# Supplementary material for: Mapping allosteric communications within individual proteins
Source: Nat Commun. 2020 Jul 31;11:3862. doi: 10.1038/s41467-020-17618-2 (PMC7395124; doi:10.1038/s41467-020-17618-2)
Supplement: Supplementary file 6 — Supplementary Data 3 [file 41467_2020_17618_MOESM6_ESM.zip › Ohm-results/7gpb/7gpb-correlation.txt]

1 0.006 0.001 0.019 0.036 0.018 0.029 0.093 0.152 0.11 0.13 0.102 0.075 0.064 0.065 0.096 0.111 0.082 0.062 0.06 0.045 0.068 0.054 0.032 0.048 0.072 0.059 0.073 0.096 0.043 0.04 0.044 0.087 0.058 0.051 0.054 0.048 0.04 0.039 0.036 0.036 0.046 0.047 0.047 0.05 0.058 0.199 0.076 0.101 0.1 0.158 0.093 0.113 0.101 0.139 0.118 0.074 0.093 0.185 0.193 0.157 0.226 0.155 0.164 0.262 0.236 0.104 0.153 0.216 0.148 0.063 0.105 0.158 0.16 0.151 0.151 0.154 0.116 0.068 0.13 0.278 0.265 0.33 0.188 0.317 0.26 0.469 0.4 0.271 0.238 0.285 0.235 0.15 0.191 0.216 0.244 0.07 0.145 0.088 0.179 0.072 0.103 0.069 0.076 0.055 0.046 0.076 0.048 0.063 0.045 0.038 0.032 0.073 0.085 0.073 0.056 0.053 0.097 0.292 0.028 0.334 0.238 0.41 0.208 0.035 0.064 0.267 0.336 0.368 0.18 0.269 0.337 0.435 0.386 0.34 0.377 0.3 0.254 0.273 0.512 0.551 0.326 0.403 0.493 0.309 0 0.28 0.232 0.284 0.174 0.088 0.111 0.11 0.072 0.099 0.139 0.07 0.052 0.192 0.302 0.226 0.284 0.319 0.21 0 0.012 0.015 0.024 0.031 0.187 0.12 0.131 0.183 0.159 0.248 0 0.107 0.076 0 0 0 0.137 0.139 0.189 0.12 0.101 0.114 0.129 0.124 0.119 0.091 0.088 0.107 0.095 0.011 0.027 0.028 0.042 0.026 0.015 0.018 0.004 0.023 0 0 0 0.011 0.003 0.003 0.019 0.01 0.013 0.037 0.033 0.029 0.035 0.026 0.059 0.065 0.099 0.062 0.134 0.094 0.056 0.05 0.086 0.208 0.275 0.252 0.397 0.237 0.381 0.359 0.301 0.285 0.169 0.136 0.022 0.081 0.023 0.072 0.051 0.045 0.038 0.025 0 0.002 0.003 0.003 0 0 0 0.001 0.002 0.001 0.006 0.006 0.014 0.007 0 0.021 0.015 0.037 0.046 0.045 0.037 0.062 0.044 0.041 0.065 0.099 0.092 0.148 0.158 0.148 0.197 0.311 0.014 0.005 0.019 0.061 0.066 0.141 0.06 0.072 0.119 0.145 0.09 0.101 0.133 0.139 0.12 0.122 0.133 0.083 0.12 0.147 0.118 0.132 0.157 0.149 0.112 0.084 0.154 0.174 0.106 0.106 0 0.023 0.059 0.096 0.097 0.106 0.094 0.103 0.105 0.098 0.081 0.069 0.09 0.099 0.13 0.137 0.121 0.116 0.097 0.13 0.067 0.199 0.191 0.159 0.158 0.164 0.088 0.056 0.121 0.049 0.047 0.084 0.069 0.071 0.079 0.079 0.073 0.053 0.064 0.065 0.08 0.059 0.036 0.043 0.051 0.043 0.079 0.076 0.048 0.08 0.09 0.076 0.089 0.097 0.087 0.121 0.128 0.113 0.16 0.308 0.295 0.281 0.026 0.035 0.042 0.034 0.015 0 0.16 0.095 0.025 0.022 0.01 0.019 0.023 0.012 0.023 0.021 0.035 0.044 0.045 0.057 0.068 0.016 0.046 0.069 0.045 0.013 0.061 0.071 0.062 0.027 0.065 0.087 0.087 0.08 0.113 0.096 0.096 0.092 0.094 0.087 0.087 0.043 0.102 0.083 0.097 0.111 0.087 0.078 0.082 0.073 0.052 0.044 0.022 0.081 0.003 0.002 0.002 0.001 0.001 0.001 0.001 0.074 0.113 0.108 0.06 0.056 0.125 0.094 0.078 0.128 0.137 0.141 0.193 0.227 0.245 0.486 0.471 0.491 0.358 0.317 0.408 0.488 0.328 0.274 0.259 0.298 0.292 0.227 0.156 0.13 0.132 0.113 0.103 0.118 0.132 0.113 0.127 0.122 0.108 0.126 0.163 0.447 0.485 0.484 0.48 0.494 0.537 0.572 0.568 0.535 0.548 0.484 0.525 0.431 0.323 0.381 0.489 0.491 0.416 0.274 0.308 0.432 0.27 0.148 0.188 0.273 0.14 0.135 0.092 0.139 0.262 0.158 0.256 0.303 0.172 0.122 0.006 0.099 0.054 0.019 0.1 0.07 0.049 0.098 0.073 0.055 0.143 0.134 0.115 0.143 0.15 0.123 0.141 0.153 0.149 0.091 0.147 0.287 0.425 0.524 0.277 0.283 0.382 0.413 0.218 0.145 0.061 0.086 0.111 0.07 0.07 0.074 0.093 0.098 0.099 0.065 0.067 0.07 0.097 0.177 0.191 0.136 0.295 0.1 0.362 0.209 0.21 0.103 0.1 0.709 0.341 0.08 0.286 0.261 0.348 0.385 0.304 0.03 0.039 0.033 0.085 0.084 0.09 0.139 0.096 0.085 0.112 0.068 0.059 0.071 0.078 0.05 0.059 0.029 0.031 0.044 0 0 0 0.047 0.136 0.139 0.196 0.195 0.09 0.071 0 0 0.174 0.18 0.223 0.215 0.158 0.079 0.265 0.02 0.017 0.042 0.09 0.036 0.029 0.065 0.03 0.035 0.019 0.032 0.036 0.03 0.029 0.005 0.01 0.024 0.028 0.003 0.055 0.05 0.046 0.051 0.049 0.012 0.042 0.047 0.059 0.042 0.066 0.098 0.122 0.312 0.401 0.276 0.552 0.716 0.501 0.386 0.521 0.488 0.254 0.397 0.532 0.566 0.486 0.532 0.421 0.298 0.533 0.244 0.507 0.1 0.429 0.332 0.26 0.355 0.421 0.449 0.5 0.497 0.527 0.643 0.829 0.519 0.393 0.882 0.563 0.348 0.367 0.606 0.456 0.385 0.193 0.018 0 0 0.37 0.266 0.36 0.32 0.237 0.41 0.233 0.35 0.33 0.135 0.342 0.239 0.205 0 0.033 0.052 0.171 0.051 0.02 0.056 0.132 0.204 0.168 0.153 0.085 0.075 0.155 0.075 0.061 0.069 0.071 0.118 0.065 0.034 0.028 0.016 0.009 0.039 0.021 0.031 0.014 0.018 0.031 0.031 0.025 0.031 0.053 0.028 0.029 0.057 0.046 0.027 0.009 0.051 0.025 0.024 0.029 0.016 0.015 0.006 0 0.001 0.002 0.006 0.006 0.009 0.017 0.003 0.01 0.015 0.01 0.017 0.01 0.008 0.011 0.019 0.018 0.013 0.118 0.046 0.18 0.171 0.054 0.055 0.11 0.246 0.087 0.127 0.122 0.201 0.123 0.136 0.156 0.224 0.126 0.104 0.157 0.182 0.121 0.083 0.061 0.101 0.1 0.121 0.124 0.135 0.161 0.151 0.141 0.169 0.171 0.144 0.157 0.202 0.168 0.165 0.201 0.258 0.14 0.332 0.214 0.546 0.567 0.553 0.469 0.465 0.361 0.476 0.436 0.31 0.192 0.205 0.416 0.228 0.111 0.062 0.103 0.153 0.11 0.085 0.126 0.079 0.104 0.12 0.136 0.132 0.118 0.137 0.029 0.01 0.003 0.04 0.03 0.014 0.007 0.01 0.013 0.008 0 0 0 0.028 0.031 0.031 0.036 0.024 0.056 0.041 0.08 0.069 0.104 0.081 0.086 0.081 0.093 0.081 0.066 0.118 0.134 0.108 0.112 0.104 0.103 0.078 0.076 0.073 0.068 0.047 0.097 0.055 0.04 0.039 0.074 0.053 0.064 0.06 0.082 0.05 0.045 0.084 0.055 0.033 0.045 0.023 0.021 0.037 0.039 0.032 0.035 0.039 0.039 0.02 0.018 0.026 0.01 0.004 0.016 0.016 0.014 0.021 0.005 0.011 0.001 0.002 0.005 0.011 0.008 0.005 0.005 0.006 0.008 0.027 0.025 0.019 0.018 0.017 0.021 0.011 0.015 0.015 0.015 0.014 0.004 0.002 0.004 0.011 0.009 0.008 0.016 0.008 0.009 0.008 0.027 0.013 0.009 0.008 0.004 0.01 0.002 0.004 0.013 0.018 0.026 0.014 0.027 0.02 0.011 0.004 0.007 0.001 0.004 0.007 0.008 0.002 0.005 0.008 0.005 0.003 0.003 0.005 0.007 0.005 0.005 0.013 0.014 0.009 0.018 0.01 0.007 0 0.015 0.018 0.025 0.02 0.009 0.019 0.016 0.014 0.012 0.013 0.018 0.013 0.007 0 0.004 0.009 0.009 0.009 0.009 0.004 0 0 0 0.005 0.003 0.005 0.009 0.006 0.009 0.013 0.01 0.012 0.013 0.014 0.005 0.012 0.023 0.013 0.012 0.012 0.029 0.042 0.034 0.034 0.02 0.011 0.005 0.003 0.002 0.003 0.01 0.006 0.006 0.001 0.004 0.001 0.001 0.001 0 0 0.001 0.001 0.001 0.004 0.001 0 0.007 0.009 0.011 0.011 0.006 0 0.014 0.026 0.017 0.032 0.03 0.018 0.008 0.01 0.011 0.011 0.014 0.019 0.016 0.025 0.027 0.036 0.041 0.031 0.029 0.024 0.018 0.011 0.014 0.012 0.036 0.039 0.045 0.031 0.045 0.035 0.03 0.027 0.024 0.014 0.006 0.021 0.009 0 0.003 0.005 0 0.008 0.005 0.008 0.016 0.039 0.042 0.023 0.04 0.043 0.018 0.022 0.014 0.021 0.021 0.014 0.012 0.007 0.009 0 0 0.005 0.009 0.014 0.013 0.006 0.01 0.018 0.012 0.005 0.014 0.016 0.013 0.014 0.015 0.02 0.005 0.014 0.03 0.02 0.016 0.021 0.025 0.01 0.013 0.022 0.024 0.014 0.01 0.003 0.012 0.008 0.011 0.011 0.007 0.008 0.011 0.01 0.01 0.008 0.004 0.006 0.01 0.013 0.012 0.002 0.003 0 0.001 0.001 0.007 0.009 0.008 0.012 0.011 0.007 0.006 0.006 0.005 0.005 0.006 0.004 0.006 0.005 0.003 0.003 0.004 0.006 0.006 0.008 0.006 0.002 0.003 0 0.004 0.006 0.006 0.004 0.006 0.008 0.005 0.006 0.004 0.006 0.005 0.003 0.002 0.006 0.002 0.004 0.004 0.005 0.005 0.006 0.005 0.004 0.005 0.007 0.007 0 0 0.001 0.002 0.005 0.003 0.002 0.002 0.004 0.005 0.005 0.006 0.005 0.003 0.004 0.004 0.004 0.002 0 0.003 0.002 0.001 0 0.002 0.002 0.002 0.002 0.002 0.002 0.002 0 0.001 0.001 0 0.002 0.001 0.001 0.002 0.002 0.001 0.001 0.002 0.001 0.002 0.001 0.005 0.003 0 0 0 0.003 0.003 0.004 0.004 0.004 0.004 0.004 0.003 0.004 0.004 0.003 0.003 0.003 0.004 0.004 0.007 0.008 0.008 0.006 0.007 0.006 0.004 0.002 0.008 0.005 0.004 0.004 0.003 0.004 0.004 0.004 0.002 0.002 0.001 0.001 0.001 0.002 0.003 0.003 0.001 0 0.003 0.001 0.007 0.008 0.008 0.008 0.004 0.004 0.004 0.012 0.012 0.015 0.015 0.007 0.01 0.006 0.015 0.018 0.013 0.009 0.007 0.01 0.011 0.003 0.001 0.007 0.004 0.002 0.002 0.003 0.004 0 0.012 0.011 0.009 0.012 0.009 0.001 0.003 0.011 0.002 0.004 0.005 0.002 0.001 0 0.001 0.003 0.005 0.003 0.003 0.003 0.003 0.003 0.003 0.003 0.004 0.005 0.005 0.006 0.005 0.005 0.006 0.005 0.004 0.002 0.004 0.002 0.003 0.006 0.005 0.002 0.003 0.001 0.001 0 0.002 0.003 0.003 0.003 0.002 0.002 0.004 0.005 0.001 0.006 0.001 0.001 0.002 0.001 0.004 0.006 0.004 0.005 0.005 0.006 0.005 0.003 0.002 0 0.002 0.001 0.001 0.001 0.001 0.001 0.002 0.002 0 0 0.002 0 0 0 0.001 0.002 0.002 0.001 0 0 0 0.002 0.001 0.001 0.002 0 0 0 0 0.003 0.005 0.005 0.005 0.002 0 0.005 0 0.001 0.004 0.004 0.001 0.001 0.001 0 0.001 0.001 0.001 0.001 0.001 0.001 0 0.001 0.001 0.001 0 0.001 0.001 0.001 0.002 0.001 0 0.002 0.001 0.001 0.001 0.001 0.001 0 0.009 0.009 0.002 0.009 0.008 0.012 0.011 0.013 0.013 0.016 0.006 0.007 0.007 0.007 0.005 0.003 0.002 0.002 0.001 0.005 0.003 0.005 0.006 0.004 0.004 0.007 0.005 0.005 0.005 0.004 0.003 0.005 0.003 0.002 0.006 0.001 0.001 0.001 0.006 0.004 0.002 0.001 0.001 0.001 0.001 0.005 0.002 0.006 0.006 0.002 0.006 0.006 0.007 0.005 0.003 0.005 0.006 0.005 0.005 0.002 0.002 0.006 0 0 0.002 0.003 0.003 0.001 0.002 0.001 0.001 0.001 0.001 0.001 0.001 0.001 0.002 0.002 0.002 0.002 0 0.001 0 0.001 0.002 0.001 0.001 0.001 0.002 0.001 0.001 0.001 0.001 0.001 0 0.002 0.002 0.001 0.001 0 0.002 0.001 0.001 0.001 0 0 0 0 0 0 0 0.001 0 0 0 0 0.001 0 0 0 0 0 0 0.005 0.003 0.005 0.004 0.003 0 0.004 0.001 0.002 0 0 0 0 0 0.001 0.001 0.002 0.001 0.001 0.002 0.002 0.004 0.002 0.001 0.001 0.001 0.004 0.004 0.005 0.005 0.005 0.006 0.005 0.003 0.005 0.005 0.002 0.003 0.004 0 0 0.007 0.006 0.013 0.012 0.014 0.009 0.008 0.005 0.005 0.007 0.004 0.005 0.007 0.007 0.007 0.007 0.006 0.006 0.007 0.01 0.009 0.011 0.006 0.013 0.015 0.011 0.013 0.012 0.019 0.004 0.003 0.003 0.004 0.003 0.003 0.002 0.002 0.001 0 0 0 0 0 0 0 0 0 0.001 0.003 0.004 0.003 0.007 0.004 0.005 0.003 0.006 0.007 0.003 0.006 0.006 0.006 0.009 0.008 0.01 0.005 0.004 0.005 0.005 0.005 0.005 0.003 0.002 0.002 0.004 0.003 0.003 0.005 0.004 0.002 0.002 0.005 0.003 0.003 0.001 0 0.003 0.001 0.002 0.003 0.003 0.002 0.002 0.002 0.002 0.001 0.002 0.001 0.001 0 0.001 0.001 0 0.001 0 0.001 0 0.001 0 0 0 0 0.001 0.001 0.003 0 0.001 0.002 0.004 0.003 0.002 0.002 0.001 0.002 0.001 0.001 0.002 0.002 0.002 0.002 0.002 0.002 0.002 0.002 0.001 0 0 0 0 0 0 0 0 0.001 0.001 0.001 0.003 0.003 0 0 0 0 0 0 0 0 0.001 0 0 0.001 0.001 0 0.001 0 0 0.002 0.002 0.001 0.002 0.002 0.001 0 0.002 0 0 0 0 0.002 0.002 0.001 0 0.001 0 0 0 0 0.001 0.001 0.001 0 0 0.001 0 0 0 0.001 0.001 0.001 0 0 0.001 0.002 0.001 0.001 0.002 0.004 0 0 0.001 0 0 0 0.002 0.002 0.002 0.002 0 0.001 0 0 0 0 0 0 0 0 0 0 0 0 0 0 0 0 0 0 0 0 0 0.001 0.001 0 0 0 0.001 0.001 0.001 0.002 0.002 0.001 0 0 0.002 0.002 0.002 0.003 0.003 0.003 0.003 0.002 0.002 0 0.002 0.001 0.002 0 0.001 0.002 0.002 0.002 0.002 0.002 0.002 0.003 0.002 0.003 0.004 0.004 0.003 0.003 0.003 0.003 0.003 0.002 0.006 0.001 0.002 0.004 0.003 0.002 0 0.001 0.001 0.002 0.002 0 0.001 0.001 0 0 0 0 0 0 0 0 0.001 0.001 0.001 0 0.001 0.001 0.001 0 0.001 0.001 0.001 0.001 0 0.001 0.001 0 0.002 0.001 0 0.002 0.002 0.001 0.001 0.002 0.001 0.001 0.001 0 0.001 0.001 0.001 0.001 0.001 0.001 0.001 0.001 0 0.001 0.001 0 0 0 0.001 0.001 0.001 0.001 0.001 0 0.001 0.001 0.001 0.001 0.001 0 0 0.001 0 0 0 0.001 0 0 0 0 0 0 0 0.001 0 0 0 0 0 0 0 0 0 0 0 0 0 0 0 0.001 0 0 0.001 0.001 0.001 0.001 0.001 0 0 0 0 0.001 0.001 0 0 0 0 0 0 0 0 0 0 0 0 0 0 0 0 0 0 0 0 0 0 0 0 0 0 0 0 0 0 0 0 0 0 0.001 0.001 0 0.001 0 0 0 0.001 0.001 0.001 0.001 0.001 0 0 0 0 0 0 0 0.001 0 0.001 0.001 0 0 0 0 0 0 0 0 0 0.001 0.002 0.002 0.002 0.001 0.002 0.002 0.002 0.002 0.002 0.001 0.001 0.002 0.001 0 0 0.001 0.001 0 0.001 0.001 0 0 0 0 0 0.002 0.002 0.002 0.002 0.002 0.002 0.002 0.002 0.002 0.002 0.002 0.001 0.001 0.001 0.001 0.001 0.001 0.001 0.001 0.001 0 0.001 0.001 0 0 0 0 0 0 0 0.001 0 0 0 0.001 0.001 0 0 0 0.001 0 0 0.001 0 0 0 0 0 0 0.001 0 0 0 0.001 0 0.001 0.001 0.001 0.001 0.001 0.001 0.001 0.001 0.001 0.001 0.001 0.001 0.001 0.001 0 0 0 0 0 0 0 0 0 0.001 0.001 0.001 0.001 0.001 0.001 0 0.001 0.001 0.001 0.001 0.001 0.001 0.001 0 0 0 0.001 0.001 0.001 0 0 0 0 0 0 0 0 0 0 0 0 0 0 0 0 0 0 0 0 0 0 0 0.001 0.001 0.001 0.001 0.001 0 0 0.001 0.001 0.001 0.001 0.001 0 0 0 0 0.001 0.001 0 0 0 0 0 0 0 0 0 0 0 0 0 0 0 0 0 0 0 0 0 0 0 0 0 0 0.001 0 0 0.001 0 0 0.001 0.001 0 0.001 0 0.001 0 0 0 0 0.001 0.001 0.001 0.001 0.001 0.001 0.001 0 0.001 0.001 0.001 0.001 0.001 0.001 0.001 0.001 0.001 0.001 0.001 0.001 0.001 0.001 0 0 0.001 0.001 0.001 0.001 0.001 0 0.001 0.001 0.001 0.001 0.002 0.001 0.001 0.001 0.001 0.001 0.001 0.001 0.001 0.001 0.001 0 0.001 0.001 0.001 0.001 0.001 0.001 0.001 0.001 0.001 0 0 0.001 0.001 0 0 0 0.001 0.001 0 0.001 0 0.001 0 0 0 0 0 0 0 0 0 0 0 0 0 0 0 0 0 0 0.001 0 0 0 0 0.001 0.001 0 0.001 0.001 0 0 0.001 0 0 0.001 0.001 0 0.001 0.001 0.001 0.001 0.001 0.001 0.001 0.001 0.001 0 0 0.001 0.001 0 0 0 0.001 0.001 0.001 0.001 0.001 0.001 0 0 0 0 0 0.001 0 0 0 0 0 0.001 0 0 0.001 0.001 0 0 0.001 0.001 0 0.001 0 0 0.001 0 0.002 0.001 0.002 0.002 0.001 0.002 0.002 0.001 0.001 0.001 0.002 0.001 0.002 0.002 0.001 0.002 0.002 0.002 0 0.001 0 0.001 0.003 0.003 0.003 0.002 0.001 0 0.001 0.003 0.007 0.01 0.008 0.006 0 0.006 0.003 0.001 0.002 0.002 0.004 0.001 0.004 0.005 0.005 0.003 0.003 0.004 0.004 0.004 0.005 0.004 0.003 0.002 0.002 0.005 0.002 0.003 0.003 0.003 0.003 0.002 0.001 0.003 0.003 0.003 0.004 0.002 0.003 0.007 0.005 0.005 0.006 0.008 0.004 0.007 0.004 0.007 0.007 0.007 0.003 0.007 0 0.005 0.007 0.009 0.01 0.008 0.007 0.01 0.007 0.006 0.005 0.006 0.002 0.003 0.003 0.003 0.005 0.002 0.003 0.004 0.003 0.005 0.004 0.006 0.005 0.008 0.01 0.015 0.014 0.013 0.005 0.005 0.006 0.01 0.003 0.008 0.007 0.007 0.008 0.005 0 0.003 0.005 0.004 0.003 0.002 0.002 0.003 0.001 0 0.001 0.001 0.001 0.001 0.001 0.001 0.004 0.008 0.008 0.016 0.007 0.012 0.008 0.014 0.01 0.003 0.003 0 0.006 0.006 0.003 0.003 0.006 0.008 0.008 0.007 0.009 0.003 0.007 0.01 0.013 0.01 0.005 0.004 0.011 0.01 0 0.005 0.002 0.005 0.005 0.005 0.005 0.005 0.003 0.005 0.002 0.003 0.003 0.001 0 0.002 0.005 0.009 0.009 0.005 0.001 0.004 0.006 0.003 0.006 0.003 0.004 0.005 0.001 0.003 0.006 0.005 0.003 0.006 0.006 0.002 0.007 0.006 0.007 0.007 0.006 0.004 0.004 0.002 0.002 0.003 0.001 0.001 0.001 0.003 0.004 0.004 0.003 0.001 0.001 0 0.001 0 0 0 0 0.001 0.001 0.001 0.003 0.001 0.001 0.004 0.003 0.002 0.002 0.002 0.003 0.005 0.005 0.005 0.005 0.004 0.003 0.001 0 0.005 0.006 0.007 0.006 0.006 0.006 0.006 0.006 0.007 0.005 0.007 0.004 0.005 0.005 0.005 0.004 0.001 0.002 0.002 0.001 0.001 0.001 0.001 0.001 0.001 0.001 0.001 0.001 0.001 0.007 0.008 0.004 0 0 0.003 0.001 0.001 0.002 0.001 0.001 0.002 0.002 0.001 0.002 0.005 0.005 0.001 0.001 0.003 0.005 0.005 0 0 0 0.002 0.005 0.002 0 0.002 0.001 0.002 0.003 0.002 0.003 0.001 0.003 0.004 0.005 0.002 0.002 0.007 0.007 0.006 0.007 0.007 0.003 0.004 0.007 0.008 0.008 0.005 0.002 0.006 0.006 0.005 0.005 0.004 0.003 0.004 0.005 0.004 0.006 0.002 0.003 0.003 0.003 0 0 0 0 0.003 0.002 0.006 0.007 0.004 0.002 0.002 0.004 0.003 0.003 0.003 0.003 0.004 0.004 0.003 0.003 0.003 0.001 0.002 0.004 0.002 0.003 0.002 0 0.002 0.001 0.002 0.003 0.002 0.002 0.003 0.003 0.003 0.004 0.003 0.002 0.004 0.005 0.005 0.005 0.009 0.007 0.009 0.012 0.007 0.007 0.007 0.003 0.004 0.004 0.004 0 0 0 0 0 0 0 0 0.002 0.002 0.002 0.003 0.005 0.003 0.003 0.003 0.003 0.002 0.002 0.003 0.003 0.003 0.003 0.003 0.002 0.002 0.006 0.003 0.002 0.001 0.001 0.001 0.001 0 0.004 0.001 0.006 0.006 0.002 0.006 0.006 0.005 0.003 0.002 0.003 0.002 0 0 0 0 0 0 0 0 0.001 0.002 0.001 0.003 0.005 0.005 0.004 0.002 0.005 0.003 0.003 0 0.005 0.014 0.019 0.018 0.01 0.011 0.017 0.017 0.011 0.009 0.008 0.011 0.009 0.008 0.007 0.005 0.007 0.007 0.005 0.005 0.006 0.005 0.006 0.005 0.004 0.006 0.005 0.013 0.015 0.014 0.013 0.013 0.008 0.013 0.014 0.014 0.013 0.015 0.011 0.012 0.009 0.005 0.015 0.016 0.014 0.013 0.005 0.008 0.007 0.007 0.004 0.003 0.009 0.008 0.006 0.003 0.004 0.002 0.008 0.013 0.01 0.005 0.004 0.001 0.005 0.005 0.004 0.006 0.007 0.007 0.006 0.004 0.007 0.006 0.007 0.006 0.007 0.008 0.005 0.007 0.008 0.005 0.001 0.011 0.013 0.014 0.009 0.01 0.016 0.012 0.007 0.003 0.004 0.008 0.008 0.003 0.001 0.004 0.001 0.002 0.002 0.004 0.004 0.004 0.006 0.008 0.006 0.007 0.01 0.013 0.008 0.016 0.012 0.013 0.012 0.019 0.008 0.009 0.011 0.011 0.012 0.016 0.019 0.014 0.006 0.011 0.019 0.021 0.024 0.024 0.022 0.028 0.032 0.013 0.03 0.037 0.025 0.011 0.01 0.007 0.006 0.008 0.004 0.007 0.005 0.006 0.015 0.015 0.016 0.011 0.007 0 0.008 0.003 0.007 0.005 0.008 0.007 0.005 0 0.01 0.004 0.007 0.008 0.005 0.004 0.005 0.005 0.007 0.006 0.005 0.006 0.007 0.003 0.001 0.001 0.003 0.002 0.002 0.002 0.006 0.005 0.004 0.005 0.002 0.001 0.004 0.002 0.003 0.001 0.001 0.004 0 0.007 0.009 0.009 0.013 0.013 0.016 0.009 0.012 0.016 0.016 0.013 0.018 0.018 0.008 0.015 0.015 0.019 0.016 0.02 0.02 0.014 0.019 0.019 0.019 0.018 0.019 0.018 0.017 0.019 0.02 0.014 0.018 0.02 0.017 0.019 0.018 0.013 0.01 0.016 0.006 0.01 0.012 0.011 0.013 0.013 0.008 0.007 0.016 0.013 0.005 0.01 0.009 0.01 0.011 0.011 0.01 0.009 0.013 0.011 0 0.002 0.013 0.009 0 0.007 0.014 0.018 0.024 0.015 0.006 0.009 0.016 0.012 0.009 0.008 0.008 0.01 0.011 0.009 0.009 0 0.033 0.035 0.041 0.028 0.02 0.029 0.032 0.028 0.03 0.029 0.029 0.028 0.032 0.037 0.029 0.014 0.031 0.039 0.016 0.025 0.047 0.05 0.025 0.037 0.064 0.065 0.069 0.068 0.073 0.073 0.04 0.015 0.044 0.018 0.01 0.03 0.03 0.018 0.02 0.022 0.02 0.013 0.019 0.01 0.012 0.015 0.017 0.019 0.019 0.023 0.015 0.015 0.014 0.02 0.017 0.013 0.013 0.02 0.016 0.013 0.008 0.01 0.006 0.008 0.008 0.006 0.003 0.004 0.004 0.005 0.008 0.008 0.007 0.013 0.011 0.007 0.009 0.013 0.008 0.008 0.013 0.008 0.004 0.01 0.006 0.01 0.012 0.013 0.012 0.012 0.008 0.01 0.008 0.006 0.008 0.007 0.003 0.004 0.002 0.005 0.005 0.007 0.006 0.005 0.005 0.004 0.006 0.008 0.008 0.008 0.008 0.007 0.161 0.387 0.04 0.006 0.003 0.001 0.01 
0.013 1 0.001 0.001 0.019 0.01 0.015 0.03 0.032 0.027 0.029 0.02 0.014 0.012 0.011 0.01 0.011 0.014 0.013 0.014 0.012 0.022 0.019 0.013 0.021 0.034 0.045 0.048 0.051 0.045 0.05 0.034 0.052 0.065 0.073 0.046 0.07 0.062 0.062 0.058 0.034 0.023 0.02 0.021 0.035 0.014 0.015 0.03 0.052 0.045 0.033 0.044 0.052 0.021 0.037 0.044 0.033 0.029 0.033 0.034 0.01 0.017 0.023 0.024 0.019 0.02 0.018 0.014 0.016 0.014 0.007 0.006 0.009 0.008 0.009 0.008 0.009 0.003 0.001 0.004 0.008 0.011 0.012 0.003 0.011 0.008 0.017 0.018 0.019 0.01 0.01 0.007 0.009 0.006 0.007 0.008 0.005 0.011 0.009 0.008 0.003 0.01 0.01 0.009 0.013 0.011 0.016 0.011 0.013 0.012 0.017 0 0.003 0.004 0.003 0.003 0.002 0.004 0.011 0.009 0.02 0.006 0.006 0.004 0 0 0.009 0.012 0.01 0.004 0.009 0.011 0.01 0.012 0.008 0.01 0.01 0.011 0.008 0.017 0.019 0.011 0.021 0.02 0.01 0 0.007 0.012 0.014 0.009 0.006 0.01 0.009 0.013 0.022 0.013 0.01 0.009 0.012 0.012 0.007 0.005 0.007 0.004 0 0 0 0.001 0 0.004 0.002 0.002 0.004 0.005 0.007 0 0.004 0.01 0 0 0 0.024 0.024 0.015 0.023 0.024 0.025 0.037 0.035 0.035 0.014 0.016 0.014 0.011 0.005 0.007 0.008 0.01 0.007 0.003 0 0.002 0 0 0 0 0 0 0.001 0.004 0.001 0.002 0.009 0.015 0.01 0.009 0.007 0.008 0.01 0.017 0.014 0.023 0.011 0.004 0.001 0.002 0.012 0.011 0.01 0.019 0.012 0.02 0.02 0.017 0.02 0.011 0.015 0.002 0.009 0.003 0.01 0.01 0.025 0.025 0.027 0.001 0.005 0.008 0.005 0.003 0.002 0.002 0.005 0.006 0.002 0.004 0.004 0.01 0.004 0 0.012 0.009 0.021 0.04 0.033 0.024 0.031 0.033 0.027 0.024 0.019 0.015 0.015 0.015 0.013 0.013 0.015 0.002 0.002 0.002 0.009 0.006 0.008 0.003 0.007 0.015 0.01 0.004 0.005 0.007 0.007 0.009 0.012 0.007 0.005 0.014 0.013 0.006 0.007 0.01 0.012 0.006 0.005 0.008 0.013 0.004 0.006 0 0.002 0.003 0.006 0.006 0.006 0.006 0.006 0.009 0.009 0.006 0.005 0.006 0.006 0.007 0.01 0.009 0.009 0.008 0.009 0.002 0.003 0.009 0.009 0.007 0.006 0.004 0.003 0.007 0.002 0.001 0.005 0.003 0.003 0.005 0.004 0.005 0.002 0.003 0.005 0.005 0.001 0 0.001 0 0 0.005 0.003 0.001 0.002 0.006 0.003 0.003 0.001 0.004 0.005 0.01 0.008 0.006 0.004 0.004 0.003 0.002 0.001 0.002 0 0 0 0.009 0.005 0.002 0.001 0 0 0.001 0.001 0.003 0.004 0.004 0.004 0.004 0.004 0.004 0.001 0.001 0.003 0.002 0.001 0.001 0.003 0.003 0.001 0.001 0.004 0.003 0.003 0.005 0.004 0.003 0.003 0.003 0.003 0.002 0 0.005 0.003 0.005 0.004 0.004 0.005 0.004 0.002 0.002 0.002 0.002 0.005 0 0 0 0 0 0 0 0.002 0.006 0.003 0.002 0.001 0.004 0.005 0.005 0.005 0.005 0.003 0.006 0.008 0.008 0.014 0.014 0.014 0.009 0.008 0.01 0.014 0.008 0.007 0.007 0.008 0.008 0.006 0.004 0.003 0.004 0.004 0.004 0.004 0.004 0.004 0.005 0.004 0.004 0.005 0.005 0.013 0.014 0.014 0.016 0.015 0.017 0.019 0.019 0.018 0.018 0.019 0.007 0.008 0.006 0.01 0.013 0.009 0.01 0.008 0.007 0.005 0.007 0.006 0.004 0.003 0.003 0.002 0.001 0.005 0.013 0.006 0.01 0.012 0.006 0.004 0 0.003 0.004 0.001 0.004 0.003 0.002 0.002 0.003 0.001 0.002 0.005 0.002 0.002 0.002 0.002 0.003 0.002 0.002 0.002 0.002 0.003 0.008 0.012 0.003 0.003 0.008 0.009 0.002 0.002 0.001 0.001 0.001 0 0.001 0.001 0.001 0 0 0 0.001 0.001 0.003 0.004 0.004 0.003 0.005 0 0.01 0.005 0.003 0.003 0.001 0.011 0.005 0.002 0.004 0.004 0.006 0.007 0.004 0.001 0.001 0 0.001 0.001 0.004 0.004 0.002 0.002 0.004 0.001 0 0.001 0.001 0 0 0 0 0 0 0 0 0 0.004 0.004 0.003 0.003 0.003 0.003 0 0 0.002 0.003 0.005 0.004 0.004 0.003 0.004 0.002 0.001 0.001 0.002 0.002 0.001 0.002 0.001 0.001 0.001 0.001 0.001 0.001 0 0 0 0 0 0 0 0 0 0 0.001 0 0 0.001 0.001 0 0.002 0.002 0.002 0.005 0.007 0.004 0.006 0.01 0.007 0.006 0.013 0.015 0.007 0.006 0.013 0.014 0.011 0.012 0.01 0.006 0.008 0.004 0.009 0 0.008 0.005 0.003 0.01 0.006 0.01 0.013 0.013 0.012 0.013 0.01 0.01 0.006 0.012 0.009 0.007 0.007 0.011 0.009 0.009 0.006 0 0 0 0.008 0.006 0.01 0.007 0.003 0.008 0.005 0.011 0.004 0.003 0.008 0.008 0.007 0 0.001 0.004 0.007 0.003 0.002 0.001 0.002 0.002 0.001 0.001 0 0 0.001 0 0 0 0.001 0.001 0 0.001 0.001 0.001 0 0 0 0.001 0 0 0.001 0.001 0.001 0 0 0.001 0.001 0 0.001 0 0 0 0 0 0 0 0 0 0 0 0 0 0 0 0.002 0 0 0.001 0 0 0 0 0 0 0 0 0.001 0.001 0.003 0.001 0 0.001 0.001 0.002 0.001 0.001 0.002 0.004 0.002 0.001 0.002 0.003 0.001 0.001 0.003 0.005 0.004 0.003 0.002 0.004 0.004 0.006 0.006 0.006 0.008 0.01 0.006 0.006 0.009 0.009 0.009 0.005 0.006 0.007 0.007 0.005 0.002 0.008 0.004 0.02 0.02 0.02 0.016 0.016 0.013 0.016 0.015 0.01 0.006 0.008 0.013 0.007 0.008 0.003 0.006 0.005 0.004 0.003 0.007 0.002 0.004 0.008 0.009 0.01 0.009 0.014 0.016 0.002 0 0.045 0.059 0.042 0.021 0.022 0.022 0.016 0 0 0 0.011 0.012 0.014 0.016 0.01 0.024 0.022 0.056 0.039 0.043 0.03 0.059 0.037 0.042 0.029 0.029 0.05 0.048 0.057 0.044 0.026 0.019 0.011 0.07 0.076 0.076 0.056 0.067 0.064 0.137 0.053 0.063 0.042 0.064 0.05 0.06 0.046 0.055 0.06 0.041 0.037 0.077 0.035 0.02 0.083 0.07 0.07 0.102 0.088 0.076 0.059 0.065 0.073 0.033 0.011 0.062 0.057 0.053 0.064 0.062 0.045 0.045 0.096 0.122 0.062 0.202 0.037 0.189 0.139 0.207 0.237 0.227 0.171 0.168 0.189 0.209 0.125 0.189 0.208 0.128 0.127 0.043 0 0.004 0.012 0.022 0.009 0.011 0.007 0.009 0.005 0.012 0.007 0.008 0.01 0.021 0.082 0.024 0.031 0.083 0.143 0.241 0.091 0.22 0.075 0.224 0.088 0.103 0.017 0.159 0.189 0.218 0.15 0.128 0.215 0.191 0.163 0.183 0.157 0.2 0.153 0.135 0.245 0.274 0.145 0.158 0.192 0.139 0 0.044 0.054 0.058 0.032 0.021 0.068 0.07 0.016 0.024 0.054 0.048 0.027 0.036 0 0.199 0.292 0.336 0.332 0.316 0.177 0 0.064 0.075 0.218 0.186 0.197 0.305 0.16 0.143 0.054 0.059 0.045 0.056 0.025 0.02 0.027 0.033 0.016 0.024 0.023 0.045 0.066 0.05 0.044 0.034 0.022 0.032 0.025 0.024 0.033 0.035 0.036 0.03 0.006 0.028 0.003 0.009 0.007 0.006 0 0.001 0.003 0.005 0.02 0.006 0.006 0.03 0.021 0.016 0.018 0.003 0 0.027 0.045 0.032 0.075 0.061 0.04 0.057 0.083 0.067 0.171 0.17 0.126 0.103 0.117 0.112 0.087 0.084 0.066 0.073 0.054 0.042 0.034 0.052 0.006 0.021 0.024 0.028 0.011 0.024 0.016 0.014 0.009 0.008 0.006 0.007 0.009 0.003 0 0 0.002 0 0.01 0.006 0.011 0.026 0.032 0.035 0.027 0.049 0.044 0.047 0.065 0.051 0.048 0.081 0.073 0.083 0.142 0.192 0 0 0.04 0.05 0.071 0.113 0.053 0.062 0.083 0.103 0.047 0.052 0.076 0.068 0.065 0.065 0.081 0.028 0.062 0.072 0.075 0.059 0.065 0.065 0.049 0.047 0.068 0.075 0.058 0.044 0.025 0.052 0.047 0.048 0.047 0.036 0.036 0.047 0.042 0.038 0.036 0.016 0.031 0.046 0.041 0.043 0.008 0.019 0 0.044 0.044 0.133 0.132 0.098 0.115 0.106 0.074 0.052 0.063 0.041 0.038 0.053 0.039 0.048 0.046 0.042 0.032 0.04 0.037 0.018 0.034 0.024 0.015 0.022 0.017 0.018 0.048 0.053 0.024 0.046 0.048 0.053 0.06 0.055 0.054 0.09 0.087 0.085 0.214 0.203 0.153 0.19 0.23 0.2 0.165 0.137 0.088 0.114 0.11 0.105 0 0 0.017 0.019 0.031 0.027 0.016 0.012 0.024 0.03 0.026 0.033 0.042 0.035 0.032 0.036 0.034 0.038 0.039 0.041 0.064 0.039 0.033 0.04 0.063 0.05 0.059 0.027 0.04 0.05 0.041 0.049 0.033 0.016 0.063 0.059 0.062 0.059 0.054 0.053 0.062 0.074 0.068 0.06 0.043 0.079 0.045 0.022 0 0 0.046 0.023 0.013 0.086 0.079 0.078 0.087 0.085 0.107 0.075 0.082 0.071 0.104 0.088 0.106 0.208 0.247 0.349 0.343 0.363 0.3 0.295 0.289 0.354 0.229 0.221 0.224 0.229 0.217 0.226 0.195 0.126 0.126 0.082 0.073 0.106 0.119 0.072 0.086 0.091 0.07 0.089 0.021 0.222 0.333 0.326 0.307 0.107 0.11 0.158 0.214 0.154 0.277 0.313 0.208 0.221 0.133 0.232 0.297 0.284 0.231 0.175 0.239 0.23 0.15 0.156 0.173 0.164 0.167 0.207 0.155 0.08 0 0.145 0.181 0.182 0.143 0.091 0.027 0.084 0.122 0.084 0.117 0.131 0.084 0.088 0.006 0.016 0.182 0.202 0.214 0.196 0.248 0.216 0.213 0.203 0.248 0.196 0.249 0.286 0.337 0.41 0.251 0.285 0.323 0.304 0.217 0.192 0.078 0.108 0.128 0.11 0.095 0.116 0.077 0.094 0.09 0.097 0.106 0.1 0.124 0.184 0.137 0.155 0.227 0.133 0.208 0.203 0.154 0.145 0.088 0.55 0.262 0.186 0.191 0.196 0.285 0.25 0.194 0.108 0.087 0.149 0.166 0.129 0.098 0.149 0.11 0.074 0.094 0.063 0.044 0.069 0.056 0.013 0.042 0.047 0.049 0.056 0.027 0.03 0.025 0.046 0.09 0.117 0.17 0.134 0.014 0.033 0.015 0.014 0.161 0.166 0.216 0.197 0.159 0 0.179 0.033 0.066 0.156 0.132 0.065 0.075 0.14 0.084 0.087 0.057 0.092 0.091 0.05 0.068 0.029 0.067 0.071 0.074 0.023 0.058 0.056 0.052 0.075 0.074 0 0.074 0.067 0.071 0.067 0.02 0.035 0 0.353 0.359 0.17 0.42 0.373 0.408 0.41 0.614 0.415 0.291 0.248 0.511 0.479 0.317 0.297 0.3 0.261 0.411 0.198 0.295 0.166 0.355 0.314 0.232 0.323 0.303 0.35 0.388 0.403 0.435 0.418 0.89 0.411 0.382 0.909 0.464 0.297 0.216 0.424 0.359 0.302 0.187 0.213 0.153 0.072 0.351 0.209 0.348 0.33 0.275 0.332 0.274 0.295 0.261 0.267 0.296 0.282 0.302 0.256 0.114 0.188 0.269 0.098 0.063 0.137 0.126 0.14 0.12 0.103 0.043 0.035 0.042 0.032 0.028 0.034 0.044 0.093 0.042 0.027 0.027 0.013 0.01 0.015 0.013 0.021 0.017 0.028 0.031 0.019 0.038 0.037 0.05 0.042 0.035 0.048 0.056 0.054 0.041 0.065 0.039 0.049 0.041 0.034 0.044 0.036 0.018 0.018 0.006 0.008 0.008 0.007 0.023 0.019 0.016 0.023 0.04 0.041 0.025 0.022 0.026 0.031 0.024 0.014 0.153 0.108 0.166 0.139 0.052 0.031 0.152 0.192 0.048 0.071 0.1 0.15 0.081 0.073 0.136 0.171 0.079 0.119 0.11 0.147 0.137 0.151 0.172 0.102 0.116 0.156 0.205 0.246 0.199 0.248 0.252 0.25 0.242 0.195 0.25 0.242 0.172 0.189 0.191 0.156 0.073 0.287 0.189 0.279 0.263 0.289 0.292 0.27 0.166 0.189 0.258 0.187 0.197 0.16 0.286 0.196 0.063 0.106 0.124 0.151 0.146 0.142 0.155 0.093 0.155 0.11 0.088 0.077 0.066 0.048 0 0 0 0.001 0.001 0.001 0.001 0.001 0.001 0.001 0 0 0 0 0 0 0 0 0 0 0 0 0 0.001 0.001 0.001 0.001 0 0 0 0 0 0 0 0 0 0 0.001 0 0.001 0.001 0 0.001 0.001 0.001 0.001 0 0 0.001 0.001 0.001 0.001 0.001 0.001 0.001 0 0.001 0 0.001 0.001 0.001 0.001 0 0 0 0.001 0.001 0 0 0 0 0 0 0.001 0.001 0.001 0.001 0.001 0 0 0 0.001 0.001 0.001 0.001 0.001 0.001 0.001 0 0 0.001 0.001 0.001 0.001 0.001 0 0 0 0 0 0 0 0 0 0 0 0 0 0 0 0 0 0 0 0.001 0 0.001 0.001 0.001 0.001 0 0 0 0 0 0 0.001 0 0 0 0 0 0 0 0 0.001 0.001 0.001 0.001 0.001 0.001 0 0.001 0 0 0 0 0 0 0.001 0 0 0.001 0.001 0.001 0 0.001 0 0 0 0 0.001 0 0 0 0.001 0.001 0.001 0 0 0 0.001 0 0 0.001 0.001 0 0 0 0 0 0 0.001 0.001 0.001 0 0 0.001 0 0 0 0 0 0.001 0.001 0 0 0 0 0 0 0 0 0 0 0 0 0 0 0 0 0 0 0 0.001 0.002 0.001 0.001 0.001 0.001 0 0 0.001 0.001 0.001 0.001 0.001 0.001 0.001 0 0 0.001 0.001 0 0.001 0.001 0.001 0.001 0.001 0.001 0 0 0 0 0 0 0 0 0 0 0 0.002 0.004 0 0.006 0 0 0 0 0 0 0 0.001 0.001 0 0.001 0.001 0.001 0.001 0 0 0 0 0 0 0.001 0.001 0.001 0.001 0 0.001 0.001 0.001 0 0 0.001 0 0 0 0.002 0 0 0.001 0.001 0 0.001 0.001 0.001 0.001 0.001 0 0 0 0 0 0 0 0 0 0 0 0 0 0 0 0 0 0 0 0 0 0 0 0 0.001 0.001 0.001 0.001 0.001 0.002 0.002 0 0.001 0.001 0 0 0 0 0 0 0 0 0 0.001 0 0 0 0 0.001 0 0 0 0 0 0 0 0 0 0 0 0 0 0.002 0.002 0.004 0.005 0.002 0.001 0.001 0 0.002 0.002 0.002 0.001 0.002 0.004 0.001 0 0 0 0 0.001 0 0 0 0 0 0 0.001 0.001 0 0.001 0.001 0.001 0.001 0.002 0.002 0.003 0.001 0.001 0.001 0.001 0.001 0.002 0.002 0.002 0 0.006 0.005 0.007 0.007 0.005 0.007 0.007 0.002 0.001 0.001 0.001 0.002 0.009 0.004 0.035 0.02 0.011 0.009 0.004 0.002 0.002 0.002 0 0 0.001 0 0 0 0 0 0 0 0 0.001 0 0 0.002 0.001 0.001 0.001 0.001 0.002 0 0.001 0.001 0.002 0.002 0 0.005 0.007 0.002 0.004 0.006 0.001 0.001 0.001 0.001 0.001 0 0 0 0 0 0 0 0.001 0.001 0.001 0.001 0.001 0.001 0.001 0.001 0.001 0.001 0.001 0.001 0.001 0.002 0.001 0 0.002 0.001 0.001 0.001 0.002 0.001 0 0.001 0 0.001 0.002 0.003 0.003 0.001 0 0.003 0.001 0.002 0.003 0.003 0.003 0.003 0.001 0.001 0.001 0.002 0.001 0.002 0.001 0.001 0.001 0.002 0.001 0.001 0.001 0.001 0.001 0.001 0.001 0.001 0.002 0.001 0.001 0.001 0.001 0.001 0 0 0 0 0 0 0 0 0 0 0.001 0.001 0 0.002 0.003 0.001 0.004 0.004 0.003 0.001 0.002 0.002 0.001 0.003 0.002 0.003 0.002 0.006 0.001 0.001 0.002 0.004 0.004 0.004 0.006 0.003 0.007 0.006 0.006 0.005 0.007 0.005 0.001 0.001 0 0 0.001 0.001 0.001 0.002 0.002 0.002 0.004 0.004 0.002 0.001 0.001 0.003 0 0 0 0 0 0 0 0.002 0.003 0.001 0.002 0.001 0.002 0.002 0.001 0.002 0.001 0.001 0.003 0.004 0.002 0 0.001 0.002 0.002 0 0 0.001 0 0 0 0 0 0.001 0 0 0 0 0 0 0 0 0 0 0 0.001 0.001 0.001 0.001 0.001 0.001 0.001 0.001 0.001 0.001 0.002 0.003 0.003 0.005 0.003 0.004 0.006 0.005 0.005 0.004 0.007 0.003 0 0 0.001 0.001 0.002 0.002 0.001 0.001 0.003 0.002 0.001 0 0 0 0.001 0.002 0.002 0.003 0.004 0.002 0.004 0.003 0.002 0.004 0.003 0.002 0.002 0.003 0.002 0.001 0.003 0.002 0.003 0.003 0.002 0.002 0.003 0.004 0.004 0.004 0.004 0.004 0.001 0.001 0.005 0.005 0.002 0.003 0.008 0.007 0.003 0.01 0.012 0.008 0.018 0.016 0.027 0.015 0.012 0.018 0.016 0.015 0.008 0.007 0.006 0.005 0.015 0.006 0.004 0.008 0.014 0.009 0.005 0.012 0.019 0.026 0.009 0.009 0.026 0.024 0.023 0.024 0.027 0.022 0.013 0.008 0.013 0.008 0.009 0.01 0.01 0.006 0.007 0.008 0.006 0.003 0.008 0.003 0.006 0.007 0.005 0.006 0.007 0.004 0.005 0.005 0.003 0.004 0.005 0.004 0.003 0.004 0.004 0.002 0.004 0.003 0.002 0.002 0.002 0.001 0.001 0.001 0.001 0.001 0.001 0.001 0.001 0.002 0 0 0.001 0.002 0.002 0.002 0.001 0.002 0.001 0.001 0.002 0.001 0.001 0.001 0 0 0 0 0 0 0 0 0 0 0 0 0.001 0 0.001 0.001 0.003 0.001 0.002 0.001 0.001 0.001 0.001 0.001 0 0 0 0 0 0 0 0 0 0 0 0 0 0 0 0 0 0 0 0 0 0 0 0 0 0.001 0.001 0.001 0 0.001 0.001 0.001 0.001 0.001 0 0 0.001 0.001 0.001 0.001 0.001 0 0.001 0.001 0 0 0 0 0 0 0 0 0 0 0 0 0 0 0 0 0 0 0 0 0 0 0 0 0 0 0 0 0 0 0 0 0 0 0 0 0.001 0.001 0.001 0.001 0 0 0 0 0 0 0 0 0 0 0 0 0 0 0 0 0 0 0 0 0 0 0 0 0 0 0 0 0 0 0 0 0.001 0.001 0.001 0.001 0 0 0 0 0 0 0.001 0 0 0 0 0 0 0.001 0.001 0.001 0.001 0.001 0 0 0.001 0 0.001 0 0.001 0.001 0.001 0 0 0 0 0 0 0 0 0 0 0 0 0 0 0 0 0 0 0 0 0 0 0 0 0 0 0 0 0 0 0 0 0 0 0 0 0 0 0 0 0 0 0.001 0.001 0.001 0 0 0 0 0 0 0 0 0 0 0 0 0 0 0 0 0 0 0 0 0 0 0 0 0 0 0 0 0 0 0 0 0 0 0 0 0 0 0 0 0 0 0 0 0 0 0 0 0 0 0 0 0 0 0 0 0 0 0 0.002 0.003 0.003 0 0 0.002 0 0 0 0 0 0 0 0 0.001 0 0 0 0 0.001 0.001 0.001 0 0 0 0 0 0.001 0.001 0.001 0.001 0.001 0.001 0.001 0.001 0.001 0.001 0.001 0.001 0 0.001 0 0 0 0 0 0 0 0 0 0 0 0 0 0 0 0 0 0 0 0 0 0 0 0 0 0 0 0 0 0 0 0 0.001 0.001 0.001 0.001 0.001 0.001 0.001 0 0 0.001 0.001 0 0 0.001 0.001 0 0 0.001 0 0 0 0 0 0 0 0 0 0 0 0 0 0 0 0 0 0 0 0 0.001 0.001 0.001 0 0.001 0.001 0.001 0.001 0.001 0.001 0.001 0 0 0 0 0 0 0 0 0.001 0.001 0.001 0 0.001 0 0 0 0 0 0 0 0 0 0 0 0 0 0 0 0 0 0 0 0 0 0 0 0 0 0 0 0 0 0.001 0.001 0.001 0 0 0 0 0 0 0 0.001 0.001 0.001 0.001 0.001 0.001 0 0 0.001 0 0 0 0 0 0 0 0.001 0.001 0.001 0.001 0.001 0 0 0 0 0 0 0 0 0 0 0 0 0 0 0 0 0 0 0 0 0 0 0 0 0 0 0.001 0.001 0.001 0 0.001 0.001 0 0 0 0.001 0.001 0.001 0.001 0.001 0.001 0.001 0 0 0 0.001 0.001 0.001 0 0 0 0 0 0 0 0.001 0 0 0.001 0.001 0.001 0.001 0.001 0.001 0.001 0.001 0.001 0.001 0.001 0.001 0.001 0.001 0.001 0.001 0.001 0 0.001 0.001 0.001 0.001 0.001 0.001 0.001 0 0 0 0 0 0 0 0 0 0 0 0 0 0 0.001 0.001 0.001 0.001 0.001 0.001 0 0 0.001 0 0 0.001 0.001 0 0 0 0.001 0.001 0 0 0 0.001 0 0.002 0.002 0.002 0 0.003 0.003 0.003 0.003 0.003 0.002 0.001 0 0.001 0.001 0 0 0.001 0.001 0 0.001 0.001 0.001 0.001 0 0 0 0 0 0 0 0 0 0 0 0.001 0 0 0 0 0 0 0 0 0 0 0 0 0 0 0 0 0 0 0 0 0 0 0 0 0 0 0 0 0 0 0 0 0 0 0 0.001 0.001 0 0.001 0.001 0.001 0 0 0.001 0.001 0 0.001 0.001 0.001 0.001 0.001 0 0.001 0.001 0.001 0.001 0.001 0.001 0.001 0.001 0.001 0.001 0.001 0.001 0.001 0.001 0 0.001 0.001 0.001 0.001 0.001 0.001 0.001 0.001 0.001 0.001 0.001 0.001 0.001 0 0.001 0.001 0.001 0.001 0.001 0.001 0.001 0.001 0 0 0 0.001 0.001 0 0.001 0.001 0 0.001 0 0 0 0 0 0 0 0 0 0 0 0 0 0.001 0.001 0.001 0.001 0.001 0.001 0.001 0.001 0.001 0.002 0.003 0.001 0.001 0.003 0.002 0.001 0.001 0.003 0.002 0.001 0.005 0.004 0.002 0.003 0.005 0.005 0.005 0.005 0.005 0.005 0.003 0.001 0.001 0.001 0 0 0 0 0 0 0 0 0 0 0 0 0 0 0 0.001 0.001 0.001 0 0.001 0.001 0.001 0.002 0.002 0.001 0.002 0 0.001 0.001 0.001 0.001 0.001 0.001 0.001 0.001 0.001 0.001 0.001 0.001 0.001 0.001 0.001 0.001 0.001 0.001 0.001 0.001 0.001 0.001 0 0.001 0 0.001 0 0 0 0.001 0.001 0 0 0.001 0.001 0 0 0 0.001 0.001 0.001 0.001 0 0 0 0 0 0 0 0 0 0.034 0.007 0.066 0.265 0.001 0.002 0 
0 0.003 1 0.038 0 0 0 0 0 0 0 0 0 0 0 0 0 0 0 0 0 0 0 0 0 0 0 0 0 0 0 0 0 0 0 0 0 0 0 0 0 0 0 0 0 0 0 0 0 0 0 0 0 0 0 0 0 0 0 0 0 0 0 0 0 0 0 0 0 0 0 0 0 0 0 0 0 0 0 0 0 0 0 0 0 0 0 0 0 0 0 0 0 0 0 0 0 0 0 0 0 0 0 0 0 0 0 0 0 0 0 0 0 0 0 0 0 0 0 0 0 0 0 0 0 0 0 0 0 0 0 0 0 0 0 0 0 0 0 0 0 0 0 0 0 0 0 0 0 0 0 0 0 0 0 0 0 0 0 0 0 0 0 0 0 0 0 0 0 0 0 0 0 0 0 0 0 0 0 0 0 0 0 0 0 0 0 0 0 0 0 0 0 0 0 0 0 0 0 0 0 0 0 0 0 0 0 0 0 0 0 0 0 0 0 0 0 0 0 0 0 0 0 0 0 0 0 0 0 0 0 0 0 0 0 0 0 0 0 0 0 0 0.001 0.001 0 0 0 0 0 0 0 0 0 0 0 0.004 0.005 0.001 0.006 0 0.002 0.004 0.001 0.002 0.002 0.001 0.001 0.002 0.002 0.001 0 0 0 0 0 0 0 0 0 0 0 0 0 0 0 0 0 0 0 0 0 0 0 0 0 0 0 0 0 0 0 0 0 0 0 0 0 0 0 0 0 0 0 0 0 0 0 0.001 0 0 0 0 0 0 0 0 0 0 0 0 0 0 0 0 0 0 0 0 0 0.001 0 0 0 0 0 0 0 0 0 0.001 0.001 0 0.001 0.001 0.001 0.001 0.001 0.001 0.001 0.001 0.001 0.001 0.001 0 0 0 0 0 0 0 0 0 0 0 0 0 0 0 0 0.003 0.004 0.003 0.001 0.001 0.001 0.002 0.001 0.001 0 0 0 0 0 0 0 0 0 0.001 0 0 0.001 0.001 0 0.001 0 0.001 0.001 0.001 0 0 0 0.003 0.001 0.003 0.001 0.003 0.004 0.001 0.001 0 0 0 0 0 0 0.003 0.003 0 0.001 0 0 0 0.001 0.001 0 0.001 0.001 0.001 0.001 0.001 0.001 0 0 0 0 0 0 0 0 0 0 0 0 0 0 0 0 0 0 0.001 0.001 0 0.001 0.001 0.001 0.001 0.001 0.001 0.001 0 0 0 0 0 0 0 0 0 0 0 0 0 0 0 0 0 0 0 0 0 0 0 0 0 0 0 0 0 0 0 0 0 0 0 0 0 0 0 0 0 0 0 0 0 0 0 0 0 0 0 0 0 0 0 0 0 0 0 0 0 0 0 0 0 0 0 0 0 0 0 0 0 0 0 0 0 0 0 0 0 0 0 0 0 0 0 0 0 0 0 0 0 0 0 0 0 0 0 0 0 0 0 0 0 0 0 0 0 0 0 0 0 0 0 0 0 0 0 0 0 0 0 0 0 0 0 0 0 0 0 0 0 0 0 0 0 0 0 0 0 0 0 0 0 0 0 0 0 0 0 0 0 0 0 0 0 0 0 0 0 0 0 0 0 0 0 0 0 0 0 0 0 0 0 0 0 0 0 0 0 0 0 0 0 0 0 0 0 0 0 0 0 0 0 0 0 0 0 0 0 0 0 0 0 0 0 0 0 0 0 0 0 0 0 0 0 0 0 0 0 0 0 0 0 0 0 0 0 0 0 0.001 0.001 0.001 0 0.001 0.001 0.001 0.001 0.001 0.001 0.001 0.002 0.001 0.003 0.005 0.004 0 0.001 0.002 0.004 0.004 0 0.003 0.003 0.003 0.002 0.002 0.001 0 0.002 0.001 0 0 0 0 0 0 0 0 0 0 0 0 0.001 0.001 0.001 0.003 0 0 0.001 0 0.001 0.001 0.001 0.001 0.001 0.001 0 0 0 0 0 0 0.001 0.001 0.001 0 0 0 0 0 0 0 0 0 0 0 0 0 0 0 0 0 0 0 0 0 0 0 0 0 0 0 0 0 0 0 0 0 0 0 0 0 0 0 0 0 0 0 0 0 0 0 0 0 0 0 0 0 0 0 0 0 0 0 0 0 0 0 0 0 0 0 0 0 0 0 0 0 0 0 0 0 0 0 0 0 0 0 0 0 0 0 0 0 0 0 0 0 0 0 0 0 0 0 0 0 0 0 0 0 0.001 0.001 0 0 0.001 0 0 0 0 0 0 0 0 0 0 0 0 0 0 0 0 0 0 0 0 0 0 0 0 0 0 0 0 0.001 0.002 0.001 0.002 0.001 0.002 0.001 0.002 0.003 0.003 0.003 0.003 0.003 0.003 0.001 0.002 0.003 0.001 0.002 0.001 0 0 0 0 0 0 0 0 0 0 0 0 0 0 0.002 0 0.001 0.002 0.002 0.002 0.001 0.002 0 0 0 0.001 0 0.001 0.002 0.002 0.001 0 0.001 0.001 0 0.001 0.001 0.002 0.002 0.001 0.002 0.002 0.001 0 0.001 0 0 0 0 0 0 0 0 0 0.001 0.001 0 0 0 0 0 0.003 0.003 0.003 0.003 0.003 0.003 0 0.002 0.004 0.005 0.003 0.004 0.003 0.001 0.001 0 0.001 0.001 0 0 0 0 0 0.001 0.001 0.001 0 0 0 0 0 0 0 0 0 0 0 0 0 0 0.002 0 0 0 0 0 0 0 0 0 0 0 0 0 0 0 0 0 0 0 0 0 0 0 0.001 0.002 0 0.003 0.003 0 0 0 0 0 0 0 0 0 0 0 0 0 0 0 0 0 0 0 0 0 0 0 0 0 0 0 0 0 0.004 0 0 0 0 0.001 0.001 0 0.001 0.001 0.001 0 0 0 0 0 0 0.001 0.002 0 0 0.001 0.001 0.001 0.002 0.001 0.001 0 0 0.001 0 0 0 0 0 0 0 0 0 0 0 0 0 0 0 0 0 0 0 0 0 0 0 0 0 0 0 0.001 0 0.001 0 0 0 0 0 0 0 0 0 0 0.002 0.002 0.002 0.002 0.001 0.001 0 0 0.001 0.002 0.002 0.001 0.002 0.002 0.002 0.002 0.002 0.001 0 0 0 0 0 0 0 0.002 0.002 0.001 0.002 0.002 0.002 0.002 0.002 0.002 0.001 0.001 0.001 0.003 0.002 0.003 0.002 0.005 0.005 0.004 0.002 0.002 0.002 0.002 0.001 0 0 0 0 0.001 0.001 0 0 0 0.001 0 0.001 0.002 0.002 0.002 0.002 0.002 0.002 0.002 0.003 0.006 0.003 0.001 0.002 0.008 0.003 0.001 0.001 0.003 0.002 0.002 0.001 0.001 0 0.013 0.012 0.017 0.007 0.011 0.019 0.016 0.009 0.006 0.005 0.004 0.001 0 0 0 0 0 0 0 0.003 0.002 0.004 0.004 0.002 0.001 0.002 0.002 0.001 0.001 0.003 0.002 0.001 0.002 0.005 0.004 0.005 0.005 0.005 0.005 0.005 0.005 0.006 0.003 0.005 0.005 0.006 0.005 0.002 0.003 0.006 0.003 0.004 0.003 0.001 0.002 0.003 0.001 0.002 0 0.003 0.005 0.005 0.004 0.001 0 0 0.002 0.002 0.002 0.004 0.001 0.003 0.002 0.002 0.004 0.005 0.004 0.003 0.003 0.003 0.003 0.001 0.003 0.001 0.001 0.002 0.001 0.001 0 0.001 0.002 0.001 0.001 0.001 0 0.001 0.001 0.001 0.001 0.001 0.001 0 0.001 0.001 0.001 0.002 0.003 0.002 0.003 0.002 0.001 0.001 0.002 0.002 0.002 0.001 0.001 0.003 0.001 0.001 0.001 0.002 0.001 0.001 0.001 0.001 0.001 0.001 0.001 0.001 0 0.001 0.001 0.001 0.001 0.001 0.001 0.002 0.001 0.002 0.003 0.002 0.002 0.003 0.002 0.003 0.001 0.004 0.003 0.003 0.005 0.006 0.009 0.004 0.003 0.003 0.001 0.002 0.003 0.004 0.001 0.003 0.004 0.004 0.002 0.002 0.002 0.005 0.003 0 0.001 0.001 0.002 0.002 0.001 0.001 0.001 0 0.002 0.002 0.002 0.001 0 0 0 0 0.002 0.004 0.008 0.007 0.007 0 0.006 0.004 0.007 0.008 0.005 0.006 0.003 0.005 0.003 0.002 0.002 0.004 0.004 0.003 0.003 0.002 0.003 0.003 0.003 0.002 0.001 0.002 0.002 0.003 0.003 0 0.003 0.003 0.003 0.004 0 0 0 0.003 0.003 0.001 0.001 0.002 0.002 0.002 0.002 0.002 0.001 0 0.003 0.003 0.003 0.001 0.002 0.001 0.001 0.003 0.005 0.004 0.007 0.007 0.008 0.006 0.008 0.007 0.004 0.004 0.004 0.003 0.004 0.004 0.001 0.004 0.002 0.002 0.001 0.004 0.003 0.002 0.001 0.001 0.001 0.001 0.007 0.002 0.006 0.006 0.003 0.005 0.003 0.003 0.002 0.006 0.005 0.003 0.002 0.003 0.003 0.002 0.002 0.001 0 0.005 0.006 0.007 0.01 0.006 0.015 0.024 0.011 0.014 0.016 0.027 0.037 0.017 0.037 0.042 0.039 0.001 0.065 0.026 0.052 0.051 0.023 0.023 0.01 0.044 0.007 0.008 0.007 0.006 0.008 0.004 0.007 0.008 0.015 0.005 0.006 0.013 0.011 0.008 0.003 0.004 0.011 0.007 0.027 0.035 0.057 0.067 0.005 0.004 0.036 0.019 0.011 0.017 0.019 0.012 0.009 0.017 0.018 0.008 0.01 0.004 0.009 0.014 0.002 0.001 0.013 0.004 0.001 0.001 0.002 0.003 0.001 0.001 0.003 0.003 0.002 0.003 0.002 0.003 0.001 0.001 0.003 0.002 0.002 0.002 0.002 0.002 0.002 0.002 0.002 0.002 0.002 0.001 0.001 0.002 0 0 0 0 0 0.003 0.001 0.002 0.002 0.002 0.004 0.004 0.003 0.003 0.003 0.002 0.003 0.003 0.005 0.002 0 0.002 0.002 0.002 0.002 0.002 0.002 0.002 0.001 0 0 0 0 0 0.075 0.061 0.05 0.102 0.132 0.101 0.089 0.071 0.026 0.011 0.009 0.006 0.003 0.013 0.01 0.014 0.015 0.014 0.032 0.044 0.074 0.056 0.072 0.08 0.096 0.053 0.036 0.082 0.069 0.071 0.075 0.079 0.075 0.071 0.073 0.05 0.057 0.091 0.091 0.113 0.086 0.064 0.11 0.102 0.111 0.11 0.101 0.102 0.114 0.135 0.097 0.108 0.092 0.064 0.076 0.041 0.122 0.113 0.11 0.131 0.173 0.131 0.082 0.13 0.148 0.117 0.071 0.094 0.113 0.117 0.125 0.104 0.094 0.062 0.073 0.104 0.155 0.097 0.114 0.093 0.097 0.158 0.399 0.353 0.277 0.053 0.166 0.24 0.255 0.161 0.212 0.244 0.104 0.119 0.065 0.094 0.076 0.048 0.042 0.024 0.023 0.026 0.032 0.019 0.021 0.009 0.013 0.015 0.044 0.099 0.075 0.052 0.092 0.154 0.328 0.091 0.257 0.213 0.247 0.149 0 0.058 0.037 0.065 0.118 0 0.183 0.107 0.17 0.285 0.16 0.196 0.205 0.202 0.21 0.436 0.461 0.275 0.331 0.343 0.252 0 0.258 0 0.035 0.068 0.041 0.084 0.054 0.079 0.074 0.07 0.031 0.018 0.026 0.033 0.135 0.175 0.178 0.038 0.025 0.013 0 0.016 0.026 0.154 0.041 0.118 0.059 0.066 0.123 0.14 0.092 0.067 0.147 0.086 0.035 0.063 0.081 0.062 0.069 0.019 0.094 0.118 0.107 0.092 0.021 0.047 0.043 0.042 0.014 0.047 0.051 0.053 0.028 0.018 0.015 0.012 0 0 0 0 0 0.006 0.007 0.026 0.015 0.016 0.044 0.022 0.015 0.003 0.01 0.006 0.053 0.076 0.072 0.111 0.071 0.064 0.045 0.077 0.123 0.168 0.16 0.147 0.135 0.18 0.163 0.182 0.088 0.063 0.085 0.016 0.043 0.058 0.063 0.051 0.028 0.029 0.03 0.018 0.027 0.023 0.021 0.018 0.018 0.016 0.015 0.019 0.008 0.001 0.001 0.001 0.002 0.002 0.005 0.016 0.027 0.034 0.027 0.037 0.048 0.042 0.041 0.067 0.069 0.037 0.053 0.042 0.032 0.03 0.03 0.017 0.009 0.031 0.068 0.072 0.118 0.05 0.075 0.102 0.131 0.081 0.074 0.091 0.085 0.087 0.088 0.093 0.07 0.079 0.1 0.058 0.036 0.094 0.1 0.084 0.081 0.109 0.126 0.095 0.082 0.049 0.095 0.078 0.084 0.082 0.098 0.079 0.082 0.102 0.082 0.101 0.089 0.078 0.12 0.108 0.107 0.069 0.061 0.023 0.116 0 0.206 0.148 0.134 0.137 0.142 0.113 0.086 0.092 0.074 0.081 0.083 0.07 0.069 0.077 0.057 0.057 0.069 0.048 0.044 0.072 0.052 0.036 0.041 0.009 0.038 0.106 0.108 0.075 0.11 0.104 0.098 0.112 0.11 0.108 0.122 0.119 0.212 0.255 0.324 0.258 0.362 0.362 0.306 0.208 0.082 0.033 0.085 0.138 0.124 0.009 0.008 0.008 0.005 0.008 0.012 0.003 0.007 0.032 0.028 0.04 0.041 0.029 0.023 0.032 0.019 0.02 0.022 0.027 0.021 0.033 0.026 0.024 0.015 0.022 0.037 0.075 0.029 0.022 0.039 0.049 0.041 0.032 0 0.083 0.078 0.097 0.108 0.066 0.073 0.1 0.08 0.07 0.053 0.063 0.065 0.017 0.011 0.007 0.009 0.012 0.023 0.075 0.096 0.094 0.075 0.063 0.051 0.116 0.075 0.063 0.054 0.136 0.107 0.044 0.104 0.29 0.448 0.445 0.466 0.322 0.333 0.356 0.447 0.278 0.284 0.245 0.267 0.199 0.165 0.096 0.049 0.159 0.109 0.042 0.077 0.13 0.103 0.108 0.097 0.085 0.113 0.139 0.325 0.44 0.437 0.431 0.482 0.406 0.477 0.478 0.384 0.453 0.408 0.31 0.307 0.352 0.384 0.484 0.457 0.436 0.452 0.235 0.324 0.177 0.289 0.23 0.234 0.222 0.291 0.098 0.125 0.107 0.108 0.232 0.229 0.181 0.143 0.066 0.069 0.118 0.115 0.13 0.109 0.097 0.145 0.114 0.081 0.181 0.153 0.111 0.186 0.276 0.287 0.194 0.197 0.303 0.305 0.3 0.364 0.418 0.477 0.348 0.359 0.433 0.379 0.27 0.268 0.181 0.323 0.261 0.213 0.201 0.241 0.197 0.2 0.174 0.194 0.22 0.217 0.251 0.259 0.234 0.214 0.283 0.254 0.134 0.388 0.434 0.254 0.091 0.534 0.345 0.225 0.268 0.242 0.297 0.36 0.325 0.2 0.08 0.161 0.226 0.19 0.139 0.16 0.174 0.169 0.196 0.152 0.128 0.178 0.128 0.068 0.104 0.03 0.031 0.06 0.025 0.022 0.077 0.108 0.222 0.28 0.322 0.178 0.094 0.124 0.12 0.062 0.163 0.152 0.165 0.136 0.092 0 0.219 0.067 0.138 0.206 0.121 0.082 0.066 0.099 0.07 0.076 0.048 0.092 0.105 0.089 0.123 0.067 0.074 0.099 0.135 0.082 0.102 0.078 0.069 0.093 0.156 0.148 0.083 0.086 0.163 0.123 0.103 0.042 0 0.11 0.217 0.278 0.248 0.246 0.347 0.176 0.37 0.447 0.347 0.348 0.509 0.512 0.33 0.342 0.318 0.353 0.439 0.433 0.433 0.217 0.269 0.373 0.34 0.386 0.394 0.385 0.415 0.51 0.506 0.777 0.936 0.497 0.565 0.902 0.497 0.208 0.24 0.506 0.396 0.295 0.248 0.165 0.314 0.223 0.244 0.164 0.384 0.4 0.369 0.276 0.331 0.341 0.36 0.304 0.314 0.292 0.229 0.159 0.126 0.163 0.192 0.172 0.127 0.216 0.214 0.249 0.237 0.182 0.125 0.082 0.186 0.193 0.072 0.091 0.087 0.198 0.095 0.089 0.073 0.074 0.049 0.075 0.064 0.106 0.067 0.05 0.056 0.111 0.14 0.131 0.117 0.073 0.063 0.127 0.109 0.043 0.056 0.144 0.056 0.067 0.048 0.046 0.081 0.086 0.042 0.033 0.021 0.029 0.037 0.034 0.026 0.052 0.047 0.08 0.092 0.088 0.072 0.125 0.099 0.065 0.048 0.024 0.205 0.148 0.256 0.223 0.105 0.106 0.218 0.308 0.192 0.207 0.189 0.238 0.256 0.201 0.258 0.336 0.189 0.141 0.302 0.291 0.182 0.125 0.195 0.132 0.162 0.17 0.179 0.172 0.158 0.173 0.182 0.178 0.12 0.137 0.178 0.171 0.143 0.202 0.199 0.162 0.093 0.345 0.168 0.481 0.476 0.478 0.423 0.398 0.377 0.405 0.404 0.259 0.165 0.193 0.307 0.127 0.128 0.066 0.125 0.174 0.144 0.16 0.16 0.095 0.127 0.13 0.122 0.142 0.133 0.091 0.005 0.026 0.024 0.065 0.077 0.056 0.037 0 0.068 0.026 0.007 0.012 0.008 0.016 0.017 0.031 0.049 0.035 0.052 0.051 0.093 0.075 0.098 0.086 0.104 0.071 0.11 0.096 0.111 0.109 0.133 0.129 0.135 0.138 0.085 0.075 0.108 0.093 0.079 0.036 0.123 0.074 0.044 0.05 0.063 0.045 0.052 0.035 0.066 0.042 0.06 0.1 0.05 0.054 0.056 0 0.035 0.056 0.066 0.07 0.066 0.067 0.072 0.043 0.037 0.034 0.031 0.011 0.026 0.035 0.019 0.036 0.015 0.031 0.004 0.023 0.021 0.02 0.028 0.028 0.021 0.026 0.046 0.042 0.043 0.027 0.029 0.033 0.041 0.024 0.03 0.034 0.029 0.026 0.026 0.001 0.007 0.024 0.012 0.009 0.01 0.016 0.011 0.008 0.032 0.013 0.009 0.004 0.007 0.012 0.006 0.014 0.03 0.035 0.037 0.027 0.047 0.027 0.035 0.02 0.015 0.013 0.008 0.024 0.026 0.015 0.009 0.02 0.027 0.023 0.019 0.024 0.02 0.026 0.029 0.044 0.043 0.04 0.04 0.043 0.032 0 0.04 0.03 0.051 0.043 0.036 0.034 0.025 0.033 0.051 0.03 0.032 0.025 0.013 0.008 0.008 0.025 0.022 0.021 0.008 0.002 0.005 0.008 0.005 0.011 0.004 0.007 0.011 0.008 0.019 0.025 0.023 0.025 0.023 0.015 0.029 0.055 0.055 0.024 0.062 0.055 0.063 0.064 0.058 0.053 0.021 0.032 0.018 0.017 0.011 0.01 0.012 0.014 0.01 0.008 0.002 0.005 0.002 0 0 0 0.002 0.002 0.001 0.009 0.006 0.007 0.014 0.019 0.028 0.027 0.025 0.035 0.047 0.047 0.055 0.048 0.042 0.033 0.019 0.019 0.04 0.032 0.033 0.044 0.05 0.051 0.06 0.043 0.058 0.023 0.047 0.032 0.025 0.036 0.037 0.033 0.027 0.028 0.027 0.007 0.013 0.009 0.007 0.007 0.006 0.001 0.004 0.005 0.002 0.001 0.001 0.006 0.004 0 0.011 0.012 0.021 0.036 0.027 0.016 0.03 0.035 0.014 0.02 0.033 0.029 0.027 0.017 0.017 0.023 0.021 0 0 0 0.015 0.016 0.017 0.005 0.017 0.017 0.016 0.013 0.019 0.029 0.021 0.023 0.028 0.034 0.023 0.029 0.055 0.029 0.03 0.051 0.052 0.028 0.027 0.035 0.05 0.035 0.023 0.016 0.033 0.027 0.023 0.023 0.017 0.014 0.024 0.022 0.018 0.014 0.01 0.014 0.018 0.013 0.003 0.003 0.003 0 0.003 0.002 0.009 0.006 0.005 0.01 0.01 0.005 0.007 0.007 0.011 0.011 0.014 0.007 0.011 0.015 0.013 0.011 0.01 0.015 0.016 0.023 0.021 0.011 0.007 0.004 0.007 0.014 0.011 0.007 0.014 0.01 0.01 0.013 0.014 0.009 0.008 0.005 0.005 0.011 0.02 0.012 0.019 0.013 0.006 0.008 0.007 0.004 0.007 0.012 0.01 0.002 0.001 0.001 0.001 0.003 0 0 0.004 0.005 0.005 0.008 0.011 0.008 0.003 0.005 0.009 0.009 0.003 0.005 0.009 0.01 0.005 0.007 0.008 0.006 0.004 0.006 0.007 0.006 0.001 0.002 0.002 0.002 0 0.004 0.001 0.006 0.005 0.001 0.004 0.006 0.007 0.01 0.009 0.004 0.006 0.001 0.001 0.001 0 0.002 0.002 0.003 0.006 0.006 0.007 0.006 0.006 0.008 0.006 0.006 0.003 0.011 0.014 0.013 0.005 0.017 0.029 0.032 0.031 0.024 0.022 0.031 0.029 0.02 0.008 0.009 0.017 0.017 0.013 0.011 0.004 0.007 0.005 0.005 0.007 0.007 0.004 0.007 0.009 0.006 0.007 0.004 0.021 0.026 0.025 0.028 0.031 0.018 0.045 0.049 0.048 0.047 0.046 0.042 0.029 0.022 0.025 0.043 0.035 0.033 0.029 0.01 0.03 0.017 0.021 0.013 0.014 0.018 0.018 0.02 0.006 0.009 0.014 0.026 0.029 0.014 0.014 0.008 0.013 0.013 0.013 0.016 0.019 0.016 0.02 0.018 0.017 0.019 0.021 0.017 0.017 0.017 0.015 0.018 0.017 0.019 0.014 0.007 0.021 0.021 0.039 0.018 0.022 0.033 0.033 0.01 0.008 0.006 0.018 0.015 0.01 0.005 0.006 0.003 0.005 0.004 0.003 0.006 0.005 0.015 0.019 0.014 0.02 0.027 0.031 0.022 0.026 0.013 0.018 0.014 0.035 0.022 0.011 0.019 0.013 0.023 0.025 0.021 0.019 0.004 0.012 0.023 0.02 0.018 0.024 0.009 0.016 0.02 0.008 0.012 0.014 0.012 0.005 0.007 0.005 0.007 0.007 0.007 0.006 0.008 0.013 0.022 0.024 0.03 0.027 0.009 0 0.015 0.008 0.014 0.015 0.015 0.016 0.016 0 0.012 0.003 0.007 0.011 0.009 0.006 0.006 0.004 0.005 0.005 0.003 0.004 0.002 0.001 0.002 0.001 0.002 0.003 0.004 0 0.003 0.003 0.003 0.004 0.004 0.001 0.004 0.005 0.004 0.002 0.002 0.011 0 0.02 0.026 0.008 0.031 0.036 0.039 0.016 0.028 0.045 0.038 0.022 0.032 0.043 0.022 0.035 0.036 0.035 0.034 0.029 0.035 0.017 0.027 0.027 0.021 0.021 0.026 0.026 0.036 0.039 0.038 0.03 0.039 0.036 0.034 0.04 0.037 0.024 0.017 0.034 0.021 0.031 0.021 0.021 0.029 0.022 0.018 0.01 0.024 0.022 0.01 0.017 0.013 0.026 0.026 0.022 0.025 0.024 0.03 0.028 0.003 0.004 0.027 0.02 0 0.004 0.015 0.018 0.018 0.015 0.013 0.011 0.014 0.01 0.009 0.009 0.004 0.006 0.005 0.006 0.006 0 0.009 0.01 0.009 0.009 0.009 0.009 0.01 0.009 0.011 0.014 0.015 0.011 0.01 0.015 0.013 0.003 0.009 0.014 0.004 0.003 0.009 0.005 0.006 0.002 0.004 0.004 0.004 0.003 0.004 0.004 0.002 0.001 0.005 0.004 0.004 0.006 0.004 0.006 0.013 0.012 0.005 0.004 0.018 0.015 0.02 0.017 0.012 0.014 0.016 0.021 0.014 0.014 0.014 0.023 0.016 0.015 0.017 0.029 0.011 0.017 0.011 0.018 0.009 0.018 0.024 0.008 0.014 0.017 0.017 0.02 0.019 0.019 0.021 0.025 0.017 0.014 0.025 0.022 0.018 0.021 0.024 0.023 0.008 0.026 0.011 0.039 0.047 0.047 0.031 0.03 0.039 0.04 0.027 0.018 0.034 0.029 0.017 0.014 0.015 0.028 0.03 0.024 0.022 0.017 0.018 0.019 0.024 0.046 0.046 0.049 0.047 0.054 0 0 0 0.003 0.141 0.358 0.077 
0.015 0 0.031 1 0.001 0 0.002 0.006 0.008 0.004 0.007 0.006 0.004 0.003 0.001 0.002 0.002 0.002 0.001 0.001 0.001 0.001 0.001 0.001 0.002 0.003 0.002 0.002 0.002 0 0.001 0.001 0.001 0.001 0 0 0 0 0 0 0.001 0.001 0.001 0.002 0.001 0.001 0.003 0.002 0.004 0.004 0.004 0.002 0.005 0.004 0.003 0.004 0.003 0.001 0.005 0.005 0.005 0.007 0.006 0.007 0.01 0.01 0.007 0.007 0.007 0.006 0.002 0.005 0.008 0.007 0.007 0.005 0.004 0.004 0.003 0.005 0.009 0.01 0.011 0.005 0.008 0.008 0.011 0.009 0.005 0.003 0.008 0.008 0.004 0.006 0.006 0.009 0.003 0.003 0.001 0.003 0 0.002 0.002 0.001 0.001 0 0.001 0.001 0 0 0 0 0.001 0.002 0.001 0.001 0 0.001 0.008 0.001 0.005 0.006 0.009 0.005 0 0 0.01 0.011 0.01 0.006 0.01 0.011 0.012 0.015 0.011 0.012 0.008 0.009 0.013 0.018 0.018 0.012 0.013 0.015 0.007 0 0.008 0.007 0.012 0.008 0.003 0.004 0.005 0.002 0.001 0.007 0.002 0.001 0.007 0.008 0.007 0.01 0.007 0.003 0 0 0.001 0 0.001 0.005 0.004 0.008 0.003 0.004 0.009 0 0.002 0.001 0 0 0 0.002 0.003 0.001 0.001 0.001 0.001 0.002 0.004 0.004 0.003 0.003 0.005 0.005 0.001 0.001 0.001 0.003 0.001 0 0 0 0.001 0 0 0 0 0 0.001 0.001 0 0 0.001 0.002 0.001 0.001 0.001 0.002 0.001 0.003 0 0.004 0.002 0.001 0.002 0.004 0.007 0.006 0.006 0.014 0.01 0.013 0.013 0.012 0.01 0.004 0.005 0.001 0.003 0.002 0.004 0 0.001 0.001 0.002 0 0 0 0 0 0 0 0 0 0 0.007 0.007 0.005 0.008 0 0.006 0.005 0.003 0.004 0.003 0.003 0.004 0.004 0.003 0.004 0.003 0.005 0.007 0.005 0.005 0.005 0.009 0.003 0 0.003 0.004 0.003 0.006 0.003 0.004 0.007 0.008 0.005 0.004 0.005 0.004 0.003 0.004 0.006 0.005 0.005 0.005 0.003 0.003 0.005 0.006 0.003 0.001 0.004 0.005 0.001 0.003 0 0 0.002 0.002 0.002 0.003 0.002 0.002 0.004 0.003 0.006 0.003 0.003 0.004 0.005 0.008 0.008 0.008 0.007 0.008 0.007 0.008 0.007 0.01 0.007 0.007 0.005 0.005 0.005 0.003 0.002 0.009 0.004 0.006 0.009 0.006 0.004 0.006 0.009 0.007 0.002 0.002 0.004 0.004 0.011 0.005 0.006 0.005 0.007 0.007 0.006 0.002 0.009 0.009 0.021 0.026 0.009 0.007 0.009 0.016 0.016 0.017 0.002 0.003 0.004 0.002 0.001 0 0.009 0.005 0.005 0.005 0.004 0.009 0.008 0.002 0.005 0.006 0.005 0.007 0.007 0.008 0.009 0.002 0.006 0.015 0.008 0.004 0.019 0.023 0.031 0.008 0.016 0.036 0.044 0.024 0.037 0.043 0.05 0.042 0.054 0.054 0.051 0.027 0.087 0.078 0.102 0.078 0.071 0.132 0.078 0.04 0.032 0.021 0.006 0.005 0.007 0.004 0.039 0.03 0.007 0.014 0.004 0.007 0.008 0.012 0.02 0.013 0.02 0.02 0.016 0.027 0.028 0.014 0.015 0.017 0.016 0.024 0.025 0.024 0.019 0.012 0.019 0.025 0.023 0.016 0.017 0.028 0.021 0.018 0.016 0.016 0.067 0.078 0.023 0.031 0.065 0.038 0.036 0.034 0.027 0.034 0.014 0.02 0.024 0.024 0.02 0.022 0.018 0.019 0.018 0.017 0.017 0.012 0.011 0.009 0.008 0.01 0.011 0.011 0.011 0.008 0.005 0.011 0.007 0.005 0.005 0.01 0.005 0.005 0.001 0.003 0.007 0.005 0.007 0.009 0.002 0.002 0.001 0.004 0.002 0.001 0.006 0.003 0.002 0.003 0.003 0.002 0.003 0.004 0.005 0.005 0.006 0.004 0.004 0.004 0.006 0.003 0.002 0.004 0.008 0.006 0.004 0.005 0.007 0.005 0.003 0.003 0.002 0.002 0.003 0.002 0.002 0.002 0.002 0.002 0.002 0.002 0.002 0.002 0.002 0.005 0.004 0.004 0.007 0.004 0.007 0.006 0.002 0.001 0.001 0.014 0.013 0.002 0.015 0.014 0.013 0.015 0.016 0 0.001 0.002 0.002 0.004 0.006 0.005 0.004 0.009 0.009 0.006 0.004 0.011 0.005 0.001 0.002 0.002 0.002 0.002 0 0 0 0.001 0.005 0.005 0.005 0.006 0.001 0 0 0 0.004 0.005 0.008 0.01 0.009 0.004 0.012 0.007 0.001 0.002 0.005 0.003 0.001 0 0 0.001 0.001 0 0.001 0.002 0.002 0 0.002 0.002 0.002 0 0.002 0.002 0.002 0.002 0.002 0 0.002 0.001 0.002 0.002 0.005 0.004 0.004 0.008 0.01 0.003 0.009 0.014 0.01 0.007 0.007 0.005 0.005 0.005 0.007 0.008 0.008 0.006 0.007 0.005 0.008 0.006 0.011 0.003 0.019 0.017 0.013 0.014 0.018 0.016 0.018 0.017 0.014 0.012 0.012 0.014 0.007 0.014 0.007 0.009 0.008 0.007 0.006 0.005 0 0.001 0 0 0.014 0.01 0.014 0.013 0.008 0.011 0.009 0.017 0.009 0.003 0.019 0.013 0.009 0 0.001 0.002 0.006 0.002 0.001 0.006 0.01 0.017 0.02 0.021 0.026 0.029 0.023 0.019 0.035 0.034 0.026 0.041 0.083 0.06 0.076 0.005 0.022 0.027 0.047 0.052 0.016 0.015 0.017 0.028 0.016 0.015 0.008 0.01 0.015 0.01 0.01 0.008 0.003 0.011 0.005 0.013 0.005 0.002 0.004 0.002 0 0 0.002 0.012 0.024 0.063 0.007 0.002 0.024 0.01 0.011 0.019 0.022 0.014 0.016 0.023 0.021 0.011 0.019 0.005 0.014 0.027 0.009 0.007 0.008 0.016 0.006 0.005 0.005 0.006 0.006 0.005 0.002 0.005 0.003 0.002 0.004 0.003 0.003 0.001 0.001 0.003 0.002 0.003 0.004 0.004 0.005 0.003 0.004 0.005 0.005 0.003 0.009 0.007 0.006 0.003 0.009 0.008 0.005 0.014 0.01 0.017 0.018 0.018 0.018 0.021 0.009 0.018 0.021 0.012 0.008 0.01 0.02 0.016 0.006 0.004 0.006 0.007 0.003 0.001 0.001 0.002 0.002 0.006 0.007 0.007 0.007 0.005 0 0 0 0 0 0 0 0 0.001 0.001 0 0 0 0.001 0.002 0.001 0.001 0 0.003 0.001 0.001 0.004 0.006 0.002 0.003 0.002 0.004 0.001 0.001 0.002 0.002 0.004 0.004 0.005 0.005 0.005 0.004 0.004 0.002 0.002 0.004 0.003 0.001 0.001 0.003 0.002 0.002 0.002 0.003 0 0 0.002 0.001 0.001 0.001 0.001 0.001 0 0 0 0 0 0 0 0 0 0 0 0 0 0 0 0.001 0.001 0 0.001 0.001 0.001 0.001 0 0.001 0.001 0 0.001 0.002 0.001 0.001 0.001 0.002 0.002 0.001 0.001 0.001 0.001 0.001 0 0 0 0 0 0 0.001 0 0 0.002 0.001 0.001 0.001 0 0.001 0 0 0.001 0.001 0 0.001 0.002 0.002 0.002 0.001 0.001 0 0.001 0.001 0.001 0 0.001 0.001 0.001 0.001 0 0 0 0 0.001 0.001 0.001 0.001 0 0 0 0 0 0 0 0 0 0 0.001 0 0 0.001 0.001 0.001 0 0 0 0 0 0 0 0 0 0 0 0 0 0 0 0 0 0 0.001 0.001 0.001 0 0 0 0 0 0 0 0 0 0 0 0 0 0 0 0 0 0 0 0 0 0 0 0 0 0 0 0 0 0 0 0 0 0 0.001 0 0 0.001 0 0 0 0 0 0 0 0 0 0 0.001 0.001 0 0 0 0 0 0 0 0 0 0 0 0.001 0.001 0.003 0.003 0.004 0.002 0.003 0 0 0.001 0.001 0 0 0 0 0 0.001 0.001 0.005 0 0 0 0.002 0.004 0.003 0.001 0.003 0.004 0.001 0.001 0.001 0.001 0.001 0.001 0.001 0.001 0.001 0 0 0 0 0 0 0 0 0.001 0.001 0 0 0.001 0.001 0.001 0.001 0.001 0 0.001 0 0.001 0.001 0.001 0 0 0 0.001 0 0 0 0 0 0 0 0 0 0 0 0 0 0 0 0 0 0 0 0.001 0.001 0 0 0 0.001 0.001 0 0 0 0 0 0 0 0 0 0 0 0 0 0 0 0 0 0 0 0 0 0 0 0 0 0 0 0 0 0 0 0 0 0 0 0.001 0.001 0.001 0.001 0.001 0.001 0.001 0.001 0.001 0 0 0 0 0 0 0 0 0 0 0 0 0 0 0 0 0 0 0 0 0 0 0 0 0 0 0 0 0 0 0 0 0 0 0 0 0 0 0 0 0 0 0 0 0 0 0 0 0 0 0 0 0 0 0 0 0 0 0 0 0 0 0 0 0 0 0 0 0 0.001 0.001 0.001 0.001 0.001 0.001 0.001 0.001 0.001 0.001 0.001 0.001 0.001 0.001 0.001 0.001 0 0 0 0 0 0 0 0 0 0 0 0.001 0.001 0.001 0.001 0 0.001 0.001 0 0 0.001 0 0 0 0 0 0 0.001 0.001 0.001 0 0.001 0.001 0.001 0.001 0.001 0.001 0.001 0.001 0.001 0 0.001 0.001 0.001 0.001 0.001 0 0 0 0 0 0 0 0 0 0 0 0.001 0.001 0.001 0.001 0.001 0.001 0.001 0.001 0.001 0.001 0.001 0 0 0.001 0.001 0 0.001 0.001 0.001 0 0 0 0 0 0 0 0 0 0 0 0 0 0.001 0.001 0.001 0.001 0 0.001 0 0 0 0 0.001 0.001 0.001 0.001 0 0.001 0 0 0 0 0 0 0 0 0 0 0 0 0 0 0.001 0 0 0 0 0 0 0 0 0 0 0 0 0 0.001 0 0 0 0 0 0 0 0 0 0 0 0 0 0 0 0 0 0 0 0 0 0 0 0 0 0 0 0 0 0 0 0 0 0 0 0 0 0 0 0 0 0 0 0 0 0 0 0 0 0 0 0 0 0 0 0 0 0 0.001 0 0 0 0 0 0.001 0.001 0 0.001 0.001 0.001 0.001 0.001 0 0 0 0.001 0 0 0 0 0.001 0 0 0 0 0 0 0 0.001 0 0.001 0.001 0.001 0.001 0.001 0.001 0.001 0.001 0.001 0.001 0.001 0.001 0 0.001 0.001 0 0 0 0 0 0 0 0.001 0 0 0.001 0.002 0.001 0.002 0.002 0.002 0.002 0.002 0 0.002 0.001 0.001 0.001 0.001 0 0.001 0 0.001 0.001 0.001 0.001 0.001 0.001 0.001 0.001 0 0.001 0.001 0.002 0.002 0.001 0.001 0 0.002 0.001 0.006 0.005 0.008 0.008 0 0.002 0.003 0.001 0.001 0.001 0.002 0.002 0.002 0.001 0.002 0.001 0.001 0.001 0.001 0.001 0.001 0 0 0 0 0 0 0 0 0 0 0 0 0 0 0 0 0 0 0.001 0.001 0.001 0.001 0.001 0.001 0.001 0.001 0.001 0.001 0.001 0.001 0.001 0.001 0.001 0.001 0.001 0 0.001 0 0.001 0.001 0.001 0.001 0.001 0 0 0.001 0 0 0 0.001 0 0 0 0 0 0 0 0 0 0 0 0 0 0 0 0.104 0.061 0.065 0.119 0.129 0.103 0.089 0.065 0.033 0.017 0.005 0.015 0.005 0.014 0.03 0.022 0.02 0.028 0.063 0.077 0.111 0.1 0.178 0.14 0.134 0.088 0.097 0.172 0.158 0.195 0.219 0.238 0.301 0.247 0.298 0.178 0.169 0.135 0.119 0.108 0.197 0.104 0.072 0.064 0.103 0.081 0.092 0.108 0.123 0.091 0.096 0.135 0.078 0.056 0.064 0.038 0.091 0.084 0.103 0.124 0.094 0.094 0.07 0.074 0.049 0.075 0.039 0.043 0.046 0.039 0.031 0.058 0.025 0.047 0.027 0.038 0.041 0.038 0.028 0.021 0.017 0.028 0.054 0.055 0.066 0.011 0.033 0.038 0.067 0.034 0.036 0.038 0.031 0.028 0.03 0.016 0.016 0.018 0.016 0.012 0.021 0.018 0.015 0.012 0.037 0.01 0.032 0.038 0.008 0.022 0.011 0.009 0.02 0.033 0.045 0.025 0.066 0.068 0.039 0.024 0 0.019 0.007 0.017 0.029 0 0.023 0.026 0.018 0.024 0.018 0.022 0.019 0.02 0.021 0.053 0.051 0.039 0.058 0.045 0.038 0 0.038 0 0.017 0.042 0.018 0.051 0.038 0.039 0.044 0.028 0.044 0.023 0.023 0.008 0.012 0.016 0.013 0.001 0.001 0.002 0 0.001 0.002 0.012 0.005 0.009 0.004 0.009 0.024 0.047 0.032 0.03 0.052 0.086 0.03 0.048 0.059 0.029 0.048 0.01 0.09 0.125 0.105 0.117 0.027 0.049 0.027 0.027 0.012 0.02 0.022 0.024 0.016 0.007 0.004 0.005 0 0 0 0 0 0.003 0.003 0.015 0.006 0.007 0.019 0.017 0.013 0.006 0.018 0.006 0.058 0.079 0.063 0.096 0.069 0.057 0.006 0.006 0.063 0.022 0.024 0.079 0.094 0.078 0.084 0.036 0.039 0.026 0.064 0.011 0.034 0.05 0.061 0.056 0.043 0.036 0.058 0.033 0.042 0.036 0.032 0.03 0.029 0.023 0.032 0.033 0.015 0.001 0.002 0.002 0.003 0.006 0.011 0.021 0.044 0.073 0.033 0.047 0.068 0.073 0.051 0.033 0.051 0.054 0.039 0.024 0.018 0.015 0.014 0.007 0.005 0.012 0.035 0.038 0.044 0.016 0.038 0.049 0.044 0.032 0.044 0.054 0.045 0.049 0.059 0.055 0.04 0.054 0.074 0.035 0.015 0.073 0.068 0.042 0.046 0.074 0.076 0.052 0.037 0.016 0.05 0.035 0.029 0.029 0.036 0.029 0.035 0.035 0.033 0.029 0.03 0.029 0.038 0.036 0.042 0.019 0.015 0.006 0.017 0 0.036 0.034 0.042 0.043 0.041 0.033 0.025 0.027 0.026 0.026 0.021 0.018 0.021 0.016 0.018 0.021 0.022 0.013 0.017 0.039 0.029 0.014 0.012 0.004 0.008 0.032 0.033 0.02 0.032 0.037 0.028 0.026 0.029 0.03 0.029 0.02 0.016 0.02 0.033 0.031 0.03 0.026 0.022 0.023 0.023 0.009 0.027 0.043 0.039 0.004 0.003 0.002 0.005 0.003 0.005 0.004 0.008 0.017 0.014 0.016 0.016 0.008 0.009 0.014 0.01 0.005 0.01 0.009 0.008 0.011 0.008 0.009 0.003 0.004 0.008 0.008 0.004 0.003 0.007 0.005 0.004 0.005 0 0.013 0.012 0.015 0.014 0.008 0.012 0.016 0.017 0.013 0.009 0.012 0.022 0.003 0.001 0.002 0.002 0.003 0.008 0.02 0.027 0.031 0.018 0.017 0.012 0.029 0.013 0.016 0.008 0.029 0.028 0.003 0.006 0.025 0.039 0.04 0.044 0.024 0.03 0.03 0.04 0.028 0.024 0.025 0.029 0.022 0.021 0.009 0.009 0.019 0.017 0.009 0.012 0.019 0.009 0.012 0.014 0.012 0.013 0.012 0.031 0.044 0.042 0.045 0.034 0.027 0.039 0.046 0.034 0.05 0.05 0.02 0.024 0.035 0.038 0.036 0.028 0.029 0.03 0.016 0.026 0.013 0.019 0.019 0.018 0.018 0.021 0.005 0.017 0.017 0.012 0.025 0.033 0.034 0.025 0.006 0.007 0.016 0.007 0.015 0.013 0.006 0.012 0.011 0.008 0.011 0.01 0.013 0.011 0.022 0.02 0.011 0.012 0.022 0.022 0.02 0.024 0.029 0.031 0.022 0.022 0.026 0.022 0.018 0.017 0.019 0.026 0.027 0.021 0.021 0.02 0.02 0.02 0.016 0.017 0.019 0.017 0.019 0.02 0.017 0.018 0.019 0.01 0.011 0.02 0.018 0.017 0.004 0.016 0.016 0.012 0.013 0.012 0.014 0.019 0.021 0.015 0.003 0.004 0.013 0.014 0.011 0.01 0.011 0.011 0.01 0.011 0.007 0.01 0.007 0.001 0.007 0.001 0.002 0.004 0.003 0.005 0.005 0.01 0.013 0.015 0.015 0.007 0.003 0.005 0.008 0.003 0.011 0.012 0.013 0.011 0.005 0 0.011 0.003 0.007 0.011 0.007 0.004 0.004 0.007 0.004 0.004 0.003 0.005 0.007 0.006 0.007 0.006 0.004 0.005 0.01 0.008 0.008 0.005 0.006 0.009 0.01 0.013 0.009 0.009 0.011 0.008 0.007 0.002 0 0.005 0.015 0.011 0.014 0.024 0.048 0.023 0.033 0.039 0.045 0.029 0.037 0.038 0.024 0.023 0.016 0.017 0.025 0.02 0.023 0.011 0.019 0.024 0.018 0.027 0.027 0.022 0.029 0.033 0.034 0.029 0.034 0.033 0.031 0.03 0.025 0.01 0.014 0.027 0.027 0.025 0.015 0.011 0.019 0.013 0.017 0.014 0.027 0.03 0.025 0.019 0.027 0.023 0.02 0.022 0.026 0.028 0.024 0.014 0.015 0.015 0.018 0.013 0.006 0.014 0.016 0.019 0.019 0.013 0.011 0.004 0.009 0.013 0.005 0.004 0.003 0.013 0.004 0.004 0.003 0.006 0.004 0.004 0.004 0.005 0.004 0.004 0.004 0.005 0.007 0.005 0.005 0.002 0.006 0.008 0.005 0.003 0.004 0.006 0.002 0.004 0.002 0.001 0.005 0.005 0.001 0.001 0 0 0.001 0.001 0 0.002 0.002 0.003 0.004 0.004 0.003 0.006 0.006 0.003 0.003 0.002 0.012 0.009 0.017 0.015 0.006 0.009 0.015 0.022 0.011 0.009 0.012 0.019 0.012 0.01 0.013 0.016 0.007 0.005 0.014 0.014 0.015 0.014 0.012 0.01 0.01 0.011 0.011 0.011 0.01 0.012 0.011 0.016 0.011 0.014 0.016 0.017 0.01 0.018 0.018 0.01 0.009 0.032 0.011 0.051 0.05 0.051 0.047 0.042 0.044 0.046 0.043 0.023 0.016 0.028 0.037 0.024 0.022 0.011 0.024 0.03 0.028 0.028 0.031 0.024 0.037 0.076 0.087 0.108 0.106 0.066 0.019 0.085 0.091 0.205 0.28 0.19 0.142 0 0.169 0.082 0.02 0.031 0.027 0.021 0.023 0.04 0.067 0.069 0.076 0.072 0.139 0.105 0.128 0.114 0.149 0.093 0.115 0.1 0.143 0.122 0.142 0.163 0.147 0.133 0.086 0.072 0.139 0.157 0.148 0.186 0.173 0.141 0.318 0.199 0.19 0.124 0.165 0.118 0.17 0.115 0.179 0.185 0.178 0.205 0.211 0 0.193 0.229 0.244 0.292 0.344 0.327 0.3 0.261 0.221 0.203 0.168 0.092 0.186 0.224 0.179 0.208 0.141 0.149 0.067 0.153 0.181 0.149 0.264 0.225 0.399 0.383 0.65 0.604 0.564 0.329 0.288 0.39 0.48 0.298 0.374 0.447 0.309 0.293 0.183 0.001 0.015 0.042 0.028 0.021 0.012 0.019 0.027 0.018 0.037 0.011 0.004 0.018 0.084 0.133 0.07 0.146 0.265 0.362 0.606 0.259 0.511 0.354 0.716 0.321 0.11 0.091 0.064 0.277 0.265 0.246 0.119 0.225 0.556 0.46 0.429 0.524 0.412 0.407 0.471 0.704 0.681 0.451 0.421 0.621 0.498 0 0.327 0.206 0.352 0.271 0.24 0.212 0.145 0.135 0.168 0.132 0.14 0.126 0.061 0.022 0.14 0.338 0.411 0.36 0.138 0.051 0.096 0.141 0.079 0.241 0.15 0.185 0.175 0.099 0.2 0.196 0.145 0.131 0.201 0.134 0.103 0.182 0.169 0.146 0.194 0.162 0.188 0.191 0.178 0.183 0.101 0.112 0.094 0.091 0.065 0.071 0.064 0.067 0.036 0.021 0.017 0.013 0.018 0.003 0.002 0.001 0.004 0.006 0.005 0.05 0.018 0.019 0.07 0.073 0.095 0.095 0.09 0.121 0.153 0.16 0.172 0.199 0.192 0.146 0.118 0.127 0.269 0.318 0.347 0.321 0.297 0.323 0.313 0.247 0.28 0.159 0.191 0.127 0.112 0.155 0.155 0.138 0.103 0.091 0.074 0.022 0.049 0.026 0.025 0.022 0.019 0.007 0.016 0.014 0.009 0.004 0.004 0.013 0.013 0 0.036 0.035 0.078 0.09 0.07 0.052 0.107 0.111 0.053 0.084 0.157 0.144 0.137 0.122 0.165 0.252 0.236 0 0 0 0.089 0.102 0.101 0.067 0.096 0.114 0.111 0.083 0.114 0.157 0.144 0.14 0.148 0.198 0.117 0.131 0.247 0.139 0.145 0.239 0.264 0.147 0.157 0.189 0.288 0.207 0.127 0.078 0.174 0.127 0.143 0.138 0.11 0.085 0.144 0.142 0.125 0.141 0.103 0.125 0.135 0.113 0.032 0.028 0.021 0 0.083 0.061 0.172 0.179 0.148 0.09 0.077 0.131 0.1 0.06 0.086 0.095 0.104 0.069 0.07 0.099 0.091 0.072 0.064 0.096 0.09 0.111 0.099 0.051 0.089 0.048 0.057 0.132 0.113 0.069 0.135 0.117 0.103 0.136 0.132 0.114 0.134 0.149 0.168 0.249 0.34 0.217 0.343 0.259 0.144 0.133 0.148 0.103 0.086 0.114 0.129 0.013 0.014 0.016 0.02 0.025 0.015 0.01 0.034 0.055 0.052 0.059 0.075 0.08 0.053 0.044 0.056 0.064 0.048 0.063 0.062 0.083 0.055 0.058 0.063 0.032 0.054 0.104 0.079 0.049 0.029 0.032 0.03 0.026 0 0.128 0.061 0.139 0.151 0.07 0.082 0.148 0.134 0.109 0.089 0.057 0.086 0.007 0.005 0.013 0.013 0.011 0.016 0.066 0.112 0.103 0.126 0.104 0.091 0.152 0.115 0.099 0.054 0.163 0.135 0.133 0.047 0.508 0.682 0.737 0.744 0.545 0.519 0.645 0.677 0.431 0.308 0.246 0.409 0.366 0.289 0.246 0.11 0.242 0.169 0.109 0.153 0.168 0.126 0.144 0.134 0.091 0.143 0.139 0.497 0.662 0.654 0.663 0.64 0.345 0.777 0.832 0.812 0.755 0.765 0.732 0.484 0.354 0.405 0.806 0.672 0.636 0.566 0.276 0.496 0.416 0.422 0.308 0.261 0.403 0.427 0.407 0.145 0.101 0.183 0.411 0.517 0.242 0.216 0.156 0.262 0.207 0.3 0.342 0.397 0.367 0.435 0.383 0.357 0.384 0.387 0.422 0.394 0.431 0.377 0.38 0.405 0.439 0.322 0.153 0.482 0.453 0.739 0.437 0.477 0.66 0.603 0.273 0.185 0.223 0.373 0.246 0.199 0.09 0.12 0.09 0.108 0.082 0.098 0.123 0.127 0.286 0.411 0.338 0.396 0.604 0.536 0.385 0.525 0.305 0.325 0.29 0.871 0.341 0.247 0.336 0.299 0.507 0.519 0.463 0.38 0.091 0.229 0.539 0.427 0.378 0.514 0.303 0.37 0.397 0.168 0.248 0.294 0.261 0.117 0.128 0.086 0.099 0.105 0.078 0.133 0.192 0.307 0.498 0.526 0.548 0.536 0.195 0 0.196 0.103 0.256 0.316 0.276 0.262 0.184 0 0.209 0.075 0.134 0.181 0.171 0.118 0.102 0.122 0.13 0.09 0.069 0.074 0.094 0.047 0.056 0.024 0.042 0.061 0.093 0.023 0.1 0.095 0.096 0.091 0.087 0.021 0.079 0.076 0.102 0.045 0.03 0.168 0 0.385 0.468 0.249 0.657 0.78 0.768 0.292 0.596 0.798 0.667 0.547 0.792 0.81 0.43 0.737 0.645 0.627 0.658 0.685 0.853 0.405 0.538 0.515 0.462 0.496 0.528 0.551 0.73 0.815 0.899 0.778 0.996 0.893 0.713 0.948 0.696 0.509 0.399 0.684 0.528 0.573 0.399 0.547 0.602 0.507 0.337 0.24 0.516 0.525 0.279 0.462 0.41 0.597 0.595 0.458 0.524 0.435 0.593 0.449 0.087 0.174 0.559 0.486 0 0.16 0.318 0.363 0.369 0.259 0.14 0.128 0.264 0.229 0.148 0.105 0.095 0.141 0.107 0.08 0.067 0 0.109 0.174 0.141 0.141 0.113 0.133 0.151 0.14 0.167 0.194 0.226 0.181 0.155 0.264 0.272 0.079 0.179 0.285 0.116 0.13 0.237 0.148 0.161 0.094 0.137 0.128 0.127 0.13 0.142 0.139 0.084 0.035 0.104 0.075 0.057 0.091 0.099 0.103 0.181 0.168 0.094 0.073 0.289 0.206 0.316 0.295 0.228 0.211 0.315 0.426 0.299 0.311 0.285 0.575 0.348 0.287 0.325 0.592 0.335 0.297 0.215 0.359 0.256 0.404 0.472 0.227 0.312 0.362 0.355 0.399 0.443 0.403 0.403 0.52 0.426 0.311 0.503 0.511 0.381 0.424 0.535 0.487 0.261 0.559 0.358 0.602 0.744 0.742 0.639 0.629 0.598 0.654 0.511 0.444 0.557 0.41 0.281 0.155 0.183 0.358 0.384 0.375 0.315 0.252 0.17 0.156 0.225 0.299 0.281 0.287 0.263 0.242 0.008 0.014 0 0.001 0.137 0.017 0.297 
0.038 0.02 0 0.001 1 0.31 0.105 0.149 0.216 0.161 0.181 0.138 0.107 0.075 0.054 0.04 0.04 0.043 0.035 0.029 0.031 0.045 0.038 0.027 0.038 0.057 0.059 0.113 0.087 0.042 0.05 0.055 0.077 0.057 0.056 0.044 0.056 0.053 0.047 0.04 0.028 0.029 0.024 0.033 0.035 0.023 0.039 0.051 0.07 0.061 0.075 0.068 0.081 0.058 0.096 0.1 0.059 0.063 0.116 0.129 0.051 0.079 0.106 0.135 0.1 0.095 0.104 0.083 0.075 0.084 0.043 0.051 0.063 0.057 0.048 0.059 0.061 0.043 0.007 0.015 0.031 0.028 0.037 0.017 0.035 0.033 0.048 0.038 0.045 0.031 0.04 0.042 0.037 0.041 0.043 0.045 0.015 0.041 0.03 0.03 0.018 0.035 0.033 0.031 0.032 0.028 0.038 0.023 0.033 0.026 0.017 0.005 0.012 0.017 0.013 0.007 0.011 0.017 0.03 0.014 0.046 0.021 0.029 0.017 0.002 0.004 0.028 0.036 0.037 0.01 0.041 0.04 0.033 0.044 0.037 0.035 0.037 0.035 0.035 0.071 0.072 0.056 0.077 0.076 0.046 0 0.072 0.07 0.081 0.055 0.021 0.064 0.05 0.034 0.034 0.019 0.01 0.009 0.022 0.033 0.017 0.024 0.022 0.013 0 0 0.001 0.001 0.002 0.007 0.004 0.005 0.01 0.008 0.016 0 0.015 0.015 0 0 0 0.048 0.053 0.046 0.051 0.087 0.092 0.124 0.117 0.114 0.063 0.071 0.054 0.042 0.003 0.007 0.013 0.015 0.008 0.004 0.003 0.002 0.009 0 0 0 0.006 0.005 0.002 0.006 0.004 0.004 0.015 0.016 0.012 0.013 0.012 0.025 0.038 0.063 0.029 0.108 0.061 0.028 0.01 0.016 0.036 0.045 0.039 0.082 0.064 0.088 0.092 0.085 0.08 0.038 0.084 0.01 0.045 0.02 0.022 0.016 0.011 0.009 0.005 0.001 0.001 0.002 0.002 0.001 0 0 0 0.001 0.001 0 0 0.001 0.001 0 0.005 0.004 0.015 0.011 0.009 0.01 0.014 0.01 0.01 0.015 0.022 0.016 0.022 0.018 0.016 0.021 0.032 0.003 0 0.005 0.02 0.014 0.02 0.014 0.019 0.021 0.021 0.015 0.028 0.044 0.043 0.051 0.05 0.055 0.044 0.057 0.088 0.05 0.06 0.077 0.081 0.05 0.037 0.07 0.084 0.052 0.042 0 0.009 0.019 0.031 0.031 0.034 0.034 0.041 0.034 0.031 0.02 0.02 0.03 0.032 0.038 0.051 0.04 0.034 0.021 0.023 0.009 0.02 0.022 0.023 0.019 0.018 0.015 0.014 0.024 0.009 0.009 0.024 0.018 0.019 0.022 0.024 0.019 0.013 0.02 0.019 0.028 0.024 0.006 0.008 0.008 0.005 0.02 0.02 0.013 0.017 0.022 0.016 0.011 0.019 0.016 0.022 0.023 0.016 0.015 0.031 0.03 0.028 0.003 0.003 0.003 0.003 0.003 0 0.024 0.013 0.004 0.003 0.004 0.004 0.004 0.003 0.009 0.01 0.012 0.013 0.014 0.019 0.017 0.003 0.013 0.018 0.013 0.007 0.012 0.021 0.014 0.007 0.008 0.015 0.017 0.011 0.02 0.015 0.013 0.013 0.016 0.014 0.013 0.005 0.016 0.013 0.013 0.016 0.016 0.008 0.012 0.013 0.01 0.01 0.002 0.01 0 0 0 0 0 0 0.001 0.009 0.013 0.013 0.004 0.011 0.017 0.007 0.012 0.024 0.024 0.02 0.028 0.034 0.034 0.048 0.046 0.045 0.035 0.029 0.038 0.046 0.038 0.027 0.023 0.034 0.037 0.027 0.017 0.015 0.022 0.019 0.015 0.021 0.022 0.022 0.023 0.021 0.021 0.022 0.018 0.041 0.046 0.046 0.046 0.051 0.06 0.067 0.069 0.067 0.066 0.045 0.026 0.031 0.029 0.04 0.039 0.033 0.03 0.014 0.018 0.027 0.019 0.013 0.012 0.017 0.012 0.008 0.006 0.014 0.032 0.018 0.024 0.033 0.021 0.014 0 0.007 0.006 0.001 0.011 0.008 0.005 0.009 0.007 0.004 0.015 0.016 0.007 0.01 0.008 0.005 0.012 0.01 0.008 0.005 0.006 0.021 0.03 0.04 0.019 0.02 0.028 0.034 0.012 0.01 0.003 0.002 0.005 0.002 0.001 0.003 0.003 0.003 0.003 0.002 0.002 0.002 0.003 0.01 0.014 0.008 0.023 0.004 0.028 0.015 0.013 0.007 0.007 0.025 0.016 0.008 0.017 0.014 0.017 0.018 0.012 0.003 0.004 0.002 0.006 0.006 0.008 0.013 0.011 0.007 0.01 0.005 0.004 0.005 0.007 0.005 0.003 0.001 0.001 0.002 0 0 0 0.002 0.009 0.009 0.014 0.012 0.005 0.004 0 0 0.013 0.015 0.011 0.013 0.012 0.007 0.015 0.001 0.002 0.004 0.004 0.001 0.002 0.001 0.001 0.001 0.001 0.001 0.002 0.001 0.001 0 0.001 0.002 0.002 0 0.003 0.003 0.002 0.003 0.002 0 0.002 0.001 0.002 0.006 0.004 0.005 0.006 0.019 0.028 0.019 0.032 0.042 0.035 0.026 0.037 0.035 0.027 0.031 0.04 0.043 0.033 0.036 0.032 0.015 0.028 0.017 0.027 0.003 0.023 0.022 0.016 0.026 0.026 0.025 0.045 0.043 0.038 0.041 0.033 0.034 0.016 0.04 0.027 0.026 0.023 0.035 0.03 0.022 0.007 0.003 0 0 0.023 0.015 0.026 0.025 0.018 0.029 0.018 0.031 0.024 0.014 0.03 0.02 0.018 0 0.002 0.005 0.016 0.004 0.003 0.004 0.01 0.011 0.008 0.008 0.005 0.004 0.009 0.006 0.004 0.005 0.006 0.009 0.006 0.002 0.002 0 0 0.001 0.001 0.003 0 0 0.001 0.001 0 0.001 0.004 0.002 0.001 0.003 0.003 0.001 0 0.003 0.002 0 0 0 0.003 0.002 0.001 0.001 0.001 0 0 0 0 0 0 0.001 0.001 0 0 0 0 0 0 0 0.007 0.006 0.011 0.008 0.002 0 0.006 0.011 0.007 0.013 0.009 0.014 0.014 0.015 0.014 0.016 0.016 0.013 0.011 0.01 0.008 0.01 0.006 0.011 0.01 0.016 0.017 0.016 0.014 0.019 0.018 0.016 0.017 0.016 0.014 0.012 0.015 0.017 0.016 0.02 0.013 0.035 0.023 0.068 0.071 0.069 0.047 0.045 0.04 0.053 0.045 0.031 0.02 0.024 0.04 0.034 0.024 0.008 0.012 0.015 0.007 0.006 0.012 0.003 0.008 0.042 0.058 0.058 0.06 0.083 0.015 0.001 0.001 0.049 0.048 0.028 0.02 0.022 0.025 0.019 0 0 0 0.049 0.053 0.054 0.063 0.05 0.115 0.08 0.127 0.134 0.177 0.096 0.127 0.089 0.145 0.092 0.07 0.152 0.145 0.213 0.234 0.275 0.206 0.142 0.205 0.214 0.188 0.097 0.216 0.261 0.118 0.055 0.122 0.081 0.094 0.092 0.127 0.084 0.068 0.124 0.07 0.039 0.061 0.04 0.025 0.049 0.051 0.039 0.039 0.05 0.054 0.026 0.025 0.035 0.019 0.006 0.022 0.021 0.015 0.024 0.016 0.012 0.004 0.008 0.013 0.006 0.015 0.006 0.015 0.016 0.026 0.072 0.079 0.059 0.041 0.043 0.067 0.03 0.04 0.037 0.033 0.027 0.019 0 0.005 0.025 0.028 0.032 0.05 0.042 0.033 0.03 0.09 0.031 0.011 0.009 0.003 0.025 0.008 0.007 0.023 0.042 0.061 0.027 0.08 0.034 0.031 0.014 0.014 0.002 0.013 0.015 0.014 0.01 0.013 0.017 0.022 0.023 0.017 0.015 0.028 0.019 0.013 0.035 0.038 0.026 0.038 0.033 0.02 0 0.022 0.023 0.024 0.018 0.009 0.026 0.021 0.011 0.016 0.01 0.011 0.007 0.004 0 0.012 0.015 0.019 0.019 0.018 0.011 0 0.004 0.004 0.012 0.01 0.012 0.017 0.012 0.011 0.025 0.012 0.013 0.027 0.017 0.013 0.033 0.047 0.015 0.02 0.013 0.031 0.048 0.03 0.032 0.023 0.012 0.009 0.007 0.005 0.007 0.008 0.006 0.007 0.001 0.003 0.003 0.002 0.003 0.001 0 0.002 0.002 0.003 0.006 0 0 0.007 0.005 0.003 0.005 0.002 0 0.02 0.03 0.025 0.041 0.034 0.019 0.013 0.017 0.02 0.033 0.035 0.031 0.026 0.04 0.043 0.042 0.048 0.038 0.036 0.03 0.02 0.01 0.01 0.001 0.007 0.008 0.01 0.003 0.008 0.005 0.005 0.003 0.003 0.003 0.001 0.002 0.001 0 0.001 0.001 0 0.003 0.001 0.002 0.006 0.011 0.009 0.003 0.012 0.012 0.008 0.012 0.011 0.011 0.01 0.007 0.006 0.012 0.015 0 0 0.006 0.006 0.008 0.016 0.009 0.008 0.011 0.015 0.007 0.008 0.023 0.012 0.018 0.021 0.023 0.005 0.018 0.035 0.022 0.018 0.029 0.029 0.015 0.013 0.029 0.032 0.029 0.017 0.012 0.025 0.021 0.022 0.022 0.014 0.014 0.021 0.01 0.014 0.01 0.007 0.009 0.012 0.014 0.016 0.002 0.006 0 0.002 0.003 0.014 0.014 0.011 0.015 0.011 0.008 0.007 0.007 0.005 0.006 0.009 0.006 0.01 0.007 0.006 0.006 0.007 0.004 0.005 0.008 0.008 0.002 0.005 0 0 0.009 0.011 0.004 0.011 0.01 0.01 0.006 0.007 0.009 0.008 0.008 0.01 0.025 0.016 0.01 0.014 0.018 0.013 0.012 0.012 0.01 0.01 0.013 0.008 0 0 0.003 0.004 0.004 0.004 0.002 0.001 0.003 0.004 0.004 0.003 0.005 0.005 0.004 0.005 0.002 0.005 0.005 0.003 0.005 0.005 0.004 0.004 0.006 0.005 0.005 0.003 0.003 0.004 0.002 0.001 0.001 0 0.004 0.003 0.005 0.003 0.004 0.003 0.005 0.005 0.005 0.005 0.004 0.007 0.002 0.002 0 0 0.003 0.004 0.004 0.005 0.009 0.005 0.007 0.007 0.01 0.007 0.008 0.004 0.008 0.01 0.014 0.02 0.025 0.026 0.024 0.027 0.021 0.018 0.022 0.026 0.019 0.018 0.018 0.02 0.02 0.017 0.013 0.01 0.011 0.006 0.005 0.008 0.009 0.005 0.005 0.004 0.004 0.007 0.001 0.017 0.027 0.026 0.027 0.01 0.008 0.019 0.03 0.027 0.037 0.052 0.023 0.031 0.019 0.034 0.037 0.03 0.025 0.023 0.025 0.026 0.016 0.011 0.017 0.013 0.014 0.016 0.01 0.01 0 0.021 0.02 0.019 0.02 0.016 0.003 0.004 0.013 0.008 0.007 0.011 0.009 0.009 0 0.003 0.01 0.01 0.014 0.014 0.017 0.017 0.015 0.013 0.016 0.013 0.012 0.015 0.017 0.02 0.012 0.016 0.018 0.017 0.014 0.011 0.009 0.008 0.01 0.01 0.008 0.005 0.005 0.005 0.005 0.004 0.005 0.005 0.006 0.007 0.004 0.005 0.012 0.009 0.014 0.01 0.006 0.005 0.004 0.017 0.013 0.009 0.012 0.012 0.015 0.012 0.006 0.006 0.004 0.007 0.004 0.003 0.003 0.003 0.002 0.001 0.002 0.002 0.001 0.001 0.001 0 0.002 0.003 0.004 0.005 0.002 0.002 0.001 0.002 0.007 0.008 0.006 0.007 0.001 0.003 0.002 0.002 0.011 0.009 0.012 0.012 0.011 0 0.012 0 0.002 0.011 0.008 0.003 0.006 0.008 0.003 0.005 0.006 0.004 0.004 0.003 0.004 0 0.002 0.004 0.004 0 0.002 0.001 0.004 0.003 0.004 0 0.005 0.004 0.004 0.003 0.002 0.004 0 0.021 0.021 0.009 0.022 0.026 0.037 0.028 0.033 0.044 0.047 0.022 0.025 0.023 0.018 0.015 0.018 0.01 0.018 0.007 0.014 0.005 0.02 0.016 0.014 0.019 0.017 0.018 0.025 0.025 0.025 0.012 0.019 0.024 0.011 0.022 0.015 0.012 0.008 0.019 0.011 0.019 0.007 0.008 0.009 0.004 0.02 0.011 0.019 0.019 0.018 0.019 0.018 0.022 0.017 0.017 0.022 0.019 0.013 0.008 0.001 0.008 0.011 0.004 0.002 0.005 0.005 0.008 0.011 0.008 0.008 0.005 0.007 0.008 0.005 0.005 0.004 0.008 0.005 0.003 0.002 0.004 0.002 0 0.002 0.003 0.003 0.002 0 0.003 0 0 0 0 0 0 0 0 0.002 0.001 0 0 0.001 0.001 0.001 0.001 0 0 0 0 0 0 0.001 0 0 0 0 0 0 0 0 0 0 0 0.013 0.01 0.013 0.009 0.006 0.004 0.01 0.004 0.002 0.004 0.006 0.007 0.003 0.004 0.006 0.007 0.005 0.006 0.003 0.006 0.009 0.012 0.01 0.007 0.008 0.011 0.011 0.012 0.012 0.018 0.012 0.011 0.013 0.011 0.011 0.014 0.012 0.013 0.009 0.01 0.009 0.022 0.015 0.039 0.034 0.04 0.028 0.029 0.01 0.017 0.023 0.02 0.017 0.012 0.021 0.019 0.008 0.01 0.011 0.013 0.015 0.014 0.022 0.011 0.027 0.029 0.023 0.026 0.023 0.023 0 0 0 0 0 0 0 0 0 0 0 0 0 0 0 0 0 0 0 0 0 0 0 0 0 0 0 0 0 0 0 0 0 0 0 0 0 0 0 0 0 0 0 0 0 0 0 0 0 0 0 0 0 0 0 0 0 0 0 0 0 0 0 0 0 0 0 0 0 0 0 0 0 0 0 0 0 0 0 0 0 0 0 0 0 0 0 0 0 0 0 0 0 0 0 0 0 0 0 0 0 0 0 0 0 0 0 0 0 0 0 0 0 0 0 0 0 0 0 0 0 0 0 0 0 0 0 0 0 0 0 0 0 0 0 0 0 0 0 0 0 0 0 0 0 0 0 0 0 0 0 0 0 0 0 0 0 0 0 0 0 0 0 0 0 0 0 0 0 0 0 0 0 0 0 0 0 0 0 0 0 0 0 0 0 0 0 0 0 0 0 0 0 0 0 0 0 0 0 0 0 0 0 0 0 0 0 0 0 0 0 0 0 0 0 0 0 0 0 0 0 0 0 0 0 0 0 0 0 0 0 0 0 0 0 0 0 0 0 0 0 0.001 0.001 0.001 0.001 0.001 0.001 0.002 0.001 0.001 0.001 0.001 0.001 0 0.003 0 0 0 0 0 0 0 0 0 0 0 0 0 0 0 0 0 0 0 0 0 0 0 0 0 0 0 0 0 0 0 0 0 0 0 0 0 0 0 0 0 0 0 0 0 0 0 0 0 0 0 0 0 0 0 0 0 0 0 0 0 0 0 0 0 0 0 0 0 0 0 0 0 0 0 0 0 0 0 0 0 0 0 0 0 0 0 0 0 0 0 0 0 0 0 0 0 0 0 0 0 0 0 0 0 0 0 0.001 0 0.001 0.001 0.001 0 0 0 0 0 0 0 0 0 0 0 0 0 0 0 0 0 0 0 0 0 0 0 0 0 0 0 0 0 0 0 0 0 0 0 0 0 0 0 0 0 0 0 0 0 0 0 0 0 0 0 0 0.001 0 0.003 0.002 0.001 0.001 0 0 0 0 0 0 0 0 0 0 0 0 0.001 0.001 0.001 0.001 0.001 0.001 0 0 0 0.001 0.001 0.001 0 0.001 0 0 0 0 0 0 0 0 0 0 0 0 0 0 0 0 0.001 0 0 0.001 0.001 0 0 0 0 0 0 0 0 0 0 0 0 0 0 0 0 0 0 0 0 0 0 0 0 0 0 0 0 0 0 0 0 0 0 0 0 0 0 0 0 0 0 0 0 0 0 0 0 0 0 0 0 0.001 0 0 0.001 0 0 0 0 0 0 0 0 0 0 0 0 0 0 0 0 0 0 0 0 0.001 0 0.001 0.001 0.001 0 0 0 0 0 0 0 0 0.001 0.001 0 0 0.001 0 0 0.001 0 0.001 0.001 0.001 0 0.001 0.001 0.001 0.001 0 0 0 0 0 0 0 0.001 0.001 0.001 0 0 0 0 0 0 0 0 0 0 0 0 0 0 0 0 0 0 0 0 0.001 0 0 0.001 0.001 0.001 0.001 0.001 0.001 0 0 0 0 0 0 0 0 0 0 0 0 0 0 0 0 0 0 0 0 0 0 0.001 0 0 0.001 0.001 0.001 0 0.001 0.001 0.001 0.001 0.001 0.001 0.001 0.001 0.001 0 0.001 0.001 0 0 0.001 0.001 0 0 0.001 0 0 0.001 0.001 0 0 0.001 0.001 0.001 0.001 0.001 0.001 0 0.001 0.001 0.001 0.001 0 0.001 0 0.001 0 0 0 0 0 0 0 0 0 0.001 0.001 0.001 0.001 0 0.001 0.001 0 0 0.001 0 0.001 0.001 0.001 0.001 0.001 0.002 0 0.002 0.001 0.003 0.001 0.001 0 0 0.001 0.001 0.001 0.001 0.001 0 0 0.001 0 0 0.001 0 0 0.001 0.001 0.001 0.001 0.001 0.001 0.001 0.001 0.001 0 0.001 0 0 0 0 0 0 0 0 0 0 0 0 0 0 0 0 0 0.001 0.001 0.001 0.001 0.001 0.001 0.001 0.001 0.001 0.001 0.001 0.001 0.001 0.001 0.001 0.001 0.001 0.001 0.001 0.001 0 0 0.001 0.001 0 0 0.001 0.001 0 0 0 0 0 0 0 0 0 0 0 0 0 0 0 0 0 0 0 0 0 0 0 0 0 0 0 0 0 0 0 0 0 0 0 0 0 0 0 0 0 0 0 0 0 0 0 0 0 0 0 0 0 0 0 0 0 0 0 0 0 0 0 0 0 0 0 0 0 0 0 0 0 0 0 0 0 0 0 0 0 0 0 0 0 0 0 0 0 0 0 0 0 0 0 0 0 0 0 0 0 0 0 0 0 0 0 0 0 0 0 0 0 0 0 0 0 0 0 0 0 0 0 0 0 0 0 0 0 0 0 0 0 0 0 0 0 0 0 0 0 0 0 0 0 0 0 0 0 0 0 0 0 0 0.001 0 0 0 0 0 0 0 0 0 0 0 0 0 0 0 0 0 0 0 0 0 0 0 0 0 0 0 0 0 0 0 0 0 0 0 0 0 0 0 0 0 0 0 0 0 0 0 0 0 0 0 0 0 0 0 0 0 0 0 0 0 0 0 0 0 0 0 0 0 0 0 0 0 0 0 0 0 0 0 0 0 0 0 0 0 0 0 0 0 0 0 0 0 0 0 0 0 0 0 0 0 0 0 0 0 0 0 0 0 0 0 0 0 0 0 0 0 0 0 0 0 0 0 0 0 0 0 0 0 0 0 0 0 0 0 0 0 0 0 0 0 0 0 0 0 0 0 0 0 0 0 0 0 0 0 0 0 0 0 0 0 0 0 0 0 0 0 0 0 0 0 0 0 0 0 0 0 0 0 0 0 0 0 0 0 0 0 0 0 0 0 0 0 0 0 0 0 0 0 0 0 0 0 0 0 0 0 0 0 0 0 0 0 0 0 0 0 0 0 0 0 0 0 0 0 0 0 0 0 0 0 0 0 0 0 0 0 0 0 0 0 0 0 0 0 0 0 0 0 0 0 0 0 0 0 0 0 0 0 0 0 0 0 0 0 0 0 0 0 0 0 0 0 0 0 0 0 0 0 0 0 0 0 0 0 0 0 0 0 0 0 0 0 0 0 0 0 0 0 0 0 0 0 0 0 0 0 0 0 0 0 0 0 0 0 0 0 0 0 0 0.001 0.001 0.001 0.001 0.001 0.001 0.001 0.001 0 0.001 0.001 0 0 0 0 0.001 0 0 0 0 0 0 0 0 0 0 0 0 0.001 0.001 0.001 0.001 0.001 0.001 0 0 0 0 0 0 0 0 0 0 0 0 0 0 0 0 0 0 0 0 0 0 0 0 0 0 0 0 0 0 0 0 0 0 0 0 0 0 0 0 0 0 0 0 0 0 0 0 0 0 0 0 0 0 0 0.001 0 0 0 0 0 0 0 0 0 0 0 0 0 0 0.001 0.001 0 0.001 0.001 0.001 0 0.001 0 0.001 0 0.001 0 0 0 0 0.001 0.001 0.001 0.001 0 0 0.001 0.001 0 0.001 0.001 0 0 0 0.002 0.003 0 0 0.001 0.001 0.001 0.001 0.001 0.001 0.001 0.001 0.001 0.001 0.001 0.001 0.001 0 0 0 0 0 0 0 0 0 0 0.001 0 0 0 0 0 0 0 0 0 0 0 0 0 0 0 0 0 0 0 0 0 0 0 0 0 0 0 0 0 0 0 0 0 0 0.001 0.001 0.001 0 0 0 0 0 0 0 0 0.001 0.001 0.001 0.001 0.001 0.001 0 0.001 0.001 0 0.001 0.001 0.001 0.001 0.001 0.001 0.001 0.001 0.001 0.001 0.001 0.001 0 0 0 0 0 0.001 0.001 0.001 0 0.001 0.001 0.001 0.001 0 0.001 0.001 0.001 0.001 0.001 0.001 0.001 0.001 0.001 0 0 0.001 0 0 0.001 0 0.001 0 0.001 0 0 0 0 0 0 0 0 0 0 0 0 0.002 0.003 0.004 0.001 0 0.003 0.002 0.001 0 0.001 0 0.001 0.001 0.001 0.002 0.001 0.002 0.003 0 0 0.003 0.003 0.003 0.004 0.007 0.006 0.008 0.007 0.008 0.008 0.006 0.004 0.004 0.002 0.002 0.005 0.003 0.003 0.002 0.003 0.002 0.003 0.001 0 0.001 0.001 0 0 0 0.001 0 0 0.001 0.001 0 0 0.001 0.001 0 0.001 0 0.001 0 0.001 0.001 0 0 0 0 0 0.001 0 0 0.001 0.001 0 0 0.001 0 0 0 0 0 0.001 0 0.001 0.001 0 0.001 0.001 0 0 0.001 0 0 0 0.001 0 0 0 0 0 0 0 0 0 0 0 0 0 0 0 0.232 0.019 0.056 0.013 0 0 0 
0.012 0.003 0 0 0.239 1 0.299 0.07 0.082 0.058 0.069 0.057 0.038 0.029 0.021 0.011 0.01 0.014 0.008 0.007 0.012 0.015 0.01 0.005 0.008 0.018 0.023 0.043 0.028 0.009 0.014 0.012 0.016 0.014 0.011 0.01 0.01 0.015 0.008 0.009 0.009 0.01 0.008 0.01 0.009 0.006 0.009 0.012 0.025 0.02 0.021 0.023 0.029 0.016 0.019 0.028 0.021 0.02 0.035 0.044 0.017 0.024 0.027 0.054 0.032 0.031 0.033 0.03 0.022 0.028 0.008 0.01 0.02 0.02 0.013 0.018 0.013 0.01 0.003 0.006 0.009 0.009 0.012 0.005 0.009 0.009 0.017 0.013 0.01 0.01 0.012 0.007 0.012 0.008 0.009 0.007 0.006 0.007 0.008 0.007 0.004 0.006 0.006 0.005 0.007 0.006 0.007 0.005 0.009 0.004 0.005 0.001 0.003 0.004 0.003 0.003 0 0.005 0.006 0.004 0.011 0.007 0.009 0.007 0.002 0.003 0.009 0.012 0.013 0.001 0.013 0.01 0.013 0.013 0.012 0.011 0.012 0.011 0.012 0.017 0.022 0.016 0.021 0.023 0.011 0 0.016 0.021 0.026 0.017 0.003 0.02 0.015 0.01 0.013 0.005 0.006 0.002 0.012 0.013 0.01 0.006 0.005 0.003 0 0.001 0 0 0.001 0.002 0 0.002 0.003 0.005 0.01 0 0.008 0.008 0 0 0 0.013 0.012 0.009 0.013 0.021 0.027 0.036 0.036 0.033 0.022 0.019 0.019 0.014 0 0.003 0.003 0.003 0.003 0.003 0.002 0.001 0.003 0 0 0 0.001 0.001 0.002 0.003 0.002 0.003 0.003 0.003 0.002 0.002 0.003 0.007 0.01 0.016 0.008 0.031 0.011 0.007 0.001 0.002 0.011 0.013 0.012 0.022 0.019 0.03 0.029 0.028 0.027 0.012 0.024 0.005 0.012 0.005 0.005 0.002 0.002 0.002 0.001 0.001 0.001 0.001 0 0.001 0.001 0.001 0.001 0.001 0.001 0.001 0.001 0 0.001 0 0 0.002 0.004 0.003 0.002 0.002 0.005 0.003 0.003 0.005 0.009 0.006 0.009 0.01 0.008 0.011 0.013 0.001 0.001 0.001 0.003 0.003 0.006 0.003 0.004 0.006 0.009 0.004 0.01 0.014 0.015 0.015 0.014 0.016 0.011 0.016 0.026 0.017 0.02 0.028 0.027 0.012 0.014 0.026 0.027 0.014 0.011 0 0.001 0.006 0.01 0.009 0.011 0.011 0.012 0.01 0.01 0.007 0.007 0.009 0.01 0.012 0.016 0.009 0.009 0.006 0.007 0.004 0.005 0.008 0.009 0.007 0.008 0.008 0.003 0.005 0.001 0.001 0.005 0.003 0.005 0.004 0.005 0.009 0.004 0.003 0.003 0.014 0.012 0.002 0.003 0.003 0.002 0.007 0.005 0.003 0.006 0.007 0.005 0.008 0.006 0.006 0.008 0.007 0.003 0.004 0.009 0.009 0.008 0.002 0.003 0.003 0.003 0.002 0 0.01 0.005 0.002 0.001 0 0 0 0 0.001 0 0 0.003 0.003 0.003 0.005 0.001 0.003 0.003 0 0 0.001 0.001 0.003 0 0.001 0.003 0.004 0.003 0.003 0.004 0.005 0.004 0.004 0.004 0.004 0.003 0.003 0.002 0.002 0.004 0.002 0.001 0.001 0.003 0.002 0.001 0 0.005 0 0 0 0 0 0 0 0.004 0.009 0.006 0.003 0.001 0.006 0.003 0.004 0.008 0.008 0.006 0.006 0.006 0.007 0.012 0.013 0.015 0.008 0.009 0.009 0.013 0.009 0.008 0.008 0.008 0.009 0.005 0.003 0.002 0.004 0.004 0.002 0.003 0.004 0.003 0.003 0.003 0.004 0.005 0.003 0.013 0.013 0.013 0.014 0.014 0.019 0.02 0.021 0.021 0.017 0.016 0.011 0.012 0.012 0.016 0.017 0.014 0.013 0.01 0.011 0.01 0.006 0.004 0.006 0.008 0.002 0.001 0.003 0.004 0.01 0.005 0.009 0.011 0.007 0.004 0 0.002 0.001 0 0.001 0 0 0.002 0 0 0.003 0.004 0.001 0.003 0.001 0.001 0.001 0.003 0.001 0.002 0.003 0.005 0.01 0.012 0.008 0.004 0.008 0.007 0.001 0.001 0.001 0.001 0.001 0.002 0.001 0.001 0.002 0.002 0.001 0 0 0 0.001 0.004 0.004 0.003 0.007 0.004 0.004 0.003 0.002 0.002 0.002 0.01 0.005 0.004 0.002 0.002 0.003 0.004 0.004 0.001 0.001 0.001 0.001 0.002 0.003 0.002 0.001 0.001 0.002 0.002 0.001 0.001 0.002 0.001 0.001 0 0.001 0.001 0 0 0 0 0.005 0.005 0.003 0.002 0.001 0.001 0 0 0.003 0.004 0.003 0.002 0.002 0 0.002 0 0 0.001 0.001 0 0 0.001 0.001 0.001 0 0 0.001 0.001 0.001 0 0.001 0.001 0.001 0.001 0.001 0 0.001 0.001 0 0 0 0 0 0.001 0 0 0.002 0.003 0.006 0.004 0.007 0.01 0.012 0.011 0.013 0.013 0.005 0.01 0.013 0.014 0.01 0.012 0.007 0.005 0.01 0.004 0.008 0.001 0.006 0.004 0.002 0.006 0.006 0.007 0.012 0.013 0.01 0.013 0.013 0.008 0.004 0.011 0.013 0.008 0.007 0.011 0.011 0.01 0.004 0 0 0 0.006 0.002 0.006 0.005 0.005 0.01 0.005 0.008 0.008 0.005 0.007 0.005 0.003 0 0 0.002 0.003 0.002 0 0.001 0.001 0.004 0.003 0.002 0.001 0.002 0.003 0.001 0.001 0.001 0.002 0.003 0.001 0.001 0 0 0 0 0 0.001 0 0 0 0.001 0.001 0.001 0.001 0 0 0.001 0.001 0.001 0.001 0.001 0.001 0.001 0 0 0.001 0.001 0 0 0 0 0 0 0 0 0 0 0 0 0 0 0 0 0 0 0.002 0.003 0.004 0.003 0 0 0.001 0.004 0 0.001 0.001 0.002 0.001 0.001 0.004 0.004 0.002 0.002 0.002 0.004 0.003 0 0.002 0.003 0.002 0.003 0.004 0.004 0.003 0.002 0.004 0.004 0.004 0.002 0.002 0.005 0.002 0.002 0.003 0.006 0.004 0.01 0.007 0.02 0.021 0.021 0.014 0.015 0.011 0.014 0.013 0.009 0.004 0.007 0.01 0.006 0.008 0.002 0.003 0.006 0.006 0.006 0.005 0.005 0.006 0.016 0.019 0.02 0.022 0.026 0.004 0.001 0 0.013 0.012 0.01 0.007 0.007 0.008 0.007 0 0 0 0.046 0.057 0.051 0.054 0.058 0.137 0.058 0.05 0.064 0.092 0.035 0.048 0.035 0.065 0.033 0.026 0.043 0.038 0.068 0.077 0.091 0.063 0.049 0.052 0.054 0.048 0.024 0.069 0.065 0.023 0.021 0.048 0.032 0.035 0.047 0.051 0.029 0.025 0.05 0.028 0.016 0.018 0.008 0.01 0.012 0.012 0.009 0.008 0.013 0.011 0.006 0.005 0.009 0.006 0 0.007 0.007 0.007 0.009 0.001 0.001 0.001 0.003 0.003 0.002 0.003 0.001 0.003 0.002 0.004 0.014 0.017 0.015 0.011 0.014 0.016 0.009 0.009 0.01 0.017 0.016 0.016 0.003 0.011 0.04 0.039 0.047 0.099 0.087 0.055 0.055 0.212 0.081 0.038 0.032 0.01 0.003 0.003 0.007 0.01 0.012 0.013 0.01 0.018 0.006 0.006 0.002 0.001 0 0.002 0.003 0.003 0.003 0.001 0.003 0.004 0.004 0.003 0.002 0.004 0.003 0.004 0.007 0.006 0.004 0.005 0.005 0.004 0 0.004 0.003 0.007 0.006 0.002 0.006 0.005 0.006 0.004 0.002 0.003 0.001 0.001 0 0.003 0.003 0.003 0.003 0.003 0.001 0 0.001 0 0.004 0.003 0.004 0.003 0 0 0.003 0.003 0.006 0.003 0.006 0.004 0.008 0.016 0.01 0.006 0.002 0.007 0.009 0.008 0.007 0.006 0.002 0.002 0.001 0.001 0.001 0.001 0 0 0 0.001 0 0.001 0.001 0 0 0 0 0.001 0 0 0 0 0 0 0 0 0 0.004 0.008 0.004 0.01 0.007 0.003 0.002 0.004 0.006 0.009 0.012 0.009 0.007 0.01 0.01 0.009 0.011 0.008 0.008 0.006 0.007 0.005 0.002 0 0.004 0.004 0.004 0.003 0.004 0.003 0.002 0.003 0.003 0.001 0 0.002 0.001 0 0 0 0 0 0 0 0 0.004 0.002 0.001 0.002 0.003 0.003 0.003 0.001 0.001 0.002 0.003 0.003 0.003 0.004 0 0 0.002 0.002 0.002 0.004 0.001 0.002 0.005 0.003 0.004 0.005 0.006 0.003 0.006 0.006 0.009 0.007 0.005 0.008 0.008 0.007 0.005 0.009 0.011 0.009 0.008 0.01 0.009 0.007 0.003 0.008 0.008 0.008 0.008 0.006 0.006 0.008 0.008 0.009 0.008 0.006 0.005 0.006 0.006 0.007 0 0 0 0 0.001 0.005 0.003 0.002 0.003 0.003 0.002 0.003 0.004 0.003 0.003 0.004 0.005 0.005 0.003 0.004 0.003 0.002 0.003 0.002 0.007 0.005 0.001 0.001 0.002 0.002 0.006 0.007 0.004 0.005 0.007 0.006 0.006 0.004 0.005 0.004 0.002 0.002 0.005 0.004 0.003 0.002 0.002 0.002 0.002 0.002 0.002 0.002 0.003 0.001 0 0 0.001 0.001 0.002 0 0 0.001 0.001 0.002 0.002 0.004 0.004 0.002 0.002 0.004 0.004 0.002 0.002 0.004 0.005 0.001 0.003 0.003 0.003 0.002 0.004 0.001 0.003 0.002 0.002 0.002 0.002 0 0.003 0.001 0.002 0.003 0.003 0.003 0.003 0.001 0.003 0.004 0.003 0.001 0 0 0 0 0 0 0.001 0.002 0.002 0.003 0.002 0.002 0.003 0.003 0.002 0.001 0.006 0.006 0.005 0.003 0.005 0.005 0.005 0.005 0.005 0.003 0.004 0.005 0.004 0.004 0.004 0.004 0.004 0.004 0.004 0.004 0.003 0.003 0.004 0.003 0.002 0.005 0.005 0.005 0.004 0.005 0 0.004 0.006 0.006 0.005 0.003 0.003 0.003 0.005 0.004 0.005 0.01 0.005 0.005 0.003 0.006 0.005 0.005 0.004 0.003 0.004 0.003 0.002 0.003 0.003 0.001 0.002 0.003 0.003 0 0 0.004 0.002 0.003 0.004 0.003 0.002 0.002 0.004 0.003 0.003 0.003 0.002 0.002 0 0 0.003 0.002 0.004 0.004 0.004 0.003 0.004 0.004 0.004 0.003 0.005 0.002 0.003 0.003 0.002 0.002 0.002 0.005 0.002 0.003 0.001 0.003 0.004 0.003 0.001 0.002 0.002 0.003 0.003 0.002 0.001 0.001 0.003 0.003 0.001 0.002 0.003 0.001 0.003 0.002 0.001 0.001 0 0.003 0.002 0.002 0.003 0.003 0.003 0.003 0.001 0.001 0 0.001 0.002 0.001 0 0.002 0.002 0 0.001 0 0 0 0 0 0.001 0 0 0 0 0.001 0.001 0.001 0.001 0.001 0.002 0.001 0 0 0 0 0.002 0.003 0.005 0.005 0.003 0 0.002 0 0 0.002 0.003 0.001 0.001 0.002 0.001 0.001 0.001 0.001 0.001 0.001 0.001 0 0.001 0.001 0.001 0 0.001 0.001 0 0.001 0.001 0 0.001 0.001 0.001 0.002 0 0 0 0.003 0.003 0.002 0.003 0.006 0.005 0.005 0.006 0.006 0.004 0.002 0.003 0.004 0.005 0.003 0.005 0.004 0.003 0.002 0.002 0.001 0.003 0.002 0.001 0.003 0.002 0.003 0.003 0.003 0.003 0.001 0.004 0.001 0.002 0.004 0.004 0.003 0.004 0.003 0.002 0.003 0.003 0.002 0.002 0 0.003 0.003 0.002 0.002 0.002 0.003 0.001 0.004 0.004 0.003 0.005 0.005 0.003 0.003 0 0.001 0.003 0.001 0.001 0 0 0 0 0 0 0 0 0 0 0 0 0 0 0 0 0 0 0 0 0 0 0 0 0 0 0 0 0 0 0 0 0 0 0 0 0 0 0 0 0 0.001 0.001 0.001 0.001 0 0 0.001 0.001 0 0 0 0 0 0 0 0 0 0 0.001 0.001 0.001 0 0 0 0 0 0.001 0.001 0 0.001 0.001 0.001 0 0.002 0 0 0.001 0.002 0.004 0.003 0.002 0.002 0.003 0.002 0.004 0.004 0.004 0.005 0.004 0.004 0.005 0.004 0.004 0.004 0.002 0.002 0.003 0.002 0.001 0.005 0.004 0.004 0.004 0.004 0.005 0.005 0.002 0.002 0.005 0.002 0.002 0.002 0.006 0.005 0.003 0.002 0.002 0.003 0.003 0.005 0.005 0.005 0.008 0.006 0.005 0.005 0.005 0.007 0 0 0 0 0 0 0 0 0 0 0 0 0 0 0 0 0 0 0 0 0 0 0 0 0 0 0 0 0 0 0 0 0 0 0 0 0 0 0 0 0 0 0 0 0 0 0 0 0 0 0 0 0 0 0 0 0 0 0 0 0 0 0 0 0 0 0 0 0 0 0 0 0 0 0 0 0 0 0 0 0 0 0 0 0 0 0 0 0 0 0 0 0 0 0 0 0 0 0 0 0 0 0 0 0 0 0 0 0 0 0 0 0 0 0 0 0 0 0 0 0 0 0 0 0 0 0 0 0 0 0 0 0 0 0 0 0 0 0 0 0 0 0 0 0 0 0 0 0 0 0 0 0 0 0 0 0 0 0 0 0 0 0 0 0 0 0 0 0 0 0 0 0 0 0 0 0 0 0 0 0 0 0 0 0 0 0 0 0 0 0 0 0 0 0 0 0 0 0 0 0 0 0 0 0 0 0 0 0 0 0 0 0 0 0 0 0 0 0 0 0 0 0 0 0 0 0 0 0 0 0 0 0 0 0 0 0 0 0 0 0 0 0 0 0 0 0 0 0 0 0 0 0 0 0.001 0 0 0 0 0 0 0 0 0 0 0 0 0 0 0 0 0 0 0 0 0 0 0 0 0 0 0 0 0 0 0 0 0 0 0 0 0 0 0 0 0 0 0 0 0 0 0 0 0 0 0 0 0 0 0 0 0 0 0 0 0 0 0 0 0 0 0 0 0 0 0 0 0 0 0 0 0 0 0 0 0 0 0 0 0 0 0 0 0 0 0 0 0 0 0 0 0 0 0 0 0 0 0 0 0 0 0 0 0 0 0 0 0 0 0 0 0 0 0 0 0 0 0 0 0 0 0 0 0 0 0 0 0 0 0 0 0 0 0 0 0 0 0 0 0 0 0 0 0 0 0 0 0 0 0 0 0 0 0 0 0 0 0 0 0 0 0 0 0 0 0 0 0 0 0 0 0 0 0 0 0 0 0 0 0 0 0 0 0 0 0 0 0 0 0 0 0 0 0 0 0 0 0 0 0 0 0 0 0 0 0 0 0 0 0 0 0 0 0 0 0 0 0 0 0 0 0 0 0 0 0 0 0 0 0 0 0 0 0 0 0 0 0 0 0 0 0 0 0 0 0 0 0 0 0 0 0 0 0 0 0 0 0 0 0 0 0 0 0 0 0 0 0 0 0 0 0 0 0 0 0 0 0 0 0 0 0 0 0 0 0 0 0 0 0 0 0 0 0 0 0 0 0 0 0 0 0 0 0 0 0 0 0 0 0 0 0 0 0 0 0 0 0 0 0 0 0 0 0 0 0 0 0 0 0 0 0 0 0 0 0 0 0 0 0 0 0 0 0 0 0 0 0 0 0 0 0 0 0 0 0 0 0 0 0 0 0 0 0 0 0 0 0 0 0 0 0 0 0 0 0 0 0 0 0 0 0 0 0 0 0 0 0 0 0 0 0 0 0 0 0 0 0 0 0 0 0 0 0 0 0 0 0 0 0 0 0 0 0 0 0 0 0 0 0 0 0 0 0 0 0 0 0 0 0 0 0 0 0 0 0 0 0 0 0 0 0 0 0 0 0 0 0 0 0 0 0 0 0 0 0 0 0 0 0 0 0 0 0 0 0 0 0 0 0 0 0 0 0.001 0.001 0 0 0.001 0.001 0.001 0.001 0.001 0.001 0.001 0 0.001 0 0 0 0 0 0 0 0 0 0 0 0 0 0 0 0 0 0 0 0 0 0 0 0 0 0 0 0 0 0 0 0 0 0 0 0 0 0 0 0 0 0 0 0 0 0 0 0 0 0 0 0 0 0 0 0 0 0 0 0 0 0 0 0 0 0 0 0 0 0 0 0 0 0 0 0 0 0 0 0 0 0 0 0 0 0 0 0 0 0 0 0 0 0 0 0 0 0 0 0 0 0 0 0 0 0 0 0 0 0 0 0 0 0 0 0 0 0 0 0 0 0 0 0 0 0 0 0 0 0 0 0 0 0 0 0 0 0 0 0 0 0 0 0 0 0 0 0 0 0 0 0 0 0 0 0 0 0 0 0 0 0 0 0 0 0 0 0 0 0 0 0 0 0 0 0 0 0 0 0 0 0 0 0 0 0 0 0 0 0 0 0 0 0 0 0 0 0 0 0 0 0 0 0 0 0 0 0 0 0 0 0 0 0 0 0 0 0 0 0 0 0 0 0 0 0 0 0 0 0 0 0 0 0 0 0 0 0 0 0 0 0 0 0 0 0 0 0 0 0 0 0 0 0 0 0 0 0 0 0 0 0 0 0 0 0 0 0 0 0 0 0 0 0 0 0 0 0 0 0 0 0 0 0 0 0 0 0 0 0 0 0 0 0 0 0 0 0 0 0 0 0 0 0 0 0 0 0 0 0 0 0 0 0 0 0 0 0 0 0 0 0 0 0 0 0 0 0 0 0 0 0 0.001 0 0 0 0 0 0 0 0 0 0 0 0 0 0 0 0 0 0 0 0 0 0 0 0 0 0 0 0 0 0 0 0 0 0 0 0 0 0 0 0 0 0 0 0 0 0 0 0 0 0 0 0 0 0 0 0 0 0 0 0 0 0 0 0 0 0 0 0 0 0 0 0 0 0 0 0 0 0 0 0 0 0 0 0 0 0 0 0 0 0 0 0 0 0 0 0 0 0 0 0 0 0 0 0 0 0 0 0 0 0 0 0 0 0 0 0 0 0 0 0 0 0 0 0 0 0 0 0 0 0 0 0 0 0 0 0 0 0 0 0 0 0 0 0 0 0 0 0 0 0 0 0 0 0 0 0 0 0 0 0 0 0 0 0 0 0 0 0 0 0 0 0 0 0 0 0 0 0 0 0 0 0 0 0 0 0 0 0 0 0 0 0 0 0 0 0 0 0 0 0 0 0 0 0 0 0 0 0 0 0 0 0 0 0 0 0 0 0 0 0 0 0 0 0 0 0 0 0 0 0 0 0 0 0 0 0 0 0 0 0 0 0 0 0 0 0 0 0 0 0 0 0 0 0 0 0 0 0 0 0 0 0 0 0 0 0 0 0 0 0 0 0 0 0 0 0 0 0 0 0 0 0 0 0 0 0 0 0 0 0 0 0 0 0 0 0 0 0 0 0 0 0 0 0 0 0 0 0 0 0 0 0 0 0.001 0 0 0 0.001 0 0 0.002 0 0 0 0 0 0 0 0 0 0 0 0 0 0 0 0 0 0 0 0 0 0 0 0 0 0 0 0 0 0 0 0 0 0 0 0 0 0 0 0 0 0 0 0 0 0 0 0 0 0 0 0 0 0 0 0 0 0 0 0 0 0 0 0 0 0 0 0 0 0 0 0 0 0 0 0 0 0 0 0 0 0 0 0 0 0 0 0 0 0 0 0 0 0 0 0 0 0 0 0 0 0 0 0 0 0 0 0 0 0 0 0 0 0 0 0 0 0 0 0 0 0 0 0 0 0 0 0 0 0 0 0 0 0 0 0 0 0 0.001 0 0.001 0 0 0.001 0.001 0 0.001 0.001 0.001 0.001 0.001 0.001 0.002 0 0.002 0.002 0.001 0.001 0.002 0.001 0 0 0 0 0 0 0.001 0.001 0 0 0 0 0 0 0 0 0 0 0 0 0 0 0 0 0 0 0 0 0 0 0 0 0 0 0 0 0 0 0 0 0 0 0 0 0 0 0 0 0 0 0 0 0 0 0 0 0 0 0 0 0 0 0 0 0 0 0 0 0 0 0 0 0 0 0 0 0 0 0 0 0 0 0 0 0 0 0 0 0 0 0.082 0.004 0.015 0.003 0 0 0 
0.015 0.007 0 0 0.082 0.28 1 0.161 0.143 0.104 0.126 0.101 0.065 0.046 0.031 0.02 0.021 0.023 0.014 0.01 0.013 0.022 0.019 0.014 0.023 0.032 0.047 0.093 0.065 0.034 0.032 0.039 0.06 0.036 0.038 0.022 0.027 0.032 0.024 0.021 0.016 0.017 0.015 0.024 0.016 0.016 0.031 0.034 0.051 0.035 0.042 0.046 0.054 0.034 0.059 0.072 0.039 0.041 0.075 0.081 0.027 0.044 0.057 0.092 0.06 0.055 0.037 0.043 0.043 0.051 0.018 0.029 0.03 0.033 0.025 0.029 0.03 0.034 0.007 0.012 0.022 0.017 0.02 0.009 0.025 0.019 0.038 0.034 0.031 0.028 0.032 0.028 0.022 0.029 0.025 0.028 0.014 0.026 0.019 0.025 0.014 0.02 0.018 0.02 0.013 0.011 0.021 0.012 0.016 0.014 0.014 0.005 0.008 0.01 0.006 0.007 0.003 0.009 0.018 0.013 0.035 0.014 0.014 0.01 0.002 0.003 0.017 0.024 0.026 0.003 0.021 0.023 0.022 0.022 0.02 0.023 0.017 0.014 0.017 0.044 0.046 0.031 0.045 0.046 0.029 0 0.031 0.041 0.046 0.034 0.015 0.047 0.034 0.02 0.025 0.013 0.011 0.009 0.015 0.019 0.011 0.008 0.003 0.005 0 0.001 0 0.001 0.001 0.005 0.004 0.004 0.003 0.004 0.005 0 0.008 0.007 0 0 0 0.037 0.038 0.028 0.035 0.063 0.069 0.093 0.081 0.079 0.041 0.05 0.035 0.03 0.001 0.004 0.004 0.007 0.006 0.004 0.003 0.003 0.004 0 0 0 0.003 0.003 0.003 0.004 0.003 0.003 0.005 0.004 0.006 0.008 0.008 0.018 0.031 0.04 0.02 0.078 0.031 0.021 0.003 0.008 0.022 0.022 0.022 0.049 0.031 0.05 0.053 0.046 0.045 0.023 0.058 0.013 0.023 0.009 0.014 0.01 0.008 0.006 0.002 0.001 0 0.002 0.002 0.002 0.002 0.001 0 0.001 0.001 0 0 0 0 0 0.002 0 0.004 0.006 0.006 0.004 0.007 0.006 0.006 0.008 0.015 0.01 0.014 0.015 0.013 0.015 0.02 0.001 0.001 0.001 0.007 0.006 0.01 0.005 0.007 0.013 0.016 0.015 0.017 0.025 0.025 0.028 0.029 0.025 0.018 0.033 0.056 0.032 0.039 0.053 0.049 0.023 0.022 0.046 0.051 0.033 0.021 0 0.003 0.012 0.019 0.019 0.02 0.018 0.019 0.019 0.019 0.014 0.013 0.016 0.018 0.02 0.025 0.017 0.016 0.016 0.016 0.006 0.019 0.017 0.016 0.016 0.016 0.01 0.011 0.016 0.008 0.007 0.015 0.013 0.013 0.015 0.011 0.01 0.009 0.013 0.011 0.018 0.013 0.004 0.006 0.009 0.003 0.014 0.013 0.009 0.011 0.014 0.011 0.007 0.006 0.008 0.007 0.014 0.015 0.019 0.022 0.022 0.018 0.001 0.001 0.003 0.001 0.001 0 0.015 0.012 0.004 0.005 0.002 0.002 0.003 0.002 0.002 0.001 0.006 0.008 0.009 0.011 0.014 0.003 0.009 0.011 0.006 0.003 0.009 0.008 0.004 0.004 0.007 0.006 0.004 0.005 0.004 0.005 0.004 0.004 0.004 0.004 0.004 0.001 0.005 0.005 0.005 0.005 0.005 0.004 0.004 0.004 0.002 0.001 0.001 0.01 0.001 0.001 0 0 0.001 0 0 0.007 0.011 0.008 0.003 0.001 0.004 0.003 0.004 0.007 0.007 0.007 0.011 0.014 0.016 0.029 0.027 0.029 0.022 0.02 0.024 0.029 0.024 0.017 0.02 0.02 0.021 0.014 0.006 0.005 0.007 0.005 0.005 0.005 0.006 0.005 0.007 0.007 0.005 0.006 0.008 0.028 0.028 0.028 0.029 0.032 0.037 0.042 0.044 0.039 0.042 0.038 0.021 0.025 0.02 0.034 0.035 0.029 0.026 0.017 0.017 0.023 0.015 0.011 0.006 0.013 0.005 0.004 0.002 0.012 0.022 0.01 0.018 0.023 0.013 0.011 0 0.006 0.004 0 0.004 0.002 0.001 0.003 0.002 0.002 0.005 0.006 0.005 0.003 0.006 0.005 0.005 0.004 0.005 0.003 0.005 0.013 0.024 0.028 0.012 0.013 0.02 0.021 0.013 0.008 0.003 0.004 0.005 0.002 0.003 0.002 0.002 0.002 0.002 0.003 0.003 0.002 0.006 0.007 0.008 0.006 0.018 0.003 0.019 0.006 0.008 0.006 0.004 0.013 0.007 0.003 0.008 0.008 0.01 0.009 0.009 0.002 0.002 0.002 0.002 0.002 0.003 0.003 0.001 0.002 0.003 0.002 0.001 0.002 0.002 0.002 0.001 0 0 0.001 0 0 0 0.002 0.004 0.006 0.006 0.007 0.005 0.003 0 0 0.003 0.005 0.007 0.008 0.007 0.006 0.008 0 0.001 0.001 0.003 0.001 0 0.001 0.001 0.001 0.001 0.001 0.001 0.001 0.002 0.001 0.001 0.001 0.001 0.001 0.002 0.002 0.002 0.002 0.002 0.001 0.001 0.003 0.003 0.001 0.002 0.002 0.003 0.007 0.009 0.011 0.014 0.021 0.018 0.017 0.027 0.033 0.011 0.02 0.028 0.032 0.024 0.027 0.019 0.01 0.015 0.006 0.014 0.001 0.011 0.008 0.007 0.014 0.011 0.012 0.02 0.021 0.02 0.017 0.015 0.018 0.009 0.016 0.019 0.011 0.018 0.025 0.022 0.023 0.008 0.001 0 0 0.011 0.009 0.014 0.013 0.007 0.014 0.011 0.021 0.01 0.007 0.021 0.013 0.011 0 0.002 0.002 0.009 0.004 0.002 0.003 0.003 0.005 0.005 0.005 0.002 0.002 0.005 0.001 0.001 0 0 0.004 0 0 0 0 0 0.001 0 0 0 0 0.001 0 0 0.001 0.001 0 0.001 0.002 0.001 0 0 0.001 0 0 0 0 0 0 0 0 0 0 0 0 0.001 0 0.001 0.001 0 0.001 0.001 0.001 0 0 0 0 0.004 0 0.004 0.004 0.002 0.001 0.002 0.009 0.002 0.004 0.004 0.006 0.005 0.004 0.005 0.007 0.002 0.002 0.002 0.007 0.005 0.001 0.002 0.006 0.005 0.005 0.005 0.006 0.003 0.006 0.006 0.007 0.006 0.007 0.007 0.009 0.008 0.008 0.009 0.01 0.009 0.021 0.011 0.043 0.044 0.044 0.032 0.03 0.033 0.034 0.026 0.025 0.017 0.016 0.021 0.015 0.014 0.005 0.01 0.014 0.009 0.008 0.01 0.005 0.009 0.028 0.034 0.038 0.04 0.049 0.013 0.006 0 0.033 0.032 0.019 0.016 0.013 0.018 0.013 0 0 0 0.125 0.177 0.126 0.135 0.156 0.422 0.159 0.114 0.108 0.226 0.099 0.11 0.087 0.145 0.081 0.055 0.105 0.1 0.104 0.093 0.087 0.072 0.053 0.078 0.083 0.071 0.039 0.1 0.07 0.045 0.047 0.097 0.073 0.073 0.077 0.103 0.058 0.057 0.105 0.067 0.032 0.035 0.021 0.031 0.028 0.022 0.021 0.023 0.025 0.024 0.015 0.017 0.021 0.008 0.002 0.016 0.017 0.012 0.019 0.007 0.008 0.004 0.002 0.007 0.003 0.007 0.004 0.007 0.009 0.009 0.023 0.025 0.018 0.015 0.016 0.022 0.015 0.014 0.016 0.021 0.015 0.048 0.013 0.04 0.104 0.119 0.176 0.38 0.251 0.181 0.195 0.759 0.257 0.136 0.106 0.035 0.01 0.009 0.021 0.018 0.018 0.022 0.019 0.029 0.013 0.003 0.001 0.006 0 0.005 0.007 0.007 0.002 0.002 0.006 0.009 0.008 0.009 0.008 0.009 0.009 0.011 0.015 0.014 0.011 0.017 0.015 0.007 0 0.016 0.016 0.017 0.012 0.007 0.018 0.014 0.011 0.011 0.004 0.004 0.002 0 0 0.004 0.006 0.007 0.007 0.005 0.003 0 0 0.001 0.004 0.003 0.003 0.007 0.004 0.006 0.012 0.007 0.009 0.012 0.012 0.01 0.021 0.033 0.015 0.012 0.002 0.019 0.029 0.019 0.018 0.014 0.006 0.004 0.003 0.002 0.004 0.003 0.003 0.002 0.001 0.001 0 0 0 0 0 0 0 0 0.003 0.001 0 0.003 0.001 0 0.002 0.002 0 0.014 0.018 0.016 0.024 0.017 0.011 0.011 0.013 0.005 0.014 0.013 0.013 0.011 0.022 0.025 0.024 0.025 0.015 0.02 0.011 0.013 0.005 0.007 0.001 0.006 0.006 0.007 0.003 0.008 0.005 0.003 0.002 0.001 0.001 0.001 0.003 0.003 0 0 0 0 0.002 0 0 0.003 0.007 0.005 0.004 0.009 0.008 0.008 0.007 0.007 0.004 0.006 0.002 0.002 0.006 0.008 0 0 0.004 0.003 0.005 0.01 0.005 0.005 0.008 0.011 0.003 0.008 0.013 0.012 0.011 0.012 0.016 0.008 0.008 0.019 0.015 0.012 0.015 0.014 0.014 0.006 0.015 0.02 0.015 0.012 0.008 0.012 0.012 0.011 0.011 0.009 0.008 0.012 0.005 0.006 0.005 0.003 0.008 0.011 0.009 0.01 0.001 0.001 0 0.002 0.002 0.007 0.005 0.007 0.007 0.005 0.002 0.003 0.003 0.002 0.002 0.003 0.003 0.003 0.003 0.002 0.003 0.003 0.003 0.001 0.003 0.003 0.002 0.002 0.001 0.002 0.003 0.003 0.001 0.003 0.003 0.002 0.002 0.002 0.002 0.002 0.002 0.001 0.005 0.006 0.006 0.005 0.005 0.004 0.003 0.001 0.001 0.002 0.01 0.001 0 0 0.001 0.002 0.002 0.001 0.001 0.001 0.002 0.001 0.001 0.002 0.002 0.001 0.001 0.002 0.003 0.002 0.001 0.001 0.001 0 0 0 0 0 0.001 0 0 0 0 0 0 0 0.001 0.001 0.001 0.001 0 0 0.001 0.002 0.001 0 0 0 0 0 0 0 0 0 0 0.002 0.001 0.002 0.002 0 0 0.001 0.001 0 0.001 0.001 0.002 0.006 0.007 0.008 0.006 0.008 0.007 0.006 0.005 0.007 0.005 0.005 0.004 0.004 0.005 0.005 0.005 0.003 0.002 0.001 0.001 0.002 0.001 0.001 0.001 0.002 0 0.001 0 0.004 0.007 0.007 0.008 0.004 0.004 0.006 0.007 0.008 0.015 0.017 0.008 0.008 0.006 0.012 0.011 0.008 0.008 0.006 0.008 0.01 0.007 0.006 0.005 0.003 0.002 0.003 0.002 0.003 0 0.007 0.009 0.01 0.003 0.001 0.001 0.004 0.004 0.002 0.004 0.003 0.002 0.002 0 0 0.002 0.003 0.003 0.002 0.003 0.003 0.001 0.002 0.003 0.003 0.002 0.003 0.006 0.005 0.003 0.003 0.004 0.005 0.002 0.003 0 0.003 0.002 0.002 0.003 0.003 0.002 0.002 0.002 0.002 0.003 0.003 0.003 0.002 0.001 0.002 0.004 0.003 0.003 0.005 0.004 0.003 0.002 0.005 0.006 0.003 0.004 0.004 0.005 0.006 0.005 0.002 0 0.003 0.004 0.001 0.001 0.003 0.001 0.001 0.002 0.003 0.001 0.001 0 0 0 0.001 0.001 0.001 0 0 0.001 0.003 0.003 0.003 0.005 0.002 0 0 0 0 0.002 0.005 0.004 0.004 0.002 0 0.004 0.001 0.001 0.004 0.002 0 0 0 0 0 0 0 0 0 0 0 0 0 0 0 0.001 0.001 0 0.001 0 0 0.001 0 0 0 0 0 0 0.005 0.007 0.002 0.009 0.011 0.012 0.01 0.01 0.012 0.014 0.005 0.006 0.007 0.004 0.004 0.006 0.003 0.002 0.004 0.004 0.004 0.006 0.006 0.002 0.007 0.006 0.005 0.007 0.007 0.006 0.005 0.006 0.004 0.006 0.007 0.005 0.006 0.004 0.004 0.004 0.004 0.002 0.002 0.001 0.002 0.007 0.006 0.007 0.007 0.006 0.006 0.004 0.007 0.006 0.005 0.007 0.007 0.006 0.003 0.002 0.002 0.004 0.001 0 0.004 0.002 0.003 0.001 0.002 0.001 0 0 0.001 0.001 0.001 0.001 0.002 0.001 0.001 0.001 0 0.001 0.001 0.001 0.001 0.001 0.001 0.001 0.001 0.001 0.001 0.001 0.001 0.001 0.002 0.002 0.001 0 0.001 0.002 0.001 0.001 0 0.001 0.001 0 0 0 0 0 0 0 0 0 0 0.001 0.001 0.001 0 0 0.001 0.001 0 0.004 0.003 0.004 0.003 0 0 0.003 0.005 0.002 0.002 0.002 0.005 0.003 0.003 0.004 0.005 0.001 0.003 0.002 0.003 0.003 0.002 0.003 0.003 0.002 0.002 0.001 0.004 0.002 0.002 0.004 0.004 0.002 0.002 0.004 0.003 0.001 0.003 0.003 0.002 0.002 0.008 0.004 0.014 0.013 0.014 0.009 0.007 0.004 0.006 0.008 0.003 0.006 0.003 0.007 0.004 0.005 0.003 0.003 0.004 0.004 0.007 0.005 0.005 0.009 0.01 0.008 0.008 0.008 0.009 0 0 0 0 0 0 0 0 0 0 0 0 0 0 0 0 0 0 0 0 0 0 0 0 0 0 0 0 0 0 0 0 0 0 0 0 0 0 0 0 0 0 0 0 0 0 0 0 0 0 0 0 0 0 0 0 0 0 0 0 0 0 0 0 0 0 0 0 0 0 0 0 0 0 0 0 0 0 0 0 0 0 0 0 0 0 0 0 0 0 0 0 0 0 0 0 0 0 0 0 0 0 0 0 0 0 0 0 0 0 0 0 0 0 0 0 0 0 0 0 0 0 0 0 0 0 0 0 0 0 0 0 0 0 0 0 0 0 0 0 0 0 0 0 0 0 0 0 0 0 0 0 0 0 0 0 0 0 0 0 0 0 0 0 0 0 0 0 0 0 0 0 0 0 0 0 0 0 0 0 0 0 0 0 0 0 0 0 0 0 0 0 0 0 0 0 0 0 0 0 0 0 0 0 0 0 0 0 0 0 0 0 0 0 0 0 0 0 0 0 0 0 0 0 0 0 0 0 0 0 0 0 0 0 0 0 0 0 0.001 0.001 0.001 0.001 0.001 0.001 0.001 0.001 0.001 0.001 0.001 0.001 0 0 0 0 0 0 0 0 0.001 0.001 0.001 0 0 0 0 0 0 0 0 0 0 0 0 0 0 0 0 0 0 0 0 0 0 0 0 0 0 0 0 0 0 0 0 0 0 0 0 0 0 0 0 0 0 0 0 0 0 0 0 0 0 0 0 0 0 0 0 0 0 0 0 0 0 0 0 0 0 0 0 0 0 0 0 0 0 0 0 0 0 0 0 0 0 0 0 0 0 0 0 0 0 0 0 0 0 0 0 0 0 0 0 0 0 0 0 0 0 0 0 0 0 0 0 0 0 0 0 0 0 0 0 0 0 0 0 0 0 0 0 0 0 0 0 0 0 0 0 0 0 0 0 0 0 0 0 0 0 0 0 0 0 0 0 0 0 0 0 0 0 0 0 0 0 0 0 0 0 0 0 0 0 0 0 0 0 0 0 0 0 0 0 0 0 0 0 0 0 0 0 0 0 0 0 0 0 0 0 0 0 0 0 0 0 0 0 0 0 0 0 0 0 0 0 0 0 0 0 0 0 0 0 0 0 0 0 0 0 0 0 0 0 0 0 0 0 0 0 0 0 0 0 0 0 0 0 0 0 0 0 0 0 0 0 0 0 0 0 0 0 0 0 0 0 0 0 0 0 0 0 0 0 0 0 0 0 0 0 0 0 0 0 0 0 0 0 0 0 0 0 0 0 0 0 0 0 0 0 0 0 0 0 0 0 0 0 0 0 0 0 0 0 0 0 0 0 0 0 0 0 0 0 0 0 0 0 0 0 0 0 0 0 0 0 0 0 0 0 0 0 0 0 0 0 0 0 0 0 0 0 0 0 0 0 0 0 0 0 0 0 0 0 0 0 0 0 0 0 0 0 0 0 0 0 0 0 0 0 0 0 0 0 0 0 0 0 0 0 0 0 0 0 0 0 0 0 0 0 0 0 0 0 0 0 0 0 0 0 0 0 0 0 0 0 0 0 0 0 0 0 0 0 0 0 0 0 0 0 0 0 0 0 0 0 0 0 0 0 0 0 0 0 0 0 0 0 0 0 0 0 0 0 0.001 0 0 0 0 0 0 0 0 0 0 0 0 0 0 0 0 0 0 0 0 0 0 0 0 0 0 0 0 0 0 0 0 0 0 0 0 0 0 0 0 0 0 0 0 0 0 0 0 0 0 0 0 0 0 0 0 0 0 0 0 0 0 0 0 0 0 0 0 0 0 0 0 0 0 0 0 0 0 0 0 0 0 0 0 0 0 0 0 0 0 0 0 0 0 0 0 0 0 0 0 0 0 0 0 0 0 0 0 0 0 0 0 0 0 0 0 0 0 0 0 0 0 0 0 0 0 0 0 0 0 0 0 0 0 0 0 0 0 0 0 0 0 0 0 0 0 0 0 0 0 0 0 0 0 0 0 0 0 0 0 0 0 0 0 0 0 0 0 0 0 0 0 0 0 0 0 0 0 0 0 0 0 0 0 0 0 0 0 0 0 0 0 0 0 0 0 0 0 0 0 0 0 0 0 0 0 0 0 0 0 0 0 0 0 0 0 0 0 0 0 0 0 0 0 0 0 0 0 0 0 0 0 0 0 0 0 0 0 0 0 0 0 0 0 0 0 0 0 0 0 0 0 0 0 0 0 0 0 0 0 0 0 0 0 0 0 0 0 0 0 0 0 0 0 0 0 0 0 0 0 0 0 0 0 0 0 0 0 0 0 0 0 0 0 0 0 0 0 0 0 0 0 0 0 0 0 0 0 0 0 0 0 0 0 0 0 0 0 0 0 0 0 0 0 0 0 0 0 0 0 0 0 0 0 0 0 0 0 0 0 0 0 0 0 0 0 0 0 0 0 0 0 0 0 0 0 0 0 0 0 0 0 0 0 0 0 0 0 0 0 0 0 0 0 0 0 0 0 0 0 0 0 0 0 0 0 0 0 0 0 0 0 0 0 0 0 0 0 0 0 0 0 0 0 0 0 0 0 0 0 0 0 0 0 0 0 0 0 0 0 0 0 0 0 0 0 0 0 0 0 0 0 0 0 0 0 0 0 0 0 0 0 0 0 0 0 0 0 0 0 0 0 0 0 0 0 0 0 0 0 0 0 0 0 0 0 0 0 0 0 0 0 0 0 0 0 0 0 0 0 0 0 0 0 0 0 0 0 0 0 0 0 0 0 0 0 0 0 0 0 0 0 0 0 0 0 0 0 0 0 0 0 0 0 0 0 0 0 0 0 0 0 0 0 0 0 0 0 0 0 0 0 0 0 0 0 0 0 0 0 0 0 0 0 0 0 0 0 0 0 0 0 0 0 0 0 0 0 0 0 0 0 0 0 0 0 0 0 0 0 0 0 0 0 0 0 0 0 0 0 0 0 0 0 0 0 0 0 0 0 0 0 0 0 0 0 0 0 0 0 0 0 0 0 0 0 0 0 0 0 0 0 0 0 0 0 0 0 0 0 0 0 0 0 0 0 0 0 0 0 0 0 0 0 0 0 0 0 0 0 0 0 0 0 0 0 0 0 0 0 0 0 0 0 0 0 0 0 0 0 0 0 0 0 0 0 0 0 0 0 0 0 0 0 0 0 0 0 0 0 0 0 0 0 0 0 0 0 0 0 0 0 0 0 0 0 0 0 0 0 0 0 0 0 0 0 0 0 0 0 0 0 0 0 0 0 0 0 0 0 0 0 0 0 0 0 0 0 0 0 0 0 0 0 0 0 0 0 0 0 0 0 0 0 0 0 0 0 0 0 0 0 0 0 0 0 0 0 0 0 0 0 0 0 0 0 0 0 0 0 0 0 0 0 0 0 0 0 0 0 0 0 0 0 0 0 0 0 0 0 0 0 0 0 0 0 0 0 0 0 0 0 0 0 0 0 0 0 0 0 0 0 0 0 0 0 0 0 0 0 0 0 0 0 0 0 0 0 0 0 0 0 0 0 0 0 0 0 0 0 0 0.001 0.001 0 0 0.001 0.002 0.001 0.001 0.001 0.003 0.003 0.004 0.004 0.004 0.004 0.003 0.001 0.002 0 0.001 0.001 0.002 0.002 0.001 0.001 0 0.001 0 0 0 0 0 0 0 0 0 0 0 0 0 0 0 0 0 0 0 0 0 0 0 0 0 0 0 0 0 0 0 0 0 0 0 0 0 0 0 0 0 0 0 0 0 0 0 0 0 0 0 0 0 0 0 0 0 0 0 0 0 0 0 0 0 0 0 0 0 0 0.136 0.008 0.033 0.006 0 0 0 
0.067 0.018 0 0.002 0.12 0.066 0.164 1 0.582 0.442 0.472 0.361 0.28 0.209 0.126 0.069 0.067 0.067 0.062 0.057 0.054 0.075 0.075 0.04 0.073 0.103 0.137 0.253 0.166 0.086 0.091 0.135 0.16 0.12 0.111 0.076 0.092 0.088 0.079 0.063 0.055 0.058 0.054 0.055 0.067 0.035 0.076 0.097 0.141 0.125 0.154 0.129 0.15 0.114 0.201 0.216 0.112 0.138 0.252 0.292 0.108 0.17 0.226 0.363 0.218 0.182 0.146 0.165 0.141 0.14 0.067 0.087 0.104 0.097 0.09 0.113 0.116 0.081 0.019 0.031 0.061 0.058 0.067 0.038 0.058 0.068 0.1 0.09 0.083 0.067 0.081 0.068 0.067 0.054 0.067 0.075 0.036 0.064 0.057 0.061 0.032 0.064 0.061 0.064 0.053 0.045 0.073 0.049 0.064 0.037 0.032 0.01 0.024 0.029 0.022 0.016 0.008 0.025 0.056 0.021 0.092 0.05 0.045 0.032 0.009 0.014 0.046 0.061 0.064 0.014 0.065 0.064 0.069 0.076 0.065 0.064 0.054 0.064 0.058 0.136 0.144 0.119 0.158 0.159 0.098 0 0.126 0.144 0.157 0.112 0.044 0.12 0.088 0.047 0.076 0.051 0.032 0.028 0.037 0.058 0.028 0.034 0.034 0.019 0 0.002 0.003 0.005 0.007 0.024 0.011 0.013 0.02 0.023 0.032 0 0.027 0.036 0 0 0 0.112 0.115 0.075 0.105 0.155 0.188 0.23 0.22 0.215 0.137 0.14 0.126 0.109 0.006 0.014 0.017 0.026 0.015 0.007 0.006 0.005 0.009 0 0 0 0.005 0.005 0.004 0.009 0.006 0.007 0.018 0.025 0.017 0.025 0.021 0.044 0.073 0.108 0.051 0.175 0.071 0.041 0.014 0.024 0.082 0.079 0.072 0.181 0.142 0.185 0.19 0.165 0.166 0.09 0.149 0.022 0.076 0.036 0.054 0.042 0.031 0.027 0.015 0.002 0.003 0.003 0.002 0.002 0.003 0.002 0.003 0.003 0.002 0.008 0.008 0.009 0.011 0 0.011 0.011 0.025 0.03 0.026 0.022 0.033 0.028 0.024 0.032 0.051 0.04 0.051 0.041 0.038 0.047 0.063 0.01 0.005 0.016 0.036 0.035 0.053 0.031 0.048 0.051 0.068 0.052 0.071 0.096 0.094 0.095 0.101 0.115 0.088 0.115 0.153 0.104 0.119 0.149 0.141 0.072 0.068 0.141 0.159 0.078 0.068 0 0.017 0.04 0.06 0.061 0.064 0.055 0.066 0.071 0.065 0.051 0.037 0.057 0.065 0.076 0.09 0.066 0.064 0.045 0.047 0.025 0.052 0.061 0.062 0.051 0.052 0.041 0.027 0.064 0.031 0.027 0.046 0.042 0.037 0.041 0.043 0.039 0.021 0.034 0.036 0.051 0.038 0.016 0.023 0.021 0.016 0.047 0.039 0.035 0.05 0.055 0.038 0.04 0.044 0.044 0.048 0.043 0.036 0.046 0.075 0.073 0.067 0.009 0.008 0.015 0.008 0.003 0 0.064 0.039 0.017 0.01 0.003 0.007 0.008 0.003 0.009 0.011 0.02 0.02 0.025 0.029 0.033 0.014 0.019 0.027 0.011 0.007 0.018 0.017 0.018 0.009 0.019 0.025 0.026 0.017 0.029 0.024 0.026 0.025 0.03 0.022 0.022 0.012 0.027 0.02 0.025 0.028 0.024 0.017 0.025 0.021 0.014 0.014 0.007 0.025 0.002 0.001 0 0 0.001 0 0.001 0.021 0.042 0.034 0.012 0.017 0.037 0.029 0.029 0.048 0.049 0.043 0.05 0.057 0.058 0.1 0.093 0.1 0.072 0.052 0.084 0.104 0.071 0.06 0.055 0.065 0.066 0.056 0.045 0.039 0.032 0.027 0.028 0.037 0.028 0.032 0.04 0.037 0.032 0.042 0.045 0.1 0.105 0.104 0.105 0.098 0.125 0.127 0.136 0.128 0.133 0.095 0.06 0.065 0.064 0.087 0.08 0.074 0.068 0.048 0.051 0.072 0.044 0.028 0.033 0.052 0.02 0.017 0.015 0.03 0.074 0.051 0.058 0.084 0.045 0.035 0.001 0.022 0.012 0.002 0.021 0.01 0.01 0.013 0.017 0.013 0.02 0.013 0.013 0.018 0.019 0.016 0.013 0.017 0.018 0.01 0.014 0.041 0.056 0.067 0.033 0.041 0.053 0.045 0.024 0.015 0.008 0.008 0.012 0.004 0.009 0.01 0.008 0.009 0.009 0.006 0.007 0.005 0.009 0.017 0.019 0.016 0.03 0.007 0.04 0.024 0.022 0.01 0.007 0.055 0.034 0.013 0.029 0.024 0.037 0.038 0.033 0.001 0.004 0.002 0.004 0.006 0.008 0.014 0.005 0.006 0.011 0.002 0.002 0.003 0.004 0.001 0.002 0.002 0.002 0.001 0 0 0 0.006 0.014 0.014 0.018 0.02 0.007 0.006 0 0 0.019 0.017 0.022 0.021 0.014 0.005 0.022 0.001 0.001 0.007 0.011 0.004 0.005 0.012 0.006 0.004 0.003 0.006 0.004 0.003 0.001 0 0.001 0.002 0.001 0 0.002 0.002 0.001 0.004 0.003 0.001 0.001 0.001 0.003 0.001 0.006 0.013 0.012 0.033 0.044 0.031 0.052 0.065 0.055 0.04 0.061 0.065 0.041 0.046 0.063 0.069 0.055 0.06 0.047 0.03 0.061 0.023 0.06 0.012 0.053 0.04 0.029 0.048 0.053 0.054 0.076 0.08 0.075 0.09 0.063 0.063 0.042 0.07 0.058 0.042 0.049 0.066 0.06 0.052 0.019 0.002 0 0 0.049 0.031 0.048 0.041 0.029 0.055 0.035 0.075 0.042 0.014 0.069 0.054 0.033 0 0.004 0.008 0.024 0.007 0 0.007 0.013 0.021 0.021 0.017 0.012 0.009 0.017 0.012 0.007 0.008 0.008 0.011 0.008 0.003 0.003 0.001 0.001 0.002 0.002 0.002 0.001 0 0.001 0 0 0 0.003 0.003 0.001 0.004 0.004 0.001 0 0.003 0.002 0.001 0.001 0 0.001 0 0 0 0 0 0 0.001 0.002 0 0.001 0.002 0.002 0.002 0.002 0.002 0.002 0 0 0 0.014 0.005 0.022 0.02 0.011 0.008 0.017 0.027 0.011 0.013 0.013 0.019 0.013 0.013 0.01 0.021 0.012 0.008 0.012 0.02 0.014 0.008 0.005 0.015 0.012 0.016 0.016 0.017 0.019 0.023 0.016 0.028 0.024 0.023 0.018 0.029 0.02 0.028 0.032 0.033 0.022 0.07 0.032 0.134 0.139 0.139 0.099 0.104 0.083 0.11 0.102 0.07 0.048 0.042 0.094 0.063 0.045 0.016 0.023 0.032 0.028 0.019 0.037 0.025 0.032 0.113 0.14 0.157 0.161 0.136 0.025 0.007 0.003 0.086 0.087 0.064 0.043 0.052 0.057 0.035 0 0 0 0.157 0.169 0.165 0.179 0.158 0.359 0.201 0.308 0.351 0.705 0.265 0.304 0.247 0.461 0.225 0.141 0.282 0.268 0.269 0.265 0.28 0.204 0.152 0.192 0.195 0.169 0.114 0.252 0.17 0.11 0.121 0.277 0.184 0.213 0.22 0.293 0.196 0.169 0.302 0.169 0.115 0.12 0.063 0.071 0.083 0.093 0.064 0.072 0.081 0.084 0.046 0.044 0.062 0.029 0.004 0.042 0.038 0.028 0.047 0.013 0.015 0.008 0.011 0.018 0.014 0.019 0.012 0.021 0.014 0.022 0.057 0.067 0.055 0.041 0.044 0.06 0.036 0.047 0.05 0.034 0.034 0.037 0.011 0.028 0.076 0.059 0.047 0.088 0.07 0.054 0.053 0.163 0.066 0.035 0.027 0.015 0.027 0.009 0.016 0.033 0.044 0.053 0.029 0.072 0.044 0.026 0.011 0.013 0.004 0.017 0.018 0.021 0.01 0.014 0.025 0.02 0.024 0.027 0.022 0.029 0.023 0.019 0.044 0.041 0.029 0.051 0.041 0.021 0 0.039 0.038 0.04 0.031 0.014 0.04 0.033 0.022 0.03 0.016 0.018 0.01 0.009 0 0.019 0.025 0.026 0.026 0.026 0.014 0 0.003 0.006 0.019 0.017 0.018 0.025 0.016 0.012 0.032 0.016 0.024 0.034 0.046 0.028 0.056 0.104 0.041 0.033 0.023 0.061 0.09 0.068 0.061 0.035 0.018 0.016 0.015 0.009 0.01 0.014 0.012 0.008 0.005 0.008 0.004 0.002 0.003 0.002 0 0.001 0.003 0.004 0.008 0.004 0.003 0.006 0.007 0.008 0.01 0.011 0 0.036 0.058 0.036 0.078 0.059 0.035 0.021 0.026 0.024 0.045 0.048 0.051 0.042 0.064 0.077 0.071 0.08 0.063 0.057 0.051 0.032 0.019 0.018 0.011 0.018 0.024 0.027 0.012 0.026 0.02 0.017 0.011 0.01 0.005 0.004 0.01 0.005 0 0 0.001 0 0.011 0.005 0.006 0.018 0.028 0.027 0.015 0.031 0.029 0.023 0.023 0.019 0.017 0.018 0.012 0.01 0.012 0.017 0 0 0.007 0.014 0.018 0.023 0.006 0.02 0.025 0.028 0.014 0.024 0.036 0.021 0.036 0.036 0.04 0.014 0.034 0.055 0.038 0.032 0.049 0.049 0.034 0.033 0.052 0.06 0.046 0.037 0.018 0.036 0.03 0.038 0.038 0.037 0.035 0.04 0.023 0.028 0.02 0.008 0.02 0.026 0.028 0.03 0.005 0.011 0 0.01 0.006 0.018 0.019 0.019 0.018 0.017 0.017 0.015 0.015 0.014 0.014 0.014 0.01 0.014 0.013 0.013 0.013 0.011 0.013 0.006 0.021 0.012 0.009 0.006 0.002 0.005 0.019 0.015 0.008 0.018 0.016 0.015 0.012 0.012 0.01 0.011 0.01 0.008 0.023 0.014 0.018 0.015 0.017 0.013 0.014 0.013 0.007 0.01 0.02 0.01 0 0 0.003 0.004 0.008 0.005 0.004 0.004 0.007 0.008 0.008 0.012 0.011 0.007 0.011 0.011 0.01 0.007 0.003 0.006 0.008 0.005 0.002 0.003 0.009 0.005 0.007 0.007 0.006 0.006 0.005 0.004 0.004 0.001 0.007 0.009 0.01 0.006 0.006 0.007 0.007 0.009 0.009 0.007 0.005 0.008 0.001 0 0 0 0.001 0.001 0.002 0.007 0.012 0.009 0.008 0.009 0.012 0.009 0.013 0.014 0.015 0.016 0.012 0.024 0.025 0.031 0.029 0.033 0.028 0.019 0.021 0.031 0.021 0.014 0.014 0.016 0.019 0.016 0.014 0.013 0.012 0.009 0.005 0.008 0.012 0.01 0.012 0.009 0.007 0.013 0.002 0.02 0.032 0.032 0.028 0.008 0.01 0.018 0.036 0.028 0.046 0.048 0.034 0.037 0.023 0.043 0.043 0.037 0.028 0.022 0.026 0.023 0.015 0.01 0.014 0.016 0.012 0.017 0.01 0.01 0 0.025 0.02 0.028 0.027 0.017 0.003 0.007 0.013 0.011 0.014 0.012 0.011 0.01 0.003 0.005 0.014 0.017 0.017 0.019 0.021 0.016 0.02 0.017 0.019 0.018 0.018 0.019 0.024 0.027 0.018 0.022 0.026 0.023 0.011 0.015 0.007 0.009 0.009 0.014 0.008 0.01 0.007 0.01 0.012 0.012 0.012 0.008 0.008 0.011 0.006 0.01 0.015 0.01 0.013 0.012 0.007 0.011 0.006 0.018 0.017 0.017 0.014 0.015 0.016 0.017 0.009 0.009 0.008 0.008 0.009 0.006 0.009 0.012 0.008 0.005 0.006 0.006 0.003 0.005 0.007 0.003 0.003 0.004 0.004 0.004 0.002 0.002 0.002 0.004 0.007 0.009 0.012 0.011 0.001 0.001 0.002 0.002 0.017 0.009 0.017 0.015 0.013 0 0.014 0.002 0.005 0.013 0.013 0.008 0.013 0.014 0.007 0.009 0.007 0.007 0.009 0.007 0.006 0.004 0.008 0.006 0.005 0.005 0.007 0.007 0.004 0.007 0.008 0 0.005 0.005 0.006 0.002 0.004 0.007 0 0.027 0.029 0.013 0.027 0.035 0.036 0.034 0.036 0.047 0.048 0.024 0.03 0.034 0.025 0.021 0.024 0.013 0.017 0.009 0.017 0.009 0.019 0.014 0.008 0.019 0.013 0.018 0.024 0.024 0.024 0.015 0.02 0.021 0.014 0.024 0.018 0.016 0.011 0.028 0.025 0.021 0.01 0.008 0.006 0.008 0.018 0.011 0.019 0.02 0.016 0.02 0.023 0.024 0.022 0.018 0.026 0.025 0.025 0.021 0.015 0.022 0.024 0.006 0.002 0.014 0.011 0.011 0.007 0.01 0.007 0.004 0.004 0.005 0.004 0.004 0.004 0.007 0.005 0.004 0.003 0 0.001 0.002 0 0.002 0.002 0.002 0.002 0.002 0.002 0.003 0.005 0.004 0.002 0.004 0.005 0.004 0.002 0.004 0.004 0.003 0.002 0.002 0.003 0.003 0.001 0.001 0.001 0.001 0 0 0.003 0 0 0.001 0.001 0.002 0.001 0.001 0.001 0.001 0.001 0.001 0.011 0.007 0.012 0.011 0.006 0.003 0.011 0.01 0.002 0.003 0.006 0.011 0.002 0.001 0.011 0.013 0.008 0.011 0.006 0.01 0.011 0.014 0.014 0.007 0.012 0.013 0.016 0.018 0.014 0.017 0.019 0.023 0.016 0.015 0.022 0.02 0.014 0.021 0.016 0.015 0.009 0.026 0.016 0.041 0.038 0.045 0.029 0.029 0.014 0.019 0.023 0.024 0.019 0.015 0.029 0.025 0.015 0.017 0.015 0.018 0.021 0.023 0.029 0.015 0.038 0.043 0.039 0.041 0.039 0.041 0.001 0.001 0 0.001 0.001 0 0.001 0.001 0 0 0 0 0 0 0 0 0 0 0 0 0 0 0 0.001 0 0 0 0 0 0.001 0.001 0.001 0.001 0 0.001 0 0.001 0 0 0.001 0.001 0 0.001 0.001 0.001 0.001 0.001 0.001 0.001 0.001 0.001 0.001 0.001 0.001 0 0 0.001 0.001 0.001 0.001 0.001 0.001 0.001 0.001 0 0.001 0.001 0 0 0 0 0.001 0 0 0 0 0 0 0 0 0 0 0 0.001 0.001 0 0 0 0.001 0 0 0 0 0 0.001 0 0 0 0.001 0 0 0 0.001 0 0 0 0 0 0 0 0 0 0 0.001 0.001 0 0.001 0.001 0.001 0 0 0 0 0 0 0 0 0 0 0 0 0 0 0 0 0 0 0 0 0 0 0 0 0 0 0.001 0.001 0 0 0.001 0 0 0.002 0.002 0.001 0 0 0 0 0 0 0 0 0 0 0 0 0 0 0 0 0.001 0 0 0.001 0 0 0 0 0 0 0 0 0.001 0.001 0.001 0 0.001 0 0 0 0.001 0.001 0.001 0 0 0 0 0 0 0 0 0 0 0 0 0 0 0.001 0.001 0.001 0.001 0.001 0 0.001 0 0 0.001 0.001 0.001 0 0 0.001 0 0 0.001 0.001 0.001 0.001 0 0 0 0.001 0 0.001 0 0.002 0.001 0.002 0.002 0.005 0.002 0.002 0.003 0.002 0.003 0.003 0.003 0.003 0.004 0.002 0.003 0.003 0 0.004 0 0 0.007 0.002 0.004 0.003 0.004 0.004 0.003 0.004 0.002 0.001 0.002 0.002 0.003 0.002 0.002 0.002 0 0 0.001 0.001 0.001 0.001 0.001 0.001 0.002 0.001 0.001 0.002 0.002 0 0.001 0.001 0.002 0 0.001 0.001 0 0 0.001 0 0 0 0 0.001 0.001 0 0 0.001 0.001 0 0 0 0 0 0 0 0 0 0 0 0 0 0 0 0 0 0 0 0 0.001 0.001 0.001 0 0 0.001 0 0 0 0 0 0 0 0 0 0 0 0 0 0 0 0 0 0 0 0 0 0 0 0 0 0 0 0 0 0.001 0 0 0 0.001 0.001 0.001 0 0 0 0.001 0 0 0 0 0 0 0 0 0 0 0 0 0 0 0 0 0 0 0 0 0 0 0 0 0 0 0 0 0 0 0 0 0 0 0 0 0 0 0 0 0 0 0 0 0 0 0 0.001 0.001 0.002 0 0 0 0 0 0 0 0 0 0 0 0 0 0 0 0 0 0.001 0.001 0.001 0.001 0.001 0.001 0.001 0.001 0 0.001 0.001 0 0 0.001 0.001 0 0 0 0 0 0 0 0 0 0 0 0.001 0.001 0.001 0.001 0 0 0 0 0 0 0 0 0 0 0 0 0 0 0 0 0 0 0 0 0 0 0 0 0 0 0 0.001 0 0.001 0.001 0.001 0 0 0.001 0 0 0 0 0 0 0 0 0 0 0 0 0 0 0 0 0 0 0 0 0 0 0 0 0 0 0.001 0 0.001 0.001 0.001 0 0 0 0 0 0 0 0 0 0 0 0 0 0 0 0 0 0 0 0.001 0.001 0.001 0.001 0.001 0.001 0.001 0 0.001 0 0 0.001 0.001 0 0 0 0.001 0 0 0.001 0.001 0.001 0.001 0.001 0 0 0 0 0 0 0 0 0 0 0 0 0 0.001 0 0 0 0 0 0 0 0.001 0.001 0.001 0.001 0 0 0 0 0 0 0 0 0 0 0 0 0 0 0 0 0 0 0 0 0 0 0 0 0 0 0 0 0 0 0 0 0 0 0.001 0 0 0 0.001 0 0 0 0 0 0 0 0 0 0 0 0 0.001 0.001 0.001 0.001 0.001 0.001 0.001 0.001 0 0 0.001 0 0 0 0 0 0 0 0 0 0 0 0 0 0 0.001 0.001 0.001 0 0.001 0.001 0.001 0 0.001 0.001 0.001 0 0 0 0 0 0 0.001 0.001 0.001 0.001 0.001 0.001 0.001 0.001 0.001 0.001 0.001 0.001 0.001 0.001 0.002 0.001 0 0.002 0.004 0.005 0.002 0.002 0.002 0.002 0.002 0.001 0.001 0.001 0.001 0.001 0 0 0 0 0.001 0.001 0.001 0.001 0.002 0.001 0 0.002 0.001 0.003 0.003 0.004 0.001 0.002 0.001 0 0.001 0.001 0.001 0 0.001 0 0 0 0 0.001 0.001 0.001 0.001 0.001 0.001 0.001 0.001 0 0.001 0 0.001 0 0 0.001 0 0.001 0.001 0 0 0 0 0 0 0 0 0 0 0 0 0 0 0 0 0 0 0 0 0 0 0 0.001 0 0 0 0 0 0 0 0 0 0 0 0 0 0 0 0 0 0 0 0 0.001 0 0.001 0.001 0 0.001 0.001 0 0 0 0 0 0.001 0 0.001 0 0 0 0 0 0 0 0 0.001 0.001 0 0 0 0.001 0 0 0.001 0.001 0.001 0.001 0.001 0.001 0.001 0 0.001 0.001 0.001 0.001 0 0 0 0 0.001 0.001 0 0.001 0 0 0 0 0 0 0 0 0 0 0 0 0 0 0 0 0.001 0.001 0.001 0.002 0.002 0.002 0.002 0.001 0.001 0.001 0.001 0 0.002 0 0.001 0 0 0.001 0 0.003 0.002 0.002 0.002 0.003 0.002 0.002 0.001 0.001 0.001 0.001 0.001 0.001 0.001 0.001 0.001 0 0 0 0 0 0 0 0 0 0 0 0 0 0 0 0.001 0 0.001 0.001 0.002 0.003 0.001 0.002 0.001 0.003 0 0.002 0.002 0 0.003 0.003 0.002 0.001 0.003 0.002 0.002 0.002 0.002 0.003 0.002 0.002 0.001 0.002 0.001 0.002 0.003 0.002 0 0.002 0.001 0.002 0.001 0.001 0.001 0.001 0 0.001 0.001 0.002 0.002 0 0 0.001 0.003 0.002 0.003 0.002 0 0.001 0.002 0.001 0.002 0.001 0.001 0.001 0 0.003 0.002 0.001 0.001 0.002 0.002 0.001 0.001 0 0 0.001 0.001 0.001 0.001 0.001 0.001 0.001 0 0 0 0.001 0 0.001 0.001 0 0 0 0 0 0 0 0 0 0 0 0 0 0 0.001 0.002 0.002 0.002 0.001 0.001 0.001 0.001 0.001 0.001 0.001 0.001 0 0 0.002 0.002 0.002 0.002 0.002 0.001 0.001 0.002 0.001 0.001 0 0 0 0.002 0.002 0.001 0.002 0.003 0.003 0 0.001 0 0 0 0 0 0 0 0 0.007 0.007 0.007 0.001 0 0.003 0.002 0.001 0.003 0.004 0.004 0.004 0.004 0.004 0.002 0.002 0.003 0.002 0.001 0.002 0.001 0.001 0 0 0 0.001 0.001 0 0.001 0.001 0 0 0.001 0.001 0.001 0.001 0.001 0.001 0.001 0 0.001 0.001 0.001 0 0.001 0.001 0 0 0.002 0.002 0.002 0 0 0.001 0 0 0 0 0 0 0 0 0 0 0 0 0 0 0 0 0 0 0 0.001 0.001 0.001 0 0 0.001 0.001 0 0 0.001 0.001 0 0 0 0.001 0 0 0.001 0 0 0 0 0 0 0 0 0 0.001 0.001 0 0 0.001 0.001 0.001 0.001 0 0 0.002 0.001 0.001 0.001 0 0 0 0 0 0 0 0 0 0.001 0.001 0.001 0.001 0 0.001 0 0.001 0.001 0.001 0.001 0.001 0 0 0.001 0.001 0 0 0.001 0.001 0 0 0 0 0 0 0 0 0 0 0 0 0 0.002 0.002 0.002 0.002 0.001 0.001 0.002 0.001 0.002 0.002 0 0 0 0 0 0 0 0 0 0 0.001 0.001 0.002 0 0.001 0 0.001 0 0.001 0.001 0.001 0 0.002 0.002 0.003 0.003 0.002 0.003 0.003 0.003 0.002 0.001 0.001 0.002 0.002 0.002 0.002 0.001 0.002 0.002 0.002 0 0.001 0.001 0.001 0 0.001 0.001 0 0.003 0.003 0.003 0.003 0.002 0 0.003 0.003 0.003 0.003 0.003 0.002 0.003 0.001 0.002 0.002 0.002 0.002 0.002 0.001 0.002 0.001 0.002 0.001 0.001 0.002 0.001 0.001 0 0 0.001 0.002 0.001 0.001 0.001 0.001 0.001 0.001 0.003 0.002 0.002 0.002 0.002 0.002 0.002 0.002 0.002 0.002 0.001 0.002 0.001 0.001 0.001 0.001 0.002 0 0.002 0.001 0.003 0.002 0.002 0.003 0.003 0.001 0.003 0.002 0.003 0.003 0.001 0 0 0 0 0 0 0 0 0.001 0.002 0.001 0.002 0.003 0.003 0.001 0.002 0.003 0.002 0.002 0.002 0.001 0.002 0.001 0.001 0.001 0.001 0.001 0.003 0 0.002 0.003 0.003 0.002 0.002 0.002 0.003 0.004 0.002 0.004 0.005 0.003 0 0.002 0.002 0.002 0.002 0.002 0 0 0.001 0.001 0.002 0.003 0.003 0.001 0 0.001 0 0 0.002 0.002 0.002 0.002 0 0.002 0.003 0.003 0.003 0.003 0.004 0.001 0 0.002 0.001 0.001 0.001 0 0 0 0 0 0 0 0 0.002 0.002 0.002 0.002 0 0 0.002 0.001 0 0 0 0 0 0.003 0.003 0.001 0.002 0.002 0.003 0.003 0.003 0.003 0.003 0.003 0.003 0.003 0.001 0.002 0.003 0.003 0.002 0.003 0.003 0.001 0.001 0.001 0.001 0.001 0.001 0.001 0.003 0.003 0.003 0.003 0.003 0.003 0.002 0.002 0.003 0.002 0.002 0.002 0 0.002 0.001 0.003 0.003 0.003 0 0.001 0.001 0.002 0 0 0.001 0.002 0.002 0.001 0.002 0.001 0.003 0.002 0 0.001 0.002 0.003 0 0.001 0.001 0.001 0 0 0 0 0 0 0 0 0 0 0 0.001 0.001 0 0.004 0.005 0.004 0.004 0.002 0.003 0.004 0.004 0.002 0.003 0.004 0.004 0.004 0.005 0.004 0.003 0.004 0.005 0.002 0.004 0.009 0.009 0.004 0.004 0.015 0.015 0.017 0.016 0.016 0.016 0.012 0.005 0.008 0.003 0.003 0.007 0.005 0.004 0.004 0.005 0.004 0.003 0.003 0.001 0.002 0.002 0.002 0.004 0 0.001 0.003 0.002 0.001 0.003 0.003 0.003 0.003 0.003 0.003 0.003 0.001 0.001 0.003 0.002 0.003 0.002 0.002 0.002 0.002 0.002 0.002 0.003 0.002 0.002 0.002 0.003 0.003 0.003 0.002 0.003 0.003 0.003 0.003 0.002 0.002 0.002 0.003 0.003 0.003 0.003 0.003 0.003 0.003 0.002 0.003 0.003 0.002 0.001 0 0.002 0.002 0.002 0.002 0.001 0.001 0.002 0.002 0.002 0.002 0.002 0.002 0.001 0.559 0.037 0.096 0.019 0.001 0.001 0.001 
0.094 0.024 0 0.002 0.133 0.058 0.107 0.508 1 0.743 0.818 0.633 0.445 0.301 0.183 0.103 0.095 0.095 0.079 0.065 0.051 0.096 0.072 0.052 0.091 0.108 0.106 0.212 0.186 0.099 0.09 0.113 0.161 0.115 0.093 0.07 0.081 0.072 0.068 0.055 0.053 0.048 0.041 0.052 0.058 0.045 0.093 0.094 0.144 0.123 0.183 0.143 0.184 0.125 0.238 0.253 0.143 0.18 0.365 0.436 0.168 0.272 0.355 0.594 0.35 0.292 0.24 0.262 0.239 0.229 0.088 0.153 0.186 0.178 0.153 0.165 0.181 0.127 0.033 0.042 0.076 0.079 0.074 0.048 0.066 0.093 0.134 0.118 0.112 0.08 0.102 0.089 0.079 0.079 0.09 0.098 0.046 0.099 0.07 0.067 0.035 0.091 0.066 0.066 0.061 0.055 0.071 0.049 0.079 0.047 0.044 0.018 0.035 0.042 0.035 0.029 0.024 0.047 0.086 0.026 0.12 0.067 0.062 0.043 0.006 0.012 0.06 0.073 0.084 0.037 0.074 0.076 0.095 0.102 0.094 0.082 0.084 0.102 0.089 0.19 0.208 0.164 0.236 0.235 0.146 0 0.199 0.232 0.273 0.204 0.082 0.165 0.117 0.073 0.091 0.051 0.021 0.017 0.048 0.066 0.037 0.048 0.04 0.021 0 0.002 0.001 0.003 0.003 0.026 0.013 0.012 0.021 0.024 0.042 0 0.029 0.033 0 0 0 0.139 0.147 0.109 0.131 0.195 0.229 0.265 0.269 0.264 0.17 0.161 0.169 0.15 0.006 0.02 0.019 0.031 0.016 0.006 0.012 0.005 0.016 0 0 0 0.01 0.006 0.003 0.011 0.002 0.003 0.023 0.025 0.025 0.025 0.02 0.055 0.102 0.147 0.072 0.21 0.1 0.058 0.02 0.03 0.141 0.115 0.106 0.254 0.191 0.288 0.304 0.28 0.274 0.161 0.207 0.035 0.125 0.044 0.055 0.039 0.026 0.022 0.015 0.001 0.002 0.004 0.002 0.001 0.001 0.001 0.003 0.003 0.002 0 0 0.002 0.001 0 0.005 0.006 0.021 0.022 0.019 0.02 0.033 0.02 0.018 0.031 0.059 0.033 0.053 0.042 0.036 0.045 0.066 0.011 0.006 0.013 0.029 0.023 0.052 0.027 0.043 0.06 0.073 0.056 0.079 0.113 0.11 0.124 0.129 0.138 0.112 0.164 0.213 0.135 0.158 0.219 0.223 0.13 0.088 0.202 0.244 0.13 0.115 0 0.017 0.059 0.101 0.101 0.101 0.102 0.122 0.104 0.091 0.066 0.064 0.096 0.11 0.133 0.152 0.116 0.111 0.074 0.08 0.023 0.059 0.066 0.066 0.07 0.071 0.034 0.028 0.077 0.038 0.033 0.052 0.05 0.05 0.057 0.055 0.054 0.031 0.044 0.042 0.073 0.055 0.021 0.029 0.026 0.029 0.056 0.045 0.03 0.051 0.064 0.041 0.042 0.046 0.035 0.04 0.079 0.056 0.069 0.085 0.078 0.076 0.009 0.012 0.016 0.011 0.006 0 0.07 0.039 0.01 0.005 0.007 0.007 0.008 0.005 0.009 0.015 0.022 0.024 0.026 0.042 0.04 0.012 0.027 0.045 0.019 0.009 0.035 0.03 0.027 0.015 0.031 0.028 0.033 0.02 0.036 0.027 0.031 0.027 0.027 0.026 0.025 0.011 0.031 0.03 0.031 0.035 0.033 0.025 0.025 0.023 0.022 0.02 0.005 0.029 0.001 0 0.001 0.001 0.002 0.002 0.003 0.021 0.042 0.035 0.017 0.016 0.037 0.03 0.028 0.046 0.047 0.054 0.071 0.086 0.091 0.136 0.124 0.126 0.1 0.085 0.11 0.136 0.097 0.077 0.084 0.089 0.093 0.068 0.043 0.04 0.045 0.036 0.027 0.039 0.043 0.037 0.04 0.042 0.03 0.041 0.053 0.126 0.135 0.134 0.135 0.137 0.175 0.188 0.202 0.195 0.192 0.119 0.075 0.079 0.071 0.117 0.115 0.096 0.085 0.061 0.075 0.093 0.057 0.037 0.046 0.065 0.038 0.031 0.02 0.042 0.099 0.055 0.073 0.095 0.066 0.041 0.001 0.027 0.015 0.002 0.022 0.012 0.008 0.017 0.012 0.01 0.025 0.029 0.028 0.028 0.032 0.027 0.023 0.029 0.031 0.017 0.026 0.053 0.076 0.089 0.048 0.05 0.067 0.063 0.037 0.028 0.013 0.016 0.023 0.014 0.014 0.014 0.014 0.014 0.014 0.013 0.014 0.013 0.017 0.027 0.031 0.024 0.036 0.009 0.06 0.023 0.033 0.018 0.015 0.083 0.055 0.015 0.049 0.047 0.062 0.066 0.053 0.003 0.004 0.007 0.016 0.013 0.013 0.021 0.015 0.013 0.016 0.011 0.008 0.013 0.007 0.008 0.009 0.005 0.006 0.008 0 0 0 0.008 0.017 0.018 0.019 0.021 0.015 0.012 0 0 0.022 0.024 0.031 0.032 0.019 0.007 0.045 0 0.002 0.003 0.009 0.001 0.003 0.008 0.003 0.004 0.003 0.003 0.005 0.003 0.005 0.001 0.001 0.002 0.004 0.002 0.008 0.008 0.007 0.008 0.008 0.001 0.007 0.007 0.009 0.01 0.012 0.015 0.015 0.035 0.048 0.052 0.068 0.08 0.078 0.068 0.099 0.091 0.068 0.071 0.098 0.1 0.077 0.082 0.067 0.037 0.076 0.033 0.076 0.016 0.077 0.055 0.046 0.075 0.081 0.085 0.111 0.113 0.106 0.129 0.085 0.083 0.046 0.099 0.076 0.056 0.066 0.084 0.071 0.063 0.028 0.005 0 0 0.072 0.05 0.075 0.067 0.036 0.079 0.046 0.1 0.056 0.029 0.095 0.063 0.047 0 0.004 0.006 0.033 0.01 0.001 0.01 0.026 0.04 0.035 0.03 0.021 0.018 0.032 0.019 0.014 0.015 0.015 0.021 0.012 0.009 0.007 0.002 0.001 0.004 0.004 0.007 0.004 0.002 0.004 0.004 0.002 0.006 0.007 0.004 0.004 0.008 0.009 0.005 0.003 0.011 0.004 0.004 0.005 0.002 0.003 0.001 0 0 0 0 0 0 0.001 0.001 0 0 0.001 0.003 0 0.001 0.003 0.003 0.002 0.002 0.021 0.009 0.033 0.029 0.01 0.011 0.027 0.044 0.01 0.018 0.022 0.029 0.018 0.017 0.017 0.031 0.014 0.01 0.021 0.026 0.021 0.015 0.012 0.02 0.024 0.029 0.032 0.027 0.031 0.031 0.029 0.028 0.034 0.031 0.03 0.036 0.037 0.029 0.046 0.051 0.023 0.092 0.054 0.194 0.207 0.202 0.136 0.135 0.117 0.15 0.13 0.1 0.065 0.065 0.117 0.073 0.086 0.017 0.035 0.043 0.03 0.019 0.053 0.037 0.045 0.153 0.199 0.238 0.242 0.229 0.038 0.011 0.002 0.079 0.076 0.048 0.034 0.045 0.06 0.04 0 0 0 0.111 0.136 0.119 0.142 0.124 0.262 0.164 0.252 0.28 0.515 0.224 0.261 0.241 0.374 0.225 0.147 0.309 0.311 0.347 0.404 0.484 0.364 0.28 0.236 0.229 0.196 0.125 0.306 0.181 0.103 0.113 0.214 0.127 0.174 0.194 0.235 0.159 0.147 0.246 0.128 0.101 0.1 0.056 0.064 0.063 0.069 0.057 0.066 0.068 0.073 0.047 0.045 0.051 0.023 0.004 0.024 0.022 0.021 0.038 0.014 0.018 0.007 0.014 0.023 0.015 0.025 0.013 0.017 0.015 0.031 0.067 0.069 0.053 0.049 0.045 0.062 0.026 0.043 0.046 0.033 0.03 0.021 0.004 0.018 0.062 0.043 0.03 0.056 0.042 0.039 0.025 0.103 0.045 0.024 0.019 0.008 0.019 0.008 0.009 0.023 0.043 0.064 0.023 0.068 0.045 0.024 0.009 0.023 0.004 0.015 0.022 0.024 0.008 0.019 0.025 0.019 0.024 0.023 0.017 0.024 0.022 0.02 0.038 0.038 0.023 0.04 0.032 0.016 0 0.03 0.033 0.045 0.024 0.011 0.04 0.039 0.02 0.027 0.018 0.021 0.014 0.011 0 0.014 0.025 0.028 0.028 0.026 0.016 0 0.004 0.008 0.018 0.011 0.014 0.027 0.018 0.019 0.029 0.025 0.031 0.031 0.03 0.032 0.052 0.09 0.04 0.037 0.028 0.059 0.077 0.062 0.059 0.041 0.028 0.016 0.009 0.006 0.009 0.01 0.01 0.01 0.005 0.008 0.002 0.002 0.001 0.001 0 0 0.001 0.002 0.006 0.005 0.005 0.009 0.006 0.003 0.004 0.002 0 0.038 0.06 0.037 0.069 0.061 0.035 0.019 0.019 0.024 0.035 0.033 0.039 0.035 0.049 0.053 0.061 0.063 0.052 0.065 0.051 0.026 0.013 0.015 0.002 0.012 0.013 0.018 0.007 0.014 0.011 0.01 0.006 0.006 0.004 0.003 0.007 0.005 0 0 0.001 0 0.007 0.004 0.003 0.01 0.018 0.02 0.014 0.022 0.022 0.022 0.019 0.013 0.018 0.026 0.014 0.014 0.019 0.024 0 0 0.01 0.011 0.023 0.023 0.014 0.014 0.024 0.026 0.01 0.019 0.041 0.029 0.036 0.036 0.049 0.017 0.034 0.066 0.04 0.037 0.038 0.047 0.027 0.023 0.047 0.05 0.043 0.03 0.023 0.037 0.03 0.031 0.03 0.024 0.025 0.034 0.018 0.028 0.015 0.005 0.012 0.018 0.017 0.019 0.005 0.012 0 0.004 0.003 0.021 0.018 0.015 0.02 0.016 0.016 0.008 0.013 0.005 0.004 0.007 0.007 0.014 0.006 0.006 0.009 0.01 0.011 0.008 0.016 0.011 0.006 0.008 0.003 0.006 0.017 0.017 0.005 0.015 0.016 0.018 0.016 0.015 0.009 0.015 0.009 0.01 0.017 0.011 0.017 0.017 0.018 0.016 0.015 0.012 0.009 0.013 0.02 0.014 0 0 0.002 0.004 0.004 0.004 0.003 0.004 0.004 0.004 0.005 0.007 0.007 0.003 0.007 0.008 0.007 0.007 0.007 0.008 0.008 0.008 0.007 0.006 0.009 0.007 0.007 0.007 0.01 0.008 0.006 0.004 0.004 0.002 0.006 0.006 0.008 0.006 0.006 0.005 0.008 0.006 0.009 0.008 0.004 0.012 0.004 0.002 0 0 0.005 0.001 0.001 0.012 0.011 0.008 0.012 0.013 0.017 0.009 0.01 0.011 0.018 0.015 0.012 0.019 0.021 0.032 0.031 0.03 0.026 0.024 0.022 0.032 0.017 0.015 0.015 0.021 0.018 0.022 0.017 0.01 0.015 0.009 0.007 0.009 0.014 0.007 0.01 0.009 0.005 0.013 0.005 0.024 0.032 0.032 0.033 0.014 0.015 0.02 0.032 0.023 0.042 0.053 0.021 0.027 0.021 0.037 0.032 0.025 0.022 0.015 0.019 0.023 0.011 0.011 0.011 0.012 0.009 0.011 0.007 0.006 0 0.013 0.021 0.029 0.023 0.014 0.001 0.007 0.007 0.007 0.013 0.009 0.009 0.009 0.002 0.002 0.014 0.008 0.013 0.014 0.013 0.011 0.011 0.013 0.013 0.014 0.014 0.016 0.021 0.026 0.015 0.015 0.018 0.016 0.011 0.012 0.007 0.012 0.013 0.009 0.005 0.009 0.006 0.007 0.006 0.007 0.007 0.007 0.007 0.012 0.008 0.01 0.012 0.007 0.012 0.009 0.01 0.011 0.007 0.017 0.019 0.013 0.011 0.011 0.015 0.016 0.013 0.007 0.006 0.007 0.007 0.006 0.006 0.007 0.004 0.006 0.005 0.004 0.004 0.006 0.002 0 0.003 0.003 0.002 0.003 0.002 0.002 0 0.002 0.006 0.004 0.008 0.006 0.001 0.003 0.003 0.003 0.013 0.01 0.016 0.017 0.016 0 0.01 0.003 0.003 0.009 0.008 0.002 0.003 0.01 0.005 0.004 0.004 0.005 0.006 0.005 0.005 0.004 0.004 0.005 0.005 0.003 0.004 0.004 0.002 0.004 0.004 0 0.003 0.005 0.005 0.003 0.001 0.002 0 0.027 0.025 0.015 0.027 0.025 0.032 0.031 0.037 0.039 0.048 0.023 0.025 0.025 0.017 0.019 0.019 0.015 0.019 0.01 0.015 0.011 0.022 0.02 0.017 0.023 0.021 0.022 0.028 0.029 0.028 0.016 0.022 0.022 0.014 0.023 0.017 0.013 0.012 0.021 0.021 0.021 0.011 0.01 0.007 0.008 0.021 0.013 0.023 0.024 0.016 0.019 0.021 0.028 0.02 0.018 0.025 0.027 0.019 0.017 0.007 0.014 0.015 0.004 0.004 0.01 0.009 0.009 0.01 0.008 0.003 0.003 0.001 0.002 0.002 0.003 0.002 0.007 0.003 0.003 0.002 0.001 0.003 0.001 0 0.003 0.002 0.002 0.003 0.003 0.004 0.004 0.004 0.002 0.003 0.004 0.005 0.006 0.005 0.005 0.005 0.005 0.004 0.004 0.002 0.002 0.003 0.003 0 0.001 0 0.001 0 0.003 0.001 0.002 0.002 0.005 0.002 0.003 0.002 0.003 0.003 0.003 0.009 0.006 0.01 0.007 0.004 0.002 0.009 0.011 0.003 0.003 0.004 0.008 0.004 0.004 0.006 0.008 0.004 0.006 0.007 0.008 0.009 0.008 0.013 0.008 0.009 0.011 0.012 0.011 0.011 0.015 0.012 0.013 0.013 0.011 0.013 0.011 0.008 0.012 0.01 0.009 0.007 0.03 0.018 0.032 0.034 0.041 0.033 0.029 0.015 0.02 0.03 0.016 0.02 0.014 0.03 0.025 0.011 0.017 0.019 0.015 0.01 0.011 0.021 0.011 0.032 0.04 0.034 0.035 0.033 0.032 0 0 0.001 0 0 0 0 0 0 0 0 0 0 0 0 0 0 0 0 0 0.001 0.001 0.001 0.001 0.001 0.001 0 0.001 0 0.001 0 0.001 0.001 0.001 0.001 0.001 0 0.001 0.001 0.001 0.001 0 0 0 0 0 0 0 0 0 0 0.001 0 0 0 0 0 0 0 0 0 0 0 0 0 0 0 0 0 0 0 0 0 0 0 0 0 0 0 0 0 0 0 0 0 0 0 0 0 0 0 0 0 0 0 0 0 0 0 0 0 0 0 0 0 0 0 0 0 0 0 0 0 0 0 0 0 0 0 0 0 0 0 0 0 0 0 0 0 0 0 0 0 0 0 0 0 0 0 0 0 0 0 0 0 0 0 0 0 0 0 0 0 0 0 0 0 0 0 0 0 0 0 0 0 0 0 0 0 0 0 0 0 0 0 0.001 0 0 0 0 0 0 0 0 0 0 0 0 0 0 0 0.001 0.001 0.001 0.001 0 0 0 0 0 0 0 0 0 0 0 0 0 0.001 0.001 0.001 0 0 0 0 0 0 0 0 0 0 0 0 0 0 0 0 0 0 0 0 0 0 0 0 0 0 0 0.001 0.001 0 0.002 0.001 0.002 0.002 0.002 0.002 0.002 0.002 0.002 0.002 0.002 0.002 0 0.002 0 0 0.001 0.001 0 0 0 0 0 0 0 0 0 0 0 0 0 0 0 0 0.001 0.001 0.001 0.001 0.001 0.001 0 0 0 0 0 0 0 0 0 0 0 0 0 0 0 0 0 0 0 0 0 0 0 0 0 0 0 0 0 0 0 0 0 0 0 0 0 0 0 0 0 0 0 0 0 0 0 0 0 0 0 0 0 0 0 0 0 0 0 0 0 0 0 0 0 0 0 0 0 0 0 0 0 0 0 0 0 0 0 0 0 0 0 0 0 0 0 0 0 0 0 0 0 0 0 0 0 0 0 0 0 0 0 0 0 0 0 0 0 0 0 0 0 0 0 0 0 0 0 0 0 0 0 0 0 0 0 0 0.001 0 0 0.001 0.001 0.001 0 0 0 0 0 0 0.002 0.001 0 0 0 0 0 0 0 0 0 0 0 0 0 0 0 0 0 0 0 0 0 0 0 0 0 0 0 0 0 0 0 0 0 0.001 0 0 0 0 0 0 0 0 0 0 0 0 0 0 0 0 0 0 0 0 0 0 0 0 0 0 0 0 0 0 0 0 0 0 0 0 0 0 0 0 0 0 0 0 0 0 0 0 0 0 0 0 0 0 0 0 0 0 0 0 0 0 0 0 0 0 0 0 0 0 0 0 0 0 0 0 0 0 0 0 0 0 0 0 0 0 0 0 0 0 0 0 0 0 0 0 0 0 0 0 0 0 0 0 0 0 0 0 0 0 0.001 0 0 0.001 0.001 0 0 0.001 0 0 0 0 0 0 0 0 0 0 0 0 0 0 0 0 0 0 0 0 0 0 0 0 0 0 0 0 0 0 0 0 0 0 0 0 0 0 0 0 0 0 0 0 0 0 0 0 0 0 0 0 0 0 0 0 0 0 0 0 0 0 0 0 0 0 0 0 0 0 0 0 0 0 0 0 0 0 0 0 0 0 0 0 0 0 0 0 0 0 0 0 0 0 0 0 0 0 0 0 0 0 0 0 0 0 0 0 0 0 0 0 0 0 0 0 0 0 0 0 0 0 0 0 0 0 0 0.001 0 0 0.001 0.001 0.001 0 0.001 0.001 0.002 0.001 0.002 0.001 0.003 0.001 0.001 0.002 0.002 0.001 0.001 0 0 0 0.002 0.001 0.001 0 0 0.001 0 0 0 0.001 0.001 0 0.002 0.002 0.002 0.002 0.002 0.001 0 0 0 0 0 0 0 0 0 0 0 0 0 0 0 0 0.001 0.001 0.001 0.001 0.001 0.001 0.001 0.001 0.001 0.001 0.001 0 0 0 0 0 0 0 0 0 0 0 0 0 0 0 0 0 0 0 0 0 0 0 0 0 0 0 0 0 0 0 0 0 0 0 0 0 0 0 0 0 0 0 0 0 0 0 0 0 0 0 0 0 0 0 0 0 0 0.001 0.001 0.001 0.001 0 0 0 0 0 0 0 0 0 0 0 0.001 0.001 0 0.001 0.001 0.001 0 0 0.001 0 0 0 0 0 0 0 0 0 0 0 0 0 0 0 0 0 0.001 0.001 0 0 0.001 0.001 0.001 0.001 0 0.001 0.001 0 0 0 0.001 0.001 0.001 0.001 0.001 0 0.001 0 0 0 0.001 0.001 0.001 0.001 0.001 0.001 0 0 0 0 0.001 0 0.001 0 0.002 0.001 0.001 0.001 0 0 0.001 0 0 0.001 0.001 0.001 0 0 0 0 0 0 0 0 0 0 0 0 0 0 0 0 0 0 0 0 0.001 0.001 0.001 0.002 0.002 0 0 0 0 0.001 0.001 0.001 0 0.001 0.002 0.001 0 0.001 0.002 0.001 0 0.001 0.001 0.001 0.001 0.001 0.001 0 0.002 0.001 0.001 0.001 0.001 0.001 0 0 0 0 0 0 0 0 0 0.001 0.001 0.001 0 0.001 0.001 0 0.001 0.001 0 0.001 0.001 0 0 0 0 0 0 0 0 0 0.001 0 0 0 0 0 0 0 0 0 0 0 0 0 0 0 0 0 0 0 0 0 0 0 0 0 0 0 0 0 0 0 0 0 0 0 0 0 0 0 0 0 0.001 0.001 0.001 0.001 0.001 0.001 0.001 0.001 0.001 0.001 0.001 0 0 0 0 0 0 0 0 0 0 0 0 0 0 0 0 0 0 0 0 0 0.001 0 0 0 0 0 0 0 0 0 0 0 0 0 0 0 0 0 0 0.001 0.001 0 0 0 0 0 0 0 0 0 0 0 0 0 0 0 0.001 0.001 0 0 0.001 0.001 0.001 0.001 0.001 0 0 0.001 0.001 0 0 0 0 0 0 0 0 0 0 0 0 0 0 0 0 0 0 0 0 0 0 0 0 0.001 0 0 0 0 0 0 0 0 0 0 0 0 0 0 0 0 0 0 0 0 0 0 0 0 0 0 0 0 0 0 0 0 0.001 0.001 0.001 0.001 0.001 0.001 0.001 0.001 0 0 0 0 0 0 0 0 0 0 0 0 0 0 0 0 0 0 0 0 0 0 0 0 0 0 0 0 0 0 0.001 0 0 0.001 0.001 0.001 0.001 0.001 0.001 0.001 0 0 0 0 0 0 0 0 0 0 0 0 0 0 0 0 0 0 0 0 0 0 0 0 0 0.001 0.001 0 0 0.001 0 0 0 0.001 0.001 0.001 0.001 0.001 0 0.001 0.001 0.001 0.001 0.001 0.001 0.001 0.001 0.001 0.001 0.001 0.001 0 0.001 0.001 0.001 0.001 0.001 0.001 0.001 0.001 0.001 0.001 0.001 0.001 0.001 0.001 0.002 0.002 0.002 0.002 0.002 0.002 0.001 0 0.001 0.002 0 0 0 0 0.001 0 0 0 0 0 0.001 0.001 0 0 0 0.001 0.002 0.001 0 0.001 0.001 0.001 0.001 0.001 0.001 0.001 0.001 0.001 0.001 0.002 0.002 0.002 0.001 0.002 0.001 0.001 0.001 0.001 0.001 0.001 0.001 0 0.002 0.001 0.001 0 0.001 0 0 0 0 0 0 0 0 0 0 0 0 0 0 0.001 0.001 0.001 0.001 0.001 0.001 0.001 0.002 0.002 0.002 0.001 0.002 0.002 0.002 0.002 0.002 0.002 0.002 0.002 0.002 0 0 0.003 0.004 0.003 0.004 0.003 0.004 0.006 0.002 0.006 0.007 0.004 0.002 0.003 0.002 0.002 0.003 0.002 0.002 0.001 0.001 0.002 0.002 0.002 0.001 0.001 0 0.001 0.001 0 0 0.001 0.001 0.001 0 0.001 0.001 0.001 0 0.001 0 0 0 0 0 0 0 0 0 0 0 0 0 0.001 0 0.003 0.003 0.003 0.003 0.001 0 0.002 0.001 0.001 0.001 0 0 0 0.001 0.001 0.001 0.001 0.001 0.002 0.002 0.002 0.002 0.002 0.002 0.002 0.001 0.001 0.002 0.001 0.002 0.001 0.002 0.002 0.002 0.001 0.002 0.002 0.002 0.002 0.002 0.001 0.001 0.001 0.002 0.002 0.002 0.001 0.002 0.001 0.001 0.002 0.002 0.001 0.001 0.002 0.002 0.002 0.002 0 0 0.002 0.002 0.002 0.001 0.002 0.002 0.002 0.002 0 0 0.002 0.002 0 0 0.002 0.002 0 0 0.001 0.002 0.001 0.003 0.002 0.002 0.003 0.003 0.003 0.002 0.002 0.002 0.005 0.002 0.002 0 0.006 0.009 0.011 0.01 0.008 0.011 0.01 0.01 0.007 0.006 0.004 0.006 0.009 0.008 0.007 0.005 0.008 0.006 0.001 0.004 0.009 0.012 0.003 0.009 0.017 0.02 0.021 0.021 0.022 0.024 0.014 0.008 0.016 0.005 0.005 0.01 0.009 0.005 0.006 0.009 0.01 0.009 0.002 0.001 0.002 0.002 0.002 0.004 0.003 0.002 0.002 0.002 0.002 0.002 0.002 0.002 0.001 0.003 0 0.001 0 0.001 0.001 0.001 0.001 0.001 0.001 0.001 0.002 0.002 0.001 0.001 0.002 0.001 0.001 0.001 0.001 0.002 0.001 0.002 0.002 0.001 0 0.001 0.001 0.002 0.002 0.002 0.002 0.002 0.001 0.002 0.001 0.001 0.002 0.002 0.001 0 0.001 0.002 0.002 0.002 0.002 0.001 0 0 0 0.001 0.001 0.001 0.001 0.001 0.961 0.064 0.077 0.02 0 0 0.001 
0.064 0.008 0.002 0.003 0.112 0.053 0.1 0.373 0.766 1 0.669 0.502 0.478 0.334 0.176 0.09 0.082 0.089 0.065 0.054 0.051 0.079 0.067 0.049 0.071 0.089 0.097 0.161 0.137 0.068 0.082 0.078 0.131 0.093 0.081 0.052 0.071 0.067 0.063 0.05 0.047 0.047 0.041 0.05 0.045 0.033 0.078 0.083 0.128 0.112 0.142 0.108 0.139 0.103 0.159 0.168 0.109 0.121 0.252 0.3 0.133 0.179 0.238 0.421 0.237 0.195 0.158 0.197 0.156 0.154 0.068 0.116 0.128 0.12 0.101 0.121 0.107 0.084 0.018 0.017 0.043 0.042 0.051 0.03 0.047 0.071 0.099 0.094 0.09 0.072 0.081 0.072 0.066 0.066 0.063 0.076 0.045 0.087 0.064 0.051 0.027 0.068 0.048 0.05 0.054 0.049 0.069 0.047 0.062 0.045 0.039 0.011 0.02 0.029 0.022 0.019 0.019 0.032 0.07 0.028 0.095 0.059 0.051 0.028 0.005 0.008 0.039 0.048 0.051 0.023 0.042 0.05 0.058 0.066 0.06 0.06 0.052 0.065 0.061 0.145 0.148 0.11 0.165 0.168 0.11 0 0.126 0.15 0.182 0.13 0.053 0.112 0.08 0.05 0.064 0.021 0.019 0.013 0.034 0.044 0.028 0.04 0.039 0.025 0 0.002 0.004 0.005 0.004 0.014 0.01 0.009 0.022 0.016 0.034 0 0.027 0.034 0 0 0 0.09 0.104 0.082 0.088 0.135 0.148 0.178 0.167 0.161 0.1 0.115 0.11 0.093 0.003 0.01 0.011 0.017 0.009 0.005 0.005 0.004 0.009 0 0 0 0.006 0.005 0.005 0.008 0.005 0.005 0.014 0.015 0.014 0.016 0.017 0.045 0.071 0.108 0.054 0.152 0.075 0.047 0.013 0.026 0.087 0.081 0.078 0.178 0.153 0.191 0.2 0.19 0.187 0.111 0.14 0.022 0.068 0.026 0.033 0.024 0.015 0.014 0.008 0.002 0.001 0.002 0.002 0.002 0.002 0.002 0.002 0.002 0.001 0.004 0.004 0.008 0.008 0 0.011 0.012 0.012 0.012 0.012 0.014 0.023 0.011 0.012 0.024 0.038 0.02 0.026 0.025 0.022 0.03 0.045 0.005 0.001 0.008 0.027 0.029 0.036 0.016 0.029 0.031 0.044 0.039 0.047 0.08 0.079 0.086 0.088 0.089 0.08 0.104 0.144 0.093 0.109 0.143 0.141 0.083 0.06 0.131 0.167 0.088 0.075 0 0.016 0.038 0.064 0.064 0.065 0.06 0.075 0.062 0.053 0.042 0.039 0.058 0.061 0.087 0.099 0.082 0.078 0.048 0.057 0.015 0.04 0.04 0.042 0.038 0.038 0.026 0.017 0.052 0.016 0.013 0.034 0.03 0.028 0.033 0.032 0.039 0.029 0.032 0.04 0.053 0.041 0.011 0.014 0.018 0.013 0.038 0.029 0.019 0.03 0.036 0.029 0.031 0.034 0.025 0.037 0.055 0.035 0.045 0.057 0.058 0.055 0.006 0.008 0.015 0.007 0.004 0 0.041 0.026 0.012 0.011 0.007 0.007 0.009 0.005 0.008 0.014 0.019 0.023 0.021 0.024 0.03 0.011 0.019 0.031 0.018 0.006 0.017 0.023 0.021 0.01 0.014 0.021 0.019 0.013 0.026 0.021 0.022 0.021 0.022 0.017 0.022 0.013 0.02 0.016 0.016 0.023 0.019 0.009 0.011 0.016 0.015 0.014 0.003 0.024 0.001 0.001 0 0 0.001 0.001 0.003 0.023 0.024 0.031 0.016 0.015 0.03 0.02 0.023 0.037 0.04 0.05 0.051 0.061 0.066 0.096 0.089 0.097 0.08 0.057 0.073 0.098 0.068 0.054 0.059 0.059 0.055 0.04 0.024 0.021 0.027 0.024 0.017 0.025 0.026 0.021 0.028 0.027 0.022 0.029 0.033 0.088 0.098 0.098 0.101 0.094 0.123 0.132 0.141 0.139 0.144 0.102 0.058 0.07 0.056 0.078 0.085 0.075 0.067 0.046 0.055 0.069 0.04 0.027 0.035 0.049 0.018 0.017 0.013 0.029 0.077 0.046 0.062 0.082 0.051 0.038 0 0.027 0.016 0.001 0.022 0.013 0.01 0.015 0.009 0.004 0.023 0.021 0.016 0.017 0.02 0.016 0.022 0.019 0.016 0.014 0.024 0.041 0.051 0.063 0.034 0.041 0.053 0.052 0.028 0.018 0.008 0.011 0.014 0.007 0.008 0.01 0.012 0.012 0.011 0.006 0.006 0.006 0.016 0.02 0.021 0.014 0.034 0.01 0.047 0.02 0.019 0.009 0.006 0.052 0.032 0.011 0.026 0.021 0.035 0.036 0.033 0 0.002 0.002 0.004 0.002 0.003 0.01 0.004 0.001 0.005 0.002 0.001 0.003 0.001 0.001 0.003 0.002 0.002 0.003 0 0 0 0.002 0.013 0.015 0.017 0.022 0.007 0.005 0 0 0.02 0.019 0.017 0.014 0.012 0.006 0.025 0.002 0.001 0.003 0.007 0.004 0.004 0.008 0.003 0.005 0.006 0.006 0.006 0.005 0.005 0.002 0.002 0.005 0.005 0.003 0.003 0.002 0.002 0.003 0.004 0 0.003 0.004 0.004 0.004 0.01 0.012 0.012 0.037 0.046 0.032 0.049 0.06 0.06 0.056 0.075 0.08 0.053 0.056 0.075 0.081 0.069 0.063 0.051 0.024 0.043 0.021 0.048 0.014 0.047 0.031 0.027 0.045 0.044 0.046 0.071 0.074 0.069 0.091 0.06 0.056 0.031 0.067 0.054 0.031 0.047 0.055 0.056 0.048 0.019 0.002 0 0 0.04 0.028 0.045 0.039 0.026 0.05 0.034 0.077 0.035 0.015 0.076 0.047 0.031 0 0.008 0.011 0.027 0.008 0.002 0.006 0.014 0.022 0.022 0.018 0.009 0.009 0.02 0.006 0.006 0.006 0.006 0.016 0.009 0.004 0.003 0.001 0 0.003 0.003 0.003 0.001 0 0 0.001 0 0.001 0.001 0.001 0 0.002 0.001 0 0 0.001 0.001 0 0.001 0.001 0 0 0 0 0 0 0 0 0.001 0 0.001 0.003 0.001 0.002 0.002 0.001 0.001 0.002 0.002 0 0.015 0.003 0.019 0.023 0.004 0.005 0.013 0.029 0.005 0.012 0.011 0.018 0.009 0.012 0.015 0.02 0.008 0.013 0.015 0.016 0.011 0.011 0.008 0.011 0.017 0.022 0.021 0.022 0.026 0.027 0.022 0.02 0.03 0.028 0.021 0.015 0.022 0.029 0.033 0.031 0.016 0.072 0.033 0.146 0.151 0.144 0.099 0.101 0.077 0.107 0.097 0.076 0.061 0.053 0.082 0.058 0.061 0.021 0.034 0.04 0.027 0.023 0.041 0.022 0.033 0.123 0.157 0.18 0.18 0.146 0.031 0.007 0 0.073 0.067 0.047 0.027 0.027 0.032 0.024 0 0 0 0.077 0.09 0.085 0.099 0.083 0.202 0.108 0.182 0.204 0.367 0.16 0.186 0.144 0.255 0.156 0.105 0.201 0.187 0.256 0.291 0.35 0.258 0.188 0.183 0.175 0.156 0.09 0.227 0.144 0.079 0.068 0.161 0.117 0.145 0.141 0.181 0.125 0.102 0.177 0.087 0.072 0.072 0.033 0.036 0.064 0.055 0.045 0.048 0.064 0.063 0.031 0.025 0.051 0.02 0.008 0.029 0.029 0.026 0.042 0.013 0.018 0.004 0.008 0.01 0.009 0.012 0.012 0.012 0.01 0.015 0.035 0.04 0.031 0.025 0.026 0.037 0.018 0.024 0.023 0.02 0.02 0.014 0.001 0.014 0.037 0.024 0.022 0.048 0.032 0.021 0.019 0.089 0.036 0.021 0.011 0.004 0.011 0.006 0.006 0.013 0.03 0.032 0.015 0.046 0.036 0.014 0.008 0.008 0.002 0.009 0.012 0.013 0.005 0.008 0.012 0.014 0.011 0.011 0.009 0.017 0.013 0.019 0.025 0.023 0.021 0.035 0.027 0.011 0 0.024 0.03 0.036 0.027 0.016 0.035 0.023 0.02 0.027 0.008 0.01 0.008 0.001 0 0.006 0.01 0.011 0.01 0.01 0.007 0 0.004 0.001 0.008 0.008 0.008 0.01 0.006 0.006 0.023 0.011 0.02 0.023 0.019 0.028 0.046 0.067 0.038 0.032 0.018 0.055 0.067 0.053 0.05 0.025 0.022 0.008 0.006 0.006 0.005 0.004 0.005 0.003 0 0.004 0 0.001 0 0 0 0 0 0 0.004 0 0 0.004 0.001 0.001 0.003 0.002 0 0.025 0.039 0.027 0.056 0.049 0.025 0.012 0.013 0.022 0.024 0.024 0.033 0.026 0.046 0.046 0.045 0.057 0.051 0.047 0.033 0.02 0.006 0.007 0.005 0.011 0.011 0.012 0.008 0.012 0.009 0.008 0.007 0.004 0.004 0 0.002 0 0 0 0.002 0 0.001 0.001 0.001 0.005 0.011 0.008 0.005 0.013 0.011 0.009 0.012 0.01 0.012 0.008 0.003 0.006 0.009 0.012 0 0 0.002 0.009 0.003 0.014 0.008 0.011 0.015 0.017 0.006 0.016 0.025 0.021 0.027 0.02 0.029 0.012 0.026 0.046 0.033 0.032 0.037 0.046 0.024 0.02 0.041 0.049 0.037 0.027 0.019 0.032 0.027 0.027 0.027 0.018 0.02 0.027 0.019 0.02 0.017 0.006 0.019 0.024 0.022 0.022 0.004 0.006 0 0.004 0.001 0.012 0.012 0.008 0.014 0.012 0.005 0.005 0.008 0.005 0.005 0.005 0.006 0.007 0.004 0.004 0.003 0.005 0.004 0.004 0.009 0.007 0.002 0.005 0.003 0.005 0.01 0.009 0.003 0.008 0.012 0.008 0.007 0.007 0.006 0.008 0.008 0.007 0.016 0.008 0.012 0.007 0.009 0.007 0.006 0.005 0.005 0.008 0.009 0.009 0 0 0.001 0.002 0.003 0.004 0.002 0.003 0.004 0.003 0.003 0.005 0.006 0.004 0.003 0.005 0.003 0.004 0.004 0.003 0.005 0.003 0.002 0.004 0.005 0.006 0.004 0.003 0.003 0.005 0.004 0.004 0.003 0.002 0.006 0.006 0.008 0.006 0.005 0.007 0.007 0.004 0.005 0.005 0.003 0.007 0.003 0.001 0 0 0.004 0.001 0.001 0.007 0.005 0.007 0.006 0.005 0.007 0.006 0.006 0.007 0.008 0.009 0.008 0.015 0.015 0.017 0.016 0.016 0.012 0.011 0.014 0.018 0.012 0.011 0.011 0.013 0.014 0.012 0.01 0.009 0.008 0.006 0.006 0.004 0.008 0.006 0.006 0.006 0.005 0.008 0.004 0.009 0.018 0.016 0.016 0.008 0.007 0.012 0.019 0.015 0.024 0.029 0.016 0.013 0.01 0.021 0.019 0.015 0.014 0.01 0.015 0.013 0.007 0.007 0.006 0.004 0.006 0.007 0.006 0.004 0 0.014 0.01 0.013 0.013 0.008 0.005 0.005 0.014 0.007 0.005 0.01 0.004 0.003 0 0.001 0.005 0.003 0.006 0.005 0.008 0.008 0.005 0.006 0.008 0.006 0.007 0.007 0.011 0.014 0.007 0.008 0.009 0.008 0.005 0.005 0.003 0.004 0.004 0.007 0.004 0.003 0.005 0.005 0.004 0.003 0.003 0.002 0.003 0.005 0.003 0.005 0.007 0.004 0.007 0.005 0.004 0.003 0.003 0.005 0.009 0.008 0.004 0.004 0.008 0.009 0.003 0.001 0.002 0.004 0.004 0.003 0.004 0.005 0.003 0.001 0.003 0.001 0.002 0.001 0 0 0 0 0 0 0 0 0 0.002 0.004 0.004 0.005 0.002 0 0 0.001 0 0.007 0.004 0.005 0.004 0.003 0 0.004 0.001 0.002 0.002 0.005 0.001 0.002 0.007 0.003 0.003 0.001 0.005 0.004 0.002 0.002 0 0.003 0.002 0.002 0 0 0 0 0 0.001 0 0 0 0.002 0.002 0.001 0.004 0 0.011 0.01 0.006 0.014 0.018 0.017 0.019 0.022 0.022 0.022 0.012 0.015 0.018 0.011 0.009 0.008 0.004 0.005 0.004 0.004 0.001 0.008 0.009 0.006 0.01 0.009 0.007 0.015 0.013 0.012 0.006 0.009 0.009 0.003 0.009 0.006 0.002 0.005 0.011 0.015 0.01 0.005 0.003 0.001 0.002 0.008 0.002 0.01 0.009 0.004 0.009 0.012 0.012 0.007 0.007 0.013 0.009 0.006 0.004 0.001 0.004 0.004 0.001 0 0.002 0.002 0.001 0.002 0.001 0.001 0.002 0.002 0.001 0.003 0.003 0.003 0.003 0.003 0.003 0.001 0 0 0.001 0.001 0.002 0.001 0 0 0.002 0 0 0 0 0 0 0 0 0 0 0 0 0 0 0 0 0 0 0 0 0 0 0 0 0 0 0 0 0 0 0 0 0 0 0.005 0.005 0.005 0.004 0.001 0 0.003 0.003 0.002 0.001 0.001 0.005 0.003 0.001 0.003 0.005 0.002 0.003 0.001 0.005 0.003 0.006 0.004 0.002 0.004 0.005 0.003 0.003 0.005 0.006 0.003 0.004 0.007 0.005 0.005 0.005 0.005 0.006 0.004 0.005 0.002 0.011 0.008 0.021 0.02 0.024 0.015 0.015 0.011 0.012 0.013 0.009 0.014 0.011 0.014 0.009 0.008 0.012 0.012 0.013 0.013 0.014 0.017 0.008 0.021 0.03 0.026 0.024 0.022 0.039 0.001 0 0 0.001 0.001 0 0.001 0.001 0 0 0 0 0 0 0 0 0 0 0 0 0.001 0 0 0 0.001 0.001 0 0.001 0.001 0.001 0.001 0.001 0.001 0.001 0.001 0.001 0.001 0.001 0.001 0.001 0.001 0.001 0.001 0.001 0.001 0.001 0.001 0.001 0 0.001 0.001 0.001 0 0.001 0.001 0 0.001 0.001 0.001 0.001 0.001 0.001 0.001 0.001 0.001 0.001 0.001 0.001 0.001 0 0.001 0.001 0 0.001 0 0 0 0 0.001 0 0.001 0 0.001 0.001 0.001 0 0.001 0.001 0.001 0 0.001 0.001 0.001 0.001 0 0.001 0.001 0 0 0 0 0 0 0 0 0 0 0 0 0 0 0 0 0 0.001 0 0.001 0.001 0 0 0 0 0 0 0.001 0 0 0.001 0.001 0.002 0.001 0.001 0.001 0 0 0.001 0.002 0 0.001 0.001 0.001 0 0.002 0 0 0 0 0.001 0.001 0.001 0 0.001 0 0 0 0.001 0 0 0 0 0 0.001 0 0 0 0 0.001 0.001 0 0 0.001 0 0.001 0.001 0 0 0 0 0 0 0 0 0 0 0 0 0 0 0 0 0 0 0 0 0 0 0 0 0 0 0 0 0 0 0 0 0 0 0 0 0 0 0 0 0 0 0 0 0 0 0 0 0.001 0.001 0.001 0.001 0.001 0.001 0.001 0.001 0.001 0 0.001 0 0 0 0 0 0 0 0 0.001 0 0.001 0.001 0.003 0.003 0.003 0.002 0.002 0.001 0.001 0.002 0.001 0.003 0 0.001 0.001 0 0 0 0 0 0 0 0 0 0 0 0 0 0 0 0 0 0 0 0 0 0 0 0 0 0 0 0 0 0 0 0 0 0 0.001 0.001 0 0.001 0.001 0.001 0.001 0.001 0.001 0.001 0 0 0.001 0 0 0 0.001 0.001 0 0.001 0.001 0 0.001 0.001 0.001 0 0 0 0 0 0 0 0 0 0 0 0 0 0 0 0 0 0 0 0 0 0 0 0 0 0 0.001 0.001 0 0 0 0 0 0 0 0 0 0 0 0 0 0 0 0 0.001 0 0 0 0.001 0.001 0 0 0 0 0 0 0 0 0 0 0 0 0 0 0 0 0 0 0 0 0 0 0 0 0 0 0 0 0 0 0 0 0 0 0 0 0 0 0 0 0 0 0 0 0 0 0 0 0 0 0 0 0 0 0 0 0 0 0 0 0 0 0 0 0 0 0 0 0 0 0.001 0.001 0.001 0.001 0.001 0.002 0.002 0.001 0 0.001 0.001 0.001 0 0 0 0 0 0 0 0 0 0 0 0 0 0 0 0 0 0 0.002 0.002 0.002 0.002 0.002 0.002 0.002 0.002 0.001 0.001 0.001 0.001 0.001 0.001 0.001 0.001 0.001 0.001 0 0 0 0 0 0 0 0 0 0 0 0 0 0 0 0 0.001 0.001 0 0.001 0.001 0 0.001 0.001 0 0 0 0 0 0 0 0 0 0 0 0 0 0 0.001 0 0 0 0 0 0 0 0 0 0 0.001 0 0 0 0 0 0 0 0 0 0 0 0 0 0 0 0.002 0.002 0.001 0 0.002 0.001 0.002 0.002 0.001 0.002 0.001 0.002 0.001 0.002 0.002 0.002 0.002 0.002 0.001 0.002 0.002 0.002 0.002 0.001 0.002 0.001 0 0 0 0 0 0 0 0 0 0.001 0.001 0.001 0.001 0 0 0.001 0 0 0 0 0 0 0 0.001 0 0.001 0.002 0.001 0.001 0 0 0 0 0 0 0 0 0 0 0 0 0 0 0 0 0 0 0 0 0 0 0 0 0 0 0 0 0 0 0 0 0.001 0 0 0.001 0.001 0.001 0.001 0.001 0.001 0 0 0.001 0.002 0.001 0.002 0.001 0.002 0.002 0.002 0.002 0.002 0.001 0.001 0.002 0.002 0.001 0.002 0.002 0.002 0 0.002 0.001 0 0 0 0 0.001 0.001 0.001 0.001 0.002 0 0.002 0.002 0.001 0.002 0.002 0.002 0.001 0.001 0.001 0.001 0.001 0.001 0.001 0.001 0.001 0 0 0.001 0.001 0.002 0.002 0.002 0.001 0.002 0.002 0.002 0.001 0.002 0.001 0.002 0 0 0 0.001 0.001 0.001 0.002 0.001 0.001 0.001 0.002 0.001 0 0 0.001 0.001 0.002 0.001 0.002 0 0 0.001 0 0 0 0.003 0 0 0.003 0.002 0.002 0.003 0.003 0.004 0.002 0.001 0.001 0.002 0.001 0.001 0.001 0.002 0.001 0.001 0.001 0.001 0.002 0 0.002 0.003 0 0.001 0.002 0.002 0.001 0 0.002 0.001 0.001 0.001 0.001 0.001 0.001 0 0.001 0.001 0 0 0 0 0 0 0 0 0 0 0 0.001 0 0 0.001 0.001 0.001 0.001 0.001 0.001 0 0.001 0.001 0.002 0.002 0.002 0.002 0.002 0.002 0.002 0.001 0.001 0 0 0.001 0 0.001 0.001 0.001 0 0 0 0 0 0.001 0.001 0.001 0 0 0.001 0 0 0 0.001 0.001 0.001 0 0 0.001 0 0 0 0 0 0 0 0 0 0 0 0.001 0.001 0.001 0.001 0.001 0.001 0.001 0.001 0.001 0 0.001 0.001 0.001 0.001 0 0 0.001 0.001 0.001 0.001 0.001 0.001 0.001 0.001 0.001 0.001 0 0 0.001 0.001 0.001 0.001 0 0 0 0 0 0 0 0.001 0.001 0 0.001 0 0 0.001 0.001 0 0 0 0 0.001 0.001 0.001 0.001 0.001 0.001 0 0 0 0 0.003 0.003 0.002 0.003 0.002 0.002 0.003 0.003 0 0.001 0.003 0.002 0.002 0.001 0 0 0 0 0 0 0 0 0 0 0 0 0 0 0 0 0.001 0.001 0.001 0.002 0 0.002 0.001 0.001 0 0 0 0 0 0 0.001 0.001 0.001 0.001 0.002 0.002 0.002 0.003 0.003 0.001 0.003 0.003 0.002 0.002 0.003 0.003 0 0.001 0 0.001 0 0.001 0.001 0.001 0 0.001 0 0 0 0 0 0.001 0.001 0.001 0.001 0 0 0 0 0 0.001 0.001 0.001 0.001 0 0 0.001 0.001 0.001 0.001 0 0 0 0 0 0.001 0.001 0.001 0.001 0.001 0.001 0.001 0.001 0.002 0.002 0.002 0.001 0.001 0.001 0.001 0 0.001 0 0 0 0 0 0 0 0 0 0 0 0.001 0 0 0 0 0.001 0.001 0.001 0.001 0.001 0.001 0.001 0 0 0 0.001 0.001 0.001 0.001 0.001 0 0 0 0 0.001 0 0.001 0 0 0 0 0 0 0 0 0 0 0 0 0 0 0 0 0.004 0.004 0.003 0 0 0.001 0 0 0 0 0 0 0 0 0 0 0 0.001 0 0.002 0.002 0.002 0 0 0 0.001 0.001 0.001 0.001 0.001 0.001 0.001 0.001 0.001 0 0 0 0 0.001 0 0 0.001 0.001 0 0.001 0.001 0 0.001 0.001 0.001 0.001 0 0 0 0 0 0 0 0 0 0 0 0 0 0 0 0 0 0 0 0 0 0 0.001 0.001 0.001 0.001 0.001 0.001 0.001 0 0.001 0.001 0.001 0 0 0.001 0 0 0 0.001 0 0 0 0 0 0 0 0 0 0 0 0 0 0 0 0 0 0 0 0.001 0.001 0.001 0.001 0.002 0.001 0.001 0.001 0 0.001 0.001 0.001 0 0 0 0 0.001 0 0 0.001 0.001 0 0 0.001 0 0.001 0.001 0 0 0 0 0 0 0 0 0 0 0 0 0 0 0 0 0 0 0 0 0 0 0 0 0 0 0 0 0 0 0 0 0 0 0 0 0 0.001 0.001 0.001 0.001 0 0 0 0 0 0 0 0 0 0 0.003 0.003 0.003 0.003 0.003 0.003 0.003 0.003 0.002 0.002 0.002 0.002 0.002 0.002 0.001 0.001 0.002 0.001 0 0 0 0 0 0 0 0 0 0.001 0.003 0.003 0.002 0.004 0.004 0.003 0.003 0.002 0.003 0.003 0.003 0.002 0.002 0 0.003 0.002 0.002 0.002 0.001 0.002 0 0.001 0.001 0 0.001 0.002 0.002 0 0.001 0.001 0.002 0.002 0 0.001 0 0.001 0.001 0.002 0.003 0.003 0.003 0.003 0.004 0.002 0.002 0.002 0.002 0.002 0.002 0.002 0.001 0.002 0.002 0.002 0 0.002 0.002 0.002 0.001 0.002 0.002 0.002 0 0 0 0 0 0 0 0 0 0 0 0 0 0 0.002 0.002 0.002 0.002 0.002 0.002 0.001 0.002 0.001 0.003 0.003 0.003 0.002 0.003 0.002 0.003 0.003 0.003 0.002 0.004 0.002 0.004 0.003 0.003 0.003 0.004 0.004 0.002 0.003 0.002 0.004 0.005 0.004 0.004 0.003 0.002 0.002 0.003 0.003 0.002 0.002 0.002 0.002 0.002 0.002 0.002 0.002 0 0.001 0.001 0.001 0.001 0.001 0.001 0.001 0 0.002 0.001 0.002 0.002 0.001 0.001 0.003 0 0.001 0.002 0.001 0 0 0.001 0.001 0.001 0.001 0.001 0.002 0.001 0.003 0.003 0.003 0.003 0.003 0.002 0.003 0.001 0.002 0 0 0.001 0 0 0.001 0.002 0.002 0.001 0.001 0.001 0.002 0.003 0.001 0.002 0.003 0.003 0.002 0.003 0.002 0.002 0.003 0.004 0.004 0.002 0.002 0.002 0.003 0.003 0.002 0.003 0.003 0.003 0.004 0.003 0.003 0.004 0.003 0.003 0.003 0.003 0.004 0.003 0.001 0.001 0.002 0.003 0.004 0.003 0.003 0 0.003 0.004 0.001 0.004 0.002 0.002 0.001 0.002 0.003 0.004 0.004 0.003 0 0 0.002 0.002 0 0 0.003 0.003 0.002 0.003 0.004 0.003 0.003 0.002 0.004 0.001 0.001 0.002 0.001 0 0 0 0.005 0.004 0.006 0.003 0.003 0.005 0.005 0.003 0.004 0.005 0.004 0.005 0.005 0.006 0.005 0.003 0.003 0.006 0.003 0.003 0.008 0.007 0.003 0.004 0.006 0.008 0.008 0.009 0.009 0.007 0.004 0 0.005 0.001 0 0.002 0.004 0.004 0.002 0.003 0.003 0.001 0.001 0.001 0.001 0.002 0.003 0.004 0.003 0.003 0.003 0.004 0.002 0.004 0.003 0.004 0.004 0.004 0.003 0.004 0.003 0.002 0 0.001 0.001 0.001 0.001 0.002 0.002 0.002 0.001 0.002 0.002 0.002 0.001 0 0.003 0.003 0.003 0.004 0.004 0.004 0.001 0.002 0.002 0.002 0.003 0.003 0.002 0.002 0.003 0.003 0.001 0.001 0.001 0.001 0.001 0 0 0 0 0 0 0 0 0.001 0.001 0.001 0 0 0 0.001 0.737 0.036 0.067 0.011 0.001 0.001 0.001 
0.092 0.023 0 0.001 0.149 0.073 0.125 0.455 0.97 0.723 1 0.79 0.452 0.324 0.187 0.116 0.108 0.101 0.078 0.059 0.066 0.11 0.079 0.052 0.105 0.126 0.121 0.222 0.18 0.087 0.089 0.104 0.157 0.115 0.1 0.064 0.078 0.076 0.064 0.057 0.049 0.053 0.043 0.054 0.063 0.049 0.099 0.099 0.166 0.135 0.183 0.149 0.191 0.139 0.236 0.227 0.142 0.175 0.349 0.422 0.159 0.239 0.317 0.566 0.336 0.269 0.226 0.258 0.22 0.195 0.095 0.133 0.169 0.167 0.143 0.17 0.171 0.12 0.026 0.042 0.085 0.071 0.084 0.058 0.083 0.093 0.142 0.136 0.128 0.1 0.12 0.117 0.081 0.101 0.109 0.118 0.051 0.105 0.086 0.083 0.054 0.084 0.067 0.061 0.061 0.05 0.085 0.059 0.072 0.046 0.04 0.016 0.032 0.044 0.034 0.025 0.016 0.042 0.092 0.028 0.136 0.078 0.071 0.046 0.015 0.023 0.068 0.085 0.085 0.034 0.084 0.089 0.098 0.11 0.095 0.092 0.087 0.099 0.096 0.205 0.215 0.155 0.22 0.232 0.149 0 0.179 0.215 0.236 0.193 0.063 0.15 0.101 0.063 0.085 0.043 0.029 0.024 0.053 0.068 0.04 0.043 0.046 0.024 0 0.003 0.004 0.005 0.009 0.03 0.013 0.02 0.028 0.028 0.042 0 0.033 0.044 0 0 0 0.121 0.12 0.101 0.112 0.178 0.204 0.247 0.24 0.235 0.137 0.159 0.131 0.116 0.008 0.017 0.02 0.028 0.011 0.003 0.005 0.003 0.016 0 0 0 0.01 0.004 0.004 0.005 0.003 0.003 0.022 0.022 0.025 0.025 0.028 0.043 0.086 0.132 0.06 0.217 0.092 0.054 0.02 0.038 0.096 0.12 0.112 0.247 0.193 0.269 0.277 0.246 0.235 0.134 0.185 0.031 0.092 0.037 0.051 0.043 0.031 0.023 0.017 0.001 0.001 0.001 0 0.001 0.001 0.001 0.001 0.001 0.001 0.002 0.002 0.006 0.003 0 0.01 0.006 0.023 0.02 0.019 0.013 0.027 0.02 0.016 0.03 0.058 0.03 0.044 0.044 0.045 0.054 0.072 0.016 0.009 0.02 0.036 0.029 0.043 0.025 0.038 0.04 0.061 0.062 0.068 0.104 0.102 0.105 0.103 0.118 0.098 0.125 0.189 0.113 0.134 0.175 0.182 0.102 0.07 0.167 0.203 0.116 0.095 0 0.013 0.045 0.079 0.078 0.082 0.074 0.093 0.088 0.073 0.061 0.056 0.076 0.08 0.128 0.144 0.114 0.111 0.075 0.087 0.026 0.064 0.064 0.055 0.061 0.061 0.039 0.035 0.071 0.03 0.028 0.055 0.056 0.048 0.054 0.052 0.054 0.038 0.047 0.051 0.064 0.048 0.023 0.027 0.026 0.029 0.052 0.047 0.029 0.044 0.059 0.049 0.044 0.049 0.04 0.052 0.084 0.062 0.079 0.103 0.101 0.092 0.007 0.009 0.011 0.009 0.003 0 0.054 0.037 0.019 0.011 0.002 0.006 0.006 0.001 0.011 0.015 0.022 0.029 0.031 0.038 0.04 0.013 0.028 0.036 0.016 0.01 0.032 0.028 0.023 0.016 0.028 0.028 0.028 0.022 0.042 0.03 0.027 0.031 0.032 0.026 0.029 0.02 0.029 0.025 0.03 0.036 0.027 0.022 0.025 0.021 0.018 0.018 0.008 0.031 0.002 0.002 0 0 0 0 0.001 0.028 0.04 0.041 0.021 0.02 0.052 0.031 0.032 0.061 0.063 0.064 0.074 0.084 0.085 0.145 0.145 0.154 0.115 0.097 0.121 0.147 0.094 0.08 0.081 0.087 0.08 0.065 0.04 0.042 0.044 0.039 0.028 0.044 0.04 0.041 0.049 0.048 0.044 0.051 0.057 0.134 0.149 0.147 0.154 0.153 0.19 0.198 0.212 0.207 0.205 0.147 0.086 0.085 0.067 0.129 0.127 0.105 0.093 0.071 0.063 0.089 0.058 0.033 0.05 0.066 0.033 0.026 0.017 0.034 0.097 0.055 0.07 0.106 0.056 0.04 0 0.034 0.012 0 0.036 0.018 0.013 0.025 0.019 0.011 0.041 0.041 0.022 0.023 0.029 0.016 0.023 0.026 0.029 0.017 0.03 0.058 0.087 0.107 0.051 0.059 0.072 0.087 0.044 0.026 0.011 0.01 0.014 0.01 0.011 0.011 0.011 0.012 0.013 0.005 0.008 0.009 0.014 0.033 0.039 0.026 0.055 0.02 0.06 0.044 0.022 0.011 0.011 0.081 0.051 0.018 0.048 0.046 0.062 0.062 0.056 0.008 0.011 0.004 0.014 0.017 0.023 0.032 0.02 0.022 0.028 0.02 0.016 0.019 0.021 0.014 0.011 0.005 0.004 0.008 0 0 0 0.008 0.028 0.028 0.043 0.041 0.015 0.011 0 0 0.026 0.03 0.034 0.032 0.027 0.014 0.041 0 0.001 0.004 0.014 0.001 0.001 0.009 0.005 0.006 0.002 0.006 0.006 0.005 0.007 0.001 0.002 0.004 0.006 0.002 0.009 0.007 0.004 0.007 0.007 0.001 0.006 0.007 0.009 0.012 0.008 0.01 0.016 0.043 0.057 0.039 0.067 0.09 0.084 0.066 0.11 0.112 0.08 0.085 0.118 0.121 0.1 0.104 0.091 0.055 0.088 0.055 0.097 0.019 0.079 0.055 0.036 0.071 0.072 0.078 0.12 0.128 0.118 0.129 0.092 0.101 0.059 0.101 0.085 0.057 0.063 0.098 0.087 0.081 0.029 0.003 0 0 0.073 0.047 0.071 0.06 0.043 0.078 0.052 0.115 0.059 0.024 0.113 0.086 0.065 0 0.008 0.014 0.047 0.011 0.004 0.022 0.034 0.047 0.035 0.032 0.019 0.019 0.031 0.019 0.015 0.021 0.017 0.028 0.021 0.008 0.008 0.003 0.004 0.004 0.005 0.006 0.001 0.005 0.007 0.006 0.003 0.006 0.013 0.011 0.007 0.012 0.013 0.007 0.003 0.015 0.007 0.006 0.007 0.003 0.004 0.001 0 0 0 0.001 0.001 0.001 0 0 0.002 0 0.002 0.002 0.002 0 0.002 0.004 0.004 0.001 0.022 0.01 0.033 0.032 0.011 0.01 0.025 0.05 0.014 0.031 0.028 0.048 0.026 0.029 0.031 0.047 0.027 0.022 0.028 0.043 0.037 0.025 0.015 0.034 0.034 0.035 0.036 0.041 0.039 0.044 0.04 0.041 0.048 0.038 0.049 0.045 0.045 0.042 0.066 0.056 0.031 0.112 0.046 0.207 0.214 0.213 0.153 0.151 0.135 0.161 0.146 0.106 0.072 0.068 0.129 0.096 0.087 0.015 0.035 0.054 0.036 0.03 0.05 0.034 0.045 0.149 0.182 0.212 0.224 0.183 0.033 0.01 0.002 0.084 0.068 0.051 0.039 0.04 0.048 0.04 0 0 0 0.11 0.127 0.125 0.138 0.098 0.259 0.166 0.262 0.271 0.484 0.229 0.272 0.216 0.337 0.228 0.164 0.273 0.269 0.321 0.38 0.456 0.341 0.249 0.231 0.231 0.212 0.144 0.291 0.18 0.12 0.125 0.236 0.136 0.187 0.195 0.25 0.162 0.146 0.261 0.153 0.107 0.102 0.048 0.07 0.071 0.075 0.065 0.067 0.072 0.073 0.051 0.038 0.052 0.022 0.004 0.031 0.03 0.024 0.037 0.013 0.02 0.005 0.022 0.027 0.016 0.025 0.022 0.025 0.017 0.029 0.071 0.077 0.068 0.056 0.052 0.072 0.03 0.041 0.04 0.035 0.028 0.019 0.003 0.014 0.052 0.043 0.048 0.082 0.067 0.047 0.03 0.135 0.061 0.028 0.024 0.016 0.017 0.006 0.016 0.033 0.052 0.065 0.044 0.088 0.046 0.025 0.014 0.024 0.007 0.02 0.023 0.025 0.011 0.015 0.028 0.023 0.018 0.022 0.019 0.029 0.023 0.019 0.037 0.036 0.021 0.043 0.033 0.025 0 0.034 0.03 0.035 0.026 0.012 0.046 0.039 0.02 0.027 0.021 0.022 0.01 0.009 0 0.015 0.026 0.024 0.022 0.022 0.015 0 0.001 0.006 0.019 0.015 0.015 0.021 0.019 0.026 0.03 0.025 0.038 0.033 0.038 0.022 0.054 0.093 0.041 0.033 0.026 0.061 0.086 0.053 0.049 0.036 0.02 0.017 0.013 0.01 0.009 0.011 0.01 0.008 0.002 0.005 0.001 0 0 0 0 0 0.001 0 0.009 0.001 0.002 0.009 0.011 0.006 0.007 0.004 0 0.029 0.044 0.034 0.075 0.051 0.023 0.012 0.018 0.022 0.035 0.034 0.044 0.038 0.054 0.064 0.06 0.071 0.056 0.063 0.041 0.027 0.012 0.014 0.003 0.012 0.015 0.015 0.004 0.013 0.01 0.01 0.004 0.004 0.005 0.003 0.006 0.004 0 0 0.001 0 0.007 0.003 0.004 0.012 0.016 0.018 0.014 0.021 0.021 0.017 0.015 0.012 0.018 0.021 0.012 0.011 0.022 0.023 0 0 0.013 0.013 0.016 0.023 0.008 0.012 0.021 0.026 0.013 0.023 0.042 0.037 0.037 0.034 0.046 0.02 0.034 0.059 0.039 0.027 0.038 0.05 0.025 0.019 0.042 0.049 0.036 0.027 0.018 0.033 0.026 0.025 0.025 0.018 0.017 0.024 0.015 0.018 0.011 0.002 0.021 0.022 0.022 0.02 0.005 0.009 0 0.008 0.003 0.022 0.02 0.016 0.021 0.018 0.013 0.011 0.01 0.007 0.009 0.014 0.008 0.01 0.013 0.014 0.01 0.008 0.009 0.008 0.012 0.008 0.001 0.004 0.003 0.004 0.011 0.011 0.003 0.01 0.011 0.013 0.008 0.009 0.008 0.009 0.008 0.006 0.013 0.014 0.017 0.018 0.013 0.012 0.013 0.011 0.012 0.014 0.02 0.016 0 0 0.003 0.003 0.004 0.003 0.002 0.003 0.004 0.005 0.005 0.006 0.009 0.005 0.005 0.006 0.005 0.004 0.004 0.005 0.007 0.001 0.002 0.001 0.006 0.004 0.004 0.003 0.004 0.002 0.001 0.002 0 0 0.004 0.004 0.004 0.005 0.004 0.002 0.004 0.003 0.006 0.005 0.004 0.012 0.004 0.003 0 0 0.006 0.004 0.005 0.009 0.01 0.009 0.008 0.007 0.007 0.005 0.008 0.005 0.008 0.007 0.007 0.01 0.018 0.024 0.022 0.024 0.021 0.017 0.018 0.022 0.017 0.015 0.016 0.016 0.017 0.015 0.013 0.01 0.009 0.004 0.004 0.008 0.009 0.006 0.007 0.007 0.006 0.007 0.002 0.014 0.022 0.022 0.024 0.016 0.017 0.018 0.023 0.02 0.036 0.041 0.024 0.026 0.019 0.034 0.033 0.028 0.024 0.018 0.026 0.026 0.016 0.012 0.02 0.017 0.015 0.018 0.015 0.012 0 0.017 0.024 0.027 0.024 0.016 0.003 0.01 0.016 0.007 0.011 0.011 0.007 0.011 0 0.002 0.009 0.008 0.015 0.015 0.016 0.016 0.014 0.013 0.016 0.016 0.013 0.016 0.021 0.024 0.015 0.016 0.015 0.018 0.012 0.013 0.005 0.006 0.011 0.006 0.004 0.006 0.006 0.006 0.006 0.007 0.007 0.006 0.006 0.007 0.006 0.007 0.01 0.007 0.007 0.005 0.005 0.005 0.003 0.014 0.021 0.015 0.015 0.014 0.016 0.011 0.01 0.005 0.005 0.006 0.007 0.005 0.006 0.008 0.008 0.005 0.005 0.005 0.004 0.005 0.002 0.001 0.003 0.003 0.002 0.003 0.001 0.002 0.002 0.001 0.003 0.004 0.007 0.006 0 0.002 0.002 0.002 0.011 0.015 0.019 0.019 0.015 0 0.014 0.001 0.004 0.008 0.009 0.004 0.003 0.009 0.004 0.005 0.003 0.006 0.006 0.005 0.007 0.001 0.004 0.007 0.007 0.002 0.004 0.002 0.005 0.006 0.005 0 0.005 0.004 0.006 0.007 0.001 0.004 0 0.024 0.026 0.01 0.029 0.031 0.035 0.031 0.027 0.037 0.048 0.018 0.03 0.032 0.02 0.019 0.016 0.009 0.012 0.009 0.014 0.008 0.016 0.017 0.011 0.018 0.018 0.014 0.023 0.023 0.023 0.017 0.02 0.022 0.016 0.025 0.016 0.012 0.009 0.027 0.023 0.019 0.007 0.004 0.005 0.005 0.018 0.01 0.019 0.019 0.014 0.018 0.021 0.022 0.016 0.019 0.021 0.02 0.015 0.013 0.005 0.009 0.011 0.002 0.001 0.008 0.007 0.006 0.006 0.005 0.004 0.003 0.003 0.003 0.001 0.003 0.004 0.006 0.004 0.004 0.004 0.002 0.003 0.001 0.002 0.004 0.003 0.003 0.002 0.004 0.003 0.003 0.004 0.003 0.003 0.004 0.005 0.002 0.003 0.005 0.004 0.002 0.002 0.001 0.003 0.003 0.001 0 0.001 0.001 0.001 0.001 0.002 0 0.001 0.001 0.001 0.002 0.001 0.001 0.001 0.002 0.001 0.001 0.009 0.007 0.011 0.007 0.006 0.003 0.008 0.009 0.004 0.005 0.002 0.007 0.003 0.005 0.003 0.006 0.001 0.002 0.002 0.004 0.004 0.006 0.011 0.005 0.008 0.009 0.012 0.011 0.009 0.013 0.011 0.01 0.009 0.012 0.011 0.01 0.01 0.012 0.01 0.008 0.006 0.023 0.017 0.029 0.033 0.034 0.023 0.026 0.013 0.016 0.023 0.014 0.015 0.018 0.022 0.016 0.015 0.017 0.017 0.019 0.021 0.024 0.027 0.014 0.03 0.04 0.033 0.036 0.032 0.042 0.001 0.001 0.001 0.001 0.001 0 0.001 0.001 0 0 0 0 0 0 0 0 0 0 0 0 0.001 0.001 0 0.001 0.001 0.001 0.001 0.001 0.001 0 0 0 0 0.001 0.001 0.001 0 0 0 0 0 0 0 0.001 0.001 0.001 0.001 0.001 0.001 0.001 0.001 0.001 0.001 0.001 0.001 0.001 0.001 0 0.001 0.001 0.001 0.001 0.001 0.001 0 0.001 0 0 0 0 0 0.001 0 0 0 0 0 0 0 0 0 0 0.001 0.001 0.001 0 0 0 0.001 0 0 0 0.001 0 0.001 0 0 0 0 0 0 0 0 0 0 0 0 0 0 0.001 0 0 0 0.001 0.001 0 0 0 0 0 0 0 0 0 0 0 0 0 0 0 0 0 0 0 0 0 0 0 0 0 0 0 0 0 0 0.001 0 0.001 0 0 0 0 0 0 0 0 0 0 0 0 0 0 0 0 0 0 0 0 0 0 0 0 0 0 0 0 0.001 0.001 0.001 0.001 0.001 0 0 0 0 0 0 0 0.001 0.001 0.001 0 0 0 0 0 0 0 0 0 0 0 0 0 0 0 0 0 0 0.001 0.001 0 0 0 0 0 0 0.001 0.001 0.001 0 0 0.001 0 0 0.001 0.001 0.001 0.001 0 0 0 0.001 0 0 0 0 0 0 0 0 0 0 0 0 0.001 0.001 0.002 0.001 0 0 0.001 0.001 0 0.002 0 0 0.001 0.001 0 0 0 0 0 0 0 0 0 0 0 0 0 0 0 0 0 0 0 0 0 0 0 0 0 0 0 0.001 0.001 0.001 0 0.001 0.001 0.001 0 0.001 0.001 0.001 0 0.001 0.001 0.001 0 0 0 0 0 0 0 0 0 0 0 0 0 0 0 0 0 0 0 0 0 0 0 0 0 0 0 0 0 0 0 0 0 0 0 0 0 0 0 0 0.001 0.001 0.001 0.001 0 0 0 0 0 0 0 0 0 0 0 0 0 0 0 0 0 0 0 0 0 0 0 0 0 0 0 0 0 0 0 0 0 0 0 0 0 0 0 0.001 0.001 0 0.001 0 0 0 0 0 0 0 0 0 0 0 0 0 0 0 0 0 0 0 0 0 0 0 0 0.001 0 0 0 0 0 0 0.001 0 0.003 0.002 0.001 0 0 0 0 0 0 0 0 0 0 0 0 0 0 0 0 0 0 0 0 0 0 0 0 0 0 0 0 0 0 0 0 0 0 0 0 0 0 0 0 0 0 0 0 0 0 0 0 0 0.001 0 0 0.001 0 0 0 0 0 0 0 0 0 0 0 0 0 0 0 0 0 0 0 0 0 0 0 0 0 0 0 0 0 0 0 0 0 0 0 0 0 0 0 0 0 0 0 0 0 0 0 0 0 0 0 0 0 0 0 0 0 0 0 0 0 0 0 0 0 0 0 0 0 0 0 0 0 0 0 0 0 0 0 0 0 0 0 0 0 0 0 0 0 0 0 0 0.001 0.001 0 0 0 0.001 0 0 0 0 0 0 0 0 0 0 0 0 0 0 0 0 0 0 0 0 0 0 0 0 0 0 0 0 0 0 0 0 0 0 0 0 0 0 0 0 0 0 0 0 0 0 0 0 0 0 0 0 0 0 0 0 0 0 0 0 0 0 0 0 0 0 0 0 0 0 0 0 0 0 0 0 0 0 0 0 0 0 0 0 0 0 0 0 0 0 0 0 0 0 0 0 0 0 0 0 0 0 0 0 0 0 0 0 0 0 0 0 0 0 0 0 0 0 0 0 0 0 0 0 0 0 0 0 0 0 0 0.001 0.001 0.001 0.002 0.002 0.003 0 0.001 0.001 0.002 0.002 0 0 0 0.002 0.002 0.001 0 0 0 0 0 0 0 0.001 0.001 0.001 0 0.001 0 0 0.001 0.001 0 0.001 0.003 0.002 0.001 0.001 0.002 0.002 0.001 0.001 0.002 0.002 0.002 0.001 0.001 0.001 0.001 0 0 0.001 0 0 0.001 0 0 0 0 0 0 0 0 0 0 0 0 0 0 0 0 0 0 0 0 0 0 0 0 0 0 0 0 0 0 0 0 0 0 0 0 0 0 0 0 0 0 0 0 0 0 0 0 0 0 0 0 0 0 0 0 0 0 0 0.001 0.001 0.001 0.001 0.001 0.001 0.001 0 0.001 0 0 0 0.001 0 0 0 0 0 0 0.001 0.001 0 0.001 0.001 0.001 0.001 0.001 0.001 0.001 0.001 0.001 0.001 0.001 0.001 0 0.001 0.001 0.001 0.001 0 0.001 0.001 0.002 0.001 0.001 0.001 0.001 0 0.001 0.001 0.001 0.001 0.001 0.001 0.001 0.001 0 0 0 0 0 0 0 0.001 0 0 0 0 0 0 0 0 0 0 0 0 0 0 0 0 0 0 0 0 0 0.002 0.002 0.002 0.001 0.002 0.002 0.002 0.002 0 0.001 0.002 0 0 0 0 0.001 0.001 0.001 0.001 0.001 0.001 0.001 0.001 0.001 0.001 0.001 0 0 0.001 0.001 0 0.001 0.002 0.002 0.001 0.002 0.001 0.002 0.001 0 0 0 0 0 0.001 0 0 0.002 0.002 0.001 0.001 0.002 0.001 0.001 0.001 0.001 0 0 0 0 0 0 0 0 0 0 0 0.001 0 0.001 0.001 0 0 0 0 0.001 0.002 0.002 0.002 0 0 0 0 0 0 0.001 0 0 0.001 0.002 0 0 0.001 0 0 0 0.001 0.001 0.001 0.001 0 0 0 0 0 0 0 0 0 0 0 0 0 0 0 0 0 0 0 0 0 0 0 0 0 0 0 0 0 0 0 0 0 0 0 0 0 0 0 0 0 0 0 0 0 0 0 0 0 0 0.001 0 0 0.001 0.001 0.001 0 0 0 0 0 0 0 0 0 0 0 0 0 0 0.002 0.002 0.002 0 0 0 0 0 0 0 0 0.001 0 0 0.001 0.001 0 0 0 0 0 0 0 0 0 0 0 0 0 0 0 0 0 0 0 0 0 0 0 0 0 0 0 0 0 0 0 0 0 0 0 0 0 0 0 0 0 0 0 0 0 0 0 0 0 0 0 0 0 0 0 0 0 0 0 0 0 0 0 0 0 0 0 0 0 0 0 0 0 0 0 0 0 0 0 0 0 0 0 0 0 0 0 0 0 0 0 0 0 0 0 0 0 0 0.001 0.001 0 0 0.001 0 0 0 0 0 0 0 0 0 0 0 0 0 0 0 0 0 0 0 0 0 0 0 0 0 0 0 0 0 0 0 0 0 0 0 0 0 0 0 0 0 0 0 0 0 0 0 0 0 0 0 0 0 0 0 0 0 0 0 0 0 0 0 0 0 0 0 0 0 0.002 0.002 0.002 0.002 0.002 0.002 0.002 0.002 0.002 0.001 0.001 0 0.002 0.001 0.001 0.001 0 0 0 0 0 0 0 0 0 0 0.001 0.002 0.002 0.002 0.001 0.002 0.001 0.002 0.002 0.002 0.001 0.002 0.002 0.001 0.001 0.001 0.002 0.002 0.001 0.001 0.001 0 0.001 0.001 0.001 0.001 0.001 0.001 0.001 0 0 0 0 0.002 0.002 0.001 0.001 0.002 0.001 0.001 0.002 0.001 0.001 0.002 0.001 0.001 0.002 0.002 0.002 0.002 0.002 0.002 0.002 0.002 0.002 0.001 0.001 0.001 0.001 0.002 0.001 0.001 0.002 0.001 0 0.002 0.002 0.001 0.002 0.002 0.001 0.001 0.001 0.002 0.002 0 0.001 0.001 0.001 0.001 0.001 0.001 0.001 0.001 0 0 0 0.002 0.002 0.002 0 0.001 0.002 0.001 0.002 0.002 0.001 0.001 0 0.002 0.001 0.003 0.003 0.003 0.002 0.003 0.003 0.001 0.001 0.007 0.003 0.001 0.001 0 0 0.001 0.001 0.001 0.001 0.001 0.001 0.001 0 0.001 0 0 0.001 0 0.001 0.001 0 0 0 0 0 0.002 0 0 0 0 0 0 0 0 0 0 0 0 0 0 0 0 0 0 0.001 0.001 0.001 0.001 0 0 0.001 0.001 0 0 0 0 0 0.001 0.002 0.002 0.002 0.002 0.002 0 0.001 0.002 0.002 0.001 0.001 0.002 0 0.002 0.001 0.002 0.002 0.002 0.002 0.001 0.002 0.002 0.002 0.002 0.002 0.002 0.002 0.002 0.002 0.001 0.001 0.002 0.002 0.002 0.001 0.001 0.001 0.002 0.001 0 0.001 0.001 0.001 0.001 0.002 0.002 0.002 0.002 0 0.001 0 0.001 0.002 0.001 0.002 0.002 0.002 0.002 0 0 0.002 0.001 0 0.001 0.002 0.003 0.004 0.002 0.001 0.001 0.003 0.003 0.002 0 0 0.003 0.002 0.004 0.005 0 0.012 0.014 0.017 0.01 0.009 0.012 0.012 0.01 0.01 0.008 0.01 0.008 0.012 0.009 0.008 0.006 0.01 0.008 0.006 0.005 0.014 0.013 0.002 0.012 0.018 0.02 0.022 0.021 0.023 0.022 0.007 0.003 0.012 0.005 0.004 0.006 0.007 0.006 0.007 0.007 0.005 0.005 0.003 0.002 0.003 0.004 0.007 0.006 0.005 0.003 0.003 0.002 0.002 0.002 0.001 0.001 0 0.003 0.002 0 0 0 0.001 0.001 0.001 0.001 0 0.001 0.002 0.002 0.001 0.002 0.002 0.002 0.001 0 0.002 0.002 0.002 0.002 0.001 0.002 0.001 0.001 0.002 0.001 0.001 0.001 0.001 0.001 0.001 0.001 0.001 0.001 0.001 0 0 0 0 0 0 0 0 0 0.001 0 0 0 0 0 0 0 0.957 0.063 0.079 0.022 0.001 0 0.001 
0.034 0.006 0 0 0.068 0.04 0.072 0.23 0.427 0.321 0.444 1 0.212 0.151 0.086 0.048 0.041 0.039 0.038 0.035 0.02 0.031 0.034 0.021 0.033 0.05 0.059 0.101 0.076 0.037 0.044 0.058 0.069 0.048 0.047 0.03 0.041 0.042 0.039 0.034 0.02 0.018 0.016 0.013 0.024 0.011 0.033 0.037 0.07 0.052 0.065 0.064 0.079 0.056 0.09 0.102 0.06 0.06 0.146 0.177 0.076 0.108 0.143 0.255 0.167 0.125 0.094 0.113 0.106 0.095 0.037 0.061 0.087 0.087 0.07 0.08 0.078 0.046 0.011 0.015 0.032 0.03 0.03 0.016 0.025 0.031 0.057 0.046 0.043 0.032 0.042 0.037 0.028 0.042 0.041 0.04 0.017 0.039 0.036 0.036 0.018 0.034 0.029 0.029 0.029 0.031 0.034 0.028 0.037 0.019 0.017 0.002 0.008 0.015 0.008 0.006 0.003 0.011 0.034 0.006 0.044 0.033 0.024 0.012 0.003 0.004 0.023 0.029 0.027 0.017 0.034 0.032 0.035 0.046 0.035 0.031 0.025 0.042 0.04 0.085 0.092 0.064 0.098 0.097 0.066 0 0.083 0.104 0.106 0.069 0.024 0.064 0.044 0.032 0.042 0.017 0.008 0.013 0.02 0.025 0.014 0.013 0.011 0.008 0 0 0 0.001 0 0.004 0.002 0.002 0.007 0.007 0.013 0 0.005 0.013 0 0 0 0.061 0.066 0.042 0.057 0.086 0.101 0.122 0.123 0.117 0.079 0.088 0.069 0.057 0.004 0.006 0.012 0.016 0.011 0.004 0.006 0.002 0.008 0 0 0 0.004 0.001 0.004 0.006 0.003 0.003 0.012 0.016 0.011 0.01 0.012 0.024 0.035 0.052 0.024 0.085 0.033 0.018 0.005 0.01 0.049 0.033 0.03 0.112 0.084 0.127 0.132 0.116 0.114 0.055 0.074 0.016 0.041 0.013 0.022 0.013 0.009 0.007 0.004 0.002 0.001 0.002 0.002 0.002 0.001 0.001 0.001 0.002 0 0.003 0.003 0.004 0.003 0 0.007 0.007 0.016 0.008 0.005 0.006 0.018 0.011 0.006 0.019 0.031 0.021 0.021 0.02 0.021 0.021 0.028 0.004 0.003 0.006 0.019 0.013 0.023 0.01 0.022 0.022 0.031 0.028 0.029 0.046 0.04 0.045 0.058 0.053 0.044 0.072 0.082 0.06 0.073 0.094 0.089 0.045 0.04 0.082 0.098 0.044 0.041 0 0.01 0.021 0.036 0.035 0.038 0.035 0.039 0.04 0.037 0.026 0.022 0.034 0.037 0.06 0.067 0.05 0.048 0.031 0.033 0.015 0.023 0.026 0.024 0.022 0.024 0.02 0.016 0.034 0.014 0.012 0.031 0.022 0.02 0.029 0.026 0.027 0.021 0.024 0.025 0.032 0.019 0.007 0.009 0.011 0.019 0.024 0.024 0.013 0.019 0.02 0.021 0.018 0.025 0.019 0.022 0.03 0.026 0.031 0.041 0.04 0.038 0.003 0.005 0.006 0.005 0.004 0 0.027 0.014 0.005 0.004 0.002 0.002 0.003 0.002 0.002 0.005 0.007 0.014 0.017 0.023 0.028 0.009 0.016 0.018 0.008 0.003 0.013 0.011 0.012 0.007 0.015 0.015 0.016 0.012 0.014 0.011 0.013 0.014 0.013 0.015 0.013 0.01 0.017 0.011 0.014 0.017 0.013 0.01 0.01 0.011 0.008 0.01 0.002 0.012 0.001 0.001 0 0 0.001 0.001 0.001 0.012 0.019 0.021 0.012 0.01 0.022 0.013 0.014 0.022 0.023 0.031 0.042 0.035 0.036 0.061 0.057 0.058 0.044 0.038 0.05 0.06 0.044 0.04 0.04 0.04 0.041 0.029 0.018 0.016 0.02 0.019 0.011 0.015 0.019 0.012 0.018 0.018 0.017 0.019 0.02 0.055 0.06 0.06 0.065 0.059 0.07 0.08 0.085 0.083 0.084 0.054 0.03 0.025 0.027 0.05 0.043 0.032 0.033 0.027 0.016 0.033 0.022 0.011 0.013 0.017 0.008 0.008 0.004 0.008 0.024 0.014 0.022 0.032 0.02 0.014 0 0.012 0.007 0.001 0.015 0.008 0.004 0.01 0.006 0.003 0.012 0.011 0.006 0.01 0.009 0.005 0.011 0.011 0.008 0.003 0.008 0.016 0.023 0.029 0.017 0.014 0.021 0.023 0.011 0.007 0.002 0.002 0.004 0.002 0.002 0.003 0.003 0.003 0.003 0.004 0.004 0.003 0.001 0.005 0.006 0.004 0.011 0.003 0.018 0.013 0.008 0.003 0.006 0.031 0.02 0.005 0.017 0.016 0.024 0.026 0.016 0 0.001 0 0.002 0 0.002 0.009 0.006 0.004 0.004 0.004 0.002 0.003 0.002 0.003 0.004 0.001 0.002 0.004 0 0 0 0.001 0.006 0.005 0.012 0.012 0.006 0.005 0 0 0.01 0.007 0.007 0.007 0.005 0.001 0.016 0 0.001 0.001 0.002 0.001 0.002 0.002 0.002 0.002 0.001 0 0.002 0 0 0 0 0 0 0 0.003 0.004 0.005 0.004 0.003 0 0.003 0.003 0.002 0.001 0.001 0.003 0.004 0.009 0.014 0.013 0.025 0.032 0.026 0.025 0.033 0.035 0.028 0.024 0.032 0.037 0.03 0.026 0.023 0.016 0.027 0.016 0.032 0.005 0.03 0.02 0.015 0.028 0.028 0.032 0.051 0.053 0.042 0.046 0.029 0.034 0.02 0.032 0.024 0.024 0.025 0.029 0.027 0.022 0.011 0.003 0 0 0.026 0.02 0.029 0.024 0.012 0.03 0.03 0.047 0.02 0.012 0.042 0.034 0.027 0 0.003 0.005 0.019 0.006 0.002 0.006 0.009 0.015 0.009 0.007 0.006 0.006 0.008 0.006 0.005 0.002 0.004 0.008 0.004 0.002 0.002 0.001 0.001 0.002 0.001 0.001 0 0.002 0.002 0 0 0 0.001 0.001 0.001 0.003 0.003 0.002 0 0.003 0.002 0 0 0 0 0 0 0 0 0 0 0 0.001 0 0.001 0.001 0.001 0.001 0.001 0.001 0.001 0.001 0.001 0 0.005 0 0.007 0.009 0.002 0.003 0.005 0.013 0.001 0.006 0.01 0.015 0.006 0.006 0.012 0.016 0.006 0.007 0.009 0.014 0.007 0.009 0.004 0.006 0.007 0.009 0.01 0.011 0.017 0.017 0.011 0.018 0.02 0.018 0.015 0.017 0.017 0.021 0.024 0.019 0.01 0.038 0.018 0.084 0.087 0.088 0.063 0.062 0.052 0.065 0.057 0.045 0.028 0.028 0.052 0.04 0.031 0.006 0.012 0.019 0.013 0.011 0.014 0.012 0.015 0.067 0.081 0.11 0.109 0.094 0.013 0.005 0 0.042 0.043 0.028 0.02 0.022 0.031 0.021 0 0 0 0.058 0.059 0.059 0.072 0.066 0.139 0.088 0.117 0.137 0.237 0.089 0.121 0.105 0.167 0.09 0.064 0.138 0.135 0.16 0.188 0.211 0.167 0.107 0.112 0.108 0.102 0.062 0.136 0.093 0.057 0.048 0.105 0.066 0.084 0.084 0.117 0.068 0.061 0.12 0.067 0.049 0.053 0.03 0.034 0.039 0.038 0.033 0.037 0.04 0.038 0.027 0.027 0.029 0.015 0.003 0.019 0.017 0.011 0.026 0.006 0.007 0.001 0.003 0.005 0.002 0.005 0.003 0.005 0.003 0.011 0.031 0.031 0.022 0.017 0.02 0.026 0.012 0.015 0.016 0.011 0.011 0.011 0.004 0.016 0.034 0.024 0.014 0.032 0.026 0.019 0.017 0.065 0.024 0.011 0.01 0.003 0.013 0.005 0.002 0.013 0.027 0.025 0.01 0.035 0.021 0.011 0.004 0.004 0 0.004 0.005 0.005 0 0.007 0.006 0.007 0.007 0.008 0.008 0.008 0.007 0.008 0.011 0.007 0.006 0.021 0.013 0.007 0 0.024 0.022 0.02 0.014 0.006 0.019 0.019 0.008 0.012 0.001 0.002 0.001 0.002 0 0.004 0.01 0.011 0.011 0.01 0.004 0 0 0.003 0.004 0.003 0.004 0.011 0.005 0.003 0.015 0.001 0.007 0.015 0.018 0.012 0.02 0.032 0.016 0.011 0.01 0.028 0.035 0.034 0.029 0.013 0.011 0.005 0.002 0.004 0.004 0.005 0.004 0.004 0.002 0.001 0.001 0 0 0 0 0 0 0 0.003 0.002 0.002 0.004 0.004 0.002 0.004 0 0 0.009 0.018 0.011 0.033 0.027 0.014 0.007 0.007 0.008 0.013 0.013 0.021 0.023 0.029 0.034 0.035 0.037 0.032 0.023 0.02 0.013 0.009 0.007 0.001 0.005 0.006 0.007 0.005 0.008 0.006 0.006 0.004 0.004 0.003 0 0.003 0.003 0 0 0.002 0 0.002 0.001 0.003 0.006 0.008 0.006 0.004 0.008 0.009 0.007 0.006 0.004 0.003 0.004 0.002 0.004 0.006 0.007 0 0 0.006 0.006 0.007 0.008 0.003 0.007 0.008 0.009 0.007 0.012 0.019 0.017 0.016 0.014 0.019 0.01 0.015 0.025 0.017 0.014 0.021 0.021 0.015 0.012 0.026 0.03 0.026 0.013 0.007 0.02 0.012 0.014 0.014 0.014 0.013 0.014 0.011 0.008 0.008 0.003 0.007 0.009 0.008 0.016 0.002 0.002 0 0.003 0.001 0.006 0.006 0.009 0.008 0.007 0.007 0.004 0.004 0.003 0.003 0.004 0.003 0.006 0.003 0.004 0.002 0.004 0.002 0.004 0.007 0.003 0.002 0.002 0.004 0.003 0.007 0.006 0.004 0.004 0.004 0.005 0.005 0.005 0.005 0.007 0.007 0.004 0.005 0.005 0.003 0.005 0.006 0.006 0.007 0.007 0.003 0.007 0.008 0.006 0 0 0.001 0 0.002 0.003 0.001 0 0 0.001 0.001 0.001 0.004 0.003 0.001 0.002 0.004 0.003 0.002 0.002 0.005 0.005 0.002 0.003 0.007 0.005 0.005 0.003 0.003 0.003 0.004 0.003 0.003 0.002 0.001 0.002 0.002 0.001 0.002 0.002 0.002 0.005 0.004 0.004 0.001 0.005 0.003 0.002 0 0 0.003 0.002 0.002 0.005 0.006 0.005 0.005 0.006 0.006 0.003 0.005 0.004 0.005 0.005 0.002 0.004 0.004 0.007 0.005 0.008 0.007 0.006 0.006 0.007 0.006 0.005 0.006 0.007 0.006 0.006 0.006 0.004 0.006 0.005 0.003 0.004 0.006 0.003 0.004 0.003 0.003 0.004 0.002 0.003 0.008 0.008 0.006 0.003 0.003 0.005 0.01 0.009 0.01 0.022 0.012 0.01 0.004 0.013 0.015 0.012 0.011 0.007 0.011 0.009 0.007 0.004 0.005 0.007 0.002 0.003 0.005 0.001 0 0.008 0.006 0.005 0.006 0.006 0.001 0 0.006 0.001 0.002 0.004 0.002 0.001 0 0 0.003 0.005 0.005 0.004 0.005 0.005 0.006 0.005 0.005 0.004 0.005 0.005 0.007 0.011 0.005 0.005 0.008 0.007 0.004 0.005 0.004 0.007 0.008 0.009 0.006 0.007 0.007 0.008 0.007 0.005 0.006 0.007 0.005 0.004 0.002 0.003 0.004 0.003 0.006 0.002 0.001 0.002 0.001 0.004 0.002 0.002 0.003 0.002 0.002 0.001 0.002 0.002 0.001 0.003 0.002 0.001 0.001 0.002 0 0 0.001 0.001 0 0 0 0 0 0 0 0 0 0 0 0 0 0.001 0.001 0.001 0 0.001 0.001 0.001 0.006 0.006 0.003 0.003 0.004 0 0.002 0.001 0.001 0.003 0.002 0.002 0 0 0 0 0 0 0 0 0 0 0 0 0 0 0 0 0 0 0 0 0 0 0 0 0.002 0.002 0 0.011 0.012 0.004 0.013 0.011 0.015 0.015 0.008 0.016 0.02 0.01 0.01 0.011 0.006 0.008 0.008 0.006 0.005 0.003 0.004 0.002 0.006 0.004 0.002 0.006 0.004 0.003 0.008 0.007 0.007 0.004 0.006 0.006 0.006 0.006 0.004 0.005 0.004 0.008 0.01 0.007 0.004 0.003 0.003 0 0.006 0.005 0.005 0.005 0.004 0.005 0.008 0.008 0.004 0.005 0.007 0.009 0.005 0.003 0.003 0.002 0.005 0.002 0.001 0.003 0.002 0.002 0.002 0.001 0.001 0 0.001 0.001 0.001 0 0 0 0 0 0 0 0 0 0 0 0 0 0 0 0 0 0 0 0 0 0 0 0 0 0 0 0 0 0 0 0 0 0 0 0 0 0 0 0 0 0 0 0 0 0 0 0 0 0.001 0 0.001 0.001 0 0 0.002 0.002 0 0.001 0.001 0.002 0.001 0.001 0.002 0.001 0 0.002 0.001 0.002 0.003 0.005 0.004 0.004 0.004 0.004 0.004 0.005 0.005 0.004 0.005 0.005 0.004 0.003 0.005 0.005 0.004 0.004 0.005 0.005 0.002 0.007 0.003 0.009 0.009 0.01 0.005 0.006 0.005 0.009 0.003 0.004 0.009 0.007 0.005 0.006 0.002 0.004 0.007 0.008 0.009 0.01 0.009 0.01 0.013 0.027 0.025 0.024 0.021 0.019 0 0 0 0 0 0 0 0 0 0 0 0 0 0 0 0 0 0 0 0 0 0 0 0 0 0 0 0 0 0 0 0 0 0 0 0 0 0 0 0 0 0 0 0 0 0 0 0 0 0 0 0 0 0 0 0 0 0 0 0 0 0 0 0 0 0 0 0 0 0 0 0 0 0 0 0 0 0 0 0 0 0 0 0 0 0 0 0 0 0 0 0 0 0 0 0 0 0 0 0 0 0 0 0 0 0 0 0 0 0 0 0 0 0 0 0 0 0 0 0 0 0 0 0 0 0 0 0 0 0 0 0 0 0 0 0 0 0 0 0 0 0 0 0 0 0 0 0 0 0 0 0 0 0 0 0 0 0 0 0 0 0 0 0 0 0 0 0 0 0 0 0 0 0 0 0 0 0 0 0 0 0 0 0 0 0 0 0 0 0 0 0 0 0 0 0 0 0 0 0 0 0 0 0 0 0 0 0 0 0 0 0 0 0 0 0 0 0 0 0 0 0 0 0 0 0 0 0 0 0 0 0 0 0 0 0 0.001 0 0 0 0 0 0 0 0 0 0 0 0 0 0 0.001 0.001 0 0.001 0 0 0.001 0.001 0 0 0 0.001 0.001 0 0 0.001 0 0 0 0 0 0 0 0 0 0 0 0 0 0 0 0 0 0 0 0 0 0 0 0 0 0 0 0 0 0 0 0 0 0 0 0 0 0 0 0 0 0 0 0 0 0 0 0 0 0 0 0 0 0 0 0 0 0 0 0 0 0 0 0 0 0 0 0 0 0 0 0 0 0 0 0 0 0 0 0 0 0 0 0 0 0 0 0 0 0 0 0 0 0 0 0 0 0 0 0 0 0 0 0 0 0 0 0 0 0 0 0 0 0 0 0 0 0 0 0 0 0 0 0 0 0 0 0 0 0 0 0 0 0 0 0 0 0 0 0 0 0 0 0 0 0 0 0 0 0 0 0 0 0 0.002 0.002 0.001 0.001 0 0 0 0 0 0 0 0 0 0 0 0 0 0 0 0 0 0 0 0 0 0 0 0 0 0 0 0 0 0 0 0 0 0 0 0 0 0 0 0 0 0 0 0 0 0 0 0 0 0 0 0 0 0 0 0 0 0 0 0 0 0 0 0 0 0 0 0 0 0 0 0 0 0 0 0 0 0 0 0 0 0 0 0 0 0 0 0 0 0 0 0 0 0 0 0 0 0 0 0 0 0 0 0 0 0 0 0 0 0 0 0 0 0 0 0 0 0 0 0 0 0 0 0 0 0 0 0 0 0 0 0 0 0 0 0 0 0 0 0 0 0 0 0 0 0 0 0 0 0 0 0 0 0 0 0 0 0 0 0 0 0 0 0 0 0 0 0 0 0 0 0 0 0 0 0 0 0 0 0 0 0 0 0 0 0 0 0 0 0 0 0 0 0 0 0 0 0 0 0 0 0 0 0 0 0 0 0 0 0 0 0 0 0 0 0 0 0 0 0 0 0 0 0 0 0 0 0 0 0 0 0 0 0 0 0 0 0 0 0 0 0 0 0 0 0 0 0 0 0 0 0 0 0 0 0 0 0 0 0 0 0 0 0 0 0 0 0 0 0 0 0 0 0 0 0 0 0 0 0 0 0 0 0 0 0 0 0 0 0 0 0 0 0 0 0 0 0 0 0 0 0 0 0 0 0 0 0 0 0.001 0 0 0.001 0.001 0 0.001 0.001 0.001 0 0 0 0 0 0 0 0 0 0 0 0 0 0 0 0 0 0 0 0 0 0 0 0 0 0 0 0 0 0 0 0 0 0 0 0 0 0 0 0 0 0 0 0 0 0 0 0 0 0 0 0 0 0 0 0 0 0 0 0 0 0 0 0 0 0 0 0 0 0 0 0 0 0 0 0 0 0 0 0 0 0 0 0 0 0 0 0 0 0 0 0 0 0 0 0 0 0 0 0 0 0 0 0 0 0 0 0 0 0 0 0 0 0 0 0 0 0 0 0 0 0 0 0 0 0 0 0 0 0 0 0 0 0 0 0 0 0 0 0 0 0 0 0 0 0 0 0 0 0 0 0 0 0 0 0 0 0 0 0 0 0 0 0 0 0 0 0 0 0 0 0 0 0 0 0 0 0 0 0 0 0 0 0 0 0 0 0 0 0 0 0 0 0 0 0 0 0 0 0 0 0 0 0 0 0 0 0 0 0 0 0 0 0 0 0 0 0 0 0 0 0 0 0 0 0 0 0 0 0 0 0 0 0 0 0 0 0 0 0 0 0 0 0 0.001 0.001 0 0 0 0 0 0 0 0 0 0 0 0 0 0 0 0 0 0 0 0 0 0 0 0 0 0 0 0 0 0 0 0 0 0 0 0 0 0 0 0 0 0 0 0 0 0 0 0 0 0 0 0 0 0 0 0 0 0 0 0 0 0 0 0 0 0 0 0 0 0 0 0 0 0 0 0 0.001 0 0 0 0 0 0 0 0 0 0 0 0.001 0.002 0 0 0.001 0 0 0.001 0.001 0 0 0.001 0 0 0 0 0 0 0 0 0 0 0 0 0 0 0 0 0 0 0 0 0 0 0 0 0 0 0 0 0 0 0 0 0 0 0 0 0 0 0 0 0 0 0 0 0 0 0 0 0 0 0 0 0 0 0 0 0 0 0 0 0 0 0 0 0 0 0 0 0 0 0 0 0 0 0 0 0 0 0 0 0 0 0 0 0 0 0 0 0 0 0 0 0 0 0 0 0 0 0 0 0 0.001 0 0 0.001 0.001 0 0 0 0 0 0 0 0 0 0 0 0 0 0 0 0 0 0 0 0 0 0 0 0 0 0 0 0 0 0 0 0 0 0 0 0 0 0 0 0 0 0 0 0 0 0 0 0 0 0 0 0 0 0 0 0 0 0 0 0 0 0 0 0 0 0 0 0 0 0 0 0 0 0 0 0 0 0 0 0 0 0 0.001 0.001 0.001 0 0 0 0 0 0 0 0 0 0 0 0 0 0 0 0 0 0 0 0 0 0 0 0 0 0 0 0 0 0 0 0 0 0 0 0 0 0 0 0 0 0 0 0 0 0 0 0 0 0 0 0 0 0 0 0 0 0 0 0 0 0 0 0 0 0 0 0 0 0 0 0 0 0 0 0 0 0 0 0 0 0 0 0 0 0 0 0 0 0 0 0 0 0.001 0 0 0 0.001 0 0.001 0 0 0 0 0.001 0.001 0 0 0.001 0.001 0.001 0.001 0.001 0.001 0.002 0.003 0.003 0.002 0.003 0.003 0.002 0 0.002 0.001 0.001 0.001 0.001 0.001 0 0.001 0.001 0.001 0.001 0 0 0 0.001 0.001 0 0 0 0 0 0 0 0.001 0.001 0 0 0.001 0.001 0 0.001 0.001 0.001 0.001 0.001 0.001 0 0 0.001 0.001 0 0 0 0 0 0 0 0 0.001 0 0 0 0 0 0 0 0 0 0 0 0 0 0 0 0 0 0 0 0 0 0 0 0 0.001 0 0 0.001 0.001 0 0.001 0.001 0.001 0 0 0 0 0 0 0 0 0 0 0 0 0 0 0 0 0 0 0.001 0 0.001 0.001 0 0 0 0 0 0 0 0 0 0 0 0 0 0 0 0 0 0 0.001 0 0.001 0.001 0.001 0.001 0.001 0.001 0 0 0 0.002 0.001 0 0.003 0.003 0.003 0.001 0 0.002 0.003 0.001 0.002 0.002 0.002 0.001 0.003 0.003 0.002 0.001 0.001 0.003 0.002 0.002 0.004 0.004 0.003 0.003 0.006 0.008 0.01 0.01 0.01 0.01 0.004 0.002 0.003 0.002 0.001 0.004 0.004 0.003 0.003 0.003 0.003 0.002 0.001 0.001 0.001 0 0.001 0.002 0.002 0.001 0 0 0 0.001 0 0 0.001 0.001 0.001 0.001 0.001 0.001 0 0 0 0 0 0 0 0 0 0 0 0 0 0 0 0 0 0 0 0 0 0 0 0 0 0 0 0 0 0 0 0 0 0 0 0 0 0 0 0 0 0 0 0 0 0 0 0 0 0 0.42 0.026 0.044 0.002 0 0 0 
0.049 0.008 0 0.004 0.091 0.039 0.068 0.278 0.553 0.552 0.473 0.365 1 0.707 0.395 0.164 0.125 0.123 0.081 0.075 0.068 0.104 0.068 0.044 0.054 0.075 0.086 0.133 0.11 0.063 0.067 0.074 0.099 0.079 0.065 0.051 0.057 0.053 0.047 0.042 0.038 0.041 0.039 0.044 0.036 0.026 0.048 0.066 0.107 0.095 0.104 0.092 0.121 0.081 0.128 0.135 0.089 0.101 0.199 0.23 0.091 0.124 0.18 0.317 0.174 0.133 0.105 0.146 0.109 0.099 0.048 0.062 0.077 0.075 0.065 0.078 0.08 0.059 0.015 0.016 0.035 0.034 0.034 0.02 0.034 0.037 0.067 0.058 0.047 0.047 0.063 0.066 0.06 0.051 0.058 0.069 0.058 0.115 0.101 0.057 0.04 0.096 0.063 0.055 0.059 0.048 0.073 0.054 0.071 0.045 0.032 0.009 0.014 0.023 0.015 0.012 0.007 0.021 0.034 0.018 0.055 0.025 0.026 0.012 0.006 0.007 0.032 0.039 0.037 0.017 0.045 0.042 0.044 0.054 0.04 0.05 0.042 0.054 0.044 0.097 0.104 0.075 0.113 0.11 0.066 0 0.089 0.101 0.122 0.078 0.031 0.083 0.053 0.028 0.041 0.023 0.015 0.017 0.025 0.032 0.017 0.022 0.022 0.015 0 0 0.002 0.001 0.004 0.011 0.009 0.005 0.011 0.01 0.016 0 0.009 0.014 0 0 0 0.059 0.066 0.044 0.058 0.091 0.102 0.128 0.123 0.122 0.075 0.072 0.071 0.066 0.002 0.007 0.007 0.011 0.006 0.002 0.003 0.001 0.005 0 0 0 0.002 0.001 0.001 0.004 0.002 0.002 0.008 0.007 0.013 0.011 0.007 0.024 0.041 0.068 0.032 0.105 0.036 0.017 0.01 0.023 0.051 0.066 0.068 0.129 0.101 0.141 0.143 0.127 0.122 0.064 0.088 0.015 0.046 0.015 0.031 0.025 0.017 0.015 0.007 0.003 0.003 0.003 0.003 0.003 0.003 0.002 0.003 0.003 0.002 0.001 0.001 0.001 0.002 0 0.003 0.006 0.008 0.011 0.007 0.005 0.015 0.007 0.005 0.02 0.034 0.022 0.029 0.029 0.024 0.031 0.037 0.008 0.004 0.009 0.019 0.014 0.027 0.013 0.024 0.031 0.04 0.033 0.043 0.058 0.057 0.064 0.06 0.067 0.051 0.072 0.093 0.056 0.078 0.098 0.099 0.053 0.037 0.087 0.095 0.061 0.049 0 0.005 0.017 0.037 0.036 0.04 0.034 0.047 0.041 0.037 0.034 0.024 0.043 0.048 0.052 0.061 0.041 0.035 0.021 0.031 0.008 0.03 0.033 0.038 0.026 0.025 0.025 0.018 0.034 0.015 0.015 0.022 0.02 0.015 0.02 0.025 0.027 0.018 0.018 0.022 0.031 0.025 0.005 0.007 0.009 0.012 0.025 0.015 0.011 0.021 0.021 0.018 0.016 0.019 0.017 0.023 0.031 0.022 0.026 0.051 0.046 0.043 0.006 0.008 0.012 0.006 0.001 0 0.036 0.029 0.01 0.009 0.003 0.005 0.009 0.001 0.008 0.007 0.012 0.016 0.015 0.017 0.014 0.006 0.012 0.016 0.006 0.003 0.011 0.013 0.011 0.005 0.012 0.018 0.014 0.017 0.021 0.02 0.017 0.016 0.016 0.013 0.014 0.005 0.013 0.011 0.013 0.014 0.012 0.011 0.012 0.009 0.01 0.008 0.001 0.021 0 0 0 0 0 0 0.001 0.018 0.024 0.025 0.007 0.006 0.024 0.014 0.013 0.026 0.028 0.026 0.032 0.039 0.042 0.071 0.072 0.076 0.059 0.046 0.063 0.074 0.053 0.042 0.042 0.042 0.045 0.035 0.019 0.017 0.017 0.016 0.009 0.016 0.016 0.02 0.021 0.019 0.015 0.021 0.021 0.07 0.075 0.076 0.073 0.078 0.094 0.098 0.104 0.101 0.099 0.07 0.042 0.046 0.038 0.056 0.063 0.055 0.051 0.033 0.034 0.045 0.027 0.013 0.022 0.032 0.015 0.013 0.009 0.017 0.057 0.031 0.039 0.055 0.032 0.017 0 0.014 0.009 0.001 0.012 0.008 0.008 0.009 0.009 0.005 0.013 0.014 0.013 0.015 0.017 0.01 0.018 0.015 0.013 0.009 0.017 0.034 0.044 0.054 0.034 0.03 0.044 0.047 0.021 0.017 0.005 0.009 0.012 0.004 0.006 0.004 0.006 0.006 0.006 0.002 0.002 0.003 0.011 0.017 0.02 0.013 0.034 0.013 0.044 0.02 0.015 0.011 0.006 0.044 0.031 0.006 0.028 0.024 0.03 0.032 0.028 0.001 0.002 0.001 0.012 0.008 0.012 0.015 0.011 0.01 0.013 0.006 0.005 0.007 0.007 0.004 0.005 0.005 0.005 0.004 0 0 0 0.006 0.016 0.016 0.018 0.016 0.008 0.006 0 0 0.014 0.011 0.013 0.012 0.011 0.006 0.025 0 0 0.002 0.005 0.002 0.004 0.003 0.002 0.001 0.001 0.001 0.001 0.001 0.001 0.001 0.001 0.002 0.002 0.001 0.005 0.005 0.004 0.004 0.002 0.001 0.004 0.002 0.001 0.005 0.005 0.007 0.01 0.021 0.028 0.019 0.034 0.045 0.037 0.034 0.052 0.049 0.026 0.039 0.054 0.058 0.048 0.054 0.049 0.031 0.044 0.026 0.053 0.007 0.038 0.029 0.023 0.037 0.041 0.038 0.066 0.072 0.067 0.066 0.047 0.052 0.033 0.052 0.044 0.033 0.036 0.048 0.047 0.043 0.021 0.001 0 0 0.035 0.02 0.037 0.033 0.022 0.041 0.027 0.06 0.032 0.015 0.057 0.029 0.02 0 0.003 0.005 0.019 0.003 0 0.002 0.007 0.017 0.015 0.014 0.01 0.007 0.014 0.01 0.007 0.007 0.007 0.007 0.007 0.004 0.002 0 0.002 0.002 0.001 0.003 0.001 0.001 0.003 0.003 0.001 0.001 0.003 0.003 0.003 0.006 0.007 0.005 0.001 0.006 0.002 0.005 0.002 0.002 0.003 0.002 0.001 0.001 0.001 0.001 0.001 0.001 0.001 0 0.001 0.001 0.001 0.002 0.002 0 0 0.002 0.001 0 0.009 0.006 0.014 0.01 0.005 0.006 0.013 0.024 0.008 0.012 0.014 0.021 0.009 0.01 0.015 0.023 0.01 0.01 0.014 0.02 0.011 0.006 0.007 0.012 0.008 0.009 0.013 0.011 0.013 0.015 0.012 0.011 0.016 0.012 0.013 0.018 0.025 0.021 0.019 0.03 0.013 0.051 0.027 0.101 0.105 0.102 0.075 0.076 0.063 0.078 0.07 0.047 0.032 0.036 0.067 0.034 0.031 0.011 0.018 0.026 0.016 0.012 0.028 0.018 0.024 0.073 0.097 0.116 0.128 0.094 0.023 0.008 0 0.062 0.057 0.039 0.027 0.03 0.038 0.031 0 0 0 0.064 0.073 0.075 0.092 0.067 0.158 0.101 0.153 0.164 0.29 0.12 0.155 0.129 0.202 0.11 0.088 0.154 0.147 0.185 0.215 0.265 0.188 0.146 0.107 0.113 0.1 0.068 0.16 0.093 0.044 0.061 0.131 0.092 0.105 0.103 0.144 0.096 0.077 0.155 0.091 0.063 0.07 0.024 0.03 0.047 0.048 0.039 0.038 0.049 0.054 0.031 0.029 0.043 0.02 0.003 0.024 0.025 0.019 0.034 0.014 0.017 0.002 0.008 0.009 0.005 0.015 0.005 0.013 0.008 0.016 0.035 0.037 0.031 0.024 0.029 0.035 0.014 0.024 0.027 0.017 0.017 0.009 0.002 0.009 0.03 0.024 0.022 0.038 0.024 0.021 0.022 0.072 0.021 0.011 0.009 0.001 0.006 0.004 0.002 0.013 0.027 0.027 0.014 0.042 0.027 0.01 0.005 0.008 0.001 0.011 0.015 0.015 0.004 0.009 0.018 0.012 0.012 0.014 0.016 0.019 0.012 0.016 0.026 0.026 0.02 0.032 0.024 0.014 0 0.011 0.018 0.023 0.023 0.011 0.027 0.023 0.01 0.016 0.008 0.013 0.006 0.005 0 0.007 0.01 0.01 0.01 0.01 0.007 0 0 0.002 0.007 0.005 0.006 0.01 0.006 0.006 0.019 0.008 0.014 0.019 0.018 0.012 0.026 0.041 0.019 0.021 0.013 0.032 0.051 0.044 0.042 0.028 0.019 0.011 0.008 0.004 0.007 0.008 0.007 0.006 0.002 0.007 0.001 0.004 0.002 0.001 0 0.001 0.001 0.001 0.005 0.002 0.001 0.006 0.006 0.003 0.003 0.002 0 0.015 0.029 0.021 0.046 0.035 0.024 0.015 0.015 0.014 0.021 0.023 0.028 0.023 0.036 0.039 0.036 0.045 0.038 0.034 0.028 0.017 0.014 0.014 0.003 0.008 0.009 0.008 0.005 0.009 0.006 0.005 0.005 0.005 0.003 0.002 0.002 0 0 0 0 0 0.003 0.001 0.001 0.006 0.008 0.01 0.008 0.013 0.011 0.007 0.008 0.01 0.011 0.011 0.009 0.01 0.009 0.015 0 0 0.007 0.007 0.009 0.014 0.004 0.01 0.012 0.015 0.008 0.015 0.024 0.018 0.022 0.024 0.03 0.012 0.022 0.037 0.024 0.019 0.032 0.037 0.018 0.018 0.036 0.041 0.031 0.025 0.013 0.03 0.027 0.026 0.026 0.019 0.02 0.026 0.016 0.017 0.012 0.005 0.013 0.016 0.015 0.02 0.008 0.012 0 0.002 0.001 0.01 0.012 0.01 0.013 0.01 0.007 0.005 0.008 0.002 0.004 0.01 0.008 0.007 0.008 0.008 0.01 0.006 0.008 0.009 0.013 0.009 0.003 0.003 0.002 0.004 0.009 0.008 0.002 0.009 0.011 0.007 0.006 0.008 0.007 0.006 0.005 0.004 0.011 0.009 0.008 0.008 0.01 0.008 0.008 0.004 0.01 0.011 0.013 0.007 0 0 0.003 0.003 0.003 0.003 0.001 0.002 0.008 0.009 0.009 0.009 0.009 0.005 0.01 0.007 0.008 0.004 0.003 0.005 0.005 0.002 0.001 0.002 0.005 0.003 0.003 0.002 0.005 0.003 0.003 0.003 0.003 0.002 0.004 0.004 0.004 0.002 0.005 0.004 0.004 0.004 0.004 0.005 0.003 0.005 0.003 0 0 0 0.003 0.002 0.002 0.005 0.009 0.005 0.004 0.004 0.003 0.004 0.001 0.002 0.002 0.006 0.008 0.011 0.011 0.012 0.011 0.011 0.012 0.009 0.01 0.013 0.008 0.009 0.009 0.006 0.009 0.011 0.007 0.005 0.005 0.003 0.003 0.001 0.005 0.003 0.003 0.003 0.002 0.003 0 0.009 0.013 0.013 0.015 0.005 0.008 0.01 0.02 0.014 0.025 0.027 0.017 0.015 0.011 0.02 0.022 0.017 0.01 0.009 0.014 0.011 0.005 0.004 0.009 0.005 0.003 0.005 0.003 0.003 0 0.013 0.006 0.013 0.015 0.011 0.001 0.002 0.006 0.001 0.002 0.004 0 0.002 0 0 0.004 0.005 0.008 0.007 0.008 0.006 0.005 0.007 0.008 0.005 0.011 0.012 0.012 0.011 0.01 0.012 0.009 0.01 0.006 0.006 0.003 0.003 0.005 0.008 0.004 0.002 0.006 0.006 0.006 0.005 0.003 0.002 0.004 0.006 0.005 0.006 0.005 0.003 0.004 0.002 0.001 0.001 0.004 0.007 0.008 0.004 0.007 0.007 0.007 0.003 0.002 0.005 0.002 0.002 0.001 0.001 0.002 0.002 0 0.001 0.003 0.002 0.001 0.002 0.001 0 0 0.001 0.001 0.001 0.001 0 0 0.001 0.001 0.002 0.002 0.001 0 0 0 0 0.004 0.007 0.007 0.007 0.004 0 0.006 0.002 0.004 0.006 0.005 0.002 0.002 0.002 0.001 0.001 0.001 0.001 0.001 0 0 0 0.001 0.001 0.001 0.001 0.001 0.001 0 0.001 0.001 0 0 0 0.001 0 0 0.001 0 0.009 0.009 0.005 0.011 0.012 0.015 0.01 0.015 0.016 0.016 0.008 0.012 0.015 0.008 0.007 0.011 0.006 0.006 0.001 0.009 0.002 0.009 0.007 0.005 0.011 0.007 0.008 0.012 0.012 0.011 0.005 0.006 0.008 0.006 0.008 0.006 0.004 0.007 0.013 0.009 0.008 0.005 0.002 0.004 0.001 0.008 0.006 0.011 0.01 0.006 0.01 0.009 0.011 0.009 0.01 0.012 0.011 0.011 0.005 0.001 0.004 0.006 0.002 0.001 0.003 0.001 0.002 0.003 0.002 0 0 0 0 0 0 0.001 0.001 0 0.001 0.001 0 0 0.001 0 0.001 0.001 0.001 0.001 0.001 0.001 0.001 0.002 0.001 0.001 0.001 0.002 0.001 0.001 0.002 0 0.001 0.001 0 0.002 0.001 0 0 0 0 0 0 0.001 0 0 0.001 0.001 0 0 0 0 0 0 0 0.004 0.002 0.004 0.004 0.001 0 0.003 0.002 0.003 0.002 0.002 0.002 0.001 0.001 0.001 0.002 0.001 0.001 0 0.001 0.003 0.003 0.005 0.002 0.001 0.003 0.005 0.006 0.005 0.007 0.006 0.006 0.007 0.006 0.004 0.005 0.007 0.006 0.002 0.007 0.002 0.012 0.005 0.021 0.019 0.024 0.014 0.015 0.007 0.01 0.011 0.009 0.012 0.007 0.012 0.008 0.01 0.009 0.01 0.011 0.014 0.014 0.017 0.012 0.02 0.022 0.02 0.018 0.018 0.026 0.001 0.002 0.001 0.002 0.001 0.001 0.001 0.001 0 0 0 0 0 0 0 0 0 0 0 0 0 0 0 0 0 0 0 0 0 0 0 0 0.001 0.001 0.001 0 0.001 0 0 0 0 0 0 0 0 0 0 0 0 0 0 0 0 0.001 0 0 0.001 0.001 0.001 0.001 0.001 0.001 0.001 0 0.001 0.001 0 0.001 0.001 0 0.001 0.001 0.001 0 0 0 0 0 0 0 0.001 0 0 0 0 0 0 0 0 0 0 0 0 0 0 0 0 0 0 0 0 0 0 0 0 0 0 0 0 0 0 0 0 0 0 0 0 0 0 0 0 0 0 0 0 0 0.001 0.001 0.001 0.001 0.001 0 0.001 0.001 0 0 0 0 0 0 0 0 0.001 0 0 0.001 0 0.001 0 0 0 0 0 0 0 0 0 0 0 0 0 0 0 0 0 0 0 0 0 0 0 0 0 0 0 0 0 0 0 0 0 0 0.001 0.001 0.001 0.001 0 0 0 0 0 0 0 0 0 0 0 0 0 0 0 0 0 0 0 0 0 0 0 0 0 0 0 0 0 0 0 0.001 0.001 0.001 0 0 0 0 0 0.001 0.001 0.001 0.001 0.001 0 0 0.001 0 0 0 0 0 0 0 0 0 0 0 0 0.002 0.002 0.002 0.001 0.001 0 0 0 0 0.002 0 0.001 0 0 0 0 0 0 0 0 0 0 0 0 0 0 0 0 0 0 0 0 0 0 0 0 0 0 0 0 0 0 0 0 0 0 0.001 0.001 0 0 0.001 0.001 0.001 0.001 0.001 0.001 0.001 0.001 0.001 0.001 0.001 0.001 0.001 0.001 0.001 0.001 0.001 0 0.001 0.001 0.001 0.001 0.001 0.001 0.001 0.001 0 0.001 0 0.001 0.001 0 0 0 0 0 0 0 0 0 0 0 0 0 0 0 0 0 0 0 0 0 0 0 0.001 0.001 0 0.001 0.001 0 0.001 0.001 0.001 0.001 0.001 0.001 0.001 0.001 0.001 0.001 0.001 0.001 0 0 0 0 0 0 0 0 0 0 0 0 0 0 0 0 0 0 0 0 0 0 0 0 0 0 0 0 0 0 0 0 0 0 0 0 0 0 0 0 0 0 0 0 0 0 0 0 0 0 0 0 0.001 0.001 0.002 0.001 0.001 0 0 0 0 0 0 0 0 0 0 0 0 0.001 0 0 0.001 0.001 0.001 0.001 0.001 0.001 0.001 0.001 0.001 0.001 0.001 0.001 0 0 0 0 0 0 0 0 0 0 0 0 0 0 0 0 0.001 0.001 0.001 0.001 0.001 0 0 0 0 0 0 0 0 0 0 0 0 0 0.001 0.001 0 0.001 0.001 0.001 0 0 0 0 0 0 0 0 0 0 0 0 0 0.001 0 0 0 0 0 0 0 0 0 0 0 0 0 0 0 0 0 0 0 0 0 0 0 0 0 0 0 0 0 0 0 0 0 0 0 0 0 0 0 0 0 0 0 0 0 0.001 0.001 0.001 0 0.001 0.001 0.001 0.001 0.001 0.001 0.001 0.001 0 0 0.001 0.001 0.001 0.001 0.001 0.001 0.001 0.001 0.001 0.001 0.001 0.001 0 0.001 0 0 0 0 0 0 0 0 0.001 0.001 0.001 0 0 0 0 0 0 0 0 0 0 0.001 0.001 0.001 0.001 0 0.001 0 0 0 0 0 0 0 0 0 0 0 0 0 0 0 0 0 0 0 0 0 0 0 0 0 0 0 0 0 0 0 0 0 0 0 0 0 0 0 0 0 0 0 0.001 0.001 0.001 0.001 0.001 0.001 0.001 0.001 0.001 0.001 0.001 0.001 0.001 0.001 0 0 0.001 0 0 0.001 0.001 0.001 0 0 0 0 0 0.001 0.001 0.001 0 0.001 0.001 0.001 0.001 0.001 0.001 0.001 0.001 0.001 0.001 0.001 0.001 0.001 0.001 0.001 0.001 0 0.001 0.001 0.001 0.001 0.001 0.001 0.001 0.001 0.001 0 0.001 0.001 0.001 0.001 0 0 0 0 0 0 0 0 0 0 0 0.001 0 0.001 0 0 0.001 0.001 0 0.002 0.001 0.001 0.001 0.003 0.003 0 0 0.003 0.003 0.002 0.002 0.003 0.002 0.001 0.001 0.002 0.001 0.002 0 0.001 0.001 0 0 0 0 0.001 0.001 0.001 0.001 0.001 0.001 0.001 0.001 0.001 0.001 0.001 0.001 0.001 0.001 0.001 0.001 0.001 0 0.001 0.001 0 0 0 0 0 0 0.001 0.001 0 0 0.001 0.001 0 0 0.001 0.001 0.001 0.001 0.001 0.001 0.001 0.001 0.001 0.001 0.001 0 0.001 0.001 0.001 0.001 0.001 0 0.001 0.001 0.001 0.001 0.001 0.001 0.001 0.001 0.001 0.001 0 0 0 0 0 0.001 0.001 0.001 0 0 0 0 0 0 0 0 0 0 0 0 0 0 0 0 0 0 0 0 0 0.001 0.001 0 0 0.001 0.001 0.001 0.001 0.001 0.001 0.001 0.001 0.001 0 0 0.001 0.001 0.001 0.001 0.001 0.001 0.001 0.001 0 0 0 0 0 0 0 0 0 0 0 0 0 0 0 0 0.001 0.001 0 0.001 0 0.001 0.001 0.001 0 0 0 0.001 0 0.001 0 0.001 0.002 0.002 0.002 0 0.004 0.002 0.004 0.004 0.003 0.001 0.002 0.003 0.002 0 0.001 0.001 0 0 0 0 0 0 0 0 0 0 0 0 0 0 0 0 0 0 0 0.001 0.002 0.001 0.003 0.002 0.002 0.003 0.004 0.003 0 0 0 0.002 0.002 0.001 0.001 0.002 0.004 0.005 0.004 0.004 0.002 0.001 0.003 0.002 0.002 0.001 0.002 0.002 0.001 0 0.001 0.001 0.002 0.002 0.002 0 0 0 0 0 0 0 0.001 0 0 0.002 0.002 0.002 0.001 0.001 0.001 0.001 0 0.001 0.001 0.001 0.002 0 0 0.001 0 0 0.001 0 0 0 0 0 0 0 0 0 0 0 0 0 0 0 0.001 0.001 0.001 0.001 0.001 0 0.001 0 0 0 0 0 0 0 0 0.001 0 0 0.001 0.001 0.001 0.001 0.001 0 0 0 0 0.001 0.001 0.001 0 0 0 0 0 0 0.001 0 0.001 0.001 0.001 0.001 0.001 0 0 0 0 0 0.001 0.001 0.001 0.001 0.001 0.001 0.001 0.001 0.001 0 0 0 0 0 0 0.001 0 0 0.001 0 0 0 0.001 0.001 0.001 0 0.001 0 0 0 0.001 0.001 0.002 0.003 0.003 0 0 0 0.001 0.001 0.002 0.001 0.001 0.002 0.002 0.001 0.001 0.001 0.001 0 0 0 0 0 0.001 0 0.001 0.001 0.001 0.001 0.001 0.001 0.001 0.001 0.001 0.001 0.001 0.001 0.001 0.001 0 0.001 0.001 0.001 0.001 0.001 0.001 0.001 0.001 0.001 0 0 0 0 0 0 0.001 0.001 0.001 0.001 0.001 0.001 0.001 0 0.001 0.001 0.002 0.001 0 0.001 0.002 0.001 0.001 0.001 0.001 0.001 0.001 0.001 0.001 0 0 0.001 0 0 0 0 0 0.001 0 0 0.001 0.001 0.002 0.001 0.003 0.001 0.002 0.003 0.002 0.001 0.002 0.002 0.001 0.001 0.002 0.001 0.001 0.002 0.002 0.001 0.001 0.002 0.002 0.002 0.002 0.002 0.002 0.002 0.001 0.001 0.001 0.002 0.002 0 0.001 0.001 0 0 0 0 0 0.001 0 0 0 0 0 0 0 0.003 0.002 0.003 0.003 0.002 0.003 0.003 0.001 0.001 0.002 0.001 0.002 0.001 0.001 0.001 0.001 0.001 0.001 0.002 0.002 0.002 0.002 0.002 0.002 0.001 0.001 0.002 0.001 0.001 0.001 0.001 0 0.003 0.004 0.004 0.006 0.003 0.004 0.006 0.005 0.004 0.003 0.002 0.003 0.004 0.003 0.002 0.002 0.002 0.003 0.001 0.001 0.003 0.002 0.002 0.002 0.001 0.001 0.001 0.003 0.003 0.003 0.002 0.005 0.003 0.002 0.002 0.002 0.002 0.004 0.004 0.003 0.001 0.001 0.004 0.003 0.003 0.004 0.003 0.002 0.002 0.003 0.003 0.003 0.003 0.003 0.003 0.002 0 0.001 0.001 0.001 0.001 0.001 0.001 0.003 0.002 0.003 0.003 0.003 0.003 0.003 0.003 0.003 0 0 0.002 0.002 0.002 0.003 0 0.002 0.003 0.002 0 0.002 0.003 0.003 0.002 0.002 0.002 0.003 0.001 0 0 0.002 0.001 0.001 0 0.001 0.001 0.001 0 0 0.001 0.002 0.004 0.003 0.003 0.003 0.004 0.004 0.001 0.004 0.002 0.003 0.001 0.004 0.003 0.002 0.003 0.002 0.004 0.005 0.003 0.005 0.001 0.004 0.006 0.007 0.003 0.006 0.005 0.008 0.007 0.006 0.009 0.01 0.005 0.004 0.005 0.001 0.002 0.002 0.001 0.002 0.002 0.002 0.006 0.006 0.006 0.003 0.001 0 0.005 0.003 0.001 0.002 0.002 0.002 0.001 0 0.002 0.001 0 0.002 0.002 0.001 0.002 0.001 0.001 0.002 0.001 0.001 0.001 0.002 0.001 0.002 0.001 0.001 0.002 0.002 0.004 0.004 0.004 0.003 0.003 0.001 0.003 0.002 0.002 0.001 0 0.002 0 0.002 0.002 0 0.003 0.004 0.004 0.003 0.004 0.004 0.003 0.002 0.002 0.004 0.002 0.003 0.003 0.004 0.003 0.005 0.004 0.001 0.005 0.005 0.004 0.005 0.005 0.005 0.005 0.005 0.005 0.003 0.004 0.005 0.005 0.003 0.004 0.004 0.003 0.003 0.001 0.003 0.005 0.001 0.004 0.004 0.005 0.005 0.005 0.005 0.002 0.003 0.001 0.003 0.004 0.003 0.003 0.002 0.004 0.001 0.001 0.001 0.003 0.001 0 0.002 0.003 0.003 0.002 0.002 0.001 0 0.001 0.001 0.001 0 0 0.002 0.002 0.004 0.004 0 0.004 0.006 0.007 0.005 0.005 0.006 0.007 0.005 0.007 0.006 0.006 0.006 0.007 0.007 0.007 0.005 0.006 0.01 0.005 0.005 0.011 0.011 0.005 0.006 0.011 0.011 0.01 0.01 0.011 0.01 0.008 0.003 0.004 0.002 0 0.004 0.003 0.003 0.005 0.005 0.004 0.002 0.003 0.004 0.004 0.004 0.001 0.001 0.001 0.002 0.003 0.003 0.001 0.005 0.002 0.001 0.002 0.006 0.003 0.002 0.003 0.004 0.002 0.003 0.005 0.001 0.001 0.003 0 0 0.004 0.003 0 0.003 0.003 0.002 0.003 0.004 0.001 0.003 0.004 0.003 0.001 0.003 0.002 0.003 0.003 0.002 0.002 0.002 0.002 0.003 0.001 0.001 0.002 0.001 0.002 0 0 0.001 0.001 0.001 0.001 0 0 0 0 0.001 0.001 0.001 0.001 0.001 0.528 0.033 0.057 0.008 0.001 0.001 0 
0.029 0.007 0 0.002 0.048 0.021 0.04 0.159 0.313 0.3 0.269 0.193 0.54 1 0.524 0.18 0.127 0.106 0.066 0.06 0.049 0.076 0.05 0.026 0.025 0.043 0.049 0.07 0.068 0.039 0.03 0.044 0.061 0.039 0.038 0.024 0.03 0.024 0.017 0.017 0.018 0.018 0.018 0.02 0.018 0.007 0.037 0.034 0.06 0.058 0.067 0.056 0.076 0.063 0.09 0.082 0.052 0.06 0.112 0.133 0.06 0.085 0.113 0.177 0.115 0.095 0.073 0.084 0.079 0.064 0.026 0.052 0.06 0.06 0.055 0.055 0.056 0.036 0.011 0.017 0.028 0.026 0.029 0.02 0.024 0.028 0.056 0.048 0.036 0.027 0.043 0.041 0.04 0.033 0.039 0.041 0.066 0.113 0.099 0.04 0.023 0.092 0.045 0.039 0.041 0.032 0.051 0.041 0.055 0.034 0.023 0.001 0.007 0.012 0.007 0.006 0.003 0.012 0.035 0.01 0.039 0.018 0.02 0.01 0.001 0.007 0.022 0.028 0.029 0.008 0.028 0.024 0.031 0.036 0.036 0.034 0.027 0.037 0.033 0.068 0.068 0.057 0.078 0.076 0.047 0 0.062 0.075 0.093 0.066 0.027 0.053 0.039 0.027 0.031 0.013 0.007 0.007 0.021 0.025 0.014 0.022 0.023 0.011 0 0 0.001 0.001 0.001 0.01 0.002 0.006 0.009 0.004 0.008 0 0.009 0.015 0 0 0 0.052 0.054 0.03 0.041 0.067 0.078 0.09 0.09 0.087 0.057 0.062 0.047 0.034 0.001 0.008 0.008 0.013 0.005 0.002 0 0.002 0 0 0 0 0 0 0.002 0.004 0.002 0.002 0.012 0.015 0.015 0.012 0.01 0.021 0.036 0.051 0.029 0.071 0.028 0.014 0.001 0.008 0.04 0.052 0.054 0.086 0.067 0.098 0.097 0.092 0.08 0.048 0.063 0.019 0.045 0.02 0.023 0.018 0.017 0.016 0.012 0.002 0.001 0.003 0.003 0.002 0.002 0.001 0.002 0.003 0.001 0.003 0.003 0.005 0.003 0 0.008 0.006 0.017 0.017 0.014 0.013 0.019 0.016 0.014 0.019 0.025 0.012 0.017 0.016 0.013 0.018 0.026 0.006 0.003 0.006 0.012 0.013 0.025 0.011 0.019 0.02 0.031 0.03 0.023 0.038 0.042 0.038 0.042 0.049 0.029 0.045 0.069 0.044 0.048 0.065 0.06 0.04 0.026 0.061 0.074 0.047 0.04 0 0.005 0.018 0.029 0.03 0.031 0.03 0.038 0.031 0.028 0.028 0.022 0.031 0.036 0.048 0.052 0.044 0.038 0.024 0.026 0.01 0.027 0.029 0.024 0.024 0.029 0.015 0.013 0.039 0.013 0.012 0.023 0.022 0.019 0.023 0.017 0.014 0.016 0.019 0.017 0.017 0.013 0.012 0.011 0.012 0.008 0.025 0.017 0.017 0.023 0.024 0.016 0.015 0.017 0.012 0.012 0.026 0.019 0.019 0.031 0.03 0.028 0.003 0.004 0.005 0.005 0.003 0 0.024 0.011 0.006 0.005 0.004 0.004 0.006 0.004 0.007 0.003 0.01 0.011 0.011 0.011 0.016 0.008 0.006 0.013 0.005 0.003 0.007 0.007 0.003 0.001 0.008 0.006 0.004 0.008 0.011 0.01 0.008 0.009 0.012 0.008 0.01 0.003 0.005 0.006 0.005 0.008 0.005 0.002 0.006 0.008 0.005 0.002 0.003 0.006 0 0 0 0 0 0 0 0.008 0.014 0.011 0.007 0.006 0.015 0.009 0.007 0.013 0.014 0.021 0.027 0.027 0.028 0.047 0.041 0.047 0.038 0.03 0.038 0.047 0.038 0.027 0.029 0.036 0.033 0.025 0.013 0.012 0.013 0.01 0.009 0.014 0.013 0.012 0.014 0.015 0.015 0.016 0.016 0.037 0.048 0.047 0.047 0.046 0.062 0.061 0.068 0.067 0.068 0.055 0.021 0.03 0.026 0.043 0.037 0.028 0.027 0.016 0.017 0.025 0.016 0.009 0.01 0.013 0.006 0.005 0.004 0.015 0.044 0.025 0.031 0.041 0.023 0.019 0.001 0.012 0.004 0.001 0.008 0.006 0.005 0.012 0.005 0.002 0.009 0.012 0.006 0.01 0.008 0.006 0.009 0.01 0.008 0.005 0.007 0.018 0.021 0.031 0.018 0.018 0.02 0.026 0.014 0.007 0.004 0.005 0.008 0.005 0.005 0.006 0.006 0.008 0.008 0.005 0.006 0.003 0.005 0.009 0.009 0.006 0.016 0.006 0.024 0.008 0.013 0.006 0.008 0.025 0.013 0.007 0.011 0.011 0.015 0.017 0.019 0 0.001 0.001 0.004 0.003 0.001 0.004 0.004 0.002 0.003 0.003 0.001 0.002 0.002 0.001 0.001 0.001 0.001 0.001 0 0 0 0.002 0.005 0.007 0.007 0.009 0.001 0 0 0 0.015 0.013 0.011 0.011 0.009 0.006 0.011 0.001 0.001 0 0.005 0.004 0.002 0.003 0.001 0 0.002 0.001 0.001 0.001 0.002 0 0.001 0.001 0.002 0.001 0.001 0.001 0.001 0.001 0.002 0.002 0.001 0.002 0.002 0.005 0.003 0.003 0.009 0.021 0.027 0.014 0.026 0.031 0.023 0.023 0.036 0.04 0.027 0.029 0.035 0.038 0.03 0.027 0.028 0.014 0.022 0.009 0.028 0.008 0.024 0.02 0.013 0.02 0.02 0.025 0.04 0.042 0.039 0.034 0.031 0.029 0.015 0.029 0.025 0.016 0.02 0.026 0.027 0.025 0.008 0.002 0 0 0.016 0.011 0.022 0.019 0.011 0.022 0.015 0.038 0.017 0.009 0.036 0.022 0.014 0 0.002 0.004 0.011 0.005 0.001 0.003 0.004 0.006 0.008 0.004 0.004 0.002 0.004 0.003 0.002 0.002 0.004 0.007 0.001 0.001 0 0.001 0.001 0.002 0.001 0.001 0 0 0.001 0.001 0.001 0.001 0.001 0.001 0.001 0.001 0.001 0.001 0.002 0.002 0.001 0 0.002 0.001 0 0 0 0 0.001 0.001 0 0 0.002 0.001 0.001 0.001 0.001 0.001 0.001 0.001 0.001 0.002 0.002 0 0.008 0.004 0.014 0.014 0.005 0.005 0.003 0.013 0.003 0.006 0.002 0.007 0.006 0.006 0.006 0.01 0.006 0.005 0.01 0.008 0.007 0.004 0.002 0.007 0.009 0.012 0.012 0.011 0.012 0.013 0.012 0.012 0.016 0.012 0.009 0.012 0.014 0.01 0.011 0.014 0.008 0.034 0.017 0.069 0.068 0.069 0.048 0.045 0.039 0.048 0.044 0.027 0.018 0.022 0.035 0.021 0.025 0.009 0.014 0.02 0.015 0.012 0.02 0.013 0.02 0.051 0.06 0.071 0.074 0.064 0.018 0.006 0.002 0.031 0.023 0.023 0.013 0.014 0.023 0.016 0 0 0 0.04 0.045 0.046 0.045 0.048 0.083 0.052 0.09 0.086 0.165 0.075 0.091 0.074 0.111 0.074 0.056 0.104 0.103 0.115 0.123 0.147 0.11 0.08 0.079 0.075 0.062 0.04 0.102 0.068 0.046 0.041 0.078 0.058 0.071 0.07 0.083 0.06 0.051 0.084 0.058 0.038 0.041 0.02 0.026 0.029 0.025 0.023 0.025 0.029 0.029 0.018 0.012 0.019 0.006 0.002 0.008 0.008 0.007 0.013 0.006 0.009 0 0.004 0.009 0.009 0.008 0.004 0.007 0.005 0.011 0.028 0.032 0.026 0.018 0.019 0.029 0.017 0.018 0.017 0.017 0.012 0.01 0.003 0.008 0.022 0.014 0.013 0.015 0.012 0.013 0.008 0.037 0.009 0.005 0.004 0.001 0.014 0.006 0.008 0.014 0.022 0.024 0.017 0.034 0.012 0.007 0.004 0.006 0.001 0.004 0.007 0.008 0.006 0.006 0.008 0.007 0.004 0.003 0.004 0.01 0.003 0.004 0.013 0.013 0.004 0.018 0.014 0.005 0 0.006 0.011 0.016 0.011 0.004 0.011 0.008 0.011 0.014 0.008 0.01 0.006 0.002 0 0.001 0.003 0.003 0.003 0.004 0.001 0 0.001 0 0.001 0.001 0.001 0.003 0.003 0.004 0.011 0.008 0.009 0.012 0.015 0.013 0.017 0.03 0.018 0.016 0.013 0.026 0.03 0.024 0.024 0.016 0.01 0.009 0.005 0.005 0.003 0.002 0.003 0.003 0.001 0.003 0.001 0.001 0.001 0 0 0 0.001 0 0.003 0 0.001 0.004 0.002 0.002 0.002 0 0 0.01 0.018 0.014 0.022 0.017 0.012 0.005 0.006 0.011 0.014 0.016 0.016 0.015 0.024 0.024 0.022 0.026 0.021 0.019 0.011 0.01 0.005 0.007 0 0.005 0.005 0.008 0.003 0.005 0.004 0.004 0.004 0.003 0.003 0 0.004 0.002 0 0.001 0.002 0 0.004 0.004 0.004 0.006 0.009 0.016 0.007 0.011 0.014 0.008 0.006 0.006 0.009 0.008 0.005 0.005 0.006 0.007 0 0 0.003 0.004 0.005 0.006 0.002 0.005 0.008 0.005 0.003 0.004 0.01 0.01 0.012 0.011 0.013 0.003 0.013 0.018 0.014 0.01 0.014 0.022 0.013 0.01 0.018 0.019 0.01 0.013 0.004 0.012 0.01 0.01 0.01 0.007 0.009 0.011 0.008 0.008 0.008 0.005 0.005 0.007 0.007 0.006 0.004 0.005 0 0.001 0.001 0.009 0.006 0.005 0.005 0.005 0.004 0.002 0.002 0.001 0.001 0.002 0.002 0.002 0.003 0.001 0.002 0.003 0.005 0.004 0.007 0.005 0 0.002 0.001 0.004 0.006 0.004 0.001 0.006 0.006 0.004 0.002 0.005 0.002 0.004 0.004 0.005 0.006 0.005 0.007 0.005 0.003 0.003 0.002 0.002 0.003 0.004 0.006 0.003 0 0 0.001 0.001 0.001 0.001 0.001 0 0.003 0.005 0.004 0.005 0.005 0 0.003 0.004 0.001 0 0 0.004 0.005 0.002 0 0.002 0.005 0.003 0.002 0 0.004 0.003 0.002 0.001 0 0 0.001 0.001 0.001 0.001 0.001 0.001 0.001 0.001 0.005 0.005 0.005 0.003 0.003 0.001 0 0 0.003 0.002 0.002 0.004 0.003 0.005 0.005 0.002 0.005 0.004 0.002 0.002 0.002 0.004 0.002 0.008 0.008 0.008 0.008 0.008 0.005 0.005 0.005 0.008 0.004 0.004 0.003 0.004 0.004 0.004 0.004 0.003 0.003 0 0 0.001 0.003 0.001 0.002 0 0 0.002 0.002 0.002 0.007 0.007 0.008 0.004 0.004 0.01 0.012 0.013 0.014 0.017 0.008 0.011 0.008 0.01 0.013 0.012 0.009 0.008 0.007 0.006 0.004 0.003 0.003 0.001 0.002 0.004 0.003 0.004 0 0.009 0.006 0.008 0.01 0.009 0.003 0 0.007 0.004 0.001 0.005 0.004 0.002 0 0 0.004 0.004 0.004 0.005 0.004 0.003 0.004 0.004 0.004 0.002 0.001 0.005 0.007 0.007 0.004 0.006 0.006 0.005 0.006 0.005 0.002 0.002 0.004 0.003 0.001 0.001 0.003 0.003 0.003 0.001 0.001 0.001 0.001 0.003 0.003 0.002 0.003 0.002 0.004 0.002 0.002 0.002 0 0.005 0.008 0.006 0.004 0.005 0.006 0.005 0.005 0.002 0.001 0.004 0.003 0.002 0.002 0.003 0.001 0.001 0.001 0.001 0 0.001 0 0 0.001 0.001 0.001 0 0 0 0 0 0 0.002 0.003 0.001 0 0.001 0 0 0.001 0.003 0.004 0.004 0.002 0 0.004 0 0.001 0.003 0.002 0.001 0.003 0.003 0.002 0.003 0 0.001 0.002 0.001 0.001 0.001 0.001 0.001 0.001 0.001 0.001 0.001 0.001 0.001 0.001 0 0 0 0.001 0.001 0 0 0 0.004 0.004 0.003 0.006 0.008 0.01 0.009 0.01 0.014 0.015 0.005 0.007 0.008 0.005 0.003 0.005 0.004 0.008 0.003 0.006 0.003 0.007 0.005 0.004 0.006 0.005 0.007 0.007 0.008 0.009 0.003 0.008 0.007 0.003 0.008 0.007 0.004 0.005 0.006 0.006 0.003 0.003 0.006 0.004 0.002 0.007 0.003 0.008 0.008 0.007 0.007 0.006 0.006 0.006 0.006 0.005 0.005 0.004 0.003 0.001 0.003 0.004 0.004 0.004 0.003 0.002 0.003 0.003 0.002 0.002 0.001 0.003 0.002 0.001 0 0.001 0.001 0 0 0.001 0 0 0 0 0 0 0 0.001 0 0.001 0.001 0.001 0.001 0.001 0.001 0.001 0.001 0 0.001 0.001 0.001 0.001 0.001 0 0.001 0.001 0.001 0.001 0.001 0.001 0.001 0.001 0.001 0 0 0 0 0 0 0 0 0 0 0.003 0.002 0.003 0.001 0.002 0 0.003 0.005 0.002 0.002 0.001 0.003 0.003 0.002 0.002 0.003 0.002 0.002 0.002 0.001 0.002 0.003 0.003 0 0.002 0.004 0.004 0.004 0.004 0.001 0.004 0.004 0.003 0.002 0.004 0.004 0.001 0.001 0.002 0.003 0.002 0.008 0.006 0.013 0.012 0.013 0.008 0.008 0.004 0.006 0.007 0.006 0.006 0.005 0.006 0.005 0.003 0.005 0.005 0.004 0.007 0.009 0.011 0.007 0.011 0.017 0.015 0.016 0.014 0.011 0 0 0 0 0 0 0 0 0 0 0 0 0 0 0 0 0 0 0 0 0 0 0 0 0 0 0 0 0 0 0 0 0 0 0 0 0 0 0 0 0 0 0 0 0 0 0 0 0 0 0 0 0 0 0 0 0 0 0 0 0 0 0 0 0 0 0 0 0 0 0 0 0 0 0 0 0 0 0 0 0 0 0 0 0 0 0 0 0 0 0 0 0 0 0 0 0 0 0 0 0 0 0 0 0 0 0 0 0 0 0 0 0 0 0 0 0 0 0 0 0 0 0 0 0 0 0 0 0 0 0 0 0 0 0 0 0 0 0 0 0 0 0 0 0 0 0 0 0 0.001 0.001 0 0 0 0 0 0 0 0 0 0 0 0 0 0 0 0 0 0 0 0 0 0 0 0 0 0 0 0 0 0.001 0 0 0 0 0 0 0 0 0 0 0 0 0 0 0 0 0 0 0 0 0 0 0 0 0 0 0 0 0 0 0.001 0.001 0 0.001 0 0 0 0 0 0 0 0 0 0 0 0 0 0 0 0 0 0 0 0 0 0.001 0.001 0.001 0.001 0 0 0.001 0 0 0 0 0 0 0 0 0.001 0.001 0 0.003 0 0 0.002 0.002 0 0 0 0.001 0 0 0 0.001 0 0 0 0 0 0 0 0 0 0 0 0 0 0 0 0 0 0 0 0 0 0 0 0 0 0 0 0 0 0 0 0 0 0 0 0 0 0 0 0 0 0 0 0 0 0 0 0 0 0 0 0 0 0 0 0 0 0 0 0 0 0 0 0 0 0 0 0 0 0 0 0 0 0 0 0 0 0 0 0 0 0 0 0 0 0 0 0 0 0 0 0 0 0 0 0 0 0 0 0 0 0 0 0 0 0 0 0 0 0 0 0 0 0 0 0 0 0 0 0 0 0 0 0 0 0 0 0 0 0 0 0 0 0 0 0 0 0 0 0 0.001 0.001 0.001 0.001 0 0.001 0.001 0.001 0 0 0 0 0.001 0.001 0 0 0 0 0 0 0 0 0 0 0 0 0 0 0 0 0 0 0 0 0 0 0 0 0 0 0 0 0 0 0 0 0 0 0 0.001 0 0 0 0 0 0 0 0 0 0 0 0 0 0 0 0 0 0 0 0 0 0 0 0 0 0 0 0 0 0 0 0 0 0 0 0 0 0 0 0 0 0 0 0 0 0 0 0 0 0 0 0 0 0 0 0 0 0 0 0 0 0 0 0 0 0 0 0 0 0 0 0 0 0 0 0 0 0 0 0 0 0 0 0 0 0 0 0 0 0 0 0 0 0 0 0 0 0 0 0 0 0 0 0 0 0 0 0 0 0 0 0 0 0 0 0 0 0 0 0 0 0 0 0 0 0 0 0 0 0 0 0 0 0 0 0 0 0 0 0 0 0 0 0 0 0 0 0 0 0 0 0 0 0 0 0 0 0 0 0 0 0 0 0 0 0 0 0 0 0 0 0 0 0 0 0 0 0 0 0 0 0 0 0 0 0 0 0 0 0 0 0 0 0 0 0 0 0 0 0 0 0 0 0 0 0 0 0 0 0 0 0 0 0 0 0 0 0 0 0 0 0 0 0 0 0 0 0 0 0 0 0 0 0 0 0 0 0 0 0 0 0 0 0 0 0 0 0 0 0 0 0 0 0 0 0 0 0 0 0 0 0 0 0 0 0 0 0 0 0 0 0 0 0 0 0 0 0 0 0 0 0 0 0 0 0 0 0 0 0 0 0 0 0 0 0 0 0 0 0 0 0 0 0 0 0 0 0 0 0 0 0 0 0 0 0 0 0 0 0 0 0 0 0 0 0 0 0 0 0 0 0 0 0 0 0 0 0 0 0 0 0 0 0 0 0 0 0 0 0 0 0 0 0 0 0 0 0 0 0 0 0 0 0 0 0 0 0 0 0 0 0 0 0 0 0 0 0 0 0 0 0 0 0 0 0 0 0 0 0 0 0 0 0 0 0 0 0 0 0 0 0 0 0 0 0 0 0 0 0 0.001 0 0 0 0 0 0 0 0 0 0 0 0 0 0 0 0 0 0 0 0 0 0 0 0 0 0 0 0 0 0 0 0 0 0 0 0 0 0 0.002 0.001 0.001 0.001 0.001 0.001 0.001 0.002 0.001 0.002 0.002 0.002 0.002 0.001 0 0 0 0 0 0 0 0 0 0 0 0 0 0 0 0 0 0 0.001 0.001 0 0.001 0.001 0.001 0 0 0 0 0 0 0 0.001 0.001 0.001 0.001 0.001 0.001 0 0.002 0.002 0.002 0.002 0.002 0.001 0.002 0.002 0 0 0 0 0 0 0 0 0 0 0 0 0 0 0 0 0 0 0 0 0 0 0 0 0 0 0 0 0 0 0 0 0 0 0 0 0 0 0 0 0 0 0 0 0 0 0 0 0 0 0 0.001 0.001 0.001 0.001 0.001 0.001 0.001 0 0 0 0 0 0 0.001 0.001 0.001 0.001 0 0 0 0 0 0 0 0 0.002 0.002 0.001 0 0 0 0.002 0.002 0 0 0 0 0 0 0.002 0.001 0 0 0 0 0 0 0 0 0 0 0 0 0 0 0 0 0 0 0.003 0.003 0.003 0 0 0.001 0 0 0 0.001 0.001 0.001 0 0.001 0 0 0 0 0 0 0 0 0 0 0 0.001 0.001 0.001 0.001 0.001 0.001 0.001 0 0.001 0.001 0 0 0 0 0 0 0 0 0 0 0 0 0 0 0 0 0 0 0 0 0 0 0 0 0 0 0 0 0 0 0 0 0 0 0 0 0 0.001 0.001 0 0 0.001 0 0 0 0 0 0 0 0 0 0 0 0 0 0.001 0 0 0 0 0.001 0.001 0.001 0.001 0 0 0.001 0 0 0.001 0.001 0.001 0.001 0.001 0.002 0.001 0.002 0.001 0.001 0.001 0 0 0 0 0 0.001 0.001 0 0 0 0 0 0 0 0.001 0.001 0.001 0.001 0.001 0 0 0.001 0.001 0.001 0 0.001 0.001 0.001 0 0.001 0 0 0 0 0 0 0 0 0 0 0 0 0 0 0 0 0 0 0 0.001 0.001 0.001 0.001 0 0 0 0 0 0 0.001 0.001 0 0.001 0.001 0.001 0.001 0 0 0 0.001 0.001 0.001 0 0.001 0.002 0.002 0.002 0.002 0.002 0.002 0.002 0.001 0 0 0.001 0 0 0 0 0 0 0 0 0 0 0 0 0 0 0 0.002 0.002 0.002 0.002 0.002 0.001 0.002 0.002 0.002 0.002 0.001 0.002 0.001 0.001 0.001 0.001 0.002 0.002 0.002 0 0.001 0.002 0.001 0 0 0.001 0.001 0.001 0 0 0.001 0.001 0.002 0.001 0.001 0.001 0.001 0.002 0.001 0.001 0.002 0.002 0.002 0.002 0.001 0.001 0.001 0.001 0.001 0.001 0.001 0.001 0.001 0.001 0.001 0.001 0 0 0.002 0 0 0.001 0.001 0 0 0 0 0 0 0 0 0 0 0 0 0 0.001 0.001 0.002 0 0.002 0.002 0.001 0.001 0.002 0.002 0.001 0 0.002 0.001 0 0 0 0.002 0.002 0.002 0 0 0 0 0.001 0.002 0.002 0.002 0.001 0.002 0.001 0.001 0.001 0.001 0.001 0 0 0 0 0 0 0.001 0.001 0.002 0.002 0.002 0.001 0 0 0 0 0 0 0 0 0 0 0 0 0 0 0 0 0 0 0 0 0 0 0 0 0 0 0 0 0 0 0 0 0 0 0 0 0 0 0 0 0 0 0 0 0 0.001 0.001 0.002 0.001 0.001 0.002 0.001 0.001 0.002 0.002 0.002 0.001 0.001 0.001 0.001 0.001 0.002 0.002 0 0.002 0.002 0.001 0.002 0.002 0.002 0.002 0.002 0.002 0.002 0.002 0.002 0.002 0.002 0.001 0.001 0.002 0.002 0 0 0 0.001 0.001 0 0.002 0.002 0.002 0.002 0 0.002 0.002 0.002 0.002 0.001 0.002 0.002 0.002 0.002 0 0 0.002 0.001 0 0 0 0 0.001 0 0 0 0.001 0 0.001 0 0 0.001 0.001 0 0.001 0 0 0.001 0 0 0 0 0 0 0 0.001 0.001 0 0 0.001 0.001 0 0.001 0.001 0 0.001 0.002 0.003 0 0 0.001 0.001 0.002 0.002 0.002 0.002 0 0 0.001 0 0 0.001 0.001 0.001 0.001 0.001 0 0.001 0.002 0.002 0.002 0.002 0.002 0.001 0.001 0.002 0.001 0.001 0.001 0.002 0.001 0.001 0.001 0.002 0.002 0.001 0 0.002 0.002 0.002 0.002 0.002 0.001 0.001 0.001 0.001 0.001 0.001 0.001 0.001 0.002 0 0.002 0.001 0.002 0.002 0.002 0.002 0.001 0.002 0.001 0.001 0.002 0.002 0.002 0.002 0.002 0.002 0.002 0.001 0.002 0.002 0.002 0.001 0 0.001 0.002 0.001 0.001 0.001 0.001 0.001 0.001 0 0 0 0 0 0.302 0.017 0.026 0.008 0 0 0 
0.026 0.006 0 0 0.027 0.017 0.025 0.085 0.152 0.143 0.125 0.096 0.251 0.46 1 0.361 0.243 0.209 0.12 0.123 0.11 0.139 0.072 0.051 0.037 0.048 0.05 0.06 0.056 0.034 0.03 0.036 0.052 0.038 0.033 0.028 0.03 0.03 0.027 0.022 0.018 0.017 0.014 0.012 0.03 0.017 0.039 0.035 0.055 0.06 0.058 0.05 0.073 0.035 0.058 0.06 0.043 0.041 0.075 0.083 0.03 0.053 0.069 0.082 0.067 0.062 0.044 0.048 0.039 0.037 0.02 0.022 0.033 0.032 0.026 0.033 0.034 0.024 0.004 0.007 0.023 0.023 0.022 0.014 0.023 0.029 0.041 0.04 0.038 0.034 0.049 0.039 0.032 0.033 0.05 0.044 0.125 0.209 0.194 0.05 0.063 0.181 0.085 0.06 0.072 0.05 0.071 0.055 0.09 0.047 0.021 0.005 0.013 0.014 0.012 0.011 0.008 0.014 0.03 0.005 0.041 0.022 0.015 0.011 0.001 0.003 0.021 0.026 0.026 0.01 0.022 0.026 0.031 0.031 0.026 0.023 0.022 0.028 0.035 0.061 0.062 0.039 0.061 0.068 0.04 0 0.043 0.044 0.058 0.041 0.021 0.03 0.025 0.012 0.02 0.017 0.007 0.007 0.018 0.025 0.016 0.018 0.018 0.011 0 0.001 0.001 0 0.002 0.006 0.001 0.003 0.012 0.014 0.016 0 0.007 0.009 0 0 0 0.028 0.029 0.036 0.028 0.044 0.049 0.061 0.057 0.056 0.036 0.043 0.033 0.028 0.001 0.002 0.004 0.006 0.003 0.001 0 0.001 0.002 0 0 0 0 0.001 0.001 0.002 0.001 0.001 0.003 0.004 0.006 0.007 0.005 0.012 0.016 0.027 0.019 0.047 0.03 0.015 0.007 0.011 0.027 0.056 0.057 0.062 0.048 0.065 0.064 0.057 0.055 0.039 0.037 0.004 0.019 0.009 0.011 0.007 0.004 0.003 0.003 0.001 0 0.002 0.001 0.001 0.002 0 0.002 0.002 0.002 0.001 0.001 0.004 0.001 0 0.004 0.003 0.005 0.007 0.006 0.005 0.009 0.006 0.005 0.01 0.013 0.01 0.017 0.014 0.012 0.017 0.025 0.001 0.001 0.003 0.006 0.008 0.019 0.007 0.009 0.016 0.015 0.009 0.014 0.023 0.022 0.028 0.022 0.024 0.021 0.031 0.04 0.03 0.031 0.038 0.038 0.017 0.016 0.036 0.043 0.024 0.016 0 0.004 0.007 0.011 0.011 0.014 0.011 0.012 0.017 0.015 0.014 0.01 0.016 0.018 0.022 0.027 0.022 0.02 0.012 0.016 0.004 0.01 0.015 0.014 0.015 0.012 0.009 0.005 0.016 0.005 0.004 0.007 0.008 0.005 0.006 0.007 0.011 0.002 0.004 0.008 0.014 0.011 0.003 0.004 0.004 0.004 0.009 0.005 0.002 0.006 0.006 0.006 0.003 0.004 0.007 0.01 0.015 0.014 0.012 0.016 0.016 0.015 0.004 0.004 0.007 0.004 0 0 0.015 0.009 0.002 0.002 0.002 0.003 0.003 0.001 0.001 0.002 0.006 0.006 0.006 0.005 0.007 0.003 0.004 0.008 0.004 0.004 0.007 0.004 0.005 0.002 0.006 0.004 0.004 0.006 0.007 0.006 0.004 0.005 0.004 0.004 0.004 0.004 0.006 0.005 0.006 0.006 0.005 0.004 0.006 0.003 0.004 0.004 0 0.007 0 0 0 0 0 0 0.001 0.006 0.007 0.009 0.005 0.004 0.009 0.007 0.005 0.01 0.01 0.01 0.012 0.013 0.015 0.033 0.033 0.034 0.026 0.019 0.019 0.034 0.02 0.014 0.017 0.019 0.015 0.01 0.002 0.007 0.008 0.007 0.007 0.007 0.008 0.008 0.008 0.008 0.008 0.008 0.009 0.029 0.034 0.034 0.035 0.038 0.051 0.057 0.06 0.06 0.056 0.041 0.02 0.03 0.035 0.051 0.039 0.039 0.038 0.025 0.02 0.033 0.025 0.009 0.01 0.02 0.008 0.005 0.003 0.011 0.049 0.024 0.025 0.042 0.024 0.017 0 0.005 0.005 0.001 0.005 0.005 0.004 0.007 0.005 0.003 0.008 0.008 0.005 0.006 0.005 0.005 0.007 0.006 0.005 0.002 0.003 0.013 0.019 0.022 0.009 0.012 0.023 0.02 0.009 0.006 0.001 0.004 0.006 0.005 0.004 0.004 0.004 0.004 0.005 0.002 0.002 0.003 0.003 0.004 0.003 0.004 0.013 0.004 0.018 0.008 0.006 0.002 0.005 0.024 0.013 0.005 0.015 0.013 0.018 0.018 0.017 0 0 0 0.001 0.002 0.003 0.005 0.004 0.003 0.003 0.002 0.002 0.003 0.001 0.002 0.001 0 0 0.001 0 0 0 0.001 0.001 0.001 0.006 0.007 0.002 0.002 0 0 0.009 0.007 0.006 0.005 0.004 0.002 0.012 0 0 0 0.003 0 0.001 0.002 0 0 0 0 0 0 0 0 0 0 0 0 0.001 0.001 0.001 0.001 0.001 0.001 0.001 0.001 0.001 0 0.005 0.007 0.006 0.014 0.019 0.011 0.019 0.02 0.02 0.017 0.022 0.026 0.022 0.021 0.021 0.024 0.024 0.023 0.02 0.011 0.019 0.01 0.024 0.003 0.024 0.02 0.015 0.018 0.024 0.025 0.034 0.036 0.032 0.037 0.025 0.024 0.013 0.025 0.018 0.012 0.016 0.028 0.019 0.013 0.005 0.001 0 0 0.018 0.01 0.018 0.017 0.009 0.021 0.012 0.026 0.018 0.008 0.026 0.015 0.006 0 0.001 0.001 0.004 0.003 0 0.003 0.007 0.009 0.009 0.008 0.005 0.002 0.008 0.004 0.003 0.004 0.005 0.005 0.003 0.002 0.001 0.001 0 0.001 0.001 0.002 0.002 0.001 0 0 0 0 0.002 0 0.001 0.003 0.003 0.003 0 0.003 0.001 0.002 0.002 0.001 0.001 0 0 0 0 0 0 0 0 0 0 0 0 0 0 0 0 0.001 0.001 0.001 0.004 0.004 0.008 0.005 0.002 0.001 0.007 0.012 0.002 0.002 0.005 0.009 0.004 0.001 0.005 0.008 0.003 0.002 0.005 0.006 0.005 0.004 0.001 0.006 0.005 0.005 0.008 0.007 0.008 0.008 0.008 0.006 0.006 0.006 0.004 0.006 0.006 0.006 0.008 0.015 0.008 0.026 0.013 0.06 0.062 0.06 0.036 0.037 0.036 0.042 0.03 0.026 0.016 0.017 0.023 0.013 0.015 0.003 0.009 0.015 0.012 0.009 0.021 0.022 0.026 0.033 0.038 0.042 0.044 0.033 0.019 0.002 0 0.04 0.029 0.017 0.01 0.013 0.02 0.016 0 0 0 0.023 0.034 0.027 0.032 0.021 0.054 0.038 0.065 0.051 0.093 0.049 0.069 0.055 0.074 0.052 0.031 0.062 0.065 0.057 0.067 0.075 0.05 0.04 0.042 0.039 0.035 0.02 0.049 0.028 0.019 0.023 0.062 0.035 0.044 0.051 0.066 0.043 0.038 0.069 0.033 0.024 0.025 0.015 0.011 0.025 0.023 0.02 0.021 0.025 0.028 0.016 0.015 0.012 0.004 0.001 0.01 0.01 0.005 0.012 0.004 0.006 0.001 0.002 0.004 0.004 0.007 0 0.005 0.002 0.007 0.012 0.015 0.009 0.014 0.01 0.014 0.006 0.008 0.009 0.007 0.008 0.002 0.002 0.005 0.011 0.004 0.004 0.012 0.007 0.005 0.003 0.026 0.006 0.004 0.004 0.001 0.007 0.002 0.001 0.01 0.013 0.012 0.008 0.015 0.007 0.005 0.002 0.003 0 0.003 0.005 0.007 0 0.004 0.007 0.004 0.005 0.005 0.005 0.008 0.004 0.006 0.01 0.008 0.005 0.015 0.01 0.002 0 0.014 0.013 0.014 0.009 0.005 0.014 0.015 0.007 0.005 0.003 0.004 0.004 0.002 0 0.001 0.004 0.005 0.005 0.002 0.002 0 0.001 0.001 0.002 0.002 0.002 0.004 0.002 0.002 0.004 0.003 0.003 0.004 0.005 0.006 0.014 0.027 0.014 0.01 0.01 0.023 0.031 0.021 0.019 0.016 0.004 0.006 0.004 0.003 0.004 0.004 0.004 0.005 0 0.002 0 0.001 0 0 0 0 0 0 0.003 0 0 0.005 0.001 0 0.002 0.002 0 0.01 0.024 0.013 0.024 0.019 0.012 0.006 0.004 0.007 0.009 0.012 0.014 0.009 0.019 0.021 0.021 0.024 0.023 0.019 0.016 0.013 0.008 0.006 0.001 0.004 0.005 0.007 0.003 0.007 0.004 0.004 0.002 0.003 0.003 0.002 0.002 0.002 0 0 0 0 0.002 0.002 0.003 0.004 0.007 0.007 0.002 0.006 0.007 0.006 0.008 0.007 0.005 0.007 0.003 0.004 0.005 0.006 0 0 0.001 0.003 0.006 0.009 0.002 0.005 0.009 0.011 0.005 0.008 0.016 0.016 0.012 0.014 0.016 0.006 0.011 0.019 0.017 0.013 0.015 0.012 0.008 0.01 0.014 0.014 0.011 0.009 0.004 0.01 0.008 0.008 0.008 0.006 0.006 0.009 0.006 0.006 0.007 0.006 0.004 0.005 0.006 0.008 0.001 0.002 0 0.002 0 0.006 0.006 0.005 0.006 0.005 0.002 0.001 0.004 0.004 0.004 0.004 0 0.005 0.005 0.004 0.005 0.004 0.004 0.004 0.008 0.004 0.003 0.004 0.003 0.005 0.005 0.005 0.005 0.006 0.005 0.007 0.007 0.007 0.007 0.006 0.004 0.003 0.005 0.004 0.006 0.004 0.004 0.006 0.006 0.002 0.001 0.001 0.005 0.003 0 0 0.001 0.001 0 0.001 0.001 0 0.001 0.001 0.001 0.003 0.003 0.001 0.002 0.002 0.003 0.001 0.001 0.004 0.003 0.002 0.002 0.001 0.003 0.002 0.002 0 0.002 0.002 0.001 0.001 0.001 0 0.002 0.001 0.001 0.002 0.002 0.001 0.001 0.001 0.003 0.003 0.003 0.003 0.001 0 0 0 0.001 0 0 0.002 0.003 0.001 0.002 0.003 0.005 0.003 0.004 0.003 0.005 0.006 0.005 0.005 0.006 0.008 0.007 0.007 0.006 0.004 0.006 0.008 0.004 0.005 0.005 0.003 0.004 0.006 0.005 0.002 0.003 0.002 0.002 0.002 0.003 0.002 0.003 0.002 0.002 0.004 0 0.005 0.006 0.006 0.007 0.005 0.005 0.004 0.008 0.007 0.009 0.011 0.006 0.008 0.004 0.008 0.009 0.009 0.006 0.005 0.007 0.007 0.002 0.003 0.006 0.003 0.003 0.004 0.003 0.003 0 0.006 0.005 0.005 0.005 0.003 0 0 0.004 0.001 0.002 0.002 0.001 0.001 0 0.001 0.002 0.002 0.004 0.004 0.004 0.004 0.003 0.003 0.004 0.004 0.005 0.005 0.006 0.008 0.005 0.004 0.005 0.005 0.003 0.004 0.002 0.001 0.003 0.003 0.001 0.001 0.001 0 0.001 0.001 0.001 0.001 0.001 0.001 0 0.001 0.001 0.002 0.001 0.003 0.003 0.002 0.001 0.004 0.005 0.001 0.004 0.004 0.003 0.003 0.002 0.001 0 0 0.003 0.002 0.001 0.003 0.003 0.002 0.001 0.001 0.001 0.002 0.001 0 0.002 0.001 0.001 0.002 0.002 0.002 0.002 0.002 0.003 0.003 0.003 0.001 0 0.001 0 0 0.001 0.002 0.003 0.003 0.002 0 0.003 0 0 0.002 0.001 0 0 0.002 0.001 0.002 0.001 0.001 0.002 0.002 0.002 0 0.001 0.002 0.002 0.001 0.002 0.002 0.001 0.002 0.002 0 0.002 0.002 0.002 0 0 0 0 0.005 0.005 0.002 0.006 0.006 0.008 0.009 0.009 0.01 0.012 0.006 0.006 0.009 0.001 0.004 0.004 0.004 0.005 0.003 0.004 0.002 0.004 0.004 0.003 0.004 0.004 0.004 0.006 0.006 0.007 0.005 0.006 0.005 0.003 0.007 0.003 0.002 0.002 0.005 0.007 0.003 0.003 0.001 0.001 0.001 0.005 0.003 0.004 0.004 0.005 0.005 0.004 0.005 0.006 0.005 0.006 0.007 0.004 0.004 0.002 0.004 0.004 0.001 0 0.002 0.001 0.001 0.001 0.001 0.001 0.001 0 0.001 0 0.001 0.001 0.001 0.001 0.001 0 0 0.001 0.001 0.001 0.001 0.001 0.001 0.001 0.001 0.001 0.001 0.001 0.001 0.001 0.002 0.001 0.001 0.001 0.001 0.001 0.001 0.001 0.001 0 0 0 0 0 0 0 0 0 0 0 0 0 0.001 0.001 0 0 0.001 0.001 0 0.001 0 0.001 0.001 0.001 0.001 0.001 0.002 0.001 0.001 0.001 0.003 0.001 0.001 0.001 0.003 0.002 0.001 0.003 0.003 0.001 0.002 0.002 0.001 0.002 0.002 0.003 0.003 0.003 0.005 0.003 0.003 0.003 0.003 0.003 0.003 0.002 0.002 0.003 0.001 0.001 0.006 0.006 0.007 0.007 0.008 0.006 0.005 0.001 0.005 0.006 0.004 0.004 0.003 0.006 0.005 0.004 0.004 0.003 0.004 0.004 0.004 0.006 0.003 0.011 0.01 0.009 0.01 0.009 0.01 0 0 0 0 0 0 0 0 0 0 0 0 0 0 0 0 0 0 0 0 0 0 0 0 0 0 0 0 0 0 0 0 0 0 0 0 0 0 0 0 0 0 0 0 0 0 0 0 0 0 0 0 0 0 0 0 0 0 0 0 0 0 0 0 0 0 0 0 0 0 0 0 0 0 0 0 0 0 0 0 0 0 0 0 0 0 0 0 0 0 0 0 0 0 0 0 0 0 0 0 0 0 0 0 0 0 0 0 0 0 0 0 0 0 0 0 0 0 0 0 0 0 0 0 0 0 0 0 0 0 0 0 0 0 0 0 0 0 0 0 0 0 0 0 0 0 0 0 0 0 0 0 0 0 0 0 0 0 0 0 0 0 0 0 0 0 0 0 0 0 0 0 0 0 0 0 0 0 0 0 0 0 0 0 0 0 0 0 0 0 0 0 0 0 0 0 0 0 0 0 0 0 0 0 0 0 0 0 0 0 0 0 0 0 0 0 0 0 0 0 0 0 0 0 0 0 0 0 0 0 0 0 0 0 0 0 0 0 0 0 0 0 0 0 0 0 0 0 0 0 0 0 0 0 0 0 0 0 0 0 0 0 0 0 0 0 0 0 0 0 0 0 0 0 0 0 0 0 0 0 0 0 0 0 0 0 0 0 0 0 0 0 0 0 0 0 0 0 0 0 0 0 0 0 0 0 0 0 0 0 0 0 0 0 0 0 0 0 0 0 0 0 0 0 0 0 0 0 0 0 0 0 0 0 0 0 0 0 0 0 0 0 0 0 0 0 0 0 0 0 0 0 0 0 0 0 0 0 0 0 0 0 0 0 0 0 0 0 0 0 0 0 0 0 0 0 0 0 0 0 0 0 0 0 0 0 0 0 0 0 0 0 0 0 0 0 0 0 0 0 0 0 0 0 0 0 0 0 0 0 0 0 0 0 0 0 0 0 0 0 0 0 0 0 0 0 0 0 0 0 0 0 0 0 0 0 0 0 0 0 0 0 0 0 0 0 0 0 0 0 0 0 0 0 0 0 0 0 0 0 0 0 0 0 0 0 0 0 0 0 0 0 0 0 0 0 0 0 0 0 0 0 0 0 0 0 0 0 0 0 0 0 0 0 0 0 0 0 0 0 0 0 0 0 0 0 0 0 0 0 0 0 0 0 0 0 0 0 0 0 0 0 0 0 0 0 0 0 0 0 0 0 0 0 0 0 0 0 0 0 0 0 0 0 0 0 0 0 0 0 0 0 0 0 0 0 0 0 0 0 0 0 0 0 0.001 0.001 0.001 0.001 0.001 0.001 0.001 0.001 0.001 0.001 0.001 0.001 0.001 0.001 0 0 0 0 0 0 0 0 0 0 0 0 0 0 0 0 0 0 0 0 0 0 0 0 0 0 0 0 0 0 0 0 0 0 0 0 0 0 0 0 0 0.001 0 0 0 0 0 0 0 0 0 0 0 0 0 0 0 0 0 0 0 0 0 0 0 0 0 0 0 0 0 0 0 0 0 0 0 0 0 0 0 0 0 0 0 0 0 0 0 0 0 0 0 0 0 0 0 0 0 0 0 0 0 0 0 0 0 0 0 0 0 0 0 0 0 0 0 0 0 0 0 0 0 0 0 0 0 0 0 0 0 0 0.001 0.001 0 0 0.001 0.001 0.001 0 0.001 0.001 0.001 0.001 0.001 0.001 0.001 0.001 0.001 0.001 0 0 0.001 0 0 0 0 0 0 0 0 0.001 0.001 0.001 0.001 0.001 0 0.001 0 0 0 0.001 0 0 0 0 0 0 0 0 0 0 0 0 0 0 0 0 0 0 0 0 0 0 0 0 0 0 0 0 0 0 0 0 0 0 0 0 0 0 0 0 0 0 0 0 0 0 0 0 0 0 0 0 0 0 0 0 0 0 0 0 0 0 0 0 0 0 0 0 0 0 0 0 0 0 0 0 0 0 0 0 0 0 0 0 0 0 0 0 0 0 0 0 0 0 0 0 0 0 0 0 0 0 0 0 0 0 0 0 0 0 0 0 0 0 0 0 0 0 0 0 0 0 0 0 0 0 0 0 0 0 0 0 0 0 0 0 0 0 0 0 0 0 0 0 0 0 0 0 0 0 0 0 0 0 0 0 0 0 0 0 0 0 0 0 0 0 0 0 0 0 0 0 0 0 0 0 0 0 0 0 0 0 0 0 0 0 0 0 0 0 0 0 0 0 0 0 0 0 0 0 0 0 0 0 0 0 0 0 0 0 0 0 0 0 0 0 0 0 0 0 0 0 0 0 0 0 0 0 0 0.001 0 0 0 0 0 0 0 0 0.001 0 0.001 0 0.001 0 0 0 0 0 0 0 0 0 0 0 0 0 0 0 0 0 0 0 0 0 0 0 0 0 0 0 0 0 0 0 0 0 0 0 0 0 0 0 0 0 0 0 0 0 0 0 0 0 0 0 0 0 0 0 0 0 0 0 0 0 0 0 0 0 0 0 0 0 0 0 0 0 0 0 0 0 0 0 0 0 0 0 0 0 0 0 0 0 0 0 0 0 0 0 0 0 0 0 0 0.001 0.001 0.001 0.001 0.001 0 0 0 0 0 0 0 0 0.001 0 0 0 0 0 0 0 0 0 0 0 0 0 0 0 0 0 0 0 0 0 0 0 0 0 0 0 0 0 0 0 0 0 0 0 0 0 0 0 0 0 0 0 0 0 0 0 0 0 0 0 0 0 0 0 0 0 0 0 0 0 0 0 0 0 0 0 0 0 0 0 0 0 0 0 0 0 0 0 0 0 0 0 0 0 0 0 0 0 0 0 0 0 0 0 0 0 0 0 0 0 0 0 0 0 0 0 0 0 0 0 0 0 0 0 0 0 0 0 0 0 0 0 0 0 0 0 0 0 0 0 0 0 0 0 0 0 0 0 0 0 0 0 0 0 0 0 0 0 0 0 0 0 0 0 0 0 0 0 0 0 0 0.001 0 0 0 0 0 0 0 0 0 0 0 0 0 0 0 0 0 0 0 0 0 0 0 0 0 0 0 0 0 0 0 0 0 0 0 0 0 0 0 0 0 0 0 0 0 0 0 0 0 0 0 0 0 0 0 0 0 0 0 0 0 0 0 0 0 0 0 0 0 0 0 0 0 0 0 0 0 0 0 0 0 0 0 0 0 0 0 0 0 0 0 0 0 0 0 0 0 0 0 0 0 0 0 0 0 0 0 0 0 0 0.001 0.001 0.001 0.001 0.001 0.001 0.001 0.001 0.001 0.001 0 0.002 0.002 0.001 0.001 0.002 0.002 0.001 0.001 0.002 0.002 0 0 0 0 0 0 0 0 0 0 0 0 0 0 0 0 0 0 0 0 0 0 0 0.001 0.001 0.001 0.001 0.001 0.002 0 0 0.001 0.001 0.001 0.001 0.001 0 0 0 0 0 0 0 0 0 0 0 0 0 0 0 0 0 0 0 0 0 0 0 0 0 0 0 0 0 0 0 0 0 0 0 0 0 0 0.001 0 0.001 0.001 0.001 0.001 0.001 0.001 0.001 0 0 0 0 0 0 0 0 0 0 0 0 0 0 0 0 0 0 0 0.001 0.001 0.001 0 0 0 0 0 0 0 0 0 0 0 0 0 0 0 0.001 0 0.001 0.001 0 0.001 0.002 0.001 0.001 0.001 0.001 0.001 0.001 0.001 0 0 0 0.001 0.002 0.002 0.001 0.001 0.001 0.002 0.001 0.001 0.001 0.002 0.001 0.001 0.002 0.002 0.001 0.001 0.002 0.001 0.001 0.002 0.003 0 0.003 0.004 0.004 0.004 0.004 0.004 0.004 0.001 0.001 0.003 0.003 0.001 0.003 0.003 0.002 0.001 0.001 0.002 0.002 0.001 0.001 0.001 0.001 0 0.001 0.001 0.001 0.001 0.001 0.001 0.001 0.001 0.001 0 0 0.001 0 0 0 0 0 0 0 0 0 0 0 0 0 0 0 0 0 0 0 0 0 0 0 0 0 0 0 0 0 0 0 0 0 0 0 0 0 0 0 0 0 0 0 0 0 0 0 0 0 0 0 0 0 0.148 0.018 0.033 0.005 0 0 0 
0.064 0.006 0 0.003 0.025 0.018 0.032 0.084 0.131 0.115 0.117 0.093 0.168 0.248 0.535 1 0.69 0.564 0.339 0.344 0.268 0.349 0.207 0.136 0.094 0.124 0.12 0.095 0.127 0.07 0.065 0.06 0.117 0.084 0.066 0.059 0.066 0.069 0.053 0.041 0.04 0.041 0.039 0.049 0.05 0.032 0.065 0.088 0.159 0.157 0.138 0.121 0.196 0.103 0.09 0.114 0.111 0.076 0.112 0.108 0.056 0.082 0.085 0.097 0.106 0.097 0.05 0.064 0.079 0.073 0.033 0.042 0.057 0.056 0.054 0.064 0.059 0.043 0.012 0.023 0.044 0.042 0.053 0.025 0.046 0.049 0.08 0.072 0.069 0.069 0.103 0.09 0.068 0.073 0.105 0.096 0.297 0.576 0.529 0.117 0.177 0.515 0.236 0.17 0.211 0.153 0.202 0.16 0.275 0.121 0.081 0.011 0.021 0.028 0.023 0.014 0.005 0.024 0.049 0.025 0.079 0.051 0.048 0.029 0.002 0.009 0.037 0.051 0.054 0.02 0.041 0.05 0.058 0.068 0.055 0.052 0.047 0.052 0.063 0.127 0.132 0.082 0.112 0.135 0.081 0 0.084 0.079 0.094 0.059 0.03 0.052 0.03 0.025 0.042 0.028 0.011 0.012 0.028 0.045 0.026 0.031 0.036 0.018 0 0.002 0.002 0.004 0.004 0.023 0.013 0.015 0.019 0.017 0.027 0 0.017 0.025 0 0 0 0.054 0.058 0.057 0.047 0.06 0.068 0.081 0.077 0.073 0.048 0.041 0.044 0.043 0.004 0.01 0.012 0.015 0.005 0.004 0.002 0.001 0.003 0 0 0 0 0 0 0.005 0.002 0.003 0.012 0.01 0.012 0.012 0.008 0.021 0.04 0.057 0.027 0.077 0.041 0.021 0.019 0.031 0.055 0.148 0.158 0.113 0.076 0.114 0.112 0.097 0.091 0.053 0.069 0.017 0.044 0.02 0.026 0.018 0.008 0.005 0.003 0.001 0.001 0.001 0.001 0.001 0.001 0 0.001 0.001 0.001 0.002 0.002 0.004 0.003 0 0.006 0.005 0.011 0.01 0.006 0.006 0.014 0.011 0.006 0.016 0.032 0.018 0.031 0.031 0.029 0.034 0.047 0.004 0.001 0.006 0.018 0.012 0.03 0.015 0.023 0.026 0.039 0.026 0.032 0.037 0.039 0.038 0.038 0.048 0.039 0.05 0.069 0.045 0.06 0.068 0.069 0.046 0.028 0.069 0.08 0.044 0.042 0 0.007 0.026 0.038 0.039 0.04 0.037 0.042 0.04 0.035 0.029 0.024 0.034 0.038 0.042 0.051 0.045 0.048 0.036 0.035 0.011 0.031 0.032 0.031 0.029 0.032 0.017 0.015 0.031 0.016 0.014 0.02 0.02 0.017 0.019 0.018 0.015 0.01 0.014 0.017 0.025 0.018 0.014 0.014 0.017 0.008 0.031 0.017 0.01 0.023 0.025 0.02 0.021 0.024 0.022 0.024 0.034 0.022 0.032 0.047 0.047 0.048 0.005 0.007 0.007 0.007 0.004 0 0.032 0.018 0.007 0.006 0.002 0.001 0.003 0.001 0.002 0.004 0.007 0.012 0.011 0.01 0.013 0.002 0.007 0.018 0.01 0.005 0.017 0.015 0.01 0.008 0.016 0.013 0.017 0.01 0.021 0.015 0.014 0.016 0.014 0.013 0.014 0.005 0.017 0.013 0.016 0.018 0.016 0.014 0.014 0.012 0.011 0.007 0.002 0.015 0 0 0 0 0 0 0 0.018 0.022 0.028 0.011 0.008 0.025 0.018 0.012 0.029 0.03 0.032 0.038 0.048 0.049 0.087 0.082 0.087 0.064 0.056 0.072 0.088 0.062 0.051 0.048 0.059 0.053 0.036 0.02 0.016 0.023 0.021 0.012 0.018 0.022 0.021 0.02 0.02 0.021 0.027 0.023 0.082 0.09 0.09 0.088 0.086 0.111 0.118 0.125 0.117 0.127 0.083 0.058 0.061 0.057 0.094 0.084 0.071 0.066 0.052 0.049 0.079 0.05 0.031 0.037 0.057 0.027 0.022 0.011 0.028 0.121 0.065 0.068 0.098 0.066 0.055 0.003 0.015 0.028 0.005 0.022 0.021 0.013 0.021 0.018 0.01 0.027 0.026 0.014 0.017 0.019 0.019 0.022 0.018 0.021 0.013 0.022 0.04 0.051 0.059 0.033 0.038 0.045 0.047 0.025 0.013 0.006 0.006 0.005 0.003 0.007 0.005 0.005 0.005 0.005 0.003 0.003 0.006 0.008 0.018 0.02 0.014 0.033 0.007 0.037 0.016 0.024 0.014 0.007 0.05 0.036 0.012 0.042 0.035 0.045 0.045 0.04 0.002 0.001 0.002 0.007 0.006 0.005 0.014 0.007 0.004 0.006 0.002 0.002 0.003 0.004 0.001 0.003 0.002 0.002 0.004 0 0 0 0.004 0.017 0.02 0.014 0.021 0.008 0.007 0 0 0.02 0.021 0.025 0.026 0.018 0.01 0.036 0 0.001 0.006 0.011 0.005 0.002 0.009 0.005 0.004 0.003 0.005 0.004 0.002 0.002 0 0.002 0.002 0.001 0 0.003 0.003 0.004 0.004 0.004 0.001 0.004 0.004 0.005 0.002 0.004 0.006 0.007 0.024 0.039 0.028 0.047 0.057 0.051 0.041 0.067 0.067 0.036 0.047 0.064 0.068 0.05 0.055 0.044 0.021 0.047 0.024 0.051 0.012 0.052 0.031 0.025 0.048 0.051 0.049 0.078 0.077 0.07 0.091 0.053 0.061 0.034 0.066 0.048 0.036 0.045 0.06 0.049 0.042 0.017 0.008 0 0 0.044 0.03 0.048 0.041 0.027 0.049 0.042 0.064 0.042 0.023 0.057 0.036 0.034 0 0.007 0.009 0.027 0.015 0.006 0.006 0.018 0.03 0.025 0.025 0.017 0.011 0.025 0.016 0.007 0.008 0.012 0.015 0.009 0.007 0.006 0 0 0.006 0.006 0.008 0.003 0.002 0.002 0.003 0 0.001 0.002 0.002 0.002 0.003 0.002 0.002 0.002 0.002 0.002 0.003 0.002 0.001 0.002 0.002 0.002 0.002 0.001 0.001 0.001 0 0.001 0 0.001 0.001 0.002 0.002 0.001 0.001 0.001 0.003 0.003 0.002 0.015 0.01 0.017 0.021 0.007 0.01 0.013 0.033 0.008 0.01 0.014 0.021 0.011 0.013 0.01 0.02 0.012 0.008 0.015 0.02 0.016 0.011 0.004 0.014 0.013 0.019 0.023 0.026 0.025 0.027 0.026 0.029 0.027 0.024 0.026 0.035 0.025 0.021 0.033 0.035 0.019 0.056 0.03 0.12 0.127 0.125 0.083 0.082 0.078 0.092 0.085 0.057 0.046 0.049 0.079 0.04 0.032 0.016 0.029 0.037 0.03 0.027 0.062 0.041 0.057 0.041 0.05 0.059 0.053 0.07 0.055 0.013 0.005 0.084 0.06 0.047 0.023 0.025 0.033 0.024 0 0 0 0.024 0.024 0.026 0.034 0.03 0.044 0.039 0.093 0.064 0.088 0.059 0.092 0.069 0.074 0.069 0.047 0.088 0.098 0.07 0.071 0.084 0.079 0.057 0.051 0.051 0.045 0.025 0.066 0.042 0.025 0.033 0.083 0.057 0.072 0.069 0.09 0.061 0.055 0.096 0.061 0.044 0.06 0.031 0.025 0.048 0.047 0.046 0.048 0.047 0.056 0.034 0.025 0.034 0.012 0.003 0.024 0.022 0.019 0.031 0.009 0.017 0.004 0.006 0.008 0.003 0.012 0.006 0.01 0.005 0.005 0.019 0.024 0.018 0.013 0.014 0.023 0.01 0.017 0.019 0.013 0.018 0.006 0 0.002 0.014 0.014 0.006 0.019 0.014 0.014 0.014 0.032 0.013 0.005 0.002 0.003 0.006 0.003 0.007 0.014 0.016 0.017 0.011 0.026 0.013 0.008 0.004 0.001 0.003 0.008 0.011 0.012 0.003 0.01 0.013 0.008 0.012 0.012 0.009 0.015 0.013 0.017 0.02 0.018 0.015 0.024 0.018 0.012 0 0.023 0.019 0.03 0.021 0.011 0.027 0.023 0.009 0.015 0.003 0.001 0.002 0.002 0 0.005 0.004 0.006 0.006 0.006 0.003 0 0.001 0.001 0.006 0.004 0.005 0.006 0.002 0 0.009 0.001 0.005 0.01 0.01 0.01 0.018 0.029 0.019 0.016 0.015 0.035 0.051 0.044 0.043 0.028 0.02 0.011 0.009 0.006 0.004 0.004 0.005 0.005 0.001 0.002 0.001 0 0 0 0 0 0 0 0.005 0.001 0.001 0.004 0.006 0.002 0.003 0.001 0 0.017 0.027 0.021 0.045 0.031 0.019 0.01 0.012 0.017 0.017 0.021 0.03 0.034 0.037 0.041 0.045 0.045 0.036 0.035 0.026 0.016 0.008 0.01 0.002 0.011 0.015 0.015 0.007 0.015 0.011 0.011 0.008 0.008 0.007 0.004 0.006 0.004 0 0.001 0.003 0 0.003 0.003 0.004 0.007 0.012 0.009 0.007 0.012 0.01 0.008 0.012 0.008 0.003 0.007 0.004 0.005 0.006 0.01 0 0 0.004 0.005 0.008 0.006 0.005 0.006 0.01 0.012 0.006 0.009 0.024 0.018 0.025 0.019 0.027 0.013 0.023 0.035 0.025 0.022 0.037 0.033 0.017 0.017 0.032 0.031 0.022 0.016 0.009 0.019 0.015 0.016 0.016 0.016 0.012 0.017 0.013 0.013 0.005 0.004 0.008 0.01 0.012 0.016 0.005 0.008 0 0.003 0.003 0.009 0.007 0.004 0.007 0.005 0.002 0.002 0.003 0.001 0.002 0.002 0.001 0.003 0.002 0.003 0.006 0.004 0.003 0.002 0.01 0.006 0.001 0.001 0.001 0.001 0.004 0.003 0.002 0.003 0.004 0.003 0.002 0.002 0.002 0.005 0.004 0.003 0.007 0.003 0.003 0.006 0.005 0.003 0.003 0.002 0.005 0.005 0.006 0.004 0 0 0.002 0.001 0.003 0.002 0.001 0 0.001 0.002 0.002 0.002 0.003 0.002 0.002 0.002 0.003 0.001 0.001 0.001 0.003 0.002 0.001 0.002 0.003 0.002 0.003 0.001 0.002 0.002 0.003 0.002 0.002 0.001 0.003 0.001 0.002 0.004 0.003 0.002 0.002 0.001 0.001 0.001 0.002 0.004 0.002 0.002 0 0 0.002 0.002 0.003 0.003 0.004 0.004 0.003 0.004 0.005 0.003 0.005 0.004 0.005 0.001 0.002 0.005 0.006 0.009 0.008 0.011 0.009 0.006 0.006 0.009 0.007 0.005 0.004 0.007 0.006 0.007 0.006 0.002 0.004 0.001 0 0.007 0.005 0.005 0.005 0.006 0.005 0.005 0.001 0.005 0.01 0.009 0.01 0.002 0.003 0.005 0.017 0.014 0.02 0.015 0.01 0.012 0.006 0.009 0.014 0.011 0.01 0.006 0.009 0.011 0.007 0.007 0.009 0.007 0.004 0.005 0.007 0.003 0 0.009 0.007 0.011 0.012 0.005 0 0.001 0.008 0.006 0.005 0.007 0.006 0.004 0.001 0.002 0.005 0.007 0.007 0.005 0.007 0.004 0.006 0.006 0.006 0.005 0.006 0.007 0.007 0.008 0.007 0.007 0.005 0.004 0.004 0.006 0.003 0.003 0.005 0.005 0.003 0.003 0.004 0.004 0.004 0.003 0.003 0.003 0.003 0.002 0.001 0.001 0.001 0.001 0.004 0.003 0.001 0.001 0.002 0.003 0.005 0.007 0.007 0.008 0.005 0.004 0.005 0.002 0.002 0.004 0.003 0 0.001 0.002 0.003 0 0.002 0.001 0 0 0.001 0 0 0 0 0 0 0 0.001 0.001 0.002 0.002 0.002 0 0 0 0 0 0.001 0.003 0.006 0.007 0.006 0 0.008 0 0 0.007 0.006 0 0 0.004 0.001 0 0 0.001 0.001 0.001 0.001 0.001 0.001 0 0.001 0 0 0 0 0 0.001 0 0 0 0.001 0.001 0 0 0 0.006 0.006 0.003 0.007 0.009 0.012 0.012 0.013 0.012 0.015 0.009 0.007 0.007 0.006 0.002 0.004 0.003 0.003 0.003 0.007 0.003 0.007 0.005 0.003 0.007 0.006 0.005 0.007 0.007 0.007 0.002 0.006 0.007 0.006 0.008 0.002 0.003 0.004 0.008 0.007 0.004 0.002 0.003 0.003 0 0.007 0.004 0.007 0.007 0.008 0.008 0.009 0.01 0.007 0.005 0.009 0.006 0.007 0.006 0.001 0.003 0.006 0.002 0.001 0.002 0.002 0.002 0.001 0.001 0.003 0.002 0.001 0.001 0 0.002 0.002 0.002 0.002 0.001 0.002 0 0.001 0.001 0.001 0.001 0.001 0 0 0.001 0 0 0 0 0 0 0 0 0 0 0 0 0 0 0 0 0 0 0 0 0 0 0 0 0 0 0 0 0 0 0 0 0 0 0.003 0.002 0.003 0.003 0.001 0 0.003 0.005 0 0 0.001 0.002 0.002 0.001 0.003 0.002 0.001 0.003 0.001 0.001 0.002 0.003 0.001 0.002 0.002 0.002 0.005 0.006 0.004 0.006 0.007 0.006 0.006 0.003 0.006 0.005 0.007 0.006 0.006 0.005 0.002 0.008 0.005 0.017 0.015 0.018 0.008 0.009 0.006 0.009 0.007 0.008 0.01 0.01 0.007 0.005 0.006 0.011 0.01 0.012 0.012 0.014 0.013 0.01 0.019 0.032 0.028 0.027 0.027 0.027 0 0 0 0 0 0 0 0 0 0 0 0 0 0 0 0 0 0 0 0 0 0 0 0 0 0 0 0 0 0 0.001 0 0 0.001 0 0 0 0 0 0 0 0 0 0 0 0 0 0 0 0 0 0 0 0 0 0 0 0 0 0 0 0 0 0 0 0 0 0 0 0 0 0 0 0 0 0 0 0 0 0 0 0 0 0 0 0 0 0 0 0 0 0 0 0 0 0 0 0 0 0 0 0 0 0 0 0 0 0 0 0 0 0 0 0 0 0 0 0 0 0 0 0 0 0 0 0 0 0 0 0 0 0 0 0 0 0 0 0 0 0 0 0 0 0 0 0 0 0 0 0 0 0 0 0 0 0 0 0 0 0 0 0 0 0 0 0 0 0 0 0 0 0 0 0 0 0 0 0 0 0 0 0 0 0 0 0 0 0 0 0 0 0 0 0 0 0 0 0 0 0 0 0 0 0 0 0 0 0 0 0 0 0 0 0 0 0 0 0 0 0 0 0 0 0 0 0 0 0 0 0 0 0 0 0 0 0 0 0 0 0 0 0 0 0 0 0 0 0 0 0 0 0.001 0.002 0 0.004 0 0.001 0.001 0 0 0.001 0.001 0.001 0.001 0.001 0 0 0 0 0 0 0 0 0 0 0 0 0.001 0 0 0 0 0 0 0 0 0 0 0 0 0 0 0 0 0 0 0 0 0 0 0 0 0 0 0 0 0 0 0 0 0 0 0 0 0 0 0 0 0 0 0 0 0 0 0 0 0 0 0 0 0 0 0 0 0 0 0 0 0 0 0 0 0 0 0 0 0 0 0 0 0 0 0 0 0 0 0 0 0 0 0 0 0 0 0 0 0 0 0 0 0 0 0 0 0 0 0 0 0 0 0 0 0 0 0 0 0 0 0 0 0 0 0 0 0 0 0 0 0 0 0 0 0 0 0 0 0 0 0 0 0 0 0 0 0 0 0 0 0 0 0 0.001 0 0 0 0 0 0 0 0 0 0 0 0 0 0 0 0 0 0 0 0 0 0 0 0 0 0 0 0 0 0 0 0 0 0 0 0 0 0 0 0 0 0 0 0 0 0 0 0 0 0 0 0 0 0 0 0 0 0 0 0 0 0 0 0 0 0 0 0 0 0 0 0 0 0 0 0 0 0 0 0 0 0 0 0 0 0 0 0 0 0 0 0 0 0 0 0 0 0 0 0 0 0 0 0 0 0 0 0 0 0 0 0 0 0 0 0 0 0 0 0 0 0 0 0 0 0 0 0 0 0 0 0 0 0 0 0 0 0 0 0 0 0 0 0.001 0 0.001 0.001 0.001 0.001 0.001 0.001 0.001 0.001 0.001 0 0.001 0 0 0 0 0 0 0 0 0 0 0 0 0 0 0 0 0 0 0 0 0 0 0 0 0 0 0 0 0 0 0 0 0 0 0 0 0 0 0 0 0 0 0 0 0 0 0 0 0 0 0 0 0 0 0 0 0 0 0 0 0 0 0 0 0 0 0 0 0 0 0 0 0 0 0 0 0 0 0 0 0 0 0 0 0 0 0 0 0 0 0 0 0 0 0 0 0 0 0 0 0 0 0 0 0 0 0 0 0 0 0 0 0 0 0 0 0 0 0 0 0 0 0 0 0 0 0 0 0 0 0 0 0.001 0.001 0 0.001 0 0.001 0.001 0.001 0.001 0 0.001 0.001 0.001 0.001 0.001 0.001 0.001 0.001 0 0 0.001 0.001 0 0 0.001 0 0 0.001 0.001 0.001 0.001 0.002 0.002 0.001 0.001 0.002 0.001 0.001 0.002 0.002 0.001 0.001 0.002 0.002 0 0.001 0 0 0 0 0 0 0 0.001 0.001 0.001 0 0.001 0.001 0.001 0 0.001 0 0 0 0 0 0 0 0 0 0 0 0 0 0 0 0 0 0 0 0 0 0 0 0 0 0 0 0 0 0 0 0 0 0 0 0 0 0 0 0 0 0 0 0 0 0 0 0 0 0 0 0 0 0 0 0 0 0.001 0.001 0 0 0.001 0 0 0 0 0 0 0 0 0 0 0 0 0 0 0 0 0 0 0 0 0 0 0 0 0 0 0 0 0 0 0 0 0 0 0 0 0 0.001 0 0 0 0 0 0 0 0 0 0.001 0.001 0 0.001 0.001 0.001 0 0 0 0 0 0 0 0 0 0 0 0 0 0 0 0 0.001 0 0 0.001 0.001 0.002 0.002 0.002 0 0.001 0.001 0 0.001 0.001 0 0 0 0 0 0 0 0 0 0 0 0 0 0 0 0 0 0 0 0 0 0 0.002 0 0.002 0 0 0 0 0 0.001 0.001 0.001 0 0 0.001 0.002 0.001 0.001 0.001 0.001 0.001 0.001 0.003 0.002 0.001 0.002 0.002 0 0 0 0 0 0 0 0 0 0 0 0 0 0 0.001 0 0 0 0.001 0.001 0.001 0 0 0 0 0 0.001 0 0 0 0 0 0 0 0 0 0 0 0 0.001 0 0 0 0 0 0 0 0 0 0 0 0 0 0 0 0 0 0 0 0 0 0 0 0 0 0 0 0 0 0 0 0 0 0 0 0 0 0 0 0 0 0 0.001 0.001 0 0.001 0.001 0.001 0.001 0 0.001 0.001 0 0 0 0 0 0 0 0 0 0 0 0 0 0 0 0 0 0 0 0 0 0.001 0 0 0.001 0 0 0 0 0 0 0 0 0 0 0 0.001 0.001 0.001 0.002 0.002 0 0 0 0.001 0.001 0 0 0.001 0.001 0 0 0 0 0 0 0 0 0 0 0 0 0 0 0 0 0 0 0 0 0 0 0 0 0 0 0 0 0 0 0 0 0 0 0 0 0 0 0 0 0 0 0 0 0 0 0 0 0 0 0 0 0 0 0 0 0 0 0 0 0 0 0 0 0 0 0 0 0 0 0 0 0 0 0 0 0 0 0 0.001 0.001 0.001 0.001 0.002 0 0 0 0 0 0 0 0 0 0 0 0 0 0 0 0 0 0 0 0 0 0 0 0 0 0 0 0 0 0 0 0 0 0 0 0 0 0 0 0 0 0 0.001 0.001 0.001 0.001 0.001 0.001 0 0 0 0 0 0 0 0 0 0 0 0 0 0 0 0 0 0 0 0 0 0 0 0 0 0.002 0.003 0.003 0.003 0.002 0.001 0.003 0.003 0.001 0.001 0 0.001 0.001 0.002 0.001 0 0.001 0.001 0 0.001 0.001 0 0 0.001 0 0 0 0.002 0.003 0.003 0.003 0.003 0.001 0.003 0.003 0.003 0.003 0.002 0.002 0.002 0.002 0.002 0.002 0.003 0.003 0.003 0.001 0.003 0.003 0.002 0.001 0 0.001 0.001 0.001 0 0 0 0.003 0.003 0 0 0 0 0.001 0.001 0 0.001 0 0.001 0.001 0.001 0.001 0.001 0.001 0.001 0.001 0.001 0.001 0.001 0.001 0.002 0.002 0.001 0.001 0.003 0.001 0.001 0.003 0.003 0 0 0 0.001 0 0 0 0.002 0 0 0 0 0.002 0.002 0.002 0.002 0.002 0.002 0.002 0.003 0.003 0.002 0.001 0.001 0.001 0.003 0.002 0 0.002 0.003 0.003 0.003 0.004 0.002 0.001 0.001 0.003 0.003 0.002 0.004 0.005 0.004 0.004 0.001 0.007 0.008 0.002 0 0.001 0 0.001 0.001 0.001 0.001 0.002 0.003 0.003 0.003 0.003 0.001 0 0 0.001 0 0.001 0.001 0.001 0.001 0.001 0 0.001 0.001 0.001 0.001 0 0 0 0 0 0 0 0 0 0 0 0 0 0.001 0.001 0 0.001 0.001 0.001 0.001 0.001 0 0.001 0 0.001 0.001 0.001 0.001 0 0.001 0.001 0 0.001 0.002 0.001 0.002 0.002 0.002 0.002 0.002 0.003 0.003 0.003 0.003 0.003 0.002 0.003 0.004 0.003 0.004 0.004 0.003 0.002 0.003 0.002 0.003 0.003 0.003 0.003 0.002 0.003 0.003 0.003 0.003 0.003 0.003 0.002 0.003 0.002 0.003 0.002 0.001 0.001 0.001 0.003 0 0.003 0.003 0.001 0.003 0.002 0.003 0.003 0.003 0.002 0.001 0.002 0.001 0 0 0.001 0.001 0 0.001 0.001 0.001 0.002 0.001 0.001 0 0.002 0.001 0 0 0.002 0.002 0.003 0.003 0.003 0 0.006 0.007 0.005 0.002 0.002 0.003 0.005 0.003 0.005 0.005 0.004 0.006 0.005 0.006 0.006 0.003 0.006 0.008 0.007 0.007 0.011 0.009 0.004 0.002 0.01 0.012 0.012 0.012 0.014 0.014 0.006 0.003 0.009 0.001 0.001 0.005 0.004 0.002 0.003 0.004 0.002 0.001 0.003 0.001 0.003 0.002 0.002 0.002 0.001 0.002 0.001 0.001 0 0.003 0.001 0 0.001 0.004 0.001 0.001 0.001 0.002 0.001 0.001 0.001 0.001 0.001 0.001 0.001 0.001 0.001 0.001 0.001 0.001 0.002 0.002 0.002 0.002 0.001 0.002 0.002 0.002 0.001 0.003 0.003 0.003 0.003 0.003 0.003 0.003 0.003 0.003 0.003 0.002 0.003 0.001 0.002 0.001 0.001 0.001 0.002 0.001 0.001 0.001 0 0 0 0.001 0.001 0.001 0.001 0 0.129 0.042 0.069 0.005 0 0 0.001 
0.077 0.004 0 0.002 0.029 0.016 0.017 0.067 0.108 0.086 0.088 0.07 0.111 0.206 0.431 0.781 1 0.655 0.397 0.406 0.338 0.42 0.243 0.161 0.107 0.15 0.139 0.087 0.128 0.073 0.074 0.065 0.12 0.1 0.088 0.07 0.081 0.084 0.059 0.051 0.049 0.057 0.053 0.064 0.068 0.033 0.071 0.116 0.171 0.175 0.153 0.139 0.215 0.112 0.099 0.112 0.117 0.071 0.102 0.101 0.065 0.081 0.081 0.088 0.093 0.087 0.046 0.067 0.076 0.056 0.017 0.038 0.052 0.051 0.048 0.049 0.05 0.031 0.02 0.021 0.048 0.043 0.046 0.031 0.046 0.057 0.105 0.095 0.089 0.083 0.131 0.094 0.087 0.095 0.137 0.096 0.464 0.855 0.759 0.156 0.257 0.717 0.35 0.243 0.249 0.198 0.259 0.201 0.313 0.167 0.104 0.014 0.025 0.036 0.026 0.019 0.016 0.03 0.069 0.025 0.095 0.059 0.061 0.041 0.003 0.009 0.041 0.047 0.051 0.03 0.048 0.052 0.063 0.065 0.064 0.056 0.054 0.069 0.066 0.137 0.143 0.099 0.127 0.142 0.088 0 0.089 0.078 0.091 0.07 0.032 0.05 0.042 0.03 0.044 0.023 0.017 0.011 0.028 0.039 0.027 0.033 0.034 0.016 0 0.001 0.002 0.003 0.002 0.021 0.011 0.013 0.015 0.017 0.027 0 0.023 0.02 0 0 0 0.067 0.072 0.078 0.056 0.059 0.07 0.083 0.078 0.078 0.054 0.048 0.053 0.046 0.005 0.009 0.014 0.018 0.01 0.005 0.006 0.003 0.007 0 0 0 0.006 0.003 0.002 0.007 0.005 0.005 0.015 0.016 0.008 0.008 0.008 0.022 0.034 0.05 0.028 0.068 0.044 0.023 0.017 0.033 0.072 0.204 0.233 0.136 0.09 0.132 0.12 0.098 0.095 0.07 0.059 0.009 0.037 0.014 0.017 0.013 0.008 0.007 0.006 0.003 0.003 0.003 0.003 0.002 0.002 0.001 0.003 0.003 0.002 0.002 0.002 0.004 0.001 0 0.007 0.008 0.014 0.012 0.01 0.01 0.022 0.012 0.01 0.022 0.022 0.015 0.02 0.022 0.021 0.028 0.042 0.002 0.001 0.003 0.014 0.015 0.026 0.008 0.018 0.021 0.031 0.021 0.025 0.04 0.039 0.043 0.045 0.044 0.036 0.055 0.063 0.048 0.052 0.057 0.058 0.04 0.027 0.052 0.065 0.033 0.039 0 0.006 0.015 0.035 0.034 0.035 0.034 0.04 0.036 0.031 0.032 0.023 0.032 0.035 0.042 0.05 0.043 0.041 0.029 0.035 0.012 0.043 0.039 0.028 0.03 0.033 0.017 0.011 0.028 0.01 0.008 0.02 0.017 0.017 0.019 0.019 0.02 0.013 0.019 0.019 0.02 0.015 0.004 0.013 0.015 0.014 0.026 0.017 0.011 0.022 0.028 0.016 0.022 0.023 0.021 0.028 0.035 0.023 0.03 0.062 0.061 0.057 0.005 0.007 0.008 0.006 0.004 0 0.029 0.02 0.006 0.005 0 0.001 0.002 0 0.003 0.004 0.008 0.01 0.009 0.017 0.015 0.007 0.014 0.016 0.01 0.007 0.015 0.017 0.02 0.009 0.018 0.025 0.023 0.019 0.026 0.024 0.022 0.019 0.024 0.026 0.023 0.013 0.026 0.015 0.027 0.029 0.022 0.024 0.024 0.021 0.018 0.012 0.007 0.012 0.001 0.001 0 0 0.001 0.001 0 0.015 0.022 0.027 0.015 0.01 0.024 0.024 0.025 0.032 0.032 0.038 0.052 0.059 0.062 0.101 0.098 0.101 0.067 0.059 0.085 0.102 0.069 0.059 0.054 0.068 0.065 0.046 0.031 0.028 0.035 0.03 0.023 0.031 0.033 0.028 0.03 0.032 0.025 0.032 0.034 0.094 0.102 0.101 0.108 0.098 0.127 0.138 0.142 0.131 0.14 0.108 0.072 0.092 0.081 0.12 0.102 0.096 0.082 0.055 0.071 0.087 0.054 0.032 0.034 0.053 0.026 0.024 0.019 0.046 0.17 0.079 0.091 0.125 0.089 0.063 0.001 0.024 0.025 0.003 0.019 0.013 0.008 0.017 0.016 0.011 0.023 0.022 0.025 0.026 0.029 0.023 0.021 0.027 0.026 0.018 0.019 0.052 0.073 0.084 0.047 0.052 0.062 0.054 0.031 0.019 0.005 0.007 0.011 0.004 0.007 0.007 0.007 0.008 0.008 0.009 0.009 0.008 0.012 0.016 0.018 0.015 0.037 0.016 0.039 0.027 0.024 0.011 0.017 0.063 0.048 0.01 0.035 0.033 0.047 0.056 0.048 0.003 0.006 0.001 0.011 0.011 0.01 0.022 0.016 0.012 0.013 0.01 0.011 0.011 0.013 0.007 0.008 0.007 0.006 0.008 0 0 0 0.008 0.021 0.023 0.026 0.028 0.012 0.007 0 0 0.017 0.022 0.028 0.024 0.017 0.008 0.032 0.004 0.002 0.005 0.01 0.005 0.004 0.005 0.002 0.004 0.003 0.003 0.002 0.003 0.002 0.001 0.002 0.002 0.003 0.002 0.008 0.008 0.007 0.007 0.009 0.003 0.008 0.007 0.009 0.007 0.008 0.009 0.008 0.028 0.041 0.038 0.06 0.073 0.067 0.056 0.081 0.087 0.053 0.062 0.085 0.09 0.063 0.078 0.057 0.039 0.07 0.034 0.069 0.018 0.059 0.048 0.035 0.058 0.057 0.059 0.089 0.091 0.087 0.107 0.068 0.077 0.046 0.08 0.069 0.051 0.064 0.082 0.066 0.053 0.031 0.002 0 0 0.058 0.039 0.058 0.047 0.038 0.057 0.045 0.067 0.05 0.017 0.065 0.053 0.04 0 0.005 0.01 0.026 0.008 0.002 0.009 0.02 0.034 0.022 0.023 0.017 0.014 0.026 0.014 0.012 0.012 0.007 0.017 0.01 0.005 0.005 0.002 0 0.007 0.003 0.004 0.001 0.003 0.005 0.004 0.004 0.007 0.008 0.006 0.005 0.01 0.006 0.006 0.003 0.005 0.004 0.004 0.004 0 0.002 0 0 0 0 0 0.001 0.002 0.002 0 0.003 0.002 0.004 0.005 0.003 0.002 0.004 0.004 0.004 0.004 0.017 0.005 0.02 0.017 0.008 0.012 0.023 0.041 0.016 0.024 0.014 0.028 0.024 0.026 0.02 0.033 0.022 0.016 0.021 0.027 0.018 0.009 0.01 0.015 0.019 0.022 0.021 0.022 0.022 0.025 0.023 0.027 0.025 0.022 0.023 0.025 0.03 0.025 0.033 0.043 0.024 0.07 0.041 0.143 0.145 0.143 0.11 0.108 0.089 0.104 0.1 0.072 0.048 0.046 0.088 0.061 0.031 0.009 0.027 0.035 0.027 0.022 0.082 0.059 0.076 0.046 0.058 0.06 0.059 0.055 0.078 0.022 0.002 0.104 0.079 0.051 0.03 0.029 0.032 0.024 0 0 0 0.013 0.017 0.019 0.023 0.011 0.035 0.026 0.077 0.052 0.081 0.055 0.083 0.057 0.063 0.063 0.044 0.09 0.095 0.078 0.073 0.072 0.056 0.042 0.055 0.055 0.048 0.037 0.074 0.043 0.034 0.033 0.071 0.042 0.055 0.063 0.076 0.049 0.053 0.081 0.052 0.041 0.072 0.042 0.021 0.066 0.062 0.058 0.055 0.066 0.068 0.042 0.049 0.043 0.018 0.005 0.03 0.032 0.02 0.038 0.009 0.012 0.005 0.005 0.008 0.003 0.008 0.007 0.009 0.009 0.01 0.021 0.023 0.019 0.016 0.017 0.023 0.016 0.019 0.021 0.016 0.013 0.009 0.003 0.004 0.008 0.005 0.003 0.007 0.009 0.006 0.008 0.018 0.005 0.003 0.003 0 0.005 0.001 0.001 0.006 0.015 0.018 0.007 0.025 0.011 0.005 0.002 0.004 0.005 0.005 0.009 0.009 0.005 0.006 0.011 0.012 0.011 0.011 0.011 0.012 0.013 0.015 0.021 0.016 0.014 0.034 0.023 0.013 0 0.04 0.038 0.039 0.029 0.019 0.022 0.028 0.01 0.015 0.007 0.008 0.004 0.004 0 0.004 0.007 0.007 0.006 0.007 0.003 0 0.003 0.002 0.005 0.005 0.004 0.005 0.004 0.01 0.005 0.007 0.014 0.005 0.006 0.011 0.019 0.03 0.012 0.016 0.016 0.048 0.069 0.059 0.052 0.031 0.025 0.015 0.01 0.007 0.006 0.009 0.007 0.006 0.003 0.002 0.002 0.002 0.002 0.002 0.001 0.002 0.002 0.002 0.005 0.003 0.003 0.008 0.006 0.004 0.003 0 0 0.018 0.029 0.019 0.059 0.05 0.028 0.015 0.011 0.019 0.017 0.016 0.035 0.027 0.047 0.059 0.066 0.072 0.06 0.052 0.038 0.022 0.014 0.014 0 0.009 0.011 0.011 0.004 0.012 0.008 0.007 0.003 0.003 0.002 0.005 0.006 0.002 0 0 0.001 0 0.003 0.001 0.001 0.005 0.011 0.011 0.012 0.013 0.012 0.012 0.015 0.013 0.007 0.009 0.008 0.009 0.011 0.011 0 0 0.008 0.012 0.014 0.015 0.007 0.013 0.017 0.019 0.012 0.017 0.029 0.023 0.025 0.019 0.03 0.006 0.023 0.044 0.028 0.025 0.034 0.039 0.023 0.02 0.032 0.046 0.035 0.023 0.014 0.03 0.019 0.024 0.025 0.019 0.018 0.023 0.016 0.017 0.012 0.007 0.012 0.016 0.019 0.024 0.002 0.004 0 0.007 0.006 0.009 0.012 0.006 0.014 0.01 0.005 0.004 0.007 0.005 0.006 0.007 0.003 0.006 0.006 0.006 0.007 0.006 0.006 0.008 0.016 0.011 0.002 0.003 0.002 0.001 0.007 0.004 0.002 0.008 0.011 0.007 0.007 0.008 0.008 0.009 0.009 0.004 0.009 0.007 0.008 0.007 0.009 0.009 0.007 0.003 0.002 0.006 0.013 0.005 0 0 0 0 0.002 0.002 0 0.001 0.002 0.002 0.002 0.004 0.005 0.002 0.003 0.004 0.003 0.002 0.001 0.005 0.004 0.001 0 0.001 0.007 0.004 0.004 0.002 0.005 0.004 0.001 0.002 0.002 0.002 0.002 0.001 0.002 0.002 0.002 0.002 0.002 0.003 0.003 0.003 0.002 0.006 0.002 0.002 0 0 0.002 0 0 0.005 0.008 0.006 0.005 0.008 0.009 0.008 0.007 0.008 0.01 0.01 0.008 0.009 0.011 0.012 0.014 0.014 0.011 0.007 0.01 0.013 0.009 0.007 0.009 0.008 0.008 0.007 0.006 0.004 0.003 0.003 0.002 0.003 0.003 0.003 0.005 0.003 0.002 0.009 0 0.011 0.014 0.013 0.014 0.004 0.005 0.007 0.013 0.008 0.016 0.013 0.01 0.013 0.009 0.011 0.013 0.011 0.01 0.009 0.005 0.013 0.005 0.003 0.005 0.004 0.006 0.006 0.005 0.007 0 0.008 0.01 0.009 0.009 0.006 0.003 0.004 0.006 0.004 0.005 0.006 0.003 0.004 0 0 0.006 0.005 0.005 0.004 0.006 0.006 0.007 0.004 0.006 0.005 0.005 0.006 0.006 0.008 0.005 0.006 0.007 0.003 0.001 0.003 0.001 0.003 0.003 0.003 0.001 0.002 0.002 0.002 0.002 0.001 0.001 0.002 0.001 0.002 0.002 0.002 0.003 0.003 0.002 0.003 0.001 0.003 0.001 0.006 0.007 0.006 0.004 0.004 0.007 0.007 0.004 0.002 0.001 0.002 0.003 0.003 0.002 0.003 0.002 0.001 0 0.001 0 0.001 0 0 0 0 0 0 0 0 0.001 0.001 0.001 0.002 0.003 0.002 0 0 0 0 0.005 0.005 0.006 0.006 0.005 0 0.003 0.001 0 0.002 0.001 0.001 0.002 0.005 0.003 0.003 0.002 0.003 0.003 0.001 0.001 0.001 0.002 0.001 0.001 0 0.001 0.001 0.001 0.001 0.001 0 0.001 0.001 0.001 0.001 0.001 0.001 0 0.007 0.006 0.004 0.01 0.01 0.009 0.008 0.008 0.011 0.012 0.007 0.008 0.008 0.005 0.004 0.006 0.007 0.009 0.002 0.01 0.003 0.008 0.007 0.007 0.012 0.006 0.007 0.012 0.011 0.012 0.005 0.005 0.011 0.003 0.005 0.008 0.006 0.004 0.009 0.007 0.005 0.005 0.006 0.004 0 0.009 0.002 0.011 0.01 0.006 0.01 0.006 0.008 0.009 0.01 0.01 0.01 0.008 0.006 0.002 0.005 0.008 0.002 0.003 0.003 0.005 0.005 0.003 0.002 0 0 0 0 0 0 0 0.003 0 0 0 0.001 0 0 0 0 0 0.001 0 0 0 0.001 0.001 0.001 0 0.001 0.001 0.002 0.001 0.001 0.001 0.002 0.001 0.001 0.001 0.001 0 0 0 0 0 0 0.001 0.001 0 0.001 0 0.001 0 0 0 0.002 0.001 0 0.003 0.001 0.003 0.003 0.001 0.001 0.004 0.003 0 0 0.002 0.001 0 0 0.002 0.004 0.001 0.002 0.001 0.003 0.005 0.006 0.004 0.003 0.002 0.003 0.004 0.004 0.006 0.007 0.005 0.009 0.008 0.007 0.008 0.008 0.006 0.008 0.008 0.005 0.002 0.011 0.008 0.014 0.013 0.016 0.013 0.013 0.01 0.01 0.01 0.005 0.012 0.008 0.011 0.012 0.01 0.008 0.011 0.01 0.011 0.012 0.01 0.009 0.013 0.025 0.026 0.027 0.028 0.033 0 0 0 0 0 0 0 0 0 0 0 0 0 0 0 0 0 0 0 0 0 0 0 0 0 0 0 0 0 0 0 0 0 0 0 0 0 0 0 0 0 0 0 0 0 0 0 0 0 0 0 0 0 0 0 0 0 0 0 0 0 0 0 0 0 0 0 0 0 0 0 0 0 0 0 0 0 0 0 0 0 0 0 0 0 0 0 0 0 0 0 0 0 0 0 0 0 0 0 0 0 0 0 0 0 0 0 0 0 0 0 0 0 0 0 0 0 0 0 0 0 0 0 0 0 0 0 0 0 0 0 0 0 0 0 0 0 0 0 0 0 0 0 0 0 0 0 0 0 0 0 0 0 0 0 0 0 0 0 0 0 0 0 0 0 0 0 0 0 0 0 0 0 0 0 0 0 0 0 0 0 0 0 0 0 0 0 0 0 0 0 0 0 0 0 0 0 0 0 0 0 0 0 0 0 0 0 0 0 0 0 0 0 0 0 0 0 0 0 0 0 0 0 0 0 0 0 0 0 0 0 0 0 0 0 0 0 0 0 0 0 0 0 0 0 0 0 0 0 0 0 0.001 0.001 0 0.003 0 0 0 0 0 0 0 0 0 0 0 0 0 0 0 0 0 0 0 0 0 0 0 0 0 0 0 0 0 0 0 0 0 0 0 0 0 0 0 0 0 0 0 0 0 0 0 0 0 0 0 0 0 0 0 0 0 0 0 0 0 0 0 0 0 0 0 0 0 0 0 0 0 0 0 0 0 0 0 0 0 0 0 0 0 0 0 0 0 0 0 0 0 0 0 0 0 0 0 0 0 0 0 0 0 0 0 0 0 0 0 0 0 0 0 0 0 0 0 0 0 0 0 0 0 0 0 0 0 0 0 0 0 0 0 0 0 0 0 0 0 0 0 0 0 0 0 0 0 0 0 0 0 0 0 0 0 0 0 0 0 0 0 0 0 0 0.002 0.001 0.001 0 0 0 0 0 0 0 0 0 0 0 0 0 0 0 0 0 0 0 0 0 0 0 0 0 0 0 0 0 0 0 0 0 0 0 0 0 0 0 0 0 0 0 0 0 0 0 0 0 0 0 0 0 0 0 0 0 0 0 0 0 0 0 0 0 0 0 0 0 0 0 0 0 0 0 0 0 0 0 0 0 0 0 0 0 0 0 0 0 0 0 0 0 0 0 0 0 0 0 0 0 0 0 0 0 0 0 0 0 0 0 0 0 0 0 0 0 0 0 0 0 0 0 0 0 0 0 0 0 0 0 0 0 0 0 0 0 0 0 0 0 0 0 0 0 0 0 0 0 0 0 0 0 0 0 0 0 0 0 0 0 0 0 0 0 0 0 0 0 0 0 0 0 0 0 0 0 0 0 0 0 0 0 0 0 0 0 0 0 0 0 0 0 0 0 0 0 0 0 0 0 0 0 0 0 0 0 0 0 0 0 0 0 0 0 0 0 0 0 0 0 0 0 0 0 0 0 0 0 0 0 0 0 0 0 0 0 0 0 0 0 0 0 0 0 0 0 0 0 0 0 0 0 0 0 0 0 0 0 0 0 0 0 0 0 0 0 0 0 0 0 0 0 0 0 0 0 0 0 0 0 0 0 0 0 0 0 0 0 0 0 0 0 0 0 0 0 0 0 0 0 0 0 0 0 0 0 0 0 0 0.001 0 0 0.001 0.001 0.002 0.001 0.001 0 0 0 0 0 0 0 0 0 0 0 0 0 0 0 0 0 0 0 0 0 0 0 0 0 0 0 0 0 0 0 0 0 0 0 0 0 0 0 0 0 0 0 0 0 0 0 0 0 0 0 0 0 0 0 0 0 0 0 0 0 0 0 0 0 0 0 0 0 0 0 0 0 0 0 0 0 0 0 0 0 0 0 0 0 0 0 0 0 0 0 0 0 0 0 0 0 0 0 0 0 0 0 0 0 0 0 0 0 0 0 0 0 0 0 0 0 0 0 0 0 0 0 0 0 0.001 0.001 0.001 0 0 0 0 0 0 0 0 0 0 0 0 0 0 0 0 0 0 0 0 0 0 0 0 0 0 0 0.001 0 0 0 0.001 0.001 0.001 0 0.002 0.002 0.004 0.004 0.002 0.002 0.001 0.002 0.002 0 0.002 0.002 0.002 0.002 0.002 0 0 0 0 0 0 0 0 0 0 0 0 0 0 0 0 0.001 0 0.002 0.002 0.001 0.002 0.001 0.002 0.001 0 0 0 0.001 0.001 0.002 0 0 0.003 0.002 0.002 0.003 0.002 0.003 0.003 0.003 0.003 0.003 0.001 0.001 0.001 0 0.001 0 0.002 0 0 0 0 0 0 0 0 0 0 0 0.001 0.001 0.001 0.001 0 0.001 0.001 0.001 0.001 0.001 0 0.001 0.001 0 0 0.001 0 0 0.001 0 0 0 0 0 0 0 0 0 0 0 0 0 0 0 0 0 0 0 0 0 0 0 0 0 0 0 0 0 0 0 0 0 0 0 0 0 0 0 0 0 0 0.001 0.001 0 0 0 0 0.001 0.001 0 0 0 0 0 0 0.001 0 0 0 0 0 0 0 0 0 0 0 0 0 0 0 0 0 0 0 0.001 0.001 0.001 0 0 0 0 0 0 0 0 0 0 0 0 0 0 0 0 0 0 0 0 0 0 0 0 0 0 0 0 0 0 0 0 0 0 0 0 0 0 0 0 0 0 0 0 0 0 0 0 0 0 0 0 0 0 0 0 0 0 0 0 0 0 0 0 0 0 0 0 0 0 0 0 0 0 0 0 0 0 0 0 0 0 0 0 0 0 0 0 0 0 0 0 0 0 0 0 0 0 0 0 0 0 0 0 0 0 0 0.001 0 0 0 0 0 0 0 0 0 0 0 0 0 0 0 0 0 0 0 0 0 0 0 0 0 0 0 0 0 0 0 0 0 0 0 0 0 0 0 0 0 0 0 0 0 0.001 0.001 0.001 0.001 0 0.002 0.001 0.001 0 0 0 0 0 0 0 0 0 0 0 0 0 0 0 0 0 0 0 0 0 0 0 0 0.002 0.003 0.004 0.004 0.003 0.001 0.002 0.003 0 0.001 0 0 0 0 0 0 0 0.001 0 0 0.001 0 0 0 0 0 0 0.002 0.003 0.003 0.003 0.002 0 0.003 0.003 0.002 0.002 0.004 0.003 0.003 0.002 0.002 0.004 0.003 0.002 0.002 0.003 0.002 0.002 0.003 0.002 0.001 0.002 0.003 0.003 0 0 0.001 0.001 0.001 0.001 0 0 0.001 0 0.001 0.001 0.003 0 0.001 0.002 0.002 0.002 0.002 0.003 0.003 0.003 0.003 0.002 0.003 0.003 0.002 0.001 0.003 0.002 0.004 0.003 0.002 0.003 0.002 0.001 0.001 0.001 0.001 0.001 0 0 0 0 0 0 0 0 0 0.001 0.001 0.002 0.002 0.003 0.002 0 0.001 0 0.001 0 0.002 0 0 0 0.001 0.002 0.002 0.002 0.003 0.001 0.003 0.003 0.006 0.006 0.004 0.006 0.007 0.006 0.004 0.009 0.009 0.004 0.002 0.003 0.002 0.002 0.001 0.001 0.001 0.001 0.002 0.002 0.002 0.002 0.003 0.001 0 0.001 0.001 0.001 0.001 0.001 0.001 0 0 0.001 0.004 0.001 0.001 0.001 0.001 0.001 0.001 0.001 0.001 0.001 0.001 0.001 0.001 0.001 0 0 0 0.001 0 0.003 0.003 0.003 0.003 0.003 0 0.002 0.003 0.001 0.001 0 0.001 0 0.002 0.002 0 0.001 0.002 0.003 0.002 0.003 0.004 0.002 0.002 0.003 0.004 0.001 0.003 0.002 0.003 0.003 0.002 0.004 0.002 0.002 0.002 0.003 0.002 0.001 0.002 0.003 0.004 0.004 0.003 0.003 0.004 0.003 0.003 0.002 0.001 0 0.004 0.002 0.002 0.002 0.001 0.001 0 0.001 0 0.003 0.001 0 0.003 0.003 0.003 0.003 0.002 0.003 0.002 0.002 0.002 0.001 0.001 0.002 0.001 0 0 0.001 0.001 0.002 0 0 0.001 0.001 0.001 0 0 0 0 0.001 0.003 0.002 0 0.005 0.007 0.005 0.005 0.004 0.005 0.003 0.004 0.004 0.008 0.006 0.008 0.004 0.009 0.009 0.002 0.005 0.011 0.003 0.004 0.016 0.017 0.006 0.008 0.021 0.021 0.024 0.023 0.024 0.024 0.009 0.003 0.015 0.009 0.007 0.009 0.01 0.007 0.006 0.007 0.003 0.004 0.003 0.001 0.002 0.001 0.002 0.003 0.002 0.001 0.002 0.003 0.001 0.002 0.003 0.003 0.005 0.003 0.004 0.005 0.001 0.002 0.001 0.001 0.002 0.002 0.001 0.002 0.002 0.002 0.001 0.002 0.002 0.002 0.001 0 0.002 0.003 0.001 0 0.001 0.002 0 0.002 0.001 0.002 0.003 0.002 0.002 0.002 0.002 0.003 0.001 0.002 0.003 0.002 0 0 0 0.002 0.002 0.002 0.002 0.002 0.001 0.001 0.001 0 0 0 0 0 0.111 0.056 0.087 0.007 0 0 0 
0.059 0.013 0.001 0.001 0.032 0.013 0.029 0.088 0.112 0.093 0.09 0.073 0.102 0.181 0.342 0.594 0.625 1 0.537 0.562 0.494 0.592 0.343 0.215 0.149 0.195 0.195 0.13 0.178 0.097 0.09 0.084 0.159 0.125 0.108 0.084 0.102 0.109 0.093 0.079 0.063 0.059 0.057 0.076 0.078 0.036 0.066 0.126 0.217 0.206 0.152 0.165 0.281 0.139 0.118 0.148 0.152 0.084 0.121 0.11 0.054 0.074 0.082 0.094 0.082 0.088 0.053 0.055 0.061 0.059 0.027 0.048 0.057 0.052 0.045 0.05 0.057 0.042 0.013 0.019 0.041 0.044 0.05 0.035 0.041 0.05 0.084 0.072 0.072 0.087 0.114 0.093 0.078 0.091 0.116 0.095 0.263 0.516 0.5 0.141 0.176 0.481 0.265 0.236 0.323 0.224 0.273 0.242 0.413 0.201 0.134 0.018 0.032 0.042 0.03 0.027 0.019 0.038 0.055 0.041 0.079 0.051 0.048 0.024 0.005 0.008 0.038 0.046 0.055 0.021 0.043 0.045 0.056 0.056 0.055 0.052 0.041 0.044 0.052 0.12 0.121 0.069 0.087 0.12 0.076 0 0.072 0.064 0.083 0.064 0.028 0.06 0.05 0.028 0.045 0.027 0.018 0.016 0.026 0.037 0.023 0.028 0.029 0.013 0 0.001 0.004 0.001 0.004 0.021 0.012 0.016 0.013 0.02 0.026 0 0.015 0.016 0 0 0 0.07 0.073 0.061 0.061 0.061 0.077 0.096 0.094 0.094 0.061 0.058 0.055 0.043 0.004 0.008 0.01 0.019 0.012 0.007 0.005 0.004 0.007 0 0 0 0.005 0.005 0.005 0.009 0.005 0.007 0.016 0.016 0.011 0.013 0.008 0.019 0.034 0.055 0.037 0.083 0.045 0.029 0.02 0.034 0.05 0.148 0.154 0.095 0.062 0.092 0.095 0.087 0.086 0.047 0.073 0.009 0.039 0.015 0.029 0.026 0.019 0.015 0.01 0 0 0.001 0 0 0 0 0 0.001 0 0.001 0.001 0.003 0.003 0 0.007 0.006 0.016 0.02 0.017 0.011 0.021 0.019 0.011 0.019 0.036 0.024 0.03 0.03 0.029 0.028 0.042 0.006 0.003 0.01 0.021 0.018 0.032 0.012 0.023 0.031 0.04 0.03 0.03 0.051 0.051 0.043 0.049 0.056 0.035 0.047 0.07 0.042 0.045 0.067 0.063 0.042 0.04 0.061 0.067 0.04 0.041 0 0.009 0.016 0.031 0.031 0.032 0.027 0.038 0.033 0.03 0.027 0.021 0.032 0.036 0.036 0.05 0.035 0.033 0.022 0.028 0.014 0.033 0.034 0.035 0.033 0.031 0.024 0.018 0.034 0.013 0.013 0.023 0.02 0.016 0.022 0.022 0.022 0.019 0.021 0.02 0.027 0.022 0.009 0.011 0.013 0.011 0.026 0.014 0.01 0.022 0.025 0.013 0.022 0.023 0.023 0.024 0.027 0.024 0.026 0.049 0.048 0.043 0.005 0.006 0.007 0.006 0.003 0 0.036 0.022 0.008 0.007 0.002 0.005 0.007 0.002 0.007 0.007 0.01 0.01 0.012 0.015 0.019 0 0.012 0.017 0.008 0.002 0.014 0.015 0.016 0.008 0.014 0.019 0.019 0.013 0.022 0.019 0.019 0.017 0.018 0.016 0.015 0.008 0.017 0.014 0.017 0.017 0.017 0.014 0.013 0.016 0.016 0.015 0.008 0.015 0.002 0.002 0 0 0.001 0 0.001 0.017 0.032 0.028 0.01 0.007 0.022 0.017 0.016 0.023 0.024 0.032 0.037 0.035 0.039 0.076 0.079 0.081 0.058 0.044 0.063 0.08 0.05 0.04 0.037 0.041 0.043 0.032 0.023 0.017 0.021 0.018 0.016 0.019 0.018 0.02 0.022 0.02 0.019 0.024 0.021 0.077 0.079 0.079 0.088 0.082 0.099 0.111 0.121 0.113 0.121 0.083 0.039 0.049 0.059 0.103 0.075 0.069 0.062 0.038 0.046 0.065 0.041 0.026 0.029 0.043 0.024 0.02 0.016 0.029 0.118 0.062 0.057 0.084 0.055 0.051 0 0.02 0.021 0.001 0.019 0.019 0.006 0.015 0.011 0.007 0.019 0.022 0.016 0.021 0.021 0.016 0.023 0.02 0.022 0.014 0.019 0.037 0.058 0.068 0.035 0.037 0.049 0.045 0.022 0.018 0.007 0.007 0.009 0.005 0.003 0.005 0.004 0.005 0.005 0.002 0.003 0.004 0.004 0.015 0.019 0.011 0.028 0.008 0.043 0.015 0.018 0.01 0.007 0.055 0.033 0.016 0.033 0.03 0.039 0.04 0.032 0.003 0.003 0.003 0.011 0.006 0.011 0.014 0.009 0.007 0.012 0.009 0.008 0.007 0.008 0.005 0.003 0.001 0.001 0.002 0 0 0 0.004 0.011 0.013 0.012 0.017 0.005 0.004 0 0 0.02 0.02 0.025 0.028 0.025 0.014 0.031 0 0.001 0.004 0.011 0.004 0.004 0.008 0.002 0.002 0.002 0.004 0.003 0.002 0.001 0.001 0.001 0.001 0.001 0.001 0.004 0.003 0.002 0.002 0.002 0 0.002 0.003 0.003 0.007 0.003 0.008 0.008 0.028 0.035 0.026 0.046 0.056 0.05 0.038 0.063 0.063 0.044 0.042 0.064 0.068 0.055 0.066 0.055 0.026 0.051 0.021 0.051 0.012 0.046 0.038 0.033 0.041 0.043 0.043 0.064 0.065 0.06 0.087 0.057 0.054 0.032 0.061 0.05 0.038 0.034 0.06 0.053 0.04 0.019 0.004 0 0 0.04 0.031 0.041 0.036 0.022 0.042 0.036 0.061 0.036 0.014 0.055 0.043 0.028 0 0.007 0.01 0.023 0.006 0.003 0.007 0.013 0.021 0.019 0.016 0.012 0.009 0.015 0.008 0.006 0.007 0.007 0.013 0.006 0.003 0.001 0.001 0.001 0.003 0.001 0.003 0.002 0.001 0.002 0.002 0.001 0.002 0.005 0.003 0.002 0.007 0.007 0.002 0.001 0.006 0.005 0.002 0.002 0.002 0.001 0.001 0 0 0 0 0.001 0.001 0 0 0 0 0 0 0 0 0 0 0 0 0.013 0.004 0.018 0.016 0.007 0.007 0.011 0.022 0.01 0.01 0.009 0.018 0.013 0.011 0.016 0.018 0.01 0.009 0.011 0.015 0.013 0.008 0.005 0.014 0.015 0.017 0.023 0.02 0.016 0.019 0.021 0.015 0.019 0.019 0.022 0.022 0.022 0.02 0.027 0.034 0.017 0.062 0.032 0.121 0.126 0.123 0.086 0.083 0.074 0.094 0.076 0.052 0.032 0.036 0.068 0.042 0.029 0.01 0.02 0.024 0.015 0.01 0.052 0.036 0.049 0.036 0.046 0.049 0.049 0.062 0.105 0.036 0.009 0.144 0.095 0.064 0.032 0.033 0.047 0.036 0 0 0 0.028 0.032 0.036 0.038 0.033 0.057 0.049 0.117 0.079 0.103 0.078 0.121 0.071 0.09 0.069 0.057 0.11 0.105 0.084 0.077 0.08 0.072 0.057 0.065 0.064 0.056 0.031 0.08 0.049 0.041 0.044 0.102 0.065 0.081 0.084 0.109 0.075 0.072 0.125 0.061 0.046 0.085 0.05 0.025 0.077 0.07 0.066 0.067 0.077 0.084 0.048 0.048 0.057 0.028 0.007 0.037 0.034 0.028 0.047 0.022 0.027 0.002 0.006 0.012 0.008 0.015 0.01 0.015 0.014 0.02 0.03 0.033 0.031 0.025 0.027 0.032 0.02 0.027 0.034 0.021 0.025 0.004 0 0.003 0.017 0.008 0.008 0.015 0.017 0.01 0.005 0.023 0.01 0.005 0.005 0.001 0.015 0.005 0.001 0.013 0.023 0.028 0.013 0.033 0.014 0.009 0.006 0.007 0 0.013 0.015 0.016 0.005 0.006 0.015 0.017 0.012 0.015 0.014 0.02 0.011 0.017 0.028 0.032 0.03 0.041 0.025 0.013 0 0.036 0.036 0.044 0.029 0.019 0.042 0.031 0.011 0.011 0.01 0.012 0.004 0.007 0 0.007 0.01 0.01 0.011 0.013 0.004 0 0.002 0.001 0.007 0.005 0.007 0.01 0.008 0.007 0.008 0.009 0.015 0.009 0.01 0.017 0.028 0.047 0.019 0.015 0.019 0.063 0.086 0.071 0.07 0.045 0.03 0.019 0.013 0.009 0.007 0.007 0.008 0.008 0.002 0.004 0.002 0.005 0.003 0.003 0.002 0.001 0.002 0.003 0.008 0.001 0.001 0.005 0.005 0.004 0.005 0.002 0 0.036 0.054 0.033 0.072 0.055 0.037 0.014 0.011 0.028 0.028 0.031 0.046 0.043 0.062 0.069 0.07 0.078 0.065 0.065 0.051 0.026 0.013 0.016 0.003 0.014 0.016 0.016 0.009 0.016 0.009 0.008 0.006 0.004 0.006 0 0.003 0.003 0 0 0.002 0 0.005 0.003 0.002 0.006 0.016 0.018 0.014 0.02 0.019 0.013 0.022 0.017 0.012 0.017 0.011 0.011 0.014 0.016 0 0 0.006 0.011 0.007 0.013 0.008 0.013 0.02 0.023 0.011 0.019 0.037 0.029 0.035 0.036 0.044 0.01 0.033 0.063 0.043 0.035 0.055 0.056 0.033 0.022 0.055 0.058 0.042 0.036 0.022 0.038 0.033 0.035 0.035 0.03 0.028 0.035 0.026 0.027 0.022 0.009 0.02 0.023 0.024 0.026 0.007 0.012 0 0.004 0.005 0.01 0.015 0.011 0.015 0.016 0.009 0.01 0.008 0.005 0.005 0.013 0.011 0.014 0.012 0.014 0.012 0.012 0.01 0.008 0.017 0.01 0.004 0.004 0.004 0.007 0.018 0.016 0.008 0.018 0.02 0.016 0.013 0.013 0.009 0.008 0.006 0.006 0.01 0.01 0.008 0.006 0.011 0.01 0.007 0.007 0.003 0.006 0.014 0.008 0 0 0.002 0.002 0.001 0.004 0.002 0.001 0.003 0.005 0.005 0.008 0.011 0.008 0.007 0.007 0.006 0.006 0.003 0.005 0.004 0 0.002 0.002 0.002 0.002 0.004 0.002 0.002 0.003 0.001 0.002 0 0 0.002 0.002 0 0.002 0.003 0.001 0.001 0.001 0.004 0.004 0.003 0.007 0.004 0.001 0 0 0.002 0.003 0.003 0.005 0.01 0.006 0.004 0.003 0.007 0.008 0.007 0.008 0.008 0.01 0.009 0.008 0.009 0.015 0.015 0.016 0.014 0.014 0.012 0.016 0.007 0.007 0.009 0.007 0.008 0.006 0.006 0.004 0.004 0.002 0.002 0.002 0.004 0.006 0.007 0.005 0.002 0.007 0.002 0.015 0.018 0.017 0.016 0.006 0.007 0.015 0.019 0.011 0.025 0.025 0.013 0.014 0.009 0.02 0.02 0.015 0.01 0.009 0.009 0.008 0.007 0.007 0.008 0.005 0.004 0.006 0.006 0.004 0 0.013 0.007 0.009 0.016 0.011 0.003 0.005 0.011 0.007 0.008 0.011 0.003 0.003 0 0 0.003 0.004 0.008 0.006 0.008 0.007 0.006 0.006 0.006 0.008 0.009 0.007 0.008 0.011 0.007 0.007 0.008 0.007 0.005 0.005 0.002 0.003 0.003 0.005 0.005 0.004 0.004 0.004 0.004 0.005 0.005 0.003 0.004 0.005 0.003 0.004 0.007 0.005 0.007 0.006 0.001 0.004 0.003 0.01 0.01 0.01 0.007 0.008 0.012 0.01 0.007 0.004 0.002 0.007 0.006 0.004 0.004 0.006 0.005 0.004 0.003 0.003 0.002 0.003 0.003 0.001 0.002 0.002 0.001 0.001 0 0 0 0 0.001 0.002 0.006 0.005 0.001 0.002 0.001 0.001 0.006 0.007 0.005 0.006 0.005 0 0.007 0.002 0.004 0.007 0.005 0.005 0.002 0.006 0.002 0.001 0.001 0.001 0.002 0.001 0.001 0 0.001 0.001 0.001 0 0.001 0.001 0.001 0.001 0.001 0 0 0 0.001 0.002 0 0.002 0 0.014 0.013 0.008 0.013 0.016 0.016 0.017 0.016 0.02 0.022 0.009 0.012 0.015 0.008 0.009 0.009 0.007 0.009 0.006 0.011 0.005 0.01 0.014 0.009 0.011 0.014 0.011 0.015 0.015 0.015 0.007 0.014 0.012 0.009 0.013 0.008 0.004 0.006 0.012 0.009 0.009 0.005 0.004 0.004 0.004 0.01 0.009 0.012 0.013 0.01 0.013 0.01 0.013 0.007 0.009 0.012 0.014 0.005 0.007 0.002 0.004 0.006 0.001 0 0.005 0.004 0.004 0.005 0.003 0.002 0.003 0.004 0.002 0.002 0.003 0.004 0.006 0.004 0.005 0.005 0 0.001 0.002 0.001 0.003 0.003 0.002 0.001 0.003 0.001 0.001 0.002 0.002 0.001 0.003 0.002 0.002 0.003 0.003 0.001 0.001 0.002 0.002 0.001 0.001 0 0 0 0 0 0 0.001 0 0 0.002 0.003 0.001 0.001 0.001 0 0.001 0.001 0.001 0.008 0.004 0.008 0.007 0.003 0.002 0.005 0.006 0.003 0.004 0.004 0.006 0.003 0.004 0.006 0.006 0.003 0.006 0.002 0.002 0.004 0.004 0.005 0.003 0.004 0.005 0.007 0.007 0.006 0.007 0.007 0.004 0.005 0.006 0.006 0.006 0.007 0.006 0.006 0.006 0.002 0.015 0.012 0.025 0.027 0.028 0.018 0.016 0.005 0.013 0.015 0.007 0.014 0.015 0.013 0.016 0.016 0.014 0.014 0.016 0.013 0.014 0.017 0.01 0.025 0.043 0.037 0.038 0.037 0.043 0 0 0 0 0 0 0 0 0 0 0 0 0 0 0 0 0 0 0 0 0 0 0 0 0 0 0 0 0 0 0 0 0 0 0 0 0 0 0 0 0 0 0 0 0 0 0 0 0 0 0 0 0 0.001 0 0 0.001 0 0 0 0.001 0 0.001 0.001 0 0 0 0 0 0 0 0 0 0 0 0 0 0 0 0 0.001 0 0 0 0 0 0 0 0 0 0 0.001 0 0 0 0 0 0 0 0 0 0 0 0 0 0 0 0 0 0 0 0 0 0 0 0 0 0 0 0 0 0 0 0.001 0.001 0 0 0.001 0.001 0.001 0 0.001 0.001 0.001 0 0.001 0.001 0.001 0.001 0 0.001 0 0 0 0 0 0 0 0 0 0 0 0 0 0 0 0 0 0 0 0 0 0 0 0 0 0 0 0 0 0 0 0 0 0 0 0 0 0 0 0 0 0 0 0 0 0 0 0 0 0 0 0 0 0 0 0 0 0 0 0 0 0 0 0 0 0 0 0 0 0 0 0 0 0 0 0 0 0 0 0 0 0.001 0 0 0.001 0.001 0.001 0 0 0 0 0 0 0 0 0 0 0 0.001 0 0.001 0.001 0.001 0.001 0.002 0.003 0.003 0.001 0 0 0.004 0.004 0 0.004 0 0 0 0.001 0 0 0 0 0 0 0 0 0 0 0 0 0 0 0 0 0 0 0 0 0 0 0 0 0 0 0 0 0 0 0 0 0 0 0 0 0 0 0 0 0 0 0 0 0 0 0 0 0 0 0 0 0 0 0 0 0 0 0 0 0 0 0 0 0 0 0 0 0 0 0 0 0 0 0 0 0 0 0 0 0 0 0 0 0 0 0 0 0 0 0 0 0 0 0 0 0 0 0 0 0 0 0 0 0 0 0 0 0 0 0 0 0 0 0 0 0 0 0 0 0 0 0 0 0 0 0 0 0 0 0 0 0 0 0 0 0 0 0 0 0 0 0 0 0 0 0 0 0 0 0 0 0 0 0 0 0 0 0 0 0 0 0.001 0.001 0 0.001 0.001 0 0 0 0 0 0 0 0 0 0 0 0.001 0.001 0.001 0.001 0.001 0.001 0 0.001 0.001 0.001 0.001 0 0 0.001 0 0 0 0 0 0 0 0 0 0 0 0 0 0 0 0.001 0.001 0.001 0.001 0.001 0.001 0.001 0.001 0 0.001 0 0.001 0 0 0 0.001 0.001 0.001 0.001 0 0 0 0 0 0 0 0 0 0 0 0 0 0.001 0.001 0 0 0 0 0 0 0 0 0 0 0 0 0.001 0 0 0 0 0 0 0 0 0.001 0.001 0.001 0.001 0 0.001 0.001 0 0 0 0 0 0 0 0 0 0 0 0 0 0 0 0 0 0 0 0 0 0 0 0 0 0 0 0 0 0 0 0 0 0.001 0 0 0 0 0 0 0 0 0 0 0 0 0 0 0 0 0 0 0 0 0 0 0 0 0 0 0 0 0 0 0 0 0 0 0 0 0 0 0 0 0 0 0 0 0 0 0 0 0 0 0 0 0 0 0 0 0 0 0 0 0 0 0 0 0 0 0 0 0 0 0 0 0 0 0.001 0 0 0.001 0.001 0 0.001 0.001 0.001 0 0.001 0 0 0 0 0.001 0.001 0.001 0.001 0.001 0.001 0 0 0 0.001 0.001 0 0.001 0.001 0 0.001 0 0 0 0.001 0 0.001 0.001 0.001 0 0 0.001 0.001 0.001 0.001 0.001 0.001 0.001 0.001 0.001 0.001 0 0.001 0.001 0.001 0 0.001 0.001 0.001 0.001 0.001 0.001 0.001 0.001 0.001 0 0.001 0.001 0.001 0.001 0.001 0 0.001 0.001 0 0.001 0 0.001 0 0.002 0.001 0.001 0.001 0.001 0.001 0 0 0 0 0.001 0 0 0.001 0.001 0 0.001 0.001 0.001 0.001 0 0 0.001 0 0 0.001 0.001 0.001 0.001 0.001 0 0 0.001 0.001 0.001 0.001 0.001 0.001 0.001 0 0.001 0.001 0.001 0.001 0 0.001 0.001 0.001 0.001 0.001 0.001 0.001 0.001 0.001 0 0 0 0 0 0 0 0 0 0 0 0 0.001 0.001 0 0.001 0.001 0.001 0 0.001 0.001 0.001 0 0.001 0.001 0 0 0 0.001 0.001 0.001 0.001 0.001 0.001 0 0.001 0.001 0 0 0.001 0.001 0 0 0 0 0.001 0 0 0 0 0 0.001 0.001 0.001 0 0 0 0 0 0 0 0 0 0 0 0 0 0 0 0 0 0 0 0 0 0 0 0 0 0 0 0 0 0 0 0 0 0 0 0 0 0 0 0 0 0 0 0 0 0 0 0 0 0 0 0 0 0 0 0 0 0 0 0 0 0 0 0 0 0 0 0 0 0 0 0 0 0 0 0 0 0 0 0 0 0 0 0 0.001 0.001 0.001 0.001 0.001 0.001 0.001 0.001 0.001 0.001 0.001 0.001 0.001 0 0 0 0 0 0 0 0 0 0 0 0 0 0 0 0 0 0 0.001 0.001 0.001 0.001 0 0.001 0 0 0 0 0 0 0.001 0 0 0.001 0.001 0.001 0.001 0.001 0.001 0.001 0.001 0.001 0 0 0.001 0.001 0 0.001 0 0 0 0 0 0 0 0 0 0 0 0 0 0 0.001 0.001 0.001 0 0 0 0 0 0 0 0 0 0.001 0.001 0 0 0 0 0 0 0 0 0 0 0 0 0 0 0 0 0 0 0 0 0 0 0 0 0 0 0 0 0 0 0 0 0 0 0 0 0 0 0 0 0 0 0 0 0 0 0 0 0 0 0 0 0.001 0.001 0 0 0 0 0 0 0 0 0 0 0 0 0 0 0 0 0 0 0 0 0 0 0 0 0 0 0.001 0.001 0.001 0 0 0.001 0 0 0 0 0 0 0 0 0 0 0 0 0 0 0 0 0 0 0 0 0 0 0 0 0 0 0 0 0 0 0 0 0 0 0 0 0 0 0 0 0 0 0 0 0 0 0 0 0 0 0 0 0 0 0 0 0 0 0 0 0 0 0 0 0 0 0 0 0 0 0 0 0 0 0 0 0 0 0 0 0 0 0 0 0 0 0 0 0 0 0 0 0 0 0 0 0 0 0 0 0 0 0 0 0 0 0 0 0 0 0 0 0 0 0 0 0 0 0 0 0 0 0 0 0 0 0 0 0 0 0 0 0 0 0 0 0 0 0 0 0 0 0 0 0 0 0 0 0 0 0 0 0.001 0.001 0.001 0.001 0.001 0 0 0 0 0 0 0 0 0 0 0 0 0 0 0 0 0 0 0 0 0 0 0 0 0 0 0.001 0.001 0.001 0 0.001 0.001 0.001 0.001 0.001 0.001 0.001 0.001 0.001 0 0 0.001 0.001 0 0 0.001 0 0 0 0 0 0 0 0.001 0.001 0.001 0.001 0.001 0.001 0.001 0.001 0.001 0.001 0.001 0.001 0 0 0.001 0.001 0.001 0.001 0 0.001 0.001 0 0 0 0 0 0 0 0.001 0 0.001 0 0 0 0 0.001 0 0.001 0.001 0.001 0.001 0.001 0.001 0.001 0.001 0.001 0 0 0 0 0 0 0 0 0 0 0 0 0 0 0.001 0.001 0.001 0 0 0.001 0 0 0 0 0 0 0 0 0 0 0 0 0 0 0.001 0.001 0 0.001 0 0 0 0.001 0 0 0 0.001 0.001 0 0 0 0 0 0 0.001 0.001 0.001 0 0.002 0.001 0 0.001 0.004 0.002 0.001 0 0 0 0 0 0 0 0 0 0.001 0.001 0.001 0 0 0 0 0.001 0 0 0 0 0 0.001 0.002 0.001 0.001 0 0.002 0 0 0 0 0 0 0 0 0 0 0 0 0 0 0 0 0 0 0 0 0 0 0 0 0 0 0 0.001 0.001 0 0.001 0.001 0.001 0 0.001 0.001 0.001 0.001 0.001 0.001 0 0 0.001 0.001 0.001 0.001 0.001 0 0.001 0 0 0.001 0 0.001 0.001 0.001 0.001 0 0.001 0.001 0.001 0.001 0.001 0.001 0 0.001 0 0.001 0 0 0.001 0.001 0 0.001 0.001 0.001 0 0 0.001 0.001 0 0 0 0.001 0.001 0.001 0 0 0.001 0 0 0.001 0.001 0.001 0 0 0 0 0 0 0 0 0 0 0 0 0 0 0.003 0.002 0.005 0.003 0.003 0 0.002 0.003 0.003 0.002 0.002 0.003 0.002 0.003 0.003 0.002 0.003 0.004 0.001 0.003 0.006 0.004 0.001 0.003 0.01 0.012 0.014 0.014 0.014 0.014 0.009 0.003 0.004 0.002 0.002 0.002 0.003 0.002 0.002 0.002 0.002 0.002 0 0 0 0 0 0 0 0 0 0 0 0.001 0.001 0 0.001 0.001 0.001 0.001 0.001 0 0.001 0.001 0.001 0 0.001 0 0.001 0.001 0.001 0.001 0.001 0.001 0.001 0.001 0.001 0 0.001 0.001 0.001 0.001 0 0.001 0.001 0.001 0.001 0.001 0.001 0.001 0.001 0.001 0.001 0 0.001 0.001 0.001 0 0 0 0 0.001 0.001 0.001 0.001 0 0.001 0 0 0 0 0 0.113 0.041 0.112 0.012 0 0 0 
0.048 0.011 0 0.001 0.028 0.011 0.018 0.065 0.089 0.065 0.074 0.061 0.074 0.1 0.193 0.322 0.358 0.528 1 0.651 0.339 0.403 0.411 0.197 0.131 0.161 0.213 0.112 0.153 0.087 0.105 0.073 0.145 0.114 0.099 0.086 0.101 0.102 0.087 0.077 0.062 0.05 0.047 0.052 0.068 0.032 0.072 0.1 0.175 0.201 0.16 0.153 0.236 0.109 0.102 0.135 0.132 0.09 0.103 0.101 0.041 0.059 0.074 0.075 0.066 0.064 0.046 0.054 0.056 0.045 0.022 0.037 0.039 0.037 0.036 0.036 0.04 0.026 0.007 0.019 0.039 0.037 0.038 0.023 0.039 0.042 0.08 0.073 0.063 0.077 0.104 0.067 0.054 0.067 0.086 0.066 0.158 0.304 0.284 0.147 0.131 0.291 0.285 0.335 0.478 0.315 0.369 0.366 0.682 0.289 0.186 0.018 0.029 0.035 0.027 0.022 0.011 0.028 0.063 0.03 0.075 0.039 0.04 0.022 0.005 0.009 0.036 0.042 0.045 0.013 0.037 0.039 0.046 0.051 0.047 0.044 0.04 0.042 0.042 0.09 0.095 0.053 0.076 0.092 0.06 0 0.051 0.054 0.057 0.041 0.022 0.043 0.034 0.024 0.031 0.024 0.011 0.014 0.029 0.04 0.027 0.03 0.029 0.018 0 0.003 0.003 0.004 0.004 0.014 0.012 0.012 0.017 0.016 0.028 0 0.011 0.008 0 0 0 0.05 0.058 0.055 0.044 0.049 0.053 0.076 0.068 0.063 0.044 0.049 0.041 0.033 0 0.005 0.009 0.01 0.002 0.001 0.001 0 0.001 0 0 0 0 0.001 0.001 0.002 0.001 0.001 0.009 0.007 0.005 0.005 0.003 0.015 0.034 0.045 0.024 0.071 0.043 0.025 0.017 0.024 0.03 0.094 0.103 0.083 0.054 0.08 0.079 0.064 0.065 0.043 0.058 0.012 0.035 0.012 0.015 0.01 0.008 0.005 0.004 0 0.001 0.002 0.001 0 0 0 0 0.001 0 0.001 0.001 0.002 0.001 0 0.002 0.002 0.014 0.01 0.01 0.009 0.014 0.009 0.011 0.011 0.021 0.019 0.025 0.024 0.022 0.027 0.04 0 0 0.003 0.012 0.008 0.02 0.009 0.016 0.018 0.016 0.015 0.022 0.03 0.027 0.031 0.033 0.036 0.03 0.042 0.057 0.027 0.041 0.046 0.044 0.028 0.026 0.043 0.048 0.023 0.027 0 0.005 0.012 0.025 0.025 0.023 0.022 0.026 0.025 0.023 0.018 0.017 0.022 0.025 0.033 0.032 0.028 0.025 0.012 0.015 0.007 0.019 0.022 0.026 0.017 0.02 0.015 0.012 0.022 0.01 0.008 0.015 0.015 0.009 0.012 0.015 0.015 0.008 0.01 0.013 0.019 0.014 0.01 0.009 0.004 0.007 0.016 0.009 0.01 0.016 0.016 0.015 0.018 0.02 0.011 0.016 0.017 0.014 0.019 0.04 0.04 0.04 0.002 0.003 0.003 0.002 0.002 0 0.027 0.011 0.005 0.004 0 0.002 0.002 0.001 0.004 0.005 0.005 0.008 0.008 0.007 0.01 0.004 0.005 0.008 0.004 0.004 0.005 0.007 0.005 0.003 0.008 0.009 0.008 0.004 0.01 0.008 0.007 0.006 0.007 0.009 0.009 0.004 0.012 0.008 0.012 0.014 0.01 0.006 0.01 0.008 0.005 0.006 0.002 0.008 0.002 0.001 0.001 0.001 0.002 0.002 0.001 0.009 0.016 0.016 0.007 0.004 0.019 0.012 0.008 0.014 0.016 0.02 0.034 0.033 0.037 0.064 0.064 0.068 0.048 0.035 0.052 0.064 0.047 0.033 0.037 0.043 0.042 0.034 0.02 0.018 0.014 0.013 0.013 0.012 0.013 0.011 0.014 0.013 0.01 0.014 0.022 0.058 0.066 0.066 0.063 0.064 0.084 0.088 0.094 0.09 0.093 0.076 0.045 0.047 0.05 0.087 0.072 0.057 0.052 0.03 0.038 0.052 0.029 0.01 0.018 0.033 0.015 0.014 0.005 0.025 0.08 0.04 0.041 0.06 0.035 0.026 0 0.018 0.003 0.001 0.015 0.007 0.01 0.018 0.011 0.01 0.018 0.018 0.016 0.018 0.018 0.014 0.016 0.018 0.016 0.009 0.013 0.03 0.043 0.047 0.03 0.028 0.039 0.034 0.014 0.011 0.003 0.004 0.007 0.006 0.005 0.006 0.007 0.008 0.009 0.006 0.006 0.007 0.003 0.014 0.014 0.01 0.024 0.009 0.025 0.016 0.014 0.008 0.007 0.04 0.023 0.015 0.023 0.019 0.03 0.029 0.024 0 0 0.002 0.005 0.004 0.004 0.01 0.006 0.005 0.007 0.007 0.003 0.007 0.007 0.004 0.005 0.005 0.005 0.007 0 0 0 0.003 0.009 0.009 0.012 0.018 0.012 0.01 0 0 0.02 0.022 0.018 0.017 0.016 0.007 0.022 0.002 0.004 0.007 0.009 0.003 0.005 0.007 0.005 0.004 0.002 0.003 0.004 0.004 0.004 0.004 0.004 0.004 0.005 0.003 0.005 0.005 0.005 0.007 0.006 0.005 0.006 0.007 0.007 0.005 0.005 0.011 0.011 0.028 0.033 0.026 0.044 0.053 0.044 0.038 0.047 0.049 0.05 0.038 0.049 0.052 0.041 0.047 0.036 0.022 0.037 0.015 0.038 0.009 0.035 0.028 0.021 0.035 0.032 0.033 0.06 0.06 0.052 0.057 0.046 0.047 0.028 0.051 0.04 0.025 0.031 0.051 0.039 0.029 0.015 0.002 0 0 0.028 0.022 0.035 0.033 0.017 0.037 0.017 0.047 0.025 0.008 0.047 0.035 0.033 0 0.002 0.007 0.029 0.004 0 0.007 0.014 0.02 0.017 0.015 0.009 0.008 0.015 0.005 0.007 0.006 0.006 0.012 0.006 0.004 0.003 0.003 0.001 0.004 0.004 0.003 0.002 0.002 0.005 0.004 0.005 0.006 0.006 0.005 0.005 0.005 0.006 0.005 0.002 0.006 0.006 0.004 0.002 0.001 0.001 0.001 0.001 0.001 0.001 0.001 0 0.001 0.001 0 0.002 0.002 0.001 0.001 0.001 0.002 0.001 0.002 0.003 0.002 0.009 0.007 0.015 0.014 0.005 0.006 0.012 0.021 0.006 0.01 0.01 0.014 0.011 0.011 0.009 0.015 0.009 0.007 0.009 0.015 0.011 0.008 0.008 0.008 0.009 0.013 0.017 0.018 0.02 0.018 0.018 0.021 0.02 0.018 0.024 0.028 0.025 0.018 0.028 0.029 0.012 0.047 0.03 0.091 0.095 0.094 0.065 0.065 0.053 0.072 0.065 0.048 0.028 0.029 0.053 0.037 0.016 0.004 0.013 0.024 0.015 0.012 0.035 0.032 0.041 0.035 0.037 0.043 0.039 0.04 0.136 0.043 0.011 0.157 0.096 0.064 0.044 0.042 0.04 0.032 0 0 0 0.021 0.019 0.024 0.027 0.02 0.039 0.04 0.101 0.057 0.072 0.063 0.101 0.058 0.07 0.057 0.047 0.092 0.086 0.064 0.063 0.064 0.051 0.036 0.052 0.05 0.043 0.028 0.06 0.036 0.03 0.034 0.081 0.05 0.066 0.069 0.092 0.058 0.069 0.106 0.056 0.047 0.087 0.045 0.022 0.085 0.082 0.073 0.064 0.086 0.089 0.056 0.044 0.066 0.028 0.009 0.039 0.038 0.02 0.056 0.01 0.016 0.003 0.008 0.013 0.005 0.013 0.009 0.014 0.007 0.013 0.021 0.023 0.023 0.02 0.016 0.022 0.011 0.022 0.021 0.018 0.02 0.005 0.002 0.005 0.011 0.005 0.005 0.009 0.009 0.004 0.003 0.02 0.009 0.005 0.004 0.004 0.009 0.004 0.006 0.009 0.017 0.017 0.008 0.023 0.01 0.009 0.006 0.009 0.003 0.01 0.012 0.013 0.005 0.009 0.015 0.012 0.012 0.01 0.013 0.014 0.011 0.014 0.019 0.021 0.018 0.037 0.013 0.012 0 0.027 0.037 0.044 0.034 0.02 0.044 0.034 0.017 0.017 0.006 0.007 0.002 0.003 0 0.009 0.008 0.01 0.01 0.01 0.004 0 0.001 0.001 0.009 0.007 0.008 0.009 0.008 0.01 0.007 0.007 0.008 0.008 0.007 0.015 0.02 0.042 0.015 0.017 0.021 0.055 0.08 0.054 0.059 0.037 0.019 0.011 0.009 0.006 0.007 0.007 0.007 0.008 0.002 0.004 0 0.001 0 0 0 0 0 0 0.004 0.002 0.001 0.007 0.003 0.002 0.004 0.002 0 0.027 0.047 0.03 0.068 0.056 0.032 0.009 0.01 0.027 0.019 0.022 0.04 0.04 0.054 0.063 0.058 0.077 0.064 0.061 0.043 0.027 0.01 0.013 0.003 0.009 0.012 0.01 0.006 0.012 0.005 0.005 0.004 0.004 0.002 0.002 0.004 0.003 0 0 0 0 0.001 0 0.002 0.005 0.01 0.008 0.007 0.015 0.01 0.008 0.015 0.011 0.005 0.013 0.009 0.008 0.007 0.012 0 0 0.005 0.011 0.015 0.016 0.007 0.015 0.02 0.022 0.007 0.021 0.034 0.032 0.036 0.033 0.047 0.011 0.036 0.06 0.04 0.033 0.045 0.055 0.023 0.025 0.046 0.065 0.048 0.03 0.008 0.04 0.033 0.032 0.032 0.026 0.025 0.033 0.022 0.023 0.015 0.002 0.01 0.014 0.018 0.025 0.006 0.008 0 0.003 0.005 0.012 0.013 0.015 0.017 0.015 0.015 0.009 0.007 0.007 0.007 0.012 0.006 0.01 0.012 0.011 0.013 0.008 0.011 0.01 0.013 0.008 0.004 0.005 0.004 0.001 0.013 0.014 0.007 0.01 0.011 0.011 0.007 0.01 0.006 0.008 0.007 0.003 0.014 0.012 0.009 0.011 0.012 0.012 0.01 0.009 0.006 0.007 0.015 0.009 0 0 0.003 0.005 0.005 0.003 0.002 0.001 0.004 0.003 0.004 0.011 0.008 0.005 0.004 0.008 0.006 0.005 0.005 0.008 0.01 0.003 0.003 0.006 0.007 0.004 0.005 0.004 0.004 0.005 0.003 0.004 0.003 0.001 0.004 0.004 0.004 0.004 0.007 0.003 0.004 0.007 0.011 0.01 0.009 0.01 0.007 0.003 0 0 0.007 0.003 0.004 0.008 0.011 0.005 0.008 0.011 0.01 0.007 0.011 0.008 0.008 0.009 0.006 0.009 0.014 0.019 0.019 0.02 0.02 0.015 0.014 0.018 0.016 0.011 0.012 0.013 0.014 0.01 0.009 0.007 0.01 0.008 0.007 0.006 0.009 0.007 0.007 0.007 0.007 0.007 0.001 0.017 0.02 0.019 0.02 0.009 0.006 0.013 0.017 0.013 0.02 0.02 0.012 0.015 0.008 0.018 0.018 0.016 0.014 0.011 0.016 0.016 0.007 0.008 0.012 0.009 0.007 0.008 0.008 0.006 0 0.013 0.012 0.017 0.014 0.009 0.002 0.007 0.012 0.008 0.011 0.009 0.002 0.003 0 0.001 0.005 0.009 0.007 0.007 0.008 0.009 0.008 0.007 0.009 0.009 0.007 0.009 0.01 0.008 0.007 0.007 0.008 0.007 0.005 0.003 0.002 0.002 0.002 0.002 0.002 0.002 0.001 0.002 0.002 0.002 0.002 0.002 0.001 0.001 0.001 0 0.003 0.001 0.003 0.006 0.006 0.008 0.002 0.008 0.007 0.005 0.004 0.005 0.01 0.009 0.009 0.001 0.003 0.004 0.003 0.001 0.001 0.004 0.004 0.001 0.002 0.002 0 0.002 0 0 0.002 0.003 0.002 0.001 0.001 0 0 0 0.002 0.002 0.005 0.001 0 0.001 0.001 0.001 0.005 0.008 0.008 0.008 0.006 0 0.004 0.001 0.002 0.004 0.006 0.004 0.001 0.004 0.003 0.002 0 0.002 0.002 0.002 0.003 0 0.001 0.003 0.003 0 0.002 0.002 0.002 0.003 0.003 0 0.002 0.002 0.003 0.002 0 0 0 0.01 0.01 0.006 0.011 0.013 0.012 0.011 0.011 0.012 0.009 0.005 0.005 0.008 0.003 0.007 0.006 0.005 0.007 0.006 0.008 0.006 0.008 0.01 0.007 0.014 0.011 0.01 0.018 0.018 0.016 0.007 0.012 0.013 0.01 0.011 0.01 0.011 0.003 0.008 0.007 0.005 0.002 0.005 0.003 0.003 0.008 0.005 0.014 0.015 0.012 0.009 0.015 0.02 0.01 0.014 0.02 0.016 0.012 0.011 0.003 0.007 0.012 0.003 0.002 0.004 0.004 0.004 0.005 0.003 0.002 0.002 0.001 0.001 0.001 0.002 0.002 0.004 0.002 0.002 0.002 0 0 0 0.001 0.002 0.001 0.002 0.002 0.002 0.002 0.002 0.002 0.001 0.002 0.002 0.002 0.002 0.002 0.002 0.002 0.002 0.002 0.002 0 0 0.001 0.001 0 0.001 0 0 0 0 0.001 0.001 0.001 0.002 0.001 0.001 0.001 0.002 0.002 0.001 0.007 0.007 0.007 0.006 0.002 0 0.004 0.007 0.002 0.001 0.002 0.005 0.001 0.001 0.005 0.005 0.002 0.004 0.004 0.005 0.003 0.004 0.004 0.001 0.002 0.007 0.005 0.011 0.007 0.01 0.011 0.011 0.011 0.007 0.01 0.012 0.005 0.009 0.009 0.004 0.002 0.018 0.017 0.02 0.019 0.022 0.02 0.02 0.014 0.015 0.014 0.011 0.015 0.011 0.015 0.015 0.01 0.014 0.013 0.012 0.014 0.011 0.015 0.01 0.023 0.048 0.047 0.044 0.041 0.046 0 0 0 0 0 0 0 0 0 0 0 0.001 0.001 0 0 0 0 0.001 0.001 0.001 0.001 0.001 0.001 0.001 0.001 0 0 0.001 0.001 0.001 0.001 0.001 0.001 0.001 0.001 0 0 0.001 0.001 0.001 0.001 0 0.001 0.001 0.001 0.001 0.001 0.001 0.001 0.001 0 0.001 0 0 0 0 0 0 0 0 0 0 0 0 0 0 0 0 0 0 0 0 0 0 0 0 0 0 0 0 0 0 0.001 0.001 0.001 0 0 0 0 0 0 0 0 0 0 0 0 0 0 0 0 0 0 0 0 0 0 0 0 0.001 0 0 0.001 0.001 0 0.001 0.001 0 0.001 0 0 0 0 0 0 0 0 0 0 0 0 0 0 0 0 0 0 0 0 0 0 0 0 0 0 0 0 0 0 0 0 0 0 0 0 0 0.001 0.001 0.001 0 0 0 0 0 0 0.001 0 0 0 0 0 0 0 0 0 0.001 0 0 0 0.001 0 0 0 0 0 0 0 0 0 0 0 0 0 0 0 0 0 0 0 0 0 0 0 0 0 0 0 0 0 0 0 0 0 0 0 0 0 0 0 0 0 0 0 0 0 0 0 0 0 0 0 0 0 0 0 0 0 0 0 0 0 0 0 0 0 0 0 0 0 0 0 0 0 0 0 0 0.001 0.001 0.001 0 0 0 0 0 0 0 0 0 0 0 0 0 0 0 0 0 0 0 0 0 0 0 0 0 0 0 0 0 0 0 0 0 0 0 0 0 0 0 0 0 0 0 0 0 0 0 0 0 0 0 0 0 0 0 0 0 0 0 0 0 0 0 0 0 0 0 0 0 0 0 0 0 0 0 0 0 0 0 0 0 0 0 0 0 0 0 0 0 0 0 0 0 0 0 0 0 0 0 0 0 0 0 0 0 0 0 0 0 0 0 0 0 0 0 0 0 0 0 0 0 0 0 0 0 0 0 0 0 0 0 0 0 0 0 0 0 0 0 0 0 0 0 0 0 0 0 0 0 0 0 0 0 0 0 0 0 0 0 0 0 0 0.001 0 0 0 0 0 0 0 0 0 0 0 0 0 0 0 0 0 0 0 0 0 0 0 0 0 0 0 0 0 0 0 0 0 0 0 0 0 0 0 0 0 0 0 0 0 0 0 0 0 0 0 0 0 0 0 0 0 0 0 0.001 0 0.001 0.001 0.001 0.001 0 0 0.001 0.001 0 0 0 0 0 0 0 0 0 0 0 0 0 0 0 0 0 0 0 0 0.001 0.001 0 0 0 0 0 0 0 0 0 0 0.001 0.001 0 0.001 0.001 0.001 0 0.001 0 0.001 0.001 0 0 0 0 0 0 0 0 0 0.001 0.001 0.001 0.001 0.001 0.001 0.001 0.001 0.001 0.001 0.001 0 0 0 0 0 0 0 0 0 0 0 0.001 0.001 0.001 0.001 0.001 0.001 0.001 0.001 0.001 0.001 0 0.001 0.001 0.001 0.001 0.001 0.001 0.001 0.001 0.001 0.001 0.001 0.001 0.001 0 0 0.001 0.001 0.001 0.001 0.001 0.001 0.001 0 0 0 0 0 0 0 0 0.001 0.001 0.001 0.001 0.001 0.001 0.001 0.001 0 0 0.001 0.001 0.001 0.001 0.001 0.001 0.001 0 0 0.001 0.001 0 0.001 0 0 0 0 0.001 0 0.001 0.001 0.001 0.001 0.001 0.001 0.001 0.001 0.001 0.001 0.001 0.001 0.001 0.001 0.001 0.001 0 0 0 0 0 0 0 0 0 0 0 0 0 0 0 0 0 0 0 0 0 0.001 0.001 0.001 0 0 0 0 0 0 0 0 0 0 0 0 0 0 0 0 0 0 0 0 0 0 0 0 0 0 0 0 0 0 0 0 0.001 0 0.001 0.001 0 0 0.001 0.002 0.002 0.001 0.001 0.002 0.001 0.001 0.001 0.001 0 0 0 0.001 0.001 0.001 0.001 0.001 0.001 0.001 0.001 0.001 0.001 0.001 0.001 0.001 0.002 0.001 0 0.001 0 0 0.001 0 0 0 0.001 0 0 0 0 0 0 0 0 0 0 0 0 0 0 0 0 0 0 0 0 0 0 0 0 0.001 0 0 0 0 0 0.001 0.001 0.001 0.001 0.001 0.001 0 0 0 0 0 0 0 0 0 0 0 0 0 0 0 0 0 0 0 0 0 0 0 0 0 0 0 0 0 0 0 0 0 0 0 0 0 0 0 0 0 0 0.001 0.001 0.001 0 0 0.001 0 0 0 0 0 0 0 0 0.001 0 0 0 0 0 0 0 0 0 0 0 0 0 0 0 0 0 0 0 0 0 0 0 0 0.001 0.001 0.001 0.001 0 0 0.001 0.001 0.001 0.001 0.001 0 0.001 0 0 0 0.001 0.001 0.001 0.001 0.001 0.001 0.001 0.001 0.001 0 0 0 0 0.001 0.001 0 0 0 0 0 0 0 0 0.001 0 0.001 0.001 0 0.001 0 0.001 0.001 0.001 0.001 0.001 0.001 0.001 0 0 0 0 0 0 0 0 0 0 0 0 0 0 0 0 0 0.001 0.001 0.001 0 0.001 0 0.001 0.001 0 0 0 0 0 0 0 0 0.001 0.001 0.001 0.001 0.001 0.001 0.001 0.001 0.001 0.001 0.001 0.001 0.001 0 0.001 0.001 0.001 0.001 0.001 0 0 0 0.001 0.001 0 0 0 0 0 0 0.001 0 0 0 0 0 0 0 0 0 0 0 0 0 0 0.001 0 0 0.001 0.001 0.001 0 0.001 0.001 0 0.001 0 0.001 0 0 0 0 0 0 0 0 0 0 0 0 0 0 0 0 0 0 0 0 0 0 0 0.001 0.001 0.001 0.001 0 0.001 0.001 0.001 0.001 0.001 0.001 0.001 0 0 0.001 0.001 0 0 0 0 0.001 0.001 0.001 0.001 0 0 0 0 0.001 0 0 0 0 0 0 0 0 0 0 0 0 0 0.002 0.002 0.002 0 0 0.001 0 0 0 0.001 0.001 0.001 0 0.001 0.001 0 0 0 0 0 0 0 0 0 0 0 0 0 0 0 0 0 0 0 0 0 0 0 0 0 0 0 0 0 0 0.001 0 0 0.001 0.001 0.001 0 0 0.001 0 0 0 0 0 0 0 0 0 0 0 0 0 0 0 0 0 0 0 0 0 0 0 0 0 0 0 0 0 0 0 0 0 0 0 0 0 0 0 0 0 0 0 0 0 0 0 0 0 0 0 0 0 0 0 0 0 0 0 0 0 0 0 0 0 0 0 0 0 0 0 0 0 0 0 0 0 0 0 0 0 0 0 0 0 0 0 0 0 0 0 0 0 0 0 0 0 0 0 0 0 0 0 0 0 0 0 0 0 0 0 0 0 0 0 0 0 0 0 0 0 0 0 0 0 0 0 0 0 0 0 0 0 0 0 0.001 0 0.001 0.001 0.001 0.001 0.001 0.001 0 0.001 0.001 0 0 0 0 0 0 0 0 0 0 0 0 0 0 0 0.001 0.001 0.001 0 0.001 0 0.001 0.001 0.001 0.001 0.001 0.001 0.001 0.001 0.001 0.001 0.001 0.001 0.001 0.001 0.001 0.001 0.001 0.001 0.001 0.001 0.001 0.001 0.001 0 0.001 0.001 0.001 0.001 0.001 0.001 0.001 0.001 0.001 0.001 0.001 0.001 0.001 0.001 0.001 0.001 0.001 0.001 0.001 0.001 0.001 0.001 0.001 0.001 0 0 0.001 0.001 0.001 0.001 0.001 0.001 0.001 0 0.001 0.001 0.001 0.001 0.001 0.001 0 0 0.001 0.001 0 0 0 0.001 0.001 0.001 0 0.001 0.001 0.001 0.002 0.001 0.001 0.001 0.002 0 0 0.001 0.001 0.001 0.001 0 0.001 0 0.001 0.001 0.001 0.002 0.002 0.002 0.002 0.002 0.001 0.004 0.004 0.003 0.001 0.001 0.001 0.001 0.001 0.001 0 0.001 0.001 0.002 0.002 0.002 0.001 0 0 0 0 0 0.001 0 0 0 0 0 0 0 0 0 0 0 0 0 0 0 0 0 0 0 0 0 0 0 0 0.001 0.001 0.001 0.001 0 0 0.001 0 0 0 0 0 0 0 0.001 0 0.001 0.001 0.001 0 0 0.001 0.001 0 0.001 0.001 0 0.001 0.001 0.002 0.002 0.001 0.001 0 0.001 0.001 0 0.001 0.001 0.001 0.001 0.001 0.001 0.001 0.001 0.001 0.001 0.001 0.001 0.001 0 0.001 0.001 0.001 0 0.002 0.002 0.002 0 0.001 0.001 0.001 0 0.001 0.002 0.001 0.001 0.001 0.001 0.001 0.001 0.001 0 0 0.001 0.001 0 0.001 0.001 0.001 0 0.001 0.001 0.001 0.001 0.002 0.001 0.001 0 0.001 0.002 0 0 0 0.002 0.001 0.002 0.002 0.002 0.002 0.003 0.002 0.002 0.003 0.003 0.003 0.003 0.004 0.004 0 0.003 0.004 0 0.001 0.006 0.005 0.001 0.003 0.005 0.005 0.005 0.006 0.006 0.006 0.005 0.002 0.004 0.001 0.001 0.002 0.002 0.001 0.001 0.002 0 0.001 0.001 0 0.001 0.001 0.001 0.001 0 0.001 0.001 0.001 0.001 0.001 0.001 0.001 0.001 0.002 0.001 0.001 0.001 0 0.001 0.001 0.001 0 0.001 0 0.001 0.001 0.001 0.001 0.001 0.001 0.001 0.001 0.001 0 0 0.001 0.001 0 0 0.001 0.001 0.001 0.001 0.001 0.001 0.001 0.001 0.001 0.001 0.001 0.001 0.001 0.001 0.001 0 0.001 0.001 0.001 0.001 0.001 0 0 0 0.001 0.001 0.001 0.001 0.001 0.092 0.027 0.104 0.008 0 0 0.001 
0.039 0.008 0 0 0.025 0.015 0.025 0.054 0.081 0.064 0.066 0.05 0.064 0.09 0.183 0.339 0.347 0.528 0.65 1 0.433 0.394 0.309 0.196 0.128 0.153 0.167 0.101 0.151 0.075 0.093 0.065 0.144 0.119 0.102 0.063 0.083 0.081 0.063 0.05 0.059 0.062 0.054 0.062 0.069 0.034 0.057 0.113 0.191 0.189 0.168 0.155 0.231 0.106 0.1 0.115 0.119 0.082 0.095 0.084 0.041 0.055 0.063 0.069 0.062 0.063 0.036 0.039 0.049 0.043 0.023 0.029 0.037 0.033 0.028 0.04 0.036 0.025 0.009 0.011 0.026 0.024 0.028 0.023 0.025 0.037 0.066 0.063 0.078 0.066 0.083 0.063 0.056 0.068 0.081 0.068 0.16 0.295 0.272 0.104 0.104 0.265 0.196 0.222 0.337 0.209 0.245 0.231 0.451 0.182 0.124 0.01 0.02 0.028 0.021 0.018 0.014 0.028 0.047 0.03 0.076 0.042 0.037 0.024 0.002 0.007 0.025 0.027 0.026 0.007 0.025 0.032 0.037 0.041 0.04 0.038 0.031 0.035 0.036 0.086 0.092 0.049 0.072 0.086 0.057 0 0.053 0.051 0.059 0.04 0.017 0.033 0.028 0.018 0.03 0.016 0.013 0.011 0.015 0.024 0.011 0.017 0.019 0.011 0 0.001 0.001 0.003 0.001 0.016 0.014 0.014 0.01 0.012 0.019 0 0.018 0.019 0 0 0 0.049 0.062 0.066 0.045 0.033 0.043 0.064 0.059 0.055 0.04 0.036 0.039 0.036 0.003 0.006 0.007 0.009 0.005 0 0.005 0 0.006 0 0 0 0.003 0 0 0.003 0 0 0.007 0.008 0.006 0.004 0.004 0.018 0.018 0.028 0.017 0.052 0.034 0.019 0.015 0.031 0.038 0.079 0.08 0.074 0.048 0.076 0.078 0.065 0.062 0.031 0.044 0.005 0.017 0.011 0.015 0.008 0.008 0.007 0.006 0 0.003 0.003 0.002 0 0 0 0.002 0.002 0 0 0 0.002 0.001 0 0.004 0.001 0.008 0.01 0.009 0.01 0.018 0.012 0.009 0.016 0.019 0.018 0.02 0.014 0.013 0.018 0.024 0.002 0.001 0.003 0.009 0.01 0.021 0.008 0.011 0.017 0.024 0.012 0.019 0.024 0.025 0.027 0.03 0.028 0.019 0.031 0.048 0.023 0.028 0.041 0.035 0.02 0.018 0.041 0.051 0.03 0.017 0 0.004 0.011 0.013 0.013 0.012 0.013 0.014 0.015 0.016 0.011 0.011 0.013 0.012 0.025 0.027 0.02 0.018 0.012 0.017 0.009 0.017 0.02 0.019 0.018 0.017 0.011 0.008 0.015 0.004 0.004 0.01 0.006 0.009 0.01 0.013 0.016 0.014 0.011 0.011 0.013 0.009 0.003 0.006 0.007 0.006 0.01 0.01 0.009 0.011 0.011 0.008 0.012 0.011 0.013 0.018 0.017 0.015 0.025 0.033 0.031 0.032 0.003 0.003 0.006 0.001 0 0 0.022 0.013 0.003 0.001 0.001 0.001 0.002 0.001 0.003 0.003 0.004 0.005 0.006 0.009 0.008 0.004 0.01 0.013 0.009 0.004 0.01 0.012 0.006 0.004 0.01 0.011 0.011 0.008 0.016 0.009 0.012 0.012 0.013 0.011 0.011 0.008 0.011 0.011 0.011 0.014 0.011 0.008 0.01 0.011 0.008 0.006 0.002 0.011 0 0 0 0 0 0 0 0.011 0.013 0.014 0.008 0.006 0.017 0.016 0.007 0.017 0.018 0.023 0.023 0.027 0.031 0.056 0.053 0.055 0.043 0.04 0.046 0.057 0.04 0.025 0.025 0.037 0.035 0.024 0.016 0.011 0.021 0.015 0.015 0.016 0.019 0.016 0.017 0.018 0.015 0.016 0.017 0.048 0.057 0.056 0.058 0.053 0.075 0.081 0.089 0.085 0.083 0.068 0.039 0.045 0.04 0.074 0.067 0.058 0.054 0.035 0.037 0.056 0.033 0.019 0.028 0.038 0.017 0.01 0.007 0.016 0.065 0.038 0.04 0.056 0.037 0.024 0 0.01 0.013 0 0.013 0.01 0.007 0.009 0.007 0.005 0.012 0.011 0.009 0.009 0.011 0.008 0.009 0.009 0.012 0.007 0.014 0.026 0.042 0.049 0.028 0.025 0.036 0.041 0.022 0.009 0.001 0.005 0.005 0.004 0.005 0.004 0.005 0.006 0.005 0.005 0.005 0.003 0.009 0.017 0.022 0.014 0.035 0.012 0.031 0.018 0.008 0.006 0.01 0.034 0.011 0.006 0.013 0.013 0.016 0.014 0.018 0.001 0.001 0 0.004 0.005 0.005 0.01 0.003 0.002 0.007 0.004 0.004 0.003 0.002 0.002 0.001 0.001 0.001 0.001 0 0 0 0.007 0.015 0.018 0.015 0.02 0.005 0.001 0 0 0.01 0.01 0.016 0.016 0.014 0.008 0.014 0.002 0.002 0.006 0.009 0.003 0.005 0.006 0.003 0.003 0.003 0.004 0.003 0.001 0.001 0 0.001 0.001 0.001 0.001 0.001 0.001 0.001 0.001 0.002 0.001 0.001 0.001 0.002 0.003 0.007 0.005 0.006 0.014 0.023 0.023 0.034 0.042 0.045 0.039 0.053 0.058 0.037 0.044 0.056 0.061 0.051 0.045 0.038 0.019 0.039 0.019 0.032 0.007 0.028 0.019 0.014 0.03 0.031 0.031 0.046 0.047 0.042 0.05 0.042 0.038 0.019 0.04 0.042 0.025 0.032 0.046 0.044 0.038 0.02 0.001 0 0 0.029 0.023 0.03 0.028 0.021 0.033 0.024 0.048 0.028 0.008 0.043 0.035 0.026 0 0.005 0.005 0.02 0.007 0.002 0.003 0.01 0.012 0.013 0.012 0.008 0.008 0.013 0.009 0.004 0.005 0.008 0.009 0.007 0.003 0.001 0.002 0 0.005 0.003 0.004 0 0.001 0.002 0.003 0.001 0.001 0.003 0.003 0.002 0.004 0.004 0.004 0.002 0.003 0.002 0.003 0.003 0.003 0 0 0 0 0 0 0 0.001 0.002 0 0.001 0.001 0.001 0.001 0.001 0.001 0.001 0.001 0.001 0.001 0.011 0.002 0.012 0.011 0.009 0.008 0.01 0.014 0.005 0.006 0.008 0.016 0.01 0.008 0.011 0.018 0.009 0.009 0.01 0.015 0.01 0.008 0.002 0.01 0.008 0.011 0.008 0.01 0.016 0.016 0.011 0.017 0.019 0.016 0.017 0.019 0.018 0.015 0.026 0.025 0.012 0.045 0.022 0.086 0.09 0.09 0.056 0.055 0.055 0.061 0.056 0.045 0.03 0.026 0.048 0.023 0.019 0.007 0.013 0.016 0.011 0.01 0.031 0.022 0.028 0.031 0.038 0.041 0.041 0.041 0.09 0.031 0.009 0.117 0.076 0.05 0.036 0.034 0.036 0.023 0 0 0 0.024 0.024 0.027 0.03 0.023 0.046 0.032 0.096 0.059 0.071 0.067 0.087 0.048 0.058 0.057 0.041 0.078 0.083 0.055 0.054 0.055 0.043 0.031 0.038 0.036 0.03 0.019 0.049 0.035 0.024 0.029 0.074 0.053 0.063 0.058 0.078 0.048 0.06 0.093 0.053 0.039 0.07 0.043 0.024 0.067 0.064 0.058 0.054 0.068 0.07 0.036 0.039 0.048 0.02 0.005 0.021 0.021 0.017 0.039 0.009 0.018 0.002 0.006 0.01 0.004 0.009 0.006 0.007 0.005 0.006 0.015 0.016 0.014 0.008 0.01 0.017 0.008 0.013 0.011 0.01 0.009 0.003 0 0.005 0.016 0.01 0.009 0.013 0.009 0.008 0.007 0.024 0.01 0.01 0.008 0.001 0.003 0.002 0.001 0.006 0.011 0.014 0.005 0.018 0.006 0.003 0 0.005 0.002 0.003 0.008 0.009 0.005 0.005 0.008 0.005 0.009 0.01 0.011 0.012 0.009 0.007 0.013 0.013 0.014 0.034 0.016 0.006 0 0.032 0.03 0.036 0.021 0.011 0.028 0.024 0.014 0.017 0.005 0.008 0.004 0.004 0 0.003 0.002 0.002 0.003 0.003 0.001 0 0.002 0 0.002 0.001 0.002 0.002 0.001 0.001 0.006 0.007 0.007 0.006 0.006 0.007 0.018 0.035 0.011 0.015 0.014 0.049 0.069 0.062 0.047 0.027 0.018 0.009 0.008 0.005 0.004 0.003 0.001 0.003 0 0.002 0 0 0 0 0 0 0 0 0.001 0 0 0.004 0.005 0.003 0.004 0.003 0 0.024 0.04 0.026 0.059 0.045 0.026 0.015 0.01 0.021 0.011 0.015 0.034 0.032 0.045 0.056 0.055 0.062 0.045 0.046 0.03 0.025 0.01 0.01 0.003 0.005 0.008 0.01 0.004 0.007 0.005 0.004 0.004 0.004 0.002 0.001 0.001 0.001 0 0.002 0.003 0 0.006 0.005 0.004 0.007 0.01 0.007 0.007 0.009 0.011 0.006 0.011 0.008 0.008 0.008 0.005 0.006 0.008 0.008 0 0 0.001 0.005 0.007 0.01 0.003 0.006 0.014 0.013 0.011 0.012 0.024 0.019 0.026 0.026 0.031 0.008 0.029 0.045 0.028 0.021 0.035 0.037 0.025 0.018 0.035 0.049 0.038 0.022 0.013 0.032 0.021 0.021 0.021 0.018 0.013 0.022 0.013 0.018 0.012 0.009 0.014 0.015 0.012 0.016 0.004 0.009 0 0.003 0.001 0.009 0.009 0.006 0.009 0.008 0.004 0.006 0.005 0.007 0.008 0.012 0.008 0.01 0.012 0.009 0.007 0.006 0.006 0.008 0.013 0.007 0.004 0.009 0.006 0.005 0.01 0.011 0.007 0.01 0.008 0.009 0.009 0.008 0.008 0.005 0.003 0.003 0.008 0.008 0.008 0.008 0.009 0.008 0.006 0.004 0.002 0.003 0.009 0.006 0 0 0.002 0.001 0.004 0.003 0.001 0.002 0.004 0.004 0.004 0.005 0.006 0.003 0.005 0.005 0.005 0.003 0.002 0.003 0.005 0.003 0.001 0.001 0.005 0.002 0.001 0.001 0.002 0.002 0.001 0 0 0 0.003 0 0 0.002 0.004 0 0 0.002 0.006 0.005 0.005 0.006 0.003 0.003 0 0 0.003 0.002 0.002 0.008 0.008 0.007 0.008 0.007 0.005 0.006 0.006 0.006 0.008 0.006 0.003 0.007 0.008 0.01 0.009 0.01 0.007 0.007 0.009 0.01 0.008 0.011 0.009 0.007 0.008 0.011 0.01 0.005 0.002 0.001 0.001 0.001 0.002 0.001 0.001 0.001 0.001 0.002 0 0.009 0.01 0.01 0.01 0.003 0.005 0.005 0.006 0.004 0.012 0.008 0.006 0.006 0.004 0.006 0.007 0.007 0.007 0.004 0.003 0.008 0.003 0.002 0.005 0.004 0.003 0.002 0.001 0.006 0 0.009 0.008 0.011 0.012 0.01 0.001 0.004 0.007 0.004 0.006 0.005 0.002 0.002 0 0 0.002 0.001 0.002 0.003 0.003 0.003 0.004 0.003 0.004 0.002 0.003 0.004 0.004 0.005 0.004 0.004 0.004 0.003 0.002 0.001 0.001 0.003 0.003 0.004 0.002 0.003 0.002 0.003 0.002 0.002 0.003 0.003 0.002 0.003 0.002 0.002 0.003 0.001 0.003 0.003 0.002 0.001 0.002 0.011 0.008 0.005 0.004 0.003 0.007 0.006 0.002 0.002 0.001 0.003 0.003 0.002 0.001 0.003 0.002 0.002 0 0 0 0.002 0.001 0 0.001 0.002 0.002 0.002 0 0 0 0.001 0.002 0.002 0.003 0.003 0 0.001 0 0 0.001 0.003 0.003 0.003 0.003 0 0.003 0.001 0.001 0.002 0.001 0.002 0.003 0.003 0.003 0.003 0.002 0.002 0.001 0.001 0.002 0.001 0.001 0.002 0.002 0.001 0.002 0.002 0.001 0.002 0.002 0 0.002 0.002 0.002 0.002 0.001 0.001 0 0.003 0.004 0.002 0.006 0.007 0.005 0.006 0.007 0.007 0.009 0.006 0.007 0.006 0.003 0.004 0.003 0.002 0.004 0.003 0.007 0.002 0.005 0.007 0.004 0.006 0.007 0.007 0.01 0.01 0.01 0.005 0.01 0.009 0.005 0.007 0.007 0.003 0.004 0.005 0.004 0.002 0.002 0.002 0.001 0.003 0.005 0.004 0.006 0.006 0.006 0.007 0.006 0.007 0.005 0.005 0.006 0.005 0.004 0.005 0.003 0.004 0.004 0.002 0 0.004 0.003 0.003 0.002 0.002 0.002 0.001 0 0.001 0.001 0 0.001 0.003 0 0 0 0 0 0 0 0 0 0 0 0 0 0 0.001 0.001 0 0.001 0.001 0 0 0.001 0 0 0 0 0.001 0.001 0 0 0 0 0 0 0.001 0 0 0 0 0 0 0 0 0 0 0 0.005 0.005 0.005 0.005 0.003 0.002 0.002 0.004 0 0.001 0.001 0.003 0.002 0.001 0.002 0.003 0.001 0.001 0.002 0.003 0.001 0.001 0.002 0 0.001 0.001 0.001 0.003 0.001 0.001 0.003 0.004 0.003 0.004 0.004 0.003 0.003 0.005 0.005 0.001 0 0.008 0.007 0.011 0.011 0.012 0.009 0.01 0.007 0.008 0.01 0.006 0.008 0.01 0.01 0.007 0.008 0.007 0.006 0.008 0.009 0.009 0.013 0.005 0.015 0.035 0.036 0.035 0.033 0.04 0 0 0 0 0 0 0 0 0 0 0 0 0 0 0 0 0 0 0 0 0 0 0 0 0 0 0 0 0 0 0 0 0 0 0 0 0 0 0 0 0 0 0 0 0 0 0 0 0 0 0 0 0 0 0 0 0 0 0 0 0 0 0 0 0 0 0 0 0 0 0 0 0 0 0 0 0 0 0 0 0 0 0 0 0 0 0 0 0 0 0 0 0 0 0 0 0 0 0 0 0 0 0 0 0 0 0 0 0 0 0 0 0 0 0 0 0 0 0 0 0 0 0 0 0 0 0 0 0 0 0 0 0 0 0 0 0 0 0 0 0 0 0 0 0 0 0 0 0 0 0 0 0 0 0 0 0 0 0 0 0 0 0 0 0 0 0 0 0 0 0 0 0 0 0 0 0 0 0 0 0 0 0 0 0 0 0 0 0 0 0 0 0 0 0 0 0 0 0 0 0 0 0 0 0 0 0 0 0 0 0 0 0 0 0 0 0 0 0 0 0 0 0 0 0 0 0 0 0 0 0 0 0 0 0 0 0 0 0 0 0 0 0 0 0 0 0 0 0 0 0 0.001 0.001 0.001 0.001 0 0 0 0 0 0 0 0 0 0 0 0 0 0 0 0 0 0 0 0 0 0 0 0 0 0 0 0 0 0 0 0 0 0 0 0 0 0 0 0 0 0 0 0 0 0 0 0 0 0 0 0 0 0 0 0 0 0 0 0 0 0 0 0 0 0 0 0 0 0 0 0 0 0 0 0 0 0 0 0 0 0 0 0 0 0 0 0 0 0 0 0 0 0 0 0 0 0 0 0 0 0 0 0 0 0 0 0 0 0 0 0 0 0 0 0 0 0 0 0 0 0 0 0 0 0 0 0 0 0 0 0 0 0 0 0 0 0 0 0 0 0 0 0 0 0 0 0 0 0 0 0 0 0 0 0 0 0 0 0 0 0 0 0 0 0 0 0 0 0 0 0 0 0 0 0 0 0 0 0 0 0 0 0 0 0 0 0 0 0 0 0 0 0 0 0 0 0 0 0 0 0 0 0 0 0 0 0 0 0 0 0 0 0 0 0 0 0 0 0 0 0 0 0 0 0 0 0 0 0 0 0 0 0 0 0 0 0 0 0 0 0 0 0 0 0 0 0 0 0 0 0 0 0 0 0 0 0 0 0 0 0 0 0 0 0 0 0 0 0 0 0 0 0 0 0 0 0 0 0 0 0 0 0 0 0 0 0 0 0 0 0 0 0 0 0 0 0 0 0 0 0 0 0 0 0 0 0 0 0 0 0 0 0 0 0 0 0 0 0 0 0 0 0 0 0 0 0 0 0 0 0 0 0 0 0 0 0 0 0 0 0 0 0 0 0 0 0 0 0 0 0 0 0 0 0 0 0 0 0 0 0 0 0 0 0 0 0 0 0 0 0 0 0 0 0 0 0 0 0 0 0 0 0 0 0 0 0 0 0 0 0 0 0 0 0 0 0 0 0 0 0 0 0 0 0 0 0 0 0 0 0 0 0 0 0 0 0 0 0 0 0 0 0 0 0 0 0 0 0 0 0 0 0 0 0 0 0 0 0 0 0 0 0 0 0 0 0 0 0 0 0 0 0 0 0 0 0 0 0 0 0 0 0 0 0 0 0 0 0 0 0 0 0 0 0 0 0 0 0 0 0 0 0 0 0 0 0 0 0 0 0 0 0 0 0 0 0 0 0 0 0 0 0 0 0 0 0 0 0 0 0 0 0 0 0 0 0 0 0 0 0 0 0 0 0 0 0 0 0 0 0 0 0 0 0 0 0 0 0 0 0 0 0 0 0 0 0 0 0 0 0 0 0 0 0 0 0 0 0 0 0 0 0 0 0 0 0 0 0 0 0 0 0 0 0 0 0 0 0 0 0 0 0 0 0 0 0 0 0 0 0 0 0 0 0 0 0 0 0 0 0 0 0 0 0 0 0 0 0 0 0 0 0 0 0 0 0 0 0 0 0 0 0 0 0 0 0 0 0 0 0 0 0 0 0 0 0 0 0 0 0 0 0 0 0 0 0 0 0 0 0 0 0 0 0 0 0 0 0 0 0 0 0 0 0 0 0 0 0 0 0 0 0 0 0 0 0 0 0 0 0 0 0 0 0 0 0 0 0 0 0 0 0 0 0 0 0 0 0 0 0 0 0 0 0 0 0 0 0 0 0 0 0 0 0 0 0 0 0 0 0 0 0 0 0 0 0 0 0 0 0 0 0 0 0 0 0 0 0 0 0 0 0 0 0 0 0 0 0 0 0 0 0 0 0 0 0 0 0 0 0 0 0 0 0 0 0 0 0 0 0 0 0 0 0 0 0 0 0 0 0 0 0 0 0 0 0 0 0 0 0 0 0 0 0 0 0 0 0 0 0 0 0 0 0 0 0 0 0 0 0 0 0 0 0 0 0 0 0 0 0.001 0.001 0 0 0 0 0 0 0 0 0 0 0 0 0 0 0 0 0 0 0 0 0 0 0 0 0 0 0 0 0 0 0 0 0 0 0 0 0 0 0 0 0 0 0 0 0 0 0 0 0 0 0 0 0 0 0 0 0 0 0 0 0 0 0 0 0 0 0 0 0 0 0 0 0 0 0 0 0 0 0 0 0 0 0 0 0 0 0 0 0 0 0 0 0 0 0 0 0 0 0 0 0 0 0 0 0 0 0 0 0 0 0 0 0 0 0 0 0 0 0 0 0 0 0 0 0 0 0 0 0 0 0 0 0 0 0 0 0 0 0 0 0 0 0 0 0 0 0 0 0 0 0 0 0 0 0 0 0 0 0 0 0 0 0 0 0 0 0 0 0 0 0 0 0 0 0 0 0 0 0 0 0 0 0 0 0 0 0 0 0 0 0 0 0 0 0 0 0 0 0 0 0 0 0 0 0 0 0 0 0 0 0 0 0 0 0 0 0 0 0 0 0 0 0 0 0 0 0 0 0 0 0 0 0 0 0 0 0 0 0 0 0 0 0 0 0 0 0 0 0 0 0 0 0 0 0 0 0 0 0 0 0 0 0 0 0 0 0 0 0 0 0 0 0 0 0 0 0 0 0 0 0 0 0 0 0 0 0 0 0 0 0 0 0 0 0 0 0 0 0 0 0 0 0 0 0 0 0 0 0 0 0 0 0 0 0.001 0 0.001 0.001 0.003 0.001 0.002 0.003 0.002 0.001 0 0 0 0 0 0 0 0 0 0 0 0 0 0 0 0 0 0 0 0 0 0 0 0 0 0 0 0 0 0 0 0 0 0 0 0 0 0 0 0 0 0 0 0 0 0 0 0 0 0 0 0 0 0 0 0 0 0 0 0 0 0 0 0 0 0 0 0 0 0 0 0 0 0 0 0 0 0 0.001 0.001 0 0 0 0 0 0 0 0 0 0 0 0 0 0 0 0 0 0 0 0 0 0.001 0.001 0.001 0 0 0 0 0 0 0 0 0 0 0 0 0 0 0 0 0 0 0.001 0 0 0.001 0.001 0 0 0 0 0.001 0.001 0.001 0 0 0.004 0.005 0.007 0.005 0.003 0.006 0.006 0.005 0.004 0.004 0.003 0.003 0.006 0.004 0.003 0.001 0.005 0.003 0.002 0.002 0.004 0.005 0.004 0.005 0.006 0.006 0.008 0.008 0.007 0.008 0.004 0.003 0.004 0.001 0.003 0.003 0.001 0.001 0.002 0.004 0.002 0.002 0 0 0 0 0.002 0.003 0.001 0 0.001 0.001 0 0 0.001 0.001 0.001 0 0.002 0.001 0 0 0 0 0 0 0 0 0 0 0 0 0 0 0 0 0 0 0 0 0 0 0 0 0 0 0 0 0 0 0 0 0 0 0 0 0 0 0 0 0 0 0 0 0 0 0 0 0 0 0 0 0.081 0.014 0.085 0.008 0 0 0 
0.038 0.012 0 0 0.018 0.006 0.017 0.046 0.069 0.056 0.057 0.045 0.048 0.077 0.171 0.332 0.344 0.547 0.437 0.532 1 0.499 0.313 0.341 0.152 0.143 0.159 0.082 0.159 0.096 0.082 0.067 0.142 0.105 0.093 0.057 0.082 0.076 0.07 0.057 0.043 0.047 0.038 0.061 0.049 0.037 0.058 0.111 0.184 0.179 0.132 0.15 0.243 0.118 0.103 0.121 0.118 0.072 0.089 0.079 0.043 0.062 0.056 0.06 0.059 0.06 0.041 0.051 0.051 0.043 0.016 0.036 0.048 0.046 0.036 0.031 0.024 0.023 0.008 0.012 0.03 0.028 0.028 0.013 0.033 0.026 0.064 0.062 0.058 0.056 0.065 0.047 0.047 0.04 0.053 0.043 0.162 0.299 0.259 0.078 0.092 0.268 0.184 0.186 0.259 0.169 0.217 0.198 0.353 0.175 0.119 0.005 0.014 0.015 0.012 0.011 0.008 0.015 0.043 0.03 0.064 0.035 0.034 0.013 0.003 0.005 0.025 0.033 0.038 0.013 0.031 0.035 0.037 0.043 0.039 0.035 0.03 0.033 0.032 0.068 0.072 0.058 0.063 0.073 0.047 0 0.053 0.054 0.059 0.039 0.01 0.033 0.021 0.019 0.033 0.018 0.009 0.007 0.017 0.029 0.02 0.026 0.027 0.01 0 0 0 0.001 0.001 0.015 0.008 0.01 0.007 0.012 0.021 0 0.01 0.011 0 0 0 0.052 0.058 0.047 0.048 0.051 0.063 0.072 0.067 0.063 0.039 0.049 0.037 0.028 0.004 0.008 0.007 0.009 0.005 0.003 0.003 0.001 0.003 0 0 0 0 0 0.001 0.005 0.003 0.002 0.008 0.011 0.009 0.011 0.009 0.021 0.021 0.035 0.025 0.061 0.043 0.021 0.013 0.02 0.034 0.077 0.086 0.067 0.05 0.068 0.07 0.063 0.059 0.028 0.045 0.011 0.028 0.01 0.015 0.012 0.014 0.014 0.01 0.001 0.001 0.002 0.002 0.001 0 0 0.001 0.002 0.001 0.002 0.002 0.005 0.004 0 0.005 0.004 0.01 0.012 0.008 0.006 0.01 0.011 0.008 0.013 0.02 0.014 0.017 0.016 0.014 0.021 0.031 0.003 0.002 0.005 0.012 0.009 0.019 0.008 0.011 0.016 0.024 0.019 0.017 0.023 0.027 0.027 0.032 0.029 0.018 0.031 0.045 0.028 0.03 0.041 0.037 0.02 0.017 0.042 0.049 0.021 0.016 0 0.001 0.004 0.01 0.01 0.009 0.01 0.013 0.01 0.013 0.011 0.005 0.014 0.018 0.029 0.038 0.028 0.022 0.017 0.02 0.007 0.016 0.02 0.018 0.02 0.022 0.013 0.012 0.022 0.011 0.01 0.015 0.012 0.017 0.014 0.017 0.011 0.006 0.009 0.016 0.016 0.01 0.006 0.008 0.011 0.01 0.013 0.016 0.009 0.013 0.012 0.01 0.014 0.014 0.008 0.013 0.019 0.012 0.018 0.032 0.031 0.03 0.001 0.001 0.002 0.001 0 0 0.018 0.006 0.006 0.003 0.003 0.003 0.003 0.001 0.004 0.004 0.004 0.004 0.004 0.007 0.011 0.004 0.008 0.014 0.011 0.006 0.016 0.012 0.01 0.008 0.015 0.008 0.012 0.009 0.014 0.013 0.013 0.012 0.014 0.014 0.013 0.008 0.014 0.011 0.013 0.015 0.013 0.011 0.01 0.01 0.009 0.008 0.004 0.005 0.001 0.001 0 0 0.001 0 0.001 0.008 0.012 0.011 0.005 0.006 0.012 0.013 0.01 0.013 0.016 0.017 0.023 0.03 0.03 0.051 0.048 0.05 0.043 0.033 0.04 0.051 0.038 0.027 0.029 0.032 0.035 0.026 0.022 0.017 0.016 0.015 0.012 0.015 0.016 0.012 0.016 0.017 0.013 0.016 0.016 0.049 0.052 0.052 0.054 0.051 0.061 0.067 0.071 0.068 0.069 0.062 0.038 0.044 0.03 0.06 0.06 0.05 0.043 0.028 0.026 0.043 0.024 0.017 0.017 0.032 0.017 0.017 0.013 0.015 0.062 0.034 0.03 0.046 0.033 0.026 0.001 0.006 0.01 0.004 0.014 0.011 0.008 0.015 0.011 0.01 0.021 0.02 0.019 0.018 0.018 0.015 0.015 0.019 0.018 0.01 0.014 0.034 0.042 0.048 0.033 0.034 0.04 0.041 0.025 0.016 0.004 0.006 0.009 0.001 0.003 0.005 0.008 0.009 0.008 0.002 0.002 0.003 0.01 0.016 0.017 0.013 0.028 0.012 0.038 0.013 0.018 0.01 0.007 0.033 0.023 0.003 0.019 0.018 0.022 0.026 0.016 0.001 0.001 0.002 0.007 0.006 0.004 0.005 0.007 0.006 0.005 0.004 0.006 0.004 0.002 0.001 0.003 0.002 0.002 0.003 0 0 0 0.005 0.014 0.015 0.012 0.014 0.004 0.003 0 0 0.015 0.014 0.017 0.019 0.017 0.008 0.018 0 0 0.002 0.008 0.003 0.002 0.007 0.002 0.001 0.001 0.002 0.002 0.001 0.002 0.001 0.001 0.002 0.002 0.001 0.003 0.002 0.003 0.003 0.001 0 0.003 0.001 0 0.004 0.007 0.007 0.004 0.02 0.031 0.024 0.037 0.046 0.041 0.042 0.057 0.049 0.033 0.048 0.056 0.059 0.045 0.048 0.047 0.022 0.035 0.017 0.037 0.001 0.026 0.024 0.012 0.031 0.027 0.026 0.047 0.047 0.043 0.052 0.036 0.039 0.028 0.042 0.036 0.032 0.037 0.049 0.043 0.032 0.013 0.004 0 0 0.027 0.02 0.031 0.025 0.021 0.029 0.022 0.041 0.026 0.009 0.043 0.027 0.022 0 0.002 0.004 0.025 0.004 0.002 0.005 0.009 0.012 0.009 0.009 0.004 0.003 0.009 0.005 0.003 0.003 0.004 0.007 0.004 0.001 0 0 0 0.004 0 0 0 0 0 0 0 0 0.001 0 0 0.002 0.001 0.002 0.001 0.003 0.002 0.002 0.002 0.002 0.002 0.002 0.001 0.001 0 0.002 0.001 0.001 0.002 0.001 0.002 0.002 0.001 0.002 0.002 0.001 0 0.002 0.001 0.001 0.006 0.002 0.014 0.007 0.004 0.007 0.012 0.017 0.003 0.003 0.007 0.013 0.003 0.003 0.007 0.013 0.003 0.002 0.006 0.011 0.006 0.003 0.003 0.006 0.011 0.011 0.016 0.018 0.019 0.014 0.02 0.02 0.02 0.014 0.024 0.022 0.018 0.014 0.023 0.029 0.014 0.04 0.025 0.066 0.071 0.07 0.052 0.051 0.042 0.054 0.048 0.034 0.021 0.022 0.044 0.025 0.02 0.004 0.013 0.016 0.011 0.009 0.029 0.023 0.031 0.024 0.03 0.031 0.034 0.044 0.084 0.023 0.007 0.109 0.073 0.05 0.032 0.032 0.031 0.023 0 0 0 0.024 0.023 0.024 0.03 0.018 0.035 0.029 0.082 0.054 0.062 0.058 0.082 0.056 0.054 0.06 0.041 0.088 0.094 0.063 0.061 0.052 0.047 0.032 0.047 0.043 0.041 0.026 0.062 0.035 0.023 0.023 0.064 0.045 0.053 0.054 0.07 0.049 0.053 0.081 0.033 0.035 0.062 0.031 0.01 0.066 0.06 0.05 0.058 0.066 0.064 0.041 0.034 0.041 0.014 0.005 0.027 0.024 0.026 0.033 0.013 0.018 0.005 0.011 0.015 0.009 0.021 0.011 0.018 0.012 0.014 0.022 0.022 0.018 0.019 0.013 0.019 0.014 0.024 0.022 0.011 0.013 0.003 0 0.001 0.007 0.005 0.005 0.006 0.004 0.004 0.002 0.015 0.007 0.005 0.003 0.006 0.009 0.005 0.008 0.01 0.018 0.019 0.01 0.023 0.01 0.009 0.004 0.011 0.002 0.015 0.018 0.021 0.008 0.014 0.02 0.015 0.016 0.021 0.019 0.021 0.02 0.017 0.024 0.026 0.019 0.04 0.023 0.021 0 0.027 0.029 0.037 0.026 0.013 0.035 0.028 0.009 0.011 0.01 0.013 0.005 0.004 0 0.006 0.008 0.009 0.01 0.01 0.002 0 0.002 0.001 0.005 0.003 0.005 0.009 0.004 0.007 0.004 0.012 0.007 0.004 0.007 0.012 0.02 0.032 0.012 0.013 0.024 0.05 0.066 0.053 0.046 0.034 0.018 0.016 0.007 0.006 0.007 0.01 0.01 0.009 0.002 0.006 0.001 0.001 0 0 0 0 0 0.001 0.005 0.002 0.002 0.009 0.006 0.009 0.01 0.002 0 0.024 0.044 0.024 0.054 0.04 0.023 0.016 0.018 0.017 0.019 0.02 0.036 0.034 0.051 0.056 0.054 0.062 0.05 0.045 0.032 0.023 0.01 0.011 0.002 0.008 0.01 0.009 0.005 0.011 0.006 0.006 0.006 0.006 0.003 0.003 0.003 0.001 0 0 0.001 0 0.005 0.004 0.003 0.008 0.009 0.008 0.008 0.013 0.011 0.011 0.013 0.011 0.013 0.017 0.01 0.012 0.014 0.017 0 0 0.009 0.012 0.015 0.019 0.008 0.013 0.017 0.021 0.011 0.023 0.032 0.027 0.033 0.029 0.036 0.014 0.032 0.046 0.028 0.026 0.039 0.041 0.026 0.021 0.034 0.042 0.024 0.019 0.009 0.021 0.018 0.021 0.02 0.02 0.017 0.022 0.016 0.018 0.01 0.004 0.013 0.017 0.015 0.016 0.006 0.009 0 0.006 0.004 0.015 0.018 0.013 0.016 0.015 0.008 0.005 0.007 0.003 0.004 0.008 0.006 0.008 0.008 0.005 0.006 0.006 0.009 0.008 0.01 0.008 0.002 0.003 0.002 0.004 0.013 0.011 0.005 0.01 0.01 0.01 0.011 0.009 0.007 0.009 0.007 0.005 0.01 0.013 0.011 0.012 0.015 0.011 0.008 0.008 0.01 0.012 0.015 0.011 0 0 0.004 0.005 0.007 0.005 0.006 0.004 0.005 0.007 0.007 0.008 0.007 0.003 0.005 0.007 0.004 0.003 0.003 0.004 0.005 0.003 0.002 0.003 0.006 0.004 0.003 0.001 0.004 0.003 0.006 0.006 0.007 0.005 0.005 0.004 0.004 0.005 0.004 0.004 0.002 0.003 0.005 0.004 0.004 0.009 0.003 0.002 0 0 0.003 0 0 0.008 0.007 0.005 0.007 0.009 0.007 0.007 0.008 0.006 0.01 0.01 0.006 0.008 0.012 0.02 0.019 0.021 0.017 0.015 0.017 0.021 0.016 0.015 0.014 0.013 0.014 0.012 0.011 0.007 0.007 0.002 0.002 0.004 0.007 0.007 0.006 0.006 0.004 0.006 0.003 0.012 0.018 0.017 0.018 0.01 0.008 0.012 0.019 0.013 0.027 0.017 0.012 0.011 0.011 0.02 0.02 0.016 0.013 0.01 0.014 0.011 0.006 0.005 0.006 0.001 0.006 0.006 0.004 0.005 0 0.012 0.008 0.01 0.009 0.01 0.001 0.003 0.007 0.005 0.005 0.004 0.004 0.004 0.002 0.002 0.008 0.006 0.006 0.009 0.009 0.007 0.006 0.009 0.009 0.007 0.008 0.01 0.012 0.009 0.007 0.011 0.008 0.01 0.009 0.008 0.005 0.005 0.005 0.007 0.004 0.005 0.005 0.006 0.006 0.006 0.005 0.004 0.003 0.006 0.003 0.005 0.01 0.005 0.005 0.006 0.002 0.001 0.003 0.015 0.013 0.008 0.005 0.005 0.01 0.011 0.004 0.002 0.001 0.004 0.006 0.005 0.004 0.005 0.003 0.002 0.003 0.005 0.003 0.003 0.003 0.002 0.003 0.003 0.003 0.003 0.002 0.002 0.002 0.002 0.004 0.004 0.005 0.006 0 0.002 0 0 0.003 0.001 0.002 0.002 0.002 0 0.004 0.001 0.002 0.002 0.003 0.001 0.001 0.004 0.002 0.001 0.001 0.002 0.002 0.001 0.002 0.002 0.002 0.003 0.002 0.002 0.003 0.003 0.001 0.003 0.002 0 0.003 0.002 0.002 0.002 0 0.001 0 0.009 0.009 0.004 0.01 0.009 0.009 0.011 0.013 0.012 0.012 0.01 0.008 0.009 0.007 0.009 0.011 0.008 0.012 0.005 0.015 0.002 0.015 0.014 0.011 0.014 0.014 0.015 0.02 0.02 0.02 0.009 0.013 0.018 0.01 0.013 0.009 0.006 0.004 0.009 0.009 0.008 0.007 0.007 0.007 0.004 0.015 0.006 0.015 0.014 0.013 0.016 0.017 0.016 0.014 0.012 0.017 0.016 0.013 0.011 0.002 0.005 0.011 0 0.001 0.004 0.004 0.004 0.002 0.002 0.001 0.003 0 0 0.001 0.003 0.002 0.003 0.002 0.001 0.001 0.001 0.001 0 0 0 0 0 0.001 0 0.002 0.002 0.002 0.001 0.001 0.002 0.002 0.001 0.001 0.002 0.002 0 0.001 0.001 0 0 0 0.001 0 0 0.001 0.001 0 0 0.001 0.001 0.001 0.001 0 0.001 0.001 0.001 0 0 0.004 0.003 0.004 0.003 0.003 0.002 0.002 0.002 0.001 0.004 0.002 0.005 0.002 0.004 0.006 0.006 0.003 0.004 0.003 0.003 0.004 0.006 0.002 0.003 0.002 0.004 0.008 0.008 0.008 0.009 0.008 0.008 0.008 0.009 0.01 0.01 0.006 0.008 0.01 0.006 0.003 0.016 0.011 0.02 0.021 0.025 0.019 0.018 0.012 0.013 0.015 0.013 0.012 0.01 0.016 0.015 0.01 0.007 0.007 0.009 0.009 0.008 0.012 0.006 0.015 0.032 0.032 0.03 0.029 0.035 0 0 0 0 0 0 0 0 0 0 0 0 0 0 0 0 0 0 0 0 0 0 0 0 0 0 0 0 0 0 0 0 0 0 0 0 0 0 0 0 0 0 0 0 0 0 0 0 0 0 0 0 0 0 0 0 0 0 0 0 0 0 0 0 0 0 0 0 0 0 0 0 0 0 0 0 0.001 0.001 0.001 0.001 0.001 0 0 0 0 0 0 0 0 0 0 0 0 0 0 0 0 0 0 0 0 0 0 0 0 0 0 0 0 0 0 0 0 0 0 0 0 0 0 0 0 0.001 0.001 0.001 0.001 0 0 0.001 0 0 0 0 0 0 0 0 0 0 0 0 0 0 0 0 0 0 0 0.001 0.001 0.001 0 0.001 0 0 0 0 0 0 0 0 0 0 0 0 0 0 0 0 0 0 0 0 0 0 0 0 0 0 0 0 0 0 0 0 0 0 0 0 0.001 0.001 0 0.001 0.001 0.001 0.001 0 0 0 0 0 0 0 0 0 0 0.001 0 0 0.001 0.001 0.001 0 0 0 0 0 0 0.001 0.001 0.001 0 0 0 0 0 0 0 0 0 0 0 0 0.001 0 0.001 0 0 0 0 0 0 0.001 0 0.001 0.001 0.001 0.001 0.001 0 0 0 0.001 0.002 0 0.002 0 0 0.001 0.001 0 0 0 0 0 0 0.001 0 0 0 0 0 0 0 0 0 0 0.001 0.001 0.001 0.001 0.001 0.001 0.001 0.001 0 0.001 0 0 0.001 0.001 0 0.001 0.001 0 0.001 0 0 0 0.001 0 0 0 0 0 0 0 0 0 0 0 0 0 0 0 0 0 0 0 0 0 0 0 0 0 0 0 0 0.001 0 0 0 0 0 0 0 0 0 0 0.001 0 0 0.001 0.001 0.001 0.001 0 0 0 0 0 0 0 0 0 0 0 0 0 0 0 0 0 0 0 0 0 0 0 0 0 0 0 0 0 0 0 0 0 0 0 0 0.001 0.001 0.001 0.001 0 0 0.001 0 0 0 0 0 0 0 0 0 0 0 0 0 0 0 0 0 0 0 0 0 0.001 0 0 0.001 0 0 0 0 0 0 0 0 0 0 0 0 0 0 0 0 0 0 0 0 0 0 0 0 0 0 0 0 0 0 0 0 0 0 0 0 0 0 0 0 0 0 0 0 0 0 0 0 0 0 0 0 0 0 0 0 0 0 0 0 0 0 0 0 0 0 0 0 0 0 0 0 0 0 0 0 0 0 0 0 0 0 0 0 0 0 0 0 0 0 0 0 0 0 0 0 0 0 0 0 0 0 0 0 0 0 0 0 0 0 0 0 0 0 0 0 0 0 0 0 0 0 0 0 0 0 0 0 0 0 0 0 0 0 0 0 0 0 0 0 0 0 0.001 0 0 0 0.001 0.001 0.001 0 0 0 0 0 0 0 0 0 0.001 0 0.001 0.001 0.001 0.001 0 0 0 0 0 0 0 0 0 0 0 0 0 0 0 0 0 0 0 0 0 0 0 0 0 0 0 0 0 0 0 0 0 0 0 0 0 0 0 0 0 0 0 0 0 0 0 0 0 0 0 0 0 0 0 0 0 0 0 0 0 0 0 0 0 0 0 0 0 0 0 0 0 0 0 0.001 0.001 0.001 0.001 0.001 0.001 0.001 0 0 0 0 0 0 0 0 0 0 0 0 0 0 0 0 0 0 0.001 0 0.001 0 0 0.001 0 0 0 0.001 0 0 0 0 0 0 0 0 0 0 0 0.001 0.001 0 0 0 0.001 0.001 0 0.001 0 0.001 0.001 0.001 0.001 0.001 0.002 0.002 0.002 0.001 0.001 0.001 0.001 0.001 0.001 0.001 0.001 0.001 0.001 0 0 0 0 0.001 0.001 0.001 0 0.001 0.001 0 0.001 0.001 0.001 0.001 0.001 0.001 0 0 0.002 0.001 0 0.001 0.002 0.001 0.001 0 0 0 0.001 0 0.001 0.001 0.001 0 0.001 0.001 0.001 0.001 0.001 0.001 0.001 0.001 0 0 0.001 0 0 0 0 0 0 0 0 0 0 0 0 0 0 0 0 0 0 0 0 0 0 0 0 0 0 0 0 0 0 0 0 0 0 0 0 0 0 0 0 0 0 0 0 0 0 0 0 0 0 0 0 0 0 0 0 0 0 0 0 0 0 0 0 0 0 0 0 0 0 0 0 0 0 0 0 0 0 0 0 0 0 0 0 0 0 0 0 0 0 0 0 0 0 0 0 0 0 0 0 0 0 0 0 0 0 0 0 0 0 0 0 0 0 0 0 0 0 0 0 0 0 0 0 0 0 0 0 0 0 0 0 0 0 0 0 0 0 0 0 0 0 0 0 0 0 0 0 0 0 0 0 0 0 0 0 0 0 0 0 0 0 0 0 0 0 0 0 0 0 0 0 0 0 0 0 0 0 0 0 0 0 0 0 0 0 0 0 0 0 0 0 0 0 0 0 0 0 0 0 0 0 0 0 0 0 0 0 0 0 0 0 0 0 0 0 0 0 0 0 0 0 0 0 0 0 0 0 0 0 0 0 0 0 0 0 0 0 0 0 0 0 0 0 0 0 0 0 0 0 0 0 0 0 0 0 0 0 0 0 0 0 0 0 0 0 0 0 0 0 0 0 0 0 0 0 0 0 0 0 0 0 0 0 0 0 0 0 0 0 0 0 0 0 0 0 0 0 0 0 0 0 0 0 0.002 0.003 0.003 0 0 0 0 0 0 0 0 0 0 0 0 0 0 0 0 0 0 0 0 0 0 0 0 0 0 0 0 0 0 0 0 0 0 0 0 0 0 0 0 0 0 0 0 0 0 0 0 0 0 0 0 0 0 0 0 0 0 0 0 0 0 0 0 0 0 0 0 0 0 0 0 0 0 0 0 0 0 0 0 0 0 0 0 0 0 0 0 0 0 0 0 0 0 0 0 0 0 0 0 0 0 0 0 0 0 0 0 0 0 0 0 0 0 0 0 0 0 0 0 0 0 0 0 0 0 0 0 0 0 0 0 0 0 0 0 0 0 0 0 0 0 0 0 0 0 0 0 0 0 0 0 0 0 0 0 0 0 0 0 0 0 0 0 0 0 0 0 0 0 0 0 0 0 0 0 0 0 0 0 0 0 0 0 0 0 0 0 0 0 0 0 0 0 0 0 0 0 0 0 0 0 0 0 0 0 0 0 0 0 0 0 0 0 0 0 0 0 0 0 0 0 0 0 0 0 0 0 0 0 0 0 0 0 0 0 0 0 0 0 0 0 0 0 0 0 0 0 0 0 0 0 0 0 0 0 0 0 0 0 0 0 0 0 0 0 0 0 0 0 0 0 0 0 0 0 0 0 0 0 0 0 0 0 0 0 0 0 0 0 0 0 0 0 0 0 0.001 0 0 0 0 0 0 0 0 0 0 0 0 0.001 0.001 0.001 0.001 0.001 0.001 0.003 0.002 0.001 0.001 0.004 0.006 0 0 0.001 0 0 0.001 0 0 0 0 0 0 0.001 0 0 0 0 0 0 0 0 0 0 0 0 0 0 0 0 0 0 0 0 0 0 0 0 0 0 0 0 0 0 0 0.001 0.001 0.001 0 0 0 0 0 0 0 0 0 0 0 0 0 0 0 0 0 0 0 0 0 0 0 0 0 0 0 0 0.001 0 0 0 0 0 0 0 0 0 0 0 0 0 0 0 0 0 0 0 0 0 0 0 0 0 0.001 0 0.001 0 0 0 0 0 0 0 0 0 0 0 0 0 0 0 0 0 0.001 0.001 0.001 0 0 0 0 0 0 0 0 0 0 0 0 0 0 0 0.001 0.004 0.003 0.003 0.003 0.002 0.003 0.003 0.002 0.002 0.003 0.002 0.004 0.002 0.001 0.003 0.006 0.001 0.003 0.007 0.01 0.005 0.007 0.01 0.011 0.011 0.011 0.01 0.01 0.005 0.003 0 0 0 0.002 0 0 0 0 0 0 0 0 0 0 0 0 0 0 0.001 0.001 0 0.001 0.001 0.001 0.001 0.001 0.001 0.001 0 0 0 0 0 0 0 0 0 0 0 0 0 0 0 0 0 0 0 0 0 0 0 0 0 0 0 0 0 0 0 0 0 0 0 0 0 0 0 0 0 0 0 0 0 0 0 0 0 0 0 0 0.073 0.024 0.078 0.014 0 0.001 0 
0.067 0.013 0.001 0.003 0.027 0.009 0.011 0.085 0.115 0.084 0.096 0.075 0.083 0.105 0.208 0.374 0.406 0.618 0.409 0.404 0.445 1 0.393 0.256 0.181 0.25 0.226 0.141 0.251 0.141 0.134 0.121 0.232 0.164 0.134 0.083 0.112 0.111 0.088 0.072 0.073 0.085 0.076 0.084 0.08 0.057 0.105 0.171 0.298 0.272 0.237 0.243 0.397 0.185 0.165 0.205 0.201 0.126 0.166 0.147 0.064 0.093 0.102 0.09 0.083 0.089 0.059 0.05 0.061 0.053 0.02 0.032 0.037 0.035 0.033 0.046 0.048 0.037 0.007 0.017 0.042 0.036 0.046 0.033 0.047 0.063 0.107 0.097 0.092 0.077 0.1 0.082 0.102 0.083 0.092 0.084 0.205 0.352 0.315 0.111 0.119 0.317 0.219 0.197 0.255 0.191 0.232 0.194 0.34 0.172 0.112 0.013 0.028 0.033 0.025 0.023 0.016 0.032 0.069 0.046 0.105 0.055 0.044 0.029 0.006 0.011 0.033 0.047 0.056 0.02 0.042 0.049 0.068 0.066 0.058 0.059 0.042 0.064 0.057 0.105 0.118 0.077 0.105 0.123 0.072 0 0.067 0.056 0.084 0.063 0.035 0.053 0.047 0.038 0.049 0.016 0.012 0.011 0.026 0.038 0.025 0.032 0.036 0.025 0 0.004 0.003 0.005 0.007 0.019 0.011 0.016 0.02 0.02 0.032 0 0.016 0.017 0 0 0 0.078 0.09 0.084 0.074 0.073 0.088 0.106 0.098 0.095 0.059 0.065 0.057 0.043 0.001 0.007 0.007 0.009 0.004 0.003 0.004 0.002 0.007 0 0 0 0.006 0.003 0.002 0.002 0.002 0.002 0.008 0.009 0.006 0.008 0.01 0.018 0.041 0.057 0.044 0.082 0.041 0.023 0.011 0.023 0.046 0.119 0.13 0.103 0.081 0.105 0.107 0.084 0.093 0.061 0.069 0.009 0.044 0.018 0.017 0.01 0.01 0.007 0.004 0.001 0.001 0.001 0.001 0.001 0.001 0.001 0.001 0.001 0 0.002 0.002 0.003 0.001 0 0.007 0.002 0.012 0.013 0.009 0.008 0.014 0.012 0.008 0.014 0.029 0.015 0.019 0.021 0.022 0.028 0.037 0.008 0.001 0.008 0.013 0.017 0.019 0.01 0.017 0.017 0.028 0.025 0.029 0.043 0.047 0.042 0.042 0.04 0.028 0.049 0.07 0.036 0.037 0.053 0.052 0.026 0.023 0.051 0.055 0.028 0.025 0 0.002 0.011 0.018 0.018 0.017 0.017 0.021 0.016 0.015 0.008 0.008 0.018 0.021 0.029 0.027 0.023 0.022 0.017 0.019 0.006 0.028 0.023 0.022 0.021 0.022 0.009 0.007 0.024 0.009 0.007 0.02 0.015 0.015 0.02 0.016 0.01 0.009 0.016 0.015 0.019 0.012 0.006 0.005 0.006 0.002 0.008 0.015 0.011 0.007 0.013 0.016 0.019 0.014 0.013 0.021 0.02 0.018 0.019 0.044 0.043 0.041 0.007 0.007 0.008 0.006 0.002 0 0.022 0.015 0.005 0.004 0.002 0.004 0.005 0.003 0.003 0.006 0.012 0.014 0.013 0.015 0.016 0.005 0.014 0.017 0.011 0.003 0.006 0.014 0.01 0.004 0.005 0.018 0.011 0.01 0.018 0.014 0.015 0.018 0.015 0.013 0.014 0.005 0.019 0.013 0.017 0.019 0.013 0.012 0.016 0.013 0.011 0.007 0.006 0.011 0.002 0.001 0 0 0.001 0 0 0.009 0.013 0.013 0.007 0.004 0.019 0.019 0.014 0.026 0.027 0.029 0.031 0.045 0.048 0.07 0.076 0.076 0.06 0.047 0.059 0.074 0.049 0.049 0.051 0.048 0.044 0.035 0.023 0.017 0.021 0.02 0.015 0.022 0.019 0.016 0.025 0.024 0.016 0.024 0.03 0.063 0.074 0.073 0.076 0.073 0.106 0.114 0.123 0.119 0.12 0.101 0.055 0.06 0.056 0.094 0.09 0.072 0.063 0.042 0.052 0.072 0.044 0.02 0.027 0.046 0.019 0.013 0.012 0.03 0.1 0.053 0.07 0.09 0.05 0.039 0 0.014 0.018 0 0.02 0.01 0.005 0.015 0.011 0.004 0.022 0.022 0.011 0.011 0.013 0.014 0.014 0.012 0.013 0.009 0.021 0.04 0.063 0.073 0.043 0.041 0.054 0.054 0.022 0.022 0.004 0.012 0.017 0.008 0.008 0.012 0.013 0.013 0.013 0.007 0.009 0.008 0.01 0.02 0.025 0.015 0.04 0.012 0.043 0.028 0.022 0.012 0.01 0.053 0.037 0.01 0.033 0.028 0.037 0.039 0.028 0.005 0.006 0.004 0.008 0.007 0.012 0.02 0.01 0.01 0.016 0.008 0.006 0.011 0.011 0.004 0.005 0.004 0.004 0.006 0 0 0 0.009 0.017 0.015 0.024 0.031 0.013 0.013 0 0 0.023 0.021 0.021 0.022 0.017 0.006 0.029 0 0.003 0.008 0.015 0.006 0 0.005 0.003 0.005 0.001 0.005 0.006 0.005 0.004 0.003 0.003 0.004 0.004 0.002 0.005 0.004 0.005 0.006 0.01 0.001 0.006 0.008 0.01 0.008 0.007 0.011 0.01 0.034 0.044 0.028 0.05 0.066 0.055 0.054 0.079 0.086 0.056 0.06 0.083 0.085 0.068 0.071 0.053 0.04 0.052 0.03 0.06 0.006 0.049 0.034 0.03 0.047 0.048 0.049 0.061 0.063 0.062 0.079 0.064 0.056 0.034 0.067 0.052 0.037 0.043 0.06 0.064 0.055 0.03 0.004 0 0 0.045 0.034 0.047 0.043 0.022 0.049 0.037 0.058 0.037 0.019 0.058 0.041 0.032 0 0.004 0.003 0.025 0.008 0.001 0.011 0.017 0.022 0.019 0.017 0.012 0.01 0.017 0.013 0.01 0.012 0.01 0.016 0.01 0.004 0.001 0.002 0.001 0.005 0.005 0.004 0.001 0.003 0.004 0.002 0 0.001 0.006 0.003 0.004 0.01 0.011 0.006 0.004 0.01 0.007 0.004 0.006 0.003 0.001 0.001 0.001 0 0 0 0 0 0.002 0.001 0 0.001 0.002 0.002 0 0.002 0.002 0.001 0.001 0 0.014 0.006 0.018 0.019 0.01 0.009 0.014 0.025 0.013 0.019 0.009 0.026 0.019 0.018 0.02 0.027 0.02 0.012 0.021 0.025 0.018 0.013 0.008 0.016 0.011 0.017 0.02 0.02 0.019 0.021 0.02 0.021 0.022 0.02 0.025 0.024 0.024 0.022 0.027 0.035 0.017 0.053 0.028 0.115 0.119 0.12 0.07 0.071 0.059 0.08 0.067 0.054 0.039 0.033 0.065 0.035 0.018 0.009 0.022 0.029 0.021 0.014 0.042 0.033 0.044 0.051 0.054 0.055 0.059 0.048 0.09 0.021 0.006 0.137 0.112 0.071 0.049 0.057 0.058 0.031 0 0 0 0.035 0.035 0.042 0.05 0.023 0.058 0.06 0.139 0.089 0.106 0.084 0.139 0.076 0.088 0.085 0.058 0.129 0.136 0.095 0.087 0.075 0.063 0.047 0.073 0.067 0.058 0.04 0.09 0.05 0.038 0.055 0.111 0.082 0.097 0.091 0.122 0.087 0.095 0.143 0.075 0.065 0.106 0.057 0.035 0.093 0.093 0.083 0.081 0.094 0.098 0.054 0.058 0.065 0.027 0.009 0.04 0.038 0.03 0.056 0.016 0.025 0.005 0.014 0.016 0.012 0.016 0.012 0.012 0.011 0.015 0.027 0.031 0.026 0.021 0.02 0.03 0.016 0.032 0.035 0.019 0.024 0.006 0 0.002 0.012 0.009 0.008 0.008 0.006 0.009 0.005 0.015 0.007 0.006 0.005 0.003 0.009 0.001 0.005 0.013 0.02 0.029 0.014 0.031 0.021 0.007 0.004 0.01 0.003 0.009 0.016 0.016 0.004 0.01 0.016 0.011 0.018 0.016 0.018 0.021 0.017 0.016 0.033 0.031 0.029 0.052 0.042 0.02 0 0.054 0.054 0.054 0.037 0.013 0.042 0.034 0.019 0.018 0.011 0.012 0.007 0.005 0 0.007 0.01 0.011 0.008 0.008 0.005 0 0 0.001 0.008 0.008 0.008 0.01 0.007 0.007 0.016 0.009 0.015 0.017 0.016 0.02 0.036 0.062 0.02 0.018 0.028 0.073 0.108 0.076 0.07 0.037 0.029 0.016 0.012 0.007 0.008 0.009 0.005 0.006 0 0.013 0.001 0.002 0.002 0 0 0.001 0.001 0.002 0.002 0 0 0.005 0.004 0.005 0.004 0.003 0 0.031 0.056 0.043 0.081 0.066 0.045 0.023 0.024 0.027 0.032 0.033 0.061 0.054 0.067 0.082 0.08 0.089 0.067 0.063 0.049 0.033 0.014 0.014 0.005 0.01 0.015 0.015 0.008 0.015 0.012 0.01 0.007 0.007 0.006 0.004 0.005 0.004 0 0 0 0 0.005 0.002 0.004 0.008 0.014 0.013 0.015 0.019 0.012 0.012 0.017 0.016 0.01 0.016 0.012 0.012 0.016 0.017 0 0 0.01 0.011 0.009 0.02 0.008 0.011 0.022 0.024 0.014 0.017 0.034 0.024 0.04 0.04 0.048 0.018 0.038 0.063 0.038 0.032 0.048 0.055 0.034 0.022 0.058 0.066 0.051 0.041 0.022 0.045 0.037 0.042 0.042 0.037 0.039 0.043 0.022 0.028 0.022 0.009 0.018 0.025 0.026 0.027 0.007 0.009 0 0.008 0.008 0.019 0.019 0.011 0.018 0.019 0.009 0.007 0.015 0.01 0.01 0.013 0.009 0.02 0.013 0.011 0.01 0.014 0.016 0.013 0.016 0.012 0.004 0.01 0.006 0.004 0.018 0.02 0.008 0.018 0.022 0.019 0.022 0.018 0.012 0.014 0.015 0.012 0.016 0.009 0.014 0.012 0.011 0.01 0.01 0.007 0.009 0.012 0.017 0.011 0 0 0.001 0.002 0.003 0.004 0 0.002 0.006 0.008 0.011 0.016 0.013 0.014 0.014 0.016 0.012 0.01 0.01 0.012 0.012 0.007 0.006 0.005 0.008 0.008 0.007 0.004 0.007 0.006 0.005 0.006 0.005 0.002 0.004 0.003 0.004 0.005 0.006 0.003 0.003 0.005 0.012 0.012 0.01 0.008 0.002 0.002 0 0 0.003 0.003 0.003 0.011 0.011 0.011 0.011 0.011 0.015 0.011 0.014 0.013 0.014 0.015 0.01 0.015 0.018 0.02 0.017 0.022 0.018 0.014 0.018 0.02 0.015 0.016 0.016 0.015 0.016 0.013 0.012 0.007 0.01 0.005 0.006 0.006 0.009 0.01 0.01 0.009 0.006 0.012 0.005 0.019 0.022 0.022 0.023 0.009 0.01 0.011 0.025 0.018 0.034 0.026 0.012 0.02 0.014 0.026 0.027 0.023 0.019 0.014 0.017 0.02 0.01 0.009 0.01 0.012 0.011 0.012 0.006 0.01 0 0.015 0.017 0.016 0.022 0.015 0.003 0.006 0.009 0.006 0.009 0.007 0.004 0.005 0 0 0.01 0.01 0.011 0.009 0.012 0.008 0.011 0.01 0.012 0.01 0.01 0.013 0.014 0.015 0.011 0.012 0.013 0.011 0.009 0.012 0.004 0.004 0.007 0.004 0.003 0.004 0.001 0.002 0.001 0.002 0.003 0.003 0.004 0.007 0.006 0.003 0.01 0.006 0.01 0.008 0.005 0.005 0.003 0.011 0.008 0.003 0.006 0.006 0.009 0.009 0.006 0.004 0.004 0.004 0.006 0.004 0.004 0.003 0.001 0.001 0.002 0.002 0 0.001 0.002 0.001 0 0.001 0 0.001 0.001 0 0 0.002 0.004 0.005 0.006 0.005 0 0 0.001 0.001 0.006 0.005 0.007 0.007 0.005 0 0.006 0 0.001 0.003 0.005 0.001 0.001 0.004 0 0.001 0 0.001 0 0 0 0 0 0 0 0 0 0 0.001 0 0 0 0.001 0 0 0 0.001 0.003 0 0.01 0.01 0.004 0.011 0.013 0.015 0.012 0.013 0.019 0.02 0.009 0.014 0.016 0.015 0.012 0.012 0.01 0.013 0.008 0.011 0.006 0.011 0.01 0.009 0.01 0.01 0.01 0.019 0.017 0.017 0.009 0.016 0.018 0.009 0.016 0.01 0.006 0.008 0.016 0.012 0.011 0.004 0.003 0.002 0.003 0.011 0.009 0.012 0.011 0.013 0.013 0.015 0.018 0.016 0.011 0.018 0.013 0.016 0.012 0.005 0.008 0.013 0.001 0 0.006 0.005 0.007 0.004 0.002 0.001 0.002 0.002 0 0.001 0.002 0.003 0.003 0.002 0.001 0.002 0.002 0.002 0.002 0.001 0.001 0.001 0.001 0 0.001 0.001 0.001 0.001 0.001 0.001 0.001 0.001 0.001 0.001 0.001 0.001 0.001 0.001 0 0.001 0.001 0 0 0 0 0 0 0.001 0.001 0 0 0.001 0.001 0 0 0.001 0.001 0.001 0 0.005 0.005 0.006 0.004 0.003 0.003 0.006 0.006 0.001 0.002 0.005 0.007 0.004 0.002 0.005 0.006 0.003 0.002 0.003 0.005 0.004 0.008 0.007 0.005 0.005 0.008 0.01 0.01 0.008 0.009 0.01 0.012 0.011 0.012 0.012 0.01 0.011 0.013 0.012 0.009 0.002 0.019 0.015 0.03 0.029 0.032 0.023 0.021 0.016 0.019 0.022 0.011 0.017 0.014 0.024 0.018 0.011 0.008 0.011 0.014 0.019 0.021 0.025 0.013 0.032 0.057 0.051 0.055 0.057 0.052 0 0 0 0 0 0 0 0 0 0 0 0 0 0 0 0 0 0 0 0 0 0 0.001 0.001 0 0 0 0 0 0.001 0.001 0.001 0.001 0.001 0 0 0.001 0.001 0.001 0.001 0.001 0.001 0.001 0.001 0.001 0.001 0 0 0 0 0 0 0 0 0 0 0 0 0 0 0 0 0 0 0 0 0 0 0 0 0 0 0 0 0 0.001 0 0.001 0 0 0 0 0.001 0.001 0.001 0 0 0 0.001 0 0 0 0.001 0.001 0 0 0 0 0 0 0 0 0 0 0 0 0 0 0.001 0.001 0.001 0.001 0.001 0.001 0.001 0.001 0.001 0.001 0.001 0.001 0 0.001 0 0 0 0 0 0 0.001 0.001 0 0.001 0 0 0 0 0 0 0 0 0.001 0 0 0 0 0 0 0 0 0 0 0.001 0 0 0 0 0.001 0.001 0 0 0 0 0 0 0 0 0 0 0 0 0.001 0.001 0.001 0 0.001 0.001 0 0 0 0 0 0 0 0 0 0 0 0 0 0 0 0.001 0.001 0.001 0.001 0 0 0 0 0 0 0 0 0 0 0 0 0 0.001 0 0 0 0 0 0 0 0 0 0 0 0 0 0 0 0 0 0 0 0 0 0 0 0 0 0 0 0 0 0 0 0 0 0 0 0 0.001 0.001 0.001 0 0 0 0 0 0 0.001 0 0 0 0.001 0.001 0.001 0.001 0.001 0.001 0.001 0 0.001 0.001 0.001 0.001 0.001 0.001 0.001 0.001 0 0.001 0.001 0.001 0.001 0 0.001 0.001 0.001 0 0.001 0.001 0 0.001 0.001 0.001 0 0 0 0 0 0 0 0 0 0 0 0 0 0 0 0 0 0 0 0 0 0 0 0 0 0 0 0 0 0 0 0 0 0 0 0 0 0.001 0.001 0 0 0.001 0 0 0 0 0 0 0 0 0 0 0 0 0 0 0 0 0 0 0 0 0 0 0 0 0 0 0 0 0.001 0 0.001 0.001 0.001 0.001 0 0 0 0 0 0 0 0 0 0 0 0 0 0 0 0 0 0 0 0 0 0 0 0 0 0 0 0 0 0 0 0 0 0 0 0 0 0 0 0 0 0 0 0 0 0 0 0 0 0 0 0 0 0 0 0.001 0.001 0 0 0 0 0 0 0 0 0 0 0 0 0 0 0 0.001 0.001 0.001 0.001 0.001 0.001 0.001 0.001 0.001 0.001 0 0 0 0 0 0 0 0 0 0 0 0 0 0 0 0 0 0 0.001 0.001 0.001 0.001 0.001 0.001 0.001 0 0 0 0 0.001 0.001 0.001 0.001 0.001 0.001 0.001 0.001 0.001 0.001 0 0.001 0.001 0 0 0.001 0 0.001 0 0 0.001 0 0 0 0 0 0 0 0.001 0 0 0.001 0.001 0 0.001 0 0.001 0 0.001 0.001 0.001 0 0.001 0.001 0.001 0 0.001 0.001 0 0.001 0.001 0.001 0 0.001 0.001 0.001 0.001 0.001 0.001 0.001 0.001 0.001 0.001 0.001 0.001 0.001 0.001 0.001 0.001 0.001 0.002 0.002 0 0.001 0.002 0.001 0 0.002 0.001 0.001 0.001 0.001 0 0.001 0.001 0.001 0.001 0.001 0.001 0.001 0.001 0 0 0 0.001 0.001 0.001 0 0.001 0.001 0.001 0 0 0 0 0 0 0.001 0.001 0.001 0.001 0 0 0 0 0 0 0 0 0 0 0 0 0 0 0.001 0 0 0 0 0 0 0 0 0 0 0 0 0 0 0 0 0.001 0 0 0 0 0 0 0 0 0 0 0 0 0 0 0 0 0.001 0.001 0.001 0.001 0.001 0.001 0.001 0.001 0.001 0.001 0.001 0.002 0.002 0.002 0.001 0.001 0.001 0 0.001 0.001 0.001 0.001 0.001 0.001 0.001 0.001 0.002 0.002 0.001 0.001 0.001 0.002 0 0.001 0.001 0.001 0.001 0.001 0.001 0 0 0 0.001 0.001 0.001 0.001 0 0.001 0.001 0.001 0 0.001 0.001 0.001 0.001 0.001 0.001 0.001 0.001 0 0.001 0.001 0.001 0 0 0.001 0 0 0.001 0 0 0 0.001 0.002 0.003 0.003 0 0.003 0.002 0.004 0.003 0.003 0.002 0.002 0.003 0.002 0.002 0.001 0.001 0.001 0.001 0.001 0 0 0 0 0.001 0.001 0.001 0 0 0 0 0.001 0.001 0 0.001 0.001 0.001 0.001 0.001 0.001 0.001 0 0.001 0.001 0.001 0 0 0.001 0 0.001 0.001 0.001 0.001 0.001 0.001 0.001 0.002 0.001 0.001 0.001 0.001 0.001 0.001 0.001 0.001 0.001 0.001 0 0 0 0 0 0 0 0 0 0.001 0 0 0 0 0 0 0 0 0 0 0 0.001 0 0.001 0.001 0.001 0.001 0.001 0 0.001 0.001 0 0 0 0 0 0 0 0 0 0 0 0 0 0 0 0 0 0 0 0 0 0 0.001 0.001 0.001 0 0 0.001 0.001 0.001 0.001 0 0 0 0.001 0.001 0 0 0.001 0.001 0 0 0 0 0 0 0 0 0 0 0 0 0 0.001 0.001 0.001 0.001 0.001 0.002 0.001 0 0.002 0.001 0.001 0 0 0 0 0 0 0 0 0 0 0 0 0.001 0.001 0.001 0.001 0.001 0.001 0.001 0 0.001 0 0 0 0 0 0.001 0 0.001 0 0 0 0 0.001 0 0.001 0.001 0.003 0.003 0.003 0.001 0.001 0.002 0.003 0.001 0.002 0.002 0.001 0 0 0 0 0 0 0 0 0 0 0 0 0 0 0 0.002 0.002 0.001 0 0 0.002 0.003 0 0.003 0.003 0.003 0 0.002 0 0 0.001 0.001 0 0.001 0.002 0 0 0 0.001 0.001 0.001 0 0.001 0.001 0.001 0 0.003 0.001 0 0.001 0.001 0.001 0.001 0.001 0.001 0 0 0 0 0.001 0.001 0.001 0.001 0 0.002 0.002 0.002 0 0 0 0 0 0.002 0.002 0.002 0.001 0.001 0.001 0.002 0.002 0.001 0.002 0.001 0 0 0 0 0.001 0.001 0.001 0.001 0.001 0.001 0.001 0 0 0 0 0 0 0 0 0 0 0 0 0 0 0 0 0 0 0 0 0 0 0 0.001 0.001 0.001 0.001 0.001 0.001 0.001 0.001 0.001 0 0 0 0.002 0.002 0.001 0.002 0.002 0.001 0.001 0 0 0 0.001 0.001 0 0 0.001 0.001 0.001 0.001 0 0 0.001 0 0 0 0 0 0 0 0 0.002 0.002 0.002 0 0 0 0 0.001 0.001 0.001 0.001 0.002 0.001 0.001 0.001 0.001 0.001 0.001 0.001 0.002 0.002 0.002 0 0 0 0 0.001 0 0 0 0 0 0 0 0.001 0.001 0.001 0.001 0.001 0 0 0.001 0.001 0.001 0.001 0.001 0 0 0.001 0.001 0 0 0 0 0 0 0 0 0 0 0 0 0 0 0 0 0 0 0 0 0 0 0 0.001 0 0 0 0 0 0 0 0 0 0 0 0 0 0 0 0 0 0 0 0 0 0 0 0 0 0 0 0 0 0 0 0 0 0 0 0 0.001 0.001 0.001 0.002 0.001 0.001 0.001 0.001 0.001 0 0 0 0 0 0 0 0 0 0 0 0 0 0 0 0 0 0 0 0 0 0 0 0 0 0 0 0 0 0.001 0 0 0 0 0 0 0 0 0 0 0 0 0 0 0 0 0 0 0 0 0 0 0 0 0 0 0 0 0 0 0 0 0 0 0 0 0 0 0 0.001 0.003 0.004 0.004 0.003 0.003 0.004 0.003 0.003 0.001 0.001 0.003 0.003 0.002 0.002 0.001 0.001 0 0 0.003 0 0.001 0.001 0.001 0 0 0 0.001 0.002 0.002 0.002 0.001 0.001 0.003 0.002 0.002 0.003 0.003 0.003 0 0 0.001 0.003 0.003 0.003 0.003 0.003 0.001 0.002 0.003 0.003 0.002 0.002 0.003 0.003 0.002 0 0.001 0.001 0.002 0.002 0 0 0.002 0.001 0.001 0.002 0.002 0.002 0.003 0.002 0.002 0.003 0.003 0.003 0.003 0.003 0.002 0.003 0.003 0.003 0.003 0.001 0.003 0.002 0.003 0.003 0.003 0.002 0.002 0.002 0.002 0 0.002 0.002 0.002 0 0 0.001 0.001 0 0 0 0 0 0.003 0.002 0.003 0.003 0.003 0.001 0.003 0.001 0 0 0.003 0.002 0.001 0.002 0.002 0.003 0.004 0.004 0.002 0.001 0.001 0.002 0.003 0.003 0.003 0.002 0.003 0.003 0.002 0.004 0.006 0.004 0.002 0.001 0 0 0 0 0 0.001 0.001 0.002 0.003 0.003 0.002 0.002 0 0.002 0.002 0.002 0.002 0.002 0.002 0.002 0 0.002 0.001 0.001 0.001 0.002 0 0 0 0 0 0 0 0 0 0 0 0 0 0 0 0.001 0.001 0 0 0 0 0 0 0 0 0 0.001 0 0.002 0.002 0.001 0.003 0.003 0.003 0 0.002 0.003 0.003 0.003 0.003 0.003 0.001 0.003 0.003 0.002 0.002 0.004 0.003 0.004 0.003 0.003 0.002 0.002 0.003 0.003 0.004 0.003 0.003 0.003 0.003 0.003 0.003 0.003 0.003 0.003 0.002 0.003 0.003 0.002 0.002 0.003 0.003 0.003 0 0.001 0.003 0.003 0 0 0.001 0.002 0.001 0.001 0.003 0.003 0.003 0.002 0 0.001 0.003 0 0 0 0.001 0.002 0.003 0.002 0.001 0.001 0.003 0.002 0.003 0.001 0 0.002 0.004 0.001 0.001 0 0.002 0.005 0.006 0.001 0.001 0.004 0.004 0.001 0.001 0.002 0.005 0.003 0.003 0.006 0.005 0.003 0.005 0.006 0.001 0.003 0.006 0.004 0.006 0.007 0.008 0.009 0.011 0.012 0.012 0.011 0.007 0.003 0.007 0.005 0.004 0.005 0.004 0.004 0.007 0.005 0.002 0.003 0.003 0.004 0.003 0.004 0.002 0.004 0.004 0.002 0.002 0.002 0 0.004 0.003 0.001 0.004 0.003 0.003 0.004 0.002 0.001 0.003 0.003 0.003 0.002 0.003 0.003 0.003 0.003 0.003 0.003 0.003 0.002 0.003 0.002 0.003 0.003 0.003 0.002 0.003 0.003 0.002 0.002 0.002 0.002 0.003 0.003 0.002 0.002 0.001 0.002 0.001 0.001 0.001 0.002 0.002 0 0 0 0.001 0.002 0.002 0.002 0.001 0.002 0.001 0.002 0.002 0.002 0.001 0.001 0.117 0.038 0.116 0.009 0 0.001 0.001 
0.034 0.011 0 0 0.025 0.011 0.03 0.066 0.078 0.064 0.068 0.053 0.057 0.075 0.135 0.24 0.273 0.391 0.485 0.37 0.308 0.435 1 0.326 0.168 0.212 0.367 0.16 0.19 0.12 0.137 0.099 0.175 0.145 0.123 0.108 0.131 0.144 0.108 0.094 0.073 0.082 0.079 0.081 0.092 0.052 0.062 0.138 0.234 0.227 0.174 0.178 0.28 0.124 0.129 0.151 0.152 0.095 0.105 0.103 0.032 0.055 0.066 0.065 0.055 0.061 0.029 0.037 0.05 0.049 0.019 0.031 0.036 0.036 0.035 0.04 0.034 0.025 0.007 0.013 0.026 0.026 0.031 0.02 0.028 0.025 0.06 0.055 0.063 0.057 0.075 0.063 0.077 0.064 0.068 0.061 0.117 0.227 0.212 0.105 0.109 0.237 0.226 0.262 0.41 0.271 0.309 0.288 0.581 0.24 0.172 0.009 0.019 0.023 0.018 0.014 0.009 0.024 0.035 0.043 0.062 0.028 0.022 0.013 0.003 0.005 0.024 0.029 0.032 0.004 0.028 0.033 0.037 0.038 0.034 0.034 0.023 0.023 0.03 0.066 0.068 0.037 0.065 0.068 0.041 0 0.041 0.049 0.061 0.047 0.018 0.044 0.029 0.025 0.038 0.016 0.005 0.005 0.015 0.025 0.014 0.017 0.015 0.01 0 0 0 0.004 0.001 0.01 0.005 0.006 0.007 0.008 0.013 0 0.01 0.011 0 0 0 0.062 0.071 0.055 0.052 0.053 0.064 0.081 0.075 0.071 0.037 0.052 0.036 0.026 0.002 0.005 0.004 0.006 0.003 0.001 0.001 0 0.001 0 0 0 0 0 0 0.004 0.001 0.001 0.005 0.007 0.006 0.009 0.009 0.011 0.026 0.041 0.028 0.07 0.039 0.023 0.005 0.017 0.039 0.064 0.068 0.062 0.044 0.064 0.065 0.061 0.053 0.031 0.056 0.01 0.03 0.009 0.018 0.011 0.007 0.006 0.007 0 0.001 0.004 0.002 0.002 0.003 0.001 0.004 0.004 0.002 0 0 0.003 0.001 0 0.004 0.003 0.006 0.008 0.007 0.008 0.015 0.009 0.008 0.015 0.024 0.011 0.018 0.013 0.014 0.017 0.026 0.003 0.001 0.004 0.005 0.008 0.015 0.004 0.009 0.017 0.019 0.012 0.016 0.031 0.03 0.028 0.03 0.036 0.028 0.033 0.057 0.032 0.042 0.052 0.048 0.023 0.017 0.047 0.051 0.025 0.023 0 0.004 0.01 0.017 0.017 0.019 0.018 0.021 0.021 0.018 0.021 0.016 0.017 0.019 0.032 0.036 0.027 0.025 0.015 0.015 0.008 0.02 0.025 0.024 0.021 0.018 0.011 0.008 0.017 0.007 0.005 0.012 0.011 0.011 0.013 0.013 0.013 0.008 0.009 0.012 0.015 0.013 0.009 0.011 0.012 0.005 0.019 0.013 0.013 0.017 0.012 0.011 0.014 0.017 0.011 0.019 0.014 0.009 0.019 0.026 0.024 0.021 0 0.002 0.004 0.002 0.001 0 0.022 0.01 0.006 0.004 0.002 0.003 0.005 0.002 0.003 0.004 0.004 0.008 0.009 0.008 0.01 0.002 0.007 0.008 0.006 0.002 0.009 0.008 0.012 0.006 0.011 0.011 0.012 0.011 0.015 0.013 0.012 0.012 0.012 0.011 0.012 0.005 0.012 0.01 0.013 0.013 0.01 0.01 0.01 0.011 0.013 0.012 0.006 0.008 0 0 0 0 0 0 0.001 0.011 0.014 0.011 0.009 0.006 0.015 0.013 0.013 0.018 0.019 0.018 0.02 0.023 0.025 0.042 0.04 0.042 0.036 0.026 0.033 0.043 0.034 0.027 0.024 0.032 0.028 0.017 0.009 0.01 0.021 0.015 0.011 0.019 0.021 0.018 0.019 0.019 0.014 0.021 0.022 0.037 0.043 0.043 0.049 0.046 0.063 0.066 0.069 0.063 0.067 0.057 0.032 0.042 0.044 0.055 0.051 0.044 0.04 0.028 0.034 0.042 0.029 0.009 0.013 0.03 0.012 0.007 0.005 0.019 0.057 0.026 0.032 0.052 0.038 0.027 0 0.005 0.011 0.002 0.011 0.009 0.008 0.01 0.007 0.004 0.014 0.013 0.008 0.008 0.01 0.007 0.008 0.009 0.009 0.006 0.012 0.02 0.032 0.035 0.021 0.021 0.029 0.024 0.013 0.01 0.006 0.006 0.008 0.006 0.006 0.005 0.007 0.007 0.007 0.004 0.005 0.005 0.008 0.011 0.01 0.011 0.021 0.009 0.022 0.014 0.006 0.003 0.006 0.029 0.014 0.004 0.011 0.011 0.012 0.017 0.014 0.002 0.004 0.003 0.005 0.007 0.008 0.011 0.005 0.004 0.008 0.004 0.003 0.004 0.005 0.001 0.003 0.003 0.003 0.003 0 0 0 0.002 0.008 0.007 0.012 0.01 0.004 0.004 0 0 0.01 0.01 0.012 0.009 0.008 0.006 0.009 0 0 0 0.004 0.002 0.001 0.005 0.004 0.003 0.003 0.005 0.005 0.004 0.002 0.001 0.001 0.002 0.002 0.001 0.002 0.002 0.003 0.002 0.001 0 0.003 0.001 0.001 0.001 0.004 0.004 0.005 0.016 0.018 0.02 0.022 0.028 0.026 0.024 0.037 0.039 0.024 0.027 0.04 0.04 0.028 0.03 0.029 0.016 0.02 0.016 0.027 0.005 0.021 0.014 0.01 0.02 0.02 0.022 0.037 0.038 0.036 0.052 0.03 0.027 0.013 0.03 0.023 0.022 0.024 0.033 0.03 0.024 0.008 0.002 0 0 0.018 0.018 0.02 0.017 0.014 0.025 0.023 0.038 0.02 0.008 0.036 0.025 0.02 0 0.001 0.007 0.017 0.005 0.002 0.005 0.009 0.013 0.011 0.011 0.006 0.005 0.011 0.005 0.005 0.005 0.002 0.006 0.004 0.001 0.001 0.002 0 0.001 0.001 0.001 0.001 0.002 0.002 0.001 0.001 0.002 0.004 0.003 0.002 0.002 0.004 0.003 0 0.002 0 0.001 0 0 0.001 0.002 0 0 0 0 0 0 0.001 0 0 0 0 0 0 0 0 0 0 0 0.003 0.001 0.006 0.006 0.001 0.003 0.005 0.013 0.005 0.008 0.008 0.016 0.006 0.008 0.01 0.015 0.012 0.007 0.011 0.011 0.013 0.009 0.007 0.009 0.009 0.01 0.012 0.012 0.01 0.012 0.013 0.012 0.013 0.012 0.014 0.014 0.01 0.013 0.02 0.017 0.011 0.032 0.019 0.066 0.069 0.068 0.049 0.048 0.044 0.049 0.037 0.034 0.02 0.018 0.033 0.02 0.014 0.008 0.011 0.015 0.009 0.006 0.032 0.025 0.032 0.027 0.033 0.034 0.03 0.046 0.145 0.043 0.015 0.232 0.133 0.08 0.062 0.058 0.053 0.034 0 0 0 0.027 0.025 0.028 0.039 0.024 0.046 0.05 0.143 0.072 0.077 0.07 0.137 0.069 0.07 0.071 0.053 0.103 0.101 0.063 0.055 0.054 0.046 0.033 0.049 0.049 0.048 0.031 0.059 0.039 0.035 0.058 0.118 0.088 0.105 0.094 0.129 0.096 0.1 0.153 0.079 0.067 0.102 0.041 0.032 0.09 0.093 0.09 0.075 0.092 0.11 0.057 0.046 0.07 0.024 0.006 0.045 0.04 0.037 0.054 0.016 0.02 0.006 0.009 0.013 0.007 0.011 0.018 0.012 0.01 0.014 0.031 0.028 0.025 0.02 0.022 0.025 0.017 0.03 0.031 0.017 0.016 0.01 0.002 0.003 0.011 0.008 0.008 0.015 0.013 0.01 0.01 0.028 0.013 0.008 0.007 0.006 0.012 0.005 0.007 0.018 0.021 0.03 0.014 0.029 0.016 0.013 0.003 0.011 0.005 0.009 0.012 0.014 0.005 0.007 0.013 0.011 0.014 0.017 0.014 0.019 0.017 0.017 0.031 0.027 0.02 0.049 0.035 0.017 0 0.042 0.041 0.039 0.027 0.015 0.042 0.037 0.011 0.02 0.012 0.011 0.006 0.006 0 0.004 0.007 0.005 0.005 0.005 0.004 0 0.001 0.001 0.005 0.003 0.003 0.005 0.004 0.009 0.008 0.011 0.018 0.008 0.017 0.014 0.034 0.06 0.017 0.019 0.019 0.065 0.099 0.087 0.078 0.046 0.031 0.014 0.013 0.013 0.009 0.007 0.007 0.006 0.001 0.001 0.001 0 0 0 0 0.001 0.001 0 0.004 0.001 0.001 0.006 0.001 0.002 0.005 0.001 0 0.038 0.055 0.035 0.08 0.058 0.036 0.02 0.02 0.027 0.028 0.029 0.05 0.043 0.067 0.074 0.069 0.08 0.062 0.06 0.043 0.025 0.017 0.017 0.001 0.003 0.005 0.004 0.001 0.007 0.002 0.002 0.001 0.001 0.001 0 0.002 0.001 0 0 0.001 0 0 0 0 0.001 0.004 0.007 0.005 0.01 0.008 0.009 0.011 0.012 0.011 0.014 0.011 0.012 0.012 0.013 0 0 0.006 0.011 0.014 0.02 0.007 0.015 0.016 0.03 0.016 0.012 0.04 0.034 0.039 0.034 0.044 0.012 0.041 0.057 0.04 0.04 0.048 0.058 0.038 0.03 0.053 0.067 0.053 0.039 0.017 0.042 0.041 0.041 0.041 0.033 0.038 0.043 0.031 0.033 0.023 0.01 0.024 0.029 0.036 0.035 0.004 0.008 0 0.003 0.003 0.013 0.015 0.014 0.018 0.017 0.014 0.008 0.012 0.01 0.009 0.013 0.011 0.009 0.009 0.013 0.007 0.004 0.009 0.01 0.018 0.012 0.005 0.005 0.003 0.01 0.016 0.013 0.004 0.014 0.016 0.009 0.008 0.008 0.009 0.007 0.006 0.004 0.012 0.011 0.011 0.011 0.011 0.011 0.011 0.01 0.007 0.011 0.018 0.012 0 0 0.003 0.002 0.003 0.002 0.002 0.003 0.005 0.006 0.006 0.006 0.01 0.004 0.003 0.007 0.006 0.005 0.008 0.005 0.012 0.008 0.006 0.007 0.012 0.008 0.011 0.005 0.007 0.01 0.006 0.005 0.004 0.004 0.004 0.005 0.005 0.005 0.009 0.006 0.006 0.004 0.012 0.012 0.009 0.01 0.003 0.003 0 0 0.004 0.003 0.003 0.01 0.012 0.01 0.009 0.011 0.011 0.011 0.01 0.01 0.011 0.006 0.006 0.008 0.015 0.02 0.019 0.023 0.015 0.011 0.014 0.021 0.011 0.016 0.013 0.014 0.014 0.015 0.011 0.008 0.011 0.004 0.003 0.01 0.01 0.012 0.013 0.013 0.009 0.013 0.005 0.009 0.023 0.023 0.024 0.011 0.013 0.013 0.025 0.015 0.029 0.026 0.018 0.021 0.012 0.022 0.021 0.021 0.017 0.015 0.018 0.025 0.008 0.011 0.013 0.012 0.013 0.012 0.011 0.007 0 0.017 0.022 0.019 0.02 0.015 0.003 0.009 0.011 0.011 0.011 0.011 0.009 0.008 0.001 0.002 0.01 0.007 0.011 0.008 0.012 0.011 0.01 0.009 0.012 0.012 0.011 0.008 0.013 0.011 0.009 0.009 0.01 0.008 0.004 0.006 0.003 0.005 0.005 0.007 0.005 0.005 0.005 0.005 0.004 0.004 0.005 0.005 0.004 0.005 0.002 0.005 0.008 0.006 0.006 0.009 0.004 0.003 0.002 0.009 0.007 0.005 0.003 0.003 0.01 0.007 0.008 0.003 0.005 0.007 0.005 0.005 0.008 0.007 0.004 0.005 0.004 0.003 0.003 0.004 0.002 0 0 0.003 0.003 0 0 0 0 0.001 0.004 0.003 0.007 0.005 0 0.001 0 0 0.003 0.004 0.003 0.002 0.001 0 0.003 0 0.001 0.002 0.003 0.001 0 0.004 0 0 0 0.001 0 0 0 0 0 0 0 0 0 0 0 0 0 0 0 0 0 0.002 0 0 0 0.006 0.006 0.003 0.007 0.012 0.016 0.016 0.015 0.02 0.02 0.009 0.013 0.013 0.011 0.012 0.008 0.01 0.012 0.008 0.009 0.006 0.012 0.014 0.013 0.013 0.013 0.013 0.017 0.016 0.016 0.009 0.011 0.012 0.009 0.014 0.012 0.005 0.004 0.014 0.012 0.01 0.005 0.005 0.003 0.004 0.012 0.007 0.014 0.015 0.014 0.013 0.014 0.017 0.015 0.015 0.016 0.019 0.014 0.013 0.005 0.006 0.011 0.002 0.001 0.007 0.004 0.006 0.006 0.006 0.004 0.001 0.002 0.002 0.002 0.001 0.003 0.003 0.002 0.002 0.002 0 0.002 0 0.002 0.002 0.001 0.002 0.002 0.002 0.003 0.003 0.003 0.002 0.003 0.003 0.003 0.003 0.003 0.004 0.003 0.003 0.003 0.003 0.003 0.002 0.001 0.001 0 0 0 0 0.001 0 0.001 0 0.001 0.001 0.001 0.001 0.001 0.001 0.001 0.001 0.005 0.001 0.006 0.005 0.001 0 0.007 0.008 0.003 0.004 0.004 0.007 0.003 0.004 0.007 0.007 0.005 0.007 0.004 0.006 0.006 0.004 0.006 0.005 0.005 0.006 0.007 0.008 0.007 0.012 0.008 0.011 0.007 0.007 0.009 0.008 0.005 0.01 0.008 0.004 0 0.02 0.011 0.028 0.023 0.027 0.023 0.023 0.016 0.02 0.02 0.012 0.017 0.013 0.022 0.013 0.013 0.011 0.01 0.01 0.011 0.015 0.023 0.012 0.024 0.046 0.047 0.051 0.048 0.052 0 0 0 0 0 0 0 0 0 0 0 0 0 0 0 0 0 0 0 0 0 0 0 0 0 0 0 0 0 0 0 0 0 0 0 0 0 0 0 0 0 0 0 0 0 0 0 0 0 0 0 0 0 0 0 0 0 0 0 0 0 0 0 0 0 0 0 0 0 0 0 0 0 0 0 0 0 0 0 0 0 0 0 0 0 0 0 0 0 0 0 0 0 0 0 0 0 0 0 0 0 0 0 0 0 0 0 0 0 0 0 0 0 0 0 0 0 0 0 0 0 0 0 0 0 0 0 0 0 0 0 0 0 0 0.001 0.001 0.001 0 0 0.001 0.001 0 0 0 0 0 0 0 0 0 0 0 0 0 0 0 0 0 0 0 0 0 0 0 0 0 0 0 0 0 0 0 0 0 0 0 0 0 0 0 0 0 0 0 0 0 0 0 0 0 0 0 0 0 0 0 0 0 0 0 0 0 0 0 0 0 0 0 0 0 0 0 0 0 0 0 0 0 0 0 0 0 0 0 0 0 0 0 0 0 0 0 0 0 0 0 0 0 0 0 0 0.001 0 0 0 0.001 0.001 0.002 0 0 0 0.001 0.002 0 0.002 0 0 0.001 0 0 0 0 0 0 0 0 0 0 0 0 0 0 0 0 0 0 0 0 0 0 0 0 0 0 0 0 0 0 0 0 0 0 0 0 0 0 0 0 0 0 0 0 0 0 0 0 0 0 0 0 0 0 0 0 0 0 0 0 0 0 0 0 0 0 0 0 0 0 0 0 0 0 0 0 0 0 0 0 0 0 0 0 0 0 0 0 0 0 0 0 0 0 0 0 0 0 0 0 0 0 0 0 0 0 0 0 0 0 0 0 0 0 0 0 0 0 0 0 0 0 0 0 0 0 0 0 0 0 0 0 0 0 0 0 0 0 0 0 0 0 0 0 0 0 0 0 0 0 0 0 0 0 0 0 0 0 0 0 0 0 0 0 0 0 0 0 0 0 0 0 0 0 0 0 0 0 0 0 0 0 0.001 0.001 0.001 0 0 0 0.001 0 0 0 0 0 0 0 0 0 0 0 0 0 0 0 0 0 0 0.001 0.001 0.001 0.001 0.001 0.001 0.001 0.001 0.001 0.001 0.001 0 0 0 0.001 0 0 0 0 0 0 0 0 0 0 0 0 0 0 0 0 0 0 0 0 0 0 0 0 0 0 0 0 0 0 0 0 0 0 0 0 0 0 0 0 0 0 0 0 0 0 0 0 0 0 0 0 0 0 0 0 0 0 0 0 0 0 0 0 0 0 0 0 0 0 0.001 0.001 0 0 0.001 0.001 0 0 0 0.001 0.001 0.001 0 0 0 0 0 0 0 0 0 0.001 0 0 0 0 0 0 0 0 0 0 0 0.001 0.001 0 0.001 0.001 0 0 0.001 0 0 0 0 0 0 0 0 0 0 0 0 0 0 0 0 0 0 0 0 0 0 0 0 0 0 0 0 0 0 0 0 0 0 0 0 0 0 0 0 0 0 0 0 0 0 0 0 0 0 0 0 0 0 0 0 0 0.001 0 0.001 0.001 0.001 0 0.001 0.001 0 0.001 0.001 0 0 0 0 0 0 0.001 0 0 0 0 0 0 0 0 0 0.001 0 0 0.001 0 0 0 0 0.001 0.001 0 0 0 0.001 0.001 0 0.001 0 0 0.001 0 0.001 0.001 0.001 0 0 0 0 0 0.001 0 0 0.001 0.001 0.001 0.002 0.002 0 0.002 0.002 0.002 0.002 0.001 0.001 0.002 0.002 0.002 0.001 0.001 0.001 0.001 0.001 0.001 0 0 0.001 0 0 0 0 0 0 0.001 0.001 0.002 0 0.001 0.001 0 0 0 0 0 0 0 0 0 0 0 0 0.001 0.001 0.001 0.001 0 0 0 0.001 0.001 0.002 0.001 0.001 0.001 0.001 0.001 0.001 0.001 0 0.001 0 0 0 0 0 0 0 0 0 0 0 0 0 0 0 0 0 0 0 0 0 0 0.001 0 0.001 0.001 0.001 0.001 0.001 0.001 0.001 0.001 0 0 0.001 0 0 0 0 0 0 0 0 0 0 0 0 0 0 0 0 0 0 0 0 0 0 0 0 0 0 0 0 0 0 0 0 0 0 0 0 0 0 0 0 0 0 0 0 0 0 0 0 0 0 0 0 0 0 0 0 0 0 0 0 0 0 0 0 0 0 0 0 0 0 0 0 0 0 0 0 0 0 0 0 0 0 0 0 0 0 0 0 0 0 0 0 0 0 0 0 0 0 0 0 0 0 0 0 0 0 0 0 0 0 0 0 0 0 0 0 0 0 0 0 0 0 0 0 0 0 0 0 0 0 0 0 0 0 0 0 0 0 0 0 0 0 0 0 0 0 0 0 0 0 0 0 0 0 0 0 0 0 0 0 0 0 0 0 0 0 0 0 0 0 0 0 0 0 0 0 0 0 0 0 0 0 0 0 0 0 0 0 0 0 0 0 0 0 0 0 0 0 0 0 0 0 0 0 0 0 0 0 0 0 0 0 0 0 0 0 0 0 0 0 0 0 0 0 0 0 0 0 0 0 0 0 0 0 0 0 0 0 0 0 0 0 0 0 0 0 0 0 0 0 0 0 0 0 0 0 0 0 0 0 0 0 0 0 0 0 0 0.001 0.001 0.001 0 0 0 0 0 0 0 0 0 0 0 0 0 0 0 0 0 0 0 0 0 0 0 0 0 0 0 0 0 0 0 0 0 0 0 0 0 0 0 0 0 0 0 0 0 0 0 0 0 0 0 0 0 0 0 0 0 0 0 0 0 0 0 0 0 0 0 0 0 0 0 0 0 0 0 0 0 0 0 0 0 0 0 0 0 0 0 0 0 0 0 0 0 0 0 0 0 0 0 0 0 0 0 0 0 0 0 0 0 0 0 0.001 0.001 0 0 0 0 0 0 0 0 0 0 0 0 0 0 0 0 0 0 0 0 0 0 0 0 0 0 0 0 0 0 0 0 0 0 0 0 0 0 0 0 0 0 0 0 0 0 0 0 0 0 0 0 0 0 0 0 0 0 0 0 0 0 0 0 0 0 0 0 0 0 0 0 0 0 0 0 0 0 0 0 0 0 0 0 0 0 0 0 0 0 0 0 0 0 0 0 0 0 0 0 0 0 0 0 0 0 0 0 0 0 0 0 0 0 0 0 0 0 0 0 0 0 0 0 0 0 0 0 0 0 0 0 0 0 0 0 0 0 0 0 0 0 0 0 0 0 0 0 0 0 0 0 0 0 0 0 0 0 0 0 0 0 0 0 0 0 0 0 0 0 0 0 0 0 0 0 0 0 0 0 0 0 0 0.001 0 0 0 0 0 0 0 0 0 0 0.001 0 0.001 0.001 0.002 0.003 0.003 0.001 0.002 0.003 0.003 0.002 0.003 0.004 0.002 0.001 0.001 0 0 0 0 0 0 0.001 0.001 0.001 0.001 0 0 0 0.001 0 0 0 0 0 0 0 0 0.001 0 0 0 0.001 0 0 0 0 0 0 0 0 0 0 0 0 0 0 0.001 0.001 0.001 0.001 0 0 0.001 0.001 0 0 0 0 0 0 0 0 0 0 0 0 0 0 0 0 0 0 0 0 0 0 0 0.001 0 0.001 0 0.001 0 0 0.001 0 0 0 0 0 0 0 0 0 0 0 0 0 0 0 0 0 0 0 0 0 0 0 0 0 0 0 0 0 0 0 0 0 0 0 0 0 0 0 0 0 0 0 0 0 0 0 0 0 0 0.001 0.001 0.001 0.001 0 0.002 0.002 0.002 0.002 0.002 0.002 0.002 0.002 0.003 0.003 0.002 0.003 0.002 0.004 0.003 0 0.002 0.005 0.001 0.002 0.005 0.004 0.002 0.006 0.007 0.009 0.008 0.009 0.009 0.009 0.006 0.003 0.005 0.002 0.001 0.003 0.003 0.001 0.001 0.002 0.001 0.002 0.002 0.001 0.002 0.002 0.001 0.002 0.002 0.002 0.002 0.002 0 0.001 0.002 0.002 0 0.001 0.001 0 0 0.001 0 0 0 0 0 0 0 0 0 0 0 0 0 0 0 0 0 0 0 0 0 0 0 0 0 0 0 0 0 0 0 0 0 0 0 0 0 0 0 0 0 0 0 0 0 0 0 0 0 0 0.08 0.016 0.152 0.008 0 0.001 0 
0.031 0.013 0 0.002 0.021 0.011 0.021 0.043 0.063 0.048 0.053 0.046 0.057 0.058 0.083 0.142 0.154 0.229 0.215 0.217 0.341 0.245 0.336 1 0.348 0.164 0.172 0.103 0.161 0.077 0.078 0.077 0.151 0.114 0.096 0.063 0.079 0.083 0.067 0.059 0.048 0.047 0.041 0.05 0.049 0.028 0.041 0.102 0.158 0.146 0.112 0.137 0.189 0.089 0.093 0.121 0.093 0.068 0.085 0.073 0.029 0.045 0.057 0.049 0.047 0.044 0.031 0.027 0.033 0.029 0.012 0.017 0.025 0.024 0.019 0.022 0.027 0.02 0.008 0.009 0.021 0.02 0.024 0.016 0.024 0.028 0.048 0.047 0.038 0.041 0.049 0.046 0.046 0.04 0.058 0.046 0.07 0.132 0.108 0.06 0.055 0.128 0.1 0.11 0.165 0.114 0.138 0.122 0.216 0.08 0.059 0.007 0.017 0.019 0.016 0.014 0.01 0.017 0.038 0.027 0.05 0.025 0.025 0.014 0.001 0.003 0.022 0.024 0.026 0.007 0.021 0.024 0.03 0.03 0.027 0.026 0.023 0.025 0.026 0.058 0.061 0.04 0.046 0.058 0.031 0 0.032 0.033 0.043 0.034 0.024 0.038 0.032 0.024 0.027 0.01 0.006 0.003 0.019 0.024 0.012 0.017 0.02 0.015 0 0 0 0 0 0.01 0.005 0.005 0.014 0.007 0.017 0 0.008 0.013 0 0 0 0.044 0.052 0.035 0.038 0.045 0.052 0.062 0.052 0.052 0.033 0.035 0.034 0.027 0.001 0.003 0.005 0.008 0.004 0.001 0.003 0 0.004 0 0 0 0.001 0 0 0.004 0.001 0.001 0.006 0.006 0.004 0.004 0.003 0.008 0.019 0.035 0.018 0.052 0.031 0.02 0.01 0.013 0.019 0.058 0.057 0.053 0.042 0.053 0.05 0.047 0.046 0.033 0.046 0.009 0.026 0.013 0.017 0.013 0.01 0.008 0.009 0.001 0.001 0.001 0 0.001 0.001 0.001 0.001 0.001 0.001 0 0 0.001 0 0 0.001 0.004 0.006 0.011 0.008 0.007 0.008 0.01 0.008 0.01 0.02 0.008 0.014 0.013 0.013 0.018 0.025 0.003 0.002 0.004 0.007 0.008 0.016 0.009 0.011 0.011 0.018 0.015 0.021 0.032 0.03 0.027 0.027 0.037 0.022 0.028 0.046 0.027 0.027 0.038 0.032 0.016 0.014 0.03 0.031 0.015 0.014 0 0.004 0.007 0.013 0.013 0.014 0.012 0.015 0.017 0.013 0.01 0.008 0.012 0.015 0.016 0.022 0.019 0.017 0.008 0.012 0.005 0.016 0.016 0.02 0.016 0.016 0.009 0.009 0.016 0.008 0.006 0.01 0.008 0.005 0.011 0.009 0.005 0.005 0.011 0.012 0.013 0.008 0.006 0.007 0.006 0.004 0.007 0.007 0.009 0.006 0.007 0.006 0.01 0.01 0.009 0.01 0.014 0.011 0.014 0.026 0.027 0.026 0.002 0.005 0.004 0.004 0.004 0 0.018 0.01 0.004 0.001 0.001 0.002 0.002 0.001 0.004 0.001 0.005 0.006 0.006 0.011 0.012 0.005 0.007 0.01 0.003 0.001 0.006 0.005 0.006 0.005 0.007 0.006 0.005 0.005 0.007 0.007 0.007 0.005 0.006 0.003 0.006 0.005 0.005 0.002 0.005 0.005 0.004 0.003 0.005 0.005 0.003 0.003 0.001 0.009 0 0 0 0 0 0 0.001 0.008 0.012 0.011 0.004 0.005 0.011 0.008 0.007 0.011 0.012 0.012 0.018 0.019 0.02 0.037 0.035 0.037 0.026 0.021 0.033 0.036 0.023 0.02 0.018 0.019 0.021 0.023 0.014 0.012 0.011 0.007 0.006 0.007 0.009 0.009 0.008 0.008 0.009 0.011 0.012 0.032 0.036 0.036 0.039 0.041 0.057 0.057 0.06 0.056 0.057 0.049 0.028 0.029 0.03 0.048 0.045 0.04 0.037 0.023 0.021 0.034 0.023 0.015 0.017 0.027 0.015 0.01 0.008 0.014 0.047 0.026 0.025 0.036 0.018 0.02 0.001 0.003 0.008 0.001 0.011 0.009 0.005 0.007 0.006 0.007 0.01 0.011 0.007 0.01 0.01 0.01 0.01 0.01 0.009 0.004 0.007 0.016 0.027 0.036 0.016 0.017 0.024 0.03 0.014 0.008 0.004 0.006 0.006 0.002 0.005 0.005 0.005 0.007 0.008 0.003 0.004 0.003 0.01 0.013 0.014 0.009 0.019 0.008 0.019 0.012 0.009 0.002 0.005 0.028 0.015 0.004 0.012 0.01 0.016 0.018 0.011 0.001 0.001 0.001 0.002 0.006 0.006 0.008 0.003 0.006 0.008 0.004 0.003 0.006 0.006 0.002 0.003 0.002 0.002 0.003 0 0 0 0.008 0.013 0.013 0.01 0.007 0.007 0.003 0 0 0.009 0.01 0.011 0.012 0.01 0.006 0.01 0.004 0 0.001 0.003 0.002 0.002 0.003 0 0.001 0 0 0 0.002 0.002 0 0.001 0.002 0.002 0 0.004 0.003 0.003 0.004 0.003 0 0.001 0.002 0.003 0.002 0.009 0.006 0.005 0.018 0.021 0.016 0.024 0.034 0.027 0.023 0.036 0.039 0.029 0.027 0.035 0.038 0.033 0.036 0.03 0.019 0.029 0.015 0.025 0.003 0.017 0.015 0.01 0.014 0.017 0.018 0.032 0.035 0.033 0.044 0.033 0.029 0.014 0.032 0.026 0.015 0.023 0.036 0.032 0.03 0.012 0 0 0 0.018 0.013 0.014 0.014 0.011 0.018 0.014 0.026 0.015 0.001 0.026 0.02 0.017 0 0.004 0.006 0.014 0.002 0 0.005 0.006 0.009 0.006 0.006 0.005 0.002 0.006 0.006 0.003 0.002 0.001 0.002 0.002 0 0 0.001 0 0.003 0.002 0 0 0.001 0.002 0.001 0.001 0.002 0.004 0.001 0.002 0.004 0.001 0.001 0.001 0.005 0.003 0.004 0.004 0.003 0.003 0 0 0 0 0 0 0 0.001 0 0.003 0.003 0.003 0.003 0.003 0.003 0.003 0.003 0.002 0.001 0.005 0.003 0.008 0.006 0.004 0.005 0.005 0.009 0.007 0.009 0.006 0.011 0.011 0.01 0.008 0.012 0.007 0.003 0.005 0.01 0.011 0.008 0.007 0.01 0.011 0.011 0.011 0.011 0.012 0.013 0.011 0.009 0.013 0.012 0.01 0.01 0.015 0.012 0.015 0.021 0.014 0.026 0.013 0.058 0.06 0.058 0.039 0.04 0.036 0.046 0.039 0.026 0.021 0.021 0.033 0.021 0.011 0.006 0.012 0.015 0.011 0.008 0.018 0.012 0.016 0.021 0.026 0.029 0.03 0.028 0.048 0.015 0.001 0.117 0.079 0.056 0.032 0.039 0.046 0.032 0 0 0 0.023 0.024 0.025 0.032 0.021 0.036 0.035 0.095 0.06 0.062 0.058 0.087 0.049 0.051 0.054 0.041 0.081 0.08 0.059 0.051 0.043 0.032 0.025 0.044 0.044 0.044 0.027 0.056 0.037 0.034 0.035 0.077 0.057 0.072 0.064 0.087 0.057 0.07 0.096 0.055 0.059 0.076 0.036 0.019 0.076 0.058 0.061 0.063 0.075 0.072 0.048 0.045 0.055 0.024 0.004 0.036 0.039 0.022 0.044 0.015 0.019 0.003 0.009 0.013 0.008 0.018 0.011 0.013 0.012 0.01 0.031 0.032 0.027 0.026 0.026 0.03 0.017 0.02 0.025 0.021 0.024 0.008 0.002 0.005 0.011 0.01 0.006 0.009 0.008 0.006 0.007 0.019 0.006 0.004 0.004 0.003 0.012 0.004 0.006 0.016 0.02 0.028 0.011 0.032 0.011 0.012 0.002 0.009 0.003 0.011 0.015 0.018 0.01 0.01 0.019 0.013 0.02 0.02 0.02 0.019 0.019 0.015 0.024 0.025 0.025 0.047 0.025 0.015 0 0.03 0.04 0.043 0.03 0.011 0.027 0.023 0.014 0.018 0.007 0.009 0.005 0.003 0 0.01 0.013 0.014 0.014 0.014 0.008 0 0.005 0.004 0.011 0.008 0.008 0.014 0.013 0.012 0.009 0.008 0.012 0.009 0.009 0.016 0.027 0.051 0.014 0.019 0.014 0.049 0.067 0.052 0.056 0.031 0.024 0.009 0.006 0.001 0.003 0.006 0.004 0.004 0.001 0.005 0.001 0.002 0 0 0 0 0 0 0.003 0.001 0.001 0.005 0.004 0.004 0.003 0.001 0 0.028 0.038 0.031 0.056 0.048 0.032 0.012 0.008 0.025 0.024 0.028 0.044 0.031 0.059 0.065 0.065 0.072 0.052 0.048 0.035 0.018 0.005 0.006 0.003 0.007 0.007 0.01 0.003 0.008 0.005 0.004 0.003 0.002 0.001 0.002 0.003 0.001 0 0 0 0 0.001 0.002 0.003 0.006 0.007 0.01 0.007 0.009 0.011 0.007 0.008 0.009 0.009 0.009 0.007 0.007 0.011 0.017 0 0 0.004 0.005 0.008 0.011 0.008 0.009 0.01 0.011 0.01 0.013 0.023 0.015 0.024 0.023 0.03 0.011 0.023 0.047 0.025 0.028 0.041 0.043 0.025 0.018 0.044 0.051 0.039 0.026 0.015 0.03 0.028 0.03 0.03 0.024 0.025 0.03 0.018 0.021 0.014 0.008 0.016 0.019 0.025 0.026 0.004 0.008 0 0.007 0.004 0.01 0.008 0.006 0.009 0.008 0.006 0.005 0.007 0.008 0.01 0.013 0.008 0.013 0.012 0.011 0.013 0.011 0.014 0.012 0.016 0.012 0.003 0.005 0.004 0.007 0.013 0.013 0.007 0.011 0.014 0.011 0.009 0.009 0.008 0.009 0.009 0.004 0.014 0.013 0.01 0.013 0.011 0.01 0.01 0.01 0.005 0.008 0.011 0.008 0 0 0.002 0.002 0.003 0.002 0.001 0.003 0.008 0.009 0.011 0.014 0.009 0.009 0.009 0.012 0.006 0.007 0.006 0.009 0.007 0.006 0.006 0.004 0.007 0.005 0.004 0.002 0.003 0.003 0.003 0.004 0.003 0.001 0.004 0.004 0.003 0.003 0.007 0.003 0.003 0.002 0.006 0.005 0.005 0.009 0.004 0.002 0 0 0.003 0.002 0.002 0.007 0.009 0.007 0.007 0.007 0.007 0.007 0.006 0.006 0.008 0.007 0.009 0.014 0.015 0.017 0.017 0.017 0.013 0.011 0.014 0.017 0.01 0.009 0.01 0.008 0.009 0.01 0.009 0.01 0.006 0.004 0.004 0.002 0.005 0.003 0.003 0.002 0.002 0.003 0 0.013 0.018 0.017 0.021 0.008 0.007 0.015 0.019 0.013 0.024 0.021 0.014 0.011 0.008 0.02 0.016 0.013 0.013 0.009 0.01 0.014 0.007 0.01 0.007 0.008 0.01 0.012 0.01 0.004 0 0.015 0.01 0.013 0.014 0.012 0.003 0.006 0.014 0.01 0.009 0.009 0.008 0.007 0.002 0.002 0.009 0.01 0.012 0.01 0.013 0.012 0.009 0.011 0.014 0.01 0.013 0.013 0.015 0.016 0.014 0.012 0.014 0.016 0.01 0.01 0.006 0.006 0.006 0.005 0.003 0.005 0.004 0.005 0.005 0.004 0.004 0.003 0.004 0.006 0.002 0.004 0.012 0.011 0.012 0.006 0.004 0.005 0.002 0.012 0.015 0.011 0.013 0.013 0.014 0.014 0.011 0.006 0.005 0.009 0.008 0.004 0.006 0.007 0.004 0.002 0.002 0.001 0.003 0.002 0.001 0 0.001 0.002 0.002 0.001 0.001 0.001 0.001 0.001 0.005 0.009 0.008 0.007 0.001 0.001 0.001 0 0.008 0.007 0.012 0.011 0.008 0 0.013 0.002 0.006 0.006 0.005 0.005 0.004 0.005 0.005 0.004 0.002 0.005 0.003 0.003 0.004 0.001 0.002 0.004 0.003 0.001 0.002 0.002 0.002 0.003 0.003 0 0.002 0.002 0.003 0.003 0.001 0.002 0 0.014 0.014 0.003 0.016 0.015 0.018 0.017 0.015 0.018 0.02 0.011 0.016 0.017 0.013 0.015 0.015 0.006 0.012 0.005 0.011 0.008 0.015 0.013 0.012 0.013 0.014 0.014 0.018 0.017 0.016 0.01 0.011 0.014 0.01 0.014 0.01 0.008 0.006 0.011 0.015 0.013 0.005 0.005 0.004 0.002 0.016 0.007 0.014 0.013 0.01 0.016 0.014 0.014 0.011 0.013 0.013 0.015 0.015 0.008 0.004 0.011 0.014 0.002 0.001 0.005 0.005 0.006 0.009 0.003 0.003 0.003 0.005 0.002 0.002 0.003 0.003 0.005 0.003 0.003 0.003 0.001 0.003 0.001 0.001 0.003 0.002 0.002 0.001 0.003 0.001 0.001 0 0.001 0.001 0.001 0.001 0.001 0.001 0.001 0 0 0.001 0.001 0.001 0.001 0 0 0 0.001 0 0 0.001 0 0 0.001 0.001 0 0 0 0 0 0 0 0.007 0.004 0.007 0.005 0.002 0.001 0.007 0.011 0.001 0.002 0.004 0.008 0.004 0.003 0.007 0.008 0.002 0.007 0.006 0.008 0.009 0.008 0.01 0.008 0.009 0.009 0.011 0.012 0.011 0.012 0.012 0.013 0.015 0.009 0.014 0.013 0.014 0.013 0.011 0.011 0.003 0.017 0.011 0.025 0.025 0.026 0.022 0.021 0.012 0.014 0.017 0.014 0.013 0.01 0.017 0.012 0.012 0.012 0.008 0.011 0.012 0.016 0.018 0.013 0.028 0.032 0.031 0.034 0.035 0.037 0 0 0 0 0 0 0 0 0 0 0 0 0 0.001 0.001 0.001 0.001 0.002 0.002 0.001 0.001 0.001 0.002 0.001 0.001 0 0.001 0.001 0.001 0.001 0.002 0.002 0.002 0.002 0.002 0.002 0.001 0.001 0.001 0.001 0.001 0 0.001 0.001 0.001 0 0 0.001 0.001 0.001 0.001 0.001 0.001 0.001 0.001 0 0 0 0 0 0 0 0 0 0 0 0 0 0 0 0 0 0 0 0 0.001 0.001 0.001 0.001 0.001 0 0 0 0.001 0.001 0 0 0 0.001 0 0 0 0 0 0 0 0 0 0 0 0.001 0.001 0 0 0.002 0 0 0 0 0 0 0 0 0 0 0.001 0.001 0.001 0.001 0 0 0 0.001 0.001 0.001 0 0 0.001 0 0 0 0 0 0 0 0 0 0 0 0 0 0 0 0 0 0 0 0 0 0.001 0.001 0.001 0.001 0.001 0.001 0 0 0.001 0 0 0 0 0 0 0 0 0 0 0 0 0.001 0.001 0.001 0.001 0.001 0.001 0.001 0.001 0.001 0.001 0.001 0 0.001 0.001 0 0.001 0 0 0 0 0 0.001 0.001 0.001 0 0.001 0.001 0 0 0 0 0 0 0 0 0.001 0.001 0.001 0.001 0 0 0 0 0 0 0 0.001 0.001 0.001 0.001 0 0 0 0 0 0 0 0 0 0 0 0 0 0 0 0 0 0 0 0 0 0 0 0 0 0 0 0 0 0 0 0 0 0 0.001 0 0.001 0 0 0 0 0 0 0.001 0 0 0 0.001 0.001 0.001 0.001 0 0 0 0 0 0.001 0.001 0.001 0 0.001 0.001 0.001 0.001 0.001 0.001 0.001 0.001 0.001 0.001 0.001 0.001 0.001 0 0 0.001 0 0 0 0.001 0 0 0 0 0 0 0 0 0 0 0 0 0 0 0 0 0 0 0 0 0 0 0 0 0 0 0.001 0.001 0.001 0.001 0.001 0.001 0.001 0.001 0.001 0.001 0.001 0.001 0 0.001 0.001 0.001 0 0.001 0.001 0 0 0 0 0 0 0 0 0 0 0 0 0 0 0 0 0 0 0 0 0 0 0 0 0 0.001 0.001 0.001 0.001 0.001 0 0 0 0.001 0 0 0.001 0.001 0.001 0.001 0 0 0 0 0 0 0 0 0 0 0 0 0 0 0 0 0 0 0 0 0 0 0 0 0 0 0 0 0 0 0 0 0 0.001 0.001 0.001 0.002 0.002 0.001 0 0 0.001 0.001 0 0 0 0.001 0 0 0 0 0 0 0 0 0 0 0 0 0 0 0 0 0 0 0 0 0 0 0 0 0 0 0 0 0 0 0 0 0 0 0 0 0 0 0 0 0 0 0 0 0 0 0 0 0 0 0 0 0 0 0 0 0 0 0 0 0 0 0 0 0 0 0 0 0 0 0 0 0 0 0 0 0 0 0 0 0 0 0 0 0 0 0 0 0 0 0 0 0 0 0 0 0 0 0 0 0 0 0 0 0 0 0 0 0 0 0 0 0 0 0 0 0.001 0 0.001 0.001 0 0 0 0 0 0 0 0 0 0 0 0.001 0 0 0 0.001 0.001 0 0 0.001 0.001 0.001 0.001 0.001 0.001 0.001 0.001 0.001 0.001 0.001 0.001 0.001 0.001 0.002 0.002 0.002 0.001 0 0 0 0 0 0 0 0 0 0 0 0 0 0 0 0 0 0 0 0 0 0 0 0 0 0 0 0 0 0 0.001 0 0.001 0.001 0 0 0.001 0.001 0 0 0 0 0 0 0 0 0 0 0.001 0 0 0 0 0 0 0 0 0 0 0.001 0.001 0.001 0 0 0 0 0 0 0 0 0 0 0 0 0.001 0 0 0 0.001 0 0 0 0 0.001 0.001 0.001 0.001 0 0 0 0 0 0 0 0 0 0 0 0 0 0 0 0.001 0 0 0 0.001 0.001 0.001 0.001 0 0.001 0 0 0 0 0 0 0 0 0.001 0.002 0.003 0 0.001 0 0.001 0.002 0 0.001 0 0.002 0.002 0.001 0 0 0 0 0.001 0 0 0 0 0.001 0.002 0.002 0 0 0.002 0.002 0.001 0.002 0.002 0.002 0.001 0 0.001 0 0 0 0 0 0 0 0 0 0 0 0 0 0 0 0 0 0.001 0.002 0.001 0.001 0.002 0.002 0.002 0.002 0.001 0.002 0.002 0.001 0.001 0 0 0 0 0 0 0 0 0 0 0 0 0 0 0 0 0 0 0 0 0 0 0 0 0 0 0 0 0 0 0 0 0 0 0 0 0 0 0 0 0 0 0 0 0 0 0 0 0 0 0 0 0.002 0.002 0 0.001 0 0.001 0 0 0 0 0 0 0 0.001 0.001 0.001 0.001 0.001 0 0 0.001 0.001 0 0 0.001 0.001 0 0.001 0.001 0 0 0 0 0.001 0.001 0.001 0.001 0.001 0.001 0.002 0.001 0.001 0 0.001 0 0.001 0.001 0.001 0.001 0.001 0.001 0 0 0 0.001 0.001 0.002 0.002 0.002 0.002 0.002 0.001 0.002 0.002 0.001 0.002 0.002 0.001 0.002 0.001 0.002 0 0.001 0.001 0.001 0.002 0.001 0.001 0 0 0.001 0.001 0.001 0.001 0.001 0.001 0.001 0.001 0.001 0 0 0 0 0 0 0 0 0 0 0 0 0 0 0 0 0 0.001 0 0 0.001 0.001 0.001 0 0.002 0.002 0.002 0.002 0.002 0.002 0 0.002 0.001 0 0.001 0.002 0.001 0.001 0.001 0.001 0.001 0.002 0.002 0.001 0.001 0.002 0.002 0.002 0.001 0 0.002 0.001 0.002 0.002 0.001 0.002 0.001 0.001 0.002 0.002 0 0.002 0.001 0 0 0.001 0.001 0.001 0 0.001 0.001 0 0 0.001 0 0 0 0 0.001 0.002 0.002 0.002 0.002 0.001 0 0 0.001 0 0.001 0.001 0.002 0.002 0.002 0.002 0.002 0.001 0.001 0.001 0 0 0 0 0 0 0 0 0 0 0 0 0 0 0 0 0 0 0 0.001 0.001 0.001 0.001 0 0 0 0.001 0.002 0.001 0.001 0.001 0 0.001 0.001 0.001 0.001 0.001 0.002 0.002 0.002 0.002 0 0.002 0.001 0.001 0.001 0.001 0.001 0.001 0.001 0.001 0.001 0.001 0 0 0.001 0.001 0.001 0.001 0.001 0.001 0.001 0.001 0 0 0 0.001 0 0.001 0.001 0.001 0.001 0.001 0.001 0.001 0.001 0.001 0 0 0.001 0.001 0.001 0.001 0 0 0 0 0.001 0 0 0 0 0 0 0 0.001 0.001 0.001 0.001 0.002 0.001 0.001 0.002 0.001 0.001 0.002 0.002 0 0.001 0.001 0.002 0.002 0 0 0.001 0.001 0 0 0 0 0 0 0 0 0 0 0 0 0 0 0 0 0 0 0.001 0.001 0 0 0 0 0 0 0 0 0 0 0 0 0 0 0 0 0 0.001 0.001 0 0 0 0 0 0 0 0 0 0 0 0 0 0 0 0 0.001 0.001 0.001 0 0 0 0 0 0 0 0 0 0 0 0 0 0 0 0 0 0 0 0 0 0 0 0 0 0 0 0 0 0 0 0 0 0 0 0 0 0 0 0 0 0 0 0 0 0 0 0 0 0 0 0 0 0 0 0 0 0 0 0 0 0 0 0 0 0 0 0 0 0 0 0 0 0 0 0.001 0.001 0.002 0.001 0.002 0.001 0.001 0.001 0.001 0.001 0.001 0.001 0.001 0.001 0.001 0 0 0 0 0 0 0 0 0 0 0 0 0.001 0.001 0.001 0.002 0.002 0 0.002 0.002 0.002 0.002 0.002 0.001 0.002 0 0 0.001 0.001 0.001 0.001 0 0 0.001 0 0 0 0 0 0 0 0 0.001 0.001 0.001 0 0 0 0 0 0 0 0 0 0 0 0 0 0 0 0 0 0 0 0 0 0 0 0.001 0.001 0.001 0.001 0.001 0.001 0.001 0.001 0.001 0.001 0.001 0.001 0.001 0 0.001 0.001 0.001 0.001 0.001 0.001 0.001 0.001 0.001 0.001 0.001 0.001 0.001 0.001 0.002 0.001 0.001 0.001 0.002 0 0 0 0 0.001 0.002 0.002 0 0.001 0.001 0.002 0.001 0.002 0.002 0.002 0.002 0.002 0 0.001 0.002 0.001 0 0 0 0 0 0 0 0 0.001 0.001 0.001 0.001 0.001 0.002 0 0 0 0.001 0.001 0.001 0.001 0.002 0 0 0 0 0 0 0 0 0.001 0.001 0.001 0 0 0.001 0.001 0.001 0 0.001 0.001 0.001 0 0 0 0 0 0 0 0 0 0.001 0 0 0.001 0 0.001 0.001 0.001 0.002 0.002 0.002 0 0.001 0.002 0.002 0 0.002 0.002 0.002 0.001 0.001 0.001 0 0.002 0.002 0.002 0.002 0.002 0.001 0.001 0.002 0.002 0.001 0.002 0.002 0.002 0.002 0.002 0.002 0.002 0.001 0 0 0.001 0.001 0.001 0 0.002 0.002 0.002 0.002 0.001 0.001 0.001 0 0.001 0.001 0.002 0.001 0.002 0.002 0.001 0 0 0 0 0 0.001 0 0.001 0.002 0.002 0.002 0.002 0.001 0.001 0.001 0 0.001 0.001 0.001 0.001 0.001 0 0 0 0 0 0 0 0 0 0 0 0.001 0.001 0.001 0.001 0 0.001 0.001 0 0.001 0.002 0.001 0 0.002 0.003 0.001 0.001 0.003 0.003 0.003 0.003 0.003 0.003 0.002 0 0.001 0 0 0.001 0.001 0.001 0 0 0 0.001 0 0.001 0 0.001 0 0 0.002 0.002 0.001 0.001 0 0.002 0.001 0.001 0 0.001 0.001 0.001 0.001 0.001 0 0 0.001 0.001 0 0.001 0 0 0.001 0.001 0 0 0 0 0 0 0 0 0 0 0 0.002 0 0.001 0.002 0.002 0.002 0.002 0.002 0.002 0.002 0.001 0.001 0.002 0 0.001 0.001 0.002 0.002 0.002 0.002 0.002 0.001 0 0.001 0.001 0.001 0.001 0.001 0.002 0.066 0.017 0.087 0.015 0 0 0.002 
0.038 0.016 0 0 0.029 0.012 0.028 0.078 0.101 0.076 0.084 0.065 0.058 0.056 0.075 0.095 0.103 0.147 0.143 0.126 0.15 0.164 0.163 0.29 1 0.333 0.197 0.159 0.336 0.15 0.134 0.124 0.276 0.169 0.139 0.092 0.111 0.111 0.093 0.08 0.069 0.071 0.06 0.078 0.086 0.042 0.082 0.165 0.255 0.243 0.22 0.225 0.334 0.131 0.14 0.227 0.18 0.112 0.148 0.131 0.032 0.072 0.099 0.089 0.075 0.069 0.051 0.05 0.049 0.047 0.018 0.028 0.037 0.038 0.033 0.039 0.043 0.035 0.006 0.015 0.034 0.037 0.039 0.022 0.032 0.036 0.069 0.074 0.073 0.055 0.055 0.055 0.052 0.037 0.047 0.054 0.042 0.093 0.087 0.053 0.039 0.086 0.088 0.095 0.114 0.082 0.129 0.095 0.146 0.079 0.057 0.007 0.016 0.02 0.016 0.01 0.007 0.019 0.053 0.036 0.084 0.042 0.032 0.022 0.003 0.006 0.029 0.04 0.043 0.011 0.034 0.038 0.041 0.041 0.035 0.039 0.031 0.03 0.028 0.078 0.081 0.054 0.069 0.084 0.059 0 0.057 0.05 0.075 0.054 0.028 0.045 0.031 0.046 0.052 0.024 0.012 0.013 0.027 0.033 0.019 0.018 0.02 0.009 0 0 0.001 0.001 0.002 0.014 0.01 0.009 0.008 0.011 0.022 0 0.012 0.02 0 0 0 0.063 0.071 0.066 0.063 0.082 0.09 0.107 0.099 0.093 0.063 0.063 0.054 0.045 0.004 0.009 0.008 0.012 0.008 0.005 0.001 0.002 0.002 0 0 0 0.001 0 0 0.006 0.003 0.004 0.008 0.013 0.01 0.008 0.006 0.014 0.033 0.047 0.04 0.08 0.044 0.028 0.013 0.016 0.038 0.054 0.052 0.071 0.042 0.077 0.081 0.076 0.076 0.045 0.059 0.01 0.034 0.011 0.014 0.009 0.014 0.01 0.007 0.002 0.002 0.003 0.003 0.002 0.002 0 0 0.002 0.001 0 0 0.001 0.002 0 0.005 0.007 0.011 0.016 0.012 0.01 0.019 0.015 0.013 0.019 0.026 0.019 0.024 0.023 0.02 0.024 0.034 0.007 0.004 0.007 0.013 0.016 0.022 0.01 0.015 0.02 0.03 0.022 0.021 0.036 0.035 0.031 0.038 0.043 0.028 0.038 0.054 0.039 0.03 0.044 0.049 0.027 0.027 0.044 0.051 0.03 0.025 0 0.004 0.015 0.021 0.021 0.023 0.021 0.024 0.021 0.02 0.012 0.009 0.025 0.022 0.03 0.03 0.022 0.02 0.021 0.021 0.007 0.027 0.022 0.027 0.022 0.026 0.013 0.011 0.023 0.008 0.005 0.013 0.014 0.011 0.011 0.01 0.011 0.007 0.01 0.009 0.023 0.02 0.009 0.007 0.009 0.009 0.012 0.011 0.007 0.011 0.013 0.013 0.014 0.011 0.01 0.013 0.02 0.016 0.021 0.04 0.039 0.038 0.005 0.009 0.011 0.01 0.005 0 0.028 0.02 0.006 0.002 0.003 0.003 0.004 0.002 0.004 0.007 0.009 0.01 0.007 0.009 0.011 0.002 0.005 0.01 0.004 0.002 0.011 0.006 0.009 0.005 0.011 0.01 0.011 0.01 0.012 0.012 0.011 0.011 0.008 0.007 0.008 0.004 0.011 0.01 0.008 0.012 0.008 0.004 0.006 0.009 0.01 0.008 0.001 0.018 0 0 0 0 0 0 0.001 0.011 0.021 0.011 0.006 0.005 0.01 0.012 0.011 0.013 0.014 0.02 0.024 0.031 0.032 0.049 0.049 0.053 0.032 0.028 0.039 0.05 0.034 0.03 0.028 0.03 0.032 0.028 0.015 0.014 0.015 0.014 0.011 0.011 0.015 0.01 0.014 0.012 0.01 0.015 0.017 0.051 0.053 0.053 0.055 0.05 0.067 0.075 0.079 0.076 0.08 0.07 0.038 0.036 0.033 0.054 0.06 0.047 0.042 0.029 0.036 0.043 0.027 0.011 0.012 0.028 0.014 0.013 0.006 0.013 0.044 0.023 0.026 0.043 0.025 0.017 0.001 0.011 0.008 0.001 0.01 0.007 0.005 0.011 0.006 0.004 0.015 0.013 0.011 0.013 0.016 0.011 0.012 0.012 0.015 0.011 0.015 0.024 0.04 0.045 0.025 0.024 0.035 0.031 0.018 0.011 0.004 0.009 0.009 0.003 0.005 0.006 0.005 0.005 0.004 0.004 0.005 0.005 0.006 0.011 0.016 0.009 0.022 0.006 0.027 0.013 0.01 0.008 0.007 0.022 0.017 0.006 0.015 0.013 0.019 0.021 0.016 0.004 0.002 0.003 0.006 0.004 0.003 0.006 0.007 0.005 0.003 0.002 0.004 0.004 0.002 0.002 0.004 0.003 0.003 0.004 0 0 0 0.002 0.009 0.009 0.01 0.014 0.007 0.006 0 0 0.014 0.013 0.013 0.014 0.011 0.006 0.011 0.001 0.001 0.002 0.006 0 0.003 0.008 0.001 0.001 0 0.002 0.001 0 0.002 0.001 0.002 0.002 0.002 0.001 0.004 0.004 0.002 0.004 0.003 0.002 0.004 0.002 0.004 0.004 0.005 0.006 0.003 0.013 0.024 0.018 0.025 0.037 0.033 0.034 0.05 0.052 0.045 0.038 0.049 0.051 0.038 0.04 0.032 0.023 0.025 0.013 0.027 0.006 0.026 0.018 0.013 0.028 0.027 0.027 0.048 0.046 0.041 0.051 0.038 0.032 0.018 0.036 0.03 0.019 0.027 0.039 0.037 0.032 0.012 0 0 0 0.022 0.021 0.028 0.024 0.005 0.024 0.019 0.037 0.018 0.008 0.033 0.024 0.017 0 0.003 0.006 0.013 0.004 0 0.003 0.009 0.011 0.007 0.007 0.005 0.004 0.007 0.005 0.004 0.003 0.007 0.01 0.004 0.002 0.002 0.004 0.001 0.003 0.001 0.002 0.001 0.002 0.001 0.001 0.001 0.001 0.001 0 0.001 0.002 0.003 0.001 0.001 0.004 0.001 0.002 0.002 0.001 0.001 0.001 0 0 0 0 0 0.001 0 0 0.001 0.001 0 0.001 0.001 0.001 0.001 0.001 0.001 0.001 0.005 0.004 0.011 0.011 0.004 0.005 0.008 0.013 0.002 0.006 0.007 0.009 0.005 0.006 0.009 0.01 0.007 0.009 0.008 0.01 0.009 0.006 0.003 0.008 0.008 0.013 0.012 0.012 0.011 0.013 0.012 0.01 0.013 0.011 0.01 0.009 0.013 0.014 0.018 0.017 0.011 0.031 0.017 0.075 0.079 0.079 0.055 0.054 0.041 0.06 0.053 0.037 0.03 0.024 0.045 0.026 0.019 0.007 0.017 0.02 0.016 0.013 0.023 0.012 0.016 0.039 0.046 0.046 0.044 0.042 0.043 0.01 0.003 0.123 0.107 0.08 0.048 0.055 0.061 0.043 0 0 0 0.036 0.042 0.042 0.051 0.036 0.063 0.063 0.142 0.098 0.103 0.094 0.142 0.078 0.081 0.084 0.058 0.121 0.124 0.078 0.066 0.061 0.047 0.034 0.06 0.062 0.058 0.04 0.079 0.052 0.039 0.057 0.123 0.086 0.111 0.114 0.133 0.106 0.099 0.153 0.096 0.08 0.111 0.055 0.044 0.104 0.088 0.069 0.074 0.097 0.093 0.055 0.053 0.063 0.028 0.007 0.04 0.041 0.029 0.048 0.015 0.023 0.004 0.013 0.017 0.011 0.017 0.015 0.019 0.011 0.015 0.027 0.03 0.027 0.022 0.023 0.026 0.014 0.029 0.03 0.023 0.019 0.01 0.001 0.005 0.014 0.01 0.006 0.014 0.01 0.008 0.009 0.028 0.012 0.008 0.006 0.006 0.012 0.007 0.006 0.014 0.025 0.023 0.015 0.03 0.016 0.017 0.006 0.009 0.007 0.016 0.019 0.018 0.005 0.011 0.018 0.021 0.02 0.018 0.02 0.023 0.018 0.022 0.03 0.03 0.021 0.046 0.029 0.019 0 0.044 0.05 0.056 0.037 0.014 0.043 0.037 0.027 0.029 0.013 0.011 0.006 0.005 0 0.006 0.013 0.015 0.014 0.016 0.005 0 0.004 0.002 0.007 0.004 0.006 0.013 0.013 0.011 0.013 0.012 0.021 0.015 0.019 0.022 0.041 0.064 0.023 0.03 0.032 0.077 0.106 0.077 0.075 0.041 0.035 0.019 0.013 0.007 0.006 0.009 0.009 0.007 0 0.005 0 0.001 0.001 0.001 0 0 0 0 0.005 0 0 0.008 0.007 0.006 0.007 0 0 0.039 0.061 0.047 0.081 0.072 0.046 0.021 0.021 0.035 0.031 0.031 0.054 0.048 0.072 0.084 0.086 0.095 0.068 0.064 0.045 0.028 0.017 0.017 0.003 0.008 0.011 0.017 0.008 0.013 0.009 0.008 0.006 0.006 0.002 0.005 0.007 0.003 0 0.001 0.003 0 0.003 0.002 0.001 0.01 0.016 0.017 0.009 0.016 0.018 0.016 0.016 0.016 0.012 0.013 0.008 0.01 0.011 0.02 0 0 0.008 0.017 0.014 0.021 0.009 0.017 0.016 0.023 0.01 0.014 0.035 0.029 0.036 0.036 0.047 0.014 0.038 0.059 0.043 0.032 0.046 0.055 0.034 0.023 0.048 0.059 0.042 0.039 0.022 0.041 0.04 0.04 0.041 0.031 0.029 0.041 0.019 0.025 0.016 0.006 0.015 0.02 0.031 0.03 0.011 0.014 0 0.007 0.006 0.017 0.018 0.013 0.019 0.017 0.01 0.006 0.009 0.007 0.008 0.012 0.01 0.015 0.011 0.011 0.009 0.009 0.011 0.01 0.018 0.012 0.003 0.005 0.003 0.005 0.016 0.016 0.007 0.015 0.015 0.016 0.014 0.014 0.011 0.013 0.014 0.008 0.016 0.014 0.016 0.013 0.011 0.011 0.012 0.009 0.004 0.012 0.017 0.013 0 0 0.003 0.004 0.007 0.004 0.002 0.001 0.007 0.007 0.006 0.008 0.01 0.008 0.007 0.008 0.006 0.007 0.005 0.007 0.009 0.003 0.005 0.006 0.008 0.006 0.005 0.003 0.007 0.003 0.003 0.003 0.001 0.001 0.006 0.006 0.006 0.007 0.007 0.004 0.005 0.005 0.009 0.009 0.006 0.011 0.006 0.004 0 0 0.005 0.003 0.003 0.01 0.012 0.01 0.012 0.013 0.014 0.01 0.012 0.008 0.014 0.01 0.009 0.013 0.018 0.022 0.022 0.024 0.018 0.016 0.018 0.021 0.013 0.014 0.011 0.013 0.014 0.013 0.012 0.005 0.008 0.003 0.002 0.007 0.007 0.008 0.009 0.01 0.005 0.011 0.003 0.02 0.024 0.023 0.022 0.008 0.014 0.02 0.025 0.02 0.03 0.028 0.018 0.018 0.008 0.017 0.02 0.017 0.015 0.011 0.014 0.016 0.01 0.007 0.01 0.01 0.008 0.009 0.007 0.01 0 0.022 0.015 0.02 0.023 0.018 0.003 0.007 0.015 0.008 0.009 0.013 0.007 0.004 0 0.001 0.008 0.004 0.009 0.009 0.009 0.009 0.008 0.008 0.01 0.007 0.009 0.01 0.011 0.019 0.011 0.009 0.011 0.011 0.009 0.009 0.002 0.003 0.005 0.004 0.003 0.003 0.002 0.002 0.002 0.002 0.002 0.003 0.002 0.008 0.006 0.008 0.011 0.004 0.012 0.01 0.006 0.004 0.004 0.011 0.01 0.005 0.01 0.011 0.014 0.008 0.007 0.004 0.004 0.005 0.008 0.006 0.004 0.008 0.007 0.005 0.005 0.004 0 0.002 0.002 0 0.002 0 0.001 0.001 0 0.001 0.001 0.002 0.005 0.005 0.008 0.007 0.001 0.001 0 0 0.011 0.005 0.008 0.009 0.008 0 0.01 0 0.001 0.007 0.004 0.001 0.004 0.004 0.003 0.003 0.003 0.004 0.004 0.002 0.004 0.002 0.004 0.004 0.004 0.002 0.004 0.003 0.003 0.004 0.004 0 0.003 0.003 0.003 0.003 0.002 0.003 0 0.016 0.017 0.005 0.018 0.02 0.021 0.017 0.022 0.021 0.019 0.012 0.019 0.019 0.016 0.014 0.014 0.012 0.014 0.01 0.013 0.005 0.013 0.016 0.012 0.016 0.016 0.013 0.02 0.019 0.02 0.008 0.02 0.018 0.015 0.019 0.011 0.013 0.009 0.018 0.017 0.015 0.007 0.013 0.009 0.003 0.013 0.013 0.015 0.016 0.016 0.016 0.013 0.017 0.014 0.015 0.017 0.017 0.014 0.012 0.009 0.009 0.013 0.005 0.003 0.009 0.008 0.009 0.006 0.007 0.004 0.002 0.001 0.003 0.001 0.001 0.001 0.005 0.001 0.001 0 0 0 0 0 0 0 0 0 0 0 0.001 0.001 0 0 0 0.001 0.001 0.001 0.002 0.001 0.001 0 0 0 0 0 0 0 0 0 0 0.001 0 0 0 0 0.001 0 0 0 0 0 0 0.007 0.005 0.008 0.007 0.004 0 0.006 0.007 0.003 0.003 0.007 0.008 0.002 0.003 0.009 0.009 0.004 0.007 0.006 0.009 0.009 0.009 0.008 0.003 0.005 0.005 0.006 0.01 0.013 0.014 0.01 0.012 0.016 0.01 0.014 0.013 0.014 0.015 0.011 0.012 0.005 0.019 0.013 0.026 0.026 0.028 0.021 0.02 0.01 0.013 0.016 0.009 0.015 0.014 0.021 0.019 0.015 0.016 0.015 0.015 0.017 0.025 0.025 0.019 0.033 0.052 0.042 0.042 0.039 0.052 0 0 0 0 0 0 0 0 0 0 0 0 0 0 0 0 0 0 0 0 0 0 0 0 0 0 0 0 0 0 0 0 0 0 0 0 0 0 0 0 0 0 0 0 0 0 0 0 0 0 0 0 0 0 0 0 0 0 0 0 0 0 0 0 0 0 0 0 0 0 0 0 0 0 0 0 0 0 0 0 0 0 0 0 0 0 0 0 0 0 0 0 0 0 0 0 0 0 0 0 0 0 0 0 0 0 0 0 0 0 0 0 0 0 0 0 0 0 0 0 0 0 0 0 0 0 0 0 0 0 0 0 0 0 0 0 0 0 0 0 0 0 0 0 0 0 0 0 0 0 0 0 0 0 0 0 0 0 0 0 0 0 0 0 0 0 0 0 0 0 0 0 0 0 0 0 0 0 0 0 0 0 0 0 0 0 0 0 0 0 0 0 0 0 0 0 0 0 0 0 0 0 0 0 0 0 0 0 0 0 0 0 0 0 0 0 0 0 0 0 0 0 0 0 0 0 0 0 0 0 0 0 0 0 0 0 0 0 0 0 0 0 0 0 0 0 0 0 0 0 0 0.002 0.002 0 0.004 0 0 0 0 0 0 0 0 0 0 0 0 0 0 0 0 0 0 0 0 0 0 0 0 0 0 0 0 0 0 0 0 0 0 0 0 0 0 0 0 0 0 0 0 0 0 0 0 0 0 0 0 0 0 0 0 0 0 0 0 0 0 0 0 0 0 0 0 0 0 0 0 0 0 0 0 0 0 0 0 0 0 0 0 0 0 0 0 0 0 0 0 0 0 0 0 0 0 0 0 0 0 0 0 0 0 0 0 0 0 0 0 0 0 0 0 0 0 0 0 0 0 0 0 0 0 0 0 0 0 0 0 0 0 0 0 0 0 0 0 0 0 0 0 0 0 0 0 0 0 0 0 0 0 0 0 0 0 0 0 0 0 0 0 0 0 0 0 0 0 0 0 0 0 0 0 0 0 0 0 0 0 0 0 0 0 0 0 0 0 0 0 0 0 0 0 0 0 0 0 0 0 0 0 0 0 0 0 0 0 0 0 0 0 0 0 0 0 0 0 0 0 0 0 0 0 0 0 0 0 0 0 0 0 0 0 0 0 0 0 0 0 0 0 0 0 0 0 0 0 0 0 0 0 0 0 0 0 0 0 0 0 0 0 0 0 0 0 0 0 0 0 0 0 0 0 0 0 0 0 0 0 0 0 0 0 0 0 0 0 0 0 0 0 0 0 0 0 0 0 0 0 0 0 0 0 0 0 0 0 0 0 0 0 0 0 0 0 0 0 0 0 0 0 0 0 0 0 0 0 0 0 0 0 0 0 0 0 0 0 0 0 0 0 0 0.001 0 0 0 0 0 0 0 0 0 0 0 0 0 0 0 0 0 0 0 0 0 0 0 0 0 0 0 0 0 0 0 0 0 0 0 0 0 0 0 0 0 0 0 0 0 0 0 0 0 0 0 0 0 0 0 0 0 0 0 0 0 0 0 0 0 0 0 0 0 0 0 0 0 0 0 0 0 0 0 0 0 0 0 0 0 0 0 0 0 0 0 0 0 0 0 0 0 0 0 0 0 0 0 0 0 0 0 0 0 0.001 0 0 0.001 0.001 0.001 0.001 0 0 0 0.001 0.001 0.001 0 0 0.001 0 0 0.001 0.002 0 0 0.001 0.002 0.003 0 0 0.003 0.003 0.001 0.001 0.003 0.002 0.002 0.002 0.002 0.002 0.002 0.001 0.001 0.001 0.001 0.001 0.001 0.001 0.001 0 0 0 0 0 0 0 0 0 0 0 0 0 0 0 0 0 0 0 0 0 0 0 0 0 0 0 0 0 0 0 0 0 0 0 0 0 0 0 0 0 0 0 0 0 0 0 0 0 0 0 0 0 0 0 0 0 0 0 0 0 0 0 0 0 0 0 0 0 0 0 0 0 0 0 0 0 0 0 0 0 0 0 0 0 0 0 0 0 0 0 0 0 0 0 0 0 0 0 0 0 0 0 0 0 0 0 0 0 0 0 0 0 0 0 0 0 0 0 0 0 0 0 0 0 0 0 0 0 0 0 0 0 0 0 0 0 0 0 0 0 0 0 0 0 0 0 0 0 0 0 0 0 0 0 0 0 0 0 0 0 0 0 0 0 0 0 0 0 0 0 0 0 0 0 0 0 0 0 0 0 0 0 0 0 0 0 0 0 0 0 0 0 0 0 0 0 0 0 0 0 0 0 0 0 0 0 0 0 0 0 0 0 0 0 0 0 0 0 0 0 0 0 0 0 0 0 0 0 0 0 0 0 0 0 0 0 0 0 0 0 0 0 0 0 0 0 0 0 0 0 0 0 0 0 0 0 0 0 0 0 0 0 0 0 0 0 0 0 0 0 0 0 0 0 0 0 0 0 0 0 0 0 0 0 0 0 0 0 0 0 0 0 0 0 0 0 0 0 0 0 0 0 0 0 0 0 0 0 0 0 0 0 0 0 0 0 0 0 0 0 0 0 0 0 0 0 0 0 0 0 0 0 0 0 0 0 0 0 0 0 0 0 0 0 0 0 0 0 0 0 0 0 0 0 0 0 0 0 0 0 0 0 0 0 0 0 0 0 0 0 0 0 0 0 0 0 0 0 0 0 0 0 0 0 0 0 0 0 0 0 0 0 0 0 0 0 0 0 0 0 0 0 0 0 0 0 0 0 0 0 0 0 0 0 0 0 0 0 0 0 0 0 0 0 0 0 0 0 0 0 0 0 0 0 0 0 0 0 0 0 0 0 0 0 0 0 0 0 0 0 0 0 0 0 0 0 0 0 0 0 0 0 0 0 0 0 0 0 0 0 0 0 0 0 0 0 0 0 0 0 0 0 0 0 0 0 0 0 0 0 0 0 0 0 0 0 0 0 0 0 0 0 0 0 0 0 0 0 0 0 0 0 0 0 0 0 0 0 0 0 0 0 0 0 0 0 0 0 0 0 0 0 0 0 0 0 0 0 0 0 0 0 0 0 0 0 0 0 0 0 0 0 0 0 0 0 0 0 0 0 0 0 0 0 0 0 0 0 0 0 0 0 0 0 0 0 0 0 0 0 0 0 0 0 0 0 0 0 0 0 0 0 0 0 0 0 0 0 0 0 0 0 0 0 0 0 0 0 0 0 0 0 0 0 0 0 0 0 0 0 0 0 0 0 0 0 0 0 0 0 0 0 0 0 0 0 0 0 0 0 0 0 0 0 0 0 0 0 0 0 0 0 0 0 0 0 0 0 0 0 0 0 0 0 0 0 0 0 0 0 0 0 0 0 0 0 0 0 0 0 0 0 0 0 0 0 0 0 0 0 0 0 0 0 0 0 0 0 0 0 0 0 0 0 0 0 0 0 0 0 0 0 0 0 0 0 0 0 0 0 0 0 0 0 0 0 0 0 0 0 0 0 0 0 0 0 0 0 0 0 0 0 0 0 0 0 0 0 0 0 0 0 0 0 0 0 0 0 0 0 0 0 0 0 0 0 0 0 0 0 0 0 0 0 0 0 0.001 0.001 0 0 0 0.002 0.002 0.002 0 0 0.001 0.001 0 0 0 0 0 0.001 0 0 0.001 0.001 0 0 0.001 0.001 0.001 0 0.002 0.004 0.003 0.004 0.004 0.004 0.004 0 0 0.001 0.001 0 0 0 0 0 0 0 0 0 0 0 0 0 0 0 0 0 0 0 0 0 0 0 0 0 0 0 0 0 0 0 0 0 0 0 0 0 0 0 0 0 0 0 0 0 0 0 0 0 0 0 0 0 0 0 0 0 0 0 0 0 0 0 0 0 0 0 0 0 0 0 0 0 0 0 0 0 0 0.101 0.021 0.115 0.011 0 0 0 
0.071 0.018 0 0.001 0.04 0.028 0.033 0.125 0.152 0.111 0.124 0.099 0.079 0.077 0.082 0.151 0.156 0.213 0.19 0.168 0.177 0.293 0.239 0.222 0.42 1 0.426 0.259 0.415 0.243 0.224 0.19 0.381 0.32 0.27 0.164 0.204 0.208 0.158 0.141 0.126 0.139 0.124 0.155 0.164 0.08 0.146 0.291 0.523 0.552 0.395 0.402 0.69 0.286 0.248 0.325 0.366 0.215 0.225 0.207 0.062 0.108 0.15 0.128 0.097 0.111 0.069 0.07 0.071 0.089 0.036 0.048 0.066 0.057 0.051 0.06 0.059 0.042 0.012 0.022 0.044 0.043 0.045 0.035 0.043 0.063 0.115 0.114 0.128 0.099 0.083 0.082 0.122 0.095 0.067 0.079 0.079 0.139 0.118 0.084 0.056 0.135 0.156 0.153 0.165 0.145 0.252 0.165 0.205 0.15 0.125 0.017 0.04 0.052 0.037 0.032 0.023 0.048 0.079 0.082 0.145 0.08 0.049 0.026 0.005 0.009 0.031 0.045 0.053 0.011 0.041 0.043 0.059 0.062 0.058 0.056 0.048 0.045 0.053 0.108 0.11 0.076 0.098 0.104 0.069 0 0.072 0.072 0.107 0.079 0.033 0.092 0.069 0.052 0.073 0.021 0.022 0.018 0.026 0.04 0.027 0.03 0.033 0.017 0 0.001 0.002 0.002 0.003 0.011 0.006 0.007 0.017 0.013 0.027 0 0.018 0.027 0 0 0 0.114 0.135 0.115 0.102 0.114 0.138 0.173 0.163 0.157 0.097 0.105 0.083 0.067 0.009 0.015 0.017 0.024 0.015 0.007 0.005 0.005 0.007 0 0 0 0.004 0.001 0.001 0.009 0.006 0.007 0.021 0.022 0.019 0.019 0.015 0.033 0.053 0.081 0.041 0.139 0.07 0.043 0.015 0.031 0.052 0.072 0.073 0.109 0.081 0.109 0.111 0.114 0.112 0.065 0.11 0.02 0.057 0.023 0.035 0.025 0.02 0.019 0.014 0.002 0.002 0.002 0.001 0.002 0.002 0.002 0.002 0.002 0.002 0.002 0.002 0.007 0.005 0 0.01 0.01 0.022 0.025 0.021 0.016 0.027 0.025 0.02 0.023 0.041 0.027 0.03 0.024 0.024 0.032 0.044 0.006 0.004 0.007 0.03 0.02 0.04 0.019 0.033 0.037 0.048 0.037 0.043 0.07 0.061 0.067 0.077 0.073 0.05 0.081 0.113 0.082 0.085 0.101 0.087 0.054 0.044 0.084 0.097 0.047 0.046 0 0.009 0.02 0.039 0.039 0.04 0.039 0.046 0.045 0.045 0.035 0.035 0.046 0.045 0.045 0.054 0.042 0.039 0.019 0.027 0.019 0.031 0.034 0.039 0.028 0.031 0.027 0.021 0.04 0.012 0.011 0.03 0.022 0.02 0.027 0.026 0.032 0.018 0.026 0.026 0.038 0.029 0.015 0.012 0.014 0.011 0.032 0.021 0.014 0.03 0.03 0.021 0.023 0.023 0.017 0.024 0.03 0.025 0.024 0.053 0.052 0.046 0.005 0.007 0.009 0.007 0.002 0 0.041 0.019 0.008 0.006 0.002 0.002 0.005 0 0.007 0.012 0.02 0.017 0.02 0.022 0.019 0.006 0.016 0.02 0.008 0.002 0.015 0.015 0.01 0.009 0.011 0.017 0.016 0.011 0.021 0.021 0.022 0.02 0.019 0.019 0.017 0.011 0.02 0.019 0.02 0.025 0.019 0.011 0.016 0.013 0.009 0.007 0.004 0.016 0 0 0 0 0 0 0 0.015 0.024 0.021 0.006 0.007 0.024 0.021 0.023 0.027 0.027 0.032 0.039 0.05 0.052 0.081 0.079 0.08 0.063 0.05 0.071 0.083 0.056 0.042 0.045 0.057 0.047 0.037 0.027 0.024 0.028 0.026 0.017 0.026 0.027 0.019 0.024 0.027 0.023 0.027 0.032 0.077 0.083 0.082 0.082 0.084 0.096 0.106 0.111 0.105 0.106 0.103 0.066 0.057 0.049 0.082 0.081 0.07 0.067 0.045 0.046 0.061 0.041 0.02 0.023 0.04 0.024 0.023 0.009 0.026 0.06 0.035 0.05 0.055 0.03 0.025 0 0.015 0.011 0 0.019 0.013 0.004 0.018 0.012 0.01 0.023 0.022 0.017 0.023 0.024 0.019 0.022 0.026 0.023 0.014 0.023 0.034 0.053 0.07 0.033 0.034 0.048 0.054 0.023 0.014 0.007 0.007 0.01 0.007 0.008 0.009 0.01 0.012 0.012 0.008 0.008 0.007 0.016 0.019 0.02 0.017 0.035 0.01 0.039 0.02 0.022 0.011 0.013 0.055 0.032 0.005 0.033 0.026 0.035 0.038 0.032 0.003 0.003 0.006 0.011 0.01 0.011 0.017 0.01 0.01 0.014 0.007 0.007 0.007 0.011 0.004 0.003 0.002 0.003 0.005 0 0 0 0.008 0.014 0.018 0.021 0.022 0.01 0.007 0 0 0.013 0.018 0.014 0.015 0.014 0.007 0.024 0.001 0.001 0.002 0.006 0.002 0.003 0.004 0.002 0.002 0.001 0.003 0.002 0.001 0.002 0 0 0.002 0.002 0 0.004 0.004 0.004 0.005 0.009 0.004 0.004 0.007 0.01 0.007 0.01 0.013 0.011 0.028 0.039 0.035 0.055 0.07 0.063 0.053 0.076 0.083 0.058 0.065 0.078 0.08 0.063 0.067 0.052 0.023 0.047 0.024 0.054 0.011 0.044 0.033 0.027 0.042 0.041 0.045 0.075 0.074 0.065 0.076 0.062 0.058 0.046 0.068 0.05 0.031 0.046 0.069 0.059 0.044 0.019 0.002 0 0 0.034 0.029 0.042 0.038 0.025 0.045 0.028 0.063 0.035 0.017 0.063 0.039 0.03 0 0.002 0.007 0.024 0.006 0.001 0.009 0.017 0.027 0.021 0.019 0.013 0.012 0.018 0.009 0.007 0.007 0.005 0.017 0.007 0.003 0.002 0 0 0.003 0.002 0 0 0.002 0.002 0 0.001 0.001 0.004 0.001 0.002 0.004 0.003 0.002 0.002 0.005 0.005 0.002 0.003 0.002 0.003 0.002 0.001 0.001 0.001 0 0 0 0 0 0 0.001 0.001 0.002 0 0 0.001 0.001 0.001 0.001 0.018 0.007 0.024 0.022 0.01 0.007 0.015 0.024 0.015 0.015 0.015 0.024 0.015 0.018 0.017 0.025 0.014 0.014 0.013 0.023 0.015 0.011 0.007 0.012 0.01 0.016 0.022 0.021 0.024 0.023 0.022 0.023 0.025 0.02 0.024 0.025 0.024 0.027 0.031 0.033 0.012 0.064 0.032 0.109 0.111 0.111 0.077 0.08 0.071 0.087 0.075 0.057 0.033 0.032 0.071 0.046 0.027 0.008 0.017 0.025 0.019 0.018 0.031 0.022 0.031 0.049 0.059 0.057 0.061 0.087 0.108 0.038 0.009 0.273 0.19 0.126 0.086 0.091 0.097 0.079 0 0 0 0.059 0.051 0.066 0.075 0.047 0.093 0.09 0.248 0.156 0.166 0.149 0.238 0.126 0.147 0.14 0.111 0.196 0.2 0.138 0.119 0.108 0.099 0.074 0.11 0.116 0.106 0.067 0.146 0.089 0.085 0.089 0.192 0.13 0.169 0.172 0.216 0.149 0.163 0.257 0.143 0.104 0.194 0.109 0.066 0.183 0.16 0.15 0.141 0.189 0.188 0.107 0.101 0.12 0.05 0.015 0.075 0.073 0.054 0.101 0.027 0.037 0.007 0.021 0.027 0.024 0.022 0.02 0.021 0.016 0.026 0.055 0.055 0.049 0.045 0.044 0.053 0.033 0.052 0.055 0.033 0.033 0.017 0.002 0.005 0.022 0.015 0.007 0.019 0.018 0.011 0.014 0.034 0.014 0.011 0.008 0.004 0.022 0.009 0.008 0.024 0.039 0.05 0.024 0.06 0.036 0.026 0.015 0.017 0.006 0.019 0.02 0.023 0.009 0.012 0.025 0.017 0.02 0.025 0.021 0.027 0.024 0.033 0.052 0.048 0.044 0.091 0.052 0.022 0 0.077 0.085 0.101 0.075 0.047 0.097 0.088 0.034 0.039 0.024 0.015 0.012 0.008 0 0.01 0.013 0.016 0.016 0.016 0.009 0 0.004 0.003 0.012 0.008 0.008 0.016 0.014 0.015 0.028 0.021 0.029 0.029 0.028 0.033 0.063 0.103 0.034 0.04 0.046 0.147 0.214 0.155 0.136 0.089 0.058 0.041 0.036 0.013 0.015 0.021 0.016 0.016 0.005 0.008 0.004 0.003 0.003 0.003 0.002 0.003 0.004 0.003 0.011 0.003 0.003 0.017 0.012 0.008 0.016 0.005 0 0.079 0.123 0.088 0.175 0.13 0.088 0.04 0.037 0.045 0.048 0.053 0.095 0.081 0.129 0.142 0.14 0.169 0.139 0.144 0.107 0.069 0.036 0.037 0.008 0.014 0.02 0.02 0.012 0.022 0.016 0.013 0.011 0.011 0.007 0.003 0.008 0.004 0 0 0.002 0 0.008 0.004 0.006 0.02 0.023 0.022 0.016 0.03 0.027 0.022 0.033 0.034 0.015 0.03 0.021 0.018 0.018 0.024 0 0 0.007 0.018 0.024 0.031 0.017 0.021 0.034 0.046 0.021 0.038 0.081 0.066 0.091 0.083 0.108 0.039 0.082 0.139 0.104 0.093 0.103 0.11 0.071 0.06 0.108 0.119 0.09 0.064 0.04 0.076 0.059 0.063 0.063 0.058 0.055 0.068 0.045 0.047 0.035 0.018 0.036 0.046 0.048 0.051 0.015 0.022 0 0.011 0.01 0.023 0.025 0.017 0.031 0.032 0.014 0.011 0.02 0.012 0.014 0.026 0.012 0.023 0.019 0.02 0.022 0.016 0.024 0.021 0.04 0.021 0.014 0.012 0.006 0.01 0.027 0.024 0.015 0.029 0.028 0.023 0.025 0.026 0.022 0.021 0.02 0.013 0.023 0.027 0.02 0.022 0.022 0.018 0.018 0.017 0.013 0.018 0.027 0.02 0 0 0.008 0.005 0.009 0.007 0.007 0.008 0.013 0.013 0.014 0.016 0.014 0.01 0.012 0.011 0.011 0.012 0.012 0.009 0.016 0.012 0.009 0.005 0.015 0.01 0.012 0.005 0.012 0.01 0.007 0.007 0.005 0.005 0.011 0.012 0.011 0.011 0.011 0.008 0.012 0.01 0.014 0.016 0.013 0.017 0.01 0.005 0 0 0.01 0.008 0.005 0.021 0.02 0.019 0.02 0.015 0.02 0.018 0.019 0.017 0.026 0.027 0.021 0.022 0.027 0.034 0.032 0.036 0.032 0.016 0.023 0.035 0.022 0.019 0.018 0.022 0.022 0.021 0.015 0.01 0.014 0.01 0.007 0.013 0.015 0.016 0.019 0.016 0.014 0.021 0.007 0.03 0.038 0.038 0.037 0.014 0.016 0.022 0.038 0.025 0.048 0.044 0.022 0.029 0.02 0.046 0.038 0.03 0.019 0.016 0.018 0.023 0.013 0.009 0.017 0.013 0.012 0.014 0.009 0.012 0 0.024 0.021 0.025 0.029 0.021 0.004 0.012 0.017 0.008 0.018 0.015 0.007 0.006 0.001 0.001 0.012 0.016 0.016 0.014 0.017 0.013 0.013 0.013 0.017 0.012 0.017 0.018 0.022 0.023 0.015 0.017 0.019 0.022 0.014 0.012 0.007 0.01 0.012 0.01 0.008 0.009 0.009 0.007 0.008 0.006 0.008 0.009 0.009 0.013 0.01 0.011 0.016 0.009 0.015 0.011 0.005 0.007 0.003 0.019 0.016 0.01 0.012 0.011 0.015 0.012 0.011 0.005 0.002 0.008 0.008 0.005 0.008 0.01 0.006 0.004 0.006 0.004 0.002 0.004 0.004 0.001 0.002 0.002 0.002 0.002 0 0.001 0.001 0.001 0.009 0.009 0.011 0.008 0.001 0.002 0.001 0.001 0.01 0.006 0.011 0.01 0.008 0 0.012 0.001 0.004 0.009 0.009 0.003 0.004 0.006 0.006 0.004 0.003 0.006 0.007 0.004 0.004 0.003 0.006 0.004 0.004 0.002 0.004 0.003 0.003 0.004 0.002 0 0.004 0.003 0.002 0.006 0.001 0.001 0 0.017 0.017 0.005 0.018 0.022 0.03 0.027 0.033 0.04 0.04 0.021 0.025 0.027 0.02 0.023 0.021 0.016 0.017 0.011 0.021 0.008 0.02 0.021 0.016 0.021 0.021 0.021 0.027 0.028 0.028 0.012 0.017 0.025 0.014 0.018 0.016 0.015 0.014 0.023 0.024 0.022 0.009 0.01 0.005 0.005 0.022 0.015 0.022 0.02 0.017 0.023 0.029 0.034 0.027 0.024 0.032 0.035 0.024 0.02 0.007 0.015 0.02 0.009 0.005 0.009 0.009 0.01 0.009 0.004 0.003 0.003 0.002 0.002 0.002 0.002 0.003 0.008 0.004 0.002 0.003 0 0.002 0 0.002 0.002 0 0.003 0.001 0.002 0.001 0.001 0 0.001 0.001 0.002 0.002 0.003 0.003 0.003 0.001 0.003 0.002 0.001 0.001 0.001 0 0 0 0 0 0 0 0.001 0 0.002 0.002 0.003 0.001 0.001 0.002 0.003 0.003 0.001 0.01 0.008 0.011 0.01 0.003 0 0.01 0.011 0.002 0.008 0.008 0.009 0.01 0.01 0.01 0.011 0.005 0.009 0.006 0.009 0.009 0.01 0.012 0.004 0.009 0.01 0.013 0.017 0.013 0.017 0.017 0.02 0.02 0.015 0.021 0.019 0.017 0.017 0.018 0.014 0.006 0.037 0.021 0.042 0.039 0.045 0.036 0.034 0.021 0.029 0.033 0.02 0.022 0.026 0.037 0.033 0.027 0.026 0.024 0.025 0.03 0.031 0.031 0.025 0.047 0.087 0.081 0.083 0.085 0.091 0.001 0 0.001 0.001 0.001 0.001 0.001 0.001 0 0 0 0 0 0 0 0 0 0 0 0 0 0 0.001 0.001 0 0 0.001 0.001 0.001 0 0 0 0 0 0 0 0 0 0 0 0 0 0 0 0 0 0 0 0 0 0 0 0 0 0 0 0 0 0.001 0 0 0 0 0 0 0 0 0 0 0 0 0 0 0 0 0 0 0 0 0 0 0 0 0 0 0 0 0 0 0 0 0 0 0 0 0 0 0 0 0 0 0 0 0 0 0 0 0 0 0 0 0 0 0 0 0 0 0 0 0 0 0 0 0 0 0 0 0 0 0 0 0 0 0 0 0 0 0 0 0 0 0 0 0 0 0 0 0 0 0 0 0 0 0 0 0 0 0 0 0 0 0 0 0 0 0 0 0 0 0 0 0 0 0 0 0 0 0 0 0 0 0 0 0 0 0.001 0.001 0 0 0 0 0 0 0 0 0 0 0 0 0 0 0 0 0 0 0 0 0 0.001 0.001 0.001 0 0 0 0 0 0 0 0 0 0 0 0 0 0 0 0 0 0 0 0 0 0 0 0 0 0 0 0 0 0 0 0 0 0 0 0 0 0 0 0 0 0 0 0.002 0 0 0.001 0.002 0.001 0 0 0.001 0 0 0 0 0 0 0 0 0 0 0 0 0 0 0 0 0 0 0 0 0 0 0 0 0 0 0 0 0 0 0 0 0 0 0 0 0 0 0 0 0 0 0 0 0 0 0 0 0 0 0 0 0 0 0 0 0 0 0 0 0 0 0 0 0 0 0 0 0 0 0 0 0 0 0 0 0 0 0 0 0 0 0 0 0 0 0 0 0 0 0 0 0 0 0 0 0 0 0 0 0 0 0 0 0 0 0 0 0 0 0 0 0 0 0 0 0 0 0 0 0 0 0 0 0 0 0 0 0 0 0 0 0 0 0 0 0 0 0 0 0 0 0 0 0 0 0 0 0 0 0 0 0 0 0 0 0 0 0.002 0.002 0 0.001 0 0 0 0 0 0 0 0 0 0 0 0 0 0 0 0 0 0 0 0 0 0 0 0 0 0 0 0 0 0 0 0 0 0 0 0 0 0 0 0 0 0 0 0 0 0 0 0 0 0 0 0 0 0 0 0 0 0 0 0 0 0 0 0 0 0 0 0 0 0 0 0 0 0 0 0 0 0 0 0 0 0 0 0 0 0 0 0 0 0 0 0 0 0 0 0 0 0 0 0 0 0 0 0 0 0 0 0 0 0 0 0 0 0 0 0 0 0 0 0 0 0 0 0 0 0 0 0 0 0 0 0 0 0 0 0 0 0 0 0 0 0 0 0 0 0 0 0 0 0 0.001 0 0 0 0 0 0 0 0 0 0 0 0 0 0 0 0 0 0 0 0 0 0 0 0 0 0 0 0 0 0 0 0 0 0 0 0 0 0 0 0 0 0 0 0 0 0 0 0 0 0 0 0 0 0 0 0 0 0 0 0 0 0 0 0 0 0 0 0 0 0 0 0 0 0 0 0 0 0 0 0 0 0 0 0 0 0 0 0 0 0 0 0 0 0 0 0 0 0 0 0 0 0 0 0 0 0 0 0 0 0 0 0 0 0 0 0 0 0 0 0 0 0 0 0 0 0 0 0 0 0 0 0 0 0 0.002 0.002 0.001 0.002 0.001 0.002 0.002 0.001 0.002 0.002 0.002 0.001 0.001 0.001 0 0.002 0.001 0 0 0 0 0 0.001 0.002 0.002 0 0 0.002 0.001 0.002 0.002 0.002 0.002 0.002 0.002 0.001 0 0.001 0.001 0.001 0.001 0.001 0.001 0.001 0 0.001 0 0 0 0 0 0 0 0 0 0 0 0 0 0 0 0 0 0 0 0 0 0 0 0 0 0 0 0 0 0 0 0 0 0 0 0 0 0 0 0 0 0 0 0 0 0 0 0 0 0 0 0 0 0 0 0 0 0 0 0 0 0 0 0 0 0 0 0 0 0 0 0 0 0.001 0 0 0 0.001 0 0 0 0 0 0 0 0.001 0.001 0 0.001 0.001 0.001 0.001 0 0.001 0.001 0 0 0.001 0 0 0.001 0.001 0.001 0.001 0.001 0.001 0.001 0.001 0 0.001 0.001 0.001 0.001 0.001 0 0 0 0.001 0 0 0.001 0.001 0 0 0 0.001 0 0 0.001 0.001 0.001 0 0.001 0.001 0 0 0 0.001 0.001 0.001 0 0 0 0 0.001 0.001 0.001 0.001 0.001 0.001 0 0.001 0.001 0.001 0 0 0 0 0 0 0.001 0.001 0.001 0 0 0 0 0 0 0 0 0 0 0 0 0 0 0 0 0 0 0.001 0.001 0.001 0.001 0.001 0 0.001 0 0 0.001 0.001 0.001 0.001 0.001 0.001 0.001 0.001 0.001 0.001 0.001 0.001 0.001 0.001 0.001 0 0 0.001 0.001 0 0 0.001 0 0 0 0 0.001 0 0 0 0 0.001 0 0.001 0.001 0.001 0.001 0.001 0.001 0 0 0 0 0 0 0 0 0 0.001 0.001 0.001 0.001 0.001 0.001 0.001 0 0 0 0 0 0 0 0 0 0 0 0 0 0 0.001 0 0 0 0 0 0 0 0 0 0 0 0 0 0 0 0 0 0 0 0 0 0 0 0 0 0 0 0 0 0.001 0 0 0 0.001 0.001 0.001 0.001 0 0.001 0.001 0 0 0 0 0 0 0 0 0 0 0 0 0 0 0 0 0 0 0 0 0.003 0.003 0.001 0 0 0 0 0 0 0 0 0.001 0 0 0.001 0 0.001 0.001 0.001 0.001 0.001 0.001 0 0 0 0.001 0.001 0.001 0 0.001 0.001 0.001 0 0.001 0.001 0.001 0.001 0.001 0.001 0.001 0.001 0 0 0.001 0 0 0.001 0.001 0 0 0 0 0 0 0 0.001 0.001 0.001 0.001 0.001 0.001 0.001 0.001 0.001 0.001 0.001 0 0 0 0 0 0 0 0 0 0 0.001 0.001 0 0 0 0 0 0.001 0 0 0.001 0.001 0 0 0.001 0 0.001 0.001 0 0 0 0.001 0.001 0.001 0.001 0.001 0.001 0 0.001 0.001 0.001 0.001 0.001 0.001 0 0.001 0 0.001 0 0 0 0 0 0 0 0 0 0 0 0 0 0 0 0 0 0 0 0 0.001 0 0 0 0.001 0 0.001 0.001 0.001 0.001 0.001 0.001 0.001 0.001 0.001 0 0 0 0 0 0 0 0.001 0 0.001 0.001 0 0 0.001 0.001 0.001 0.001 0 0 0 0 0 0 0 0 0 0 0 0 0.001 0 0.001 0.001 0.001 0.001 0.001 0.001 0.001 0.001 0.001 0.001 0.002 0.001 0.001 0.001 0.001 0.001 0.001 0.001 0.001 0.001 0.001 0.001 0 0.001 0.001 0.001 0.001 0.001 0.001 0.001 0.001 0 0 0.001 0 0 0.001 0.001 0.001 0.001 0.001 0.001 0.001 0.001 0.001 0.001 0.001 0 0 0 0.001 0.001 0.001 0.001 0.001 0.001 0.001 0.001 0.001 0 0.001 0.001 0.001 0 0.001 0 0 0.001 0 0 0 0 0 0 0 0.001 0 0.001 0.001 0 0.001 0.001 0 0 0 0 0 0 0 0.001 0.001 0 0 0.001 0 0 0.001 0.001 0 0.001 0 0.001 0.001 0 0 0 0 0 0 0 0 0 0.001 0.001 0.001 0.001 0.001 0.001 0 0.001 0 0 0 0.001 0 0 0 0 0.002 0.001 0.001 0 0 0.001 0 0 0.002 0.002 0.002 0.002 0.004 0.001 0.003 0.004 0.003 0.001 0 0 0 0 0 0 0.001 0.001 0.001 0.001 0.001 0.001 0 0 0 0 0.001 0.001 0.001 0 0 0 0 0.001 0 0 0 0 0 0 0 0 0 0 0 0 0 0 0 0 0 0 0 0 0 0 0 0 0 0 0 0 0 0.001 0 0 0.001 0 0.001 0.001 0.001 0 0 0.001 0.001 0 0 0.001 0.001 0.001 0.001 0.001 0.001 0.001 0.002 0.001 0.002 0.002 0.002 0.002 0.002 0.001 0.001 0.002 0.002 0.001 0.001 0.002 0.002 0 0.001 0.002 0.001 0 0.001 0.001 0.001 0.001 0.001 0.001 0.001 0.002 0.002 0.002 0 0.002 0.001 0.001 0.002 0.001 0.001 0.001 0.002 0.002 0 0 0.002 0.002 0 0 0.001 0.001 0.001 0.001 0 0 0 0 0 0 0 0.001 0.001 0.001 0.001 0 0.003 0.005 0.004 0.003 0.002 0.003 0.004 0.004 0.003 0.002 0.003 0.003 0.004 0.003 0.003 0.002 0.005 0.005 0.002 0.002 0.005 0.007 0.003 0.004 0.008 0.012 0.011 0.011 0.01 0.011 0.005 0.001 0.005 0.002 0.002 0.003 0.004 0.003 0.004 0.003 0.002 0.002 0.002 0 0.002 0 0.001 0 0.001 0.001 0.001 0 0 0.001 0 0 0.001 0.001 0 0.001 0.001 0.001 0 0.001 0.001 0 0.001 0.001 0.001 0.001 0.001 0.001 0.001 0.001 0.001 0.001 0.001 0.001 0 0 0.001 0.001 0 0.001 0 0.001 0.001 0.001 0.001 0.001 0.001 0.001 0 0 0.001 0.001 0 0 0 0.001 0.001 0.001 0.001 0.001 0 0 0 0.001 0.001 0.001 0.001 0 0.158 0.034 0.222 0.016 0.001 0 0.001 
0.04 0.021 0.001 0.001 0.043 0.021 0.038 0.102 0.12 0.091 0.102 0.073 0.068 0.065 0.081 0.111 0.122 0.182 0.197 0.147 0.138 0.218 0.339 0.163 0.179 0.318 1 0.314 0.27 0.203 0.357 0.211 0.267 0.237 0.231 0.221 0.292 0.329 0.253 0.214 0.152 0.148 0.132 0.124 0.171 0.087 0.113 0.182 0.296 0.252 0.232 0.237 0.307 0.137 0.162 0.204 0.175 0.125 0.142 0.138 0.04 0.073 0.104 0.106 0.075 0.074 0.051 0.055 0.066 0.069 0.029 0.04 0.051 0.045 0.043 0.05 0.049 0.029 0.011 0.015 0.033 0.03 0.034 0.02 0.034 0.044 0.073 0.071 0.091 0.065 0.069 0.063 0.066 0.063 0.065 0.063 0.06 0.109 0.088 0.074 0.048 0.122 0.123 0.137 0.188 0.141 0.177 0.147 0.238 0.145 0.167 0.014 0.021 0.028 0.021 0.014 0.01 0.024 0.054 0.061 0.093 0.055 0.042 0.024 0.005 0.006 0.025 0.035 0.038 0.011 0.037 0.037 0.036 0.042 0.035 0.032 0.03 0.034 0.036 0.077 0.085 0.048 0.071 0.081 0.048 0 0.06 0.062 0.073 0.051 0.027 0.063 0.055 0.042 0.062 0.02 0.012 0.01 0.021 0.031 0.019 0.023 0.023 0.013 0 0.001 0.002 0.005 0.002 0.013 0.005 0.01 0.013 0.017 0.022 0 0.016 0.028 0 0 0 0.088 0.092 0.086 0.083 0.098 0.113 0.145 0.135 0.131 0.089 0.075 0.082 0.065 0.003 0.008 0.012 0.012 0.009 0.004 0.003 0.002 0.004 0 0 0 0.004 0.004 0.005 0.007 0.003 0.004 0.01 0.011 0.008 0.012 0.013 0.028 0.053 0.076 0.036 0.105 0.07 0.041 0.011 0.019 0.034 0.052 0.048 0.079 0.056 0.073 0.072 0.078 0.076 0.051 0.087 0.023 0.057 0.027 0.029 0.021 0.018 0.012 0.008 0.001 0.003 0.004 0.003 0.002 0.003 0.002 0.002 0.002 0.001 0.003 0.003 0.005 0.004 0 0.009 0.007 0.013 0.022 0.018 0.016 0.019 0.018 0.018 0.019 0.032 0.018 0.023 0.017 0.018 0.024 0.036 0.004 0.001 0.006 0.016 0.015 0.021 0.01 0.018 0.02 0.03 0.017 0.033 0.05 0.044 0.053 0.062 0.056 0.039 0.062 0.088 0.047 0.046 0.072 0.066 0.034 0.026 0.065 0.075 0.036 0.023 0 0.002 0.008 0.019 0.02 0.021 0.02 0.023 0.027 0.022 0.021 0.012 0.025 0.026 0.036 0.042 0.034 0.033 0.019 0.023 0.007 0.029 0.032 0.025 0.024 0.025 0.022 0.016 0.028 0.015 0.013 0.015 0.02 0.012 0.013 0.011 0.016 0.01 0.013 0.018 0.024 0.017 0.009 0.007 0.007 0.009 0.019 0.014 0.01 0.017 0.017 0.013 0.011 0.014 0.01 0.014 0.023 0.018 0.022 0.036 0.036 0.034 0.004 0.004 0.006 0.006 0.003 0 0.023 0.016 0.004 0.003 0.002 0.005 0.005 0.003 0.007 0.007 0.01 0.008 0.011 0.013 0.015 0.003 0.009 0.011 0.004 0.001 0.009 0.009 0.006 0.002 0.008 0.008 0.006 0.004 0.009 0.01 0.008 0.006 0.007 0.006 0.007 0.002 0.006 0.007 0.007 0.006 0.006 0.005 0.006 0.008 0.003 0.002 0 0.014 0 0 0 0 0 0 0.001 0.009 0.016 0.015 0.003 0.005 0.01 0.007 0.008 0.015 0.016 0.015 0.025 0.027 0.028 0.052 0.049 0.053 0.038 0.031 0.044 0.052 0.034 0.03 0.03 0.028 0.03 0.02 0.014 0.009 0.011 0.007 0.011 0.013 0.009 0.01 0.015 0.014 0.008 0.013 0.018 0.049 0.053 0.053 0.055 0.055 0.073 0.076 0.088 0.081 0.084 0.075 0.036 0.045 0.044 0.066 0.065 0.057 0.048 0.037 0.029 0.047 0.034 0.019 0.028 0.04 0.023 0.024 0.012 0.013 0.045 0.026 0.031 0.046 0.031 0.026 0.003 0.005 0.015 0.007 0.014 0.016 0.01 0.015 0.01 0.011 0.019 0.017 0.021 0.022 0.026 0.021 0.02 0.022 0.025 0.012 0.015 0.031 0.047 0.05 0.031 0.031 0.04 0.047 0.025 0.01 0.003 0.007 0.008 0.006 0.004 0.005 0.004 0.005 0.005 0.004 0.004 0.004 0.01 0.02 0.021 0.018 0.036 0.016 0.037 0.021 0.019 0.008 0.007 0.03 0.021 0.007 0.017 0.015 0.022 0.022 0.022 0.003 0.005 0.003 0.005 0.006 0.008 0.014 0.006 0.007 0.008 0.006 0.003 0.005 0.009 0.002 0.004 0.003 0.003 0.003 0 0 0 0.007 0.022 0.021 0.017 0.014 0.004 0.004 0 0 0.013 0.012 0.016 0.017 0.016 0.011 0.016 0.001 0.001 0.002 0.006 0.002 0.001 0.006 0.004 0.003 0.003 0.005 0.003 0 0.003 0.001 0.001 0.001 0.003 0.002 0.004 0.003 0.003 0.003 0.002 0 0.003 0.004 0.003 0.004 0.007 0.004 0.01 0.023 0.031 0.023 0.039 0.043 0.047 0.035 0.053 0.051 0.044 0.045 0.056 0.059 0.049 0.05 0.043 0.022 0.04 0.024 0.036 0.004 0.028 0.023 0.019 0.024 0.027 0.027 0.041 0.04 0.042 0.055 0.042 0.04 0.021 0.047 0.045 0.031 0.029 0.047 0.039 0.034 0.011 0.002 0 0 0.028 0.012 0.024 0.022 0.016 0.038 0.022 0.037 0.027 0.016 0.036 0.022 0.022 0 0.005 0.008 0.016 0.003 0.001 0.01 0.016 0.024 0.014 0.015 0.009 0.009 0.014 0.01 0.008 0.006 0.005 0.011 0.008 0.002 0.003 0.002 0.002 0.003 0.001 0.003 0.002 0.003 0.003 0.003 0.001 0.002 0.004 0.005 0.003 0.006 0.004 0.003 0 0.003 0.002 0.001 0.001 0 0.003 0.001 0 0 0 0.001 0.001 0.002 0.002 0.001 0.001 0.002 0.001 0.001 0.001 0.001 0.001 0.001 0 0 0.011 0.006 0.017 0.015 0.01 0.008 0.01 0.021 0.007 0.013 0.014 0.021 0.014 0.015 0.014 0.02 0.015 0.008 0.014 0.022 0.019 0.012 0.006 0.015 0.013 0.015 0.019 0.018 0.016 0.018 0.018 0.015 0.017 0.018 0.015 0.014 0.013 0.019 0.022 0.015 0.009 0.032 0.016 0.08 0.085 0.086 0.053 0.054 0.041 0.056 0.048 0.036 0.022 0.022 0.044 0.029 0.019 0.007 0.011 0.021 0.015 0.013 0.024 0.011 0.018 0.033 0.043 0.043 0.04 0.068 0.154 0.04 0.01 0.55 0.311 0.205 0.13 0.131 0.118 0.072 0 0 0 0.052 0.048 0.053 0.073 0.048 0.087 0.087 0.275 0.125 0.139 0.127 0.262 0.137 0.13 0.116 0.084 0.196 0.18 0.106 0.105 0.096 0.075 0.054 0.092 0.092 0.078 0.053 0.109 0.073 0.062 0.088 0.219 0.142 0.207 0.188 0.237 0.169 0.189 0.285 0.161 0.155 0.225 0.128 0.062 0.2 0.201 0.208 0.186 0.205 0.248 0.129 0.127 0.158 0.057 0.015 0.094 0.091 0.067 0.113 0.043 0.063 0.004 0.023 0.032 0.017 0.03 0.032 0.029 0.017 0.028 0.062 0.065 0.057 0.049 0.044 0.06 0.035 0.057 0.061 0.039 0.037 0.015 0 0.004 0.019 0.016 0.015 0.018 0.014 0.012 0.01 0.038 0.013 0.008 0.006 0.002 0.018 0.007 0.007 0.022 0.044 0.053 0.029 0.063 0.027 0.023 0.009 0.014 0.014 0.021 0.029 0.03 0.01 0.018 0.032 0.03 0.027 0.033 0.024 0.037 0.028 0.03 0.064 0.054 0.051 0.106 0.067 0.035 0 0.103 0.119 0.121 0.073 0.036 0.097 0.098 0.045 0.045 0.019 0.017 0.008 0.005 0 0.014 0.017 0.022 0.02 0.019 0.013 0 0.005 0.005 0.013 0.01 0.013 0.02 0.01 0.01 0.02 0.015 0.023 0.02 0.02 0.042 0.063 0.116 0.048 0.05 0.035 0.138 0.186 0.167 0.159 0.112 0.063 0.048 0.035 0.022 0.022 0.031 0.027 0.024 0.005 0.018 0.002 0.008 0.002 0.002 0 0.001 0.001 0.002 0.018 0.004 0.002 0.029 0.012 0.012 0.016 0.006 0 0.07 0.107 0.077 0.186 0.139 0.079 0.031 0.03 0.059 0.06 0.065 0.115 0.108 0.152 0.184 0.183 0.198 0.15 0.163 0.109 0.067 0.038 0.051 0.005 0.011 0.014 0.016 0.009 0.014 0.012 0.01 0.009 0.01 0.007 0.005 0.006 0.003 0 0.001 0.002 0 0.005 0.005 0.006 0.014 0.017 0.019 0.023 0.029 0.022 0.025 0.042 0.043 0.018 0.031 0.016 0.018 0.02 0.029 0 0 0.023 0.031 0.031 0.057 0.027 0.039 0.046 0.068 0.037 0.054 0.102 0.084 0.099 0.092 0.109 0.033 0.095 0.16 0.107 0.097 0.12 0.142 0.082 0.062 0.129 0.155 0.106 0.077 0.045 0.088 0.074 0.079 0.08 0.065 0.061 0.08 0.049 0.065 0.048 0.023 0.042 0.048 0.061 0.069 0.012 0.024 0 0.019 0.014 0.035 0.04 0.037 0.046 0.044 0.031 0.025 0.032 0.024 0.027 0.038 0.033 0.042 0.034 0.037 0.028 0.037 0.036 0.026 0.039 0.023 0.014 0.02 0.005 0.015 0.046 0.044 0.013 0.04 0.056 0.044 0.039 0.04 0.032 0.034 0.031 0.02 0.034 0.027 0.028 0.03 0.028 0.024 0.025 0.019 0.017 0.027 0.047 0.031 0 0 0.012 0.016 0.023 0.017 0.012 0.016 0.026 0.027 0.027 0.031 0.035 0.02 0.024 0.023 0.025 0.017 0.019 0.022 0.028 0.019 0.014 0.013 0.026 0.02 0.021 0.014 0.022 0.022 0.015 0.016 0.01 0.004 0.014 0.016 0.017 0.018 0.02 0.015 0.016 0.021 0.027 0.026 0.02 0.025 0.011 0.007 0 0 0.014 0.011 0.008 0.031 0.033 0.034 0.034 0.031 0.029 0.032 0.033 0.032 0.037 0.037 0.026 0.029 0.033 0.047 0.039 0.044 0.036 0.03 0.033 0.045 0.035 0.028 0.026 0.033 0.035 0.029 0.027 0.014 0.025 0.02 0.014 0.016 0.024 0.026 0.029 0.026 0.022 0.033 0.004 0.031 0.043 0.043 0.042 0.014 0.019 0.025 0.034 0.024 0.052 0.046 0.03 0.033 0.023 0.042 0.042 0.033 0.03 0.028 0.026 0.032 0.018 0.016 0.018 0.017 0.015 0.018 0.012 0.012 0 0.034 0.027 0.037 0.036 0.024 0.001 0.01 0.023 0.012 0.016 0.018 0.011 0.01 0 0.002 0.019 0.019 0.021 0.018 0.023 0.023 0.02 0.02 0.025 0.024 0.019 0.018 0.022 0.028 0.02 0.023 0.02 0.016 0.019 0.012 0.006 0.01 0.013 0.013 0.006 0.011 0.012 0.013 0.014 0.012 0.011 0.011 0.009 0.01 0.008 0.008 0.012 0.008 0.01 0.005 0.004 0.008 0.01 0.017 0.021 0.015 0.015 0.015 0.021 0.022 0.017 0.009 0.005 0.009 0.005 0.003 0.003 0.003 0.003 0.004 0 0 0.001 0.003 0.001 0 0.002 0.002 0.001 0.003 0 0.002 0.003 0.002 0.002 0.005 0.005 0.006 0.002 0.004 0.003 0.002 0.014 0.011 0.013 0.013 0.012 0 0.014 0.002 0.003 0.011 0.007 0.003 0.007 0.011 0.004 0.002 0.002 0.007 0.007 0.004 0.004 0.002 0.004 0.004 0.004 0.003 0.003 0.002 0.002 0.004 0.004 0 0.003 0.004 0.004 0.004 0.004 0.004 0 0.021 0.021 0.012 0.024 0.028 0.031 0.029 0.03 0.035 0.044 0.021 0.031 0.031 0.013 0.021 0.016 0.013 0.021 0.006 0.028 0.012 0.024 0.026 0.018 0.03 0.026 0.023 0.038 0.033 0.034 0.017 0.024 0.029 0.02 0.026 0.021 0.014 0.014 0.028 0.027 0.018 0.009 0.012 0.006 0.007 0.028 0.016 0.029 0.029 0.023 0.031 0.027 0.036 0.026 0.033 0.036 0.036 0.03 0.021 0.005 0.012 0.021 0.002 0.001 0.011 0.01 0.011 0.009 0.009 0.002 0.006 0.008 0.003 0.002 0.004 0.006 0.009 0.005 0.004 0.004 0.001 0.004 0.002 0.002 0.004 0.002 0.001 0.002 0.003 0.002 0.002 0.002 0.001 0.002 0.002 0.002 0.002 0.002 0.002 0.002 0.002 0.002 0.002 0.001 0.001 0.001 0.001 0 0.001 0 0 0.001 0.001 0 0.001 0.001 0.002 0.002 0.001 0.001 0.002 0.002 0.001 0.012 0.008 0.013 0.013 0.006 0.001 0.015 0.014 0 0.003 0.008 0.004 0.003 0.003 0.007 0.005 0.003 0.006 0.003 0.005 0.01 0.009 0.014 0.007 0.01 0.013 0.021 0.023 0.016 0.02 0.024 0.021 0.022 0.018 0.023 0.021 0.017 0.02 0.02 0.012 0.006 0.039 0.028 0.047 0.046 0.053 0.044 0.041 0.024 0.03 0.037 0.026 0.026 0.022 0.038 0.035 0.032 0.024 0.027 0.031 0.037 0.041 0.043 0.027 0.061 0.123 0.119 0.123 0.116 0.123 0.001 0 0 0.001 0.001 0.001 0.001 0.001 0.001 0 0 0 0 0 0.001 0 0 0 0.001 0 0 0 0 0 0 0 0 0 0 0 0 0 0 0 0 0 0 0 0.001 0.001 0 0 0 0 0 0 0 0 0 0 0 0.001 0.001 0.001 0.001 0 0.001 0.001 0 0.001 0.001 0.001 0 0.001 0.001 0.001 0 0.001 0.001 0.001 0.001 0.001 0 0 0 0 0.001 0 0.001 0.001 0.001 0.001 0.001 0.001 0.001 0 0.001 0.001 0.001 0.001 0.001 0.001 0 0.001 0 0.001 0.001 0.001 0.001 0.001 0.001 0.001 0 0.001 0.001 0 0 0 0 0 0 0 0 0 0.001 0 0.001 0.001 0.001 0.001 0 0 0 0.001 0.001 0 0.001 0 0.001 0.001 0.001 0.001 0.001 0 0.001 0.001 0.001 0 0.001 0.001 0.001 0 0.001 0 0 0 0 0 0 0 0 0 0 0 0 0 0.001 0.001 0 0.001 0 0 0 0 0 0.001 0 0 0.001 0.001 0 0.001 0 0 0.001 0.001 0 0 0 0 0 0 0.001 0.001 0.001 0.001 0 0.001 0 0 0 0 0 0 0 0 0 0 0 0 0 0 0 0 0 0 0 0 0 0 0 0 0 0 0.001 0.001 0 0 0 0 0 0 0 0.001 0.001 0.001 0.001 0.001 0.001 0.001 0.001 0 0 0 0 0 0.002 0.002 0 0 0.001 0.001 0.001 0.001 0.001 0 0 0.001 0.001 0.001 0.001 0.002 0.002 0.001 0.002 0 0 0.002 0.001 0.001 0.002 0.002 0.001 0.001 0.002 0.001 0.001 0 0.001 0.001 0 0 0 0 0 0 0.001 0.001 0.001 0.001 0.001 0.001 0.001 0.001 0 0 0 0 0 0 0 0 0 0 0 0.001 0.001 0 0 0.001 0.001 0 0.001 0 0 0.001 0 0 0 0 0 0 0 0 0 0 0.001 0.001 0.001 0.001 0.001 0 0 0 0.001 0.001 0.001 0.001 0.001 0.001 0.001 0.001 0.001 0.001 0.001 0 0 0.001 0.001 0 0 0 0 0 0 0 0 0 0 0 0 0 0 0 0 0 0 0.001 0 0 0.001 0.001 0.001 0.001 0.002 0.002 0.002 0.001 0 0 0.001 0.001 0.001 0 0.001 0.001 0.001 0 0 0 0.001 0 0 0 0 0 0 0 0 0 0 0 0 0 0 0 0 0 0 0 0 0 0 0 0 0 0 0 0 0 0 0 0 0 0 0 0 0 0 0.001 0 0.003 0.003 0.001 0 0 0 0.001 0 0 0 0 0 0 0 0 0 0.001 0.001 0.001 0.001 0.001 0.001 0 0.001 0.001 0.001 0.001 0.001 0 0.001 0.001 0.001 0 0 0.001 0 0 0 0 0.001 0.001 0.001 0.001 0.001 0.001 0.001 0.001 0.001 0.001 0.001 0 0.001 0.001 0 0.001 0.001 0.001 0 0 0.001 0.001 0.001 0.001 0.001 0 0 0 0 0 0 0 0 0 0 0.001 0 0 0.001 0.001 0.001 0 0 0.001 0 0 0 0 0 0 0 0 0 0 0 0 0 0 0 0 0 0 0.001 0.001 0.001 0.001 0.001 0.001 0.001 0 0 0 0.001 0.001 0.001 0 0.001 0.001 0.001 0.001 0.001 0.001 0.001 0.001 0.001 0.001 0 0.001 0.002 0 0.001 0.001 0.001 0.001 0 0.001 0 0 0 0 0.001 0.002 0 0 0.001 0 0 0.001 0.001 0.001 0.001 0.002 0 0.001 0.002 0.001 0 0.002 0 0 0 0 0 0 0.001 0.001 0.001 0.001 0 0.001 0.001 0 0 0 0.001 0 0 0 0 0 0 0 0 0 0 0 0 0 0 0 0 0 0 0 0 0 0 0 0 0.001 0 0.001 0.001 0.001 0.001 0 0 0 0 0 0 0 0 0.001 0.001 0.001 0.001 0.001 0 0.001 0.001 0.001 0.001 0.001 0.001 0.001 0.001 0.001 0.001 0.001 0.001 0 0.001 0.002 0.002 0.002 0.002 0.002 0 0 0.001 0.001 0.001 0.001 0.001 0.001 0.001 0.001 0 0 0.001 0.001 0 0 0 0.001 0.001 0.002 0 0.002 0.002 0.001 0 0.001 0 0 0 0 0 0 0 0 0 0 0 0 0 0 0.001 0.001 0.001 0.001 0.001 0.002 0.002 0 0 0 0.002 0.004 0.005 0.004 0 0.005 0.003 0.006 0.005 0.003 0.004 0.004 0.005 0.003 0.004 0.001 0.002 0.004 0.004 0.002 0 0 0.002 0.003 0.004 0.003 0.004 0 0 0.004 0.004 0.003 0.002 0.005 0.004 0.001 0.001 0.003 0 0.002 0.003 0.003 0.002 0 0.001 0.001 0 0.002 0.001 0.002 0.002 0.001 0 0.001 0.002 0.002 0.002 0.001 0.001 0.002 0.002 0.001 0.001 0.001 0.001 0.001 0.001 0 0 0.001 0 0 0 0 0 0 0 0 0 0 0 0 0 0 0 0 0 0 0 0 0.001 0.001 0.001 0.001 0.001 0.001 0.001 0.001 0.001 0.001 0 0 0 0 0 0.001 0.001 0 0 0.001 0.001 0.001 0.001 0.001 0 0 0.001 0 0 0 0 0 0 0 0 0 0 0 0 0 0 0 0 0 0 0 0 0 0 0.001 0.001 0 0 0.001 0 0 0 0.001 0.001 0.001 0.001 0 0 0.001 0.001 0.001 0 0.001 0 0.001 0 0 0 0 0 0 0 0 0 0 0 0 0 0 0 0 0 0 0 0 0 0 0.001 0 0 0.001 0.001 0.001 0 0 0 0 0 0 0 0.001 0 0.001 0 0.001 0.001 0 0.001 0.001 0.001 0 0 0 0.001 0 0 0 0 0 0 0 0 0 0 0 0 0 0 0 0 0 0 0 0 0.001 0.001 0.001 0 0.001 0.001 0.001 0 0 0 0.001 0.001 0.001 0 0 0.001 0 0 0 0 0 0 0 0.001 0.001 0.001 0.001 0.001 0 0 0 0.001 0 0 0.001 0.001 0 0 0 0 0.001 0 0.001 0.001 0 0 0 0 0 0 0 0 0 0 0 0 0 0 0 0 0 0 0 0 0 0 0 0 0 0 0 0 0 0 0 0 0 0 0 0 0.001 0.001 0 0 0 0 0 0 0 0 0 0 0 0 0 0 0 0 0 0 0 0.001 0.001 0.001 0 0 0 0 0 0 0 0 0 0 0 0 0 0 0 0 0 0 0 0.001 0.001 0.001 0 0 0 0 0 0 0 0 0 0 0 0 0 0.002 0.002 0.003 0 0 0.001 0.001 0.001 0.001 0.001 0.001 0.001 0.001 0.001 0.001 0.001 0.001 0.001 0.001 0.001 0.001 0.001 0 0 0 0.001 0.001 0 0.001 0.001 0.001 0 0 0 0.001 0.001 0 0 0.001 0 0 0 0 0 0 0.001 0.001 0 0 0.001 0 0 0 0 0 0 0 0.001 0.001 0.001 0.001 0.001 0.001 0.001 0.001 0.001 0.001 0 0 0 0 0 0 0 0 0 0 0 0 0 0 0 0 0 0 0 0 0 0 0 0 0 0 0 0 0 0 0 0 0 0 0 0 0 0 0 0 0 0 0 0.001 0 0 0 0.001 0.001 0 0.001 0.001 0 0 0 0 0 0 0 0 0 0 0 0 0 0 0 0 0 0 0 0 0 0 0 0 0 0 0 0 0 0 0 0 0 0 0 0 0 0.001 0 0.001 0.001 0.001 0.002 0.001 0 0 0 0 0 0 0 0 0 0 0 0 0 0 0 0 0 0 0 0 0 0 0 0 0 0.002 0.002 0.002 0.002 0.001 0.002 0.002 0.002 0.002 0 0 0.001 0.002 0.001 0.001 0 0.001 0.001 0.001 0 0.001 0 0 0 0 0 0 0.001 0.001 0.002 0.001 0.001 0 0.001 0.001 0.001 0.001 0.001 0.001 0.001 0.001 0.001 0.001 0.002 0.002 0.002 0 0.002 0.002 0.002 0 0.001 0.002 0.002 0.002 0 0 0 0.001 0 0.001 0.002 0 0.001 0.002 0.001 0.001 0.002 0.002 0.002 0.002 0.002 0.002 0.002 0.002 0.002 0.002 0.002 0.002 0.002 0.002 0.002 0.002 0.002 0.001 0.001 0.001 0.002 0.002 0.001 0.001 0.001 0.001 0.001 0 0 0 0 0 0 0 0 0 0 0.001 0.001 0 0.001 0.002 0.001 0.001 0.002 0.002 0.003 0.003 0.001 0.001 0 0 0 0.001 0.001 0.002 0 0 0.002 0.003 0.002 0.002 0.002 0.003 0.002 0.004 0.003 0.004 0.005 0.002 0.001 0.001 0.001 0 0 0 0.001 0.001 0.002 0.002 0.002 0.002 0.002 0.002 0 0.001 0.001 0 0 0 0 0 0 0 0 0 0 0 0 0 0 0 0 0 0 0 0 0 0 0 0 0 0 0.001 0.001 0.001 0.001 0 0 0 0 0 0 0 0 0 0 0 0.001 0.001 0.001 0.001 0 0 0.001 0.001 0.001 0.002 0.002 0.001 0.001 0.001 0.002 0.002 0.003 0.002 0.003 0.001 0.001 0.002 0.002 0.001 0.001 0.002 0.002 0.002 0.001 0.001 0.002 0.001 0.001 0 0.001 0.001 0.001 0 0 0.001 0.001 0.001 0.001 0 0 0.002 0.002 0.001 0.001 0.001 0.001 0.002 0.001 0.001 0.001 0.002 0.002 0 0 0.002 0.001 0 0 0.001 0.001 0.002 0.003 0.002 0.002 0.001 0.001 0.002 0.001 0.001 0.001 0.001 0.002 0.002 0 0.002 0.003 0.003 0.002 0.002 0.001 0.001 0.002 0.003 0.002 0.002 0.003 0.001 0.004 0.005 0.002 0.003 0.005 0.001 0.002 0.005 0.003 0.003 0.002 0.003 0.004 0.005 0.005 0.005 0.005 0.002 0 0.001 0 0 0 0.001 0.001 0.002 0.002 0.001 0.001 0.002 0.001 0.002 0.002 0.002 0.001 0.002 0.003 0.002 0 0.001 0.003 0.001 0 0.002 0.002 0.001 0.002 0 0 0.001 0.001 0.001 0.001 0 0 0.001 0.002 0.002 0.001 0.002 0.002 0.002 0.001 0.002 0.002 0.001 0.001 0.002 0.002 0.002 0 0.002 0.001 0.001 0.001 0.001 0.001 0.001 0.001 0.001 0.001 0.001 0 0 0 0.001 0.001 0.001 0 0 0 0.001 0 0 0 0 0 0 0 0.122 0.023 0.343 0.023 0.001 0.001 0
[truncated: 49,668,834 more chars]
