# Supplementary material for: Mapping allosteric communications within individual proteins
Source: Nat Commun. 2020 Jul 31;11:3862. doi: 10.1038/s41467-020-17618-2 (PMC7395124; doi:10.1038/s41467-020-17618-2)
Supplement: Supplementary file 6 — Supplementary Data 3 [file 41467_2020_17618_MOESM6_ESM.zip › Ohm-results/7gpb/7gpb-hotspots.txt]

3136 2565 2612 2613 2845 2915 2916 2917 2919 2926 2927 2930 2931 2952 2953 2957 2958 2962 2963 2970 2971 2973 2974 2986 2989 2992 3001 3004 3009 3013 3033 3034 3036 3037 3038 3039 3045 3046 3047 3048 3049 3050 3052 3053 3055 3072 3076 3077 3094 3121 3124 3128 3129 3130 3131 3132 3133 3134 3135 3137 3138 3143 3144 3145 3146 3147 3148 3149 3150 3151 3152 3153 3154 3155 3156 3157 3159 3160 3161 3162 3164 3165 3167 3170 3244 3245 3246 3251 3255 3272 3275 3276 3277 3278 3279 3280 3283 3284 3285 3286 3287 3311 
2448 1784 1785 1789 1790 1793 2097 2098 2099 2102 2103 2124 2127 2129 2130 2132 2133 2134 2135 2139 2142 2143 2145 2146 2158 2161 2164 2173 2176 2177 2180 2181 2184 2185 2188 2205 2206 2207 2208 2209 2244 2249 2293 2296 2297 2299 2300 2301 2302 2303 2304 2305 2306 2307 2308 2317 2319 2320 2321 2323 2324 2325 2326 2327 2328 2329 2332 2333 2336 2337 2339 2340 2341 2342 2343 2346 2351 2427 2430 2443 2444 2445 2446 2447 2449 2450 2451 2452 2456 2457 2484 
644 79 81 124 127 128 129 130 132 137 442 443 444 445 446 447 468 471 473 474 476 478 479 482 502 525 529 550 552 553 554 557 560 561 562 563 565 566 635 639 640 641 642 643 645 646 647 648 649 651 652 653 654 659 661 663 664 665 666 667 668 669 670 671 672 673 674 676 677 680 681 683 684 685 686 689 698 767 771 774 784 787 788 791 792 793 794 795 796 799 800 801 828 
1357 909 956 957 1268 1270 1271 1273 1274 1275 1296 1301 1304 1306 1307 1310 1311 1314 1315 1317 1318 1330 1333 1336 1345 1349 1352 1353 1354 1355 1356 1358 1359 1360 1361 1362 1374 1375 1376 1377 1378 1379 1380 1381 1385 1390 1391 1393 1394 1395 1396 1397 1399 1416 1419 1438 1441 1464 1465 1468 1469 1472 1473 1474 1475 1476 1477 1478 1479 1480 1481 1487 1488 1489 1490 1491 1493 1494 1495 1496 1497 1498 1499 1500 1501 1502 1503 1504 1505 1506 1508 1509 1510 1511 1512 1513 1514 1515 1517 1518 1526 1556 1595 1599 1602 1606 1612 1615 1616 1617 1619 1620 1621 1622 1623 1627 1628 1656 
2218 1815 2213 2214 2215 2216 2217 2219 2220 2221 2222 2223 2224 2225 2226 2227 2252 2259 2262 2263 2265 2266 2269 2309 2310 2311 2314 2354 2356 2384 2414 2415 2416 2417 2418 2419 2420 2423 2424 
1989 1943 1980 1985 1986 1987 1988 1990 1991 1992 1993 1994 2008 2011 2012 2015 2017 2019 2049 2087 2088 2089 2090 2091 2092 2111 
333 152 279 280 281 282 283 284 287 323 324 325 329 330 331 332 334 335 336 337 338 352 355 356 359 361 363 364 393 397 398 400 401 411 415 417 428 429 430 431 432 433 434 435 436 455 457 458 461 462 466 
1259 1152 1155 1158 1159 1161 1162 1180 1183 1189 1190 1218 1221 1243 1245 1254 1255 1256 1257 1258 1260 1261 1262 1263 1264 1283 1286 
2769 2675 2677 2678 2696 2720 2721 2749 2750 2751 2761 2762 2763 2764 2765 2766 2767 2768 2770 2866 2867 2868 
1113 260 261 904 978 979 980 1019 1021 1022 1040 1041 1042 1043 1063 1064 1065 1066 1088 1089 1091 1092 1093 1094 1095 1096 1106 1107 1108 1109 1110 1111 1112 1114 1115 1116 1117 1118 1119 1207 1210 1211 1212 
877 24 25 30 846 847 849 850 853 858 872 873 874 875 876 878 879 880 923 927 930 1008 
49 15 18 19 21 22 43 44 45 46 47 48 50 51 98 99 100 101 102 103 105 180 
2530 2499 2505 2506 2509 2525 2526 2527 2528 2529 2531 2532 2533 2534 2535 2536 2538 2539 2570 2571 2572 2574 2582 2583 2586 2587 2662 2664 2665 2668 2699 2700 2701 2713 
