# Supplementary material for: Mapping allosteric communications within individual proteins
Source: Nat Commun. 2020 Jul 31;11:3862. doi: 10.1038/s41467-020-17618-2 (PMC7395124; doi:10.1038/s41467-020-17618-2)
Supplement: Supplementary file 6 — Supplementary Data 3 [file 41467_2020_17618_MOESM6_ESM.zip › Ohm-results/7gpb/7gpb-index.txt]

1 1/A 10/ARG
2 1/A 11/LYS
3 1/A 12/GLN
4 1/A 13/ILE
5 1/A 14/SER
6 1/A 15/VAL
7 1/A 16/ARG
8 1/A 17/GLY
9 1/A 18/LEU
10 1/A 19/ALA
11 1/A 20/GLY
12 1/A 21/VAL
13 1/A 22/GLU
14 1/A 23/ASN
15 1/A 24/VAL
16 1/A 25/THR
17 1/A 26/GLU
18 1/A 27/LEU
19 1/A 28/LYS
20 1/A 29/LYS
21 1/A 30/ASN
22 1/A 31/PHE
23 1/A 32/ASN
24 1/A 33/ARG
25 1/A 34/HIS
26 1/A 35/LEU
27 1/A 36/HIS
28 1/A 37/PHE
29 1/A 38/THR
30 1/A 39/LEU
31 1/A 40/VAL
32 1/A 41/LYS
33 1/A 42/ASP
34 1/A 43/ARG
35 1/A 44/ASN
36 1/A 45/VAL
37 1/A 46/ALA
38 1/A 47/THR
39 1/A 48/PRO
40 1/A 49/ARG
41 1/A 50/ASP
42 1/A 51/TYR
43 1/A 52/TYR
44 1/A 53/PHE
45 1/A 54/ALA
46 1/A 55/LEU
47 1/A 56/ALA
48 1/A 57/HIS
49 1/A 58/THR
50 1/A 59/VAL
51 1/A 60/ARG
52 1/A 61/ASP
53 1/A 62/HIS
54 1/A 63/LEU
55 1/A 64/VAL
56 1/A 65/GLY
57 1/A 66/ARG
58 1/A 67/TRP
59 1/A 68/ILE
60 1/A 69/ARG
61 1/A 70/THR
62 1/A 71/GLN
63 1/A 72/GLN
64 1/A 73/HIS
65 1/A 74/TYR
66 1/A 75/TYR
67 1/A 76/GLU
68 1/A 77/LYS
69 1/A 78/ASP
70 1/A 79/PRO
71 1/A 80/LYS
72 1/A 81/ARG
73 1/A 82/ILE
74 1/A 83/TYR
75 1/A 84/TYR
76 1/A 85/LEU
77 1/A 86/SER
78 1/A 87/LEU
79 1/A 88/GLU
80 1/A 89/PHE
81 1/A 90/TYR
82 1/A 91/MET
83 1/A 92/GLY
84 1/A 93/ARG
85 1/A 94/THR
86 1/A 95/LEU
87 1/A 96/GLN
88 1/A 97/ASN
89 1/A 98/THR
90 1/A 99/MET
91 1/A 100/VAL
92 1/A 101/ASN
93 1/A 102/LEU
94 1/A 103/ALA
95 1/A 104/LEU
96 1/A 105/GLU
97 1/A 106/ASN
98 1/A 107/ALA
99 1/A 108/CYS
100 1/A 109/ASP
101 1/A 110/GLU
102 1/A 111/ALA
103 1/A 112/THR
104 1/A 113/TYR
105 1/A 114/GLN
106 1/A 115/LEU
107 1/A 116/GLY
108 1/A 117/LEU
109 1/A 118/ASP
110 1/A 119/MET
111 1/A 120/GLU
112 1/A 121/GLU
113 1/A 122/LEU
114 1/A 123/GLU
115 1/A 124/GLU
116 1/A 125/ILE
117 1/A 126/GLU
118 1/A 127/GLU
119 1/A 128/ASP
120 1/A 129/ALA
121 1/A 130/GLY
122 1/A 131/LEU
123 1/A 132/GLY
124 1/A 133/ASN
125 1/A 134/GLY
126 1/A 135/GLY
127 1/A 136/LEU
128 1/A 137/GLY
129 1/A 138/ARG
130 1/A 139/LEU
131 1/A 140/ALA
132 1/A 141/ALA
133 1/A 142/CYS
134 1/A 143/PHE
135 1/A 144/LEU
136 1/A 145/ASP
137 1/A 146/SER
138 1/A 147/MET
139 1/A 148/ALA
140 1/A 149/THR
141 1/A 150/LEU
142 1/A 151/GLY
143 1/A 152/LEU
144 1/A 153/ALA
145 1/A 154/ALA
146 1/A 155/TYR
147 1/A 156/GLY
148 1/A 157/TYR
149 1/A 158/GLY
150 1/A 159/ILE
151 1/A 160/ARG
152 1/A 161/TYR
153 1/A 162/GLU
154 1/A 163/PHE
155 1/A 164/GLY
156 1/A 165/ILE
157 1/A 166/PHE
158 1/A 167/ASN
159 1/A 168/GLN
160 1/A 169/LYS
161 1/A 170/ILE
162 1/A 171/CYS
163 1/A 172/GLY
164 1/A 173/GLY
165 1/A 174/TRP
166 1/A 175/GLN
167 1/A 176/MET
168 1/A 177/GLU
169 1/A 178/GLU
170 1/A 179/ALA
171 1/A 180/ASP
172 1/A 181/ASP
173 1/A 182/TRP
174 1/A 183/LEU
175 1/A 184/ARG
176 1/A 185/TYR
177 1/A 186/GLY
178 1/A 187/ASN
179 1/A 188/PRO
180 1/A 189/TRP
181 1/A 190/GLU
182 1/A 191/LYS
183 1/A 192/ALA
184 1/A 193/ARG
185 1/A 194/PRO
186 1/A 195/GLU
187 1/A 196/PHE
188 1/A 197/THR
189 1/A 198/LEU
190 1/A 199/PRO
191 1/A 200/VAL
192 1/A 201/HIS
193 1/A 202/PHE
194 1/A 203/TYR
195 1/A 204/GLY
196 1/A 205/ARG
197 1/A 206/VAL
198 1/A 207/GLU
199 1/A 208/HIS
200 1/A 209/THR
201 1/A 210/SER
202 1/A 211/GLN
203 1/A 212/GLY
204 1/A 213/ALA
205 1/A 214/LYS
206 1/A 215/TRP
207 1/A 216/VAL
208 1/A 217/ASP
209 1/A 218/THR
210 1/A 219/GLN
211 1/A 220/VAL
212 1/A 221/VAL
213 1/A 222/LEU
214 1/A 223/ALA
215 1/A 224/MET
216 1/A 225/PRO
217 1/A 226/TYR
218 1/A 227/ASP
219 1/A 228/THR
220 1/A 229/PRO
221 1/A 230/VAL
222 1/A 231/PRO
223 1/A 232/GLY
224 1/A 233/TYR
225 1/A 234/ARG
226 1/A 235/ASN
227 1/A 236/ASN
228 1/A 237/VAL
229 1/A 238/VAL
230 1/A 239/ASN
231 1/A 240/THR
232 1/A 241/MET
233 1/A 242/ARG
234 1/A 243/LEU
235 1/A 244/TRP
236 1/A 245/SER
237 1/A 246/ALA
238 1/A 247/LYS
239 1/A 248/ALA
240 1/A 249/PRO
241 1/A 250/ASN
242 1/A 251/ASP
243 1/A 252/PHE
244 1/A 253/ASN
245 1/A 254/LEU
246 1/A 255/LYS
247 1/A 256/ASP
248 1/A 257/PHE
249 1/A 258/ASN
250 1/A 259/VAL
251 1/A 260/GLY
252 1/A 261/GLY
253 1/A 262/TYR
254 1/A 263/ILE
255 1/A 264/GLN
256 1/A 265/ALA
257 1/A 266/VAL
258 1/A 267/LEU
259 1/A 268/ASP
260 1/A 269/ARG
261 1/A 270/ASN
262 1/A 271/LEU
263 1/A 272/ALA
264 1/A 273/GLU
265 1/A 274/ASN
266 1/A 275/ILE
267 1/A 276/SER
268 1/A 277/ARG
269 1/A 278/VAL
270 1/A 279/LEU
271 1/A 280/TYR
272 1/A 281/PRO
273 1/A 282/ASN
274 1/A 287/GLU
275 1/A 288/GLY
276 1/A 289/LYS
277 1/A 290/GLU
278 1/A 291/LEU
279 1/A 292/ARG
280 1/A 293/LEU
281 1/A 294/LYS
282 1/A 295/GLN
283 1/A 296/GLU
284 1/A 297/TYR
285 1/A 298/PHE
286 1/A 299/VAL
287 1/A 300/VAL
288 1/A 301/ALA
289 1/A 302/ALA
290 1/A 303/THR
291 1/A 304/LEU
292 1/A 305/GLN
293 1/A 306/ASP
294 1/A 307/ILE
295 1/A 308/ILE
296 1/A 309/ARG
297 1/A 310/ARG
298 1/A 311/PHE
299 1/A 312/LYS
300 1/A 313/SER
301 1/A 314/SER
302 1/A 315/LYS
303 1/A 316/PHE
304 1/A 317/GLY
305 1/A 318/CYS
306 1/A 319/ARG
307 1/A 320/ASP
308 1/A 321/PRO
309 1/A 322/VAL
310 1/A 323/ARG
311 1/A 324/THR
312 1/A 325/ASN
313 1/A 326/PHE
314 1/A 327/ASP
315 1/A 328/ALA
316 1/A 329/PHE
317 1/A 330/PRO
318 1/A 331/ASP
319 1/A 332/LYS
320 1/A 333/VAL
321 1/A 334/ALA
322 1/A 335/ILE
323 1/A 336/GLN
324 1/A 337/LEU
325 1/A 338/ASN
326 1/A 339/ASP
327 1/A 340/THR
328 1/A 341/HIS
329 1/A 342/PRO
330 1/A 343/SER
331 1/A 344/LEU
332 1/A 345/ALA
333 1/A 346/ILE
334 1/A 347/PRO
335 1/A 348/GLU
336 1/A 349/LEU
337 1/A 350/MET
338 1/A 351/ARG
339 1/A 352/VAL
340 1/A 353/LEU
341 1/A 354/VAL
342 1/A 355/ASP
343 1/A 356/LEU
344 1/A 357/GLU
345 1/A 358/ARG
346 1/A 359/LEU
347 1/A 360/ASP
348 1/A 361/TRP
349 1/A 362/ASP
350 1/A 363/LYS
351 1/A 364/ALA
352 1/A 365/TRP
353 1/A 366/GLU
354 1/A 367/VAL
355 1/A 368/THR
356 1/A 369/VAL
357 1/A 370/LYS
358 1/A 371/THR
359 1/A 372/CYS
360 1/A 373/ALA
361 1/A 374/TYR
362 1/A 375/THR
363 1/A 376/ASN
364 1/A 377/HIS
365 1/A 378/THR
366 1/A 379/VAL
367 1/A 380/ILE
368 1/A 381/PRO
369 1/A 382/GLU
370 1/A 383/ALA
371 1/A 384/LEU
372 1/A 385/GLU
373 1/A 386/ARG
374 1/A 387/TRP
375 1/A 388/PRO
376 1/A 389/VAL
377 1/A 390/HIS
378 1/A 391/LEU
379 1/A 392/LEU
380 1/A 393/GLU
381 1/A 394/THR
382 1/A 395/LEU
383 1/A 396/LEU
384 1/A 397/PRO
385 1/A 398/ARG
386 1/A 399/HIS
387 1/A 400/LEU
388 1/A 401/GLN
389 1/A 402/ILE
390 1/A 403/ILE
391 1/A 404/TYR
392 1/A 405/GLU
393 1/A 406/ILE
394 1/A 407/ASN
395 1/A 408/GLN
396 1/A 409/ARG
397 1/A 410/PHE
398 1/A 411/LEU
399 1/A 412/ASN
400 1/A 413/ARG
401 1/A 414/VAL
402 1/A 415/ALA
403 1/A 416/ALA
404 1/A 417/ALA
405 1/A 418/PHE
406 1/A 419/PRO
407 1/A 420/GLY
408 1/A 421/ASP
409 1/A 422/VAL
410 1/A 423/ASP
411 1/A 424/ARG
412 1/A 425/LEU
413 1/A 426/ARG
414 1/A 427/ARG
415 1/A 428/MET
416 1/A 429/SER
417 1/A 430/LEU
418 1/A 431/VAL
419 1/A 432/GLU
420 1/A 433/GLU
421 1/A 434/GLY
422 1/A 435/ALA
423 1/A 436/VAL
424 1/A 437/LYS
425 1/A 438/ARG
426 1/A 439/ILE
427 1/A 440/ASN
428 1/A 441/MET
429 1/A 442/ALA
430 1/A 443/HIS
431 1/A 444/LEU
432 1/A 445/CYS
433 1/A 446/ILE
434 1/A 447/ALA
435 1/A 448/GLY
436 1/A 449/SER
437 1/A 450/HIS
438 1/A 451/ALA
439 1/A 452/VAL
440 1/A 453/ASN
441 1/A 454/GLY
442 1/A 455/VAL
443 1/A 456/ALA
444 1/A 457/ARG
445 1/A 458/ILE
446 1/A 459/HIS
447 1/A 460/SER
448 1/A 461/GLU
449 1/A 462/ILE
450 1/A 463/LEU
451 1/A 464/LYS
452 1/A 465/LYS
453 1/A 466/THR
454 1/A 467/ILE
455 1/A 468/PHE
456 1/A 469/LYS
457 1/A 470/ASP
458 1/A 471/PHE
459 1/A 472/TYR
460 1/A 473/GLU
461 1/A 474/LEU
462 1/A 475/GLU
463 1/A 476/PRO
464 1/A 477/HIS
465 1/A 478/LYS
466 1/A 479/PHE
467 1/A 480/GLN
468 1/A 481/ASN
469 1/A 482/LYS
470 1/A 483/THR
471 1/A 484/ASN
472 1/A 485/GLY
473 1/A 486/ILE
474 1/A 487/THR
475 1/A 488/PRO
476 1/A 489/ARG
477 1/A 490/ARG
478 1/A 491/TRP
479 1/A 492/LEU
480 1/A 493/VAL
481 1/A 494/LEU
482 1/A 495/CYS
483 1/A 496/ASN
484 1/A 497/PRO
485 1/A 498/GLY
486 1/A 499/LEU
487 1/A 500/ALA
488 1/A 501/GLU
489 1/A 502/ILE
490 1/A 503/ILE
491 1/A 504/ALA
492 1/A 505/GLU
493 1/A 506/ARG
494 1/A 507/ILE
495 1/A 508/GLY
496 1/A 509/GLU
497 1/A 510/GLU
498 1/A 511/TYR
499 1/A 512/ILE
500 1/A 513/SER
501 1/A 514/ASP
502 1/A 515/LEU
503 1/A 516/ASP
504 1/A 517/GLN
505 1/A 518/LEU
506 1/A 519/ARG
507 1/A 520/LYS
508 1/A 521/LEU
509 1/A 522/LEU
510 1/A 523/SER
511 1/A 524/TYR
512 1/A 525/VAL
513 1/A 526/ASP
514 1/A 527/ASP
515 1/A 528/GLU
516 1/A 529/ALA
517 1/A 530/PHE
518 1/A 531/ILE
519 1/A 532/ARG
520 1/A 533/ASP
521 1/A 534/VAL
522 1/A 535/ALA
523 1/A 536/LYS
524 1/A 537/VAL
525 1/A 538/LYS
526 1/A 539/GLN
527 1/A 540/GLU
528 1/A 541/ASN
529 1/A 542/LYS
530 1/A 543/LEU
531 1/A 544/LYS
532 1/A 545/PHE
533 1/A 546/ALA
534 1/A 547/ALA
535 1/A 548/TYR
536 1/A 549/LEU
537 1/A 550/GLU
538 1/A 551/ARG
539 1/A 552/GLU
540 1/A 553/TYR
541 1/A 554/LYS
542 1/A 555/VAL
543 1/A 556/HIS
544 1/A 557/ILE
545 1/A 558/ASN
546 1/A 559/PRO
547 1/A 560/ASN
548 1/A 561/SER
549 1/A 562/LEU
550 1/A 563/PHE
551 1/A 564/ASP
552 1/A 565/VAL
553 1/A 566/GLN
554 1/A 567/VAL
555 1/A 568/LYS
556 1/A 569/ARG
557 1/A 570/ILE
558 1/A 571/HIS
559 1/A 572/GLU
560 1/A 573/TYR
561 1/A 574/LYS
562 1/A 575/ARG
563 1/A 576/GLN
564 1/A 577/LEU
565 1/A 578/LEU
566 1/A 579/ASN
567 1/A 580/CYS
568 1/A 581/LEU
569 1/A 582/HIS
570 1/A 583/VAL
571 1/A 584/ILE
572 1/A 585/THR
573 1/A 586/LEU
574 1/A 587/TYR
575 1/A 588/ASN
576 1/A 589/ARG
577 1/A 590/ILE
578 1/A 591/LYS
579 1/A 592/LYS
580 1/A 593/GLU
581 1/A 594/PRO
582 1/A 595/ASN
583 1/A 596/LYS
584 1/A 597/PHE
585 1/A 598/VAL
586 1/A 599/VAL
587 1/A 600/PRO
588 1/A 601/ARG
589 1/A 602/THR
590 1/A 603/VAL
591 1/A 604/MET
592 1/A 605/ILE
593 1/A 606/GLY
594 1/A 607/GLY
595 1/A 608/LYS
596 1/A 609/ALA
597 1/A 610/ALA
598 1/A 611/PRO
599 1/A 612/GLY
600 1/A 613/TYR
601 1/A 614/HIS
602 1/A 615/MET
603 1/A 616/ALA
604 1/A 617/LYS
605 1/A 618/MET
606 1/A 619/ILE
607 1/A 620/ILE
608 1/A 621/LYS
609 1/A 622/LEU
610 1/A 623/ILE
611 1/A 624/THR
612 1/A 625/ALA
613 1/A 626/ILE
614 1/A 627/GLY
615 1/A 628/ASP
616 1/A 629/VAL
617 1/A 630/VAL
618 1/A 631/ASN
619 1/A 632/HIS
620 1/A 633/ASP
621 1/A 634/PRO
622 1/A 635/VAL
623 1/A 636/VAL
624 1/A 637/GLY
625 1/A 638/ASP
626 1/A 639/ARG
627 1/A 640/LEU
628 1/A 641/ARG
629 1/A 642/VAL
630 1/A 643/ILE
631 1/A 644/PHE
632 1/A 645/LEU
633 1/A 646/GLU
634 1/A 647/ASN
635 1/A 648/TYR
636 1/A 649/ARG
637 1/A 650/VAL
638 1/A 651/SER
639 1/A 652/LEU
640 1/A 653/ALA
641 1/A 654/GLU
642 1/A 655/LYS
643 1/A 656/VAL
644 1/A 657/ILE
645 1/A 658/PRO
646 1/A 659/ALA
647 1/A 660/ALA
648 1/A 661/ASP
649 1/A 662/LEU
650 1/A 663/SER
651 1/A 664/GLU
652 1/A 665/GLN
653 1/A 666/ILE
654 1/A 667/SER
655 1/A 668/THR
656 1/A 669/ALA
657 1/A 670/GLY
658 1/A 671/THR
659 1/A 672/GLU
660 1/A 673/ALA
661 1/A 674/SER
662 1/A 675/GLY
663 1/A 676/THR
664 1/A 677/GLY
665 1/A 678/ASN
666 1/A 679/MET
667 1/A 680/LYS
668 1/A 681/PHE
669 1/A 682/MET
670 1/A 683/LEU
671 1/A 684/ASN
672 1/A 685/GLY
673 1/A 686/ALA
674 1/A 687/LEU
675 1/A 688/THR
676 1/A 689/ILE
677 1/A 690/GLY
678 1/A 691/THR
679 1/A 692/MET
680 1/A 693/ASP
681 1/A 694/GLY
682 1/A 695/ALA
683 1/A 696/ASN
684 1/A 697/VAL
685 1/A 698/GLU
686 1/A 699/MET
687 1/A 700/ALA
688 1/A 701/GLU
689 1/A 702/GLU
690 1/A 703/ALA
691 1/A 704/GLY
692 1/A 705/GLU
693 1/A 706/GLU
694 1/A 707/ASN
695 1/A 708/PHE
696 1/A 709/PHE
697 1/A 710/ILE
698 1/A 711/PHE
699 1/A 712/GLY
700 1/A 713/MET
701 1/A 714/ARG
702 1/A 715/VAL
703 1/A 716/GLU
704 1/A 717/ASP
705 1/A 718/VAL
706 1/A 719/ASP
707 1/A 720/ARG
708 1/A 721/LEU
709 1/A 722/ASP
710 1/A 723/GLN
711 1/A 724/ARG
712 1/A 725/GLY
713 1/A 726/TYR
714 1/A 727/ASN
715 1/A 728/ALA
716 1/A 729/GLN
717 1/A 730/GLU
718 1/A 731/TYR
719 1/A 732/TYR
720 1/A 733/ASP
721 1/A 734/ARG
722 1/A 735/ILE
723 1/A 736/PRO
724 1/A 737/GLU
725 1/A 738/LEU
726 1/A 739/ARG
727 1/A 740/GLN
728 1/A 741/ILE
729 1/A 742/ILE
730 1/A 743/GLU
731 1/A 744/GLN
732 1/A 745/LEU
733 1/A 746/SER
734 1/A 747/SER
735 1/A 748/GLY
736 1/A 749/PHE
737 1/A 750/PHE
738 1/A 751/SER
739 1/A 752/PRO
740 1/A 753/LYS
741 1/A 754/GLN
742 1/A 755/PRO
743 1/A 756/ASP
744 1/A 757/LEU
745 1/A 758/PHE
746 1/A 759/LYS
747 1/A 760/ASP
748 1/A 761/ILE
749 1/A 762/VAL
750 1/A 763/ASN
751 1/A 764/MET
752 1/A 765/LEU
753 1/A 766/MET
754 1/A 767/HIS
755 1/A 768/HIS
756 1/A 769/ASP
757 1/A 770/ARG
758 1/A 771/PHE
759 1/A 772/LYS
760 1/A 773/VAL
761 1/A 774/PHE
762 1/A 775/ALA
763 1/A 776/ASP
764 1/A 777/TYR
765 1/A 778/GLU
766 1/A 779/GLU
767 1/A 780/TYR
768 1/A 781/VAL
769 1/A 782/LYS
770 1/A 783/CYS
771 1/A 784/GLN
772 1/A 785/GLU
773 1/A 786/ARG
774 1/A 787/VAL
775 1/A 788/SER
776 1/A 789/ALA
777 1/A 790/LEU
778 1/A 791/TYR
779 1/A 792/LYS
780 1/A 793/ASN
781 1/A 794/PRO
782 1/A 795/ARG
783 1/A 796/GLU
784 1/A 797/TRP
785 1/A 798/THR
786 1/A 799/ARG
787 1/A 800/MET
788 1/A 801/VAL
789 1/A 802/ILE
790 1/A 803/ARG
791 1/A 804/ASN
792 1/A 805/ILE
793 1/A 806/ALA
794 1/A 807/THR
795 1/A 808/SER
796 1/A 809/GLY
797 1/A 810/LYS
798 1/A 811/PHE
799 1/A 812/SER
800 1/A 813/SER
801 1/A 814/ASP
802 1/A 815/ARG
803 1/A 816/THR
804 1/A 817/ILE
805 1/A 818/ALA
806 1/A 819/GLN
807 1/A 820/TYR
808 1/A 821/ALA
809 1/A 822/ARG
810 1/A 823/GLU
811 1/A 824/ILE
812 1/A 825/TRP
813 1/A 826/GLY
814 1/A 827/VAL
815 1/A 828/GLU
816 1/A 829/PRO
817 1/A 830/SER
818 1/A 831/ARG
819 1/A 832/GLN
820 1/A 833/ARG
821 1/A 834/LEU
822 1/A 835/PRO
823 1/A 836/ALA
824 1/A 837/PRO
825 2/A 900/SO4
826 2/A 901/SO4
827 2/A 920/AMP
828 2/A 999/PLP
829 3/B 10/ARG
830 3/B 11/LYS
831 3/B 12/GLN
832 3/B 13/ILE
833 3/B 14/SER
834 3/B 15/VAL
835 3/B 16/ARG
836 3/B 17/GLY
837 3/B 18/LEU
838 3/B 19/ALA
839 3/B 20/GLY
840 3/B 21/VAL
841 3/B 22/GLU
842 3/B 23/ASN
843 3/B 24/VAL
844 3/B 25/THR
845 3/B 26/GLU
846 3/B 27/LEU
847 3/B 28/LYS
848 3/B 29/LYS
849 3/B 30/ASN
850 3/B 31/PHE
851 3/B 32/ASN
852 3/B 33/ARG
853 3/B 34/HIS
854 3/B 35/LEU
855 3/B 36/HIS
856 3/B 37/PHE
857 3/B 38/THR
858 3/B 39/LEU
859 3/B 40/VAL
860 3/B 41/LYS
861 3/B 42/ASP
862 3/B 43/ARG
863 3/B 44/ASN
864 3/B 45/VAL
865 3/B 46/ALA
866 3/B 47/THR
867 3/B 48/PRO
868 3/B 49/ARG
869 3/B 50/ASP
870 3/B 51/TYR
871 3/B 52/TYR
872 3/B 53/PHE
873 3/B 54/ALA
874 3/B 55/LEU
875 3/B 56/ALA
876 3/B 57/HIS
877 3/B 58/THR
878 3/B 59/VAL
879 3/B 60/ARG
880 3/B 61/ASP
881 3/B 62/HIS
882 3/B 63/LEU
883 3/B 64/VAL
884 3/B 65/GLY
885 3/B 66/ARG
886 3/B 67/TRP
887 3/B 68/ILE
888 3/B 69/ARG
889 3/B 70/THR
890 3/B 71/GLN
891 3/B 72/GLN
892 3/B 73/HIS
893 3/B 74/TYR
894 3/B 75/TYR
895 3/B 76/GLU
896 3/B 77/LYS
897 3/B 78/ASP
898 3/B 79/PRO
899 3/B 80/LYS
900 3/B 81/ARG
901 3/B 82/ILE
902 3/B 83/TYR
903 3/B 84/TYR
904 3/B 85/LEU
905 3/B 86/SER
906 3/B 87/LEU
907 3/B 88/GLU
908 3/B 89/PHE
909 3/B 90/TYR
910 3/B 91/MET
911 3/B 92/GLY
912 3/B 93/ARG
913 3/B 94/THR
914 3/B 95/LEU
915 3/B 96/GLN
916 3/B 97/ASN
917 3/B 98/THR
918 3/B 99/MET
919 3/B 100/VAL
920 3/B 101/ASN
921 3/B 102/LEU
922 3/B 103/ALA
923 3/B 104/LEU
924 3/B 105/GLU
925 3/B 106/ASN
926 3/B 107/ALA
927 3/B 108/CYS
928 3/B 109/ASP
929 3/B 110/GLU
930 3/B 111/ALA
931 3/B 112/THR
932 3/B 113/TYR
933 3/B 114/GLN
934 3/B 115/LEU
935 3/B 116/GLY
936 3/B 117/LEU
937 3/B 118/ASP
938 3/B 119/MET
939 3/B 120/GLU
940 3/B 121/GLU
941 3/B 122/LEU
942 3/B 123/GLU
943 3/B 124/GLU
944 3/B 125/ILE
945 3/B 126/GLU
946 3/B 127/GLU
947 3/B 128/ASP
948 3/B 129/ALA
949 3/B 130/GLY
950 3/B 131/LEU
951 3/B 132/GLY
952 3/B 133/ASN
953 3/B 134/GLY
954 3/B 135/GLY
955 3/B 136/LEU
956 3/B 137/GLY
957 3/B 138/ARG
958 3/B 139/LEU
959 3/B 140/ALA
960 3/B 141/ALA
961 3/B 142/CYS
962 3/B 143/PHE
963 3/B 144/LEU
964 3/B 145/ASP
965 3/B 146/SER
966 3/B 147/MET
967 3/B 148/ALA
968 3/B 149/THR
969 3/B 150/LEU
970 3/B 151/GLY
971 3/B 152/LEU
972 3/B 153/ALA
973 3/B 154/ALA
974 3/B 155/TYR
975 3/B 156/GLY
976 3/B 157/TYR
977 3/B 158/GLY
978 3/B 159/ILE
979 3/B 160/ARG
980 3/B 161/TYR
981 3/B 162/GLU
982 3/B 163/PHE
983 3/B 164/GLY
984 3/B 165/ILE
985 3/B 166/PHE
986 3/B 167/ASN
987 3/B 168/GLN
988 3/B 169/LYS
989 3/B 170/ILE
990 3/B 171/CYS
991 3/B 172/GLY
992 3/B 173/GLY
993 3/B 174/TRP
994 3/B 175/GLN
995 3/B 176/MET
996 3/B 177/GLU
997 3/B 178/GLU
998 3/B 179/ALA
999 3/B 180/ASP
1000 3/B 181/ASP
1001 3/B 182/TRP
1002 3/B 183/LEU
1003 3/B 184/ARG
1004 3/B 185/TYR
1005 3/B 186/GLY
1006 3/B 187/ASN
1007 3/B 188/PRO
1008 3/B 189/TRP
1009 3/B 190/GLU
1010 3/B 191/LYS
1011 3/B 192/ALA
1012 3/B 193/ARG
1013 3/B 194/PRO
1014 3/B 195/GLU
1015 3/B 196/PHE
1016 3/B 197/THR
1017 3/B 198/LEU
1018 3/B 199/PRO
1019 3/B 200/VAL
1020 3/B 201/HIS
1021 3/B 202/PHE
1022 3/B 203/TYR
1023 3/B 204/GLY
1024 3/B 205/ARG
1025 3/B 206/VAL
1026 3/B 207/GLU
1027 3/B 208/HIS
1028 3/B 209/THR
1029 3/B 210/SER
1030 3/B 211/GLN
1031 3/B 212/GLY
1032 3/B 213/ALA
1033 3/B 214/LYS
1034 3/B 215/TRP
1035 3/B 216/VAL
1036 3/B 217/ASP
1037 3/B 218/THR
1038 3/B 219/GLN
1039 3/B 220/VAL
1040 3/B 221/VAL
1041 3/B 222/LEU
1042 3/B 223/ALA
1043 3/B 224/MET
1044 3/B 225/PRO
1045 3/B 226/TYR
1046 3/B 227/ASP
1047 3/B 228/THR
1048 3/B 229/PRO
1049 3/B 230/VAL
1050 3/B 231/PRO
1051 3/B 232/GLY
1052 3/B 233/TYR
1053 3/B 234/ARG
1054 3/B 235/ASN
1055 3/B 236/ASN
1056 3/B 237/VAL
1057 3/B 238/VAL
1058 3/B 239/ASN
1059 3/B 240/THR
1060 3/B 241/MET
1061 3/B 242/ARG
1062 3/B 243/LEU
1063 3/B 244/TRP
1064 3/B 245/SER
1065 3/B 246/ALA
1066 3/B 247/LYS
1067 3/B 248/ALA
1068 3/B 249/PRO
1069 3/B 250/ASN
1070 3/B 251/ASP
1071 3/B 252/PHE
1072 3/B 253/ASN
1073 3/B 254/LEU
1074 3/B 255/LYS
1075 3/B 256/ASP
1076 3/B 257/PHE
1077 3/B 258/ASN
1078 3/B 259/VAL
1079 3/B 260/GLY
1080 3/B 261/GLY
1081 3/B 262/TYR
1082 3/B 263/ILE
1083 3/B 264/GLN
1084 3/B 265/ALA
1085 3/B 266/VAL
1086 3/B 267/LEU
1087 3/B 268/ASP
1088 3/B 269/ARG
1089 3/B 270/ASN
1090 3/B 271/LEU
1091 3/B 272/ALA
1092 3/B 273/GLU
1093 3/B 274/ASN
1094 3/B 275/ILE
1095 3/B 276/SER
1096 3/B 277/ARG
1097 3/B 278/VAL
1098 3/B 279/LEU
1099 3/B 280/TYR
1100 3/B 281/PRO
1101 3/B 282/ASN
1102 3/B 287/GLU
1103 3/B 288/GLY
1104 3/B 289/LYS
1105 3/B 290/GLU
1106 3/B 291/LEU
1107 3/B 292/ARG
1108 3/B 293/LEU
1109 3/B 294/LYS
1110 3/B 295/GLN
1111 3/B 296/GLU
1112 3/B 297/TYR
1113 3/B 298/PHE
1114 3/B 299/VAL
1115 3/B 300/VAL
1116 3/B 301/ALA
1117 3/B 302/ALA
1118 3/B 303/THR
1119 3/B 304/LEU
1120 3/B 305/GLN
1121 3/B 306/ASP
1122 3/B 307/ILE
1123 3/B 308/ILE
1124 3/B 309/ARG
1125 3/B 310/ARG
1126 3/B 311/PHE
1127 3/B 312/LYS
1128 3/B 313/SER
1129 3/B 314/SER
1130 3/B 315/LYS
1131 3/B 316/PHE
1132 3/B 317/GLY
1133 3/B 318/CYS
1134 3/B 319/ARG
1135 3/B 320/ASP
1136 3/B 321/PRO
1137 3/B 322/VAL
1138 3/B 323/ARG
1139 3/B 324/THR
1140 3/B 325/ASN
1141 3/B 326/PHE
1142 3/B 327/ASP
1143 3/B 328/ALA
1144 3/B 329/PHE
1145 3/B 330/PRO
1146 3/B 331/ASP
1147 3/B 332/LYS
1148 3/B 333/VAL
1149 3/B 334/ALA
1150 3/B 335/ILE
1151 3/B 336/GLN
1152 3/B 337/LEU
1153 3/B 338/ASN
1154 3/B 339/ASP
1155 3/B 340/THR
1156 3/B 341/HIS
1157 3/B 342/PRO
1158 3/B 343/SER
1159 3/B 344/LEU
1160 3/B 345/ALA
1161 3/B 346/ILE
1162 3/B 347/PRO
1163 3/B 348/GLU
1164 3/B 349/LEU
1165 3/B 350/MET
1166 3/B 351/ARG
1167 3/B 352/VAL
1168 3/B 353/LEU
1169 3/B 354/VAL
1170 3/B 355/ASP
1171 3/B 356/LEU
1172 3/B 357/GLU
1173 3/B 358/ARG
1174 3/B 359/LEU
1175 3/B 360/ASP
1176 3/B 361/TRP
1177 3/B 362/ASP
1178 3/B 363/LYS
1179 3/B 364/ALA
1180 3/B 365/TRP
1181 3/B 366/GLU
1182 3/B 367/VAL
1183 3/B 368/THR
1184 3/B 369/VAL
1185 3/B 370/LYS
1186 3/B 371/THR
1187 3/B 372/CYS
1188 3/B 373/ALA
1189 3/B 374/TYR
1190 3/B 375/THR
1191 3/B 376/ASN
1192 3/B 377/HIS
1193 3/B 378/THR
1194 3/B 379/VAL
1195 3/B 380/ILE
1196 3/B 381/PRO
1197 3/B 382/GLU
1198 3/B 383/ALA
1199 3/B 384/LEU
1200 3/B 385/GLU
1201 3/B 386/ARG
1202 3/B 387/TRP
1203 3/B 388/PRO
1204 3/B 389/VAL
1205 3/B 390/HIS
1206 3/B 391/LEU
1207 3/B 392/LEU
1208 3/B 393/GLU
1209 3/B 394/THR
1210 3/B 395/LEU
1211 3/B 396/LEU
1212 3/B 397/PRO
1213 3/B 398/ARG
1214 3/B 399/HIS
1215 3/B 400/LEU
1216 3/B 401/GLN
1217 3/B 402/ILE
1218 3/B 403/ILE
1219 3/B 404/TYR
1220 3/B 405/GLU
1221 3/B 406/ILE
1222 3/B 407/ASN
1223 3/B 408/GLN
1224 3/B 409/ARG
1225 3/B 410/PHE
1226 3/B 411/LEU
1227 3/B 412/ASN
1228 3/B 413/ARG
1229 3/B 414/VAL
1230 3/B 415/ALA
1231 3/B 416/ALA
1232 3/B 417/ALA
1233 3/B 418/PHE
1234 3/B 419/PRO
1235 3/B 420/GLY
1236 3/B 421/ASP
1237 3/B 422/VAL
1238 3/B 423/ASP
1239 3/B 424/ARG
1240 3/B 425/LEU
1241 3/B 426/ARG
1242 3/B 427/ARG
1243 3/B 428/MET
1244 3/B 429/SER
1245 3/B 430/LEU
1246 3/B 431/VAL
1247 3/B 432/GLU
1248 3/B 433/GLU
1249 3/B 434/GLY
1250 3/B 435/ALA
1251 3/B 436/VAL
1252 3/B 437/LYS
1253 3/B 438/ARG
1254 3/B 439/ILE
1255 3/B 440/ASN
1256 3/B 441/MET
1257 3/B 442/ALA
1258 3/B 443/HIS
1259 3/B 444/LEU
1260 3/B 445/CYS
1261 3/B 446/ILE
1262 3/B 447/ALA
1263 3/B 448/GLY
1264 3/B 449/SER
1265 3/B 450/HIS
1266 3/B 451/ALA
1267 3/B 452/VAL
1268 3/B 453/ASN
1269 3/B 454/GLY
1270 3/B 455/VAL
1271 3/B 456/ALA
1272 3/B 457/ARG
1273 3/B 458/ILE
1274 3/B 459/HIS
1275 3/B 460/SER
1276 3/B 461/GLU
1277 3/B 462/ILE
1278 3/B 463/LEU
1279 3/B 464/LYS
1280 3/B 465/LYS
1281 3/B 466/THR
1282 3/B 467/ILE
1283 3/B 468/PHE
1284 3/B 469/LYS
1285 3/B 470/ASP
1286 3/B 471/PHE
1287 3/B 472/TYR
1288 3/B 473/GLU
1289 3/B 474/LEU
1290 3/B 475/GLU
1291 3/B 476/PRO
1292 3/B 477/HIS
1293 3/B 478/LYS
1294 3/B 479/PHE
1295 3/B 480/GLN
1296 3/B 481/ASN
1297 3/B 482/LYS
1298 3/B 483/THR
1299 3/B 484/ASN
1300 3/B 485/GLY
1301 3/B 486/ILE
1302 3/B 487/THR
1303 3/B 488/PRO
1304 3/B 489/ARG
1305 3/B 490/ARG
1306 3/B 491/TRP
1307 3/B 492/LEU
1308 3/B 493/VAL
1309 3/B 494/LEU
1310 3/B 495/CYS
1311 3/B 496/ASN
1312 3/B 497/PRO
1313 3/B 498/GLY
1314 3/B 499/LEU
1315 3/B 500/ALA
1316 3/B 501/GLU
1317 3/B 502/ILE
1318 3/B 503/ILE
1319 3/B 504/ALA
1320 3/B 505/GLU
1321 3/B 506/ARG
1322 3/B 507/ILE
1323 3/B 508/GLY
1324 3/B 509/GLU
1325 3/B 510/GLU
1326 3/B 511/TYR
1327 3/B 512/ILE
1328 3/B 513/SER
1329 3/B 514/ASP
1330 3/B 515/LEU
1331 3/B 516/ASP
1332 3/B 517/GLN
1333 3/B 518/LEU
1334 3/B 519/ARG
1335 3/B 520/LYS
1336 3/B 521/LEU
1337 3/B 522/LEU
1338 3/B 523/SER
1339 3/B 524/TYR
1340 3/B 525/VAL
1341 3/B 526/ASP
1342 3/B 527/ASP
1343 3/B 528/GLU
1344 3/B 529/ALA
1345 3/B 530/PHE
1346 3/B 531/ILE
1347 3/B 532/ARG
1348 3/B 533/ASP
1349 3/B 534/VAL
1350 3/B 535/ALA
1351 3/B 536/LYS
1352 3/B 537/VAL
1353 3/B 538/LYS
1354 3/B 539/GLN
1355 3/B 540/GLU
1356 3/B 541/ASN
1357 3/B 542/LYS
1358 3/B 543/LEU
1359 3/B 544/LYS
1360 3/B 545/PHE
1361 3/B 546/ALA
1362 3/B 547/ALA
1363 3/B 548/TYR
1364 3/B 549/LEU
1365 3/B 550/GLU
1366 3/B 551/ARG
1367 3/B 552/GLU
1368 3/B 553/TYR
1369 3/B 554/LYS
1370 3/B 555/VAL
1371 3/B 556/HIS
1372 3/B 557/ILE
1373 3/B 558/ASN
1374 3/B 559/PRO
1375 3/B 560/ASN
1376 3/B 561/SER
1377 3/B 562/LEU
1378 3/B 563/PHE
1379 3/B 564/ASP
1380 3/B 565/VAL
1381 3/B 566/GLN
1382 3/B 567/VAL
1383 3/B 568/LYS
1384 3/B 569/ARG
1385 3/B 570/ILE
1386 3/B 571/HIS
1387 3/B 572/GLU
1388 3/B 573/TYR
1389 3/B 574/LYS
1390 3/B 575/ARG
1391 3/B 576/GLN
1392 3/B 577/LEU
1393 3/B 578/LEU
1394 3/B 579/ASN
1395 3/B 580/CYS
1396 3/B 581/LEU
1397 3/B 582/HIS
1398 3/B 583/VAL
1399 3/B 584/ILE
1400 3/B 585/THR
1401 3/B 586/LEU
1402 3/B 587/TYR
1403 3/B 588/ASN
1404 3/B 589/ARG
1405 3/B 590/ILE
1406 3/B 591/LYS
1407 3/B 592/LYS
1408 3/B 593/GLU
1409 3/B 594/PRO
1410 3/B 595/ASN
1411 3/B 596/LYS
1412 3/B 597/PHE
1413 3/B 598/VAL
1414 3/B 599/VAL
1415 3/B 600/PRO
1416 3/B 601/ARG
1417 3/B 602/THR
1418 3/B 603/VAL
1419 3/B 604/MET
1420 3/B 605/ILE
1421 3/B 606/GLY
1422 3/B 607/GLY
1423 3/B 608/LYS
1424 3/B 609/ALA
1425 3/B 610/ALA
1426 3/B 611/PRO
1427 3/B 612/GLY
1428 3/B 613/TYR
1429 3/B 614/HIS
1430 3/B 615/MET
1431 3/B 616/ALA
1432 3/B 617/LYS
1433 3/B 618/MET
1434 3/B 619/ILE
1435 3/B 620/ILE
1436 3/B 621/LYS
1437 3/B 622/LEU
1438 3/B 623/ILE
1439 3/B 624/THR
1440 3/B 625/ALA
1441 3/B 626/ILE
1442 3/B 627/GLY
1443 3/B 628/ASP
1444 3/B 629/VAL
1445 3/B 630/VAL
1446 3/B 631/ASN
1447 3/B 632/HIS
1448 3/B 633/ASP
1449 3/B 634/PRO
1450 3/B 635/VAL
1451 3/B 636/VAL
1452 3/B 637/GLY
1453 3/B 638/ASP
1454 3/B 639/ARG
1455 3/B 640/LEU
1456 3/B 641/ARG
1457 3/B 642/VAL
1458 3/B 643/ILE
1459 3/B 644/PHE
1460 3/B 645/LEU
1461 3/B 646/GLU
1462 3/B 647/ASN
1463 3/B 648/TYR
1464 3/B 649/ARG
1465 3/B 650/VAL
1466 3/B 651/SER
1467 3/B 652/LEU
1468 3/B 653/ALA
1469 3/B 654/GLU
1470 3/B 655/LYS
1471 3/B 656/VAL
1472 3/B 657/ILE
1473 3/B 658/PRO
1474 3/B 659/ALA
1475 3/B 660/ALA
1476 3/B 661/ASP
1477 3/B 662/LEU
1478 3/B 663/SER
1479 3/B 664/GLU
1480 3/B 665/GLN
1481 3/B 666/ILE
1482 3/B 667/SER
1483 3/B 668/THR
1484 3/B 669/ALA
1485 3/B 670/GLY
1486 3/B 671/THR
1487 3/B 672/GLU
1488 3/B 673/ALA
1489 3/B 674/SER
1490 3/B 675/GLY
1491 3/B 676/THR
1492 3/B 677/GLY
1493 3/B 678/ASN
1494 3/B 679/MET
1495 3/B 680/LYS
1496 3/B 681/PHE
1497 3/B 682/MET
1498 3/B 683/LEU
1499 3/B 684/ASN
1500 3/B 685/GLY
1501 3/B 686/ALA
1502 3/B 687/LEU
1503 3/B 688/THR
1504 3/B 689/ILE
1505 3/B 690/GLY
1506 3/B 691/THR
1507 3/B 692/MET
1508 3/B 693/ASP
1509 3/B 694/GLY
1510 3/B 695/ALA
1511 3/B 696/ASN
1512 3/B 697/VAL
1513 3/B 698/GLU
1514 3/B 699/MET
1515 3/B 700/ALA
1516 3/B 701/GLU
1517 3/B 702/GLU
1518 3/B 703/ALA
1519 3/B 704/GLY
1520 3/B 705/GLU
1521 3/B 706/GLU
1522 3/B 707/ASN
1523 3/B 708/PHE
1524 3/B 709/PHE
1525 3/B 710/ILE
1526 3/B 711/PHE
1527 3/B 712/GLY
1528 3/B 713/MET
1529 3/B 714/ARG
1530 3/B 715/VAL
1531 3/B 716/GLU
1532 3/B 717/ASP
1533 3/B 718/VAL
1534 3/B 719/ASP
1535 3/B 720/ARG
1536 3/B 721/LEU
1537 3/B 722/ASP
1538 3/B 723/GLN
1539 3/B 724/ARG
1540 3/B 725/GLY
1541 3/B 726/TYR
1542 3/B 727/ASN
1543 3/B 728/ALA
1544 3/B 729/GLN
1545 3/B 730/GLU
1546 3/B 731/TYR
1547 3/B 732/TYR
1548 3/B 733/ASP
1549 3/B 734/ARG
1550 3/B 735/ILE
1551 3/B 736/PRO
1552 3/B 737/GLU
1553 3/B 738/LEU
1554 3/B 739/ARG
1555 3/B 740/GLN
1556 3/B 741/ILE
1557 3/B 742/ILE
1558 3/B 743/GLU
1559 3/B 744/GLN
1560 3/B 745/LEU
1561 3/B 746/SER
1562 3/B 747/SER
1563 3/B 748/GLY
1564 3/B 749/PHE
1565 3/B 750/PHE
1566 3/B 751/SER
1567 3/B 752/PRO
1568 3/B 753/LYS
1569 3/B 754/GLN
1570 3/B 755/PRO
1571 3/B 756/ASP
1572 3/B 757/LEU
1573 3/B 758/PHE
1574 3/B 759/LYS
1575 3/B 760/ASP
1576 3/B 761/ILE
1577 3/B 762/VAL
1578 3/B 763/ASN
1579 3/B 764/MET
1580 3/B 765/LEU
1581 3/B 766/MET
1582 3/B 767/HIS
1583 3/B 768/HIS
1584 3/B 769/ASP
1585 3/B 770/ARG
1586 3/B 771/PHE
1587 3/B 772/LYS
1588 3/B 773/VAL
1589 3/B 774/PHE
1590 3/B 775/ALA
1591 3/B 776/ASP
1592 3/B 777/TYR
1593 3/B 778/GLU
1594 3/B 779/GLU
1595 3/B 780/TYR
1596 3/B 781/VAL
1597 3/B 782/LYS
1598 3/B 783/CYS
1599 3/B 784/GLN
1600 3/B 785/GLU
1601 3/B 786/ARG
1602 3/B 787/VAL
1603 3/B 788/SER
1604 3/B 789/ALA
1605 3/B 790/LEU
1606 3/B 791/TYR
1607 3/B 792/LYS
1608 3/B 793/ASN
1609 3/B 794/PRO
1610 3/B 795/ARG
1611 3/B 796/GLU
1612 3/B 797/TRP
1613 3/B 798/THR
1614 3/B 799/ARG
1615 3/B 800/MET
1616 3/B 801/VAL
1617 3/B 802/ILE
1618 3/B 803/ARG
1619 3/B 804/ASN
1620 3/B 805/ILE
1621 3/B 806/ALA
1622 3/B 807/THR
1623 3/B 808/SER
1624 3/B 809/GLY
1625 3/B 810/LYS
1626 3/B 811/PHE
1627 3/B 812/SER
1628 3/B 813/SER
1629 3/B 814/ASP
1630 3/B 815/ARG
1631 3/B 816/THR
1632 3/B 817/ILE
1633 3/B 818/ALA
1634 3/B 819/GLN
1635 3/B 820/TYR
1636 3/B 821/ALA
1637 3/B 822/ARG
1638 3/B 823/GLU
1639 3/B 824/ILE
1640 3/B 825/TRP
1641 3/B 826/GLY
1642 3/B 827/VAL
1643 3/B 828/GLU
1644 3/B 829/PRO
1645 3/B 830/SER
1646 3/B 831/ARG
1647 3/B 832/GLN
1648 3/B 833/ARG
1649 3/B 834/LEU
1650 3/B 835/PRO
1651 3/B 836/ALA
1652 3/B 837/PRO
1653 4/B 900/SO4
1654 4/B 901/SO4
1655 4/B 920/AMP
1656 4/B 999/PLP
1657 5/C 10/ARG
1658 5/C 11/LYS
1659 5/C 12/GLN
1660 5/C 13/ILE
1661 5/C 14/SER
1662 5/C 15/VAL
1663 5/C 16/ARG
1664 5/C 17/GLY
1665 5/C 18/LEU
1666 5/C 19/ALA
1667 5/C 20/GLY
1668 5/C 21/VAL
1669 5/C 22/GLU
1670 5/C 23/ASN
1671 5/C 24/VAL
1672 5/C 25/THR
1673 5/C 26/GLU
1674 5/C 27/LEU
1675 5/C 28/LYS
1676 5/C 29/LYS
1677 5/C 30/ASN
1678 5/C 31/PHE
1679 5/C 32/ASN
1680 5/C 33/ARG
1681 5/C 34/HIS
1682 5/C 35/LEU
1683 5/C 36/HIS
1684 5/C 37/PHE
1685 5/C 38/THR
1686 5/C 39/LEU
1687 5/C 40/VAL
1688 5/C 41/LYS
1689 5/C 42/ASP
1690 5/C 43/ARG
1691 5/C 44/ASN
1692 5/C 45/VAL
1693 5/C 46/ALA
1694 5/C 47/THR
1695 5/C 48/PRO
1696 5/C 49/ARG
1697 5/C 50/ASP
1698 5/C 51/TYR
1699 5/C 52/TYR
1700 5/C 53/PHE
1701 5/C 54/ALA
1702 5/C 55/LEU
1703 5/C 56/ALA
1704 5/C 57/HIS
1705 5/C 58/THR
1706 5/C 59/VAL
1707 5/C 60/ARG
1708 5/C 61/ASP
1709 5/C 62/HIS
1710 5/C 63/LEU
1711 5/C 64/VAL
1712 5/C 65/GLY
1713 5/C 66/ARG
1714 5/C 67/TRP
1715 5/C 68/ILE
1716 5/C 69/ARG
1717 5/C 70/THR
1718 5/C 71/GLN
1719 5/C 72/GLN
1720 5/C 73/HIS
1721 5/C 74/TYR
1722 5/C 75/TYR
1723 5/C 76/GLU
1724 5/C 77/LYS
1725 5/C 78/ASP
1726 5/C 79/PRO
1727 5/C 80/LYS
1728 5/C 81/ARG
1729 5/C 82/ILE
1730 5/C 83/TYR
1731 5/C 84/TYR
1732 5/C 85/LEU
1733 5/C 86/SER
1734 5/C 87/LEU
1735 5/C 88/GLU
1736 5/C 89/PHE
1737 5/C 90/TYR
1738 5/C 91/MET
1739 5/C 92/GLY
1740 5/C 93/ARG
1741 5/C 94/THR
1742 5/C 95/LEU
1743 5/C 96/GLN
1744 5/C 97/ASN
1745 5/C 98/THR
1746 5/C 99/MET
1747 5/C 100/VAL
1748 5/C 101/ASN
1749 5/C 102/LEU
1750 5/C 103/ALA
1751 5/C 104/LEU
1752 5/C 105/GLU
1753 5/C 106/ASN
1754 5/C 107/ALA
1755 5/C 108/CYS
1756 5/C 109/ASP
1757 5/C 110/GLU
1758 5/C 111/ALA
1759 5/C 112/THR
1760 5/C 113/TYR
1761 5/C 114/GLN
1762 5/C 115/LEU
1763 5/C 116/GLY
1764 5/C 117/LEU
1765 5/C 118/ASP
1766 5/C 119/MET
1767 5/C 120/GLU
1768 5/C 121/GLU
1769 5/C 122/LEU
1770 5/C 123/GLU
1771 5/C 124/GLU
1772 5/C 125/ILE
1773 5/C 126/GLU
1774 5/C 127/GLU
1775 5/C 128/ASP
1776 5/C 129/ALA
1777 5/C 130/GLY
1778 5/C 131/LEU
1779 5/C 132/GLY
1780 5/C 133/ASN
1781 5/C 134/GLY
1782 5/C 135/GLY
1783 5/C 136/LEU
1784 5/C 137/GLY
1785 5/C 138/ARG
1786 5/C 139/LEU
1787 5/C 140/ALA
1788 5/C 141/ALA
1789 5/C 142/CYS
1790 5/C 143/PHE
1791 5/C 144/LEU
1792 5/C 145/ASP
1793 5/C 146/SER
1794 5/C 147/MET
1795 5/C 148/ALA
1796 5/C 149/THR
1797 5/C 150/LEU
1798 5/C 151/GLY
1799 5/C 152/LEU
1800 5/C 153/ALA
1801 5/C 154/ALA
1802 5/C 155/TYR
1803 5/C 156/GLY
1804 5/C 157/TYR
1805 5/C 158/GLY
1806 5/C 159/ILE
1807 5/C 160/ARG
1808 5/C 161/TYR
1809 5/C 162/GLU
1810 5/C 163/PHE
1811 5/C 164/GLY
1812 5/C 165/ILE
1813 5/C 166/PHE
1814 5/C 167/ASN
1815 5/C 168/GLN
1816 5/C 169/LYS
1817 5/C 170/ILE
1818 5/C 171/CYS
1819 5/C 172/GLY
1820 5/C 173/GLY
1821 5/C 174/TRP
1822 5/C 175/GLN
1823 5/C 176/MET
1824 5/C 177/GLU
1825 5/C 178/GLU
1826 5/C 179/ALA
1827 5/C 180/ASP
1828 5/C 181/ASP
1829 5/C 182/TRP
1830 5/C 183/LEU
1831 5/C 184/ARG
1832 5/C 185/TYR
1833 5/C 186/GLY
1834 5/C 187/ASN
1835 5/C 188/PRO
1836 5/C 189/TRP
1837 5/C 190/GLU
1838 5/C 191/LYS
1839 5/C 192/ALA
1840 5/C 193/ARG
1841 5/C 194/PRO
1842 5/C 195/GLU
1843 5/C 196/PHE
1844 5/C 197/THR
1845 5/C 198/LEU
1846 5/C 199/PRO
1847 5/C 200/VAL
1848 5/C 201/HIS
1849 5/C 202/PHE
1850 5/C 203/TYR
1851 5/C 204/GLY
1852 5/C 205/ARG
1853 5/C 206/VAL
1854 5/C 207/GLU
1855 5/C 208/HIS
1856 5/C 209/THR
1857 5/C 210/SER
1858 5/C 211/GLN
1859 5/C 212/GLY
1860 5/C 213/ALA
1861 5/C 214/LYS
1862 5/C 215/TRP
1863 5/C 216/VAL
1864 5/C 217/ASP
1865 5/C 218/THR
1866 5/C 219/GLN
1867 5/C 220/VAL
1868 5/C 221/VAL
1869 5/C 222/LEU
1870 5/C 223/ALA
1871 5/C 224/MET
1872 5/C 225/PRO
1873 5/C 226/TYR
1874 5/C 227/ASP
1875 5/C 228/THR
1876 5/C 229/PRO
1877 5/C 230/VAL
1878 5/C 231/PRO
1879 5/C 232/GLY
1880 5/C 233/TYR
1881 5/C 234/ARG
1882 5/C 235/ASN
1883 5/C 236/ASN
1884 5/C 237/VAL
1885 5/C 238/VAL
1886 5/C 239/ASN
1887 5/C 240/THR
1888 5/C 241/MET
1889 5/C 242/ARG
1890 5/C 243/LEU
1891 5/C 244/TRP
1892 5/C 245/SER
1893 5/C 246/ALA
1894 5/C 247/LYS
1895 5/C 248/ALA
1896 5/C 249/PRO
1897 5/C 250/ASN
1898 5/C 251/ASP
1899 5/C 252/PHE
1900 5/C 253/ASN
1901 5/C 254/LEU
1902 5/C 255/LYS
1903 5/C 256/ASP
1904 5/C 257/PHE
1905 5/C 258/ASN
1906 5/C 259/VAL
1907 5/C 260/GLY
1908 5/C 261/GLY
1909 5/C 262/TYR
1910 5/C 263/ILE
1911 5/C 264/GLN
1912 5/C 265/ALA
1913 5/C 266/VAL
1914 5/C 267/LEU
1915 5/C 268/ASP
1916 5/C 269/ARG
1917 5/C 270/ASN
1918 5/C 271/LEU
1919 5/C 272/ALA
1920 5/C 273/GLU
1921 5/C 274/ASN
1922 5/C 275/ILE
1923 5/C 276/SER
1924 5/C 277/ARG
1925 5/C 278/VAL
1926 5/C 279/LEU
1927 5/C 280/TYR
1928 5/C 281/PRO
1929 5/C 282/ASN
1930 5/C 287/GLU
1931 5/C 288/GLY
1932 5/C 289/LYS
1933 5/C 290/GLU
1934 5/C 291/LEU
1935 5/C 292/ARG
1936 5/C 293/LEU
1937 5/C 294/LYS
1938 5/C 295/GLN
1939 5/C 296/GLU
1940 5/C 297/TYR
1941 5/C 298/PHE
1942 5/C 299/VAL
1943 5/C 300/VAL
1944 5/C 301/ALA
1945 5/C 302/ALA
1946 5/C 303/THR
1947 5/C 304/LEU
1948 5/C 305/GLN
1949 5/C 306/ASP
1950 5/C 307/ILE
1951 5/C 308/ILE
1952 5/C 309/ARG
1953 5/C 310/ARG
1954 5/C 311/PHE
1955 5/C 312/LYS
1956 5/C 313/SER
1957 5/C 314/SER
1958 5/C 315/LYS
1959 5/C 316/PHE
1960 5/C 317/GLY
1961 5/C 318/CYS
1962 5/C 319/ARG
1963 5/C 320/ASP
1964 5/C 321/PRO
1965 5/C 322/VAL
1966 5/C 323/ARG
1967 5/C 324/THR
1968 5/C 325/ASN
1969 5/C 326/PHE
1970 5/C 327/ASP
1971 5/C 328/ALA
1972 5/C 329/PHE
1973 5/C 330/PRO
1974 5/C 331/ASP
1975 5/C 332/LYS
1976 5/C 333/VAL
1977 5/C 334/ALA
1978 5/C 335/ILE
1979 5/C 336/GLN
1980 5/C 337/LEU
1981 5/C 338/ASN
1982 5/C 339/ASP
1983 5/C 340/THR
1984 5/C 341/HIS
1985 5/C 342/PRO
1986 5/C 343/SER
1987 5/C 344/LEU
1988 5/C 345/ALA
1989 5/C 346/ILE
1990 5/C 347/PRO
1991 5/C 348/GLU
1992 5/C 349/LEU
1993 5/C 350/MET
1994 5/C 351/ARG
1995 5/C 352/VAL
1996 5/C 353/LEU
1997 5/C 354/VAL
1998 5/C 355/ASP
1999 5/C 356/LEU
2000 5/C 357/GLU
2001 5/C 358/ARG
2002 5/C 359/LEU
2003 5/C 360/ASP
2004 5/C 361/TRP
2005 5/C 362/ASP
2006 5/C 363/LYS
2007 5/C 364/ALA
2008 5/C 365/TRP
2009 5/C 366/GLU
2010 5/C 367/VAL
2011 5/C 368/THR
2012 5/C 369/VAL
2013 5/C 370/LYS
2014 5/C 371/THR
2015 5/C 372/CYS
2016 5/C 373/ALA
2017 5/C 374/TYR
2018 5/C 375/THR
2019 5/C 376/ASN
2020 5/C 377/HIS
2021 5/C 378/THR
2022 5/C 379/VAL
2023 5/C 380/ILE
2024 5/C 381/PRO
2025 5/C 382/GLU
2026 5/C 383/ALA
2027 5/C 384/LEU
2028 5/C 385/GLU
2029 5/C 386/ARG
2030 5/C 387/TRP
2031 5/C 388/PRO
2032 5/C 389/VAL
2033 5/C 390/HIS
2034 5/C 391/LEU
2035 5/C 392/LEU
2036 5/C 393/GLU
2037 5/C 394/THR
2038 5/C 395/LEU
2039 5/C 396/LEU
2040 5/C 397/PRO
2041 5/C 398/ARG
2042 5/C 399/HIS
2043 5/C 400/LEU
2044 5/C 401/GLN
2045 5/C 402/ILE
2046 5/C 403/ILE
2047 5/C 404/TYR
2048 5/C 405/GLU
2049 5/C 406/ILE
2050 5/C 407/ASN
2051 5/C 408/GLN
2052 5/C 409/ARG
2053 5/C 410/PHE
2054 5/C 411/LEU
2055 5/C 412/ASN
2056 5/C 413/ARG
2057 5/C 414/VAL
2058 5/C 415/ALA
2059 5/C 416/ALA
2060 5/C 417/ALA
2061 5/C 418/PHE
2062 5/C 419/PRO
2063 5/C 420/GLY
2064 5/C 421/ASP
2065 5/C 422/VAL
2066 5/C 423/ASP
2067 5/C 424/ARG
2068 5/C 425/LEU
2069 5/C 426/ARG
2070 5/C 427/ARG
2071 5/C 428/MET
2072 5/C 429/SER
2073 5/C 430/LEU
2074 5/C 431/VAL
2075 5/C 432/GLU
2076 5/C 433/GLU
2077 5/C 434/GLY
2078 5/C 435/ALA
2079 5/C 436/VAL
2080 5/C 437/LYS
2081 5/C 438/ARG
2082 5/C 439/ILE
2083 5/C 440/ASN
2084 5/C 441/MET
2085 5/C 442/ALA
2086 5/C 443/HIS
2087 5/C 444/LEU
2088 5/C 445/CYS
2089 5/C 446/ILE
2090 5/C 447/ALA
2091 5/C 448/GLY
2092 5/C 449/SER
2093 5/C 450/HIS
2094 5/C 451/ALA
2095 5/C 452/VAL
2096 5/C 453/ASN
2097 5/C 454/GLY
2098 5/C 455/VAL
2099 5/C 456/ALA
2100 5/C 457/ARG
2101 5/C 458/ILE
2102 5/C 459/HIS
2103 5/C 460/SER
2104 5/C 461/GLU
2105 5/C 462/ILE
2106 5/C 463/LEU
2107 5/C 464/LYS
2108 5/C 465/LYS
2109 5/C 466/THR
2110 5/C 467/ILE
2111 5/C 468/PHE
2112 5/C 469/LYS
2113 5/C 470/ASP
2114 5/C 471/PHE
2115 5/C 472/TYR
2116 5/C 473/GLU
2117 5/C 474/LEU
2118 5/C 475/GLU
2119 5/C 476/PRO
2120 5/C 477/HIS
2121 5/C 478/LYS
2122 5/C 479/PHE
2123 5/C 480/GLN
2124 5/C 481/ASN
2125 5/C 482/LYS
2126 5/C 483/THR
2127 5/C 484/ASN
2128 5/C 485/GLY
2129 5/C 486/ILE
2130 5/C 487/THR
2131 5/C 488/PRO
2132 5/C 489/ARG
2133 5/C 490/ARG
2134 5/C 491/TRP
2135 5/C 492/LEU
2136 5/C 493/VAL
2137 5/C 494/LEU
2138 5/C 495/CYS
2139 5/C 496/ASN
2140 5/C 497/PRO
2141 5/C 498/GLY
2142 5/C 499/LEU
2143 5/C 500/ALA
2144 5/C 501/GLU
2145 5/C 502/ILE
2146 5/C 503/ILE
2147 5/C 504/ALA
2148 5/C 505/GLU
2149 5/C 506/ARG
2150 5/C 507/ILE
2151 5/C 508/GLY
2152 5/C 509/GLU
2153 5/C 510/GLU
2154 5/C 511/TYR
2155 5/C 512/ILE
2156 5/C 513/SER
2157 5/C 514/ASP
2158 5/C 515/LEU
2159 5/C 516/ASP
2160 5/C 517/GLN
2161 5/C 518/LEU
2162 5/C 519/ARG
2163 5/C 520/LYS
2164 5/C 521/LEU
2165 5/C 522/LEU
2166 5/C 523/SER
2167 5/C 524/TYR
2168 5/C 525/VAL
2169 5/C 526/ASP
2170 5/C 527/ASP
2171 5/C 528/GLU
2172 5/C 529/ALA
2173 5/C 530/PHE
2174 5/C 531/ILE
2175 5/C 532/ARG
2176 5/C 533/ASP
2177 5/C 534/VAL
2178 5/C 535/ALA
2179 5/C 536/LYS
2180 5/C 537/VAL
2181 5/C 538/LYS
2182 5/C 539/GLN
2183 5/C 540/GLU
2184 5/C 541/ASN
2185 5/C 542/LYS
2186 5/C 543/LEU
2187 5/C 544/LYS
2188 5/C 545/PHE
2189 5/C 546/ALA
2190 5/C 547/ALA
2191 5/C 548/TYR
2192 5/C 549/LEU
2193 5/C 550/GLU
2194 5/C 551/ARG
2195 5/C 552/GLU
2196 5/C 553/TYR
2197 5/C 554/LYS
2198 5/C 555/VAL
2199 5/C 556/HIS
2200 5/C 557/ILE
2201 5/C 558/ASN
2202 5/C 559/PRO
2203 5/C 560/ASN
2204 5/C 561/SER
2205 5/C 562/LEU
2206 5/C 563/PHE
2207 5/C 564/ASP
2208 5/C 565/VAL
2209 5/C 566/GLN
2210 5/C 567/VAL
2211 5/C 568/LYS
2212 5/C 569/ARG
2213 5/C 570/ILE
2214 5/C 571/HIS
2215 5/C 572/GLU
2216 5/C 573/TYR
2217 5/C 574/LYS
2218 5/C 575/ARG
2219 5/C 576/GLN
2220 5/C 577/LEU
2221 5/C 578/LEU
2222 5/C 579/ASN
2223 5/C 580/CYS
2224 5/C 581/LEU
2225 5/C 582/HIS
2226 5/C 583/VAL
2227 5/C 584/ILE
2228 5/C 585/THR
2229 5/C 586/LEU
2230 5/C 587/TYR
2231 5/C 588/ASN
2232 5/C 589/ARG
2233 5/C 590/ILE
2234 5/C 591/LYS
2235 5/C 592/LYS
2236 5/C 593/GLU
2237 5/C 594/PRO
2238 5/C 595/ASN
2239 5/C 596/LYS
2240 5/C 597/PHE
2241 5/C 598/VAL
2242 5/C 599/VAL
2243 5/C 600/PRO
2244 5/C 601/ARG
2245 5/C 602/THR
2246 5/C 603/VAL
2247 5/C 604/MET
2248 5/C 605/ILE
2249 5/C 606/GLY
2250 5/C 607/GLY
2251 5/C 608/LYS
2252 5/C 609/ALA
2253 5/C 610/ALA
2254 5/C 611/PRO
2255 5/C 612/GLY
2256 5/C 613/TYR
2257 5/C 614/HIS
2258 5/C 615/MET
2259 5/C 616/ALA
2260 5/C 617/LYS
2261 5/C 618/MET
2262 5/C 619/ILE
2263 5/C 620/ILE
2264 5/C 621/LYS
2265 5/C 622/LEU
2266 5/C 623/ILE
2267 5/C 624/THR
2268 5/C 625/ALA
2269 5/C 626/ILE
2270 5/C 627/GLY
2271 5/C 628/ASP
2272 5/C 629/VAL
2273 5/C 630/VAL
2274 5/C 631/ASN
2275 5/C 632/HIS
2276 5/C 633/ASP
2277 5/C 634/PRO
2278 5/C 635/VAL
2279 5/C 636/VAL
2280 5/C 637/GLY
2281 5/C 638/ASP
2282 5/C 639/ARG
2283 5/C 640/LEU
2284 5/C 641/ARG
2285 5/C 642/VAL
2286 5/C 643/ILE
2287 5/C 644/PHE
2288 5/C 645/LEU
2289 5/C 646/GLU
2290 5/C 647/ASN
2291 5/C 648/TYR
2292 5/C 649/ARG
2293 5/C 650/VAL
2294 5/C 651/SER
2295 5/C 652/LEU
2296 5/C 653/ALA
2297 5/C 654/GLU
2298 5/C 655/LYS
2299 5/C 656/VAL
2300 5/C 657/ILE
2301 5/C 658/PRO
2302 5/C 659/ALA
2303 5/C 660/ALA
2304 5/C 661/ASP
2305 5/C 662/LEU
2306 5/C 663/SER
2307 5/C 664/GLU
2308 5/C 665/GLN
2309 5/C 666/ILE
2310 5/C 667/SER
2311 5/C 668/THR
2312 5/C 669/ALA
2313 5/C 670/GLY
2314 5/C 671/THR
2315 5/C 672/GLU
2316 5/C 673/ALA
2317 5/C 674/SER
2318 5/C 675/GLY
2319 5/C 676/THR
2320 5/C 677/GLY
2321 5/C 678/ASN
2322 5/C 679/MET
2323 5/C 680/LYS
2324 5/C 681/PHE
2325 5/C 682/MET
2326 5/C 683/LEU
2327 5/C 684/ASN
2328 5/C 685/GLY
2329 5/C 686/ALA
2330 5/C 687/LEU
2331 5/C 688/THR
2332 5/C 689/ILE
2333 5/C 690/GLY
2334 5/C 691/THR
2335 5/C 692/MET
2336 5/C 693/ASP
2337 5/C 694/GLY
2338 5/C 695/ALA
2339 5/C 696/ASN
2340 5/C 697/VAL
2341 5/C 698/GLU
2342 5/C 699/MET
2343 5/C 700/ALA
2344 5/C 701/GLU
2345 5/C 702/GLU
2346 5/C 703/ALA
2347 5/C 704/GLY
2348 5/C 705/GLU
2349 5/C 706/GLU
2350 5/C 707/ASN
2351 5/C 708/PHE
2352 5/C 709/PHE
2353 5/C 710/ILE
2354 5/C 711/PHE
2355 5/C 712/GLY
2356 5/C 713/MET
2357 5/C 714/ARG
2358 5/C 715/VAL
2359 5/C 716/GLU
2360 5/C 717/ASP
2361 5/C 718/VAL
2362 5/C 719/ASP
2363 5/C 720/ARG
2364 5/C 721/LEU
2365 5/C 722/ASP
2366 5/C 723/GLN
2367 5/C 724/ARG
2368 5/C 725/GLY
2369 5/C 726/TYR
2370 5/C 727/ASN
2371 5/C 728/ALA
2372 5/C 729/GLN
2373 5/C 730/GLU
2374 5/C 731/TYR
2375 5/C 732/TYR
2376 5/C 733/ASP
2377 5/C 734/ARG
2378 5/C 735/ILE
2379 5/C 736/PRO
2380 5/C 737/GLU
2381 5/C 738/LEU
2382 5/C 739/ARG
2383 5/C 740/GLN
2384 5/C 741/ILE
2385 5/C 742/ILE
2386 5/C 743/GLU
2387 5/C 744/GLN
2388 5/C 745/LEU
2389 5/C 746/SER
2390 5/C 747/SER
2391 5/C 748/GLY
2392 5/C 749/PHE
2393 5/C 750/PHE
2394 5/C 751/SER
2395 5/C 752/PRO
2396 5/C 753/LYS
2397 5/C 754/GLN
2398 5/C 755/PRO
2399 5/C 756/ASP
2400 5/C 757/LEU
2401 5/C 758/PHE
2402 5/C 759/LYS
2403 5/C 760/ASP
2404 5/C 761/ILE
2405 5/C 762/VAL
2406 5/C 763/ASN
2407 5/C 764/MET
2408 5/C 765/LEU
2409 5/C 766/MET
2410 5/C 767/HIS
2411 5/C 768/HIS
2412 5/C 769/ASP
2413 5/C 770/ARG
2414 5/C 771/PHE
2415 5/C 772/LYS
2416 5/C 773/VAL
2417 5/C 774/PHE
2418 5/C 775/ALA
2419 5/C 776/ASP
2420 5/C 777/TYR
2421 5/C 778/GLU
2422 5/C 779/GLU
2423 5/C 780/TYR
2424 5/C 781/VAL
2425 5/C 782/LYS
2426 5/C 783/CYS
2427 5/C 784/GLN
2428 5/C 785/GLU
2429 5/C 786/ARG
2430 5/C 787/VAL
2431 5/C 788/SER
2432 5/C 789/ALA
2433 5/C 790/LEU
2434 5/C 791/TYR
2435 5/C 792/LYS
2436 5/C 793/ASN
2437 5/C 794/PRO
2438 5/C 795/ARG
2439 5/C 796/GLU
2440 5/C 797/TRP
2441 5/C 798/THR
2442 5/C 799/ARG
2443 5/C 800/MET
2444 5/C 801/VAL
2445 5/C 802/ILE
2446 5/C 803/ARG
2447 5/C 804/ASN
2448 5/C 805/ILE
2449 5/C 806/ALA
2450 5/C 807/THR
2451 5/C 808/SER
2452 5/C 809/GLY
2453 5/C 810/LYS
2454 5/C 811/PHE
2455 5/C 812/SER
2456 5/C 813/SER
2457 5/C 814/ASP
2458 5/C 815/ARG
2459 5/C 816/THR
2460 5/C 817/ILE
2461 5/C 818/ALA
2462 5/C 819/GLN
2463 5/C 820/TYR
2464 5/C 821/ALA
2465 5/C 822/ARG
2466 5/C 823/GLU
2467 5/C 824/ILE
2468 5/C 825/TRP
2469 5/C 826/GLY
2470 5/C 827/VAL
2471 5/C 828/GLU
2472 5/C 829/PRO
2473 5/C 830/SER
2474 5/C 831/ARG
2475 5/C 832/GLN
2476 5/C 833/ARG
2477 5/C 834/LEU
2478 5/C 835/PRO
2479 5/C 836/ALA
2480 5/C 837/PRO
2481 6/C 900/SO4
2482 6/C 901/SO4
2483 6/C 920/AMP
2484 6/C 999/PLP
2485 7/D 10/ARG
2486 7/D 11/LYS
2487 7/D 12/GLN
2488 7/D 13/ILE
2489 7/D 14/SER
2490 7/D 15/VAL
2491 7/D 16/ARG
2492 7/D 17/GLY
2493 7/D 18/LEU
2494 7/D 19/ALA
2495 7/D 20/GLY
2496 7/D 21/VAL
2497 7/D 22/GLU
2498 7/D 23/ASN
2499 7/D 24/VAL
2500 7/D 25/THR
2501 7/D 26/GLU
2502 7/D 27/LEU
2503 7/D 28/LYS
2504 7/D 29/LYS
2505 7/D 30/ASN
2506 7/D 31/PHE
2507 7/D 32/ASN
2508 7/D 33/ARG
2509 7/D 34/HIS
2510 7/D 35/LEU
2511 7/D 36/HIS
2512 7/D 37/PHE
2513 7/D 38/THR
2514 7/D 39/LEU
2515 7/D 40/VAL
2516 7/D 41/LYS
2517 7/D 42/ASP
2518 7/D 43/ARG
2519 7/D 44/ASN
2520 7/D 45/VAL
2521 7/D 46/ALA
2522 7/D 47/THR
2523 7/D 48/PRO
2524 7/D 49/ARG
2525 7/D 50/ASP
2526 7/D 51/TYR
2527 7/D 52/TYR
2528 7/D 53/PHE
2529 7/D 54/ALA
2530 7/D 55/LEU
2531 7/D 56/ALA
2532 7/D 57/HIS
2533 7/D 58/THR
2534 7/D 59/VAL
2535 7/D 60/ARG
2536 7/D 61/ASP
2537 7/D 62/HIS
2538 7/D 63/LEU
2539 7/D 64/VAL
2540 7/D 65/GLY
2541 7/D 66/ARG
2542 7/D 67/TRP
2543 7/D 68/ILE
2544 7/D 69/ARG
2545 7/D 70/THR
2546 7/D 71/GLN
2547 7/D 72/GLN
2548 7/D 73/HIS
2549 7/D 74/TYR
2550 7/D 75/TYR
2551 7/D 76/GLU
2552 7/D 77/LYS
2553 7/D 78/ASP
2554 7/D 79/PRO
2555 7/D 80/LYS
2556 7/D 81/ARG
2557 7/D 82/ILE
2558 7/D 83/TYR
2559 7/D 84/TYR
2560 7/D 85/LEU
2561 7/D 86/SER
2562 7/D 87/LEU
2563 7/D 88/GLU
2564 7/D 89/PHE
2565 7/D 90/TYR
2566 7/D 91/MET
2567 7/D 92/GLY
2568 7/D 93/ARG
2569 7/D 94/THR
2570 7/D 95/LEU
2571 7/D 96/GLN
2572 7/D 97/ASN
2573 7/D 98/THR
2574 7/D 99/MET
2575 7/D 100/VAL
2576 7/D 101/ASN
2577 7/D 102/LEU
2578 7/D 103/ALA
2579 7/D 104/LEU
2580 7/D 105/GLU
2581 7/D 106/ASN
2582 7/D 107/ALA
2583 7/D 108/CYS
2584 7/D 109/ASP
2585 7/D 110/GLU
2586 7/D 111/ALA
2587 7/D 112/THR
2588 7/D 113/TYR
2589 7/D 114/GLN
2590 7/D 115/LEU
2591 7/D 116/GLY
2592 7/D 117/LEU
2593 7/D 118/ASP
2594 7/D 119/MET
2595 7/D 120/GLU
2596 7/D 121/GLU
2597 7/D 122/LEU
2598 7/D 123/GLU
2599 7/D 124/GLU
2600 7/D 125/ILE
2601 7/D 126/GLU
2602 7/D 127/GLU
2603 7/D 128/ASP
2604 7/D 129/ALA
2605 7/D 130/GLY
2606 7/D 131/LEU
2607 7/D 132/GLY
2608 7/D 133/ASN
2609 7/D 134/GLY
2610 7/D 135/GLY
2611 7/D 136/LEU
2612 7/D 137/GLY
2613 7/D 138/ARG
2614 7/D 139/LEU
2615 7/D 140/ALA
2616 7/D 141/ALA
2617 7/D 142/CYS
2618 7/D 143/PHE
2619 7/D 144/LEU
2620 7/D 145/ASP
2621 7/D 146/SER
2622 7/D 147/MET
2623 7/D 148/ALA
2624 7/D 149/THR
2625 7/D 150/LEU
2626 7/D 151/GLY
2627 7/D 152/LEU
2628 7/D 153/ALA
2629 7/D 154/ALA
2630 7/D 155/TYR
2631 7/D 156/GLY
2632 7/D 157/TYR
2633 7/D 158/GLY
2634 7/D 159/ILE
2635 7/D 160/ARG
2636 7/D 161/TYR
2637 7/D 162/GLU
2638 7/D 163/PHE
2639 7/D 164/GLY
2640 7/D 165/ILE
2641 7/D 166/PHE
2642 7/D 167/ASN
2643 7/D 168/GLN
2644 7/D 169/LYS
2645 7/D 170/ILE
2646 7/D 171/CYS
2647 7/D 172/GLY
2648 7/D 173/GLY
2649 7/D 174/TRP
2650 7/D 175/GLN
2651 7/D 176/MET
2652 7/D 177/GLU
2653 7/D 178/GLU
2654 7/D 179/ALA
2655 7/D 180/ASP
2656 7/D 181/ASP
2657 7/D 182/TRP
2658 7/D 183/LEU
2659 7/D 184/ARG
2660 7/D 185/TYR
2661 7/D 186/GLY
2662 7/D 187/ASN
2663 7/D 188/PRO
2664 7/D 189/TRP
2665 7/D 190/GLU
2666 7/D 191/LYS
2667 7/D 192/ALA
2668 7/D 193/ARG
2669 7/D 194/PRO
2670 7/D 195/GLU
2671 7/D 196/PHE
2672 7/D 197/THR
2673 7/D 198/LEU
2674 7/D 199/PRO
2675 7/D 200/VAL
2676 7/D 201/HIS
2677 7/D 202/PHE
2678 7/D 203/TYR
2679 7/D 204/GLY
2680 7/D 205/ARG
2681 7/D 206/VAL
2682 7/D 207/GLU
2683 7/D 208/HIS
2684 7/D 209/THR
2685 7/D 210/SER
2686 7/D 211/GLN
2687 7/D 212/GLY
2688 7/D 213/ALA
2689 7/D 214/LYS
2690 7/D 215/TRP
2691 7/D 216/VAL
2692 7/D 217/ASP
2693 7/D 218/THR
2694 7/D 219/GLN
2695 7/D 220/VAL
2696 7/D 221/VAL
2697 7/D 222/LEU
2698 7/D 223/ALA
2699 7/D 224/MET
2700 7/D 225/PRO
2701 7/D 226/TYR
2702 7/D 227/ASP
2703 7/D 228/THR
2704 7/D 229/PRO
2705 7/D 230/VAL
2706 7/D 231/PRO
2707 7/D 232/GLY
2708 7/D 233/TYR
2709 7/D 234/ARG
2710 7/D 235/ASN
2711 7/D 236/ASN
2712 7/D 237/VAL
2713 7/D 238/VAL
2714 7/D 239/ASN
2715 7/D 240/THR
2716 7/D 241/MET
2717 7/D 242/ARG
2718 7/D 243/LEU
2719 7/D 244/TRP
2720 7/D 245/SER
2721 7/D 246/ALA
2722 7/D 247/LYS
2723 7/D 248/ALA
2724 7/D 249/PRO
2725 7/D 250/ASN
2726 7/D 251/ASP
2727 7/D 252/PHE
2728 7/D 253/ASN
2729 7/D 254/LEU
2730 7/D 255/LYS
2731 7/D 256/ASP
2732 7/D 257/PHE
2733 7/D 258/ASN
2734 7/D 259/VAL
2735 7/D 260/GLY
2736 7/D 261/GLY
2737 7/D 262/TYR
2738 7/D 263/ILE
2739 7/D 264/GLN
2740 7/D 265/ALA
2741 7/D 266/VAL
2742 7/D 267/LEU
2743 7/D 268/ASP
2744 7/D 269/ARG
2745 7/D 270/ASN
2746 7/D 271/LEU
2747 7/D 272/ALA
2748 7/D 273/GLU
2749 7/D 274/ASN
2750 7/D 275/ILE
2751 7/D 276/SER
2752 7/D 277/ARG
2753 7/D 278/VAL
2754 7/D 279/LEU
2755 7/D 280/TYR
2756 7/D 281/PRO
2757 7/D 282/ASN
2758 7/D 287/GLU
2759 7/D 288/GLY
2760 7/D 289/LYS
2761 7/D 290/GLU
2762 7/D 291/LEU
2763 7/D 292/ARG
2764 7/D 293/LEU
2765 7/D 294/LYS
2766 7/D 295/GLN
2767 7/D 296/GLU
2768 7/D 297/TYR
2769 7/D 298/PHE
2770 7/D 299/VAL
2771 7/D 300/VAL
2772 7/D 301/ALA
2773 7/D 302/ALA
2774 7/D 303/THR
2775 7/D 304/LEU
2776 7/D 305/GLN
2777 7/D 306/ASP
2778 7/D 307/ILE
2779 7/D 308/ILE
2780 7/D 309/ARG
2781 7/D 310/ARG
2782 7/D 311/PHE
2783 7/D 312/LYS
2784 7/D 313/SER
2785 7/D 314/SER
2786 7/D 315/LYS
2787 7/D 316/PHE
2788 7/D 317/GLY
2789 7/D 318/CYS
2790 7/D 319/ARG
2791 7/D 320/ASP
2792 7/D 321/PRO
2793 7/D 322/VAL
2794 7/D 323/ARG
2795 7/D 324/THR
2796 7/D 325/ASN
2797 7/D 326/PHE
2798 7/D 327/ASP
2799 7/D 328/ALA
2800 7/D 329/PHE
2801 7/D 330/PRO
2802 7/D 331/ASP
2803 7/D 332/LYS
2804 7/D 333/VAL
2805 7/D 334/ALA
2806 7/D 335/ILE
2807 7/D 336/GLN
2808 7/D 337/LEU
2809 7/D 338/ASN
2810 7/D 339/ASP
2811 7/D 340/THR
2812 7/D 341/HIS
2813 7/D 342/PRO
2814 7/D 343/SER
2815 7/D 344/LEU
2816 7/D 345/ALA
2817 7/D 346/ILE
2818 7/D 347/PRO
2819 7/D 348/GLU
2820 7/D 349/LEU
2821 7/D 350/MET
2822 7/D 351/ARG
2823 7/D 352/VAL
2824 7/D 353/LEU
2825 7/D 354/VAL
2826 7/D 355/ASP
2827 7/D 356/LEU
2828 7/D 357/GLU
2829 7/D 358/ARG
2830 7/D 359/LEU
2831 7/D 360/ASP
2832 7/D 361/TRP
2833 7/D 362/ASP
2834 7/D 363/LYS
2835 7/D 364/ALA
2836 7/D 365/TRP
2837 7/D 366/GLU
2838 7/D 367/VAL
2839 7/D 368/THR
2840 7/D 369/VAL
2841 7/D 370/LYS
2842 7/D 371/THR
2843 7/D 372/CYS
2844 7/D 373/ALA
2845 7/D 374/TYR
2846 7/D 375/THR
2847 7/D 376/ASN
2848 7/D 377/HIS
2849 7/D 378/THR
2850 7/D 379/VAL
2851 7/D 380/ILE
2852 7/D 381/PRO
2853 7/D 382/GLU
2854 7/D 383/ALA
2855 7/D 384/LEU
2856 7/D 385/GLU
2857 7/D 386/ARG
2858 7/D 387/TRP
2859 7/D 388/PRO
2860 7/D 389/VAL
2861 7/D 390/HIS
2862 7/D 391/LEU
2863 7/D 392/LEU
2864 7/D 393/GLU
2865 7/D 394/THR
2866 7/D 395/LEU
2867 7/D 396/LEU
2868 7/D 397/PRO
2869 7/D 398/ARG
2870 7/D 399/HIS
2871 7/D 400/LEU
2872 7/D 401/GLN
2873 7/D 402/ILE
2874 7/D 403/ILE
2875 7/D 404/TYR
2876 7/D 405/GLU
2877 7/D 406/ILE
2878 7/D 407/ASN
2879 7/D 408/GLN
2880 7/D 409/ARG
2881 7/D 410/PHE
2882 7/D 411/LEU
2883 7/D 412/ASN
2884 7/D 413/ARG
2885 7/D 414/VAL
2886 7/D 415/ALA
2887 7/D 416/ALA
2888 7/D 417/ALA
2889 7/D 418/PHE
2890 7/D 419/PRO
2891 7/D 420/GLY
2892 7/D 421/ASP
2893 7/D 422/VAL
2894 7/D 423/ASP
2895 7/D 424/ARG
2896 7/D 425/LEU
2897 7/D 426/ARG
2898 7/D 427/ARG
2899 7/D 428/MET
2900 7/D 429/SER
2901 7/D 430/LEU
2902 7/D 431/VAL
2903 7/D 432/GLU
2904 7/D 433/GLU
2905 7/D 434/GLY
2906 7/D 435/ALA
2907 7/D 436/VAL
2908 7/D 437/LYS
2909 7/D 438/ARG
2910 7/D 439/ILE
2911 7/D 440/ASN
2912 7/D 441/MET
2913 7/D 442/ALA
2914 7/D 443/HIS
2915 7/D 444/LEU
2916 7/D 445/CYS
2917 7/D 446/ILE
2918 7/D 447/ALA
2919 7/D 448/GLY
2920 7/D 449/SER
2921 7/D 450/HIS
2922 7/D 451/ALA
2923 7/D 452/VAL
2924 7/D 453/ASN
2925 7/D 454/GLY
2926 7/D 455/VAL
2927 7/D 456/ALA
2928 7/D 457/ARG
2929 7/D 458/ILE
2930 7/D 459/HIS
2931 7/D 460/SER
2932 7/D 461/GLU
2933 7/D 462/ILE
2934 7/D 463/LEU
2935 7/D 464/LYS
2936 7/D 465/LYS
2937 7/D 466/THR
2938 7/D 467/ILE
2939 7/D 468/PHE
2940 7/D 469/LYS
2941 7/D 470/ASP
2942 7/D 471/PHE
2943 7/D 472/TYR
2944 7/D 473/GLU
2945 7/D 474/LEU
2946 7/D 475/GLU
2947 7/D 476/PRO
2948 7/D 477/HIS
2949 7/D 478/LYS
2950 7/D 479/PHE
2951 7/D 480/GLN
2952 7/D 481/ASN
2953 7/D 482/LYS
2954 7/D 483/THR
2955 7/D 484/ASN
2956 7/D 485/GLY
2957 7/D 486/ILE
2958 7/D 487/THR
2959 7/D 488/PRO
2960 7/D 489/ARG
2961 7/D 490/ARG
2962 7/D 491/TRP
2963 7/D 492/LEU
2964 7/D 493/VAL
2965 7/D 494/LEU
2966 7/D 495/CYS
2967 7/D 496/ASN
2968 7/D 497/PRO
2969 7/D 498/GLY
2970 7/D 499/LEU
2971 7/D 500/ALA
2972 7/D 501/GLU
2973 7/D 502/ILE
2974 7/D 503/ILE
2975 7/D 504/ALA
2976 7/D 505/GLU
2977 7/D 506/ARG
2978 7/D 507/ILE
2979 7/D 508/GLY
2980 7/D 509/GLU
2981 7/D 510/GLU
2982 7/D 511/TYR
2983 7/D 512/ILE
2984 7/D 513/SER
2985 7/D 514/ASP
2986 7/D 515/LEU
2987 7/D 516/ASP
2988 7/D 517/GLN
2989 7/D 518/LEU
2990 7/D 519/ARG
2991 7/D 520/LYS
2992 7/D 521/LEU
2993 7/D 522/LEU
2994 7/D 523/SER
2995 7/D 524/TYR
2996 7/D 525/VAL
2997 7/D 526/ASP
2998 7/D 527/ASP
2999 7/D 528/GLU
3000 7/D 529/ALA
3001 7/D 530/PHE
3002 7/D 531/ILE
3003 7/D 532/ARG
3004 7/D 533/ASP
3005 7/D 534/VAL
3006 7/D 535/ALA
3007 7/D 536/LYS
3008 7/D 537/VAL
3009 7/D 538/LYS
3010 7/D 539/GLN
3011 7/D 540/GLU
3012 7/D 541/ASN
3013 7/D 542/LYS
3014 7/D 543/LEU
3015 7/D 544/LYS
3016 7/D 545/PHE
3017 7/D 546/ALA
3018 7/D 547/ALA
3019 7/D 548/TYR
3020 7/D 549/LEU
3021 7/D 550/GLU
3022 7/D 551/ARG
3023 7/D 552/GLU
3024 7/D 553/TYR
3025 7/D 554/LYS
3026 7/D 555/VAL
3027 7/D 556/HIS
3028 7/D 557/ILE
3029 7/D 558/ASN
3030 7/D 559/PRO
3031 7/D 560/ASN
3032 7/D 561/SER
3033 7/D 562/LEU
3034 7/D 563/PHE
3035 7/D 564/ASP
3036 7/D 565/VAL
3037 7/D 566/GLN
3038 7/D 567/VAL
3039 7/D 568/LYS
3040 7/D 569/ARG
3041 7/D 570/ILE
3042 7/D 571/HIS
3043 7/D 572/GLU
3044 7/D 573/TYR
3045 7/D 574/LYS
3046 7/D 575/ARG
3047 7/D 576/GLN
3048 7/D 577/LEU
3049 7/D 578/LEU
3050 7/D 579/ASN
3051 7/D 580/CYS
3052 7/D 581/LEU
3053 7/D 582/HIS
3054 7/D 583/VAL
3055 7/D 584/ILE
3056 7/D 585/THR
3057 7/D 586/LEU
3058 7/D 587/TYR
3059 7/D 588/ASN
3060 7/D 589/ARG
3061 7/D 590/ILE
3062 7/D 591/LYS
3063 7/D 592/LYS
3064 7/D 593/GLU
3065 7/D 594/PRO
3066 7/D 595/ASN
3067 7/D 596/LYS
3068 7/D 597/PHE
3069 7/D 598/VAL
3070 7/D 599/VAL
3071 7/D 600/PRO
3072 7/D 601/ARG
3073 7/D 602/THR
3074 7/D 603/VAL
3075 7/D 604/MET
3076 7/D 605/ILE
3077 7/D 606/GLY
3078 7/D 607/GLY
3079 7/D 608/LYS
3080 7/D 609/ALA
3081 7/D 610/ALA
3082 7/D 611/PRO
3083 7/D 612/GLY
3084 7/D 613/TYR
3085 7/D 614/HIS
3086 7/D 615/MET
3087 7/D 616/ALA
3088 7/D 617/LYS
3089 7/D 618/MET
3090 7/D 619/ILE
3091 7/D 620/ILE
3092 7/D 621/LYS
3093 7/D 622/LEU
3094 7/D 623/ILE
3095 7/D 624/THR
3096 7/D 625/ALA
3097 7/D 626/ILE
3098 7/D 627/GLY
3099 7/D 628/ASP
3100 7/D 629/VAL
3101 7/D 630/VAL
3102 7/D 631/ASN
3103 7/D 632/HIS
3104 7/D 633/ASP
3105 7/D 634/PRO
3106 7/D 635/VAL
3107 7/D 636/VAL
3108 7/D 637/GLY
3109 7/D 638/ASP
3110 7/D 639/ARG
3111 7/D 640/LEU
3112 7/D 641/ARG
3113 7/D 642/VAL
3114 7/D 643/ILE
3115 7/D 644/PHE
3116 7/D 645/LEU
3117 7/D 646/GLU
3118 7/D 647/ASN
3119 7/D 648/TYR
3120 7/D 649/ARG
3121 7/D 650/VAL
3122 7/D 651/SER
3123 7/D 652/LEU
3124 7/D 653/ALA
3125 7/D 654/GLU
3126 7/D 655/LYS
3127 7/D 656/VAL
3128 7/D 657/ILE
3129 7/D 658/PRO
3130 7/D 659/ALA
3131 7/D 660/ALA
3132 7/D 661/ASP
3133 7/D 662/LEU
3134 7/D 663/SER
3135 7/D 664/GLU
3136 7/D 665/GLN
3137 7/D 666/ILE
3138 7/D 667/SER
3139 7/D 668/THR
3140 7/D 669/ALA
3141 7/D 670/GLY
3142 7/D 671/THR
3143 7/D 672/GLU
3144 7/D 673/ALA
3145 7/D 674/SER
3146 7/D 675/GLY
3147 7/D 676/THR
3148 7/D 677/GLY
3149 7/D 678/ASN
3150 7/D 679/MET
3151 7/D 680/LYS
3152 7/D 681/PHE
3153 7/D 682/MET
3154 7/D 683/LEU
3155 7/D 684/ASN
3156 7/D 685/GLY
3157 7/D 686/ALA
3158 7/D 687/LEU
3159 7/D 688/THR
3160 7/D 689/ILE
3161 7/D 690/GLY
3162 7/D 691/THR
3163 7/D 692/MET
3164 7/D 693/ASP
3165 7/D 694/GLY
3166 7/D 695/ALA
3167 7/D 696/ASN
3168 7/D 697/VAL
3169 7/D 698/GLU
3170 7/D 699/MET
3171 7/D 700/ALA
3172 7/D 701/GLU
3173 7/D 702/GLU
3174 7/D 703/ALA
3175 7/D 704/GLY
3176 7/D 705/GLU
3177 7/D 706/GLU
3178 7/D 707/ASN
3179 7/D 708/PHE
3180 7/D 709/PHE
3181 7/D 710/ILE
3182 7/D 711/PHE
3183 7/D 712/GLY
3184 7/D 713/MET
3185 7/D 714/ARG
3186 7/D 715/VAL
3187 7/D 716/GLU
3188 7/D 717/ASP
3189 7/D 718/VAL
3190 7/D 719/ASP
3191 7/D 720/ARG
3192 7/D 721/LEU
3193 7/D 722/ASP
3194 7/D 723/GLN
3195 7/D 724/ARG
3196 7/D 725/GLY
3197 7/D 726/TYR
3198 7/D 727/ASN
3199 7/D 728/ALA
3200 7/D 729/GLN
3201 7/D 730/GLU
3202 7/D 731/TYR
3203 7/D 732/TYR
3204 7/D 733/ASP
3205 7/D 734/ARG
3206 7/D 735/ILE
3207 7/D 736/PRO
3208 7/D 737/GLU
3209 7/D 738/LEU
3210 7/D 739/ARG
3211 7/D 740/GLN
3212 7/D 741/ILE
3213 7/D 742/ILE
3214 7/D 743/GLU
3215 7/D 744/GLN
3216 7/D 745/LEU
3217 7/D 746/SER
3218 7/D 747/SER
3219 7/D 748/GLY
3220 7/D 749/PHE
3221 7/D 750/PHE
3222 7/D 751/SER
3223 7/D 752/PRO
3224 7/D 753/LYS
3225 7/D 754/GLN
3226 7/D 755/PRO
3227 7/D 756/ASP
3228 7/D 757/LEU
3229 7/D 758/PHE
3230 7/D 759/LYS
3231 7/D 760/ASP
3232 7/D 761/ILE
3233 7/D 762/VAL
3234 7/D 763/ASN
3235 7/D 764/MET
3236 7/D 765/LEU
3237 7/D 766/MET
3238 7/D 767/HIS
3239 7/D 768/HIS
3240 7/D 769/ASP
3241 7/D 770/ARG
3242 7/D 771/PHE
3243 7/D 772/LYS
3244 7/D 773/VAL
3245 7/D 774/PHE
3246 7/D 775/ALA
3247 7/D 776/ASP
3248 7/D 777/TYR
3249 7/D 778/GLU
3250 7/D 779/GLU
3251 7/D 780/TYR
3252 7/D 781/VAL
3253 7/D 782/LYS
3254 7/D 783/CYS
3255 7/D 784/GLN
3256 7/D 785/GLU
3257 7/D 786/ARG
3258 7/D 787/VAL
3259 7/D 788/SER
3260 7/D 789/ALA
3261 7/D 790/LEU
3262 7/D 791/TYR
3263 7/D 792/LYS
3264 7/D 793/ASN
3265 7/D 794/PRO
3266 7/D 795/ARG
3267 7/D 796/GLU
3268 7/D 797/TRP
3269 7/D 798/THR
3270 7/D 799/ARG
3271 7/D 800/MET
3272 7/D 801/VAL
3273 7/D 802/ILE
3274 7/D 803/ARG
3275 7/D 804/ASN
3276 7/D 805/ILE
3277 7/D 806/ALA
3278 7/D 807/THR
3279 7/D 808/SER
3280 7/D 809/GLY
3281 7/D 810/LYS
3282 7/D 811/PHE
3283 7/D 812/SER
3284 7/D 813/SER
3285 7/D 814/ASP
3286 7/D 815/ARG
3287 7/D 816/THR
3288 7/D 817/ILE
3289 7/D 818/ALA
3290 7/D 819/GLN
3291 7/D 820/TYR
3292 7/D 821/ALA
3293 7/D 822/ARG
3294 7/D 823/GLU
3295 7/D 824/ILE
3296 7/D 825/TRP
3297 7/D 826/GLY
3298 7/D 827/VAL
3299 7/D 828/GLU
3300 7/D 829/PRO
3301 7/D 830/SER
3302 7/D 831/ARG
3303 7/D 832/GLN
3304 7/D 833/ARG
3305 7/D 834/LEU
3306 7/D 835/PRO
3307 7/D 836/ALA
3308 7/D 837/PRO
3309 8/D 900/SO4
3310 8/D 920/AMP
3311 8/D 999/PLP
