# Supplementary material for: Mapping allosteric communications within individual proteins
Source: Nat Commun. 2020 Jul 31;11:3862. doi: 10.1038/s41467-020-17618-2 (PMC7395124; doi:10.1038/s41467-020-17618-2)
Supplement: Supplementary file 6 — Supplementary Data 3 [file 41467_2020_17618_MOESM6_ESM.zip › Ohm-results/7gpb/7gpb-network.txt]

NODES
Start 0.9997864217413596
End 0.9997864217413596
863 0.9814860205736043
864 0.978594007248728
861 0.9505679609168688
1464 0.9330111133035952
1466 0.9330111133035952
912 0.9330111133035952
945 0.9330111133035952
944 0.9330111133035952
867 0.9330111133035952
866 0.9330111133035952
2547 0.9293329843930659
2546 0.9198983620976346
862 0.9150284738979197
865 0.8877966406360395
58 0.887635109402325
59 0.8822029722367852
62 0.875605484834941
2293 0.8018375784274824
2294 0.8018375784274824
1740 0.8018375784274824
1773 0.8018375784274824
1772 0.8018375784274824
1696 0.8018375784274824
1694 0.8018375784274824
1691 0.7729055157202931
869 0.7641120928961488
2781 0.7516226621416503
2780 0.7516226621416503
3121 0.7425569110936678
1692 0.7421314141792092
1689 0.7088402946417206
1697 0.6624474203658596
2785 0.654310021377572
63 0.6333050900536766
1693 0.6160271738714759
297 0.6037235778908477
301 0.6037235778908477
66 0.6037235778908477
3122 0.5910387862959043
2603 0.5910387862959043
2602 0.5910387862959043
2524 0.5910387862959043
2520 0.5910387862959043
2822 0.5684531696655952
2823 0.5684531696655952
2779 0.5684531696655952
2550 0.5639941234969802
2543 0.5437312012715123
2613 0.5377245762947089
2616 0.5377245762947089
2619 0.5377245762947089
2631 0.5377245762947089
2630 0.5377245762947089
2525 0.5290655873723482
1688 0.5252224446867177
129 0.5023501360814261
132 0.5023501360814261
82 0.5023501360814261
232 0.5023501360814261
2519 0.5011896562956738
2517 0.5011896562956738
2556 0.4613368456293611
231 0.4430936273078649
230 0.4430936273078649
2516 0.4209522270203132
860 0.40296897458204545
2542 0.3784213380433926
3120 0.37049509762897626
3118 0.37049509762897626
2643 0.37049509762897626
2650 0.37049509762897626
2649 0.37049509762897626
422 0.37049509762897626
423 0.37049509762897626
425 0.37049509762897626
426 0.37049509762897626
390 0.37049509762897626
389 0.37049509762897626
338 0.37049509762897626
339 0.37049509762897626
295 0.37049509762897626
296 0.37049509762897626
1737 0.37049509762897626
1779 0.37049509762897626
1926 0.37049509762897626
1925 0.37049509762897626
1924 0.37049509762897626
1921 0.37049509762897626
1918 0.37049509762897626
1914 0.37049509762897626
255 0.37049509762897626
256 0.37049509762897626
259 0.37049509762897626
210 0.37049509762897626
211 0.37049509762897626
190 0.37049509762897626
189 0.37049509762897626
292 0.37049509762897626
293 0.37049509762897626
2549 0.3464845513154978
909 0.34307775929383794
956 0.34307775929383794
907 0.34307775929383794
906 0.34307775929383794
1111 0.34307775929383794
1112 0.34307775929383794
1034 0.34307775929383794
1035 0.34307775929383794
1024 0.34307775929383794
2680 0.34307775929383794
2690 0.34307775929383794
636 0.34307775929383794
634 0.34307775929383794
159 0.34307775929383794
166 0.34307775929383794
165 0.34307775929383794
2906 0.34307775929383794
2907 0.34307775929383794
2909 0.34307775929383794
2910 0.34307775929383794
2874 0.34307775929383794
2873 0.34307775929383794
2522 0.3389769320571329
2784 0.29817484554689755
2521 0.2937349338213547
1715 0.2607532415957658
1719 0.2607532415957658
1718 0.2607532415957658
229 0.201484401591
2715 0.1968128189082849
2778 0.17992210279674392
2777 0.17992210279674392
2558 0.12386693400796
2601 0.12345699752417001
2600 0.12345699752417001
221 0.106403
2544 0.0800391
3309 0.0800391
1690 0.0800391
EDGES
956-907
860-861
2823-2779
2715-2546
1719-1718
190-189
Start-3121
296-297
862-863
2542-2543
2517-End
2524-2522
1921-1918
2650-2649
166-165
2522-2521
2778-2777
2603-2602
2822-2823
2543-1689
1772-1696
2546-2542
2630-2558
1914-255
2602-2601
293-297
1918-1914
2520-End
1464-1466
866-865
1694-1693
425-426
2619-2631
1035-1024
2781-2785
634-159
2546-2547
2780-2784
636-634
3121-3120
2543-2547
297-301
159-166
231-58
2547-End
2546-End
82-232
869-860
58-End
1696-1694
1692-1689
912-945
867-866
1693-1692
Start-2613
339-295
2643-2650
2601-2600
1689-1691
423-425
2517-1715
1773-1772
63-861
301-66
58-59
2630-2781
2910-2874
1690-1693
2519-2517
2680-2690
2779-2780
2544-3309
2780-End
2777-2781
1925-1924
62-58
863-861
2690-2822
Start-2293
232-221
869-865
2525-2521
211-190
1689-1692
422-423
2906-2907
2516-2520
2616-2619
2521-2520
389-338
3309-1690
909-956
1718-End
2600-2524
59-861
863-End
2781-2780
292-293
2780-2781
2294-1740
Start-1464
2649-422
2873-2822
2524-2525
2550-2547
864-End
338-339
210-211
864-863
865-864
1737-1779
255-256
863-864
230-229
2907-2909
2784-2785
3121-3122
2547-2546
1694-1697
2785-2550
1693-1691
3118-2643
944-867
861-863
2631-2630
1691-1689
2556-2549
259-210
Start-1737
295-296
2602-2524
221-230
861-63
129-132
230-62
1691-End
232-231
860-864
1689-2543
945-944
390-389
1926-1925
Start-129
2293-2294
2549-2550
231-230
1691-2547
165-2906
2785-2556
2779-2778
1034-1035
862-864
229-58
906-1111
59-63
256-259
865-862
907-906
2558-2778
1779-1926
2522-2525
426-390
1692-1691
2520-2519
2630-2715
1466-912
1697-1693
1924-1921
2543-2544
3122-2603
861-59
Start-636
62-End
59-58
2715-2542
1688-1692
861-862
132-82
2909-2910
66-62
1024-2680
1740-1773
1689-2547
2556-2550
3120-3118
866-869
189-292
864-861
1111-1112
2874-2873
2549-2546
63-62
1697-1688
2525-2516
2542-2546
Start-909
2558-2781
1688-1689
1715-1719
1112-1034
2613-2616
