# Supplementary material for: Mapping allosteric communications within individual proteins
Source: Nat Commun. 2020 Jul 31;11:3862. doi: 10.1038/s41467-020-17618-2 (PMC7395124; doi:10.1038/s41467-020-17618-2)
Supplement: Supplementary file 6 — Supplementary Data 3 [file 41467_2020_17618_MOESM6_ESM.zip › Ohm-results/7gpb/7gpb-paths.txt]

0.143952 3311-3121-3120-3118-2643-2650-2649-422-423-425-426-390-389-338-339-295-296-297-301-66-62-58-59-861-862-864-863-827
0.143952 1656-1464-1466-912-945-944-867-866-869-860-864-863-827
0.143952 1656-1464-1466-912-945-944-867-866-869-860-861-862-864-863-827
0.143952 2484-1737-1779-1926-1925-1924-1921-1918-1914-255-256-259-210-211-190-189-292-293-297-301-66-62-58-59-861-862-864-863-827
0.143952 1656-1464-1466-912-945-944-867-866-865-864-863-827
0.143952 1656-1464-1466-912-945-944-867-866-865-862-864-863-827
0.143952 1656-1464-1466-912-945-944-867-866-869-865-862-864-863-827
0.143952 828-129-132-82-232-231-230-62-58-59-861-862-864-863-827
0.143952 1656-1464-1466-912-945-944-867-866-869-865-864-863-827
0.106403 1656-1464-1466-912-945-944-867-866-869-865-862-863-864-861-59-58-827
0.106403 828-129-132-82-232-231-230-229-58-827
0.106403 828-129-132-82-232-231-58-827
0.106403 1656-1464-1466-912-945-944-867-866-865-864-863-861-59-58-827
0.106403 1656-1464-1466-912-945-944-867-866-869-865-864-863-861-59-58-827
0.106403 828-129-132-82-232-221-230-229-58-827
0.106403 1656-1464-1466-912-945-944-867-866-865-862-863-864-861-59-58-827
0.106403 1656-1464-1466-912-945-944-867-866-865-862-864-863-861-59-58-827
0.0973896 3311-3121-3120-3118-2643-2650-2649-422-423-425-426-390-389-338-339-295-296-297-301-66-62-58-59-861-863-864-827
0.0973896 2484-1737-1779-1926-1925-1924-1921-1918-1914-255-256-259-210-211-190-189-292-293-297-301-66-62-58-59-861-863-864-827
0.0973896 3311-3121-3120-3118-2643-2650-2649-422-423-425-426-390-389-338-339-295-296-297-301-66-62-58-59-861-862-863-864-827
0.0973896 1656-1464-1466-912-945-944-867-866-869-860-861-863-864-827
0.0973896 1656-1464-1466-912-945-944-867-866-869-865-862-863-864-827
0.0973896 2484-1737-1779-1926-1925-1924-1921-1918-1914-255-256-259-210-211-190-189-292-293-297-301-66-62-58-59-861-862-863-864-827
0.0973896 1656-1464-1466-912-945-944-867-866-869-860-861-862-863-864-827
0.0973896 828-129-132-82-232-231-230-62-58-59-861-863-864-827
0.0973896 828-129-132-82-232-231-230-62-58-59-861-862-863-864-827
0.0973896 3311-3121-3120-3118-2643-2650-2649-422-423-425-426-390-389-338-339-295-296-297-301-66-62-58-59-63-861-863-864-827
0.0973896 1656-1464-1466-912-945-944-867-866-865-862-863-864-827
0.0973896 2484-1737-1779-1926-1925-1924-1921-1918-1914-255-256-259-210-211-190-189-292-293-297-301-66-62-58-59-63-861-863-864-827
0.0800391 3311-2613-2616-2619-2631-2630-2781-2780-2784-2785-2550-2547-2546-2542-2543-1689-1692-1691-3310
0.0800391 1656-909-956-907-906-1111-1112-1034-1035-1024-2680-2690-2822-2823-2779-2780-2781-2785-2550-2547-2546-2542-2543-1689-1692-1691-3310
0.0800391 828-636-634-159-166-165-2906-2907-2909-2910-2874-2873-2822-2823-2779-2780-2781-2785-2550-2547-2546-2542-2543-1689-1692-1691-3310
0.0800391 2484-2293-2294-1740-1773-1772-1696-1694-1693-1692-1691-3310
0.0800391 2484-2293-2294-1740-1773-1772-1696-1694-1697-1688-1689-2547-2546-2542-2543-2544-3309-1690-1693-1692-1691-3310
0.0800391 2484-2293-2294-1740-1773-1772-1696-1694-1697-1688-1692-1691-3310
0.0800391 2484-2293-2294-1740-1773-1772-1696-1694-1697-1693-1692-1691-3310
0.0744537 3311-2613-2616-2619-2631-2630-2715-2542-2546-2547-3310
0.0744537 3311-2613-2616-2619-2631-2630-2715-2546-2547-3310
0.0744537 3311-2613-2616-2619-2631-2630-2781-2780-2784-2785-2556-2549-2546-2547-3310
0.0744537 828-636-634-159-166-165-2906-2907-2909-2910-2874-2873-2822-2823-2779-2780-2781-2785-2556-2549-2546-2547-3310
0.0744537 1656-909-956-907-906-1111-1112-1034-1035-1024-2680-2690-2822-2823-2779-2780-2781-2785-2556-2549-2546-2547-3310
0.0727489 3311-3121-3122-2603-2602-2524-2525-2516-2520-2519-2517-1715-1719-1718-2483
0.0727489 3311-3121-3122-2603-2602-2524-2525-2521-2520-2519-2517-1715-1719-1718-2483
0.0727489 3311-3121-3122-2603-2602-2524-2522-2525-2516-2520-2519-2517-1715-1719-1718-2483
0.0727489 3311-3121-3122-2603-2602-2524-2522-2521-2520-2519-2517-1715-1719-1718-2483
0.0700016 1656-1464-1466-912-945-944-867-866-865-864-863-861-63-62-827
0.0700016 1656-1464-1466-912-945-944-867-866-865-864-863-861-59-63-62-827
0.0700016 1656-1464-1466-912-945-944-867-866-869-865-864-863-861-63-62-827
0.0700016 1656-1464-1466-912-945-944-867-866-865-862-863-864-861-59-63-62-827
0.0700016 1656-1464-1466-912-945-944-867-866-865-862-864-863-861-63-62-827
0.0700016 1656-1464-1466-912-945-944-867-866-869-865-862-863-861-63-62-827
0.0700016 1656-1464-1466-912-945-944-867-866-869-865-862-863-864-861-59-63-62-827
0.0700016 1656-1464-1466-912-945-944-867-866-865-862-863-861-63-62-827
0.0700016 1656-1464-1466-912-945-944-867-866-865-862-864-863-861-59-63-62-827
0.0700016 1656-1464-1466-912-945-944-867-866-865-862-863-864-861-63-62-827
0.0700016 1656-1464-1466-912-945-944-867-866-869-865-862-863-864-861-63-62-827
0.0640581 3311-3121-3122-2603-2602-2524-2522-2525-2516-2520-2483
0.0640581 3311-3121-3122-2603-2602-2601-2600-2524-2525-2516-2520-2483
0.0640581 3311-3121-3122-2603-2602-2524-2525-2516-2520-2483
0.0639802 828-636-634-159-166-165-2906-2907-2909-2910-2874-2873-2822-2823-2779-2778-2777-2781-2780-3310
0.0639802 1656-909-956-907-906-1111-1112-1034-1035-1024-2680-2690-2822-2823-2779-2778-2777-2781-2780-3310
0.0639802 3311-2613-2616-2619-2631-2630-2558-2781-2780-3310
0.0639802 3311-2613-2616-2619-2631-2630-2558-2778-2777-2781-2780-3310
0.0639802 3311-2613-2616-2619-2631-2630-2781-2780-3310
0.0634643 3311-3121-3122-2603-2602-2524-2525-2521-2520-2519-2517-2483
0.0634643 3311-3121-3122-2603-2602-2524-2525-2516-2520-2519-2517-2483
0.0634643 3311-3121-3122-2603-2602-2601-2600-2524-2525-2516-2520-2519-2517-2483
0.0634643 3311-3121-3122-2603-2602-2524-2522-2521-2520-2519-2517-2483
0.0634643 3311-3121-3122-2603-2602-2524-2522-2525-2521-2520-2519-2517-2483
0.0634643 3311-3121-3122-2603-2602-2524-2522-2525-2516-2520-2519-2517-2483
0.0623938 3311-2613-2616-2619-2631-2630-2715-2542-2543-2547-2546-3310
0.0623938 2484-2293-2294-1740-1773-1772-1696-1694-1697-1693-1692-1691-2547-2546-3310
0.0623938 3311-2613-2616-2619-2631-2630-2781-2780-2784-2785-2550-2547-2546-3310
0.0623938 2484-2293-2294-1740-1773-1772-1696-1694-1697-1693-1691-2547-2546-3310
0.0623938 2484-2293-2294-1740-1773-1772-1696-1694-1693-1692-1691-1689-2543-2547-2546-3310
0.0623938 2484-2293-2294-1740-1773-1772-1696-1694-1697-1688-1692-1691-1689-2543-2547-2546-3310
0.0623938 2484-2293-2294-1740-1773-1772-1696-1694-1693-1692-1691-2547-2546-3310
0.0623938 828-636-634-159-166-165-2906-2907-2909-2910-2874-2873-2822-2823-2779-2780-2781-2785-2556-2550-2547-2546-3310
0.0623938 828-636-634-159-166-165-2906-2907-2909-2910-2874-2873-2822-2823-2779-2780-2781-2785-2556-2549-2550-2547-2546-3310
0.0623938 1656-909-956-907-906-1111-1112-1034-1035-1024-2680-2690-2822-2823-2779-2780-2781-2785-2556-2549-2550-2547-2546-3310
0.0623938 828-636-634-159-166-165-2906-2907-2909-2910-2874-2873-2822-2823-2779-2780-2781-2785-2550-2547-2546-3310
0.0623938 1656-909-956-907-906-1111-1112-1034-1035-1024-2680-2690-2822-2823-2779-2780-2781-2785-2550-2547-2546-3310
0.0623938 2484-2293-2294-1740-1773-1772-1696-1694-1693-1691-2547-2546-3310
0.0623938 2484-2293-2294-1740-1773-1772-1696-1694-1693-1692-1689-2543-2547-2546-3310
0.0623938 2484-2293-2294-1740-1773-1772-1696-1694-1693-1692-1689-2547-2546-3310
0.0623938 2484-2293-2294-1740-1773-1772-1696-1694-1693-1692-1691-1689-2547-2546-3310
0.0623938 2484-2293-2294-1740-1773-1772-1696-1694-1697-1693-1691-1689-2547-2546-3310
0.0623938 2484-2293-2294-1740-1773-1772-1696-1694-1697-1688-1689-1691-2547-2546-3310
0.0623938 2484-2293-2294-1740-1773-1772-1696-1694-1697-1688-1689-2543-2547-2546-3310
0.0623938 2484-2293-2294-1740-1773-1772-1696-1694-1697-1688-1689-2547-2546-3310
0.0623938 2484-2293-2294-1740-1773-1772-1696-1694-1697-1688-1692-1689-2543-2547-2546-3310
0.0623938 2484-2293-2294-1740-1773-1772-1696-1694-1697-1688-1692-1689-2547-2546-3310
0.0623938 1656-909-956-907-906-1111-1112-1034-1035-1024-2680-2690-2822-2823-2779-2780-2781-2785-2556-2550-2547-2546-3310
0.0623938 2484-2293-2294-1740-1773-1772-1696-1694-1697-1688-1692-1691-1689-2547-2546-3310
0.0623938 2484-2293-2294-1740-1773-1772-1696-1694-1697-1688-1692-1691-2547-2546-3310
0.0623938 2484-2293-2294-1740-1773-1772-1696-1694-1697-1693-1691-1689-2543-2547-2546-3310
0.0623938 3311-2613-2616-2619-2631-2630-2781-2780-2784-2785-2556-2550-2547-2546-3310
0.0623938 3311-2613-2616-2619-2631-2630-2781-2780-2784-2785-2556-2549-2550-2547-2546-3310
0.060736 2484-2293-2294-1740-1773-1772-1696-1694-1697-1688-1689-1691-2547-3310
0.060736 2484-2293-2294-1740-1773-1772-1696-1694-1693-1692-1691-2547-3310
0.060736 2484-2293-2294-1740-1773-1772-1696-1694-1697-1693-1692-1691-2547-3310
0.060736 2484-2293-2294-1740-1773-1772-1696-1694-1693-1691-2547-3310
0.060736 2484-2293-2294-1740-1773-1772-1696-1694-1697-1693-1691-2547-3310
0.060736 2484-2293-2294-1740-1773-1772-1696-1694-1697-1688-1692-1691-2547-3310
0.0566119 828-637-638-119-118-40-38-41-32-33-36-1655
0.0566119 828-637-638-119-118-40-41-37-33-36-1655
0.0566119 2484-2292-2290-1815-1822-1821-1250-1251-1253-1254-1218-1217-1166-1167-1123-1124-1125-894-890-891-33-36-1655
0.0566119 1656-909-908-977-976-1125-1124-1128-1129-894-890-891-33-36-1655
0.0566119 2484-2292-2290-1815-1822-1821-1250-1251-1253-1254-1218-1217-1166-1167-1123-1126-1124-1125-894-890-891-33-36-1655
0.0566119 3311-2565-2607-2754-2753-2752-2749-2746-2742-1083-1084-1087-1091-1040-1041-1016-1015-1124-1125-894-890-891-33-36-1655
0.0566119 3311-2565-2607-2754-2753-2752-2749-2746-2742-1083-1084-1087-1091-1040-1041-1016-1015-1014-32-33-36-1655
0.0566119 1656-909-908-977-976-1121-1124-1125-894-890-891-33-36-1655
0.0566119 828-637-638-119-118-40-38-37-33-36-1655
0.0566119 3311-2565-2607-2754-2753-2752-2749-2746-2742-1083-1084-1087-1091-1040-1041-1016-1015-1012-886-890-891-33-36-1655
0.0566119 828-637-638-119-118-40-41-38-37-33-36-1655
0.0553335 3311-2613-2616-2619-2631-2630-2715-2542-2546-2547-1691-1692-3310
0.0553335 3311-2613-2616-2619-2631-2630-2715-2546-2547-1691-1692-3310
0.0553335 828-636-634-159-166-165-2906-2907-2909-2910-2874-2873-2822-2823-2779-2780-2781-2785-2550-2547-2546-2542-2543-1689-1691-1692-3310
0.0553335 3311-2613-2616-2619-2631-2630-2781-2780-2784-2785-2550-2547-2546-2542-2543-1689-1691-1692-3310
0.0553335 2484-2293-2294-1740-1773-1772-1696-1694-1697-1688-1689-2547-2546-2542-2543-2544-3309-1690-1693-1691-1692-3310
0.0553335 2484-2293-2294-1740-1773-1772-1696-1694-1697-1688-1689-2547-2546-2542-2543-2544-3309-1690-1691-1692-3310
0.0553335 1656-909-956-907-906-1111-1112-1034-1035-1024-2680-2690-2822-2823-2779-2780-2781-2785-2550-2547-2546-2542-2543-1689-1691-1692-3310
0.0546294 3311-3121-3122-2603-2602-2524-2522-2521-2517-2483
0.0546294 3311-3121-3122-2603-2602-2524-2525-2521-2517-2483
0.0546294 3311-3121-3122-2603-2602-2524-2522-2525-2521-2517-2483
0.053819 2484-1737-1779-1926-1925-1924-1921-1918-1914-255-256-259-210-211-190-189-292-293-297-301-66-827
0.053819 2484-1737-1779-1926-1925-1924-1921-1918-1914-255-256-259-210-211-190-189-292-293-296-297-301-66-827
0.053819 2484-1737-1779-1926-1925-1924-1921-1918-1914-255-256-259-210-211-190-189-292-296-297-301-66-827
0.053819 3311-3121-3120-3118-2643-2650-2649-422-423-425-426-390-389-338-339-295-296-297-301-66-827
0.0510992 1656-1464-1462-987-994-993-2077-2076-2075-2029-2028-1984-1985-1732-1946-1804-1953-1952-1956-1957-1728-1722-1718-1719-2517-2520-2519-2483
0.0510992 828-129-81-123-122-152-269-268-265-262-258-255-1914-1918-1919-1893-1892-1891-1949-1953-1952-1956-1957-1728-1800-1721-1718-1719-2517-2520-2519-2483
0.0510992 2484-1737-1736-1805-1804-1949-1953-1952-1956-1957-1728-1722-1718-1719-2517-2520-2519-2483
0.0510992 1656-1464-1462-987-994-993-2077-2076-2075-2029-2028-1984-1985-1732-1946-1804-1953-1952-1956-1957-1722-1718-1719-2517-2520-2519-2483
0.0510992 2484-1737-1736-1805-1804-1949-1953-1952-1956-1957-1722-1718-1719-2517-2520-2519-2483
0.0510992 2484-1737-1736-1805-1804-1949-1953-1952-1956-1722-1718-1719-2517-2520-2519-2483
0.0510992 2484-1737-1736-1805-1804-1953-1952-1956-1957-1728-1800-1721-1718-1719-2517-2520-2519-2483
0.0510992 3311-3121-3122-2603-2602-2524-2522-2525-2521-2517-2520-2519-2483
0.0510992 828-129-81-123-122-152-269-268-265-262-258-255-1914-1918-1919-1893-1892-1891-1949-1953-1952-1956-1722-1718-1719-2517-2520-2519-2483
0.0510992 828-129-81-123-122-152-269-268-265-262-258-255-1914-1918-1919-1893-1892-1891-1949-1953-1952-1956-1957-1722-1718-1719-2517-2520-2519-2483
0.0510992 1656-1464-1462-987-994-993-2077-2076-2075-2029-2028-1984-1985-1732-1946-1804-1949-1953-1952-1956-1957-1728-1800-1721-1722-1718-1719-2517-2520-2519-2483
0.0510992 3311-3121-3122-2603-2602-2524-2522-2521-2520-2519-2483
0.0510992 3311-3121-3122-2603-2602-2524-2522-2525-2516-2517-2520-2519-2483
0.0510992 1656-1464-1462-987-994-993-2077-2076-2075-2029-2028-1984-1985-1732-1946-1804-1949-1952-1953-1957-1728-1722-1718-1719-2517-2520-2519-2483
0.0510992 3311-3121-3122-2603-2602-2524-2522-2525-2516-2520-2519-2483
0.0510992 828-129-81-123-122-152-269-268-265-262-258-255-1914-1918-1919-1893-1892-1891-1949-1953-1952-1956-1957-1728-1800-1726-1725-1722-1718-1719-2517-2520-2519-2483
0.0510992 1656-1464-1462-987-994-993-2077-2076-2075-2029-2028-1984-1985-1732-1946-1804-1949-1952-1953-1957-1722-1718-1719-2517-2520-2519-2483
0.0510992 2484-1737-1736-1805-1804-1953-1952-1956-1957-1728-1800-1726-1721-1722-1718-1719-2517-2520-2519-2483
0.0510992 1656-1464-1462-987-994-993-2077-2076-2075-2029-2028-1984-1985-1732-1946-1804-1949-1953-1952-1956-1957-1728-1800-1721-1718-1719-2517-2520-2519-2483
0.0510992 2484-1737-1736-1805-1804-1953-1952-1956-1722-1718-1719-2517-2520-2519-2483
0.0510992 2484-1737-1736-1805-1804-1953-1952-1956-1957-1728-1800-1726-1721-1718-1719-2517-2520-2519-2483
0.0510992 1656-1464-1462-987-994-993-2077-2076-2075-2029-2028-1984-1985-1732-1946-1804-1949-1953-1952-1956-1957-1728-1800-1726-1721-1718-1719-2517-2520-2519-2483
0.0510992 1656-1464-1462-987-994-993-2077-2076-2075-2029-2028-1984-1985-1732-1946-1804-1949-1953-1952-1956-1957-1728-1800-1726-1721-1722-1718-1719-2517-2520-2519-2483
0.0510992 2484-1737-1736-1805-1804-1953-1952-1956-1957-1728-1800-1721-1722-1718-1719-2517-2520-2519-2483
0.0510992 3311-3121-3122-2603-2602-2601-2600-2524-2525-2521-2520-2519-2483
0.0510992 828-129-81-123-122-152-269-268-265-262-258-255-1914-1918-1919-1893-1892-1891-1949-1953-1952-1956-1957-1728-1722-1718-1719-2517-2520-2519-2483
0.0510992 2484-1737-1736-1805-1804-1953-1952-1956-1957-1728-1722-1718-1719-2517-2520-2519-2483
0.0510992 3311-3121-3122-2603-2602-2524-2522-2521-2517-2520-2519-2483
0.0510992 2484-1737-1736-1805-1804-1953-1952-1956-1957-1722-1718-1719-2517-2520-2519-2483
0.0510992 1656-1464-1462-987-994-993-2077-2076-2075-2029-2028-1984-1985-1732-1946-1804-1953-1952-1956-1722-1718-1719-2517-2520-2519-2483
0.0510992 828-129-81-123-122-152-269-268-265-262-258-255-1914-1918-1919-1893-1892-1891-1949-1953-1952-1956-1957-1728-1800-1726-1725-1721-1722-1718-1719-2517-2520-2519-2483
0.0510992 3311-3121-3122-2603-2602-2524-2525-2516-2520-2519-2483
0.0510992 828-129-81-123-122-152-269-268-265-262-258-255-1914-1918-1919-1893-1892-1891-1949-1952-1953-1957-1728-1800-1726-1721-1718-1719-2517-2520-2519-2483
0.0510992 1656-1464-1462-987-994-993-2077-2076-2075-2029-2028-1984-1985-1732-1946-1804-1949-1952-1953-1957-1728-1800-1721-1718-1719-2517-2520-2519-2483
0.0510992 1656-1464-1462-987-994-993-2077-2076-2075-2029-2028-1984-1985-1732-1946-1804-1949-1952-1953-1957-1728-1800-1726-1721-1722-1718-1719-2517-2520-2519-2483
0.0510992 1656-1464-1462-987-994-993-2077-2076-2075-2029-2028-1984-1985-1732-1946-1804-1949-1953-1952-1956-1957-1728-1722-1718-1719-2517-2520-2519-2483
0.0510992 828-129-81-123-122-152-269-268-265-262-258-255-1914-1918-1919-1893-1892-1891-1949-1953-1952-1956-1957-1728-1800-1726-1725-1721-1718-1719-2517-2520-2519-2483
0.0510992 828-129-81-123-122-152-269-268-265-262-258-255-1914-1918-1919-1893-1892-1891-1949-1952-1953-1957-1728-1800-1721-1722-1718-1719-2517-2520-2519-2483
0.0510992 3311-3121-3122-2603-2602-2524-2525-2521-2517-2520-2519-2483
0.0510992 828-129-81-123-122-152-269-268-265-262-258-255-1914-1918-1919-1893-1892-1891-1949-1953-1952-1956-1957-1728-1800-1721-1722-1718-1719-2517-2520-2519-2483
0.0510992 828-129-81-123-122-152-269-268-265-262-258-255-1914-1918-1919-1893-1892-1891-1949-1952-1953-1957-1728-1800-1721-1718-1719-2517-2520-2519-2483
0.0510992 3311-3121-3122-2603-2602-2524-2525-2521-2520-2519-2483
0.0510992 828-129-81-123-122-152-269-268-265-262-258-255-1914-1918-1919-1893-1892-1891-1949-1952-1953-1957-1728-1722-1718-1719-2517-2520-2519-2483
0.0510992 1656-1464-1462-987-994-993-2077-2076-2075-2029-2028-1984-1985-1732-1946-1804-1949-1953-1952-1956-1957-1722-1718-1719-2517-2520-2519-2483
0.0510992 1656-1464-1462-987-994-993-2077-2076-2075-2029-2028-1984-1985-1732-1946-1804-1949-1952-1953-1957-1728-1800-1721-1722-1718-1719-2517-2520-2519-2483
0.0510992 3311-3121-3122-2603-2602-2601-2600-2524-2525-2516-2520-2519-2483
0.0510992 828-129-81-123-122-152-269-268-265-262-258-255-1914-1918-1919-1893-1892-1891-1949-1952-1953-1957-1722-1718-1719-2517-2520-2519-2483
0.0510992 3311-3121-3122-2603-2602-2524-2522-2525-2521-2520-2519-2483
0.0510992 2484-1737-1736-1805-1804-1949-1952-1953-1957-1728-1800-1726-1721-1722-1718-1719-2517-2520-2519-2483
0.0510992 2484-1737-1736-1805-1804-1949-1952-1953-1957-1728-1800-1726-1721-1718-1719-2517-2520-2519-2483
0.0510992 1656-1464-1462-987-994-993-2077-2076-2075-2029-2028-1984-1985-1732-1946-1804-1949-1953-1952-1956-1722-1718-1719-2517-2520-2519-2483
0.0510992 2484-1737-1736-1805-1804-1949-1952-1953-1957-1728-1800-1721-1722-1718-1719-2517-2520-2519-2483
0.0510992 3311-3121-3122-2603-2602-2524-2525-2516-2517-2520-2519-2483
0.0510992 2484-1737-1736-1805-1804-1949-1952-1953-1957-1728-1800-1721-1718-1719-2517-2520-2519-2483
0.0510992 828-129-81-123-122-152-269-268-265-262-258-255-1914-1918-1919-1893-1892-1891-1949-1953-1952-1956-1957-1728-1800-1726-1721-1718-1719-2517-2520-2519-2483
0.0510992 2484-1737-1736-1805-1804-1949-1952-1953-1957-1728-1722-1718-1719-2517-2520-2519-2483
0.0510992 828-129-81-123-122-152-269-268-265-262-258-255-1914-1918-1919-1893-1892-1891-1949-1952-1953-1957-1728-1800-1726-1721-1722-1718-1719-2517-2520-2519-2483
0.0510992 2484-1737-1736-1805-1804-1949-1952-1953-1957-1722-1718-1719-2517-2520-2519-2483
0.0510992 1656-1464-1462-987-994-993-2077-2076-2075-2029-2028-1984-1985-1732-1946-1804-1949-1952-1953-1957-1728-1800-1726-1721-1718-1719-2517-2520-2519-2483
0.0510992 828-129-81-123-122-152-269-268-265-262-258-255-1914-1918-1919-1893-1892-1891-1949-1953-1952-1956-1957-1728-1800-1726-1721-1722-1718-1719-2517-2520-2519-2483
0.0509577 2484-2292-2290-1815-1822-1821-1250-1251-1253-1254-1218-1217-1166-1167-1123-1126-1124-1125-1655
0.0509577 2484-2292-2290-1815-1822-1821-1250-1251-1253-1254-1218-1217-1166-1167-1123-1124-1125-1655
0.0509577 1656-909-908-977-976-1121-1124-1125-1655
0.0509577 2484-2292-2290-1815-1822-1821-1250-1251-1253-1254-1218-1217-1166-1167-1172-1127-1128-1124-1125-1655
0.0509577 3311-2565-2607-2754-2753-2752-2749-2746-2742-1083-1084-1087-1091-1040-1041-1016-1015-1124-1125-1655
0.0509577 1656-909-908-976-1121-1124-1125-1655
0.0508981 3311-2613-2616-2619-2631-2630-2715-2542-2546-2547-1691-3310
0.0508981 3311-2613-2616-2619-2631-2630-2715-2546-2547-1691-3310
0.0500326 2484-1737-1779-1926-1925-1924-1921-1918-1914-255-256-259-210-211-190-189-292-293-296-297-301-72-144-65-66-62-58-827
0.0500326 1656-1464-1466-912-945-944-867-866-865-862-864-863-861-63-62-58-827
0.0500326 2484-1737-1779-1926-1925-1924-1921-1918-1914-255-256-259-210-211-190-189-292-293-296-297-301-66-62-58-827
0.0500326 1656-1464-1466-912-945-944-867-866-865-862-864-863-861-59-63-62-58-827
0.0500326 1656-1464-1466-912-945-944-867-866-865-862-863-861-63-62-58-827
0.0500326 2484-1737-1779-1926-1925-1924-1921-1918-1914-255-256-259-210-211-190-189-292-293-296-297-301-72-144-65-62-58-827
0.0500326 1656-1464-1466-912-945-944-867-866-865-862-863-864-861-63-62-58-827
0.0500326 2484-1737-1779-1926-1925-1924-1921-1918-1914-255-256-259-210-211-190-189-292-293-296-297-301-72-144-65-61-62-58-827
0.0500326 2484-1737-1779-1926-1925-1924-1921-1918-1914-255-256-259-210-211-190-189-292-293-296-297-301-72-66-62-58-827
0.0500326 1656-1464-1466-912-945-944-867-866-865-864-863-861-59-63-62-58-827
0.0500326 1656-1464-1466-912-945-944-867-866-865-864-863-861-63-62-58-827
0.0500326 1656-1464-1466-912-945-944-867-866-869-865-862-863-861-63-62-58-827
0.0500326 1656-1464-1466-912-945-944-867-866-865-862-863-864-861-59-63-62-58-827
0.0500326 1656-1464-1466-912-945-944-867-866-869-865-862-863-864-861-59-63-62-58-827
0.0500326 1656-1464-1466-912-945-944-867-866-869-865-862-863-864-861-63-62-58-827
0.0500326 1656-1464-1466-912-945-944-867-866-869-865-864-863-861-63-62-58-827
0.0500326 3311-3121-3120-3118-2643-2650-2649-422-423-425-426-390-389-338-339-295-296-297-301-66-62-58-827
0.0500326 3311-3121-3120-3118-2643-2650-2649-422-423-425-426-390-389-338-339-295-296-297-301-72-144-65-66-62-58-827
0.0500326 828-129-132-82-232-231-230-229-61-62-58-827
0.0500326 3311-3121-3120-3118-2643-2650-2649-422-423-425-426-390-389-338-339-295-296-297-301-72-144-65-62-58-827
0.0500326 3311-3121-3120-3118-2643-2650-2649-422-423-425-426-390-389-338-339-295-296-297-301-72-144-65-61-62-58-827
0.0500326 828-129-132-82-232-221-230-229-61-65-66-62-58-827
0.0500326 828-129-132-82-232-231-230-62-58-827
0.0500326 828-129-132-82-232-221-230-229-61-65-62-58-827
0.0500326 828-129-132-82-232-231-230-229-61-65-62-58-827
0.0500326 828-129-132-82-232-221-230-229-61-62-58-827
0.0500326 3311-3121-3120-3118-2643-2650-2649-422-423-425-426-390-389-338-339-295-296-297-301-72-66-62-58-827
0.0500326 828-129-132-82-232-221-230-62-58-827
0.0500326 2484-1737-1779-1926-1925-1924-1921-1918-1914-255-256-259-210-211-190-189-292-296-297-301-72-144-65-66-62-58-827
0.0500326 2484-1737-1779-1926-1925-1924-1921-1918-1914-255-256-259-210-211-190-189-292-296-297-301-72-144-65-62-58-827
0.0500326 828-129-132-82-232-231-230-229-61-65-66-62-58-827
0.0500326 2484-1737-1779-1926-1925-1924-1921-1918-1914-255-256-259-210-211-190-189-292-296-297-301-72-66-62-58-827
0.0500326 2484-1737-1779-1926-1925-1924-1921-1918-1914-255-256-259-210-211-190-189-292-296-297-301-66-62-58-827
0.0500326 2484-1737-1779-1926-1925-1924-1921-1918-1914-255-256-259-210-211-190-189-292-293-297-301-66-62-58-827
0.0500326 2484-1737-1779-1926-1925-1924-1921-1918-1914-255-256-259-210-211-190-189-292-293-297-301-72-66-62-58-827
0.0500326 2484-1737-1779-1926-1925-1924-1921-1918-1914-255-256-259-210-211-190-189-292-293-297-301-72-144-65-62-58-827
0.0500326 2484-1737-1779-1926-1925-1924-1921-1918-1914-255-256-259-210-211-190-189-292-293-297-301-72-144-65-66-62-58-827
0.0488163 3311-3121-3120-3118-2643-2650-2649-422-423-425-426-390-389-338-339-295-298-297-296-827
0.0488163 828-129-132-82-232-231-230-229-61-62-58-59-861-63-66-301-297-296-827
0.0488163 828-129-132-82-232-231-58-62-63-66-301-300-297-296-827
0.0488163 828-129-132-82-232-231-230-229-61-62-58-59-861-63-66-301-300-297-296-827
0.0488163 828-129-132-82-232-231-230-229-61-65-62-58-59-861-63-66-301-297-296-827
0.0488163 828-129-132-82-232-231-58-62-63-66-301-297-296-827
0.0488163 1656-1464-1466-912-945-944-867-866-869-865-862-863-864-861-59-58-62-63-66-301-297-296-827
0.0488163 1656-1464-1466-912-945-944-867-866-865-862-864-863-861-59-58-62-63-66-301-297-296-827
0.0488163 1656-1464-1466-912-945-944-867-866-869-865-862-863-864-861-59-58-62-63-66-301-300-297-296-827
0.0488163 828-129-132-82-232-231-230-62-58-59-63-66-301-300-297-296-827
0.0488163 828-129-132-82-232-231-230-229-61-65-62-58-59-63-66-301-300-297-296-827
0.0488163 828-129-132-82-232-231-230-62-58-59-63-66-301-297-296-827
0.0488163 828-129-132-82-232-231-230-229-61-65-62-58-59-63-66-301-297-296-827
0.0488163 828-129-132-82-232-231-230-229-61-62-58-59-63-66-301-297-296-827
0.0488163 828-129-132-82-232-231-230-229-61-62-58-59-63-66-301-300-297-296-827
0.0488163 828-129-132-82-232-231-230-229-58-62-63-66-301-300-297-296-827
0.0488163 828-129-132-82-232-231-230-229-58-62-63-66-301-297-296-827
0.0488163 1656-1464-1466-912-945-944-867-866-865-864-863-861-59-58-62-63-66-301-297-296-827
0.0488163 1656-1464-1466-912-945-944-867-866-865-864-863-861-59-58-62-63-66-301-300-297-296-827
0.0488163 828-129-132-82-232-231-230-229-61-65-62-58-59-861-63-66-301-300-297-296-827
0.0488163 1656-1464-1466-912-945-944-867-866-865-862-863-864-861-59-58-62-63-66-301-300-297-296-827
0.0488163 1656-1464-1466-912-945-944-867-866-865-862-863-864-861-59-58-62-63-66-301-297-296-827
0.0488163 1656-1464-1466-912-945-944-867-866-865-862-864-863-861-59-58-62-63-66-301-300-297-296-827
0.0480741 1656-909-956-907-906-1111-1112-1034-1035-1024-2680-2690-2822-2823-2779-2780-2781-3310
0.0480741 828-636-634-159-166-165-2906-2907-2909-2910-2874-2873-2822-2823-2779-2780-2781-3310
0.0480741 1656-909-956-907-906-1111-1112-1034-1035-1024-2680-2690-2822-2823-2779-2778-2777-2780-2781-3310
0.0480741 3311-2613-2616-2619-2631-2630-2558-2778-2777-2780-2781-3310
0.0480741 828-636-634-159-166-165-2906-2907-2909-2910-2874-2873-2822-2823-2779-2778-2777-2780-2781-3310
0.0467428 1656-1464-1466-912-945-944-867-866-869-865-864-863-861-59-58-62-63-827
0.0467428 828-129-132-82-232-231-230-229-58-62-63-827
0.0467428 1656-1464-1466-912-945-944-867-866-865-862-863-864-861-59-58-62-63-827
0.0467428 1656-1464-1466-912-945-944-867-866-869-865-862-863-864-861-59-58-62-63-827
0.0467428 1656-1464-1466-912-945-944-867-866-865-864-863-861-59-58-62-63-827
0.0467428 828-129-132-82-232-221-230-229-58-62-63-827
0.0467428 828-129-132-82-232-231-58-62-63-827
0.0467428 1656-1464-1466-912-945-944-867-866-865-862-864-863-861-59-58-62-63-827
0.0458844 2484-2293-2294-1740-1773-1772-1696-1694-1697-1688-1689-2547-3310
0.0452871 828-637-638-119-118-40-41-38-36-35-33-891-890-1655
0.0452871 828-637-638-119-118-40-38-37-36-35-33-891-890-1655
0.0452871 3311-2565-2607-2754-2753-2752-2749-2746-2742-1083-1084-1087-1091-1040-1041-1016-1015-1014-32-33-36-35-34-1653-888-891-890-1655
0.0452871 828-637-638-119-118-40-41-38-37-36-35-33-891-890-1655
0.0452871 3311-2565-2607-2754-2753-2752-2749-2746-2742-1083-1084-1087-1091-1040-1041-1016-1015-1014-32-36-33-891-890-1655
0.0452871 3311-2565-2607-2754-2753-2752-2749-2746-2742-1083-1084-1087-1091-1040-1041-1016-1015-1014-32-33-36-35-34-1653-888-889-886-887-891-890-1655
0.0452871 828-637-638-119-118-40-41-37-36-35-33-891-890-1655
0.0452551 3311-3121-3122-2603-2602-2524-2525-2521-2520-2483
0.0452551 3311-3121-3122-2603-2602-2601-2600-2524-2525-2521-2520-2483
0.0452551 3311-3121-3122-2603-2602-2524-2522-2525-2521-2520-2483
0.0444796 828-129-81-123-122-152-269-268-265-262-258-255-1914-1918-1919-1893-1892-1891-1949-1952-1953-1957-1722-1718-1719-2517-2520-2483
0.0444796 1656-1464-1462-987-994-993-2077-2076-2075-2029-2028-1984-1985-1732-1946-1804-1949-1953-1952-1956-1957-1728-1800-1721-1722-1718-1719-2517-2520-2483
0.0444796 828-129-81-123-122-152-269-268-265-262-258-255-1914-1918-1919-1893-1892-1891-1949-1953-1952-1956-1957-1728-1800-1726-1725-1722-1718-1719-2517-2520-2483
0.0444796 828-129-81-123-122-152-269-268-265-262-258-255-1914-1918-1919-1893-1892-1891-1949-1953-1952-1956-1957-1728-1800-1726-1721-1722-1718-1719-2517-2520-2483
0.0444796 1656-1464-1462-987-994-993-2077-2076-2075-2029-2028-1984-1985-1732-1946-1804-1949-1952-1953-1957-1728-1800-1721-1722-1718-1719-2517-2520-2483
0.0444796 2484-1737-1736-1805-1804-1949-1952-1953-1957-1728-1722-1718-1719-2517-2520-2483
0.0444796 828-129-81-123-122-152-269-268-265-262-258-255-1914-1918-1919-1893-1892-1891-1949-1952-1953-1957-1728-1722-1718-1719-2517-2520-2483
0.0444796 1656-1464-1462-987-994-993-2077-2076-2075-2029-2028-1984-1985-1732-1946-1804-1949-1953-1952-1956-1957-1728-1722-1718-1719-2517-2520-2483
0.0444796 2484-1737-1736-1805-1804-1949-1952-1953-1957-1722-1718-1719-2517-2520-2483
0.0444796 3311-3121-3122-2603-2602-2601-2600-2524-2525-2516-2517-2520-2483
0.0444796 828-129-81-123-122-152-269-268-265-262-258-255-1914-1918-1919-1893-1892-1891-1949-1952-1953-1957-1728-1800-1721-1718-1719-2517-2520-2483
0.0444796 1656-1464-1462-987-994-993-2077-2076-2075-2029-2028-1984-1985-1732-1946-1804-1949-1952-1953-1957-1728-1800-1726-1721-1718-1719-2517-2520-2483
0.0444796 828-129-81-123-122-152-269-268-265-262-258-255-1914-1918-1919-1893-1892-1891-1949-1952-1953-1957-1728-1800-1726-1721-1722-1718-1719-2517-2520-2483
0.0444796 1656-1464-1462-987-994-993-2077-2076-2075-2029-2028-1984-1985-1732-1946-1804-1949-1953-1952-1956-1957-1722-1718-1719-2517-2520-2483
0.0444796 828-129-81-123-122-152-269-268-265-262-258-255-1914-1918-1919-1893-1892-1891-1949-1953-1952-1956-1957-1728-1800-1726-1725-1721-1722-1718-1719-2517-2520-2483
0.0444796 3311-3121-3122-2603-2602-2524-2525-2521-2517-2520-2483
0.0444796 828-129-81-123-122-152-269-268-265-262-258-255-1914-1918-1919-1893-1892-1891-1949-1952-1953-1957-1728-1800-1721-1722-1718-1719-2517-2520-2483
0.0444796 828-129-81-123-122-152-269-268-265-262-258-255-1914-1918-1919-1893-1892-1891-1949-1953-1952-1956-1957-1728-1800-1726-1725-1721-1718-1719-2517-2520-2483
0.0444796 828-129-81-123-122-152-269-268-265-262-258-255-1914-1918-1919-1893-1892-1891-1949-1952-1953-1957-1728-1800-1726-1721-1718-1719-2517-2520-2483
0.0444796 2484-1737-1736-1805-1804-1953-1952-1956-1957-1728-1800-1726-1721-1718-1719-2517-2520-2483
0.0444796 1656-1464-1462-987-994-993-2077-2076-2075-2029-2028-1984-1985-1732-1946-1804-1953-1952-1956-1957-1722-1718-1719-2517-2520-2483
0.0444796 2484-1737-1736-1805-1804-1953-1952-1956-1722-1718-1719-2517-2520-2483
0.0444796 2484-1737-1736-1805-1804-1953-1952-1956-1957-1722-1718-1719-2517-2520-2483
0.0444796 3311-3121-3122-2603-2602-2524-2522-2521-2517-2520-2483
0.0444796 1656-1464-1462-987-994-993-2077-2076-2075-2029-2028-1984-1985-1732-1946-1804-1953-1952-1956-1722-1718-1719-2517-2520-2483
0.0444796 2484-1737-1736-1805-1804-1953-1952-1956-1957-1728-1722-1718-1719-2517-2520-2483
0.0444796 2484-1737-1736-1805-1804-1953-1952-1956-1957-1728-1800-1721-1718-1719-2517-2520-2483
0.0444796 2484-1737-1736-1805-1804-1953-1952-1956-1957-1728-1800-1721-1722-1718-1719-2517-2520-2483
0.0444796 1656-1464-1462-987-994-993-2077-2076-2075-2029-2028-1984-1985-1732-1946-1804-1949-1953-1952-1956-1957-1728-1800-1726-1721-1722-1718-1719-2517-2520-2483
0.0444796 1656-1464-1462-987-994-993-2077-2076-2075-2029-2028-1984-1985-1732-1946-1804-1949-1952-1953-1957-1728-1800-1721-1718-1719-2517-2520-2483
0.0444796 828-129-81-123-122-152-269-268-265-262-258-255-1914-1918-1919-1893-1892-1891-1949-1953-1952-1956-1957-1728-1800-1726-1721-1718-1719-2517-2520-2483
0.0444796 1656-1464-1462-987-994-993-2077-2076-2075-2029-2028-1984-1985-1732-1946-1804-1949-1953-1952-1956-1957-1728-1800-1721-1718-1719-2517-2520-2483
0.0444796 1656-1464-1462-987-994-993-2077-2076-2075-2029-2028-1984-1985-1732-1946-1804-1949-1953-1952-1956-1957-1728-1800-1726-1721-1718-1719-2517-2520-2483
0.0444796 828-129-81-123-122-152-269-268-265-262-258-255-1914-1918-1919-1893-1892-1891-1949-1953-1952-1956-1722-1718-1719-2517-2520-2483
0.0444796 1656-1464-1462-987-994-993-2077-2076-2075-2029-2028-1984-1985-1732-1946-1804-1949-1952-1953-1957-1722-1718-1719-2517-2520-2483
0.0444796 2484-1737-1736-1805-1804-1953-1952-1956-1957-1728-1800-1726-1721-1722-1718-1719-2517-2520-2483
0.0444796 828-129-81-123-122-152-269-268-265-262-258-255-1914-1918-1919-1893-1892-1891-1949-1953-1952-1956-1957-1728-1722-1718-1719-2517-2520-2483
0.0444796 3311-3121-3122-2603-2602-2524-2522-2525-2516-2517-2520-2483
0.0444796 1656-1464-1462-987-994-993-2077-2076-2075-2029-2028-1984-1985-1732-1946-1804-1949-1952-1953-1957-1728-1722-1718-1719-2517-2520-2483
0.0444796 828-129-81-123-122-152-269-268-265-262-258-255-1914-1918-1919-1893-1892-1891-1949-1953-1952-1956-1957-1722-1718-1719-2517-2520-2483
0.0444796 2484-1737-1736-1805-1804-1949-1952-1953-1957-1728-1800-1721-1718-1719-2517-2520-2483
0.0444796 2484-1737-1736-1805-1804-1949-1952-1953-1957-1728-1800-1726-1721-1722-1718-1719-2517-2520-2483
0.0444796 828-129-81-123-122-152-269-268-265-262-258-255-1914-1918-1919-1893-1892-1891-1949-1953-1952-1956-1957-1728-1800-1721-1722-1718-1719-2517-2520-2483
0.0444796 828-129-81-123-122-152-269-268-265-262-258-255-1914-1918-1919-1893-1892-1891-1949-1952-1953-1957-1728-1800-1726-1725-1722-1718-1719-2517-2520-2483
0.0444796 3311-3121-3122-2603-2602-2524-2522-2525-2521-2517-2520-2483
0.0444796 2484-1737-1736-1805-1804-1949-1952-1953-1957-1728-1800-1726-1721-1718-1719-2517-2520-2483
0.0444796 2484-1737-1736-1805-1804-1949-1953-1952-1956-1722-1718-1719-2517-2520-2483
0.0444796 3311-3121-3122-2603-2602-2524-2525-2516-2517-2520-2483
0.0444796 2484-1737-1736-1805-1804-1949-1953-1952-1956-1957-1722-1718-1719-2517-2520-2483
0.0444796 1656-1464-1462-987-994-993-2077-2076-2075-2029-2028-1984-1985-1732-1946-1804-1949-1953-1952-1956-1722-1718-1719-2517-2520-2483
0.0444796 2484-1737-1736-1805-1804-1949-1953-1952-1956-1957-1728-1722-1718-1719-2517-2520-2483
0.0444796 2484-1737-1736-1805-1804-1949-1952-1953-1957-1728-1800-1721-1722-1718-1719-2517-2520-2483
0.0444796 1656-1464-1462-987-994-993-2077-2076-2075-2029-2028-1984-1985-1732-1946-1804-1949-1952-1953-1957-1728-1800-1726-1721-1722-1718-1719-2517-2520-2483
0.0444796 1656-1464-1462-987-994-993-2077-2076-2075-2029-2028-1984-1985-1732-1946-1804-1953-1952-1956-1957-1728-1722-1718-1719-2517-2520-2483
0.0444796 828-129-81-123-122-152-269-268-265-262-258-255-1914-1918-1919-1893-1892-1891-1949-1953-1952-1956-1957-1728-1800-1721-1718-1719-2517-2520-2483
0.0441983 3311-2565-2607-2754-2753-2752-2749-2746-2742-1083-1084-1087-1091-1040-1041-1016-1015-1014-32-36-33-891-890-894-1125-1124-1655
0.0441983 2484-2292-2290-1815-1822-1821-1250-1251-1253-1254-1218-1217-1166-1167-1172-1127-1128-1125-1124-1655
0.0441983 1656-909-908-977-976-1121-1125-1124-1655
0.0441983 1656-909-908-977-976-1125-1124-1655
0.0441983 2484-2292-2290-1815-1822-1821-1250-1251-1253-1254-1218-1217-1166-1167-1123-1126-1125-1124-1655
0.0441983 828-637-638-119-118-40-41-37-36-35-33-891-890-894-1125-1124-1655
0.0441983 1656-909-908-976-1125-1124-1655
0.0418502 2484-1737-1736-1805-1804-1953-1952-2483
0.0418502 828-129-81-123-122-152-269-268-265-262-258-255-1914-1918-1919-1893-1892-1891-1949-1953-1952-2483
0.0418502 3311-3121-3122-2603-2602-2524-2525-2516-2520-2519-2517-1715-1719-1718-1722-1957-1956-1953-1952-2483
0.0418502 1656-1464-1462-987-994-993-2077-2076-2075-2029-2028-1984-1985-1732-1946-1804-1953-1952-2483
0.0418502 1656-1464-1462-987-994-993-2077-2076-2075-2029-2028-1984-1985-1732-1946-1804-1949-1953-1952-2483
0.0418502 2484-1737-1736-1805-1804-1949-1953-1952-2483
0.0418262 2484-2292-2290-1815-1822-1821-1250-1251-1253-1254-1218-1217-1166-1167-1172-1127-1128-1124-1655
0.0416098 1656-1464-1462-987-994-993-2077-2076-2075-2029-2028-1984-1985-1732-1946-1804-1949-1953-1952-1956-1957-1728-1800-1726-1721-1722-2483
0.0416098 1656-1464-1462-987-994-993-2077-2076-2075-2029-2028-1984-1985-1732-1946-1804-1953-1952-1956-1957-1728-1800-1721-1722-2483
0.0416098 1656-1464-1462-987-994-993-2077-2076-2075-2029-2028-1984-1985-1732-1946-1804-1949-1953-1952-1956-1957-1728-1800-1721-1722-2483
0.0416098 1656-1464-1462-987-994-993-2077-2076-2075-2029-2028-1984-1985-1732-1946-1804-1949-1952-1953-1957-1728-1800-1721-1722-2483
0.0416098 1656-1464-1462-987-994-993-2077-2076-2075-2029-2028-1984-1985-1732-1946-1804-1949-1952-1953-1957-1728-1800-1726-1721-1722-2483
0.0416098 2484-1737-1736-1805-1804-1949-1953-1952-1956-1957-1728-1800-1721-1722-2483
0.0416098 828-129-81-123-122-152-269-268-265-262-258-255-1914-1918-1919-1893-1892-1891-1949-1952-1953-1957-1728-1800-1721-1722-2483
0.0416098 828-129-81-123-122-152-269-268-265-262-258-255-1914-1918-1919-1893-1892-1891-1949-1952-1953-1957-1728-1800-1726-1721-1722-2483
0.0416098 828-129-81-123-122-152-269-268-265-262-258-255-1914-1918-1919-1893-1892-1891-1949-1953-1952-1956-1957-1728-1800-1721-1722-2483
0.0416098 828-129-81-123-122-152-269-268-265-262-258-255-1914-1918-1919-1893-1892-1891-1949-1953-1952-1956-1957-1728-1800-1726-1721-1722-2483
0.0416098 2484-1737-1736-1805-1804-1953-1952-1956-1957-1728-1800-1721-1722-2483
0.0416098 828-129-81-123-122-152-269-268-265-262-258-255-1914-1918-1919-1893-1892-1891-1949-1953-1952-1956-1957-1728-1800-1726-1725-1721-1722-2483
0.0416098 2484-1737-1736-1805-1804-1949-1952-1953-1957-1728-1800-1726-1721-1722-2483
0.0416098 2484-1737-1736-1805-1804-1949-1952-1953-1957-1728-1800-1721-1722-2483
0.0416098 2484-1737-1736-1805-1804-1953-1952-1956-1957-1728-1800-1726-1721-1722-2483
0.0390271 1656-1464-1466-912-945-944-867-866-869-860-861-862-863-827
0.0390271 2484-1737-1779-1926-1925-1924-1921-1918-1914-255-256-259-210-211-190-189-292-293-297-301-66-62-58-59-861-862-863-827
0.0390271 828-129-132-82-232-231-230-62-58-59-861-862-863-827
0.0390271 3311-3121-3120-3118-2643-2650-2649-422-423-425-426-390-389-338-339-295-296-297-301-66-62-58-59-861-862-863-827
0.0383802 2484-2292-2290-1815-1822-1821-1250-1251-1253-1254-1218-1217-1166-1167-1123-1124-1125-894-890-891-33-36-35-1655
0.0383802 3311-2565-2607-2754-2753-2752-2749-2746-2742-1083-1084-1087-1091-1040-1041-1016-1015-1124-1125-894-890-891-33-36-35-1655
0.0383802 828-637-638-119-118-40-38-37-33-36-35-1655
0.0383802 828-637-638-119-118-40-38-37-36-35-1655
0.0383802 1656-909-908-977-976-1121-1124-1125-894-890-891-33-36-35-1655
0.0383802 828-637-638-119-118-40-38-41-32-33-36-35-1655
0.0383802 828-637-638-119-118-40-38-41-32-36-35-1655
0.0383802 828-637-638-119-118-40-41-38-37-36-35-1655
0.0383802 828-637-638-119-118-40-41-38-37-33-36-35-1655
0.0383802 828-637-638-119-118-40-38-41-37-36-35-1655
0.0383802 828-637-638-119-118-40-41-37-36-35-1655
0.0383802 828-637-638-119-118-40-41-38-36-35-1655
0.0383802 828-637-638-119-118-40-41-37-33-36-35-1655
0.0380685 3311-3121-3120-3118-2643-2650-2649-422-423-425-426-390-389-338-339-295-296-297-301-66-62-58-59-63-861-864-827
0.0380685 2484-1737-1779-1926-1925-1924-1921-1918-1914-255-256-259-210-211-190-189-292-293-297-301-66-62-58-59-63-861-864-827
0.0334896 828-129-132-82-232-221-230-229-61-65-62-827
0.0334896 828-636-634-159-166-165-2906-2907-2909-2910-2874-2873-2822-2823-2779-2780-2781-2785-2550-2547-3310
0.0334896 2484-1737-1779-1926-1925-1924-1921-1918-1914-255-256-259-210-211-190-189-292-293-296-297-301-72-144-65-62-827
0.0334896 2484-1737-1779-1926-1925-1924-1921-1918-1914-255-256-259-210-211-190-189-292-293-297-301-72-144-65-62-827
0.0334896 2484-1737-1779-1926-1925-1924-1921-1918-1914-255-256-259-210-211-190-189-292-296-297-301-72-144-65-62-827
0.0334896 1656-909-956-907-906-1111-1112-1034-1035-1024-2680-2690-2822-2823-2779-2780-2781-2785-2550-2547-3310
0.0334896 828-129-132-82-232-231-230-229-61-65-62-827
0.0334896 1656-909-956-907-906-1111-1112-1034-1035-1024-2680-2690-2822-2823-2779-2780-2781-2785-2556-2549-2550-2547-3310
0.0334896 3311-2613-2616-2619-2631-2630-2781-2780-2784-2785-2550-2547-3310
0.0334896 3311-2613-2616-2619-2631-2630-2781-2780-2784-2785-2556-2549-2550-2547-3310
0.0334896 3311-2613-2616-2619-2631-2630-2781-2780-2784-2785-2556-2550-2547-3310
0.0334896 3311-3121-3120-3118-2643-2650-2649-422-423-425-426-390-389-338-339-295-296-297-301-72-144-65-62-827
0.0334896 828-636-634-159-166-165-2906-2907-2909-2910-2874-2873-2822-2823-2779-2780-2781-2785-2556-2549-2550-2547-3310
0.0334896 828-636-634-159-166-165-2906-2907-2909-2910-2874-2873-2822-2823-2779-2780-2781-2785-2556-2550-2547-3310
0.0334896 1656-909-956-907-906-1111-1112-1034-1035-1024-2680-2690-2822-2823-2779-2780-2781-2785-2556-2550-2547-3310
0.0321588 1656-1464-1462-987-994-993-2077-2076-2075-2029-2028-1984-1985-1732-1946-1804-1949-1953-1952-1956-1957-1728-1722-1718-1719-2517-2483
0.0321588 828-129-81-123-122-152-269-268-265-262-258-255-1914-1918-1919-1893-1892-1891-1949-1952-1953-1957-1722-1718-1719-2517-2483
0.0321588 2484-1737-1736-1805-1804-1949-1952-1953-1957-1722-1718-1719-2517-2483
0.0321588 2484-1737-1736-1805-1804-1949-1952-1953-1957-1728-1722-1718-1719-2517-2483
0.0321588 1656-1464-1462-987-994-993-2077-2076-2075-2029-2028-1984-1985-1732-1946-1804-1949-1953-1952-1956-1722-1718-1719-2517-2483
0.0321588 2484-1737-1736-1805-1804-1949-1953-1952-1956-1957-1728-1722-1718-1719-2517-2483
0.0321588 1656-1464-1462-987-994-993-2077-2076-2075-2029-2028-1984-1985-1732-1946-1804-1953-1952-1956-1957-1728-1722-1718-1719-2517-2483
0.0321588 2484-1737-1736-1805-1804-1949-1952-1953-1957-1728-1800-1721-1718-1719-2517-2483
0.0321588 2484-1737-1736-1805-1804-1949-1953-1952-1956-1957-1722-1718-1719-2517-2483
0.0321588 1656-1464-1462-987-994-993-2077-2076-2075-2029-2028-1984-1985-1732-1946-1804-1949-1953-1952-1956-1957-1722-1718-1719-2517-2483
0.0321588 2484-1737-1736-1805-1804-1953-1952-1956-1722-1718-1719-2517-2483
0.0321588 2484-1737-1736-1805-1804-1949-1952-1953-1957-1728-1800-1721-1722-1718-1719-2517-2483
0.0321588 2484-1737-1736-1805-1804-1949-1953-1952-1956-1722-1718-1719-2517-2483
0.0321588 1656-1464-1462-987-994-993-2077-2076-2075-2029-2028-1984-1985-1732-1946-1804-1953-1952-1956-1957-1722-1718-1719-2517-2483
0.0321588 2484-1737-1736-1805-1804-1949-1952-1953-1957-1728-1800-1726-1721-1722-1718-1719-2517-2483
0.0321588 2484-1737-1736-1805-1804-1953-1952-1956-1957-1722-1718-1719-2517-2483
0.0321588 2484-1737-1736-1805-1804-1953-1952-1956-1957-1728-1722-1718-1719-2517-2483
0.0321588 2484-1737-1736-1805-1804-1949-1952-1953-1957-1728-1800-1726-1721-1718-1719-2517-2483
0.0321588 1656-1464-1462-987-994-993-2077-2076-2075-2029-2028-1984-1985-1732-1946-1804-1953-1952-1956-1722-1718-1719-2517-2483
0.0321588 1656-1464-1462-987-994-993-2077-2076-2075-2029-2028-1984-1985-1732-1946-1804-1949-1953-1952-1956-1957-1728-1800-1721-1718-1719-2517-2483
0.0321588 2484-1737-1736-1805-1804-1953-1952-1956-1957-1728-1800-1721-1718-1719-2517-2483
0.0321588 2484-1737-1736-1805-1804-1953-1952-1956-1957-1728-1800-1721-1722-1718-1719-2517-2483
0.0321588 1656-1464-1462-987-994-993-2077-2076-2075-2029-2028-1984-1985-1732-1946-1804-1949-1953-1952-1956-1957-1728-1800-1721-1722-1718-1719-2517-2483
0.0321588 1656-1464-1462-987-994-993-2077-2076-2075-2029-2028-1984-1985-1732-1946-1804-1949-1953-1952-1956-1957-1728-1800-1726-1721-1722-1718-1719-2517-2483
0.0321588 2484-1737-1736-1805-1804-1953-1952-1956-1957-1728-1800-1726-1721-1718-1719-2517-2483
0.0321588 2484-1737-1736-1805-1804-1953-1952-1956-1957-1728-1800-1726-1721-1722-1718-1719-2517-2483
0.0321588 1656-1464-1462-987-994-993-2077-2076-2075-2029-2028-1984-1985-1732-1946-1804-1949-1953-1952-1956-1957-1728-1800-1726-1721-1718-1719-2517-2483
0.0321588 828-129-81-123-122-152-269-268-265-262-258-255-1914-1918-1919-1893-1892-1891-1949-1952-1953-1957-1728-1800-1721-1718-1719-2517-2483
0.0321588 828-129-81-123-122-152-269-268-265-262-258-255-1914-1918-1919-1893-1892-1891-1949-1952-1953-1957-1728-1800-1726-1725-1722-1718-1719-2517-2483
0.0321588 828-129-81-123-122-152-269-268-265-262-258-255-1914-1918-1919-1893-1892-1891-1949-1952-1953-1957-1728-1800-1726-1721-1722-1718-1719-2517-2483
0.0321588 828-129-81-123-122-152-269-268-265-262-258-255-1914-1918-1919-1893-1892-1891-1949-1953-1952-1956-1957-1728-1722-1718-1719-2517-2483
0.0321588 828-129-81-123-122-152-269-268-265-262-258-255-1914-1918-1919-1893-1892-1891-1949-1952-1953-1957-1728-1800-1726-1721-1718-1719-2517-2483
0.0321588 828-129-81-123-122-152-269-268-265-262-258-255-1914-1918-1919-1893-1892-1891-1949-1952-1953-1957-1728-1800-1721-1722-1718-1719-2517-2483
0.0321588 1656-1464-1462-987-994-993-2077-2076-2075-2029-2028-1984-1985-1732-1946-1804-1949-1952-1953-1957-1722-1718-1719-2517-2483
0.0321588 828-129-81-123-122-152-269-268-265-262-258-255-1914-1918-1919-1893-1892-1891-1949-1953-1952-1956-1722-1718-1719-2517-2483
0.0321588 1656-1464-1462-987-994-993-2077-2076-2075-2029-2028-1984-1985-1732-1946-1804-1949-1952-1953-1957-1728-1722-1718-1719-2517-2483
0.0321588 828-129-81-123-122-152-269-268-265-262-258-255-1914-1918-1919-1893-1892-1891-1949-1953-1952-1956-1957-1728-1800-1721-1718-1719-2517-2483
0.0321588 1656-1464-1462-987-994-993-2077-2076-2075-2029-2028-1984-1985-1732-1946-1804-1949-1952-1953-1957-1728-1800-1721-1718-1719-2517-2483
0.0321588 828-129-81-123-122-152-269-268-265-262-258-255-1914-1918-1919-1893-1892-1891-1949-1953-1952-1956-1957-1728-1800-1721-1722-1718-1719-2517-2483
0.0321588 1656-1464-1462-987-994-993-2077-2076-2075-2029-2028-1984-1985-1732-1946-1804-1949-1952-1953-1957-1728-1800-1721-1722-1718-1719-2517-2483
0.0321588 828-129-81-123-122-152-269-268-265-262-258-255-1914-1918-1919-1893-1892-1891-1949-1953-1952-1956-1957-1728-1800-1726-1725-1721-1722-1718-1719-2517-2483
0.0321588 828-129-81-123-122-152-269-268-265-262-258-255-1914-1918-1919-1893-1892-1891-1949-1953-1952-1956-1957-1722-1718-1719-2517-2483
0.0321588 828-129-81-123-122-152-269-268-265-262-258-255-1914-1918-1919-1893-1892-1891-1949-1953-1952-1956-1957-1728-1800-1726-1725-1721-1718-1719-2517-2483
0.0321588 1656-1464-1462-987-994-993-2077-2076-2075-2029-2028-1984-1985-1732-1946-1804-1949-1952-1953-1957-1728-1800-1726-1721-1722-1718-1719-2517-2483
0.0321588 828-129-81-123-122-152-269-268-265-262-258-255-1914-1918-1919-1893-1892-1891-1949-1953-1952-1956-1957-1728-1800-1726-1721-1722-1718-1719-2517-2483
0.0321588 828-129-81-123-122-152-269-268-265-262-258-255-1914-1918-1919-1893-1892-1891-1949-1953-1952-1956-1957-1728-1800-1726-1721-1718-1719-2517-2483
0.0321588 828-129-81-123-122-152-269-268-265-262-258-255-1914-1918-1919-1893-1892-1891-1949-1952-1953-1957-1728-1722-1718-1719-2517-2483
0.0321588 1656-1464-1462-987-994-993-2077-2076-2075-2029-2028-1984-1985-1732-1946-1804-1949-1952-1953-1957-1728-1800-1726-1721-1718-1719-2517-2483
0.0321588 828-129-81-123-122-152-269-268-265-262-258-255-1914-1918-1919-1893-1892-1891-1949-1953-1952-1956-1957-1728-1800-1726-1725-1722-1718-1719-2517-2483
0.0320742 1656-1464-1466-912-945-944-867-866-869-865-862-863-827
0.0320742 1656-1464-1466-912-945-944-867-866-865-862-863-827
0.0319504 3311-3121-3122-2603-2602-2524-2525-2516-2520-2519-2517-1715-1719-1718-1722-1957-1956-1953-2483
0.0317722 828-129-132-82-232-231-230-62-58-59-63-66-827
0.0317722 828-129-132-82-232-231-230-229-61-62-58-59-861-63-66-827
0.0317722 1656-1464-1466-912-945-944-867-866-865-862-863-864-861-59-58-62-63-66-827
0.0317722 1656-1464-1466-912-945-944-867-866-865-862-864-863-861-59-58-62-63-66-827
0.0317722 828-129-132-82-232-231-230-229-61-62-58-59-63-66-827
0.0317722 828-129-132-82-232-221-230-229-58-62-63-66-827
0.0317722 1656-1464-1466-912-945-944-867-866-869-865-862-863-864-861-59-58-62-63-66-827
0.0317722 828-129-132-82-232-231-230-229-61-65-62-58-59-63-66-827
0.0317722 828-129-132-82-232-231-230-229-58-62-63-66-827
0.0317722 828-129-132-82-232-231-230-229-61-65-62-58-59-861-63-66-827
0.0317722 3311-3121-3120-3118-2643-2650-2649-422-423-425-426-390-389-338-339-295-296-297-301-72-144-65-62-58-59-63-66-827
0.0317722 828-129-132-82-232-231-58-62-63-66-827
0.0317722 1656-1464-1466-912-945-944-867-866-869-865-864-863-861-59-58-62-63-66-827
0.0317722 3311-3121-3120-3118-2643-2650-2649-422-423-425-426-390-389-338-339-295-296-297-301-72-144-65-62-58-59-60-63-66-827
0.0317722 2484-1737-1779-1926-1925-1924-1921-1918-1914-255-256-259-210-211-190-189-292-293-296-297-301-72-144-65-62-58-59-63-66-827
0.0317722 2484-1737-1779-1926-1925-1924-1921-1918-1914-255-256-259-210-211-190-189-292-293-296-297-301-72-144-65-62-58-59-60-63-66-827
0.0317722 1656-1464-1466-912-945-944-867-866-865-864-863-861-59-58-62-63-66-827
0.0316807 3311-3121-3122-2603-2602-2601-2600-2524-2525-2516-2517-2521-2520-2483
0.0315449 3311-2565-2607-2754-2753-2752-2749-2746-2742-1083-1084-1087-1091-1040-1041-1016-1015-1014-32-33-36-35-34-1653-888-891-890-894-1125-1655
0.0315449 3311-2565-2607-2754-2753-2752-2749-2746-2742-1083-1084-1087-1091-1040-1041-1016-1015-1014-32-36-33-891-890-894-1125-1655
0.0315449 828-637-638-119-118-40-41-37-36-35-33-891-890-894-1125-1655
0.0315449 828-637-638-119-118-40-41-38-37-36-35-33-891-890-894-1125-1655
0.0309732 828-129-132-82-232-231-230-229-58-62-63-66-301-300-296-297-827
0.0309732 828-129-132-82-232-231-230-229-61-62-58-59-63-66-301-300-296-297-827
0.0309732 828-129-132-82-232-231-230-62-58-59-63-66-301-300-296-297-827
0.0309732 2484-1737-1779-1926-1925-1924-1921-1918-1914-255-256-259-210-211-190-189-292-296-297-827
0.0309732 828-129-132-82-232-231-230-229-61-62-58-59-861-63-66-301-300-296-297-827
0.0309732 1656-1464-1466-912-945-944-867-866-869-865-862-863-864-861-59-58-62-63-66-301-300-296-297-827
0.0309732 828-129-132-82-232-231-230-229-61-65-62-58-59-63-66-301-300-296-297-827
0.0309732 1656-1464-1466-912-945-944-867-866-865-864-863-861-59-58-62-63-66-301-300-296-297-827
0.0309732 828-129-132-82-232-231-230-229-61-65-62-58-59-861-63-66-301-300-296-297-827
0.0309732 828-129-132-82-232-231-58-62-63-66-301-300-296-297-827
0.0309732 3311-3121-3120-3118-2643-2650-2649-422-423-425-426-390-389-338-339-295-298-299-300-296-297-827
0.0309732 2484-1737-1779-1926-1925-1924-1921-1918-1914-255-256-259-210-211-190-189-292-293-296-297-827
0.0309732 3311-3121-3120-3118-2643-2650-2649-422-423-425-426-390-389-338-339-295-296-297-827
0.0309732 1656-1464-1466-912-945-944-867-866-865-862-863-864-861-59-58-62-63-66-301-300-296-297-827
0.0309732 1656-1464-1466-912-945-944-867-866-865-862-864-863-861-59-58-62-63-66-301-300-296-297-827
0.0309299 828-129-132-82-232-231-230-229-61-62-827
0.0309299 828-129-132-82-232-221-230-229-61-62-827
0.03071 2484-2292-2290-1815-1822-1821-1250-1251-1253-1254-1218-1217-1166-1167-1123-1126-1125-1124-1128-1129-900-893-890-1655
0.0300647 828-637-638-119-118-40-38-41-32-33-1655
0.0300647 3311-2565-2607-2754-2753-2752-2749-2746-2742-1083-1084-1087-1091-1040-1041-1016-1015-1014-32-33-1655
0.0294691 3311-3121-3122-2603-2602-2524-2522-2521-2520-2519-2517-1715-1719-2483
0.0294691 3311-3121-3122-2603-2602-2524-2525-2521-2520-2519-2517-1715-1719-2483
0.0294691 3311-3121-3122-2603-2602-2524-2525-2516-2520-2519-2517-1715-1719-2483
0.0294691 3311-3121-3122-2603-2602-2524-2522-2525-2521-2520-2519-2517-1715-1719-2483
0.0294691 3311-3121-3122-2603-2602-2524-2522-2525-2516-2520-2519-2517-1715-1719-2483
0.027707 2484-1737-1736-1805-1804-1949-1953-1952-1956-1957-1728-1722-1718-1719-2483
0.027707 2484-1737-1736-1805-1804-1953-1952-1956-1722-1718-1719-2483
0.027707 828-129-81-123-122-152-269-268-265-262-258-255-1914-1918-1919-1893-1892-1891-1949-1953-1952-1956-1957-1728-1800-1726-1725-1721-1722-1718-1719-2483
0.027707 2484-1737-1736-1805-1804-1949-1953-1952-1956-1957-1722-1718-1719-2483
0.027707 2484-1737-1736-1805-1804-1949-1953-1952-1956-1722-1718-1719-2483
0.027707 2484-1737-1736-1805-1804-1953-1952-1956-1957-1722-1718-1719-2483
0.027707 828-129-81-123-122-152-269-268-265-262-258-255-1914-1918-1919-1893-1892-1891-1949-1953-1952-1956-1957-1728-1800-1726-1725-1722-1718-1719-2483
0.027707 2484-1737-1736-1805-1804-1953-1952-1956-1957-1728-1722-1718-1719-2483
0.027707 2484-1737-1736-1805-1804-1949-1952-1953-1957-1728-1800-1726-1721-1722-1718-1719-2483
0.027707 2484-1737-1736-1805-1804-1953-1952-1956-1957-1728-1800-1721-1718-1719-2483
0.027707 2484-1737-1736-1805-1804-1953-1952-1956-1957-1728-1800-1721-1722-1718-1719-2483
0.027707 2484-1737-1736-1805-1804-1953-1952-1956-1957-1728-1800-1726-1721-1718-1719-2483
0.027707 2484-1737-1736-1805-1804-1949-1952-1953-1957-1728-1800-1726-1721-1718-1719-2483
0.027707 2484-1737-1736-1805-1804-1953-1952-1956-1957-1728-1800-1726-1721-1722-1718-1719-2483
0.027707 2484-1737-1736-1805-1804-1949-1952-1953-1957-1728-1800-1721-1722-1718-1719-2483
0.027707 2484-1737-1736-1805-1804-1949-1952-1953-1957-1728-1800-1721-1718-1719-2483
0.027707 2484-1737-1736-1805-1804-1949-1952-1953-1957-1728-1722-1718-1719-2483
0.027707 2484-1737-1736-1805-1804-1949-1952-1953-1957-1722-1718-1719-2483
0.027707 828-129-81-123-122-152-269-268-265-262-258-255-1914-1918-1919-1893-1892-1891-1949-1952-1953-1957-1722-1718-1719-2483
0.027707 828-129-81-123-122-152-269-268-265-262-258-255-1914-1918-1919-1893-1892-1891-1949-1953-1952-1956-1957-1728-1800-1726-1725-1721-1718-1719-2483
0.027707 828-129-81-123-122-152-269-268-265-262-258-255-1914-1918-1919-1893-1892-1891-1949-1953-1952-1956-1722-1718-1719-2483
0.027707 1656-1464-1462-987-994-993-2077-2076-2075-2029-2028-1984-1985-1732-1946-1804-1953-1952-1956-1957-1728-1722-1718-1719-2483
0.027707 1656-1464-1462-987-994-993-2077-2076-2075-2029-2028-1984-1985-1732-1946-1804-1953-1952-1956-1957-1722-1718-1719-2483
0.027707 828-129-81-123-122-152-269-268-265-262-258-255-1914-1918-1919-1893-1892-1891-1949-1952-1953-1957-1728-1800-1726-1725-1722-1718-1719-2483
0.027707 1656-1464-1462-987-994-993-2077-2076-2075-2029-2028-1984-1985-1732-1946-1804-1953-1952-1956-1722-1718-1719-2483
0.027707 828-129-81-123-122-152-269-268-265-262-258-255-1914-1918-1919-1893-1892-1891-1949-1952-1953-1957-1728-1800-1726-1721-1722-1718-1719-2483
0.027707 828-129-81-123-122-152-269-268-265-262-258-255-1914-1918-1919-1893-1892-1891-1949-1952-1953-1957-1728-1800-1726-1721-1718-1719-2483
0.027707 1656-1464-1462-987-994-993-2077-2076-2075-2029-2028-1984-1985-1732-1946-1804-1949-1953-1952-1956-1957-1728-1800-1726-1721-1722-1718-1719-2483
0.027707 828-129-81-123-122-152-269-268-265-262-258-255-1914-1918-1919-1893-1892-1891-1949-1953-1952-1956-1957-1722-1718-1719-2483
0.027707 828-129-81-123-122-152-269-268-265-262-258-255-1914-1918-1919-1893-1892-1891-1949-1953-1952-1956-1957-1728-1722-1718-1719-2483
0.027707 1656-1464-1462-987-994-993-2077-2076-2075-2029-2028-1984-1985-1732-1946-1804-1949-1952-1953-1957-1722-1718-1719-2483
0.027707 1656-1464-1462-987-994-993-2077-2076-2075-2029-2028-1984-1985-1732-1946-1804-1949-1953-1952-1956-1957-1728-1800-1726-1721-1718-1719-2483
0.027707 828-129-81-123-122-152-269-268-265-262-258-255-1914-1918-1919-1893-1892-1891-1949-1952-1953-1957-1728-1800-1721-1722-1718-1719-2483
0.027707 1656-1464-1462-987-994-993-2077-2076-2075-2029-2028-1984-1985-1732-1946-1804-1949-1952-1953-1957-1728-1722-1718-1719-2483
0.027707 828-129-81-123-122-152-269-268-265-262-258-255-1914-1918-1919-1893-1892-1891-1949-1953-1952-1956-1957-1728-1800-1721-1718-1719-2483
0.027707 1656-1464-1462-987-994-993-2077-2076-2075-2029-2028-1984-1985-1732-1946-1804-1949-1953-1952-1956-1957-1728-1800-1721-1722-1718-1719-2483
0.027707 1656-1464-1462-987-994-993-2077-2076-2075-2029-2028-1984-1985-1732-1946-1804-1949-1953-1952-1956-1722-1718-1719-2483
0.027707 1656-1464-1462-987-994-993-2077-2076-2075-2029-2028-1984-1985-1732-1946-1804-1949-1952-1953-1957-1728-1800-1726-1721-1722-1718-1719-2483
0.027707 828-129-81-123-122-152-269-268-265-262-258-255-1914-1918-1919-1893-1892-1891-1949-1952-1953-1957-1728-1722-1718-1719-2483
0.027707 1656-1464-1462-987-994-993-2077-2076-2075-2029-2028-1984-1985-1732-1946-1804-1949-1953-1952-1956-1957-1722-1718-1719-2483
0.027707 1656-1464-1462-987-994-993-2077-2076-2075-2029-2028-1984-1985-1732-1946-1804-1949-1952-1953-1957-1728-1800-1726-1721-1718-1719-2483
0.027707 828-129-81-123-122-152-269-268-265-262-258-255-1914-1918-1919-1893-1892-1891-1949-1953-1952-1956-1957-1728-1800-1726-1721-1722-1718-1719-2483
0.027707 828-129-81-123-122-152-269-268-265-262-258-255-1914-1918-1919-1893-1892-1891-1949-1953-1952-1956-1957-1728-1800-1726-1721-1718-1719-2483
0.027707 1656-1464-1462-987-994-993-2077-2076-2075-2029-2028-1984-1985-1732-1946-1804-1949-1953-1952-1956-1957-1728-1722-1718-1719-2483
0.027707 1656-1464-1462-987-994-993-2077-2076-2075-2029-2028-1984-1985-1732-1946-1804-1949-1952-1953-1957-1728-1800-1721-1722-1718-1719-2483
0.027707 1656-1464-1462-987-994-993-2077-2076-2075-2029-2028-1984-1985-1732-1946-1804-1949-1953-1952-1956-1957-1728-1800-1721-1718-1719-2483
0.027707 1656-1464-1462-987-994-993-2077-2076-2075-2029-2028-1984-1985-1732-1946-1804-1949-1952-1953-1957-1728-1800-1721-1718-1719-2483
0.027707 828-129-81-123-122-152-269-268-265-262-258-255-1914-1918-1919-1893-1892-1891-1949-1952-1953-1957-1728-1800-1721-1718-1719-2483
0.027707 828-129-81-123-122-152-269-268-265-262-258-255-1914-1918-1919-1893-1892-1891-1949-1953-1952-1956-1957-1728-1800-1721-1722-1718-1719-2483
0.0274482 828-129-132-82-232-231-230-229-61-65-62-58-59-861-63-827
0.0274482 828-129-132-82-232-231-230-229-61-62-58-59-861-63-827
0.0274482 828-129-132-82-232-231-230-229-61-65-66-62-58-59-861-63-827
0.0274482 1656-1464-1466-912-945-944-867-866-869-865-862-863-861-63-827
0.0274482 2484-1737-1779-1926-1925-1924-1921-1918-1914-255-256-259-210-211-190-189-292-293-297-301-66-62-58-59-861-63-827
0.0274482 3311-3121-3120-3118-2643-2650-2649-422-423-425-426-390-389-338-339-295-296-297-301-66-62-58-59-861-63-827
0.0274482 1656-1464-1466-912-945-944-867-866-865-862-863-861-63-827
0.0264071 1656-1464-1466-912-945-944-867-866-869-860-861-863-827
0.0260857 828-129-132-82-232-231-230-62-58-59-861-862-864-827
0.0260857 3311-3121-3120-3118-2643-2650-2649-422-423-425-426-390-389-338-339-295-296-297-301-66-62-58-59-63-861-860-865-862-864-827
0.0260857 828-129-132-82-232-231-230-229-61-65-66-62-58-59-63-861-860-865-862-864-827
0.0260857 1656-1464-1466-912-945-944-867-866-869-865-862-864-827
0.0260857 2484-1737-1779-1926-1925-1924-1921-1918-1914-255-256-259-210-211-190-189-292-293-297-301-66-62-58-59-63-861-860-865-862-864-827
0.0260857 1656-1464-1466-912-945-944-867-866-869-860-861-862-864-827
0.0260857 3311-3121-3120-3118-2643-2650-2649-422-423-425-426-390-389-338-339-295-296-297-301-66-62-58-59-861-862-864-827
0.0260857 1656-1464-1466-912-945-944-867-866-865-862-864-827
0.0260857 2484-1737-1779-1926-1925-1924-1921-1918-1914-255-256-259-210-211-190-189-292-293-297-301-66-62-58-59-861-862-864-827
0.0253868 2484-1737-1736-1805-1804-1953-1952-1956-1722-1718-2483
0.0253868 1656-1464-1462-987-994-993-2077-2076-2075-2029-2028-1984-1985-1732-1946-1804-1949-1953-1952-1956-1722-1718-2483
0.0253868 1656-1464-1462-987-994-993-2077-2076-2075-2029-2028-1984-1985-1732-1946-1804-1949-1953-1952-1956-1957-1728-1800-1721-1722-1718-2483
0.0253868 2484-1737-1736-1805-1804-1949-1952-1953-1957-1722-1718-2483
0.0253868 2484-1737-1736-1805-1804-1953-1952-1956-1957-1722-1718-2483
0.0253868 828-129-81-123-122-152-269-268-265-262-258-255-1914-1918-1919-1893-1892-1891-1949-1953-1952-1956-1957-1728-1722-1718-2483
0.0253868 1656-1464-1462-987-994-993-2077-2076-2075-2029-2028-1984-1985-1732-1946-1804-1949-1952-1953-1957-1722-1718-2483
0.0253868 2484-1737-1736-1805-1804-1953-1952-1956-1957-1728-1722-1718-2483
0.0253868 2484-1737-1736-1805-1804-1949-1952-1953-1957-1728-1722-1718-2483
0.0253868 1656-1464-1462-987-994-993-2077-2076-2075-2029-2028-1984-1985-1732-1946-1804-1949-1952-1953-1957-1728-1722-1718-2483
0.0253868 828-129-81-123-122-152-269-268-265-262-258-255-1914-1918-1919-1893-1892-1891-1949-1953-1952-1956-1957-1728-1800-1726-1725-1722-1718-2483
0.0253868 828-129-81-123-122-152-269-268-265-262-258-255-1914-1918-1919-1893-1892-1891-1949-1953-1952-1956-1957-1728-1800-1721-1722-1718-2483
0.0253868 2484-1737-1736-1805-1804-1949-1952-1953-1957-1728-1800-1726-1721-1722-1718-2483
0.0253868 2484-1737-1736-1805-1804-1953-1952-1956-1957-1728-1800-1726-1721-1722-1718-2483
0.0253868 1656-1464-1462-987-994-993-2077-2076-2075-2029-2028-1984-1985-1732-1946-1804-1949-1953-1952-1956-1957-1728-1722-1718-2483
0.0253868 2484-1737-1736-1805-1804-1949-1952-1953-1957-1728-1800-1721-1722-1718-2483
0.0253868 828-129-81-123-122-152-269-268-265-262-258-255-1914-1918-1919-1893-1892-1891-1949-1952-1953-1957-1728-1722-1718-2483
0.0253868 2484-1737-1736-1805-1804-1953-1952-1956-1957-1728-1800-1721-1722-1718-2483
0.0253868 828-129-81-123-122-152-269-268-265-262-258-255-1914-1918-1919-1893-1892-1891-1949-1953-1952-1956-1957-1728-1800-1726-1725-1721-1722-1718-2483
0.0253868 1656-1464-1462-987-994-993-2077-2076-2075-2029-2028-1984-1985-1732-1946-1804-1949-1953-1952-1956-1957-1722-1718-2483
0.0253868 1656-1464-1462-987-994-993-2077-2076-2075-2029-2028-1984-1985-1732-1946-1804-1949-1952-1953-1957-1728-1800-1721-1722-1718-2483
0.0253868 1656-1464-1462-987-994-993-2077-2076-2075-2029-2028-1984-1985-1732-1946-1804-1953-1952-1956-1957-1722-1718-2483
0.0253868 2484-1737-1736-1805-1804-1949-1953-1952-1956-1957-1728-1722-1718-2483
0.0253868 2484-1737-1736-1805-1804-1949-1953-1952-1956-1957-1722-1718-2483
0.0253868 1656-1464-1462-987-994-993-2077-2076-2075-2029-2028-1984-1985-1732-1946-1804-1949-1953-1952-1956-1957-1728-1800-1726-1721-1722-1718-2483
0.0253868 828-129-81-123-122-152-269-268-265-262-258-255-1914-1918-1919-1893-1892-1891-1949-1953-1952-1956-1722-1718-2483
0.0253868 828-129-81-123-122-152-269-268-265-262-258-255-1914-1918-1919-1893-1892-1891-1949-1952-1953-1957-1728-1800-1721-1722-1718-2483
0.0253868 1656-1464-1462-987-994-993-2077-2076-2075-2029-2028-1984-1985-1732-1946-1804-1949-1952-1953-1957-1728-1800-1726-1721-1722-1718-2483
0.0253868 1656-1464-1462-987-994-993-2077-2076-2075-2029-2028-1984-1985-1732-1946-1804-1953-1952-1956-1957-1728-1722-1718-2483
0.0253868 828-129-81-123-122-152-269-268-265-262-258-255-1914-1918-1919-1893-1892-1891-1949-1953-1952-1956-1957-1722-1718-2483
0.0253868 828-129-81-123-122-152-269-268-265-262-258-255-1914-1918-1919-1893-1892-1891-1949-1952-1953-1957-1728-1800-1726-1721-1722-1718-2483
0.0253868 828-129-81-123-122-152-269-268-265-262-258-255-1914-1918-1919-1893-1892-1891-1949-1952-1953-1957-1722-1718-2483
0.0253868 828-129-81-123-122-152-269-268-265-262-258-255-1914-1918-1919-1893-1892-1891-1949-1952-1953-1957-1728-1800-1726-1725-1722-1718-2483
0.0253868 1656-1464-1462-987-994-993-2077-2076-2075-2029-2028-1984-1985-1732-1946-1804-1953-1952-1956-1722-1718-2483
0.0253868 828-129-81-123-122-152-269-268-265-262-258-255-1914-1918-1919-1893-1892-1891-1949-1953-1952-1956-1957-1728-1800-1726-1721-1722-1718-2483
0.0253868 2484-1737-1736-1805-1804-1949-1953-1952-1956-1722-1718-2483
0.0252729 3311-2565-2607-2754-2753-2752-2749-2746-2742-1083-1084-1087-1091-1040-1041-1016-1015-1014-32-33-36-35-34-1653-888-889-886-890-891-1655
0.0252729 3311-2565-2607-2754-2753-2752-2749-2746-2742-1083-1084-1087-1091-1040-1041-1016-1015-1014-32-33-36-35-34-1653-888-889-890-891-1655
0.0252729 1656-909-908-977-976-1125-1124-1128-1129-900-894-890-891-1655
0.0252729 1656-909-908-977-976-1125-1124-1128-1129-894-890-891-1655
0.0252729 1656-909-908-977-976-1121-1125-1124-1128-1129-894-890-891-1655
0.0252729 2484-2292-2290-1815-1822-1821-1250-1251-1253-1254-1218-1217-1166-1167-1123-1126-1125-1124-1128-1129-900-894-890-891-1655
0.0252729 3311-2565-2607-2754-2753-2752-2749-2746-2742-1083-1084-1087-1091-1040-1041-1016-1015-1124-1125-894-890-891-1655
0.0252729 2484-2292-2290-1815-1822-1821-1250-1251-1253-1254-1218-1217-1166-1167-1123-1124-1125-894-890-891-1655
0.0252729 2484-2292-2290-1815-1822-1821-1250-1251-1253-1254-1218-1217-1166-1167-1123-1126-1125-1124-1128-1129-894-890-891-1655
0.0252729 2484-2292-2290-1815-1822-1821-1250-1251-1253-1254-1218-1217-1166-1167-1123-1126-1124-1125-894-890-891-1655
0.0252729 1656-909-908-977-976-1121-1124-1125-894-890-891-1655
0.0252299 2484-2292-2290-1815-1822-1821-1250-1251-1253-1254-1218-1217-1166-1167-1123-1126-1124-1125-894-1655
0.0252299 3311-2565-2607-2754-2753-2752-2749-2746-2742-1083-1084-1087-1091-1040-1041-1016-1015-1124-1125-894-1655
0.0252299 1656-909-908-977-976-1121-1124-1125-894-1655
0.0252299 2484-2292-2290-1815-1822-1821-1250-1251-1253-1254-1218-1217-1166-1167-1123-1124-1125-894-1655
0.0250514 3311-2613-2616-2619-2631-2630-2715-2542-2543-3310
0.0249189 3311-2565-2607-2754-2753-2752-2749-2746-2742-1083-1084-1087-1091-1040-1041-1016-1015-1014-32-33-36-35-34-1653-888-889-890-1655
0.0246749 828-636-634-159-166-165-2906-2907-2909-2910-2874-2873-2822-2823-2779-2780-2781-2785-2556-2549-2550-3310
0.0246749 3311-2613-2616-2619-2631-2630-2781-2780-2784-2785-2556-2549-2550-3310
0.0246749 1656-909-956-907-906-1111-1112-1034-1035-1024-2680-2690-2822-2823-2779-2780-2781-2785-2556-2549-2550-3310
0.0246299 2484-1737-1779-1926-1925-1924-1921-1918-1914-255-256-259-210-211-190-189-292-293-296-297-301-72-144-65-61-62-827
0.0246299 3311-3121-3120-3118-2643-2650-2649-422-423-425-426-390-389-338-339-295-296-297-301-72-144-65-61-62-827
0.02452 2484-1737-1779-1926-1925-1924-1921-1918-1914-255-256-259-210-211-190-189-292-296-297-301-72-66-827
0.02452 2484-1737-1779-1926-1925-1924-1921-1918-1914-255-256-259-210-211-190-189-292-293-296-297-301-72-66-827
0.02452 3311-3121-3120-3118-2643-2650-2649-422-423-425-426-390-389-338-339-295-296-297-301-72-66-827
0.02452 2484-1737-1779-1926-1925-1924-1921-1918-1914-255-256-259-210-211-190-189-292-293-297-301-72-66-827
0.0242456 3311-3121-3120-3118-2643-2650-2649-422-423-425-426-390-389-338-339-295-296-297-301-66-62-58-59-63-861-860-864-827
0.0242456 2484-1737-1779-1926-1925-1924-1921-1918-1914-255-256-259-210-211-190-189-292-293-297-301-66-62-58-59-63-861-860-864-827
0.0242456 828-129-132-82-232-231-230-229-61-65-66-62-58-59-63-861-860-864-827
0.0242456 1656-1464-1466-912-945-944-867-866-869-860-864-827
0.0241557 3311-2613-2616-2619-2631-2630-2715-2542-2543-2547-3310
0.0241557 2484-2293-2294-1740-1773-1772-1696-1694-1693-1692-1691-1689-2543-2547-3310
0.0241557 2484-2293-2294-1740-1773-1772-1696-1694-1697-1688-1689-2543-2547-3310
0.0241557 2484-2293-2294-1740-1773-1772-1696-1694-1697-1688-1692-1689-2543-2547-3310
0.0241557 2484-2293-2294-1740-1773-1772-1696-1694-1697-1688-1692-1691-1689-2543-2547-3310
0.0241557 2484-2293-2294-1740-1773-1772-1696-1694-1693-1692-1689-2543-2547-3310
0.0241557 2484-2293-2294-1740-1773-1772-1696-1694-1697-1693-1691-1689-2543-2547-3310
0.0237616 828-637-638-119-118-40-38-37-33-35-36-1655
0.0236439 2484-2293-2294-1740-1773-1772-1696-1694-1697-1688-1692-1689-2543-3310
0.0236439 2484-2293-2294-1740-1773-1772-1696-1694-1697-1688-1689-2543-3310
0.0236439 2484-2293-2294-1740-1773-1772-1696-1694-1697-1688-1692-1691-1689-2543-3310
0.0236439 2484-2293-2294-1740-1773-1772-1696-1694-1693-1692-1691-1689-2543-3310
0.0236439 2484-2293-2294-1740-1773-1772-1696-1694-1693-1692-1689-2543-3310
0.0236439 2484-2293-2294-1740-1773-1772-1696-1694-1697-1693-1691-1689-2543-3310
0.0219705 1656-1464-1462-987-994-993-2077-2076-2075-2029-2028-1984-1985-1732-1946-1804-1949-1952-1953-2483
0.0219705 2484-1737-1736-1805-1804-1949-1952-1953-2483
0.0219705 3311-3121-3122-2603-2602-2524-2525-2516-2520-2519-2517-1715-1719-1718-1722-1957-1956-1952-1953-2483
0.0219705 828-129-81-123-122-152-269-268-265-262-258-255-1914-1918-1919-1893-1892-1891-1949-1952-1953-2483
0.0219639 3311-2613-2616-2619-2631-2630-2781-3310
0.0218771 2484-1737-1779-1926-1925-1924-1921-1918-1914-255-256-259-210-211-190-189-292-293-297-301-66-62-58-59-63-861-863-862-865-864-827
0.0218771 3311-3121-3120-3118-2643-2650-2649-422-423-425-426-390-389-338-339-295-296-297-301-66-62-58-59-63-861-863-862-865-864-827
0.021808 1656-909-908-977-976-1121-1125-1655
0.021808 1656-909-908-976-1121-1125-1655
0.0216292 2484-2293-2294-1740-1773-1772-1696-1694-1697-1688-1692-3310
0.0216292 1656-909-956-907-906-1111-1112-1034-1035-1024-2680-2690-2822-2823-2779-2780-2781-2785-2550-2547-2546-2542-2543-1689-1692-3310
0.0216292 828-636-634-159-166-165-2906-2907-2909-2910-2874-2873-2822-2823-2779-2780-2781-2785-2550-2547-2546-2542-2543-1689-1692-3310
0.0216292 3311-2613-2616-2619-2631-2630-2781-2780-2784-2785-2550-2547-2546-2542-2543-1689-1692-3310
0.021372 1656-909-956-907-906-1111-1112-1034-1035-1024-2680-2690-2822-2823-2779-2780-2781-2785-2556-2549-2548-2547-3310
0.021372 3311-2613-2616-2619-2631-2630-2781-2780-2784-2785-2556-2549-2548-2547-3310
0.021372 828-636-634-159-166-165-2906-2907-2909-2910-2874-2873-2822-2823-2779-2780-2781-2785-2556-2549-2548-2547-3310
0.021084 828-129-132-82-232-231-230-229-58-62-63-66-301-300-296-827
0.021084 1656-1464-1466-912-945-944-867-866-865-862-864-863-861-59-58-62-63-66-301-300-296-827
0.021084 828-129-132-82-232-231-230-62-58-59-63-66-301-300-296-827
0.021084 828-129-132-82-232-231-230-229-61-62-58-59-63-66-301-300-296-827
0.021084 1656-1464-1466-912-945-944-867-866-865-862-863-864-861-59-58-62-63-66-301-300-296-827
0.021084 1656-1464-1466-912-945-944-867-866-865-864-863-861-59-58-62-63-66-301-300-296-827
0.021084 828-129-132-82-232-231-58-62-63-66-301-300-296-827
0.021084 828-129-132-82-232-231-230-229-61-62-58-59-861-63-66-301-300-296-827
0.021084 1656-1464-1466-912-945-944-867-866-869-865-862-863-864-861-59-58-62-63-66-301-300-296-827
0.021084 828-129-132-82-232-231-230-229-61-65-62-58-59-63-66-301-300-296-827
0.021084 2484-1737-1779-1926-1925-1924-1921-1918-1914-255-256-259-210-211-190-189-292-293-297-301-300-296-827
0.021084 828-129-132-82-232-231-230-229-61-65-62-58-59-861-63-66-301-300-296-827
0.0207122 3311-3121-3122-2603-2602-2524-2525-2516-2520-2519-2517-1715-1719-1718-1722-1957-1953-2483
0.020481 3311-3121-3122-2603-2602-2524-2522-2525-2516-2517-2483
0.0199482 828-636-634-159-166-165-2906-2907-2909-2910-2874-2873-2822-2823-2779-2778-2777-2781-3310
0.0199482 1656-909-956-907-906-1111-1112-1034-1035-1024-2680-2690-2822-2823-2779-2778-2777-2781-3310
0.0199482 3311-2613-2616-2619-2631-2630-2558-2778-2777-2781-3310
0.0199023 1656-1464-1466-912-945-944-867-866-865-862-863-864-861-59-63-827
0.0199023 1656-1464-1466-912-945-944-867-866-869-865-862-863-864-861-59-63-827
0.0199023 1656-1464-1466-912-945-944-867-866-869-865-864-863-861-59-63-827
0.0199023 1656-1464-1466-912-945-944-867-866-865-864-863-861-59-63-827
0.0199023 1656-1464-1466-912-945-944-867-866-865-862-864-863-861-59-63-827
0.0198836 828-637-638-119-118-40-38-41-37-36-1655
0.0197496 2484-1737-1779-1926-1925-1924-1921-1918-1914-255-256-259-210-211-190-189-292-293-297-301-72-144-65-66-62-827
0.0197496 2484-1737-1779-1926-1925-1924-1921-1918-1914-255-256-259-210-211-190-189-292-293-296-297-301-66-62-827
0.0197496 2484-1737-1779-1926-1925-1924-1921-1918-1914-255-256-259-210-211-190-189-292-293-296-297-301-72-66-62-827
0.0197496 2484-1737-1779-1926-1925-1924-1921-1918-1914-255-256-259-210-211-190-189-292-296-297-301-66-62-827
0.0197496 828-129-132-82-232-231-230-229-61-65-66-62-827
0.0197496 2484-1737-1779-1926-1925-1924-1921-1918-1914-255-256-259-210-211-190-189-292-296-297-301-72-66-62-827
0.0197496 2484-1737-1779-1926-1925-1924-1921-1918-1914-255-256-259-210-211-190-189-292-293-297-301-72-66-62-827
0.0197496 2484-1737-1779-1926-1925-1924-1921-1918-1914-255-256-259-210-211-190-189-292-296-297-301-72-144-65-66-62-827
0.0197496 2484-1737-1779-1926-1925-1924-1921-1918-1914-255-256-259-210-211-190-189-292-293-297-301-66-62-827
0.0197496 2484-1737-1779-1926-1925-1924-1921-1918-1914-255-256-259-210-211-190-189-292-293-296-297-301-72-144-65-66-62-827
0.0197496 828-129-132-82-232-221-230-229-61-65-66-62-827
0.0197496 3311-3121-3120-3118-2643-2650-2649-422-423-425-426-390-389-338-339-295-296-297-301-72-144-65-66-62-827
0.0197496 3311-3121-3120-3118-2643-2650-2649-422-423-425-426-390-389-338-339-295-296-297-301-72-66-62-827
0.0197496 3311-3121-3120-3118-2643-2650-2649-422-423-425-426-390-389-338-339-295-296-297-301-66-62-827
0.0194538 3311-3121-3120-3118-2643-2650-2649-422-423-425-426-390-389-338-339-295-296-297-301-72-144-65-61-229-62-827
0.0194538 2484-1737-1779-1926-1925-1924-1921-1918-1914-255-256-259-210-211-190-189-292-293-296-297-301-72-144-65-61-229-62-827
0.0192686 3311-3121-3120-3118-2643-2650-2649-422-423-425-426-390-389-338-339-295-298-299-300-301-297-827
0.0186742 828-637-638-119-118-40-41-38-37-36-1655
0.0185419 1656-1464-1462-987-994-993-2077-2076-2075-2029-2028-1984-1985-1732-1946-1804-1949-1953-1952-1956-1722-2483
0.0185419 2484-1737-1736-1805-1804-1949-1953-1952-1956-1722-2483
0.0185419 1656-1464-1462-987-994-993-2077-2076-2075-2029-2028-1984-1985-1732-1946-1804-1953-1952-1956-1722-2483
0.0185419 2484-1737-1736-1805-1804-1953-1952-1956-1722-2483
0.0185419 828-129-81-123-122-152-269-268-265-262-258-255-1914-1918-1919-1893-1892-1891-1949-1953-1952-1956-1722-2483
0.0183772 828-129-132-82-232-221-230-229-61-65-66-827
0.0183772 828-129-132-82-232-231-230-229-61-65-66-827
0.018057 3311-2613-2616-2619-2631-2630-2715-2542-2546-3310
0.0178864 2484-1737-1779-1926-1925-1924-1921-1918-1914-255-256-259-210-211-190-189-292-293-297-301-66-62-58-59-63-861-860-865-864-827
0.0178864 3311-3121-3120-3118-2643-2650-2649-422-423-425-426-390-389-338-339-295-296-297-301-66-62-58-59-63-861-860-865-864-827
0.0178864 828-129-132-82-232-231-230-229-61-65-66-62-58-59-63-861-860-865-864-827
0.017644 1656-909-908-977-976-1125-1124-1128-1129-900-894-890-1655
0.017644 2484-2292-2290-1815-1822-1821-1250-1251-1253-1254-1218-1217-1166-1167-1123-1126-1124-1125-894-890-1655
0.017644 2484-2292-2290-1815-1822-1821-1250-1251-1253-1254-1218-1217-1166-1167-1123-1124-1125-894-890-1655
0.017644 1656-909-908-977-976-1121-1124-1125-894-890-1655
0.017644 3311-2565-2607-2754-2753-2752-2749-2746-2742-1083-1084-1087-1091-1040-1041-1016-1015-1124-1125-894-890-1655
0.017644 1656-909-908-977-976-1125-1124-1128-1129-894-890-1655
0.017644 2484-2292-2290-1815-1822-1821-1250-1251-1253-1254-1218-1217-1166-1167-1123-1126-1125-1124-1128-1129-894-890-1655
0.017644 2484-2292-2290-1815-1822-1821-1250-1251-1253-1254-1218-1217-1166-1167-1123-1126-1125-1124-1128-1129-900-893-894-890-1655
0.017644 2484-2292-2290-1815-1822-1821-1250-1251-1253-1254-1218-1217-1166-1167-1123-1126-1125-1124-1128-1129-900-894-890-1655
0.017644 1656-909-908-977-976-1121-1125-1124-1128-1129-900-894-890-1655
0.017644 1656-909-908-977-976-1121-1125-1124-1128-1129-894-890-1655
0.0173415 2484-2293-2294-1740-1773-1772-1696-1694-1693-1691-3310
0.0173415 2484-2293-2294-1740-1773-1772-1696-1694-1697-1688-1689-2547-2546-2542-2543-2544-3309-1690-1693-1691-3310
0.0173415 2484-2293-2294-1740-1773-1772-1696-1694-1697-1693-1691-3310
0.0173003 828-637-638-119-118-40-41-37-36-35-33-891-1655
0.0173003 828-637-638-119-118-40-41-38-36-35-33-891-1655
0.0173003 3311-2565-2607-2754-2753-2752-2749-2746-2742-1083-1084-1087-1091-1040-1041-1016-1015-1014-32-36-33-891-1655
0.0173003 828-637-638-119-118-40-41-38-37-36-35-33-891-1655
0.0173003 828-637-638-119-118-40-38-41-37-36-35-33-891-1655
0.0173003 828-637-638-119-118-40-38-37-36-35-33-891-1655
0.0169591 828-129-132-82-232-231-230-229-58-62-827
0.0169591 828-129-132-82-232-221-230-229-58-62-827
0.0164361 1656-909-956-907-906-1111-1112-1034-1035-1024-2680-2690-2822-2823-2779-2780-2781-2785-2550-3310
0.0164361 828-636-634-159-166-165-2906-2907-2909-2910-2874-2873-2822-2823-2779-2780-2781-2785-2550-3310
0.0163779 828-129-132-82-232-231-58-62-63-66-301-297-827
0.0163779 1656-1464-1466-912-945-944-867-866-865-864-863-861-59-58-62-63-66-301-297-827
0.0163779 828-129-132-82-232-231-230-62-58-59-63-66-301-297-827
0.0163779 828-129-132-82-232-231-230-229-58-62-63-66-301-297-827
0.0163779 828-129-132-82-232-231-230-229-61-65-62-58-59-861-63-66-301-297-827
0.0163779 828-129-132-82-232-231-230-229-61-65-62-58-59-63-66-301-297-827
0.0163779 1656-1464-1466-912-945-944-867-866-865-862-864-863-861-59-58-62-63-66-301-297-827
0.0163779 1656-1464-1466-912-945-944-867-866-869-865-862-863-864-861-59-58-62-63-66-301-297-827
0.0163779 828-129-132-82-232-231-230-229-61-62-58-59-63-66-301-297-827
0.0163779 1656-1464-1466-912-945-944-867-866-865-862-863-864-861-59-58-62-63-66-301-297-827
0.0163779 828-129-132-82-232-231-230-229-61-62-58-59-861-63-66-301-297-827
0.0163672 828-636-634-159-166-165-2906-2907-2909-2910-2874-2873-2822-2823-2779-2780-2781-2785-2556-2549-2546-2547-2550-3310
0.0163672 1656-909-956-907-906-1111-1112-1034-1035-1024-2680-2690-2822-2823-2779-2780-2781-2785-2556-2549-2546-2547-2550-3310
0.0163672 3311-2613-2616-2619-2631-2630-2781-2780-2784-2785-2556-2549-2546-2547-2550-3310
0.0163116 3311-3121-3122-2603-2602-2524-2522-2521-2520-2519-2517-1715-1719-1718-1722-2483
0.0163116 3311-3121-3122-2603-2602-2524-2525-2516-2520-2519-2517-1715-1719-1718-1722-2483
0.0163116 3311-3121-3122-2603-2602-2524-2525-2521-2520-2519-2517-1715-1719-1718-1722-2483
0.0161417 1656-1464-1462-987-994-993-2077-2076-2075-2029-2028-1984-1985-1732-1946-1804-1953-1952-1956-1957-1728-1722-2483
0.0161417 2484-1737-1736-1805-1804-1953-1952-1956-1957-1728-1722-2483
0.0161417 828-129-81-123-122-152-269-268-265-262-258-255-1914-1918-1919-1893-1892-1891-1949-1952-1953-1957-1728-1722-2483
0.0161417 1656-1464-1462-987-994-993-2077-2076-2075-2029-2028-1984-1985-1732-1946-1804-1949-1953-1952-1956-1957-1728-1722-2483
0.0161417 1656-1464-1462-987-994-993-2077-2076-2075-2029-2028-1984-1985-1732-1946-1804-1949-1952-1953-1957-1728-1722-2483
0.0161417 2484-1737-1736-1805-1804-1949-1953-1952-1956-1957-1728-1722-2483
0.0161417 2484-1737-1736-1805-1804-1949-1952-1953-1957-1728-1722-2483
0.0161417 828-129-81-123-122-152-269-268-265-262-258-255-1914-1918-1919-1893-1892-1891-1949-1953-1952-1956-1957-1728-1722-2483
0.0160557 828-637-638-119-118-40-38-41-32-36-1655
0.0158092 1656-1464-1466-912-945-944-867-866-869-865-864-827
0.0157619 828-637-638-119-118-40-41-38-36-1655
0.0152324 3311-3121-3120-3118-2643-2650-2649-422-423-425-426-390-389-338-339-295-296-297-301-72-144-65-61-229-58-62-827
0.0152324 2484-1737-1779-1926-1925-1924-1921-1918-1914-255-256-259-210-211-190-189-292-293-296-297-301-72-144-65-61-229-58-62-827
0.0151078 828-637-638-119-118-40-41-38-37-36-35-33-891-890-894-1655
0.0151078 2484-2292-2290-1815-1822-1821-1250-1251-1253-1254-1218-1217-1166-1167-1123-1126-1125-1124-1128-1129-900-893-890-894-1655
0.0151078 828-637-638-119-118-40-41-37-36-35-33-891-890-894-1655
0.0151078 828-637-638-119-118-40-41-38-36-35-33-891-890-894-1655
0.0151078 3311-2565-2607-2754-2753-2752-2749-2746-2742-1083-1084-1087-1091-1040-1041-1016-1015-1014-32-36-33-891-890-894-1655
0.0151078 3311-2565-2607-2754-2753-2752-2749-2746-2742-1083-1084-1087-1091-1040-1041-1016-1015-1014-32-33-36-35-34-1653-888-889-890-891-894-1655
0.0151078 3311-2565-2607-2754-2753-2752-2749-2746-2742-1083-1084-1087-1091-1040-1041-1016-1015-1014-32-33-36-35-34-1653-888-891-890-894-1655
0.014853 1656-909-908-976-1121-1124-1128-1125-1655
0.0146929 3311-2565-2607-2754-2753-2752-2749-2746-2742-1083-1084-1087-1091-1040-1041-1016-1015-1014-32-33-36-35-34-1653-888-889-886-887-890-1655
0.0144125 2484-1737-1736-1805-1804-1949-1952-1953-1957-1722-2483
0.0144125 828-129-81-123-122-152-269-268-265-262-258-255-1914-1918-1919-1893-1892-1891-1949-1952-1953-1957-1722-2483
0.0144125 1656-1464-1462-987-994-993-2077-2076-2075-2029-2028-1984-1985-1732-1946-1804-1949-1952-1953-1957-1722-2483
0.0143647 1656-1464-1466-912-945-944-867-866-865-862-864-863-861-59-58-62-63-66-301-300-297-827
0.0143647 1656-1464-1466-912-945-944-867-866-865-862-863-864-861-59-58-62-63-66-301-300-297-827
0.0143647 828-129-132-82-232-231-230-229-61-65-62-58-59-861-63-66-301-300-297-827
0.0143647 828-129-132-82-232-231-230-229-61-65-62-58-59-63-66-301-300-297-827
0.0143647 1656-1464-1466-912-945-944-867-866-869-865-862-863-864-861-59-58-62-63-66-301-300-297-827
0.0143647 828-129-132-82-232-231-230-229-61-62-58-59-861-63-66-301-300-297-827
0.0143647 828-129-132-82-232-231-230-229-61-62-58-59-63-66-301-300-297-827
0.0143647 828-129-132-82-232-231-230-229-58-62-63-66-301-300-297-827
0.0143647 2484-1737-1779-1926-1925-1924-1921-1918-1914-255-256-259-210-211-190-189-292-296-300-297-827
0.0143647 828-129-132-82-232-231-58-62-63-66-301-300-297-827
0.0143647 828-129-132-82-232-231-230-62-58-59-63-66-301-300-297-827
0.0143647 1656-1464-1466-912-945-944-867-866-865-864-863-861-59-58-62-63-66-301-300-297-827
0.0142835 3311-2613-2616-2619-2631-2630-2781-2780-2784-2785-2550-2547-2546-2542-2543-1689-1691-3310
0.0142835 828-636-634-159-166-165-2906-2907-2909-2910-2874-2873-2822-2823-2779-2780-2781-2785-2550-2547-2546-2542-2543-1689-1691-3310
0.0142835 1656-909-956-907-906-1111-1112-1034-1035-1024-2680-2690-2822-2823-2779-2780-2781-2785-2550-2547-2546-2542-2543-1689-1691-3310
0.0139879 3311-3121-3122-2603-2602-2524-2522-2521-2520-2519-2517-1715-2483
0.0139879 3311-3121-3122-2603-2602-2524-2525-2516-2520-2519-2517-1715-2483
0.0139879 3311-3121-3122-2603-2602-2524-2525-2521-2520-2519-2517-1715-2483
0.0139879 3311-3121-3122-2603-2602-2524-2522-2525-2516-2520-2519-2517-1715-2483
0.0139879 3311-3121-3122-2603-2602-2524-2522-2525-2521-2520-2519-2517-1715-2483
0.013422 2484-1737-1779-1926-1925-1924-1921-1918-1914-255-256-259-210-211-190-189-292-296-827
0.0133775 828-637-638-119-118-40-41-38-36-35-33-1655
0.0133775 828-637-638-119-118-40-38-41-32-36-35-33-1655
0.0133775 828-637-638-119-118-40-38-41-37-36-35-33-1655
0.0133775 828-637-638-119-118-40-41-38-37-36-35-33-1655
0.0133775 3311-2565-2607-2754-2753-2752-2749-2746-2742-1083-1084-1087-1091-1040-1041-1016-1015-1012-886-890-891-888-1653-34-35-33-1655
0.0133775 828-637-638-119-118-40-38-37-36-35-33-1655
0.0133775 828-637-638-119-118-40-41-37-36-35-33-1655
0.0131938 3311-2565-2607-2754-2753-2752-2749-2746-2742-1083-1084-1087-1091-1040-1041-1016-1015-1014-32-36-33-1655
0.0131938 3311-2565-2607-2754-2753-2752-2749-2746-2742-1083-1084-1087-1091-1040-1041-1016-1015-1012-886-890-891-888-1653-34-35-36-33-1655
0.013106 3311-3121-3122-2603-2602-2524-2525-2516-2517-2520-2519-2518-2481-1716-1715-2483
0.0129363 2484-2292-2290-1815-1822-1821-1250-1251-1253-1254-1218-1217-1166-1167-1172-1127-1126-1125-1655
0.0127733 828-637-638-119-118-40-38-37-33-35-34-36-1655
0.0125067 1656-909-908-977-976-1121-1124-1125-894-890-891-33-1655
0.0125067 1656-909-908-977-976-1125-1124-1128-1129-900-894-890-891-33-1655
0.0125067 2484-2292-2290-1815-1822-1821-1250-1251-1253-1254-1218-1217-1166-1167-1123-1126-1125-1124-1128-1129-894-890-891-33-1655
0.0125067 2484-2292-2290-1815-1822-1821-1250-1251-1253-1254-1218-1217-1166-1167-1123-1126-1124-1125-894-890-891-33-1655
0.0125067 1656-909-908-977-976-1125-1124-1128-1129-894-890-891-33-1655
0.0125067 2484-2292-2290-1815-1822-1821-1250-1251-1253-1254-1218-1217-1166-1167-1123-1124-1125-894-890-891-33-1655
0.0125067 3311-2565-2607-2754-2753-2752-2749-2746-2742-1083-1084-1087-1091-1040-1041-1016-1015-1124-1125-894-890-891-33-1655
0.012258 3311-2613-2616-2619-2631-2630-2558-2778-2779-2780-3310
0.0118985 3311-2565-2607-2754-2753-2752-2749-2746-2742-1083-1084-1087-1091-1040-1041-1016-1015-1014-32-33-36-35-34-1653-888-889-886-890-1655
0.0118873 828-637-638-119-118-40-38-41-37-33-1655
0.0118873 828-637-638-119-118-40-41-38-37-33-1655
0.0118873 828-637-638-119-118-40-41-37-33-1655
0.0118873 3311-2565-2607-2754-2753-2752-2749-2746-2742-1083-1084-1087-1091-1040-1041-1016-1015-1012-886-890-891-888-1653-34-33-1655
0.0118873 828-637-638-119-118-40-38-37-33-1655
0.0117102 2484-2293-2294-1740-1773-1772-1696-1694-1697-1688-1689-2547-2546-2542-2543-2544-3309-1690-1693-1692-3310
0.0117051 828-129-81-123-122-152-269-268-265-262-258-255-1914-1918-1919-1893-1892-1891-1949-1953-2483
0.0117051 1656-1464-1462-987-994-993-2077-2076-2075-2029-2028-1984-1985-1732-1946-1804-1949-1953-2483
0.0117051 2484-1737-1779-1926-1925-1924-1921-1918-1914-255-256-259-210-211-190-189-292-293-297-827
0.0117051 2484-1737-1736-1805-1804-1949-1953-2483
0.0116717 828-636-634-159-166-165-2906-2907-2909-2910-2874-2873-2822-2823-2779-2778-2558-2781-3310
0.0116717 1656-909-956-907-906-1111-1112-1034-1035-1024-2680-2690-2822-2823-2779-2778-2558-2781-3310
0.0116631 828-129-132-82-232-231-230-62-827
0.0115262 2484-2293-2294-1740-1773-1772-1696-1694-1693-1692-1691-1689-2547-3310
0.0115262 2484-2293-2294-1740-1773-1772-1696-1694-1697-1693-1691-1689-2547-3310
0.0115262 2484-2293-2294-1740-1773-1772-1696-1694-1697-1688-1692-1691-1689-2547-3310
0.0114595 2484-1737-1779-1926-1925-1924-1921-1918-1914-255-256-259-210-211-190-189-292-293-297-301-66-62-58-59-63-861-863-862-864-827
0.0114595 3311-3121-3120-3118-2643-2650-2649-422-423-425-426-390-389-338-339-295-296-297-301-66-62-58-59-63-861-863-862-864-827
0.0112075 3311-3121-3120-3118-2643-2650-2649-422-423-425-426-390-389-338-339-295-296-297-301-72-144-65-62-58-59-63-66-302-827
0.0112075 2484-1737-1779-1926-1925-1924-1921-1918-1914-255-256-259-210-211-190-189-292-293-296-297-301-72-144-65-62-58-59-63-66-302-827
0.0111074 828-129-81-123-122-152-269-268-265-262-258-255-1914-1918-1919-1893-1892-1891-1949-1953-1952-1956-1957-1728-1800-1726-1721-1718-2483
0.0111074 1656-1464-1462-987-994-993-2077-2076-2075-2029-2028-1984-1985-1732-1946-1804-1949-1952-1953-1957-1728-1800-1726-1721-1718-2483
0.0111074 2484-1737-1736-1805-1804-1953-1952-1956-1957-1728-1800-1726-1721-1718-2483
0.0111074 1656-1464-1462-987-994-993-2077-2076-2075-2029-2028-1984-1985-1732-1946-1804-1949-1953-1952-1956-1957-1728-1800-1726-1721-1718-2483
0.0111074 828-129-81-123-122-152-269-268-265-262-258-255-1914-1918-1919-1893-1892-1891-1949-1952-1953-1957-1728-1800-1726-1721-1718-2483
0.0111074 2484-1737-1736-1805-1804-1949-1952-1953-1957-1728-1800-1726-1721-1718-2483
0.0109688 1656-1464-1462-987-994-993-2077-2076-2075-2029-2028-1984-1985-1732-1946-1804-1949-1953-1952-1956-1957-1728-1800-1721-1718-2483
0.0109688 828-129-81-123-122-152-269-268-265-262-258-255-1914-1918-1919-1893-1892-1891-1949-1952-1953-1957-1728-1800-1721-1718-2483
0.0109688 828-129-81-123-122-152-269-268-265-262-258-255-1914-1918-1919-1893-1892-1891-1949-1953-1952-1956-1957-1728-1800-1721-1718-2483
0.0109688 2484-1737-1736-1805-1804-1953-1952-1956-1957-1728-1800-1721-1718-2483
0.0109688 2484-1737-1736-1805-1804-1949-1952-1953-1957-1728-1800-1721-1718-2483
0.0109688 1656-1464-1462-987-994-993-2077-2076-2075-2029-2028-1984-1985-1732-1946-1804-1953-1952-1956-1957-1728-1800-1721-1718-2483
0.0109688 2484-1737-1736-1805-1804-1949-1953-1952-1956-1957-1728-1800-1721-1718-2483
0.0109688 1656-1464-1462-987-994-993-2077-2076-2075-2029-2028-1984-1985-1732-1946-1804-1949-1952-1953-1957-1728-1800-1721-1718-2483
0.0108397 3311-3121-3120-3118-2643-2650-2649-422-423-425-426-390-389-338-339-295-296-297-301-66-62-58-59-861-863-827
0.0108397 828-129-132-82-232-231-230-62-58-59-861-863-827
0.0108397 2484-1737-1779-1926-1925-1924-1921-1918-1914-255-256-259-210-211-190-189-292-293-297-301-66-62-58-59-861-863-827
0.0108007 3311-2613-2616-2619-2631-2630-2781-2780-2784-2785-2556-2549-2546-2545-2544-2547-3310
0.0108007 1656-909-956-907-906-1111-1112-1034-1035-1024-2680-2690-2822-2823-2779-2780-2781-2785-2556-2549-2546-2545-2544-2547-3310
0.0108007 828-636-634-159-166-165-2906-2907-2909-2910-2874-2873-2822-2823-2779-2780-2781-2785-2556-2549-2546-2545-2544-2547-3310
0.0105434 2484-1737-1779-1926-1925-1924-1921-1918-1914-255-256-259-210-211-190-189-292-293-296-297-301-72-144-65-66-827
0.0105434 2484-1737-1779-1926-1925-1924-1921-1918-1914-255-256-259-210-211-190-189-292-293-297-301-72-144-65-66-827
0.0105434 2484-1737-1779-1926-1925-1924-1921-1918-1914-255-256-259-210-211-190-189-292-296-297-301-72-144-65-66-827
0.0105434 3311-3121-3120-3118-2643-2650-2649-422-423-425-426-390-389-338-339-295-296-297-301-72-144-65-66-827
0.0105248 3311-3121-3122-2603-2602-2601-2600-2524-2525-2521-2517-2520-2483
0.0101958 2484-2293-2294-1740-1773-1772-1696-1694-1693-1691-2547-2546-2542-2543-1689-1688-1692-3310
0.0101958 2484-2293-2294-1740-1773-1772-1696-1694-1697-1693-1691-2547-2546-2542-2539-2543-1689-1688-1692-3310
0.0101958 2484-2293-2294-1740-1773-1772-1696-1694-1697-1693-1691-2547-2546-2542-2543-1689-1688-1692-3310
0.0101958 2484-2293-2294-1740-1773-1772-1696-1694-1693-1691-2547-2546-2542-2539-2543-1689-1688-1692-3310
0.0100102 2484-2292-2290-1815-1822-1821-1250-1251-1253-1254-1218-1217-1166-1167-1123-1126-1125-1655
0.00990162 2484-2293-2294-1740-1773-1772-1696-1694-1697-1693-1691-2547-2546-2542-2543-3310
0.00990162 2484-2293-2294-1740-1773-1772-1696-1694-1697-1688-1692-1689-2547-2546-2542-2543-3310
0.00990162 3311-2613-2616-2619-2631-2630-2781-2780-2784-2785-2550-2547-2546-2542-2543-3310
0.00990162 2484-2293-2294-1740-1773-1772-1696-1694-1697-1688-1689-2547-2546-2542-2543-3310
0.00990162 2484-2293-2294-1740-1773-1772-1696-1694-1697-1688-1692-1691-1689-2547-2546-2542-2543-3310
0.00990162 2484-2293-2294-1740-1773-1772-1696-1694-1693-1691-2547-2546-2542-2543-3310
0.00990162 2484-2293-2294-1740-1773-1772-1696-1694-1697-1688-1692-1691-2547-2546-2542-2543-3310
0.00990162 1656-909-956-907-906-1111-1112-1034-1035-1024-2680-2690-2822-2823-2779-2780-2781-2785-2556-2550-2547-2546-2542-2543-3310
0.00990162 2484-2293-2294-1740-1773-1772-1696-1694-1697-1688-1689-1691-2547-2546-2542-2543-3310
0.00990162 3311-2613-2616-2619-2631-2630-2781-2780-2784-2785-2556-2550-2547-2546-2542-2543-3310
0.00990162 2484-2293-2294-1740-1773-1772-1696-1694-1697-1693-1691-1689-2547-2546-2542-2543-3310
0.00990162 2484-2293-2294-1740-1773-1772-1696-1694-1693-1692-1691-2547-2546-2542-2543-3310
0.00990162 1656-909-956-907-906-1111-1112-1034-1035-1024-2680-2690-2822-2823-2779-2780-2781-2785-2550-2547-2546-2542-2543-3310
0.00990162 2484-2293-2294-1740-1773-1772-1696-1694-1693-1692-1689-2547-2546-2542-2543-3310
0.00990162 2484-2293-2294-1740-1773-1772-1696-1694-1697-1693-1692-1691-2547-2546-2542-2543-3310
0.00990162 828-636-634-159-166-165-2906-2907-2909-2910-2874-2873-2822-2823-2779-2780-2781-2785-2550-2547-2546-2542-2543-3310
0.00990162 828-636-634-159-166-165-2906-2907-2909-2910-2874-2873-2822-2823-2779-2780-2781-2785-2556-2550-2547-2546-2542-2543-3310
0.00990162 2484-2293-2294-1740-1773-1772-1696-1694-1693-1692-1691-1689-2547-2546-2542-2543-3310
0.00974486 2484-2293-2294-1740-1773-1772-1696-1694-1697-1688-1689-1691-3310
0.00967375 2484-2293-2294-1740-1773-1772-1696-1694-1697-1688-1689-2547-2546-2542-2543-2544-3309-2489-1690-1691-3310
0.00935164 828-636-634-159-166-165-2906-2907-2909-2910-2874-2873-2822-2823-2779-2778-2780-3310
0.00935164 1656-909-956-907-906-1111-1112-1034-1035-1024-2680-2690-2822-2823-2779-2778-2780-3310
0.00933034 3311-3121-3122-2603-2602-2524-2525-2521-2520-2519-2517-1715-1719-1718-1722-1957-1956-1952-2483
0.00933034 3311-3121-3122-2603-2602-2524-2525-2516-2520-2519-2517-1715-1719-1718-1722-1957-1956-1952-2483
0.00929415 3311-2613-2616-2619-2631-2630-2558-2781-3310
0.00919814 2484-1737-1779-1926-1925-1924-1921-1918-1914-255-256-259-210-211-190-189-292-293-297-301-66-62-58-59-63-861-863-827
0.00919814 3311-3121-3120-3118-2643-2650-2649-422-423-425-426-390-389-338-339-295-296-297-301-66-62-58-59-63-861-863-827
0.00905859 1656-909-908-977-976-1125-1124-1128-1129-900-894-1655
0.00905859 2484-2292-2290-1815-1822-1821-1250-1251-1253-1254-1218-1217-1166-1167-1123-1126-1125-1124-1128-1129-900-894-1655
0.00905859 1656-909-908-977-976-1121-1125-1124-1128-1129-900-894-1655
0.00902056 828-129-81-123-122-152-269-268-265-262-258-255-1914-1918-1919-1893-1892-1891-1949-1953-1952-1956-1957-1728-1800-1726-1725-1721-1718-2483
0.00887753 2484-1737-1736-1805-1804-1949-1952-2483
0.00887753 1656-1464-1462-987-994-993-2077-2076-2075-2029-2028-1984-1985-1732-1946-1804-1949-1952-2483
0.00886368 2484-2292-2290-1815-1822-1821-1250-1251-1253-1254-1218-1217-1166-1167-1123-1126-1124-1655
0.00862013 3311-3121-3120-3118-2643-2650-2649-422-423-425-426-390-389-338-339-295-296-297-301-66-62-58-59-63-861-860-865-862-863-864-827
0.00862013 828-129-132-82-232-231-230-229-61-65-66-62-58-59-63-861-860-865-862-863-864-827
0.00862013 2484-1737-1779-1926-1925-1924-1921-1918-1914-255-256-259-210-211-190-189-292-293-297-301-66-62-58-59-63-861-860-865-862-863-864-827
0.00861575 828-637-638-119-118-40-38-37-36-1655
0.00854839 3311-2565-2607-2754-2753-2752-2749-2746-2742-1083-1084-1087-1091-1040-1041-1016-1015-1014-32-33-36-35-34-1653-888-889-886-887-891-1655
0.00826352 828-129-81-123-122-152-269-268-265-262-258-255-1914-1918-1919-1893-1892-1891-1949-1953-1952-1956-1957-1722-2483
0.00826352 1656-1464-1462-987-994-993-2077-2076-2075-2029-2028-1984-1985-1732-1946-1804-1953-1952-1956-1957-1722-2483
0.00826352 1656-1464-1462-987-994-993-2077-2076-2075-2029-2028-1984-1985-1732-1946-1804-1949-1953-1952-1956-1957-1722-2483
0.00826352 2484-1737-1736-1805-1804-1949-1953-1952-1956-1957-1722-2483
0.00826352 2484-1737-1736-1805-1804-1953-1952-1956-1957-1722-2483
0.00813697 3311-3121-3120-3118-2643-2650-2649-422-423-425-426-390-389-338-339-295-296-297-301-66-62-58-59-63-861-863-862-865-860-864-827
0.00813697 2484-1737-1779-1926-1925-1924-1921-1918-1914-255-256-259-210-211-190-189-292-293-297-301-66-62-58-59-63-861-863-862-865-860-864-827
0.00812576 1656-909-908-976-1121-1124-1655
0.00812576 1656-909-908-977-976-1121-1124-1655
0.0080567 2484-2292-2290-1815-1822-1821-1250-1251-1253-1254-1218-1217-1166-1167-1123-1126-1125-1124-1128-1129-894-1655
0.0080567 1656-909-908-977-976-1125-1124-1128-1129-894-1655
0.0080567 1656-909-908-977-976-1121-1125-1124-1128-1129-894-1655
0.00795549 1656-909-956-907-906-1111-1112-1034-1035-1024-2680-2690-2822-2823-2779-2780-2781-2785-2556-2550-3310
0.00795549 828-636-634-159-166-165-2906-2907-2909-2910-2874-2873-2822-2823-2779-2780-2781-2785-2556-2550-3310
0.00795549 3311-2613-2616-2619-2631-2630-2781-2780-2784-2785-2556-2550-3310
0.00767018 828-129-132-82-232-231-230-229-61-62-58-59-861-864-827
0.00767018 3311-3121-3120-3118-2643-2650-2649-422-423-425-426-390-389-338-339-295-296-297-301-66-62-58-59-861-864-827
0.00767018 2484-1737-1779-1926-1925-1924-1921-1918-1914-255-256-259-210-211-190-189-292-293-297-301-66-62-58-59-861-864-827
0.00767018 828-129-132-82-232-231-230-229-61-65-62-58-59-861-864-827
0.00767018 828-129-132-82-232-231-230-229-61-65-66-62-58-59-861-864-827
0.00750421 828-129-81-123-122-152-269-268-265-262-258-255-1914-1918-1919-1893-1892-1891-1949-1953-1952-1956-1957-1728-1800-1726-1725-1722-2483
0.00750421 828-129-81-123-122-152-269-268-265-262-258-255-1914-1918-1919-1893-1892-1891-1949-1952-1953-1957-1728-1800-1726-1725-1722-2483
0.00747489 2484-1737-1779-1926-1925-1924-1921-1918-1914-255-256-259-210-211-190-189-292-296-300-301-297-827
0.0074479 3311-3121-3120-3118-2643-2650-2649-422-423-425-426-390-389-338-339-295-298-299-300-296-827
0.00723576 1656-909-956-907-906-1111-1112-1034-1035-1024-2680-2690-2822-2823-2779-2780-2781-2785-2550-2547-2546-2542-2543-1689-1692-1693-1691-3310
0.00723576 3311-2613-2616-2619-2631-2630-2781-2780-2784-2785-2550-2547-2546-2542-2543-1689-1692-1693-1691-3310
0.00723576 828-636-634-159-166-165-2906-2907-2909-2910-2874-2873-2822-2823-2779-2780-2781-2785-2550-2547-2546-2542-2543-1689-1692-1693-1691-3310
0.00712493 2484-2293-2294-1740-1773-1772-1696-1694-1697-1688-1692-1689-2547-3310
0.00712493 2484-2293-2294-1740-1773-1772-1696-1694-1693-1692-1689-2547-3310
0.0070379 3311-3121-3120-3118-2643-2650-2649-422-423-425-426-390-389-338-339-295-296-297-301-72-144-65-62-58-59-60-63-827
0.0070379 2484-1737-1779-1926-1925-1924-1921-1918-1914-255-256-259-210-211-190-189-292-293-296-297-301-72-144-65-62-58-59-60-63-827
0.0070379 2484-1737-1779-1926-1925-1924-1921-1918-1914-255-256-259-210-211-190-189-292-293-297-301-66-62-58-59-60-63-827
0.0070379 3311-3121-3120-3118-2643-2650-2649-422-423-425-426-390-389-338-339-295-296-297-301-72-144-65-66-62-58-59-60-63-827
0.0070379 3311-3121-3120-3118-2643-2650-2649-422-423-425-426-390-389-338-339-295-296-297-301-66-62-58-59-60-63-827
0.0070379 828-129-132-82-232-231-230-229-61-65-66-62-58-59-60-63-827
0.0069936 3311-2565-2607-2754-2753-2752-2749-2746-2742-1083-1084-1087-1091-1040-1041-1016-1015-1012-886-890-891-888-1653-34-35-36-1655
0.00686654 3311-3121-3122-2603-2602-2524-2525-2516-2517-2520-2519-2518-2481-1716-1717-1718-1714-1715-2483
0.00681103 1656-1464-1466-912-945-944-867-866-869-865-862-863-864-861-59-58-62-827
0.00681103 1656-1464-1466-912-945-944-867-866-865-862-863-864-861-59-58-62-827
0.00681103 1656-1464-1466-912-945-944-867-866-869-865-864-863-861-59-58-62-827
0.00681103 1656-1464-1466-912-945-944-867-866-865-864-863-861-59-58-62-827
0.00681103 1656-1464-1466-912-945-944-867-866-865-862-864-863-861-59-58-62-827
0.00677274 2484-2293-2294-1740-1773-1772-1696-1694-1693-1691-2547-2546-2542-2539-2543-3310
0.00677274 3311-2613-2616-2619-2631-2630-2781-2780-2784-2785-2550-2547-2546-2542-2539-2543-3310
0.00677274 828-636-634-159-166-165-2906-2907-2909-2910-2874-2873-2822-2823-2779-2780-2781-2785-2556-2550-2547-2546-2542-2539-2543-3310
0.00677274 3311-2613-2616-2619-2631-2630-2781-2780-2784-2785-2556-2550-2547-2546-2542-2539-2543-3310
0.00677274 2484-2293-2294-1740-1773-1772-1696-1694-1693-1692-1689-2547-2546-2542-2539-2543-3310
0.00677274 2484-2293-2294-1740-1773-1772-1696-1694-1697-1688-1692-1689-2547-2546-2542-2539-2543-3310
0.00677274 828-636-634-159-166-165-2906-2907-2909-2910-2874-2873-2822-2823-2779-2780-2781-2785-2550-2547-2546-2542-2539-2543-3310
0.00677274 2484-2293-2294-1740-1773-1772-1696-1694-1697-1688-1692-1691-1689-2547-2546-2542-2539-2543-3310
0.00677274 2484-2293-2294-1740-1773-1772-1696-1694-1697-1688-1689-2547-2546-2542-2539-2543-3310
0.00677274 2484-2293-2294-1740-1773-1772-1696-1694-1697-1688-1692-1691-2547-2546-2542-2539-2543-3310
0.00677274 2484-2293-2294-1740-1773-1772-1696-1694-1697-1688-1689-1691-2547-2546-2542-2539-2543-3310
0.00677274 1656-909-956-907-906-1111-1112-1034-1035-1024-2680-2690-2822-2823-2779-2780-2781-2785-2550-2547-2546-2542-2539-2543-3310
0.00677274 2484-2293-2294-1740-1773-1772-1696-1694-1697-1693-1691-1689-2547-2546-2542-2539-2543-3310
0.00677274 1656-909-956-907-906-1111-1112-1034-1035-1024-2680-2690-2822-2823-2779-2780-2781-2785-2556-2550-2547-2546-2542-2539-2543-3310
0.00677274 2484-2293-2294-1740-1773-1772-1696-1694-1693-1692-1691-2547-2546-2542-2539-2543-3310
0.00677274 2484-2293-2294-1740-1773-1772-1696-1694-1693-1692-1691-1689-2547-2546-2542-2539-2543-3310
0.00677274 2484-2293-2294-1740-1773-1772-1696-1694-1697-1693-1692-1691-2547-2546-2542-2539-2543-3310
0.00677274 2484-2293-2294-1740-1773-1772-1696-1694-1697-1693-1691-2547-2546-2542-2539-2543-3310
0.00669194 828-636-634-159-166-165-2906-2907-2909-2910-2874-2873-2822-2823-2779-2780-2781-2785-2556-2549-2546-2545-2548-2547-3310
0.00669194 1656-909-956-907-906-1111-1112-1034-1035-1024-2680-2690-2822-2823-2779-2780-2781-2785-2556-2549-2546-2545-2548-2547-3310
0.00669194 3311-2613-2616-2619-2631-2630-2781-2780-2784-2785-2556-2549-2546-2545-2548-2547-3310
0.00665358 3311-3121-3122-2603-2602-2601-2600-2524-2522-2521-2520-2483
0.00665358 3311-3121-3122-2603-2602-2524-2522-2521-2520-2483
0.00650861 828-129-132-82-232-231-230-229-61-65-66-62-58-59-63-861-864-827
0.00616317 2484-1737-1779-1926-1925-1924-1921-1918-1914-255-256-259-210-211-190-189-292-293-296-297-301-72-144-65-62-58-59-60-64-63-827
0.00616317 2484-1737-1779-1926-1925-1924-1921-1918-1914-255-256-259-210-211-190-189-292-293-297-301-66-62-58-59-60-64-63-827
0.00616317 828-129-132-82-232-231-230-229-61-65-66-62-58-59-60-64-63-827
0.00616317 3311-3121-3120-3118-2643-2650-2649-422-423-425-426-390-389-338-339-295-296-297-301-66-62-58-59-60-64-63-827
0.00616317 3311-3121-3120-3118-2643-2650-2649-422-423-425-426-390-389-338-339-295-296-297-301-72-144-65-62-58-59-60-64-63-827
0.00616317 3311-3121-3120-3118-2643-2650-2649-422-423-425-426-390-389-338-339-295-296-297-301-72-144-65-66-62-58-59-60-64-63-827
0.006104 2484-2293-2294-1740-1773-1772-1696-1694-1697-1693-1691-2547-2546-2542-2543-1689-1692-3310
0.006104 2484-2293-2294-1740-1773-1772-1696-1694-1697-1693-1691-2547-2546-2542-2539-2543-1689-1692-3310
0.006104 2484-2293-2294-1740-1773-1772-1696-1694-1693-1691-2547-2546-2542-2539-2543-1689-1692-3310
0.006104 2484-2293-2294-1740-1773-1772-1696-1694-1693-1691-2547-2546-2542-2543-1689-1692-3310
0.00607354 3311-2613-2616-2619-2631-2630-2558-2778-2777-2780-3310
0.00604863 1656-909-908-977-976-1125-1124-1128-1129-900-893-894-1655
0.00604863 1656-909-908-977-976-1121-1125-1124-1128-1129-900-893-894-1655
0.00604863 2484-2292-2290-1815-1822-1821-1250-1251-1253-1254-1218-1217-1166-1167-1123-1126-1125-1124-1128-1129-900-893-894-1655
0.00604216 1656-909-956-907-906-1111-1112-1034-1035-1024-2680-2690-2822-2823-2779-2780-2781-2785-2556-2549-2546-3310
0.00604216 3311-2613-2616-2619-2631-2630-2781-2780-2784-2785-2556-2549-2546-3310
0.00604216 828-636-634-159-166-165-2906-2907-2909-2910-2874-2873-2822-2823-2779-2780-2781-2785-2556-2549-2546-3310
0.005951 3311-3121-3120-3118-2643-2650-2649-422-423-425-426-390-389-338-339-295-296-297-301-66-62-58-59-63-827
0.005951 828-129-132-82-232-231-230-62-58-59-63-827
0.005951 3311-3121-3120-3118-2643-2650-2649-422-423-425-426-390-389-338-339-295-296-297-301-72-66-62-58-59-63-827
0.005951 3311-3121-3120-3118-2643-2650-2649-422-423-425-426-390-389-338-339-295-296-297-301-72-144-65-62-58-59-63-827
0.005951 2484-1737-1779-1926-1925-1924-1921-1918-1914-255-256-259-210-211-190-189-292-293-296-297-301-72-66-62-58-59-63-827
0.005951 2484-1737-1779-1926-1925-1924-1921-1918-1914-255-256-259-210-211-190-189-292-293-296-297-301-66-62-58-59-63-827
0.005951 3311-3121-3120-3118-2643-2650-2649-422-423-425-426-390-389-338-339-295-296-297-301-72-144-65-66-62-58-59-63-827
0.005951 2484-1737-1779-1926-1925-1924-1921-1918-1914-255-256-259-210-211-190-189-292-293-297-301-72-144-65-66-62-58-59-63-827
0.005951 828-129-132-82-232-231-230-229-61-65-62-58-59-63-827
0.005951 828-129-132-82-232-231-230-229-61-62-58-59-63-827
0.005951 2484-1737-1779-1926-1925-1924-1921-1918-1914-255-256-259-210-211-190-189-292-293-296-297-301-72-144-65-66-62-58-59-63-827
0.005951 828-129-132-82-232-231-230-229-61-65-66-62-58-59-63-827
0.005951 2484-1737-1779-1926-1925-1924-1921-1918-1914-255-256-259-210-211-190-189-292-293-297-301-72-66-62-58-59-63-827
0.005951 2484-1737-1779-1926-1925-1924-1921-1918-1914-255-256-259-210-211-190-189-292-293-296-297-301-72-144-65-62-58-59-63-827
0.005951 2484-1737-1779-1926-1925-1924-1921-1918-1914-255-256-259-210-211-190-189-292-296-297-301-72-144-65-66-62-58-59-63-827
0.005951 2484-1737-1779-1926-1925-1924-1921-1918-1914-255-256-259-210-211-190-189-292-296-297-301-72-144-65-62-58-59-63-827
0.005951 2484-1737-1779-1926-1925-1924-1921-1918-1914-255-256-259-210-211-190-189-292-296-297-301-72-66-62-58-59-63-827
0.005951 2484-1737-1779-1926-1925-1924-1921-1918-1914-255-256-259-210-211-190-189-292-293-297-301-72-144-65-62-58-59-63-827
0.005951 2484-1737-1779-1926-1925-1924-1921-1918-1914-255-256-259-210-211-190-189-292-296-297-301-66-62-58-59-63-827
0.005951 2484-1737-1779-1926-1925-1924-1921-1918-1914-255-256-259-210-211-190-189-292-293-297-301-66-62-58-59-63-827
0.00587807 3311-2613-2616-2619-2631-2630-2781-2780-2784-2785-2550-3310
0.00565183 1656-1464-1466-912-945-944-867-866-865-862-863-861-864-827
0.00565183 1656-1464-1466-912-945-944-867-866-869-865-862-863-861-864-827
0.00561713 1656-909-956-907-906-1111-1112-1034-1035-1024-2680-2690-2822-2823-2779-2778-2777-2781-2784-2780-3310
0.00561713 828-636-634-159-166-165-2906-2907-2909-2910-2874-2873-2822-2823-2779-2778-2777-2781-2784-2780-3310
0.00561713 3311-2613-2616-2619-2631-2630-2558-2778-2777-2781-2784-2780-3310
0.00552005 2484-2293-2294-1740-1773-1772-1696-1694-1697-1693-1692-3310
0.00548818 2484-1737-1779-1926-1925-1924-1921-1918-1914-255-256-259-210-211-190-189-292-293-296-297-301-72-144-65-61-229-58-59-62-827
0.00548818 3311-3121-3120-3118-2643-2650-2649-422-423-425-426-390-389-338-339-295-296-297-301-72-144-65-61-229-58-59-62-827
0.00544642 828-637-638-119-118-40-41-37-33-36-35-34-1653-888-891-1655
0.00544642 828-637-638-119-118-40-38-41-32-33-36-35-34-1653-888-891-1655
0.00544642 828-637-638-119-118-40-41-38-37-33-36-35-34-1653-888-891-1655
0.00540385 2484-1737-1779-1926-1925-1924-1921-1918-1914-255-256-259-210-211-190-189-292-293-297-301-300-299-296-827
0.00518095 3311-3121-3120-3118-2643-2650-2649-422-423-425-426-390-389-338-339-295-298-297-827
0.00503488 2484-2292-2290-1815-1822-1821-1250-1251-1253-1254-1218-1217-1166-1167-1172-1127-1128-1124-1121-1125-1655
0.00499675 2484-1737-1779-1926-1925-1924-1921-1918-1914-255-256-259-210-211-190-189-292-293-296-297-301-72-144-70-65-66-827
0.00499675 2484-1737-1779-1926-1925-1924-1921-1918-1914-255-256-259-210-211-190-189-292-293-297-301-72-144-70-65-66-827
0.00499675 3311-3121-3120-3118-2643-2650-2649-422-423-425-426-390-389-338-339-295-296-297-301-72-144-70-65-66-827
0.00499675 2484-1737-1779-1926-1925-1924-1921-1918-1914-255-256-259-210-211-190-189-292-296-297-301-72-144-70-65-66-827
0.00479284 1656-909-956-907-906-1111-1112-1034-1035-1024-2680-2690-2822-2823-2779-2778-2777-2780-3310
0.00479284 828-636-634-159-166-165-2906-2907-2909-2910-2874-2873-2822-2823-2779-2778-2777-2780-3310
0.00478892 2484-2293-2294-1740-1773-1772-1696-1694-1697-1688-1689-2547-2546-2542-2539-2543-2544-3309-1690-1691-3310
0.00478892 2484-2293-2294-1740-1773-1772-1696-1694-1697-1688-1689-2547-2546-2542-2543-2544-3309-1690-1691-3310
0.00474327 2484-2293-2294-1740-1773-1772-1696-1694-1697-1693-1691-1689-2547-2546-2542-2539-2540-2543-3310
0.00474327 2484-2293-2294-1740-1773-1772-1696-1694-1697-1688-1692-1691-2547-2546-2542-2539-2540-2543-3310
0.00474327 2484-2293-2294-1740-1773-1772-1696-1694-1697-1688-1692-1691-1689-2547-2546-2542-2539-2540-2543-3310
0.00474327 2484-2293-2294-1740-1773-1772-1696-1694-1697-1693-1691-2547-2546-2542-2539-2540-2543-3310
0.00474327 2484-2293-2294-1740-1773-1772-1696-1694-1697-1688-1692-1689-2547-2546-2542-2539-2540-2543-3310
0.00474327 2484-2293-2294-1740-1773-1772-1696-1694-1693-1691-2547-2546-2542-2539-2540-2543-3310
0.00474327 2484-2293-2294-1740-1773-1772-1696-1694-1697-1688-1689-1691-2547-2546-2542-2539-2540-2543-3310
0.00474327 2484-2293-2294-1740-1773-1772-1696-1694-1693-1692-1691-2547-2546-2542-2539-2540-2543-3310
0.00474327 2484-2293-2294-1740-1773-1772-1696-1694-1693-1692-1691-1689-2547-2546-2542-2539-2540-2543-3310
0.00473961 3311-3121-3122-2603-2602-2524-2525-2516-2517-2520-2519-2518-2481-1716-1719-1715-2483
0.00467845 2484-2292-2290-1815-1822-1821-1250-1251-1253-1254-1218-1217-1166-1167-1123-1126-1125-1124-1128-1129-900-893-890-891-894-1655
0.00441504 2484-1737-1779-1926-1925-1924-1921-1918-1914-255-256-259-210-211-190-189-292-293-296-297-301-72-144-145-230-62-827
0.00441504 3311-3121-3120-3118-2643-2650-2649-422-423-425-426-390-389-338-339-295-296-297-301-72-144-145-230-62-827
0.00432799 3311-2613-2616-2619-2631-2630-2715-2542-2543-2547-2546-2549-2550-3310
0.00431381 3311-2565-2607-2754-2753-2752-2749-2746-2742-1083-1084-1087-1091-1040-1041-1016-1015-1014-32-36-1655
0.00426216 1656-1464-1466-912-945-944-867-866-869-865-862-863-864-861-63-827
0.00426216 1656-1464-1466-912-945-944-867-866-865-862-863-864-861-63-827
0.00417734 3311-3121-3120-3118-2643-2650-2649-422-423-425-426-390-389-338-339-295-298-299-301-297-827
0.00407509 1656-1464-1466-912-945-944-867-866-869-865-864-863-861-63-827
0.00407509 1656-1464-1466-912-945-944-867-866-865-862-864-863-861-63-827
0.00407509 1656-1464-1466-912-945-944-867-866-865-864-863-861-63-827
0.00387297 3311-2565-2607-2754-2753-2752-2749-2746-2742-1083-1084-1087-1091-1040-1041-1016-1015-1012-886-890-891-33-1655
0.0037148 828-129-132-82-232-221-230-62-827
0.00369493 1656-909-956-907-906-1111-1112-1034-1035-1024-2680-2690-2822-2823-2779-2780-2781-2785-2556-2549-2546-2545-2548-2544-2547-3310
0.00369493 828-636-634-159-166-165-2906-2907-2909-2910-2874-2873-2822-2823-2779-2780-2781-2785-2556-2549-2546-2545-2548-2544-2547-3310
0.00369493 3311-2613-2616-2619-2631-2630-2781-2780-2784-2785-2556-2549-2546-2545-2548-2544-2547-3310
0.00367142 3311-2613-2616-2619-2631-2630-2715-2546-2547-1691-1692-1689-2543-3310
0.00367142 3311-2613-2616-2619-2631-2630-2715-2542-2546-2547-1691-1692-1689-2543-3310
0.00365012 3311-3121-3122-2603-2602-2524-2525-2516-2517-2520-2519-2518-2481-1716-1717-1714-1715-2483
0.00356868 3311-2613-2616-2619-2631-2632-2777-2780-3310
0.00356339 3311-3121-3120-3118-2643-2650-2649-422-423-425-426-390-389-338-339-295-296-297-301-72-65-62-827
0.00356339 2484-1737-1779-1926-1925-1924-1921-1918-1914-255-256-259-210-211-190-189-292-293-296-297-301-72-65-62-827
0.00335291 3311-3121-3122-2603-2602-2524-2525-2516-2520-2519-2517-1715-1719-1718-1722-1957-1956-1952-1949-1953-2483
0.00334313 3311-3121-3120-3118-2643-2650-2649-422-423-425-426-390-389-338-339-295-296-297-301-66-62-58-59-60-64-65-63-827
0.00334313 2484-1737-1779-1926-1925-1924-1921-1918-1914-255-256-259-210-211-190-189-292-293-297-301-66-62-58-59-60-64-65-63-827
0.00328852 3311-2565-2607-2754-2753-2752-2749-2746-2742-1083-1084-1087-1091-1040-1041-1016-1015-1012-886-890-889-888-1653-34-35-36-1655
0.00319896 3311-2565-2607-2754-2753-2752-2749-2746-2742-1083-1084-1087-1091-1040-1041-1016-1015-1012-32-33-1655
0.00317254 1656-909-908-977-976-1125-1124-1128-1129-900-893-890-894-1655
0.00303376 3311-3121-3120-3118-2643-2650-2649-422-423-425-426-390-389-338-339-295-298-299-300-296-293-297-827
0.00293311 1656-909-908-976-1125-1655
0.00283973 3311-3121-3122-2603-2602-2601-2600-2523-2522-2521-2520-2483
0.00259159 3311-3121-3122-2603-2602-2524-2525-2521-2517-2520-2519-2518-2481-1716-1717-1718-2483
0.00259159 3311-3121-3122-2603-2602-2524-2525-2516-2517-2520-2519-2518-2481-1716-1717-1718-2483
0.00259159 3311-3121-3122-2603-2602-2524-2522-2525-2516-2517-2520-2519-2518-2481-1716-1717-1718-2483
0.00259159 3311-3121-3122-2603-2602-2524-2522-2525-2521-2517-2520-2519-2518-2481-1716-1717-1718-2483
0.00259159 3311-3121-3122-2603-2602-2524-2522-2521-2517-2520-2519-2518-2481-1716-1717-1718-2483
0.00253698 3311-2565-2607-2754-2753-2752-2749-2746-2742-1083-1084-1087-1091-1040-1041-1016-1015-1012-886-31-32-36-1655
0.00244318 3311-2613-2616-2619-2705-2714-2546-3310
0.00233519 3311-2565-2607-2754-2753-2752-2749-2746-2742-1083-1084-1087-1091-1040-1041-1016-1015-1014-32-33-36-35-34-1653-888-889-886-887-891-892-890-1655
0.00225462 3311-2565-2607-2754-2753-2752-2749-2746-2742-1083-1084-1087-1091-1040-1041-1016-1015-1014-32-33-36-35-34-1653-888-891-1655
0.00224924 3311-2565-2607-2754-2753-2752-2749-2746-2742-1083-1084-1087-1091-1040-1041-1016-1015-1012-886-890-1655
0.00209877 3311-3121-3122-2603-2602-2524-2525-2516-2517-2520-2519-2518-2481-1662-1715-2483
0.00209632 2484-1737-1779-1926-1925-1924-1921-1918-1914-255-256-259-210-211-190-189-292-293-297-301-299-300-296-827
0.00194035 3311-2565-2607-2754-2753-2752-2749-2746-2742-1083-1084-1087-1091-1040-1041-1016-1015-1012-886-31-32-33-1655
0.00183247 3311-2565-2607-2754-2753-2752-2749-2746-2742-1083-1084-1087-1091-1040-1041-1016-1015-1014-32-33-36-35-34-833-1653-888-891-1655
0.00167531 3311-2613-2616-2619-2631-2630-2558-2781-2780-2784-2785-2550-2547-3310
0.00164899 2484-2292-2290-1815-1822-1821-1250-1251-1253-1254-1218-1217-1166-1167-1172-1141-1126-1125-1655
0.00154404 3311-2565-2607-2754-2753-2752-2749-2746-2742-1083-1084-1087-1091-1040-1041-1016-1015-1014-32-33-36-35-34-833-1653-888-889-890-1655
0.00149894 2484-1737-1779-1926-1925-1924-1921-1918-1914-255-256-259-210-211-190-189-187-296-827
0.00147257 3311-2613-2616-2619-2631-2630-2781-2780-2784-2788-2787-2785-2550-3310
0.00141527 2484-1737-1779-1926-1925-1924-1921-1918-1914-255-256-259-210-211-190-292-293-296-827
0.00136197 3311-2565-2607-2754-2753-2752-2749-2746-2742-1083-1084-1087-1091-1040-1041-1016-1015-1014-1013-1012-886-890-1655
0.00130228 3311-3121-3120-3118-2643-2650-2649-422-423-425-426-390-389-338-339-295-296-297-301-72-144-65-62-58-59-60-64-67-63-827
0.00130228 3311-3121-3120-3118-2643-2650-2649-422-423-425-426-390-389-338-339-295-296-297-301-72-144-65-66-62-58-59-60-64-67-63-827
0.00130228 2484-1737-1779-1926-1925-1924-1921-1918-1914-255-256-259-210-211-190-189-292-293-296-297-301-72-144-65-62-58-59-60-64-67-63-827
0.00130035 3311-2565-2607-2754-2753-2752-2749-2746-2742-1083-1084-1087-1091-1040-1041-1016-1015-1012-886-890-891-888-1653-833-34-33-1655
0.00122019 3311-2565-2607-2754-2753-2752-2749-2746-2742-1083-1084-1087-1091-1040-1041-1016-1015-1014-32-33-36-35-34-1653-833-834-888-891-1655
0.00118737 3311-3121-3122-2603-2602-2601-2527-2526-2521-2520-2483
0.0011237 3311-3121-3120-3118-2643-2650-2649-422-423-425-426-390-389-338-339-344-299-300-296-827
0.00110354 3311-3121-3120-3118-2643-2650-2649-422-423-425-426-390-389-338-343-339-295-296-827
0.00102813 3311-2565-2607-2754-2753-2752-2749-2746-2742-1083-1084-1087-1091-1040-1041-1016-1015-1014-32-33-36-35-34-1653-833-834-888-889-890-1655
0.00102401 2484-2292-2290-1815-1822-1821-1250-1251-1253-1254-1218-1217-1166-1167-1172-1127-1128-1125-1655
0.000972742 3311-3121-3122-2603-2602-2524-2525-2516-2517-2520-2519-2518-1661-2481-1716-1715-2483
0.00090282 3311-2613-2616-2619-2705-2714-2546-2547-3310
0.000876477 3311-3121-3120-3118-2643-2650-2649-422-423-425-426-390-389-338-339-295-296-297-301-66-62-58-59-861-862-825-60-63-827
0.000876477 2484-1737-1779-1926-1925-1924-1921-1918-1914-255-256-259-210-211-190-189-292-293-297-301-66-62-58-59-861-862-825-60-63-827
0.000842728 3311-2565-2607-2754-2753-2752-2749-2746-2742-1083-1084-1087-1091-1040-1041-1016-1015-1012-32-36-1655
0.000811674 3311-2565-2607-2754-2753-2752-2749-2746-2742-1083-1084-1087-1091-1040-1041-1016-1017-1120-1121-1124-1655
0.000811129 1656-909-908-977-1062-1060-1059-886-890-1655
0.000798863 2484-1737-1779-1926-1925-1924-1921-1918-1914-255-256-259-210-211-190-189-292-293-297-301-66-62-58-59-63-861-863-862-865-860-187-296-827
0.000798863 2484-1737-1779-1926-1925-1924-1921-1918-1914-255-256-259-210-211-190-189-292-293-297-301-66-62-58-59-63-861-860-187-296-827
0.000786627 3311-2565-2607-2754-2753-2752-2749-2746-2742-1083-1084-1087-1091-1040-1041-1016-1015-1012-886-890-889-888-1653-34-33-1655
0.000765079 828-637-638-119-118-117-116-40-41-37-36-1655
0.000753117 1656-909-908-977-976-1121-1125-1124-1128-1132-1131-1129-894-1655
0.000753117 2484-2292-2290-1815-1822-1821-1250-1251-1253-1254-1218-1217-1166-1167-1123-1126-1125-1124-1128-1132-1131-1129-894-1655
0.000753117 1656-909-908-977-976-1125-1124-1128-1132-1131-1129-894-1655
0.000741903 1656-909-956-907-906-1111-1112-1034-1035-1024-2680-2690-2822-2823-2827-2828-2783-2780-3310
0.000741903 828-636-634-159-166-165-2906-2907-2909-2910-2874-2873-2822-2823-2827-2828-2783-2780-3310
0.000733478 3311-2613-2616-2619-2622-2629-2630-2781-3310
0.000706077 3311-2613-2616-2566-2716-2715-2546-3310
0.000687936 3311-2565-2607-2754-2753-2752-2749-2746-2742-1083-1084-1087-1091-1040-1041-1016-1014-32-36-1655
0.000639918 828-636-634-159-166-165-2906-2907-2909-2910-2874-2873-2822-2819-2823-2779-2780-3310
0.000639918 1656-909-956-907-906-1111-1112-1034-1035-1024-2680-2690-2822-2819-2823-2779-2780-3310
0.000621556 3311-2613-2616-2566-2619-2631-2630-2781-3310
0.000583081 3311-2565-2607-2754-2753-2752-2749-2746-2742-1083-1084-1087-1091-1040-1041-1016-1015-1014-176-40-41-37-36-1655
0.000575274 1656-909-908-977-1062-1061-1121-1124-1655
0.000563836 2484-1737-1779-1926-1925-1924-1921-1918-1914-255-256-259-210-211-190-189-292-296-300-301-299-298-297-827
0.000550974 3311-3121-3122-2603-2602-2601-2600-2524-2525-2516-2517-2483
0.000545956 3311-3121-3120-3118-2643-2650-2649-422-423-425-426-390-389-338-339-340-313-298-297-827
0.000526151 3311-2565-2607-2754-2753-2752-2749-2746-2742-1083-1084-1087-1091-1040-1041-1016-1014-32-33-1655
0.000486298 2484-1737-1779-1926-1925-1924-1921-1918-1914-255-256-259-210-211-190-189-292-293-297-301-72-73-74-294-295-296-827
0.00047779 3311-2613-2616-2619-2716-2717-2780-3310
0.000432436 2484-2292-2290-1815-1822-1821-1250-1251-1253-1254-1218-1217-1166-1171-1172-1127-1128-1125-1655
0.000426153 2484-1737-1779-1926-1925-1924-1921-1918-1914-255-256-259-210-211-190-292-293-297-827
0.000425632 1656-909-956-907-908-977-976-1125-1655
0.000419699 3311-2613-2616-2619-2631-2630-2781-2780-2784-2788-2787-2785-2550-2547-3310
0.000380402 3311-3121-3120-3118-2643-2650-2649-422-423-425-426-390-389-338-339-295-296-297-301-66-62-58-59-861-863-864-862-825-60-63-827
0.000380402 3311-3121-3120-3118-2643-2650-2649-422-423-425-426-390-389-338-339-295-296-297-301-66-62-58-59-861-864-862-825-60-63-827
0.000368866 3311-2613-2616-2615-2564-2632-2777-2780-3310
0.00035648 3311-2565-2607-2754-2753-2752-2749-2746-2742-1083-1084-1087-1091-1040-1019-1116-1120-1121-1124-1655
0.000336267 3311-2565-2607-2754-2753-2752-2749-2746-2742-1083-1084-1087-1091-1040-1041-1016-1015-1012-886-890-891-888-834-833-1653-34-33-1655
0.000301053 3311-2565-2607-2754-2753-2752-2749-2746-2742-1083-1084-1087-1091-1040-1041-1042-1017-1120-1121-1124-1655
0.000285964 3311-3121-3120-3118-2643-2650-2649-422-423-425-426-390-389-338-343-344-299-300-301-297-827
0.000248774 3311-3121-3120-3118-2643-2650-2649-422-423-425-426-390-389-385-338-339-295-296-827
0.000247965 3311-2565-2607-2754-2753-2752-2749-2746-2742-1083-1084-1087-1091-1040-1019-1116-1120-1121-1125-1655
0.000234299 3311-2565-2607-2754-2753-2752-2749-2746-2742-1083-1084-1087-1091-1040-1041-1042-1063-976-1125-1655
0.000219155 828-637-638-119-84-117-116-40-41-37-36-1655
0.000205807 828-636-634-159-166-165-2906-2907-2909-2910-2874-2873-2869-2822-2823-2779-2780-3310
0.000173583 2484-2292-2290-1815-1822-1821-1250-1251-1253-1254-1218-1217-1213-1166-1167-1123-1124-1655
0.000169214 3311-2613-2566-2716-2715-2546-3310
0.000166444 3311-3121-3120-3118-2643-2650-2649-422-423-425-426-390-334-335-339-295-296-827
0.000151253 3311-2613-2617-2618-2619-2631-2630-2781-3310
0.000148124 3311-3121-3122-2568-2601-2600-2524-2525-2516-2517-2483
0.000146359 828-129-132-82-232-231-58-62-827
0.000137756 3311-2565-2607-2754-2753-2752-2749-2746-2742-1083-1084-1087-1091-1040-1041-1066-1043-1045-1046-886-890-1655
0.000134999 3311-2613-2616-2619-2631-2630-2715-2546-3310
0.000128602 3311-2613-2565-2564-2632-2777-2780-3310
0.000126283 3311-3121-3122-2568-2601-2600-2524-2525-2521-2520-2483
0.000124358 2484-2292-2290-1815-1822-1821-1250-1251-1253-1254-1218-1162-1163-1167-1123-1124-1655
0.000123256 1656-909-956-907-906-1111-1112-1034-1035-1024-2680-2690-2768-2772-2776-2777-2780-3310
0.000118415 828-636-634-159-166-165-2906-2907-2909-2910-2874-2870-2819-2823-2779-2780-3310
8.83628e-05 828-637-638-84-117-116-40-41-37-36-1655
8.52015e-05 3311-3121-3122-2603-2568-2601-2600-2524-2525-2516-2517-2483
8.51011e-05 2484-1737-1736-1805-1804-1953-2483
8.47812e-05 3311-2565-2607-2754-2753-2752-2749-2746-2742-1083-1084-1087-1091-1094-1110-978-977-976-1125-1655
8.44411e-05 2484-2292-2290-1815-1822-1821-1250-1251-1253-1254-1218-1162-1163-1119-1122-1125-1655
8.21937e-05 1656-909-908-977-976-1125-1655
8.02751e-05 3311-2565-2564-2631-2630-2715-2546-3310
7.97307e-05 3311-2565-2564-2632-2777-2780-3310
7.26388e-05 3311-3121-3122-2603-2568-2601-2600-2524-2525-2521-2520-2483
6.51376e-05 2484-2292-2290-1815-1822-1821-1250-1251-1253-1254-1218-1217-1213-1166-1167-1123-1124-1125-1655
6.2505e-05 3311-2565-2607-2754-2753-2752-2749-2746-2742-1083-1084-1087-1091-1040-1041-1066-1016-1015-1014-32-36-1655
6.11735e-05 3311-3121-3120-2603-2602-2524-2525-2516-2517-2483
6.04955e-05 3311-3121-3120-3118-2643-2650-2649-422-423-425-426-390-389-337-336-291-294-74-297-827
5.21537e-05 3311-3121-3120-2603-2602-2524-2525-2521-2520-2483
4.78054e-05 3311-2565-2607-2754-2753-2752-2749-2746-2742-1083-1084-1087-1091-1040-1041-1066-1016-1015-1014-32-33-1655
4.04327e-05 3311-3121-3120-3118-2643-2650-2649-422-423-425-426-390-334-335-291-294-74-297-827
3.99593e-05 3311-2565-2607-2754-2753-2752-2749-2746-2742-1083-1084-1087-1091-1040-1019-1116-1120-1121-1125-894-1655
3.93415e-05 3311-3121-3120-3118-2643-2650-2649-422-423-425-426-387-386-338-339-295-296-827
3.60506e-05 3311-3121-3122-2603-2602-2524-2525-2516-2517-2483
3.59516e-05 1656-1464-1466-912-945-944-867-866-865-864-827
3.59012e-05 1656-909-956-907-906-1111-1112-1034-1035-1024-2680-2691-2690-2822-2823-2779-2780-3310
3.11419e-05 3311-2565-2607-2754-2753-2752-2749-2746-2742-1083-1084-1087-1091-1094-1065-1064-1045-1046-886-890-1655
3.09917e-05 3311-2565-2607-2754-2753-2752-2749-2746-2742-1083-1084-1087-1091-1040-1066-1043-1045-1046-886-890-1655
3.09557e-05 3311-3121-3120-3118-2643-2650-2649-422-423-425-426-390-389-338-339-295-296-297-301-66-62-58-59-861-862-863-864-865-854-4-5-825-60-63-827
2.82349e-05 1656-957-909-908-977-976-1125-1655
2.77757e-05 828-636-634-159-166-165-2906-2907-2909-2910-2871-2870-2819-2823-2779-2780-3310
2.27559e-05 3311-2565-2607-2754-2753-2752-2749-2746-2742-1083-1084-1087-1038-1039-1018-1017-1120-1121-1124-1655
2.22642e-05 2484-2292-2290-1815-1822-1821-1250-1251-1253-1254-1215-1214-1163-1167-1123-1124-1655
2.2141e-05 828-637-83-84-117-116-40-41-37-36-1655
1.99851e-05 3311-3120-2603-2602-2524-2525-2516-2517-2483
1.70384e-05 3311-3120-2603-2602-2524-2525-2521-2520-2483
1.58289e-05 3311-2565-2607-2754-2753-2752-2749-2746-2742-1083-1084-1087-1038-1039-1018-1017-1120-1121-1125-1655
1.51177e-05 2484-2292-2290-1815-1822-1821-1250-1251-1253-1254-1215-1214-1163-1119-1122-1125-1655
1.48447e-05 828-637-638-119-118-40-41-37-36-1655
1.40621e-05 3311-2565-2607-2754-2753-2752-2749-2746-2742-1083-1084-1087-1091-1040-1066-1016-1015-1014-32-36-1655
1.07551e-05 3311-2565-2607-2754-2753-2752-2749-2746-2742-1083-1084-1087-1091-1040-1066-1016-1015-1014-32-33-1655
9.53443e-06 3311-3121-3120-3118-2643-2650-2649-422-423-425-426-387-386-335-291-294-74-297-827
7.18947e-06 3311-2565-2607-2754-2753-2752-2749-2746-2742-1083-1084-1087-1091-1094-1065-1064-1043-1044-1015-1014-32-36-1655
6.95964e-06 2484-2293-2294-1740-1773-1772-1696-1694-1693-1692-3310
6.94076e-06 828-478-477-84-117-116-40-41-37-36-1655
5.99841e-06 828-636-634-159-166-165-2906-2907-2909-2857-2856-2812-2813-2560-2774-2777-2780-3310
5.69635e-06 3311-2565-2607-2754-2753-2752-2749-2746-2742-1083-1084-1087-1088-1067-1066-1043-1045-1046-886-890-1655
5.49869e-06 3311-2565-2607-2754-2753-2752-2749-2746-2742-1083-1084-1087-1091-1094-1065-1064-1043-1044-1015-1014-32-33-1655
4.09842e-06 2484-2292-2290-1815-1822-1821-1250-1251-1253-1201-1200-1107-1156-1157-904-976-1125-1655
4.07386e-06 3311-2565-2607-2754-2753-2752-2749-2746-2742-1083-1084-1087-1038-1039-1040-1041-1016-1015-1014-32-36-1655
3.52065e-06 3311-3121-3120-3118-2643-2650-2649-422-423-425-376-387-386-338-339-295-296-827
3.30711e-06 3311-3121-3120-3118-2643-2650-2649-422-423-425-426-390-389-338-339-295-296-297-301-72-144-65-66-62-58-59-60-63-64-68-69-319-315-303-302-827
3.30711e-06 3311-3121-3120-3118-2643-2650-2649-422-423-425-426-390-389-338-339-295-296-297-301-66-62-58-59-60-63-64-68-69-319-315-303-302-827
3.30711e-06 3311-3121-3120-3118-2643-2650-2649-422-423-425-426-390-389-338-339-295-296-297-301-66-62-58-59-861-63-64-68-69-319-315-303-302-827
3.30711e-06 3311-3121-3120-3118-2643-2650-2649-422-423-425-426-390-389-338-339-295-296-297-301-72-144-65-66-62-58-59-63-64-68-69-319-315-303-302-827
3.11579e-06 3311-2565-2607-2754-2753-2752-2749-2746-2742-1083-1084-1087-1038-1039-1040-1041-1016-1015-1014-32-33-1655
2.86445e-06 3311-3121-3120-3118-2643-2650-2649-422-423-425-426-390-389-338-339-295-296-297-301-72-144-65-66-62-58-59-60-64-63-67-69-319-315-303-302-827
2.86445e-06 3311-3121-3120-3118-2643-2650-2649-422-423-425-426-390-389-338-339-295-296-297-301-66-62-58-59-60-64-63-67-69-319-315-303-302-827
2.61125e-06 3311-2565-2607-2754-2753-2752-2749-2746-2742-1083-1086-1090-1091-1040-1041-1016-1015-1124-1655
2.5639e-06 3311-3121-3120-3118-2643-2650-2649-422-423-424-376-387-386-338-339-295-296-827
2.34753e-06 3311-3121-3120-3118-2643-2650-2649-422-423-425-373-372-328-329-76-148-297-827
1.89016e-06 3311-2565-2607-2754-2753-2752-2749-2746-2742-1083-1084-1085-1086-1090-1091-1040-1041-1016-1015-1124-1655
1.65373e-06 828-636-634-159-166-165-2906-2907-2859-2858-2763-2767-2768-2772-2776-2777-2780-3310
1.63518e-06 2484-2292-2290-1815-1822-1821-1250-1251-1203-1202-1107-1156-1157-904-976-1125-1655
1.59283e-06 3311-2565-2607-2754-2753-2752-2749-2746-2742-1083-1086-1090-1093-1094-1110-978-977-976-1125-1655
1.557e-06 3311-3121-3120-3118-2643-2650-2649-422-423-375-374-283-286-149-148-297-827
1.34087e-06 828-636-634-159-166-165-2906-2909-2910-2874-2873-2822-2823-2779-2780-3310
1.15298e-06 3311-2565-2607-2754-2753-2752-2749-2746-2742-1083-1084-1085-1086-1090-1093-1094-1110-978-977-976-1125-1655
5.95522e-07 3311-2565-2607-2754-2753-2752-2749-2746-2742-1083-1086-1090-1091-1040-1041-1016-1015-1014-32-36-1655
5.73367e-07 3311-3121-3120-3118-2643-2650-2649-422-421-420-424-376-387-386-338-339-295-296-827
4.55471e-07 3311-2565-2607-2754-2753-2752-2749-2746-2742-1083-1086-1090-1091-1040-1041-1016-1015-1014-32-33-1655
4.31071e-07 3311-2565-2607-2754-2753-2752-2749-2746-2742-1083-1084-1085-1086-1090-1091-1040-1041-1016-1015-1014-32-36-1655
3.69135e-07 3311-3121-3120-3118-2643-2650-2649-422-423-425-426-390-389-338-339-295-296-297-301-66-62-58-59-63-861-860-865-862-825-60-61-65-70-71-318-315-303-302-827
3.69135e-07 3311-3121-3120-3118-2643-2650-2649-422-423-425-426-390-389-338-339-295-296-297-301-66-62-58-59-63-861-863-862-825-60-61-65-70-71-318-315-303-302-827
3.63382e-07 3311-3121-3120-3118-2643-2650-2649-422-423-425-426-390-389-338-339-295-296-297-301-66-62-58-59-63-861-860-859-184-216-235-290-294-298-303-302-827
3.63382e-07 3311-3121-3120-3118-2643-2650-2649-422-423-425-426-390-389-338-339-295-296-297-301-66-62-58-59-63-861-863-862-865-860-859-184-216-235-290-294-298-303-302-827
3.31524e-07 2484-2292-2290-1815-1822-1821-1250-1249-1248-1247-1246-1222-1221-1217-1166-1167-1123-1124-1655
3.29694e-07 3311-2565-2607-2754-2753-2752-2749-2746-2742-1083-1084-1085-1086-1090-1091-1040-1041-1016-1015-1014-32-33-1655
3.22235e-07 1656-909-956-907-906-1111-1112-1034-1024-2680-2690-2822-2823-2779-2780-3310
2.93391e-07 2484-2292-2290-1815-1822-1821-1250-1249-1248-1247-1201-1200-1107-1156-1157-904-976-1125-1655
2.92791e-07 1656-909-956-907-906-1111-1112-1034-1035-1036-1024-2680-2690-2822-2823-2779-2780-3310
2.60979e-07 3311-3121-3120-3118-2643-2650-2649-422-421-420-419-373-372-328-329-76-148-297-827
1.50143e-07 3311-2565-2607-2754-2753-2752-2749-2746-2742-2741-2738-2737-1090-1091-1040-1041-1016-1015-1124-1655
1.24405e-07 3311-3121-3120-3118-2643-2650-2649-421-420-424-376-387-386-338-339-295-296-827
1.07841e-07 3311-2565-2607-2754-2753-2752-2749-2746-1081-1083-1084-1087-1091-1040-1041-1016-1015-1124-1655
9.15856e-08 3311-2565-2607-2754-2753-2752-2749-2746-2742-2741-2738-2737-1090-1093-1094-1110-978-977-976-1125-1655
9.04972e-08 3311-3121-3120-3118-2643-2650-2649-422-423-425-426-390-389-338-339-295-296-297-301-66-62-58-59-63-861-862-825-60-61-65-70-71-318-315-303-302-827
7.32156e-08 3311-3121-3120-3118-2643-2650-2649-422-423-425-426-390-389-338-339-295-296-297-301-66-62-58-59-63-861-863-862-864-860-859-184-216-235-290-294-298-303-302-827
7.32156e-08 3311-3121-3120-3118-2643-2650-2649-422-423-425-426-390-389-338-339-295-296-297-301-66-62-58-59-63-861-863-862-865-864-860-859-184-216-235-290-294-298-303-302-827
7.32156e-08 3311-3121-3120-3118-2643-2650-2649-422-423-425-426-390-389-338-339-295-296-297-301-66-62-58-59-63-861-863-864-860-859-184-216-235-290-294-298-303-302-827
7.32156e-08 3311-3121-3120-3118-2643-2650-2649-422-423-425-426-390-389-338-339-295-296-297-301-66-62-58-59-63-861-864-860-859-184-216-235-290-294-298-303-302-827
6.5341e-08 3311-2565-2607-2754-2753-2752-2749-2746-1081-1083-1084-1087-1091-1094-1110-978-977-976-1125-1655
6.44181e-08 3311-3121-3120-3118-2643-2650-2649-422-423-425-426-390-389-338-339-295-296-297-301-66-62-58-59-63-861-860-864-863-862-825-60-61-65-70-71-318-315-303-302-827
6.44181e-08 3311-3121-3120-3118-2643-2650-2649-422-423-425-426-390-389-338-339-295-296-297-301-66-62-58-59-63-861-860-865-864-863-862-825-60-61-65-70-71-318-315-303-302-827
3.42416e-08 3311-2565-2607-2754-2753-2752-2749-2746-2742-2741-2738-2737-1090-1091-1040-1041-1016-1015-1014-32-36-1655
2.61889e-08 3311-2565-2607-2754-2753-2752-2749-2746-2742-2741-2738-2737-1090-1091-1040-1041-1016-1015-1014-32-33-1655
2.58446e-08 828-636-634-159-166-165-744-741-2904-2903-2857-2856-2812-2813-2560-2774-2777-2780-3310
2.45943e-08 3311-2565-2607-2754-2753-2752-2749-2746-1081-1083-1084-1087-1091-1040-1041-1016-1015-1014-32-36-1655
2.34748e-08 1656-909-956-907-906-1111-1112-1021-1022-1023-1024-2680-2690-2822-2823-2779-2780-3310
1.88104e-08 3311-2565-2607-2754-2753-2752-2749-2746-1081-1083-1084-1087-1091-1040-1041-1016-1015-1014-32-33-1655
1.22553e-08 3311-2565-2607-2754-2753-2752-2749-2747-2746-2742-1083-1084-1087-1091-1040-1041-1016-1015-1124-1655
1.15177e-08 2484-2292-2290-1815-1822-1821-2400-2398-1241-1240-1226-1222-1221-1217-1166-1167-1123-1124-1655
9.92758e-09 2484-2292-2290-1815-1822-1821-2400-2397-1248-1247-1201-1200-1107-1156-1157-904-976-1125-1655
7.42547e-09 3311-2565-2607-2754-2753-2752-2749-2747-2746-2742-1083-1084-1087-1091-1094-1110-978-977-976-1125-1655
7.09602e-09 3311-2565-2607-2754-2753-2752-2748-2747-2746-2742-1083-1084-1087-1091-1040-1041-1016-1015-1124-1655
6.20606e-09 828-636-634-159-166-161-165-2906-2907-2909-2910-2874-2873-2822-2823-2779-2780-3310
5.15943e-09 1656-909-956-907-906-1111-1112-1034-1035-1024-1023-1022-1038-1087-1084-1083-2742-2746-2747-2750-2751-2720-2719-2777-2780-3310
4.29948e-09 3311-2565-2607-2754-2753-2752-2748-2747-2746-2742-1083-1084-1087-1091-1094-1110-978-977-976-1125-1655
4.23192e-09 2484-2292-2290-1815-1813-1822-1821-1250-1251-1253-1254-1218-1217-1166-1167-1123-1124-1655
4.18243e-09 1656-909-956-907-906-1111-1110-1094-1091-1087-1084-1083-2742-2746-2747-2750-2751-2720-2719-2777-2780-3310
4.01603e-09 2484-2292-2290-1815-1822-1823-1821-1250-1251-1253-1254-1218-1217-1166-1167-1123-1124-1655
3.78576e-09 828-636-634-633-161-165-2906-2907-2909-2910-2874-2873-2822-2823-2779-2780-3310
3.44841e-09 3311-2565-2607-2754-2753-2749-2746-2742-1083-1084-1087-1091-1040-1041-1016-1015-1124-1655
2.95547e-09 828-636-634-159-633-161-165-2906-2907-2909-2910-2874-2873-2822-2823-2779-2780-3310
2.93497e-09 2484-2292-2290-2251-2252-1822-1821-1250-1251-1253-1254-1218-1217-1166-1167-1123-1124-1655
2.79494e-09 3311-2565-2607-2754-2753-2752-2749-2747-2746-2742-1083-1084-1087-1091-1040-1041-1016-1015-1014-32-36-1655
2.13764e-09 3311-2565-2607-2754-2753-2752-2749-2747-2746-2742-1083-1084-1087-1091-1040-1041-1016-1015-1014-32-33-1655
2.08939e-09 3311-2565-2607-2754-2753-2749-2746-2742-1083-1084-1087-1091-1094-1110-978-977-976-1125-1655
2.07777e-09 2484-2292-2290-1815-1813-1822-1821-1250-1251-1203-1202-1107-1156-1157-904-976-1125-1655
1.97177e-09 2484-2292-2290-1815-1822-1823-1821-1250-1251-1203-1202-1107-1156-1157-904-976-1125-1655
1.61832e-09 3311-2565-2607-2754-2753-2752-2748-2747-2746-2742-1083-1084-1087-1091-1040-1041-1016-1015-1014-32-36-1655
1.54524e-09 3311-2565-2607-2754-2755-2766-2765-2678-2679-2680-1024-1025-1213-1166-1167-1123-1124-1655
1.441e-09 2484-2292-2290-2251-2252-1822-1821-1250-1251-1203-1202-1107-1156-1157-904-976-1125-1655
1.43082e-09 1656-909-956-907-906-1110-1094-1091-1087-1084-1083-2742-2746-2747-2750-2751-2720-2719-2777-2780-3310
1.25164e-09 3311-3121-3120-3118-2643-2650-2649-422-423-425-426-390-389-338-339-295-296-827
5.96435e-10 1656-1464-1462-987-994-993-2077-2076-2075-2029-2028-1984-1985-1732-1946-1804-1953-2483
4.06431e-10 1656-909-956-907-952-1101-1100-1099-1106-1093-1090-1086-1083-2742-2746-2747-2750-2751-2720-2719-2777-2780-3310
3.30205e-10 2484-2292-2291-2290-1815-1822-1821-1250-1251-1253-1254-1218-1217-1166-1167-1123-1124-1655
3.01052e-10 1656-909-952-1101-1100-1099-1106-1093-1090-1086-1083-2742-2746-2747-2750-2751-2720-2719-2777-2780-3310
2.928e-10 828-636-635-634-159-166-165-2906-2907-2909-2910-2874-2873-2822-2823-2779-2780-3310
2.29594e-10 2484-2292-2290-1815-1822-1821-1250-1251-1253-1254-1218-1217-1166-1167-1123-1124-1655
1.94285e-10 828-636-634-159-166-165-2906-2907-2909-2910-2874-2873-2822-2823-2779-2780-3310
1.84702e-10 828-637-636-634-159-166-165-2906-2907-2909-2910-2874-2873-2822-2823-2779-2780-3310
1.62122e-10 2484-2292-2291-2290-1815-1822-1821-1250-1251-1203-1202-1107-1156-1157-904-976-1125-1655
1.57926e-10 2484-2291-2290-1815-1822-1821-1250-1251-1253-1254-1218-1217-1166-1167-1123-1124-1655
8.77703e-11 1656-909-956-955-1153-905-906-1111-1112-1034-1035-1024-2680-2690-2822-2823-2779-2780-3310
8.62279e-11 2484-1737-1779-1926-1925-1924-1921-1918-1914-255-256-259-210-211-190-189-292-293-296-827
8.33504e-11 828-129-81-123-122-152-269-268-265-262-258-255-1914-1918-1919-1893-1892-1891-1949-1952-2483
7.75375e-11 2484-2291-2290-1815-1822-1821-1250-1251-1203-1202-1107-1156-1157-904-976-1125-1655
5.05631e-11 3311-2565-2607-2754-2753-2752-2749-2746-2742-1083-1084-1087-1091-1040-1041-1016-1015-1124-1655
4.89883e-11 1656-909-956-907-906-1111-1112-1034-1035-1024-2680-2690-2822-2823-2779-2780-3310
2.90942e-11 1656-954-953-952-1101-1100-1099-1106-1093-1090-1086-1083-2742-2746-2747-2750-2751-2720-2719-2777-2780-3310
