# Supplementary material for: Mapping allosteric communications within individual proteins
Source: Nat Commun. 2020 Jul 31;11:3862. doi: 10.1038/s41467-020-17618-2 (PMC7395124; doi:10.1038/s41467-020-17618-2)
Supplement: Supplementary file 6 — Supplementary Data 3 [file 41467_2020_17618_MOESM6_ESM.zip › Ohm-results/README.txt]

The PDB IDs of all 20 proteins are in the 'list.txt' file.

Each protein folder (such as 1F4V) has files:

1f4v-index.txt                 - The index of each residue in the protein
1f4v-active-site.txt           - The residues in the active site
1f4v-allosteric-site.txt       - The residues in the allosteric site
1f4v-normalized-contacts.txt   - Normalized contacts

1f4v-ACI.txt                   - ACI of residues in 1F4V
1f4v-hotspots.txt              - The clustered hotspots

1f4v-paths.txt                 - Predicted pathways
1f4v-network.txt               - Critical allosteric residues identified from the pathways

1f4v-correlation.txt           - Allosteric correlations of all residue pairs

1f4v.pse                       - The Pymol session file that contains allosteric site prediction results and the top-100 ranked pathways
