# Supplementary material for: Mapping allosteric communications within individual proteins
Source: Nat Commun. 2020 Jul 31;11:3862. doi: 10.1038/s41467-020-17618-2 (PMC7395124; doi:10.1038/s41467-020-17618-2)
Supplement: Supplementary file 7 — Supplementary Data 4 [file 41467_2020_17618_MOESM7_ESM.zip]

Archive with 82 entries (62 files):
- comparison-to-Amors/1d09/
- comparison-to-Amors/1d09/1d09-qs.pdb
- comparison-to-Amors/1d09/1d09-qs.txt
- comparison-to-Amors/1d09/1d09-qs-hotspots.txt
- comparison-to-Amors/1efa/
- comparison-to-Amors/1efa/1efa-qs.pdb
- comparison-to-Amors/1efa/1efa-qs.txt
- comparison-to-Amors/1efa/1efa-qs-hotspots.txt
- comparison-to-Amors/1eyi/
- comparison-to-Amors/1eyi/1eyi-qs.pdb
- comparison-to-Amors/1eyi/1eyi-qs.txt
- comparison-to-Amors/1eyi/1eyi-qs-hotspots.txt
- comparison-to-Amors/1f4v/
- comparison-to-Amors/1f4v/1f4v-qs.pdb
- comparison-to-Amors/1f4v/1f4v-qs.txt
- comparison-to-Amors/1f4v/1f4v-qs-hotspots.txt
- comparison-to-Amors/1hot/
- comparison-to-Amors/1hot/1hot-qs.pdb
- comparison-to-Amors/1hot/1hot-qs.txt
- comparison-to-Amors/1hot/1hot-qs-hotspots.txt
- comparison-to-Amors/1i2d/
- comparison-to-Amors/1i2d/1i2d-qs.pdb
- comparison-to-Amors/1i2d/1i2d-qs.txt
- comparison-to-Amors/1i2d/1i2d-qs-hotspots.txt
- comparison-to-Amors/1lth/
- comparison-to-Amors/1lth/1lth-qs.pdb
- comparison-to-Amors/1lth/1lth-qs.txt
- comparison-to-Amors/1lth/1lth-qs-hotspots.txt
- comparison-to-Amors/1pty/
- comparison-to-Amors/1pty/1pty-qs.pdb
- comparison-to-Amors/1pty/1pty-qs.txt
- comparison-to-Amors/1pty/1pty-qs-hotspots.txt
- comparison-to-Amors/1sfq/
- comparison-to-Amors/1sfq/1sfq-qs.pdb
- comparison-to-Amors/1sfq/1sfq-qs.txt
- comparison-to-Amors/1sfq/1sfq-qs-hotspots.txt
- comparison-to-Amors/1v4s/
- comparison-to-Amors/1v4s/1v4s-qs.pdb
- comparison-to-Amors/1v4s/1v4s-qs.txt
- comparison-to-Amors/1v4s/1v4s-qs-hotspots.txt
- comparison-to-Amors/1xtt/
- comparison-to-Amors/1xtt/1xtt-qs.pdb
- comparison-to-Amors/1xtt/1xtt-qs.txt
- comparison-to-Amors/1xtt/1xtt-qs-hotspots.txt
- comparison-to-Amors/1yba/
- comparison-to-Amors/1yba/1yba-qs.pdb
- comparison-to-Amors/1yba/1yba-qs.txt
- comparison-to-Amors/1yba/1yba-qs-hotspots.txt
- comparison-to-Amors/1yp3/
- comparison-to-Amors/1yp3/1yp3-qs.pdb
- comparison-to-Amors/1yp3/1yp3-qs.txt
- comparison-to-Amors/1yp3/1yp3-qs-hotspots.txt
- comparison-to-Amors/2brg/
- comparison-to-Amors/2brg/2brg-qs.pdb
- comparison-to-Amors/2brg/2brg-qs.txt
- comparison-to-Amors/2brg/2brg-qs-hotspots.txt
- comparison-to-Amors/2hbq/
- comparison-to-Amors/2hbq/2hbq-qs.pdb
- comparison-to-Amors/2hbq/2hbq-qs.txt
- comparison-to-Amors/2hbq/2hbq-qs-hotspots.txt
- comparison-to-Amors/3k8y/
- comparison-to-Amors/3k8y/3k8y-qs.pdb
- comparison-to-Amors/3k8y/3k8y-qs.txt
- comparison-to-Amors/3k8y/3k8y-qs-hotspots.txt
- comparison-to-Amors/3orz/
- comparison-to-Amors/3orz/3orz-qs.pdb
- comparison-to-Amors/3orz/3orz-qs.txt
- comparison-to-Amors/3orz/3orz-qs-hotspots.txt
- comparison-to-Amors/4pfk/
- comparison-to-Amors/4pfk/4pfk-qs.pdb
- comparison-to-Amors/4pfk/4pfk-qs.txt
- comparison-to-Amors/4pfk/4pfk-qs-hotspots.txt
- comparison-to-Amors/6dhd/
- comparison-to-Amors/6dhd/6dhd-qs.pdb
- comparison-to-Amors/6dhd/6dhd-qs.txt
- comparison-to-Amors/6dhd/6dhd-qs-hotspots.txt
- comparison-to-Amors/7gpb/
- comparison-to-Amors/7gpb/7gpb-qs.pdb
- comparison-to-Amors/7gpb/7gpb-qs.txt
- comparison-to-Amors/7gpb/7gpb-qs-hotspots.txt
- comparison-to-Amors/list.txt
- comparison-to-Amors/README.txt
