# Supplementary material for: Mapping allosteric communications within individual proteins
Source: Nat Commun. 2020 Jul 31;11:3862. doi: 10.1038/s41467-020-17618-2 (PMC7395124; doi:10.1038/s41467-020-17618-2)
Supplement: Supplementary file 7 — Supplementary Data 4 [file 41467_2020_17618_MOESM7_ESM.zip › comparison-to-Amors/1d09/1d09-qs.pdb]

MODEL        1
ATOM      1  N   ALA A   1      35.965  47.840  -8.549  1.00  0.14           N  
ATOM      2  CA  ALA A   1      37.029  46.871  -8.601  1.00  0.14           C  
ATOM      3  C   ALA A   1      36.295  45.659  -8.049  1.00  0.14           C  
ATOM      4  O   ALA A   1      35.056  45.635  -8.213  1.00  0.14           O  
ATOM      5  CB  ALA A   1      38.127  47.354  -7.687  1.00  0.14           C  
ATOM      6  H01 ALA A   1      36.269  48.647  -8.023  1.00  0.14           H  
ATOM      7  H02 ALA A   1      35.720  48.122  -9.487  1.00  0.14           H  
ATOM      8  H03 ALA A   1      37.502  46.683  -9.565  1.00  0.14           H  
ATOM      9  H04 ALA A   1      38.967  47.708  -8.285  1.00  0.14           H  
ATOM     10  H05 ALA A   1      37.753  48.169  -7.068  1.00  0.14           H  
ATOM     11  H06 ALA A   1      38.456  46.534  -7.049  1.00  0.14           H  
ATOM     12  N   ASN A   2      36.921  44.671  -7.410  1.00  0.34           N  
ATOM     13  CA  ASN A   2      36.106  43.646  -6.802  1.00  0.34           C  
ATOM     14  C   ASN A   2      35.507  44.363  -5.585  1.00  0.34           C  
ATOM     15  O   ASN A   2      35.984  45.454  -5.218  1.00  0.34           O  
ATOM     16  CB  ASN A   2      36.960  42.423  -6.409  1.00  0.34           C  
ATOM     17  CG  ASN A   2      37.878  42.656  -5.240  1.00  0.34           C  
ATOM     18  ND2 ASN A   2      39.157  42.803  -5.492  1.00  0.34           N  
ATOM     19  OD1 ASN A   2      37.417  42.714  -4.103  1.00  0.34           O  
ATOM     20  H01 ASN A   2      35.339  43.241  -7.462  1.00  0.34           H  
ATOM     21  H02 ASN A   2      37.597  42.201  -7.265  1.00  0.34           H  
ATOM     22  H03 ASN A   2      36.287  41.603  -6.157  1.00  0.34           H  
ATOM     23  H04 ASN A   2      39.805  42.966  -4.735  1.00  0.34           H  
ATOM     24  H05 ASN A   2      39.493  42.753  -6.443  1.00  0.34           H  
ATOM     25  H07 ASN A   2      37.929  44.640  -7.353  1.00  0.34           H  
ATOM     26  N   PRO A   3      34.419  43.895  -4.966  1.00  0.12           N  
ATOM     27  CA  PRO A   3      33.828  44.585  -3.829  1.00  0.12           C  
ATOM     28  C   PRO A   3      34.824  44.766  -2.698  1.00  0.12           C  
ATOM     29  O   PRO A   3      34.822  45.794  -2.040  1.00  0.12           O  
ATOM     30  CB  PRO A   3      32.619  43.736  -3.423  1.00  0.12           C  
ATOM     31  CG  PRO A   3      32.215  43.096  -4.748  1.00  0.12           C  
ATOM     32  CD  PRO A   3      33.566  42.795  -5.404  1.00  0.12           C  
ATOM     33  H01 PRO A   3      31.820  44.309  -2.953  1.00  0.12           H  
ATOM     34  H02 PRO A   3      32.895  42.981  -2.686  1.00  0.12           H  
ATOM     35  H03 PRO A   3      31.572  43.732  -5.356  1.00  0.12           H  
ATOM     36  H04 PRO A   3      31.644  42.182  -4.586  1.00  0.12           H  
ATOM     37  H05 PRO A   3      33.961  41.818  -5.125  1.00  0.12           H  
ATOM     38  H06 PRO A   3      33.523  45.600  -4.085  1.00  0.12           H  
ATOM     39  H07 PRO A   3      33.476  42.781  -6.490  1.00  0.12           H  
ATOM     40  N   LEU A   4      35.701  43.803  -2.451  1.00  0.44           N  
ATOM     41  CA  LEU A   4      36.534  43.941  -1.274  1.00  0.44           C  
ATOM     42  C   LEU A   4      37.834  44.628  -1.584  1.00  0.44           C  
ATOM     43  O   LEU A   4      38.636  44.865  -0.680  1.00  0.44           O  
ATOM     44  CB  LEU A   4      36.787  42.556  -0.651  1.00  0.44           C  
ATOM     45  CG  LEU A   4      35.625  41.782  -0.009  1.00  0.44           C  
ATOM     46  CD1 LEU A   4      36.100  40.467   0.546  1.00  0.44           C  
ATOM     47  CD2 LEU A   4      35.049  42.598   1.125  1.00  0.44           C  
ATOM     48  H01 LEU A   4      36.004  44.568  -0.557  1.00  0.44           H  
ATOM     49  H02 LEU A   4      37.440  42.775   0.193  1.00  0.44           H  
ATOM     50  H03 LEU A   4      37.190  41.923  -1.441  1.00  0.44           H  
ATOM     51  H04 LEU A   4      34.871  41.597  -0.774  1.00  0.44           H  
ATOM     52  H05 LEU A   4      37.028  40.620   1.097  1.00  0.44           H  
ATOM     53  H06 LEU A   4      35.343  40.060   1.216  1.00  0.44           H  
ATOM     54  H07 LEU A   4      36.275  39.769  -0.272  1.00  0.44           H  
ATOM     55  H08 LEU A   4      35.785  43.003  -3.061  1.00  0.44           H  
ATOM     56  H09 LEU A   4      34.037  42.255   1.341  1.00  0.44           H  
ATOM     57  H10 LEU A   4      35.670  42.477   2.012  1.00  0.44           H  
ATOM     58  H11 LEU A   4      35.022  43.650   0.840  1.00  0.44           H  
ATOM     59  N   TYR A   5      38.099  45.012  -2.802  1.00  0.14           N  
ATOM     60  CA  TYR A   5      39.357  45.642  -3.113  1.00  0.14           C  
ATOM     61  C   TYR A   5      39.736  46.830  -2.223  1.00  0.14           C  
ATOM     62  O   TYR A   5      39.040  47.842  -2.198  1.00  0.14           O  
ATOM     63  CB  TYR A   5      39.258  46.046  -4.543  1.00  0.14           C  
ATOM     64  CG  TYR A   5      40.550  46.628  -4.991  1.00  0.14           C  
ATOM     65  CD1 TYR A   5      41.614  45.776  -4.974  1.00  0.14           C  
ATOM     66  CD2 TYR A   5      40.664  47.957  -5.314  1.00  0.14           C  
ATOM     67  CE1 TYR A   5      42.867  46.256  -5.225  1.00  0.14           C  
ATOM     68  CE2 TYR A   5      41.915  48.442  -5.620  1.00  0.14           C  
ATOM     69  CZ  TYR A   5      43.001  47.583  -5.541  1.00  0.14           C  
ATOM     70  OH  TYR A   5      44.296  48.025  -5.757  1.00  0.14           O  
ATOM     71  H01 TYR A   5      40.162  44.933  -2.923  1.00  0.14           H  
ATOM     72  H02 TYR A   5      38.470  46.791  -4.653  1.00  0.14           H  
ATOM     73  H03 TYR A   5      39.023  45.173  -5.151  1.00  0.14           H  
ATOM     74  H04 TYR A   5      41.465  44.717  -4.761  1.00  0.14           H  
ATOM     75  H05 TYR A   5      39.790  48.609  -5.328  1.00  0.14           H  
ATOM     76  H06 TYR A   5      43.737  45.602  -5.175  1.00  0.14           H  
ATOM     77  H07 TYR A   5      42.050  49.482  -5.919  1.00  0.14           H  
ATOM     78  H08 TYR A   5      44.571  48.581  -5.024  1.00  0.14           H  
ATOM     79  H12 TYR A   5      37.417  44.867  -3.533  1.00  0.14           H  
ATOM     80  N   GLN A   6      40.881  46.738  -1.546  1.00  0.19           N  
ATOM     81  CA  GLN A   6      41.407  47.738  -0.586  1.00  0.19           C  
ATOM     82  C   GLN A   6      40.618  47.966   0.713  1.00  0.19           C  
ATOM     83  O   GLN A   6      40.785  48.945   1.444  1.00  0.19           O  
ATOM     84  CB  GLN A   6      41.554  49.105  -1.252  1.00  0.19           C  
ATOM     85  CG  GLN A   6      42.553  49.234  -2.377  1.00  0.19           C  
ATOM     86  CD  GLN A   6      43.956  49.553  -1.898  1.00  0.19           C  
ATOM     87  NE2 GLN A   6      44.833  48.527  -1.840  1.00  0.19           N  
ATOM     88  OE1 GLN A   6      44.246  50.732  -1.603  1.00  0.19           O  
ATOM     89  H01 GLN A   6      42.355  47.285  -0.294  1.00  0.19           H  
ATOM     90  H02 GLN A   6      41.940  49.754  -0.466  1.00  0.19           H  
ATOM     91  H03 GLN A   6      40.577  49.381  -1.650  1.00  0.19           H  
ATOM     92  H04 GLN A   6      42.229  50.065  -3.003  1.00  0.19           H  
ATOM     93  H05 GLN A   6      42.580  48.293  -2.927  1.00  0.19           H  
ATOM     94  H06 GLN A   6      45.782  48.690  -1.535  1.00  0.19           H  
ATOM     95  H07 GLN A   6      44.540  47.597  -2.101  1.00  0.19           H  
ATOM     96  H09 GLN A   6      41.441  45.912  -1.701  1.00  0.19           H  
ATOM     97  N   LYS A   7      39.751  47.021   1.026  1.00  0.13           N  
ATOM     98  CA  LYS A   7      38.895  47.069   2.193  1.00  0.13           C  
ATOM     99  C   LYS A   7      39.601  46.501   3.408  1.00  0.13           C  
ATOM    100  O   LYS A   7      40.432  45.595   3.276  1.00  0.13           O  
ATOM    101  CB  LYS A   7      37.600  46.229   2.000  1.00  0.13           C  
ATOM    102  CG  LYS A   7      36.247  46.825   1.521  1.00  0.13           C  
ATOM    103  CD  LYS A   7      35.091  45.945   2.148  1.00  0.13           C  
ATOM    104  CE  LYS A   7      33.636  46.387   1.863  1.00  0.13           C  
ATOM    105  NZ  LYS A   7      32.655  45.479   2.446  1.00  0.13           N  
ATOM    106  H01 LYS A   7      38.646  48.121   2.335  1.00  0.13           H  
ATOM    107  H02 LYS A   7      37.362  45.972   3.032  1.00  0.13           H  
ATOM    108  H03 LYS A   7      37.854  45.452   1.279  1.00  0.13           H  
ATOM    109  H04 LYS A   7      36.188  46.817   0.433  1.00  0.13           H  
ATOM    110  H05 LYS A   7      36.154  47.857   1.858  1.00  0.13           H  
ATOM    111  H06 LYS A   7      35.211  46.049   3.226  1.00  0.13           H  
ATOM    112  H07 LYS A   7      35.207  44.930   1.768  1.00  0.13           H  
ATOM    113  H08 LYS A   7      39.681  46.219   0.417  1.00  0.13           H  
ATOM    114  H09 LYS A   7      33.493  46.381   0.782  1.00  0.13           H  
ATOM    115  H10 LYS A   7      33.484  47.383   2.280  1.00  0.13           H  
ATOM    116  H11 LYS A   7      31.801  45.516   1.908  1.00  0.13           H  
ATOM    117  H12 LYS A   7      33.019  44.537   2.434  1.00  0.13           H  
ATOM    118  H13 LYS A   7      32.464  45.755   3.399  1.00  0.13           H  
ATOM    119  N   HIS A   8      39.193  46.988   4.591  1.00  0.16           N  
ATOM    120  CA  HIS A   8      39.667  46.517   5.902  1.00  0.16           C  
ATOM    121  C   HIS A   8      38.760  45.356   6.273  1.00  0.16           C  
ATOM    122  O   HIS A   8      37.552  45.392   5.962  1.00  0.16           O  
ATOM    123  CB  HIS A   8      39.541  47.624   6.912  1.00  0.16           C  
ATOM    124  CG  HIS A   8      40.472  48.788   6.642  1.00  0.16           C  
ATOM    125  CD2 HIS A   8      40.112  50.035   6.276  1.00  0.16           C  
ATOM    126  ND1 HIS A   8      41.781  48.681   6.768  1.00  0.16           N  
ATOM    127  CE1 HIS A   8      42.274  49.882   6.488  1.00  0.16           C  
ATOM    128  NE2 HIS A   8      41.269  50.673   6.203  1.00  0.16           N  
ATOM    129  H01 HIS A   8      40.713  46.212   5.876  1.00  0.16           H  
ATOM    130  H02 HIS A   8      39.815  47.209   7.882  1.00  0.16           H  
ATOM    131  H03 HIS A   8      38.515  47.990   6.899  1.00  0.16           H  
ATOM    132  H04 HIS A   8      39.111  50.423   6.086  1.00  0.16           H  
ATOM    133  H05 HIS A   8      43.328  50.160   6.494  1.00  0.16           H  
ATOM    134  H06 HIS A   8      41.365  51.648   5.958  1.00  0.16           H  
ATOM    135  H14 HIS A   8      38.510  47.732   4.580  1.00  0.16           H  
ATOM    136  N   ILE A   9      39.300  44.296   6.875  1.00  0.75           N  
ATOM    137  CA  ILE A   9      38.553  43.080   7.171  1.00  0.75           C  
ATOM    138  C   ILE A   9      38.643  42.998   8.673  1.00  0.75           C  
ATOM    139  O   ILE A   9      39.555  42.402   9.249  1.00  0.75           O  
ATOM    140  CB  ILE A   9      39.209  41.826   6.602  1.00  0.75           C  
ATOM    141  CG1 ILE A   9      39.427  41.989   5.120  1.00  0.75           C  
ATOM    142  CG2 ILE A   9      38.353  40.613   7.004  1.00  0.75           C  
ATOM    143  CD1 ILE A   9      38.110  42.177   4.350  1.00  0.75           C  
ATOM    144  H01 ILE A   9      37.549  43.122   6.750  1.00  0.75           H  
ATOM    145  H02 ILE A   9      40.204  41.659   7.015  1.00  0.75           H  
ATOM    146  H03 ILE A   9      39.899  41.078   4.752  1.00  0.75           H  
ATOM    147  H04 ILE A   9      40.059  42.861   4.952  1.00  0.75           H  
ATOM    148  H05 ILE A   9      37.398  40.653   6.480  1.00  0.75           H  
ATOM    149  H06 ILE A   9      38.875  39.694   6.736  1.00  0.75           H  
ATOM    150  H07 ILE A   9      40.274  44.338   7.139  1.00  0.75           H  
ATOM    151  H08 ILE A   9      38.178  40.632   8.080  1.00  0.75           H  
ATOM    152  H09 ILE A   9      37.372  42.645   5.002  1.00  0.75           H  
ATOM    153  H10 ILE A   9      38.283  42.813   3.482  1.00  0.75           H  
ATOM    154  H11 ILE A   9      37.739  41.206   4.021  1.00  0.75           H  
ATOM    155  N   ILE A  10      37.695  43.621   9.344  1.00  0.35           N  
ATOM    156  CA  ILE A  10      37.772  43.644  10.768  1.00  0.35           C  
ATOM    157  C   ILE A  10      36.712  42.834  11.465  1.00  0.35           C  
ATOM    158  O   ILE A  10      36.962  42.225  12.522  1.00  0.35           O  
ATOM    159  CB  ILE A  10      37.752  45.125  11.161  1.00  0.35           C  
ATOM    160  CG1 ILE A  10      39.080  45.703  10.747  1.00  0.35           C  
ATOM    161  CG2 ILE A  10      37.568  45.339  12.685  1.00  0.35           C  
ATOM    162  CD1 ILE A  10      38.820  47.133  10.391  1.00  0.35           C  
ATOM    163  H01 ILE A  10      38.688  43.155  11.099  1.00  0.35           H  
ATOM    164  H02 ILE A  10      36.908  45.609  10.669  1.00  0.35           H  
ATOM    165  H03 ILE A  10      39.506  45.156   9.906  1.00  0.35           H  
ATOM    166  H04 ILE A  10      39.793  45.641  11.569  1.00  0.35           H  
ATOM    167  H05 ILE A  10      36.512  45.248  12.939  1.00  0.35           H  
ATOM    168  H06 ILE A  10      38.139  44.587  13.230  1.00  0.35           H  
ATOM    169  H07 ILE A  10      37.922  46.333  12.958  1.00  0.35           H  
ATOM    170  H08 ILE A  10      37.920  47.476  10.901  1.00  0.35           H  
ATOM    171  H09 ILE A  10      39.667  47.745  10.700  1.00  0.35           H  
ATOM    172  H10 ILE A  10      38.682  47.220   9.313  1.00  0.35           H  
ATOM    173  H12 ILE A  10      36.931  44.072   8.861  1.00  0.35           H  
ATOM    174  N   SER A  11      35.501  42.806  10.949  1.00  0.08           N  
ATOM    175  CA  SER A  11      34.490  42.133  11.705  1.00  0.08           C  
ATOM    176  C   SER A  11      33.556  41.393  10.804  1.00  0.08           C  
ATOM    177  O   SER A  11      33.182  41.949   9.791  1.00  0.08           O  
ATOM    178  CB  SER A  11      33.821  43.202  12.520  1.00  0.08           C  
ATOM    179  OG  SER A  11      32.560  42.762  13.028  1.00  0.08           O  
ATOM    180  H01 SER A  11      34.897  41.365  12.363  1.00  0.08           H  
ATOM    181  H02 SER A  11      33.648  44.064  11.876  1.00  0.08           H  
ATOM    182  H03 SER A  11      34.468  43.467  13.357  1.00  0.08           H  
ATOM    183  H04 SER A  11      32.313  43.301  13.783  1.00  0.08           H  
ATOM    184  H11 SER A  11      35.295  43.240  10.060  1.00  0.08           H  
ATOM    185  N   ILE A  12      33.033  40.232  11.171  1.00  0.37           N  
ATOM    186  CA  ILE A  12      32.170  39.483  10.275  1.00  0.37           C  
ATOM    187  C   ILE A  12      30.867  40.222  10.123  1.00  0.37           C  
ATOM    188  O   ILE A  12      30.114  40.115   9.180  1.00  0.37           O  
ATOM    189  CB  ILE A  12      32.048  38.101  10.898  1.00  0.37           C  
ATOM    190  CG1 ILE A  12      31.834  37.084   9.838  1.00  0.37           C  
ATOM    191  CG2 ILE A  12      30.860  38.017  11.802  1.00  0.37           C  
ATOM    192  CD1 ILE A  12      32.949  36.904   8.816  1.00  0.37           C  
ATOM    193  H01 ILE A  12      32.555  39.376   9.261  1.00  0.37           H  
ATOM    194  H02 ILE A  12      32.968  37.922  11.454  1.00  0.37           H  
ATOM    195  H03 ILE A  12      30.982  37.449   9.265  1.00  0.37           H  
ATOM    196  H04 ILE A  12      31.680  36.123  10.330  1.00  0.37           H  
ATOM    197  H05 ILE A  12      33.238  39.862  12.088  1.00  0.37           H  
ATOM    198  H06 ILE A  12      30.002  37.647  11.240  1.00  0.37           H  
ATOM    199  H07 ILE A  12      31.076  37.335  12.624  1.00  0.37           H  
ATOM    200  H08 ILE A  12      30.634  39.007  12.199  1.00  0.37           H  
ATOM    201  H09 ILE A  12      33.852  36.562   9.321  1.00  0.37           H  
ATOM    202  H10 ILE A  12      32.647  36.165   8.074  1.00  0.37           H  
ATOM    203  H11 ILE A  12      33.147  37.855   8.323  1.00  0.37           H  
ATOM    204  N   ASN A  13      30.614  41.090  11.057  1.00  0.16           N  
ATOM    205  CA  ASN A  13      29.388  41.847  11.102  1.00  0.16           C  
ATOM    206  C   ASN A  13      29.200  42.821   9.954  1.00  0.16           C  
ATOM    207  O   ASN A  13      28.077  43.150   9.582  1.00  0.16           O  
ATOM    208  CB  ASN A  13      29.394  42.576  12.413  1.00  0.16           C  
ATOM    209  CG  ASN A  13      28.023  42.636  12.989  1.00  0.16           C  
ATOM    210  ND2 ASN A  13      27.455  41.448  13.156  1.00  0.16           N  
ATOM    211  OD1 ASN A  13      27.494  43.694  13.313  1.00  0.16           O  
ATOM    212  H01 ASN A  13      28.551  41.156  11.003  1.00  0.16           H  
ATOM    213  H02 ASN A  13      29.748  43.593  12.246  1.00  0.16           H  
ATOM    214  H03 ASN A  13      30.053  42.056  13.109  1.00  0.16           H  
ATOM    215  H04 ASN A  13      26.529  41.382  13.554  1.00  0.16           H  
ATOM    216  H05 ASN A  13      27.949  40.610  12.885  1.00  0.16           H  
ATOM    217  H12 ASN A  13      31.304  41.240  11.780  1.00  0.16           H  
ATOM    218  N   ASP A  14      30.371  43.300   9.515  1.00  0.53           N  
ATOM    219  CA  ASP A  14      30.642  44.238   8.447  1.00  0.53           C  
ATOM    220  C   ASP A  14      30.683  43.562   7.058  1.00  0.53           C  
ATOM    221  O   ASP A  14      30.924  44.266   6.077  1.00  0.53           O  
ATOM    222  CB  ASP A  14      31.995  44.874   8.636  1.00  0.53           C  
ATOM    223  CG  ASP A  14      32.264  45.957   9.670  1.00  0.53           C  
ATOM    224  OD1 ASP A  14      31.346  46.385  10.377  1.00  0.53           O  
ATOM    225  OD2 ASP A  14      33.434  46.370   9.720  1.00  0.53           O  
ATOM    226  H01 ASP A  14      29.832  44.967   8.486  1.00  0.53           H  
ATOM    227  H02 ASP A  14      32.107  45.429   7.705  1.00  0.53           H  
ATOM    228  H03 ASP A  14      32.681  44.059   8.868  1.00  0.53           H  
ATOM    229  H06 ASP A  14      31.186  42.955  10.002  1.00  0.53           H  
ATOM    230  N   LEU A  15      30.527  42.252   6.839  1.00  0.49           N  
ATOM    231  CA  LEU A  15      30.611  41.740   5.509  1.00  0.49           C  
ATOM    232  C   LEU A  15      29.235  41.151   5.254  1.00  0.49           C  
ATOM    233  O   LEU A  15      28.686  40.470   6.099  1.00  0.49           O  
ATOM    234  CB  LEU A  15      31.705  40.685   5.426  1.00  0.49           C  
ATOM    235  CG  LEU A  15      33.101  40.961   6.057  1.00  0.49           C  
ATOM    236  CD1 LEU A  15      33.849  39.681   5.881  1.00  0.49           C  
ATOM    237  CD2 LEU A  15      33.877  42.115   5.460  1.00  0.49           C  
ATOM    238  H01 LEU A  15      30.869  42.496   4.767  1.00  0.49           H  
ATOM    239  H02 LEU A  15      31.919  40.630   4.359  1.00  0.49           H  
ATOM    240  H03 LEU A  15      31.314  39.787   5.905  1.00  0.49           H  
ATOM    241  H04 LEU A  15      30.350  41.627   7.612  1.00  0.49           H  
ATOM    242  H05 LEU A  15      32.969  41.269   7.094  1.00  0.49           H  
ATOM    243  H06 LEU A  15      34.808  39.748   6.395  1.00  0.49           H  
ATOM    244  H07 LEU A  15      33.269  38.860   6.301  1.00  0.49           H  
ATOM    245  H08 LEU A  15      34.018  39.501   4.819  1.00  0.49           H  
ATOM    246  H09 LEU A  15      34.851  41.761   5.121  1.00  0.49           H  
ATOM    247  H10 LEU A  15      33.326  42.525   4.614  1.00  0.49           H  
ATOM    248  H11 LEU A  15      34.015  42.890   6.214  1.00  0.49           H  
ATOM    249  N   SER A  16      28.598  41.457   4.116  1.00  0.11           N  
ATOM    250  CA  SER A  16      27.279  40.983   3.751  1.00  0.11           C  
ATOM    251  C   SER A  16      27.379  39.567   3.266  1.00  0.11           C  
ATOM    252  O   SER A  16      28.456  39.040   2.973  1.00  0.11           O  
ATOM    253  CB  SER A  16      26.751  41.867   2.643  1.00  0.11           C  
ATOM    254  OG  SER A  16      27.664  41.783   1.539  1.00  0.11           O  
ATOM    255  H01 SER A  16      26.608  41.017   4.609  1.00  0.11           H  
ATOM    256  H02 SER A  16      26.666  42.898   2.988  1.00  0.11           H  
ATOM    257  H03 SER A  16      25.763  41.525   2.334  1.00  0.11           H  
ATOM    258  H04 SER A  16      27.798  42.658   1.166  1.00  0.11           H  
ATOM    259  H12 SER A  16      29.073  42.064   3.463  1.00  0.11           H  
ATOM    260  N   ARG A  17      26.215  38.984   3.008  1.00  0.89           N  
ATOM    261  CA  ARG A  17      26.069  37.619   2.473  1.00  0.89           C  
ATOM    262  C   ARG A  17      26.905  37.466   1.204  1.00  0.89           C  
ATOM    263  O   ARG A  17      27.762  36.602   1.080  1.00  0.89           O  
ATOM    264  CB  ARG A  17      24.615  37.381   2.163  1.00  0.89           C  
ATOM    265  CG  ARG A  17      24.266  35.951   1.884  1.00  0.89           C  
ATOM    266  CD  ARG A  17      22.786  35.915   1.565  1.00  0.89           C  
ATOM    267  NE  ARG A  17      22.440  34.584   1.116  1.00  0.89           N  
ATOM    268  CZ  ARG A  17      22.716  34.178  -0.146  1.00  0.89           C  
ATOM    269  NH1 ARG A  17      23.264  34.982  -1.098  1.00  0.89           N  
ATOM    270  NH2 ARG A  17      22.406  32.915  -0.471  1.00  0.89           N  
ATOM    271  H01 ARG A  17      26.417  36.891   3.206  1.00  0.89           H  
ATOM    272  H02 ARG A  17      24.397  37.937   1.251  1.00  0.89           H  
ATOM    273  H03 ARG A  17      24.025  37.716   3.016  1.00  0.89           H  
ATOM    274  H04 ARG A  17      24.496  35.318   2.741  1.00  0.89           H  
ATOM    275  H05 ARG A  17      25.373  39.511   3.191  1.00  0.89           H  
ATOM    276  H06 ARG A  17      24.842  35.582   1.036  1.00  0.89           H  
ATOM    277  H07 ARG A  17      22.557  36.641   0.785  1.00  0.89           H  
ATOM    278  H08 ARG A  17      22.212  36.163   2.458  1.00  0.89           H  
ATOM    279  H09 ARG A  17      21.985  33.947   1.754  1.00  0.89           H  
ATOM    280  H10 ARG A  17      23.437  34.621  -2.025  1.00  0.89           H  
ATOM    281  H11 ARG A  17      23.497  35.940  -0.877  1.00  0.89           H  
ATOM    282  H12 ARG A  17      21.991  32.304   0.218  1.00  0.89           H  
ATOM    283  H13 ARG A  17      22.588  32.575  -1.404  1.00  0.89           H  
ATOM    284  N   ASP A  18      26.760  38.402   0.271  1.00  0.11           N  
ATOM    285  CA  ASP A  18      27.418  38.305  -0.994  1.00  0.11           C  
ATOM    286  C   ASP A  18      28.912  38.412  -0.791  1.00  0.11           C  
ATOM    287  O   ASP A  18      29.612  37.672  -1.467  1.00  0.11           O  
ATOM    288  CB  ASP A  18      26.933  39.409  -1.899  1.00  0.11           C  
ATOM    289  CG  ASP A  18      25.451  39.514  -2.228  1.00  0.11           C  
ATOM    290  OD1 ASP A  18      24.752  38.501  -2.411  1.00  0.11           O  
ATOM    291  OD2 ASP A  18      25.018  40.664  -2.327  1.00  0.11           O  
ATOM    292  H01 ASP A  18      27.190  37.344  -1.456  1.00  0.11           H  
ATOM    293  H02 ASP A  18      27.391  39.171  -2.859  1.00  0.11           H  
ATOM    294  H03 ASP A  18      27.222  40.351  -1.433  1.00  0.11           H  
ATOM    295  H14 ASP A  18      26.171  39.200   0.461  1.00  0.11           H  
ATOM    296  N   ASP A  19      29.451  39.218   0.143  1.00  0.28           N  
ATOM    297  CA  ASP A  19      30.902  39.320   0.312  1.00  0.28           C  
ATOM    298  C   ASP A  19      31.442  37.989   0.782  1.00  0.28           C  
ATOM    299  O   ASP A  19      32.345  37.434   0.114  1.00  0.28           O  
ATOM    300  CB  ASP A  19      31.278  40.437   1.314  1.00  0.28           C  
ATOM    301  CG  ASP A  19      31.010  41.883   0.808  1.00  0.28           C  
ATOM    302  OD1 ASP A  19      30.964  42.131  -0.401  1.00  0.28           O  
ATOM    303  OD2 ASP A  19      30.843  42.794   1.625  1.00  0.28           O  
ATOM    304  H01 ASP A  19      31.347  39.580  -0.649  1.00  0.28           H  
ATOM    305  H02 ASP A  19      32.354  40.361   1.469  1.00  0.28           H  
ATOM    306  H03 ASP A  19      30.701  40.284   2.226  1.00  0.28           H  
ATOM    307  H04 ASP A  19      28.843  39.762   0.738  1.00  0.28           H  
ATOM    308  N   LEU A  20      30.758  37.404   1.786  1.00  0.45           N  
ATOM    309  CA  LEU A  20      31.132  36.084   2.291  1.00  0.45           C  
ATOM    310  C   LEU A  20      31.113  35.094   1.144  1.00  0.45           C  
ATOM    311  O   LEU A  20      32.010  34.265   1.040  1.00  0.45           O  
ATOM    312  CB  LEU A  20      30.168  35.529   3.337  1.00  0.45           C  
ATOM    313  CG  LEU A  20      29.876  36.368   4.573  1.00  0.45           C  
ATOM    314  CD1 LEU A  20      28.835  35.662   5.387  1.00  0.45           C  
ATOM    315  CD2 LEU A  20      31.120  36.592   5.368  1.00  0.45           C  
ATOM    316  H01 LEU A  20      32.114  36.208   2.747  1.00  0.45           H  
ATOM    317  H02 LEU A  20      30.677  34.648   3.727  1.00  0.45           H  
ATOM    318  H03 LEU A  20      29.216  35.351   2.836  1.00  0.45           H  
ATOM    319  H04 LEU A  20      29.972  37.887   2.197  1.00  0.45           H  
ATOM    320  H05 LEU A  20      29.505  37.349   4.276  1.00  0.45           H  
ATOM    321  H06 LEU A  20      27.918  35.574   4.805  1.00  0.45           H  
ATOM    322  H07 LEU A  20      29.193  34.667   5.652  1.00  0.45           H  
ATOM    323  H08 LEU A  20      28.635  36.231   6.295  1.00  0.45           H  
ATOM    324  H09 LEU A  20      31.882  37.041   4.731  1.00  0.45           H  
ATOM    325  H10 LEU A  20      30.904  37.260   6.201  1.00  0.45           H  
ATOM    326  H11 LEU A  20      31.484  35.639   5.751  1.00  0.45           H  
ATOM    327  N   ASN A  21      30.192  35.157   0.196  1.00  0.29           N  
ATOM    328  CA  ASN A  21      30.158  34.156  -0.884  1.00  0.29           C  
ATOM    329  C   ASN A  21      31.270  34.451  -1.865  1.00  0.29           C  
ATOM    330  O   ASN A  21      31.863  33.532  -2.425  1.00  0.29           O  
ATOM    331  CB  ASN A  21      28.849  34.148  -1.708  1.00  0.29           C  
ATOM    332  CG  ASN A  21      27.525  33.704  -1.037  1.00  0.29           C  
ATOM    333  ND2 ASN A  21      26.844  34.567  -0.307  1.00  0.29           N  
ATOM    334  OD1 ASN A  21      27.014  32.585  -1.168  1.00  0.29           O  
ATOM    335  H01 ASN A  21      30.255  33.191  -0.386  1.00  0.29           H  
ATOM    336  H02 ASN A  21      29.025  33.377  -2.458  1.00  0.29           H  
ATOM    337  H03 ASN A  21      28.696  35.165  -2.070  1.00  0.29           H  
ATOM    338  H04 ASN A  21      25.971  34.290   0.118  1.00  0.29           H  
ATOM    339  H05 ASN A  21      27.196  35.504  -0.174  1.00  0.29           H  
ATOM    340  H12 ASN A  21      29.506  35.898   0.213  1.00  0.29           H  
ATOM    341  N   LEU A  22      31.665  35.703  -2.033  1.00  0.64           N  
ATOM    342  CA  LEU A  22      32.689  36.042  -2.976  1.00  0.64           C  
ATOM    343  C   LEU A  22      33.970  35.460  -2.493  1.00  0.64           C  
ATOM    344  O   LEU A  22      34.723  34.899  -3.299  1.00  0.64           O  
ATOM    345  CB  LEU A  22      32.874  37.534  -3.084  1.00  0.64           C  
ATOM    346  CG  LEU A  22      34.124  38.055  -3.852  1.00  0.64           C  
ATOM    347  CD1 LEU A  22      34.157  37.550  -5.325  1.00  0.64           C  
ATOM    348  CD2 LEU A  22      34.137  39.561  -3.745  1.00  0.64           C  
ATOM    349  H01 LEU A  22      32.400  35.654  -3.953  1.00  0.64           H  
ATOM    350  H02 LEU A  22      33.023  37.868  -2.057  1.00  0.64           H  
ATOM    351  H03 LEU A  22      31.993  37.936  -3.584  1.00  0.64           H  
ATOM    352  H04 LEU A  22      35.034  37.657  -3.403  1.00  0.64           H  
ATOM    353  H05 LEU A  22      35.001  38.004  -5.845  1.00  0.64           H  
ATOM    354  H06 LEU A  22      31.236  36.435  -1.485  1.00  0.64           H  
ATOM    355  H07 LEU A  22      34.265  36.465  -5.336  1.00  0.64           H  
ATOM    356  H08 LEU A  22      33.230  37.828  -5.826  1.00  0.64           H  
ATOM    357  H09 LEU A  22      34.753  39.976  -4.543  1.00  0.64           H  
ATOM    358  H10 LEU A  22      33.120  39.941  -3.837  1.00  0.64           H  
ATOM    359  H11 LEU A  22      34.549  39.854  -2.779  1.00  0.64           H  
ATOM    360  N   VAL A  23      34.203  35.600  -1.185  1.00  0.44           N  
ATOM    361  CA  VAL A  23      35.417  35.053  -0.611  1.00  0.44           C  
ATOM    362  C   VAL A  23      35.440  33.541  -0.836  1.00  0.44           C  
ATOM    363  O   VAL A  23      36.409  32.980  -1.408  1.00  0.44           O  
ATOM    364  CB  VAL A  23      35.515  35.376   0.917  1.00  0.44           C  
ATOM    365  CG1 VAL A  23      36.665  34.597   1.527  1.00  0.44           C  
ATOM    366  CG2 VAL A  23      35.782  36.861   1.156  1.00  0.44           C  
ATOM    367  H01 VAL A  23      36.276  35.511  -1.101  1.00  0.44           H  
ATOM    368  H02 VAL A  23      34.564  35.100   1.374  1.00  0.44           H  
ATOM    369  H03 VAL A  23      37.500  35.271   1.716  1.00  0.44           H  
ATOM    370  H04 VAL A  23      36.342  34.147   2.466  1.00  0.44           H  
ATOM    371  H05 VAL A  23      36.980  33.814   0.838  1.00  0.44           H  
ATOM    372  H06 VAL A  23      36.697  37.153   0.640  1.00  0.44           H  
ATOM    373  H07 VAL A  23      34.947  37.447   0.773  1.00  0.44           H  
ATOM    374  H08 VAL A  23      35.895  37.043   2.225  1.00  0.44           H  
ATOM    375  H12 VAL A  23      33.537  36.084  -0.599  1.00  0.44           H  
ATOM    376  N   LEU A  24      34.334  32.903  -0.471  1.00  0.53           N  
ATOM    377  CA  LEU A  24      34.243  31.467  -0.571  1.00  0.53           C  
ATOM    378  C   LEU A  24      34.339  30.924  -1.955  1.00  0.53           C  
ATOM    379  O   LEU A  24      34.840  29.822  -2.145  1.00  0.53           O  
ATOM    380  CB  LEU A  24      32.961  31.019   0.044  1.00  0.53           C  
ATOM    381  CG  LEU A  24      33.003  30.624   1.515  1.00  0.53           C  
ATOM    382  CD1 LEU A  24      33.394  31.781   2.440  1.00  0.53           C  
ATOM    383  CD2 LEU A  24      31.607  30.142   1.847  1.00  0.53           C  
ATOM    384  H01 LEU A  24      35.111  31.075  -0.041  1.00  0.53           H  
ATOM    385  H02 LEU A  24      32.695  30.105  -0.488  1.00  0.53           H  
ATOM    386  H03 LEU A  24      32.244  31.833  -0.059  1.00  0.53           H  
ATOM    387  H04 LEU A  24      33.765  29.860   1.671  1.00  0.53           H  
ATOM    388  H05 LEU A  24      34.275  32.283   2.041  1.00  0.53           H  
ATOM    389  H06 LEU A  24      32.570  32.491   2.503  1.00  0.53           H  
ATOM    390  H07 LEU A  24      33.617  31.393   3.434  1.00  0.53           H  
ATOM    391  H08 LEU A  24      30.915  30.475   1.074  1.00  0.53           H  
ATOM    392  H09 LEU A  24      33.547  33.430  -0.119  1.00  0.53           H  
ATOM    393  H10 LEU A  24      31.600  29.053   1.896  1.00  0.53           H  
ATOM    394  H11 LEU A  24      31.300  30.551   2.809  1.00  0.53           H  
ATOM    395  N   ALA A  25      33.857  31.702  -2.906  1.00  0.19           N  
ATOM    396  CA  ALA A  25      34.021  31.378  -4.309  1.00  0.19           C  
ATOM    397  C   ALA A  25      35.497  31.519  -4.736  1.00  0.19           C  
ATOM    398  O   ALA A  25      36.086  30.621  -5.346  1.00  0.19           O  
ATOM    399  CB  ALA A  25      33.209  32.311  -5.163  1.00  0.19           C  
ATOM    400  H01 ALA A  25      33.688  30.349  -4.444  1.00  0.19           H  
ATOM    401  H02 ALA A  25      32.299  32.590  -4.631  1.00  0.19           H  
ATOM    402  H03 ALA A  25      33.792  33.206  -5.380  1.00  0.19           H  
ATOM    403  H04 ALA A  25      32.945  31.814  -6.096  1.00  0.19           H  
ATOM    404  H12 ALA A  25      33.362  32.544  -2.650  1.00  0.19           H  
ATOM    405  N   THR A  26      36.185  32.609  -4.432  1.00  0.52           N  
ATOM    406  CA  THR A  26      37.585  32.736  -4.787  1.00  0.52           C  
ATOM    407  C   THR A  26      38.393  31.606  -4.195  1.00  0.52           C  
ATOM    408  O   THR A  26      39.131  30.939  -4.928  1.00  0.52           O  
ATOM    409  CB  THR A  26      38.181  34.020  -4.274  1.00  0.52           C  
ATOM    410  CG2 THR A  26      39.459  34.421  -4.938  1.00  0.52           C  
ATOM    411  OG1 THR A  26      37.227  35.011  -4.556  1.00  0.52           O  
ATOM    412  H01 THR A  26      37.624  32.717  -5.876  1.00  0.52           H  
ATOM    413  H02 THR A  26      38.417  33.890  -3.218  1.00  0.52           H  
ATOM    414  H03 THR A  26      40.256  33.744  -4.630  1.00  0.52           H  
ATOM    415  H04 THR A  26      39.338  34.371  -6.020  1.00  0.52           H  
ATOM    416  H05 THR A  26      35.726  33.365  -3.944  1.00  0.52           H  
ATOM    417  H06 THR A  26      39.716  35.440  -4.647  1.00  0.52           H  
ATOM    418  H07 THR A  26      36.990  34.972  -5.485  1.00  0.52           H  
ATOM    419  N   ALA A  27      38.248  31.344  -2.890  1.00  0.30           N  
ATOM    420  CA  ALA A  27      39.005  30.296  -2.248  1.00  0.30           C  
ATOM    421  C   ALA A  27      38.875  28.926  -2.890  1.00  0.30           C  
ATOM    422  O   ALA A  27      39.835  28.150  -2.879  1.00  0.30           O  
ATOM    423  CB  ALA A  27      38.577  30.219  -0.823  1.00  0.30           C  
ATOM    424  H01 ALA A  27      40.057  30.563  -2.352  1.00  0.30           H  
ATOM    425  H02 ALA A  27      37.546  29.869  -0.772  1.00  0.30           H  
ATOM    426  H03 ALA A  27      39.223  29.524  -0.286  1.00  0.30           H  
ATOM    427  H04 ALA A  27      38.648  31.207  -0.368  1.00  0.30           H  
ATOM    428  H08 ALA A  27      37.597  31.890  -2.344  1.00  0.30           H  
ATOM    429  N   ALA A  28      37.751  28.601  -3.508  1.00  0.26           N  
ATOM    430  CA  ALA A  28      37.594  27.345  -4.224  1.00  0.26           C  
ATOM    431  C   ALA A  28      38.410  27.369  -5.513  1.00  0.26           C  
ATOM    432  O   ALA A  28      39.072  26.380  -5.845  1.00  0.26           O  
ATOM    433  CB  ALA A  28      36.145  27.111  -4.574  1.00  0.26           C  
ATOM    434  H01 ALA A  28      37.946  26.542  -3.576  1.00  0.26           H  
ATOM    435  H02 ALA A  28      35.571  28.013  -4.363  1.00  0.26           H  
ATOM    436  H03 ALA A  28      36.061  26.867  -5.633  1.00  0.26           H  
ATOM    437  H04 ALA A  28      35.755  26.285  -3.978  1.00  0.26           H  
ATOM    438  H05 ALA A  28      36.975  29.247  -3.482  1.00  0.26           H  
ATOM    439  N   LYS A  29      38.475  28.511  -6.207  1.00  0.38           N  
ATOM    440  CA  LYS A  29      39.290  28.701  -7.385  1.00  0.38           C  
ATOM    441  C   LYS A  29      40.772  28.674  -7.057  1.00  0.38           C  
ATOM    442  O   LYS A  29      41.574  28.110  -7.799  1.00  0.38           O  
ATOM    443  CB  LYS A  29      39.000  30.033  -8.032  1.00  0.38           C  
ATOM    444  CG  LYS A  29      37.597  30.200  -8.557  1.00  0.38           C  
ATOM    445  CD  LYS A  29      37.621  31.582  -9.186  1.00  0.38           C  
ATOM    446  CE  LYS A  29      36.246  32.203  -9.395  1.00  0.38           C  
ATOM    447  NZ  LYS A  29      36.226  33.596  -8.926  1.00  0.38           N  
ATOM    448  H01 LYS A  29      39.044  27.880  -8.059  1.00  0.38           H  
ATOM    449  H02 LYS A  29      39.657  30.097  -8.900  1.00  0.38           H  
ATOM    450  H03 LYS A  29      39.179  30.814  -7.293  1.00  0.38           H  
ATOM    451  H04 LYS A  29      36.837  30.098  -7.782  1.00  0.38           H  
ATOM    452  H05 LYS A  29      37.918  29.291  -5.887  1.00  0.38           H  
ATOM    453  H06 LYS A  29      37.364  29.436  -9.299  1.00  0.38           H  
ATOM    454  H07 LYS A  29      38.062  31.465 -10.176  1.00  0.38           H  
ATOM    455  H08 LYS A  29      38.199  32.242  -8.539  1.00  0.38           H  
ATOM    456  H09 LYS A  29      35.514  31.632  -8.824  1.00  0.38           H  
ATOM    457  H10 LYS A  29      36.000  32.179 -10.457  1.00  0.38           H  
ATOM    458  H11 LYS A  29      35.332  34.012  -9.145  1.00  0.38           H  
ATOM    459  H12 LYS A  29      36.370  33.617  -7.927  1.00  0.38           H  
ATOM    460  H13 LYS A  29      36.960  34.117  -9.384  1.00  0.38           H  
ATOM    461  N   LEU A  30      41.200  29.303  -5.982  1.00  0.49           N  
ATOM    462  CA  LEU A  30      42.608  29.267  -5.599  1.00  0.49           C  
ATOM    463  C   LEU A  30      43.020  27.861  -5.136  1.00  0.49           C  
ATOM    464  O   LEU A  30      44.169  27.410  -5.318  1.00  0.49           O  
ATOM    465  CB  LEU A  30      42.870  30.317  -4.490  1.00  0.49           C  
ATOM    466  CG  LEU A  30      42.899  31.731  -5.002  1.00  0.49           C  
ATOM    467  CD1 LEU A  30      43.022  32.680  -3.890  1.00  0.49           C  
ATOM    468  CD2 LEU A  30      44.110  31.952  -5.856  1.00  0.49           C  
ATOM    469  H01 LEU A  30      43.216  29.512  -6.469  1.00  0.49           H  
ATOM    470  H02 LEU A  30      43.855  30.106  -4.073  1.00  0.49           H  
ATOM    471  H03 LEU A  30      42.081  30.235  -3.742  1.00  0.49           H  
ATOM    472  H04 LEU A  30      41.976  31.885  -5.561  1.00  0.49           H  
ATOM    473  H05 LEU A  30      43.638  33.524  -4.200  1.00  0.49           H  
ATOM    474  H06 LEU A  30      42.032  33.038  -3.606  1.00  0.49           H  
ATOM    475  H07 LEU A  30      43.488  32.184  -3.039  1.00  0.49           H  
ATOM    476  H08 LEU A  30      44.956  31.410  -5.433  1.00  0.49           H  
ATOM    477  H09 LEU A  30      43.915  31.589  -6.865  1.00  0.49           H  
ATOM    478  H10 LEU A  30      44.342  33.017  -5.891  1.00  0.49           H  
ATOM    479  H14 LEU A  30      40.543  29.819  -5.413  1.00  0.49           H  
ATOM    480  N   LYS A  31      42.070  27.119  -4.576  1.00  0.29           N  
ATOM    481  CA  LYS A  31      42.386  25.769  -4.207  1.00  0.29           C  
ATOM    482  C   LYS A  31      42.591  24.996  -5.497  1.00  0.29           C  
ATOM    483  O   LYS A  31      43.627  24.357  -5.662  1.00  0.29           O  
ATOM    484  CB  LYS A  31      41.262  25.204  -3.415  1.00  0.29           C  
ATOM    485  CG  LYS A  31      41.651  23.876  -2.818  1.00  0.29           C  
ATOM    486  CD  LYS A  31      40.409  23.377  -2.076  1.00  0.29           C  
ATOM    487  CE  LYS A  31      40.614  22.106  -1.271  1.00  0.29           C  
ATOM    488  NZ  LYS A  31      39.756  22.224  -0.102  1.00  0.29           N  
ATOM    489  H01 LYS A  31      43.285  25.714  -3.593  1.00  0.29           H  
ATOM    490  H02 LYS A  31      40.406  25.056  -4.074  1.00  0.29           H  
ATOM    491  H03 LYS A  31      41.004  25.896  -2.614  1.00  0.29           H  
ATOM    492  H04 LYS A  31      42.508  23.970  -2.151  1.00  0.29           H  
ATOM    493  H05 LYS A  31      41.934  23.174  -3.602  1.00  0.29           H  
ATOM    494  H06 LYS A  31      39.671  23.138  -2.842  1.00  0.29           H  
ATOM    495  H07 LYS A  31      40.083  24.162  -1.394  1.00  0.29           H  
ATOM    496  H08 LYS A  31      41.659  21.980  -0.986  1.00  0.29           H  
ATOM    497  H09 LYS A  31      40.332  21.234  -1.861  1.00  0.29           H  
ATOM    498  H10 LYS A  31      38.855  21.815  -0.304  1.00  0.29           H  
ATOM    499  H11 LYS A  31      41.147  27.497  -4.414  1.00  0.29           H  
ATOM    500  H12 LYS A  31      40.179  21.739   0.677  1.00  0.29           H  
ATOM    501  H13 LYS A  31      39.638  23.199   0.132  1.00  0.29           H  
ATOM    502  N   ALA A  32      41.663  25.063  -6.446  1.00  0.08           N  
ATOM    503  CA  ALA A  32      41.819  24.361  -7.714  1.00  0.08           C  
ATOM    504  C   ALA A  32      42.961  24.814  -8.647  1.00  0.08           C  
ATOM    505  O   ALA A  32      43.673  23.966  -9.200  1.00  0.08           O  
ATOM    506  CB  ALA A  32      40.539  24.469  -8.510  1.00  0.08           C  
ATOM    507  H01 ALA A  32      42.075  23.349  -7.401  1.00  0.08           H  
ATOM    508  H02 ALA A  32      39.792  25.004  -7.924  1.00  0.08           H  
ATOM    509  H03 ALA A  32      40.731  25.012  -9.436  1.00  0.08           H  
ATOM    510  H04 ALA A  32      40.170  23.470  -8.743  1.00  0.08           H  
ATOM    511  H14 ALA A  32      40.831  25.613  -6.285  1.00  0.08           H  
ATOM    512  N   ASN A  33      43.190  26.113  -8.904  1.00  0.28           N  
ATOM    513  CA  ASN A  33      44.162  26.554  -9.928  1.00  0.28           C  
ATOM    514  C   ASN A  33      44.921  27.623  -9.195  1.00  0.28           C  
ATOM    515  O   ASN A  33      44.507  28.779  -9.092  1.00  0.28           O  
ATOM    516  CB  ASN A  33      43.541  27.212 -11.206  1.00  0.28           C  
ATOM    517  CG  ASN A  33      42.440  26.435 -11.959  1.00  0.28           C  
ATOM    518  ND2 ASN A  33      41.270  27.015 -12.204  1.00  0.28           N  
ATOM    519  OD1 ASN A  33      42.579  25.281 -12.367  1.00  0.28           O  
ATOM    520  H01 ASN A  33      44.725  25.699 -10.302  1.00  0.28           H  
ATOM    521  H02 ASN A  33      44.368  27.266 -11.914  1.00  0.28           H  
ATOM    522  H03 ASN A  33      43.115  28.169 -10.904  1.00  0.28           H  
ATOM    523  H04 ASN A  33      40.550  26.509 -12.699  1.00  0.28           H  
ATOM    524  H05 ASN A  33      42.682  26.811  -8.381  1.00  0.28           H  
ATOM    525  H06 ASN A  33      41.101  27.962 -11.895  1.00  0.28           H  
ATOM    526  N   PRO A  34      46.018  27.208  -8.582  1.00  0.09           N  
ATOM    527  CA  PRO A  34      46.893  28.080  -7.823  1.00  0.09           C  
ATOM    528  C   PRO A  34      47.548  29.226  -8.593  1.00  0.09           C  
ATOM    529  O   PRO A  34      47.815  29.116  -9.797  1.00  0.09           O  
ATOM    530  CB  PRO A  34      47.889  27.105  -7.205  1.00  0.09           C  
ATOM    531  CG  PRO A  34      47.900  25.975  -8.191  1.00  0.09           C  
ATOM    532  CD  PRO A  34      46.429  25.818  -8.475  1.00  0.09           C  
ATOM    533  H01 PRO A  34      47.620  26.795  -6.195  1.00  0.09           H  
ATOM    534  H02 PRO A  34      48.877  27.557  -7.113  1.00  0.09           H  
ATOM    535  H03 PRO A  34      48.384  25.069  -7.826  1.00  0.09           H  
ATOM    536  H04 PRO A  34      48.456  26.236  -9.092  1.00  0.09           H  
ATOM    537  H05 PRO A  34      46.203  25.214  -9.353  1.00  0.09           H  
ATOM    538  H06 PRO A  34      45.915  25.309  -7.659  1.00  0.09           H  
ATOM    539  H07 PRO A  34      46.330  28.658  -7.091  1.00  0.09           H  
ATOM    540  N   GLN A  35      47.826  30.372  -7.974  1.00  0.45           N  
ATOM    541  CA  GLN A  35      48.524  31.412  -8.693  1.00  0.45           C  
ATOM    542  C   GLN A  35      49.643  31.947  -7.855  1.00  0.45           C  
ATOM    543  O   GLN A  35      49.513  32.975  -7.210  1.00  0.45           O  
ATOM    544  CB  GLN A  35      47.559  32.513  -9.073  1.00  0.45           C  
ATOM    545  CG  GLN A  35      47.301  32.333 -10.553  1.00  0.45           C  
ATOM    546  CD  GLN A  35      45.813  32.405 -10.782  1.00  0.45           C  
ATOM    547  NE2 GLN A  35      45.163  31.251 -10.945  1.00  0.45           N  
ATOM    548  OE1 GLN A  35      45.242  33.504 -10.757  1.00  0.45           O  
ATOM    549  H01 GLN A  35      48.948  30.998  -9.608  1.00  0.45           H  
ATOM    550  H02 GLN A  35      47.965  33.500  -8.851  1.00  0.45           H  
ATOM    551  H03 GLN A  35      46.631  32.418  -8.510  1.00  0.45           H  
ATOM    552  H04 GLN A  35      47.688  31.371 -10.889  1.00  0.45           H  
ATOM    553  H05 GLN A  35      47.800  33.123 -11.114  1.00  0.45           H  
ATOM    554  H06 GLN A  35      44.162  31.250 -11.079  1.00  0.45           H  
ATOM    555  H07 GLN A  35      47.552  30.512  -7.012  1.00  0.45           H  
ATOM    556  H08 GLN A  35      45.672  30.379 -10.934  1.00  0.45           H  
ATOM    557  N   PRO A  36      50.803  31.302  -7.874  1.00  0.11           N  
ATOM    558  CA  PRO A  36      51.948  31.605  -7.025  1.00  0.11           C  
ATOM    559  C   PRO A  36      52.656  32.928  -7.221  1.00  0.11           C  
ATOM    560  O   PRO A  36      53.601  33.181  -6.471  1.00  0.11           O  
ATOM    561  CB  PRO A  36      52.922  30.457  -7.231  1.00  0.11           C  
ATOM    562  CG  PRO A  36      52.052  29.345  -7.758  1.00  0.11           C  
ATOM    563  CD  PRO A  36      51.104  30.120  -8.671  1.00  0.11           C  
ATOM    564  H01 PRO A  36      53.453  30.183  -6.319  1.00  0.11           H  
ATOM    565  H02 PRO A  36      53.693  30.725  -7.953  1.00  0.11           H  
ATOM    566  H03 PRO A  36      51.552  28.762  -6.984  1.00  0.11           H  
ATOM    567  H04 PRO A  36      52.634  28.611  -8.315  1.00  0.11           H  
ATOM    568  H05 PRO A  36      51.529  30.349  -9.648  1.00  0.11           H  
ATOM    569  H06 PRO A  36      50.202  29.546  -8.884  1.00  0.11           H  
ATOM    570  H09 PRO A  36      51.562  31.712  -6.011  1.00  0.11           H  
ATOM    571  N   GLU A  37      52.335  33.776  -8.198  1.00  0.40           N  
ATOM    572  CA  GLU A  37      53.094  34.999  -8.365  1.00  0.40           C  
ATOM    573  C   GLU A  37      52.117  36.142  -8.433  1.00  0.40           C  
ATOM    574  O   GLU A  37      52.411  37.190  -8.975  1.00  0.40           O  
ATOM    575  CB  GLU A  37      53.933  34.869  -9.625  1.00  0.40           C  
ATOM    576  CG  GLU A  37      55.314  34.333  -9.235  1.00  0.40           C  
ATOM    577  CD  GLU A  37      56.243  33.910 -10.382  1.00  0.40           C  
ATOM    578  OE1 GLU A  37      56.435  34.652 -11.358  1.00  0.40           O  
ATOM    579  OE2 GLU A  37      56.790  32.811 -10.279  1.00  0.40           O  
ATOM    580  H01 GLU A  37      53.774  35.185  -7.534  1.00  0.40           H  
ATOM    581  H02 GLU A  37      54.032  35.840 -10.110  1.00  0.40           H  
ATOM    582  H03 GLU A  37      53.452  34.179 -10.318  1.00  0.40           H  
ATOM    583  H04 GLU A  37      55.117  33.418  -8.677  1.00  0.40           H  
ATOM    584  H05 GLU A  37      55.823  35.113  -8.668  1.00  0.40           H  
ATOM    585  H07 GLU A  37      51.566  33.567  -8.819  1.00  0.40           H  
ATOM    586  N   LEU A  38      50.953  35.924  -7.815  1.00  0.56           N  
ATOM    587  CA  LEU A  38      49.889  36.896  -7.724  1.00  0.56           C  
ATOM    588  C   LEU A  38      50.296  38.093  -6.860  1.00  0.56           C  
ATOM    589  O   LEU A  38      50.001  39.220  -7.264  1.00  0.56           O  
ATOM    590  CB  LEU A  38      48.640  36.246  -7.141  1.00  0.56           C  
ATOM    591  CG  LEU A  38      47.340  37.043  -7.074  1.00  0.56           C  
ATOM    592  CD1 LEU A  38      46.981  37.634  -8.426  1.00  0.56           C  
ATOM    593  CD2 LEU A  38      46.228  36.127  -6.698  1.00  0.56           C  
ATOM    594  H01 LEU A  38      49.681  37.258  -8.731  1.00  0.56           H  
ATOM    595  H02 LEU A  38      48.898  36.089  -6.094  1.00  0.56           H  
ATOM    596  H03 LEU A  38      48.437  35.356  -7.737  1.00  0.56           H  
ATOM    597  H04 LEU A  38      47.480  37.842  -6.346  1.00  0.56           H  
ATOM    598  H05 LEU A  38      46.147  38.326  -8.309  1.00  0.56           H  
ATOM    599  H06 LEU A  38      50.808  35.022  -7.384  1.00  0.56           H  
ATOM    600  H07 LEU A  38      47.841  38.168  -8.830  1.00  0.56           H  
ATOM    601  H08 LEU A  38      46.696  36.834  -9.109  1.00  0.56           H  
ATOM    602  H09 LEU A  38      45.353  36.349  -7.309  1.00  0.56           H  
ATOM    603  H10 LEU A  38      46.535  35.094  -6.865  1.00  0.56           H  
ATOM    604  H11 LEU A  38      45.981  36.268  -5.646  1.00  0.56           H  
ATOM    605  N   LEU A  39      50.995  37.974  -5.723  1.00  0.77           N  
ATOM    606  CA  LEU A  39      51.302  39.146  -4.951  1.00  0.77           C  
ATOM    607  C   LEU A  39      52.791  39.339  -5.027  1.00  0.77           C  
ATOM    608  O   LEU A  39      53.457  39.794  -4.098  1.00  0.77           O  
ATOM    609  CB  LEU A  39      50.802  38.904  -3.552  1.00  0.77           C  
ATOM    610  CG  LEU A  39      49.304  38.910  -3.354  1.00  0.77           C  
ATOM    611  CD1 LEU A  39      49.010  38.772  -1.882  1.00  0.77           C  
ATOM    612  CD2 LEU A  39      48.706  40.227  -3.845  1.00  0.77           C  
ATOM    613  H01 LEU A  39      50.825  40.055  -5.317  1.00  0.77           H  
ATOM    614  H02 LEU A  39      51.170  39.747  -2.968  1.00  0.77           H  
ATOM    615  H03 LEU A  39      51.174  37.931  -3.232  1.00  0.77           H  
ATOM    616  H04 LEU A  39      48.868  38.085  -3.918  1.00  0.77           H  
ATOM    617  H05 LEU A  39      47.968  38.484  -1.746  1.00  0.77           H  
ATOM    618  H06 LEU A  39      49.657  38.007  -1.452  1.00  0.77           H  
ATOM    619  H07 LEU A  39      49.192  39.724  -1.384  1.00  0.77           H  
ATOM    620  H08 LEU A  39      47.770  40.418  -3.321  1.00  0.77           H  
ATOM    621  H09 LEU A  39      49.405  41.040  -3.648  1.00  0.77           H  
ATOM    622  H10 LEU A  39      48.515  40.163  -4.916  1.00  0.77           H  
ATOM    623  H12 LEU A  39      51.304  37.065  -5.410  1.00  0.77           H  
ATOM    624  N   LYS A  40      53.361  39.001  -6.168  1.00  0.37           N  
ATOM    625  CA  LYS A  40      54.785  39.158  -6.375  1.00  0.37           C  
ATOM    626  C   LYS A  40      55.009  40.645  -6.150  1.00  0.37           C  
ATOM    627  O   LYS A  40      54.189  41.456  -6.578  1.00  0.37           O  
ATOM    628  CB  LYS A  40      55.128  38.772  -7.783  1.00  0.37           C  
ATOM    629  CG  LYS A  40      56.605  38.838  -8.186  1.00  0.37           C  
ATOM    630  CD  LYS A  40      56.978  37.619  -9.057  1.00  0.37           C  
ATOM    631  CE  LYS A  40      58.118  37.879 -10.054  1.00  0.37           C  
ATOM    632  NZ  LYS A  40      57.640  38.621 -11.227  1.00  0.37           N  
ATOM    633  H01 LYS A  40      55.399  38.540  -5.720  1.00  0.37           H  
ATOM    634  H02 LYS A  40      54.633  39.516  -8.407  1.00  0.37           H  
ATOM    635  H03 LYS A  40      54.792  37.746  -7.934  1.00  0.37           H  
ATOM    636  H04 LYS A  40      57.219  38.831  -7.285  1.00  0.37           H  
ATOM    637  H05 LYS A  40      56.784  39.753  -8.751  1.00  0.37           H  
ATOM    638  H06 LYS A  40      56.095  37.377  -9.649  1.00  0.37           H  
ATOM    639  H07 LYS A  40      57.280  36.806  -8.396  1.00  0.37           H  
ATOM    640  H08 LYS A  40      58.508  36.918 -10.390  1.00  0.37           H  
ATOM    641  H09 LYS A  40      58.898  38.458  -9.560  1.00  0.37           H  
ATOM    642  H10 LYS A  40      56.821  39.156 -10.976  1.00  0.37           H  
ATOM    643  H11 LYS A  40      52.792  38.625  -6.913  1.00  0.37           H  
ATOM    644  H12 LYS A  40      58.365  39.247 -11.548  1.00  0.37           H  
ATOM    645  H13 LYS A  40      57.404  37.972 -11.964  1.00  0.37           H  
ATOM    646  N   HIS A  41      55.993  40.989  -5.311  1.00  0.24           N  
ATOM    647  CA  HIS A  41      56.379  42.357  -4.964  1.00  0.24           C  
ATOM    648  C   HIS A  41      55.518  43.013  -3.919  1.00  0.24           C  
ATOM    649  O   HIS A  41      55.706  44.209  -3.624  1.00  0.24           O  
ATOM    650  CB  HIS A  41      56.391  43.363  -6.151  1.00  0.24           C  
ATOM    651  CG  HIS A  41      57.296  42.918  -7.301  1.00  0.24           C  
ATOM    652  CD2 HIS A  41      58.425  42.144  -7.195  1.00  0.24           C  
ATOM    653  ND1 HIS A  41      56.886  43.057  -8.549  1.00  0.24           N  
ATOM    654  CE1 HIS A  41      57.731  42.312  -9.232  1.00  0.24           C  
ATOM    655  NE2 HIS A  41      58.631  41.772  -8.431  1.00  0.24           N  
ATOM    656  H01 HIS A  41      57.388  42.177  -4.592  1.00  0.24           H  
ATOM    657  H02 HIS A  41      56.783  44.308  -5.774  1.00  0.24           H  
ATOM    658  H03 HIS A  41      55.374  43.468  -6.529  1.00  0.24           H  
ATOM    659  H04 HIS A  41      59.004  41.901  -6.304  1.00  0.24           H  
ATOM    660  H05 HIS A  41      57.692  42.162 -10.311  1.00  0.24           H  
ATOM    661  H06 HIS A  41      59.374  41.158  -8.731  1.00  0.24           H  
ATOM    662  H14 HIS A  41      56.515  40.239  -4.880  1.00  0.24           H  
ATOM    663  N   LYS A  42      54.581  42.282  -3.324  1.00  0.69           N  
ATOM    664  CA  LYS A  42      53.900  42.858  -2.212  1.00  0.69           C  
ATOM    665  C   LYS A  42      54.614  42.461  -0.898  1.00  0.69           C  
ATOM    666  O   LYS A  42      55.194  41.377  -0.820  1.00  0.69           O  
ATOM    667  CB  LYS A  42      52.457  42.390  -2.303  1.00  0.69           C  
ATOM    668  CG  LYS A  42      51.469  43.435  -2.876  1.00  0.69           C  
ATOM    669  CD  LYS A  42      51.536  43.511  -4.386  1.00  0.69           C  
ATOM    670  CE  LYS A  42      50.572  44.476  -5.055  1.00  0.69           C  
ATOM    671  NZ  LYS A  42      50.911  45.865  -4.794  1.00  0.69           N  
ATOM    672  H01 LYS A  42      53.912  43.948  -2.222  1.00  0.69           H  
ATOM    673  H02 LYS A  42      52.134  42.192  -1.281  1.00  0.69           H  
ATOM    674  H03 LYS A  42      52.426  41.507  -2.942  1.00  0.69           H  
ATOM    675  H04 LYS A  42      51.744  44.412  -2.478  1.00  0.69           H  
ATOM    676  H05 LYS A  42      50.456  43.161  -2.581  1.00  0.69           H  
ATOM    677  H06 LYS A  42      51.248  42.521  -4.740  1.00  0.69           H  
ATOM    678  H07 LYS A  42      54.359  41.351  -3.648  1.00  0.69           H  
ATOM    679  H08 LYS A  42      52.548  43.809  -4.660  1.00  0.69           H  
ATOM    680  H09 LYS A  42      49.579  44.293  -4.644  1.00  0.69           H  
ATOM    681  H10 LYS A  42      50.595  44.305  -6.131  1.00  0.69           H  
ATOM    682  H11 LYS A  42      51.771  46.096  -5.270  1.00  0.69           H  
ATOM    683  H12 LYS A  42      50.169  46.462  -5.131  1.00  0.69           H  
ATOM    684  H13 LYS A  42      51.029  46.002  -3.800  1.00  0.69           H  
ATOM    685  N   VAL A  43      54.736  43.303   0.145  1.00  0.65           N  
ATOM    686  CA  VAL A  43      55.298  42.964   1.445  1.00  0.65           C  
ATOM    687  C   VAL A  43      54.109  43.154   2.369  1.00  0.65           C  
ATOM    688  O   VAL A  43      53.478  44.220   2.375  1.00  0.65           O  
ATOM    689  CB  VAL A  43      56.485  43.938   1.867  1.00  0.65           C  
ATOM    690  CG1 VAL A  43      57.267  43.519   3.091  1.00  0.65           C  
ATOM    691  CG2 VAL A  43      57.652  43.765   0.937  1.00  0.65           C  
ATOM    692  H01 VAL A  43      55.735  41.965   1.464  1.00  0.65           H  
ATOM    693  H02 VAL A  43      55.963  44.892   1.938  1.00  0.65           H  
ATOM    694  H03 VAL A  43      58.167  44.129   3.173  1.00  0.65           H  
ATOM    695  H04 VAL A  43      56.653  43.658   3.981  1.00  0.65           H  
ATOM    696  H05 VAL A  43      57.547  42.469   3.002  1.00  0.65           H  
ATOM    697  H06 VAL A  43      58.524  43.440   1.505  1.00  0.65           H  
ATOM    698  H07 VAL A  43      57.410  43.015   0.184  1.00  0.65           H  
ATOM    699  H08 VAL A  43      57.871  44.714   0.447  1.00  0.65           H  
ATOM    700  H14 VAL A  43      54.410  44.250   0.015  1.00  0.65           H  
ATOM    701  N   ILE A  44      53.721  42.087   3.058  1.00  0.77           N  
ATOM    702  CA  ILE A  44      52.742  42.125   4.130  1.00  0.77           C  
ATOM    703  C   ILE A  44      53.480  42.060   5.491  1.00  0.77           C  
ATOM    704  O   ILE A  44      54.573  41.485   5.606  1.00  0.77           O  
ATOM    705  CB  ILE A  44      51.739  40.933   4.002  1.00  0.77           C  
ATOM    706  CG1 ILE A  44      50.868  41.084   2.760  1.00  0.77           C  
ATOM    707  CG2 ILE A  44      50.669  40.990   5.083  1.00  0.77           C  
ATOM    708  CD1 ILE A  44      51.358  40.332   1.545  1.00  0.77           C  
ATOM    709  H01 ILE A  44      52.174  43.053   4.065  1.00  0.77           H  
ATOM    710  H02 ILE A  44      52.366  40.042   4.024  1.00  0.77           H  
ATOM    711  H03 ILE A  44      50.893  42.141   2.496  1.00  0.77           H  
ATOM    712  H04 ILE A  44      49.868  40.724   3.001  1.00  0.77           H  
ATOM    713  H05 ILE A  44      49.747  40.548   4.705  1.00  0.77           H  
ATOM    714  H06 ILE A  44      51.006  40.434   5.958  1.00  0.77           H  
ATOM    715  H07 ILE A  44      50.486  42.028   5.360  1.00  0.77           H  
ATOM    716  H08 ILE A  44      52.375  39.982   1.721  1.00  0.77           H  
ATOM    717  H09 ILE A  44      54.132  41.195   2.822  1.00  0.77           H  
ATOM    718  H10 ILE A  44      50.708  39.477   1.359  1.00  0.77           H  
ATOM    719  H11 ILE A  44      51.346  40.993   0.679  1.00  0.77           H  
ATOM    720  N   ALA A  45      52.929  42.717   6.528  1.00  0.53           N  
ATOM    721  CA  ALA A  45      53.447  42.717   7.907  1.00  0.53           C  
ATOM    722  C   ALA A  45      52.624  41.765   8.737  1.00  0.53           C  
ATOM    723  O   ALA A  45      51.396  41.853   8.714  1.00  0.53           O  
ATOM    724  CB  ALA A  45      53.322  44.069   8.622  1.00  0.53           C  
ATOM    725  H01 ALA A  45      54.500  42.449   7.821  1.00  0.53           H  
ATOM    726  H02 ALA A  45      52.295  44.207   8.960  1.00  0.53           H  
ATOM    727  H03 ALA A  45      53.993  44.090   9.481  1.00  0.53           H  
ATOM    728  H04 ALA A  45      53.588  44.871   7.933  1.00  0.53           H  
ATOM    729  H12 ALA A  45      52.093  43.253   6.346  1.00  0.53           H  
ATOM    730  N   SER A  46      53.244  40.849   9.453  1.00  0.57           N  
ATOM    731  CA  SER A  46      52.513  39.867  10.247  1.00  0.57           C  
ATOM    732  C   SER A  46      52.773  40.318  11.670  1.00  0.57           C  
ATOM    733  O   SER A  46      53.714  39.855  12.291  1.00  0.57           O  
ATOM    734  CB  SER A  46      53.089  38.480   9.932  1.00  0.57           C  
ATOM    735  OG  SER A  46      52.470  37.350  10.530  1.00  0.57           O  
ATOM    736  H01 SER A  46      51.443  39.799  10.053  1.00  0.57           H  
ATOM    737  H02 SER A  46      54.092  38.498  10.358  1.00  0.57           H  
ATOM    738  H03 SER A  46      53.038  38.345   8.852  1.00  0.57           H  
ATOM    739  H04 SER A  46      52.377  37.498  11.474  1.00  0.57           H  
ATOM    740  H05 SER A  46      54.254  40.826   9.452  1.00  0.57           H  
ATOM    741  N   CYS A  47      52.030  41.291  12.183  1.00  0.76           N  
ATOM    742  CA  CYS A  47      52.202  41.845  13.508  1.00  0.76           C  
ATOM    743  C   CYS A  47      51.467  41.060  14.579  1.00  0.76           C  
ATOM    744  O   CYS A  47      50.341  41.392  14.966  1.00  0.76           O  
ATOM    745  CB  CYS A  47      51.678  43.213  13.512  1.00  0.76           C  
ATOM    746  SG  CYS A  47      52.444  44.203  12.241  1.00  0.76           S  
ATOM    747  H01 CYS A  47      53.267  41.808  13.738  1.00  0.76           H  
ATOM    748  H02 CYS A  47      51.899  43.664  14.479  1.00  0.76           H  
ATOM    749  H03 CYS A  47      50.602  43.183  13.340  1.00  0.76           H  
ATOM    750  H04 CYS A  47      52.517  45.477  12.649  1.00  0.76           H  
ATOM    751  H05 CYS A  47      51.292  41.671  11.607  1.00  0.76           H  
ATOM    752  N   PHE A  48      52.006  39.993  15.091  1.00  0.81           N  
ATOM    753  CA  PHE A  48      51.236  39.284  16.091  1.00  0.81           C  
ATOM    754  C   PHE A  48      51.609  39.791  17.471  1.00  0.81           C  
ATOM    755  O   PHE A  48      52.440  39.231  18.191  1.00  0.81           O  
ATOM    756  CB  PHE A  48      51.506  37.784  15.961  1.00  0.81           C  
ATOM    757  CG  PHE A  48      50.635  37.072  14.928  1.00  0.81           C  
ATOM    758  CD1 PHE A  48      50.819  37.273  13.591  1.00  0.81           C  
ATOM    759  CD2 PHE A  48      49.529  36.358  15.360  1.00  0.81           C  
ATOM    760  CE1 PHE A  48      49.845  36.876  12.715  1.00  0.81           C  
ATOM    761  CE2 PHE A  48      48.539  35.960  14.470  1.00  0.81           C  
ATOM    762  CZ  PHE A  48      48.702  36.251  13.142  1.00  0.81           C  
ATOM    763  H01 PHE A  48      50.171  39.459  15.941  1.00  0.81           H  
ATOM    764  H02 PHE A  48      51.266  37.341  16.927  1.00  0.81           H  
ATOM    765  H03 PHE A  48      52.550  37.648  15.679  1.00  0.81           H  
ATOM    766  H04 PHE A  48      51.731  37.744  13.225  1.00  0.81           H  
ATOM    767  H05 PHE A  48      52.920  39.674  14.804  1.00  0.81           H  
ATOM    768  H06 PHE A  48      49.434  36.104  16.416  1.00  0.81           H  
ATOM    769  H07 PHE A  48      49.982  37.062  11.650  1.00  0.81           H  
ATOM    770  H08 PHE A  48      47.654  35.429  14.821  1.00  0.81           H  
ATOM    771  H09 PHE A  48      47.924  35.986  12.426  1.00  0.81           H  
ATOM    772  N   PHE A  49      50.958  40.838  17.905  1.00  0.95           N  
ATOM    773  CA  PHE A  49      51.213  41.313  19.235  1.00  0.95           C  
ATOM    774  C   PHE A  49      50.834  40.271  20.291  1.00  0.95           C  
ATOM    775  O   PHE A  49      51.226  40.349  21.458  1.00  0.95           O  
ATOM    776  CB  PHE A  49      50.416  42.584  19.468  1.00  0.95           C  
ATOM    777  CG  PHE A  49      50.721  43.716  18.497  1.00  0.95           C  
ATOM    778  CD1 PHE A  49      51.765  44.550  18.735  1.00  0.95           C  
ATOM    779  CD2 PHE A  49      49.928  43.933  17.396  1.00  0.95           C  
ATOM    780  CE1 PHE A  49      51.981  45.612  17.893  1.00  0.95           C  
ATOM    781  CE2 PHE A  49      50.133  45.042  16.582  1.00  0.95           C  
ATOM    782  CZ  PHE A  49      51.166  45.895  16.833  1.00  0.95           C  
ATOM    783  H01 PHE A  49      52.281  41.509  19.329  1.00  0.95           H  
ATOM    784  H02 PHE A  49      50.697  42.945  20.457  1.00  0.95           H  
ATOM    785  H03 PHE A  49      49.357  42.341  19.384  1.00  0.95           H  
ATOM    786  H04 PHE A  49      52.425  44.378  19.586  1.00  0.95           H  
ATOM    787  H05 PHE A  49      49.130  43.229  17.158  1.00  0.95           H  
ATOM    788  H06 PHE A  49      52.840  46.258  18.078  1.00  0.95           H  
ATOM    789  H07 PHE A  49      49.466  45.229  15.741  1.00  0.95           H  
ATOM    790  H08 PHE A  49      51.336  46.773  16.210  1.00  0.95           H  
ATOM    791  H10 PHE A  49      50.286  41.306  17.314  1.00  0.95           H  
ATOM    792  N   GLU A  50      50.022  39.295  19.932  1.00  1.00           N  
ATOM    793  CA  GLU A  50      49.670  38.175  20.773  1.00  1.00           C  
ATOM    794  C   GLU A  50      50.058  36.897  20.040  1.00  1.00           C  
ATOM    795  O   GLU A  50      49.747  36.740  18.846  1.00  1.00           O  
ATOM    796  CB  GLU A  50      48.202  38.160  21.008  1.00  1.00           C  
ATOM    797  CG  GLU A  50      47.683  36.974  21.771  1.00  1.00           C  
ATOM    798  CD  GLU A  50      46.175  36.966  21.753  1.00  1.00           C  
ATOM    799  OE1 GLU A  50      45.598  36.410  20.827  1.00  1.00           O  
ATOM    800  OE2 GLU A  50      45.582  37.522  22.672  1.00  1.00           O  
ATOM    801  H01 GLU A  50      50.187  38.253  21.730  1.00  1.00           H  
ATOM    802  H02 GLU A  50      47.741  38.107  20.022  1.00  1.00           H  
ATOM    803  H03 GLU A  50      47.941  39.060  21.565  1.00  1.00           H  
ATOM    804  H04 GLU A  50      48.027  37.036  22.803  1.00  1.00           H  
ATOM    805  H05 GLU A  50      48.055  36.058  21.312  1.00  1.00           H  
ATOM    806  H09 GLU A  50      49.619  39.334  19.007  1.00  1.00           H  
ATOM    807  N   ALA A  51      50.698  35.920  20.675  1.00  0.68           N  
ATOM    808  CA  ALA A  51      51.191  34.808  19.890  1.00  0.68           C  
ATOM    809  C   ALA A  51      50.138  33.741  19.715  1.00  0.68           C  
ATOM    810  O   ALA A  51      49.350  33.479  20.648  1.00  0.68           O  
ATOM    811  CB  ALA A  51      52.396  34.181  20.559  1.00  0.68           C  
ATOM    812  H01 ALA A  51      51.464  35.205  18.912  1.00  0.68           H  
ATOM    813  H02 ALA A  51      53.200  34.914  20.618  1.00  0.68           H  
ATOM    814  H03 ALA A  51      52.126  33.856  21.564  1.00  0.68           H  
ATOM    815  H04 ALA A  51      52.730  33.323  19.976  1.00  0.68           H  
ATOM    816  H06 ALA A  51      50.836  35.953  21.675  1.00  0.68           H  
ATOM    817  N   SER A  52      50.095  33.243  18.466  1.00  0.51           N  
ATOM    818  CA  SER A  52      49.373  32.042  18.021  1.00  0.51           C  
ATOM    819  C   SER A  52      50.198  31.421  16.916  1.00  0.51           C  
ATOM    820  O   SER A  52      50.214  31.881  15.769  1.00  0.51           O  
ATOM    821  CB  SER A  52      48.025  32.259  17.374  1.00  0.51           C  
ATOM    822  OG  SER A  52      47.308  33.171  18.168  1.00  0.51           O  
ATOM    823  H01 SER A  52      49.220  31.459  18.929  1.00  0.51           H  
ATOM    824  H02 SER A  52      47.484  31.316  17.296  1.00  0.51           H  
ATOM    825  H03 SER A  52      48.156  32.663  16.370  1.00  0.51           H  
ATOM    826  H04 SER A  52      47.205  33.998  17.692  1.00  0.51           H  
ATOM    827  H05 SER A  52      50.613  33.747  17.760  1.00  0.51           H  
ATOM    828  N   THR A  53      50.933  30.405  17.228  1.00  0.90           N  
ATOM    829  CA  THR A  53      51.623  29.743  16.185  1.00  0.90           C  
ATOM    830  C   THR A  53      50.755  29.259  15.042  1.00  0.90           C  
ATOM    831  O   THR A  53      51.046  29.608  13.897  1.00  0.90           O  
ATOM    832  CB  THR A  53      52.358  28.677  16.871  1.00  0.90           C  
ATOM    833  CG2 THR A  53      52.912  27.607  15.958  1.00  0.90           C  
ATOM    834  OG1 THR A  53      53.321  29.426  17.619  1.00  0.90           O  
ATOM    835  H01 THR A  53      52.284  30.427  15.653  1.00  0.90           H  
ATOM    836  H02 THR A  53      51.735  28.048  17.507  1.00  0.90           H  
ATOM    837  H03 THR A  53      53.914  27.331  16.288  1.00  0.90           H  
ATOM    838  H04 THR A  53      52.265  26.730  15.990  1.00  0.90           H  
ATOM    839  H05 THR A  53      51.012  30.093  18.185  1.00  0.90           H  
ATOM    840  H06 THR A  53      52.958  27.987  14.938  1.00  0.90           H  
ATOM    841  H07 THR A  53      53.586  28.924  18.393  1.00  0.90           H  
ATOM    842  N   ARG A  54      49.668  28.541  15.290  1.00  0.98           N  
ATOM    843  CA  ARG A  54      48.816  28.051  14.206  1.00  0.98           C  
ATOM    844  C   ARG A  54      48.230  29.090  13.278  1.00  0.98           C  
ATOM    845  O   ARG A  54      48.040  28.803  12.094  1.00  0.98           O  
ATOM    846  CB  ARG A  54      47.619  27.318  14.703  1.00  0.98           C  
ATOM    847  CG  ARG A  54      47.736  25.862  14.961  1.00  0.98           C  
ATOM    848  CD  ARG A  54      46.408  25.498  15.614  1.00  0.98           C  
ATOM    849  NE  ARG A  54      46.218  24.057  15.632  1.00  0.98           N  
ATOM    850  CZ  ARG A  54      46.652  23.281  16.642  1.00  0.98           C  
ATOM    851  NH1 ARG A  54      47.316  23.853  17.649  1.00  0.98           N  
ATOM    852  NH2 ARG A  54      46.433  21.947  16.629  1.00  0.98           N  
ATOM    853  H01 ARG A  54      49.530  27.430  13.666  1.00  0.98           H  
ATOM    854  H02 ARG A  54      46.824  27.068  14.000  1.00  0.98           H  
ATOM    855  H03 ARG A  54      48.594  25.613  15.586  1.00  0.98           H  
ATOM    856  H04 ARG A  54      47.875  25.312  14.030  1.00  0.98           H  
ATOM    857  H05 ARG A  54      45.601  25.949  15.037  1.00  0.98           H  
ATOM    858  H06 ARG A  54      46.398  25.873  16.637  1.00  0.98           H  
ATOM    859  H07 ARG A  54      45.741  23.621  14.856  1.00  0.98           H  
ATOM    860  H08 ARG A  54      49.423  28.328  16.246  1.00  0.98           H  
ATOM    861  H09 ARG A  54      47.656  23.289  18.415  1.00  0.98           H  
ATOM    862  H10 ARG A  54      47.479  24.850  17.645  1.00  0.98           H  
ATOM    863  H11 ARG A  54      45.934  21.525  15.859  1.00  0.98           H  
ATOM    864  H12 ARG A  54      46.768  21.373  17.389  1.00  0.98           H  
ATOM    865  N   THR A  55      47.836  30.257  13.814  1.00  0.81           N  
ATOM    866  CA  THR A  55      47.215  31.321  13.019  1.00  0.81           C  
ATOM    867  C   THR A  55      48.304  32.080  12.320  1.00  0.81           C  
ATOM    868  O   THR A  55      48.167  32.403  11.142  1.00  0.81           O  
ATOM    869  CB  THR A  55      46.374  32.272  13.925  1.00  0.81           C  
ATOM    870  CG2 THR A  55      45.809  33.518  13.253  1.00  0.81           C  
ATOM    871  OG1 THR A  55      45.261  31.470  14.344  1.00  0.81           O  
ATOM    872  H01 THR A  55      44.884  33.810  13.750  1.00  0.81           H  
ATOM    873  H02 THR A  55      46.532  34.330  13.326  1.00  0.81           H  
ATOM    874  H03 THR A  55      45.605  33.305  12.204  1.00  0.81           H  
ATOM    875  H13 THR A  55      46.535  30.886  12.287  1.00  0.81           H  
ATOM    876  N   ARG A  56      49.451  32.244  12.947  1.00  0.94           N  
ATOM    877  CA  ARG A  56      50.469  32.992  12.318  1.00  0.94           C  
ATOM    878  C   ARG A  56      50.960  32.144  11.198  1.00  0.94           C  
ATOM    879  O   ARG A  56      50.880  32.610  10.068  1.00  0.94           O  
ATOM    880  CB  ARG A  56      51.486  33.230  13.288  1.00  0.94           C  
ATOM    881  CG  ARG A  56      52.452  34.250  12.784  1.00  0.94           C  
ATOM    882  CD  ARG A  56      53.454  34.217  13.929  1.00  0.94           C  
ATOM    883  NE  ARG A  56      54.697  33.997  13.279  1.00  0.94           N  
ATOM    884  CZ  ARG A  56      55.400  32.894  13.436  1.00  0.94           C  
ATOM    885  NH1 ARG A  56      55.182  32.005  14.392  1.00  0.94           N  
ATOM    886  NH2 ARG A  56      56.414  32.781  12.615  1.00  0.94           N  
ATOM    887  H01 ARG A  56      50.136  33.956  11.932  1.00  0.94           H  
ATOM    888  H02 ARG A  56      52.020  32.299  13.478  1.00  0.94           H  
ATOM    889  H03 ARG A  56      51.028  33.591  14.209  1.00  0.94           H  
ATOM    890  H04 ARG A  56      49.599  31.842  13.861  1.00  0.94           H  
ATOM    891  H05 ARG A  56      52.026  35.229  12.562  1.00  0.94           H  
ATOM    892  H06 ARG A  56      52.903  33.954  11.837  1.00  0.94           H  
ATOM    893  H07 ARG A  56      53.223  33.453  14.671  1.00  0.94           H  
ATOM    894  H08 ARG A  56      53.459  35.163  14.470  1.00  0.94           H  
ATOM    895  H09 ARG A  56      55.058  34.717  12.670  1.00  0.94           H  
ATOM    896  H10 ARG A  56      55.784  31.198  14.478  1.00  0.94           H  
ATOM    897  H11 ARG A  56      54.414  32.133  15.035  1.00  0.94           H  
ATOM    898  H12 ARG A  56      56.580  33.491  11.917  1.00  0.94           H  
ATOM    899  H13 ARG A  56      57.030  31.983  12.680  1.00  0.94           H  
ATOM    900  N   LEU A  57      51.341  30.887  11.367  1.00  0.91           N  
ATOM    901  CA  LEU A  57      51.776  30.070  10.239  1.00  0.91           C  
ATOM    902  C   LEU A  57      50.802  29.886   9.083  1.00  0.91           C  
ATOM    903  O   LEU A  57      51.188  29.710   7.928  1.00  0.91           O  
ATOM    904  CB  LEU A  57      52.148  28.684  10.695  1.00  0.91           C  
ATOM    905  CG  LEU A  57      53.206  28.485  11.726  1.00  0.91           C  
ATOM    906  CD1 LEU A  57      53.889  27.285  11.167  1.00  0.91           C  
ATOM    907  CD2 LEU A  57      54.283  29.536  11.848  1.00  0.91           C  
ATOM    908  H01 LEU A  57      52.613  30.653   9.855  1.00  0.91           H  
ATOM    909  H02 LEU A  57      52.591  28.243   9.802  1.00  0.91           H  
ATOM    910  H03 LEU A  57      51.239  28.229  11.088  1.00  0.91           H  
ATOM    911  H04 LEU A  57      52.744  28.461  12.713  1.00  0.91           H  
ATOM    912  H05 LEU A  57      54.868  27.175  11.633  1.00  0.91           H  
ATOM    913  H06 LEU A  57      53.289  26.398  11.369  1.00  0.91           H  
ATOM    914  H07 LEU A  57      54.011  27.404  10.090  1.00  0.91           H  
ATOM    915  H08 LEU A  57      55.161  29.223  11.284  1.00  0.91           H  
ATOM    916  H09 LEU A  57      53.915  30.482  11.451  1.00  0.91           H  
ATOM    917  H10 LEU A  57      54.552  29.662  12.897  1.00  0.91           H  
ATOM    918  H14 LEU A  57      51.330  30.486  12.294  1.00  0.91           H  
ATOM    919  N   SER A  58      49.516  29.890   9.295  1.00  0.87           N  
ATOM    920  CA  SER A  58      48.529  29.667   8.245  1.00  0.87           C  
ATOM    921  C   SER A  58      48.533  30.914   7.399  1.00  0.87           C  
ATOM    922  O   SER A  58      48.603  30.811   6.195  1.00  0.87           O  
ATOM    923  CB  SER A  58      47.181  29.397   8.950  1.00  0.87           C  
ATOM    924  OG  SER A  58      45.959  29.290   8.210  1.00  0.87           O  
ATOM    925  H01 SER A  58      48.733  28.816   7.595  1.00  0.87           H  
ATOM    926  H02 SER A  58      47.029  30.311   9.523  1.00  0.87           H  
ATOM    927  H03 SER A  58      47.298  28.457   9.490  1.00  0.87           H  
ATOM    928  H04 SER A  58      45.634  28.388   8.256  1.00  0.87           H  
ATOM    929  H11 SER A  58      49.186  30.056  10.235  1.00  0.87           H  
ATOM    930  N   PHE A  59      48.642  32.087   7.998  1.00  0.98           N  
ATOM    931  CA  PHE A  59      48.647  33.356   7.321  1.00  0.98           C  
ATOM    932  C   PHE A  59      49.880  33.580   6.546  1.00  0.98           C  
ATOM    933  O   PHE A  59      49.769  33.995   5.392  1.00  0.98           O  
ATOM    934  CB  PHE A  59      48.550  34.481   8.288  1.00  0.98           C  
ATOM    935  CG  PHE A  59      47.179  35.116   8.318  1.00  0.98           C  
ATOM    936  CD1 PHE A  59      46.751  35.832   7.214  1.00  0.98           C  
ATOM    937  CD2 PHE A  59      46.433  35.036   9.480  1.00  0.98           C  
ATOM    938  CE1 PHE A  59      45.577  36.539   7.316  1.00  0.98           C  
ATOM    939  CE2 PHE A  59      45.260  35.761   9.576  1.00  0.98           C  
ATOM    940  CZ  PHE A  59      44.842  36.516   8.494  1.00  0.98           C  
ATOM    941  H01 PHE A  59      47.786  33.326   6.654  1.00  0.98           H  
ATOM    942  H02 PHE A  59      49.257  35.247   7.970  1.00  0.98           H  
ATOM    943  H03 PHE A  59      48.781  34.105   9.284  1.00  0.98           H  
ATOM    944  H04 PHE A  59      47.329  35.835   6.290  1.00  0.98           H  
ATOM    945  H05 PHE A  59      48.728  32.093   9.004  1.00  0.98           H  
ATOM    946  H06 PHE A  59      46.765  34.410  10.308  1.00  0.98           H  
ATOM    947  H07 PHE A  59      45.220  37.122   6.467  1.00  0.98           H  
ATOM    948  H08 PHE A  59      44.671  35.738  10.493  1.00  0.98           H  
ATOM    949  H09 PHE A  59      43.924  37.100   8.567  1.00  0.98           H  
ATOM    950  N   GLU A  60      51.057  33.352   7.155  1.00  0.96           N  
ATOM    951  CA  GLU A  60      52.294  33.545   6.434  1.00  0.96           C  
ATOM    952  C   GLU A  60      52.403  32.537   5.313  1.00  0.96           C  
ATOM    953  O   GLU A  60      52.884  32.924   4.233  1.00  0.96           O  
ATOM    954  CB  GLU A  60      53.515  33.385   7.290  1.00  0.96           C  
ATOM    955  CG  GLU A  60      53.503  34.492   8.293  1.00  0.96           C  
ATOM    956  CD  GLU A  60      54.737  34.682   9.159  1.00  0.96           C  
ATOM    957  OE1 GLU A  60      55.773  34.031   8.986  1.00  0.96           O  
ATOM    958  OE2 GLU A  60      54.681  35.580  10.139  1.00  0.96           O  
ATOM    959  H01 GLU A  60      52.260  34.569   6.063  1.00  0.96           H  
ATOM    960  H02 GLU A  60      54.419  33.425   6.683  1.00  0.96           H  
ATOM    961  H03 GLU A  60      53.492  32.421   7.798  1.00  0.96           H  
ATOM    962  H04 GLU A  60      52.717  34.214   8.996  1.00  0.96           H  
ATOM    963  H05 GLU A  60      53.342  35.422   7.748  1.00  0.96           H  
ATOM    964  H10 GLU A  60      51.076  33.046   8.117  1.00  0.96           H  
ATOM    965  N   THR A  61      51.985  31.265   5.469  1.00  0.85           N  
ATOM    966  CA  THR A  61      51.985  30.324   4.384  1.00  0.85           C  
ATOM    967  C   THR A  61      51.032  30.867   3.338  1.00  0.85           C  
ATOM    968  O   THR A  61      51.399  30.830   2.166  1.00  0.85           O  
ATOM    969  CB  THR A  61      51.538  28.995   4.888  1.00  0.85           C  
ATOM    970  CG2 THR A  61      51.424  28.031   3.754  1.00  0.85           C  
ATOM    971  OG1 THR A  61      52.481  28.531   5.875  1.00  0.85           O  
ATOM    972  H01 THR A  61      52.978  30.194   3.953  1.00  0.85           H  
ATOM    973  H02 THR A  61      50.555  29.080   5.351  1.00  0.85           H  
ATOM    974  H03 THR A  61      50.820  28.473   2.961  1.00  0.85           H  
ATOM    975  H04 THR A  61      52.418  27.803   3.369  1.00  0.85           H  
ATOM    976  H05 THR A  61      50.949  27.114   4.102  1.00  0.85           H  
ATOM    977  H06 THR A  61      51.662  30.964   6.377  1.00  0.85           H  
ATOM    978  H07 THR A  61      52.751  27.634   5.663  1.00  0.85           H  
ATOM    979  N   SER A  62      49.871  31.443   3.633  1.00  0.35           N  
ATOM    980  CA  SER A  62      49.047  32.105   2.622  1.00  0.35           C  
ATOM    981  C   SER A  62      49.749  33.166   1.859  1.00  0.35           C  
ATOM    982  O   SER A  62      49.675  33.204   0.637  1.00  0.35           O  
ATOM    983  CB  SER A  62      47.884  32.814   3.176  1.00  0.35           C  
ATOM    984  OG  SER A  62      47.114  31.711   3.616  1.00  0.35           O  
ATOM    985  H01 SER A  62      48.768  31.259   1.993  1.00  0.35           H  
ATOM    986  H02 SER A  62      47.376  33.480   2.479  1.00  0.35           H  
ATOM    987  H03 SER A  62      48.163  33.469   4.001  1.00  0.35           H  
ATOM    988  H04 SER A  62      46.969  31.779   4.563  1.00  0.35           H  
ATOM    989  H08 SER A  62      49.546  31.423   4.589  1.00  0.35           H  
ATOM    990  N   MET A  63      50.493  33.973   2.589  1.00  0.87           N  
ATOM    991  CA  MET A  63      51.197  35.060   1.986  1.00  0.87           C  
ATOM    992  C   MET A  63      52.173  34.472   1.014  1.00  0.87           C  
ATOM    993  O   MET A  63      52.165  34.795  -0.171  1.00  0.87           O  
ATOM    994  CB  MET A  63      51.905  35.884   3.089  1.00  0.87           C  
ATOM    995  CG  MET A  63      50.935  36.764   3.851  1.00  0.87           C  
ATOM    996  SD  MET A  63      51.636  37.358   5.397  1.00  0.87           S  
ATOM    997  CE  MET A  63      50.159  37.588   6.342  1.00  0.87           C  
ATOM    998  H01 MET A  63      50.526  35.737   1.457  1.00  0.87           H  
ATOM    999  H02 MET A  63      52.639  36.530   2.607  1.00  0.87           H  
ATOM   1000  H03 MET A  63      52.384  35.199   3.789  1.00  0.87           H  
ATOM   1001  H04 MET A  63      50.054  36.167   4.088  1.00  0.87           H  
ATOM   1002  H05 MET A  63      50.566  33.821   3.585  1.00  0.87           H  
ATOM   1003  H06 MET A  63      50.674  37.621   3.230  1.00  0.87           H  
ATOM   1004  H07 MET A  63      49.339  37.047   5.871  1.00  0.87           H  
ATOM   1005  H08 MET A  63      50.311  37.209   7.353  1.00  0.87           H  
ATOM   1006  H09 MET A  63      49.916  38.650   6.384  1.00  0.87           H  
ATOM   1007  N   HIS A  64      52.955  33.519   1.449  1.00  0.49           N  
ATOM   1008  CA  HIS A  64      53.960  32.960   0.570  1.00  0.49           C  
ATOM   1009  C   HIS A  64      53.385  32.123  -0.565  1.00  0.49           C  
ATOM   1010  O   HIS A  64      53.961  32.175  -1.647  1.00  0.49           O  
ATOM   1011  CB  HIS A  64      54.965  32.101   1.358  1.00  0.49           C  
ATOM   1012  CG  HIS A  64      55.905  32.865   2.294  1.00  0.49           C  
ATOM   1013  CD2 HIS A  64      56.131  32.619   3.604  1.00  0.49           C  
ATOM   1014  ND1 HIS A  64      56.674  33.897   1.922  1.00  0.49           N  
ATOM   1015  CE1 HIS A  64      57.355  34.309   2.963  1.00  0.49           C  
ATOM   1016  NE2 HIS A  64      56.998  33.542   3.953  1.00  0.49           N  
ATOM   1017  H01 HIS A  64      54.459  33.820   0.124  1.00  0.49           H  
ATOM   1018  H02 HIS A  64      55.607  31.636   0.610  1.00  0.49           H  
ATOM   1019  H03 HIS A  64      54.399  31.390   1.959  1.00  0.49           H  
ATOM   1020  H04 HIS A  64      55.695  31.837   4.226  1.00  0.49           H  
ATOM   1021  H05 HIS A  64      58.074  35.127   2.994  1.00  0.49           H  
ATOM   1022  H06 HIS A  64      57.352  33.646   4.893  1.00  0.49           H  
ATOM   1023  H10 HIS A  64      52.858  33.175   2.394  1.00  0.49           H  
ATOM   1024  N   ARG A  65      52.272  31.386  -0.486  1.00  0.93           N  
ATOM   1025  CA  ARG A  65      51.767  30.628  -1.647  1.00  0.93           C  
ATOM   1026  C   ARG A  65      51.207  31.551  -2.707  1.00  0.93           C  
ATOM   1027  O   ARG A  65      50.801  31.036  -3.764  1.00  0.93           O  
ATOM   1028  CB  ARG A  65      50.641  29.642  -1.310  1.00  0.93           C  
ATOM   1029  CG  ARG A  65      51.112  28.633  -0.316  1.00  0.93           C  
ATOM   1030  CD  ARG A  65      51.074  27.127  -0.602  1.00  0.93           C  
ATOM   1031  NE  ARG A  65      52.303  26.631  -1.161  1.00  0.93           N  
ATOM   1032  CZ  ARG A  65      52.800  25.450  -0.783  1.00  0.93           C  
ATOM   1033  NH1 ARG A  65      52.302  24.701   0.194  1.00  0.93           N  
ATOM   1034  NH2 ARG A  65      53.905  24.993  -1.320  1.00  0.93           N  
ATOM   1035  H01 ARG A  65      52.640  30.077  -1.997  1.00  0.93           H  
ATOM   1036  H02 ARG A  65      50.339  29.126  -2.221  1.00  0.93           H  
ATOM   1037  H03 ARG A  65      49.796  30.190  -0.893  1.00  0.93           H  
ATOM   1038  H04 ARG A  65      50.371  28.732   0.477  1.00  0.93           H  
ATOM   1039  H05 ARG A  65      52.153  28.877  -0.103  1.00  0.93           H  
ATOM   1040  H06 ARG A  65      50.288  26.954  -1.337  1.00  0.93           H  
ATOM   1041  H07 ARG A  65      51.766  31.347   0.387  1.00  0.93           H  
ATOM   1042  H08 ARG A  65      50.879  26.600   0.332  1.00  0.93           H  
ATOM   1043  H09 ARG A  65      52.797  27.183  -1.848  1.00  0.93           H  
ATOM   1044  H10 ARG A  65      52.756  23.835   0.448  1.00  0.93           H  
ATOM   1045  H11 ARG A  65      51.469  24.997   0.683  1.00  0.93           H  
ATOM   1046  H12 ARG A  65      54.367  25.518  -2.049  1.00  0.93           H  
ATOM   1047  H13 ARG A  65      54.294  24.116  -1.005  1.00  0.93           H  
ATOM   1048  N   LEU A  66      51.100  32.867  -2.420  1.00  0.91           N  
ATOM   1049  CA  LEU A  66      50.730  33.816  -3.448  1.00  0.91           C  
ATOM   1050  C   LEU A  66      51.917  34.674  -3.821  1.00  0.91           C  
ATOM   1051  O   LEU A  66      51.806  35.717  -4.473  1.00  0.91           O  
ATOM   1052  CB  LEU A  66      49.666  34.749  -3.007  1.00  0.91           C  
ATOM   1053  CG  LEU A  66      48.353  34.124  -2.680  1.00  0.91           C  
ATOM   1054  CD1 LEU A  66      47.571  35.181  -1.900  1.00  0.91           C  
ATOM   1055  CD2 LEU A  66      47.610  33.652  -3.921  1.00  0.91           C  
ATOM   1056  H01 LEU A  66      50.374  33.219  -4.287  1.00  0.91           H  
ATOM   1057  H02 LEU A  66      49.478  35.407  -3.855  1.00  0.91           H  
ATOM   1058  H03 LEU A  66      50.022  35.267  -2.117  1.00  0.91           H  
ATOM   1059  H04 LEU A  66      48.487  33.219  -2.087  1.00  0.91           H  
ATOM   1060  H05 LEU A  66      46.591  34.785  -1.634  1.00  0.91           H  
ATOM   1061  H06 LEU A  66      48.116  35.440  -0.992  1.00  0.91           H  
ATOM   1062  H07 LEU A  66      47.447  36.071  -2.517  1.00  0.91           H  
ATOM   1063  H08 LEU A  66      46.708  34.250  -4.053  1.00  0.91           H  
ATOM   1064  H09 LEU A  66      48.252  33.766  -4.795  1.00  0.91           H  
ATOM   1065  H10 LEU A  66      47.336  32.603  -3.805  1.00  0.91           H  
ATOM   1066  H14 LEU A  66      51.280  33.191  -1.480  1.00  0.91           H  
ATOM   1067  N   GLY A  67      53.060  34.246  -3.350  1.00  0.06           N  
ATOM   1068  CA  GLY A  67      54.308  34.881  -3.693  1.00  0.06           C  
ATOM   1069  C   GLY A  67      54.606  36.174  -2.981  1.00  0.06           C  
ATOM   1070  O   GLY A  67      55.458  36.912  -3.451  1.00  0.06           O  
ATOM   1071  H01 GLY A  67      54.227  35.138  -4.749  1.00  0.06           H  
ATOM   1072  H02 GLY A  67      55.113  34.181  -3.467  1.00  0.06           H  
ATOM   1073  H11 GLY A  67      53.068  33.449  -2.729  1.00  0.06           H  
ATOM   1074  N   ALA A  68      53.979  36.494  -1.862  1.00  0.50           N  
ATOM   1075  CA  ALA A  68      54.296  37.744  -1.221  1.00  0.50           C  
ATOM   1076  C   ALA A  68      55.498  37.654  -0.292  1.00  0.50           C  
ATOM   1077  O   ALA A  68      55.866  36.551   0.135  1.00  0.50           O  
ATOM   1078  CB  ALA A  68      53.082  38.173  -0.457  1.00  0.50           C  
ATOM   1079  H01 ALA A  68      54.569  38.470  -1.987  1.00  0.50           H  
ATOM   1080  H02 ALA A  68      52.240  37.534  -0.725  1.00  0.50           H  
ATOM   1081  H03 ALA A  68      53.290  35.873  -1.464  1.00  0.50           H  
ATOM   1082  H04 ALA A  68      53.276  38.088   0.612  1.00  0.50           H  
ATOM   1083  H05 ALA A  68      52.844  39.208  -0.703  1.00  0.50           H  
ATOM   1084  N   SER A  69      56.146  38.766   0.057  1.00  0.27           N  
ATOM   1085  CA  SER A  69      57.156  38.804   1.117  1.00  0.27           C  
ATOM   1086  C   SER A  69      56.581  39.121   2.499  1.00  0.27           C  
ATOM   1087  O   SER A  69      55.477  39.660   2.617  1.00  0.27           O  
ATOM   1088  CB  SER A  69      58.141  39.824   0.789  1.00  0.27           C  
ATOM   1089  OG  SER A  69      58.938  39.129  -0.133  1.00  0.27           O  
ATOM   1090  H01 SER A  69      57.595  37.808   1.169  1.00  0.27           H  
ATOM   1091  H02 SER A  69      58.684  40.221   1.647  1.00  0.27           H  
ATOM   1092  H03 SER A  69      57.677  40.702   0.339  1.00  0.27           H  
ATOM   1093  H04 SER A  69      59.059  39.665  -0.920  1.00  0.27           H  
ATOM   1094  H06 SER A  69      55.930  39.623  -0.433  1.00  0.27           H  
ATOM   1095  N   VAL A  70      57.303  38.872   3.598  1.00  0.24           N  
ATOM   1096  CA  VAL A  70      56.683  38.938   4.915  1.00  0.24           C  
ATOM   1097  C   VAL A  70      57.642  39.567   5.861  1.00  0.24           C  
ATOM   1098  O   VAL A  70      58.801  39.123   5.818  1.00  0.24           O  
ATOM   1099  CB  VAL A  70      56.358  37.526   5.453  1.00  0.24           C  
ATOM   1100  CG1 VAL A  70      55.622  37.641   6.732  1.00  0.24           C  
ATOM   1101  CG2 VAL A  70      55.440  36.769   4.524  1.00  0.24           C  
ATOM   1102  H01 VAL A  70      55.761  39.512   4.829  1.00  0.24           H  
ATOM   1103  H02 VAL A  70      57.310  37.005   5.559  1.00  0.24           H  
ATOM   1104  H03 VAL A  70      54.623  37.222   6.615  1.00  0.24           H  
ATOM   1105  H04 VAL A  70      56.156  37.094   7.509  1.00  0.24           H  
ATOM   1106  H05 VAL A  70      58.282  38.637   3.514  1.00  0.24           H  
ATOM   1107  H06 VAL A  70      55.544  38.691   7.014  1.00  0.24           H  
ATOM   1108  H07 VAL A  70      54.546  37.363   4.334  1.00  0.24           H  
ATOM   1109  H08 VAL A  70      55.954  36.576   3.582  1.00  0.24           H  
ATOM   1110  H09 VAL A  70      55.156  35.823   4.984  1.00  0.24           H  
ATOM   1111  N   VAL A  71      57.235  40.551   6.666  1.00  0.79           N  
ATOM   1112  CA  VAL A  71      58.097  41.064   7.709  1.00  0.79           C  
ATOM   1113  C   VAL A  71      57.201  41.026   8.920  1.00  0.79           C  
ATOM   1114  O   VAL A  71      55.994  41.164   8.733  1.00  0.79           O  
ATOM   1115  CB  VAL A  71      58.551  42.521   7.533  1.00  0.79           C  
ATOM   1116  CG1 VAL A  71      59.567  42.543   6.434  1.00  0.79           C  
ATOM   1117  CG2 VAL A  71      57.380  43.458   7.236  1.00  0.79           C  
ATOM   1118  H01 VAL A  71      59.016  40.480   7.742  1.00  0.79           H  
ATOM   1119  H02 VAL A  71      58.988  42.887   8.462  1.00  0.79           H  
ATOM   1120  H03 VAL A  71      60.502  42.114   6.795  1.00  0.79           H  
ATOM   1121  H04 VAL A  71      59.202  41.959   5.589  1.00  0.79           H  
ATOM   1122  H05 VAL A  71      59.739  43.572   6.118  1.00  0.79           H  
ATOM   1123  H06 VAL A  71      56.541  43.207   7.885  1.00  0.79           H  
ATOM   1124  H07 VAL A  71      57.684  44.489   7.418  1.00  0.79           H  
ATOM   1125  H08 VAL A  71      57.079  43.346   6.194  1.00  0.79           H  
ATOM   1126  H10 VAL A  71      56.312  40.943   6.545  1.00  0.79           H  
ATOM   1127  N   GLY A  72      57.604  40.870  10.167  1.00  0.21           N  
ATOM   1128  CA  GLY A  72      56.635  40.947  11.217  1.00  0.21           C  
ATOM   1129  C   GLY A  72      57.242  40.499  12.477  1.00  0.21           C  
ATOM   1130  O   GLY A  72      58.435  40.496  12.555  1.00  0.21           O  
ATOM   1131  H01 GLY A  72      55.786  40.307  10.975  1.00  0.21           H  
ATOM   1132  H02 GLY A  72      56.294  41.977  11.323  1.00  0.21           H  
ATOM   1133  H09 GLY A  72      58.577  40.700  10.376  1.00  0.21           H  
ATOM   1134  N   PHE A  73      56.464  40.064  13.421  1.00  0.91           N  
ATOM   1135  CA  PHE A  73      56.912  39.637  14.723  1.00  0.91           C  
ATOM   1136  C   PHE A  73      55.759  38.940  15.477  1.00  0.91           C  
ATOM   1137  O   PHE A  73      54.609  38.970  15.013  1.00  0.91           O  
ATOM   1138  CB  PHE A  73      57.418  40.878  15.511  1.00  0.91           C  
ATOM   1139  CG  PHE A  73      56.399  41.994  15.657  1.00  0.91           C  
ATOM   1140  CD1 PHE A  73      55.443  41.928  16.631  1.00  0.91           C  
ATOM   1141  CD2 PHE A  73      56.414  43.034  14.785  1.00  0.91           C  
ATOM   1142  CE1 PHE A  73      54.463  42.875  16.688  1.00  0.91           C  
ATOM   1143  CE2 PHE A  73      55.451  44.004  14.861  1.00  0.91           C  
ATOM   1144  CZ  PHE A  73      54.464  43.912  15.803  1.00  0.91           C  
ATOM   1145  H01 PHE A  73      57.727  38.921  14.620  1.00  0.91           H  
ATOM   1146  H02 PHE A  73      58.247  41.291  14.936  1.00  0.91           H  
ATOM   1147  H03 PHE A  73      55.473  40.022  13.229  1.00  0.91           H  
ATOM   1148  H04 PHE A  73      57.711  40.552  16.509  1.00  0.91           H  
ATOM   1149  H05 PHE A  73      55.463  41.119  17.362  1.00  0.91           H  
ATOM   1150  H06 PHE A  73      57.192  43.097  14.025  1.00  0.91           H  
ATOM   1151  H07 PHE A  73      53.679  42.803  17.441  1.00  0.91           H  
ATOM   1152  H08 PHE A  73      55.471  44.848  14.172  1.00  0.91           H  
ATOM   1153  H09 PHE A  73      53.679  44.667  15.846  1.00  0.91           H  
ATOM   1154  N   SER A  74      56.060  38.284  16.613  1.00  0.00           N  
ATOM   1155  CA  SER A  74      55.085  37.781  17.592  1.00  0.00           C  
ATOM   1156  C   SER A  74      55.664  38.169  18.952  1.00  0.00           C  
ATOM   1157  O   SER A  74      56.889  38.265  19.150  1.00  0.00           O  
ATOM   1158  CB  SER A  74      54.919  36.283  17.590  1.00  0.00           C  
ATOM   1159  OG  SER A  74      53.836  35.979  18.471  1.00  0.00           O  
ATOM   1160  H01 SER A  74      54.106  38.199  17.358  1.00  0.00           H  
ATOM   1161  H02 SER A  74      55.835  35.791  17.917  1.00  0.00           H  
ATOM   1162  H03 SER A  74      54.692  35.933  16.583  1.00  0.00           H  
ATOM   1163  H04 SER A  74      53.648  36.742  19.023  1.00  0.00           H  
ATOM   1164  H10 SER A  74      57.038  38.124  16.810  1.00  0.00           H  
ATOM   1165  N   ASP A  75      54.861  38.400  19.950  1.00  0.40           N  
ATOM   1166  CA  ASP A  75      55.454  38.931  21.125  1.00  0.40           C  
ATOM   1167  C   ASP A  75      54.922  38.211  22.318  1.00  0.40           C  
ATOM   1168  O   ASP A  75      53.847  38.536  22.816  1.00  0.40           O  
ATOM   1169  CB  ASP A  75      55.135  40.417  21.044  1.00  0.40           C  
ATOM   1170  CG  ASP A  75      55.483  41.367  22.177  1.00  0.40           C  
ATOM   1171  OD1 ASP A  75      56.246  40.978  23.079  1.00  0.40           O  
ATOM   1172  OD2 ASP A  75      54.972  42.507  22.126  1.00  0.40           O  
ATOM   1173  H01 ASP A  75      56.532  38.800  21.214  1.00  0.40           H  
ATOM   1174  H02 ASP A  75      54.045  40.423  21.060  1.00  0.40           H  
ATOM   1175  H03 ASP A  75      55.646  40.794  20.158  1.00  0.40           H  
ATOM   1176  H05 ASP A  75      53.870  38.212  19.891  1.00  0.40           H  
ATOM   1177  N   SER A  76      55.519  37.110  22.728  1.00  0.03           N  
ATOM   1178  CA  SER A  76      55.271  36.779  24.121  1.00  0.03           C  
ATOM   1179  C   SER A  76      56.493  37.428  24.805  1.00  0.03           C  
ATOM   1180  O   SER A  76      57.522  37.618  24.144  1.00  0.03           O  
ATOM   1181  CB  SER A  76      55.223  35.276  24.316  1.00  0.03           C  
ATOM   1182  OG  SER A  76      53.869  34.864  24.148  1.00  0.03           O  
ATOM   1183  H01 SER A  76      54.318  37.130  24.517  1.00  0.03           H  
ATOM   1184  H02 SER A  76      55.585  35.007  25.308  1.00  0.03           H  
ATOM   1185  H03 SER A  76      55.857  34.784  23.578  1.00  0.03           H  
ATOM   1186  H04 SER A  76      56.099  36.544  22.125  1.00  0.03           H  
ATOM   1187  H05 SER A  76      53.549  34.474  24.965  1.00  0.03           H  
ATOM   1188  N   ALA A  77      56.364  37.914  26.058  1.00  0.04           N  
ATOM   1189  CA  ALA A  77      57.400  38.595  26.878  1.00  0.04           C  
ATOM   1190  C   ALA A  77      58.756  39.063  26.281  1.00  0.04           C  
ATOM   1191  O   ALA A  77      59.861  38.738  26.748  1.00  0.04           O  
ATOM   1192  CB  ALA A  77      57.673  37.684  28.094  1.00  0.04           C  
ATOM   1193  H01 ALA A  77      56.942  39.565  27.070  1.00  0.04           H  
ATOM   1194  H02 ALA A  77      58.483  38.106  28.689  1.00  0.04           H  
ATOM   1195  H03 ALA A  77      56.773  37.613  28.705  1.00  0.04           H  
ATOM   1196  H04 ALA A  77      57.958  36.690  27.748  1.00  0.04           H  
ATOM   1197  H06 ALA A  77      55.457  37.802  26.489  1.00  0.04           H  
ATOM   1198  N   ASN A  78      58.657  39.925  25.254  1.00  0.75           N  
ATOM   1199  CA  ASN A  78      59.792  40.330  24.420  1.00  0.75           C  
ATOM   1200  C   ASN A  78      59.549  41.676  23.673  1.00  0.75           C  
ATOM   1201  O   ASN A  78      58.806  42.561  24.150  1.00  0.75           O  
ATOM   1202  CB  ASN A  78      60.079  39.170  23.392  1.00  0.75           C  
ATOM   1203  CG  ASN A  78      60.934  38.024  23.910  1.00  0.75           C  
ATOM   1204  ND2 ASN A  78      60.379  36.952  24.452  1.00  0.75           N  
ATOM   1205  OD1 ASN A  78      62.160  38.028  23.798  1.00  0.75           O  
ATOM   1206  H01 ASN A  78      60.653  40.501  25.067  1.00  0.75           H  
ATOM   1207  H02 ASN A  78      60.652  39.625  22.584  1.00  0.75           H  
ATOM   1208  H03 ASN A  78      59.121  38.757  23.076  1.00  0.75           H  
ATOM   1209  H04 ASN A  78      60.959  36.190  24.772  1.00  0.75           H  
ATOM   1210  H05 ASN A  78      57.749  40.315  25.045  1.00  0.75           H  
ATOM   1211  H06 ASN A  78      59.375  36.896  24.546  1.00  0.75           H  
ATOM   1212  N   THR A  79      60.260  41.751  22.515  1.00  0.56           N  
ATOM   1213  CA  THR A  79      60.353  42.724  21.424  1.00  0.56           C  
ATOM   1214  C   THR A  79      59.328  43.860  21.246  1.00  0.56           C  
ATOM   1215  O   THR A  79      58.176  43.767  20.794  1.00  0.56           O  
ATOM   1216  CB  THR A  79      60.525  41.773  20.170  1.00  0.56           C  
ATOM   1217  CG2 THR A  79      61.136  42.445  18.938  1.00  0.56           C  
ATOM   1218  OG1 THR A  79      61.462  40.749  20.551  1.00  0.56           O  
ATOM   1219  H01 THR A  79      61.167  43.416  21.638  1.00  0.56           H  
ATOM   1220  H02 THR A  79      59.527  41.425  19.903  1.00  0.56           H  
ATOM   1221  H03 THR A  79      62.149  42.072  18.786  1.00  0.56           H  
ATOM   1222  H04 THR A  79      60.530  42.217  18.061  1.00  0.56           H  
ATOM   1223  H05 THR A  79      61.166  43.524  19.089  1.00  0.56           H  
ATOM   1224  H06 THR A  79      61.693  40.224  19.781  1.00  0.56           H  
ATOM   1225  H07 THR A  79      60.862  40.952  22.376  1.00  0.56           H  
ATOM   1226  N   SER A  80      60.031  44.960  21.527  1.00  0.55           N  
ATOM   1227  CA  SER A  80      59.569  46.325  21.729  1.00  0.55           C  
ATOM   1228  C   SER A  80      58.307  47.072  21.262  1.00  0.55           C  
ATOM   1229  O   SER A  80      57.991  48.043  21.971  1.00  0.55           O  
ATOM   1230  CB  SER A  80      60.777  47.245  21.378  1.00  0.55           C  
ATOM   1231  OG  SER A  80      61.929  46.680  20.744  1.00  0.55           O  
ATOM   1232  H01 SER A  80      59.164  46.121  22.720  1.00  0.55           H  
ATOM   1233  H02 SER A  80      61.150  47.563  22.352  1.00  0.55           H  
ATOM   1234  H03 SER A  80      60.401  48.026  20.717  1.00  0.55           H  
ATOM   1235  H04 SER A  80      62.147  47.191  19.961  1.00  0.55           H  
ATOM   1236  H07 SER A  80      61.028  44.825  21.612  1.00  0.55           H  
ATOM   1237  N   LEU A  81      57.493  46.783  20.220  1.00  0.75           N  
ATOM   1238  CA  LEU A  81      56.481  47.776  19.813  1.00  0.75           C  
ATOM   1239  C   LEU A  81      55.152  47.718  20.557  1.00  0.75           C  
ATOM   1240  O   LEU A  81      54.597  46.669  20.929  1.00  0.75           O  
ATOM   1241  CB  LEU A  81      56.276  47.698  18.288  1.00  0.75           C  
ATOM   1242  CG  LEU A  81      56.999  48.821  17.493  1.00  0.75           C  
ATOM   1243  CD1 LEU A  81      56.279  50.100  17.735  1.00  0.75           C  
ATOM   1244  CD2 LEU A  81      58.430  49.094  17.970  1.00  0.75           C  
ATOM   1245  H01 LEU A  81      56.887  48.746  20.100  1.00  0.75           H  
ATOM   1246  H02 LEU A  81      55.208  47.823  18.108  1.00  0.75           H  
ATOM   1247  H03 LEU A  81      56.651  46.735  17.940  1.00  0.75           H  
ATOM   1248  H04 LEU A  81      57.015  48.489  16.455  1.00  0.75           H  
ATOM   1249  H05 LEU A  81      57.577  45.904  19.730  1.00  0.75           H  
ATOM   1250  H06 LEU A  81      55.314  49.891  18.197  1.00  0.75           H  
ATOM   1251  H07 LEU A  81      56.870  50.730  18.399  1.00  0.75           H  
ATOM   1252  H08 LEU A  81      56.124  50.615  16.787  1.00  0.75           H  
ATOM   1253  H09 LEU A  81      59.059  49.330  17.112  1.00  0.75           H  
ATOM   1254  H10 LEU A  81      58.429  49.936  18.662  1.00  0.75           H  
ATOM   1255  H11 LEU A  81      58.821  48.210  18.474  1.00  0.75           H  
ATOM   1256  N   GLY A  82      54.735  48.960  20.822  1.00  0.05           N  
ATOM   1257  CA  GLY A  82      53.727  49.215  21.814  1.00  0.05           C  
ATOM   1258  C   GLY A  82      54.583  49.588  23.039  1.00  0.05           C  
ATOM   1259  O   GLY A  82      54.687  50.772  23.361  1.00  0.05           O  
ATOM   1260  H01 GLY A  82      53.052  48.377  21.985  1.00  0.05           H  
ATOM   1261  H02 GLY A  82      53.076  50.037  21.518  1.00  0.05           H  
ATOM   1262  H12 GLY A  82      55.137  49.735  20.314  1.00  0.05           H  
ATOM   1263  N   LYS A  83      55.322  48.655  23.695  1.00  0.61           N  
ATOM   1264  CA  LYS A  83      56.119  48.886  24.930  1.00  0.61           C  
ATOM   1265  C   LYS A  83      55.283  49.303  26.172  1.00  0.61           C  
ATOM   1266  O   LYS A  83      55.166  48.544  27.143  1.00  0.61           O  
ATOM   1267  CB  LYS A  83      57.240  49.935  24.598  1.00  0.61           C  
ATOM   1268  CG  LYS A  83      57.808  50.865  25.676  1.00  0.61           C  
ATOM   1269  CD  LYS A  83      59.211  51.362  25.350  1.00  0.61           C  
ATOM   1270  CE  LYS A  83      60.170  50.172  25.526  1.00  0.61           C  
ATOM   1271  NZ  LYS A  83      61.545  50.572  25.762  1.00  0.61           N  
ATOM   1272  H01 LYS A  83      56.558  47.933  25.226  1.00  0.61           H  
ATOM   1273  H02 LYS A  83      56.723  50.630  23.937  1.00  0.61           H  
ATOM   1274  H03 LYS A  83      55.331  47.721  23.310  1.00  0.61           H  
ATOM   1275  H04 LYS A  83      58.084  49.370  24.202  1.00  0.61           H  
ATOM   1276  H05 LYS A  83      57.870  50.293  26.602  1.00  0.61           H  
ATOM   1277  H06 LYS A  83      57.148  51.726  25.777  1.00  0.61           H  
ATOM   1278  H07 LYS A  83      59.492  52.184  26.008  1.00  0.61           H  
ATOM   1279  H08 LYS A  83      59.250  51.725  24.323  1.00  0.61           H  
ATOM   1280  H09 LYS A  83      60.155  49.605  24.595  1.00  0.61           H  
ATOM   1281  H10 LYS A  83      59.832  49.577  26.374  1.00  0.61           H  
ATOM   1282  H11 LYS A  83      62.112  50.313  24.967  1.00  0.61           H  
ATOM   1283  H12 LYS A  83      61.587  51.573  25.893  1.00  0.61           H  
ATOM   1284  H13 LYS A  83      61.894  50.109  26.589  1.00  0.61           H  
ATOM   1285  N   LYS A  84      54.644  50.474  26.053  1.00  0.67           N  
ATOM   1286  CA  LYS A  84      53.742  51.237  26.917  1.00  0.67           C  
ATOM   1287  C   LYS A  84      54.575  52.504  27.009  1.00  0.67           C  
ATOM   1288  O   LYS A  84      55.692  52.618  27.530  1.00  0.67           O  
ATOM   1289  CB  LYS A  84      53.497  50.766  28.379  1.00  0.67           C  
ATOM   1290  CG  LYS A  84      52.363  51.627  29.048  1.00  0.67           C  
ATOM   1291  CD  LYS A  84      51.929  51.233  30.497  1.00  0.67           C  
ATOM   1292  CE  LYS A  84      52.970  51.549  31.608  1.00  0.67           C  
ATOM   1293  NZ  LYS A  84      52.669  50.841  32.849  1.00  0.67           N  
ATOM   1294  H01 LYS A  84      52.733  51.227  26.506  1.00  0.67           H  
ATOM   1295  H02 LYS A  84      54.418  50.889  28.949  1.00  0.67           H  
ATOM   1296  H03 LYS A  84      53.198  49.718  28.374  1.00  0.67           H  
ATOM   1297  H04 LYS A  84      51.480  51.455  28.433  1.00  0.67           H  
ATOM   1298  H05 LYS A  84      52.709  52.660  29.078  1.00  0.67           H  
ATOM   1299  H06 LYS A  84      51.810  50.150  30.493  1.00  0.67           H  
ATOM   1300  H07 LYS A  84      51.010  51.770  30.732  1.00  0.67           H  
ATOM   1301  H08 LYS A  84      52.935  52.619  31.811  1.00  0.67           H  
ATOM   1302  H09 LYS A  84      53.959  51.250  31.261  1.00  0.67           H  
ATOM   1303  H10 LYS A  84      51.714  50.513  32.826  1.00  0.67           H  
ATOM   1304  H11 LYS A  84      53.292  50.052  32.947  1.00  0.67           H  
ATOM   1305  H12 LYS A  84      52.791  51.467  33.632  1.00  0.67           H  
ATOM   1306  H14 LYS A  84      54.825  50.932  25.171  1.00  0.67           H  
ATOM   1307  N   GLY A  85      53.961  53.429  26.294  1.00  0.01           N  
ATOM   1308  CA  GLY A  85      54.505  54.743  26.040  1.00  0.01           C  
ATOM   1309  C   GLY A  85      54.393  54.914  24.536  1.00  0.01           C  
ATOM   1310  O   GLY A  85      53.987  55.951  24.029  1.00  0.01           O  
ATOM   1311  H01 GLY A  85      55.531  54.843  26.394  1.00  0.01           H  
ATOM   1312  H02 GLY A  85      53.928  55.507  26.560  1.00  0.01           H  
ATOM   1313  H13 GLY A  85      53.058  53.205  25.902  1.00  0.01           H  
ATOM   1314  N   GLU A  86      54.716  53.878  23.789  1.00  0.98           N  
ATOM   1315  CA  GLU A  86      54.593  53.932  22.374  1.00  0.98           C  
ATOM   1316  C   GLU A  86      53.152  53.444  22.116  1.00  0.98           C  
ATOM   1317  O   GLU A  86      52.713  52.374  22.544  1.00  0.98           O  
ATOM   1318  CB  GLU A  86      55.775  53.065  21.937  1.00  0.98           C  
ATOM   1319  CG  GLU A  86      55.808  52.574  20.515  1.00  0.98           C  
ATOM   1320  CD  GLU A  86      55.628  53.632  19.421  1.00  0.98           C  
ATOM   1321  OE1 GLU A  86      55.896  54.826  19.594  1.00  0.98           O  
ATOM   1322  OE2 GLU A  86      55.235  53.242  18.332  1.00  0.98           O  
ATOM   1323  H01 GLU A  86      54.669  54.869  21.822  1.00  0.98           H  
ATOM   1324  H02 GLU A  86      55.680  52.158  22.534  1.00  0.98           H  
ATOM   1325  H03 GLU A  86      55.056  53.034  24.228  1.00  0.98           H  
ATOM   1326  H04 GLU A  86      56.682  53.648  22.100  1.00  0.98           H  
ATOM   1327  H05 GLU A  86      54.948  51.912  20.419  1.00  0.98           H  
ATOM   1328  H06 GLU A  86      56.771  52.090  20.353  1.00  0.98           H  
ATOM   1329  N   THR A  87      52.295  54.267  21.526  1.00  0.76           N  
ATOM   1330  CA  THR A  87      50.934  53.848  21.261  1.00  0.76           C  
ATOM   1331  C   THR A  87      50.733  52.818  20.153  1.00  0.76           C  
ATOM   1332  O   THR A  87      51.552  52.689  19.236  1.00  0.76           O  
ATOM   1333  CB  THR A  87      50.068  55.130  20.992  1.00  0.76           C  
ATOM   1334  CG2 THR A  87      49.642  55.674  22.314  1.00  0.76           C  
ATOM   1335  OG1 THR A  87      50.762  56.142  20.282  1.00  0.76           O  
ATOM   1336  H01 THR A  87      50.614  53.310  22.153  1.00  0.76           H  
ATOM   1337  H02 THR A  87      49.223  54.837  20.369  1.00  0.76           H  
ATOM   1338  H03 THR A  87      48.614  55.374  22.516  1.00  0.76           H  
ATOM   1339  H04 THR A  87      50.294  55.283  23.095  1.00  0.76           H  
ATOM   1340  H05 THR A  87      49.705  56.762  22.297  1.00  0.76           H  
ATOM   1341  H06 THR A  87      50.863  56.915  20.843  1.00  0.76           H  
ATOM   1342  H07 THR A  87      52.594  55.194  21.259  1.00  0.76           H  
ATOM   1343  N   LEU A  88      49.649  52.043  20.157  1.00  0.93           N  
ATOM   1344  CA  LEU A  88      49.391  51.198  19.002  1.00  0.93           C  
ATOM   1345  C   LEU A  88      49.293  52.056  17.761  1.00  0.93           C  
ATOM   1346  O   LEU A  88      49.851  51.763  16.722  1.00  0.93           O  
ATOM   1347  CB  LEU A  88      48.118  50.440  19.182  1.00  0.93           C  
ATOM   1348  CG  LEU A  88      47.710  49.565  18.047  1.00  0.93           C  
ATOM   1349  CD1 LEU A  88      48.841  48.646  17.728  1.00  0.93           C  
ATOM   1350  CD2 LEU A  88      46.448  48.798  18.406  1.00  0.93           C  
ATOM   1351  H01 LEU A  88      50.211  50.488  18.898  1.00  0.93           H  
ATOM   1352  H02 LEU A  88      47.337  51.196  19.264  1.00  0.93           H  
ATOM   1353  H03 LEU A  88      48.226  49.811  20.066  1.00  0.93           H  
ATOM   1354  H04 LEU A  88      47.483  50.165  17.166  1.00  0.93           H  
ATOM   1355  H05 LEU A  88      49.707  48.912  18.334  1.00  0.93           H  
ATOM   1356  H06 LEU A  88      48.548  47.619  17.945  1.00  0.93           H  
ATOM   1357  H07 LEU A  88      49.019  52.042  20.947  1.00  0.93           H  
ATOM   1358  H08 LEU A  88      49.096  48.736  16.672  1.00  0.93           H  
ATOM   1359  H09 LEU A  88      45.639  49.099  17.740  1.00  0.93           H  
ATOM   1360  H10 LEU A  88      46.629  47.729  18.297  1.00  0.93           H  
ATOM   1361  H11 LEU A  88      46.170  49.017  19.437  1.00  0.93           H  
ATOM   1362  N   ALA A  89      48.674  53.203  17.910  1.00  0.65           N  
ATOM   1363  CA  ALA A  89      48.504  54.185  16.857  1.00  0.65           C  
ATOM   1364  C   ALA A  89      49.790  54.721  16.298  1.00  0.65           C  
ATOM   1365  O   ALA A  89      49.825  55.076  15.134  1.00  0.65           O  
ATOM   1366  CB  ALA A  89      47.732  55.380  17.355  1.00  0.65           C  
ATOM   1367  H01 ALA A  89      47.975  53.644  16.073  1.00  0.65           H  
ATOM   1368  H02 ALA A  89      46.762  55.054  17.730  1.00  0.65           H  
ATOM   1369  H03 ALA A  89      48.288  55.863  18.158  1.00  0.65           H  
ATOM   1370  H04 ALA A  89      47.586  56.086  16.537  1.00  0.65           H  
ATOM   1371  H12 ALA A  89      48.290  53.416  18.819  1.00  0.65           H  
ATOM   1372  N   ASP A  90      50.872  54.834  17.020  1.00  1.00           N  
ATOM   1373  CA  ASP A  90      52.099  55.305  16.420  1.00  1.00           C  
ATOM   1374  C   ASP A  90      52.867  54.145  15.799  1.00  1.00           C  
ATOM   1375  O   ASP A  90      53.669  54.345  14.889  1.00  1.00           O  
ATOM   1376  CB  ASP A  90      52.967  55.993  17.465  1.00  1.00           C  
ATOM   1377  CG  ASP A  90      52.638  57.430  17.824  1.00  1.00           C  
ATOM   1378  OD1 ASP A  90      51.749  58.063  17.251  1.00  1.00           O  
ATOM   1379  OD2 ASP A  90      53.312  57.945  18.697  1.00  1.00           O  
ATOM   1380  H01 ASP A  90      51.846  56.021  15.638  1.00  1.00           H  
ATOM   1381  H02 ASP A  90      53.956  56.044  17.009  1.00  1.00           H  
ATOM   1382  H03 ASP A  90      52.901  55.405  18.381  1.00  1.00           H  
ATOM   1383  H05 ASP A  90      50.851  54.592  18.000  1.00  1.00           H  
ATOM   1384  N   THR A  91      52.610  52.916  16.231  1.00  0.83           N  
ATOM   1385  CA  THR A  91      53.233  51.727  15.696  1.00  0.83           C  
ATOM   1386  C   THR A  91      52.648  51.584  14.311  1.00  0.83           C  
ATOM   1387  O   THR A  91      53.385  51.443  13.345  1.00  0.83           O  
ATOM   1388  CB  THR A  91      52.867  50.527  16.636  1.00  0.83           C  
ATOM   1389  CG2 THR A  91      53.424  49.209  16.114  1.00  0.83           C  
ATOM   1390  OG1 THR A  91      53.346  50.843  17.969  1.00  0.83           O  
ATOM   1391  H01 THR A  91      54.321  51.766  15.641  1.00  0.83           H  
ATOM   1392  H02 THR A  91      51.786  50.390  16.664  1.00  0.83           H  
ATOM   1393  H03 THR A  91      54.409  49.035  16.547  1.00  0.83           H  
ATOM   1394  H04 THR A  91      51.939  52.806  16.978  1.00  0.83           H  
ATOM   1395  H05 THR A  91      52.755  48.395  16.394  1.00  0.83           H  
ATOM   1396  H06 THR A  91      53.508  49.254  15.028  1.00  0.83           H  
ATOM   1397  H07 THR A  91      53.585  50.032  18.424  1.00  0.83           H  
ATOM   1398  N   ILE A  92      51.343  51.634  14.176  1.00  0.81           N  
ATOM   1399  CA  ILE A  92      50.662  51.471  12.899  1.00  0.81           C  
ATOM   1400  C   ILE A  92      51.057  52.613  12.021  1.00  0.81           C  
ATOM   1401  O   ILE A  92      51.576  52.276  10.974  1.00  0.81           O  
ATOM   1402  CB  ILE A  92      49.149  51.502  13.049  1.00  0.81           C  
ATOM   1403  CG1 ILE A  92      48.713  50.309  13.930  1.00  0.81           C  
ATOM   1404  CG2 ILE A  92      48.481  51.557  11.685  1.00  0.81           C  
ATOM   1405  CD1 ILE A  92      49.145  48.888  13.566  1.00  0.81           C  
ATOM   1406  H01 ILE A  92      50.945  50.505  12.481  1.00  0.81           H  
ATOM   1407  H02 ILE A  92      48.822  52.408  13.560  1.00  0.81           H  
ATOM   1408  H03 ILE A  92      47.632  50.282  13.796  1.00  0.81           H  
ATOM   1409  H04 ILE A  92      49.090  50.505  14.934  1.00  0.81           H  
ATOM   1410  H05 ILE A  92      47.586  52.176  11.744  1.00  0.81           H  
ATOM   1411  H06 ILE A  92      49.172  51.986  10.959  1.00  0.81           H  
ATOM   1412  H07 ILE A  92      48.205  50.549  11.374  1.00  0.81           H  
ATOM   1413  H08 ILE A  92      50.782  51.794  15.001  1.00  0.81           H  
ATOM   1414  H09 ILE A  92      50.122  48.683  14.003  1.00  0.81           H  
ATOM   1415  H10 ILE A  92      48.417  48.176  13.955  1.00  0.81           H  
ATOM   1416  H11 ILE A  92      49.205  48.792  12.482  1.00  0.81           H  
ATOM   1417  N   SER A  93      50.876  53.886  12.412  1.00  0.06           N  
ATOM   1418  CA  SER A  93      51.313  55.011  11.609  1.00  0.06           C  
ATOM   1419  C   SER A  93      52.717  54.841  11.079  1.00  0.06           C  
ATOM   1420  O   SER A  93      52.919  55.309   9.948  1.00  0.06           O  
ATOM   1421  CB  SER A  93      51.352  56.344  12.352  1.00  0.06           C  
ATOM   1422  OG  SER A  93      50.141  56.678  13.000  1.00  0.06           O  
ATOM   1423  H01 SER A  93      50.563  55.029  10.818  1.00  0.06           H  
ATOM   1424  H02 SER A  93      51.532  57.116  11.604  1.00  0.06           H  
ATOM   1425  H03 SER A  93      52.141  56.296  13.103  1.00  0.06           H  
ATOM   1426  H04 SER A  93      49.915  57.591  12.807  1.00  0.06           H  
ATOM   1427  H12 SER A  93      50.420  54.065  13.295  1.00  0.06           H  
ATOM   1428  N   VAL A  94      53.666  54.245  11.852  1.00  0.87           N  
ATOM   1429  CA  VAL A  94      55.028  54.036  11.373  1.00  0.87           C  
ATOM   1430  C   VAL A  94      54.992  52.857  10.438  1.00  0.87           C  
ATOM   1431  O   VAL A  94      55.350  53.025   9.279  1.00  0.87           O  
ATOM   1432  CB  VAL A  94      56.035  53.693  12.449  1.00  0.87           C  
ATOM   1433  CG1 VAL A  94      57.378  53.474  11.805  1.00  0.87           C  
ATOM   1434  CG2 VAL A  94      56.277  54.880  13.369  1.00  0.87           C  
ATOM   1435  H01 VAL A  94      55.345  54.975  10.920  1.00  0.87           H  
ATOM   1436  H02 VAL A  94      55.647  52.827  12.986  1.00  0.87           H  
ATOM   1437  H03 VAL A  94      58.128  53.304  12.578  1.00  0.87           H  
ATOM   1438  H04 VAL A  94      57.330  52.605  11.149  1.00  0.87           H  
ATOM   1439  H05 VAL A  94      53.420  53.939  12.783  1.00  0.87           H  
ATOM   1440  H06 VAL A  94      57.650  54.354  11.223  1.00  0.87           H  
ATOM   1441  H07 VAL A  94      57.095  55.483  12.976  1.00  0.87           H  
ATOM   1442  H08 VAL A  94      55.373  55.487  13.425  1.00  0.87           H  
ATOM   1443  H09 VAL A  94      56.537  54.521  14.365  1.00  0.87           H  
ATOM   1444  N   ILE A  95      54.545  51.675  10.855  1.00  0.79           N  
ATOM   1445  CA  ILE A  95      54.506  50.528   9.999  1.00  0.79           C  
ATOM   1446  C   ILE A  95      53.652  50.801   8.781  1.00  0.79           C  
ATOM   1447  O   ILE A  95      54.005  50.263   7.737  1.00  0.79           O  
ATOM   1448  CB  ILE A  95      53.989  49.366  10.822  1.00  0.79           C  
ATOM   1449  CG1 ILE A  95      55.174  48.786  11.502  1.00  0.79           C  
ATOM   1450  CG2 ILE A  95      53.333  48.275  10.014  1.00  0.79           C  
ATOM   1451  CD1 ILE A  95      54.799  47.719  12.538  1.00  0.79           C  
ATOM   1452  H01 ILE A  95      55.499  50.286   9.620  1.00  0.79           H  
ATOM   1453  H02 ILE A  95      53.222  49.744  11.498  1.00  0.79           H  
ATOM   1454  H03 ILE A  95      55.678  49.595  12.031  1.00  0.79           H  
ATOM   1455  H04 ILE A  95      55.820  48.332  10.751  1.00  0.79           H  
ATOM   1456  H05 ILE A  95      52.409  48.653   9.577  1.00  0.79           H  
ATOM   1457  H06 ILE A  95      54.007  47.956   9.219  1.00  0.79           H  
ATOM   1458  H07 ILE A  95      53.108  47.428  10.662  1.00  0.79           H  
ATOM   1459  H08 ILE A  95      53.786  47.367  12.346  1.00  0.79           H  
ATOM   1460  H09 ILE A  95      55.494  46.882  12.466  1.00  0.79           H  
ATOM   1461  H10 ILE A  95      54.222  51.584  11.808  1.00  0.79           H  
ATOM   1462  H11 ILE A  95      54.850  48.149  13.538  1.00  0.79           H  
ATOM   1463  N   SER A  96      52.636  51.617   8.664  1.00  0.10           N  
ATOM   1464  CA  SER A  96      51.937  51.716   7.405  1.00  0.10           C  
ATOM   1465  C   SER A  96      52.669  52.535   6.370  1.00  0.10           C  
ATOM   1466  O   SER A  96      52.096  52.778   5.306  1.00  0.10           O  
ATOM   1467  CB  SER A  96      50.578  52.298   7.642  1.00  0.10           C  
ATOM   1468  OG  SER A  96      50.754  53.316   8.613  1.00  0.10           O  
ATOM   1469  H01 SER A  96      51.865  50.706   7.001  1.00  0.10           H  
ATOM   1470  H02 SER A  96      49.872  51.540   7.981  1.00  0.10           H  
ATOM   1471  H03 SER A  96      50.179  52.719   6.719  1.00  0.10           H  
ATOM   1472  H04 SER A  96      51.044  52.924   9.440  1.00  0.10           H  
ATOM   1473  H12 SER A  96      52.342  52.176   9.452  1.00  0.10           H  
ATOM   1474  N   THR A  97      53.884  53.030   6.612  1.00  0.10           N  
ATOM   1475  CA  THR A  97      54.654  53.692   5.552  1.00  0.10           C  
ATOM   1476  C   THR A  97      55.626  52.697   4.913  1.00  0.10           C  
ATOM   1477  O   THR A  97      56.325  53.040   3.962  1.00  0.10           O  
ATOM   1478  CB  THR A  97      55.488  54.882   6.083  1.00  0.10           C  
ATOM   1479  CG2 THR A  97      54.652  55.886   6.862  1.00  0.10           C  
ATOM   1480  OG1 THR A  97      56.482  54.362   6.955  1.00  0.10           O  
ATOM   1481  H01 THR A  97      53.928  54.063   4.828  1.00  0.10           H  
ATOM   1482  H02 THR A  97      55.914  55.403   5.225  1.00  0.10           H  
ATOM   1483  H03 THR A  97      53.681  55.448   7.092  1.00  0.10           H  
ATOM   1484  H04 THR A  97      55.163  56.143   7.790  1.00  0.10           H  
ATOM   1485  H05 THR A  97      54.280  52.948   7.538  1.00  0.10           H  
ATOM   1486  H06 THR A  97      54.512  56.786   6.263  1.00  0.10           H  
ATOM   1487  H07 THR A  97      56.760  53.497   6.645  1.00  0.10           H  
ATOM   1488  N   TYR A  98      55.763  51.525   5.533  1.00  0.67           N  
ATOM   1489  CA  TYR A  98      56.678  50.505   5.116  1.00  0.67           C  
ATOM   1490  C   TYR A  98      55.935  49.413   4.333  1.00  0.67           C  
ATOM   1491  O   TYR A  98      56.563  48.890   3.418  1.00  0.67           O  
ATOM   1492  CB  TYR A  98      57.318  49.683   6.241  1.00  0.67           C  
ATOM   1493  CG  TYR A  98      57.920  50.295   7.476  1.00  0.67           C  
ATOM   1494  CD1 TYR A  98      58.426  51.556   7.467  1.00  0.67           C  
ATOM   1495  CD2 TYR A  98      58.045  49.499   8.583  1.00  0.67           C  
ATOM   1496  CE1 TYR A  98      59.179  52.023   8.523  1.00  0.67           C  
ATOM   1497  CE2 TYR A  98      58.767  49.957   9.659  1.00  0.67           C  
ATOM   1498  CZ  TYR A  98      59.401  51.197   9.608  1.00  0.67           C  
ATOM   1499  OH  TYR A  98      60.366  51.568  10.569  1.00  0.67           O  
ATOM   1500  H01 TYR A  98      57.429  51.075   4.568  1.00  0.67           H  
ATOM   1501  H02 TYR A  98      58.206  49.294   5.742  1.00  0.67           H  
ATOM   1502  H03 TYR A  98      56.542  49.003   6.593  1.00  0.67           H  
ATOM   1503  H04 TYR A  98      58.234  52.207   6.614  1.00  0.67           H  
ATOM   1504  H05 TYR A  98      57.578  48.515   8.611  1.00  0.67           H  
ATOM   1505  H06 TYR A  98      59.594  53.031   8.502  1.00  0.67           H  
ATOM   1506  H07 TYR A  98      58.844  49.346  10.558  1.00  0.67           H  
ATOM   1507  H08 TYR A  98      55.188  51.346   6.344  1.00  0.67           H  
ATOM   1508  H09 TYR A  98      60.648  50.791  11.057  1.00  0.67           H  
ATOM   1509  N   VAL A  99      54.682  48.978   4.603  1.00  0.41           N  
ATOM   1510  CA  VAL A  99      54.131  47.767   3.984  1.00  0.41           C  
ATOM   1511  C   VAL A  99      52.902  48.005   3.145  1.00  0.41           C  
ATOM   1512  O   VAL A  99      52.377  49.116   3.136  1.00  0.41           O  
ATOM   1513  CB  VAL A  99      53.758  46.735   5.040  1.00  0.41           C  
ATOM   1514  CG1 VAL A  99      54.969  46.197   5.763  1.00  0.41           C  
ATOM   1515  CG2 VAL A  99      52.856  47.411   6.036  1.00  0.41           C  
ATOM   1516  H01 VAL A  99      54.929  47.411   3.333  1.00  0.41           H  
ATOM   1517  H02 VAL A  99      53.269  45.893   4.551  1.00  0.41           H  
ATOM   1518  H03 VAL A  99      55.766  46.941   5.739  1.00  0.41           H  
ATOM   1519  H04 VAL A  99      54.707  45.978   6.798  1.00  0.41           H  
ATOM   1520  H05 VAL A  99      55.310  45.285   5.273  1.00  0.41           H  
ATOM   1521  H06 VAL A  99      51.892  46.902   6.056  1.00  0.41           H  
ATOM   1522  H07 VAL A  99      53.310  47.367   7.026  1.00  0.41           H  
ATOM   1523  H08 VAL A  99      52.711  48.452   5.748  1.00  0.41           H  
ATOM   1524  H10 VAL A  99      54.110  49.502   5.249  1.00  0.41           H  
ATOM   1525  N   ASP A 100      52.446  46.942   2.458  1.00  0.93           N  
ATOM   1526  CA  ASP A 100      51.284  47.038   1.576  1.00  0.93           C  
ATOM   1527  C   ASP A 100      50.048  46.499   2.242  1.00  0.93           C  
ATOM   1528  O   ASP A 100      48.937  46.739   1.751  1.00  0.93           O  
ATOM   1529  CB  ASP A 100      51.415  46.244   0.259  1.00  0.93           C  
ATOM   1530  CG  ASP A 100      52.642  46.554  -0.588  1.00  0.93           C  
ATOM   1531  OD1 ASP A 100      52.963  47.698  -0.876  1.00  0.93           O  
ATOM   1532  OD2 ASP A 100      53.336  45.630  -0.943  1.00  0.93           O  
ATOM   1533  H01 ASP A 100      51.218  48.104   1.357  1.00  0.93           H  
ATOM   1534  H02 ASP A 100      50.558  46.537  -0.347  1.00  0.93           H  
ATOM   1535  H03 ASP A 100      51.441  45.183   0.509  1.00  0.93           H  
ATOM   1536  H09 ASP A 100      52.919  46.055   2.554  1.00  0.93           H  
ATOM   1537  N   ALA A 101      50.180  45.733   3.331  1.00  0.45           N  
ATOM   1538  CA  ALA A 101      49.010  45.291   4.044  1.00  0.45           C  
ATOM   1539  C   ALA A 101      49.426  44.886   5.464  1.00  0.45           C  
ATOM   1540  O   ALA A 101      50.607  44.610   5.698  1.00  0.45           O  
ATOM   1541  CB  ALA A 101      48.416  44.164   3.175  1.00  0.45           C  
ATOM   1542  H01 ALA A 101      48.240  46.049   4.191  1.00  0.45           H  
ATOM   1543  H02 ALA A 101      47.496  44.514   2.706  1.00  0.45           H  
ATOM   1544  H03 ALA A 101      49.133  43.884   2.403  1.00  0.45           H  
ATOM   1545  H04 ALA A 101      51.099  45.465   3.652  1.00  0.45           H  
ATOM   1546  H05 ALA A 101      48.198  43.298   3.801  1.00  0.45           H  
ATOM   1547  N   ILE A 102      48.544  44.887   6.478  1.00  0.82           N  
ATOM   1548  CA  ILE A 102      48.889  44.548   7.840  1.00  0.82           C  
ATOM   1549  C   ILE A 102      47.911  43.503   8.302  1.00  0.82           C  
ATOM   1550  O   ILE A 102      46.704  43.757   8.405  1.00  0.82           O  
ATOM   1551  CB  ILE A 102      48.745  45.752   8.745  1.00  0.82           C  
ATOM   1552  CG1 ILE A 102      49.680  46.870   8.340  1.00  0.82           C  
ATOM   1553  CG2 ILE A 102      49.101  45.368  10.154  1.00  0.82           C  
ATOM   1554  CD1 ILE A 102      49.676  48.086   9.288  1.00  0.82           C  
ATOM   1555  H01 ILE A 102      49.920  44.197   7.879  1.00  0.82           H  
ATOM   1556  H02 ILE A 102      47.712  46.091   8.667  1.00  0.82           H  
ATOM   1557  H03 ILE A 102      49.328  47.231   7.374  1.00  0.82           H  
ATOM   1558  H04 ILE A 102      50.693  46.470   8.303  1.00  0.82           H  
ATOM   1559  H05 ILE A 102      49.933  45.982  10.498  1.00  0.82           H  
ATOM   1560  H06 ILE A 102      47.587  45.139   6.277  1.00  0.82           H  
ATOM   1561  H07 ILE A 102      48.240  45.527  10.803  1.00  0.82           H  
ATOM   1562  H08 ILE A 102      49.389  44.317  10.183  1.00  0.82           H  
ATOM   1563  H09 ILE A 102      49.091  48.891   8.843  1.00  0.82           H  
ATOM   1564  H10 ILE A 102      49.234  47.802  10.243  1.00  0.82           H  
ATOM   1565  H11 ILE A 102      50.699  48.426   9.448  1.00  0.82           H  
ATOM   1566  N   VAL A 103      48.400  42.324   8.641  1.00  0.84           N  
ATOM   1567  CA  VAL A 103      47.575  41.285   9.278  1.00  0.84           C  
ATOM   1568  C   VAL A 103      47.933  41.465  10.746  1.00  0.84           C  
ATOM   1569  O   VAL A 103      49.157  41.405  10.995  1.00  0.84           O  
ATOM   1570  CB  VAL A 103      48.028  39.886   8.826  1.00  0.84           C  
ATOM   1571  CG1 VAL A 103      47.494  38.749   9.732  1.00  0.84           C  
ATOM   1572  CG2 VAL A 103      47.620  39.779   7.361  1.00  0.84           C  
ATOM   1573  H01 VAL A 103      46.513  41.368   9.046  1.00  0.84           H  
ATOM   1574  H02 VAL A 103      49.106  39.761   8.924  1.00  0.84           H  
ATOM   1575  H03 VAL A 103      46.492  38.467   9.408  1.00  0.84           H  
ATOM   1576  H04 VAL A 103      48.155  37.885   9.660  1.00  0.84           H  
ATOM   1577  H05 VAL A 103      47.457  39.094  10.765  1.00  0.84           H  
ATOM   1578  H06 VAL A 103      46.774  40.439   7.171  1.00  0.84           H  
ATOM   1579  H07 VAL A 103      48.458  40.071   6.728  1.00  0.84           H  
ATOM   1580  H08 VAL A 103      47.335  38.751   7.137  1.00  0.84           H  
ATOM   1581  H12 VAL A 103      49.374  42.129   8.457  1.00  0.84           H  
ATOM   1582  N   MET A 104      47.025  41.658  11.715  1.00  0.81           N  
ATOM   1583  CA  MET A 104      47.450  41.796  13.099  1.00  0.81           C  
ATOM   1584  C   MET A 104      46.601  41.051  14.121  1.00  0.81           C  
ATOM   1585  O   MET A 104      45.419  40.879  13.868  1.00  0.81           O  
ATOM   1586  CB  MET A 104      47.469  43.252  13.461  1.00  0.81           C  
ATOM   1587  CG  MET A 104      46.125  43.877  13.363  1.00  0.81           C  
ATOM   1588  SD  MET A 104      46.120  45.595  13.932  1.00  0.81           S  
ATOM   1589  CE  MET A 104      46.731  45.350  15.581  1.00  0.81           C  
ATOM   1590  H01 MET A 104      48.439  41.340  13.146  1.00  0.81           H  
ATOM   1591  H02 MET A 104      48.125  43.761  12.755  1.00  0.81           H  
ATOM   1592  H03 MET A 104      47.830  43.354  14.484  1.00  0.81           H  
ATOM   1593  H04 MET A 104      45.449  43.313  14.005  1.00  0.81           H  
ATOM   1594  H05 MET A 104      45.801  43.851  12.323  1.00  0.81           H  
ATOM   1595  H06 MET A 104      47.610  45.975  15.739  1.00  0.81           H  
ATOM   1596  H07 MET A 104      45.958  45.623  16.300  1.00  0.81           H  
ATOM   1597  H08 MET A 104      47.001  44.303  15.717  1.00  0.81           H  
ATOM   1598  H09 MET A 104      46.043  41.708  11.482  1.00  0.81           H  
ATOM   1599  N   ARG A 105      47.101  40.568  15.256  1.00  0.93           N  
ATOM   1600  CA  ARG A 105      46.352  39.905  16.326  1.00  0.93           C  
ATOM   1601  C   ARG A 105      46.928  40.620  17.541  1.00  0.93           C  
ATOM   1602  O   ARG A 105      48.163  40.822  17.674  1.00  0.93           O  
ATOM   1603  CB  ARG A 105      46.652  38.392  16.409  1.00  0.93           C  
ATOM   1604  CG  ARG A 105      45.858  37.657  17.440  1.00  0.93           C  
ATOM   1605  CD  ARG A 105      46.199  36.186  17.693  1.00  0.93           C  
ATOM   1606  NE  ARG A 105      45.221  35.311  17.077  1.00  0.93           N  
ATOM   1607  CZ  ARG A 105      44.603  34.300  17.674  1.00  0.93           C  
ATOM   1608  NH1 ARG A 105      44.886  33.959  18.894  1.00  0.93           N  
ATOM   1609  NH2 ARG A 105      43.691  33.582  17.037  1.00  0.93           N  
ATOM   1610  H01 ARG A 105      45.270  39.962  16.205  1.00  0.93           H  
ATOM   1611  H02 ARG A 105      47.698  38.300  16.701  1.00  0.93           H  
ATOM   1612  H03 ARG A 105      46.440  37.949  15.436  1.00  0.93           H  
ATOM   1613  H04 ARG A 105      44.844  37.637  17.040  1.00  0.93           H  
ATOM   1614  H05 ARG A 105      45.982  38.187  18.385  1.00  0.93           H  
ATOM   1615  H06 ARG A 105      46.193  36.009  18.769  1.00  0.93           H  
ATOM   1616  H07 ARG A 105      47.183  35.971  17.276  1.00  0.93           H  
ATOM   1617  H08 ARG A 105      44.990  35.486  16.109  1.00  0.93           H  
ATOM   1618  H09 ARG A 105      48.097  40.669  15.393  1.00  0.93           H  
ATOM   1619  H10 ARG A 105      44.409  33.179  19.324  1.00  0.93           H  
ATOM   1620  H11 ARG A 105      45.583  34.474  19.413  1.00  0.93           H  
ATOM   1621  H12 ARG A 105      43.447  33.807  16.083  1.00  0.93           H  
ATOM   1622  H13 ARG A 105      43.239  32.810  17.505  1.00  0.93           H  
ATOM   1623  N   HIS A 106      45.990  41.026  18.377  1.00  0.60           N  
ATOM   1624  CA  HIS A 106      46.234  41.876  19.511  1.00  0.60           C  
ATOM   1625  C   HIS A 106      45.302  41.397  20.611  1.00  0.60           C  
ATOM   1626  O   HIS A 106      44.160  41.029  20.309  1.00  0.60           O  
ATOM   1627  CB  HIS A 106      45.892  43.264  19.070  1.00  0.60           C  
ATOM   1628  CG  HIS A 106      46.279  44.357  20.067  1.00  0.60           C  
ATOM   1629  CD2 HIS A 106      45.711  44.649  21.269  1.00  0.60           C  
ATOM   1630  ND1 HIS A 106      47.282  45.152  19.833  1.00  0.60           N  
ATOM   1631  CE1 HIS A 106      47.356  45.925  20.898  1.00  0.60           C  
ATOM   1632  NE2 HIS A 106      46.430  45.614  21.747  1.00  0.60           N  
ATOM   1633  H01 HIS A 106      47.261  41.854  19.876  1.00  0.60           H  
ATOM   1634  H02 HIS A 106      44.807  43.301  18.974  1.00  0.60           H  
ATOM   1635  H03 HIS A 106      46.408  43.461  18.130  1.00  0.60           H  
ATOM   1636  H04 HIS A 106      44.843  44.175  21.728  1.00  0.60           H  
ATOM   1637  H05 HIS A 106      48.093  46.715  21.043  1.00  0.60           H  
ATOM   1638  H06 HIS A 106      46.290  46.056  22.644  1.00  0.60           H  
ATOM   1639  H14 HIS A 106      45.042  40.720  18.210  1.00  0.60           H  
ATOM   1640  N   PRO A 107      45.685  41.393  21.897  1.00  0.28           N  
ATOM   1641  CA  PRO A 107      44.840  41.155  23.061  1.00  0.28           C  
ATOM   1642  C   PRO A 107      43.744  42.119  23.442  1.00  0.28           C  
ATOM   1643  O   PRO A 107      42.901  41.666  24.222  1.00  0.28           O  
ATOM   1644  CB  PRO A 107      45.757  41.001  24.265  1.00  0.28           C  
ATOM   1645  CG  PRO A 107      46.920  41.811  23.826  1.00  0.28           C  
ATOM   1646  CD  PRO A 107      47.060  41.445  22.341  1.00  0.28           C  
ATOM   1647  H01 PRO A 107      45.995  39.970  24.525  1.00  0.28           H  
ATOM   1648  H02 PRO A 107      45.304  41.404  25.171  1.00  0.28           H  
ATOM   1649  H03 PRO A 107      47.823  41.611  24.403  1.00  0.28           H  
ATOM   1650  H04 PRO A 107      46.725  42.876  23.950  1.00  0.28           H  
ATOM   1651  H05 PRO A 107      47.671  42.150  21.777  1.00  0.28           H  
ATOM   1652  H06 PRO A 107      47.551  40.480  22.218  1.00  0.28           H  
ATOM   1653  H07 PRO A 107      44.270  40.278  22.754  1.00  0.28           H  
ATOM   1654  N   GLN A 108      43.609  43.370  22.996  1.00  0.22           N  
ATOM   1655  CA  GLN A 108      42.504  44.168  23.483  1.00  0.22           C  
ATOM   1656  C   GLN A 108      41.536  44.309  22.340  1.00  0.22           C  
ATOM   1657  O   GLN A 108      41.946  44.321  21.181  1.00  0.22           O  
ATOM   1658  CB  GLN A 108      43.041  45.472  23.935  1.00  0.22           C  
ATOM   1659  CG  GLN A 108      43.875  45.300  25.170  1.00  0.22           C  
ATOM   1660  CD  GLN A 108      44.571  46.605  25.349  1.00  0.22           C  
ATOM   1661  NE2 GLN A 108      43.903  47.584  25.897  1.00  0.22           N  
ATOM   1662  OE1 GLN A 108      45.700  46.802  24.917  1.00  0.22           O  
ATOM   1663  H01 GLN A 108      41.988  43.715  24.329  1.00  0.22           H  
ATOM   1664  H02 GLN A 108      42.207  46.135  24.164  1.00  0.22           H  
ATOM   1665  H03 GLN A 108      43.656  45.901  23.144  1.00  0.22           H  
ATOM   1666  H04 GLN A 108      44.577  44.471  25.078  1.00  0.22           H  
ATOM   1667  H05 GLN A 108      43.245  45.080  26.031  1.00  0.22           H  
ATOM   1668  H06 GLN A 108      44.332  48.493  25.999  1.00  0.22           H  
ATOM   1669  H07 GLN A 108      44.266  43.753  22.331  1.00  0.22           H  
ATOM   1670  H08 GLN A 108      42.958  47.433  26.218  1.00  0.22           H  
ATOM   1671  N   GLU A 109      40.254  44.431  22.595  1.00  0.43           N  
ATOM   1672  CA  GLU A 109      39.267  44.407  21.566  1.00  0.43           C  
ATOM   1673  C   GLU A 109      39.237  45.704  20.809  1.00  0.43           C  
ATOM   1674  O   GLU A 109      39.486  46.764  21.361  1.00  0.43           O  
ATOM   1675  CB  GLU A 109      37.906  44.133  22.165  1.00  0.43           C  
ATOM   1676  CG  GLU A 109      37.628  42.734  22.710  1.00  0.43           C  
ATOM   1677  CD  GLU A 109      37.887  42.586  24.201  1.00  0.43           C  
ATOM   1678  OE1 GLU A 109      37.426  43.448  24.950  1.00  0.43           O  
ATOM   1679  OE2 GLU A 109      38.535  41.619  24.627  1.00  0.43           O  
ATOM   1680  H01 GLU A 109      39.526  43.611  20.868  1.00  0.43           H  
ATOM   1681  H02 GLU A 109      37.216  44.240  21.328  1.00  0.43           H  
ATOM   1682  H03 GLU A 109      37.766  44.835  22.987  1.00  0.43           H  
ATOM   1683  H04 GLU A 109      38.316  42.057  22.203  1.00  0.43           H  
ATOM   1684  H05 GLU A 109      36.583  42.492  22.518  1.00  0.43           H  
ATOM   1685  H09 GLU A 109      39.956  44.546  23.553  1.00  0.43           H  
ATOM   1686  N   GLY A 110      38.955  45.680  19.520  1.00  0.10           N  
ATOM   1687  CA  GLY A 110      38.957  46.909  18.754  1.00  0.10           C  
ATOM   1688  C   GLY A 110      40.331  47.426  18.325  1.00  0.10           C  
ATOM   1689  O   GLY A 110      40.436  48.451  17.645  1.00  0.10           O  
ATOM   1690  H01 GLY A 110      38.549  47.671  19.418  1.00  0.10           H  
ATOM   1691  H02 GLY A 110      38.366  46.743  17.853  1.00  0.10           H  
ATOM   1692  H06 GLY A 110      38.738  44.804  19.067  1.00  0.10           H  
ATOM   1693  N   ALA A 111      41.421  46.729  18.664  1.00  0.35           N  
ATOM   1694  CA  ALA A 111      42.765  47.119  18.251  1.00  0.35           C  
ATOM   1695  C   ALA A 111      42.900  47.173  16.747  1.00  0.35           C  
ATOM   1696  O   ALA A 111      43.510  48.089  16.185  1.00  0.35           O  
ATOM   1697  CB  ALA A 111      43.745  46.128  18.799  1.00  0.35           C  
ATOM   1698  H01 ALA A 111      42.963  48.118  18.638  1.00  0.35           H  
ATOM   1699  H02 ALA A 111      44.637  46.652  19.142  1.00  0.35           H  
ATOM   1700  H03 ALA A 111      41.309  45.899  19.229  1.00  0.35           H  
ATOM   1701  H04 ALA A 111      43.294  45.594  19.635  1.00  0.35           H  
ATOM   1702  H05 ALA A 111      44.019  45.418  18.019  1.00  0.35           H  
ATOM   1703  N   ALA A 112      42.243  46.227  16.085  1.00  0.09           N  
ATOM   1704  CA  ALA A 112      42.278  46.236  14.634  1.00  0.09           C  
ATOM   1705  C   ALA A 112      41.491  47.424  14.112  1.00  0.09           C  
ATOM   1706  O   ALA A 112      41.974  48.120  13.228  1.00  0.09           O  
ATOM   1707  CB  ALA A 112      41.692  44.929  14.102  1.00  0.09           C  
ATOM   1708  H01 ALA A 112      43.309  46.324  14.292  1.00  0.09           H  
ATOM   1709  H02 ALA A 112      40.756  45.136  13.584  1.00  0.09           H  
ATOM   1710  H03 ALA A 112      42.397  44.470  13.408  1.00  0.09           H  
ATOM   1711  H04 ALA A 112      41.504  44.249  14.933  1.00  0.09           H  
ATOM   1712  H06 ALA A 112      41.728  45.514  16.582  1.00  0.09           H  
ATOM   1713  N   ARG A 113      40.299  47.730  14.671  1.00  0.70           N  
ATOM   1714  CA  ARG A 113      39.552  48.891  14.233  1.00  0.70           C  
ATOM   1715  C   ARG A 113      40.294  50.200  14.525  1.00  0.70           C  
ATOM   1716  O   ARG A 113      40.274  51.122  13.702  1.00  0.70           O  
ATOM   1717  CB  ARG A 113      38.202  48.875  14.911  1.00  0.70           C  
ATOM   1718  CG  ARG A 113      37.331  50.073  14.520  1.00  0.70           C  
ATOM   1719  CD  ARG A 113      35.929  49.602  14.295  1.00  0.70           C  
ATOM   1720  NE  ARG A 113      35.729  49.193  12.933  1.00  0.70           N  
ATOM   1721  CZ  ARG A 113      35.023  48.116  12.636  1.00  0.70           C  
ATOM   1722  NH1 ARG A 113      34.600  47.269  13.563  1.00  0.70           N  
ATOM   1723  NH2 ARG A 113      34.785  47.831  11.378  1.00  0.70           N  
ATOM   1724  H01 ARG A 113      39.430  48.843  13.151  1.00  0.70           H  
ATOM   1725  H02 ARG A 113      38.373  48.929  15.986  1.00  0.70           H  
ATOM   1726  H03 ARG A 113      37.682  47.959  14.632  1.00  0.70           H  
ATOM   1727  H04 ARG A 113      37.718  50.528  13.608  1.00  0.70           H  
ATOM   1728  H05 ARG A 113      39.925  47.142  15.402  1.00  0.70           H  
ATOM   1729  H06 ARG A 113      37.345  50.813  15.320  1.00  0.70           H  
ATOM   1730  H07 ARG A 113      35.250  50.427  14.510  1.00  0.70           H  
ATOM   1731  H08 ARG A 113      35.727  48.757  14.954  1.00  0.70           H  
ATOM   1732  H09 ARG A 113      36.136  49.739  12.187  1.00  0.70           H  
ATOM   1733  H10 ARG A 113      34.086  46.442  13.295  1.00  0.70           H  
ATOM   1734  H11 ARG A 113      34.791  47.450  14.538  1.00  0.70           H  
ATOM   1735  H12 ARG A 113      35.118  48.446  10.649  1.00  0.70           H  
ATOM   1736  H13 ARG A 113      34.269  46.997  11.138  1.00  0.70           H  
ATOM   1737  N   LEU A 114      40.952  50.351  15.678  1.00  0.71           N  
ATOM   1738  CA  LEU A 114      41.806  51.484  15.927  1.00  0.71           C  
ATOM   1739  C   LEU A 114      42.845  51.562  14.824  1.00  0.71           C  
ATOM   1740  O   LEU A 114      43.030  52.632  14.257  1.00  0.71           O  
ATOM   1741  CB  LEU A 114      42.512  51.340  17.236  1.00  0.71           C  
ATOM   1742  CG  LEU A 114      43.233  52.578  17.667  1.00  0.71           C  
ATOM   1743  CD1 LEU A 114      42.556  53.238  18.820  1.00  0.71           C  
ATOM   1744  CD2 LEU A 114      44.544  52.174  18.195  1.00  0.71           C  
ATOM   1745  H01 LEU A 114      41.194  52.386  15.953  1.00  0.71           H  
ATOM   1746  H02 LEU A 114      43.263  50.561  17.110  1.00  0.71           H  
ATOM   1747  H03 LEU A 114      41.776  51.086  17.999  1.00  0.71           H  
ATOM   1748  H04 LEU A 114      43.278  53.249  16.809  1.00  0.71           H  
ATOM   1749  H05 LEU A 114      41.552  52.828  18.934  1.00  0.71           H  
ATOM   1750  H06 LEU A 114      43.128  53.057  19.730  1.00  0.71           H  
ATOM   1751  H07 LEU A 114      42.491  54.311  18.638  1.00  0.71           H  
ATOM   1752  H08 LEU A 114      45.247  53.000  18.091  1.00  0.71           H  
ATOM   1753  H09 LEU A 114      44.447  51.911  19.248  1.00  0.71           H  
ATOM   1754  H10 LEU A 114      44.911  51.313  17.637  1.00  0.71           H  
ATOM   1755  H14 LEU A 114      40.847  49.649  16.397  1.00  0.71           H  
ATOM   1756  N   ALA A 115      43.494  50.455  14.474  1.00  0.32           N  
ATOM   1757  CA  ALA A 115      44.527  50.409  13.454  1.00  0.32           C  
ATOM   1758  C   ALA A 115      44.118  51.060  12.140  1.00  0.32           C  
ATOM   1759  O   ALA A 115      44.811  51.909  11.587  1.00  0.32           O  
ATOM   1760  CB  ALA A 115      44.860  48.970  13.227  1.00  0.32           C  
ATOM   1761  H01 ALA A 115      45.385  50.980  13.809  1.00  0.32           H  
ATOM   1762  H02 ALA A 115      45.826  48.745  13.680  1.00  0.32           H  
ATOM   1763  H03 ALA A 115      44.092  48.343  13.680  1.00  0.32           H  
ATOM   1764  H04 ALA A 115      44.907  48.772  12.156  1.00  0.32           H  
ATOM   1765  H11 ALA A 115      43.254  49.595  14.946  1.00  0.32           H  
ATOM   1766  N   THR A 116      42.938  50.708  11.655  1.00  0.24           N  
ATOM   1767  CA  THR A 116      42.262  51.250  10.492  1.00  0.24           C  
ATOM   1768  C   THR A 116      42.300  52.767  10.417  1.00  0.24           C  
ATOM   1769  O   THR A 116      42.266  53.336   9.340  1.00  0.24           O  
ATOM   1770  CB  THR A 116      40.892  50.609  10.673  1.00  0.24           C  
ATOM   1771  CG2 THR A 116      39.667  51.336  10.198  1.00  0.24           C  
ATOM   1772  OG1 THR A 116      41.152  49.343  10.081  1.00  0.24           O  
ATOM   1773  H01 THR A 116      42.714  51.024   9.526  1.00  0.24           H  
ATOM   1774  H02 THR A 116      40.567  50.591  11.713  1.00  0.24           H  
ATOM   1775  H03 THR A 116      38.876  51.237  10.941  1.00  0.24           H  
ATOM   1776  H04 THR A 116      39.902  52.391  10.056  1.00  0.24           H  
ATOM   1777  H05 THR A 116      42.451  49.976  12.153  1.00  0.24           H  
ATOM   1778  H06 THR A 116      39.333  50.908   9.253  1.00  0.24           H  
ATOM   1779  H07 THR A 116      41.111  49.422   9.125  1.00  0.24           H  
ATOM   1780  N   GLU A 117      42.437  53.513  11.508  1.00  0.38           N  
ATOM   1781  CA  GLU A 117      42.370  54.972  11.456  1.00  0.38           C  
ATOM   1782  C   GLU A 117      43.743  55.610  11.359  1.00  0.38           C  
ATOM   1783  O   GLU A 117      43.944  56.823  11.189  1.00  0.38           O  
ATOM   1784  CB  GLU A 117      41.662  55.513  12.690  1.00  0.38           C  
ATOM   1785  CG  GLU A 117      40.405  54.704  13.000  1.00  0.38           C  
ATOM   1786  CD  GLU A 117      39.466  55.240  14.069  1.00  0.38           C  
ATOM   1787  OE1 GLU A 117      39.928  55.982  14.956  1.00  0.38           O  
ATOM   1788  OE2 GLU A 117      38.275  54.904  13.993  1.00  0.38           O  
ATOM   1789  H01 GLU A 117      41.811  55.228  10.556  1.00  0.38           H  
ATOM   1790  H02 GLU A 117      41.371  56.546  12.497  1.00  0.38           H  
ATOM   1791  H03 GLU A 117      42.340  55.460  13.542  1.00  0.38           H  
ATOM   1792  H04 GLU A 117      40.776  53.763  13.406  1.00  0.38           H  
ATOM   1793  H05 GLU A 117      39.834  54.622  12.075  1.00  0.38           H  
ATOM   1794  H08 GLU A 117      42.592  53.060  12.397  1.00  0.38           H  
ATOM   1795  N   PHE A 118      44.731  54.750  11.457  1.00  0.45           N  
ATOM   1796  CA  PHE A 118      46.098  55.171  11.370  1.00  0.45           C  
ATOM   1797  C   PHE A 118      46.754  54.494  10.168  1.00  0.45           C  
ATOM   1798  O   PHE A 118      47.728  55.051   9.686  1.00  0.45           O  
ATOM   1799  CB  PHE A 118      46.748  54.817  12.710  1.00  0.45           C  
ATOM   1800  CG  PHE A 118      46.139  55.582  13.900  1.00  0.45           C  
ATOM   1801  CD1 PHE A 118      46.464  56.919  14.136  1.00  0.45           C  
ATOM   1802  CD2 PHE A 118      45.203  54.974  14.715  1.00  0.45           C  
ATOM   1803  CE1 PHE A 118      45.843  57.650  15.147  1.00  0.45           C  
ATOM   1804  CE2 PHE A 118      44.575  55.719  15.699  1.00  0.45           C  
ATOM   1805  CZ  PHE A 118      44.884  57.045  15.931  1.00  0.45           C  
ATOM   1806  H01 PHE A 118      46.209  56.243  11.205  1.00  0.45           H  
ATOM   1807  H02 PHE A 118      47.798  55.101  12.646  1.00  0.45           H  
ATOM   1808  H03 PHE A 118      46.624  53.748  12.884  1.00  0.45           H  
ATOM   1809  H04 PHE A 118      47.220  57.402  13.516  1.00  0.45           H  
ATOM   1810  H05 PHE A 118      44.962  53.919  14.585  1.00  0.45           H  
ATOM   1811  H06 PHE A 118      44.523  53.772  11.597  1.00  0.45           H  
ATOM   1812  H07 PHE A 118      46.114  58.692  15.317  1.00  0.45           H  
ATOM   1813  H08 PHE A 118      43.810  55.242  16.312  1.00  0.45           H  
ATOM   1814  H09 PHE A 118      44.379  57.603  16.720  1.00  0.45           H  
ATOM   1815  N   SER A 119      46.309  53.391   9.543  1.00  0.12           N  
ATOM   1816  CA  SER A 119      47.047  52.769   8.462  1.00  0.12           C  
ATOM   1817  C   SER A 119      47.050  53.474   7.126  1.00  0.12           C  
ATOM   1818  O   SER A 119      47.663  52.944   6.200  1.00  0.12           O  
ATOM   1819  CB  SER A 119      46.552  51.383   8.228  1.00  0.12           C  
ATOM   1820  OG  SER A 119      45.187  51.343   7.913  1.00  0.12           O  
ATOM   1821  H01 SER A 119      48.074  52.811   8.824  1.00  0.12           H  
ATOM   1822  H02 SER A 119      46.693  50.822   9.152  1.00  0.12           H  
ATOM   1823  H03 SER A 119      47.114  50.946   7.403  1.00  0.12           H  
ATOM   1824  H04 SER A 119      44.831  50.481   8.139  1.00  0.12           H  
ATOM   1825  H10 SER A 119      45.433  52.983   9.836  1.00  0.12           H  
ATOM   1826  N   GLY A 120      46.436  54.646   6.931  1.00  0.01           N  
ATOM   1827  CA  GLY A 120      46.413  55.384   5.646  1.00  0.01           C  
ATOM   1828  C   GLY A 120      45.512  54.687   4.628  1.00  0.01           C  
ATOM   1829  O   GLY A 120      44.328  54.471   4.807  1.00  0.01           O  
ATOM   1830  H01 GLY A 120      47.427  55.415   5.247  1.00  0.01           H  
ATOM   1831  H02 GLY A 120      46.040  56.393   5.821  1.00  0.01           H  
ATOM   1832  H05 GLY A 120      45.953  55.058   7.716  1.00  0.01           H  
ATOM   1833  N   ASN A 121      46.027  54.260   3.520  1.00  0.03           N  
ATOM   1834  CA  ASN A 121      45.198  53.439   2.664  1.00  0.03           C  
ATOM   1835  C   ASN A 121      45.721  52.012   2.710  1.00  0.03           C  
ATOM   1836  O   ASN A 121      45.486  51.228   1.794  1.00  0.03           O  
ATOM   1837  CB  ASN A 121      45.204  53.979   1.217  1.00  0.03           C  
ATOM   1838  CG  ASN A 121      46.417  54.823   0.863  1.00  0.03           C  
ATOM   1839  ND2 ASN A 121      46.189  55.721  -0.097  1.00  0.03           N  
ATOM   1840  OD1 ASN A 121      47.516  54.741   1.451  1.00  0.03           O  
ATOM   1841  H01 ASN A 121      44.167  53.463   3.017  1.00  0.03           H  
ATOM   1842  H02 ASN A 121      44.336  54.632   1.127  1.00  0.03           H  
ATOM   1843  H03 ASN A 121      46.975  54.492   3.262  1.00  0.03           H  
ATOM   1844  H04 ASN A 121      45.170  53.129   0.536  1.00  0.03           H  
ATOM   1845  H05 ASN A 121      46.926  56.347  -0.389  1.00  0.03           H  
ATOM   1846  H06 ASN A 121      45.279  55.775  -0.532  1.00  0.03           H  
ATOM   1847  N   VAL A 122      46.439  51.590   3.765  1.00  0.39           N  
ATOM   1848  CA  VAL A 122      46.964  50.230   3.860  1.00  0.39           C  
ATOM   1849  C   VAL A 122      45.883  49.402   4.549  1.00  0.39           C  
ATOM   1850  O   VAL A 122      45.463  49.724   5.676  1.00  0.39           O  
ATOM   1851  CB  VAL A 122      48.281  50.325   4.651  1.00  0.39           C  
ATOM   1852  CG1 VAL A 122      48.820  48.963   4.935  1.00  0.39           C  
ATOM   1853  CG2 VAL A 122      49.337  51.057   3.834  1.00  0.39           C  
ATOM   1854  H01 VAL A 122      47.189  49.753   2.906  1.00  0.39           H  
ATOM   1855  H02 VAL A 122      48.066  50.857   5.578  1.00  0.39           H  
ATOM   1856  H03 VAL A 122      49.767  49.051   5.467  1.00  0.39           H  
ATOM   1857  H04 VAL A 122      48.109  48.411   5.550  1.00  0.39           H  
ATOM   1858  H05 VAL A 122      48.979  48.432   3.997  1.00  0.39           H  
ATOM   1859  H06 VAL A 122      50.257  50.473   3.823  1.00  0.39           H  
ATOM   1860  H07 VAL A 122      46.622  52.236   4.519  1.00  0.39           H  
ATOM   1861  H08 VAL A 122      48.980  51.190   2.813  1.00  0.39           H  
ATOM   1862  H09 VAL A 122      49.532  52.032   4.281  1.00  0.39           H  
ATOM   1863  N   PRO A 123      45.347  48.379   3.898  1.00  0.47           N  
ATOM   1864  CA  PRO A 123      44.330  47.504   4.460  1.00  0.47           C  
ATOM   1865  C   PRO A 123      44.771  46.848   5.739  1.00  0.47           C  
ATOM   1866  O   PRO A 123      45.921  46.436   5.781  1.00  0.47           O  
ATOM   1867  CB  PRO A 123      44.053  46.470   3.409  1.00  0.47           C  
ATOM   1868  CG  PRO A 123      44.478  47.165   2.143  1.00  0.47           C  
ATOM   1869  CD  PRO A 123      45.680  47.990   2.559  1.00  0.47           C  
ATOM   1870  H01 PRO A 123      43.015  46.137   3.392  1.00  0.47           H  
ATOM   1871  H02 PRO A 123      44.640  45.568   3.579  1.00  0.47           H  
ATOM   1872  H03 PRO A 123      43.682  47.773   1.713  1.00  0.47           H  
ATOM   1873  H04 PRO A 123      44.752  46.440   1.376  1.00  0.47           H  
ATOM   1874  H05 PRO A 123      46.623  47.447   2.488  1.00  0.47           H  
ATOM   1875  H06 PRO A 123      45.802  48.861   1.915  1.00  0.47           H  
ATOM   1876  H10 PRO A 123      43.442  48.080   4.720  1.00  0.47           H  
ATOM   1877  N   VAL A 124      43.957  46.725   6.784  1.00  0.52           N  
ATOM   1878  CA  VAL A 124      44.394  45.892   7.899  1.00  0.52           C  
ATOM   1879  C   VAL A 124      43.379  44.745   8.037  1.00  0.52           C  
ATOM   1880  O   VAL A 124      42.159  44.924   7.843  1.00  0.52           O  
ATOM   1881  CB  VAL A 124      44.574  46.689   9.319  1.00  0.52           C  
ATOM   1882  CG1 VAL A 124      44.638  48.187   9.118  1.00  0.52           C  
ATOM   1883  CG2 VAL A 124      43.487  46.354  10.269  1.00  0.52           C  
ATOM   1884  H01 VAL A 124      45.395  45.525   7.673  1.00  0.52           H  
ATOM   1885  H02 VAL A 124      45.523  46.360   9.744  1.00  0.52           H  
ATOM   1886  H03 VAL A 124      45.615  48.458   8.717  1.00  0.52           H  
ATOM   1887  H04 VAL A 124      43.861  48.494   8.418  1.00  0.52           H  
ATOM   1888  H05 VAL A 124      44.486  48.689  10.073  1.00  0.52           H  
ATOM   1889  H06 VAL A 124      42.586  46.095   9.713  1.00  0.52           H  
ATOM   1890  H07 VAL A 124      43.063  47.194   6.805  1.00  0.52           H  
ATOM   1891  H08 VAL A 124      43.790  45.507  10.884  1.00  0.52           H  
ATOM   1892  H09 VAL A 124      43.284  47.214  10.908  1.00  0.52           H  
ATOM   1893  N   LEU A 125      43.944  43.538   8.236  1.00  0.88           N  
ATOM   1894  CA  LEU A 125      43.167  42.332   8.417  1.00  0.88           C  
ATOM   1895  C   LEU A 125      43.314  41.876   9.871  1.00  0.88           C  
ATOM   1896  O   LEU A 125      44.370  41.798  10.496  1.00  0.88           O  
ATOM   1897  CB  LEU A 125      43.627  41.255   7.447  1.00  0.88           C  
ATOM   1898  CG  LEU A 125      43.436  41.601   5.981  1.00  0.88           C  
ATOM   1899  CD1 LEU A 125      44.751  41.911   5.288  1.00  0.88           C  
ATOM   1900  CD2 LEU A 125      42.930  40.383   5.274  1.00  0.88           C  
ATOM   1901  H01 LEU A 125      42.115  42.525   8.207  1.00  0.88           H  
ATOM   1902  H02 LEU A 125      43.007  40.380   7.641  1.00  0.88           H  
ATOM   1903  H03 LEU A 125      44.688  41.073   7.619  1.00  0.88           H  
ATOM   1904  H04 LEU A 125      42.766  42.460   5.943  1.00  0.88           H  
ATOM   1905  H05 LEU A 125      45.536  41.275   5.698  1.00  0.88           H  
ATOM   1906  H06 LEU A 125      44.652  41.722   4.219  1.00  0.88           H  
ATOM   1907  H07 LEU A 125      45.010  42.957   5.450  1.00  0.88           H  
ATOM   1908  H08 LEU A 125      42.008  40.627   4.746  1.00  0.88           H  
ATOM   1909  H09 LEU A 125      43.678  40.040   4.559  1.00  0.88           H  
ATOM   1910  H10 LEU A 125      44.952  43.473   8.260  1.00  0.88           H  
ATOM   1911  H11 LEU A 125      42.734  39.595   6.001  1.00  0.88           H  
ATOM   1912  N   ASN A 126      42.185  41.627  10.496  1.00  0.46           N  
ATOM   1913  CA  ASN A 126      42.153  41.195  11.864  1.00  0.46           C  
ATOM   1914  C   ASN A 126      42.298  39.690  12.017  1.00  0.46           C  
ATOM   1915  O   ASN A 126      41.521  38.882  11.464  1.00  0.46           O  
ATOM   1916  CB  ASN A 126      40.840  41.685  12.461  1.00  0.46           C  
ATOM   1917  CG  ASN A 126      40.730  41.492  13.954  1.00  0.46           C  
ATOM   1918  ND2 ASN A 126      39.530  41.684  14.467  1.00  0.46           N  
ATOM   1919  OD1 ASN A 126      41.693  41.190  14.668  1.00  0.46           O  
ATOM   1920  H01 ASN A 126      43.007  41.617  12.393  1.00  0.46           H  
ATOM   1921  H02 ASN A 126      40.048  41.088  12.009  1.00  0.46           H  
ATOM   1922  H03 ASN A 126      40.741  42.749  12.245  1.00  0.46           H  
ATOM   1923  H04 ASN A 126      39.383  41.578  15.461  1.00  0.46           H  
ATOM   1924  H05 ASN A 126      38.758  41.937  13.866  1.00  0.46           H  
ATOM   1925  H12 ASN A 126      41.314  41.743   9.998  1.00  0.46           H  
ATOM   1926  N   ALA A 127      43.322  39.349  12.802  1.00  0.82           N  
ATOM   1927  CA  ALA A 127      43.569  37.933  13.151  1.00  0.82           C  
ATOM   1928  C   ALA A 127      43.194  37.531  14.594  1.00  0.82           C  
ATOM   1929  O   ALA A 127      43.478  36.421  15.064  1.00  0.82           O  
ATOM   1930  CB  ALA A 127      45.042  37.603  12.895  1.00  0.82           C  
ATOM   1931  H01 ALA A 127      42.904  37.353  12.511  1.00  0.82           H  
ATOM   1932  H02 ALA A 127      45.647  37.980  13.720  1.00  0.82           H  
ATOM   1933  H03 ALA A 127      45.165  36.523  12.819  1.00  0.82           H  
ATOM   1934  H04 ALA A 127      45.364  38.072  11.965  1.00  0.82           H  
ATOM   1935  H06 ALA A 127      43.935  40.066  13.162  1.00  0.82           H  
ATOM   1936  N   GLY A 128      42.544  38.478  15.308  1.00  0.05           N  
ATOM   1937  CA  GLY A 128      42.020  38.284  16.637  1.00  0.05           C  
ATOM   1938  C   GLY A 128      42.219  39.567  17.416  1.00  0.05           C  
ATOM   1939  O   GLY A 128      43.272  40.196  17.297  1.00  0.05           O  
ATOM   1940  H01 GLY A 128      42.538  37.461  17.129  1.00  0.05           H  
ATOM   1941  H02 GLY A 128      40.958  38.044  16.584  1.00  0.05           H  
ATOM   1942  H05 GLY A 128      42.417  39.384  14.880  1.00  0.05           H  
ATOM   1943  N   ASP A 129      41.208  40.049  18.125  1.00  0.56           N  
ATOM   1944  CA  ASP A 129      41.369  41.256  18.893  1.00  0.56           C  
ATOM   1945  C   ASP A 129      40.581  40.916  20.139  1.00  0.56           C  
ATOM   1946  O   ASP A 129      39.353  40.985  20.223  1.00  0.56           O  
ATOM   1947  CB  ASP A 129      40.792  42.511  18.166  1.00  0.56           C  
ATOM   1948  CG  ASP A 129      39.296  42.590  17.739  1.00  0.56           C  
ATOM   1949  OD1 ASP A 129      38.681  41.532  17.562  1.00  0.56           O  
ATOM   1950  OD2 ASP A 129      38.736  43.696  17.550  1.00  0.56           O  
ATOM   1951  H01 ASP A 129      42.409  41.525  19.075  1.00  0.56           H  
ATOM   1952  H02 ASP A 129      41.307  42.482  17.206  1.00  0.56           H  
ATOM   1953  H03 ASP A 129      40.320  39.567  18.126  1.00  0.56           H  
ATOM   1954  H04 ASP A 129      40.968  43.359  18.828  1.00  0.56           H  
ATOM   1955  N   GLY A 130      41.270  40.380  21.115  1.00  0.11           N  
ATOM   1956  CA  GLY A 130      40.673  40.079  22.386  1.00  0.11           C  
ATOM   1957  C   GLY A 130      39.553  39.105  22.229  1.00  0.11           C  
ATOM   1958  O   GLY A 130      39.705  38.142  21.517  1.00  0.11           O  
ATOM   1959  H01 GLY A 130      40.277  41.001  22.812  1.00  0.11           H  
ATOM   1960  H02 GLY A 130      41.429  39.652  23.044  1.00  0.11           H  
ATOM   1961  H05 GLY A 130      42.248  40.173  20.970  1.00  0.11           H  
ATOM   1962  N   SER A 131      38.428  39.331  22.875  1.00  0.02           N  
ATOM   1963  CA  SER A 131      37.272  38.462  22.770  1.00  0.02           C  
ATOM   1964  C   SER A 131      36.334  39.067  21.728  1.00  0.02           C  
ATOM   1965  O   SER A 131      35.162  38.721  21.811  1.00  0.02           O  
ATOM   1966  CB  SER A 131      36.487  38.371  24.099  1.00  0.02           C  
ATOM   1967  OG  SER A 131      36.068  39.681  24.478  1.00  0.02           O  
ATOM   1968  H01 SER A 131      37.618  37.463  22.504  1.00  0.02           H  
ATOM   1969  H02 SER A 131      37.124  37.948  24.876  1.00  0.02           H  
ATOM   1970  H03 SER A 131      38.368  40.145  23.470  1.00  0.02           H  
ATOM   1971  H04 SER A 131      35.615  37.731  23.967  1.00  0.02           H  
ATOM   1972  H05 SER A 131      36.019  40.240  23.699  1.00  0.02           H  
ATOM   1973  N   ASN A 132      36.726  39.970  20.823  1.00  0.64           N  
ATOM   1974  CA  ASN A 132      35.745  40.539  19.928  1.00  0.64           C  
ATOM   1975  C   ASN A 132      35.588  39.696  18.689  1.00  0.64           C  
ATOM   1976  O   ASN A 132      34.645  38.928  18.570  1.00  0.64           O  
ATOM   1977  CB  ASN A 132      36.151  41.980  19.567  1.00  0.64           C  
ATOM   1978  CG  ASN A 132      35.325  42.612  18.489  1.00  0.64           C  
ATOM   1979  ND2 ASN A 132      35.867  43.514  17.707  1.00  0.64           N  
ATOM   1980  OD1 ASN A 132      34.188  42.263  18.272  1.00  0.64           O  
ATOM   1981  H01 ASN A 132      34.779  40.559  20.432  1.00  0.64           H  
ATOM   1982  H02 ASN A 132      37.169  41.925  19.182  1.00  0.64           H  
ATOM   1983  H03 ASN A 132      36.065  42.593  20.465  1.00  0.64           H  
ATOM   1984  H04 ASN A 132      35.326  43.924  16.959  1.00  0.64           H  
ATOM   1985  H05 ASN A 132      36.825  43.799  17.853  1.00  0.64           H  
ATOM   1986  H06 ASN A 132      37.695  40.250  20.766  1.00  0.64           H  
ATOM   1987  N   GLN A 133      36.590  39.684  17.829  1.00  0.56           N  
ATOM   1988  CA  GLN A 133      36.354  39.231  16.495  1.00  0.56           C  
ATOM   1989  C   GLN A 133      37.527  38.445  15.957  1.00  0.56           C  
ATOM   1990  O   GLN A 133      38.634  38.656  16.419  1.00  0.56           O  
ATOM   1991  CB  GLN A 133      36.048  40.540  15.756  1.00  0.56           C  
ATOM   1992  CG  GLN A 133      35.219  40.516  14.541  1.00  0.56           C  
ATOM   1993  CD  GLN A 133      33.813  39.994  14.745  1.00  0.56           C  
ATOM   1994  NE2 GLN A 133      32.976  40.540  15.609  1.00  0.56           N  
ATOM   1995  OE1 GLN A 133      33.431  39.061  14.046  1.00  0.56           O  
ATOM   1996  H01 GLN A 133      35.538  38.516  16.389  1.00  0.56           H  
ATOM   1997  H02 GLN A 133      37.024  40.858  15.390  1.00  0.56           H  
ATOM   1998  H03 GLN A 133      35.547  41.196  16.468  1.00  0.56           H  
ATOM   1999  H04 GLN A 133      35.706  39.827  13.850  1.00  0.56           H  
ATOM   2000  H05 GLN A 133      35.152  41.533  14.155  1.00  0.56           H  
ATOM   2001  H06 GLN A 133      37.510  39.991  18.110  1.00  0.56           H  
ATOM   2002  H07 GLN A 133      32.038  40.176  15.703  1.00  0.56           H  
ATOM   2003  H08 GLN A 133      33.274  41.321  16.176  1.00  0.56           H  
ATOM   2004  N   HIS A 134      37.292  37.528  15.014  1.00  0.34           N  
ATOM   2005  CA  HIS A 134      38.263  36.707  14.285  1.00  0.34           C  
ATOM   2006  C   HIS A 134      37.659  36.272  12.895  1.00  0.34           C  
ATOM   2007  O   HIS A 134      37.388  35.081  12.591  1.00  0.34           O  
ATOM   2008  CB  HIS A 134      38.598  35.505  15.153  1.00  0.34           C  
ATOM   2009  CG  HIS A 134      39.863  34.656  14.900  1.00  0.34           C  
ATOM   2010  CD2 HIS A 134      40.214  33.624  15.715  1.00  0.34           C  
ATOM   2011  ND1 HIS A 134      40.688  34.850  13.887  1.00  0.34           N  
ATOM   2012  CE1 HIS A 134      41.571  33.911  14.047  1.00  0.34           C  
ATOM   2013  NE2 HIS A 134      41.279  33.185  15.105  1.00  0.34           N  
ATOM   2014  H01 HIS A 134      39.175  37.267  14.078  1.00  0.34           H  
ATOM   2015  H02 HIS A 134      37.796  34.809  14.909  1.00  0.34           H  
ATOM   2016  H03 HIS A 134      38.674  35.875  16.176  1.00  0.34           H  
ATOM   2017  H04 HIS A 134      39.736  33.264  16.626  1.00  0.34           H  
ATOM   2018  H05 HIS A 134      41.815  32.384  15.408  1.00  0.34           H  
ATOM   2019  H09 HIS A 134      36.322  37.382  14.773  1.00  0.34           H  
ATOM   2020  N   PRO A 135      37.440  37.219  11.957  1.00  0.16           N  
ATOM   2021  CA  PRO A 135      36.814  36.961  10.695  1.00  0.16           C  
ATOM   2022  C   PRO A 135      37.414  35.845   9.879  1.00  0.16           C  
ATOM   2023  O   PRO A 135      36.606  35.091   9.310  1.00  0.16           O  
ATOM   2024  CB  PRO A 135      36.872  38.283   9.989  1.00  0.16           C  
ATOM   2025  CG  PRO A 135      37.040  39.267  11.094  1.00  0.16           C  
ATOM   2026  CD  PRO A 135      38.013  38.553  11.955  1.00  0.16           C  
ATOM   2027  H01 PRO A 135      35.987  38.477   9.382  1.00  0.16           H  
ATOM   2028  H02 PRO A 135      37.717  38.321   9.302  1.00  0.16           H  
ATOM   2029  H03 PRO A 135      36.113  39.546  11.595  1.00  0.16           H  
ATOM   2030  H04 PRO A 135      37.442  40.213  10.732  1.00  0.16           H  
ATOM   2031  H05 PRO A 135      39.045  38.602  11.609  1.00  0.16           H  
ATOM   2032  H06 PRO A 135      35.801  36.589  10.847  1.00  0.16           H  
ATOM   2033  H07 PRO A 135      38.050  38.977  12.958  1.00  0.16           H  
ATOM   2034  N   THR A 136      38.746  35.653   9.790  1.00  0.49           N  
ATOM   2035  CA  THR A 136      39.326  34.612   8.927  1.00  0.49           C  
ATOM   2036  C   THR A 136      39.125  33.224   9.458  1.00  0.49           C  
ATOM   2037  O   THR A 136      39.154  32.273   8.697  1.00  0.49           O  
ATOM   2038  CB  THR A 136      40.766  34.878   8.742  1.00  0.49           C  
ATOM   2039  CG2 THR A 136      40.975  36.208   8.034  1.00  0.49           C  
ATOM   2040  OG1 THR A 136      41.339  35.075   9.999  1.00  0.49           O  
ATOM   2041  H01 THR A 136      38.802  34.656   7.972  1.00  0.49           H  
ATOM   2042  H02 THR A 136      41.192  34.045   8.183  1.00  0.49           H  
ATOM   2043  H03 THR A 136      41.983  36.245   7.622  1.00  0.49           H  
ATOM   2044  H04 THR A 136      40.249  36.309   7.227  1.00  0.49           H  
ATOM   2045  H05 THR A 136      40.844  37.023   8.745  1.00  0.49           H  
ATOM   2046  H06 THR A 136      41.579  34.226  10.378  1.00  0.49           H  
ATOM   2047  H08 THR A 136      39.363  36.241  10.332  1.00  0.49           H  
ATOM   2048  N   GLN A 137      38.789  33.044  10.738  1.00  0.24           N  
ATOM   2049  CA  GLN A 137      38.399  31.721  11.247  1.00  0.24           C  
ATOM   2050  C   GLN A 137      36.965  31.354  10.799  1.00  0.24           C  
ATOM   2051  O   GLN A 137      36.595  30.223  10.419  1.00  0.24           O  
ATOM   2052  CB  GLN A 137      38.522  31.770  12.765  1.00  0.24           C  
ATOM   2053  CG  GLN A 137      38.092  30.527  13.453  1.00  0.24           C  
ATOM   2054  CD  GLN A 137      38.996  29.375  13.160  1.00  0.24           C  
ATOM   2055  NE2 GLN A 137      38.490  28.204  12.772  1.00  0.24           N  
ATOM   2056  OE1 GLN A 137      40.218  29.507  13.263  1.00  0.24           O  
ATOM   2057  H01 GLN A 137      39.049  30.944  10.844  1.00  0.24           H  
ATOM   2058  H02 GLN A 137      37.856  32.562  13.107  1.00  0.24           H  
ATOM   2059  H03 GLN A 137      39.566  31.957  13.018  1.00  0.24           H  
ATOM   2060  H04 GLN A 137      37.097  30.271  13.088  1.00  0.24           H  
ATOM   2061  H05 GLN A 137      38.087  30.705  14.528  1.00  0.24           H  
ATOM   2062  H06 GLN A 137      39.106  27.430  12.570  1.00  0.24           H  
ATOM   2063  H07 GLN A 137      38.803  33.833  11.369  1.00  0.24           H  
ATOM   2064  H08 GLN A 137      37.491  28.091  12.680  1.00  0.24           H  
ATOM   2065  N   THR A 138      36.102  32.352  10.835  1.00  0.21           N  
ATOM   2066  CA  THR A 138      34.746  32.122  10.384  1.00  0.21           C  
ATOM   2067  C   THR A 138      34.780  31.878   8.873  1.00  0.21           C  
ATOM   2068  O   THR A 138      34.171  30.914   8.388  1.00  0.21           O  
ATOM   2069  CB  THR A 138      33.934  33.345  10.819  1.00  0.21           C  
ATOM   2070  CG2 THR A 138      32.451  33.099  10.555  1.00  0.21           C  
ATOM   2071  OG1 THR A 138      34.240  33.616  12.210  1.00  0.21           O  
ATOM   2072  H01 THR A 138      34.273  31.240  10.816  1.00  0.21           H  
ATOM   2073  H02 THR A 138      34.198  34.232  10.243  1.00  0.21           H  
ATOM   2074  H03 THR A 138      31.907  34.040  10.639  1.00  0.21           H  
ATOM   2075  H04 THR A 138      32.322  32.693   9.551  1.00  0.21           H  
ATOM   2076  H05 THR A 138      32.064  32.390  11.286  1.00  0.21           H  
ATOM   2077  H06 THR A 138      34.514  32.804  12.642  1.00  0.21           H  
ATOM   2078  H09 THR A 138      36.383  33.262  11.172  1.00  0.21           H  
ATOM   2079  N   LEU A 139      35.617  32.613   8.132  1.00  0.52           N  
ATOM   2080  CA  LEU A 139      35.700  32.377   6.711  1.00  0.52           C  
ATOM   2081  C   LEU A 139      36.198  30.999   6.464  1.00  0.52           C  
ATOM   2082  O   LEU A 139      35.618  30.356   5.594  1.00  0.52           O  
ATOM   2083  CB  LEU A 139      36.608  33.364   6.065  1.00  0.52           C  
ATOM   2084  CG  LEU A 139      35.964  34.732   6.122  1.00  0.52           C  
ATOM   2085  CD1 LEU A 139      36.957  35.739   5.665  1.00  0.52           C  
ATOM   2086  CD2 LEU A 139      34.728  34.772   5.266  1.00  0.52           C  
ATOM   2087  H01 LEU A 139      34.705  32.490   6.280  1.00  0.52           H  
ATOM   2088  H02 LEU A 139      36.783  33.081   5.027  1.00  0.52           H  
ATOM   2089  H03 LEU A 139      37.562  33.385   6.593  1.00  0.52           H  
ATOM   2090  H04 LEU A 139      35.660  34.956   7.145  1.00  0.52           H  
ATOM   2091  H05 LEU A 139      37.878  35.234   5.374  1.00  0.52           H  
ATOM   2092  H06 LEU A 139      36.556  36.283   4.810  1.00  0.52           H  
ATOM   2093  H07 LEU A 139      36.186  33.327   8.564  1.00  0.52           H  
ATOM   2094  H08 LEU A 139      37.166  36.437   6.475  1.00  0.52           H  
ATOM   2095  H09 LEU A 139      33.957  35.354   5.770  1.00  0.52           H  
ATOM   2096  H10 LEU A 139      34.964  35.235   4.308  1.00  0.52           H  
ATOM   2097  H11 LEU A 139      34.367  33.757   5.101  1.00  0.52           H  
ATOM   2098  N   LEU A 140      37.102  30.389   7.194  1.00  0.24           N  
ATOM   2099  CA  LEU A 140      37.454  29.037   6.821  1.00  0.24           C  
ATOM   2100  C   LEU A 140      36.452  28.045   7.351  1.00  0.24           C  
ATOM   2101  O   LEU A 140      36.419  26.914   6.836  1.00  0.24           O  
ATOM   2102  CB  LEU A 140      38.861  28.688   7.317  1.00  0.24           C  
ATOM   2103  CG  LEU A 140      39.243  28.654   8.778  1.00  0.24           C  
ATOM   2104  CD1 LEU A 140      39.065  27.272   9.307  1.00  0.24           C  
ATOM   2105  CD2 LEU A 140      40.694  29.012   8.978  1.00  0.24           C  
ATOM   2106  H01 LEU A 140      37.443  28.980   5.733  1.00  0.24           H  
ATOM   2107  H02 LEU A 140      39.430  29.550   6.968  1.00  0.24           H  
ATOM   2108  H03 LEU A 140      39.077  27.693   6.928  1.00  0.24           H  
ATOM   2109  H04 LEU A 140      38.607  29.373   9.295  1.00  0.24           H  
ATOM   2110  H05 LEU A 140      38.074  26.906   9.039  1.00  0.24           H  
ATOM   2111  H06 LEU A 140      39.822  26.617   8.876  1.00  0.24           H  
ATOM   2112  H07 LEU A 140      39.167  27.282  10.392  1.00  0.24           H  
ATOM   2113  H08 LEU A 140      41.268  28.699   8.106  1.00  0.24           H  
ATOM   2114  H09 LEU A 140      40.788  30.090   9.106  1.00  0.24           H  
ATOM   2115  H10 LEU A 140      41.075  28.505   9.865  1.00  0.24           H  
ATOM   2116  H12 LEU A 140      37.534  30.845   7.984  1.00  0.24           H  
ATOM   2117  N   ASP A 141      35.607  28.362   8.349  1.00  0.61           N  
ATOM   2118  CA  ASP A 141      34.678  27.361   8.833  1.00  0.61           C  
ATOM   2119  C   ASP A 141      33.573  27.201   7.800  1.00  0.61           C  
ATOM   2120  O   ASP A 141      33.132  26.091   7.446  1.00  0.61           O  
ATOM   2121  CB  ASP A 141      34.000  27.751  10.131  1.00  0.61           C  
ATOM   2122  CG  ASP A 141      34.877  27.963  11.355  1.00  0.61           C  
ATOM   2123  OD1 ASP A 141      35.952  27.397  11.463  1.00  0.61           O  
ATOM   2124  OD2 ASP A 141      34.502  28.713  12.241  1.00  0.61           O  
ATOM   2125  H01 ASP A 141      35.253  26.451   9.002  1.00  0.61           H  
ATOM   2126  H02 ASP A 141      33.380  26.891  10.385  1.00  0.61           H  
ATOM   2127  H03 ASP A 141      33.463  28.682   9.951  1.00  0.61           H  
ATOM   2128  H11 ASP A 141      35.620  29.286   8.756  1.00  0.61           H  
ATOM   2129  N   LEU A 142      33.055  28.349   7.341  1.00  0.64           N  
ATOM   2130  CA  LEU A 142      32.029  28.419   6.291  1.00  0.64           C  
ATOM   2131  C   LEU A 142      32.615  27.768   5.029  1.00  0.64           C  
ATOM   2132  O   LEU A 142      31.900  26.935   4.472  1.00  0.64           O  
ATOM   2133  CB  LEU A 142      31.658  29.849   5.931  1.00  0.64           C  
ATOM   2134  CG  LEU A 142      30.825  30.644   6.932  1.00  0.64           C  
ATOM   2135  CD1 LEU A 142      30.848  32.099   6.541  1.00  0.64           C  
ATOM   2136  CD2 LEU A 142      29.364  30.252   6.892  1.00  0.64           C  
ATOM   2137  H01 LEU A 142      31.134  27.917   6.659  1.00  0.64           H  
ATOM   2138  H02 LEU A 142      31.015  29.752   5.056  1.00  0.64           H  
ATOM   2139  H03 LEU A 142      32.587  30.396   5.774  1.00  0.64           H  
ATOM   2140  H04 LEU A 142      33.389  29.215   7.739  1.00  0.64           H  
ATOM   2141  H05 LEU A 142      31.248  30.450   7.918  1.00  0.64           H  
ATOM   2142  H06 LEU A 142      31.860  32.489   6.654  1.00  0.64           H  
ATOM   2143  H07 LEU A 142      30.534  32.202   5.502  1.00  0.64           H  
ATOM   2144  H08 LEU A 142      30.169  32.659   7.184  1.00  0.64           H  
ATOM   2145  H09 LEU A 142      28.784  31.059   6.443  1.00  0.64           H  
ATOM   2146  H10 LEU A 142      29.246  29.346   6.297  1.00  0.64           H  
ATOM   2147  H11 LEU A 142      29.008  30.070   7.906  1.00  0.64           H  
ATOM   2148  N   PHE A 143      33.858  28.004   4.544  1.00  0.78           N  
ATOM   2149  CA  PHE A 143      34.345  27.288   3.379  1.00  0.78           C  
ATOM   2150  C   PHE A 143      34.265  25.807   3.668  1.00  0.78           C  
ATOM   2151  O   PHE A 143      33.708  25.091   2.847  1.00  0.78           O  
ATOM   2152  CB  PHE A 143      35.789  27.648   3.061  1.00  0.78           C  
ATOM   2153  CG  PHE A 143      36.371  27.084   1.773  1.00  0.78           C  
ATOM   2154  CD1 PHE A 143      35.734  27.290   0.573  1.00  0.78           C  
ATOM   2155  CD2 PHE A 143      37.473  26.271   1.817  1.00  0.78           C  
ATOM   2156  CE1 PHE A 143      36.147  26.618  -0.555  1.00  0.78           C  
ATOM   2157  CE2 PHE A 143      37.882  25.574   0.694  1.00  0.78           C  
ATOM   2158  CZ  PHE A 143      37.211  25.744  -0.489  1.00  0.78           C  
ATOM   2159  H01 PHE A 143      33.732  27.562   2.520  1.00  0.78           H  
ATOM   2160  H02 PHE A 143      36.377  27.196   3.860  1.00  0.78           H  
ATOM   2161  H03 PHE A 143      35.853  28.735   3.004  1.00  0.78           H  
ATOM   2162  H04 PHE A 143      34.899  27.988   0.514  1.00  0.78           H  
ATOM   2163  H05 PHE A 143      38.033  26.172   2.747  1.00  0.78           H  
ATOM   2164  H06 PHE A 143      35.632  26.777  -1.502  1.00  0.78           H  
ATOM   2165  H07 PHE A 143      38.732  24.894   0.750  1.00  0.78           H  
ATOM   2166  H08 PHE A 143      37.518  25.189  -1.376  1.00  0.78           H  
ATOM   2167  H12 PHE A 143      34.451  28.684   4.997  1.00  0.78           H  
ATOM   2168  N   THR A 144      34.708  25.310   4.816  1.00  0.59           N  
ATOM   2169  CA  THR A 144      34.657  23.895   5.131  1.00  0.59           C  
ATOM   2170  C   THR A 144      33.207  23.435   5.175  1.00  0.59           C  
ATOM   2171  O   THR A 144      32.915  22.353   4.662  1.00  0.59           O  
ATOM   2172  CB  THR A 144      35.429  23.696   6.485  1.00  0.59           C  
ATOM   2173  CG2 THR A 144      35.560  22.276   7.023  1.00  0.59           C  
ATOM   2174  OG1 THR A 144      36.744  24.154   6.172  1.00  0.59           O  
ATOM   2175  H01 THR A 144      35.138  23.279   4.371  1.00  0.59           H  
ATOM   2176  H02 THR A 144      34.875  24.216   7.267  1.00  0.59           H  
ATOM   2177  H03 THR A 144      36.362  22.240   7.760  1.00  0.59           H  
ATOM   2178  H04 THR A 144      34.623  21.977   7.492  1.00  0.59           H  
ATOM   2179  H05 THR A 144      35.790  21.596   6.203  1.00  0.59           H  
ATOM   2180  H06 THR A 144      37.008  24.826   6.805  1.00  0.59           H  
ATOM   2181  H09 THR A 144      35.097  25.944   5.499  1.00  0.59           H  
ATOM   2182  N   ILE A 145      32.256  24.212   5.667  1.00  0.57           N  
ATOM   2183  CA  ILE A 145      30.853  23.805   5.684  1.00  0.57           C  
ATOM   2184  C   ILE A 145      30.282  23.737   4.248  1.00  0.57           C  
ATOM   2185  O   ILE A 145      29.627  22.767   3.878  1.00  0.57           O  
ATOM   2186  CB  ILE A 145      30.150  24.828   6.585  1.00  0.57           C  
ATOM   2187  CG1 ILE A 145      30.600  24.645   8.043  1.00  0.57           C  
ATOM   2188  CG2 ILE A 145      28.657  24.612   6.508  1.00  0.57           C  
ATOM   2189  CD1 ILE A 145      30.167  25.829   8.902  1.00  0.57           C  
ATOM   2190  H01 ILE A 145      30.705  22.799   6.077  1.00  0.57           H  
ATOM   2191  H02 ILE A 145      30.407  25.833   6.249  1.00  0.57           H  
ATOM   2192  H03 ILE A 145      31.688  24.580   8.065  1.00  0.57           H  
ATOM   2193  H04 ILE A 145      30.156  23.733   8.442  1.00  0.57           H  
ATOM   2194  H05 ILE A 145      28.170  25.543   6.216  1.00  0.57           H  
ATOM   2195  H06 ILE A 145      28.438  23.841   5.769  1.00  0.57           H  
ATOM   2196  H07 ILE A 145      32.508  25.115   6.043  1.00  0.57           H  
ATOM   2197  H08 ILE A 145      28.284  24.298   7.483  1.00  0.57           H  
ATOM   2198  H09 ILE A 145      29.160  25.653   9.281  1.00  0.57           H  
ATOM   2199  H10 ILE A 145      30.856  25.942   9.739  1.00  0.57           H  
ATOM   2200  H11 ILE A 145      30.174  26.737   8.300  1.00  0.57           H  
ATOM   2201  N   GLN A 146      30.563  24.727   3.395  1.00  0.31           N  
ATOM   2202  CA  GLN A 146      30.204  24.761   1.996  1.00  0.31           C  
ATOM   2203  C   GLN A 146      30.834  23.619   1.267  1.00  0.31           C  
ATOM   2204  O   GLN A 146      30.071  22.898   0.653  1.00  0.31           O  
ATOM   2205  CB  GLN A 146      30.673  25.994   1.299  1.00  0.31           C  
ATOM   2206  CG  GLN A 146      29.731  26.205   0.163  1.00  0.31           C  
ATOM   2207  CD  GLN A 146      30.001  27.509  -0.543  1.00  0.31           C  
ATOM   2208  NE2 GLN A 146      31.169  27.689  -1.129  1.00  0.31           N  
ATOM   2209  OE1 GLN A 146      29.170  28.411  -0.619  1.00  0.31           O  
ATOM   2210  H01 GLN A 146      29.115  24.718   1.981  1.00  0.31           H  
ATOM   2211  H02 GLN A 146      31.701  25.891   0.952  1.00  0.31           H  
ATOM   2212  H03 GLN A 146      30.647  26.847   1.977  1.00  0.31           H  
ATOM   2213  H04 GLN A 146      28.717  26.235   0.561  1.00  0.31           H  
ATOM   2214  H05 GLN A 146      29.843  25.386  -0.548  1.00  0.31           H  
ATOM   2215  H06 GLN A 146      31.363  28.553  -1.614  1.00  0.31           H  
ATOM   2216  H07 GLN A 146      31.870  26.963  -1.092  1.00  0.31           H  
ATOM   2217  H12 GLN A 146      31.070  25.520   3.760  1.00  0.31           H  
ATOM   2218  N   GLU A 147      32.124  23.335   1.257  1.00  0.32           N  
ATOM   2219  CA  GLU A 147      32.599  22.215   0.465  1.00  0.32           C  
ATOM   2220  C   GLU A 147      32.225  20.856   1.051  1.00  0.32           C  
ATOM   2221  O   GLU A 147      32.343  19.873   0.340  1.00  0.32           O  
ATOM   2222  CB  GLU A 147      34.120  22.336   0.282  1.00  0.32           C  
ATOM   2223  CG  GLU A 147      34.983  21.595   1.301  1.00  0.32           C  
ATOM   2224  CD  GLU A 147      36.472  21.555   0.999  1.00  0.32           C  
ATOM   2225  OE1 GLU A 147      36.948  22.106   0.000  1.00  0.32           O  
ATOM   2226  OE2 GLU A 147      37.248  20.909   1.884  1.00  0.32           O  
ATOM   2227  H01 GLU A 147      32.100  22.263  -0.503  1.00  0.32           H  
ATOM   2228  H02 GLU A 147      34.347  23.393   0.422  1.00  0.32           H  
ATOM   2229  H03 GLU A 147      34.368  21.951  -0.707  1.00  0.32           H  
ATOM   2230  H04 GLU A 147      34.647  20.558   1.276  1.00  0.32           H  
ATOM   2231  H05 GLU A 147      34.850  22.079   2.269  1.00  0.32           H  
ATOM   2232  H08 GLU A 147      32.773  23.891   1.795  1.00  0.32           H  
ATOM   2233  N   THR A 148      31.791  20.658   2.300  1.00  0.36           N  
ATOM   2234  CA  THR A 148      31.404  19.312   2.734  1.00  0.36           C  
ATOM   2235  C   THR A 148      29.900  19.095   2.585  1.00  0.36           C  
ATOM   2236  O   THR A 148      29.459  18.020   2.205  1.00  0.36           O  
ATOM   2237  CB  THR A 148      31.774  19.072   4.208  1.00  0.36           C  
ATOM   2238  CG2 THR A 148      33.248  18.757   4.380  1.00  0.36           C  
ATOM   2239  OG1 THR A 148      31.322  20.233   4.929  1.00  0.36           O  
ATOM   2240  H01 THR A 148      31.946  18.613   2.097  1.00  0.36           H  
ATOM   2241  H02 THR A 148      31.284  18.186   4.612  1.00  0.36           H  
ATOM   2242  H03 THR A 148      33.800  19.682   4.546  1.00  0.36           H  
ATOM   2243  H04 THR A 148      33.381  18.096   5.237  1.00  0.36           H  
ATOM   2244  H05 THR A 148      33.623  18.268   3.481  1.00  0.36           H  
ATOM   2245  H06 THR A 148      31.730  21.434   2.943  1.00  0.36           H  
ATOM   2246  H07 THR A 148      31.301  20.989   4.338  1.00  0.36           H  
ATOM   2247  N   GLN A 149      29.081  20.087   2.920  1.00  0.72           N  
ATOM   2248  CA  GLN A 149      27.643  19.940   2.859  1.00  0.72           C  
ATOM   2249  C   GLN A 149      27.070  20.366   1.519  1.00  0.72           C  
ATOM   2250  O   GLN A 149      25.903  20.039   1.234  1.00  0.72           O  
ATOM   2251  CB  GLN A 149      26.960  20.773   3.985  1.00  0.72           C  
ATOM   2252  CG  GLN A 149      27.572  20.506   5.377  1.00  0.72           C  
ATOM   2253  CD  GLN A 149      27.659  19.014   5.691  1.00  0.72           C  
ATOM   2254  NE2 GLN A 149      28.753  18.465   5.825  1.00  0.72           N  
ATOM   2255  OE1 GLN A 149      26.609  18.389   5.775  1.00  0.72           O  
ATOM   2256  H01 GLN A 149      27.437  18.878   2.995  1.00  0.72           H  
ATOM   2257  H02 GLN A 149      25.912  20.477   4.024  1.00  0.72           H  
ATOM   2258  H03 GLN A 149      27.070  21.832   3.752  1.00  0.72           H  
ATOM   2259  H04 GLN A 149      26.924  20.968   6.122  1.00  0.72           H  
ATOM   2260  H05 GLN A 149      28.575  20.931   5.408  1.00  0.72           H  
ATOM   2261  H06 GLN A 149      28.801  17.475   6.021  1.00  0.72           H  
ATOM   2262  H07 GLN A 149      29.603  19.004   5.739  1.00  0.72           H  
ATOM   2263  H08 GLN A 149      29.473  20.966   3.225  1.00  0.72           H  
ATOM   2264  N   GLY A 150      27.808  21.159   0.717  1.00  0.07           N  
ATOM   2265  CA  GLY A 150      27.334  21.626  -0.584  1.00  0.07           C  
ATOM   2266  C   GLY A 150      26.553  22.938  -0.577  1.00  0.07           C  
ATOM   2267  O   GLY A 150      26.258  23.485  -1.658  1.00  0.07           O  
ATOM   2268  H01 GLY A 150      26.633  20.867  -0.932  1.00  0.07           H  
ATOM   2269  H02 GLY A 150      28.203  21.757  -1.229  1.00  0.07           H  
ATOM   2270  H08 GLY A 150      28.726  21.442   1.028  1.00  0.07           H  
ATOM   2271  N   ARG A 151      26.218  23.468   0.605  1.00  0.19           N  
ATOM   2272  CA  ARG A 151      25.529  24.753   0.687  1.00  0.19           C  
ATOM   2273  C   ARG A 151      25.783  25.385   2.024  1.00  0.19           C  
ATOM   2274  O   ARG A 151      26.312  24.680   2.887  1.00  0.19           O  
ATOM   2275  CB  ARG A 151      24.028  24.609   0.568  1.00  0.19           C  
ATOM   2276  CG  ARG A 151      23.557  23.651   1.630  1.00  0.19           C  
ATOM   2277  CD  ARG A 151      22.106  23.386   1.535  1.00  0.19           C  
ATOM   2278  NE  ARG A 151      21.988  21.961   1.683  1.00  0.19           N  
ATOM   2279  CZ  ARG A 151      21.457  21.378   2.733  1.00  0.19           C  
ATOM   2280  NH1 ARG A 151      21.060  22.067   3.752  1.00  0.19           N  
ATOM   2281  NH2 ARG A 151      21.333  20.070   2.776  1.00  0.19           N  
ATOM   2282  H01 ARG A 151      25.911  25.356  -0.136  1.00  0.19           H  
ATOM   2283  H02 ARG A 151      23.765  24.231  -0.420  1.00  0.19           H  
ATOM   2284  H03 ARG A 151      26.445  22.971   1.454  1.00  0.19           H  
ATOM   2285  H04 ARG A 151      23.552  25.579   0.709  1.00  0.19           H  
ATOM   2286  H05 ARG A 151      23.752  24.105   2.602  1.00  0.19           H  
ATOM   2287  H06 ARG A 151      24.095  22.710   1.519  1.00  0.19           H  
ATOM   2288  H07 ARG A 151      21.682  23.741   0.596  1.00  0.19           H  
ATOM   2289  H08 ARG A 151      21.567  23.902   2.329  1.00  0.19           H  
ATOM   2290  H09 ARG A 151      22.333  21.375   0.937  1.00  0.19           H  
ATOM   2291  H10 ARG A 151      20.660  21.599   4.553  1.00  0.19           H  
ATOM   2292  H11 ARG A 151      21.150  23.073   3.747  1.00  0.19           H  
ATOM   2293  H12 ARG A 151      21.641  19.508   1.996  1.00  0.19           H  
ATOM   2294  H13 ARG A 151      20.930  19.627   3.589  1.00  0.19           H  
ATOM   2295  N   LEU A 152      25.350  26.651   2.177  1.00  0.46           N  
ATOM   2296  CA  LEU A 152      25.381  27.320   3.465  1.00  0.46           C  
ATOM   2297  C   LEU A 152      24.019  27.636   4.056  1.00  0.46           C  
ATOM   2298  O   LEU A 152      23.919  28.496   4.951  1.00  0.46           O  
ATOM   2299  CB  LEU A 152      26.101  28.617   3.391  1.00  0.46           C  
ATOM   2300  CG  LEU A 152      27.563  28.617   3.146  1.00  0.46           C  
ATOM   2301  CD1 LEU A 152      28.081  29.944   3.650  1.00  0.46           C  
ATOM   2302  CD2 LEU A 152      28.301  27.579   3.988  1.00  0.46           C  
ATOM   2303  H01 LEU A 152      25.887  26.596   4.104  1.00  0.46           H  
ATOM   2304  H02 LEU A 152      26.006  29.025   4.397  1.00  0.46           H  
ATOM   2305  H03 LEU A 152      25.642  29.192   2.587  1.00  0.46           H  
ATOM   2306  H04 LEU A 152      27.724  28.417   2.087  1.00  0.46           H  
ATOM   2307  H05 LEU A 152      29.013  30.187   3.139  1.00  0.46           H  
ATOM   2308  H06 LEU A 152      27.344  30.722   3.451  1.00  0.46           H  
ATOM   2309  H07 LEU A 152      28.262  29.880   4.723  1.00  0.46           H  
ATOM   2310  H08 LEU A 152      29.222  28.015   4.375  1.00  0.46           H  
ATOM   2311  H09 LEU A 152      27.668  27.269   4.820  1.00  0.46           H  
ATOM   2312  H10 LEU A 152      28.541  26.713   3.371  1.00  0.46           H  
ATOM   2313  H14 LEU A 152      24.994  27.149   1.374  1.00  0.46           H  
ATOM   2314  N   ASP A 153      22.937  27.020   3.576  1.00  0.75           N  
ATOM   2315  CA  ASP A 153      21.620  27.335   4.125  1.00  0.75           C  
ATOM   2316  C   ASP A 153      20.900  26.041   4.339  1.00  0.75           C  
ATOM   2317  O   ASP A 153      21.184  25.079   3.638  1.00  0.75           O  
ATOM   2318  CB  ASP A 153      20.653  28.043   3.239  1.00  0.75           C  
ATOM   2319  CG  ASP A 153      21.107  28.810   2.034  1.00  0.75           C  
ATOM   2320  OD1 ASP A 153      21.297  28.119   1.035  1.00  0.75           O  
ATOM   2321  OD2 ASP A 153      21.213  30.049   2.094  1.00  0.75           O  
ATOM   2322  H01 ASP A 153      21.857  27.963   4.983  1.00  0.75           H  
ATOM   2323  H02 ASP A 153      20.277  28.833   3.889  1.00  0.75           H  
ATOM   2324  H03 ASP A 153      19.956  27.287   2.877  1.00  0.75           H  
ATOM   2325  H11 ASP A 153      23.028  26.339   2.836  1.00  0.75           H  
ATOM   2326  N   ASN A 154      19.874  26.017   5.161  1.00  0.17           N  
ATOM   2327  CA  ASN A 154      19.114  24.802   5.485  1.00  0.17           C  
ATOM   2328  C   ASN A 154      19.930  23.663   6.116  1.00  0.17           C  
ATOM   2329  O   ASN A 154      19.718  22.453   5.931  1.00  0.17           O  
ATOM   2330  CB  ASN A 154      18.380  24.248   4.242  1.00  0.17           C  
ATOM   2331  CG  ASN A 154      17.334  25.163   3.591  1.00  0.17           C  
ATOM   2332  ND2 ASN A 154      17.364  25.153   2.256  1.00  0.17           N  
ATOM   2333  OD1 ASN A 154      16.523  25.880   4.197  1.00  0.17           O  
ATOM   2334  H01 ASN A 154      18.406  25.138   6.243  1.00  0.17           H  
ATOM   2335  H02 ASN A 154      17.819  23.386   4.603  1.00  0.17           H  
ATOM   2336  H03 ASN A 154      19.133  24.019   3.488  1.00  0.17           H  
ATOM   2337  H04 ASN A 154      19.592  26.884   5.595  1.00  0.17           H  
ATOM   2338  H05 ASN A 154      16.719  25.727   1.732  1.00  0.17           H  
ATOM   2339  H06 ASN A 154      18.032  24.572   1.770  1.00  0.17           H  
ATOM   2340  N   LEU A 155      20.782  24.097   7.040  1.00  0.54           N  
ATOM   2341  CA  LEU A 155      21.687  23.223   7.728  1.00  0.54           C  
ATOM   2342  C   LEU A 155      21.213  23.104   9.150  1.00  0.54           C  
ATOM   2343  O   LEU A 155      20.544  23.971   9.696  1.00  0.54           O  
ATOM   2344  CB  LEU A 155      23.086  23.804   7.656  1.00  0.54           C  
ATOM   2345  CG  LEU A 155      23.716  23.736   6.262  1.00  0.54           C  
ATOM   2346  CD1 LEU A 155      24.837  24.732   6.170  1.00  0.54           C  
ATOM   2347  CD2 LEU A 155      24.263  22.388   5.990  1.00  0.54           C  
ATOM   2348  H01 LEU A 155      21.713  22.232   7.274  1.00  0.54           H  
ATOM   2349  H02 LEU A 155      23.712  23.202   8.315  1.00  0.54           H  
ATOM   2350  H03 LEU A 155      23.040  24.849   7.962  1.00  0.54           H  
ATOM   2351  H04 LEU A 155      22.941  23.960   5.529  1.00  0.54           H  
ATOM   2352  H05 LEU A 155      25.704  24.261   5.707  1.00  0.54           H  
ATOM   2353  H06 LEU A 155      24.520  25.582   5.565  1.00  0.54           H  
ATOM   2354  H07 LEU A 155      20.792  25.081   7.266  1.00  0.54           H  
ATOM   2355  H08 LEU A 155      25.102  25.075   7.170  1.00  0.54           H  
ATOM   2356  H09 LEU A 155      25.237  22.289   6.469  1.00  0.54           H  
ATOM   2357  H10 LEU A 155      23.585  21.633   6.388  1.00  0.54           H  
ATOM   2358  H11 LEU A 155      24.371  22.250   4.914  1.00  0.54           H  
ATOM   2359  N   HIS A 156      21.500  21.939   9.698  1.00  0.46           N  
ATOM   2360  CA  HIS A 156      21.183  21.582  11.064  1.00  0.46           C  
ATOM   2361  C   HIS A 156      22.577  21.622  11.665  1.00  0.46           C  
ATOM   2362  O   HIS A 156      23.376  20.683  11.461  1.00  0.46           O  
ATOM   2363  CB  HIS A 156      20.688  20.169  11.174  1.00  0.46           C  
ATOM   2364  CG  HIS A 156      19.265  19.882  10.702  1.00  0.46           C  
ATOM   2365  CD2 HIS A 156      18.858  19.396   9.489  1.00  0.46           C  
ATOM   2366  ND1 HIS A 156      18.199  19.964  11.501  1.00  0.46           N  
ATOM   2367  CE1 HIS A 156      17.157  19.563  10.810  1.00  0.46           C  
ATOM   2368  NE2 HIS A 156      17.574  19.226   9.616  1.00  0.46           N  
ATOM   2369  H01 HIS A 156      20.418  22.215  11.514  1.00  0.46           H  
ATOM   2370  H02 HIS A 156      20.672  19.963  12.244  1.00  0.46           H  
ATOM   2371  H03 HIS A 156      21.360  19.541  10.589  1.00  0.46           H  
ATOM   2372  H04 HIS A 156      19.473  19.196   8.611  1.00  0.46           H  
ATOM   2373  H05 HIS A 156      16.128  19.519  11.167  1.00  0.46           H  
ATOM   2374  H06 HIS A 156      16.973  18.877   8.883  1.00  0.46           H  
ATOM   2375  H12 HIS A 156      21.971  21.252   9.127  1.00  0.46           H  
ATOM   2376  N   VAL A 157      22.908  22.709  12.319  1.00  0.63           N  
ATOM   2377  CA  VAL A 157      24.235  22.903  12.839  1.00  0.63           C  
ATOM   2378  C   VAL A 157      24.252  22.716  14.332  1.00  0.63           C  
ATOM   2379  O   VAL A 157      23.559  23.508  14.957  1.00  0.63           O  
ATOM   2380  CB  VAL A 157      24.659  24.301  12.496  1.00  0.63           C  
ATOM   2381  CG1 VAL A 157      26.015  24.585  13.101  1.00  0.63           C  
ATOM   2382  CG2 VAL A 157      24.729  24.432  10.979  1.00  0.63           C  
ATOM   2383  H01 VAL A 157      24.917  22.173  12.403  1.00  0.63           H  
ATOM   2384  H02 VAL A 157      23.940  25.017  12.895  1.00  0.63           H  
ATOM   2385  H03 VAL A 157      26.704  24.897  12.316  1.00  0.63           H  
ATOM   2386  H04 VAL A 157      25.924  25.380  13.841  1.00  0.63           H  
ATOM   2387  H05 VAL A 157      26.395  23.683  13.581  1.00  0.63           H  
ATOM   2388  H06 VAL A 157      25.725  24.768  10.689  1.00  0.63           H  
ATOM   2389  H07 VAL A 157      22.214  23.428  12.461  1.00  0.63           H  
ATOM   2390  H08 VAL A 157      24.525  23.465  10.520  1.00  0.63           H  
ATOM   2391  H09 VAL A 157      23.989  25.158  10.642  1.00  0.63           H  
ATOM   2392  N   ALA A 158      25.001  21.828  14.982  1.00  0.61           N  
ATOM   2393  CA  ALA A 158      25.014  21.740  16.434  1.00  0.61           C  
ATOM   2394  C   ALA A 158      26.266  22.397  16.961  1.00  0.61           C  
ATOM   2395  O   ALA A 158      27.352  22.050  16.499  1.00  0.61           O  
ATOM   2396  CB  ALA A 158      25.045  20.309  16.903  1.00  0.61           C  
ATOM   2397  H01 ALA A 158      24.110  22.228  16.797  1.00  0.61           H  
ATOM   2398  H02 ALA A 158      25.474  20.265  17.904  1.00  0.61           H  
ATOM   2399  H03 ALA A 158      24.030  19.911  16.925  1.00  0.61           H  
ATOM   2400  H04 ALA A 158      25.654  19.716  16.221  1.00  0.61           H  
ATOM   2401  H10 ALA A 158      25.580  21.194  14.449  1.00  0.61           H  
ATOM   2402  N   MET A 159      26.202  23.278  17.965  1.00  0.81           N  
ATOM   2403  CA  MET A 159      27.345  24.031  18.470  1.00  0.81           C  
ATOM   2404  C   MET A 159      27.537  23.538  19.899  1.00  0.81           C  
ATOM   2405  O   MET A 159      26.555  23.535  20.646  1.00  0.81           O  
ATOM   2406  CB  MET A 159      26.928  25.449  18.373  1.00  0.81           C  
ATOM   2407  CG  MET A 159      28.010  26.422  18.098  1.00  0.81           C  
ATOM   2408  SD  MET A 159      27.933  27.029  16.400  1.00  0.81           S  
ATOM   2409  CE  MET A 159      26.567  28.111  16.599  1.00  0.81           C  
ATOM   2410  H01 MET A 159      28.290  23.913  17.940  1.00  0.81           H  
ATOM   2411  H02 MET A 159      26.538  25.710  19.357  1.00  0.81           H  
ATOM   2412  H03 MET A 159      26.194  25.528  17.571  1.00  0.81           H  
ATOM   2413  H04 MET A 159      28.967  25.920  18.240  1.00  0.81           H  
ATOM   2414  H05 MET A 159      25.304  23.432  18.402  1.00  0.81           H  
ATOM   2415  H06 MET A 159      27.912  27.265  18.782  1.00  0.81           H  
ATOM   2416  H07 MET A 159      25.720  27.555  17.000  1.00  0.81           H  
ATOM   2417  H08 MET A 159      26.835  28.912  17.288  1.00  0.81           H  
ATOM   2418  H09 MET A 159      26.297  28.537  15.633  1.00  0.81           H  
ATOM   2419  N   VAL A 160      28.738  23.102  20.325  1.00  0.89           N  
ATOM   2420  CA  VAL A 160      28.985  22.471  21.617  1.00  0.89           C  
ATOM   2421  C   VAL A 160      30.183  22.996  22.392  1.00  0.89           C  
ATOM   2422  O   VAL A 160      31.231  23.229  21.767  1.00  0.89           O  
ATOM   2423  CB  VAL A 160      29.251  20.979  21.470  1.00  0.89           C  
ATOM   2424  CG1 VAL A 160      29.221  20.336  22.863  1.00  0.89           C  
ATOM   2425  CG2 VAL A 160      28.241  20.335  20.540  1.00  0.89           C  
ATOM   2426  H01 VAL A 160      28.070  22.704  22.162  1.00  0.89           H  
ATOM   2427  H02 VAL A 160      30.233  20.824  21.024  1.00  0.89           H  
ATOM   2428  H03 VAL A 160      28.386  20.743  23.433  1.00  0.89           H  
ATOM   2429  H04 VAL A 160      29.100  19.257  22.763  1.00  0.89           H  
ATOM   2430  H05 VAL A 160      30.154  20.551  23.383  1.00  0.89           H  
ATOM   2431  H06 VAL A 160      27.368  20.981  20.450  1.00  0.89           H  
ATOM   2432  H07 VAL A 160      28.690  20.193  19.557  1.00  0.89           H  
ATOM   2433  H08 VAL A 160      27.938  19.369  20.945  1.00  0.89           H  
ATOM   2434  H10 VAL A 160      29.526  23.221  19.704  1.00  0.89           H  
ATOM   2435  N   GLY A 161      30.137  23.140  23.728  1.00  0.04           N  
ATOM   2436  CA  GLY A 161      31.314  23.515  24.513  1.00  0.04           C  
ATOM   2437  C   GLY A 161      31.109  24.765  25.323  1.00  0.04           C  
ATOM   2438  O   GLY A 161      30.120  24.944  26.017  1.00  0.04           O  
ATOM   2439  H01 GLY A 161      32.124  23.713  23.810  1.00  0.04           H  
ATOM   2440  H02 GLY A 161      31.554  22.697  25.192  1.00  0.04           H  
ATOM   2441  H09 GLY A 161      29.261  22.984  24.206  1.00  0.04           H  
ATOM   2442  N   ASP A 162      32.037  25.684  25.255  1.00  0.72           N  
ATOM   2443  CA  ASP A 162      31.894  26.957  25.914  1.00  0.72           C  
ATOM   2444  C   ASP A 162      31.257  27.906  24.916  1.00  0.72           C  
ATOM   2445  O   ASP A 162      31.933  28.606  24.174  1.00  0.72           O  
ATOM   2446  CB  ASP A 162      33.284  27.389  26.343  1.00  0.72           C  
ATOM   2447  CG  ASP A 162      33.489  28.747  27.014  1.00  0.72           C  
ATOM   2448  OD1 ASP A 162      32.525  29.474  27.214  1.00  0.72           O  
ATOM   2449  OD2 ASP A 162      34.636  29.082  27.339  1.00  0.72           O  
ATOM   2450  H01 ASP A 162      31.260  26.929  26.800  1.00  0.72           H  
ATOM   2451  H02 ASP A 162      33.816  27.494  25.398  1.00  0.72           H  
ATOM   2452  H03 ASP A 162      32.877  25.496  24.726  1.00  0.72           H  
ATOM   2453  H04 ASP A 162      33.647  26.634  27.041  1.00  0.72           H  
ATOM   2454  N   LEU A 163      29.950  28.043  24.945  1.00  0.78           N  
ATOM   2455  CA  LEU A 163      29.283  28.915  24.021  1.00  0.78           C  
ATOM   2456  C   LEU A 163      29.275  30.331  24.522  1.00  0.78           C  
ATOM   2457  O   LEU A 163      29.151  31.316  23.778  1.00  0.78           O  
ATOM   2458  CB  LEU A 163      27.889  28.460  23.801  1.00  0.78           C  
ATOM   2459  CG  LEU A 163      27.686  27.003  23.418  1.00  0.78           C  
ATOM   2460  CD1 LEU A 163      26.346  26.833  22.824  1.00  0.78           C  
ATOM   2461  CD2 LEU A 163      28.538  26.565  22.290  1.00  0.78           C  
ATOM   2462  H01 LEU A 163      29.829  28.883  23.078  1.00  0.78           H  
ATOM   2463  H02 LEU A 163      27.541  29.028  22.938  1.00  0.78           H  
ATOM   2464  H03 LEU A 163      27.336  28.637  24.723  1.00  0.78           H  
ATOM   2465  H04 LEU A 163      27.886  26.452  24.337  1.00  0.78           H  
ATOM   2466  H05 LEU A 163      29.409  27.529  25.625  1.00  0.78           H  
ATOM   2467  H06 LEU A 163      25.673  27.590  23.225  1.00  0.78           H  
ATOM   2468  H07 LEU A 163      26.411  26.942  21.741  1.00  0.78           H  
ATOM   2469  H08 LEU A 163      25.963  25.842  23.067  1.00  0.78           H  
ATOM   2470  H09 LEU A 163      29.512  26.256  22.670  1.00  0.78           H  
ATOM   2471  H10 LEU A 163      28.065  25.726  21.781  1.00  0.78           H  
ATOM   2472  H11 LEU A 163      28.667  27.390  21.589  1.00  0.78           H  
ATOM   2473  N   LYS A 164      29.508  30.490  25.799  1.00  0.67           N  
ATOM   2474  CA  LYS A 164      29.556  31.835  26.333  1.00  0.67           C  
ATOM   2475  C   LYS A 164      30.789  32.616  25.935  1.00  0.67           C  
ATOM   2476  O   LYS A 164      30.748  33.820  25.670  1.00  0.67           O  
ATOM   2477  CB  LYS A 164      29.463  31.770  27.858  1.00  0.67           C  
ATOM   2478  CG  LYS A 164      29.248  33.101  28.579  1.00  0.67           C  
ATOM   2479  CD  LYS A 164      29.288  32.833  30.056  1.00  0.67           C  
ATOM   2480  CE  LYS A 164      29.013  34.108  30.812  1.00  0.67           C  
ATOM   2481  NZ  LYS A 164      29.478  33.927  32.165  1.00  0.67           N  
ATOM   2482  H01 LYS A 164      28.709  32.370  25.904  1.00  0.67           H  
ATOM   2483  H02 LYS A 164      30.436  31.411  28.194  1.00  0.67           H  
ATOM   2484  H03 LYS A 164      28.630  31.115  28.113  1.00  0.67           H  
ATOM   2485  H04 LYS A 164      28.290  33.537  28.297  1.00  0.67           H  
ATOM   2486  H05 LYS A 164      30.036  33.803  28.307  1.00  0.67           H  
ATOM   2487  H06 LYS A 164      30.275  32.458  30.328  1.00  0.67           H  
ATOM   2488  H07 LYS A 164      28.532  32.090  30.311  1.00  0.67           H  
ATOM   2489  H08 LYS A 164      27.947  34.333  30.803  1.00  0.67           H  
ATOM   2490  H09 LYS A 164      29.543  34.938  30.345  1.00  0.67           H  
ATOM   2491  H10 LYS A 164      30.286  34.512  32.324  1.00  0.67           H  
ATOM   2492  H11 LYS A 164      28.745  34.184  32.811  1.00  0.67           H  
ATOM   2493  H12 LYS A 164      29.651  29.691  26.400  1.00  0.67           H  
ATOM   2494  H13 LYS A 164      29.730  32.960  32.308  1.00  0.67           H  
ATOM   2495  N   TYR A 165      31.924  31.952  25.835  1.00  0.75           N  
ATOM   2496  CA  TYR A 165      33.156  32.669  25.574  1.00  0.75           C  
ATOM   2497  C   TYR A 165      33.850  32.152  24.343  1.00  0.75           C  
ATOM   2498  O   TYR A 165      34.890  32.718  24.034  1.00  0.75           O  
ATOM   2499  CB  TYR A 165      34.125  32.561  26.754  1.00  0.75           C  
ATOM   2500  CG  TYR A 165      33.538  33.015  28.070  1.00  0.75           C  
ATOM   2501  CD1 TYR A 165      33.235  34.330  28.256  1.00  0.75           C  
ATOM   2502  CD2 TYR A 165      33.351  32.114  29.090  1.00  0.75           C  
ATOM   2503  CE1 TYR A 165      32.781  34.759  29.469  1.00  0.75           C  
ATOM   2504  CE2 TYR A 165      32.904  32.534  30.324  1.00  0.75           C  
ATOM   2505  CZ  TYR A 165      32.642  33.871  30.501  1.00  0.75           C  
ATOM   2506  OH  TYR A 165      32.244  34.355  31.734  1.00  0.75           O  
ATOM   2507  H01 TYR A 165      32.876  33.711  25.422  1.00  0.75           H  
ATOM   2508  H02 TYR A 165      34.964  33.222  26.536  1.00  0.75           H  
ATOM   2509  H03 TYR A 165      34.430  31.519  26.854  1.00  0.75           H  
ATOM   2510  H04 TYR A 165      33.355  35.039  27.437  1.00  0.75           H  
ATOM   2511  H05 TYR A 165      33.558  31.057  28.922  1.00  0.75           H  
ATOM   2512  H06 TYR A 165      32.529  35.809  29.616  1.00  0.75           H  
ATOM   2513  H07 TYR A 165      32.762  31.824  31.139  1.00  0.75           H  
ATOM   2514  H08 TYR A 165      32.299  35.313  31.735  1.00  0.75           H  
ATOM   2515  H14 TYR A 165      31.935  30.948  25.940  1.00  0.75           H  
ATOM   2516  N   GLY A 166      33.448  31.112  23.620  1.00  0.04           N  
ATOM   2517  CA  GLY A 166      34.084  30.879  22.334  1.00  0.04           C  
ATOM   2518  C   GLY A 166      33.842  32.045  21.348  1.00  0.04           C  
ATOM   2519  O   GLY A 166      32.720  32.250  20.868  1.00  0.04           O  
ATOM   2520  H01 GLY A 166      33.649  29.978  21.902  1.00  0.04           H  
ATOM   2521  H02 GLY A 166      35.157  30.764  22.487  1.00  0.04           H  
ATOM   2522  H09 GLY A 166      32.719  30.499  23.956  1.00  0.04           H  
ATOM   2523  N   ARG A 167      34.846  32.879  21.022  1.00  0.98           N  
ATOM   2524  CA  ARG A 167      34.638  33.958  20.045  1.00  0.98           C  
ATOM   2525  C   ARG A 167      34.273  33.360  18.673  1.00  0.98           C  
ATOM   2526  O   ARG A 167      33.359  33.880  18.032  1.00  0.98           O  
ATOM   2527  CB  ARG A 167      35.898  34.848  19.910  1.00  0.98           C  
ATOM   2528  CG  ARG A 167      36.869  34.616  18.771  1.00  0.98           C  
ATOM   2529  CD  ARG A 167      38.345  34.389  19.130  1.00  0.98           C  
ATOM   2530  NE  ARG A 167      39.032  35.659  19.261  1.00  0.98           N  
ATOM   2531  CZ  ARG A 167      40.333  35.825  19.010  1.00  0.98           C  
ATOM   2532  NH1 ARG A 167      41.138  34.849  18.618  1.00  0.98           N  
ATOM   2533  NH2 ARG A 167      40.805  37.043  19.115  1.00  0.98           N  
ATOM   2534  H01 ARG A 167      33.819  34.582  20.402  1.00  0.98           H  
ATOM   2535  H02 ARG A 167      36.482  34.591  20.794  1.00  0.98           H  
ATOM   2536  H03 ARG A 167      35.752  32.763  21.453  1.00  0.98           H  
ATOM   2537  H04 ARG A 167      35.550  35.877  19.823  1.00  0.98           H  
ATOM   2538  H05 ARG A 167      36.862  35.549  18.207  1.00  0.98           H  
ATOM   2539  H06 ARG A 167      36.527  33.738  18.224  1.00  0.98           H  
ATOM   2540  H07 ARG A 167      38.818  33.811  18.336  1.00  0.98           H  
ATOM   2541  H08 ARG A 167      38.407  33.847  20.074  1.00  0.98           H  
ATOM   2542  H09 ARG A 167      38.497  36.462  19.558  1.00  0.98           H  
ATOM   2543  H10 ARG A 167      42.110  35.044  18.423  1.00  0.98           H  
ATOM   2544  H11 ARG A 167      40.780  33.910  18.514  1.00  0.98           H  
ATOM   2545  H12 ARG A 167      40.195  37.799  19.394  1.00  0.98           H  
ATOM   2546  H13 ARG A 167      41.778  37.226  18.917  1.00  0.98           H  
ATOM   2547  N   THR A 168      34.832  32.206  18.269  1.00  0.54           N  
ATOM   2548  CA  THR A 168      34.501  31.661  16.995  1.00  0.54           C  
ATOM   2549  C   THR A 168      33.034  31.259  16.954  1.00  0.54           C  
ATOM   2550  O   THR A 168      32.328  31.541  15.992  1.00  0.54           O  
ATOM   2551  CB  THR A 168      35.434  30.494  16.731  1.00  0.54           C  
ATOM   2552  CG2 THR A 168      36.858  30.892  16.600  1.00  0.54           C  
ATOM   2553  OG1 THR A 168      35.454  29.709  17.891  1.00  0.54           O  
ATOM   2554  H01 THR A 168      34.634  32.401  16.206  1.00  0.54           H  
ATOM   2555  H02 THR A 168      35.076  30.018  15.818  1.00  0.54           H  
ATOM   2556  H03 THR A 168      37.467  30.007  16.417  1.00  0.54           H  
ATOM   2557  H04 THR A 168      36.967  31.585  15.766  1.00  0.54           H  
ATOM   2558  H05 THR A 168      37.187  31.375  17.520  1.00  0.54           H  
ATOM   2559  H06 THR A 168      36.311  29.286  17.977  1.00  0.54           H  
ATOM   2560  H14 THR A 168      35.487  31.725  18.869  1.00  0.54           H  
ATOM   2561  N   VAL A 169      32.400  30.742  17.978  1.00  0.80           N  
ATOM   2562  CA  VAL A 169      31.014  30.325  17.863  1.00  0.80           C  
ATOM   2563  C   VAL A 169      30.070  31.519  17.807  1.00  0.80           C  
ATOM   2564  O   VAL A 169      29.023  31.441  17.166  1.00  0.80           O  
ATOM   2565  CB  VAL A 169      30.665  29.333  19.053  1.00  0.80           C  
ATOM   2566  CG1 VAL A 169      31.717  28.216  19.042  1.00  0.80           C  
ATOM   2567  CG2 VAL A 169      30.647  29.976  20.412  1.00  0.80           C  
ATOM   2568  H01 VAL A 169      30.877  29.794  16.921  1.00  0.80           H  
ATOM   2569  H02 VAL A 169      29.653  28.965  18.886  1.00  0.80           H  
ATOM   2570  H03 VAL A 169      32.614  28.558  19.558  1.00  0.80           H  
ATOM   2571  H04 VAL A 169      31.320  27.337  19.549  1.00  0.80           H  
ATOM   2572  H05 VAL A 169      31.966  27.961  18.012  1.00  0.80           H  
ATOM   2573  H06 VAL A 169      29.922  30.790  20.418  1.00  0.80           H  
ATOM   2574  H07 VAL A 169      32.882  30.632  18.859  1.00  0.80           H  
ATOM   2575  H08 VAL A 169      30.367  29.235  21.161  1.00  0.80           H  
ATOM   2576  H09 VAL A 169      31.637  30.370  20.641  1.00  0.80           H  
ATOM   2577  N   HIS A 170      30.447  32.684  18.349  1.00  0.73           N  
ATOM   2578  CA  HIS A 170      29.570  33.860  18.314  1.00  0.73           C  
ATOM   2579  C   HIS A 170      29.570  34.343  16.883  1.00  0.73           C  
ATOM   2580  O   HIS A 170      28.520  34.460  16.266  1.00  0.73           O  
ATOM   2581  CB  HIS A 170      30.075  34.966  19.217  1.00  0.73           C  
ATOM   2582  CG  HIS A 170      30.224  34.585  20.705  1.00  0.73           C  
ATOM   2583  CD2 HIS A 170      29.669  33.537  21.394  1.00  0.73           C  
ATOM   2584  ND1 HIS A 170      30.823  35.369  21.614  1.00  0.73           N  
ATOM   2585  CE1 HIS A 170      30.633  34.848  22.809  1.00  0.73           C  
ATOM   2586  NE2 HIS A 170      29.943  33.747  22.656  1.00  0.73           N  
ATOM   2587  H01 HIS A 170      28.573  33.594  18.665  1.00  0.73           H  
ATOM   2588  H02 HIS A 170      29.321  35.752  19.181  1.00  0.73           H  
ATOM   2589  H03 HIS A 170      31.052  35.282  18.850  1.00  0.73           H  
ATOM   2590  H04 HIS A 170      29.112  32.699  20.975  1.00  0.73           H  
ATOM   2591  H05 HIS A 170      30.987  35.260  23.754  1.00  0.73           H  
ATOM   2592  H06 HIS A 170      29.660  33.140  23.412  1.00  0.73           H  
ATOM   2593  H10 HIS A 170      31.353  32.755  18.791  1.00  0.73           H  
ATOM   2594  N   SER A 171      30.752  34.439  16.266  1.00  0.61           N  
ATOM   2595  CA  SER A 171      30.908  34.821  14.869  1.00  0.61           C  
ATOM   2596  C   SER A 171      30.209  33.861  13.908  1.00  0.61           C  
ATOM   2597  O   SER A 171      29.489  34.271  13.007  1.00  0.61           O  
ATOM   2598  CB  SER A 171      32.399  34.866  14.459  1.00  0.61           C  
ATOM   2599  OG  SER A 171      33.349  35.734  15.095  1.00  0.61           O  
ATOM   2600  H01 SER A 171      30.451  35.808  14.795  1.00  0.61           H  
ATOM   2601  H02 SER A 171      32.342  35.294  13.458  1.00  0.61           H  
ATOM   2602  H03 SER A 171      32.780  33.853  14.589  1.00  0.61           H  
ATOM   2603  H04 SER A 171      33.604  35.364  15.943  1.00  0.61           H  
ATOM   2604  H07 SER A 171      31.585  34.235  16.799  1.00  0.61           H  
ATOM   2605  N   LEU A 172      30.408  32.561  14.058  1.00  0.79           N  
ATOM   2606  CA  LEU A 172      29.857  31.583  13.161  1.00  0.79           C  
ATOM   2607  C   LEU A 172      28.350  31.649  13.185  1.00  0.79           C  
ATOM   2608  O   LEU A 172      27.741  31.493  12.134  1.00  0.79           O  
ATOM   2609  CB  LEU A 172      30.320  30.215  13.567  1.00  0.79           C  
ATOM   2610  CG  LEU A 172      30.135  29.253  12.471  1.00  0.79           C  
ATOM   2611  CD1 LEU A 172      31.052  29.630  11.369  1.00  0.79           C  
ATOM   2612  CD2 LEU A 172      30.509  27.867  12.905  1.00  0.79           C  
ATOM   2613  H01 LEU A 172      30.199  31.792  12.147  1.00  0.79           H  
ATOM   2614  H02 LEU A 172      29.729  29.887  14.422  1.00  0.79           H  
ATOM   2615  H03 LEU A 172      31.377  30.258  13.830  1.00  0.79           H  
ATOM   2616  H04 LEU A 172      29.089  29.269  12.164  1.00  0.79           H  
ATOM   2617  H05 LEU A 172      30.970  32.244  14.835  1.00  0.79           H  
ATOM   2618  H06 LEU A 172      32.013  29.135  11.511  1.00  0.79           H  
ATOM   2619  H07 LEU A 172      30.622  29.321  10.416  1.00  0.79           H  
ATOM   2620  H08 LEU A 172      31.197  30.710  11.370  1.00  0.79           H  
ATOM   2621  H09 LEU A 172      31.431  27.905  13.485  1.00  0.79           H  
ATOM   2622  H10 LEU A 172      29.711  27.450  13.519  1.00  0.79           H  
ATOM   2623  H11 LEU A 172      30.658  27.239  12.027  1.00  0.79           H  
ATOM   2624  N   THR A 173      27.725  31.954  14.314  1.00  0.58           N  
ATOM   2625  CA  THR A 173      26.279  32.017  14.334  1.00  0.58           C  
ATOM   2626  C   THR A 173      25.863  33.266  13.574  1.00  0.58           C  
ATOM   2627  O   THR A 173      24.982  33.241  12.722  1.00  0.58           O  
ATOM   2628  CB  THR A 173      25.862  32.029  15.781  1.00  0.58           C  
ATOM   2629  CG2 THR A 173      24.384  31.900  15.857  1.00  0.58           C  
ATOM   2630  OG1 THR A 173      26.460  30.917  16.472  1.00  0.58           O  
ATOM   2631  H01 THR A 173      25.795  31.168  13.851  1.00  0.58           H  
ATOM   2632  H02 THR A 173      26.187  32.961  16.243  1.00  0.58           H  
ATOM   2633  H03 THR A 173      23.926  32.519  15.086  1.00  0.58           H  
ATOM   2634  H04 THR A 173      24.101  30.859  15.702  1.00  0.58           H  
ATOM   2635  H05 THR A 173      24.040  32.228  16.838  1.00  0.58           H  
ATOM   2636  H06 THR A 173      26.648  30.214  15.846  1.00  0.58           H  
ATOM   2637  H12 THR A 173      28.254  32.141  15.154  1.00  0.58           H  
ATOM   2638  N   GLN A 174      26.544  34.382  13.762  1.00  0.52           N  
ATOM   2639  CA  GLN A 174      26.254  35.617  13.055  1.00  0.52           C  
ATOM   2640  C   GLN A 174      26.219  35.408  11.550  1.00  0.52           C  
ATOM   2641  O   GLN A 174      25.270  35.793  10.863  1.00  0.52           O  
ATOM   2642  CB  GLN A 174      27.325  36.615  13.357  1.00  0.52           C  
ATOM   2643  CG  GLN A 174      26.896  38.051  13.557  1.00  0.52           C  
ATOM   2644  CD  GLN A 174      27.167  38.518  14.996  1.00  0.52           C  
ATOM   2645  NE2 GLN A 174      28.432  38.785  15.382  1.00  0.52           N  
ATOM   2646  OE1 GLN A 174      26.224  38.644  15.779  1.00  0.52           O  
ATOM   2647  H01 GLN A 174      25.276  35.968  13.385  1.00  0.52           H  
ATOM   2648  H02 GLN A 174      27.952  36.631  12.466  1.00  0.52           H  
ATOM   2649  H03 GLN A 174      27.827  36.292  14.269  1.00  0.52           H  
ATOM   2650  H04 GLN A 174      25.825  38.120  13.369  1.00  0.52           H  
ATOM   2651  H05 GLN A 174      27.449  38.687  12.866  1.00  0.52           H  
ATOM   2652  H06 GLN A 174      28.618  39.093  16.326  1.00  0.52           H  
ATOM   2653  H07 GLN A 174      27.302  34.376  14.429  1.00  0.52           H  
ATOM   2654  H08 GLN A 174      29.193  38.677  14.727  1.00  0.52           H  
ATOM   2655  N   ALA A 175      27.265  34.731  11.065  1.00  0.39           N  
ATOM   2656  CA  ALA A 175      27.486  34.489   9.654  1.00  0.39           C  
ATOM   2657  C   ALA A 175      26.508  33.494   9.070  1.00  0.39           C  
ATOM   2658  O   ALA A 175      25.913  33.709   8.020  1.00  0.39           O  
ATOM   2659  CB  ALA A 175      28.843  33.957   9.485  1.00  0.39           C  
ATOM   2660  H01 ALA A 175      27.347  35.435   9.130  1.00  0.39           H  
ATOM   2661  H02 ALA A 175      29.524  34.482  10.154  1.00  0.39           H  
ATOM   2662  H03 ALA A 175      28.849  32.893   9.723  1.00  0.39           H  
ATOM   2663  H04 ALA A 175      29.165  34.101   8.454  1.00  0.39           H  
ATOM   2664  H09 ALA A 175      27.941  34.367  11.721  1.00  0.39           H  
ATOM   2665  N   LEU A 176      26.320  32.359   9.710  1.00  0.70           N  
ATOM   2666  CA  LEU A 176      25.364  31.440   9.209  1.00  0.70           C  
ATOM   2667  C   LEU A 176      23.977  32.018   9.284  1.00  0.70           C  
ATOM   2668  O   LEU A 176      23.122  31.526   8.565  1.00  0.70           O  
ATOM   2669  CB  LEU A 176      25.455  30.185   9.990  1.00  0.70           C  
ATOM   2670  CG  LEU A 176      26.583  29.375   9.482  1.00  0.70           C  
ATOM   2671  CD1 LEU A 176      26.837  28.145  10.358  1.00  0.70           C  
ATOM   2672  CD2 LEU A 176      26.200  28.931   8.097  1.00  0.70           C  
ATOM   2673  H01 LEU A 176      25.574  31.231   8.160  1.00  0.70           H  
ATOM   2674  H02 LEU A 176      24.527  29.623   9.888  1.00  0.70           H  
ATOM   2675  H03 LEU A 176      25.619  30.421  11.041  1.00  0.70           H  
ATOM   2676  H04 LEU A 176      27.498  29.967   9.488  1.00  0.70           H  
ATOM   2677  H05 LEU A 176      26.848  32.147  10.544  1.00  0.70           H  
ATOM   2678  H06 LEU A 176      27.678  28.341  11.023  1.00  0.70           H  
ATOM   2679  H07 LEU A 176      25.948  27.930  10.951  1.00  0.70           H  
ATOM   2680  H08 LEU A 176      27.067  27.288   9.725  1.00  0.70           H  
ATOM   2681  H09 LEU A 176      25.354  29.523   7.747  1.00  0.70           H  
ATOM   2682  H10 LEU A 176      27.045  29.072   7.423  1.00  0.70           H  
ATOM   2683  H11 LEU A 176      25.922  27.877   8.117  1.00  0.70           H  
ATOM   2684  N   ALA A 177      23.705  33.025  10.091  1.00  0.23           N  
ATOM   2685  CA  ALA A 177      22.398  33.678  10.134  1.00  0.23           C  
ATOM   2686  C   ALA A 177      22.198  34.715   9.005  1.00  0.23           C  
ATOM   2687  O   ALA A 177      21.217  35.453   8.946  1.00  0.23           O  
ATOM   2688  CB  ALA A 177      22.221  34.386  11.454  1.00  0.23           C  
ATOM   2689  H01 ALA A 177      21.660  32.887  10.002  1.00  0.23           H  
ATOM   2690  H02 ALA A 177      21.170  34.362  11.741  1.00  0.23           H  
ATOM   2691  H03 ALA A 177      22.817  33.886  12.218  1.00  0.23           H  
ATOM   2692  H04 ALA A 177      22.547  35.422  11.358  1.00  0.23           H  
ATOM   2693  H12 ALA A 177      24.432  33.360  10.707  1.00  0.23           H  
ATOM   2694  N   LYS A 178      23.149  34.889   8.086  1.00  0.57           N  
ATOM   2695  CA  LYS A 178      22.910  35.669   6.882  1.00  0.57           C  
ATOM   2696  C   LYS A 178      22.385  34.690   5.813  1.00  0.57           C  
ATOM   2697  O   LYS A 178      21.792  35.139   4.840  1.00  0.57           O  
ATOM   2698  CB  LYS A 178      24.200  36.321   6.386  1.00  0.57           C  
ATOM   2699  CG  LYS A 178      24.829  37.324   7.355  1.00  0.57           C  
ATOM   2700  CD  LYS A 178      26.166  37.817   6.775  1.00  0.57           C  
ATOM   2701  CE  LYS A 178      27.287  38.176   7.768  1.00  0.57           C  
ATOM   2702  NZ  LYS A 178      26.971  39.193   8.766  1.00  0.57           N  
ATOM   2703  H01 LYS A 178      22.195  36.466   7.086  1.00  0.57           H  
ATOM   2704  H02 LYS A 178      23.933  36.886   5.493  1.00  0.57           H  
ATOM   2705  H03 LYS A 178      24.927  35.532   6.195  1.00  0.57           H  
ATOM   2706  H04 LYS A 178      25.003  36.843   8.318  1.00  0.57           H  
ATOM   2707  H05 LYS A 178      24.056  34.469   8.230  1.00  0.57           H  
ATOM   2708  H06 LYS A 178      24.156  38.170   7.492  1.00  0.57           H  
ATOM   2709  H07 LYS A 178      25.922  38.758   6.282  1.00  0.57           H  
ATOM   2710  H08 LYS A 178      26.548  37.032   6.122  1.00  0.57           H  
ATOM   2711  H09 LYS A 178      28.084  38.606   7.161  1.00  0.57           H  
ATOM   2712  H10 LYS A 178      27.565  37.265   8.299  1.00  0.57           H  
ATOM   2713  H11 LYS A 178      26.026  39.059   9.095  1.00  0.57           H  
ATOM   2714  H12 LYS A 178      27.612  39.114   9.543  1.00  0.57           H  
ATOM   2715  H13 LYS A 178      27.056  40.110   8.351  1.00  0.57           H  
ATOM   2716  N   PHE A 179      22.563  33.364   5.833  1.00  0.33           N  
ATOM   2717  CA  PHE A 179      22.027  32.478   4.798  1.00  0.33           C  
ATOM   2718  C   PHE A 179      20.652  31.983   5.222  1.00  0.33           C  
ATOM   2719  O   PHE A 179      20.185  32.297   6.323  1.00  0.33           O  
ATOM   2720  CB  PHE A 179      23.002  31.355   4.595  1.00  0.33           C  
ATOM   2721  CG  PHE A 179      24.286  31.903   4.015  1.00  0.33           C  
ATOM   2722  CD1 PHE A 179      24.405  32.062   2.653  1.00  0.33           C  
ATOM   2723  CD2 PHE A 179      25.309  32.338   4.839  1.00  0.33           C  
ATOM   2724  CE1 PHE A 179      25.524  32.683   2.134  1.00  0.33           C  
ATOM   2725  CE2 PHE A 179      26.421  32.962   4.302  1.00  0.33           C  
ATOM   2726  CZ  PHE A 179      26.541  33.138   2.953  1.00  0.33           C  
ATOM   2727  H01 PHE A 179      21.902  33.000   3.850  1.00  0.33           H  
ATOM   2728  H02 PHE A 179      22.576  30.623   3.909  1.00  0.33           H  
ATOM   2729  H03 PHE A 179      23.210  30.876   5.552  1.00  0.33           H  
ATOM   2730  H04 PHE A 179      23.621  31.700   1.988  1.00  0.33           H  
ATOM   2731  H05 PHE A 179      25.238  32.188   5.916  1.00  0.33           H  
ATOM   2732  H06 PHE A 179      25.607  32.817   1.056  1.00  0.33           H  
ATOM   2733  H07 PHE A 179      27.211  33.317   4.964  1.00  0.33           H  
ATOM   2734  H08 PHE A 179      27.419  33.627   2.531  1.00  0.33           H  
ATOM   2735  H14 PHE A 179      23.089  32.958   6.594  1.00  0.33           H  
ATOM   2736  N   ASP A 180      19.880  31.180   4.511  1.00  0.51           N  
ATOM   2737  CA  ASP A 180      18.493  31.037   4.966  1.00  0.51           C  
ATOM   2738  C   ASP A 180      18.136  29.680   5.535  1.00  0.51           C  
ATOM   2739  O   ASP A 180      18.805  28.691   5.224  1.00  0.51           O  
ATOM   2740  CB  ASP A 180      17.553  31.416   3.788  1.00  0.51           C  
ATOM   2741  CG  ASP A 180      17.604  32.899   3.324  1.00  0.51           C  
ATOM   2742  OD1 ASP A 180      18.493  33.254   2.533  1.00  0.51           O  
ATOM   2743  OD2 ASP A 180      16.750  33.699   3.748  1.00  0.51           O  
ATOM   2744  H01 ASP A 180      18.365  31.714   5.811  1.00  0.51           H  
ATOM   2745  H02 ASP A 180      16.540  31.260   4.159  1.00  0.51           H  
ATOM   2746  H03 ASP A 180      17.817  30.790   2.936  1.00  0.51           H  
ATOM   2747  H09 ASP A 180      20.226  30.691   3.698  1.00  0.51           H  
ATOM   2748  N   GLY A 181      17.182  29.649   6.481  1.00  0.00           N  
ATOM   2749  CA  GLY A 181      16.620  28.395   6.986  1.00  0.00           C  
ATOM   2750  C   GLY A 181      17.492  27.507   7.865  1.00  0.00           C  
ATOM   2751  O   GLY A 181      17.239  26.300   8.009  1.00  0.00           O  
ATOM   2752  H01 GLY A 181      16.453  27.799   6.089  1.00  0.00           H  
ATOM   2753  H02 GLY A 181      15.733  28.650   7.566  1.00  0.00           H  
ATOM   2754  H04 GLY A 181      16.841  30.522   6.857  1.00  0.00           H  
ATOM   2755  N   ASN A 182      18.495  28.068   8.552  1.00  0.36           N  
ATOM   2756  CA  ASN A 182      19.381  27.200   9.313  1.00  0.36           C  
ATOM   2757  C   ASN A 182      18.799  26.948  10.660  1.00  0.36           C  
ATOM   2758  O   ASN A 182      18.126  27.845  11.164  1.00  0.36           O  
ATOM   2759  CB  ASN A 182      20.714  27.843   9.435  1.00  0.36           C  
ATOM   2760  CG  ASN A 182      21.482  27.636   8.151  1.00  0.36           C  
ATOM   2761  ND2 ASN A 182      22.233  28.569   7.597  1.00  0.36           N  
ATOM   2762  OD1 ASN A 182      21.443  26.558   7.576  1.00  0.36           O  
ATOM   2763  H01 ASN A 182      19.494  26.246   8.798  1.00  0.36           H  
ATOM   2764  H02 ASN A 182      21.261  27.398  10.266  1.00  0.36           H  
ATOM   2765  H03 ASN A 182      18.633  29.068   8.542  1.00  0.36           H  
ATOM   2766  H04 ASN A 182      20.590  28.910   9.619  1.00  0.36           H  
ATOM   2767  H05 ASN A 182      22.731  28.374   6.740  1.00  0.36           H  
ATOM   2768  H06 ASN A 182      22.310  29.478   8.030  1.00  0.36           H  
ATOM   2769  N   ARG A 183      19.001  25.749  11.206  1.00  0.49           N  
ATOM   2770  CA  ARG A 183      18.507  25.361  12.515  1.00  0.49           C  
ATOM   2771  C   ARG A 183      19.744  25.127  13.347  1.00  0.49           C  
ATOM   2772  O   ARG A 183      20.660  24.402  12.932  1.00  0.49           O  
ATOM   2773  CB  ARG A 183      17.717  24.062  12.483  1.00  0.49           C  
ATOM   2774  CG  ARG A 183      16.896  24.057  13.773  1.00  0.49           C  
ATOM   2775  CD  ARG A 183      16.252  22.731  14.156  1.00  0.49           C  
ATOM   2776  NE  ARG A 183      15.359  22.836  15.311  1.00  0.49           N  
ATOM   2777  CZ  ARG A 183      14.122  22.291  15.274  1.00  0.49           C  
ATOM   2778  NH1 ARG A 183      13.662  21.643  14.184  1.00  0.49           N  
ATOM   2779  NH2 ARG A 183      13.298  22.380  16.334  1.00  0.49           N  
ATOM   2780  H01 ARG A 183      17.841  26.133  12.901  1.00  0.49           H  
ATOM   2781  H02 ARG A 183      18.369  23.192  12.413  1.00  0.49           H  
ATOM   2782  H03 ARG A 183      17.062  24.034  11.612  1.00  0.49           H  
ATOM   2783  H04 ARG A 183      16.067  24.742  13.593  1.00  0.49           H  
ATOM   2784  H05 ARG A 183      17.555  24.355  14.588  1.00  0.49           H  
ATOM   2785  H06 ARG A 183      17.056  22.048  14.430  1.00  0.49           H  
ATOM   2786  H07 ARG A 183      19.529  25.070  10.677  1.00  0.49           H  
ATOM   2787  H08 ARG A 183      15.677  22.366  13.305  1.00  0.49           H  
ATOM   2788  H09 ARG A 183      15.669  23.319  16.142  1.00  0.49           H  
ATOM   2789  H10 ARG A 183      12.733  21.247  14.186  1.00  0.49           H  
ATOM   2790  H11 ARG A 183      14.247  21.553  13.365  1.00  0.49           H  
ATOM   2791  H12 ARG A 183      13.601  22.857  17.171  1.00  0.49           H  
ATOM   2792  H13 ARG A 183      12.376  21.969  16.293  1.00  0.49           H  
ATOM   2793  N   PHE A 184      19.687  25.728  14.527  1.00  0.69           N  
ATOM   2794  CA  PHE A 184      20.756  25.730  15.487  1.00  0.69           C  
ATOM   2795  C   PHE A 184      20.484  24.946  16.735  1.00  0.69           C  
ATOM   2796  O   PHE A 184      19.423  25.189  17.312  1.00  0.69           O  
ATOM   2797  CB  PHE A 184      21.027  27.108  15.914  1.00  0.69           C  
ATOM   2798  CG  PHE A 184      21.807  27.851  14.885  1.00  0.69           C  
ATOM   2799  CD1 PHE A 184      23.060  27.384  14.549  1.00  0.69           C  
ATOM   2800  CD2 PHE A 184      21.237  28.942  14.295  1.00  0.69           C  
ATOM   2801  CE1 PHE A 184      23.750  27.962  13.543  1.00  0.69           C  
ATOM   2802  CE2 PHE A 184      21.939  29.510  13.252  1.00  0.69           C  
ATOM   2803  CZ  PHE A 184      23.177  29.014  12.869  1.00  0.69           C  
ATOM   2804  H01 PHE A 184      21.594  25.261  14.972  1.00  0.69           H  
ATOM   2805  H02 PHE A 184      21.614  27.074  16.832  1.00  0.69           H  
ATOM   2806  H03 PHE A 184      20.080  27.621  16.082  1.00  0.69           H  
ATOM   2807  H04 PHE A 184      23.494  26.547  15.096  1.00  0.69           H  
ATOM   2808  H05 PHE A 184      20.280  29.342  14.629  1.00  0.69           H  
ATOM   2809  H06 PHE A 184      24.742  27.602  13.271  1.00  0.69           H  
ATOM   2810  H07 PHE A 184      21.515  30.362  12.720  1.00  0.69           H  
ATOM   2811  H08 PHE A 184      23.700  29.463  12.025  1.00  0.69           H  
ATOM   2812  H14 PHE A 184      18.836  26.217  14.767  1.00  0.69           H  
ATOM   2813  N   TYR A 185      21.374  24.059  17.216  1.00  0.51           N  
ATOM   2814  CA  TYR A 185      21.191  23.305  18.451  1.00  0.51           C  
ATOM   2815  C   TYR A 185      22.389  23.717  19.267  1.00  0.51           C  
ATOM   2816  O   TYR A 185      23.503  23.606  18.738  1.00  0.51           O  
ATOM   2817  CB  TYR A 185      21.282  21.816  18.285  1.00  0.51           C  
ATOM   2818  CG  TYR A 185      20.304  21.238  17.283  1.00  0.51           C  
ATOM   2819  CD1 TYR A 185      19.022  20.831  17.596  1.00  0.51           C  
ATOM   2820  CD2 TYR A 185      20.789  21.056  16.008  1.00  0.51           C  
ATOM   2821  CE1 TYR A 185      18.269  20.181  16.631  1.00  0.51           C  
ATOM   2822  CE2 TYR A 185      20.043  20.431  15.038  1.00  0.51           C  
ATOM   2823  CZ  TYR A 185      18.806  19.984  15.364  1.00  0.51           C  
ATOM   2824  OH  TYR A 185      18.141  19.322  14.355  1.00  0.51           O  
ATOM   2825  H01 TYR A 185      20.205  23.508  18.869  1.00  0.51           H  
ATOM   2826  H02 TYR A 185      21.032  21.379  19.252  1.00  0.51           H  
ATOM   2827  H03 TYR A 185      22.292  21.570  17.958  1.00  0.51           H  
ATOM   2828  H04 TYR A 185      18.609  21.018  18.587  1.00  0.51           H  
ATOM   2829  H05 TYR A 185      21.788  21.416  15.762  1.00  0.51           H  
ATOM   2830  H06 TYR A 185      17.265  19.827  16.863  1.00  0.51           H  
ATOM   2831  H07 TYR A 185      20.437  20.298  14.030  1.00  0.51           H  
ATOM   2832  H08 TYR A 185      17.911  18.438  14.649  1.00  0.51           H  
ATOM   2833  H09 TYR A 185      22.222  23.906  16.689  1.00  0.51           H  
ATOM   2834  N   PHE A 186      22.225  24.165  20.513  1.00  0.66           N  
ATOM   2835  CA  PHE A 186      23.328  24.707  21.296  1.00  0.66           C  
ATOM   2836  C   PHE A 186      23.461  23.847  22.513  1.00  0.66           C  
ATOM   2837  O   PHE A 186      22.535  23.890  23.310  1.00  0.66           O  
ATOM   2838  CB  PHE A 186      23.051  26.140  21.761  1.00  0.66           C  
ATOM   2839  CG  PHE A 186      22.826  27.161  20.665  1.00  0.66           C  
ATOM   2840  CD1 PHE A 186      23.800  27.410  19.715  1.00  0.66           C  
ATOM   2841  CD2 PHE A 186      21.658  27.894  20.663  1.00  0.66           C  
ATOM   2842  CE1 PHE A 186      23.613  28.417  18.779  1.00  0.66           C  
ATOM   2843  CE2 PHE A 186      21.483  28.908  19.728  1.00  0.66           C  
ATOM   2844  CZ  PHE A 186      22.459  29.167  18.786  1.00  0.66           C  
ATOM   2845  H01 PHE A 186      24.228  24.719  20.681  1.00  0.66           H  
ATOM   2846  H02 PHE A 186      23.954  26.460  22.280  1.00  0.66           H  
ATOM   2847  H03 PHE A 186      22.160  26.121  22.389  1.00  0.66           H  
ATOM   2848  H04 PHE A 186      24.714  26.816  19.702  1.00  0.66           H  
ATOM   2849  H05 PHE A 186      20.876  27.679  21.391  1.00  0.66           H  
ATOM   2850  H06 PHE A 186      24.384  28.615  18.034  1.00  0.66           H  
ATOM   2851  H07 PHE A 186      20.569  29.502  19.739  1.00  0.66           H  
ATOM   2852  H08 PHE A 186      22.316  29.961  18.052  1.00  0.66           H  
ATOM   2853  H09 PHE A 186      21.305  24.127  20.928  1.00  0.66           H  
ATOM   2854  N   ILE A 187      24.494  23.020  22.646  1.00  0.55           N  
ATOM   2855  CA  ILE A 187      24.670  22.109  23.758  1.00  0.55           C  
ATOM   2856  C   ILE A 187      25.848  22.646  24.537  1.00  0.55           C  
ATOM   2857  O   ILE A 187      26.999  22.479  24.112  1.00  0.55           O  
ATOM   2858  CB  ILE A 187      25.013  20.671  23.326  1.00  0.55           C  
ATOM   2859  CG1 ILE A 187      23.846  20.002  22.628  1.00  0.55           C  
ATOM   2860  CG2 ILE A 187      25.389  19.859  24.573  1.00  0.55           C  
ATOM   2861  CD1 ILE A 187      24.066  20.126  21.114  1.00  0.55           C  
ATOM   2862  H01 ILE A 187      23.738  22.055  24.321  1.00  0.55           H  
ATOM   2863  H02 ILE A 187      25.845  20.712  22.623  1.00  0.55           H  
ATOM   2864  H03 ILE A 187      22.909  20.479  22.915  1.00  0.55           H  
ATOM   2865  H04 ILE A 187      23.798  18.950  22.911  1.00  0.55           H  
ATOM   2866  H05 ILE A 187      26.245  20.323  25.064  1.00  0.55           H  
ATOM   2867  H06 ILE A 187      24.544  19.837  25.261  1.00  0.55           H  
ATOM   2868  H07 ILE A 187      25.647  18.841  24.280  1.00  0.55           H  
ATOM   2869  H08 ILE A 187      25.118  19.956  20.885  1.00  0.55           H  
ATOM   2870  H09 ILE A 187      25.201  23.028  21.925  1.00  0.55           H  
ATOM   2871  H10 ILE A 187      23.458  19.384  20.596  1.00  0.55           H  
ATOM   2872  H11 ILE A 187      23.780  21.125  20.785  1.00  0.55           H  
ATOM   2873  N   ALA A 188      25.530  23.238  25.689  1.00  0.12           N  
ATOM   2874  CA  ALA A 188      26.470  23.861  26.573  1.00  0.12           C  
ATOM   2875  C   ALA A 188      26.084  23.517  27.988  1.00  0.12           C  
ATOM   2876  O   ALA A 188      24.907  23.298  28.299  1.00  0.12           O  
ATOM   2877  CB  ALA A 188      26.411  25.353  26.427  1.00  0.12           C  
ATOM   2878  H01 ALA A 188      27.475  23.511  26.335  1.00  0.12           H  
ATOM   2879  H02 ALA A 188      25.581  25.743  27.016  1.00  0.12           H  
ATOM   2880  H03 ALA A 188      27.344  25.791  26.782  1.00  0.12           H  
ATOM   2881  H04 ALA A 188      26.264  25.610  25.378  1.00  0.12           H  
ATOM   2882  H12 ALA A 188      24.556  23.248  25.958  1.00  0.12           H  
ATOM   2883  N   PRO A 189      27.035  23.504  28.906  1.00  0.24           N  
ATOM   2884  CA  PRO A 189      26.750  23.535  30.345  1.00  0.24           C  
ATOM   2885  C   PRO A 189      26.100  24.859  30.747  1.00  0.24           C  
ATOM   2886  O   PRO A 189      26.767  25.853  30.458  1.00  0.24           O  
ATOM   2887  CB  PRO A 189      28.114  23.295  31.008  1.00  0.24           C  
ATOM   2888  CG  PRO A 189      29.115  23.722  29.950  1.00  0.24           C  
ATOM   2889  CD  PRO A 189      28.463  23.333  28.635  1.00  0.24           C  
ATOM   2890  H01 PRO A 189      28.252  22.261  31.323  1.00  0.24           H  
ATOM   2891  H02 PRO A 189      28.220  23.899  31.909  1.00  0.24           H  
ATOM   2892  H03 PRO A 189      30.089  23.252  30.086  1.00  0.24           H  
ATOM   2893  H04 PRO A 189      29.287  24.797  29.993  1.00  0.24           H  
ATOM   2894  H05 PRO A 189      26.029  22.780  30.659  1.00  0.24           H  
ATOM   2895  H06 PRO A 189      28.812  23.929  27.792  1.00  0.24           H  
ATOM   2896  H07 PRO A 189      28.691  22.299  28.375  1.00  0.24           H  
ATOM   2897  N   ASP A 190      24.949  25.010  31.436  1.00  0.01           N  
ATOM   2898  CA  ASP A 190      24.382  26.350  31.691  1.00  0.01           C  
ATOM   2899  C   ASP A 190      25.269  27.488  32.269  1.00  0.01           C  
ATOM   2900  O   ASP A 190      25.018  28.683  32.089  1.00  0.01           O  
ATOM   2901  CB  ASP A 190      23.097  26.208  32.565  1.00  0.01           C  
ATOM   2902  CG  ASP A 190      23.146  25.573  33.959  1.00  0.01           C  
ATOM   2903  OD1 ASP A 190      23.602  24.424  34.065  1.00  0.01           O  
ATOM   2904  OD2 ASP A 190      22.695  26.224  34.917  1.00  0.01           O  
ATOM   2905  H01 ASP A 190      24.207  26.706  30.676  1.00  0.01           H  
ATOM   2906  H02 ASP A 190      22.506  25.488  31.999  1.00  0.01           H  
ATOM   2907  H03 ASP A 190      22.702  27.215  32.698  1.00  0.01           H  
ATOM   2908  H08 ASP A 190      24.467  24.193  31.783  1.00  0.01           H  
ATOM   2909  N   ALA A 191      26.401  27.163  32.863  1.00  0.21           N  
ATOM   2910  CA  ALA A 191      27.373  28.167  33.280  1.00  0.21           C  
ATOM   2911  C   ALA A 191      28.072  28.863  32.068  1.00  0.21           C  
ATOM   2912  O   ALA A 191      28.598  29.986  32.161  1.00  0.21           O  
ATOM   2913  CB  ALA A 191      28.421  27.464  34.114  1.00  0.21           C  
ATOM   2914  H01 ALA A 191      26.853  28.944  33.840  1.00  0.21           H  
ATOM   2915  H02 ALA A 191      29.286  28.116  34.235  1.00  0.21           H  
ATOM   2916  H03 ALA A 191      28.007  27.225  35.093  1.00  0.21           H  
ATOM   2917  H04 ALA A 191      26.601  26.188  33.034  1.00  0.21           H  
ATOM   2918  H05 ALA A 191      28.727  26.545  33.614  1.00  0.21           H  
ATOM   2919  N   LEU A 192      28.097  28.119  30.938  1.00  0.73           N  
ATOM   2920  CA  LEU A 192      28.771  28.414  29.681  1.00  0.73           C  
ATOM   2921  C   LEU A 192      27.814  28.544  28.488  1.00  0.73           C  
ATOM   2922  O   LEU A 192      28.158  28.159  27.374  1.00  0.73           O  
ATOM   2923  CB  LEU A 192      29.814  27.291  29.452  1.00  0.73           C  
ATOM   2924  CG  LEU A 192      30.885  27.104  30.555  1.00  0.73           C  
ATOM   2925  CD1 LEU A 192      31.737  25.905  30.320  1.00  0.73           C  
ATOM   2926  CD2 LEU A 192      31.766  28.350  30.590  1.00  0.73           C  
ATOM   2927  H01 LEU A 192      29.250  29.391  29.753  1.00  0.73           H  
ATOM   2928  H02 LEU A 192      30.368  27.590  28.562  1.00  0.73           H  
ATOM   2929  H03 LEU A 192      29.272  26.350  29.354  1.00  0.73           H  
ATOM   2930  H04 LEU A 192      30.372  26.956  31.505  1.00  0.73           H  
ATOM   2931  H05 LEU A 192      32.683  26.023  30.849  1.00  0.73           H  
ATOM   2932  H06 LEU A 192      27.584  27.250  30.970  1.00  0.73           H  
ATOM   2933  H07 LEU A 192      31.224  25.016  30.688  1.00  0.73           H  
ATOM   2934  H08 LEU A 192      31.929  25.799  29.252  1.00  0.73           H  
ATOM   2935  H09 LEU A 192      32.701  28.148  30.068  1.00  0.73           H  
ATOM   2936  H10 LEU A 192      31.249  29.175  30.101  1.00  0.73           H  
ATOM   2937  H11 LEU A 192      31.979  28.616  31.625  1.00  0.73           H  
ATOM   2938  N   ALA A 193      26.653  29.164  28.623  1.00  0.04           N  
ATOM   2939  CA  ALA A 193      25.631  29.211  27.586  1.00  0.04           C  
ATOM   2940  C   ALA A 193      25.695  30.330  26.606  1.00  0.04           C  
ATOM   2941  O   ALA A 193      26.357  31.321  26.811  1.00  0.04           O  
ATOM   2942  CB  ALA A 193      24.254  29.301  28.170  1.00  0.04           C  
ATOM   2943  H01 ALA A 193      25.839  28.281  27.057  1.00  0.04           H  
ATOM   2944  H02 ALA A 193      23.545  28.808  27.505  1.00  0.04           H  
ATOM   2945  H03 ALA A 193      24.239  28.811  29.144  1.00  0.04           H  
ATOM   2946  H04 ALA A 193      23.975  30.348  28.285  1.00  0.04           H  
ATOM   2947  H12 ALA A 193      26.464  29.633  29.497  1.00  0.04           H  
ATOM   2948  N   MET A 194      24.998  30.167  25.511  1.00  0.54           N  
ATOM   2949  CA  MET A 194      24.942  31.164  24.453  1.00  0.54           C  
ATOM   2950  C   MET A 194      24.539  32.484  25.067  1.00  0.54           C  
ATOM   2951  O   MET A 194      23.646  32.407  25.909  1.00  0.54           O  
ATOM   2952  CB  MET A 194      23.889  30.770  23.433  1.00  0.54           C  
ATOM   2953  CG  MET A 194      24.487  30.258  22.201  1.00  0.54           C  
ATOM   2954  SD  MET A 194      25.461  31.676  21.718  1.00  0.54           S  
ATOM   2955  CE  MET A 194      26.423  30.748  20.566  1.00  0.54           C  
ATOM   2956  H01 MET A 194      25.914  31.239  23.966  1.00  0.54           H  
ATOM   2957  H02 MET A 194      23.312  31.660  23.183  1.00  0.54           H  
ATOM   2958  H03 MET A 194      23.252  29.997  23.864  1.00  0.54           H  
ATOM   2959  H04 MET A 194      23.773  29.914  21.452  1.00  0.54           H  
ATOM   2960  H05 MET A 194      24.475  29.311  25.395  1.00  0.54           H  
ATOM   2961  H06 MET A 194      25.109  29.382  22.386  1.00  0.54           H  
ATOM   2962  H07 MET A 194      27.400  30.533  20.999  1.00  0.54           H  
ATOM   2963  H08 MET A 194      25.914  29.812  20.338  1.00  0.54           H  
ATOM   2964  H09 MET A 194      26.551  31.325  19.650  1.00  0.54           H  
ATOM   2965  N   PRO A 195      25.094  33.666  24.799  1.00  0.26           N  
ATOM   2966  CA  PRO A 195      24.644  34.889  25.458  1.00  0.26           C  
ATOM   2967  C   PRO A 195      23.208  35.230  25.030  1.00  0.26           C  
ATOM   2968  O   PRO A 195      22.766  34.746  23.974  1.00  0.26           O  
ATOM   2969  CB  PRO A 195      25.682  35.881  25.040  1.00  0.26           C  
ATOM   2970  CG  PRO A 195      26.886  35.033  24.751  1.00  0.26           C  
ATOM   2971  CD  PRO A 195      26.266  33.895  23.983  1.00  0.26           C  
ATOM   2972  H01 PRO A 195      25.872  36.640  25.799  1.00  0.26           H  
ATOM   2973  H02 PRO A 195      25.365  36.425  24.150  1.00  0.26           H  
ATOM   2974  H03 PRO A 195      27.439  34.725  25.638  1.00  0.26           H  
ATOM   2975  H04 PRO A 195      27.618  35.570  24.148  1.00  0.26           H  
ATOM   2976  H05 PRO A 195      26.066  34.100  22.931  1.00  0.26           H  
ATOM   2977  H06 PRO A 195      26.918  33.022  23.952  1.00  0.26           H  
ATOM   2978  H10 PRO A 195      24.571  34.838  26.544  1.00  0.26           H  
ATOM   2979  N   GLN A 196      22.430  36.062  25.748  1.00  0.37           N  
ATOM   2980  CA  GLN A 196      21.111  36.377  25.241  1.00  0.37           C  
ATOM   2981  C   GLN A 196      21.297  37.143  23.954  1.00  0.37           C  
ATOM   2982  O   GLN A 196      20.560  36.802  23.047  1.00  0.37           O  
ATOM   2983  CB  GLN A 196      20.298  37.234  26.192  1.00  0.37           C  
ATOM   2984  CG  GLN A 196      18.785  37.249  25.929  1.00  0.37           C  
ATOM   2985  CD  GLN A 196      17.906  36.046  26.318  1.00  0.37           C  
ATOM   2986  NE2 GLN A 196      16.669  36.131  26.214  1.00  0.37           N  
ATOM   2987  OE1 GLN A 196      18.424  35.023  26.764  1.00  0.37           O  
ATOM   2988  H01 GLN A 196      20.567  35.443  25.105  1.00  0.37           H  
ATOM   2989  H02 GLN A 196      20.640  38.258  26.043  1.00  0.37           H  
ATOM   2990  H03 GLN A 196      20.461  36.863  27.204  1.00  0.37           H  
ATOM   2991  H04 GLN A 196      18.729  37.248  24.840  1.00  0.37           H  
ATOM   2992  H05 GLN A 196      18.385  38.112  26.461  1.00  0.37           H  
ATOM   2993  H06 GLN A 196      16.085  35.352  26.482  1.00  0.37           H  
ATOM   2994  H07 GLN A 196      22.758  36.456  26.618  1.00  0.37           H  
ATOM   2995  H08 GLN A 196      16.249  36.979  25.862  1.00  0.37           H  
ATOM   2996  N   TYR A 197      22.270  38.040  23.713  1.00  0.67           N  
ATOM   2997  CA  TYR A 197      22.352  38.734  22.422  1.00  0.67           C  
ATOM   2998  C   TYR A 197      22.368  37.838  21.197  1.00  0.67           C  
ATOM   2999  O   TYR A 197      21.653  38.128  20.244  1.00  0.67           O  
ATOM   3000  CB  TYR A 197      23.594  39.680  22.333  1.00  0.67           C  
ATOM   3001  CG  TYR A 197      25.024  39.208  21.978  1.00  0.67           C  
ATOM   3002  CD1 TYR A 197      25.489  39.197  20.664  1.00  0.67           C  
ATOM   3003  CD2 TYR A 197      25.946  38.910  22.976  1.00  0.67           C  
ATOM   3004  CE1 TYR A 197      26.833  38.930  20.375  1.00  0.67           C  
ATOM   3005  CE2 TYR A 197      27.288  38.636  22.684  1.00  0.67           C  
ATOM   3006  CZ  TYR A 197      27.746  38.641  21.382  1.00  0.67           C  
ATOM   3007  OH  TYR A 197      29.092  38.354  21.102  1.00  0.67           O  
ATOM   3008  H01 TYR A 197      21.422  39.303  22.403  1.00  0.67           H  
ATOM   3009  H02 TYR A 197      23.722  39.948  23.382  1.00  0.67           H  
ATOM   3010  H03 TYR A 197      23.338  40.433  21.587  1.00  0.67           H  
ATOM   3011  H04 TYR A 197      24.795  39.400  19.848  1.00  0.67           H  
ATOM   3012  H05 TYR A 197      25.615  38.889  24.014  1.00  0.67           H  
ATOM   3013  H06 TYR A 197      27.170  38.949  19.339  1.00  0.67           H  
ATOM   3014  H07 TYR A 197      27.981  38.416  23.496  1.00  0.67           H  
ATOM   3015  H08 TYR A 197      29.370  38.846  20.326  1.00  0.67           H  
ATOM   3016  H09 TYR A 197      22.953  38.239  24.430  1.00  0.67           H  
ATOM   3017  N   ILE A 198      23.036  36.705  21.175  1.00  0.39           N  
ATOM   3018  CA  ILE A 198      23.070  35.911  19.944  1.00  0.39           C  
ATOM   3019  C   ILE A 198      21.649  35.418  19.756  1.00  0.39           C  
ATOM   3020  O   ILE A 198      21.061  35.494  18.663  1.00  0.39           O  
ATOM   3021  CB  ILE A 198      24.045  34.684  20.069  1.00  0.39           C  
ATOM   3022  CG1 ILE A 198      25.478  35.144  20.249  1.00  0.39           C  
ATOM   3023  CG2 ILE A 198      23.956  33.802  18.838  1.00  0.39           C  
ATOM   3024  CD1 ILE A 198      26.091  35.793  18.997  1.00  0.39           C  
ATOM   3025  H01 ILE A 198      23.429  36.506  19.104  1.00  0.39           H  
ATOM   3026  H02 ILE A 198      23.742  34.113  20.947  1.00  0.39           H  
ATOM   3027  H03 ILE A 198      26.069  34.254  20.463  1.00  0.39           H  
ATOM   3028  H04 ILE A 198      25.505  35.871  21.061  1.00  0.39           H  
ATOM   3029  H05 ILE A 198      23.484  34.357  18.027  1.00  0.39           H  
ATOM   3030  H06 ILE A 198      24.958  33.498  18.535  1.00  0.39           H  
ATOM   3031  H07 ILE A 198      23.361  32.918  19.066  1.00  0.39           H  
ATOM   3032  H08 ILE A 198      27.104  35.418  18.853  1.00  0.39           H  
ATOM   3033  H09 ILE A 198      23.522  36.385  22.001  1.00  0.39           H  
ATOM   3034  H10 ILE A 198      25.485  35.546  18.125  1.00  0.39           H  
ATOM   3035  H11 ILE A 198      26.120  36.875  19.125  1.00  0.39           H  
ATOM   3036  N   LEU A 199      21.090  35.012  20.900  1.00  0.39           N  
ATOM   3037  CA  LEU A 199      19.785  34.434  20.873  1.00  0.39           C  
ATOM   3038  C   LEU A 199      18.757  35.473  20.488  1.00  0.39           C  
ATOM   3039  O   LEU A 199      18.010  35.206  19.551  1.00  0.39           O  
ATOM   3040  CB  LEU A 199      19.444  33.870  22.192  1.00  0.39           C  
ATOM   3041  CG  LEU A 199      20.378  32.839  22.746  1.00  0.39           C  
ATOM   3042  CD1 LEU A 199      19.801  32.465  24.088  1.00  0.39           C  
ATOM   3043  CD2 LEU A 199      20.507  31.606  21.858  1.00  0.39           C  
ATOM   3044  H01 LEU A 199      19.782  33.635  20.132  1.00  0.39           H  
ATOM   3045  H02 LEU A 199      18.499  33.348  22.044  1.00  0.39           H  
ATOM   3046  H03 LEU A 199      19.402  34.695  22.903  1.00  0.39           H  
ATOM   3047  H04 LEU A 199      21.388  33.242  22.814  1.00  0.39           H  
ATOM   3048  H05 LEU A 199      18.784  32.097  23.956  1.00  0.39           H  
ATOM   3049  H06 LEU A 199      20.413  31.686  24.543  1.00  0.39           H  
ATOM   3050  H07 LEU A 199      19.788  33.342  24.736  1.00  0.39           H  
ATOM   3051  H08 LEU A 199      21.541  31.262  21.863  1.00  0.39           H  
ATOM   3052  H09 LEU A 199      19.859  30.815  22.237  1.00  0.39           H  
ATOM   3053  H10 LEU A 199      20.214  31.859  20.839  1.00  0.39           H  
ATOM   3054  H12 LEU A 199      21.586  35.113  21.774  1.00  0.39           H  
ATOM   3055  N   ASP A 200      18.765  36.681  21.050  1.00  0.92           N  
ATOM   3056  CA  ASP A 200      17.816  37.732  20.731  1.00  0.92           C  
ATOM   3057  C   ASP A 200      18.004  38.017  19.247  1.00  0.92           C  
ATOM   3058  O   ASP A 200      17.003  37.957  18.534  1.00  0.92           O  
ATOM   3059  CB  ASP A 200      18.096  38.987  21.620  1.00  0.92           C  
ATOM   3060  CG  ASP A 200      17.576  38.926  23.085  1.00  0.92           C  
ATOM   3061  OD1 ASP A 200      16.882  37.963  23.428  1.00  0.92           O  
ATOM   3062  OD2 ASP A 200      17.833  39.827  23.905  1.00  0.92           O  
ATOM   3063  H01 ASP A 200      16.784  37.445  20.932  1.00  0.92           H  
ATOM   3064  H02 ASP A 200      17.546  39.803  21.151  1.00  0.92           H  
ATOM   3065  H03 ASP A 200      19.175  39.135  21.656  1.00  0.92           H  
ATOM   3066  H11 ASP A 200      19.475  36.878  21.741  1.00  0.92           H  
ATOM   3067  N   MET A 201      19.200  38.190  18.671  1.00  0.25           N  
ATOM   3068  CA  MET A 201      19.341  38.376  17.226  1.00  0.25           C  
ATOM   3069  C   MET A 201      18.649  37.319  16.368  1.00  0.25           C  
ATOM   3070  O   MET A 201      17.874  37.605  15.436  1.00  0.25           O  
ATOM   3071  CB  MET A 201      20.808  38.388  16.886  1.00  0.25           C  
ATOM   3072  CG  MET A 201      21.161  38.562  15.409  1.00  0.25           C  
ATOM   3073  SD  MET A 201      21.473  37.047  14.479  1.00  0.25           S  
ATOM   3074  CE  MET A 201      22.991  36.590  15.270  1.00  0.25           C  
ATOM   3075  H01 MET A 201      18.847  39.320  16.994  1.00  0.25           H  
ATOM   3076  H02 MET A 201      21.176  37.399  17.157  1.00  0.25           H  
ATOM   3077  H03 MET A 201      21.270  39.207  17.437  1.00  0.25           H  
ATOM   3078  H04 MET A 201      20.028  38.192  19.249  1.00  0.25           H  
ATOM   3079  H05 MET A 201      22.103  39.110  15.398  1.00  0.25           H  
ATOM   3080  H06 MET A 201      20.333  39.083  14.928  1.00  0.25           H  
ATOM   3081  H07 MET A 201      23.734  37.370  15.107  1.00  0.25           H  
ATOM   3082  H08 MET A 201      22.822  36.468  16.340  1.00  0.25           H  
ATOM   3083  H09 MET A 201      23.352  35.651  14.850  1.00  0.25           H  
ATOM   3084  N   LEU A 202      18.914  36.072  16.749  1.00  0.49           N  
ATOM   3085  CA  LEU A 202      18.397  34.959  15.998  1.00  0.49           C  
ATOM   3086  C   LEU A 202      16.881  34.954  15.999  1.00  0.49           C  
ATOM   3087  O   LEU A 202      16.235  34.493  15.043  1.00  0.49           O  
ATOM   3088  CB  LEU A 202      18.855  33.671  16.582  1.00  0.49           C  
ATOM   3089  CG  LEU A 202      20.309  33.289  16.536  1.00  0.49           C  
ATOM   3090  CD1 LEU A 202      20.439  31.848  17.038  1.00  0.49           C  
ATOM   3091  CD2 LEU A 202      20.850  33.394  15.111  1.00  0.49           C  
ATOM   3092  H01 LEU A 202      18.767  35.066  14.978  1.00  0.49           H  
ATOM   3093  H02 LEU A 202      18.385  32.928  15.938  1.00  0.49           H  
ATOM   3094  H03 LEU A 202      18.567  33.684  17.633  1.00  0.49           H  
ATOM   3095  H04 LEU A 202      20.887  33.966  17.165  1.00  0.49           H  
ATOM   3096  H05 LEU A 202      21.249  31.789  17.765  1.00  0.49           H  
ATOM   3097  H06 LEU A 202      19.505  31.541  17.509  1.00  0.49           H  
ATOM   3098  H07 LEU A 202      20.657  31.188  16.198  1.00  0.49           H  
ATOM   3099  H08 LEU A 202      21.874  33.021  15.083  1.00  0.49           H  
ATOM   3100  H09 LEU A 202      20.229  32.800  14.441  1.00  0.49           H  
ATOM   3101  H10 LEU A 202      19.480  35.906  17.569  1.00  0.49           H  
ATOM   3102  H11 LEU A 202      20.835  34.436  14.792  1.00  0.49           H  
ATOM   3103  N   ASP A 203      16.240  35.464  17.044  1.00  0.44           N  
ATOM   3104  CA  ASP A 203      14.800  35.454  17.017  1.00  0.44           C  
ATOM   3105  C   ASP A 203      14.257  36.527  16.157  1.00  0.44           C  
ATOM   3106  O   ASP A 203      13.237  36.235  15.552  1.00  0.44           O  
ATOM   3107  CB  ASP A 203      14.186  35.631  18.349  1.00  0.44           C  
ATOM   3108  CG  ASP A 203      14.050  34.277  19.005  1.00  0.44           C  
ATOM   3109  OD1 ASP A 203      13.930  33.234  18.319  1.00  0.44           O  
ATOM   3110  OD2 ASP A 203      14.069  34.308  20.243  1.00  0.44           O  
ATOM   3111  H01 ASP A 203      14.549  34.468  16.625  1.00  0.44           H  
ATOM   3112  H02 ASP A 203      13.204  36.093  18.246  1.00  0.44           H  
ATOM   3113  H03 ASP A 203      14.817  36.274  18.962  1.00  0.44           H  
ATOM   3114  H12 ASP A 203      16.745  35.846  17.831  1.00  0.44           H  
ATOM   3115  N   GLU A 204      14.916  37.683  16.022  1.00  0.75           N  
ATOM   3116  CA  GLU A 204      14.455  38.724  15.119  1.00  0.75           C  
ATOM   3117  C   GLU A 204      14.500  38.225  13.693  1.00  0.75           C  
ATOM   3118  O   GLU A 204      13.593  38.594  12.944  1.00  0.75           O  
ATOM   3119  CB  GLU A 204      15.307  39.990  15.187  1.00  0.75           C  
ATOM   3120  CG  GLU A 204      14.923  40.857  16.392  1.00  0.75           C  
ATOM   3121  CD  GLU A 204      15.571  42.236  16.431  1.00  0.75           C  
ATOM   3122  OE1 GLU A 204      15.354  43.007  15.479  1.00  0.75           O  
ATOM   3123  OE2 GLU A 204      16.273  42.534  17.414  1.00  0.75           O  
ATOM   3124  H01 GLU A 204      13.439  38.968  15.431  1.00  0.75           H  
ATOM   3125  H02 GLU A 204      15.136  40.568  14.279  1.00  0.75           H  
ATOM   3126  H03 GLU A 204      16.357  39.708  15.272  1.00  0.75           H  
ATOM   3127  H04 GLU A 204      15.756  37.836  16.562  1.00  0.75           H  
ATOM   3128  H05 GLU A 204      15.285  40.328  17.273  1.00  0.75           H  
ATOM   3129  H06 GLU A 204      13.841  40.992  16.380  1.00  0.75           H  
ATOM   3130  N   LYS A 205      15.454  37.373  13.276  1.00  0.21           N  
ATOM   3131  CA  LYS A 205      15.456  36.862  11.902  1.00  0.21           C  
ATOM   3132  C   LYS A 205      14.441  35.735  11.716  1.00  0.21           C  
ATOM   3133  O   LYS A 205      14.236  35.227  10.614  1.00  0.21           O  
ATOM   3134  CB  LYS A 205      16.798  36.281  11.530  1.00  0.21           C  
ATOM   3135  CG  LYS A 205      18.063  37.033  11.910  1.00  0.21           C  
ATOM   3136  CD  LYS A 205      18.664  37.894  10.763  1.00  0.21           C  
ATOM   3137  CE  LYS A 205      19.984  38.656  11.126  1.00  0.21           C  
ATOM   3138  NZ  LYS A 205      20.587  39.250   9.939  1.00  0.21           N  
ATOM   3139  H01 LYS A 205      15.209  37.717  11.273  1.00  0.21           H  
ATOM   3140  H02 LYS A 205      16.798  36.308  10.440  1.00  0.21           H  
ATOM   3141  H03 LYS A 205      16.860  35.297  11.995  1.00  0.21           H  
ATOM   3142  H04 LYS A 205      18.811  36.280  12.160  1.00  0.21           H  
ATOM   3143  H05 LYS A 205      17.831  37.692  12.747  1.00  0.21           H  
ATOM   3144  H06 LYS A 205      17.923  38.661  10.539  1.00  0.21           H  
ATOM   3145  H07 LYS A 205      16.178  37.082  13.917  1.00  0.21           H  
ATOM   3146  H08 LYS A 205      18.874  37.236   9.920  1.00  0.21           H  
ATOM   3147  H09 LYS A 205      20.689  37.944  11.555  1.00  0.21           H  
ATOM   3148  H10 LYS A 205      19.756  39.444  11.843  1.00  0.21           H  
ATOM   3149  H11 LYS A 205      21.524  38.892   9.823  1.00  0.21           H  
ATOM   3150  H12 LYS A 205      20.034  39.015   9.127  1.00  0.21           H  
ATOM   3151  H13 LYS A 205      20.622  40.254  10.045  1.00  0.21           H  
ATOM   3152  N   GLY A 206      13.785  35.261  12.751  1.00  0.04           N  
ATOM   3153  CA  GLY A 206      12.957  34.077  12.627  1.00  0.04           C  
ATOM   3154  C   GLY A 206      13.726  32.752  12.658  1.00  0.04           C  
ATOM   3155  O   GLY A 206      13.154  31.708  12.334  1.00  0.04           O  
ATOM   3156  H01 GLY A 206      12.483  34.135  11.647  1.00  0.04           H  
ATOM   3157  H02 GLY A 206      12.242  34.074  13.449  1.00  0.04           H  
ATOM   3158  H14 GLY A 206      13.858  35.727  13.644  1.00  0.04           H  
ATOM   3159  N   ILE A 207      14.986  32.708  13.116  1.00  0.35           N  
ATOM   3160  CA  ILE A 207      15.730  31.445  13.047  1.00  0.35           C  
ATOM   3161  C   ILE A 207      15.438  30.597  14.256  1.00  0.35           C  
ATOM   3162  O   ILE A 207      15.229  31.059  15.380  1.00  0.35           O  
ATOM   3163  CB  ILE A 207      17.270  31.682  12.930  1.00  0.35           C  
ATOM   3164  CG1 ILE A 207      17.582  32.379  11.597  1.00  0.35           C  
ATOM   3165  CG2 ILE A 207      18.012  30.361  12.970  1.00  0.35           C  
ATOM   3166  CD1 ILE A 207      18.798  33.274  11.648  1.00  0.35           C  
ATOM   3167  H01 ILE A 207      15.400  30.924  12.148  1.00  0.35           H  
ATOM   3168  H02 ILE A 207      17.590  32.304  13.766  1.00  0.35           H  
ATOM   3169  H03 ILE A 207      15.418  33.535  13.504  1.00  0.35           H  
ATOM   3170  H04 ILE A 207      16.729  33.016  11.364  1.00  0.35           H  
ATOM   3171  H05 ILE A 207      17.749  31.614  10.839  1.00  0.35           H  
ATOM   3172  H06 ILE A 207      18.965  30.495  13.482  1.00  0.35           H  
ATOM   3173  H07 ILE A 207      17.413  29.623  13.505  1.00  0.35           H  
ATOM   3174  H08 ILE A 207      18.193  30.014  11.953  1.00  0.35           H  
ATOM   3175  H09 ILE A 207      19.616  32.806  11.101  1.00  0.35           H  
ATOM   3176  H10 ILE A 207      18.561  34.236  11.193  1.00  0.35           H  
ATOM   3177  H11 ILE A 207      19.095  33.426  12.686  1.00  0.35           H  
ATOM   3178  N   ALA A 208      15.392  29.323  13.916  1.00  0.19           N  
ATOM   3179  CA  ALA A 208      15.084  28.256  14.843  1.00  0.19           C  
ATOM   3180  C   ALA A 208      16.332  27.809  15.580  1.00  0.19           C  
ATOM   3181  O   ALA A 208      17.397  27.508  15.006  1.00  0.19           O  
ATOM   3182  CB  ALA A 208      14.515  27.062  14.081  1.00  0.19           C  
ATOM   3183  H01 ALA A 208      14.355  28.629  15.562  1.00  0.19           H  
ATOM   3184  H02 ALA A 208      13.591  27.356  13.583  1.00  0.19           H  
ATOM   3185  H03 ALA A 208      15.238  26.728  13.337  1.00  0.19           H  
ATOM   3186  H04 ALA A 208      14.309  26.250  14.778  1.00  0.19           H  
ATOM   3187  H12 ALA A 208      15.583  29.079  12.955  1.00  0.19           H  
ATOM   3188  N   TRP A 209      16.189  27.726  16.883  1.00  0.52           N  
ATOM   3189  CA  TRP A 209      17.310  27.302  17.686  1.00  0.52           C  
ATOM   3190  C   TRP A 209      16.772  26.559  18.869  1.00  0.52           C  
ATOM   3191  O   TRP A 209      15.610  26.717  19.260  1.00  0.52           O  
ATOM   3192  CB  TRP A 209      18.117  28.515  18.131  1.00  0.52           C  
ATOM   3193  CG  TRP A 209      17.349  29.544  18.950  1.00  0.52           C  
ATOM   3194  CD1 TRP A 209      16.665  30.593  18.383  1.00  0.52           C  
ATOM   3195  CD2 TRP A 209      17.357  29.560  20.308  1.00  0.52           C  
ATOM   3196  CE2 TRP A 209      16.660  30.708  20.571  1.00  0.52           C  
ATOM   3197  CE3 TRP A 209      17.701  28.663  21.284  1.00  0.52           C  
ATOM   3198  NE1 TRP A 209      16.261  31.290  19.414  1.00  0.52           N  
ATOM   3199  CZ2 TRP A 209      16.329  31.000  21.876  1.00  0.52           C  
ATOM   3200  CZ3 TRP A 209      17.307  28.923  22.563  1.00  0.52           C  
ATOM   3201  CH2 TRP A 209      16.636  30.086  22.867  1.00  0.52           C  
ATOM   3202  H01 TRP A 209      17.972  26.654  17.112  1.00  0.52           H  
ATOM   3203  H02 TRP A 209      18.422  29.025  17.217  1.00  0.52           H  
ATOM   3204  H03 TRP A 209      18.954  28.161  18.733  1.00  0.52           H  
ATOM   3205  H04 TRP A 209      16.499  30.796  17.325  1.00  0.52           H  
ATOM   3206  H05 TRP A 209      15.306  27.956  17.317  1.00  0.52           H  
ATOM   3207  H06 TRP A 209      18.273  27.767  21.045  1.00  0.52           H  
ATOM   3208  H07 TRP A 209      15.725  32.144  19.356  1.00  0.52           H  
ATOM   3209  H08 TRP A 209      15.832  31.938  22.124  1.00  0.52           H  
ATOM   3210  H09 TRP A 209      17.525  28.203  23.352  1.00  0.52           H  
ATOM   3211  H10 TRP A 209      16.344  30.288  23.898  1.00  0.52           H  
ATOM   3212  N   SER A 210      17.576  25.698  19.421  1.00  0.23           N  
ATOM   3213  CA  SER A 210      17.135  24.958  20.569  1.00  0.23           C  
ATOM   3214  C   SER A 210      18.415  24.774  21.336  1.00  0.23           C  
ATOM   3215  O   SER A 210      19.536  24.953  20.834  1.00  0.23           O  
ATOM   3216  CB  SER A 210      16.570  23.616  20.154  1.00  0.23           C  
ATOM   3217  OG  SER A 210      16.336  23.510  18.749  1.00  0.23           O  
ATOM   3218  H01 SER A 210      16.346  25.453  21.135  1.00  0.23           H  
ATOM   3219  H02 SER A 210      15.606  23.505  20.650  1.00  0.23           H  
ATOM   3220  H03 SER A 210      17.275  22.838  20.447  1.00  0.23           H  
ATOM   3221  H04 SER A 210      16.021  22.627  18.542  1.00  0.23           H  
ATOM   3222  H11 SER A 210      18.502  25.552  19.045  1.00  0.23           H  
ATOM   3223  N   LEU A 211      18.229  24.504  22.610  1.00  0.11           N  
ATOM   3224  CA  LEU A 211      19.343  24.260  23.491  1.00  0.11           C  
ATOM   3225  C   LEU A 211      19.171  22.833  23.967  1.00  0.11           C  
ATOM   3226  O   LEU A 211      18.053  22.480  24.324  1.00  0.11           O  
ATOM   3227  CB  LEU A 211      19.281  25.205  24.660  1.00  0.11           C  
ATOM   3228  CG  LEU A 211      18.949  26.669  24.398  1.00  0.11           C  
ATOM   3229  CD1 LEU A 211      17.652  26.863  25.188  1.00  0.11           C  
ATOM   3230  CD2 LEU A 211      20.063  27.672  24.772  1.00  0.11           C  
ATOM   3231  H01 LEU A 211      20.302  24.410  22.995  1.00  0.11           H  
ATOM   3232  H02 LEU A 211      20.303  25.228  25.037  1.00  0.11           H  
ATOM   3233  H03 LEU A 211      18.525  24.821  25.345  1.00  0.11           H  
ATOM   3234  H04 LEU A 211      18.844  26.880  23.334  1.00  0.11           H  
ATOM   3235  H05 LEU A 211      17.289  24.467  22.977  1.00  0.11           H  
ATOM   3236  H06 LEU A 211      16.844  26.318  24.699  1.00  0.11           H  
ATOM   3237  H07 LEU A 211      17.783  26.484  26.202  1.00  0.11           H  
ATOM   3238  H08 LEU A 211      17.404  27.924  25.225  1.00  0.11           H  
ATOM   3239  H09 LEU A 211      20.928  27.510  24.129  1.00  0.11           H  
ATOM   3240  H10 LEU A 211      19.696  28.690  24.638  1.00  0.11           H  
ATOM   3241  H11 LEU A 211      20.352  27.524  25.812  1.00  0.11           H  
ATOM   3242  N   HIS A 212      20.191  21.993  23.929  1.00  0.29           N  
ATOM   3243  CA  HIS A 212      20.049  20.623  24.393  1.00  0.29           C  
ATOM   3244  C   HIS A 212      21.131  20.360  25.419  1.00  0.29           C  
ATOM   3245  O   HIS A 212      22.049  21.160  25.581  1.00  0.29           O  
ATOM   3246  CB  HIS A 212      20.229  19.617  23.276  1.00  0.29           C  
ATOM   3247  CG  HIS A 212      19.237  19.850  22.161  1.00  0.29           C  
ATOM   3248  CD2 HIS A 212      19.374  20.721  21.133  1.00  0.29           C  
ATOM   3249  ND1 HIS A 212      18.077  19.227  22.077  1.00  0.29           N  
ATOM   3250  CE1 HIS A 212      17.472  19.680  21.028  1.00  0.29           C  
ATOM   3251  NE2 HIS A 212      18.267  20.564  20.469  1.00  0.29           N  
ATOM   3252  H01 HIS A 212      19.045  20.510  24.802  1.00  0.29           H  
ATOM   3253  H02 HIS A 212      20.061  18.619  23.682  1.00  0.29           H  
ATOM   3254  H03 HIS A 212      21.240  19.706  22.877  1.00  0.29           H  
ATOM   3255  H04 HIS A 212      20.207  21.389  20.916  1.00  0.29           H  
ATOM   3256  H05 HIS A 212      16.485  19.383  20.673  1.00  0.29           H  
ATOM   3257  H06 HIS A 212      18.044  21.064  19.621  1.00  0.29           H  
ATOM   3258  H12 HIS A 212      21.082  22.308  23.572  1.00  0.29           H  
ATOM   3259  N   SER A 213      21.100  19.268  26.135  1.00  0.05           N  
ATOM   3260  CA  SER A 213      22.209  19.078  27.013  1.00  0.05           C  
ATOM   3261  C   SER A 213      23.127  17.929  26.739  1.00  0.05           C  
ATOM   3262  O   SER A 213      24.049  17.651  27.498  1.00  0.05           O  
ATOM   3263  CB  SER A 213      21.684  19.014  28.423  1.00  0.05           C  
ATOM   3264  OG  SER A 213      21.733  20.324  29.021  1.00  0.05           O  
ATOM   3265  H01 SER A 213      22.858  19.936  26.838  1.00  0.05           H  
ATOM   3266  H02 SER A 213      22.300  18.329  29.006  1.00  0.05           H  
ATOM   3267  H03 SER A 213      20.653  18.659  28.411  1.00  0.05           H  
ATOM   3268  H04 SER A 213      22.231  20.284  29.840  1.00  0.05           H  
ATOM   3269  H07 SER A 213      20.342  18.603  26.072  1.00  0.05           H  
ATOM   3270  N   SER A 214      22.963  17.269  25.628  1.00  0.02           N  
ATOM   3271  CA  SER A 214      23.906  16.248  25.293  1.00  0.02           C  
ATOM   3272  C   SER A 214      23.856  16.204  23.798  1.00  0.02           C  
ATOM   3273  O   SER A 214      22.776  16.304  23.209  1.00  0.02           O  
ATOM   3274  CB  SER A 214      23.492  14.900  25.818  1.00  0.02           C  
ATOM   3275  OG  SER A 214      23.049  14.951  27.159  1.00  0.02           O  
ATOM   3276  H01 SER A 214      24.888  16.462  25.715  1.00  0.02           H  
ATOM   3277  H02 SER A 214      24.367  14.250  25.784  1.00  0.02           H  
ATOM   3278  H03 SER A 214      22.683  14.516  25.197  1.00  0.02           H  
ATOM   3279  H04 SER A 214      23.091  15.856  27.476  1.00  0.02           H  
ATOM   3280  H05 SER A 214      22.186  17.474  25.016  1.00  0.02           H  
ATOM   3281  N   ILE A 215      25.034  16.011  23.224  1.00  0.38           N  
ATOM   3282  CA  ILE A 215      25.192  15.784  21.793  1.00  0.38           C  
ATOM   3283  C   ILE A 215      24.307  14.573  21.425  1.00  0.38           C  
ATOM   3284  O   ILE A 215      23.614  14.574  20.413  1.00  0.38           O  
ATOM   3285  CB  ILE A 215      26.674  15.499  21.505  1.00  0.38           C  
ATOM   3286  CG1 ILE A 215      27.516  16.633  21.984  1.00  0.38           C  
ATOM   3287  CG2 ILE A 215      26.897  15.332  20.026  1.00  0.38           C  
ATOM   3288  CD1 ILE A 215      28.939  16.123  22.289  1.00  0.38           C  
ATOM   3289  H01 ILE A 215      24.891  16.649  21.202  1.00  0.38           H  
ATOM   3290  H02 ILE A 215      26.951  14.582  22.026  1.00  0.38           H  
ATOM   3291  H03 ILE A 215      27.079  17.053  22.890  1.00  0.38           H  
ATOM   3292  H04 ILE A 215      27.562  17.403  21.214  1.00  0.38           H  
ATOM   3293  H05 ILE A 215      25.860  16.022  23.804  1.00  0.38           H  
ATOM   3294  H06 ILE A 215      27.947  15.108  19.841  1.00  0.38           H  
ATOM   3295  H07 ILE A 215      26.280  14.513  19.655  1.00  0.38           H  
ATOM   3296  H08 ILE A 215      26.626  16.254  19.511  1.00  0.38           H  
ATOM   3297  H09 ILE A 215      29.603  16.973  22.445  1.00  0.38           H  
ATOM   3298  H10 ILE A 215      28.920  15.508  23.189  1.00  0.38           H  
ATOM   3299  H11 ILE A 215      29.300  15.529  21.449  1.00  0.38           H  
ATOM   3300  N   GLU A 216      24.285  13.521  22.251  1.00  0.03           N  
ATOM   3301  CA  GLU A 216      23.445  12.342  22.083  1.00  0.03           C  
ATOM   3302  C   GLU A 216      21.989  12.725  21.790  1.00  0.03           C  
ATOM   3303  O   GLU A 216      21.340  12.074  20.974  1.00  0.03           O  
ATOM   3304  CB  GLU A 216      23.653  11.520  23.378  1.00  0.03           C  
ATOM   3305  CG  GLU A 216      22.561  10.635  24.043  1.00  0.03           C  
ATOM   3306  CD  GLU A 216      21.587  11.277  25.059  1.00  0.03           C  
ATOM   3307  OE1 GLU A 216      22.011  12.059  25.917  1.00  0.03           O  
ATOM   3308  OE2 GLU A 216      20.390  10.974  25.000  1.00  0.03           O  
ATOM   3309  H01 GLU A 216      23.717  11.740  21.216  1.00  0.03           H  
ATOM   3310  H02 GLU A 216      23.740  12.320  24.113  1.00  0.03           H  
ATOM   3311  H03 GLU A 216      24.488  10.850  23.170  1.00  0.03           H  
ATOM   3312  H04 GLU A 216      23.131   9.926  24.643  1.00  0.03           H  
ATOM   3313  H05 GLU A 216      21.955  10.218  23.239  1.00  0.03           H  
ATOM   3314  H12 GLU A 216      24.898  13.546  23.053  1.00  0.03           H  
ATOM   3315  N   GLU A 217      21.477  13.826  22.347  1.00  0.15           N  
ATOM   3316  CA  GLU A 217      20.120  14.264  22.036  1.00  0.15           C  
ATOM   3317  C   GLU A 217      19.944  14.743  20.558  1.00  0.15           C  
ATOM   3318  O   GLU A 217      18.807  14.870  20.074  1.00  0.15           O  
ATOM   3319  CB  GLU A 217      19.714  15.422  23.000  1.00  0.15           C  
ATOM   3320  CG  GLU A 217      19.106  15.166  24.394  1.00  0.15           C  
ATOM   3321  CD  GLU A 217      19.092  16.466  25.197  1.00  0.15           C  
ATOM   3322  OE1 GLU A 217      18.255  17.335  24.975  1.00  0.15           O  
ATOM   3323  OE2 GLU A 217      19.944  16.643  26.048  1.00  0.15           O  
ATOM   3324  H01 GLU A 217      19.474  13.396  22.169  1.00  0.15           H  
ATOM   3325  H02 GLU A 217      18.874  15.869  22.469  1.00  0.15           H  
ATOM   3326  H03 GLU A 217      20.617  16.009  23.166  1.00  0.15           H  
ATOM   3327  H04 GLU A 217      19.708  14.424  24.919  1.00  0.15           H  
ATOM   3328  H05 GLU A 217      18.086  14.797  24.283  1.00  0.15           H  
ATOM   3329  H06 GLU A 217      22.037  14.363  22.993  1.00  0.15           H  
ATOM   3330  N   VAL A 218      20.971  15.102  19.770  1.00  0.23           N  
ATOM   3331  CA  VAL A 218      20.748  15.594  18.423  1.00  0.23           C  
ATOM   3332  C   VAL A 218      21.572  14.871  17.409  1.00  0.23           C  
ATOM   3333  O   VAL A 218      21.408  15.152  16.236  1.00  0.23           O  
ATOM   3334  CB  VAL A 218      21.093  17.068  18.300  1.00  0.23           C  
ATOM   3335  CG1 VAL A 218      20.112  17.876  19.145  1.00  0.23           C  
ATOM   3336  CG2 VAL A 218      22.519  17.324  18.771  1.00  0.23           C  
ATOM   3337  H01 VAL A 218      19.688  15.427  18.232  1.00  0.23           H  
ATOM   3338  H02 VAL A 218      21.020  17.370  17.255  1.00  0.23           H  
ATOM   3339  H03 VAL A 218      19.169  17.336  19.222  1.00  0.23           H  
ATOM   3340  H04 VAL A 218      20.527  18.025  20.142  1.00  0.23           H  
ATOM   3341  H05 VAL A 218      19.938  18.844  18.675  1.00  0.23           H  
ATOM   3342  H06 VAL A 218      21.915  15.028  20.121  1.00  0.23           H  
ATOM   3343  H07 VAL A 218      23.143  17.581  17.915  1.00  0.23           H  
ATOM   3344  H08 VAL A 218      22.524  18.148  19.484  1.00  0.23           H  
ATOM   3345  H09 VAL A 218      22.911  16.426  19.250  1.00  0.23           H  
ATOM   3346  N   MET A 219      22.419  13.923  17.777  1.00  0.39           N  
ATOM   3347  CA  MET A 219      23.310  13.246  16.878  1.00  0.39           C  
ATOM   3348  C   MET A 219      22.642  12.840  15.584  1.00  0.39           C  
ATOM   3349  O   MET A 219      23.181  12.988  14.492  1.00  0.39           O  
ATOM   3350  CB  MET A 219      23.868  12.030  17.598  1.00  0.39           C  
ATOM   3351  CG  MET A 219      24.888  11.350  16.754  1.00  0.39           C  
ATOM   3352  SD  MET A 219      26.018  12.665  16.287  1.00  0.39           S  
ATOM   3353  CE  MET A 219      27.142  12.462  17.632  1.00  0.39           C  
ATOM   3354  H01 MET A 219      24.109  13.932  16.597  1.00  0.39           H  
ATOM   3355  H02 MET A 219      23.054  11.333  17.798  1.00  0.39           H  
ATOM   3356  H03 MET A 219      24.328  12.346  18.534  1.00  0.39           H  
ATOM   3357  H04 MET A 219      24.450  10.849  15.891  1.00  0.39           H  
ATOM   3358  H05 MET A 219      25.406  10.576  17.320  1.00  0.39           H  
ATOM   3359  H06 MET A 219      28.017  13.092  17.472  1.00  0.39           H  
ATOM   3360  H07 MET A 219      26.652  12.751  18.562  1.00  0.39           H  
ATOM   3361  H08 MET A 219      27.452  11.419  17.693  1.00  0.39           H  
ATOM   3362  H10 MET A 219      22.440  13.659  18.752  1.00  0.39           H  
ATOM   3363  N   ALA A 220      21.406  12.424  15.695  1.00  0.08           N  
ATOM   3364  CA  ALA A 220      20.696  11.899  14.568  1.00  0.08           C  
ATOM   3365  C   ALA A 220      20.241  12.936  13.536  1.00  0.08           C  
ATOM   3366  O   ALA A 220      20.007  12.608  12.377  1.00  0.08           O  
ATOM   3367  CB  ALA A 220      19.523  11.130  15.153  1.00  0.08           C  
ATOM   3368  H01 ALA A 220      21.367  11.269  13.984  1.00  0.08           H  
ATOM   3369  H02 ALA A 220      18.659  11.232  14.497  1.00  0.08           H  
ATOM   3370  H03 ALA A 220      19.787  10.076  15.244  1.00  0.08           H  
ATOM   3371  H04 ALA A 220      19.280  11.530  16.137  1.00  0.08           H  
ATOM   3372  H09 ALA A 220      20.945  12.474  16.592  1.00  0.08           H  
ATOM   3373  N   GLU A 221      20.083  14.206  13.836  1.00  0.17           N  
ATOM   3374  CA  GLU A 221      19.544  15.140  12.854  1.00  0.17           C  
ATOM   3375  C   GLU A 221      20.585  16.066  12.304  1.00  0.17           C  
ATOM   3376  O   GLU A 221      20.256  16.933  11.485  1.00  0.17           O  
ATOM   3377  CB  GLU A 221      18.451  16.079  13.426  1.00  0.17           C  
ATOM   3378  CG  GLU A 221      16.981  15.626  13.557  1.00  0.17           C  
ATOM   3379  CD  GLU A 221      16.015  16.817  13.656  1.00  0.17           C  
ATOM   3380  OE1 GLU A 221      15.860  17.339  14.765  1.00  0.17           O  
ATOM   3381  OE2 GLU A 221      15.423  17.239  12.646  1.00  0.17           O  
ATOM   3382  H01 GLU A 221      19.137  14.479  12.089  1.00  0.17           H  
ATOM   3383  H02 GLU A 221      18.388  16.854  12.662  1.00  0.17           H  
ATOM   3384  H03 GLU A 221      18.778  16.356  14.428  1.00  0.17           H  
ATOM   3385  H04 GLU A 221      16.890  15.044  14.474  1.00  0.17           H  
ATOM   3386  H05 GLU A 221      20.337  14.538  14.755  1.00  0.17           H  
ATOM   3387  H06 GLU A 221      16.717  15.030  12.683  1.00  0.17           H  
ATOM   3388  N   VAL A 222      21.813  15.931  12.735  1.00  0.23           N  
ATOM   3389  CA  VAL A 222      22.752  16.997  12.525  1.00  0.23           C  
ATOM   3390  C   VAL A 222      23.755  16.794  11.394  1.00  0.23           C  
ATOM   3391  O   VAL A 222      24.233  15.682  11.123  1.00  0.23           O  
ATOM   3392  CB  VAL A 222      23.365  17.198  13.956  1.00  0.23           C  
ATOM   3393  CG1 VAL A 222      24.524  16.263  14.255  1.00  0.23           C  
ATOM   3394  CG2 VAL A 222      23.795  18.607  14.060  1.00  0.23           C  
ATOM   3395  H01 VAL A 222      22.276  17.900  12.143  1.00  0.23           H  
ATOM   3396  H02 VAL A 222      22.602  16.956  14.696  1.00  0.23           H  
ATOM   3397  H03 VAL A 222      25.367  16.840  14.636  1.00  0.23           H  
ATOM   3398  H04 VAL A 222      24.218  15.531  15.003  1.00  0.23           H  
ATOM   3399  H05 VAL A 222      24.821  15.748  13.342  1.00  0.23           H  
ATOM   3400  H06 VAL A 222      24.746  18.735  13.542  1.00  0.23           H  
ATOM   3401  H07 VAL A 222      22.097  15.086  13.210  1.00  0.23           H  
ATOM   3402  H08 VAL A 222      23.044  19.251  13.604  1.00  0.23           H  
ATOM   3403  H09 VAL A 222      23.915  18.874  15.110  1.00  0.23           H  
ATOM   3404  N   ASP A 223      24.087  17.955  10.811  1.00  0.64           N  
ATOM   3405  CA  ASP A 223      24.971  18.063   9.666  1.00  0.64           C  
ATOM   3406  C   ASP A 223      26.296  18.591  10.122  1.00  0.64           C  
ATOM   3407  O   ASP A 223      27.287  17.919   9.887  1.00  0.64           O  
ATOM   3408  CB  ASP A 223      24.487  19.035   8.623  1.00  0.64           C  
ATOM   3409  CG  ASP A 223      23.135  18.715   8.025  1.00  0.64           C  
ATOM   3410  OD1 ASP A 223      22.947  17.610   7.515  1.00  0.64           O  
ATOM   3411  OD2 ASP A 223      22.280  19.597   8.070  1.00  0.64           O  
ATOM   3412  H01 ASP A 223      25.021  17.064   9.232  1.00  0.64           H  
ATOM   3413  H02 ASP A 223      25.202  18.980   7.802  1.00  0.64           H  
ATOM   3414  H03 ASP A 223      24.429  20.022   9.082  1.00  0.64           H  
ATOM   3415  H10 ASP A 223      23.698  18.806  11.192  1.00  0.64           H  
ATOM   3416  N   ILE A 224      26.440  19.762  10.756  1.00  0.73           N  
ATOM   3417  CA  ILE A 224      27.768  20.150  11.223  1.00  0.73           C  
ATOM   3418  C   ILE A 224      27.823  19.994  12.747  1.00  0.73           C  
ATOM   3419  O   ILE A 224      26.948  20.539  13.428  1.00  0.73           O  
ATOM   3420  CB  ILE A 224      27.966  21.600  10.716  1.00  0.73           C  
ATOM   3421  CG1 ILE A 224      28.078  21.668   9.180  1.00  0.73           C  
ATOM   3422  CG2 ILE A 224      29.204  22.151  11.402  1.00  0.73           C  
ATOM   3423  CD1 ILE A 224      29.278  20.883   8.555  1.00  0.73           C  
ATOM   3424  H01 ILE A 224      28.581  19.530  10.845  1.00  0.73           H  
ATOM   3425  H02 ILE A 224      27.095  22.207  10.965  1.00  0.73           H  
ATOM   3426  H03 ILE A 224      28.251  22.717   8.940  1.00  0.73           H  
ATOM   3427  H04 ILE A 224      25.645  20.366  10.908  1.00  0.73           H  
ATOM   3428  H05 ILE A 224      27.157  21.266   8.758  1.00  0.73           H  
ATOM   3429  H06 ILE A 224      29.988  22.312  10.662  1.00  0.73           H  
ATOM   3430  H07 ILE A 224      28.962  23.098  11.885  1.00  0.73           H  
ATOM   3431  H08 ILE A 224      29.552  21.439  12.151  1.00  0.73           H  
ATOM   3432  H09 ILE A 224      30.146  20.967   9.209  1.00  0.73           H  
ATOM   3433  H10 ILE A 224      29.008  19.833   8.444  1.00  0.73           H  
ATOM   3434  H11 ILE A 224      29.518  21.302   7.578  1.00  0.73           H  
ATOM   3435  N   LEU A 225      28.727  19.255  13.395  1.00  0.92           N  
ATOM   3436  CA  LEU A 225      28.874  19.250  14.862  1.00  0.92           C  
ATOM   3437  C   LEU A 225      30.030  20.221  15.212  1.00  0.92           C  
ATOM   3438  O   LEU A 225      31.199  19.887  14.992  1.00  0.92           O  
ATOM   3439  CB  LEU A 225      29.212  17.847  15.306  1.00  0.92           C  
ATOM   3440  CG  LEU A 225      28.691  17.239  16.607  1.00  0.92           C  
ATOM   3441  CD1 LEU A 225      29.770  16.431  17.318  1.00  0.92           C  
ATOM   3442  CD2 LEU A 225      28.264  18.344  17.518  1.00  0.92           C  
ATOM   3443  H01 LEU A 225      27.958  19.565  15.362  1.00  0.92           H  
ATOM   3444  H02 LEU A 225      30.277  17.936  15.518  1.00  0.92           H  
ATOM   3445  H03 LEU A 225      28.871  17.188  14.508  1.00  0.92           H  
ATOM   3446  H04 LEU A 225      27.860  16.578  16.363  1.00  0.92           H  
ATOM   3447  H05 LEU A 225      30.632  17.069  17.513  1.00  0.92           H  
ATOM   3448  H06 LEU A 225      29.378  16.052  18.262  1.00  0.92           H  
ATOM   3449  H07 LEU A 225      30.073  15.595  16.688  1.00  0.92           H  
ATOM   3450  H08 LEU A 225      27.254  18.148  17.878  1.00  0.92           H  
ATOM   3451  H09 LEU A 225      28.947  18.401  18.366  1.00  0.92           H  
ATOM   3452  H10 LEU A 225      28.278  19.289  16.975  1.00  0.92           H  
ATOM   3453  H12 LEU A 225      29.343  18.668  12.851  1.00  0.92           H  
ATOM   3454  N   TYR A 226      29.876  21.459  15.683  1.00  0.96           N  
ATOM   3455  CA  TYR A 226      31.019  22.330  15.899  1.00  0.96           C  
ATOM   3456  C   TYR A 226      31.325  22.269  17.362  1.00  0.96           C  
ATOM   3457  O   TYR A 226      30.622  22.764  18.230  1.00  0.96           O  
ATOM   3458  CB  TYR A 226      30.715  23.760  15.514  1.00  0.96           C  
ATOM   3459  CG  TYR A 226      31.923  24.642  15.369  1.00  0.96           C  
ATOM   3460  CD1 TYR A 226      32.662  24.654  14.211  1.00  0.96           C  
ATOM   3461  CD2 TYR A 226      32.195  25.589  16.309  1.00  0.96           C  
ATOM   3462  CE1 TYR A 226      33.599  25.659  13.963  1.00  0.96           C  
ATOM   3463  CE2 TYR A 226      33.123  26.610  16.052  1.00  0.96           C  
ATOM   3464  CZ  TYR A 226      33.818  26.666  14.876  1.00  0.96           C  
ATOM   3465  OH  TYR A 226      34.729  27.707  14.625  1.00  0.96           O  
ATOM   3466  H01 TYR A 226      31.857  22.003  15.284  1.00  0.96           H  
ATOM   3467  H02 TYR A 226      30.125  24.179  16.329  1.00  0.96           H  
ATOM   3468  H03 TYR A 226      30.185  23.750  14.562  1.00  0.96           H  
ATOM   3469  H04 TYR A 226      32.514  23.865  13.473  1.00  0.96           H  
ATOM   3470  H05 TYR A 226      31.686  25.554  17.272  1.00  0.96           H  
ATOM   3471  H06 TYR A 226      34.166  25.646  13.032  1.00  0.96           H  
ATOM   3472  H07 TYR A 226      33.294  27.377  16.808  1.00  0.96           H  
ATOM   3473  H08 TYR A 226      34.919  28.171  15.444  1.00  0.96           H  
ATOM   3474  H11 TYR A 226      28.948  21.797  15.893  1.00  0.96           H  
ATOM   3475  N   MET A 227      32.433  21.640  17.589  1.00  0.93           N  
ATOM   3476  CA  MET A 227      32.852  21.350  18.904  1.00  0.93           C  
ATOM   3477  C   MET A 227      33.749  22.512  19.325  1.00  0.93           C  
ATOM   3478  O   MET A 227      34.611  22.934  18.554  1.00  0.93           O  
ATOM   3479  CB  MET A 227      33.502  20.024  18.695  1.00  0.93           C  
ATOM   3480  CG  MET A 227      33.585  19.137  19.872  1.00  0.93           C  
ATOM   3481  SD  MET A 227      32.038  18.269  20.060  1.00  0.93           S  
ATOM   3482  CE  MET A 227      32.778  17.399  21.394  1.00  0.93           C  
ATOM   3483  H01 MET A 227      32.120  21.272  19.708  1.00  0.93           H  
ATOM   3484  H02 MET A 227      34.535  20.249  18.431  1.00  0.93           H  
ATOM   3485  H03 MET A 227      32.941  19.498  17.922  1.00  0.93           H  
ATOM   3486  H04 MET A 227      33.784  19.730  20.765  1.00  0.93           H  
ATOM   3487  H05 MET A 227      34.393  18.419  19.732  1.00  0.93           H  
ATOM   3488  H06 MET A 227      33.685  17.917  21.706  1.00  0.93           H  
ATOM   3489  H07 MET A 227      32.080  17.353  22.230  1.00  0.93           H  
ATOM   3490  H08 MET A 227      33.030  16.388  21.074  1.00  0.93           H  
ATOM   3491  H09 MET A 227      33.008  21.352  16.810  1.00  0.93           H  
ATOM   3492  N   THR A 228      33.642  23.080  20.516  1.00  0.89           N  
ATOM   3493  CA  THR A 228      34.571  24.122  20.987  1.00  0.89           C  
ATOM   3494  C   THR A 228      35.337  23.596  22.189  1.00  0.89           C  
ATOM   3495  O   THR A 228      34.844  22.693  22.878  1.00  0.89           O  
ATOM   3496  CB  THR A 228      33.861  25.385  21.450  1.00  0.89           C  
ATOM   3497  CG2 THR A 228      34.622  26.607  21.046  1.00  0.89           C  
ATOM   3498  OG1 THR A 228      32.616  25.475  20.789  1.00  0.89           O  
ATOM   3499  H01 THR A 228      35.216  24.365  20.143  1.00  0.89           H  
ATOM   3500  H02 THR A 228      33.763  25.332  22.534  1.00  0.89           H  
ATOM   3501  H03 THR A 228      35.589  26.314  20.638  1.00  0.89           H  
ATOM   3502  H04 THR A 228      34.059  27.152  20.288  1.00  0.89           H  
ATOM   3503  H05 THR A 228      34.774  27.246  21.916  1.00  0.89           H  
ATOM   3504  H06 THR A 228      32.282  24.592  20.613  1.00  0.89           H  
ATOM   3505  H09 THR A 228      32.893  22.787  21.127  1.00  0.89           H  
ATOM   3506  N   ARG A 229      36.534  24.081  22.504  1.00  0.99           N  
ATOM   3507  CA  ARG A 229      37.221  23.580  23.695  1.00  0.99           C  
ATOM   3508  C   ARG A 229      36.704  24.135  25.020  1.00  0.99           C  
ATOM   3509  O   ARG A 229      36.488  25.345  25.143  1.00  0.99           O  
ATOM   3510  CB  ARG A 229      38.730  23.848  23.582  1.00  0.99           C  
ATOM   3511  CG  ARG A 229      39.301  25.126  22.991  1.00  0.99           C  
ATOM   3512  CD  ARG A 229      40.785  25.147  23.404  1.00  0.99           C  
ATOM   3513  NE  ARG A 229      41.015  25.510  24.811  1.00  0.99           N  
ATOM   3514  CZ  ARG A 229      41.224  24.648  25.828  1.00  0.99           C  
ATOM   3515  NH1 ARG A 229      41.212  23.318  25.676  1.00  0.99           N  
ATOM   3516  NH2 ARG A 229      41.407  25.136  27.060  1.00  0.99           N  
ATOM   3517  H01 ARG A 229      37.010  22.511  23.719  1.00  0.99           H  
ATOM   3518  H02 ARG A 229      39.027  23.111  22.836  1.00  0.99           H  
ATOM   3519  H03 ARG A 229      39.124  23.783  24.596  1.00  0.99           H  
ATOM   3520  H04 ARG A 229      38.770  26.008  23.350  1.00  0.99           H  
ATOM   3521  H05 ARG A 229      39.208  25.119  21.905  1.00  0.99           H  
ATOM   3522  H06 ARG A 229      41.267  25.916  22.800  1.00  0.99           H  
ATOM   3523  H07 ARG A 229      36.965  24.789  21.927  1.00  0.99           H  
ATOM   3524  H08 ARG A 229      41.202  24.154  23.234  1.00  0.99           H  
ATOM   3525  H09 ARG A 229      41.017  26.495  25.036  1.00  0.99           H  
ATOM   3526  H10 ARG A 229      41.356  22.717  26.475  1.00  0.99           H  
ATOM   3527  H11 ARG A 229      41.059  22.915  24.762  1.00  0.99           H  
ATOM   3528  H12 ARG A 229      41.405  26.134  27.213  1.00  0.99           H  
ATOM   3529  H13 ARG A 229      41.548  24.506  27.837  1.00  0.99           H  
ATOM   3530  N   VAL A 230      36.384  23.323  26.018  1.00  0.71           N  
ATOM   3531  CA  VAL A 230      35.951  23.899  27.284  1.00  0.71           C  
ATOM   3532  C   VAL A 230      37.168  24.199  28.154  1.00  0.71           C  
ATOM   3533  O   VAL A 230      38.024  23.379  28.486  1.00  0.71           O  
ATOM   3534  CB  VAL A 230      34.996  22.974  28.056  1.00  0.71           C  
ATOM   3535  CG1 VAL A 230      34.619  23.604  29.393  1.00  0.71           C  
ATOM   3536  CG2 VAL A 230      33.716  22.786  27.265  1.00  0.71           C  
ATOM   3537  H01 VAL A 230      35.409  24.815  27.051  1.00  0.71           H  
ATOM   3538  H02 VAL A 230      35.499  22.020  28.214  1.00  0.71           H  
ATOM   3539  H03 VAL A 230      33.588  23.348  29.637  1.00  0.71           H  
ATOM   3540  H04 VAL A 230      35.280  23.226  30.173  1.00  0.71           H  
ATOM   3541  H05 VAL A 230      34.718  24.687  29.326  1.00  0.71           H  
ATOM   3542  H06 VAL A 230      32.964  23.491  27.619  1.00  0.71           H  
ATOM   3543  H07 VAL A 230      33.912  22.966  26.208  1.00  0.71           H  
ATOM   3544  H08 VAL A 230      33.351  21.768  27.400  1.00  0.71           H  
ATOM   3545  H14 VAL A 230      36.440  22.321  25.902  1.00  0.71           H  
ATOM   3546  N   GLN A 231      37.113  25.484  28.488  1.00  0.91           N  
ATOM   3547  CA  GLN A 231      38.110  26.245  29.196  1.00  0.91           C  
ATOM   3548  C   GLN A 231      38.152  26.140  30.707  1.00  0.91           C  
ATOM   3549  O   GLN A 231      37.394  26.762  31.445  1.00  0.91           O  
ATOM   3550  CB  GLN A 231      37.905  27.662  28.788  1.00  0.91           C  
ATOM   3551  CG  GLN A 231      39.036  28.087  27.907  1.00  0.91           C  
ATOM   3552  CD  GLN A 231      39.310  29.537  28.207  1.00  0.91           C  
ATOM   3553  NE2 GLN A 231      39.032  30.421  27.254  1.00  0.91           N  
ATOM   3554  OE1 GLN A 231      39.709  29.899  29.322  1.00  0.91           O  
ATOM   3555  H01 GLN A 231      39.074  25.819  28.918  1.00  0.91           H  
ATOM   3556  H02 GLN A 231      37.871  28.297  29.673  1.00  0.91           H  
ATOM   3557  H03 GLN A 231      36.964  27.754  28.245  1.00  0.91           H  
ATOM   3558  H04 GLN A 231      38.782  27.950  26.856  1.00  0.91           H  
ATOM   3559  H05 GLN A 231      39.921  27.487  28.118  1.00  0.91           H  
ATOM   3560  H06 GLN A 231      39.174  31.407  27.423  1.00  0.91           H  
ATOM   3561  H07 GLN A 231      38.679  30.107  26.361  1.00  0.91           H  
ATOM   3562  H09 GLN A 231      36.278  25.983  28.215  1.00  0.91           H  
ATOM   3563  N   LYS A 232      39.092  25.356  31.162  1.00  0.32           N  
ATOM   3564  CA  LYS A 232      39.319  25.150  32.565  1.00  0.32           C  
ATOM   3565  C   LYS A 232      39.633  26.373  33.464  1.00  0.32           C  
ATOM   3566  O   LYS A 232      39.364  26.319  34.668  1.00  0.32           O  
ATOM   3567  CB  LYS A 232      40.407  24.104  32.607  1.00  0.32           C  
ATOM   3568  CG  LYS A 232      41.669  24.438  31.818  1.00  0.32           C  
ATOM   3569  CD  LYS A 232      42.271  23.167  31.215  1.00  0.32           C  
ATOM   3570  CE  LYS A 232      41.790  22.791  29.788  1.00  0.32           C  
ATOM   3571  NZ  LYS A 232      40.419  22.305  29.700  1.00  0.32           N  
ATOM   3572  H01 LYS A 232      38.374  24.854  33.021  1.00  0.32           H  
ATOM   3573  H02 LYS A 232      39.986  23.215  32.136  1.00  0.32           H  
ATOM   3574  H03 LYS A 232      40.691  23.955  33.649  1.00  0.32           H  
ATOM   3575  H04 LYS A 232      42.398  24.890  32.491  1.00  0.32           H  
ATOM   3576  H05 LYS A 232      41.419  25.134  31.017  1.00  0.32           H  
ATOM   3577  H06 LYS A 232      41.938  22.353  31.859  1.00  0.32           H  
ATOM   3578  H07 LYS A 232      43.353  23.295  31.179  1.00  0.32           H  
ATOM   3579  H08 LYS A 232      39.684  24.875  30.500  1.00  0.32           H  
ATOM   3580  H09 LYS A 232      42.423  21.965  29.465  1.00  0.32           H  
ATOM   3581  H10 LYS A 232      41.875  23.677  29.159  1.00  0.32           H  
ATOM   3582  H11 LYS A 232      39.827  23.034  29.328  1.00  0.32           H  
ATOM   3583  H12 LYS A 232      40.385  21.501  29.090  1.00  0.32           H  
ATOM   3584  H13 LYS A 232      40.094  22.044  30.620  1.00  0.32           H  
ATOM   3585  N   GLU A 233      40.147  27.519  32.980  1.00  1.00           N  
ATOM   3586  CA  GLU A 233      40.480  28.677  33.823  1.00  1.00           C  
ATOM   3587  C   GLU A 233      39.305  29.242  34.638  1.00  1.00           C  
ATOM   3588  O   GLU A 233      39.518  29.684  35.770  1.00  1.00           O  
ATOM   3589  CB  GLU A 233      41.059  29.845  32.962  1.00  1.00           C  
ATOM   3590  CG  GLU A 233      42.436  29.694  32.293  1.00  1.00           C  
ATOM   3591  CD  GLU A 233      42.587  28.487  31.364  1.00  1.00           C  
ATOM   3592  OE1 GLU A 233      41.807  28.348  30.424  1.00  1.00           O  
ATOM   3593  OE2 GLU A 233      43.479  27.670  31.587  1.00  1.00           O  
ATOM   3594  H01 GLU A 233      41.215  28.289  34.528  1.00  1.00           H  
ATOM   3595  H02 GLU A 233      41.219  30.639  33.691  1.00  1.00           H  
ATOM   3596  H03 GLU A 233      40.340  30.037  32.165  1.00  1.00           H  
ATOM   3597  H04 GLU A 233      43.148  29.539  33.104  1.00  1.00           H  
ATOM   3598  H05 GLU A 233      42.627  30.594  31.709  1.00  1.00           H  
ATOM   3599  H14 GLU A 233      40.313  27.587  31.986  1.00  1.00           H  
ATOM   3600  N   ARG A 234      38.066  29.256  34.108  1.00  0.95           N  
ATOM   3601  CA  ARG A 234      36.894  29.889  34.765  1.00  0.95           C  
ATOM   3602  C   ARG A 234      35.797  28.856  34.969  1.00  0.95           C  
ATOM   3603  O   ARG A 234      34.607  28.936  34.600  1.00  0.95           O  
ATOM   3604  CB  ARG A 234      36.161  31.032  33.976  1.00  0.95           C  
ATOM   3605  CG  ARG A 234      36.882  31.826  32.891  1.00  0.95           C  
ATOM   3606  CD  ARG A 234      36.121  31.761  31.568  1.00  0.95           C  
ATOM   3607  NE  ARG A 234      36.823  32.654  30.656  1.00  0.95           N  
ATOM   3608  CZ  ARG A 234      37.134  32.319  29.403  1.00  0.95           C  
ATOM   3609  NH1 ARG A 234      36.670  31.190  28.865  1.00  0.95           N  
ATOM   3610  NH2 ARG A 234      37.848  33.157  28.642  1.00  0.95           N  
ATOM   3611  H01 ARG A 234      37.338  30.309  35.667  1.00  0.95           H  
ATOM   3612  H02 ARG A 234      35.989  31.783  34.747  1.00  0.95           H  
ATOM   3613  H03 ARG A 234      35.293  30.574  33.501  1.00  0.95           H  
ATOM   3614  H04 ARG A 234      37.871  31.393  32.744  1.00  0.95           H  
ATOM   3615  H05 ARG A 234      36.964  32.867  33.205  1.00  0.95           H  
ATOM   3616  H06 ARG A 234      37.926  28.810  33.212  1.00  0.95           H  
ATOM   3617  H07 ARG A 234      35.079  32.056  31.692  1.00  0.95           H  
ATOM   3618  H08 ARG A 234      36.123  30.743  31.179  1.00  0.95           H  
ATOM   3619  H09 ARG A 234      37.087  33.571  30.988  1.00  0.95           H  
ATOM   3620  H10 ARG A 234      36.885  30.962  27.905  1.00  0.95           H  
ATOM   3621  H11 ARG A 234      36.103  30.563  29.418  1.00  0.95           H  
ATOM   3622  H12 ARG A 234      38.179  34.030  29.026  1.00  0.95           H  
ATOM   3623  H13 ARG A 234      38.056  32.916  27.683  1.00  0.95           H  
ATOM   3624  N   LEU A 235      36.353  27.835  35.563  1.00  0.77           N  
ATOM   3625  CA  LEU A 235      35.568  26.712  35.935  1.00  0.77           C  
ATOM   3626  C   LEU A 235      36.353  26.217  37.102  1.00  0.77           C  
ATOM   3627  O   LEU A 235      37.563  26.451  37.231  1.00  0.77           O  
ATOM   3628  CB  LEU A 235      35.525  25.661  34.853  1.00  0.77           C  
ATOM   3629  CG  LEU A 235      34.092  25.174  34.647  1.00  0.77           C  
ATOM   3630  CD1 LEU A 235      33.177  26.330  34.308  1.00  0.77           C  
ATOM   3631  CD2 LEU A 235      34.023  24.248  33.457  1.00  0.77           C  
ATOM   3632  H01 LEU A 235      34.522  26.948  36.130  1.00  0.77           H  
ATOM   3633  H02 LEU A 235      36.147  24.818  35.152  1.00  0.77           H  
ATOM   3634  H03 LEU A 235      35.899  26.087  33.922  1.00  0.77           H  
ATOM   3635  H04 LEU A 235      33.789  24.680  35.570  1.00  0.77           H  
ATOM   3636  H05 LEU A 235      32.261  26.252  34.894  1.00  0.77           H  
ATOM   3637  H06 LEU A 235      33.677  27.270  34.540  1.00  0.77           H  
ATOM   3638  H07 LEU A 235      32.931  26.301  33.246  1.00  0.77           H  
ATOM   3639  H08 LEU A 235      33.654  24.797  32.591  1.00  0.77           H  
ATOM   3640  H09 LEU A 235      35.017  23.857  33.242  1.00  0.77           H  
ATOM   3641  H10 LEU A 235      33.347  23.422  33.677  1.00  0.77           H  
ATOM   3642  H14 LEU A 235      37.344  27.844  35.758  1.00  0.77           H  
ATOM   3643  N   ASP A 236      35.624  25.629  38.037  1.00  0.46           N  
ATOM   3644  CA  ASP A 236      36.313  25.085  39.168  1.00  0.46           C  
ATOM   3645  C   ASP A 236      36.691  23.668  38.710  1.00  0.46           C  
ATOM   3646  O   ASP A 236      35.882  23.022  38.024  1.00  0.46           O  
ATOM   3647  CB  ASP A 236      35.333  25.156  40.343  1.00  0.46           C  
ATOM   3648  CG  ASP A 236      35.927  24.825  41.700  1.00  0.46           C  
ATOM   3649  OD1 ASP A 236      36.923  25.425  42.110  1.00  0.46           O  
ATOM   3650  OD2 ASP A 236      35.362  23.957  42.346  1.00  0.46           O  
ATOM   3651  H01 ASP A 236      37.216  25.597  39.499  1.00  0.46           H  
ATOM   3652  H02 ASP A 236      34.575  24.396  40.151  1.00  0.46           H  
ATOM   3653  H03 ASP A 236      34.932  26.168  40.388  1.00  0.46           H  
ATOM   3654  H11 ASP A 236      34.619  25.566  37.956  1.00  0.46           H  
ATOM   3655  N   PRO A 237      37.848  23.100  39.039  1.00  0.80           N  
ATOM   3656  CA  PRO A 237      38.205  21.713  38.770  1.00  0.80           C  
ATOM   3657  C   PRO A 237      37.127  20.618  38.904  1.00  0.80           C  
ATOM   3658  O   PRO A 237      36.980  19.695  38.093  1.00  0.80           O  
ATOM   3659  CB  PRO A 237      39.409  21.533  39.699  1.00  0.80           C  
ATOM   3660  CG  PRO A 237      39.553  22.741  40.572  1.00  0.80           C  
ATOM   3661  CD  PRO A 237      38.961  23.803  39.667  1.00  0.80           C  
ATOM   3662  H01 PRO A 237      40.312  21.408  39.102  1.00  0.80           H  
ATOM   3663  H02 PRO A 237      39.260  20.650  40.321  1.00  0.80           H  
ATOM   3664  H03 PRO A 237      40.571  22.943  40.906  1.00  0.80           H  
ATOM   3665  H04 PRO A 237      38.396  21.563  37.707  1.00  0.80           H  
ATOM   3666  H05 PRO A 237      38.988  22.639  41.499  1.00  0.80           H  
ATOM   3667  H06 PRO A 237      38.660  24.706  40.198  1.00  0.80           H  
ATOM   3668  H07 PRO A 237      39.686  24.137  38.925  1.00  0.80           H  
ATOM   3669  N   SER A 238      36.329  20.768  39.952  1.00  0.17           N  
ATOM   3670  CA  SER A 238      35.233  19.900  40.361  1.00  0.17           C  
ATOM   3671  C   SER A 238      33.896  20.147  39.692  1.00  0.17           C  
ATOM   3672  O   SER A 238      32.926  19.393  39.809  1.00  0.17           O  
ATOM   3673  CB  SER A 238      35.101  20.056  41.857  1.00  0.17           C  
ATOM   3674  OG  SER A 238      35.591  21.327  42.289  1.00  0.17           O  
ATOM   3675  H01 SER A 238      35.488  18.888  40.046  1.00  0.17           H  
ATOM   3676  H02 SER A 238      35.692  19.277  42.339  1.00  0.17           H  
ATOM   3677  H03 SER A 238      34.050  19.967  42.133  1.00  0.17           H  
ATOM   3678  H04 SER A 238      35.746  21.306  43.236  1.00  0.17           H  
ATOM   3679  H08 SER A 238      36.501  21.576  40.533  1.00  0.17           H  
ATOM   3680  N   GLU A 239      33.820  21.296  39.043  1.00  0.95           N  
ATOM   3681  CA  GLU A 239      32.637  21.648  38.282  1.00  0.95           C  
ATOM   3682  C   GLU A 239      32.843  21.045  36.912  1.00  0.95           C  
ATOM   3683  O   GLU A 239      31.971  20.325  36.405  1.00  0.95           O  
ATOM   3684  CB  GLU A 239      32.513  23.134  38.128  1.00  0.95           C  
ATOM   3685  CG  GLU A 239      31.241  23.536  37.394  1.00  0.95           C  
ATOM   3686  CD  GLU A 239      31.256  24.963  36.896  1.00  0.95           C  
ATOM   3687  OE1 GLU A 239      31.917  25.814  37.514  1.00  0.95           O  
ATOM   3688  OE2 GLU A 239      30.600  25.187  35.873  1.00  0.95           O  
ATOM   3689  H01 GLU A 239      31.739  21.287  38.783  1.00  0.95           H  
ATOM   3690  H02 GLU A 239      33.361  23.479  37.537  1.00  0.95           H  
ATOM   3691  H03 GLU A 239      32.506  23.590  39.118  1.00  0.95           H  
ATOM   3692  H04 GLU A 239      30.421  23.455  38.107  1.00  0.95           H  
ATOM   3693  H05 GLU A 239      34.598  21.939  39.078  1.00  0.95           H  
ATOM   3694  H06 GLU A 239      31.112  22.873  36.539  1.00  0.95           H  
ATOM   3695  N   TYR A 240      34.068  21.335  36.430  1.00  0.98           N  
ATOM   3696  CA  TYR A 240      34.544  20.912  35.149  1.00  0.98           C  
ATOM   3697  C   TYR A 240      34.380  19.410  35.133  1.00  0.98           C  
ATOM   3698  O   TYR A 240      33.648  18.899  34.272  1.00  0.98           O  
ATOM   3699  CB  TYR A 240      36.007  21.330  34.981  1.00  0.98           C  
ATOM   3700  CG  TYR A 240      36.640  21.063  33.613  1.00  0.98           C  
ATOM   3701  CD1 TYR A 240      36.331  19.917  32.900  1.00  0.98           C  
ATOM   3702  CD2 TYR A 240      37.636  21.881  33.141  1.00  0.98           C  
ATOM   3703  CE1 TYR A 240      37.039  19.497  31.805  1.00  0.98           C  
ATOM   3704  CE2 TYR A 240      38.366  21.473  32.033  1.00  0.98           C  
ATOM   3705  CZ  TYR A 240      38.093  20.264  31.398  1.00  0.98           C  
ATOM   3706  OH  TYR A 240      38.874  19.765  30.368  1.00  0.98           O  
ATOM   3707  H01 TYR A 240      33.996  21.365  34.323  1.00  0.98           H  
ATOM   3708  H02 TYR A 240      36.566  20.712  35.683  1.00  0.98           H  
ATOM   3709  H03 TYR A 240      36.070  22.401  35.173  1.00  0.98           H  
ATOM   3710  H04 TYR A 240      35.481  19.318  33.227  1.00  0.98           H  
ATOM   3711  H05 TYR A 240      37.850  22.833  33.627  1.00  0.98           H  
ATOM   3712  H06 TYR A 240      36.770  18.582  31.277  1.00  0.98           H  
ATOM   3713  H07 TYR A 240      34.687  21.884  37.008  1.00  0.98           H  
ATOM   3714  H08 TYR A 240      39.166  22.109  31.654  1.00  0.98           H  
ATOM   3715  H09 TYR A 240      38.985  20.440  29.694  1.00  0.98           H  
ATOM   3716  N   ALA A 241      35.011  18.679  36.055  1.00  0.15           N  
ATOM   3717  CA  ALA A 241      34.843  17.229  36.089  1.00  0.15           C  
ATOM   3718  C   ALA A 241      33.400  16.726  36.363  1.00  0.15           C  
ATOM   3719  O   ALA A 241      33.128  15.544  36.147  1.00  0.15           O  
ATOM   3720  CB  ALA A 241      35.826  16.667  37.142  1.00  0.15           C  
ATOM   3721  H01 ALA A 241      35.058  16.861  35.086  1.00  0.15           H  
ATOM   3722  H02 ALA A 241      36.707  17.307  37.194  1.00  0.15           H  
ATOM   3723  H03 ALA A 241      35.339  16.641  38.117  1.00  0.15           H  
ATOM   3724  H04 ALA A 241      36.126  15.658  36.858  1.00  0.15           H  
ATOM   3725  H10 ALA A 241      35.608  19.131  36.733  1.00  0.15           H  
ATOM   3726  N   ASN A 242      32.390  17.539  36.692  1.00  0.34           N  
ATOM   3727  CA  ASN A 242      31.122  16.974  37.104  1.00  0.34           C  
ATOM   3728  C   ASN A 242      30.057  17.037  36.045  1.00  0.34           C  
ATOM   3729  O   ASN A 242      28.992  16.426  36.194  1.00  0.34           O  
ATOM   3730  CB  ASN A 242      30.616  17.683  38.363  1.00  0.34           C  
ATOM   3731  CG  ASN A 242      29.681  16.842  39.259  1.00  0.34           C  
ATOM   3732  ND2 ASN A 242      28.800  17.529  39.978  1.00  0.34           N  
ATOM   3733  OD1 ASN A 242      29.717  15.603  39.397  1.00  0.34           O  
ATOM   3734  H01 ASN A 242      31.314  15.919  37.300  1.00  0.34           H  
ATOM   3735  H02 ASN A 242      30.023  18.529  38.016  1.00  0.34           H  
ATOM   3736  H03 ASN A 242      31.482  17.975  38.958  1.00  0.34           H  
ATOM   3737  H04 ASN A 242      28.169  17.045  40.601  1.00  0.34           H  
ATOM   3738  H05 ASN A 242      32.511  18.541  36.653  1.00  0.34           H  
ATOM   3739  H06 ASN A 242      28.761  18.535  39.902  1.00  0.34           H  
ATOM   3740  N   VAL A 243      30.286  17.747  34.937  1.00  0.46           N  
ATOM   3741  CA  VAL A 243      29.205  17.923  33.949  1.00  0.46           C  
ATOM   3742  C   VAL A 243      28.652  16.685  33.201  1.00  0.46           C  
ATOM   3743  O   VAL A 243      29.170  16.257  32.162  1.00  0.46           O  
ATOM   3744  CB  VAL A 243      29.635  19.029  32.903  1.00  0.46           C  
ATOM   3745  CG1 VAL A 243      29.490  20.395  33.575  1.00  0.46           C  
ATOM   3746  CG2 VAL A 243      31.068  18.856  32.421  1.00  0.46           C  
ATOM   3747  H01 VAL A 243      28.357  18.211  34.570  1.00  0.46           H  
ATOM   3748  H02 VAL A 243      28.993  18.939  32.027  1.00  0.46           H  
ATOM   3749  H03 VAL A 243      28.473  20.508  33.950  1.00  0.46           H  
ATOM   3750  H04 VAL A 243      30.193  20.469  34.404  1.00  0.46           H  
ATOM   3751  H05 VAL A 243      29.699  21.181  32.850  1.00  0.46           H  
ATOM   3752  H06 VAL A 243      31.731  18.757  33.281  1.00  0.46           H  
ATOM   3753  H07 VAL A 243      31.193  18.161  34.777  1.00  0.46           H  
ATOM   3754  H08 VAL A 243      31.139  17.960  31.804  1.00  0.46           H  
ATOM   3755  H09 VAL A 243      31.362  19.726  31.835  1.00  0.46           H  
ATOM   3756  N   LYS A 244      27.588  16.100  33.801  1.00  0.07           N  
ATOM   3757  CA  LYS A 244      26.769  14.958  33.342  1.00  0.07           C  
ATOM   3758  C   LYS A 244      27.574  13.637  33.340  1.00  0.07           C  
ATOM   3759  O   LYS A 244      28.151  13.254  34.360  1.00  0.07           O  
ATOM   3760  CB  LYS A 244      26.191  15.293  31.923  1.00  0.07           C  
ATOM   3761  CG  LYS A 244      24.785  14.734  31.667  1.00  0.07           C  
ATOM   3762  CD  LYS A 244      24.622  13.634  30.600  1.00  0.07           C  
ATOM   3763  CE  LYS A 244      23.154  13.140  30.604  1.00  0.07           C  
ATOM   3764  NZ  LYS A 244      22.834  12.226  29.514  1.00  0.07           N  
ATOM   3765  H01 LYS A 244      25.944  14.804  34.038  1.00  0.07           H  
ATOM   3766  H02 LYS A 244      26.852  14.820  31.197  1.00  0.07           H  
ATOM   3767  H03 LYS A 244      26.153  16.377  31.816  1.00  0.07           H  
ATOM   3768  H04 LYS A 244      24.226  15.581  31.269  1.00  0.07           H  
ATOM   3769  H05 LYS A 244      24.422  14.326  32.610  1.00  0.07           H  
ATOM   3770  H06 LYS A 244      25.290  12.803  30.824  1.00  0.07           H  
ATOM   3771  H07 LYS A 244      24.870  14.037  29.618  1.00  0.07           H  
ATOM   3772  H08 LYS A 244      22.525  14.020  30.473  1.00  0.07           H  
ATOM   3773  H09 LYS A 244      22.966  12.628  31.548  1.00  0.07           H  
ATOM   3774  H10 LYS A 244      27.316  16.501  34.687  1.00  0.07           H  
ATOM   3775  H11 LYS A 244      22.046  12.586  28.994  1.00  0.07           H  
ATOM   3776  H12 LYS A 244      23.631  12.141  28.900  1.00  0.07           H  
ATOM   3777  H13 LYS A 244      22.601  11.319  29.892  1.00  0.07           H  
ATOM   3778  N   ALA A 245      27.572  12.828  32.272  1.00  0.41           N  
ATOM   3779  CA  ALA A 245      28.528  11.734  32.079  1.00  0.41           C  
ATOM   3780  C   ALA A 245      29.398  12.288  30.899  1.00  0.41           C  
ATOM   3781  O   ALA A 245      29.885  11.572  30.011  1.00  0.41           O  
ATOM   3782  CB  ALA A 245      27.750  10.451  31.687  1.00  0.41           C  
ATOM   3783  H01 ALA A 245      29.125  11.462  32.950  1.00  0.41           H  
ATOM   3784  H02 ALA A 245      26.812  10.728  31.206  1.00  0.41           H  
ATOM   3785  H03 ALA A 245      28.350   9.858  30.997  1.00  0.41           H  
ATOM   3786  H04 ALA A 245      27.539   9.866  32.582  1.00  0.41           H  
ATOM   3787  H14 ALA A 245      26.872  12.981  31.560  1.00  0.41           H  
ATOM   3788  N   GLN A 246      29.595  13.633  30.961  1.00  0.10           N  
ATOM   3789  CA  GLN A 246      30.260  14.541  30.036  1.00  0.10           C  
ATOM   3790  C   GLN A 246      29.718  14.927  28.659  1.00  0.10           C  
ATOM   3791  O   GLN A 246      28.673  14.485  28.190  1.00  0.10           O  
ATOM   3792  CB  GLN A 246      31.698  14.039  29.929  1.00  0.10           C  
ATOM   3793  CG  GLN A 246      32.473  14.598  31.112  1.00  0.10           C  
ATOM   3794  CD  GLN A 246      32.676  16.096  30.979  1.00  0.10           C  
ATOM   3795  NE2 GLN A 246      33.436  16.710  31.868  1.00  0.10           N  
ATOM   3796  OE1 GLN A 246      32.185  16.736  30.047  1.00  0.10           O  
ATOM   3797  H01 GLN A 246      30.079  15.510  30.501  1.00  0.10           H  
ATOM   3798  H02 GLN A 246      32.147  14.365  28.991  1.00  0.10           H  
ATOM   3799  H03 GLN A 246      31.714  12.949  29.955  1.00  0.10           H  
ATOM   3800  H04 GLN A 246      33.452  14.119  31.139  1.00  0.10           H  
ATOM   3801  H05 GLN A 246      29.217  14.076  31.786  1.00  0.10           H  
ATOM   3802  H06 GLN A 246      31.920  14.394  32.029  1.00  0.10           H  
ATOM   3803  H07 GLN A 246      33.600  17.704  31.792  1.00  0.10           H  
ATOM   3804  H08 GLN A 246      33.853  16.186  32.624  1.00  0.10           H  
ATOM   3805  N   PHE A 247      30.350  15.947  28.082  1.00  0.36           N  
ATOM   3806  CA  PHE A 247      30.056  16.417  26.739  1.00  0.36           C  
ATOM   3807  C   PHE A 247      31.371  16.394  25.931  1.00  0.36           C  
ATOM   3808  O   PHE A 247      31.820  17.419  25.419  1.00  0.36           O  
ATOM   3809  CB  PHE A 247      29.514  17.858  26.739  1.00  0.36           C  
ATOM   3810  CG  PHE A 247      28.349  18.195  27.676  1.00  0.36           C  
ATOM   3811  CD1 PHE A 247      27.599  17.217  28.316  1.00  0.36           C  
ATOM   3812  CD2 PHE A 247      28.090  19.533  27.941  1.00  0.36           C  
ATOM   3813  CE1 PHE A 247      26.652  17.571  29.256  1.00  0.36           C  
ATOM   3814  CE2 PHE A 247      27.117  19.885  28.851  1.00  0.36           C  
ATOM   3815  CZ  PHE A 247      26.404  18.910  29.521  1.00  0.36           C  
ATOM   3816  H01 PHE A 247      29.295  15.769  26.304  1.00  0.36           H  
ATOM   3817  H02 PHE A 247      29.102  17.990  25.739  1.00  0.36           H  
ATOM   3818  H03 PHE A 247      30.342  18.515  27.003  1.00  0.36           H  
ATOM   3819  H04 PHE A 247      27.759  16.166  28.075  1.00  0.36           H  
ATOM   3820  H05 PHE A 247      28.659  20.308  27.427  1.00  0.36           H  
ATOM   3821  H06 PHE A 247      26.099  16.798  29.790  1.00  0.36           H  
ATOM   3822  H07 PHE A 247      26.909  20.938  29.043  1.00  0.36           H  
ATOM   3823  H08 PHE A 247      25.649  19.192  30.255  1.00  0.36           H  
ATOM   3824  H09 PHE A 247      31.073  16.419  28.606  1.00  0.36           H  
ATOM   3825  N   VAL A 248      32.101  15.276  25.867  1.00  0.32           N  
ATOM   3826  CA  VAL A 248      33.256  15.163  24.999  1.00  0.32           C  
ATOM   3827  C   VAL A 248      32.737  14.223  23.894  1.00  0.32           C  
ATOM   3828  O   VAL A 248      31.658  13.620  24.035  1.00  0.32           O  
ATOM   3829  CB  VAL A 248      34.543  14.542  25.703  1.00  0.32           C  
ATOM   3830  CG1 VAL A 248      34.832  15.379  26.916  1.00  0.32           C  
ATOM   3831  CG2 VAL A 248      34.399  13.111  26.113  1.00  0.32           C  
ATOM   3832  H01 VAL A 248      33.601  16.139  24.656  1.00  0.32           H  
ATOM   3833  H02 VAL A 248      35.354  14.553  24.974  1.00  0.32           H  
ATOM   3834  H03 VAL A 248      35.644  16.071  26.694  1.00  0.32           H  
ATOM   3835  H04 VAL A 248      33.940  15.942  27.190  1.00  0.32           H  
ATOM   3836  H05 VAL A 248      35.123  14.732  27.744  1.00  0.32           H  
ATOM   3837  H06 VAL A 248      33.417  12.745  25.815  1.00  0.32           H  
ATOM   3838  H07 VAL A 248      35.171  12.514  25.628  1.00  0.32           H  
ATOM   3839  H08 VAL A 248      34.503  13.030  27.195  1.00  0.32           H  
ATOM   3840  H09 VAL A 248      31.840  14.487  26.441  1.00  0.32           H  
ATOM   3841  N   LEU A 249      33.440  14.049  22.786  1.00  0.89           N  
ATOM   3842  CA  LEU A 249      32.961  13.253  21.682  1.00  0.89           C  
ATOM   3843  C   LEU A 249      33.868  12.042  21.536  1.00  0.89           C  
ATOM   3844  O   LEU A 249      35.097  12.131  21.618  1.00  0.89           O  
ATOM   3845  CB  LEU A 249      32.976  14.132  20.435  1.00  0.89           C  
ATOM   3846  CG  LEU A 249      32.647  13.549  19.100  1.00  0.89           C  
ATOM   3847  CD1 LEU A 249      31.177  13.286  19.038  1.00  0.89           C  
ATOM   3848  CD2 LEU A 249      33.044  14.484  18.035  1.00  0.89           C  
ATOM   3849  H01 LEU A 249      31.944  12.894  21.843  1.00  0.89           H  
ATOM   3850  H02 LEU A 249      34.027  14.402  20.335  1.00  0.89           H  
ATOM   3851  H03 LEU A 249      32.263  14.938  20.610  1.00  0.89           H  
ATOM   3852  H04 LEU A 249      33.190  12.614  18.958  1.00  0.89           H  
ATOM   3853  H05 LEU A 249      30.664  14.177  18.675  1.00  0.89           H  
ATOM   3854  H06 LEU A 249      30.984  12.455  18.360  1.00  0.89           H  
ATOM   3855  H07 LEU A 249      30.810  13.036  20.033  1.00  0.89           H  
ATOM   3856  H08 LEU A 249      34.063  14.262  17.719  1.00  0.89           H  
ATOM   3857  H09 LEU A 249      34.346  14.490  22.711  1.00  0.89           H  
ATOM   3858  H10 LEU A 249      32.369  14.376  17.186  1.00  0.89           H  
ATOM   3859  H11 LEU A 249      32.996  15.506  18.411  1.00  0.89           H  
ATOM   3860  N   ARG A 250      33.253  10.884  21.373  1.00  0.15           N  
ATOM   3861  CA  ARG A 250      33.958   9.633  21.170  1.00  0.15           C  
ATOM   3862  C   ARG A 250      33.292   8.996  19.956  1.00  0.15           C  
ATOM   3863  O   ARG A 250      32.137   9.283  19.625  1.00  0.15           O  
ATOM   3864  CB  ARG A 250      33.816   8.699  22.393  1.00  0.15           C  
ATOM   3865  CG  ARG A 250      34.271   9.364  23.701  1.00  0.15           C  
ATOM   3866  CD  ARG A 250      34.502   8.502  24.934  1.00  0.15           C  
ATOM   3867  NE  ARG A 250      33.339   7.746  25.369  1.00  0.15           N  
ATOM   3868  CZ  ARG A 250      33.346   6.937  26.455  1.00  0.15           C  
ATOM   3869  NH1 ARG A 250      34.455   6.713  27.180  1.00  0.15           N  
ATOM   3870  NH2 ARG A 250      32.226   6.281  26.809  1.00  0.15           N  
ATOM   3871  H01 ARG A 250      35.026   9.801  21.028  1.00  0.15           H  
ATOM   3872  H02 ARG A 250      34.457   7.834  22.223  1.00  0.15           H  
ATOM   3873  H03 ARG A 250      32.770   8.410  22.493  1.00  0.15           H  
ATOM   3874  H04 ARG A 250      33.424   9.991  23.980  1.00  0.15           H  
ATOM   3875  H05 ARG A 250      35.210   9.875  23.489  1.00  0.15           H  
ATOM   3876  H06 ARG A 250      34.749   9.185  25.747  1.00  0.15           H  
ATOM   3877  H07 ARG A 250      35.303   7.797  24.712  1.00  0.15           H  
ATOM   3878  H08 ARG A 250      32.485   7.828  24.836  1.00  0.15           H  
ATOM   3879  H09 ARG A 250      34.423   6.086  27.971  1.00  0.15           H  
ATOM   3880  H10 ARG A 250      35.320   7.172  26.934  1.00  0.15           H  
ATOM   3881  H11 ARG A 250      31.377   6.408  26.277  1.00  0.15           H  
ATOM   3882  H12 ARG A 250      32.243  10.869  21.391  1.00  0.15           H  
ATOM   3883  H13 ARG A 250      32.234   5.662  27.607  1.00  0.15           H  
ATOM   3884  N   ALA A 251      33.990   8.107  19.260  1.00  0.36           N  
ATOM   3885  CA  ALA A 251      33.391   7.387  18.156  1.00  0.36           C  
ATOM   3886  C   ALA A 251      32.103   6.665  18.553  1.00  0.36           C  
ATOM   3887  O   ALA A 251      31.157   6.817  17.802  1.00  0.36           O  
ATOM   3888  CB  ALA A 251      34.326   6.380  17.652  1.00  0.36           C  
ATOM   3889  H01 ALA A 251      33.155   8.131  17.395  1.00  0.36           H  
ATOM   3890  H02 ALA A 251      35.259   6.439  18.212  1.00  0.36           H  
ATOM   3891  H03 ALA A 251      33.892   5.387  17.773  1.00  0.36           H  
ATOM   3892  H04 ALA A 251      34.524   6.564  16.596  1.00  0.36           H  
ATOM   3893  H14 ALA A 251      34.954   7.930  19.504  1.00  0.36           H  
ATOM   3894  N   SER A 252      31.914   5.972  19.699  1.00  0.00           N  
ATOM   3895  CA  SER A 252      30.660   5.332  20.153  1.00  0.00           C  
ATOM   3896  C   SER A 252      29.437   6.253  19.968  1.00  0.00           C  
ATOM   3897  O   SER A 252      28.332   5.852  19.553  1.00  0.00           O  
ATOM   3898  CB  SER A 252      30.762   4.948  21.663  1.00  0.00           C  
ATOM   3899  OG  SER A 252      32.098   4.868  22.176  1.00  0.00           O  
ATOM   3900  H01 SER A 252      30.524   4.442  19.539  1.00  0.00           H  
ATOM   3901  H02 SER A 252      30.340   3.947  21.753  1.00  0.00           H  
ATOM   3902  H03 SER A 252      30.221   5.697  22.241  1.00  0.00           H  
ATOM   3903  H04 SER A 252      32.443   3.983  22.034  1.00  0.00           H  
ATOM   3904  H05 SER A 252      32.714   5.882  20.309  1.00  0.00           H  
ATOM   3905  N   ASP A 253      29.652   7.542  20.194  1.00  0.18           N  
ATOM   3906  CA  ASP A 253      28.619   8.554  20.081  1.00  0.18           C  
ATOM   3907  C   ASP A 253      28.170   8.822  18.659  1.00  0.18           C  
ATOM   3908  O   ASP A 253      27.008   9.162  18.427  1.00  0.18           O  
ATOM   3909  CB  ASP A 253      29.125   9.860  20.731  1.00  0.18           C  
ATOM   3910  CG  ASP A 253      29.502   9.630  22.198  1.00  0.18           C  
ATOM   3911  OD1 ASP A 253      28.662   9.105  22.939  1.00  0.18           O  
ATOM   3912  OD2 ASP A 253      30.635   9.937  22.583  1.00  0.18           O  
ATOM   3913  H01 ASP A 253      27.741   8.170  20.600  1.00  0.18           H  
ATOM   3914  H02 ASP A 253      28.327  10.602  20.689  1.00  0.18           H  
ATOM   3915  H03 ASP A 253      30.001  10.214  20.188  1.00  0.18           H  
ATOM   3916  H05 ASP A 253      30.582   7.834  20.458  1.00  0.18           H  
ATOM   3917  N   LEU A 254      29.087   8.576  17.730  1.00  0.48           N  
ATOM   3918  CA  LEU A 254      28.899   8.845  16.328  1.00  0.48           C  
ATOM   3919  C   LEU A 254      28.152   7.762  15.606  1.00  0.48           C  
ATOM   3920  O   LEU A 254      27.706   7.958  14.482  1.00  0.48           O  
ATOM   3921  CB  LEU A 254      30.236   9.021  15.611  1.00  0.48           C  
ATOM   3922  CG  LEU A 254      31.271  10.026  16.106  1.00  0.48           C  
ATOM   3923  CD1 LEU A 254      32.480   9.906  15.209  1.00  0.48           C  
ATOM   3924  CD2 LEU A 254      30.773  11.443  16.029  1.00  0.48           C  
ATOM   3925  H01 LEU A 254      28.311   9.763  16.301  1.00  0.48           H  
ATOM   3926  H02 LEU A 254      29.937   9.441  14.651  1.00  0.48           H  
ATOM   3927  H03 LEU A 254      30.723   8.046  15.619  1.00  0.48           H  
ATOM   3928  H04 LEU A 254      29.967   8.177  18.024  1.00  0.48           H  
ATOM   3929  H05 LEU A 254      31.496   9.807  17.150  1.00  0.48           H  
ATOM   3930  H06 LEU A 254      33.333   9.560  15.794  1.00  0.48           H  
ATOM   3931  H07 LEU A 254      32.273   9.191  14.412  1.00  0.48           H  
ATOM   3932  H08 LEU A 254      32.709  10.879  14.774  1.00  0.48           H  
ATOM   3933  H09 LEU A 254      29.817  11.520  16.547  1.00  0.48           H  
ATOM   3934  H10 LEU A 254      31.496  12.109  16.500  1.00  0.48           H  
ATOM   3935  H11 LEU A 254      30.644  11.727  14.985  1.00  0.48           H  
ATOM   3936  N   HIS A 255      27.868   6.629  16.206  1.00  0.02           N  
ATOM   3937  CA  HIS A 255      27.273   5.521  15.464  1.00  0.02           C  
ATOM   3938  C   HIS A 255      25.896   5.781  14.820  1.00  0.02           C  
ATOM   3939  O   HIS A 255      25.390   5.027  13.978  1.00  0.02           O  
ATOM   3940  CB  HIS A 255      27.245   4.303  16.431  1.00  0.02           C  
ATOM   3941  CG  HIS A 255      26.067   4.202  17.406  1.00  0.02           C  
ATOM   3942  CD2 HIS A 255      24.969   3.362  17.299  1.00  0.02           C  
ATOM   3943  ND1 HIS A 255      25.952   4.922  18.528  1.00  0.02           N  
ATOM   3944  CE1 HIS A 255      24.817   4.560  19.098  1.00  0.02           C  
ATOM   3945  NE2 HIS A 255      24.231   3.631  18.349  1.00  0.02           N  
ATOM   3946  H01 HIS A 255      27.894   5.343  14.586  1.00  0.02           H  
ATOM   3947  H02 HIS A 255      28.121   4.432  17.066  1.00  0.02           H  
ATOM   3948  H03 HIS A 255      27.243   3.400  15.820  1.00  0.02           H  
ATOM   3949  H04 HIS A 255      24.764   2.636  16.513  1.00  0.02           H  
ATOM   3950  H05 HIS A 255      24.424   4.959  20.033  1.00  0.02           H  
ATOM   3951  H06 HIS A 255      23.344   3.195  18.559  1.00  0.02           H  
ATOM   3952  H12 HIS A 255      28.063   6.523  17.191  1.00  0.02           H  
ATOM   3953  N   ASN A 256      25.365   6.919  15.247  1.00  0.15           N  
ATOM   3954  CA  ASN A 256      24.061   7.459  14.914  1.00  0.15           C  
ATOM   3955  C   ASN A 256      24.123   8.599  13.873  1.00  0.15           C  
ATOM   3956  O   ASN A 256      23.100   8.956  13.281  1.00  0.15           O  
ATOM   3957  CB  ASN A 256      23.491   7.937  16.240  1.00  0.15           C  
ATOM   3958  CG  ASN A 256      21.979   7.876  16.423  1.00  0.15           C  
ATOM   3959  ND2 ASN A 256      21.460   8.547  17.453  1.00  0.15           N  
ATOM   3960  OD1 ASN A 256      21.236   7.182  15.728  1.00  0.15           O  
ATOM   3961  H01 ASN A 256      23.434   6.704  14.439  1.00  0.15           H  
ATOM   3962  H02 ASN A 256      23.730   9.000  16.276  1.00  0.15           H  
ATOM   3963  H03 ASN A 256      23.940   7.330  17.026  1.00  0.15           H  
ATOM   3964  H04 ASN A 256      20.467   8.508  17.632  1.00  0.15           H  
ATOM   3965  H05 ASN A 256      22.060   9.094  18.054  1.00  0.15           H  
ATOM   3966  H07 ASN A 256      25.932   7.471  15.874  1.00  0.15           H  
ATOM   3967  N   ALA A 257      25.294   9.208  13.595  1.00  0.11           N  
ATOM   3968  CA  ALA A 257      25.374  10.432  12.797  1.00  0.11           C  
ATOM   3969  C   ALA A 257      25.065  10.238  11.337  1.00  0.11           C  
ATOM   3970  O   ALA A 257      25.196   9.126  10.808  1.00  0.11           O  
ATOM   3971  CB  ALA A 257      26.756  11.025  12.896  1.00  0.11           C  
ATOM   3972  H01 ALA A 257      24.614  11.094  13.213  1.00  0.11           H  
ATOM   3973  H02 ALA A 257      27.439  10.463  12.259  1.00  0.11           H  
ATOM   3974  H03 ALA A 257      26.730  12.065  12.571  1.00  0.11           H  
ATOM   3975  H04 ALA A 257      27.100  10.975  13.929  1.00  0.11           H  
ATOM   3976  H06 ALA A 257      26.148   8.804  13.951  1.00  0.11           H  
ATOM   3977  N   LYS A 258      24.679  11.297  10.633  1.00  0.31           N  
ATOM   3978  CA  LYS A 258      24.393  11.118   9.210  1.00  0.31           C  
ATOM   3979  C   LYS A 258      25.673  10.777   8.504  1.00  0.31           C  
ATOM   3980  O   LYS A 258      26.753  11.067   9.018  1.00  0.31           O  
ATOM   3981  CB  LYS A 258      23.861  12.370   8.516  1.00  0.31           C  
ATOM   3982  CG  LYS A 258      22.355  12.432   8.472  1.00  0.31           C  
ATOM   3983  CD  LYS A 258      21.862  13.645   9.236  1.00  0.31           C  
ATOM   3984  CE  LYS A 258      21.390  14.680   8.221  1.00  0.31           C  
ATOM   3985  NZ  LYS A 258      20.587  15.690   8.886  1.00  0.31           N  
ATOM   3986  H01 LYS A 258      23.631  10.340   9.158  1.00  0.31           H  
ATOM   3987  H02 LYS A 258      24.213  12.342   7.485  1.00  0.31           H  
ATOM   3988  H03 LYS A 258      24.229  13.246   9.051  1.00  0.31           H  
ATOM   3989  H04 LYS A 258      21.947  11.531   8.931  1.00  0.31           H  
ATOM   3990  H05 LYS A 258      24.585  12.203  11.070  1.00  0.31           H  
ATOM   3991  H06 LYS A 258      22.026  12.500   7.435  1.00  0.31           H  
ATOM   3992  H07 LYS A 258      22.662  14.056   9.852  1.00  0.31           H  
ATOM   3993  H08 LYS A 258      21.036  13.362   9.888  1.00  0.31           H  
ATOM   3994  H09 LYS A 258      20.788  14.187   7.458  1.00  0.31           H  
ATOM   3995  H10 LYS A 258      22.255  15.153   7.756  1.00  0.31           H  
ATOM   3996  H11 LYS A 258      19.690  15.297   9.134  1.00  0.31           H  
ATOM   3997  H12 LYS A 258      21.061  16.000   9.722  1.00  0.31           H  
ATOM   3998  H13 LYS A 258      20.450  16.475   8.265  1.00  0.31           H  
ATOM   3999  N   ALA A 259      25.570  10.191   7.323  1.00  0.01           N  
ATOM   4000  CA  ALA A 259      26.736   9.910   6.503  1.00  0.01           C  
ATOM   4001  C   ALA A 259      27.535  11.155   6.208  1.00  0.01           C  
ATOM   4002  O   ALA A 259      28.742  11.052   6.218  1.00  0.01           O  
ATOM   4003  CB  ALA A 259      26.337   9.308   5.151  1.00  0.01           C  
ATOM   4004  H01 ALA A 259      27.336   9.206   7.080  1.00  0.01           H  
ATOM   4005  H02 ALA A 259      25.483   9.853   4.749  1.00  0.01           H  
ATOM   4006  H03 ALA A 259      27.175   9.384   4.458  1.00  0.01           H  
ATOM   4007  H04 ALA A 259      26.068   8.260   5.284  1.00  0.01           H  
ATOM   4008  H14 ALA A 259      24.656   9.932   6.982  1.00  0.01           H  
ATOM   4009  N   ASN A 260      26.901  12.304   5.983  1.00  0.51           N  
ATOM   4010  CA  ASN A 260      27.523  13.600   5.667  1.00  0.51           C  
ATOM   4011  C   ASN A 260      27.802  14.610   6.817  1.00  0.51           C  
ATOM   4012  O   ASN A 260      28.308  15.736   6.627  1.00  0.51           O  
ATOM   4013  CB  ASN A 260      26.667  14.298   4.616  1.00  0.51           C  
ATOM   4014  CG  ASN A 260      25.204  14.420   5.043  1.00  0.51           C  
ATOM   4015  ND2 ASN A 260      24.273  14.051   4.156  1.00  0.51           N  
ATOM   4016  OD1 ASN A 260      24.877  14.769   6.183  1.00  0.51           O  
ATOM   4017  H01 ASN A 260      28.523  13.318   5.338  1.00  0.51           H  
ATOM   4018  H02 ASN A 260      26.699  13.695   3.708  1.00  0.51           H  
ATOM   4019  H03 ASN A 260      27.067  15.297   4.445  1.00  0.51           H  
ATOM   4020  H04 ASN A 260      23.295  14.087   4.406  1.00  0.51           H  
ATOM   4021  H05 ASN A 260      25.892  12.284   6.034  1.00  0.51           H  
ATOM   4022  H06 ASN A 260      24.548  13.737   3.236  1.00  0.51           H  
ATOM   4023  N   MET A 261      27.537  14.114   8.034  1.00  0.36           N  
ATOM   4024  CA  MET A 261      27.748  14.817   9.291  1.00  0.36           C  
ATOM   4025  C   MET A 261      29.260  14.916   9.399  1.00  0.36           C  
ATOM   4026  O   MET A 261      29.972  13.943   9.088  1.00  0.36           O  
ATOM   4027  CB  MET A 261      27.186  13.990  10.461  1.00  0.36           C  
ATOM   4028  CG  MET A 261      27.136  14.696  11.787  1.00  0.36           C  
ATOM   4029  SD  MET A 261      28.763  15.139  12.429  1.00  0.36           S  
ATOM   4030  CE  MET A 261      29.015  13.646  13.326  1.00  0.36           C  
ATOM   4031  H01 MET A 261      27.255  15.788   9.324  1.00  0.36           H  
ATOM   4032  H02 MET A 261      27.873  13.154  10.593  1.00  0.36           H  
ATOM   4033  H03 MET A 261      26.171  13.687  10.202  1.00  0.36           H  
ATOM   4034  H04 MET A 261      26.687  14.005  12.501  1.00  0.36           H  
ATOM   4035  H05 MET A 261      26.550  15.608  11.671  1.00  0.36           H  
ATOM   4036  H06 MET A 261      29.848  13.774  14.017  1.00  0.36           H  
ATOM   4037  H07 MET A 261      27.161  13.178   8.083  1.00  0.36           H  
ATOM   4038  H08 MET A 261      28.113  13.402  13.887  1.00  0.36           H  
ATOM   4039  H09 MET A 261      29.242  12.838  12.631  1.00  0.36           H  
ATOM   4040  N   LYS A 262      29.757  16.063   9.864  1.00  0.77           N  
ATOM   4041  CA  LYS A 262      31.187  16.323   9.956  1.00  0.77           C  
ATOM   4042  C   LYS A 262      31.444  16.923  11.308  1.00  0.77           C  
ATOM   4043  O   LYS A 262      30.582  17.648  11.777  1.00  0.77           O  
ATOM   4044  CB  LYS A 262      31.617  17.323   8.915  1.00  0.77           C  
ATOM   4045  CG  LYS A 262      32.619  16.663   8.052  1.00  0.77           C  
ATOM   4046  CD  LYS A 262      31.921  15.751   7.104  1.00  0.77           C  
ATOM   4047  CE  LYS A 262      32.934  14.813   6.570  1.00  0.77           C  
ATOM   4048  NZ  LYS A 262      32.356  14.066   5.482  1.00  0.77           N  
ATOM   4049  H01 LYS A 262      31.738  15.395   9.803  1.00  0.77           H  
ATOM   4050  H02 LYS A 262      32.041  18.209   9.387  1.00  0.77           H  
ATOM   4051  H03 LYS A 262      30.759  17.634   8.319  1.00  0.77           H  
ATOM   4052  H04 LYS A 262      33.313  16.091   8.667  1.00  0.77           H  
ATOM   4053  H05 LYS A 262      33.173  17.417   7.493  1.00  0.77           H  
ATOM   4054  H06 LYS A 262      31.455  16.316   6.297  1.00  0.77           H  
ATOM   4055  H07 LYS A 262      31.138  15.199   7.624  1.00  0.77           H  
ATOM   4056  H08 LYS A 262      33.253  14.129   7.357  1.00  0.77           H  
ATOM   4057  H09 LYS A 262      33.798  15.373   6.211  1.00  0.77           H  
ATOM   4058  H10 LYS A 262      29.114  16.782  10.165  1.00  0.77           H  
ATOM   4059  H11 LYS A 262      31.517  14.530   5.164  1.00  0.77           H  
ATOM   4060  H12 LYS A 262      33.018  14.011   4.721  1.00  0.77           H  
ATOM   4061  H13 LYS A 262      32.126  13.134   5.797  1.00  0.77           H  
ATOM   4062  N   VAL A 263      32.579  16.685  11.937  1.00  0.65           N  
ATOM   4063  CA  VAL A 263      32.943  17.234  13.232  1.00  0.65           C  
ATOM   4064  C   VAL A 263      34.039  18.247  12.928  1.00  0.65           C  
ATOM   4065  O   VAL A 263      35.105  17.922  12.381  1.00  0.65           O  
ATOM   4066  CB  VAL A 263      33.483  16.106  14.141  1.00  0.65           C  
ATOM   4067  CG1 VAL A 263      33.869  16.712  15.484  1.00  0.65           C  
ATOM   4068  CG2 VAL A 263      32.455  15.004  14.334  1.00  0.65           C  
ATOM   4069  H01 VAL A 263      32.100  17.690  13.750  1.00  0.65           H  
ATOM   4070  H02 VAL A 263      34.354  15.653  13.667  1.00  0.65           H  
ATOM   4071  H03 VAL A 263      34.715  17.386  15.348  1.00  0.65           H  
ATOM   4072  H04 VAL A 263      33.023  17.268  15.889  1.00  0.65           H  
ATOM   4073  H05 VAL A 263      34.147  15.917  16.176  1.00  0.65           H  
ATOM   4074  H06 VAL A 263      31.548  15.254  13.784  1.00  0.65           H  
ATOM   4075  H07 VAL A 263      32.857  14.062  13.962  1.00  0.65           H  
ATOM   4076  H08 VAL A 263      32.221  14.906  15.394  1.00  0.65           H  
ATOM   4077  H14 VAL A 263      33.245  16.075  11.484  1.00  0.65           H  
ATOM   4078  N   LEU A 264      33.779  19.488  13.265  1.00  0.97           N  
ATOM   4079  CA  LEU A 264      34.696  20.623  13.118  1.00  0.97           C  
ATOM   4080  C   LEU A 264      35.179  21.123  14.517  1.00  0.97           C  
ATOM   4081  O   LEU A 264      34.503  20.966  15.549  1.00  0.97           O  
ATOM   4082  CB  LEU A 264      33.982  21.767  12.406  1.00  0.97           C  
ATOM   4083  CG  LEU A 264      33.307  21.596  11.089  1.00  0.97           C  
ATOM   4084  CD1 LEU A 264      32.767  22.962  10.731  1.00  0.97           C  
ATOM   4085  CD2 LEU A 264      34.236  21.027  10.047  1.00  0.97           C  
ATOM   4086  H01 LEU A 264      35.558  20.297  12.536  1.00  0.97           H  
ATOM   4087  H02 LEU A 264      34.815  22.420  12.145  1.00  0.97           H  
ATOM   4088  H03 LEU A 264      33.216  22.121  13.095  1.00  0.97           H  
ATOM   4089  H04 LEU A 264      32.498  20.868  11.139  1.00  0.97           H  
ATOM   4090  H05 LEU A 264      31.826  23.128  11.254  1.00  0.97           H  
ATOM   4091  H06 LEU A 264      33.486  23.726  11.026  1.00  0.97           H  
ATOM   4092  H07 LEU A 264      32.599  23.016   9.655  1.00  0.97           H  
ATOM   4093  H08 LEU A 264      35.194  20.785  10.508  1.00  0.97           H  
ATOM   4094  H09 LEU A 264      32.869  19.678  13.660  1.00  0.97           H  
ATOM   4095  H10 LEU A 264      33.798  20.123   9.624  1.00  0.97           H  
ATOM   4096  H11 LEU A 264      34.390  21.761   9.256  1.00  0.97           H  
ATOM   4097  N   HIS A 265      36.352  21.738  14.638  1.00  0.87           N  
ATOM   4098  CA  HIS A 265      36.874  22.221  15.920  1.00  0.87           C  
ATOM   4099  C   HIS A 265      37.873  23.245  15.486  1.00  0.87           C  
ATOM   4100  O   HIS A 265      38.705  22.897  14.626  1.00  0.87           O  
ATOM   4101  CB  HIS A 265      37.624  21.154  16.662  1.00  0.87           C  
ATOM   4102  CG  HIS A 265      37.842  21.459  18.123  1.00  0.87           C  
ATOM   4103  CD2 HIS A 265      37.497  20.654  19.137  1.00  0.87           C  
ATOM   4104  ND1 HIS A 265      38.426  22.560  18.505  1.00  0.87           N  
ATOM   4105  CE1 HIS A 265      38.475  22.474  19.798  1.00  0.87           C  
ATOM   4106  NE2 HIS A 265      37.918  21.344  20.150  1.00  0.87           N  
ATOM   4107  H01 HIS A 265      36.078  22.570  16.577  1.00  0.87           H  
ATOM   4108  H02 HIS A 265      38.611  21.087  16.204  1.00  0.87           H  
ATOM   4109  H03 HIS A 265      37.062  20.223  16.586  1.00  0.87           H  
ATOM   4110  H04 HIS A 265      36.999  19.685  19.116  1.00  0.87           H  
ATOM   4111  H05 HIS A 265      38.905  23.214  20.473  1.00  0.87           H  
ATOM   4112  H06 HIS A 265      37.826  21.041  21.109  1.00  0.87           H  
ATOM   4113  H12 HIS A 265      36.909  21.879  13.808  1.00  0.87           H  
ATOM   4114  N   PRO A 266      37.861  24.478  15.998  1.00  0.53           N  
ATOM   4115  CA  PRO A 266      38.852  25.476  15.633  1.00  0.53           C  
ATOM   4116  C   PRO A 266      40.286  25.077  16.009  1.00  0.53           C  
ATOM   4117  O   PRO A 266      41.248  25.593  15.439  1.00  0.53           O  
ATOM   4118  CB  PRO A 266      38.344  26.741  16.308  1.00  0.53           C  
ATOM   4119  CG  PRO A 266      37.606  26.260  17.501  1.00  0.53           C  
ATOM   4120  CD  PRO A 266      36.928  24.971  17.010  1.00  0.53           C  
ATOM   4121  H01 PRO A 266      37.715  27.337  15.647  1.00  0.53           H  
ATOM   4122  H02 PRO A 266      39.176  27.381  16.602  1.00  0.53           H  
ATOM   4123  H03 PRO A 266      36.896  26.993  17.884  1.00  0.53           H  
ATOM   4124  H04 PRO A 266      38.289  26.052  18.325  1.00  0.53           H  
ATOM   4125  H05 PRO A 266      36.739  24.253  17.808  1.00  0.53           H  
ATOM   4126  H06 PRO A 266      35.951  25.182  16.575  1.00  0.53           H  
ATOM   4127  H07 PRO A 266      38.946  25.608  14.555  1.00  0.53           H  
ATOM   4128  N   LEU A 267      40.391  24.061  16.892  1.00  0.81           N  
ATOM   4129  CA  LEU A 267      41.569  23.544  17.582  1.00  0.81           C  
ATOM   4130  C   LEU A 267      42.220  24.568  18.548  1.00  0.81           C  
ATOM   4131  O   LEU A 267      41.885  25.758  18.435  1.00  0.81           O  
ATOM   4132  CB  LEU A 267      42.546  23.014  16.534  1.00  0.81           C  
ATOM   4133  CG  LEU A 267      42.081  21.723  15.902  1.00  0.81           C  
ATOM   4134  CD1 LEU A 267      43.007  21.450  14.765  1.00  0.81           C  
ATOM   4135  CD2 LEU A 267      42.069  20.576  16.882  1.00  0.81           C  
ATOM   4136  H01 LEU A 267      41.261  22.729  18.237  1.00  0.81           H  
ATOM   4137  H02 LEU A 267      43.491  22.811  17.038  1.00  0.81           H  
ATOM   4138  H03 LEU A 267      42.660  23.764  15.752  1.00  0.81           H  
ATOM   4139  H04 LEU A 267      41.051  21.822  15.560  1.00  0.81           H  
ATOM   4140  H05 LEU A 267      43.966  21.107  15.153  1.00  0.81           H  
ATOM   4141  H06 LEU A 267      42.579  20.679  14.124  1.00  0.81           H  
ATOM   4142  H07 LEU A 267      39.525  23.588  17.107  1.00  0.81           H  
ATOM   4143  H08 LEU A 267      43.154  22.363  14.188  1.00  0.81           H  
ATOM   4144  H09 LEU A 267      41.349  20.783  17.674  1.00  0.81           H  
ATOM   4145  H10 LEU A 267      41.786  19.659  16.365  1.00  0.81           H  
ATOM   4146  H11 LEU A 267      43.062  20.458  17.316  1.00  0.81           H  
ATOM   4147  N   PRO A 268      43.037  24.225  19.592  1.00  0.87           N  
ATOM   4148  CA  PRO A 268      43.467  22.870  19.961  1.00  0.87           C  
ATOM   4149  C   PRO A 268      42.374  22.045  20.609  1.00  0.87           C  
ATOM   4150  O   PRO A 268      41.410  22.586  21.149  1.00  0.87           O  
ATOM   4151  CB  PRO A 268      44.659  23.096  20.858  1.00  0.87           C  
ATOM   4152  CG  PRO A 268      44.284  24.355  21.598  1.00  0.87           C  
ATOM   4153  CD  PRO A 268      43.547  25.199  20.564  1.00  0.87           C  
ATOM   4154  H01 PRO A 268      45.600  23.179  20.314  1.00  0.87           H  
ATOM   4155  H02 PRO A 268      44.798  22.262  21.546  1.00  0.87           H  
ATOM   4156  H03 PRO A 268      45.153  24.869  22.009  1.00  0.87           H  
ATOM   4157  H04 PRO A 268      43.635  24.127  22.444  1.00  0.87           H  
ATOM   4158  H05 PRO A 268      42.751  25.797  21.008  1.00  0.87           H  
ATOM   4159  H06 PRO A 268      44.227  25.903  20.085  1.00  0.87           H  
ATOM   4160  H12 PRO A 268      43.721  22.271  19.086  1.00  0.87           H  
ATOM   4161  N   ARG A 269      42.451  20.719  20.488  1.00  0.99           N  
ATOM   4162  CA  ARG A 269      41.462  19.857  21.089  1.00  0.99           C  
ATOM   4163  C   ARG A 269      42.163  18.935  22.067  1.00  0.99           C  
ATOM   4164  O   ARG A 269      42.714  17.883  21.767  1.00  0.99           O  
ATOM   4165  CB  ARG A 269      40.722  19.134  19.962  1.00  0.99           C  
ATOM   4166  CG  ARG A 269      40.778  17.642  19.635  1.00  0.99           C  
ATOM   4167  CD  ARG A 269      42.056  17.223  18.910  1.00  0.99           C  
ATOM   4168  NE  ARG A 269      42.311  15.824  19.234  1.00  0.99           N  
ATOM   4169  CZ  ARG A 269      42.736  14.951  18.320  1.00  0.99           C  
ATOM   4170  NH1 ARG A 269      42.999  15.160  17.052  1.00  0.99           N  
ATOM   4171  NH2 ARG A 269      42.955  13.750  18.683  1.00  0.99           N  
ATOM   4172  H01 ARG A 269      40.713  20.403  21.662  1.00  0.99           H  
ATOM   4173  H02 ARG A 269      41.280  19.521  19.109  1.00  0.99           H  
ATOM   4174  H03 ARG A 269      39.667  19.344  20.138  1.00  0.99           H  
ATOM   4175  H04 ARG A 269      39.946  17.430  18.964  1.00  0.99           H  
ATOM   4176  H05 ARG A 269      40.710  17.081  20.567  1.00  0.99           H  
ATOM   4177  H06 ARG A 269      42.894  17.846  19.223  1.00  0.99           H  
ATOM   4178  H07 ARG A 269      43.214  20.311  19.967  1.00  0.99           H  
ATOM   4179  H08 ARG A 269      41.928  17.338  17.834  1.00  0.99           H  
ATOM   4180  H09 ARG A 269      42.161  15.506  20.181  1.00  0.99           H  
ATOM   4181  H10 ARG A 269      43.329  14.401  16.473  1.00  0.99           H  
ATOM   4182  H11 ARG A 269      42.871  16.080  16.655  1.00  0.99           H  
ATOM   4183  H12 ARG A 269      42.796  13.475  19.642  1.00  0.99           H  
ATOM   4184  H13 ARG A 269      43.287  13.072  18.012  1.00  0.99           H  
ATOM   4185  N   VAL A 270      42.298  19.474  23.271  1.00  0.30           N  
ATOM   4186  CA  VAL A 270      42.944  18.736  24.338  1.00  0.30           C  
ATOM   4187  C   VAL A 270      42.177  17.464  24.651  1.00  0.30           C  
ATOM   4188  O   VAL A 270      42.741  16.402  24.464  1.00  0.30           O  
ATOM   4189  CB  VAL A 270      43.093  19.663  25.630  1.00  0.30           C  
ATOM   4190  CG1 VAL A 270      43.957  20.865  25.232  1.00  0.30           C  
ATOM   4191  CG2 VAL A 270      41.767  20.218  26.166  1.00  0.30           C  
ATOM   4192  H01 VAL A 270      43.942  18.443  24.013  1.00  0.30           H  
ATOM   4193  H02 VAL A 270      43.524  19.044  26.417  1.00  0.30           H  
ATOM   4194  H03 VAL A 270      44.912  20.512  24.842  1.00  0.30           H  
ATOM   4195  H04 VAL A 270      43.443  21.444  24.465  1.00  0.30           H  
ATOM   4196  H05 VAL A 270      44.132  21.493  26.106  1.00  0.30           H  
ATOM   4197  H06 VAL A 270      40.985  19.468  26.047  1.00  0.30           H  
ATOM   4198  H07 VAL A 270      41.876  20.464  27.222  1.00  0.30           H  
ATOM   4199  H08 VAL A 270      41.497  21.116  25.610  1.00  0.30           H  
ATOM   4200  H14 VAL A 270      41.948  20.405  23.446  1.00  0.30           H  
ATOM   4201  N   ASP A 271      40.903  17.511  25.055  1.00  0.17           N  
ATOM   4202  CA  ASP A 271      40.271  16.274  25.403  1.00  0.17           C  
ATOM   4203  C   ASP A 271      38.793  16.154  25.118  1.00  0.17           C  
ATOM   4204  O   ASP A 271      38.192  15.081  25.230  1.00  0.17           O  
ATOM   4205  CB  ASP A 271      40.560  15.989  26.885  1.00  0.17           C  
ATOM   4206  CG  ASP A 271      39.706  16.611  27.995  1.00  0.17           C  
ATOM   4207  OD1 ASP A 271      40.000  17.739  28.422  1.00  0.17           O  
ATOM   4208  OD2 ASP A 271      38.779  15.923  28.455  1.00  0.17           O  
ATOM   4209  H01 ASP A 271      40.707  15.527  24.739  1.00  0.17           H  
ATOM   4210  H02 ASP A 271      41.528  16.468  27.034  1.00  0.17           H  
ATOM   4211  H03 ASP A 271      40.492  14.908  27.011  1.00  0.17           H  
ATOM   4212  H09 ASP A 271      40.404  18.388  25.113  1.00  0.17           H  
ATOM   4213  N   GLU A 272      38.135  17.234  24.720  1.00  0.75           N  
ATOM   4214  CA  GLU A 272      36.744  17.117  24.291  1.00  0.75           C  
ATOM   4215  C   GLU A 272      36.558  16.245  23.042  1.00  0.75           C  
ATOM   4216  O   GLU A 272      35.425  15.856  22.781  1.00  0.75           O  
ATOM   4217  CB  GLU A 272      36.156  18.515  24.047  1.00  0.75           C  
ATOM   4218  CG  GLU A 272      36.902  19.459  23.105  1.00  0.75           C  
ATOM   4219  CD  GLU A 272      38.241  20.086  23.561  1.00  0.75           C  
ATOM   4220  OE1 GLU A 272      38.551  20.202  24.760  1.00  0.75           O  
ATOM   4221  OE2 GLU A 272      38.990  20.505  22.678  1.00  0.75           O  
ATOM   4222  H01 GLU A 272      36.211  16.615  25.098  1.00  0.75           H  
ATOM   4223  H02 GLU A 272      36.213  19.004  25.019  1.00  0.75           H  
ATOM   4224  H03 GLU A 272      35.154  18.378  23.641  1.00  0.75           H  
ATOM   4225  H04 GLU A 272      38.594  18.134  24.714  1.00  0.75           H  
ATOM   4226  H05 GLU A 272      36.234  20.316  23.018  1.00  0.75           H  
ATOM   4227  H06 GLU A 272      37.107  18.900  22.192  1.00  0.75           H  
ATOM   4228  N   ILE A 273      37.571  15.900  22.232  1.00  0.49           N  
ATOM   4229  CA  ILE A 273      37.397  14.999  21.121  1.00  0.49           C  
ATOM   4230  C   ILE A 273      38.461  13.939  21.269  1.00  0.49           C  
ATOM   4231  O   ILE A 273      39.670  14.204  21.203  1.00  0.49           O  
ATOM   4232  CB  ILE A 273      37.611  15.647  19.755  1.00  0.49           C  
ATOM   4233  CG1 ILE A 273      36.578  16.731  19.536  1.00  0.49           C  
ATOM   4234  CG2 ILE A 273      37.504  14.589  18.657  1.00  0.49           C  
ATOM   4235  CD1 ILE A 273      36.662  17.431  18.164  1.00  0.49           C  
ATOM   4236  H01 ILE A 273      36.372  14.630  21.148  1.00  0.49           H  
ATOM   4237  H02 ILE A 273      38.605  16.093  19.720  1.00  0.49           H  
ATOM   4238  H03 ILE A 273      36.772  17.498  20.286  1.00  0.49           H  
ATOM   4239  H04 ILE A 273      35.589  16.283  19.630  1.00  0.49           H  
ATOM   4240  H05 ILE A 273      36.912  14.982  17.831  1.00  0.49           H  
ATOM   4241  H06 ILE A 273      38.501  14.334  18.299  1.00  0.49           H  
ATOM   4242  H07 ILE A 273      38.488  16.286  22.407  1.00  0.49           H  
ATOM   4243  H08 ILE A 273      37.021  13.697  19.057  1.00  0.49           H  
ATOM   4244  H09 ILE A 273      37.692  17.730  17.972  1.00  0.49           H  
ATOM   4245  H10 ILE A 273      36.332  16.745  17.384  1.00  0.49           H  
ATOM   4246  H11 ILE A 273      36.023  18.314  18.166  1.00  0.49           H  
ATOM   4247  N   ALA A 274      37.990  12.708  21.438  1.00  0.39           N  
ATOM   4248  CA  ALA A 274      38.928  11.614  21.549  1.00  0.39           C  
ATOM   4249  C   ALA A 274      39.582  11.168  20.227  1.00  0.39           C  
ATOM   4250  O   ALA A 274      38.998  11.205  19.140  1.00  0.39           O  
ATOM   4251  CB  ALA A 274      38.214  10.431  22.169  1.00  0.39           C  
ATOM   4252  H01 ALA A 274      39.747  11.983  22.167  1.00  0.39           H  
ATOM   4253  H02 ALA A 274      37.235  10.314  21.705  1.00  0.39           H  
ATOM   4254  H03 ALA A 274      38.801   9.527  22.009  1.00  0.39           H  
ATOM   4255  H04 ALA A 274      38.091  10.600  23.239  1.00  0.39           H  
ATOM   4256  H12 ALA A 274      36.995  12.540  21.488  1.00  0.39           H  
ATOM   4257  N   THR A 275      40.797  10.636  20.326  1.00  0.43           N  
ATOM   4258  CA  THR A 275      41.594  10.061  19.241  1.00  0.43           C  
ATOM   4259  C   THR A 275      40.883   9.102  18.296  1.00  0.43           C  
ATOM   4260  O   THR A 275      41.301   8.971  17.158  1.00  0.43           O  
ATOM   4261  CB  THR A 275      42.810   9.448  20.007  1.00  0.43           C  
ATOM   4262  CG2 THR A 275      43.509   8.234  19.394  1.00  0.43           C  
ATOM   4263  OG1 THR A 275      43.633  10.605  20.177  1.00  0.43           O  
ATOM   4264  H01 THR A 275      41.874  10.817  18.507  1.00  0.43           H  
ATOM   4265  H02 THR A 275      42.505   8.960  20.933  1.00  0.43           H  
ATOM   4266  H03 THR A 275      44.490   8.110  19.853  1.00  0.43           H  
ATOM   4267  H04 THR A 275      42.910   7.341  19.572  1.00  0.43           H  
ATOM   4268  H05 THR A 275      41.213  10.628  21.246  1.00  0.43           H  
ATOM   4269  H06 THR A 275      43.627   8.385  18.321  1.00  0.43           H  
ATOM   4270  H07 THR A 275      43.830  10.724  21.109  1.00  0.43           H  
ATOM   4271  N   ASP A 276      39.789   8.460  18.695  1.00  0.17           N  
ATOM   4272  CA  ASP A 276      39.124   7.531  17.811  1.00  0.17           C  
ATOM   4273  C   ASP A 276      38.179   8.246  16.905  1.00  0.17           C  
ATOM   4274  O   ASP A 276      37.829   7.741  15.837  1.00  0.17           O  
ATOM   4275  CB  ASP A 276      38.327   6.455  18.557  1.00  0.17           C  
ATOM   4276  CG  ASP A 276      37.481   6.786  19.789  1.00  0.17           C  
ATOM   4277  OD1 ASP A 276      36.931   7.888  19.896  1.00  0.17           O  
ATOM   4278  OD2 ASP A 276      37.371   5.890  20.642  1.00  0.17           O  
ATOM   4279  H01 ASP A 276      39.921   7.048  17.246  1.00  0.17           H  
ATOM   4280  H02 ASP A 276      39.117   5.835  18.980  1.00  0.17           H  
ATOM   4281  H03 ASP A 276      37.647   6.016  17.827  1.00  0.17           H  
ATOM   4282  H08 ASP A 276      39.421   8.623  19.621  1.00  0.17           H  
ATOM   4283  N   VAL A 277      37.748   9.429  17.297  1.00  0.54           N  
ATOM   4284  CA  VAL A 277      36.954  10.165  16.360  1.00  0.54           C  
ATOM   4285  C   VAL A 277      37.878  10.461  15.186  1.00  0.54           C  
ATOM   4286  O   VAL A 277      37.426  10.373  14.062  1.00  0.54           O  
ATOM   4287  CB  VAL A 277      36.446  11.459  16.979  1.00  0.54           C  
ATOM   4288  CG1 VAL A 277      35.661  12.228  15.934  1.00  0.54           C  
ATOM   4289  CG2 VAL A 277      35.531  11.152  18.151  1.00  0.54           C  
ATOM   4290  H01 VAL A 277      36.074   9.601  16.051  1.00  0.54           H  
ATOM   4291  H02 VAL A 277      37.294  12.047  17.328  1.00  0.54           H  
ATOM   4292  H03 VAL A 277      34.756  12.634  16.386  1.00  0.54           H  
ATOM   4293  H04 VAL A 277      37.967   9.797  18.212  1.00  0.54           H  
ATOM   4294  H05 VAL A 277      36.271  13.045  15.548  1.00  0.54           H  
ATOM   4295  H06 VAL A 277      35.390  11.559  15.117  1.00  0.54           H  
ATOM   4296  H07 VAL A 277      34.565  10.812  17.778  1.00  0.54           H  
ATOM   4297  H08 VAL A 277      35.977  10.371  18.766  1.00  0.54           H  
ATOM   4298  H09 VAL A 277      35.392  12.052  18.750  1.00  0.54           H  
ATOM   4299  N   ASP A 278      39.183  10.651  15.391  1.00  0.85           N  
ATOM   4300  CA  ASP A 278      40.098  11.060  14.314  1.00  0.85           C  
ATOM   4301  C   ASP A 278      40.108  10.135  13.101  1.00  0.85           C  
ATOM   4302  O   ASP A 278      40.470  10.560  12.004  1.00  0.85           O  
ATOM   4303  CB  ASP A 278      41.550  11.139  14.777  1.00  0.85           C  
ATOM   4304  CG  ASP A 278      41.828  12.085  15.926  1.00  0.85           C  
ATOM   4305  OD1 ASP A 278      40.875  12.522  16.564  1.00  0.85           O  
ATOM   4306  OD2 ASP A 278      43.008  12.372  16.167  1.00  0.85           O  
ATOM   4307  H01 ASP A 278      39.704  12.036  14.032  1.00  0.85           H  
ATOM   4308  H02 ASP A 278      42.108  11.534  13.929  1.00  0.85           H  
ATOM   4309  H03 ASP A 278      41.858  10.140  15.085  1.00  0.85           H  
ATOM   4310  H10 ASP A 278      39.556  10.509  16.319  1.00  0.85           H  
ATOM   4311  N   LYS A 279      39.723   8.870  13.276  1.00  0.04           N  
ATOM   4312  CA  LYS A 279      39.762   7.980  12.157  1.00  0.04           C  
ATOM   4313  C   LYS A 279      38.393   7.650  11.597  1.00  0.04           C  
ATOM   4314  O   LYS A 279      38.307   6.886  10.643  1.00  0.04           O  
ATOM   4315  CB  LYS A 279      40.530   6.724  12.567  1.00  0.04           C  
ATOM   4316  CG  LYS A 279      42.017   7.078  12.460  1.00  0.04           C  
ATOM   4317  CD  LYS A 279      42.885   6.079  13.219  1.00  0.04           C  
ATOM   4318  CE  LYS A 279      44.008   6.838  13.958  1.00  0.04           C  
ATOM   4319  NZ  LYS A 279      43.543   7.564  15.147  1.00  0.04           N  
ATOM   4320  H01 LYS A 279      40.277   8.482  11.338  1.00  0.04           H  
ATOM   4321  H02 LYS A 279      40.277   5.878  11.929  1.00  0.04           H  
ATOM   4322  H03 LYS A 279      40.280   6.445  13.591  1.00  0.04           H  
ATOM   4323  H04 LYS A 279      39.410   8.547  14.180  1.00  0.04           H  
ATOM   4324  H05 LYS A 279      42.166   8.064  12.900  1.00  0.04           H  
ATOM   4325  H06 LYS A 279      42.308   7.075  11.410  1.00  0.04           H  
ATOM   4326  H07 LYS A 279      43.324   5.370  12.517  1.00  0.04           H  
ATOM   4327  H08 LYS A 279      42.273   5.539  13.941  1.00  0.04           H  
ATOM   4328  H09 LYS A 279      44.402   7.581  13.264  1.00  0.04           H  
ATOM   4329  H10 LYS A 279      44.766   6.118  14.267  1.00  0.04           H  
ATOM   4330  H11 LYS A 279      42.597   7.284  15.363  1.00  0.04           H  
ATOM   4331  H12 LYS A 279      44.144   7.349  15.930  1.00  0.04           H  
ATOM   4332  H13 LYS A 279      43.567   8.557  14.966  1.00  0.04           H  
ATOM   4333  N   THR A 280      37.300   8.208  12.093  1.00  0.24           N  
ATOM   4334  CA  THR A 280      36.013   7.985  11.494  1.00  0.24           C  
ATOM   4335  C   THR A 280      35.943   8.843  10.222  1.00  0.24           C  
ATOM   4336  O   THR A 280      36.751   9.753  10.032  1.00  0.24           O  
ATOM   4337  CB  THR A 280      34.916   8.380  12.493  1.00  0.24           C  
ATOM   4338  CG2 THR A 280      35.003   7.616  13.830  1.00  0.24           C  
ATOM   4339  OG1 THR A 280      35.032   9.790  12.672  1.00  0.24           O  
ATOM   4340  H01 THR A 280      35.867   6.936  11.236  1.00  0.24           H  
ATOM   4341  H02 THR A 280      33.936   8.109  12.100  1.00  0.24           H  
ATOM   4342  H03 THR A 280      35.426   8.269  14.594  1.00  0.24           H  
ATOM   4343  H04 THR A 280      34.005   7.300  14.134  1.00  0.24           H  
ATOM   4344  H05 THR A 280      35.640   6.740  13.708  1.00  0.24           H  
ATOM   4345  H06 THR A 280      35.132   9.987  13.606  1.00  0.24           H  
ATOM   4346  H14 THR A 280      37.372   8.801  12.907  1.00  0.24           H  
ATOM   4347  N   PRO A 281      35.026   8.674   9.274  1.00  0.09           N  
ATOM   4348  CA  PRO A 281      34.824   9.642   8.197  1.00  0.09           C  
ATOM   4349  C   PRO A 281      34.226  10.985   8.569  1.00  0.09           C  
ATOM   4350  O   PRO A 281      34.237  11.936   7.769  1.00  0.09           O  
ATOM   4351  CB  PRO A 281      33.998   8.852   7.196  1.00  0.09           C  
ATOM   4352  CG  PRO A 281      33.335   7.773   8.005  1.00  0.09           C  
ATOM   4353  CD  PRO A 281      34.476   7.380   8.875  1.00  0.09           C  
ATOM   4354  H01 PRO A 281      34.610   8.443   6.392  1.00  0.09           H  
ATOM   4355  H02 PRO A 281      33.252   9.491   6.724  1.00  0.09           H  
ATOM   4356  H03 PRO A 281      32.895   6.963   7.424  1.00  0.09           H  
ATOM   4357  H04 PRO A 281      32.495   8.156   8.584  1.00  0.09           H  
ATOM   4358  H05 PRO A 281      34.185   6.752   9.717  1.00  0.09           H  
ATOM   4359  H06 PRO A 281      35.209   6.792   8.323  1.00  0.09           H  
ATOM   4360  H07 PRO A 281      35.780   9.996   7.811  1.00  0.09           H  
ATOM   4361  N   HIS A 282      33.715  11.062   9.793  1.00  0.30           N  
ATOM   4362  CA  HIS A 282      33.090  12.290  10.240  1.00  0.30           C  
ATOM   4363  C   HIS A 282      34.115  13.283  10.763  1.00  0.30           C  
ATOM   4364  O   HIS A 282      33.775  14.446  10.998  1.00  0.30           O  
ATOM   4365  CB  HIS A 282      32.101  11.936  11.294  1.00  0.30           C  
ATOM   4366  CG  HIS A 282      31.032  10.964  10.781  1.00  0.30           C  
ATOM   4367  CD2 HIS A 282      29.923  11.264  10.047  1.00  0.30           C  
ATOM   4368  ND1 HIS A 282      31.020   9.684  11.145  1.00  0.30           N  
ATOM   4369  CE1 HIS A 282      29.877   9.183  10.704  1.00  0.30           C  
ATOM   4370  NE2 HIS A 282      29.235  10.135  10.070  1.00  0.30           N  
ATOM   4371  H01 HIS A 282      32.593  12.777   9.401  1.00  0.30           H  
ATOM   4372  H02 HIS A 282      31.599  12.853  11.603  1.00  0.30           H  
ATOM   4373  H03 HIS A 282      32.627  11.472  12.128  1.00  0.30           H  
ATOM   4374  H04 HIS A 282      29.666  12.205   9.560  1.00  0.30           H  
ATOM   4375  H05 HIS A 282      29.530   8.159  10.843  1.00  0.30           H  
ATOM   4376  H06 HIS A 282      28.324  10.020   9.650  1.00  0.30           H  
ATOM   4377  H07 HIS A 282      33.762  10.265  10.411  1.00  0.30           H  
ATOM   4378  N   ALA A 283      35.385  12.910  10.954  1.00  0.11           N  
ATOM   4379  CA  ALA A 283      36.400  13.797  11.527  1.00  0.11           C  
ATOM   4380  C   ALA A 283      36.864  14.873  10.570  1.00  0.11           C  
ATOM   4381  O   ALA A 283      37.444  14.503   9.553  1.00  0.11           O  
ATOM   4382  CB  ALA A 283      37.602  12.966  11.939  1.00  0.11           C  
ATOM   4383  H01 ALA A 283      35.941  14.297  12.379  1.00  0.11           H  
ATOM   4384  H02 ALA A 283      38.419  13.628  12.226  1.00  0.11           H  
ATOM   4385  H03 ALA A 283      37.334  12.333  12.785  1.00  0.11           H  
ATOM   4386  H04 ALA A 283      37.917  12.342  11.103  1.00  0.11           H  
ATOM   4387  H07 ALA A 283      35.657  11.973  10.691  1.00  0.11           H  
ATOM   4388  N   TRP A 284      36.733  16.190  10.759  1.00  0.65           N  
ATOM   4389  CA  TRP A 284      37.119  17.104   9.682  1.00  0.65           C  
ATOM   4390  C   TRP A 284      37.896  18.325  10.081  1.00  0.65           C  
ATOM   4391  O   TRP A 284      38.202  19.180   9.259  1.00  0.65           O  
ATOM   4392  CB  TRP A 284      35.867  17.525   8.976  1.00  0.65           C  
ATOM   4393  CG  TRP A 284      36.026  17.670   7.476  1.00  0.65           C  
ATOM   4394  CD1 TRP A 284      36.219  18.902   6.932  1.00  0.65           C  
ATOM   4395  CD2 TRP A 284      36.137  16.671   6.540  1.00  0.65           C  
ATOM   4396  CE2 TRP A 284      36.439  17.403   5.401  1.00  0.65           C  
ATOM   4397  CE3 TRP A 284      36.182  15.295   6.490  1.00  0.65           C  
ATOM   4398  NE1 TRP A 284      36.493  18.693   5.673  1.00  0.65           N  
ATOM   4399  CZ2 TRP A 284      36.760  16.827   4.198  1.00  0.65           C  
ATOM   4400  CZ3 TRP A 284      36.510  14.697   5.284  1.00  0.65           C  
ATOM   4401  CH2 TRP A 284      36.793  15.450   4.144  1.00  0.65           C  
ATOM   4402  H01 TRP A 284      37.811  16.545   9.052  1.00  0.65           H  
ATOM   4403  H02 TRP A 284      35.603  18.509   9.362  1.00  0.65           H  
ATOM   4404  H03 TRP A 284      35.096  16.779   9.169  1.00  0.65           H  
ATOM   4405  H04 TRP A 284      36.158  19.864   7.442  1.00  0.65           H  
ATOM   4406  H05 TRP A 284      36.373  16.549  11.632  1.00  0.65           H  
ATOM   4407  H06 TRP A 284      35.966  14.694   7.373  1.00  0.65           H  
ATOM   4408  H07 TRP A 284      36.715  19.415   5.003  1.00  0.65           H  
ATOM   4409  H08 TRP A 284      36.980  17.434   3.320  1.00  0.65           H  
ATOM   4410  H09 TRP A 284      36.548  13.609   5.224  1.00  0.65           H  
ATOM   4411  H10 TRP A 284      37.041  14.948   3.209  1.00  0.65           H  
ATOM   4412  N   TYR A 285      38.281  18.387  11.358  1.00  0.55           N  
ATOM   4413  CA  TYR A 285      39.090  19.457  11.970  1.00  0.55           C  
ATOM   4414  C   TYR A 285      40.465  19.728  11.361  1.00  0.55           C  
ATOM   4415  O   TYR A 285      40.889  20.878  11.151  1.00  0.55           O  
ATOM   4416  CB  TYR A 285      39.300  19.211  13.464  1.00  0.55           C  
ATOM   4417  CG  TYR A 285      39.223  17.789  13.964  1.00  0.55           C  
ATOM   4418  CD1 TYR A 285      37.980  17.240  14.184  1.00  0.55           C  
ATOM   4419  CD2 TYR A 285      40.354  17.040  14.244  1.00  0.55           C  
ATOM   4420  CE1 TYR A 285      37.864  15.939  14.668  1.00  0.55           C  
ATOM   4421  CE2 TYR A 285      40.237  15.766  14.766  1.00  0.55           C  
ATOM   4422  CZ  TYR A 285      38.989  15.211  14.978  1.00  0.55           C  
ATOM   4423  OH  TYR A 285      38.844  13.933  15.509  1.00  0.55           O  
ATOM   4424  H01 TYR A 285      38.483  20.339  11.766  1.00  0.55           H  
ATOM   4425  H02 TYR A 285      38.461  19.715  13.944  1.00  0.55           H  
ATOM   4426  H03 TYR A 285      40.288  19.593  13.721  1.00  0.55           H  
ATOM   4427  H04 TYR A 285      37.084  17.825  13.979  1.00  0.55           H  
ATOM   4428  H05 TYR A 285      41.342  17.458  14.051  1.00  0.55           H  
ATOM   4429  H06 TYR A 285      36.877  15.496  14.802  1.00  0.55           H  
ATOM   4430  H07 TYR A 285      41.133  15.196  15.012  1.00  0.55           H  
ATOM   4431  H08 TYR A 285      38.967  13.965  16.460  1.00  0.55           H  
ATOM   4432  H11 TYR A 285      37.991  17.630  11.961  1.00  0.55           H  
ATOM   4433  N   PHE A 286      41.185  18.674  10.969  1.00  0.82           N  
ATOM   4434  CA  PHE A 286      42.471  18.883  10.281  1.00  0.82           C  
ATOM   4435  C   PHE A 286      42.352  19.355   8.831  1.00  0.82           C  
ATOM   4436  O   PHE A 286      43.116  20.181   8.345  1.00  0.82           O  
ATOM   4437  CB  PHE A 286      43.235  17.603  10.339  1.00  0.82           C  
ATOM   4438  CG  PHE A 286      43.618  17.213  11.751  1.00  0.82           C  
ATOM   4439  CD1 PHE A 286      44.091  18.168  12.613  1.00  0.82           C  
ATOM   4440  CD2 PHE A 286      43.462  15.910  12.150  1.00  0.82           C  
ATOM   4441  CE1 PHE A 286      44.404  17.802  13.890  1.00  0.82           C  
ATOM   4442  CE2 PHE A 286      43.798  15.543  13.428  1.00  0.82           C  
ATOM   4443  CZ  PHE A 286      44.281  16.499  14.288  1.00  0.82           C  
ATOM   4444  H01 PHE A 286      42.985  19.693  10.799  1.00  0.82           H  
ATOM   4445  H02 PHE A 286      44.157  17.745   9.776  1.00  0.82           H  
ATOM   4446  H03 PHE A 286      42.621  16.810   9.912  1.00  0.82           H  
ATOM   4447  H04 PHE A 286      44.215  19.200  12.285  1.00  0.82           H  
ATOM   4448  H05 PHE A 286      43.072  15.168  11.453  1.00  0.82           H  
ATOM   4449  H06 PHE A 286      44.754  18.553  14.598  1.00  0.82           H  
ATOM   4450  H07 PHE A 286      43.684  14.510  13.756  1.00  0.82           H  
ATOM   4451  H08 PHE A 286      44.570  16.216  15.300  1.00  0.82           H  
ATOM   4452  H09 PHE A 286      40.849  17.737  11.143  1.00  0.82           H  
ATOM   4453  N   GLN A 287      41.298  18.952   8.122  1.00  0.11           N  
ATOM   4454  CA  GLN A 287      41.025  19.431   6.750  1.00  0.11           C  
ATOM   4455  C   GLN A 287      40.531  20.850   6.794  1.00  0.11           C  
ATOM   4456  O   GLN A 287      40.649  21.622   5.829  1.00  0.11           O  
ATOM   4457  CB  GLN A 287      39.934  18.674   6.056  1.00  0.11           C  
ATOM   4458  CG  GLN A 287      40.367  17.327   5.565  1.00  0.11           C  
ATOM   4459  CD  GLN A 287      40.228  16.201   6.554  1.00  0.11           C  
ATOM   4460  NE2 GLN A 287      40.508  16.174   7.832  1.00  0.11           N  
ATOM   4461  OE1 GLN A 287      39.869  15.129   6.134  1.00  0.11           O  
ATOM   4462  H01 GLN A 287      41.967  19.307   6.216  1.00  0.11           H  
ATOM   4463  H02 GLN A 287      39.642  19.257   5.183  1.00  0.11           H  
ATOM   4464  H03 GLN A 287      39.108  18.539   6.754  1.00  0.11           H  
ATOM   4465  H04 GLN A 287      41.434  17.413   5.358  1.00  0.11           H  
ATOM   4466  H05 GLN A 287      39.769  17.080   4.688  1.00  0.11           H  
ATOM   4467  H06 GLN A 287      40.389  15.320   8.357  1.00  0.11           H  
ATOM   4468  H07 GLN A 287      40.843  17.008   8.293  1.00  0.11           H  
ATOM   4469  H09 GLN A 287      40.658  18.291   8.540  1.00  0.11           H  
ATOM   4470  N   GLN A 288      39.837  21.103   7.921  1.00  0.69           N  
ATOM   4471  CA  GLN A 288      39.344  22.423   8.273  1.00  0.69           C  
ATOM   4472  C   GLN A 288      40.567  23.337   8.397  1.00  0.69           C  
ATOM   4473  O   GLN A 288      40.589  24.332   7.669  1.00  0.69           O  
ATOM   4474  CB  GLN A 288      38.586  22.356   9.594  1.00  0.69           C  
ATOM   4475  CG  GLN A 288      38.019  23.678  10.023  1.00  0.69           C  
ATOM   4476  CD  GLN A 288      37.401  23.674  11.401  1.00  0.69           C  
ATOM   4477  NE2 GLN A 288      37.117  24.863  11.891  1.00  0.69           N  
ATOM   4478  OE1 GLN A 288      37.150  22.664  12.059  1.00  0.69           O  
ATOM   4479  H01 GLN A 288      38.657  22.805   7.517  1.00  0.69           H  
ATOM   4480  H02 GLN A 288      39.299  22.048  10.359  1.00  0.69           H  
ATOM   4481  H03 GLN A 288      37.766  21.646   9.487  1.00  0.69           H  
ATOM   4482  H04 GLN A 288      37.217  23.914   9.323  1.00  0.69           H  
ATOM   4483  H05 GLN A 288      38.823  24.414  10.011  1.00  0.69           H  
ATOM   4484  H06 GLN A 288      36.698  24.945  12.806  1.00  0.69           H  
ATOM   4485  H07 GLN A 288      37.318  25.693  11.352  1.00  0.69           H  
ATOM   4486  H08 GLN A 288      39.650  20.337   8.552  1.00  0.69           H  
ATOM   4487  N   ALA A 289      41.610  23.014   9.221  1.00  0.78           N  
ATOM   4488  CA  ALA A 289      42.849  23.791   9.321  1.00  0.78           C  
ATOM   4489  C   ALA A 289      43.599  23.967   7.975  1.00  0.78           C  
ATOM   4490  O   ALA A 289      44.018  25.069   7.622  1.00  0.78           O  
ATOM   4491  CB  ALA A 289      43.706  23.105  10.355  1.00  0.78           C  
ATOM   4492  H01 ALA A 289      42.607  24.812   9.615  1.00  0.78           H  
ATOM   4493  H02 ALA A 289      44.606  23.695  10.529  1.00  0.78           H  
ATOM   4494  H03 ALA A 289      43.148  23.011  11.286  1.00  0.78           H  
ATOM   4495  H04 ALA A 289      43.985  22.114   9.997  1.00  0.78           H  
ATOM   4496  H08 ALA A 289      41.521  22.189   9.796  1.00  0.78           H  
ATOM   4497  N   GLY A 290      43.706  22.969   7.098  1.00  0.06           N  
ATOM   4498  CA  GLY A 290      44.199  23.140   5.719  1.00  0.06           C  
ATOM   4499  C   GLY A 290      43.344  24.113   4.918  1.00  0.06           C  
ATOM   4500  O   GLY A 290      43.863  24.932   4.173  1.00  0.06           O  
ATOM   4501  H01 GLY A 290      44.152  22.170   5.225  1.00  0.06           H  
ATOM   4502  H02 GLY A 290      45.221  23.518   5.755  1.00  0.06           H  
ATOM   4503  H05 GLY A 290      43.434  22.043   7.395  1.00  0.06           H  
ATOM   4504  N   ASN A 291      42.040  24.179   5.111  1.00  0.56           N  
ATOM   4505  CA  ASN A 291      41.256  25.151   4.352  1.00  0.56           C  
ATOM   4506  C   ASN A 291      41.481  26.549   4.767  1.00  0.56           C  
ATOM   4507  O   ASN A 291      41.128  27.507   4.070  1.00  0.56           O  
ATOM   4508  CB  ASN A 291      39.768  24.853   4.424  1.00  0.56           C  
ATOM   4509  CG  ASN A 291      39.398  23.610   3.605  1.00  0.56           C  
ATOM   4510  ND2 ASN A 291      38.259  22.963   3.705  1.00  0.56           N  
ATOM   4511  OD1 ASN A 291      40.158  23.131   2.773  1.00  0.56           O  
ATOM   4512  H01 ASN A 291      41.608  25.047   3.326  1.00  0.56           H  
ATOM   4513  H02 ASN A 291      39.231  25.706   4.009  1.00  0.56           H  
ATOM   4514  H03 ASN A 291      41.590  23.565   5.775  1.00  0.56           H  
ATOM   4515  H04 ASN A 291      39.490  24.687   5.465  1.00  0.56           H  
ATOM   4516  H05 ASN A 291      38.086  22.153   3.127  1.00  0.56           H  
ATOM   4517  H06 ASN A 291      37.556  23.276   4.360  1.00  0.56           H  
ATOM   4518  N   GLY A 292      42.182  26.696   5.876  1.00  0.09           N  
ATOM   4519  CA  GLY A 292      42.620  28.002   6.359  1.00  0.09           C  
ATOM   4520  C   GLY A 292      43.488  28.684   5.346  1.00  0.09           C  
ATOM   4521  O   GLY A 292      43.322  29.867   5.095  1.00  0.09           O  
ATOM   4522  H01 GLY A 292      43.198  27.859   7.272  1.00  0.09           H  
ATOM   4523  H02 GLY A 292      41.745  28.622   6.556  1.00  0.09           H  
ATOM   4524  H07 GLY A 292      42.424  25.874   6.410  1.00  0.09           H  
ATOM   4525  N   ILE A 293      44.358  27.939   4.678  1.00  0.54           N  
ATOM   4526  CA  ILE A 293      45.229  28.447   3.643  1.00  0.54           C  
ATOM   4527  C   ILE A 293      44.400  29.030   2.501  1.00  0.54           C  
ATOM   4528  O   ILE A 293      44.664  30.167   2.073  1.00  0.54           O  
ATOM   4529  CB  ILE A 293      46.151  27.279   3.124  1.00  0.54           C  
ATOM   4530  CG1 ILE A 293      47.077  26.774   4.206  1.00  0.54           C  
ATOM   4531  CG2 ILE A 293      47.086  27.772   2.033  1.00  0.54           C  
ATOM   4532  CD1 ILE A 293      48.087  27.814   4.731  1.00  0.54           C  
ATOM   4533  H01 ILE A 293      45.856  29.242   4.047  1.00  0.54           H  
ATOM   4534  H02 ILE A 293      45.469  26.503   2.777  1.00  0.54           H  
ATOM   4535  H03 ILE A 293      44.415  26.957   4.906  1.00  0.54           H  
ATOM   4536  H04 ILE A 293      47.666  25.975   3.756  1.00  0.54           H  
ATOM   4537  H05 ILE A 293      46.468  26.439   5.045  1.00  0.54           H  
ATOM   4538  H06 ILE A 293      48.047  27.265   2.122  1.00  0.54           H  
ATOM   4539  H07 ILE A 293      46.651  27.557   1.057  1.00  0.54           H  
ATOM   4540  H08 ILE A 293      47.232  28.847   2.137  1.00  0.54           H  
ATOM   4541  H09 ILE A 293      48.978  27.803   4.103  1.00  0.54           H  
ATOM   4542  H10 ILE A 293      47.636  28.806   4.704  1.00  0.54           H  
ATOM   4543  H11 ILE A 293      48.363  27.568   5.756  1.00  0.54           H  
ATOM   4544  N   PHE A 294      43.329  28.365   2.043  1.00  0.34           N  
ATOM   4545  CA  PHE A 294      42.595  28.819   0.877  1.00  0.34           C  
ATOM   4546  C   PHE A 294      41.688  29.948   1.221  1.00  0.34           C  
ATOM   4547  O   PHE A 294      41.552  30.883   0.430  1.00  0.34           O  
ATOM   4548  CB  PHE A 294      41.791  27.683   0.290  1.00  0.34           C  
ATOM   4549  CG  PHE A 294      42.763  26.609  -0.225  1.00  0.34           C  
ATOM   4550  CD1 PHE A 294      43.755  26.949  -1.138  1.00  0.34           C  
ATOM   4551  CD2 PHE A 294      42.766  25.350   0.346  1.00  0.34           C  
ATOM   4552  CE1 PHE A 294      44.808  26.092  -1.400  1.00  0.34           C  
ATOM   4553  CE2 PHE A 294      43.826  24.508   0.100  1.00  0.34           C  
ATOM   4554  CZ  PHE A 294      44.852  24.892  -0.749  1.00  0.34           C  
ATOM   4555  H01 PHE A 294      43.319  29.168   0.141  1.00  0.34           H  
ATOM   4556  H02 PHE A 294      41.173  28.049  -0.530  1.00  0.34           H  
ATOM   4557  H03 PHE A 294      41.143  27.256   1.056  1.00  0.34           H  
ATOM   4558  H04 PHE A 294      43.702  27.907  -1.656  1.00  0.34           H  
ATOM   4559  H05 PHE A 294      41.941  25.029   0.982  1.00  0.34           H  
ATOM   4560  H06 PHE A 294      45.587  26.368  -2.111  1.00  0.34           H  
ATOM   4561  H07 PHE A 294      43.859  23.529   0.578  1.00  0.34           H  
ATOM   4562  H08 PHE A 294      45.704  24.229  -0.899  1.00  0.34           H  
ATOM   4563  H12 PHE A 294      43.026  27.528   2.521  1.00  0.34           H  
ATOM   4564  N   ALA A 295      41.079  29.954   2.400  1.00  0.33           N  
ATOM   4565  CA  ALA A 295      40.283  31.111   2.794  1.00  0.33           C  
ATOM   4566  C   ALA A 295      41.122  32.362   2.963  1.00  0.33           C  
ATOM   4567  O   ALA A 295      40.732  33.432   2.496  1.00  0.33           O  
ATOM   4568  CB  ALA A 295      39.579  30.853   4.086  1.00  0.33           C  
ATOM   4569  H01 ALA A 295      39.567  31.271   1.988  1.00  0.33           H  
ATOM   4570  H02 ALA A 295      38.575  30.479   3.884  1.00  0.33           H  
ATOM   4571  H03 ALA A 295      40.134  30.112   4.661  1.00  0.33           H  
ATOM   4572  H04 ALA A 295      39.513  31.780   4.656  1.00  0.33           H  
ATOM   4573  H09 ALA A 295      41.166  29.162   3.021  1.00  0.33           H  
ATOM   4574  N   ARG A 296      42.333  32.303   3.537  1.00  0.53           N  
ATOM   4575  CA  ARG A 296      43.146  33.540   3.719  1.00  0.53           C  
ATOM   4576  C   ARG A 296      43.838  33.926   2.451  1.00  0.53           C  
ATOM   4577  O   ARG A 296      44.072  35.106   2.228  1.00  0.53           O  
ATOM   4578  CB  ARG A 296      44.224  33.400   4.828  1.00  0.53           C  
ATOM   4579  CG  ARG A 296      43.601  32.738   6.065  1.00  0.53           C  
ATOM   4580  CD  ARG A 296      44.200  32.977   7.434  1.00  0.53           C  
ATOM   4581  NE  ARG A 296      44.107  31.826   8.332  1.00  0.53           N  
ATOM   4582  CZ  ARG A 296      43.493  31.822   9.501  1.00  0.53           C  
ATOM   4583  NH1 ARG A 296      42.811  32.846   9.960  1.00  0.53           N  
ATOM   4584  NH2 ARG A 296      43.572  30.743  10.226  1.00  0.53           N  
ATOM   4585  H01 ARG A 296      42.434  34.310   4.017  1.00  0.53           H  
ATOM   4586  H02 ARG A 296      44.601  34.387   5.095  1.00  0.53           H  
ATOM   4587  H03 ARG A 296      45.046  32.786   4.461  1.00  0.53           H  
ATOM   4588  H04 ARG A 296      43.779  31.676   5.896  1.00  0.53           H  
ATOM   4589  H05 ARG A 296      42.697  31.414   3.848  1.00  0.53           H  
ATOM   4590  H06 ARG A 296      42.564  33.071   6.112  1.00  0.53           H  
ATOM   4591  H07 ARG A 296      43.627  33.783   7.893  1.00  0.53           H  
ATOM   4592  H08 ARG A 296      45.253  33.231   7.309  1.00  0.53           H  
ATOM   4593  H09 ARG A 296      44.547  30.967   8.035  1.00  0.53           H  
ATOM   4594  H10 ARG A 296      42.360  32.789  10.862  1.00  0.53           H  
ATOM   4595  H11 ARG A 296      42.738  33.691   9.411  1.00  0.53           H  
ATOM   4596  H12 ARG A 296      44.091  29.945   9.889  1.00  0.53           H  
ATOM   4597  H13 ARG A 296      43.114  30.704  11.125  1.00  0.53           H  
ATOM   4598  N   GLN A 297      44.221  33.004   1.582  1.00  0.56           N  
ATOM   4599  CA  GLN A 297      44.668  33.349   0.264  1.00  0.56           C  
ATOM   4600  C   GLN A 297      43.578  34.149  -0.393  1.00  0.56           C  
ATOM   4601  O   GLN A 297      43.872  35.250  -0.839  1.00  0.56           O  
ATOM   4602  CB  GLN A 297      44.916  32.124  -0.537  1.00  0.56           C  
ATOM   4603  CG  GLN A 297      46.384  31.784  -0.528  1.00  0.56           C  
ATOM   4604  CD  GLN A 297      46.840  30.625  -1.380  1.00  0.56           C  
ATOM   4605  NE2 GLN A 297      46.474  30.737  -2.626  1.00  0.56           N  
ATOM   4606  OE1 GLN A 297      47.516  29.664  -0.993  1.00  0.56           O  
ATOM   4607  H01 GLN A 297      45.596  33.918   0.325  1.00  0.56           H  
ATOM   4608  H02 GLN A 297      44.599  32.301  -1.565  1.00  0.56           H  
ATOM   4609  H03 GLN A 297      44.351  31.294  -0.112  1.00  0.56           H  
ATOM   4610  H04 GLN A 297      46.588  31.470   0.496  1.00  0.56           H  
ATOM   4611  H05 GLN A 297      46.926  32.668  -0.863  1.00  0.56           H  
ATOM   4612  H06 GLN A 297      46.732  30.025  -3.294  1.00  0.56           H  
ATOM   4613  H07 GLN A 297      45.933  31.536  -2.923  1.00  0.56           H  
ATOM   4614  H14 GLN A 297      44.198  32.032   1.854  1.00  0.56           H  
ATOM   4615  N   ALA A 298      42.306  33.742  -0.410  1.00  0.34           N  
ATOM   4616  CA  ALA A 298      41.233  34.488  -1.053  1.00  0.34           C  
ATOM   4617  C   ALA A 298      41.114  35.892  -0.543  1.00  0.34           C  
ATOM   4618  O   ALA A 298      41.078  36.854  -1.309  1.00  0.34           O  
ATOM   4619  CB  ALA A 298      39.916  33.831  -0.810  1.00  0.34           C  
ATOM   4620  H01 ALA A 298      41.486  34.506  -2.113  1.00  0.34           H  
ATOM   4621  H02 ALA A 298      39.169  34.258  -1.479  1.00  0.34           H  
ATOM   4622  H03 ALA A 298      40.003  32.761  -0.999  1.00  0.34           H  
ATOM   4623  H04 ALA A 298      39.613  33.995   0.224  1.00  0.34           H  
ATOM   4624  H08 ALA A 298      42.076  32.871   0.047  1.00  0.34           H  
ATOM   4625  N   LEU A 299      41.165  36.078   0.746  1.00  0.56           N  
ATOM   4626  CA  LEU A 299      40.963  37.408   1.305  1.00  0.56           C  
ATOM   4627  C   LEU A 299      42.070  38.395   0.912  1.00  0.56           C  
ATOM   4628  O   LEU A 299      41.791  39.557   0.611  1.00  0.56           O  
ATOM   4629  CB  LEU A 299      40.868  37.223   2.800  1.00  0.56           C  
ATOM   4630  CG  LEU A 299      39.965  38.130   3.605  1.00  0.56           C  
ATOM   4631  CD1 LEU A 299      38.504  38.037   3.175  1.00  0.56           C  
ATOM   4632  CD2 LEU A 299      40.030  37.658   5.032  1.00  0.56           C  
ATOM   4633  H01 LEU A 299      40.053  37.856   0.905  1.00  0.56           H  
ATOM   4634  H02 LEU A 299      41.867  37.477   3.154  1.00  0.56           H  
ATOM   4635  H03 LEU A 299      40.529  36.202   2.973  1.00  0.56           H  
ATOM   4636  H04 LEU A 299      40.299  39.158   3.463  1.00  0.56           H  
ATOM   4637  H05 LEU A 299      41.345  35.297   1.360  1.00  0.56           H  
ATOM   4638  H06 LEU A 299      37.928  38.816   3.675  1.00  0.56           H  
ATOM   4639  H07 LEU A 299      38.433  38.170   2.095  1.00  0.56           H  
ATOM   4640  H08 LEU A 299      38.106  37.060   3.448  1.00  0.56           H  
ATOM   4641  H09 LEU A 299      40.273  38.499   5.682  1.00  0.56           H  
ATOM   4642  H10 LEU A 299      39.065  37.242   5.322  1.00  0.56           H  
ATOM   4643  H11 LEU A 299      40.800  36.892   5.127  1.00  0.56           H  
ATOM   4644  N   LEU A 300      43.322  37.915   0.889  1.00  0.77           N  
ATOM   4645  CA  LEU A 300      44.486  38.693   0.518  1.00  0.77           C  
ATOM   4646  C   LEU A 300      44.499  39.018  -0.972  1.00  0.77           C  
ATOM   4647  O   LEU A 300      44.871  40.096  -1.407  1.00  0.77           O  
ATOM   4648  CB  LEU A 300      45.746  37.909   0.869  1.00  0.77           C  
ATOM   4649  CG  LEU A 300      46.228  37.768   2.334  1.00  0.77           C  
ATOM   4650  CD1 LEU A 300      47.572  37.038   2.416  1.00  0.77           C  
ATOM   4651  CD2 LEU A 300      46.424  39.177   2.911  1.00  0.77           C  
ATOM   4652  H01 LEU A 300      44.451  39.633   1.068  1.00  0.77           H  
ATOM   4653  H02 LEU A 300      46.532  38.516   0.421  1.00  0.77           H  
ATOM   4654  H03 LEU A 300      45.593  36.896   0.496  1.00  0.77           H  
ATOM   4655  H04 LEU A 300      45.483  37.197   2.888  1.00  0.77           H  
ATOM   4656  H05 LEU A 300      48.314  37.695   2.870  1.00  0.77           H  
ATOM   4657  H06 LEU A 300      47.462  36.140   3.024  1.00  0.77           H  
ATOM   4658  H07 LEU A 300      47.897  36.761   1.413  1.00  0.77           H  
ATOM   4659  H08 LEU A 300      47.264  39.660   2.412  1.00  0.77           H  
ATOM   4660  H09 LEU A 300      45.520  39.765   2.751  1.00  0.77           H  
ATOM   4661  H10 LEU A 300      46.628  39.108   3.979  1.00  0.77           H  
ATOM   4662  H12 LEU A 300      43.462  36.949   1.147  1.00  0.77           H  
ATOM   4663  N   ALA A 301      44.069  38.102  -1.813  1.00  0.41           N  
ATOM   4664  CA  ALA A 301      44.071  38.305  -3.232  1.00  0.41           C  
ATOM   4665  C   ALA A 301      42.990  39.296  -3.503  1.00  0.41           C  
ATOM   4666  O   ALA A 301      43.265  40.257  -4.194  1.00  0.41           O  
ATOM   4667  CB  ALA A 301      43.751  37.011  -3.973  1.00  0.41           C  
ATOM   4668  H01 ALA A 301      45.050  38.646  -3.569  1.00  0.41           H  
ATOM   4669  H02 ALA A 301      42.868  37.158  -4.595  1.00  0.41           H  
ATOM   4670  H03 ALA A 301      44.596  36.734  -4.603  1.00  0.41           H  
ATOM   4671  H04 ALA A 301      43.559  36.217  -3.252  1.00  0.41           H  
ATOM   4672  H11 ALA A 301      43.726  37.226  -1.446  1.00  0.41           H  
ATOM   4673  N   LEU A 302      41.777  39.143  -2.984  1.00  0.42           N  
ATOM   4674  CA  LEU A 302      40.710  40.098  -3.232  1.00  0.42           C  
ATOM   4675  C   LEU A 302      41.047  41.468  -2.669  1.00  0.42           C  
ATOM   4676  O   LEU A 302      40.796  42.457  -3.340  1.00  0.42           O  
ATOM   4677  CB  LEU A 302      39.443  39.657  -2.595  1.00  0.42           C  
ATOM   4678  CG  LEU A 302      38.758  38.379  -2.948  1.00  0.42           C  
ATOM   4679  CD1 LEU A 302      37.617  38.135  -1.991  1.00  0.42           C  
ATOM   4680  CD2 LEU A 302      38.100  38.501  -4.275  1.00  0.42           C  
ATOM   4681  H01 LEU A 302      40.595  40.156  -4.314  1.00  0.42           H  
ATOM   4682  H02 LEU A 302      38.738  40.395  -2.978  1.00  0.42           H  
ATOM   4683  H03 LEU A 302      39.646  39.604  -1.525  1.00  0.42           H  
ATOM   4684  H04 LEU A 302      39.510  37.590  -2.925  1.00  0.42           H  
ATOM   4685  H05 LEU A 302      41.591  38.340  -2.400  1.00  0.42           H  
ATOM   4686  H06 LEU A 302      36.730  37.839  -2.552  1.00  0.42           H  
ATOM   4687  H07 LEU A 302      37.889  37.341  -1.296  1.00  0.42           H  
ATOM   4688  H08 LEU A 302      37.406  39.049  -1.436  1.00  0.42           H  
ATOM   4689  H09 LEU A 302      37.205  39.116  -4.181  1.00  0.42           H  
ATOM   4690  H10 LEU A 302      38.788  38.967  -4.981  1.00  0.42           H  
ATOM   4691  H11 LEU A 302      37.824  37.511  -4.637  1.00  0.42           H  
ATOM   4692  N   VAL A 303      41.603  41.631  -1.465  1.00  0.40           N  
ATOM   4693  CA  VAL A 303      41.949  42.930  -0.921  1.00  0.40           C  
ATOM   4694  C   VAL A 303      43.043  43.635  -1.713  1.00  0.40           C  
ATOM   4695  O   VAL A 303      42.995  44.854  -1.900  1.00  0.40           O  
ATOM   4696  CB  VAL A 303      42.358  42.700   0.563  1.00  0.40           C  
ATOM   4697  CG1 VAL A 303      42.968  43.906   1.206  1.00  0.40           C  
ATOM   4698  CG2 VAL A 303      41.105  42.500   1.370  1.00  0.40           C  
ATOM   4699  H01 VAL A 303      41.092  43.600  -0.989  1.00  0.40           H  
ATOM   4700  H02 VAL A 303      43.059  41.865   0.550  1.00  0.40           H  
ATOM   4701  H03 VAL A 303      43.896  44.160   0.694  1.00  0.40           H  
ATOM   4702  H04 VAL A 303      42.275  44.745   1.138  1.00  0.40           H  
ATOM   4703  H05 VAL A 303      43.178  43.692   2.254  1.00  0.40           H  
ATOM   4704  H06 VAL A 303      40.284  42.233   0.705  1.00  0.40           H  
ATOM   4705  H07 VAL A 303      41.262  41.699   2.093  1.00  0.40           H  
ATOM   4706  H08 VAL A 303      40.860  43.423   1.896  1.00  0.40           H  
ATOM   4707  H12 VAL A 303      41.791  40.810  -0.907  1.00  0.40           H  
ATOM   4708  N   LEU A 304      44.071  42.914  -2.145  1.00  0.69           N  
ATOM   4709  CA  LEU A 304      45.191  43.558  -2.799  1.00  0.69           C  
ATOM   4710  C   LEU A 304      45.195  43.574  -4.326  1.00  0.69           C  
ATOM   4711  O   LEU A 304      46.076  44.169  -4.952  1.00  0.69           O  
ATOM   4712  CB  LEU A 304      46.455  42.900  -2.283  1.00  0.69           C  
ATOM   4713  CG  LEU A 304      46.744  43.157  -0.805  1.00  0.69           C  
ATOM   4714  CD1 LEU A 304      47.832  42.200  -0.346  1.00  0.69           C  
ATOM   4715  CD2 LEU A 304      47.151  44.613  -0.584  1.00  0.69           C  
ATOM   4716  H01 LEU A 304      45.114  44.615  -2.546  1.00  0.69           H  
ATOM   4717  H02 LEU A 304      47.283  43.338  -2.841  1.00  0.69           H  
ATOM   4718  H03 LEU A 304      46.364  41.824  -2.431  1.00  0.69           H  
ATOM   4719  H04 LEU A 304      45.845  42.981  -0.215  1.00  0.69           H  
ATOM   4720  H05 LEU A 304      48.698  42.770  -0.010  1.00  0.69           H  
ATOM   4721  H06 LEU A 304      47.458  41.591   0.477  1.00  0.69           H  
ATOM   4722  H07 LEU A 304      48.122  41.554  -1.175  1.00  0.69           H  
ATOM   4723  H08 LEU A 304      48.090  44.810  -1.101  1.00  0.69           H  
ATOM   4724  H09 LEU A 304      44.072  41.912  -2.017  1.00  0.69           H  
ATOM   4725  H10 LEU A 304      46.376  45.271  -0.977  1.00  0.69           H  
ATOM   4726  H11 LEU A 304      47.278  44.797   0.483  1.00  0.69           H  
ATOM   4727  N   ASN A 305      44.258  42.891  -4.983  1.00  0.19           N  
ATOM   4728  CA  ASN A 305      44.147  42.877  -6.428  1.00  0.19           C  
ATOM   4729  C   ASN A 305      42.773  43.403  -6.816  1.00  0.19           C  
ATOM   4730  O   ASN A 305      41.770  42.993  -6.226  1.00  0.19           O  
ATOM   4731  CB  ASN A 305      44.318  41.481  -6.930  1.00  0.19           C  
ATOM   4732  CG  ASN A 305      45.602  41.471  -7.698  1.00  0.19           C  
ATOM   4733  ND2 ASN A 305      46.736  41.607  -7.035  1.00  0.19           N  
ATOM   4734  OD1 ASN A 305      45.627  41.404  -8.919  1.00  0.19           O  
ATOM   4735  H01 ASN A 305      44.920  43.506  -6.869  1.00  0.19           H  
ATOM   4736  H02 ASN A 305      43.478  41.177  -7.555  1.00  0.19           H  
ATOM   4737  H03 ASN A 305      44.370  40.782  -6.095  1.00  0.19           H  
ATOM   4738  H04 ASN A 305      47.614  41.629  -7.535  1.00  0.19           H  
ATOM   4739  H05 ASN A 305      46.726  41.689  -6.028  1.00  0.19           H  
ATOM   4740  H12 ASN A 305      43.591  42.355  -4.446  1.00  0.19           H  
ATOM   4741  N   ARG A 306      42.732  44.342  -7.781  1.00  0.29           N  
ATOM   4742  CA  ARG A 306      41.509  45.044  -8.190  1.00  0.29           C  
ATOM   4743  C   ARG A 306      40.425  44.206  -8.793  1.00  0.29           C  
ATOM   4744  O   ARG A 306      39.235  44.389  -8.554  1.00  0.29           O  
ATOM   4745  CB  ARG A 306      41.753  46.137  -9.226  1.00  0.29           C  
ATOM   4746  CG  ARG A 306      42.855  47.114  -8.945  1.00  0.29           C  
ATOM   4747  CD  ARG A 306      42.611  48.450  -9.660  1.00  0.29           C  
ATOM   4748  NE  ARG A 306      41.589  49.268  -8.985  1.00  0.29           N  
ATOM   4749  CZ  ARG A 306      41.677  50.612  -8.791  1.00  0.29           C  
ATOM   4750  NH1 ARG A 306      42.761  51.335  -9.155  1.00  0.29           N  
ATOM   4751  NH2 ARG A 306      40.653  51.244  -8.189  1.00  0.29           N  
ATOM   4752  H01 ARG A 306      41.186  45.431  -7.224  1.00  0.29           H  
ATOM   4753  H02 ARG A 306      40.841  46.734  -9.224  1.00  0.29           H  
ATOM   4754  H03 ARG A 306      41.982  45.647 -10.173  1.00  0.29           H  
ATOM   4755  H04 ARG A 306      43.790  46.693  -9.313  1.00  0.29           H  
ATOM   4756  H05 ARG A 306      42.909  47.290  -7.871  1.00  0.29           H  
ATOM   4757  H06 ARG A 306      43.594  44.577  -8.251  1.00  0.29           H  
ATOM   4758  H07 ARG A 306      42.250  48.229 -10.664  1.00  0.29           H  
ATOM   4759  H08 ARG A 306      43.546  49.009  -9.688  1.00  0.29           H  
ATOM   4760  H09 ARG A 306      40.764  48.798  -8.642  1.00  0.29           H  
ATOM   4761  H10 ARG A 306      42.786  52.330  -8.982  1.00  0.29           H  
ATOM   4762  H11 ARG A 306      43.545  50.880  -9.600  1.00  0.29           H  
ATOM   4763  H12 ARG A 306      39.838  50.723  -7.900  1.00  0.29           H  
ATOM   4764  H13 ARG A 306      40.700  52.240  -8.026  1.00  0.29           H  
ATOM   4765  N   ASP A 307      40.901  43.329  -9.645  1.00  0.16           N  
ATOM   4766  CA  ASP A 307      40.092  42.469 -10.480  1.00  0.16           C  
ATOM   4767  C   ASP A 307      40.952  41.231 -10.466  1.00  0.16           C  
ATOM   4768  O   ASP A 307      42.179  41.339 -10.620  1.00  0.16           O  
ATOM   4769  CB  ASP A 307      40.009  42.942 -11.956  1.00  0.16           C  
ATOM   4770  CG  ASP A 307      39.601  44.405 -12.229  1.00  0.16           C  
ATOM   4771  OD1 ASP A 307      38.565  44.844 -11.712  1.00  0.16           O  
ATOM   4772  OD2 ASP A 307      40.309  45.106 -12.970  1.00  0.16           O  
ATOM   4773  H01 ASP A 307      39.062  42.394 -10.131  1.00  0.16           H  
ATOM   4774  H02 ASP A 307      39.200  42.351 -12.385  1.00  0.16           H  
ATOM   4775  H03 ASP A 307      40.993  42.791 -12.401  1.00  0.16           H  
ATOM   4776  H14 ASP A 307      41.905  43.249  -9.723  1.00  0.16           H  
ATOM   4777  N   LEU A 308      40.344  40.071 -10.282  1.00  0.19           N  
ATOM   4778  CA  LEU A 308      41.104  38.846 -10.323  1.00  0.19           C  
ATOM   4779  C   LEU A 308      40.290  37.960 -11.253  1.00  0.19           C  
ATOM   4780  O   LEU A 308      39.088  37.751 -11.039  1.00  0.19           O  
ATOM   4781  CB  LEU A 308      41.189  38.321  -8.904  1.00  0.19           C  
ATOM   4782  CG  LEU A 308      41.851  37.004  -8.592  1.00  0.19           C  
ATOM   4783  CD1 LEU A 308      43.223  36.886  -9.254  1.00  0.19           C  
ATOM   4784  CD2 LEU A 308      41.866  36.890  -7.085  1.00  0.19           C  
ATOM   4785  H01 LEU A 308      42.130  38.927 -10.683  1.00  0.19           H  
ATOM   4786  H02 LEU A 308      40.145  38.121  -8.665  1.00  0.19           H  
ATOM   4787  H03 LEU A 308      41.720  39.078  -8.326  1.00  0.19           H  
ATOM   4788  H04 LEU A 308      39.349  40.043 -10.113  1.00  0.19           H  
ATOM   4789  H05 LEU A 308      41.303  36.160  -9.010  1.00  0.19           H  
ATOM   4790  H06 LEU A 308      43.965  36.612  -8.504  1.00  0.19           H  
ATOM   4791  H07 LEU A 308      43.189  36.119 -10.028  1.00  0.19           H  
ATOM   4792  H08 LEU A 308      43.495  37.842  -9.701  1.00  0.19           H  
ATOM   4793  H09 LEU A 308      41.541  37.833  -6.647  1.00  0.19           H  
ATOM   4794  H10 LEU A 308      41.190  36.093  -6.774  1.00  0.19           H  
ATOM   4795  H11 LEU A 308      42.877  36.663  -6.747  1.00  0.19           H  
ATOM   4796  N   VAL A 309      40.937  37.572 -12.361  1.00  0.25           N  
ATOM   4797  CA  VAL A 309      40.327  36.693 -13.362  1.00  0.25           C  
ATOM   4798  C   VAL A 309      41.156  35.393 -13.326  1.00  0.25           C  
ATOM   4799  O   VAL A 309      42.141  35.192 -14.070  1.00  0.25           O  
ATOM   4800  CB  VAL A 309      40.346  37.257 -14.862  1.00  0.25           C  
ATOM   4801  CG1 VAL A 309      38.931  37.032 -15.411  1.00  0.25           C  
ATOM   4802  CG2 VAL A 309      40.729  38.736 -14.998  1.00  0.25           C  
ATOM   4803  H01 VAL A 309      39.273  36.574 -13.112  1.00  0.25           H  
ATOM   4804  H02 VAL A 309      41.122  36.729 -15.417  1.00  0.25           H  
ATOM   4805  H03 VAL A 309      38.279  37.838 -15.075  1.00  0.25           H  
ATOM   4806  H04 VAL A 309      38.961  37.020 -16.501  1.00  0.25           H  
ATOM   4807  H05 VAL A 309      38.547  36.079 -15.047  1.00  0.25           H  
ATOM   4808  H06 VAL A 309      41.692  38.816 -15.503  1.00  0.25           H  
ATOM   4809  H07 VAL A 309      39.969  39.257 -15.581  1.00  0.25           H  
ATOM   4810  H08 VAL A 309      40.800  39.186 -14.008  1.00  0.25           H  
ATOM   4811  H12 VAL A 309      41.881  37.898 -12.512  1.00  0.25           H  
ATOM   4812  N   LEU A 310      40.671  34.606 -12.352  1.00  0.10           N  
ATOM   4813  CA  LEU A 310      41.172  33.290 -11.984  1.00  0.10           C  
ATOM   4814  C   LEU A 310      40.053  32.280 -12.290  1.00  0.10           C  
ATOM   4815  O   LEU A 310      40.275  31.060 -12.190  1.00  0.10           O  
ATOM   4816  CB  LEU A 310      41.539  33.271 -10.480  1.00  0.10           C  
ATOM   4817  CG  LEU A 310      40.533  33.377  -9.321  1.00  0.10           C  
ATOM   4818  CD1 LEU A 310      41.329  33.530  -8.042  1.00  0.10           C  
ATOM   4819  CD2 LEU A 310      39.610  34.590  -9.433  1.00  0.10           C  
ATOM   4820  OXT LEU A 310      38.951  32.737 -12.633  1.00  0.10           O  
ATOM   4821  H01 LEU A 310      42.072  33.036 -12.544  1.00  0.10           H  
ATOM   4822  H02 LEU A 310      42.041  34.234 -10.390  1.00  0.10           H  
ATOM   4823  H03 LEU A 310      42.066  32.330 -10.322  1.00  0.10           H  
ATOM   4824  H04 LEU A 310      39.910  32.483  -9.340  1.00  0.10           H  
ATOM   4825  H05 LEU A 310      42.224  34.120  -8.240  1.00  0.10           H  
ATOM   4826  H06 LEU A 310      40.720  34.036  -7.293  1.00  0.10           H  
ATOM   4827  H07 LEU A 310      41.617  32.546  -7.673  1.00  0.10           H  
ATOM   4828  H08 LEU A 310      38.685  34.394  -8.890  1.00  0.10           H  
ATOM   4829  H09 LEU A 310      39.885  34.960 -11.826  1.00  0.10           H  
ATOM   4830  H10 LEU A 310      40.103  35.463  -9.006  1.00  0.10           H  
ATOM   4831  H11 LEU A 310      39.382  34.778 -10.482  1.00  0.10           H  
TER    4832      LEU A 310
ATOM   4833  P   PAL A1311      46.007  29.584  15.946  1.00  0.00           P  
ATOM   4834  C1P PAL A1311      44.364  29.028  15.454  1.00  0.00           C  
ATOM   4835  O3P PAL A1311      46.396  30.603  14.747  1.00  0.00           O  
ATOM   4836  C1  PAL A1311      43.248  29.956  15.913  1.00  0.00           C  
ATOM   4837  O1  PAL A1311      43.007  31.015  15.289  1.00  0.00           O  
ATOM   4838  C2  PAL A1311      41.503  30.342  17.606  1.00  0.00           C  
ATOM   4839  N2  PAL A1311      42.607  29.592  17.036  1.00  0.00           N  
ATOM   4840  O2  PAL A1311      40.869  32.427  18.650  1.00  0.00           O  
ATOM   4841  C3  PAL A1311      40.717  29.448  18.601  1.00  0.00           C  
ATOM   4842  O3  PAL A1311      43.040  31.980  18.231  1.00  0.00           O  
ATOM   4843  C4  PAL A1311      41.822  31.697  18.195  1.00  0.00           C  
ATOM   4844  O4  PAL A1311      42.570  29.754  20.076  1.00  0.00           O  
ATOM   4845  C5  PAL A1311      41.499  29.132  19.864  1.00  0.00           C  
ATOM   4846  O5  PAL A1311      40.998  28.294  20.658  1.00  0.00           O  
ATOM   4847  OP1 PAL A1311      45.966  30.512  17.178  1.00  0.00           O  
ATOM   4848  OP2 PAL A1311      47.069  28.559  15.951  1.00  0.00           O  
ATOM   4849  H01 PAL A1311      44.333  28.961  14.367  1.00  0.00           H  
ATOM   4850  H02 PAL A1311      42.395  30.428  15.426  1.00  0.00           H  
ATOM   4851  H03 PAL A1311      42.822  30.810  14.370  1.00  0.00           H  
ATOM   4852  H04 PAL A1311      40.880  30.605  16.751  1.00  0.00           H  
ATOM   4853  H05 PAL A1311      42.250  28.663  16.862  1.00  0.00           H  
ATOM   4854  H06 PAL A1311      40.665  33.119  18.017  1.00  0.00           H  
ATOM   4855  H07 PAL A1311      40.516  28.502  18.098  1.00  0.00           H  
ATOM   4856  H08 PAL A1311      39.798  29.964  18.881  1.00  0.00           H  
ATOM   4857  H09 PAL A1311      43.360  31.907  19.133  1.00  0.00           H  
ATOM   4858  H10 PAL A1311      41.609  32.764  18.263  1.00  0.00           H  
ATOM   4859  H11 PAL A1311      42.862  29.592  20.976  1.00  0.00           H  
ATOM   4860  H12 PAL A1311      44.195  28.063  15.931  1.00  0.00           H  
ATOM   4861  H13 PAL A1311      42.347  28.612  20.311  1.00  0.00           H  
ATOM   4862  H14 PAL A1311      40.945  28.677  21.537  1.00  0.00           H  
ATOM   4863  H15 PAL A1311      46.718  31.109  17.155  1.00  0.00           H  
TER    4864      PAL A1311
ATOM   4865  N   MET B   1      19.558  94.398  25.290  1.00  0.36           N  
ATOM   4866  CA  MET B   1      18.910  95.156  26.347  1.00  0.36           C  
ATOM   4867  C   MET B   1      17.374  94.991  26.300  1.00  0.36           C  
ATOM   4868  O   MET B   1      16.720  95.165  25.252  1.00  0.36           O  
ATOM   4869  CB  MET B   1      19.318  96.679  26.275  1.00  0.36           C  
ATOM   4870  CG  MET B   1      18.836  97.664  25.199  1.00  0.36           C  
ATOM   4871  SD  MET B   1      19.263  97.270  23.472  1.00  0.36           S  
ATOM   4872  CE  MET B   1      17.671  97.426  22.682  1.00  0.36           C  
ATOM   4873  H01 MET B   1      19.625  94.968  24.459  1.00  0.36           H  
ATOM   4874  H02 MET B   1      19.254  94.756  27.301  1.00  0.36           H  
ATOM   4875  H03 MET B   1      20.371  96.591  26.007  1.00  0.36           H  
ATOM   4876  H04 MET B   1      19.008  97.110  27.227  1.00  0.36           H  
ATOM   4877  H05 MET B   1      19.356  98.597  25.415  1.00  0.36           H  
ATOM   4878  H06 MET B   1      17.750  97.720  25.266  1.00  0.36           H  
ATOM   4879  H07 MET B   1      16.977  97.924  23.359  1.00  0.36           H  
ATOM   4880  H08 MET B   1      17.773  98.015  21.771  1.00  0.36           H  
ATOM   4881  H09 MET B   1      17.289  96.436  22.434  1.00  0.36           H  
ATOM   4882  H16 MET B   1      19.016  93.570  25.088  1.00  0.36           H  
ATOM   4883  N   THR B   2      16.915  94.392  27.417  1.00  0.25           N  
ATOM   4884  CA  THR B   2      15.519  94.222  27.837  1.00  0.25           C  
ATOM   4885  C   THR B   2      15.625  93.581  29.236  1.00  0.25           C  
ATOM   4886  O   THR B   2      16.516  92.731  29.451  1.00  0.25           O  
ATOM   4887  CB  THR B   2      14.666  93.289  26.872  1.00  0.25           C  
ATOM   4888  CG2 THR B   2      13.559  92.495  27.555  1.00  0.25           C  
ATOM   4889  OG1 THR B   2      14.067  94.179  25.915  1.00  0.25           O  
ATOM   4890  H01 THR B   2      14.997  95.179  27.822  1.00  0.25           H  
ATOM   4891  H02 THR B   2      15.331  92.538  26.445  1.00  0.25           H  
ATOM   4892  H03 THR B   2      12.663  92.515  26.935  1.00  0.25           H  
ATOM   4893  H04 THR B   2      13.883  91.463  27.692  1.00  0.25           H  
ATOM   4894  H05 THR B   2      13.338  92.939  28.526  1.00  0.25           H  
ATOM   4895  H06 THR B   2      13.851  93.692  25.116  1.00  0.25           H  
ATOM   4896  H10 THR B   2      17.616  94.015  28.039  1.00  0.25           H  
ATOM   4897  N   HIS B   3      14.824  94.270  30.117  1.00  0.07           N  
ATOM   4898  CA  HIS B   3      14.502  93.966  31.528  1.00  0.07           C  
ATOM   4899  C   HIS B   3      15.113  92.618  31.937  1.00  0.07           C  
ATOM   4900  O   HIS B   3      14.544  91.665  31.416  1.00  0.07           O  
ATOM   4901  CB  HIS B   3      12.941  93.826  31.790  1.00  0.07           C  
ATOM   4902  CG  HIS B   3      11.898  94.743  31.112  1.00  0.07           C  
ATOM   4903  CD2 HIS B   3      10.869  95.435  31.732  1.00  0.07           C  
ATOM   4904  ND1 HIS B   3      11.844  94.986  29.796  1.00  0.07           N  
ATOM   4905  CE1 HIS B   3      10.844  95.836  29.613  1.00  0.07           C  
ATOM   4906  NE2 HIS B   3      10.253  96.081  30.773  1.00  0.07           N  
ATOM   4907  H01 HIS B   3      14.905  94.801  32.102  1.00  0.07           H  
ATOM   4908  H02 HIS B   3      12.862  94.133  32.833  1.00  0.07           H  
ATOM   4909  H03 HIS B   3      12.677  92.807  31.508  1.00  0.07           H  
ATOM   4910  H04 HIS B   3      10.624  95.440  32.794  1.00  0.07           H  
ATOM   4911  H05 HIS B   3      10.553  96.267  28.655  1.00  0.07           H  
ATOM   4912  H06 HIS B   3       9.447  96.677  30.899  1.00  0.07           H  
ATOM   4913  H07 HIS B   3      14.393  95.105  29.746  1.00  0.07           H  
ATOM   4914  N   ASP B   4      16.184  92.359  32.709  1.00  0.09           N  
ATOM   4915  CA  ASP B   4      16.504  90.965  32.929  1.00  0.09           C  
ATOM   4916  C   ASP B   4      15.652  90.370  34.037  1.00  0.09           C  
ATOM   4917  O   ASP B   4      14.645  89.725  33.720  1.00  0.09           O  
ATOM   4918  CB  ASP B   4      18.000  90.769  33.250  1.00  0.09           C  
ATOM   4919  CG  ASP B   4      18.832  90.564  31.992  1.00  0.09           C  
ATOM   4920  OD1 ASP B   4      18.741  91.373  31.067  1.00  0.09           O  
ATOM   4921  OD2 ASP B   4      19.561  89.575  31.939  1.00  0.09           O  
ATOM   4922  H01 ASP B   4      16.282  90.439  32.000  1.00  0.09           H  
ATOM   4923  H02 ASP B   4      18.097  89.875  33.866  1.00  0.09           H  
ATOM   4924  H03 ASP B   4      18.366  91.651  33.775  1.00  0.09           H  
ATOM   4925  H07 ASP B   4      16.737  93.100  33.115  1.00  0.09           H  
ATOM   4926  N   ASN B   5      15.974  90.684  35.309  1.00  0.16           N  
ATOM   4927  CA  ASN B   5      15.454  90.036  36.524  1.00  0.16           C  
ATOM   4928  C   ASN B   5      16.048  88.604  36.499  1.00  0.16           C  
ATOM   4929  O   ASN B   5      16.802  88.249  35.573  1.00  0.16           O  
ATOM   4930  CB  ASN B   5      13.865  90.026  36.592  1.00  0.16           C  
ATOM   4931  CG  ASN B   5      12.976  88.955  35.901  1.00  0.16           C  
ATOM   4932  ND2 ASN B   5      12.087  89.353  34.992  1.00  0.16           N  
ATOM   4933  OD1 ASN B   5      13.009  87.752  36.210  1.00  0.16           O  
ATOM   4934  H01 ASN B   5      15.748  90.584  37.419  1.00  0.16           H  
ATOM   4935  H02 ASN B   5      13.625  90.909  36.000  1.00  0.16           H  
ATOM   4936  H03 ASN B   5      13.614  89.982  37.652  1.00  0.16           H  
ATOM   4937  H04 ASN B   5      16.635  91.436  35.440  1.00  0.16           H  
ATOM   4938  H05 ASN B   5      11.479  88.678  34.551  1.00  0.16           H  
ATOM   4939  H06 ASN B   5      12.021  90.330  34.744  1.00  0.16           H
[truncated: 3,157,257 more chars]
