# Supplementary material for: Mapping allosteric communications within individual proteins
Source: Nat Commun. 2020 Jul 31;11:3862. doi: 10.1038/s41467-020-17618-2 (PMC7395124; doi:10.1038/s41467-020-17618-2)
Supplement: Supplementary file 7 — Supplementary Data 4 [file 41467_2020_17618_MOESM7_ESM.zip › comparison-to-Amors/1d09/1d09-qs.txt]

293	G	ILE293 G	10.51752228	0.529944185	0.000567609	0.621818182
164	I	LYS164 I	10.20317652	0.632185903	0.000677117	0.741818182
110	A	GLY110 A	12.12958833	0.10863591	0.000116357	0.101818182
32	C	ALA32 C	22.15876201	0.026030674	2.79E-05	0.069090909
32	H	LEU32 H	35.74433726	0.104935508	0.000112394	0.72
166	C	GLY166 C	4.634415389	0.158056118	0.00016929	0.047272727
1312	C	PAL1312 C	0	0	0	0
139	L	LYS139 L	18.26447593	0.275689761	0.000295284	0.578181818
174	C	GLN174 C	13.65019963	0.626195574	0.000670701	0.847272727
57	C	LEU57 C	5.808714574	1.280682396	0.001371705	0.916363636
68	A	ALA68 A	18.2272265	0.234978101	0.000251679	0.501818182
90	E	ASP90 E	8.947589061	2.066302177	0.002213161	0.996363636
109	F	CYS109 F	19.59649982	0.111384658	0.000119301	0.258181818
47	B	ASN47 B	46.27061423	0.037848197	4.05E-05	0.621818182
93	B	GLY93 B	52.30574865	0.023820643	2.55E-05	0.610909091
16	F	THR16 F	47.70397938	0.071129833	7.62E-05	0.836363636
79	B	PRO79 B	38.93073802	0.030219724	3.24E-05	0.363636364
204	A	GLU204 A	24.82451377	0.236867899	0.000253703	0.745454545
144	C	THR144 C	11.77870035	0.584241039	0.000625765	0.752727273
293	E	ILE293 E	10.71480854	0.462770937	0.000495662	0.552727273
294	G	PHE294 G	13.04117422	0.261880684	0.000280493	0.352727273
87	D	ASP87 D	54.7288964	0.012631567	1.35E-05	0.487272727
169	A	VAL169 A	6.214474153	0.897263165	0.000961035	0.8
166	A	GLY166 A	4.611434159	0.133907161	0.000143424	0.036363636
241	K	ALA241 K	17.18018559	0.090160282	9.66E-05	0.152727273
25	F	ILE25 F	40.37787575	0.037371051	4.00E-05	0.469090909
8	C	HIS8 C	17.56034353	0.129890867	0.000139123	0.247272727
76	L	LEU76 L	31.09073402	0.331332339	0.000354881	0.963636364
142	G	LEU142 G	12.11324866	0.662020248	0.000709072	0.836363636
31	E	LYS31 E	16.56224647	0.160522101	0.000171931	0.283636364
303	I	VAL303 I	17.33170243	0.213887634	0.000229089	0.418181818
105	A	ARG105 A	1.589902198	1.773901264	0.001899978	0.927272727
18	B	ILE18 B	44.55631355	0.088917001	9.52E-05	0.84
214	E	SER214 E	19.62790165	0.006969924	7.47E-06	0.018181818
54	K	ARG54 K	1.953037122	2.320854273	0.002485805	0.96
257	C	ALA257 C	21.74282017	0.051710883	5.54E-05	0.138181818
35	C	GLN35 C	22.62391102	0.11757138	0.000125928	0.356363636
32	G	ALA32 G	22.15858953	0.030713333	3.29E-05	0.076363636
175	E	ALA175 E	13.61704718	0.302307883	0.000323794	0.432727273
108	A	GLN108 A	11.48114054	0.215937023	0.000231284	0.221818182
213	E	SER213 E	20.07138513	0.028463844	3.05E-05	0.058181818
117	C	GLU117 C	19.42456316	0.207126142	0.000221847	0.483636364
170	A	HIS170 A	8.19394197	0.712253179	0.000762875	0.730909091
95	I	ILE95 I	8.374732115	0.763048735	0.000817281	0.785454545
258	G	LYS258 G	23.11460478	0.055721064	5.97E-05	0.178181818
138	E	THR138 E	7.881952867	0.402767135	0.000431393	0.349090909
165	I	TYR165 I	6.048961977	0.88525704	0.000948175	0.778181818
147	J	HIS147 J	27.79086348	0.088415843	9.47E-05	0.407272727
70	F	GLN70 F	38.48855561	0.034792808	3.73E-05	0.389090909
199	G	LEU199 G	17.1844127	0.171485691	0.000183674	0.323636364
310	I	LEU310 I	28.76298291	0.01962857	2.10E-05	0.109090909
77	B	TYR77 B	33.07833728	0.114398559	0.000122529	0.683636364
118	K	PHE118 K	15.01850851	0.284924469	0.000305175	0.461818182
215	I	ILE215 I	14.47980152	0.210134615	0.00022507	0.312727273
149	J	VAL149 J	24.38035849	0.071296979	7.64E-05	0.258181818
35	A	GLN35 A	22.3960628	0.149499522	0.000160125	0.447272727
241	E	ALA241 E	16.6849457	0.08704092	9.32E-05	0.138181818
205	K	LYS205 K	22.62103565	0.063382676	6.79E-05	0.185454545
58	D	LEU58 D	50.02428335	0.083142983	8.91E-05	0.934545455
207	A	ILE207 A	20.74920839	0.136177959	0.000145857	0.352727273
299	C	LEU299 C	12.79838994	0.451680323	0.000483783	0.625454545
168	K	THR168 K	2.507514506	1.006165104	0.001077676	0.687272727
145	H	PHE145 H	18.39912563	0.177713295	0.000190344	0.374545455
218	A	VAL218 A	18.69553238	0.111552747	0.000119481	0.232727273
194	E	MET194 E	11.60769042	0.456725656	0.000489187	0.585454545
276	G	ASP276 G	18.27908753	0.162997056	0.000174582	0.338181818
34	E	PRO34 E	21.69198396	0.038376804	4.11E-05	0.098181818
278	A	ASP278 A	14.79149516	0.589966851	0.000631898	0.854545455
162	G	ASP162 G	7.149071548	0.836806446	0.000896281	0.792727273
113	K	ARG113 K	14.82319416	0.627192059	0.000671769	0.876363636
77	D	TYR77 D	34.18485965	0.264072783	0.000282841	0.96
118	I	PHE118 I	15.41299468	0.232133748	0.000248632	0.385454545
20	I	LEU20 I	15.7648124	0.260367598	0.000278873	0.450909091
110	I	GLY110 I	12.12972518	0.127261182	0.000136306	0.127272727
206	E	GLY206 E	25.97883236	0.009049739	9.69E-06	0.04
27	F	PHE27 F	39.70381312	0.144081997	0.000154322	0.901818182
92	B	VAL92 B	54.3825152	0.009635251	1.03E-05	0.396363636
15	J	GLY15 J	49.22187069	0.00199075	2.13E-06	0.098181818
304	I	LEU304 I	18.69077799	0.308169819	0.000330072	0.665454545
57	K	LEU57 K	5.808667489	1.281229694	0.001372291	0.916363636
256	K	ASN256 K	24.70101824	0.055455524	5.94E-05	0.2
16	L	THR16 L	48.20949752	0.050989691	5.46E-05	0.76
146	F	SER146 F	24.51301911	0.044911083	4.81E-05	0.163636364
70	B	GLN70 B	38.48927006	0.034716136	3.72E-05	0.389090909
47	J	ASN47 J	46.27100243	0.040147661	4.30E-05	0.643636364
93	J	GLY93 J	52.3066589	0.024805807	2.66E-05	0.629090909
84	E	LYS84 E	1.740159188	1.067676877	0.00114356	0.694545455
25	K	ALA25 K	20.94309065	0.076500054	8.19E-05	0.189090909
261	I	MET261 I	18.26227855	0.156099105	0.000167194	0.323636364
204	I	GLU204 I	24.82438692	0.211867633	0.000226926	0.701818182
14	H	ARG14 H	49.33176146	0.022004268	2.36E-05	0.523636364
17	H	VAL17 H	51.16436693	0.081341548	8.71E-05	0.949090909
4	F	ASP4 F	63.97137988	0.000610167	6.54E-07	0.127272727
108	D	VAL108 D	24.90901857	0.015334265	1.64E-05	0.054545455
296	K	ARG296 K	5.080188481	0.754284904	0.000807894	0.589090909
106	C	HIS106 C	8.706866371	0.684854886	0.00073353	0.727272727
4	E	LEU4 E	18.21849283	0.221299327	0.000237028	0.469090909
112	A	ALA112 A	12.17111815	0.098693401	0.000105708	0.087272727
119	A	SER119 A	15.920993	0.080657301	8.64E-05	0.12
8	K	HIS8 K	17.56031859	0.133512522	0.000143002	0.250909091
76	D	LEU76 D	31.09186455	0.327520418	0.000350798	0.963636364
170	G	HIS170 G	8.061610075	0.853275792	0.000913921	0.836363636
233	C	GLU233 C	5.031548171	1.992167541	0.002133757	0.970909091
246	G	GLN246 G	13.44466813	0.08745033	9.37E-05	0.087272727
263	E	VAL263 E	12.04384166	0.492638153	0.000527652	0.654545455
47	C	CYS47 C	11.27350509	0.770215056	0.000824957	0.872727273
34	A	PRO34 A	21.69161794	0.035615153	3.81E-05	0.087272727
47	H	ASN47 H	43.18852768	0.093016679	9.96E-05	0.832727273
261	E	MET261 E	18.26240409	0.168694881	0.000180685	0.352727273
23	E	VAL23 E	15.09493508	0.287965826	0.000308432	0.472727273
97	K	THR97 K	10.6074281	0.118068014	0.000126459	0.087272727
100	C	ASP100 C	17.85255203	0.601725984	0.000644493	0.916363636
3	J	HIS3 J	57.92098934	0.000653675	7.00E-07	0.083636364
6	E	GLN6 E	22.64805301	0.07162545	7.67E-05	0.214545455
206	A	GLY206 A	25.97845061	0.009477283	1.02E-05	0.043636364
219	A	MET219 A	18.5575583	0.182531139	0.000195504	0.392727273
27	J	PHE27 J	39.70354007	0.142607538	0.000152743	0.901818182
153	E	ASP153 E	22.42381863	0.276052929	0.000295673	0.741818182
92	F	VAL92 F	54.38203167	0.009536851	1.02E-05	0.389090909
279	A	LYS279 A	19.2346752	0.023880991	2.56E-05	0.043636364
294	A	PHE294 A	12.9977068	0.25701643	0.000275283	0.341818182
217	K	GLU217 K	22.56007992	0.072047854	7.72E-05	0.214545455
188	G	ALA188 G	13.07017582	0.113601297	0.000121675	0.123636364
104	F	ASP104 F	28.28507665	0.114700275	0.000122852	0.527272727
256	G	ASN256 G	24.69964318	0.061446484	6.58E-05	0.225454545
21	I	ASN21 I	20.56148784	0.105087157	0.000112556	0.265454545
64	L	THR64 L	44.17960679	0.027447277	2.94E-05	0.469090909
263	G	VAL263 G	11.950593	0.525243412	0.000562574	0.701818182
147	B	HIS147 B	27.79074817	0.086536499	9.27E-05	0.4
116	G	THR116 G	18.14313228	0.13060596	0.000139889	0.261818182
185	I	TYR185 I	16.02323432	0.247467372	0.000265056	0.432727273
23	G	VAL23 G	15.19824362	0.369213655	0.000395455	0.610909091
48	B	LEU48 B	52.14110387	0.03604468	3.86E-05	0.734545455
174	E	GLN174 E	13.2395049	0.445411416	0.000477068	0.636363636
84	B	ASN84 B	50.40952114	0.044931412	4.81E-05	0.767272727
79	E	THR79 E	6.256684825	0.647624191	0.000693653	0.552727273
24	A	LEU24 A	15.58077338	0.306063328	0.000327816	0.527272727
4	A	LEU4 A	18.21881827	0.210351965	0.000225302	0.443636364
58	G	SER58 G	6.01374775	0.87975916	0.000942286	0.774545455
58	L	LEU58 L	50.02478395	0.084358822	9.04E-05	0.941818182
26	K	THR26 K	20.06093856	0.280765352	0.00030072	0.669090909
138	F	CYS138 F	18.36892193	0.161250646	0.000172711	0.338181818
276	I	ASP276 I	18.89216785	0.075382256	8.07E-05	0.152727273
106	K	HIS106 K	8.705793588	0.758812373	0.000812744	0.792727273
40	C	LYS40 C	24.52018387	0.200756659	0.000215025	0.658181818
19	D	ASP19 D	48.77826198	0.170297668	0.000182401	1
218	I	VAL218 I	18.69503057	0.120725475	0.000129306	0.254545455
144	G	THR144 G	11.77800093	0.627576927	0.000672181	0.8
241	G	ALA241 G	17.18013731	0.098372563	0.000105364	0.170909091
133	G	GLN133 G	6.575213	0.955905122	0.001023844	0.843636364
111	B	ASN111 B	13.87767023	0.216540542	0.000231931	0.301818182
245	E	ALA245 E	10.67418432	0.358216655	0.000383676	0.403636364
57	F	ASP57 F	47.9470796	0.042740918	4.58E-05	0.705454545
21	F	ILE21 F	44.20656449	0.065702397	7.04E-05	0.752727273
26	J	GLY26 J	44.43942941	0.002725337	2.92E-06	0.076363636
118	A	PHE118 A	15.41205775	0.268460244	0.000287541	0.450909091
3	F	HIS3 F	57.92111014	0.000633027	6.78E-07	0.072727273
6	A	GLN6 A	22.64757581	0.065463681	7.01E-05	0.192727273
65	G	ARG65 G	15.97123809	0.862749283	0.000924068	0.956363636
65	L	PHE65 L	44.39508709	0.01201958	1.29E-05	0.276363636
156	C	HIS156 C	18.85018965	0.175188755	0.00018764	0.385454545
63	F	ASN63 F	46.39551972	0.012381345	1.33E-05	0.309090909
29	E	LYS29 E	22.09145803	0.144136596	0.000154381	0.418181818
146	L	SER146 L	24.69907816	0.042662461	4.57E-05	0.156363636
3	E	PRO3 E	24.16722462	0.032600452	3.49E-05	0.112727273
104	J	ASP104 J	28.28637023	0.118641987	0.000127074	0.541818182
146	G	GLN146 G	17.06539774	0.288538992	0.000309046	0.56
16	D	THR16 D	48.2098162	0.052778726	5.65E-05	0.767272727
40	A	LYS40 A	24.35658773	0.107759578	0.000115418	0.374545455
152	G	LEU152 G	17.25072723	0.263897325	0.000282653	0.52
89	K	ALA89 K	12.47067673	0.504868457	0.000540751	0.701818182
281	A	PRO281 A	20.11743684	0.044898035	4.81E-05	0.094545455
278	K	ASP278 K	14.4339665	0.425735264	0.000455994	0.676363636
25	C	ALA25 C	20.94301545	0.077154931	8.26E-05	0.192727273
216	A	GLU216 A	20.80267908	0.015467661	1.66E-05	0.032727273
48	F	LEU48 F	52.14102006	0.036113274	3.87E-05	0.734545455
275	A	THR275 A	15.53289056	0.254707697	0.000272811	0.429090909
68	G	ALA68 G	18.06817647	0.280130494	0.00030004	0.578181818
220	G	ALA220 G	23.58702376	0.027883259	2.99E-05	0.083636364
214	K	SER214 K	19.42374639	0.00425163	4.55E-06	0.014545455
200	G	ASP200 G	20.53156989	0.249533922	0.000267269	0.610909091
5	E	TYR5 E	23.10054499	0.050528298	5.41E-05	0.156363636
231	G	GLN231 G	2.865506587	1.551026522	0.001661263	0.92
181	G	GLY181 G	24.35516073	0	0	0
12	A	ILE12 A	11.55930971	0.310424875	0.000332488	0.370909091
19	A	ASP19 A	19.77054327	0.118044174	0.000126434	0.28
84	J	ASN84 J	50.41028374	0.046239953	4.95E-05	0.774545455
136	K	THR136 K	7.287599125	0.939660928	0.001006446	0.854545455
281	C	PRO281 C	20.50981516	0.069263222	7.42E-05	0.167272727
150	F	VAL150 F	24.22939038	0.08840932	9.47E-05	0.312727273
25	A	ALA25 A	20.87352289	0.076065491	8.15E-05	0.189090909
21	B	ILE21 B	44.20622795	0.067251534	7.20E-05	0.763636364
284	G	TRP284 G	12.21266572	0.483601511	0.000517973	0.647272727
202	G	LEU202 G	17.45293972	0.245860097	0.000263334	0.490909091
191	C	ALA191 C	15.7858257	0.130830919	0.000140129	0.2
15	E	LEU15 E	15.38994376	0.314143343	0.000336471	0.538181818
277	I	VAL277 I	15.66764038	0.271496357	0.000290792	0.465454545
272	E	GLU272 E	6.661609865	0.789796475	0.00084593	0.730909091
175	C	ALA175 C	13.82172211	0.285144373	0.00030541	0.418181818
260	C	ASN260 C	20.97189095	0.223130712	0.000238989	0.570909091
268	E	PRO268 E	3.014551376	1.172905174	0.001256267	0.84
128	C	GLY128 C	5.415114588	0.20122553	0.000215527	0.083636364
124	D	SER124 D	23.47226813	0.065846299	7.05E-05	0.214545455
90	B	GLU90 B	57.94997876	0.01193265	1.28E-05	0.538181818
26	E	THR26 E	19.82550199	0.231319923	0.000247761	0.552727273
104	G	MET104 G	10.27583057	0.9259014	0.000991708	0.909090909
181	I	GLY181 I	24.22522334	0	0	0
3	A	PRO3 A	24.16721755	0.035332491	3.78E-05	0.123636364
254	A	LEU254 A	17.92167082	0.229836651	0.000246172	0.476363636
31	L	SER31 L	38.32328864	0.012664887	1.36E-05	0.181818182
85	D	ARG85 D	45.72422571	0.037781607	4.05E-05	0.603636364
23	F	ALA23 F	43.90602927	0.010241466	1.10E-05	0.229090909
40	L	GLN40 L	45.70134994	0.036305977	3.89E-05	0.585454545
281	E	PRO281 E	20.11742389	0.051210521	5.49E-05	0.116363636
48	C	PHE48 C	5.097798544	1.063566826	0.001139158	0.847272727
142	F	GLU142 F	13.79500819	0.170047715	0.000182134	0.218181818
214	G	SER214 G	19.42367221	0.004569997	4.89E-06	0.018181818
272	C	GLU272 C	6.596702055	0.829263118	0.000888201	0.756363636
97	B	PRO97 B	40.00770616	0.055904267	5.99E-05	0.589090909
107	H	LEU107 H	26.98487232	0.193967078	0.000207753	0.723636364
41	A	HIS41 A	21.68542185	0.086311188	9.24E-05	0.236363636
280	A	THR280 A	19.14936764	0.108840823	0.000116576	0.236363636
26	C	THR26 C	20.0608356	0.274018207	0.000293494	0.650909091
36	H	THR36 H	40.21247574	0.032906971	3.52E-05	0.421818182
217	A	GLU217 A	22.14591786	0.054285173	5.81E-05	0.152727273
276	A	ASP276 A	18.89270317	0.081058577	8.68E-05	0.167272727
59	F	ILE59 F	46.10253886	0.084862629	9.09E-05	0.861818182
116	H	SER116 H	18.82200035	0.001136025	1.22E-06	0.003636364
133	D	ASP133 D	28.92203755	0.055356883	5.93E-05	0.305454545
135	D	ALA135 D	24.7354056	0.062449445	6.69E-05	0.229090909
140	J	TYR140 J	15.16382468	0.254824361	0.000272936	0.414545455
75	B	ALA75 B	36.77938875	0.04175583	4.47E-05	0.403636364
131	K	SER131 K	6.381840565	0.329057773	0.000352445	0.2
55	D	ARG55 D	42.15344626	0.10172072	0.00010895	0.84
288	C	GLN288 C	7.737566349	0.662620807	0.000709715	0.632727273
15	A	LEU15 A	15.3896333	0.291365922	0.000312074	0.494545455
277	E	VAL277 E	15.66852954	0.305080737	0.000326764	0.530909091
18	A	ASP18 A	22.73426975	0.038060503	4.08E-05	0.112727273
107	F	LEU107 F	27.04523818	0.200943209	0.000215225	0.741818182
209	C	TRP209 C	19.56093507	0.152689148	0.000163541	0.36
297	E	GLN297 E	13.9214139	0.390961756	0.000418749	0.589090909
44	K	ILE44 K	14.84995828	0.602937021	0.00064579	0.865454545
258	E	LYS258 E	23.01220124	0.09863543	0.000105646	0.312727273
49	E	PHE49 E	10.23771835	1.201362634	0.001286747	0.949090909
26	A	THR26 A	19.82599203	0.215594527	0.000230918	0.52
9	B	VAL9 B	59.99689219	0.038621873	4.14E-05	0.898181818
120	A	GLY120 A	18.58350349	0.002911359	3.12E-06	0.010909091
146	D	SER146 D	24.69993204	0.037188048	3.98E-05	0.134545455
12	G	ILE12 G	11.64442759	0.515389454	0.00055202	0.669090909
282	I	HIS282 I	16.62051729	0.14379459	0.000154015	0.247272727
152	F	ALA152 F	29.53695341	0.06460716	6.92E-05	0.349090909
48	G	PHE48 G	5.098329923	1.116435672	0.001195784	0.869090909
267	C	LEU267 C	2.105475481	1.425084421	0.00152637	0.883636364
33	J	PHE33 J	35.30400535	0.126582089	0.000135579	0.774545455
79	C	THR79 C	6.333053213	0.620311727	0.000664399	0.52
283	C	ALA283 C	14.84635474	0.105563582	0.000113066	0.138181818
141	E	ASP141 E	7.868002733	0.724464629	0.000775955	0.727272727
237	K	PRO237 K	17.37434943	0.357278537	0.000382671	0.701818182
7	G	LYS7 G	19.28139634	0.077827112	8.34E-05	0.167272727
198	E	ILE198 E	13.68106264	0.299120112	0.00032038	0.432727273
128	I	GLY128 I	5.501494161	0.153373439	0.000164274	0.065454545
32	L	LEU32 L	35.74382024	0.107196596	0.000114815	0.727272727
120	H	PRO120 H	15.93680304	0.334970359	0.000358778	0.589090909
36	D	THR36 D	40.2116561	0.032970126	3.53E-05	0.425454545
217	E	GLU217 E	22.14524703	0.055824878	5.98E-05	0.156363636
269	C	ARG269 C	6.167877917	1.894104624	0.002028725	0.974545455
152	H	ALA152 H	28.16130045	0.005814715	6.23E-06	0.032727273
309	G	VAL309 G	28.64231941	0.001348361	1.44E-06	0.014545455
150	H	VAL150 H	24.71947109	0.091559668	9.81E-05	0.330909091
59	B	ILE59 B	46.10321886	0.080865135	8.66E-05	0.843636364
232	E	LYS232 E	6.746936638	0.447400747	0.000479199	0.356363636
122	I	VAL122 I	16.62212853	0.20839026	0.000223201	0.381818182
119	F	GLU119 F	14.97767318	0.456191832	0.000488615	0.738181818
102	J	ARG102 J	27.47215277	0.072199062	7.73E-05	0.330909091
61	E	THR61 E	10.89642299	0.758829493	0.000812762	0.858181818
234	A	ARG234 A	4.399873294	1.742044561	0.001865857	0.945454545
62	B	GLU62 B	46.98246745	0.068443779	7.33E-05	0.814545455
283	A	ALA283 A	15.15704566	0.08215868	8.80E-05	0.109090909
205	I	LYS205 I	21.92642089	0.068812083	7.37E-05	0.189090909
151	L	LEU151 L	29.44069164	0.129788406	0.000139013	0.614545455
55	H	ARG55 H	42.15375599	0.102598812	0.000109891	0.84
7	E	LYS7 E	19.28494444	0.06222201	6.66E-05	0.130909091
277	A	VAL277 A	15.6679559	0.306715001	0.000328514	0.538181818
304	K	LEU304 K	18.90901851	0.310762228	0.000332849	0.68
297	I	GLN297 I	13.92169246	0.382837672	0.000410047	0.581818182
155	A	LEU155 A	18.61982562	0.244986455	0.000262398	0.538181818
124	A	VAL124 A	14.96526415	0.317516939	0.000340084	0.523636364
124	L	SER124 L	23.47255992	0.064776388	6.94E-05	0.207272727
57	I	LEU57 I	5.798000086	1.184888945	0.001269103	0.898181818
120	J	PRO120 J	16.24466986	0.364809511	0.000390738	0.658181818
120	E	GLY120 E	18.58395574	0.003029086	3.24E-06	0.010909091
12	K	ILE12 K	11.64376284	0.502861117	0.000538601	0.643636364
230	I	VAL230 I	6.072790545	0.761026751	0.000815115	0.658181818
34	J	LYS34 J	32.22495552	0.17701975	0.000189601	0.818181818
248	C	VAL248 C	13.80367734	0.123789469	0.000132588	0.149090909
100	E	ASP100 E	17.83608786	0.640917225	0.000686469	0.927272727
14	A	ASP14 A	17.11347904	0.274184226	0.000293671	0.534545455
96	B	ARG96 B	43.11413015	0.023703354	2.54E-05	0.385454545
67	F	SER67 F	40.03551486	0.035278308	3.78E-05	0.443636364
56	L	LYS56 L	48.04576437	0.096697415	0.00010357	0.945454545
105	F	ASN105 F	28.26643865	0.049909588	5.35E-05	0.258181818
27	A	ALA27 A	16.29543365	0.171310874	0.000183486	0.298181818
121	A	ASN121 A	19.70273364	0.015905005	1.70E-05	0.029090909
127	H	VAL127 H	27.58833125	0.158074	0.000169309	0.650909091
33	I	ASN33 I	23.58890576	0.083203937	8.91E-05	0.283636364
41	I	HIS41 I	21.68513546	0.079513238	8.52E-05	0.218181818
220	C	ALA220 C	23.587488	0.031142282	3.34E-05	0.098181818
5	H	ASN5 H	60.67469961	0.00458185	4.91E-06	0.345454545
202	E	LEU202 E	17.61026292	0.248736043	0.000266415	0.505454545
130	I	GLY130 I	5.721375184	0.264992195	0.000283826	0.134545455
102	I	ILE102 I	14.17766903	0.561441222	0.000601345	0.821818182
61	K	THR61 K	10.56011709	0.648508964	0.000694601	0.770909091
230	K	VAL230 K	6.44280948	0.719348659	0.000770475	0.621818182
97	I	THR97 I	10.46787266	0.143715905	0.00015393	0.116363636
119	B	GLU119 B	14.97765022	0.428085148	0.000458511	0.709090909
80	E	SER80 E	1.937627673	0.894057101	0.000957601	0.545454545
52	H	GLU52 H	51.02007802	0.000387227	4.15E-07	0.043636364
6	G	GLN6 G	22.62515485	0.101329316	0.000108531	0.309090909
69	B	ASP69 B	37.1759616	0.010717495	1.15E-05	0.141818182
16	I	SER16 I	20.5088597	0.045420211	4.86E-05	0.105454545
79	L	PRO79 L	38.66460017	0.020842282	2.23E-05	0.283636364
257	G	ALA257 G	21.74205646	0.060235734	6.45E-05	0.163636364
291	G	ASN291 G	10.56950278	0.498997267	0.000534463	0.589090909
262	G	LYS262 G	15.33570129	0.397986934	0.000426273	0.672727273
127	J	VAL127 J	27.22547384	0.188185121	0.00020156	0.72
66	D	LEU66 D	43.46292324	0.071794894	7.69E-05	0.767272727
113	A	ARG113 A	14.85235675	0.425618358	0.000455868	0.698181818
282	A	HIS282 A	16.62063576	0.166130185	0.000177938	0.298181818
82	I	GLY82 I	8.36014019	0.102098458	0.000109355	0.050909091
20	G	LEU20 G	15.44493733	0.37039734	0.000396723	0.621818182
127	K	ALA127 K	5.607349998	1.547407805	0.001657387	0.938181818
49	L	PRO49 L	50.0401772	0.007582294	8.12E-06	0.294545455
80	C	SER80 C	2.108898528	1.007999547	0.001079641	0.643636364
294	I	PHE294 I	12.99744871	0.259068254	0.000277481	0.345454545
158	E	ALA158 E	13.46135079	0.414845497	0.00044433	0.603636364
137	I	GLN137 I	3.094197957	0.643930236	0.000689696	0.389090909
105	B	ASN105 B	28.26639323	0.050365136	5.39E-05	0.261818182
237	C	PRO237 C	17.37383844	0.355760465	0.000381045	0.698181818
148	C	THR148 C	17.37566522	0.200590833	0.000214847	0.392727273
27	E	ALA27 E	16.29459729	0.185380892	0.000198557	0.323636364
15	K	LEU15 K	15.16131775	0.28705766	0.00030746	0.476363636
130	G	GLY130 G	5.861090428	0.369972656	0.000396268	0.229090909
128	F	ARG128 F	24.02394716	0.393750277	0.000421735	0.909090909
131	D	ALA131 D	30.81066455	0.007753762	8.30E-06	0.054545455
17	A	ARG17 A	20.66015227	0.451817272	0.000483929	0.887272727
261	G	MET261 G	17.75201662	0.245963057	0.000263444	0.505454545
116	B	SER116 B	18.60297361	0	0	0
84	D	ASN84 D	50.83853988	0.061618316	6.60E-05	0.850909091
306	I	ARG306 I	26.97698845	0.061749675	6.61E-05	0.287272727
193	A	ALA193 A	14.03997016	0.042996798	4.61E-05	0.04
122	A	VAL122 A	16.62198355	0.212216859	0.0002273	0.389090909
57	D	ASP57 D	44.965249	0.10111224	0.000108299	0.898181818
91	I	THR91 I	7.795770712	0.850880187	0.000911355	0.825454545
144	F	GLU144 F	18.31889833	0.191704026	0.000205329	0.407272727
132	D	ASN132 D	32.59389259	0.004376378	4.69E-06	0.043636364
45	K	ALA45 K	13.06549276	0.388881102	0.00041652	0.556363636
93	C	SER93 C	11.28394816	0.061669557	6.61E-05	0.04
190	G	ASP190 G	17.44314974	0.019237186	2.06E-05	0.029090909
144	D	GLU144 D	18.62310839	0.262196697	0.000280832	0.567272727
62	K	SER62 K	11.67916628	0.322489989	0.00034541	0.396363636
304	C	LEU304 C	18.9083165	0.304057794	0.000325668	0.665454545
64	C	HIS64 C	15.03880185	0.264549527	0.000283352	0.425454545
69	G	SER69 G	18.33201456	0.207028686	0.000221743	0.44
64	J	THR64 J	43.38925702	0.022535886	2.41E-05	0.378181818
150	A	GLY150 A	22.04599306	0.028044523	3.00E-05	0.069090909
4	J	ASP4 J	63.97145515	0.000633525	6.79E-07	0.134545455
158	I	ALA158 I	13.46130506	0.329001241	0.000352384	0.476363636
99	C	VAL99 C	13.23232474	0.286748927	0.000307129	0.4
15	L	GLY15 L	50.67779148	0.033373831	3.57E-05	0.694545455
138	J	CYS138 J	18.36959248	0.149813792	0.000160462	0.312727273
285	A	TYR285 A	9.192206536	0.51592181	0.00055259	0.549090909
236	G	ASP236 G	14.84292427	0.280875294	0.000300838	0.450909091
37	B	GLU37 B	34.28920845	0.058437113	6.26E-05	0.447272727
90	K	ASP90 K	8.751683381	1.847600601	0.001978915	0.996363636
112	L	SER112 L	17.85919735	0	0	0
1	H	MET1 H	63.84428004	0.042390463	4.54E-05	0.992727273
136	I	THR136 I	7.373208053	0.689183286	0.000738166	0.647272727
123	D	SER123 D	24.08977314	0.076442909	8.19E-05	0.269090909
61	C	THR61 C	10.56568734	0.640104044	0.000685598	0.76
103	L	ILE103 L	28.13563387	0.280564421	0.000300505	0.887272727
43	F	THR43 F	50.22533773	0.065119034	6.97E-05	0.858181818
111	H	ASN111 H	14.29797146	0.272615245	0.000291991	0.414545455
4	L	ASP4 L	59.6773375	0.004096173	4.39E-06	0.323636364
79	F	PRO79 F	38.93129289	0.030744087	3.29E-05	0.367272727
262	I	LYS262 I	15.45416355	0.412773466	0.000442111	0.709090909
16	A	SER16 A	20.50766966	0.045690035	4.89E-05	0.105454545
241	I	ALA241 I	16.68508175	0.056271621	6.03E-05	0.08
268	G	PRO268 G	2.386913069	0.984877715	0.001054876	0.636363636
25	D	ILE25 D	40.45896594	0.067761929	7.26E-05	0.687272727
71	H	VAL71 H	40.05409045	0.057755311	6.19E-05	0.603636364
277	C	VAL277 C	15.52163358	0.268088099	0.000287142	0.454545455
246	A	GLN246 A	13.2657264	0.097344507	0.000104263	0.101818182
90	I	ASP90 I	8.94742924	1.923990953	0.002060735	0.996363636
20	D	HIS20 D	47.36093509	0.051185176	5.48E-05	0.745454545
13	I	ASN13 I	15.22992518	0.109399214	0.000117175	0.149090909
153	A	ASP153 A	22.42425056	0.283172591	0.000303299	0.752727273
80	K	SER80 K	2.107086377	1.01893075	0.001091349	0.665454545
227	A	MET227 A	6.706382408	1.373774015	0.001471413	0.934545455
106	G	HIS106 G	8.70666377	0.761057743	0.000815149	0.8
110	D	PRO110 D	21.01269749	0.071558317	7.66E-05	0.181818182
30	K	LEU30 K	18.84418857	0.293215899	0.000314056	0.632727273
148	K	THR148 K	17.375304	0.205107656	0.000219685	0.4
38	B	THR38 B	39.30490416	0.033860999	3.63E-05	0.403636364
228	K	THR228 K	5.338208126	0.811119886	0.000868769	0.676363636
178	I	LYS178 I	17.66315433	0.262448908	0.000281102	0.534545455
11	J	ALA11 J	57.99900832	0.014329662	1.53E-05	0.578181818
11	E	SER11 E	12.48266642	0.08905422	9.54E-05	0.08
51	K	ALA51 K	4.206070851	0.997183516	0.001068057	0.778181818
298	K	ALA298 K	16.24397113	0.194271456	0.000208079	0.338181818
1	L	MET1 L	63.84371454	0.042890377	4.59E-05	0.996363636
48	H	LEU48 H	49.20441627	0.052307956	5.60E-05	0.785454545
91	F	VAL91 F	55.46279338	0.012609111	1.35E-05	0.509090909
134	B	ILE134 B	28.47490104	0.152099931	0.00016291	0.661818182
57	L	ASP57 L	44.96504964	0.104437258	0.00011186	0.905454545
30	H	LEU30 H	41.32758026	0.11347854	0.000121544	0.858181818
105	C	ARG105 C	2.03366959	2.645424042	0.002833443	0.985454545
93	K	SER93 K	11.28362885	0.081976611	8.78E-05	0.065454545
151	K	ARG151 K	20.58669094	0.251925872	0.000269831	0.621818182
295	A	ALA295 A	11.05323184	0.297050001	0.000318162	0.327272727
55	G	THR55 G	1.778417836	1.044254599	0.001118473	0.669090909
98	J	SER98 J	37.72003631	0.00934786	1.00E-05	0.130909091
109	L	CYS109 L	19.85625468	0.111525596	0.000119452	0.265454545
116	C	THR116 C	18.14304013	0.132741108	0.000142175	0.269090909
18	D	ILE18 D	46.01285041	0.138708638	0.000148567	0.985454545
40	G	LYS40 G	24.52050314	0.1955577	0.000209457	0.64
19	C	ASP19 C	19.81863832	0.137097212	0.000146841	0.327272727
77	F	TYR77 F	33.07843282	0.119850327	0.000128368	0.705454545
49	B	PRO49 B	53.41887113	0.004703881	5.04E-06	0.254545455
99	K	VAL99 K	13.23242956	0.281707936	0.00030173	0.392727273
185	K	TYR185 K	16.20186813	0.282151849	0.000302205	0.512727273
151	G	ARG151 G	20.58720867	0.259095783	0.000277511	0.636363636
78	H	ALA78 H	39.37360905	0.099668719	0.000106752	0.785454545
241	A	ALA241 A	16.68506404	0.090111196	9.65E-05	0.145454545
28	I	ALA28 I	19.68445531	0.11019911	0.000118031	0.254545455
115	L	ILE115 L	15.67086737	0.452894619	0.000485083	0.76
72	D	ASP72 D	36.42487569	0.057700049	6.18E-05	0.516363636
178	E	LYS178 E	17.66325618	0.292419525	0.000313203	0.585454545
117	J	HIS117 J	19.17093146	0.048544168	5.20E-05	0.090909091
152	A	LEU152 A	17.31699261	0.232676857	0.000249214	0.458181818
147	L	HIS147 L	28.17440516	0.093611946	0.000100265	0.447272727
23	L	ALA23 L	41.74765452	0.016915962	1.81E-05	0.301818182
273	E	ILE273 E	10.04739991	0.424946409	0.000455149	0.461818182
1311	A	PAL1311 A	0	0	0	0
162	K	ASP162 K	7.149790556	0.813554625	0.000871377	0.770909091
248	A	VAL248 A	13.76315912	0.225639169	0.000241676	0.316363636
48	L	LEU48 L	49.20402782	0.054474933	5.83E-05	0.792727273
37	K	GLU37 K	24.63226214	0.408991978	0.00043806	0.923636364
129	B	LYS129 B	29.86906952	0.054475728	5.83E-05	0.316363636
208	G	ALA208 G	22.17610198	0.061162678	6.55E-05	0.178181818
108	K	GLN108 K	11.44986367	0.236540898	0.000253353	0.250909091
77	I	ALA77 I	10.88995657	0.091604203	9.81E-05	0.069090909
189	G	PRO189 G	13.37911585	0.182248132	0.000195201	0.229090909
28	D	LYS28 D	36.97162601	0.049964983	5.35E-05	0.472727273
175	I	ALA175 I	13.61717287	0.288841943	0.000309371	0.414545455
138	K	THR138 K	7.909928318	0.658302968	0.000705091	0.636363636
96	C	SER96 C	12.06234575	0.146178036	0.000156567	0.145454545
64	E	HIS64 E	14.59774534	0.311704048	0.000333858	0.498181818
145	E	ILE145 E	12.95935199	0.451465484	0.000483553	0.632727273
152	C	LEU152 C	17.25059506	0.243176485	0.00026046	0.476363636
167	G	ARG167 G	1.764069443	2.806827048	0.003006317	0.992727273
68	I	ALA68 I	18.22681349	0.228758606	0.000245017	0.483636364
87	C	THR87 C	10.33980585	0.624264273	0.000668633	0.738181818
68	C	ALA68 C	18.06756234	0.269952909	0.000289139	0.56
71	G	VAL71 G	11.31285304	0.518854937	0.000555732	0.650909091
169	G	VAL169 G	6.246968145	0.975074567	0.001044376	0.843636364
129	I	ASP129 I	7.114353238	0.773690652	0.000828679	0.734545455
32	K	ALA32 K	22.15858556	0.029680428	3.18E-05	0.076363636
267	K	LEU267 K	2.106233843	1.292440446	0.001384298	0.850909091
30	C	LEU30 C	18.84413697	0.283281388	0.000303415	0.614545455
45	H	GLY45 H	49.6882714	0.041197433	4.41E-05	0.727272727
228	C	THR228 C	5.337223061	0.777236459	0.000832477	0.621818182
125	D	PHE125 D	22.29089837	0.21921436	0.000234795	0.610909091
11	B	ALA11 B	57.9987687	0.013581419	1.45E-05	0.563636364
51	H	GLY51 H	52.5426873	0.000386431	4.14E-07	0.047272727
273	I	ILE273 I	10.0476753	0.3966729	0.000424866	0.425454545
51	C	ALA51 C	4.206549774	0.991372584	0.001061833	0.770909091
240	A	TYR240 A	14.19241829	1.125320434	0.001205301	0.978181818
154	G	ASN154 G	23.61186314	0.072444035	7.76E-05	0.24
91	G	THR91 G	7.544797214	0.759092352	0.000813043	0.741818182
259	E	ALA259 E	24.09961886	0.002217052	2.37E-06	0.014545455
305	G	ASN305 G	23.37054088	0.106493126	0.000114062	0.341818182
142	C	LEU142 C	12.11318971	0.617516908	0.000661406	0.803636364
172	E	LEU172 E	9.402822395	0.814052489	0.00087191	0.847272727
105	K	ARG105 K	2.033725645	2.683701481	0.002874441	0.989090909
1314	D	ZN1314 D	18.44055083	0	0	0
286	G	PHE286 G	9.043238413	0.696444858	0.000745943	0.749090909
45	J	GLY45 J	51.85682305	0.07276812	7.79E-05	0.927272727
95	J	SER95 J	45.41644649	0.045206261	4.84E-05	0.665454545
38	L	THR38 L	41.4158565	0.016682902	1.79E-05	0.294545455
157	K	VAL157 K	14.22156549	0.32002283	0.000342768	0.494545455
69	A	SER69 A	18.09288551	0.131955894	0.000141334	0.265454545
47	E	CYS47 E	11.10413351	0.667910011	0.000715381	0.810909091
147	F	HIS147 F	27.7909995	0.089453507	9.58E-05	0.410909091
187	G	ILE187 G	13.933811	0.336738095	0.000360671	0.512727273
116	K	THR116 K	18.14276465	0.140163118	0.000150125	0.287272727
298	A	ALA298 A	15.72221527	0.202394472	0.000216779	0.338181818
264	E	LEU264 E	9.416980726	1.489432465	0.001595291	0.970909091
154	E	ASN154 E	23.65712345	0.055838883	5.98E-05	0.185454545
310	E	LEU310 E	28.76265723	0.020385472	2.18E-05	0.116363636
134	K	HIS134 K	1.828897209	1.525076169	0.001633468	0.898181818
96	H	ARG96 H	43.88241567	0.037401274	4.01E-05	0.552727273
99	H	LEU99 H	32.77225369	0.151203379	0.00016195	0.778181818
94	H	LYS94 H	50.01915706	0.015581612	1.67E-05	0.443636364
302	G	LEU302 G	19.15596646	0.237346709	0.000254216	0.541818182
169	C	VAL169 C	6.248377869	0.896676967	0.000960407	0.8
247	E	PHE247 E	13.12215737	0.240403394	0.00025749	0.316363636
172	C	LEU172 C	9.356041952	0.73638356	0.000788721	0.803636364
126	G	ASN126 G	8.961418303	0.618136875	0.00066207	0.658181818
54	D	GLY54 D	47.65445809	0.00042957	4.60E-07	0.025454545
82	J	THR82 J	47.24210813	0.114687513	0.000122839	0.970909091
58	C	SER58 C	6.013697116	0.851410747	0.000911923	0.745454545
58	H	LEU58 H	50.0247327	0.084799592	9.08E-05	0.945454545
243	C	VAL243 C	11.73212624	0.389445049	0.000417124	0.490909091
115	D	ILE115 D	15.67034706	0.446333876	0.000478056	0.752727273
39	I	LEU39 I	18.57510466	0.381209301	0.000408303	0.770909091
202	K	LEU202 K	17.45454296	0.235003109	0.000251706	0.465454545
78	D	ALA78 D	39.37244895	0.104363402	0.000111781	0.796363636
176	G	LEU176 G	14.50664217	0.596975498	0.000639404	0.850909091
113	D	ASN113 D	11.57834159	0.266189391	0.000285108	0.301818182
73	A	PHE73 A	8.848409292	1.003756055	0.001075096	0.905454545
19	H	ASP19 H	48.77861173	0.168811427	0.000180809	1
147	D	HIS147 D	28.17470351	0.086881003	9.31E-05	0.414545455
187	E	ILE187 E	13.82902979	0.351789675	0.000376792	0.534545455
180	G	ASP180 G	23.91993909	0.337897705	0.000361913	0.861818182
53	A	THR53 A	1.811780064	1.538141004	0.001647462	0.898181818
264	G	LEU264 G	9.424614634	1.30877084	0.001401789	0.956363636
154	C	ASN154 C	23.61219736	0.06975166	7.47E-05	0.229090909
142	D	GLU142 D	13.93001518	0.270938283	0.000290195	0.4
232	I	LYS232 I	6.746013712	0.43642353	0.000467442	0.341818182
151	F	LEU151 F	26.73874995	0.046570903	4.99E-05	0.207272727
292	C	GLY292 C	7.905201515	0.16495387	0.000176678	0.094545455
72	E	GLY72 E	11.61007924	0.198926171	0.000213064	0.203636364
274	I	ALA274 I	14.6758117	0.239690872	0.000256726	0.370909091
95	F	SER95 F	45.41657936	0.045272314	4.85E-05	0.665454545
243	A	VAL243 A	11.27059626	0.379410835	0.000406377	0.458181818
22	H	PRO22 H	43.25341131	0.044308625	4.75E-05	0.592727273
253	E	ASP253 E	19.54198465	0.084200325	9.02E-05	0.185454545
40	E	LYS40 E	24.3563767	0.110648685	0.000118513	0.381818182
152	K	LEU152 K	17.25066636	0.254275765	0.000272348	0.501818182
298	E	ALA298 E	15.7217852	0.198387143	0.000212487	0.330909091
251	K	ALA251 K	20.03607422	0.071817599	7.69E-05	0.163636364
84	K	LYS84 K	1.803917127	1.04418065	0.001118394	0.676363636
52	F	GLU52 F	52.49084776	0.002198964	2.36E-06	0.145454545
154	A	ASN154 A	23.65710451	0.05230584	5.60E-05	0.174545455
216	E	GLU216 E	20.80182922	0.015214535	1.63E-05	0.032727273
134	G	HIS134 G	1.82734288	1.499181683	0.001605733	0.890909091
68	K	ALA68 K	18.06735789	0.288049914	0.000308523	0.592727273
17	D	VAL17 D	51.16396039	0.080357807	8.61E-05	0.949090909
242	E	ASN242 E	12.14462095	0.27495558	0.000294498	0.338181818
116	I	THR116 I	18.07601867	0.115630677	0.000123849	0.225454545
221	C	GLU221 C	22.49257113	0.072649912	7.78E-05	0.214545455
142	I	LEU142 I	12.26104017	0.493397359	0.000528465	0.669090909
5	A	TYR5 A	23.10009422	0.046062646	4.93E-05	0.141818182
111	K	ALA111 K	12.35565988	0.332956246	0.000356621	0.429090909
207	C	ILE207 C	20.54914139	0.127660767	0.000136734	0.323636364
299	A	LEU299 A	12.46881189	0.41006795	0.000439213	0.56
2	B	THR2 B	58.97526537	0.002778979	2.98E-06	0.247272727
125	G	LEU125 G	11.93788105	0.802860725	0.000859923	0.894545455
145	F	PHE145 F	18.09475664	0.199434968	0.000213609	0.414545455
269	G	ARG269 G	6.16797714	1.985007564	0.002126088	0.985454545
125	L	PHE125 L	22.29007494	0.221407772	0.000237144	0.618181818
216	I	GLU216 I	20.8019571	0.015185296	1.63E-05	0.032727273
59	I	PHE59 I	7.108369011	1.888841154	0.002023087	0.985454545
53	E	THR53 E	1.812347097	1.561798526	0.001672801	0.901818182
44	L	ILE44 L	48.27163475	0.12861483	0.000137756	0.996363636
115	I	ALA115 I	16.52506393	0.178227805	0.000190895	0.32
91	D	VAL91 D	55.24149755	0.010810479	1.16E-05	0.450909091
240	I	TYR240 I	14.19274043	1.118163209	0.001197635	0.978181818
130	D	ARG130 D	24.96076445	0.115613251	0.00012383	0.425454545
141	K	ASP141 K	7.611689497	0.950656872	0.001018223	0.865454545
87	H	ASP87 H	54.72920578	0.012460242	1.33E-05	0.487272727
213	C	SER213 C	20.19110017	0.000455388	4.88E-07	0.003636364
1313	B	ZN1313 B	18.11664276	0	0	0
72	A	GLY72 A	11.60995009	0.202203044	0.000216574	0.207272727
1314	L	ZN1314 L	18.44068505	0	0	0
96	E	SER96 E	12.23015948	0.106706485	0.00011429	0.098181818
5	C	TYR5 C	23.46041558	0.058285311	6.24E-05	0.189090909
280	G	THR280 G	18.86313264	0.144048668	0.000154287	0.316363636
90	F	GLU90 F	57.95004792	0.011884603	1.27E-05	0.538181818
64	F	THR64 F	43.39031783	0.019523357	2.09E-05	0.341818182
22	L	PRO22 L	43.252203	0.047081032	5.04E-05	0.618181818
188	K	ALA188 K	13.07125266	0.115910438	0.000124149	0.127272727
89	A	ALA89 A	12.55830761	0.474841682	0.00050859	0.654545455
253	I	ASP253 I	19.542096	0.080403833	8.61E-05	0.178181818
221	G	GLU221 G	22.49246578	0.074360929	7.96E-05	0.221818182
224	A	ILE224 A	13.60346007	0.490623883	0.000525494	0.727272727
196	K	GLU196 K	17.87287442	0.078979884	8.46E-05	0.141818182
233	I	GLU233 I	5.244358969	2.472823476	0.002648575	0.996363636
56	H	LYS56 H	48.04599632	0.095060104	0.000101816	0.941818182
49	F	PRO49 F	53.41875547	0.00470687	5.04E-06	0.254545455
134	C	HIS134 C	1.829017222	1.221811909	0.00130865	0.818181818
22	C	LEU22 C	20.89359036	0.252666412	0.000270624	0.632727273
242	A	ASN242 A	12.1449028	0.273605497	0.000293052	0.338181818
24	B	GLN24 B	38.9990934	0.005791123	6.20E-06	0.094545455
122	J	SER122 J	24.11468824	0.005915989	6.34E-06	0.025454545
148	I	THR148 I	17.21440682	0.186372769	0.000199619	0.36
228	E	THR228 E	5.257356845	1.214385695	0.001300696	0.894545455
155	K	LEU155 K	18.33309996	0.262874923	0.000281558	0.56
55	A	THR55 A	1.78610778	1.218700569	0.001305318	0.814545455
58	K	SER58 K	6.013733782	0.870281643	0.000932135	0.763636364
42	L	ILE42 L	45.1861689	0.116977971	0.000125292	0.945454545
90	D	GLU90 D	58.44983773	0.041146268	4.41E-05	0.88
157	A	VAL157 A	14.57676521	0.400750817	0.000429233	0.632727273
24	H	GLN24 H	38.58680548	0.042821372	4.59E-05	0.465454545
78	L	ALA78 L	39.37268623	0.102666396	0.000109963	0.789090909
224	C	ILE224 C	13.52131096	0.466173402	0.000499306	0.694545455
53	I	THR53 I	1.812733571	1.549975549	0.001660137	0.901818182
171	G	SER171 G	8.447537925	1.037908617	0.001111676	0.905454545
8	J	GLN8 J	60.43228956	0.034170776	3.66E-05	0.854545455
57	J	ASP57 J	47.94670855	0.042183308	4.52E-05	0.701818182
289	E	ALA289 E	6.743509027	0.82577856	0.000884469	0.76
103	A	VAL103 A	9.511624309	0.779489763	0.000834891	0.836363636
279	C	LYS279 C	19.20040255	0.007701248	8.25E-06	0.018181818
24	D	GLN24 D	38.58478857	0.044160534	4.73E-05	0.476363636
3	K	PRO3 K	24.07868196	0.0401719	4.30E-05	0.138181818
258	A	LYS258 A	23.01214883	0.098353141	0.000105343	0.309090909
114	I	LEU114 I	16.62297455	0.35873781	0.000384234	0.665454545
2	H	THR2 H	64.41891485	0.000358412	3.84E-07	0.087272727
21	K	ASN21 K	20.36844029	0.114379897	0.000122509	0.287272727
9	F	VAL9 F	59.99758085	0.040444492	4.33E-05	0.905454545
73	K	PHE73 K	9.059117286	0.770771429	0.000825553	0.818181818
275	G	THR275 G	14.8445293	0.184056429	0.000197138	0.276363636
235	I	LEU235 I	10.49469528	0.696813843	0.000746339	0.814545455
6	L	LYS6 L	56.47655989	0.011567266	1.24E-05	0.505454545
130	J	ARG130 J	23.3235723	0.426421405	0.000456729	0.916363636
22	G	LEU22 G	20.8935083	0.273487855	0.000292926	0.690909091
117	D	HIS117 D	20.38548322	0.029034694	3.11E-05	0.065454545
61	J	ILE61 J	44.507788	0.099307806	0.000106366	0.88
4	C	LEU4 C	18.74353443	0.227440865	0.000243606	0.505454545
250	I	ARG250 I	17.84767229	0.077655094	8.32E-05	0.138181818
66	F	LEU66 F	42.7806348	0.065043689	6.97E-05	0.723636364
223	A	ASP223 A	18.28308475	0.308130296	0.00033003	0.64
165	C	TYR165 C	6.394988038	0.741001363	0.000793667	0.650909091
191	K	ALA191 K	15.78558865	0.130152921	0.000139403	0.196363636
276	K	ASP276 K	18.27969067	0.155026242	0.000166044	0.32
2	J	THR2 J	58.97518043	0.0027105	2.90E-06	0.243636364
157	E	VAL157 E	14.57605259	0.397937376	0.00042622	0.629090909
19	B	ASP19 B	48.49081404	0.11055495	0.000118412	0.978181818
273	G	ILE273 G	10.03657815	0.426721646	0.00045705	0.465454545
143	G	PHE143 G	13.54785337	0.551663148	0.000590872	0.792727273
271	I	ASP271 I	10.18892698	0.199066817	0.000213215	0.167272727
171	K	SER171 K	8.447001717	1.025815521	0.001098724	0.901818182
149	I	GLN149 I	18.89716114	0.321670345	0.000344532	0.701818182
3	H	HIS3 H	64.42410358	0.004300477	4.61E-06	0.407272727
42	K	LYS42 K	20.47573388	0.263746699	0.000282492	0.643636364
35	B	LEU35 B	40.03490799	0.060178296	6.45E-05	0.621818182
222	E	VAL222 E	18.51609972	0.115796651	0.000124027	0.236363636
70	H	GLN70 H	38.53653066	0.056390965	6.04E-05	0.556363636
141	C	ASP141 C	7.612345959	0.885156872	0.000948068	0.84
151	I	ARG151 I	20.67916821	0.074579884	7.99E-05	0.185454545
213	K	SER213 K	20.19115621	0.000451153	4.83E-07	0.003636364
128	D	ARG128 D	24.1781485	0.563556876	0.000603611	0.974545455
63	D	ASN63 D	47.33805468	0.013584326	1.45E-05	0.334545455
29	G	LYS29 G	21.83602413	0.1723994	0.000184652	0.487272727
5	K	TYR5 K	23.46072492	0.058078436	6.22E-05	0.185454545
192	G	LEU192 G	11.0618008	0.542203879	0.00058074	0.68
124	H	SER124 H	23.47279504	0.065268113	6.99E-05	0.210909091
64	G	HIS64 G	15.03919217	0.26903677	0.000288158	0.436363636
2	L	THR2 L	64.41844542	0.000362814	3.89E-07	0.094545455
34	D	LYS34 D	31.87982538	0.013164332	1.41E-05	0.101818182
77	J	TYR77 J	33.07875682	0.111155026	0.000119055	0.669090909
230	E	VAL230 E	6.072525751	0.79398991	0.000850421	0.705454545
19	F	ASP19 F	48.49052858	0.112649261	0.000120656	0.981818182
210	G	SER210 G	19.85091036	0.111922356	0.000119877	0.265454545
100	A	ASP100 A	17.83593286	0.641608884	0.00068721	0.927272727
196	C	GLU196 C	17.87269496	0.071994469	7.71E-05	0.130909091
71	E	VAL71 E	11.76290283	0.538372565	0.000576636	0.712727273
89	H	TYR89 H	58.83730025	0.022166165	2.37E-05	0.730909091
189	I	PRO189 I	12.83495427	0.207437743	0.000222181	0.250909091
60	F	LYS60 F	49.64511228	0.072606422	7.78E-05	0.887272727
122	B	SER122 B	24.11476268	0.005726274	6.13E-06	0.025454545
76	H	LEU76 H	31.09222099	0.333601378	0.000357311	0.967272727
41	L	ARG41 L	49.85881406	0.043694431	4.68E-05	0.749090909
271	C	ASP271 C	9.950821323	0.149622129	0.000160256	0.116363636
93	D	GLY93 D	53.17251593	0.02381336	2.55E-05	0.636363636
70	A	VAL70 A	13.59261881	0.183119083	0.000196134	0.236363636
136	D	LEU136 D	22.81669189	0.149569097	0.000160199	0.458181818
238	C	SER238 C	19.28514975	0.051652625	5.53E-05	0.101818182
273	K	ILE273 K	10.03717819	0.386364526	0.000413825	0.414545455
41	D	ARG41 D	49.85863093	0.041190969	4.41E-05	0.734545455
230	G	VAL230 G	6.442959103	0.726807245	0.000778464	0.629090909
127	E	ALA127 E	5.494241895	1.04924637	0.00112382	0.854545455
62	L	GLU62 L	48.83518365	0.023774907	2.55E-05	0.530909091
118	F	ALA118 F	17.99352934	0.054919306	5.88E-05	0.090909091
21	D	ILE21 D	44.8997715	0.099559743	0.000106636	0.894545455
284	I	TRP284 I	12.4214576	0.425473884	0.000455714	0.578181818
108	E	GLN108 E	11.48088002	0.200545538	0.000214799	0.2
222	A	VAL222 A	18.51589936	0.113946969	0.000122046	0.232727273
234	C	ARG234 C	4.48980278	1.753914483	0.001878571	0.949090909
15	B	GLY15 B	49.22184078	0.002010041	2.15E-06	0.098181818
260	A	ASN260 A	20.68024918	0.196450846	0.000210413	0.509090909
8	F	GLN8 F	60.43257964	0.033641063	3.60E-05	0.843636364
127	F	VAL127 F	27.22513179	0.18294725	0.00019595	0.712727273
3	C	PRO3 C	24.07786704	0.040799398	4.37E-05	0.138181818
70	J	GLN70 J	38.48903902	0.035530656	3.81E-05	0.392727273
70	C	VAL70 C	13.77961407	0.323460381	0.00034645	0.48
92	K	ILE92 K	10.84377559	0.66836193	0.000715865	0.803636364
287	K	GLN287 K	11.75998814	0.139217766	0.000149112	0.130909091
282	E	HIS282 E	16.6206181	0.160320285	0.000171715	0.287272727
261	C	MET261 C	17.73286488	0.238725626	0.000255693	0.487272727
207	K	ILE207 K	20.54962871	0.132468931	0.000141884	0.334545455
308	A	LEU308 A	26.46148089	0.041571443	4.45E-05	0.185454545
121	K	ASN121 K	20.45630162	0.008935813	9.57E-06	0.025454545
88	E	LEU88 E	11.66489614	1.004453927	0.001075844	0.938181818
237	G	PRO237 G	17.37414617	0.358845938	0.00038435	0.701818182
119	I	SER119 I	15.92181004	0.078552741	8.41E-05	0.112727273
24	G	LEU24 G	15.69443879	0.350808179	0.000375741	0.6
123	C	PRO123 C	18.76647791	0.199728852	0.000213924	0.44
61	B	ILE61 B	44.5076443	0.097797973	0.000104749	0.876363636
38	G	LEU38 G	21.42786499	0.287714937	0.000308164	0.730909091
140	F	TYR140 F	15.16369358	0.223828608	0.000239737	0.363636364
299	G	LEU299 G	12.79818132	0.458122748	0.000490683	0.632727273
101	A	ALA101 A	17.08913216	0.232825656	0.000249373	0.447272727
276	C	ASP276 C	18.2796393	0.161994865	0.000173508	0.334545455
271	G	ASP271 G	9.951695785	0.156713388	0.000167852	0.123636364
176	E	LEU176 E	14.3409028	0.480142654	0.000514268	0.745454545
116	F	SER116 F	18.602747	0	0	0
107	K	PRO107 K	8.978072455	0.450216908	0.000482215	0.450909091
135	F	ALA135 F	24.54913931	0.070946412	7.60E-05	0.261818182
140	L	TYR140 L	15.46265546	0.16755288	0.000179461	0.265454545
308	C	LEU308 C	22.93682073	0.104595049	0.000112029	0.327272727
137	L	LYS137 L	18.38854877	0.111136449	0.000119035	0.221818182
197	E	TYR197 E	12.32534892	0.502979714	0.000538728	0.690909091
126	L	ALA126 L	24.10942301	0.069854007	7.48E-05	0.243636364
265	G	HIS265 G	4.089861856	1.004366918	0.00107575	0.774545455
260	E	ASN260 E	20.6805563	0.198805216	0.000212935	0.516363636
150	E	GLY150 E	22.04639356	0.032495239	3.48E-05	0.08
38	I	LEU38 I	22.12549972	0.193900065	0.000207681	0.552727273
274	K	ALA274 K	14.67907507	0.176382438	0.000188919	0.258181818
124	F	SER124 F	23.3286494	0.100038743	0.000107149	0.323636364
62	G	SER62 G	11.67914192	0.323944593	0.000346968	0.396363636
146	K	GLN146 K	17.06551871	0.27855356	0.000298351	0.541818182
168	I	THR168 I	2.800610826	0.967409271	0.001036166	0.665454545
114	L	CYS114 L	15.54075043	0.163228473	0.00017483	0.258181818
101	C	ALA101 C	17.31422522	0.244418769	0.00026179	0.48
194	G	MET194 G	11.67688923	0.375260916	0.000401932	0.469090909
303	K	VAL303 K	17.75837611	0.242980485	0.00026025	0.498181818
221	A	GLU221 A	22.68749675	0.057111533	6.12E-05	0.174545455
90	G	ASP90 G	8.751167122	1.736629395	0.001860057	0.989090909
267	A	LEU267 A	2.246824648	1.185318117	0.001269562	0.814545455
216	G	GLU216 G	21.19140614	0.017163197	1.84E-05	0.04
308	E	LEU308 E	26.46159468	0.04109949	4.40E-05	0.181818182
200	K	ASP200 K	20.53223575	0.246054154	0.000263542	0.603636364
242	G	ASN242 G	12.86581354	0.370931756	0.000397295	0.516363636
65	F	PHE65 F	43.5096366	0.009005081	9.65E-06	0.196363636
183	E	ARG183 E	19.6968315	0.208081649	0.000222871	0.498181818
128	H	ARG128 H	24.17920414	0.579819764	0.000621029	0.981818182
119	E	SER119 E	15.92144045	0.081865315	8.77E-05	0.12
198	G	ILE198 G	12.71484243	0.253686968	0.000271717	0.32
83	D	VAL83 D	45.44857807	0.117290751	0.000125627	0.949090909
17	K	ARG17 K	20.666172	0.505543979	0.000541475	0.92
181	A	GLY181 A	24.22598989	0	0	0
159	G	MET159 G	10.61807238	0.685763859	0.000734503	0.810909091
244	G	LYS244 G	13.0879443	0.074074162	7.93E-05	0.072727273
309	A	VAL309 A	23.44867768	0.075967379	8.14E-05	0.247272727
2	D	THR2 D	64.41785381	0.000355162	3.80E-07	0.087272727
136	L	LEU136 L	22.81650087	0.154258267	0.000165222	0.472727273
122	K	VAL122 K	16.77632487	0.20097834	0.000215263	0.370909091
123	H	SER123 H	24.08982765	0.084864136	9.09E-05	0.301818182
61	G	THR61 G	10.55718149	0.665863334	0.000713188	0.789090909
192	C	LEU192 C	11.06209257	0.479244292	0.000513306	0.585454545
255	A	HIS255 A	24.14173664	0.005263053	5.64E-06	0.021818182
129	G	ASP129 G	7.099240311	0.955454228	0.001023361	0.858181818
101	B	GLU101 B	28.41817823	0.021006439	2.25E-05	0.112727273
79	J	PRO79 J	38.92984748	0.022992476	2.46E-05	0.305454545
308	G	LEU308 G	22.93579835	0.107842517	0.000115507	0.334545455
151	J	LEU151 J	26.73920616	0.045654836	4.89E-05	0.2
106	A	HIS106 A	8.546400938	0.591771944	0.000633831	0.6
150	K	GLY150 K	22.03019378	0.046367424	4.97E-05	0.127272727
291	K	ASN291 K	10.57086231	0.490285472	0.000525132	0.578181818
209	E	TRP209 E	19.66767302	0.239811447	0.000256856	0.563636364
9	H	VAL9 H	58.74054083	0.021928085	2.35E-05	0.723636364
266	C	PRO266 C	2.084099086	0.94970614	0.001017205	0.596363636
199	C	LEU199 C	17.18495761	0.1688175	0.000180816	0.32
107	E	PRO107 E	8.964584151	0.315775329	0.000338218	0.276363636
179	A	PHE179 A	17.9355083	0.161555209	0.000173037	0.327272727
233	K	GLU233 K	5.031214565	2.082214584	0.002230204	0.978181818
206	G	GLY206 G	25.75571933	0.001849407	1.98E-06	0.014545455
96	G	SER96 G	12.06174664	0.137923289	0.000147726	0.134545455
169	I	VAL169 I	6.214269144	0.897749497	0.000961555	0.8
43	G	VAL43 G	15.41843942	0.380971731	0.000408049	0.643636364
278	G	ASP278 G	14.43354551	0.464365388	0.000497369	0.730909091
83	C	LYS83 C	7.718726838	0.707390691	0.000757667	0.705454545
220	A	ALA220 A	23.69216761	0.025243587	2.70E-05	0.076363636
83	H	VAL83 H	45.4499556	0.121207177	0.000129822	0.956363636
201	A	MET201 A	17.26489858	0.136435823	0.000146133	0.250909091
266	A	PRO266 A	2.524266428	0.838844251	0.000898464	0.534545455
102	G	ILE102 G	14.54630145	0.544240057	0.000582921	0.818181818
203	K	ASP203 K	22.82223379	0.079320106	8.50E-05	0.243636364
135	H	ALA135 H	24.73553454	0.065164837	6.98E-05	0.24
132	B	ASN132 B	31.44939767	0.010553128	1.13E-05	0.072727273
107	C	PRO107 C	8.977574561	0.466333598	0.000499477	0.469090909
72	J	ASP72 J	36.7216952	0.078784353	8.44E-05	0.632727273
110	G	GLY110 G	12.10211411	0.160120454	0.000171501	0.16
35	K	GLN35 K	22.62293367	0.116875382	0.000125182	0.352727273
55	C	THR55 C	1.778395063	0.944864589	0.001012019	0.581818182
291	E	ASN291 E	10.55231576	0.492959166	0.000527995	0.581818182
156	G	HIS156 G	18.84998167	0.18444617	0.000197555	0.407272727
126	D	ALA126 D	24.10889713	0.073311228	7.85E-05	0.258181818
209	I	TRP209 I	19.66847167	0.214133729	0.000229353	0.512727273
146	H	SER146 H	24.70009055	0.04318842	4.63E-05	0.16
118	C	PHE118 C	15.01833869	0.282739125	0.000302834	0.461818182
8	I	HIS8 I	17.56867411	0.090138824	9.65E-05	0.16
146	C	GLN146 C	17.06629901	0.267024067	0.000286002	0.52
175	A	ALA175 A	13.61616132	0.26955027	0.000288708	0.385454545
114	D	CYS114 D	15.53998935	0.097727671	0.000104673	0.138181818
78	G	ASN78 G	7.62070771	0.536697411	0.000574842	0.490909091
96	J	ARG96 J	43.11426088	0.023518597	2.52E-05	0.381818182
303	C	VAL303 C	17.75842409	0.238047517	0.000254966	0.487272727
14	F	ARG14 F	49.65542792	0.04420759	4.73E-05	0.745454545
30	B	LEU30 B	40.33341824	0.12293236	0.00013167	0.865454545
107	A	PRO107 A	8.964737921	0.315830632	0.000338278	0.276363636
153	K	ASP153 K	22.42351527	0.23380289	0.00025042	0.658181818
275	E	THR275 E	15.53240683	0.268438367	0.000287517	0.458181818
37	E	GLU37 E	24.70292108	0.114224113	0.000122342	0.410909091
161	E	GLY161 E	8.76539229	0.091662944	9.82E-05	0.043636364
7	K	LYS7 K	19.28111459	0.075984554	8.14E-05	0.16
35	I	GLN35 I	22.39611873	0.144259307	0.000154512	0.429090909
55	E	THR55 E	1.786300367	1.279001013	0.001369904	0.843636364
137	B	LYS137 B	17.88149404	0.133988285	0.000143511	0.265454545
83	G	LYS83 G	7.718414734	0.718859127	0.000769951	0.72
95	C	ILE95 C	8.147960911	0.687985474	0.000736883	0.709090909
217	I	GLU217 I	22.14606225	0.052921647	5.67E-05	0.149090909
176	C	LEU176 C	14.50671672	0.53967039	0.000578026	0.814545455
296	A	ARG296 A	5.057442931	0.69105533	0.000740171	0.534545455
84	F	ASN84 F	50.40904011	0.046328118	4.96E-05	0.774545455
151	C	ARG151 C	20.58745676	0.246239583	0.000263741	0.607272727
143	E	PHE143 E	13.62616153	0.531323769	0.000569087	0.774545455
203	G	ASP203 G	22.82193684	0.08155372	8.74E-05	0.250909091
303	E	VAL303 E	17.33181823	0.221057181	0.000236768	0.432727273
122	C	VAL122 C	16.77655236	0.187712284	0.000201054	0.345454545
112	D	SER112 D	17.85866795	0	0	0
186	G	PHE186 G	14.40522968	0.441162014	0.000472517	0.701818182
190	I	ASP190 I	17.66047839	0.004878136	5.22E-06	0.014545455
151	H	LEU151 H	29.44064716	0.140232895	0.0001502	0.654545455
200	A	ASP200 A	20.52697377	0.507362926	0.000543423	0.916363636
112	F	SER112 F	17.70623015	0	0	0
150	C	GLY150 C	22.03041336	0.044863528	4.81E-05	0.123636364
33	C	ASN33 C	23.45145818	0.038805887	4.16E-05	0.123636364
97	F	PRO97 F	40.0080435	0.056631022	6.07E-05	0.592727273
120	I	GLY120 I	18.58423875	0.002860636	3.06E-06	0.010909091
226	G	TYR226 G	5.963741862	1.857711879	0.001989745	0.967272727
9	E	ILE9 E	13.19285788	0.576529716	0.000617506	0.803636364
256	C	ASN256 C	24.70107649	0.056645385	6.07E-05	0.203636364
39	B	ASP39 B	40.22881168	0.0918759	9.84E-05	0.778181818
296	C	ARG296 C	5.080083661	0.680821058	0.000729209	0.516363636
23	J	ALA23 J	43.90577703	0.012211386	1.31E-05	0.269090909
199	K	LEU199 K	17.18406169	0.163058698	0.000174648	0.309090909
6	J	LYS6 J	62.51969785	0.005282876	5.66E-06	0.429090909
208	I	ALA208 I	22.03234953	0.055649011	5.96E-05	0.156363636
121	B	VAL121 B	19.81745357	0.097342317	0.000104261	0.221818182
53	B	MET53 B	47.61382132	0.035501154	3.80E-05	0.632727273
128	A	GLY128 A	5.501244586	0.139315849	0.000149217	0.047272727
95	D	SER95 D	46.49476905	0.073886397	7.91E-05	0.821818182
104	A	MET104 A	9.914583652	0.716708221	0.000767647	0.807272727
226	E	TYR226 E	6.412619667	1.803403378	0.001931577	0.970909091
133	I	GLN133 I	6.770045347	0.791421754	0.000847671	0.734545455
181	C	GLY181 C	24.35542652	0	0	0
17	C	ARG17 C	20.66675843	0.486280536	0.000520842	0.909090909
34	I	PRO34 I	21.69180502	0.034822354	3.73E-05	0.083636364
211	C	LEU211 C	18.60846576	0.054180058	5.80E-05	0.101818182
2	F	THR2 F	58.97575978	0.002546554	2.73E-06	0.232727273
100	F	PRO100 F	31.94152108	0.093661527	0.000100318	0.56
67	L	SER67 L	38.5963044	0.002921027	3.13E-06	0.054545455
259	I	ALA259 I	24.09920239	0.002508833	2.69E-06	0.014545455
56	K	ARG56 K	3.82995	1.8174962	0.001946671	0.945454545
170	C	HIS170 C	8.062723733	0.732934517	0.000785027	0.741818182
214	I	SER214 I	19.62657275	0.007327787	7.85E-06	0.018181818
16	G	SER16 G	20.35654492	0.081917945	8.77E-05	0.192727273
101	D	GLU101 D	29.41382524	0.026800893	2.87E-05	0.163636364
200	E	ASP200 E	20.5278616	0.500398697	0.000535964	0.912727273
42	G	LYS42 G	20.47609333	0.264891351	0.000283718	0.647272727
297	A	GLN297 A	13.92154632	0.367871435	0.000394017	0.56
39	G	LEU39 G	18.88719061	0.360997744	0.000386655	0.752727273
280	C	THR280 C	18.86267558	0.141584837	0.000151648	0.309090909
36	C	PRO36 C	22.99153214	0.043918921	4.70E-05	0.134545455
279	I	LYS279 I	19.23394546	0.022675707	2.43E-05	0.043636364
249	C	LEU249 C	13.85391028	0.640684381	0.00068622	0.865454545
1311	I	PAL1311 I	0	0	0	0
217	C	GLU217 C	22.5595214	0.074219001	7.95E-05	0.221818182
39	A	LEU39 A	18.5753748	0.380184109	0.000407205	0.770909091
133	L	ASP133 L	28.92148131	0.059975899	6.42E-05	0.32
148	F	ASN148 F	29.15588452	0.006312417	6.76E-06	0.043636364
203	A	ASP203 A	22.95128722	0.140505292	0.000150491	0.436363636
51	E	ALA51 E	3.792175629	0.942993742	0.001010015	0.72
25	G	ALA25 G	20.94295906	0.082989473	8.89E-05	0.210909091
294	E	PHE294 E	12.99761955	0.273150008	0.000292564	0.367272727
108	J	VAL108 J	24.61702939	0.066903925	7.17E-05	0.243636364
6	F	LYS6 F	62.52022504	0.005240326	5.61E-06	0.418181818
12	D	ILE12 D	54.17021475	0.030478725	3.26E-05	0.730909091
99	G	VAL99 G	13.23278958	0.286606392	0.000306976	0.4
55	B	ARG55 B	46.32037446	0.034851532	3.73E-05	0.585454545
7	C	LYS7 C	19.28144652	0.075611451	8.10E-05	0.16
75	E	ASP75 E	12.09920873	0.331099182	0.000354631	0.421818182
15	G	LEU15 G	15.16180636	0.312519726	0.000334732	0.523636364
43	B	THR43 B	50.22507061	0.064316208	6.89E-05	0.854545455
132	K	ASN132 K	8.099828764	0.578360654	0.000619467	0.570909091
53	F	MET53 F	47.60651779	0.033884284	3.63E-05	0.614545455
239	E	GLU239 E	14.98408612	0.933417172	0.000999758	0.96
113	J	ASN113 J	11.27695868	0.196624011	0.000210599	0.185454545
104	E	MET104 E	9.914757234	0.795678991	0.00085223	0.854545455
176	K	LEU176 K	14.50692707	0.580079854	0.000621308	0.843636364
1	J	MET1 J	62.44580144	0.01014771	1.09E-05	0.567272727
296	I	ARG296 I	5.057527163	0.7569579	0.000810757	0.592727273
135	L	ALA135 L	24.73472624	0.064835592	6.94E-05	0.236363636
119	J	GLU119 J	14.97784774	0.429124565	0.000459624	0.712727273
54	I	ARG54 I	2.123970103	2.517358061	0.002696275	0.978181818
30	D	LEU30 D	41.32754629	0.111356538	0.000119271	0.850909091
111	J	ASN111 J	13.8767632	0.263271224	0.000281983	0.385454545
129	A	ASP129 A	7.114577008	0.617297241	0.000661171	0.563636364
237	I	PRO237 I	17.78369641	0.421417313	0.000451369	0.792727273
293	C	ILE293 C	10.51765796	0.496895431	0.000532211	0.585454545
88	J	ASN88 J	55.50193562	0.004157331	4.45E-06	0.265454545
7	A	LYS7 A	19.28434474	0.060490668	6.48E-05	0.127272727
190	A	ASP190 A	17.66070446	0.005101224	5.46E-06	0.014545455
27	D	PHE27 D	40.27155132	0.143655643	0.000153866	0.912727273
153	F	ASN153 F	30.1560454	0.12494491	0.000133825	0.625454545
85	G	GLY85 G	9.331255757	0.006416026	6.87E-06	0.007272727
289	I	ALA289 I	6.742843169	0.81979623	0.000878062	0.752727273
77	E	ALA77 E	10.8903331	0.090841037	9.73E-05	0.069090909
270	C	VAL270 C	6.777594116	0.469407365	0.00050277	0.378181818
109	C	GLU109 C	10.30507686	0.612896318	0.000656457	0.727272727
52	L	GLU52 L	51.02009375	0.000371977	3.98E-07	0.04
100	H	PRO100 H	32.41649117	0.104526908	0.000111956	0.618181818
64	I	HIS64 I	14.59783946	0.310341743	0.000332399	0.494545455
116	A	THR116 A	18.07580853	0.122579523	0.000131292	0.24
78	B	ALA78 B	39.64746177	0.073338593	7.86E-05	0.694545455
265	A	HIS265 A	4.339721996	1.161843303	0.001244419	0.865454545
40	I	LYS40 I	24.35652635	0.11410468	0.000122214	0.396363636
148	J	ASN148 J	29.15681852	0.005952595	6.38E-06	0.036363636
310	K	LEU310 K	23.98120218	0.168643248	0.000180629	0.552727273
52	B	GLU52 B	52.4906382	0.00223561	2.39E-06	0.149090909
68	D	GLU68 D	39.62114936	0.003318793	3.55E-06	0.061818182
12	H	ILE12 H	54.17077495	0.028798372	3.08E-05	0.716363636
55	F	ARG55 F	46.32026802	0.03409339	3.65E-05	0.578181818
214	C	SER214 C	19.42332647	0.004394555	4.71E-06	0.018181818
53	J	MET53 J	47.60678633	0.033217708	3.56E-05	0.607272727
286	I	PHE286 I	9.120180535	0.602952602	0.000645806	0.64
17	I	ARG17 I	20.66141479	0.409074633	0.000438149	0.854545455
202	A	LEU202 A	17.61069502	0.244487951	0.000261864	0.494545455
236	A	ASP236 A	14.84532549	0.288523613	0.00030903	0.461818182
109	E	GLU109 E	10.09251946	0.44547256	0.000477134	0.498181818
133	A	GLN133 A	6.770122451	0.630753777	0.000675583	0.56
136	J	LEU136 J	22.66326228	0.181006602	0.000193871	0.541818182
28	K	ALA28 K	19.63758262	0.119190715	0.000127662	0.28
149	D	VAL149 D	24.31705794	0.044147121	4.73E-05	0.156363636
29	J	LEU29 J	39.60717585	0.072160865	7.73E-05	0.687272727
67	D	SER67 D	38.59550368	0.002884579	3.09E-06	0.054545455
129	E	ASP129 E	7.113751753	0.794031055	0.000850465	0.749090909
21	J	ILE21 J	44.20657263	0.067063839	7.18E-05	0.76
12	J	ILE12 J	52.73081267	0.046955034	5.03E-05	0.810909091
117	F	HIS117 F	19.17019082	0.049249638	5.27E-05	0.094545455
30	I	LEU30 I	18.80385641	0.228658246	0.00024491	0.512727273
85	C	GLY85 C	9.33080436	0.006545204	7.01E-06	0.010909091
175	K	ALA175 K	13.82195938	0.310426616	0.00033249	0.458181818
138	I	THR138 I	7.882312161	0.376002905	0.000402727	0.309090909
209	G	TRP209 G	19.56101695	0.167603946	0.000179516	0.392727273
37	H	GLU37 H	36.52352597	0.009713651	1.04E-05	0.123636364
128	K	GLY128 K	5.415062881	0.223293062	0.000239163	0.098181818
71	B	VAL71 B	40.10307942	0.069710365	7.47E-05	0.687272727
90	J	GLU90 J	57.9505007	0.012267328	1.31E-05	0.545454545
64	B	THR64 B	43.38969232	0.020764846	2.22E-05	0.363636364
89	E	ALA89 E	12.55906963	0.497299199	0.000532644	0.694545455
4	B	ASP4 B	63.97129414	0.000401164	4.30E-07	0.094545455
307	E	ASP307 E	27.53972451	0.033029713	3.54E-05	0.163636364
85	L	ARG85 L	45.72397496	0.040916649	4.38E-05	0.636363636
31	I	LYS31 I	16.56149682	0.154237983	0.0001652	0.269090909
227	C	MET227 C	6.819908357	1.285626563	0.001377	0.927272727
66	G	LEU66 G	17.82244846	0.53874678	0.000577037	0.887272727
80	G	SER80 G	2.107060986	1.004338192	0.00107572	0.636363636
94	G	VAL94 G	5.945651352	0.83159458	0.000890699	0.730909091
158	A	ALA158 A	13.46173028	0.416179419	0.000445759	0.607272727
99	D	LEU99 D	32.7724498	0.143534227	0.000153736	0.756363636
65	I	ARG65 I	16.2078742	0.735310051	0.000787571	0.934545455
111	A	ALA111 A	12.66531283	0.270157631	0.000289359	0.352727273
18	K	ASP18 K	22.85142722	0.065017588	6.96E-05	0.196363636
5	F	ASN5 F	60.84379445	0.00116175	1.24E-06	0.167272727
140	C	LEU140 C	6.075769663	0.679094036	0.000727359	0.574545455
100	J	PRO100 J	31.94175819	0.099707533	0.000106794	0.578181818
168	G	THR168 G	2.507457078	1.025108101	0.001097966	0.716363636
211	K	LEU211 K	18.60812417	0.051587338	5.53E-05	0.090909091
11	I	SER11 I	12.48281062	0.090214199	9.66E-05	0.08
90	H	GLU90 H	58.44972926	0.041490927	4.44E-05	0.887272727
109	I	GLU109 I	10.09330223	0.422372958	0.000452392	0.461818182
98	I	TYR98 I	6.401122011	0.776472573	0.000831659	0.709090909
1	K	ALA1 K	28.78145398	0.051178709	5.48E-05	0.28
20	E	LEU20 E	15.7657708	0.26998577	0.000289175	0.469090909
293	K	ILE293 K	10.51744508	0.51689385	0.000553631	0.603636364
255	G	HIS255 G	24.10948396	0.009038227	9.68E-06	0.029090909
63	C	MET63 C	11.71687595	0.796649414	0.00085327	0.887272727
256	E	ASN256 E	25.37790647	0.037510001	4.02E-05	0.149090909
153	B	ASN153 B	30.15580198	0.125725542	0.000134661	0.625454545
140	B	TYR140 B	15.16380905	0.167255586	0.000179143	0.254545455
13	E	ASN13 E	15.22766446	0.117225821	0.000125557	0.163636364
237	A	PRO237 A	17.78354433	0.423164737	0.00045324	0.796363636
265	C	HIS265 C	4.090284342	0.982257594	0.00105207	0.756363636
55	L	ARG55 L	42.15388101	0.104891686	0.000112347	0.847272727
103	E	VAL103 E	9.512526741	0.832101425	0.000891242	0.861818182
27	L	PHE27 L	40.27220407	0.148534576	0.000159091	0.92
132	A	ASN132 A	8.063588593	0.651388361	0.000697685	0.64
57	G	LEU57 G	5.80858339	1.293591577	0.001385531	0.92
279	G	LYS279 G	19.19907112	0.015904209	1.70E-05	0.029090909
209	K	TRP209 K	19.56134793	0.157324993	0.000168507	0.367272727
131	F	ALA131 F	29.95327384	0.035440234	3.80E-05	0.218181818
188	E	ALA188 E	13.16471895	0.115249455	0.000123441	0.127272727
255	C	HIS255 C	24.10822592	0.011741197	1.26E-05	0.04
69	C	SER69 C	18.3318846	0.204506008	0.000219041	0.432727273
295	C	ALA295 C	11.45380103	0.342561501	0.000366908	0.410909091
48	E	PHE48 E	4.690939138	1.00406069	0.001075422	0.810909091
73	G	PHE73 G	9.057980349	0.899246961	0.000963159	0.88
81	A	LEU81 A	6.510128493	0.829422502	0.000888372	0.749090909
14	D	ARG14 D	49.33085537	0.021776156	2.33E-05	0.523636364
293	I	ILE293 I	10.71474297	0.521880841	0.000558973	0.618181818
85	H	ARG85 H	45.72372524	0.038877779	4.16E-05	0.610909091
153	I	ASP153 I	22.4245391	0.253646986	0.000271674	0.705454545
74	C	SER74 C	10.21514376	0	0	0
247	G	PHE247 G	13.11307172	0.213245636	0.000228402	0.272727273
68	L	GLU68 L	39.62258654	0.003264536	3.50E-06	0.058181818
283	K	ALA283 K	14.84557527	0.102010044	0.00010926	0.134545455
10	K	ILE10 K	12.20072596	0.314807509	0.000337182	0.403636364
306	G	ARG306 G	27.22632625	0.049949757	5.35E-05	0.232727273
126	A	ASN126 A	8.803455288	0.467707332	0.000500949	0.461818182
142	J	GLU142 J	13.79517764	0.166073728	0.000177877	0.210909091
143	B	LYS143 B	10.9830336	0.335098602	0.000358915	0.385454545
263	I	VAL263 I	12.04512055	0.411617187	0.000440872	0.545454545
192	A	LEU192 A	10.513453	0.612004114	0.000655501	0.734545455
295	E	ALA295 E	11.05305759	0.31674295	0.000339255	0.363636364
51	J	GLY51 J	55.26013994	6.74E-05	7.22E-08	0.021818182
269	K	ARG269 K	6.167266007	1.77998338	0.001906492	0.967272727
86	L	ILE86 L	53.70241259	0.056570632	6.06E-05	0.894545455
54	G	ARG54 G	1.952678673	2.417563691	0.002589388	0.967272727
59	J	ILE59 J	46.10438454	0.085728718	9.18E-05	0.869090909
140	H	TYR140 H	15.46299567	0.164262588	0.000175937	0.258181818
149	L	VAL149 L	24.31775064	0.050095066	5.37E-05	0.181818182
29	B	LEU29 B	39.6072173	0.07045224	7.55E-05	0.672727273
177	G	ALA177 G	17.48384795	0.122712457	0.000131434	0.225454545
56	B	LYS56 B	50.03900001	0.081280002	8.71E-05	0.927272727
283	I	ALA283 I	15.15636361	0.075829673	8.12E-05	0.094545455
10	I	ILE10 I	12.23579037	0.30226993	0.000323753	0.385454545
117	G	GLU117 G	19.42395588	0.227853897	0.000244048	0.527272727
151	D	LEU151 D	29.44051265	0.118096781	0.00012649	0.570909091
293	A	ILE293 A	10.71467596	0.453986173	0.000486252	0.541818182
292	A	GLY292 A	7.998612442	0.162264528	0.000173797	0.090909091
132	E	ASN132 E	8.063143556	0.799493213	0.000856316	0.803636364
258	K	LYS258 K	23.11474832	0.051634664	5.53E-05	0.163636364
26	H	GLY26 H	44.50436928	0.017961737	1.92E-05	0.341818182
165	E	TYR165 E	6.049032485	0.944240026	0.00101135	0.821818182
244	K	LYS244 K	13.08858102	0.06572696	7.04E-05	0.065454545
71	A	VAL71 A	11.76322018	0.612251901	0.000655767	0.785454545
167	K	ARG167 K	1.764535916	2.757221741	0.002953186	0.989090909
230	A	VAL230 A	6.072949201	0.797733343	0.000854431	0.712727273
300	G	LEU300 G	13.69009441	0.626382167	0.000670901	0.850909091
71	K	VAL71 K	11.31290011	0.538732437	0.000577022	0.687272727
33	D	PHE33 D	38.51014112	0.173520619	0.000185853	0.930909091
227	K	MET227 K	6.820344493	1.217562047	0.001304098	0.923636364
131	A	SER131 A	6.060564495	0.046238228	4.95E-05	0.021818182
177	I	ALA177 I	17.49285737	0.128722914	0.000137872	0.24
35	D	LEU35 D	40.62703239	0.054743307	5.86E-05	0.6
56	D	LYS56 D	48.04536537	0.093575906	0.000100227	0.930909091
86	I	GLU86 I	5.33501537	2.052776455	0.002198674	0.978181818
210	A	SER210 A	20.10723882	0.09685274	0.000103736	0.229090909
101	H	GLU101 H	29.41475434	0.028664027	3.07E-05	0.170909091
110	L	PRO110 L	21.01270078	0.080648362	8.64E-05	0.203636364
198	I	ILE198 I	13.68147466	0.269343767	0.000288487	0.389090909
145	D	PHE145 D	18.39990101	0.16278196	0.000174351	0.341818182
11	A	SER11 A	12.48280774	0.084860262	9.09E-05	0.076363636
245	I	ALA245 I	10.67430232	0.369514278	0.000395777	0.418181818
13	K	ASN13 K	14.74464757	0.102317346	0.000109589	0.130909091
230	C	VAL230 C	6.442762218	0.705175367	0.000755294	0.610909091
127	A	ALA127 A	5.494088277	0.974902387	0.001044192	0.821818182
124	G	VAL124 G	15.03521925	0.425511196	0.000455754	0.709090909
62	H	GLU62 H	48.83486592	0.023830059	2.55E-05	0.530909091
284	E	TRP284 E	12.42210135	0.477262778	0.000511183	0.650909091
46	D	LEU46 D	44.17758994	0.131409421	0.000140749	0.952727273
69	J	ASP69 J	37.17564377	0.014120417	1.51E-05	0.181818182
121	D	VAL121 D	19.87151051	0.117657121	0.000126019	0.283636364
72	C	GLY72 C	11.82957941	0.310957883	0.000333059	0.381818182
135	E	PRO135 E	8.788251988	0.339315526	0.000363432	0.294545455
49	K	PHE49 K	10.67668656	1.197530031	0.001282642	0.952727273
255	K	HIS255 K	24.11030464	0.0115387	1.24E-05	0.04
52	J	GLU52 J	52.49037196	0.002169493	2.32E-06	0.138181818
138	H	CYS138 H	18.41893021	0.147303571	0.000157773	0.309090909
31	J	SER31 J	37.52597439	0.017030362	1.82E-05	0.218181818
132	H	ASN132 H	32.59381949	0.004469906	4.79E-06	0.047272727
148	D	ASN148 D	29.26479383	0.015584938	1.67E-05	0.087272727
14	L	ARG14 L	49.33139663	0.020688719	2.22E-05	0.516363636
127	C	ALA127 C	5.607828368	1.482814276	0.001588203	0.934545455
49	D	PRO49 D	50.03876943	0.00726792	7.78E-06	0.283636364
94	B	LYS94 B	49.75798214	0.016833108	1.80E-05	0.450909091
74	K	SER74 K	10.21517562	0	0	0
81	B	ALA81 B	44.17097986	0.047060858	5.04E-05	0.647272727
10	C	ILE10 C	12.2007251	0.285286931	0.000305563	0.36
122	L	SER122 L	24.16759967	0.072331499	7.75E-05	0.254545455
123	G	PRO123 G	18.76603211	0.200416559	0.000214661	0.443636364
61	F	ILE61 F	44.50740659	0.099585179	0.000106663	0.883636364
160	K	VAL160 K	9.593828902	0.686508548	0.000735301	0.763636364
138	D	CYS138 D	18.41755605	0.105915895	0.000113444	0.207272727
231	A	GLN231 A	2.169931105	1.588966945	0.0017019	0.912727273
192	E	LEU192 E	10.51310863	0.642447223	0.000688108	0.76
192	I	LEU192 I	10.51322753	0.612987462	0.000656554	0.734545455
102	C	ILE102 C	14.54587821	0.516288831	0.000552983	0.792727273
273	A	ILE273 A	10.04859105	0.443909388	0.000475459	0.490909091
47	D	ASN47 D	43.18730783	0.093778056	0.000100443	0.832727273
176	I	LEU176 I	14.3403706	0.451093718	0.000483154	0.716363636
84	L	ASN84 L	50.83815192	0.062062953	6.65E-05	0.854545455
86	D	ILE86 D	53.70215636	0.055395332	5.93E-05	0.88
222	K	VAL222 K	18.05477106	0.138545386	0.000148392	0.28
246	C	GLN246 C	13.44455589	0.068845882	7.37E-05	0.069090909
46	H	LEU46 H	44.17854426	0.1332584	0.00014273	0.96
103	C	VAL103 C	9.575799758	0.868923557	0.000930681	0.876363636
10	A	ILE10 A	12.23596265	0.278872033	0.000298692	0.349090909
274	E	ALA274 E	14.67603342	0.237602365	0.00025449	0.367272727
13	F	LYS13 F	53.78431855	0.035152621	3.77E-05	0.76
163	G	LEU163 G	8.947579617	0.483994502	0.000518394	0.490909091
182	K	ASN182 K	19.80232979	0.211347555	0.000226369	0.512727273
124	B	SER124 B	23.32892081	0.102923943	0.000110239	0.330909091
76	F	LEU76 F	30.84015514	0.287091839	0.000307496	0.934545455
255	E	HIS255 E	24.14158539	0.007591155	8.13E-06	0.025454545
290	C	GLY290 C	9.652994458	0.164612168	0.000176312	0.127272727
192	K	LEU192 K	11.06230125	0.506447992	0.000542443	0.618181818
113	E	ARG113 E	14.85224259	0.458172627	0.000490736	0.738181818
31	A	LYS31 A	16.56282627	0.162761618	0.00017433	0.290909091
132	L	ASN132 L	32.5935746	0.004808099	5.15E-06	0.050909091
47	K	CYS47 K	11.27331282	0.731942468	0.000783964	0.854545455
232	C	LYS232 C	7.52571857	0.44167727	0.000473069	0.378181818
81	F	ALA81 F	44.1709795	0.048985149	5.25E-05	0.661818182
51	B	GLY51 B	55.25964477	6.92E-05	7.41E-08	0.021818182
82	G	GLY82 G	8.316226849	0.034882595	3.74E-05	0.021818182
97	G	THR97 G	10.50648281	0.118725334	0.000127164	0.087272727
138	B	CYS138 B	18.36910191	0.127701459	0.000136778	0.261818182
290	A	GLY290 A	9.719961574	0.091277939	9.78E-05	0.058181818
145	L	PHE145 L	18.39978943	0.164364245	0.000176046	0.345454545
218	E	VAL218 E	18.69493488	0.134692639	0.000144266	0.290909091
93	H	GLY93 H	53.17280333	0.024182572	2.59E-05	0.643636364
240	E	TYR240 E	14.19276788	1.129764983	0.001210061	0.981818182
91	C	THR91 C	7.544759042	0.80823054	0.000865674	0.785454545
41	H	ARG41 H	49.85908481	0.0425056	4.55E-05	0.741818182
252	A	SER252 A	22.78601066	0.000213545	2.29E-07	0.003636364
46	L	LEU46 L	44.17824138	0.131975185	0.000141355	0.956363636
232	A	LYS232 A	6.745963608	0.430064148	0.00046063	0.32
274	A	ALA274 A	14.67632788	0.250167975	0.000267948	0.392727273
30	A	LEU30 A	18.80395142	0.221493714	0.000237236	0.490909091
29	F	LEU29 F	39.60751367	0.07161556	7.67E-05	0.683636364
63	B	ASN63 B	46.39475534	0.012524764	1.34E-05	0.312727273
29	I	LYS29 I	22.09141657	0.129325867	0.000138517	0.370909091
125	F	PHE125 F	22.23553107	0.211836092	0.000226892	0.592727273
16	H	THR16 H	48.20890253	0.052836338	5.66E-05	0.770909091
246	I	GLN246 I	13.2653764	0.082374663	8.82E-05	0.08
26	F	GLY26 F	44.43947137	0.002776746	2.97E-06	0.076363636
89	G	ALA89 G	12.47097246	0.528096319	0.00056563	0.727272727
233	E	GLU233 E	5.244258575	2.503200285	0.002681111	0.996363636
240	C	TYR240 C	14.70716455	1.020734262	0.001093281	0.967272727
148	L	ASN148 L	29.26393882	0.018030096	1.93E-05	0.109090909
20	L	HIS20 L	47.36047276	0.059154309	6.34E-05	0.789090909
179	E	PHE179 E	17.93640282	0.171108546	0.00018327	0.349090909
252	C	SER252 C	21.99602685	0.004188318	4.49E-06	0.018181818
94	E	VAL94 E	5.949790669	1.181750198	0.001265741	0.898181818
142	A	LEU142 A	12.26087415	0.478302446	0.000512297	0.636363636
172	G	LEU172 G	9.355953506	0.780646695	0.00083613	0.832727273
37	D	GLU37 D	36.52314244	0.008986423	9.63E-06	0.116363636
121	G	ASN121 G	20.45637399	0.008880261	9.51E-06	0.021818182
44	E	ILE44 E	14.77135962	0.511882996	0.000548264	0.792727273
122	D	SER122 D	24.16783786	0.067048384	7.18E-05	0.232727273
201	E	MET201 E	17.26932659	0.149479601	0.000160104	0.283636364
7	J	LEU7 J	63.87737973	0.004697435	5.03E-06	0.421818182
47	G	CYS47 G	11.27400843	0.764866862	0.000819228	0.872727273
102	K	ILE102 K	14.54669162	0.550259553	0.000589368	0.821818182
47	L	ASN47 L	43.18815868	0.094835451	0.000101576	0.84
298	C	ALA298 C	16.24383972	0.200497817	0.000214748	0.356363636
1	D	MET1 D	63.84424149	0.041990263	4.50E-05	0.992727273
110	C	GLY110 C	12.10165799	0.152535343	0.000163377	0.152727273
268	I	PRO268 I	3.013829955	1.281112984	0.001372166	0.872727273
222	C	VAL222 C	18.05481553	0.140281551	0.000150252	0.283636364
126	J	ALA126 J	23.73801881	0.078409085	8.40E-05	0.265454545
156	A	HIS156 A	18.9712483	0.203568066	0.000218036	0.458181818
107	J	LEU107 J	27.04569432	0.205956029	0.000220594	0.749090909
291	A	ASN291 A	10.55151691	0.471221127	0.000504712	0.556363636
262	E	LYS262 E	15.45392138	0.472123504	0.000505679	0.774545455
197	I	TYR197 I	12.32600572	0.476431839	0.000510293	0.64
57	E	LEU57 E	5.798990602	1.226334345	0.001313494	0.909090909
65	H	PHE65 H	44.39517425	0.011804613	1.26E-05	0.272727273
115	B	ILE115 B	15.46841909	0.430947674	0.000461577	0.727272727
114	J	CYS114 J	15.4782029	0.179710958	0.000192484	0.290909091
124	J	SER124 J	23.32876735	0.103984768	0.000111375	0.330909091
253	A	ASP253 A	19.5427254	0.08004208	8.57E-05	0.178181818
53	C	THR53 C	2.081684174	1.770453786	0.001896286	0.927272727
204	C	GLU204 C	24.62408752	0.373624453	0.000400179	0.905454545
5	G	TYR5 G	23.46051675	0.060134063	6.44E-05	0.192727273
18	L	ILE18 L	46.01241517	0.137599232	0.000147379	0.985454545
37	A	GLU37 A	24.70305078	0.11039787	0.000118244	0.396363636
305	E	ASN305 E	23.04333663	0.067337703	7.21E-05	0.207272727
185	C	TYR185 C	16.20191155	0.279549828	0.000299418	0.509090909
130	A	GLY130 A	5.7212919	0.230859305	0.000247267	0.112727273
250	E	ARG250 E	17.84780045	0.078974014	8.46E-05	0.141818182
27	G	ALA27 G	16.42942793	0.247840173	0.000265455	0.450909091
24	E	LEU24 E	15.58066375	0.355366847	0.000380624	0.603636364
299	E	LEU299 E	12.46940003	0.451804652	0.000483916	0.610909091
17	G	ARG17 G	20.66569435	0.507271767	0.000543325	0.92
104	H	ASP104 H	28.57241267	0.032095487	3.44E-05	0.178181818
62	C	SER62 C	11.67911187	0.314974223	0.00033736	0.385454545
106	H	VAL106 H	30.6243501	0.095708363	0.000102511	0.527272727
278	I	ASP278 I	14.79070654	0.560925027	0.000600792	0.836363636
23	D	ALA23 D	41.74748802	0.016357046	1.75E-05	0.298181818
41	F	ARG41 F	47.48464749	0.090230888	9.66E-05	0.909090909
143	A	PHE143 A	13.62630449	0.536882293	0.00057504	0.778181818
298	G	ALA298 G	16.24335473	0.203463326	0.000217924	0.36
67	A	GLY67 A	20.15631447	0.028486181	3.05E-05	0.058181818
48	D	LEU48 D	49.20440421	0.051377392	5.50E-05	0.781818182
9	C	ILE9 C	13.42528748	0.745998808	0.000799019	0.901818182
37	C	GLU37 C	24.63210641	0.391372649	0.000419189	0.916363636
252	I	SER252 I	22.78506348	0.000209738	2.25E-07	0.003636364
108	C	GLN108 C	11.44997279	0.265439451	0.000284305	0.294545455
213	G	SER213 G	20.19068721	0.000489488	5.24E-07	0.003636364
69	D	ASP69 D	36.74067425	0.048567886	5.20E-05	0.458181818
18	I	ASP18 I	22.73469045	0.033446994	3.58E-05	0.094545455
112	B	SER112 B	17.7058472	0	0	0
52	E	SER52 E	1.544619371	0.882396343	0.000945111	0.505454545
33	G	ASN33 G	23.45136203	0.040968011	4.39E-05	0.130909091
138	C	THR138 C	7.910248732	0.603025024	0.000645884	0.585454545
63	J	ASN63 J	46.39455739	0.012779747	1.37E-05	0.32
29	A	LYS29 A	22.09177023	0.131633235	0.000140989	0.378181818
84	A	LYS84 A	1.783633931	1.044070543	0.001118276	0.669090909
22	B	PRO22 B	43.73265984	0.029782403	3.19E-05	0.483636364
113	C	ARG113 C	14.82414331	0.594535236	0.000636791	0.861818182
106	J	VAL106 J	29.99444047	0.115840325	0.000124073	0.581818182
64	K	HIS64 K	15.0387566	0.272330331	0.000291686	0.443636364
291	C	ASN291 C	10.57002971	0.476392358	0.000510251	0.563636364
53	G	THR53 G	2.081338271	1.887788984	0.00202196	0.938181818
149	G	GLN149 G	19.01763416	0.403518986	0.000432198	0.810909091
240	K	TYR240 K	14.70707054	1.051545728	0.001126282	0.974545455
130	B	ARG130 B	23.32440226	0.455103718	0.000487449	0.930909091
49	J	PRO49 J	53.4187086	0.004464282	4.78E-06	0.24
137	E	GLN137 E	3.093865058	0.654054959	0.000700541	0.396363636
141	I	ASP141 I	7.868493248	0.564840939	0.000604986	0.538181818
252	K	SER252 K	21.99603403	0.004125422	4.42E-06	0.018181818
121	F	VAL121 F	19.81854924	0.105543677	0.000113045	0.247272727
250	A	ARG250 A	17.84819459	0.080646252	8.64E-05	0.145454545
204	E	GLU204 E	24.82422504	0.228558303	0.000244803	0.730909091
128	E	GLY128 E	5.501786437	0.162371038	0.000173911	0.069090909
243	G	VAL243 G	11.7320439	0.399600312	0.000428001	0.509090909
218	C	VAL218 C	18.76282567	0.114156553	0.00012227	0.24
36	A	PRO36 A	22.69999077	0.03592843	3.85E-05	0.105454545
19	E	ASP19 E	19.7708142	0.125200366	0.000134099	0.298181818
7	B	LEU7 B	63.87713839	0.004272175	4.58E-06	0.385454545
78	I	ASN78 I	7.389955751	0.747466382	0.000800591	0.723636364
85	F	ARG85 F	46.34060342	0.031700804	3.40E-05	0.56
86	J	ILE86 J	53.40329028	0.025269628	2.71E-05	0.665454545
235	G	LEU235 G	10.58933171	0.77026564	0.000825011	0.858181818
45	A	ALA45 A	13.08523676	0.368488175	0.000394678	0.527272727
110	K	GLY110 K	12.10231156	0.161891649	0.000173398	0.16
227	G	MET227 G	6.819510686	1.311517038	0.001404731	0.930909091
100	G	ASP100 G	17.85251789	0.589544624	0.000631445	0.912727273
60	L	LYS60 L	50.77086491	0.100995699	0.000108174	0.989090909
60	G	GLU60 G	9.404865815	1.238479377	0.001326502	0.941818182
234	I	ARG234 I	4.400267378	1.700017882	0.001820844	0.941818182
291	I	ASN291 I	10.55133873	0.466097992	0.000499225	0.549090909
155	I	LEU155 I	18.62106393	0.228333598	0.000244562	0.501818182
140	A	LEU140 A	6.057619499	0.377959472	0.000404822	0.24
307	K	ASP307 K	28.63556645	0.042838864	4.59E-05	0.225454545
39	L	ASP39 L	43.22097281	0.034356931	3.68E-05	0.52
157	C	VAL157 C	14.22221263	0.32753578	0.000350815	0.509090909
81	C	LEU81 C	6.777260361	0.603774366	0.000646687	0.530909091
199	A	LEU199 A	17.51683664	0.197965506	0.000212036	0.389090909
53	K	THR53 K	2.081715398	1.86862295	0.002001432	0.934545455
204	K	GLU204 K	24.62350586	0.38078906	0.000407853	0.912727273
96	F	ARG96 F	43.11395381	0.023563899	2.52E-05	0.385454545
14	J	ARG14 J	49.65529968	0.044082719	4.72E-05	0.745454545
45	C	ALA45 C	13.06471615	0.384212157	0.000411519	0.549090909
141	L	CYS141 L	13.73543596	0.143568558	0.000153772	0.174545455
80	B	GLN80 B	42.38986437	0.040414332	4.33E-05	0.545454545
169	K	VAL169 K	6.247844188	0.96132893	0.001029654	0.84
43	I	VAL43 I	15.06689995	0.396794232	0.000424996	0.654545455
25	J	ILE25 J	40.37739235	0.037250295	3.99E-05	0.469090909
143	H	LYS143 H	14.28685644	0.213474256	0.000228647	0.312727273
142	E	LEU142 E	12.26065993	0.537815654	0.00057604	0.727272727
280	E	THR280 E	19.14955629	0.109381926	0.000117156	0.24
207	G	ILE207 G	20.54841845	0.136093416	0.000145766	0.345454545
173	K	THR173 K	11.74903681	0.651685463	0.000698003	0.818181818
70	I	VAL70 I	13.59175213	0.224386265	0.000240334	0.305454545
8	D	GLN8 D	56.3364557	0.059049616	6.32E-05	0.963636364
98	B	SER98 B	37.71975384	0.009762302	1.05E-05	0.134545455
139	E	LEU139 E	10.16948897	0.552590107	0.000591864	0.629090909
111	D	ASN111 D	14.29770433	0.195117556	0.000208985	0.28
85	B	ARG85 B	46.34027486	0.030890645	3.31E-05	0.552727273
86	F	ILE86 F	53.40446787	0.024834491	2.66E-05	0.654545455
251	A	ALA251 A	20.24741981	0.143945314	0.000154176	0.36
45	E	ALA45 E	13.08567522	0.393818996	0.000421809	0.563636364
68	F	GLU68 F	39.8893427	0.029695684	3.18E-05	0.374545455
79	H	PRO79 H	38.66602572	0.014197886	1.52E-05	0.196363636
105	H	ASN105 H	28.55599554	0.141861716	0.000151944	0.625454545
102	D	ARG102 D	23.37321253	0.054945817	5.89E-05	0.178181818
156	E	HIS156 E	18.97144744	0.207328115	0.000222064	0.465454545
18	C	ASP18 C	22.8513451	0.062030717	6.64E-05	0.189090909
268	K	PRO268 K	2.38723166	0.824970277	0.000883604	0.501818182
274	G	ALA274 G	14.67852312	0.197081695	0.000211089	0.294545455
45	F	GLY45 F	51.85652223	0.072091341	7.72E-05	0.923636364
42	A	LYS42 A	20.65165432	0.277780168	0.000297523	0.690909091
31	F	SER31 F	37.52636006	0.016956886	1.82E-05	0.214545455
86	A	GLU86 A	5.33476007	2.080935786	0.002228835	0.981818182
152	J	ALA152 J	29.53663077	0.064465934	6.90E-05	0.349090909
149	F	VAL149 F	24.38010683	0.074743101	8.01E-05	0.269090909
251	C	ALA251 C	20.03609518	0.072885074	7.81E-05	0.167272727
154	I	ASN154 I	23.65733909	0.050219473	5.38E-05	0.167272727
68	H	GLU68 H	39.62191771	0.003346522	3.58E-06	0.061818182
141	A	ASP141 A	7.867959519	0.635300308	0.000680453	0.610909091
43	L	THR43 L	51.24149461	0.07600986	8.14E-05	0.927272727
257	I	ALA257 I	21.71298236	0.042833389	4.59E-05	0.112727273
160	G	VAL160 G	9.594079268	0.703261849	0.000753245	0.781818182
86	C	GLU86 C	5.460981414	1.943791598	0.002081943	0.970909091
128	B	ARG128 B	24.02421258	0.412628151	0.000441955	0.92
191	I	ALA191 I	15.35778728	0.15010024	0.000160768	0.225454545
83	F	VAL83 F	45.03117998	0.07647708	8.19E-05	0.810909091
70	E	VAL70 E	13.59182688	0.248530601	0.000266194	0.349090909
42	C	LYS42 C	20.47573967	0.262477154	0.000281132	0.64
133	J	ASP133 J	29.12542025	0.041043059	4.40E-05	0.225454545
151	A	ARG151 A	20.67868985	0.078771266	8.44E-05	0.192727273
59	G	PHE59 G	7.497714718	1.664344197	0.001782634	0.967272727
98	F	SER98 F	37.71985724	0.010035794	1.07E-05	0.141818182
144	I	THR144 I	11.72892872	0.483401717	0.000517759	0.618181818
300	A	LEU300 A	13.5390216	0.537226371	0.000575409	0.774545455
245	C	ALA245 C	10.99049016	0.318708217	0.00034136	0.363636364
72	H	ASP72 H	36.42529353	0.061204838	6.56E-05	0.527272727
251	E	ALA251 E	20.2476165	0.142459443	0.000152584	0.352727273
130	L	ARG130 L	24.95960388	0.13267291	0.000142102	0.483636364
190	K	ASP190 K	17.4433027	0.018564347	1.99E-05	0.029090909
56	G	ARG56 G	3.830044517	1.85102175	0.00198258	0.949090909
60	D	LYS60 D	50.77037429	0.09954817	0.000106623	0.985454545
146	J	SER146 J	24.51289377	0.043418922	4.65E-05	0.156363636
146	E	GLN146 E	17.29889251	0.214790375	0.000230056	0.418181818
113	F	ASN113 F	11.27669003	0.20444176	0.000218972	0.2
39	D	ASP39 D	43.21999169	0.033752844	3.62E-05	0.516363636
31	C	LYS31 C	16.98548045	0.170311893	0.000182417	0.316363636
22	D	PRO22 D	43.25241564	0.046475327	4.98E-05	0.610909091
233	G	GLU233 G	5.031628365	2.131701205	0.002283208	0.981818182
193	E	ALA193 E	14.04026545	0.040306825	4.32E-05	0.036363636
275	C	THR275 C	14.8455044	0.20758065	0.000222334	0.32
115	C	ALA115 C	16.71495824	0.198245495	0.000212335	0.363636364
133	C	GLN133 C	6.574737181	0.926719502	0.000992584	0.832727273
141	D	CYS141 D	13.73574672	0.098103223	0.000105076	0.112727273
80	J	GLN80 J	42.38981138	0.040725493	4.36E-05	0.545454545
133	E	GLN133 E	6.769788845	0.846258689	0.000906405	0.781818182
19	L	ASP19 L	48.77844683	0.17379018	0.000186142	1
92	H	VAL92 H	55.36541636	0.012205058	1.31E-05	0.490909091
306	C	ARG306 C	27.22632135	0.048253249	5.17E-05	0.221818182
121	E	ASN121 E	19.70243358	0.016271304	1.74E-05	0.032727273
54	F	GLY54 F	52.20438313	0.003978024	4.26E-06	0.210909091
179	K	PHE179 K	17.74883202	0.190044204	0.000203551	0.381818182
207	I	ILE207 I	20.74874975	0.131072226	0.000140388	0.334545455
134	J	ILE134 J	28.47476976	0.147614381	0.000158106	0.647272727
37	F	GLU37 F	34.28993772	0.058814876	6.30E-05	0.454545455
111	F	ASN111 F	13.87703736	0.278063077	0.000297826	0.407272727
239	I	GLU239 I	14.98405439	0.893284564	0.000956773	0.952727273
42	D	ILE42 D	45.18620435	0.115042321	0.000123219	0.941818182
201	G	MET201 G	17.23087235	0.130298148	0.000139559	0.236363636
245	A	ALA245 A	10.67458187	0.361218912	0.000386892	0.407272727
41	B	ARG41 B	47.484487	0.089572094	9.59E-05	0.909090909
119	L	GLU119 L	15.22295178	0.404360452	0.0004331	0.683636364
59	C	PHE59 C	7.498009069	1.606301365	0.001720466	0.96
135	B	ALA135 B	24.54910721	0.07541056	8.08E-05	0.276363636
215	C	ILE215 C	15.04566383	0.26094016	0.000279486	0.421818182
259	G	ALA259 G	23.56592648	0.002589219	2.77E-06	0.014545455
115	E	ALA115 E	16.52479604	0.18701298	0.000200305	0.334545455
1312	G	PAL1312 G	0	0	0	0
123	L	SER123 L	24.08947706	0.085689193	9.18E-05	0.305454545
80	H	GLN80 H	42.580325	0.036053693	3.86E-05	0.52
189	K	PRO189 K	13.37880144	0.174452019	0.000186851	0.210909091
237	E	PRO237 E	17.78359202	0.424330401	0.000454489	0.796363636
92	J	VAL92 J	54.38217797	0.009644136	1.03E-05	0.396363636
297	C	GLN297 C	14.04561437	0.332754145	0.000356404	0.509090909
103	I	VAL103 I	9.511027757	0.811056176	0.000868701	0.850909091
91	J	VAL91 J	55.46368853	0.012482706	1.34E-05	0.501818182
28	B	LYS28 B	38.39050458	0.07053549	7.55E-05	0.64
279	K	LYS279 K	19.2005276	0.016736435	1.79E-05	0.029090909
301	A	ALA301 A	18.29836586	0.196099406	0.000210037	0.414545455
129	D	LYS129 D	30.17676094	0.013162708	1.41E-05	0.08
20	C	LEU20 C	15.44481046	0.336542995	0.000360462	0.570909091
267	E	LEU267 E	2.247839185	1.071661178	0.001147828	0.730909091
310	G	LEU310 G	23.98127747	0.174900805	0.000187332	0.567272727
22	I	LEU22 I	20.73516496	0.251408167	0.000269277	0.625454545
183	A	ARG183 A	19.69659506	0.204452863	0.000218984	0.487272727
112	I	ALA112 I	12.17152644	0.137261272	0.000147017	0.138181818
43	D	THR43 D	51.24181922	0.074725943	8.00E-05	0.92
257	A	ALA257 A	21.71270739	0.041649774	4.46E-05	0.109090909
141	F	CYS141 F	13.66471269	0.15607874	0.000167172	0.192727273
126	E	ASN126 E	8.803823033	0.515643846	0.000552292	0.527272727
13	L	LYS13 L	56.32222355	0.021489023	2.30E-05	0.672727273
4	K	LEU4 K	18.74361016	0.233727116	0.000250339	0.52
134	F	ILE134 F	28.47445775	0.158027777	0.000169259	0.683636364
17	E	ARG17 E	20.6614386	0.448447642	0.00048032	0.887272727
50	F	SER50 F	54.17196715	0.025454656	2.73E-05	0.683636364
265	K	HIS265 K	4.089381738	0.931286618	0.000997476	0.723636364
59	D	ILE59 D	46.86695405	0.115270792	0.000123463	0.967272727
133	B	ASP133 B	29.12501202	0.045747001	4.90E-05	0.258181818
180	E	ASP180 E	24.10123632	0.156859213	0.000168008	0.523636364
72	B	ASP72 B	36.72203897	0.07830199	8.39E-05	0.629090909
153	L	ASN153 L	26.85737545	0.03167052	3.39E-05	0.145454545
88	G	LEU88 G	11.71502339	0.835215971	0.000894577	0.901818182
110	B	PRO110 B	20.61048304	0.077082198	8.26E-05	0.185454545
112	J	SER112 J	17.70616517	0	0	0
139	H	LYS139 H	18.26511716	0.266149857	0.000285066	0.563636364
206	I	GLY206 I	25.97867716	0.008156657	8.74E-06	0.036363636
35	J	LEU35 J	40.03493461	0.062514618	6.70E-05	0.636363636
56	F	LYS56 F	50.03905134	0.082946971	8.88E-05	0.934545455
190	C	ASP190 C	17.44356526	0.018355539	1.97E-05	0.025454545
27	B	PHE27 B	39.70423631	0.138761557	0.000148624	0.894545455
209	A	TRP209 A	19.66865143	0.218991027	0.000234555	0.52
132	I	ASN132 I	8.063307076	0.777297617	0.000832543	0.781818182
128	L	ARG128 L	24.17812917	0.571168816	0.000611764	0.978181818
301	E	ALA301 E	18.29894986	0.199941381	0.000214152	0.425454545
146	B	SER146 B	24.51236541	0.03936321	4.22E-05	0.141818182
84	G	LYS84 G	1.806510725	1.082665874	0.001159614	0.723636364
34	L	LYS34 L	31.87923213	0.013429235	1.44E-05	0.105454545
130	E	GLY130 E	5.721450952	0.276809522	0.000296483	0.141818182
254	C	LEU254 C	17.82556381	0.171780917	0.00018399	0.345454545
300	K	LEU300 K	13.68988108	0.626813667	0.000671363	0.850909091
294	C	PHE294 C	13.04130492	0.250976048	0.000268814	0.334545455
33	H	PHE33 H	38.51087439	0.172158582	0.000184394	0.930909091
275	K	THR275 K	14.84490317	0.20083409	0.000215108	0.305454545
108	H	VAL108 H	24.90977742	0.013580241	1.45E-05	0.050909091
302	A	LEU302 A	19.11247587	0.185170069	0.000198331	0.418181818
126	K	ASN126 K	8.961501771	0.611097268	0.00065453	0.643636364
220	E	ALA220 E	23.69174658	0.022331508	2.39E-05	0.069090909
8	G	HIS8 G	17.5601004	0.129715873	0.000138935	0.243636364
5	J	ASN5 J	60.84397037	0.000678869	7.27E-07	0.112727273
236	C	ASP236 C	14.84279441	0.25768934	0.000276004	0.410909091
110	H	PRO110 H	21.01315859	0.08322233	8.91E-05	0.210909091
113	H	ASN113 H	11.57853385	0.244201457	0.000261558	0.269090909
269	E	ARG269 E	6.215327103	1.968348703	0.002108246	0.981818182
103	B	ILE103 B	27.8557997	0.221871113	0.00023764	0.796363636
23	I	VAL23 I	15.09382447	0.263625985	0.000282363	0.429090909
18	F	ILE18 F	44.55672022	0.093519873	0.000100167	0.865454545
92	A	ILE92 A	10.94889369	0.675226904	0.000723217	0.810909091
180	A	ASP180 A	24.10084482	0.151212044	0.000161959	0.512727273
13	G	ASN13 G	14.745984	0.112300249	0.000120282	0.149090909
270	K	VAL270 K	6.778255085	0.417411501	0.000447078	0.312727273
208	C	ALA208 C	22.17675824	0.059254893	6.35E-05	0.170909091
124	C	VAL124 C	15.03565313	0.400367781	0.000428823	0.661818182
62	D	GLU62 D	48.8350734	0.023867705	2.56E-05	0.534545455
6	I	GLN6 I	22.64745553	0.065280513	6.99E-05	0.192727273
21	L	ILE21 L	44.8999046	0.102658955	0.000109955	0.901818182
200	I	ASP200 I	20.52932454	0.465991371	0.000499111	0.894545455
189	C	PRO189 C	13.37924411	0.173183623	0.000185492	0.210909091
28	H	LYS28 H	36.97158009	0.058836482	6.30E-05	0.527272727
234	K	ARG234 K	4.490080734	1.73416568	0.001857418	0.945454545
95	E	ILE95 E	8.375179162	0.775749071	0.000830884	0.792727273
159	C	MET159 C	10.61879094	0.634699579	0.00067981	0.756363636
104	B	ASP104 B	28.28571578	0.116177821	0.000124435	0.534545455
301	I	ALA301 I	18.29820945	0.192688422	0.000206383	0.407272727
188	I	ALA188 I	13.16496202	0.107421384	0.000115056	0.116363636
4	D	ASP4 D	59.6768571	0.003984351	4.27E-06	0.32
23	K	VAL23 K	15.19890884	0.365291671	0.000391254	0.603636364
34	H	LYS34 H	31.87969181	0.012848307	1.38E-05	0.098181818
193	C	ALA193 C	13.69948937	0.063060664	6.75E-05	0.065454545
14	C	ASP14 C	16.71100536	0.40765837	0.000436632	0.741818182
131	B	ALA131 B	29.95246043	0.036027397	3.86E-05	0.218181818
87	G	THR87 G	10.33996252	0.592523021	0.000634636	0.712727273
208	A	ALA208 A	22.03196117	0.067807009	7.26E-05	0.189090909
158	C	ALA158 C	13.20113518	0.386127005	0.00041357	0.556363636
121	J	VAL121 J	19.81786116	0.094311051	0.000101014	0.214545455
121	C	ASN121 C	20.45680065	0.008016841	8.59E-06	0.021818182
10	G	ILE10 G	12.20141525	0.295975441	0.000317011	0.374545455
111	G	ALA111 G	12.35638402	0.336428635	0.00036034	0.436363636
123	K	PRO123 K	18.76601668	0.201181642	0.00021548	0.447272727
75	L	ALA75 L	36.95994896	0.050374025	5.40E-05	0.48
1	I	ALA1 I	28.56577513	0.026556216	2.84E-05	0.145454545
303	A	VAL303 A	17.33133079	0.207758297	0.000222524	0.403636364
136	H	LEU136 H	22.81694092	0.155254177	0.000166289	0.476363636
25	I	ALA25 I	20.87291063	0.076754647	8.22E-05	0.189090909
20	B	HIS20 B	46.98663927	0.046602732	4.99E-05	0.712727273
198	C	ILE198 C	12.71430305	0.23592261	0.00025269	0.294545455
63	A	MET63 A	11.39862382	0.749194184	0.000802442	0.865454545
305	K	ASN305 K	23.37047789	0.106124578	0.000113667	0.341818182
140	D	TYR140 D	15.46289915	0.121413613	0.000130043	0.178181818
67	E	GLY67 E	20.15662397	0.02898619	3.10E-05	0.061818182
21	H	ILE21 H	44.90031391	0.105723891	0.000113238	0.909090909
13	A	ASN13 A	15.22921731	0.110890279	0.000118772	0.156363636
103	G	VAL103 G	9.576657089	0.926101916	0.000991923	0.894545455
10	E	ILE10 E	12.2359756	0.289888766	0.000310492	0.367272727
142	B	GLU142 B	13.79424616	0.139837387	0.000149776	0.170909091
304	E	LEU304 E	18.69117918	0.322271588	0.000345176	0.694545455
13	B	LYS13 B	53.78467267	0.034943961	3.74E-05	0.756363636
163	C	LEU163 C	8.94670688	0.449779195	0.000481746	0.447272727
130	F	ARG130 F	23.32396347	0.453243546	0.000485457	0.927272727
226	C	TYR226 C	5.964219731	1.75437327	0.001879062	0.96
3	I	PRO3 I	24.16685284	0.029302805	3.14E-05	0.098181818
75	J	ALA75 J	36.77920315	0.042031739	4.50E-05	0.407272727
44	B	ILE44 B	46.86116649	0.124761128	0.000133628	0.978181818
290	G	GLY290 G	9.652638033	0.17349682	0.000185828	0.130909091
32	B	LEU32 B	34.40485868	0.180527541	0.000193358	0.872727273
203	I	ASP203 I	22.95161617	0.124320349	0.000133156	0.385454545
32	A	ALA32 A	22.25245827	0.032367379	3.47E-05	0.083636364
92	G	ILE92 G	10.84344715	0.654129182	0.00070062	0.789090909
26	L	GLY26 L	44.50411474	0.018273536	1.96E-05	0.352727273
6	D	LYS6 D	56.47699673	0.011491466	1.23E-05	0.501818182
94	L	LYS94 L	50.01169165	0.01765804	1.89E-05	0.476363636
74	A	SER74 A	10.12021289	0	0	0
247	I	PHE247 I	13.12211679	0.233409079	0.000249998	0.305454545
225	G	LEU225 G	12.17765569	0.717164777	0.000768136	0.869090909
200	C	ASP200 C	20.53256068	0.225056043	0.000241051	0.563636364
108	F	VAL108 F	24.61675496	0.070258547	7.53E-05	0.258181818
126	C	ASN126 C	8.96160008	0.584998365	0.000626576	0.607272727
155	G	LEU155 G	18.33204282	0.273063816	0.000292471	0.578181818
247	C	PHE247 C	13.11325078	0.217114577	0.000232546	0.28
231	K	GLN231 K	2.865167534	1.560157789	0.001671043	0.923636364
226	A	TYR226 A	6.412883361	1.741832599	0.00186563	0.963636364
191	E	ALA191 E	15.35775895	0.150135768	0.000160806	0.225454545
75	H	ALA75 H	36.96150553	0.038384768	4.11E-05	0.378181818
106	L	VAL106 L	30.62301398	0.099140616	0.000106187	0.541818182
290	E	GLY290 E	9.720542423	0.087508539	9.37E-05	0.054545455
229	K	ARG229 K	1.902796363	2.347036869	0.002513848	0.96
152	E	LEU152 E	17.31565529	0.246889156	0.000264436	0.487272727
10	H	GLU10 H	56.75620958	0.039147542	4.19E-05	0.825454545
1311	E	PAL1311 E	0	0	0	0
54	A	ARG54 A	2.123560454	2.520426488	0.002699561	0.978181818
48	I	PHE48 I	4.691407998	1.021170771	0.001093749	0.821818182
186	I	PHE186 I	14.56929748	0.388656626	0.00041628	0.614545455
29	D	LEU29 D	40.59996539	0.090617609	9.71E-05	0.778181818
68	E	ALA68 E	18.22702126	0.233652226	0.000250259	0.498181818
124	K	VAL124 K	15.03612457	0.436899855	0.000467952	0.723636364
225	E	LEU225 E	12.45589025	0.889157197	0.000952352	0.927272727
272	I	GLU272 I	6.661418092	0.79282447	0.000849173	0.730909091
151	B	LEU151 B	26.7395868	0.048196623	5.16E-05	0.214545455
61	H	ILE61 H	46.17317412	0.077370286	8.29E-05	0.832727273
30	E	LEU30 E	18.80363733	0.245622061	0.000263079	0.545454545
304	A	LEU304 A	18.69083441	0.317956226	0.000340554	0.687272727
26	I	THR26 I	19.82516393	0.209255326	0.000224128	0.505454545
244	A	LYS244 A	12.50882624	0.071149155	7.62E-05	0.065454545
104	C	MET104 C	10.27683974	0.867517911	0.000929175	0.887272727
181	E	GLY181 E	24.22610862	0	0	0
159	K	MET159 K	10.618169	0.653749528	0.000700214	0.778181818
64	A	HIS64 A	14.59774037	0.306500604	0.000328285	0.487272727
75	F	ALA75 F	36.77937449	0.043690318	4.68E-05	0.425454545
266	K	PRO266 K	2.083770141	0.910446999	0.000975155	0.570909091
66	K	LEU66 K	17.8225205	0.543355378	0.000581973	0.890909091
203	E	ASP203 E	22.95240502	0.138858566	0.000148728	0.429090909
303	G	VAL303 G	17.75828173	0.237973314	0.000254887	0.483636364
210	E	SER210 E	20.10716549	0.095389626	0.000102169	0.225454545
1313	F	ZN1313 F	18.11649762	0	0	0
14	K	ASP14 K	16.71100075	0.412666556	0.000441996	0.749090909
289	K	ALA289 K	6.536196753	0.707469275	0.000757751	0.618181818
61	D	ILE61 D	46.17297536	0.075568158	8.09E-05	0.821818182
74	E	SER74 E	10.11991902	0	0	0
94	A	VAL94 A	5.949183978	1.051935673	0.0011267	0.865454545
225	C	LEU225 C	12.17756047	0.689705497	0.000738725	0.850909091
65	E	ARG65 E	16.20787383	0.755006985	0.000808668	0.938181818
107	L	LEU107 L	26.98446436	0.191263042	0.000204857	0.72
65	J	PHE65 J	43.50974362	0.009757521	1.05E-05	0.221818182
61	L	ILE61 L	46.17303595	0.078219414	8.38E-05	0.836363636
184	K	PHE184 K	15.55637917	0.335966136	0.000359844	0.578181818
128	J	ARG128 J	24.02433302	0.372538329	0.000399016	0.894545455
26	G	THR26 G	20.06074149	0.283891734	0.000304069	0.672727273
198	K	ILE198 K	12.71377131	0.256480619	0.00027471	0.327272727
145	B	PHE145 B	18.09553851	0.180449285	0.000193274	0.370909091
279	E	LYS279 E	19.23471884	0.022986363	2.46E-05	0.043636364
75	D	ALA75 D	36.96073638	0.047619656	5.10E-05	0.454545455
266	I	PRO266 I	2.524523519	0.83497599	0.00089432	0.516363636
89	D	TYR89 D	58.83821113	0.023812272	2.55E-05	0.749090909
123	B	SER123 B	23.98681498	0.080602884	8.63E-05	0.283636364
203	C	ASP203 C	22.82280233	0.078376903	8.39E-05	0.24
124	E	VAL124 E	14.965705	0.328734918	0.000352099	0.541818182
63	I	MET63 I	11.39734373	0.776984339	0.000832207	0.876363636
165	K	TYR165 K	6.394709376	0.837620967	0.000897153	0.752727273
46	B	LEU46 B	46.34637493	0.124648124	0.000133507	0.974545455
3	B	HIS3 B	57.92073416	0.000436907	4.68E-07	0.065454545
12	B	ILE12 B	52.73077312	0.045645031	4.89E-05	0.8
105	E	ARG105 E	1.590500865	1.848534697	0.001979916	0.930909091
225	A	LEU225 A	12.45567028	0.887027077	0.000950071	0.923636364
65	C	ARG65 C	15.97100463	0.83809736	0.000897664	0.952727273
55	K	THR55 K	1.778499649	0.997306041	0.001068188	0.614545455
120	C	GLY120 C	18.85003894	0.001268345	1.36E-06	0.003636364
309	K	VAL309 K	28.64228275	0.001283315	1.37E-06	0.010909091
184	I	PHE184 I	15.70007468	0.353923799	0.000379078	0.607272727
135	G	PRO135 G	8.899097033	0.586074487	0.000627729	0.607272727
71	J	VAL71 J	40.10300923	0.068463514	7.33E-05	0.676363636
57	A	LEU57 A	5.798069075	1.22263861	0.001309535	0.905454545
49	I	PHE49 I	10.23456052	1.201009435	0.001286369	0.949090909
163	K	LEU163 K	8.947209677	0.473513573	0.000507168	0.48
255	I	HIS255 I	24.14135545	0.006417526	6.87E-06	0.025454545
98	H	SER98 H	37.97976262	0.004023802	4.31E-06	0.061818182
7	L	LEU7 L	58.35683029	0.014304366	1.53E-05	0.589090909
187	C	ILE187 C	13.93372262	0.322953786	0.000345907	0.483636364
287	I	GLN287 I	11.67728975	0.108827372	0.000116562	0.090909091
205	C	LYS205 C	22.62190967	0.061919668	6.63E-05	0.185454545
153	C	ASP153 C	22.42433377	0.232425021	0.000248944	0.654545455
26	D	GLY26 D	44.5039472	0.01734466	1.86E-05	0.334545455
59	A	PHE59 A	7.108117754	1.849412067	0.001980856	0.981818182
51	F	GLY51 F	55.25980378	6.85E-05	7.34E-08	0.021818182
305	A	ASN305 A	23.04316109	0.063476655	6.80E-05	0.192727273
82	C	GLY82 C	8.315156643	0.035323576	3.78E-05	0.021818182
74	I	SER74 I	10.11978933	0	0	0
247	A	PHE247 A	13.1227994	0.260601322	0.000279123	0.356363636
65	A	ARG65 A	16.20718575	0.721494775	0.000772774	0.930909091
85	E	GLY85 E	9.218195322	0.005028272	5.39E-06	0.007272727
119	K	SER119 K	16.03578311	0.075120462	8.05E-05	0.109090909
228	I	THR228 I	5.258508724	0.94446481	0.001011591	0.789090909
44	D	ILE44 D	48.2711212	0.126113521	0.000135077	0.996363636
150	B	VAL150 B	24.22963925	0.080908145	8.67E-05	0.290909091
109	A	GLU109 A	10.0932363	0.398595366	0.000426925	0.429090909
181	K	GLY181 K	24.35569818	0	0	0
102	A	ILE102 A	14.17726172	0.558691011	0.000598399	0.818181818
51	I	ALA51 I	3.792106143	0.836586477	0.000896045	0.596363636
106	D	VAL106 D	30.62333218	0.100575173	0.000107723	0.549090909
97	A	THR97 A	10.46827832	0.128706179	0.000137854	0.098181818
248	I	VAL248 I	13.76182597	0.216503933	0.000231892	0.298181818
144	A	THR144 A	11.73052194	0.460185938	0.000492893	0.589090909
281	G	PRO281 G	20.50990195	0.069517564	7.45E-05	0.167272727
137	D	LYS137 D	18.38897765	0.121103795	0.000129711	0.247272727
153	J	ASN153 J	30.1562364	0.133497759	0.000142986	0.658181818
281	K	PRO281 K	20.50998147	0.066012359	7.07E-05	0.156363636
26	B	GLY26 B	44.43946397	0.002586103	2.77E-06	0.069090909
44	H	ILE44 H	48.27223009	0.129398743	0.000138596	1
46	F	LEU46 F	46.34661234	0.12509949	0.000133991	0.974545455
12	F	ILE12 F	52.73183101	0.046107218	4.94E-05	0.803636364
10	J	GLU10 J	56.45406412	0.037892395	4.06E-05	0.818181818
249	G	LEU249 G	13.85352598	0.646519785	0.00069247	0.869090909
260	G	ASN260 G	20.97119	0.239492276	0.000256514	0.607272727
163	E	LEU163 E	9.047100862	0.785611961	0.000841448	0.825454545
63	E	MET63 E	11.39824302	0.80917539	0.000866686	0.887272727
182	I	ASN182 I	19.64096528	0.153438499	0.000164344	0.363636364
33	K	ASN33 K	23.45144452	0.039656549	4.25E-05	0.127272727
118	H	ALA118 H	18.19104758	0.028275674	3.03E-05	0.047272727
104	K	MET104 K	10.27649503	0.943087821	0.001010116	0.912727273
87	A	THR87 A	10.45465031	0.639488659	0.000684939	0.756363636
73	D	GLN73 D	34.62868323	0.180265244	0.000193077	0.872727273
98	L	SER98 L	37.97948807	0.004178128	4.48E-06	0.065454545
229	A	ARG229 A	1.694689942	2.713769732	0.002906646	0.985454545
46	C	SER46 C	10.297486	0.239458521	0.000256478	0.218181818
23	B	ALA23 B	43.90596885	0.008734901	9.36E-06	0.2
281	I	PRO281 I	20.11749348	0.039243999	4.20E-05	0.08
99	I	VAL99 I	13.12400552	0.278469255	0.000298261	0.378181818
275	I	THR275 I	15.53247904	0.250922082	0.000268756	0.421818182
129	H	LYS129 H	30.17728671	0.013262662	1.42E-05	0.08
56	A	ARG56 A	3.759905983	1.758301234	0.001883269	0.941818182
24	K	LEU24 K	15.69443943	0.330824339	0.000354337	0.574545455
117	H	HIS117 H	19.80039686	0.046435255	4.97E-05	0.094545455
139	F	LYS139 F	18.38243341	0.223150511	0.000239011	0.48
122	F	SER122 F	24.11502476	0.005808604	6.22E-06	0.025454545
50	K	GLU50 K	6.213299043	3.158556726	0.003383045	1
119	G	SER119 G	16.0346893	0.073698275	7.89E-05	0.105454545
246	K	GLN246 K	13.44420808	0.059345855	6.36E-05	0.058181818
44	I	ILE44 I	14.77044915	0.485506589	0.000520013	0.763636364
184	C	PHE184 C	15.55513655	0.320503325	0.000343283	0.552727273
52	C	SER52 C	1.666204369	0.73259917	0.000784667	0.392727273
145	J	PHE145 J	18.09527109	0.192379454	0.000206052	0.4
34	G	PRO34 G	22.15771732	0.023541896	2.52E-05	0.061818182
19	I	ASP19 I	19.77136065	0.116621279	0.00012491	0.276363636
306	A	ARG306 A	26.97712396	0.061517719	6.59E-05	0.287272727
66	A	LEU66 A	17.69305248	0.582993323	0.000624429	0.909090909
56	J	LYS56 J	50.03945191	0.083123751	8.90E-05	0.938181818
6	K	GLN6 K	22.62558485	0.101054021	0.000108236	0.309090909
214	A	SER214 A	19.62814627	0.007246397	7.76E-06	0.018181818
137	C	GLN137 C	3.759405405	1.107142775	0.001185831	0.832727273
56	C	ARG56 C	3.829709911	1.824823775	0.00195452	0.949090909
125	I	LEU125 I	11.96001526	0.745284591	0.000798254	0.876363636
292	I	GLY292 I	7.998541117	0.16461994	0.00017632	0.094545455
186	K	PHE186 K	14.40476921	0.425432082	0.000455669	0.676363636
150	I	GLY150 I	22.04774605	0.029270383	3.14E-05	0.072727273
126	F	ALA126 F	23.73751396	0.083218402	8.91E-05	0.287272727
135	I	PRO135 I	8.788410892	0.317824659	0.000340413	0.272727273
50	I	GLU50 I	5.596314055	3.503173957	0.003752156	1
107	B	LEU107 B	27.0457114	0.197495385	0.000211532	0.734545455
168	E	THR168 E	2.800530485	0.97737857	0.001046844	0.683636364
29	K	LYS29 K	21.83611692	0.166416232	0.000178244	0.472727273
184	A	PHE184 A	15.70037353	0.400086572	0.000428522	0.694545455
145	C	ILE145 C	13.04915836	0.531530964	0.000569309	0.749090909
109	G	GLU109 G	10.3053276	0.656494858	0.000703154	0.767272727
114	F	CYS114 F	15.47783967	0.18351941	0.000196563	0.298181818
98	K	TYR98 K	6.36223137	0.951327921	0.001018942	0.84
13	J	LYS13 J	53.78365388	0.034705236	3.72E-05	0.752727273
7	D	LEU7 D	58.3564245	0.013806522	1.48E-05	0.574545455
224	E	ILE224 E	13.60390172	0.477485986	0.000511422	0.716363636
216	K	GLU216 K	21.19268706	0.015289768	1.64E-05	0.036363636
8	H	GLN8 H	56.33659987	0.058816609	6.30E-05	0.96
32	F	LEU32 F	34.40543669	0.182444611	0.000195412	0.872727273
108	B	VAL108 B	24.61703087	0.071288824	7.64E-05	0.261818182
12	L	ILE12 L	54.16997872	0.032087226	3.44E-05	0.741818182
96	A	SER96 A	12.22994722	0.10562133	0.000113128	0.098181818
144	J	GLU144 J	18.31907301	0.175303608	0.000187763	0.367272727
223	G	ASP223 G	18.22571296	0.511744024	0.000548115	0.88
97	J	PRO97 J	40.00711507	0.053469113	5.73E-05	0.567272727
301	C	ALA301 C	18.61553666	0.207537343	0.000222288	0.450909091
228	A	THR228 A	5.257692365	1.210984561	0.001297053	0.890909091
131	H	ALA131 H	30.8105751	0.007921819	8.48E-06	0.058181818
130	K	GLY130 K	5.860232163	0.366058341	0.000392075	0.218181818
70	L	GLN70 L	38.53596062	0.063395292	6.79E-05	0.596363636
36	K	PRO36 K	22.99154392	0.030107888	3.22E-05	0.083636364
173	G	THR173 G	11.74774987	0.675471156	0.000723479	0.832727273
113	B	ASN113 B	11.27669974	0.215124769	0.000230414	0.214545455
120	G	GLY120 G	18.84951527	0.001271302	1.36E-06	0.007272727
288	G	GLN288 G	7.737960842	0.715876932	0.000766757	0.716363636
136	A	THR136 A	7.373105791	0.552602212	0.000591877	0.494545455
51	A	ALA51 A	3.792186309	0.908865159	0.000973461	0.676363636
139	A	LEU139 A	10.16865448	0.459173033	0.000491808	0.52
1	B	MET1 B	62.33437641	0.004215534	4.52E-06	0.363636364
63	L	ASN63 L	47.33836669	0.013714489	1.47E-05	0.338181818
127	I	ALA127 I	5.493638048	0.98436214	0.001054324	0.825454545
224	G	ILE224 G	13.51935549	0.481851415	0.000516098	0.72
91	E	THR91 E	7.796173613	0.865990568	0.000927539	0.836363636
66	E	LEU66 E	17.69312525	0.613061945	0.000656634	0.92
268	C	PRO268 C	2.385445241	0.958525183	0.001026651	0.614545455
71	D	VAL71 D	40.05321752	0.057527596	6.16E-05	0.6
46	G	SER46 G	10.34902517	0.243585044	0.000260897	0.232727273
188	C	ALA188 C	13.07088677	0.110768525	0.000118641	0.12
88	K	LEU88 K	11.71510841	0.845274204	0.000905351	0.905454545
102	H	ARG102 H	23.37278402	0.061811527	6.62E-05	0.196363636
10	B	GLU10 B	56.45405714	0.035669278	3.82E-05	0.8
219	C	MET219 C	18.35793531	0.207285159	0.000222018	0.443636364
50	E	GLU50 E	5.597064409	3.695564409	0.00395822	1
140	K	LEU140 K	6.075742012	0.684903931	0.000733582	0.578181818
307	A	ASP307 A	27.53952363	0.031320039	3.35E-05	0.156363636
304	G	LEU304 G	18.90869493	0.313044219	0.000335293	0.687272727
109	J	CYS109 J	19.59667462	0.108743591	0.000116472	0.247272727
52	I	SER52 I	1.607403185	0.889286506	0.000952491	0.509090909
253	C	ASP253 C	19.89754666	0.095875054	0.000102689	0.221818182
16	J	THR16 J	47.70423769	0.073295511	7.85E-05	0.843636364
9	J	VAL9 J	59.99753586	0.041183494	4.41E-05	0.912727273
31	B	SER31 B	37.52578172	0.016209555	1.74E-05	0.203636364
288	E	GLN288 E	8.124942154	0.66401274	0.000711206	0.672727273
287	G	GLN287 G	11.75945594	0.172996033	0.000185291	0.170909091
161	G	GLY161 G	9.199325193	0.087286878	9.35E-05	0.047272727
310	C	LEU310 C	23.97996704	0.160972715	0.000172414	0.530909091
195	A	PRO195 A	12.46143314	0.218425743	0.00023395	0.258181818
134	I	HIS134 I	1.56708934	1.078532863	0.001155188	0.690909091
131	E	SER131 E	6.060550223	0.061975783	6.64E-05	0.021818182
94	J	LYS94 J	49.75796907	0.015838466	1.70E-05	0.44
17	B	VAL17 B	50.34692445	0.058581808	6.27E-05	0.825454545
99	A	VAL99 A	13.12385256	0.295100754	0.000316075	0.407272727
185	A	TYR185 A	16.0229125	0.285261456	0.000305536	0.512727273
166	E	GLY166 E	4.61238279	0.164753557	0.000176463	0.054545455
121	L	VAL121 L	19.87214586	0.126697764	0.000135703	0.305454545
210	I	SER210 I	20.10769097	0.085561928	9.16E-05	0.196363636
238	E	SER238 E	18.98243346	0.086650506	9.28E-05	0.181818182
132	G	ASN132 G	8.100311969	0.580250114	0.00062149	0.570909091
233	A	GLU233 A	5.244409309	2.401949611	0.002572664	0.996363636
212	E	HIS212 E	19.44408458	0.117586527	0.000125944	0.269090909
165	G	TYR165 G	6.394201436	0.822386538	0.000880836	0.745454545
36	G	PRO36 G	22.99123792	0.043095253	4.62E-05	0.130909091
236	I	ASP236 I	14.84522758	0.293122008	0.000313955	0.472727273
144	E	THR144 E	11.74375285	0.506344925	0.000542332	0.661818182
1	F	MET1 F	62.3378196	0.008479872	9.08E-06	0.534545455
300	E	LEU300 E	13.53903427	0.563822138	0.000603895	0.803636364
28	C	ALA28 C	19.63778366	0.116774047	0.000125074	0.272727273
195	C	PRO195 C	12.44880259	0.205265985	0.000219855	0.24
131	C	SER131 C	6.38199005	0.292284166	0.000313058	0.167272727
46	K	SER46 K	10.38254564	0.220783238	0.000236475	0.2
6	C	GLN6 C	22.62528059	0.098753472	0.000105772	0.305454545
69	F	ASP69 F	37.17633059	0.010334931	1.11E-05	0.134545455
137	K	GLN137 K	3.760030053	1.214418367	0.001300731	0.869090909
126	H	ALA126 H	24.11015241	0.071615738	7.67E-05	0.247272727
131	I	SER131 I	6.060558143	0.059756912	6.40E-05	0.021818182
147	H	HIS147 H	28.17472887	0.093083321	9.97E-05	0.443636364
135	A	PRO135 A	8.787009218	0.222218536	0.000238012	0.156363636
79	K	THR79 K	6.333350298	0.602678241	0.000645513	0.501818182
138	A	THR138 A	7.88232675	0.290452796	0.000311096	0.207272727
29	C	LYS29 C	21.83733752	0.160590266	0.000172004	0.454545455
212	G	HIS212 G	19.4121762	0.14452004	0.000154792	0.330909091
100	I	ASP100 I	17.8362133	0.650000209	0.000696198	0.930909091
22	J	PRO22 J	43.73308044	0.031537332	3.38E-05	0.501818182
9	G	ILE9 G	13.42601445	0.723553783	0.000774979	0.890909091
42	F	ILE42 F	43.86333455	0.126611172	0.00013561	0.941818182
216	C	GLU216 C	21.19210362	0.015946223	1.71E-05	0.036363636
14	I	ASP14 I	17.11378818	0.270449075	0.000289671	0.527272727
195	E	PRO195 E	12.46254268	0.232255037	0.000248762	0.28
134	E	HIS134 E	1.566737374	1.05922012	0.001134502	0.665454545
107	D	LEU107 D	26.98428033	0.176189175	0.000188712	0.683636364
32	E	ALA32 E	22.25230435	0.036898394	3.95E-05	0.101818182
117	E	GLU117 E	19.53447926	0.180360375	0.000193179	0.421818182
250	C	ARG250 C	17.8408314	0.22947347	0.000245783	0.472727273
27	I	ALA27 I	16.29484599	0.168737477	0.00018073	0.294545455
54	J	GLY54 J	52.2041614	0.003912587	4.19E-06	0.2
111	I	ALA111 I	12.66518989	0.270572249	0.000289803	0.356363636
231	E	GLN231 E	2.169570234	1.673418455	0.001792354	0.923636364
194	A	MET194 A	11.61641606	0.421223761	0.000451161	0.538181818
89	F	TYR89 F	57.31222596	0.042924173	4.60E-05	0.869090909
84	H	ASN84 H	50.83857098	0.061399208	6.58E-05	0.847272727
1	C	ALA1 C	28.78140863	0.047721292	5.11E-05	0.261818182
139	I	LEU139 I	10.16959321	0.512919822	0.000549375	0.585454545
91	B	VAL91 B	55.46297945	0.012147066	1.30E-05	0.494545455
215	G	ILE215 G	15.04560753	0.265145997	0.000283991	0.429090909
149	H	VAL149 H	24.31784931	0.049974122	5.35E-05	0.178181818
195	G	PRO195 G	12.44841878	0.186148161	0.000199378	0.203636364
259	K	ALA259 K	23.56671046	0.002359127	2.53E-06	0.014545455
55	J	ARG55 J	46.32102763	0.035619754	3.82E-05	0.596363636
88	C	LEU88 C	11.71548723	0.825967283	0.000884671	0.898181818
58	F	LEU58 F	50.23134008	0.10411158	0.000111511	0.985454545
41	E	HIS41 E	21.68547857	0.087418142	9.36E-05	0.243636364
42	B	ILE42 B	43.86300767	0.12601072	0.000134967	0.941818182
137	A	GLN137 A	3.093773747	0.501430362	0.000537069	0.243636364
69	K	SER69 K	18.33211938	0.208338513	0.000223146	0.443636364
50	G	GLU50 G	6.212647986	3.19496588	0.003422042	1
195	I	PRO195 I	12.46189801	0.197472043	0.000211507	0.225454545
134	A	HIS134 A	1.566430975	0.675707075	0.000723732	0.338181818
95	K	ILE95 K	8.147980977	0.663275165	0.000710416	0.672727273
43	K	VAL43 K	15.41877677	0.380846348	0.000407914	0.643636364
197	C	TYR197 C	12.25240854	0.396713779	0.000424909	0.530909091
112	E	ALA112 E	12.1714594	0.143024568	0.00015319	0.141818182
88	A	LEU88 A	11.66339577	0.980781069	0.001050488	0.930909091
15	H	GLY15 H	50.67758109	0.031751071	3.40E-05	0.672727273
198	A	ILE198 A	13.68050065	0.270817507	0.000290065	0.389090909
13	H	LYS13 H	56.32334384	0.022286705	2.39E-05	0.690909091
173	I	THR173 I	11.5584114	0.5071552	0.0005432	0.647272727
263	A	VAL263 A	12.04456944	0.492071752	0.000527045	0.654545455
101	E	ALA101 E	17.08941046	0.257853207	0.00027618	0.501818182
40	B	GLN40 B	43.25167197	0.044819482	4.80E-05	0.6
116	J	SER116 J	18.60254386	0	0	0
98	E	TYR98 E	6.400407096	0.774661438	0.000829719	0.701818182
157	I	VAL157 I	14.57582416	0.332164658	0.000355773	0.530909091
167	A	ARG167 A	1.945751526	2.581806193	0.002765303	0.981818182
1	G	ALA1 G	28.78136041	0.050293059	5.39E-05	0.272727273
187	A	ILE187 A	13.82947642	0.358647639	0.000384138	0.545454545
120	L	PRO120 L	15.93762244	0.340719926	0.000364936	0.596363636
195	K	PRO195 K	12.44874231	0.214157173	0.000229378	0.250909091
102	B	ARG102 B	27.47132762	0.069235522	7.42E-05	0.323636364
265	I	HIS265 I	4.339569218	1.072249866	0.001148458	0.832727273
219	E	MET219 E	18.55727149	0.178744206	0.000191448	0.385454545
197	A	TYR197 A	12.32563447	0.492198941	0.000527181	0.672727273
136	E	THR136 E	7.373302652	0.728184128	0.000779939	0.712727273
178	K	LYS178 K	17.82685068	0.260627607	0.000279151	0.538181818
258	C	LYS258 C	23.11432216	0.051652285	5.53E-05	0.163636364
263	C	VAL263 C	11.9509231	0.533868975	0.000571813	0.716363636
101	G	ALA101 G	17.31397799	0.252353713	0.000270289	0.501818182
282	K	HIS282 K	16.69367991	0.22925085	0.000245544	0.425454545
81	E	LEU81 E	6.510133178	0.858456736	0.00091947	0.778181818
240	G	TYR240 G	14.70713939	1.057128839	0.001132262	0.974545455
167	C	ARG167 C	1.763535937	2.483475397	0.002659984	0.970909091
186	A	PHE186 A	14.56754468	0.4126219	0.000441948	0.661818182
254	G	LEU254 G	17.82532272	0.174514501	0.000186918	0.352727273
118	G	PHE118 G	15.01832231	0.267384411	0.000286388	0.432727273
71	C	VAL71 C	11.312928	0.542627557	0.000581194	0.694545455
33	L	PHE33 L	38.5096583	0.174672262	0.000187087	0.934545455
34	C	PRO34 C	22.15787655	0.020408284	2.19E-05	0.054545455
161	I	GLY161 I	8.765403413	0.077060433	8.25E-05	0.032727273
183	K	ARG183 K	19.65901783	0.205626473	0.000220241	0.490909091
35	L	LEU35 L	40.62672678	0.057333243	6.14E-05	0.618181818
97	D	PRO97 D	40.57029167	0.047828181	5.12E-05	0.549090909
38	F	THR38 F	39.30539268	0.033510923	3.59E-05	0.4
119	D	GLU119 D	15.22282631	0.402596481	0.00043121	0.676363636
36	B	THR36 B	39.33738634	0.07094366	7.60E-05	0.669090909
194	I	MET194 I	11.61725557	0.427199455	0.000457562	0.545454545
309	E	VAL309 E	23.44850434	0.079270496	8.49E-05	0.261818182
103	F	ILE103 F	27.85551716	0.225642314	0.000241679	0.803636364
149	E	GLN149 E	18.89724702	0.344892532	0.000369405	0.734545455
179	C	PHE179 C	17.74821101	0.190809035	0.00020437	0.381818182
167	E	ARG167 E	1.946535897	2.927020226	0.003135053	0.992727273
13	C	ASN13 C	14.74523075	0.105151354	0.000112625	0.138181818
254	E	LEU254 E	17.92135941	0.232199759	0.000248703	0.48
118	E	PHE118 E	15.4125544	0.262937079	0.000281625	0.44
60	K	GLU60 K	9.405161349	1.228163674	0.001315453	0.941818182
172	I	LEU172 I	9.40328097	0.771552649	0.000826389	0.825454545
41	J	ARG41 J	47.48445782	0.091747417	9.83E-05	0.916363636
262	A	LYS262 A	15.45409489	0.465269755	0.000498338	0.767272727
82	D	THR82 D	47.46223742	0.112096106	0.000120063	0.967272727
259	C	ALA259 C	23.56643694	0.002448296	2.62E-06	0.014545455
38	H	THR38 H	41.41575393	0.016822242	1.80E-05	0.294545455
72	K	GLY72 K	11.82925416	0.318105535	0.000340714	0.396363636
243	I	VAL243 I	11.27045846	0.368309972	0.000394487	0.44
160	A	VAL160 A	9.624870545	0.905399406	0.000969749	0.887272727
178	G	LYS178 G	17.82744233	0.2677035	0.00028673	0.549090909
49	C	PHE49 C	10.67736021	1.194357376	0.001279244	0.952727273
204	G	GLU204 G	24.62395908	0.386365089	0.000413825	0.912727273
264	I	LEU264 I	9.417369378	1.290741762	0.001382479	0.952727273
18	H	ILE18 H	46.01257748	0.138745224	0.000148606	0.989090909
193	G	ALA193 G	13.69894777	0.05962725	6.39E-05	0.061818182
196	A	GLU196 A	17.92224442	0.181326833	0.000194214	0.370909091
96	D	ARG96 D	43.88198747	0.037316159	4.00E-05	0.552727273
208	E	ALA208 E	22.03202244	0.063912675	6.85E-05	0.181818182
74	D	LEU74 D	38.57357921	0.135997836	0.000145664	0.865454545
232	G	LYS232 G	7.525752919	0.425798631	0.000456061	0.363636364
166	G	GLY166 G	4.634542264	0.18957878	0.000203053	0.076363636
43	C	VAL43 C	15.41828638	0.391438471	0.000419259	0.665454545
77	K	ALA77 K	10.58366047	0.1079291	0.0001156	0.08
286	E	PHE286 E	9.119487376	0.680958172	0.000729356	0.741818182
285	K	TYR285 K	8.966549671	0.423519111	0.00045362	0.414545455
38	J	THR38 J	39.30537891	0.03353736	3.59E-05	0.4
160	C	VAL160 C	9.593952314	0.667039113	0.000714448	0.745454545
36	I	PRO36 I	22.69973057	0.036703907	3.93E-05	0.109090909
295	K	ALA295 K	11.45351082	0.357171476	0.000382557	0.429090909
180	K	ASP180 K	23.91960096	0.331284751	0.00035483	0.850909091
213	A	SER213 A	20.07148906	0.027192608	2.91E-05	0.054545455
264	K	LEU264 K	9.425229546	1.237743686	0.001325714	0.945454545
45	I	ALA45 I	13.0847619	0.373393808	0.000399932	0.534545455
166	K	GLY166 K	4.63433048	0.18432953	0.00019743	0.072727273
129	F	LYS129 F	29.86873807	0.05423533	5.81E-05	0.316363636
108	G	GLN108 G	11.45092228	0.263932299	0.000282691	0.294545455
16	K	SER16 K	20.35647973	0.081232502	8.70E-05	0.192727273
175	G	ALA175 G	13.82126818	0.325814253	0.000348971	0.483636364
103	K	VAL103 K	9.57587077	0.897115469	0.000960876	0.883636364
140	I	LEU140 I	6.056899702	0.442032928	0.00047345	0.301818182
182	C	ASN182 C	19.80219654	0.203245529	0.000217691	0.487272727
101	F	GLU101 F	28.41803322	0.022106765	2.37E-05	0.12
290	K	GLY290 K	9.652642954	0.160681351	0.000172101	0.123636364
25	L	ILE25 L	40.45938796	0.069858815	7.48E-05	0.694545455
150	G	GLY150 G	22.03011126	0.048080879	5.15E-05	0.130909091
282	C	HIS282 C	16.6929462	0.227405043	0.000243567	0.421818182
261	A	MET261 A	18.26263927	0.170119982	0.000182211	0.36
242	I	ASN242 I	12.1446249	0.271890343	0.000291214	0.334545455
79	I	THR79 I	6.257287431	0.670131909	0.00071776	0.574545455
161	A	GLY161 A	8.765772755	0.088393462	9.47E-05	0.043636364
183	C	ARG183 C	19.6595871	0.201804329	0.000216147	0.48
232	K	LYS232 K	7.525847859	0.467019325	0.000500212	0.407272727
148	A	THR148 A	17.21247635	0.185036659	0.000198188	0.356363636
258	I	LYS258 I	23.01180658	0.089609318	9.60E-05	0.287272727
123	A	PRO123 A	18.28877604	0.219278626	0.000234863	0.465454545
83	B	VAL83 B	45.0310455	0.074453788	7.97E-05	0.8
97	L	PRO97 L	40.57017743	0.048511397	5.20E-05	0.556363636
45	L	GLY45 L	49.68827585	0.041425952	4.44E-05	0.727272727
191	A	ALA191 A	15.35788573	0.142345491	0.000152462	0.207272727
21	C	ASN21 C	20.36857938	0.111334557	0.000119247	0.28
36	E	PRO36 E	22.69998326	0.051382714	5.50E-05	0.156363636
31	G	LYS31 G	16.9849879	0.180630287	0.000193468	0.334545455
290	I	GLY290 I	9.720007665	0.090935903	9.74E-05	0.058181818
11	F	ALA11 F	57.99944046	0.014132528	1.51E-05	0.570909091
296	E	ARG296 E	5.057483366	0.799798692	0.000856643	0.625454545
152	I	LEU152 I	17.31746881	0.228778078	0.000245038	0.447272727
269	I	ARG269 I	6.216870193	1.994618406	0.002136382	0.985454545
115	F	ILE115 F	15.46858546	0.400861412	0.000429352	0.687272727
54	E	ARG54 E	2.123894065	2.483248079	0.00265974	0.974545455
68	B	GLU68 B	39.88929675	0.029055036	3.11E-05	0.370909091
251	I	ALA251 I	20.24704504	0.134831475	0.000144414	0.330909091
8	B	GLN8 B	60.43239004	0.032160106	3.44E-05	0.836363636
57	B	ASP57 B	47.94656837	0.042579243	4.56E-05	0.705454545
91	K	THR91 K	7.544829885	0.789220255	0.000845313	0.767272727
270	G	VAL270 G	6.778230005	0.456934563	0.00048941	0.363636364
129	J	LYS129 J	29.86895075	0.05399523	5.78E-05	0.312727273
60	H	LYS60 H	50.77102625	0.1017941	0.000109029	0.992727273
246	E	GLN246 E	13.26471372	0.076410729	8.18E-05	0.076363636
60	C	GLU60 C	9.405207547	1.187876907	0.001272303	0.938181818
9	I	ILE9 I	13.19250749	0.545865596	0.000584662	0.770909091
62	I	SER62 I	11.30211547	0.30034209	0.000321688	0.349090909
146	I	GLN146 I	17.29942805	0.193259262	0.000206995	0.374545455
109	K	GLU109 K	10.30486725	0.669008495	0.000716557	0.781818182
42	I	LYS42 I	20.65180568	0.273176248	0.000292592	0.676363636
182	G	ASN182 G	19.80137182	0.219771467	0.000235391	0.527272727
78	F	ALA78 F	39.64712456	0.074678317	8.00E-05	0.698181818
296	G	ARG296 G	5.080292216	0.765623564	0.000820039	0.596363636
199	E	LEU199 E	17.51696041	0.194539021	0.000208366	0.381818182
238	A	SER238 A	18.98252388	0.08450337	9.05E-05	0.174545455
235	A	LEU235 A	10.49502006	0.655556573	0.000702149	0.774545455
100	K	ASP100 K	17.85267156	0.598240833	0.00064076	0.916363636
283	G	ALA283 G	14.84566418	0.111005043	0.000118895	0.145454545
60	J	LYS60 J	49.64455084	0.074581395	7.99E-05	0.898181818
267	I	LEU267 I	2.247936609	1.164102882	0.001246839	0.807272727
60	E	GLU60 E	9.420826928	1.423418548	0.001524585	0.963636364
148	E	THR148 E	17.21378172	0.195395741	0.000209283	0.374545455
46	J	LEU46 J	46.34601482	0.126080767	0.000135042	0.974545455
223	I	ASP223 I	18.28285768	0.288542231	0.00030905	0.6
52	G	SER52 G	1.666225375	0.734933341	0.000787167	0.396363636
221	E	GLU221 E	22.68702477	0.056046206	6.00E-05	0.170909091
74	G	SER74 G	10.21576835	0	0	0
39	E	LEU39 E	18.5752863	0.400981451	0.00042948	0.796363636
309	C	VAL309 C	28.64185619	0.000768559	8.23E-07	0.007272727
162	A	ASP162 A	6.779681851	0.766699933	0.000821192	0.72
180	C	ASP180 C	23.9199976	0.322318657	0.000345227	0.843636364
123	F	SER123 F	23.98659405	0.079814472	8.55E-05	0.28
149	A	GLN149 A	18.89714883	0.329369343	0.000352779	0.716363636
67	H	SER67 H	38.59616866	0.003004412	3.22E-06	0.054545455
80	D	GLN80 D	42.5798488	0.023483508	2.52E-05	0.370909091
283	E	ALA283 E	15.15621001	0.069082387	7.40E-05	0.083636364
147	K	GLN147 K	16.18882976	0.149501397	0.000160127	0.247272727
16	C	SER16 C	20.35639334	0.079500352	8.52E-05	0.185454545
71	I	VAL71 I	11.76255665	0.536036797	0.000574135	0.709090909
53	D	MET53 D	48.42093697	0.002543562	2.72E-06	0.116363636
37	L	GLU37 L	36.52326986	0.009353672	1.00E-05	0.12
128	G	GLY128 G	5.415824499	0.223913409	0.000239828	0.101818182
159	A	MET159 A	10.91885475	0.681968055	0.000730438	0.814545455
239	C	GLU239 C	15.15447119	0.763594458	0.000817866	0.927272727
95	B	SER95 B	45.41585122	0.044057778	4.72E-05	0.654545455
256	I	ASN256 I	25.37824637	0.037361866	4.00E-05	0.149090909
42	E	LYS42 E	20.6514061	0.283830423	0.000304003	0.698181818
139	G	LEU139 G	10.23087435	0.681004219	0.000729405	0.789090909
44	J	ILE44 J	46.86127622	0.125687475	0.00013462	0.981818182
235	E	LEU235 E	10.49524092	0.694245668	0.000743588	0.810909091
8	L	GLN8 L	56.33669042	0.05815486	6.23E-05	0.952727273
67	J	SER67 J	39.88825211	0.036224389	3.88E-05	0.447272727
94	K	VAL94 K	5.945524872	0.960268721	0.001028518	0.829090909
147	I	GLN147 I	16.09346774	0.183830397	0.000196896	0.316363636
32	J	LEU32 J	34.40544544	0.187363446	0.00020068	0.883636364
88	H	ASN88 H	57.07105358	0.006526074	6.99E-06	0.36
4	G	LEU4 G	18.74345267	0.236922178	0.000253761	0.523636364
99	B	LEU99 B	32.41124657	0.161892184	0.000173398	0.792727273
66	B	LEU66 B	42.78089038	0.06296773	6.74E-05	0.716363636
83	J	VAL83 J	45.03121617	0.075602522	8.10E-05	0.807272727
239	A	GLU239 A	14.98433602	0.87041296	0.000932276	0.949090909
11	L	ALA11 L	57.69701855	0.021643173	2.32E-05	0.709090909
11	G	SER11 G	12.489556	0.048114457	5.15E-05	0.036363636
229	G	ARG229 G	1.902720421	2.391422841	0.002561389	0.967272727
135	J	ALA135 J	24.54978568	0.06939844	7.43E-05	0.250909091
248	E	VAL248 E	13.76253018	0.208025847	0.000222811	0.283636364
257	E	ALA257 E	21.7122526	0.044609603	4.78E-05	0.12
91	H	VAL91 H	55.24187881	0.010893104	1.17E-05	0.461818182
3	L	HIS3 L	64.42390493	0.004516044	4.84E-06	0.429090909
250	G	ARG250 G	17.84067347	0.232292873	0.000248803	0.476363636
76	G	SER76 G	10.58375477	0.085616777	9.17E-05	0.061818182
92	C	ILE92 C	10.84361646	0.680737433	0.00072912	0.810909091
222	I	VAL222 I	18.5160438	0.104820061	0.00011227	0.207272727
88	F	ASN88 F	55.50220188	0.004145033	4.44E-06	0.261818182
69	L	ASP69 L	36.74032452	0.045659834	4.89E-05	0.44
219	G	MET219 G	18.35290307	0.203912813	0.000218406	0.432727273
28	J	LYS28 J	38.39060716	0.073704084	7.89E-05	0.658181818
86	K	GLU86 K	5.461208749	1.943714033	0.00208186	0.970909091
[truncated: 790 more rows]
