# Supplementary material for: Mapping allosteric communications within individual proteins
Source: Nat Commun. 2020 Jul 31;11:3862. doi: 10.1038/s41467-020-17618-2 (PMC7395124; doi:10.1038/s41467-020-17618-2)
Supplement: Supplementary file 7 — Supplementary Data 4 [file 41467_2020_17618_MOESM7_ESM.zip › comparison-to-Amors/1d09/1d09-qs-hotspots.txt]

2660 2183 2184 2185 2187 2188 2189 2191 2192 2193 2194 2195 2196 2202 2205 2207 2208 2209 2214 2216 2217 2218 2219 2220 2221 2223 2231 2232 2233 2234 2235 2236 2237 2241 2249 2257 2258 2259 2262 2264 2650 2651 2652 2653 2657 2658 2659 2661 2662 2668 2670 2671 2673 2674 2682 2683 2684 2685 2686 2687 2688 2689 2696 2697 2698 2699 2700 2701 2702 2707 2714 2715 2717 2718 2719 2722 2723 2724 2725 2727 2730 2731 2736 2740 2744 2748 
1448 564 566 1407 1412 1435 1436 1437 1442 1445 1446 1447 1449 1450 1454 1455 1456 1457 1458 1459 1461 1463 1464 1471 1473 1474 1486 1490 1500 1501 1502 1503 1504 1505 1507 1511 1512 1522 1523 1525 1527 1531 1532 1534 1535 1537 1539 1540 1541 1542 1543 1547 1557 1558 1565 1566 1567 1568 1569 1570 1571 1572 1574 1584 1621 1622 1623 1624 1625 1626 1647 1661 1662 1663 1670 1686 1698 1824 
796 319 320 321 323 324 325 327 328 329 330 331 332 338 341 343 344 345 350 352 353 354 355 356 357 359 367 368 369 370 371 372 373 377 385 393 394 395 398 400 786 787 788 789 793 794 795 797 798 804 806 807 818 819 820 821 822 823 824 825 832 833 834 835 836 837 838 843 858 859 860 861 863 866 867 872 
2380 1496 1498 2339 2344 2367 2368 2369 2374 2377 2378 2379 2381 2382 2383 2384 2386 2387 2388 2389 2390 2391 2393 2395 2396 2403 2405 2406 2418 2422 2432 2433 2434 2435 2436 2437 2439 2443 2444 2454 2455 2457 2459 2463 2464 2466 2467 2469 2471 2472 2473 2474 2475 2479 2489 2490 2497 2499 2500 2501 2502 2503 2504 2506 2553 2555 2556 2557 2579 2594 2595 2602 2630 2756 
982 941 971 976 979 980 981 983 987 988 989 990 991 992 993 995 997 998 1003 1007 1034 1035 1036 1037 1038 1039 1045 1046 1057 1059 1061 1064 1065 1068 1073 1074 1075 1081 1091 1092 1094 1095 1096 1099 1101 1102 1103 1104 1108 1116 1124 1156 1157 1158 1159 1160 1181 1194 1204 1232 1937 1964 
1753 1251 1252 1253 1255 1256 1257 1259 1260 1261 1262 1263 1264 1270 1273 1275 1276 1277 1282 1284 1285 1286 1287 1288 1289 1291 1299 1300 1301 1302 1303 1304 1305 1309 1317 1325 1326 1327 1330 1332 1718 1719 1736 1738 1739 1745 1750 1751 1752 1754 1755 1756 1757 1767 1768 1769 1770 
516 480 513 514 515 517 518 539 541 542 554 558 568 569 570 571 572 573 575 579 580 591 595 599 600 602 603 605 607 608 609 610 611 615 625 626 633 635 636 637 638 639 640 642 689 691 692 693 715 729 730 731 738 892 
1914 44 71 73 78 100 1010 1873 1903 1908 1911 1912 1913 1915 1919 1920 1921 1922 1923 1924 1925 1927 1929 1930 1935 1939 1942 1966 1967 1968 1969 1970 1971 1989 1991 1993 1996 1997 2027 2028 2031 2033 2034 2056 2164 
50 9 39 47 48 49 51 55 56 57 58 59 60 61 63 65 66 75 102 103 104 105 106 107 125 127 167 300 1005 1030 1032 
1728 1720 1721 1725 1726 1727 1729 1730 1741 1742 1764 1765 1766 1775 1782 1783 1785 1786 1787 1790 1791 1792 1793 1795 1798 1799 1804 1808 1812 1816 
1022 53 54 143 149 159 160 162 163 169 170 172 176 192 224 225 226 227 228 229 230 237 239 240 249 262 264 265 267 268 269 272 278 286 289 1013 1018 1019 1020 1021 1023 1024 1025 1026 1027 1362 
90 81 86 87 88 89 91 92 93 94 95 113 114 426 430 1917 1918 2007 2013 2024 2035 2036 2040 2089 2090 2091 2092 2113 2126 2128 2129 2131 2132 2133 2136 2142 2150 2153 
2420 475 503 504 505 510 519 520 522 523 524 525 526 527 529 531 532 593 695 733 735 744 752 766 2413 2416 2417 2419 2421 2424 2425 2428 2430 
1165 1097 1161 1162 1163 1164 1166 1167 1169 1171 1172 1481 1482 2492 2495 2559 2561 2563 2564 2565 2567 2569 2570 
1954 985 986 1196 1197 1199 1200 1201 1210 1218 1221 1945 1950 1951 1952 1953 1955 1956 1957 1958 1959 1962 2294 
2097 628 697 699 700 701 703 705 706 2029 2093 2095 2096 2098 2099 2101 2103 2104 
233 165 231 232 234 235 549 550 1560 1563 1627 1629 1631 1632 1633 1635 1637 1638 
556 552 553 555 557 560 561 1451 1452 1665 1667 1676 1684 
2642 2643 2644 2645 2646 2647 2649 
778 779 780 781 782 783 785 
1710 1711 1712 1713 1714 1715 1717 
1488 1484 1485 1487 1489 1492 1493 2597 2599 2616 
1837 1602 1835 1836 1838 1839 1853 
2769 2534 2767 2768 2770 2771 2785 
905 670 809 810 850 851 853 854 855 876 880 884 903 904 906 907 910 911 912 913 921 
1319 1318 1320 1321 1322 1342 1346 1350 1370 1371 1373 1377 1379 1390 1394 
2251 2250 2274 2278 2282 2302 2303 2305 2309 2311 2322 2326 2328 
441 197 200 204 387 410 414 418 438 439 440 442 443 444 445 
1415 1414 1416 1417 1418 1419 1420 1424 1551 1576 1577 1578 
2347 2346 2348 2349 2350 2351 2352 2356 2483 2510 
1132 1128 1129 1130 1131 1136 
483 482 484 485 486 487 619 646 
2064 2060 2061 2062 2063 2068 
17 16 18 22 153 178 179 180 
949 948 950 954 1085 1110 1111 1112 
1881 1880 1882 1886 2017 2042 2043 2044 
