# Supplementary material for: Mapping allosteric communications within individual proteins
Source: Nat Commun. 2020 Jul 31;11:3862. doi: 10.1038/s41467-020-17618-2 (PMC7395124; doi:10.1038/s41467-020-17618-2)
Supplement: Supplementary file 7 — Supplementary Data 4 [file 41467_2020_17618_MOESM7_ESM.zip › comparison-to-Amors/1efa/1efa-qs.pdb]

MODEL        1
ATOM      1  N   LYS A   2       9.626 105.388  -2.970  1.00  0.63           N  
ATOM      2  CA  LYS A   2       8.189 105.146  -3.283  1.00  0.63           C  
ATOM      3  C   LYS A   2       7.988 103.719  -3.783  1.00  0.63           C  
ATOM      4  O   LYS A   2       8.319 103.402  -4.923  1.00  0.63           O  
ATOM      5  H01 LYS A   2       9.714 106.229  -2.418  1.00  0.63           H  
ATOM      6  H02 LYS A   2       9.995 104.604  -2.451  1.00  0.63           H  
ATOM      7  H03 LYS A   2       7.874 105.841  -4.061  1.00  0.63           H  
ATOM      8  H04 LYS A   2       7.594 105.299  -2.383  1.00  0.63           H  
ATOM      9  N   PRO A   3       7.446 102.838  -2.929  1.00  0.34           N  
ATOM     10  CA  PRO A   3       7.183 101.430  -3.245  1.00  0.34           C  
ATOM     11  C   PRO A   3       6.592 101.207  -4.633  1.00  0.34           C  
ATOM     12  O   PRO A   3       5.980 102.105  -5.203  1.00  0.34           O  
ATOM     13  CB  PRO A   3       6.233 101.010  -2.135  1.00  0.34           C  
ATOM     14  CG  PRO A   3       6.789 101.757  -0.964  1.00  0.34           C  
ATOM     15  CD  PRO A   3       7.054 103.139  -1.539  1.00  0.34           C  
ATOM     16  H01 PRO A   3       6.175  99.932  -1.986  1.00  0.34           H  
ATOM     17  H02 PRO A   3       5.209 101.313  -2.351  1.00  0.34           H  
ATOM     18  H03 PRO A   3       7.677 101.290  -0.538  1.00  0.34           H  
ATOM     19  H04 PRO A   3       6.068 101.802  -0.148  1.00  0.34           H  
ATOM     20  H05 PRO A   3       8.098 100.840  -3.284  1.00  0.34           H  
ATOM     21  H06 PRO A   3       6.199 103.811  -1.465  1.00  0.34           H  
ATOM     22  H07 PRO A   3       7.858 103.642  -1.002  1.00  0.34           H  
ATOM     23  N   VAL A   4       6.773 100.004  -5.170  1.00  0.66           N  
ATOM     24  CA  VAL A   4       6.263  99.685  -6.500  1.00  0.66           C  
ATOM     25  C   VAL A   4       4.761  99.901  -6.593  1.00  0.66           C  
ATOM     26  O   VAL A   4       3.994  99.398  -5.774  1.00  0.66           O  
ATOM     27  CB  VAL A   4       6.582  98.226  -6.913  1.00  0.66           C  
ATOM     28  CG1 VAL A   4       8.088  98.014  -6.937  1.00  0.66           C  
ATOM     29  CG2 VAL A   4       5.907  97.245  -5.963  1.00  0.66           C  
ATOM     30  H01 VAL A   4       6.770 100.366  -7.184  1.00  0.66           H  
ATOM     31  H02 VAL A   4       6.191  98.045  -7.914  1.00  0.66           H  
ATOM     32  H03 VAL A   4       8.574  98.800  -6.358  1.00  0.66           H  
ATOM     33  H04 VAL A   4       8.326  97.043  -6.502  1.00  0.66           H  
ATOM     34  H05 VAL A   4       8.444  98.049  -7.967  1.00  0.66           H  
ATOM     35  H06 VAL A   4       4.912  97.004  -6.337  1.00  0.66           H  
ATOM     36  H07 VAL A   4       6.501  96.334  -5.898  1.00  0.66           H  
ATOM     37  H08 VAL A   4       7.272  99.298  -4.648  1.00  0.66           H  
ATOM     38  H09 VAL A   4       5.823  97.695  -4.974  1.00  0.66           H  
ATOM     39  N   THR A   5       4.354 100.656  -7.607  1.00  1.00           N  
ATOM     40  CA  THR A   5       2.950 100.970  -7.834  1.00  1.00           C  
ATOM     41  C   THR A   5       2.310  99.956  -8.779  1.00  1.00           C  
ATOM     42  O   THR A   5       2.993  99.093  -9.328  1.00  1.00           O  
ATOM     43  CB  THR A   5       2.810 102.370  -8.455  1.00  1.00           C  
ATOM     44  CG2 THR A   5       1.363 102.829  -8.418  1.00  1.00           C  
ATOM     45  OG1 THR A   5       3.617 103.298  -7.721  1.00  1.00           O  
ATOM     46  H01 THR A   5       2.445 100.936  -6.869  1.00  1.00           H  
ATOM     47  H02 THR A   5       3.139 102.326  -9.493  1.00  1.00           H  
ATOM     48  H03 THR A   5       0.745 102.045  -7.981  1.00  1.00           H  
ATOM     49  H04 THR A   5       1.283 103.733  -7.814  1.00  1.00           H  
ATOM     50  H05 THR A   5       1.021 103.038  -9.432  1.00  1.00           H  
ATOM     51  H06 THR A   5       3.850 102.918  -6.871  1.00  1.00           H  
ATOM     52  H10 THR A   5       5.044 101.026  -8.245  1.00  1.00           H  
ATOM     53  N   LEU A   6       0.996 100.058  -8.952  1.00  1.00           N  
ATOM     54  CA  LEU A   6       0.262  99.172  -9.853  1.00  1.00           C  
ATOM     55  C   LEU A   6       0.641  99.632 -11.253  1.00  1.00           C  
ATOM     56  O   LEU A   6       0.526  98.884 -12.227  1.00  1.00           O  
ATOM     57  CB  LEU A   6      -1.246  99.335  -9.648  1.00  1.00           C  
ATOM     58  CG  LEU A   6      -2.210  98.263 -10.155  1.00  1.00           C  
ATOM     59  CD1 LEU A   6      -1.830  96.919  -9.574  1.00  1.00           C  
ATOM     60  CD2 LEU A   6      -3.629  98.622  -9.749  1.00  1.00           C  
ATOM     61  H01 LEU A   6       0.504  98.124  -9.678  1.00  1.00           H  
ATOM     62  H02 LEU A   6      -1.489 100.200 -10.266  1.00  1.00           H  
ATOM     63  H03 LEU A   6      -1.410  99.423  -8.574  1.00  1.00           H  
ATOM     64  H04 LEU A   6      -2.152  98.208 -11.242  1.00  1.00           H  
ATOM     65  H05 LEU A   6      -0.918  97.023  -8.986  1.00  1.00           H  
ATOM     66  H06 LEU A   6      -2.635  96.558  -8.934  1.00  1.00           H  
ATOM     67  H07 LEU A   6       0.489 100.770  -8.445  1.00  1.00           H  
ATOM     68  H08 LEU A   6      -1.661  96.208 -10.382  1.00  1.00           H  
ATOM     69  H09 LEU A   6      -4.306  97.822 -10.050  1.00  1.00           H  
ATOM     70  H10 LEU A   6      -3.677  98.750  -8.668  1.00  1.00           H  
ATOM     71  H11 LEU A   6      -3.924  99.550 -10.239  1.00  1.00           H  
ATOM     72  N   TYR A   7       1.094 100.881 -11.326  1.00  1.00           N  
ATOM     73  CA  TYR A   7       1.523 101.500 -12.572  1.00  1.00           C  
ATOM     74  C   TYR A   7       2.839 100.883 -13.038  1.00  1.00           C  
ATOM     75  O   TYR A   7       3.013 100.593 -14.223  1.00  1.00           O  
ATOM     76  CB  TYR A   7       1.712 103.009 -12.372  1.00  1.00           C  
ATOM     77  CG  TYR A   7       0.433 103.798 -12.156  1.00  1.00           C  
ATOM     78  CD1 TYR A   7       0.477 105.171 -11.902  1.00  1.00           C  
ATOM     79  CD2 TYR A   7      -0.819 103.181 -12.217  1.00  1.00           C  
ATOM     80  CE1 TYR A   7      -0.690 105.910 -11.716  1.00  1.00           C  
ATOM     81  CE2 TYR A   7      -1.995 103.912 -12.032  1.00  1.00           C  
ATOM     82  CZ  TYR A   7      -1.922 105.276 -11.782  1.00  1.00           C  
ATOM     83  OH  TYR A   7      -3.078 106.001 -11.587  1.00  1.00           O  
ATOM     84  H01 TYR A   7       0.756 101.329 -13.328  1.00  1.00           H  
ATOM     85  H02 TYR A   7       2.146 103.385 -13.299  1.00  1.00           H  
ATOM     86  H03 TYR A   7       2.351 103.157 -11.502  1.00  1.00           H  
ATOM     87  H04 TYR A   7       1.443 105.674 -11.848  1.00  1.00           H  
ATOM     88  H05 TYR A   7      -0.879 102.110 -12.412  1.00  1.00           H  
ATOM     89  H06 TYR A   7      -0.635 106.981 -11.520  1.00  1.00           H  
ATOM     90  H07 TYR A   7      -2.964 103.415 -12.084  1.00  1.00           H  
ATOM     91  H08 TYR A   7      -3.331 106.427 -12.409  1.00  1.00           H  
ATOM     92  H12 TYR A   7       1.143 101.425 -10.477  1.00  1.00           H  
ATOM     93  N   ASP A   8       3.761 100.686 -12.097  1.00  0.82           N  
ATOM     94  CA  ASP A   8       5.071 100.107 -12.396  1.00  0.82           C  
ATOM     95  C   ASP A   8       4.965  98.729 -13.037  1.00  0.82           C  
ATOM     96  O   ASP A   8       5.779  98.367 -13.885  1.00  0.82           O  
ATOM     97  CB  ASP A   8       5.902 100.011 -11.120  1.00  0.82           C  
ATOM     98  CG  ASP A   8       6.111 101.357 -10.468  1.00  0.82           C  
ATOM     99  OD1 ASP A   8       6.786 101.408  -9.421  1.00  0.82           O  
ATOM    100  OD2 ASP A   8       5.600 102.364 -11.001  1.00  0.82           O  
ATOM    101  H01 ASP A   8       5.557 100.768 -13.113  1.00  0.82           H  
ATOM    102  H02 ASP A   8       6.882  99.616 -11.390  1.00  0.82           H  
ATOM    103  H03 ASP A   8       5.389  99.356 -10.416  1.00  0.82           H  
ATOM    104  H09 ASP A   8       3.548 100.945 -11.144  1.00  0.82           H  
ATOM    105  N   VAL A   9       3.964  97.961 -12.623  1.00  0.31           N  
ATOM    106  CA  VAL A   9       3.750  96.630 -13.172  1.00  0.31           C  
ATOM    107  C   VAL A   9       3.115  96.751 -14.554  1.00  0.31           C  
ATOM    108  O   VAL A   9       3.298  95.884 -15.408  1.00  0.31           O  
ATOM    109  CB  VAL A   9       2.818  95.790 -12.268  1.00  0.31           C  
ATOM    110  CG1 VAL A   9       2.535  94.439 -12.913  1.00  0.31           C  
ATOM    111  CG2 VAL A   9       3.458  95.597 -10.902  1.00  0.31           C  
ATOM    112  H01 VAL A   9       4.717  96.130 -13.234  1.00  0.31           H  
ATOM    113  H02 VAL A   9       1.874  96.320 -12.144  1.00  0.31           H  
ATOM    114  H03 VAL A   9       1.655  94.519 -13.551  1.00  0.31           H  
ATOM    115  H04 VAL A   9       3.337  98.308 -11.911  1.00  0.31           H  
ATOM    116  H05 VAL A   9       3.392  94.136 -13.514  1.00  0.31           H  
ATOM    117  H06 VAL A   9       2.354  93.696 -12.136  1.00  0.31           H  
ATOM    118  H07 VAL A   9       4.352  96.216 -10.830  1.00  0.31           H  
ATOM    119  H08 VAL A   9       2.752  95.888 -10.125  1.00  0.31           H  
ATOM    120  H09 VAL A   9       3.730  94.550 -10.772  1.00  0.31           H  
ATOM    121  N   ALA A  10       2.376  97.836 -14.766  1.00  0.31           N  
ATOM    122  CA  ALA A  10       1.701  98.082 -16.039  1.00  0.31           C  
ATOM    123  C   ALA A  10       2.657  98.060 -17.232  1.00  0.31           C  
ATOM    124  O   ALA A  10       2.382  97.410 -18.243  1.00  0.31           O  
ATOM    125  CB  ALA A  10       0.961  99.421 -15.991  1.00  0.31           C  
ATOM    126  H01 ALA A  10       0.991  97.268 -16.183  1.00  0.31           H  
ATOM    127  H02 ALA A  10       0.004  99.289 -15.486  1.00  0.31           H  
ATOM    128  H03 ALA A  10       1.561 100.149 -15.446  1.00  0.31           H  
ATOM    129  H04 ALA A  10       0.789  99.778 -17.006  1.00  0.31           H  
ATOM    130  H10 ALA A  10       2.278  98.513 -14.023  1.00  0.31           H  
ATOM    131  N   GLU A  11       3.775  98.771 -17.113  1.00  0.17           N  
ATOM    132  CA  GLU A  11       4.763  98.837 -18.187  1.00  0.17           C  
ATOM    133  C   GLU A  11       5.718  97.649 -18.172  1.00  0.17           C  
ATOM    134  O   GLU A  11       6.177  97.195 -19.222  1.00  0.17           O  
ATOM    135  CB  GLU A  11       5.569 100.127 -18.067  1.00  0.17           C  
ATOM    136  CG  GLU A  11       6.250 100.281 -16.724  1.00  0.17           C  
ATOM    137  CD  GLU A  11       7.021 101.573 -16.615  1.00  0.17           C  
ATOM    138  OE1 GLU A  11       6.414 102.644 -16.828  1.00  0.17           O  
ATOM    139  OE2 GLU A  11       8.233 101.518 -16.315  1.00  0.17           O  
ATOM    140  H01 GLU A  11       4.216  98.813 -19.129  1.00  0.17           H  
ATOM    141  H02 GLU A  11       4.870 100.957 -18.173  1.00  0.17           H  
ATOM    142  H03 GLU A  11       6.332 100.134 -18.846  1.00  0.17           H  
ATOM    143  H04 GLU A  11       6.960  99.461 -16.615  1.00  0.17           H  
ATOM    144  H05 GLU A  11       3.945  99.279 -16.257  1.00  0.17           H  
ATOM    145  H06 GLU A  11       5.492 100.258 -15.941  1.00  0.17           H  
ATOM    146  N   TYR A  12       6.019  97.152 -16.976  1.00  0.48           N  
ATOM    147  CA  TYR A  12       6.924  96.019 -16.818  1.00  0.48           C  
ATOM    148  C   TYR A  12       6.179  94.728 -17.152  1.00  0.48           C  
ATOM    149  O   TYR A  12       6.617  93.632 -16.795  1.00  0.48           O  
ATOM    150  CB  TYR A  12       7.448  95.975 -15.380  1.00  0.48           C  
ATOM    151  CG  TYR A  12       8.849  95.420 -15.229  1.00  0.48           C  
ATOM    152  CD1 TYR A  12       9.098  94.047 -15.319  1.00  0.48           C  
ATOM    153  CD2 TYR A  12       9.929  96.272 -14.991  1.00  0.48           C  
ATOM    154  CE1 TYR A  12      10.393  93.539 -15.173  1.00  0.48           C  
ATOM    155  CE2 TYR A  12      11.222  95.777 -14.844  1.00  0.48           C  
ATOM    156  CZ  TYR A  12      11.448  94.412 -14.936  1.00  0.48           C  
ATOM    157  OH  TYR A  12      12.729  93.926 -14.794  1.00  0.48           O  
ATOM    158  H01 TYR A  12       7.771  96.126 -17.495  1.00  0.48           H  
ATOM    159  H02 TYR A  12       6.790  95.297 -14.836  1.00  0.48           H  
ATOM    160  H03 TYR A  12       7.441  96.991 -14.985  1.00  0.48           H  
ATOM    161  H04 TYR A  12       8.271  93.362 -15.506  1.00  0.48           H  
ATOM    162  H05 TYR A  12       9.757  97.346 -14.919  1.00  0.48           H  
ATOM    163  H06 TYR A  12      10.573  92.466 -15.245  1.00  0.48           H  
ATOM    164  H07 TYR A  12       5.609  97.571 -16.153  1.00  0.48           H  
ATOM    165  H08 TYR A  12      12.052  96.459 -14.658  1.00  0.48           H  
ATOM    166  H09 TYR A  12      13.039  93.589 -15.638  1.00  0.48           H  
ATOM    167  N   ALA A  13       5.045  94.876 -17.837  1.00  0.28           N  
ATOM    168  CA  ALA A  13       4.212  93.747 -18.247  1.00  0.28           C  
ATOM    169  C   ALA A  13       3.482  94.079 -19.548  1.00  0.28           C  
ATOM    170  O   ALA A  13       2.829  93.221 -20.143  1.00  0.28           O  
ATOM    171  CB  ALA A  13       3.203  93.409 -17.152  1.00  0.28           C  
ATOM    172  H01 ALA A  13       4.853  92.881 -18.412  1.00  0.28           H  
ATOM    173  H02 ALA A  13       2.262  93.103 -17.608  1.00  0.28           H  
ATOM    174  H03 ALA A  13       3.591  92.596 -16.539  1.00  0.28           H  
ATOM    175  H04 ALA A  13       3.035  94.287 -16.528  1.00  0.28           H  
ATOM    176  H10 ALA A  13       4.748  95.809 -18.084  1.00  0.28           H  
ATOM    177  N   GLY A  14       3.591  95.333 -19.977  1.00  0.94           N  
ATOM    178  CA  GLY A  14       2.954  95.763 -21.210  1.00  0.94           C  
ATOM    179  C   GLY A  14       1.446  95.943 -21.146  1.00  0.94           C  
ATOM    180  O   GLY A  14       0.780  95.985 -22.184  1.00  0.94           O  
ATOM    181  H01 GLY A  14       3.127  94.961 -21.928  1.00  0.94           H  
ATOM    182  H02 GLY A  14       3.394  96.717 -21.499  1.00  0.94           H  
ATOM    183  H05 GLY A  14       4.126  95.998 -19.436  1.00  0.94           H  
ATOM    184  N   VAL A  15       0.899  96.051 -19.940  1.00  1.00           N  
ATOM    185  CA  VAL A  15      -0.542  96.231 -19.784  1.00  1.00           C  
ATOM    186  C   VAL A  15      -0.869  97.556 -19.103  1.00  1.00           C  
ATOM    187  O   VAL A  15       0.001  98.416 -18.933  1.00  1.00           O  
ATOM    188  CB  VAL A  15      -1.176  95.079 -18.961  1.00  1.00           C  
ATOM    189  CG1 VAL A  15      -0.933  93.746 -19.654  1.00  1.00           C  
ATOM    190  CG2 VAL A  15      -0.600  95.062 -17.552  1.00  1.00           C  
ATOM    191  H01 VAL A  15      -0.962  96.228 -20.790  1.00  1.00           H  
ATOM    192  H02 VAL A  15      -2.251  95.243 -18.892  1.00  1.00           H  
ATOM    193  H03 VAL A  15       1.487  96.008 -19.120  1.00  1.00           H  
ATOM    194  H04 VAL A  15       0.066  93.386 -19.408  1.00  1.00           H  
ATOM    195  H05 VAL A  15      -1.674  93.021 -19.317  1.00  1.00           H  
ATOM    196  H06 VAL A  15      -1.016  93.876 -20.733  1.00  1.00           H  
ATOM    197  H07 VAL A  15       0.286  95.696 -17.515  1.00  1.00           H  
ATOM    198  H08 VAL A  15      -1.344  95.438 -16.850  1.00  1.00           H  
ATOM    199  H09 VAL A  15      -0.328  94.042 -17.282  1.00  1.00           H  
ATOM    200  N   SER A  16      -2.134  97.711 -18.721  1.00  1.00           N  
ATOM    201  CA  SER A  16      -2.602  98.922 -18.053  1.00  1.00           C  
ATOM    202  C   SER A  16      -2.735  98.682 -16.555  1.00  1.00           C  
ATOM    203  O   SER A  16      -2.566  97.557 -16.076  1.00  1.00           O  
ATOM    204  CB  SER A  16      -3.967  99.340 -18.610  1.00  1.00           C  
ATOM    205  OG  SER A  16      -4.971  98.401 -18.254  1.00  1.00           O  
ATOM    206  H01 SER A  16      -1.874  99.713 -18.233  1.00  1.00           H  
ATOM    207  H02 SER A  16      -3.900  99.381 -19.697  1.00  1.00           H  
ATOM    208  H03 SER A  16      -4.233 100.317 -18.207  1.00  1.00           H  
ATOM    209  H04 SER A  16      -5.176  98.490 -17.320  1.00  1.00           H  
ATOM    210  H10 SER A  16      -2.792  96.966 -18.899  1.00  1.00           H  
ATOM    211  N   TYR A  17      -3.049  99.742 -15.818  1.00  1.00           N  
ATOM    212  CA  TYR A  17      -3.212  99.627 -14.380  1.00  1.00           C  
ATOM    213  C   TYR A  17      -4.415  98.744 -14.048  1.00  1.00           C  
ATOM    214  O   TYR A  17      -4.432  98.062 -13.023  1.00  1.00           O  
ATOM    215  CB  TYR A  17      -3.371 101.020 -13.752  1.00  1.00           C  
ATOM    216  CG  TYR A  17      -4.505 101.866 -14.305  1.00  1.00           C  
ATOM    217  CD1 TYR A  17      -5.836 101.454 -14.192  1.00  1.00           C  
ATOM    218  CD2 TYR A  17      -4.250 103.103 -14.902  1.00  1.00           C  
ATOM    219  CE1 TYR A  17      -6.884 102.251 -14.656  1.00  1.00           C  
ATOM    220  CE2 TYR A  17      -5.293 103.911 -15.370  1.00  1.00           C  
ATOM    221  CZ  TYR A  17      -6.607 103.478 -15.241  1.00  1.00           C  
ATOM    222  OH  TYR A  17      -7.643 104.271 -15.684  1.00  1.00           O  
ATOM    223  H01 TYR A  17      -2.321  99.159 -13.962  1.00  1.00           H  
ATOM    224  H02 TYR A  17      -2.454 101.560 -13.990  1.00  1.00           H  
ATOM    225  H03 TYR A  17      -3.540 100.889 -12.683  1.00  1.00           H  
ATOM    226  H04 TYR A  17      -6.060 100.491 -13.732  1.00  1.00           H  
ATOM    227  H05 TYR A  17      -3.176 100.639 -16.264  1.00  1.00           H  
ATOM    228  H06 TYR A  17      -3.220 103.445 -15.005  1.00  1.00           H  
ATOM    229  H07 TYR A  17      -7.915 101.911 -14.559  1.00  1.00           H  
ATOM    230  H08 TYR A  17      -5.076 104.874 -15.833  1.00  1.00           H  
ATOM    231  H09 TYR A  17      -7.915 103.984 -16.559  1.00  1.00           H  
ATOM    232  N   GLN A  18      -5.410  98.746 -14.929  1.00  1.00           N  
ATOM    233  CA  GLN A  18      -6.616  97.955 -14.721  1.00  1.00           C  
ATOM    234  C   GLN A  18      -6.366  96.469 -14.959  1.00  1.00           C  
ATOM    235  O   GLN A  18      -6.882  95.621 -14.230  1.00  1.00           O  
ATOM    236  CB  GLN A  18      -7.733  98.447 -15.643  1.00  1.00           C  
ATOM    237  CG  GLN A  18      -9.069  97.762 -15.415  1.00  1.00           C  
ATOM    238  CD  GLN A  18      -9.627  98.016 -14.028  1.00  1.00           C  
ATOM    239  NE2 GLN A  18     -10.778  98.673 -13.967  1.00  1.00           N  
ATOM    240  OE1 GLN A  18      -9.033  97.628 -13.024  1.00  1.00           O  
ATOM    241  H01 GLN A  18      -6.917  98.081 -13.681  1.00  1.00           H  
ATOM    242  H02 GLN A  18      -7.427  98.210 -16.662  1.00  1.00           H  
ATOM    243  H03 GLN A  18      -7.864  99.517 -15.483  1.00  1.00           H  
ATOM    244  H04 GLN A  18      -8.910  96.688 -15.514  1.00  1.00           H  
ATOM    245  H05 GLN A  18      -9.782  98.132 -16.152  1.00  1.00           H  
ATOM    246  H06 GLN A  18     -11.199  98.872 -13.071  1.00  1.00           H  
ATOM    247  H07 GLN A  18     -11.233  98.974 -14.817  1.00  1.00           H  
ATOM    248  H10 GLN A  18      -5.328  99.310 -15.763  1.00  1.00           H  
ATOM    249  N   THR A  19      -5.578  96.158 -15.984  1.00  1.00           N  
ATOM    250  CA  THR A  19      -5.251  94.772 -16.307  1.00  1.00           C  
ATOM    251  C   THR A  19      -4.676  94.117 -15.053  1.00  1.00           C  
ATOM    252  O   THR A  19      -5.130  93.053 -14.618  1.00  1.00           O  
ATOM    253  CB  THR A  19      -4.192  94.692 -17.440  1.00  1.00           C  
ATOM    254  CG2 THR A  19      -3.892  93.243 -17.791  1.00  1.00           C  
ATOM    255  OG1 THR A  19      -4.680  95.360 -18.610  1.00  1.00           O  
ATOM    256  H01 THR A  19      -6.154  94.265 -16.646  1.00  1.00           H  
ATOM    257  H02 THR A  19      -3.279  95.173 -17.089  1.00  1.00           H  
ATOM    258  H03 THR A  19      -2.920  92.965 -17.384  1.00  1.00           H  
ATOM    259  H04 THR A  19      -4.661  92.599 -17.365  1.00  1.00           H  
ATOM    260  H05 THR A  19      -3.879  93.126 -18.875  1.00  1.00           H  
ATOM    261  H06 THR A  19      -4.907  94.710 -19.279  1.00  1.00           H  
ATOM    262  H08 THR A  19      -5.196  96.899 -16.554  1.00  1.00           H  
ATOM    263  N   VAL A  20      -3.674  94.778 -14.480  1.00  0.85           N  
ATOM    264  CA  VAL A  20      -3.009  94.302 -13.274  1.00  0.85           C  
ATOM    265  C   VAL A  20      -4.040  94.166 -12.157  1.00  0.85           C  
ATOM    266  O   VAL A  20      -4.073  93.163 -11.443  1.00  0.85           O  
ATOM    267  CB  VAL A  20      -1.904  95.292 -12.822  1.00  0.85           C  
ATOM    268  CG1 VAL A  20      -1.003  94.632 -11.792  1.00  0.85           C  
ATOM    269  CG2 VAL A  20      -1.094  95.763 -14.023  1.00  0.85           C  
ATOM    270  H01 VAL A  20      -2.547  93.338 -13.489  1.00  0.85           H  
ATOM    271  H02 VAL A  20      -2.374  96.162 -12.364  1.00  0.85           H  
ATOM    272  H03 VAL A  20      -0.109  95.239 -11.651  1.00  0.85           H  
ATOM    273  H04 VAL A  20      -1.536  94.545 -10.845  1.00  0.85           H  
ATOM    274  H05 VAL A  20      -0.717  93.640 -12.141  1.00  0.85           H  
ATOM    275  H06 VAL A  20      -0.105  95.305 -13.996  1.00  0.85           H  
ATOM    276  H07 VAL A  20      -3.362  95.643 -14.897  1.00  0.85           H  
ATOM    277  H08 VAL A  20      -1.603  95.473 -14.942  1.00  0.85           H  
ATOM    278  H09 VAL A  20      -0.992  96.848 -13.990  1.00  0.85           H  
ATOM    279  N   SER A  21      -4.882  95.186 -12.017  1.00  1.00           N  
ATOM    280  CA  SER A  21      -5.921  95.196 -10.996  1.00  1.00           C  
ATOM    281  C   SER A  21      -6.728  93.904 -11.051  1.00  1.00           C  
ATOM    282  O   SER A  21      -6.912  93.234 -10.034  1.00  1.00           O  
ATOM    283  CB  SER A  21      -6.848  96.397 -11.205  1.00  1.00           C  
ATOM    284  OG  SER A  21      -7.915  96.397 -10.273  1.00  1.00           O  
ATOM    285  H01 SER A  21      -5.449  95.275 -10.017  1.00  1.00           H  
ATOM    286  H02 SER A  21      -7.270  96.333 -12.208  1.00  1.00           H  
ATOM    287  H03 SER A  21      -6.272  97.315 -11.086  1.00  1.00           H  
ATOM    288  H04 SER A  21      -8.097  97.297  -9.994  1.00  1.00           H  
ATOM    289  H10 SER A  21      -4.798  95.978 -12.638  1.00  1.00           H  
ATOM    290  N   ARG A  22      -7.206  93.561 -12.244  1.00  1.00           N  
ATOM    291  CA  ARG A  22      -7.986  92.343 -12.424  1.00  1.00           C  
ATOM    292  C   ARG A  22      -7.197  91.169 -11.867  1.00  1.00           C  
ATOM    293  O   ARG A  22      -7.681  90.421 -11.018  1.00  1.00           O  
ATOM    294  CB  ARG A  22      -8.273  92.087 -13.908  1.00  1.00           C  
ATOM    295  CG  ARG A  22      -9.114  93.148 -14.592  1.00  1.00           C  
ATOM    296  CD  ARG A  22      -9.558  92.684 -15.978  1.00  1.00           C  
ATOM    297  NE  ARG A  22     -10.274  93.729 -16.708  1.00  1.00           N  
ATOM    298  CZ  ARG A  22      -9.705  94.834 -17.187  1.00  1.00           C  
ATOM    299  NH1 ARG A  22      -8.404  95.042 -17.019  1.00  1.00           N  
ATOM    300  NH2 ARG A  22     -10.439  95.735 -17.829  1.00  1.00           N  
ATOM    301  H01 ARG A  22      -8.935  92.456 -11.900  1.00  1.00           H  
ATOM    302  H02 ARG A  22      -8.853  91.165 -13.951  1.00  1.00           H  
ATOM    303  H03 ARG A  22      -7.319  92.022 -14.431  1.00  1.00           H  
ATOM    304  H04 ARG A  22      -8.512  94.050 -14.704  1.00  1.00           H  
ATOM    305  H05 ARG A  22      -7.025  94.156 -13.040  1.00  1.00           H  
ATOM    306  H06 ARG A  22      -9.995  93.352 -13.984  1.00  1.00           H  
ATOM    307  H07 ARG A  22     -10.238  91.842 -15.847  1.00  1.00           H  
ATOM    308  H08 ARG A  22      -8.677  92.395 -16.551  1.00  1.00           H  
ATOM    309  H09 ARG A  22     -11.265  93.605 -16.859  1.00  1.00           H  
ATOM    310  H10 ARG A  22      -7.976  95.882 -17.381  1.00  1.00           H  
ATOM    311  H11 ARG A  22      -7.843  94.360 -16.529  1.00  1.00           H  
ATOM    312  H12 ARG A  22     -11.429  95.582 -17.957  1.00  1.00           H  
ATOM    313  H13 ARG A  22     -10.007  96.574 -18.190  1.00  1.00           H  
ATOM    314  N   VAL A  23      -5.971  91.026 -12.359  1.00  0.72           N  
ATOM    315  CA  VAL A  23      -5.081  89.953 -11.939  1.00  0.72           C  
ATOM    316  C   VAL A  23      -4.965  89.887 -10.415  1.00  0.72           C  
ATOM    317  O   VAL A  23      -5.147  88.825  -9.818  1.00  0.72           O  
ATOM    318  CB  VAL A  23      -3.666  90.145 -12.545  1.00  0.72           C  
ATOM    319  CG1 VAL A  23      -2.804  88.922 -12.261  1.00  0.72           C  
ATOM    320  CG2 VAL A  23      -3.769  90.394 -14.046  1.00  0.72           C  
ATOM    321  H01 VAL A  23      -5.511  89.019 -12.301  1.00  0.72           H  
ATOM    322  H02 VAL A  23      -3.196  91.013 -12.082  1.00  0.72           H  
ATOM    323  H03 VAL A  23      -1.874  89.236 -11.786  1.00  0.72           H  
ATOM    324  H04 VAL A  23      -3.341  88.245 -11.596  1.00  0.72           H  
ATOM    325  H05 VAL A  23      -2.579  88.410 -13.197  1.00  0.72           H  
ATOM    326  H06 VAL A  23      -4.204  91.378 -14.221  1.00  0.72           H  
ATOM    327  H07 VAL A  23      -2.775  90.353 -14.491  1.00  0.72           H  
ATOM    328  H08 VAL A  23      -4.402  89.631 -14.499  1.00  0.72           H  
ATOM    329  H14 VAL A  23      -5.644  91.686 -13.050  1.00  0.72           H  
ATOM    330  N   VAL A  24      -4.670  91.024  -9.790  1.00  0.80           N  
ATOM    331  CA  VAL A  24      -4.524  91.079  -8.338  1.00  0.80           C  
ATOM    332  C   VAL A  24      -5.810  90.677  -7.617  1.00  0.80           C  
ATOM    333  O   VAL A  24      -5.768  89.982  -6.603  1.00  0.80           O  
ATOM    334  CB  VAL A  24      -4.106  92.494  -7.869  1.00  0.80           C  
ATOM    335  CG1 VAL A  24      -4.022  92.540  -6.353  1.00  0.80           C  
ATOM    336  CG2 VAL A  24      -2.763  92.865  -8.474  1.00  0.80           C  
ATOM    337  H01 VAL A  24      -3.742  90.365  -8.082  1.00  0.80           H  
ATOM    338  H02 VAL A  24      -4.857  93.211  -8.202  1.00  0.80           H  
ATOM    339  H03 VAL A  24      -3.687  93.528  -6.038  1.00  0.80           H  
ATOM    340  H04 VAL A  24      -5.005  92.337  -5.928  1.00  0.80           H  
ATOM    341  H05 VAL A  24      -3.313  91.789  -6.005  1.00  0.80           H  
ATOM    342  H06 VAL A  24      -2.003  92.166  -8.125  1.00  0.80           H  
ATOM    343  H07 VAL A  24      -2.828  92.818  -9.561  1.00  0.80           H  
ATOM    344  H08 VAL A  24      -2.493  93.876  -8.169  1.00  0.80           H  
ATOM    345  H09 VAL A  24      -4.544  91.867 -10.332  1.00  0.80           H  
ATOM    346  N   ASN A  25      -6.950  91.106  -8.148  1.00  1.00           N  
ATOM    347  CA  ASN A  25      -8.240  90.792  -7.545  1.00  1.00           C  
ATOM    348  C   ASN A  25      -8.801  89.458  -8.021  1.00  1.00           C  
ATOM    349  O   ASN A  25      -9.954  89.131  -7.737  1.00  1.00           O  
ATOM    350  CB  ASN A  25      -9.240  91.903  -7.863  1.00  1.00           C  
ATOM    351  CG  ASN A  25      -8.911  93.200  -7.159  1.00  1.00           C  
ATOM    352  ND2 ASN A  25      -8.049  94.001  -7.772  1.00  1.00           N  
ATOM    353  OD1 ASN A  25      -9.415  93.476  -6.070  1.00  1.00           O  
ATOM    354  H01 ASN A  25      -8.081  90.715  -6.469  1.00  1.00           H  
ATOM    355  H02 ASN A  25     -10.219  91.576  -7.512  1.00  1.00           H  
ATOM    356  H03 ASN A  25      -9.238  92.078  -8.939  1.00  1.00           H  
ATOM    357  H04 ASN A  25      -7.786  94.879  -7.348  1.00  1.00           H  
ATOM    358  H05 ASN A  25      -7.655  93.732  -8.663  1.00  1.00           H  
ATOM    359  H09 ASN A  25      -6.922  91.663  -8.990  1.00  1.00           H  
ATOM    360  N   GLN A  26      -7.990  88.687  -8.738  1.00  0.94           N  
ATOM    361  CA  GLN A  26      -8.437  87.398  -9.259  1.00  0.94           C  
ATOM    362  C   GLN A  26      -9.722  87.626 -10.051  1.00  0.94           C  
ATOM    363  O   GLN A  26     -10.648  86.815 -10.007  1.00  0.94           O  
ATOM    364  H01 GLN A  26      -8.617  86.702  -8.440  1.00  0.94           H  
ATOM    365  H02 GLN A  26      -7.671  86.976  -9.910  1.00  0.94           H  
ATOM    366  H06 GLN A  26      -7.048  88.998  -8.926  1.00  0.94           H  
ATOM    367  N   ALA A  27      -9.763  88.741 -10.773  1.00  0.48           N  
ATOM    368  CA  ALA A  27     -10.926  89.120 -11.569  1.00  0.48           C  
ATOM    369  C   ALA A  27     -11.347  88.102 -12.628  1.00  0.48           C  
ATOM    370  O   ALA A  27     -10.673  87.093 -12.854  1.00  0.48           O  
ATOM    371  H01 ALA A  27     -10.641  90.021 -12.112  1.00  0.48           H  
ATOM    372  H02 ALA A  27     -11.766  89.269 -10.891  1.00  0.48           H  
ATOM    373  H03 ALA A  27      -8.957  89.350 -10.771  1.00  0.48           H  
ATOM    374  N   SER A  28     -12.479  88.383 -13.270  1.00  0.95           N  
ATOM    375  CA  SER A  28     -13.021  87.528 -14.318  1.00  0.95           C  
ATOM    376  C   SER A  28     -12.845  88.226 -15.662  1.00  0.95           C  
ATOM    377  O   SER A  28     -13.200  89.394 -15.817  1.00  0.95           O  
ATOM    378  H01 SER A  28     -14.079  87.342 -14.133  1.00  0.95           H  
ATOM    379  H02 SER A  28     -12.490  86.576 -14.326  1.00  0.95           H  
ATOM    380  H03 SER A  28     -12.982  89.222 -13.021  1.00  0.95           H  
ATOM    381  N   HIS A  29     -12.287  87.506 -16.628  1.00  1.00           N  
ATOM    382  CA  HIS A  29     -12.061  88.068 -17.952  1.00  1.00           C  
ATOM    383  C   HIS A  29     -10.630  88.577 -18.102  1.00  1.00           C  
ATOM    384  O   HIS A  29     -10.399  89.777 -18.256  1.00  1.00           O  
ATOM    385  H01 HIS A  29     -12.741  88.909 -18.089  1.00  1.00           H  
ATOM    386  H02 HIS A  29     -12.245  87.298 -18.701  1.00  1.00           H  
ATOM    387  H03 HIS A  29     -12.014  86.552 -16.441  1.00  1.00           H  
ATOM    388  N   VAL A  30      -9.676  87.653 -18.046  1.00  1.00           N  
ATOM    389  CA  VAL A  30      -8.264  87.984 -18.195  1.00  1.00           C  
ATOM    390  C   VAL A  30      -7.765  87.408 -19.519  1.00  1.00           C  
ATOM    391  O   VAL A  30      -8.370  86.488 -20.069  1.00  1.00           O  
ATOM    392  H01 VAL A  30      -7.694  87.562 -17.367  1.00  1.00           H  
ATOM    393  H02 VAL A  30      -8.138  89.067 -18.194  1.00  1.00           H  
ATOM    394  H03 VAL A  30      -9.938  86.689 -17.895  1.00  1.00           H  
ATOM    395  N   SER A  31      -6.664  87.949 -20.031  1.00  1.00           N  
ATOM    396  CA  SER A  31      -6.100  87.478 -21.291  1.00  1.00           C  
ATOM    397  C   SER A  31      -5.474  86.088 -21.157  1.00  1.00           C  
ATOM    398  O   SER A  31      -4.512  85.770 -21.856  1.00  1.00           O  
ATOM    399  H01 SER A  31      -5.314  88.173 -21.588  1.00  1.00           H  
ATOM    400  H02 SER A  31      -6.893  87.437 -22.038  1.00  1.00           H  
ATOM    401  H03 SER A  31      -6.208  88.703 -19.537  1.00  1.00           H  
ATOM    402  N   ALA A  32      -6.026  85.268 -20.262  1.00  0.91           N  
ATOM    403  CA  ALA A  32      -5.529  83.912 -20.035  1.00  0.91           C  
ATOM    404  C   ALA A  32      -4.028  83.925 -19.770  1.00  0.91           C  
ATOM    405  O   ALA A  32      -3.591  83.991 -18.622  1.00  0.91           O  
ATOM    406  H01 ALA A  32      -5.722  83.315 -20.926  1.00  0.91           H  
ATOM    407  H02 ALA A  32      -6.041  83.482 -19.174  1.00  0.91           H  
ATOM    408  H03 ALA A  32      -6.815  85.595 -19.722  1.00  0.91           H  
ATOM    409  N   LYS A  33      -3.244  83.856 -20.843  1.00  0.37           N  
ATOM    410  CA  LYS A  33      -1.790  83.878 -20.737  1.00  0.37           C  
ATOM    411  C   LYS A  33      -1.350  85.258 -20.259  1.00  0.37           C  
ATOM    412  O   LYS A  33      -0.258  85.417 -19.712  1.00  0.37           O  
ATOM    413  H01 LYS A  33      -1.346  83.665 -21.709  1.00  0.37           H  
ATOM    414  H02 LYS A  33      -1.463  83.121 -20.024  1.00  0.37           H  
ATOM    415  H03 LYS A  33      -3.668  83.786 -21.757  1.00  0.37           H  
ATOM    416  N   THR A  34      -2.213  86.251 -20.471  1.00  0.15           N  
ATOM    417  CA  THR A  34      -1.933  87.622 -20.059  1.00  0.15           C  
ATOM    418  C   THR A  34      -1.659  87.670 -18.558  1.00  0.15           C  
ATOM    419  O   THR A  34      -0.675  88.266 -18.115  1.00  0.15           O  
ATOM    420  H01 THR A  34      -2.797  88.247 -20.285  1.00  0.15           H  
ATOM    421  H02 THR A  34      -1.060  87.991 -20.598  1.00  0.15           H  
ATOM    422  H03 THR A  34      -3.089  86.048 -20.932  1.00  0.15           H  
ATOM    423  N   ARG A  35      -2.534  87.036 -17.781  1.00  0.34           N  
ATOM    424  CA  ARG A  35      -2.385  86.997 -16.329  1.00  0.34           C  
ATOM    425  C   ARG A  35      -1.069  86.325 -15.943  1.00  0.34           C  
ATOM    426  O   ARG A  35      -0.415  86.725 -14.980  1.00  0.34           O  
ATOM    427  H01 ARG A  35      -3.210  86.424 -15.906  1.00  0.34           H  
ATOM    428  H02 ARG A  35      -2.396  88.015 -15.939  1.00  0.34           H  
ATOM    429  H03 ARG A  35      -3.322  86.569 -18.207  1.00  0.34           H  
ATOM    430  N   GLU A  36      -0.689  85.299 -16.699  1.00  0.58           N  
ATOM    431  CA  GLU A  36       0.551  84.579 -16.439  1.00  0.58           C  
ATOM    432  C   GLU A  36       1.735  85.538 -16.527  1.00  0.58           C  
ATOM    433  O   GLU A  36       2.663  85.470 -15.720  1.00  0.58           O  
ATOM    434  H01 GLU A  36       0.671  83.791 -17.182  1.00  0.58           H  
ATOM    435  H02 GLU A  36       0.513  84.140 -15.442  1.00  0.58           H  
ATOM    436  H03 GLU A  36      -1.273  85.012 -17.471  1.00  0.58           H  
ATOM    437  N   LYS A  37       1.691  86.434 -17.510  1.00  0.80           N  
ATOM    438  CA  LYS A  37       2.753  87.415 -17.715  1.00  0.80           C  
ATOM    439  C   LYS A  37       2.742  88.480 -16.624  1.00  0.80           C  
ATOM    440  O   LYS A  37       3.783  88.809 -16.056  1.00  0.80           O  
ATOM    441  H01 LYS A  37       2.588  87.905 -18.675  1.00  0.80           H  
ATOM    442  H02 LYS A  37       3.716  86.904 -17.704  1.00  0.80           H  
ATOM    443  H03 LYS A  37       0.897  86.436 -18.135  1.00  0.80           H  
ATOM    444  N   VAL A  38       1.560  89.017 -16.337  1.00  0.17           N  
ATOM    445  CA  VAL A  38       1.406  90.045 -15.311  1.00  0.17           C  
ATOM    446  C   VAL A  38       1.926  89.572 -13.956  1.00  0.17           C  
ATOM    447  O   VAL A  38       2.741  90.248 -13.326  1.00  0.17           O  
ATOM    448  CB  VAL A  38      -0.080  90.463 -15.157  1.00  0.17           C  
ATOM    449  CG1 VAL A  38      -0.239  91.430 -13.988  1.00  0.17           C  
ATOM    450  CG2 VAL A  38      -0.573  91.109 -16.445  1.00  0.17           C  
ATOM    451  H01 VAL A  38       1.995  90.902 -15.638  1.00  0.17           H  
ATOM    452  H02 VAL A  38      -0.677  89.574 -14.956  1.00  0.17           H  
ATOM    453  H03 VAL A  38       0.744  88.705 -16.844  1.00  0.17           H  
ATOM    454  H04 VAL A  38      -1.287  91.469 -13.690  1.00  0.17           H  
ATOM    455  H05 VAL A  38       0.365  91.088 -13.148  1.00  0.17           H  
ATOM    456  H06 VAL A  38       0.089  92.424 -14.291  1.00  0.17           H  
ATOM    457  H07 VAL A  38      -1.452  91.718 -16.232  1.00  0.17           H  
ATOM    458  H08 VAL A  38       0.213  91.740 -16.860  1.00  0.17           H  
ATOM    459  H09 VAL A  38      -0.835  90.333 -17.164  1.00  0.17           H  
ATOM    460  N   GLU A  39       1.450  88.414 -13.508  1.00  0.66           N  
ATOM    461  CA  GLU A  39       1.876  87.865 -12.226  1.00  0.66           C  
ATOM    462  C   GLU A  39       3.395  87.759 -12.151  1.00  0.66           C  
ATOM    463  O   GLU A  39       3.997  88.062 -11.120  1.00  0.66           O  
ATOM    464  CB  GLU A  39       1.250  86.489 -12.000  1.00  0.66           C  
ATOM    465  CG  GLU A  39      -0.255  86.522 -11.824  1.00  0.66           C  
ATOM    466  CD  GLU A  39      -0.827  85.162 -11.487  1.00  0.66           C  
ATOM    467  OE1 GLU A  39      -0.667  84.230 -12.305  1.00  0.66           O  
ATOM    468  OE2 GLU A  39      -1.435  85.024 -10.403  1.00  0.66           O  
ATOM    469  H01 GLU A  39       1.538  88.545 -11.444  1.00  0.66           H  
ATOM    470  H02 GLU A  39       1.669  86.099 -11.072  1.00  0.66           H  
ATOM    471  H03 GLU A  39       1.482  85.860 -12.859  1.00  0.66           H  
ATOM    472  H04 GLU A  39      -0.693  86.841 -12.770  1.00  0.66           H  
ATOM    473  H05 GLU A  39      -0.499  87.214 -11.018  1.00  0.66           H  
ATOM    474  H10 GLU A  39       0.780  87.905 -14.067  1.00  0.66           H  
ATOM    475  N   ALA A  40       4.013  87.327 -13.245  1.00  0.92           N  
ATOM    476  CA  ALA A  40       5.462  87.198 -13.283  1.00  0.92           C  
ATOM    477  C   ALA A  40       6.100  88.581 -13.141  1.00  0.92           C  
ATOM    478  O   ALA A  40       7.151  88.733 -12.515  1.00  0.92           O  
ATOM    479  CB  ALA A  40       5.894  86.547 -14.593  1.00  0.92           C  
ATOM    480  H01 ALA A  40       5.791  86.567 -12.458  1.00  0.92           H  
ATOM    481  H02 ALA A  40       6.918  86.186 -14.498  1.00  0.92           H  
ATOM    482  H03 ALA A  40       5.234  85.709 -14.818  1.00  0.92           H  
ATOM    483  H04 ALA A  40       5.840  87.279 -15.398  1.00  0.92           H  
ATOM    484  H06 ALA A  40       3.470  87.085 -14.061  1.00  0.92           H  
ATOM    485  N   ALA A  41       5.445  89.588 -13.716  1.00  0.49           N  
ATOM    486  CA  ALA A  41       5.933  90.965 -13.673  1.00  0.49           C  
ATOM    487  C   ALA A  41       5.930  91.536 -12.252  1.00  0.49           C  
ATOM    488  O   ALA A  41       6.886  92.197 -11.837  1.00  0.49           O  
ATOM    489  CB  ALA A  41       5.086  91.842 -14.595  1.00  0.49           C  
ATOM    490  H01 ALA A  41       6.968  90.960 -14.016  1.00  0.49           H  
ATOM    491  H02 ALA A  41       4.181  92.151 -14.072  1.00  0.49           H  
ATOM    492  H03 ALA A  41       5.657  92.725 -14.883  1.00  0.49           H  
ATOM    493  H04 ALA A  41       4.815  91.277 -15.487  1.00  0.49           H  
ATOM    494  H05 ALA A  41       4.580  89.393 -14.199  1.00  0.49           H  
ATOM    495  N   MET A  42       4.849  91.284 -11.518  1.00  0.12           N  
ATOM    496  CA  MET A  42       4.716  91.761 -10.144  1.00  0.12           C  
ATOM    497  C   MET A  42       5.591  90.927  -9.211  1.00  0.12           C  
ATOM    498  O   MET A  42       6.070  91.413  -8.184  1.00  0.12           O  
ATOM    499  CB  MET A  42       3.253  91.677  -9.694  1.00  0.12           C  
ATOM    500  CG  MET A  42       2.595  90.331  -9.963  1.00  0.12           C  
ATOM    501  SD  MET A  42       0.952  90.150  -9.234  1.00  0.12           S  
ATOM    502  CE  MET A  42       0.050  91.424 -10.098  1.00  0.12           C  
ATOM    503  H01 MET A  42       5.041  92.801 -10.103  1.00  0.12           H  
ATOM    504  H02 MET A  42       2.703  92.417 -10.276  1.00  0.12           H  
ATOM    505  H03 MET A  42       3.213  91.870  -8.622  1.00  0.12           H  
ATOM    506  H04 MET A  42       3.228  89.575  -9.498  1.00  0.12           H  
ATOM    507  H05 MET A  42       4.097  90.746 -11.924  1.00  0.12           H  
ATOM    508  H06 MET A  42       2.507  90.202 -11.042  1.00  0.12           H  
ATOM    509  H07 MET A  42      -0.870  91.647  -9.558  1.00  0.12           H  
ATOM    510  H08 MET A  42       0.661  92.324 -10.160  1.00  0.12           H  
ATOM    511  H09 MET A  42      -0.194  91.079 -11.103  1.00  0.12           H  
ATOM    512  N   ALA A  43       5.795  89.667  -9.582  1.00  0.28           N  
ATOM    513  CA  ALA A  43       6.611  88.758  -8.792  1.00  0.28           C  
ATOM    514  C   ALA A  43       8.059  89.225  -8.773  1.00  0.28           C  
ATOM    515  O   ALA A  43       8.700  89.236  -7.726  1.00  0.28           O  
ATOM    516  CB  ALA A  43       6.527  87.353  -9.364  1.00  0.28           C  
ATOM    517  H01 ALA A  43       6.233  88.750  -7.770  1.00  0.28           H  
ATOM    518  H02 ALA A  43       5.821  87.341 -10.194  1.00  0.28           H  
ATOM    519  H03 ALA A  43       7.510  87.046  -9.720  1.00  0.28           H  
ATOM    520  H04 ALA A  43       6.189  86.664  -8.590  1.00  0.28           H  
ATOM    521  H10 ALA A  43       5.372  89.332 -10.436  1.00  0.28           H  
ATOM    522  N   GLU A  44       8.563  89.618  -9.937  1.00  0.52           N  
ATOM    523  CA  GLU A  44       9.944  90.076 -10.065  1.00  0.52           C  
ATOM    524  C   GLU A  44      10.188  91.448  -9.442  1.00  0.52           C  
ATOM    525  O   GLU A  44      11.331  91.816  -9.162  1.00  0.52           O  
ATOM    526  CB  GLU A  44      10.352  90.098 -11.542  1.00  0.52           C  
ATOM    527  CG  GLU A  44      10.225  88.743 -12.228  1.00  0.52           C  
ATOM    528  CD  GLU A  44      10.984  87.646 -11.496  1.00  0.52           C  
ATOM    529  OE1 GLU A  44      12.232  87.723 -11.432  1.00  0.52           O  
ATOM    530  OE2 GLU A  44      10.329  86.712 -10.979  1.00  0.52           O  
ATOM    531  H01 GLU A  44      10.559  89.366  -9.511  1.00  0.52           H  
ATOM    532  H02 GLU A  44      11.405  90.379 -11.579  1.00  0.52           H  
ATOM    533  H03 GLU A  44       9.716  90.812 -12.066  1.00  0.52           H  
ATOM    534  H04 GLU A  44      10.656  88.835 -13.225  1.00  0.52           H  
ATOM    535  H05 GLU A  44       7.974  89.600 -10.758  1.00  0.52           H  
ATOM    536  H06 GLU A  44       9.171  88.470 -12.272  1.00  0.52           H  
ATOM    537  N   LEU A  45       9.115  92.201  -9.230  1.00  0.34           N  
ATOM    538  CA  LEU A  45       9.219  93.529  -8.633  1.00  0.34           C  
ATOM    539  C   LEU A  45       8.776  93.506  -7.172  1.00  0.34           C  
ATOM    540  O   LEU A  45       8.854  94.522  -6.477  1.00  0.34           O  
ATOM    541  CB  LEU A  45       8.363  94.533  -9.413  1.00  0.34           C  
ATOM    542  CG  LEU A  45       8.875  95.011 -10.774  1.00  0.34           C  
ATOM    543  CD1 LEU A  45       7.777  95.781 -11.491  1.00  0.34           C  
ATOM    544  CD2 LEU A  45      10.113  95.881 -10.580  1.00  0.34           C  
ATOM    545  H01 LEU A  45      10.264  93.835  -8.677  1.00  0.34           H  
ATOM    546  H02 LEU A  45       8.363  95.429  -8.793  1.00  0.34           H  
ATOM    547  H03 LEU A  45       7.389  94.071  -9.577  1.00  0.34           H  
ATOM    548  H04 LEU A  45       9.150  94.152 -11.386  1.00  0.34           H  
ATOM    549  H05 LEU A  45       6.926  95.907 -10.822  1.00  0.34           H  
ATOM    550  H06 LEU A  45       8.153  96.760 -11.788  1.00  0.34           H  
ATOM    551  H07 LEU A  45       8.205  91.846  -9.488  1.00  0.34           H  
ATOM    552  H08 LEU A  45       7.463  95.228 -12.376  1.00  0.34           H  
ATOM    553  H09 LEU A  45      10.920  95.509 -11.211  1.00  0.34           H  
ATOM    554  H10 LEU A  45       9.881  96.910 -10.855  1.00  0.34           H  
ATOM    555  H11 LEU A  45      10.423  95.845  -9.536  1.00  0.34           H  
ATOM    556  N   ASN A  46       8.316  92.341  -6.715  1.00  0.63           N  
ATOM    557  CA  ASN A  46       7.848  92.177  -5.341  1.00  0.63           C  
ATOM    558  C   ASN A  46       6.746  93.195  -5.077  1.00  0.63           C  
ATOM    559  O   ASN A  46       6.915  94.130  -4.291  1.00  0.63           O  
ATOM    560  CB  ASN A  46       9.001  92.388  -4.354  1.00  0.63           C  
ATOM    561  CG  ASN A  46       8.560  92.265  -2.909  1.00  0.63           C  
ATOM    562  ND2 ASN A  46       8.783  93.319  -2.130  1.00  0.63           N  
ATOM    563  OD1 ASN A  46       8.026  91.234  -2.498  1.00  0.63           O  
ATOM    564  H01 ASN A  46       7.463  91.166  -5.205  1.00  0.63           H  
ATOM    565  H02 ASN A  46       9.379  93.400  -4.499  1.00  0.63           H  
ATOM    566  H03 ASN A  46       9.770  91.641  -4.550  1.00  0.63           H  
ATOM    567  H04 ASN A  46       8.511  93.295  -1.158  1.00  0.63           H  
ATOM    568  H05 ASN A  46       9.225  94.144  -2.511  1.00  0.63           H  
ATOM    569  H12 ASN A  46       8.290  91.547  -7.338  1.00  0.63           H  
ATOM    570  N   TYR A  47       5.617  93.002  -5.744  1.00  1.00           N  
ATOM    571  CA  TYR A  47       4.489  93.906  -5.613  1.00  1.00           C  
ATOM    572  C   TYR A  47       3.515  93.495  -4.518  1.00  1.00           C  
ATOM    573  O   TYR A  47       3.085  92.344  -4.452  1.00  1.00           O  
ATOM    574  CB  TYR A  47       3.752  94.003  -6.955  1.00  1.00           C  
ATOM    575  CG  TYR A  47       2.441  94.754  -6.894  1.00  1.00           C  
ATOM    576  CD1 TYR A  47       2.407  96.121  -6.616  1.00  1.00           C  
ATOM    577  CD2 TYR A  47       1.228  94.089  -7.085  1.00  1.00           C  
ATOM    578  CE1 TYR A  47       1.197  96.803  -6.527  1.00  1.00           C  
ATOM    579  CE2 TYR A  47       0.015  94.760  -6.997  1.00  1.00           C  
ATOM    580  CZ  TYR A  47       0.004  96.113  -6.717  1.00  1.00           C  
ATOM    581  OH  TYR A  47      -1.201  96.765  -6.617  1.00  1.00           O  
ATOM    582  H01 TYR A  47       4.891  94.878  -5.325  1.00  1.00           H  
ATOM    583  H02 TYR A  47       3.512  92.982  -7.253  1.00  1.00           H  
ATOM    584  H03 TYR A  47       4.403  94.510  -7.667  1.00  1.00           H  
ATOM    585  H04 TYR A  47       3.341  96.662  -6.466  1.00  1.00           H  
ATOM    586  H05 TYR A  47       1.233  93.022  -7.308  1.00  1.00           H  
ATOM    587  H06 TYR A  47       5.540  92.205  -6.360  1.00  1.00           H  
ATOM    588  H07 TYR A  47       1.184  97.871  -6.310  1.00  1.00           H  
ATOM    589  H08 TYR A  47      -0.922  94.223  -7.148  1.00  1.00           H  
ATOM    590  H09 TYR A  47      -1.473  97.070  -7.486  1.00  1.00           H  
ATOM    591  N   ILE A  48       3.175  94.453  -3.660  1.00  0.72           N  
ATOM    592  CA  ILE A  48       2.233  94.234  -2.567  1.00  0.72           C  
ATOM    593  C   ILE A  48       1.186  95.345  -2.608  1.00  0.72           C  
ATOM    594  O   ILE A  48       1.466  96.488  -2.251  1.00  0.72           O  
ATOM    595  CB  ILE A  48       2.940  94.264  -1.197  1.00  0.72           C  
ATOM    596  CG1 ILE A  48       3.983  93.146  -1.127  1.00  0.72           C  
ATOM    597  CG2 ILE A  48       1.918  94.107  -0.082  1.00  0.72           C  
ATOM    598  CD1 ILE A  48       4.824  93.169   0.124  1.00  0.72           C  
ATOM    599  H01 ILE A  48       1.775  93.253  -2.690  1.00  0.72           H  
ATOM    600  H02 ILE A  48       3.445  95.222  -1.074  1.00  0.72           H  
ATOM    601  H03 ILE A  48       4.662  93.296  -1.966  1.00  0.72           H  
ATOM    602  H04 ILE A  48       3.464  92.189  -1.174  1.00  0.72           H  
ATOM    603  H05 ILE A  48       0.981  93.738  -0.498  1.00  0.72           H  
ATOM    604  H06 ILE A  48       2.291  93.397   0.656  1.00  0.72           H  
ATOM    605  H07 ILE A  48       1.748  95.073   0.394  1.00  0.72           H  
ATOM    606  H08 ILE A  48       5.715  93.772  -0.049  1.00  0.72           H  
ATOM    607  H09 ILE A  48       4.247  93.601   0.942  1.00  0.72           H  
ATOM    608  H10 ILE A  48       3.585  95.369  -3.769  1.00  0.72           H  
ATOM    609  H11 ILE A  48       5.119  92.152   0.383  1.00  0.72           H  
ATOM    610  N   PRO A  49      -0.037  95.015  -3.052  1.00  1.00           N  
ATOM    611  CA  PRO A  49      -1.154  95.961  -3.160  1.00  1.00           C  
ATOM    612  C   PRO A  49      -1.359  96.834  -1.923  1.00  1.00           C  
ATOM    613  O   PRO A  49      -1.612  96.329  -0.834  1.00  1.00           O  
ATOM    614  CB  PRO A  49      -2.348  95.050  -3.423  1.00  1.00           C  
ATOM    615  CG  PRO A  49      -1.738  93.932  -4.203  1.00  1.00           C  
ATOM    616  CD  PRO A  49      -0.463  93.659  -3.439  1.00  1.00           C  
ATOM    617  H01 PRO A  49      -3.166  95.547  -3.945  1.00  1.00           H  
ATOM    618  H02 PRO A  49      -2.782  94.689  -2.490  1.00  1.00           H  
ATOM    619  H03 PRO A  49      -1.572  94.174  -5.253  1.00  1.00           H  
ATOM    620  H04 PRO A  49      -2.388  93.057  -4.213  1.00  1.00           H  
ATOM    621  H05 PRO A  49      -0.595  92.984  -2.594  1.00  1.00           H  
ATOM    622  H06 PRO A  49       0.282  93.175  -4.071  1.00  1.00           H  
ATOM    623  H12 PRO A  49      -0.982  96.700  -3.943  1.00  1.00           H  
ATOM    624  N   ASN A  50      -1.258  98.147  -2.105  1.00  1.00           N  
ATOM    625  CA  ASN A  50      -1.437  99.096  -1.009  1.00  1.00           C  
ATOM    626  C   ASN A  50      -2.889  99.084  -0.521  1.00  1.00           C  
ATOM    627  O   ASN A  50      -3.716  99.852  -1.002  1.00  1.00           O  
ATOM    628  CB  ASN A  50      -1.056 100.504  -1.479  1.00  1.00           C  
ATOM    629  CG  ASN A  50      -1.138 101.529  -0.374  1.00  1.00           C  
ATOM    630  ND2 ASN A  50      -0.087 102.323  -0.225  1.00  1.00           N  
ATOM    631  OD1 ASN A  50      -2.137 101.612   0.333  1.00  1.00           O  
ATOM    632  H01 ASN A  50      -0.791  98.803  -0.182  1.00  1.00           H  
ATOM    633  H02 ASN A  50      -1.767 100.796  -2.252  1.00  1.00           H  
ATOM    634  H03 ASN A  50      -0.035 100.481  -1.859  1.00  1.00           H  
ATOM    635  H04 ASN A  50      -0.086 103.030   0.496  1.00  1.00           H  
ATOM    636  H05 ASN A  50       0.713 102.221  -0.833  1.00  1.00           H  
ATOM    637  H07 ASN A  50      -1.051  98.499  -3.029  1.00  1.00           H  
ATOM    638  N   ARG A  51      -3.189  98.211   0.436  1.00  0.51           N  
ATOM    639  CA  ARG A  51      -4.536  98.093   0.983  1.00  0.51           C  
ATOM    640  C   ARG A  51      -5.164  99.431   1.349  1.00  0.51           C  
ATOM    641  O   ARG A  51      -6.379  99.588   1.272  1.00  0.51           O  
ATOM    642  CB  ARG A  51      -4.535  97.194   2.220  1.00  0.51           C  
ATOM    643  CG  ARG A  51      -4.615  95.701   1.944  1.00  0.51           C  
ATOM    644  CD  ARG A  51      -4.575  94.930   3.259  1.00  0.51           C  
ATOM    645  NE  ARG A  51      -4.951  93.523   3.127  1.00  0.51           N  
ATOM    646  CZ  ARG A  51      -4.297  92.628   2.390  1.00  0.51           C  
ATOM    647  NH1 ARG A  51      -3.220  92.982   1.703  1.00  0.51           N  
ATOM    648  NH2 ARG A  51      -4.719  91.369   2.348  1.00  0.51           N  
ATOM    649  H01 ARG A  51      -5.139  97.655   0.188  1.00  0.51           H  
ATOM    650  H02 ARG A  51      -5.440  97.445   2.773  1.00  0.51           H  
ATOM    651  H03 ARG A  51      -3.616  97.385   2.774  1.00  0.51           H  
ATOM    652  H04 ARG A  51      -3.767  95.403   1.327  1.00  0.51           H  
ATOM    653  H05 ARG A  51      -5.545  95.478   1.421  1.00  0.51           H  
ATOM    654  H06 ARG A  51      -2.461  97.610   0.796  1.00  0.51           H  
ATOM    655  H07 ARG A  51      -5.305  95.394   3.922  1.00  0.51           H  
ATOM    656  H08 ARG A  51      -3.562  94.980   3.657  1.00  0.51           H  
ATOM    657  H09 ARG A  51      -5.767  93.207   3.632  1.00  0.51           H  
ATOM    658  H10 ARG A  51      -2.727  92.297   1.149  1.00  0.51           H  
ATOM    659  H11 ARG A  51      -2.893  93.937   1.734  1.00  0.51           H  
ATOM    660  H12 ARG A  51      -5.537  91.093   2.872  1.00  0.51           H  
ATOM    661  H13 ARG A  51      -4.222  90.688   1.792  1.00  0.51           H  
ATOM    662  N   VAL A  52      -4.346 100.392   1.759  1.00  0.77           N  
ATOM    663  CA  VAL A  52      -4.871 101.700   2.128  1.00  0.77           C  
ATOM    664  C   VAL A  52      -5.598 102.311   0.934  1.00  0.77           C  
ATOM    665  O   VAL A  52      -6.698 102.847   1.067  1.00  0.77           O  
ATOM    666  CB  VAL A  52      -3.747 102.654   2.568  1.00  0.77           C  
ATOM    667  CG1 VAL A  52      -4.340 103.955   3.076  1.00  0.77           C  
ATOM    668  CG2 VAL A  52      -2.901 101.996   3.640  1.00  0.77           C  
ATOM    669  H01 VAL A  52      -5.556 101.563   2.964  1.00  0.77           H  
ATOM    670  H02 VAL A  52      -3.109 102.877   1.712  1.00  0.77           H  
ATOM    671  H03 VAL A  52      -5.325 103.763   3.501  1.00  0.77           H  
ATOM    672  H04 VAL A  52      -3.690 104.376   3.843  1.00  0.77           H  
ATOM    673  H05 VAL A  52      -4.432 104.660   2.250  1.00  0.77           H  
ATOM    674  H06 VAL A  52      -2.000 102.587   3.805  1.00  0.77           H  
ATOM    675  H07 VAL A  52      -3.471 101.936   4.567  1.00  0.77           H  
ATOM    676  H08 VAL A  52      -2.622 100.992   3.319  1.00  0.77           H  
ATOM    677  H14 VAL A  52      -3.353 100.216   1.816  1.00  0.77           H  
ATOM    678  N   ALA A  53      -4.974 102.216  -0.235  1.00  1.00           N  
ATOM    679  CA  ALA A  53      -5.547 102.746  -1.463  1.00  1.00           C  
ATOM    680  C   ALA A  53      -6.740 101.914  -1.925  1.00  1.00           C  
ATOM    681  O   ALA A  53      -7.735 102.457  -2.399  1.00  1.00           O  
ATOM    682  CB  ALA A  53      -4.494 102.779  -2.542  1.00  1.00           C  
ATOM    683  H01 ALA A  53      -5.901 103.758  -1.264  1.00  1.00           H  
ATOM    684  H02 ALA A  53      -3.570 102.345  -2.160  1.00  1.00           H  
ATOM    685  H03 ALA A  53      -4.836 102.204  -3.402  1.00  1.00           H  
ATOM    686  H04 ALA A  53      -4.313 103.811  -2.843  1.00  1.00           H  
ATOM    687  H09 ALA A  53      -4.073 101.761  -0.273  1.00  1.00           H  
ATOM    688  N   GLN A  54      -6.638 100.596  -1.788  1.00  1.00           N  
ATOM    689  CA  GLN A  54      -7.716  99.697  -2.189  1.00  1.00           C  
ATOM    690  C   GLN A  54      -9.011  99.997  -1.446  1.00  1.00           C  
ATOM    691  O   GLN A  54     -10.087 100.001  -2.035  1.00  1.00           O  
ATOM    692  CB  GLN A  54      -7.319  98.241  -1.942  1.00  1.00           C  
ATOM    693  CG  GLN A  54      -6.213  97.736  -2.851  1.00  1.00           C  
ATOM    694  CD  GLN A  54      -5.914  96.258  -2.648  1.00  1.00           C  
ATOM    695  NE2 GLN A  54      -6.285  95.440  -3.626  1.00  1.00           N  
ATOM    696  OE1 GLN A  54      -5.362  95.857  -1.624  1.00  1.00           O  
ATOM    697  H01 GLN A  54      -7.886  99.857  -3.254  1.00  1.00           H  
ATOM    698  H02 GLN A  54      -8.200  97.636  -2.154  1.00  1.00           H  
ATOM    699  H03 GLN A  54      -6.983  98.148  -0.909  1.00  1.00           H  
ATOM    700  H04 GLN A  54      -5.307  98.291  -2.606  1.00  1.00           H  
ATOM    701  H05 GLN A  54      -5.793 100.206  -1.396  1.00  1.00           H  
ATOM    702  H06 GLN A  54      -6.514  97.892  -3.887  1.00  1.00           H  
ATOM    703  H07 GLN A  54      -6.114  94.448  -3.546  1.00  1.00           H  
ATOM    704  H08 GLN A  54      -6.738  95.810  -4.450  1.00  1.00           H  
ATOM    705  N   GLN A  55      -8.905 100.244  -0.147  1.00  0.68           N  
ATOM    706  CA  GLN A  55     -10.075 100.541   0.661  1.00  0.68           C  
ATOM    707  C   GLN A  55     -10.705 101.866   0.241  1.00  0.68           C  
ATOM    708  O   GLN A  55     -11.912 101.940   0.016  1.00  0.68           O  
ATOM    709  CB  GLN A  55      -9.694 100.573   2.149  1.00  0.68           C  
ATOM    710  CG  GLN A  55     -10.811 101.053   3.076  1.00  0.68           C  
ATOM    711  CD  GLN A  55     -10.546 100.745   4.545  1.00  0.68           C  
ATOM    712  NE2 GLN A  55     -11.586 100.322   5.255  1.00  0.68           N  
ATOM    713  OE1 GLN A  55      -9.426 100.897   5.035  1.00  0.68           O  
ATOM    714  H01 GLN A  55     -10.812  99.753   0.503  1.00  0.68           H  
ATOM    715  H02 GLN A  55      -8.879 101.290   2.246  1.00  0.68           H  
ATOM    716  H03 GLN A  55      -9.409  99.565   2.451  1.00  0.68           H  
ATOM    717  H04 GLN A  55     -11.719 100.520   2.792  1.00  0.68           H  
ATOM    718  H05 GLN A  55     -10.918 102.132   2.961  1.00  0.68           H  
ATOM    719  H06 GLN A  55     -11.474 100.106   6.235  1.00  0.68           H  
ATOM    720  H07 GLN A  55     -12.489 100.216   4.815  1.00  0.68           H  
ATOM    721  H09 GLN A  55      -7.994 100.225   0.288  1.00  0.68           H  
ATOM    722  N   LEU A  56      -9.884 102.906   0.123  1.00  1.00           N  
ATOM    723  CA  LEU A  56     -10.373 104.223  -0.270  1.00  1.00           C  
ATOM    724  C   LEU A  56     -11.053 104.160  -1.633  1.00  1.00           C  
ATOM    725  O   LEU A  56     -12.115 104.745  -1.834  1.00  1.00           O  
ATOM    726  CB  LEU A  56      -9.218 105.222  -0.327  1.00  1.00           C  
ATOM    727  CG  LEU A  56      -9.615 106.690  -0.481  1.00  1.00           C  
ATOM    728  CD1 LEU A  56     -10.325 107.138   0.776  1.00  1.00           C  
ATOM    729  CD2 LEU A  56      -8.389 107.554  -0.715  1.00  1.00           C  
ATOM    730  H01 LEU A  56     -11.099 104.550   0.475  1.00  1.00           H  
ATOM    731  H02 LEU A  56      -8.655 104.972  -1.226  1.00  1.00           H  
ATOM    732  H03 LEU A  56      -8.645 105.125   0.595  1.00  1.00           H  
ATOM    733  H04 LEU A  56     -10.276 106.795  -1.341  1.00  1.00           H  
ATOM    734  H05 LEU A  56     -11.328 106.713   0.797  1.00  1.00           H  
ATOM    735  H06 LEU A  56      -9.769 106.798   1.649  1.00  1.00           H  
ATOM    736  H07 LEU A  56     -10.392 108.226   0.788  1.00  1.00           H  
ATOM    737  H08 LEU A  56      -8.899 102.781   0.310  1.00  1.00           H  
ATOM    738  H09 LEU A  56      -7.562 106.927  -1.049  1.00  1.00           H  
ATOM    739  H10 LEU A  56      -8.610 108.300  -1.478  1.00  1.00           H  
ATOM    740  H11 LEU A  56      -8.113 108.054   0.214  1.00  1.00           H  
ATOM    741  N   ALA A  57     -10.431 103.438  -2.561  1.00  1.00           N  
ATOM    742  CA  ALA A  57     -10.950 103.289  -3.915  1.00  1.00           C  
ATOM    743  C   ALA A  57     -12.314 102.615  -3.953  1.00  1.00           C  
ATOM    744  O   ALA A  57     -12.959 102.574  -4.998  1.00  1.00           O  
ATOM    745  CB  ALA A  57      -9.964 102.512  -4.762  1.00  1.00           C  
ATOM    746  H01 ALA A  57     -11.080 104.293  -4.320  1.00  1.00           H  
ATOM    747  H02 ALA A  57      -9.026 102.402  -4.218  1.00  1.00           H  
ATOM    748  H03 ALA A  57     -10.372 101.526  -4.983  1.00  1.00           H  
ATOM    749  H04 ALA A  57      -9.783 103.048  -5.693  1.00  1.00           H  
ATOM    750  H12 ALA A  57      -9.566 102.976  -2.318  1.00  1.00           H  
ATOM    751  N   GLY A  58     -12.749 102.073  -2.822  1.00  0.98           N  
ATOM    752  CA  GLY A  58     -14.054 101.441  -2.777  1.00  0.98           C  
ATOM    753  C   GLY A  58     -14.087  99.931  -2.655  1.00  0.98           C  
ATOM    754  O   GLY A  58     -15.172  99.345  -2.589  1.00  0.98           O  
ATOM    755  H01 GLY A  58     -14.503 101.655  -3.747  1.00  0.98           H  
ATOM    756  H02 GLY A  58     -14.589 101.852  -1.921  1.00  0.98           H  
ATOM    757  H05 GLY A  58     -12.172 102.101  -1.994  1.00  0.98           H  
ATOM    758  N   LYS A  59     -12.917  99.293  -2.627  1.00  1.00           N  
ATOM    759  CA  LYS A  59     -12.848  97.833  -2.504  1.00  1.00           C  
ATOM    760  C   LYS A  59     -13.629  97.367  -1.276  1.00  1.00           C  
ATOM    761  O   LYS A  59     -13.241  97.635  -0.134  1.00  1.00           O  
ATOM    762  CB  LYS A  59     -11.386  97.369  -2.410  1.00  1.00           C  
ATOM    763  CG  LYS A  59     -11.209  95.873  -2.176  1.00  1.00           C  
ATOM    764  CD  LYS A  59      -9.796  95.432  -2.535  1.00  1.00           C  
ATOM    765  CE  LYS A  59      -9.461  94.059  -1.955  1.00  1.00           C  
ATOM    766  NZ  LYS A  59      -9.259  94.097  -0.468  1.00  1.00           N  
ATOM    767  H01 LYS A  59     -13.296  97.390  -3.394  1.00  1.00           H  
ATOM    768  H02 LYS A  59     -10.958  97.870  -1.542  1.00  1.00           H  
ATOM    769  H03 LYS A  59     -12.061  99.825  -2.692  1.00  1.00           H  
ATOM    770  H04 LYS A  59     -10.885  97.630  -3.342  1.00  1.00           H  
ATOM    771  H05 LYS A  59     -11.914  95.335  -2.810  1.00  1.00           H  
ATOM    772  H06 LYS A  59     -11.398  95.650  -1.126  1.00  1.00           H  
ATOM    773  H07 LYS A  59      -9.100  96.156  -2.111  1.00  1.00           H  
ATOM    774  H08 LYS A  59      -9.705  95.388  -3.620  1.00  1.00           H  
ATOM    775  H09 LYS A  59      -8.526  93.728  -2.408  1.00  1.00           H  
ATOM    776  H10 LYS A  59     -10.279  93.375  -2.180  1.00  1.00           H  
ATOM    777  H11 LYS A  59      -8.614  94.838  -0.235  1.00  1.00           H  
ATOM    778  H12 LYS A  59     -10.144  94.266  -0.012  1.00  1.00           H  
ATOM    779  H13 LYS A  59      -8.882  93.213  -0.156  1.00  1.00           H  
ATOM    780  N   GLN A  60     -14.734  96.669  -1.525  1.00  0.57           N  
ATOM    781  CA  GLN A  60     -15.586  96.179  -0.452  1.00  0.57           C  
ATOM    782  C   GLN A  60     -14.902  95.083   0.362  1.00  0.57           C  
ATOM    783  O   GLN A  60     -14.957  93.900   0.016  1.00  0.57           O  
ATOM    784  CB  GLN A  60     -16.911  95.661  -1.023  1.00  0.57           C  
ATOM    785  CG  GLN A  60     -18.025  95.560   0.011  1.00  0.57           C  
ATOM    786  CD  GLN A  60     -18.403  96.915   0.589  1.00  0.57           C  
ATOM    787  NE2 GLN A  60     -19.678  97.278   0.465  1.00  0.57           N  
ATOM    788  OE1 GLN A  60     -17.559  97.627   1.141  1.00  0.57           O  
ATOM    789  H01 GLN A  60     -15.783  97.015   0.219  1.00  0.57           H  
ATOM    790  H02 GLN A  60     -16.726  94.652  -1.392  1.00  0.57           H  
ATOM    791  H03 GLN A  60     -17.234  96.339  -1.813  1.00  0.57           H  
ATOM    792  H04 GLN A  60     -17.663  94.938   0.830  1.00  0.57           H  
ATOM    793  H05 GLN A  60     -18.904  95.123  -0.462  1.00  0.57           H  
ATOM    794  H06 GLN A  60     -19.988  98.167   0.830  1.00  0.57           H  
ATOM    795  H07 GLN A  60     -20.336  96.664   0.006  1.00  0.57           H  
ATOM    796  H14 GLN A  60     -14.988  96.474  -2.483  1.00  0.57           H  
ATOM    797  N   SER A  61     -14.249  95.495   1.444  1.00  0.42           N  
ATOM    798  CA  SER A  61     -13.555  94.570   2.328  1.00  0.42           C  
ATOM    799  C   SER A  61     -14.163  94.693   3.707  1.00  0.42           C  
ATOM    800  O   SER A  61     -14.021  95.715   4.376  1.00  0.42           O  
ATOM    801  CB  SER A  61     -12.066  94.904   2.398  1.00  0.42           C  
ATOM    802  OG  SER A  61     -11.476  94.814   1.113  1.00  0.42           O  
ATOM    803  H01 SER A  61     -13.659  93.554   1.947  1.00  0.42           H  
ATOM    804  H02 SER A  61     -11.576  94.191   3.061  1.00  0.42           H  
ATOM    805  H03 SER A  61     -11.943  95.917   2.780  1.00  0.42           H  
ATOM    806  H04 SER A  61     -11.450  95.685   0.711  1.00  0.42           H  
ATOM    807  H08 SER A  61     -14.234  96.482   1.660  1.00  0.42           H  
ATOM    808  N   LEU A  62     -14.864  93.652   4.115  1.00  0.71           N  
ATOM    809  CA  LEU A  62     -15.489  93.631   5.420  1.00  0.71           C  
ATOM    810  C   LEU A  62     -14.430  93.743   6.521  1.00  0.71           C  
ATOM    811  O   LEU A  62     -13.765  92.768   6.876  1.00  0.71           O  
ATOM    812  CB  LEU A  62     -16.319  92.351   5.557  1.00  0.71           C  
ATOM    813  CG  LEU A  62     -15.713  90.968   5.267  1.00  0.71           C  
ATOM    814  CD1 LEU A  62     -16.867  90.010   4.957  1.00  0.71           C  
ATOM    815  CD2 LEU A  62     -14.747  90.989   4.079  1.00  0.71           C  
ATOM    816  H01 LEU A  62     -16.155  94.487   5.527  1.00  0.71           H  
ATOM    817  H02 LEU A  62     -17.051  92.459   4.757  1.00  0.71           H  
ATOM    818  H03 LEU A  62     -16.674  92.322   6.587  1.00  0.71           H  
ATOM    819  H04 LEU A  62     -15.142  90.650   6.139  1.00  0.71           H  
ATOM    820  H05 LEU A  62     -14.966  92.854   3.504  1.00  0.71           H  
ATOM    821  H06 LEU A  62     -17.716  90.576   4.574  1.00  0.71           H  
ATOM    822  H07 LEU A  62     -16.547  89.285   4.208  1.00  0.71           H  
ATOM    823  H08 LEU A  62     -17.161  89.488   5.867  1.00  0.71           H  
ATOM    824  H09 LEU A  62     -13.790  90.564   4.382  1.00  0.71           H  
ATOM    825  H10 LEU A  62     -15.163  90.401   3.261  1.00  0.71           H  
ATOM    826  H11 LEU A  62     -14.599  92.017   3.749  1.00  0.71           H  
ATOM    827  N   LEU A  63     -14.282  94.955   7.049  1.00  0.78           N  
ATOM    828  CA  LEU A  63     -13.313  95.246   8.096  1.00  0.78           C  
ATOM    829  C   LEU A  63     -13.979  95.421   9.472  1.00  0.78           C  
ATOM    830  O   LEU A  63     -14.618  96.440   9.754  1.00  0.78           O  
ATOM    831  CB  LEU A  63     -12.524  96.499   7.708  1.00  0.78           C  
ATOM    832  CG  LEU A  63     -11.311  96.972   8.513  1.00  0.78           C  
ATOM    833  CD1 LEU A  63     -11.685  98.225   9.266  1.00  0.78           C  
ATOM    834  CD2 LEU A  63     -10.805  95.877   9.453  1.00  0.78           C  
ATOM    835  H01 LEU A  63     -12.637  94.396   8.187  1.00  0.78           H  
ATOM    836  H02 LEU A  63     -13.247  97.293   7.894  1.00  0.78           H  
ATOM    837  H03 LEU A  63     -12.171  96.336   6.690  1.00  0.78           H  
ATOM    838  H04 LEU A  63     -10.490  97.197   7.833  1.00  0.78           H  
ATOM    839  H05 LEU A  63     -12.688  98.114   9.679  1.00  0.78           H  
ATOM    840  H06 LEU A  63     -10.975  98.388  10.077  1.00  0.78           H  
ATOM    841  H07 LEU A  63     -11.664  99.077   8.587  1.00  0.78           H  
ATOM    842  H08 LEU A  63      -9.897  96.217   9.951  1.00  0.78           H  
ATOM    843  H09 LEU A  63     -11.568  95.657  10.200  1.00  0.78           H  
ATOM    844  H10 LEU A  63     -10.588  94.976   8.879  1.00  0.78           H  
ATOM    845  H12 LEU A  63     -14.867  95.705   6.709  1.00  0.78           H  
ATOM    846  N   ILE A  64     -13.810  94.407  10.319  1.00  0.94           N  
ATOM    847  CA  ILE A  64     -14.367  94.373  11.669  1.00  0.94           C  
ATOM    848  C   ILE A  64     -13.513  95.105  12.708  1.00  0.94           C  
ATOM    849  O   ILE A  64     -12.315  94.870  12.813  1.00  0.94           O  
ATOM    850  CB  ILE A  64     -14.529  92.920  12.131  1.00  0.94           C  
ATOM    851  CG1 ILE A  64     -15.483  92.189  11.191  1.00  0.94           C  
ATOM    852  CG2 ILE A  64     -15.002  92.882  13.572  1.00  0.94           C  
ATOM    853  CD1 ILE A  64     -15.543  90.704  11.434  1.00  0.94           C  
ATOM    854  H01 ILE A  64     -15.326  94.887  11.605  1.00  0.94           H  
ATOM    855  H02 ILE A  64     -13.568  92.407  12.093  1.00  0.94           H  
ATOM    856  H03 ILE A  64     -15.109  92.334  10.178  1.00  0.94           H  
ATOM    857  H04 ILE A  64     -16.483  92.602  11.323  1.00  0.94           H  
ATOM    858  H05 ILE A  64     -16.031  92.523  13.607  1.00  0.94           H  
ATOM    859  H06 ILE A  64     -14.364  92.211  14.147  1.00  0.94           H  
ATOM    860  H07 ILE A  64     -14.953  93.884  13.998  1.00  0.94           H  
ATOM    861  H08 ILE A  64     -16.528  90.330  11.156  1.00  0.94           H  
ATOM    862  H09 ILE A  64     -14.783  90.206  10.832  1.00  0.94           H  
ATOM    863  H10 ILE A  64     -15.363  90.500  12.490  1.00  0.94           H  
ATOM    864  H11 ILE A  64     -13.265  93.615  10.010  1.00  0.94           H  
ATOM    865  N   GLY A  65     -14.137  95.992  13.473  1.00  0.98           N  
ATOM    866  CA  GLY A  65     -13.417  96.721  14.505  1.00  0.98           C  
ATOM    867  C   GLY A  65     -13.707  96.052  15.833  1.00  0.98           C  
ATOM    868  O   GLY A  65     -14.785  95.481  16.017  1.00  0.98           O  
ATOM    869  H01 GLY A  65     -13.735  97.763  14.527  1.00  0.98           H  
ATOM    870  H02 GLY A  65     -12.347  96.693  14.301  1.00  0.98           H  
ATOM    871  H11 GLY A  65     -15.123  96.163  13.337  1.00  0.98           H  
ATOM    872  N   VAL A  66     -12.755  96.090  16.759  1.00  0.97           N  
ATOM    873  CA  VAL A  66     -12.967  95.468  18.058  1.00  0.97           C  
ATOM    874  C   VAL A  66     -12.434  96.302  19.207  1.00  0.97           C  
ATOM    875  O   VAL A  66     -11.245  96.600  19.259  1.00  0.97           O  
ATOM    876  CB  VAL A  66     -12.316  94.083  18.142  1.00  0.97           C  
ATOM    877  CG1 VAL A  66     -12.495  93.521  19.543  1.00  0.97           C  
ATOM    878  CG2 VAL A  66     -12.943  93.153  17.137  1.00  0.97           C  
ATOM    879  H01 VAL A  66     -14.050  95.382  18.152  1.00  0.97           H  
ATOM    880  H02 VAL A  66     -11.253  94.176  17.921  1.00  0.97           H  
ATOM    881  H03 VAL A  66     -11.880  96.553  16.561  1.00  0.97           H  
ATOM    882  H04 VAL A  66     -13.547  93.288  19.709  1.00  0.97           H  
ATOM    883  H05 VAL A  66     -11.901  92.613  19.650  1.00  0.97           H  
ATOM    884  H06 VAL A  66     -12.168  94.259  20.276  1.00  0.97           H  
ATOM    885  H07 VAL A  66     -13.857  93.602  16.748  1.00  0.97           H  
ATOM    886  H08 VAL A  66     -12.246  92.980  16.317  1.00  0.97           H  
ATOM    887  H09 VAL A  66     -13.181  92.204  17.618  1.00  0.97           H  
ATOM    888  N   ALA A  67     -13.329  96.696  20.109  1.00  0.88           N  
ATOM    889  CA  ALA A  67     -12.951  97.465  21.295  1.00  0.88           C  
ATOM    890  C   ALA A  67     -12.968  96.409  22.397  1.00  0.88           C  
ATOM    891  O   ALA A  67     -13.999  95.763  22.632  1.00  0.88           O  
ATOM    892  CB  ALA A  67     -13.972  98.559  21.577  1.00  0.88           C  
ATOM    893  H01 ALA A  67     -11.992  97.974  21.196  1.00  0.88           H  
ATOM    894  H02 ALA A  67     -14.886  98.111  21.967  1.00  0.88           H  
ATOM    895  H03 ALA A  67     -13.567  99.254  22.312  1.00  0.88           H  
ATOM    896  H04 ALA A  67     -14.196  99.095  20.654  1.00  0.88           H  
ATOM    897  H10 ALA A  67     -14.300  96.457  19.971  1.00  0.88           H  
ATOM    898  N   THR A  68     -11.838  96.226  23.069  1.00  0.82           N  
ATOM    899  CA  THR A  68     -11.763  95.178  24.068  1.00  0.82           C  
ATOM    900  C   THR A  68     -11.046  95.567  25.350  1.00  0.82           C  
ATOM    901  O   THR A  68     -10.310  96.564  25.405  1.00  0.82           O  
ATOM    902  CB  THR A  68     -11.044  93.950  23.446  1.00  0.82           C  
ATOM    903  CG2 THR A  68      -9.660  94.349  22.997  1.00  0.82           C  
ATOM    904  OG1 THR A  68     -10.916  92.897  24.407  1.00  0.82           O  
ATOM    905  H01 THR A  68     -12.792  94.959  24.354  1.00  0.82           H  
ATOM    906  H02 THR A  68     -11.638  93.601  22.601  1.00  0.82           H  
ATOM    907  H03 THR A  68      -8.952  93.563  23.262  1.00  0.82           H  
ATOM    908  H04 THR A  68      -9.655  94.493  21.917  1.00  0.82           H  
ATOM    909  H05 THR A  68     -11.036  96.812  22.886  1.00  0.82           H  
ATOM    910  H06 THR A  68      -9.372  95.278  23.489  1.00  0.82           H  
ATOM    911  H07 THR A  68     -10.578  92.109  23.976  1.00  0.82           H  
ATOM    912  N   SER A  69     -11.283  94.769  26.387  1.00  0.89           N  
ATOM    913  CA  SER A  69     -10.621  94.958  27.668  1.00  0.89           C  
ATOM    914  C   SER A  69      -9.188  94.501  27.406  1.00  0.89           C  
ATOM    915  O   SER A  69      -8.926  93.860  26.382  1.00  0.89           O  
ATOM    916  CB  SER A  69     -11.232  94.051  28.732  1.00  0.89           C  
ATOM    917  OG  SER A  69     -12.610  94.308  28.902  1.00  0.89           O  
ATOM    918  H01 SER A  69     -10.704  95.985  28.024  1.00  0.89           H  
ATOM    919  H02 SER A  69     -10.728  94.247  29.679  1.00  0.89           H  
ATOM    920  H03 SER A  69     -11.099  93.012  28.431  1.00  0.89           H  
ATOM    921  H04 SER A  69     -12.892  94.976  28.272  1.00  0.89           H  
ATOM    922  H08 SER A  69     -11.941  94.010  26.282  1.00  0.89           H  
ATOM    923  N   SER A  70      -8.275  94.812  28.325  1.00  0.85           N  
ATOM    924  CA  SER A  70      -6.875  94.419  28.175  1.00  0.85           C  
ATOM    925  C   SER A  70      -6.707  92.957  27.771  1.00  0.85           C  
ATOM    926  O   SER A  70      -7.334  92.059  28.340  1.00  0.85           O  
ATOM    927  CB  SER A  70      -6.109  94.653  29.469  1.00  0.85           C  
ATOM    928  OG  SER A  70      -4.757  94.281  29.301  1.00  0.85           O  
ATOM    929  H01 SER A  70      -6.475  95.042  27.375  1.00  0.85           H  
ATOM    930  H02 SER A  70      -6.551  94.050  30.262  1.00  0.85           H  
ATOM    931  H03 SER A  70      -6.164  95.708  29.737  1.00  0.85           H  
ATOM    932  H04 SER A  70      -4.467  94.518  28.417  1.00  0.85           H  
ATOM    933  H05 SER A  70      -8.557  95.331  29.144  1.00  0.85           H  
ATOM    934  N   LEU A  71      -5.852  92.732  26.781  1.00  0.62           N  
ATOM    935  CA  LEU A  71      -5.589  91.386  26.298  1.00  0.62           C  
ATOM    936  C   LEU A  71      -4.752  90.637  27.322  1.00  0.62           C  
ATOM    937  O   LEU A  71      -4.514  89.450  27.187  1.00  0.62           O  
ATOM    938  CB  LEU A  71      -4.878  91.453  24.955  1.00  0.62           C  
ATOM    939  CG  LEU A  71      -5.790  92.124  23.926  1.00  0.62           C  
ATOM    940  CD1 LEU A  71      -5.020  92.451  22.653  1.00  0.62           C  
ATOM    941  CD2 LEU A  71      -6.962  91.188  23.639  1.00  0.62           C  
ATOM    942  H01 LEU A  71      -6.528  90.851  26.160  1.00  0.62           H  
ATOM    943  H02 LEU A  71      -4.637  90.444  24.622  1.00  0.62           H  
ATOM    944  H03 LEU A  71      -3.959  92.031  25.058  1.00  0.62           H  
ATOM    945  H04 LEU A  71      -6.167  93.067  24.322  1.00  0.62           H  
ATOM    946  H05 LEU A  71      -5.374  93.512  26.354  1.00  0.62           H  
ATOM    947  H06 LEU A  71      -4.024  92.013  22.709  1.00  0.62           H  
ATOM    948  H07 LEU A  71      -5.549  92.041  21.792  1.00  0.62           H  
ATOM    949  H08 LEU A  71      -4.935  93.532  22.547  1.00  0.62           H  
ATOM    950  H09 LEU A  71      -7.802  91.766  23.254  1.00  0.62           H  
ATOM    951  H10 LEU A  71      -6.662  90.446  22.899  1.00  0.62           H  
ATOM    952  H11 LEU A  71      -7.260  90.685  24.559  1.00  0.62           H  
ATOM    953  N   ALA A  72      -4.317  91.340  28.357  1.00  0.88           N  
ATOM    954  CA  ALA A  72      -3.544  90.705  29.404  1.00  0.88           C  
ATOM    955  C   ALA A  72      -4.480  89.837  30.239  1.00  0.88           C  
ATOM    956  O   ALA A  72      -4.030  89.064  31.081  1.00  0.88           O  
ATOM    957  CB  ALA A  72      -2.878  91.750  30.284  1.00  0.88           C  
ATOM    958  H01 ALA A  72      -2.761  90.090  28.959  1.00  0.88           H  
ATOM    959  H02 ALA A  72      -1.961  92.095  29.807  1.00  0.88           H  
ATOM    960  H03 ALA A  72      -3.554  92.594  30.423  1.00  0.88           H  
ATOM    961  H04 ALA A  72      -2.640  91.311  31.253  1.00  0.88           H  
ATOM    962  H12 ALA A  72      -4.526  92.326  28.416  1.00  0.88           H  
ATOM    963  N   LEU A  73      -5.785  89.961  30.014  1.00  0.92           N  
ATOM    964  CA  LEU A  73      -6.748  89.170  30.766  1.00  0.92           C  
ATOM    965  C   LEU A  73      -7.109  87.924  29.982  1.00  0.92           C  
ATOM    966  O   LEU A  73      -7.234  87.968  28.755  1.00  0.92           O  
ATOM    967  CB  LEU A  73      -8.000  89.998  31.040  1.00  0.92           C  
ATOM    968  CG  LEU A  73      -7.717  91.240  31.890  1.00  0.92           C  
ATOM    969  CD1 LEU A  73      -8.854  92.269  31.693  1.00  0.92           C  
ATOM    970  CD2 LEU A  73      -7.553  90.836  33.349  1.00  0.92           C  
ATOM    971  H01 LEU A  73      -6.306  88.876  31.718  1.00  0.92           H  
ATOM    972  H02 LEU A  73      -8.693  89.369  31.599  1.00  0.92           H  
ATOM    973  H03 LEU A  73      -8.423  90.316  30.087  1.00  0.92           H  
ATOM    974  H04 LEU A  73      -6.786  91.711  31.574  1.00  0.92           H  
ATOM    975  H05 LEU A  73      -6.111  90.611  29.314  1.00  0.92           H  
ATOM    976  H06 LEU A  73      -9.717  91.975  32.290  1.00  0.92           H  
ATOM    977  H07 LEU A  73      -8.512  93.254  32.010  1.00  0.92           H  
ATOM    978  H08 LEU A  73      -9.136  92.303  30.641  1.00  0.92           H  
ATOM    979  H09 LEU A  73      -6.912  91.558  33.855  1.00  0.92           H  
ATOM    980  H10 LEU A  73      -8.529  90.816  33.833  1.00  0.92           H  
ATOM    981  H11 LEU A  73      -7.099  89.846  33.404  1.00  0.92           H  
ATOM    982  N   HIS A  74      -7.312  86.820  30.690  1.00  0.97           N  
ATOM    983  CA  HIS A  74      -7.609  85.564  30.034  1.00  0.97           C  
ATOM    984  C   HIS A  74      -8.710  85.547  28.986  1.00  0.97           C  
ATOM    985  O   HIS A  74      -8.430  85.400  27.798  1.00  0.97           O  
ATOM    986  CB  HIS A  74      -7.906  84.473  31.056  1.00  0.97           C  
ATOM    987  CG  HIS A  74      -7.986  83.110  30.445  1.00  0.97           C  
ATOM    988  CD2 HIS A  74      -9.047  82.306  30.189  1.00  0.97           C  
ATOM    989  ND1 HIS A  74      -6.882  82.461  29.934  1.00  0.97           N  
ATOM    990  CE1 HIS A  74      -7.259  81.316  29.390  1.00  0.97           C  
ATOM    991  NE2 HIS A  74      -8.568  81.197  29.529  1.00  0.97           N  
ATOM    992  H01 HIS A  74      -6.691  85.383  29.475  1.00  0.97           H  
ATOM    993  H02 HIS A  74      -8.879  84.692  31.495  1.00  0.97           H  
ATOM    994  H03 HIS A  74      -7.115  84.473  31.806  1.00  0.97           H  
ATOM    995  H04 HIS A  74     -10.086  82.501  30.456  1.00  0.97           H  
ATOM    996  H05 HIS A  74      -6.601  80.593  28.908  1.00  0.97           H  
ATOM    997  H06 HIS A  74      -9.125  80.420  29.204  1.00  0.97           H  
ATOM    998  H12 HIS A  74      -7.259  86.856  31.698  1.00  0.97           H  
ATOM    999  N   ALA A  75      -9.965  85.676  29.409  1.00  0.94           N  
ATOM   1000  CA  ALA A  75     -11.085  85.619  28.462  1.00  0.94           C  
ATOM   1001  C   ALA A  75     -10.962  86.561  27.263  1.00  0.94           C  
ATOM   1002  O   ALA A  75     -11.171  86.159  26.119  1.00  0.94           O  
ATOM   1003  CB  ALA A  75     -12.393  85.859  29.188  1.00  0.94           C  
ATOM   1004  H01 ALA A  75     -11.060  84.614  28.041  1.00  0.94           H  
ATOM   1005  H02 ALA A  75     -13.182  85.271  28.718  1.00  0.94           H  
ATOM   1006  H03 ALA A  75     -12.290  85.560  30.231  1.00  0.94           H  
ATOM   1007  H04 ALA A  75     -12.649  86.917  29.136  1.00  0.94           H  
ATOM   1008  H07 ALA A  75     -10.149  85.815  30.392  1.00  0.94           H  
ATOM   1009  N   PRO A  76     -10.626  87.828  27.506  1.00  0.77           N  
ATOM   1010  CA  PRO A  76     -10.497  88.754  26.376  1.00  0.77           C  
ATOM   1011  C   PRO A  76      -9.501  88.231  25.338  1.00  0.77           C  
ATOM   1012  O   PRO A  76      -9.795  88.223  24.132  1.00  0.77           O  
ATOM   1013  CB  PRO A  76     -10.011  90.050  27.030  1.00  0.77           C  
ATOM   1014  CG  PRO A  76     -10.576  89.969  28.405  1.00  0.77           C  
ATOM   1015  CD  PRO A  76     -10.415  88.513  28.791  1.00  0.77           C  
ATOM   1016  H01 PRO A  76     -10.324  90.944  26.491  1.00  0.77           H  
ATOM   1017  H02 PRO A  76      -8.922  90.091  27.056  1.00  0.77           H  
ATOM   1018  H03 PRO A  76     -11.614  90.299  28.448  1.00  0.77           H  
ATOM   1019  H04 PRO A  76     -10.024  90.614  29.089  1.00  0.77           H  
ATOM   1020  H05 PRO A  76     -11.429  88.888  25.826  1.00  0.77           H  
ATOM   1021  H06 PRO A  76      -9.456  88.286  29.256  1.00  0.77           H  
ATOM   1022  H07 PRO A  76     -11.161  88.213  29.527  1.00  0.77           H  
ATOM   1023  N   SER A  77      -8.327  87.791  25.798  1.00  0.69           N  
ATOM   1024  CA  SER A  77      -7.324  87.293  24.860  1.00  0.69           C  
ATOM   1025  C   SER A  77      -7.878  86.092  24.111  1.00  0.69           C  
ATOM   1026  O   SER A  77      -7.717  85.987  22.896  1.00  0.69           O  
ATOM   1027  CB  SER A  77      -6.026  86.913  25.579  1.00  0.69           C  
ATOM   1028  OG  SER A  77      -6.181  85.717  26.331  1.00  0.69           O  
ATOM   1029  H01 SER A  77      -7.091  88.090  24.153  1.00  0.69           H  
ATOM   1030  H02 SER A  77      -5.766  87.719  26.266  1.00  0.69           H  
ATOM   1031  H03 SER A  77      -5.239  86.768  24.839  1.00  0.69           H  
ATOM   1032  H04 SER A  77      -6.010  85.897  27.258  1.00  0.69           H  
ATOM   1033  H08 SER A  77      -8.134  87.802  26.789  1.00  0.69           H  
ATOM   1034  N   GLN A  78      -8.547  85.194  24.818  1.00  0.68           N  
ATOM   1035  CA  GLN A  78      -9.103  84.023  24.154  1.00  0.68           C  
ATOM   1036  C   GLN A  78     -10.123  84.441  23.097  1.00  0.68           C  
ATOM   1037  O   GLN A  78     -10.176  83.870  22.000  1.00  0.68           O  
ATOM   1038  CB  GLN A  78      -9.789  83.107  25.169  1.00  0.68           C  
ATOM   1039  CG  GLN A  78      -8.881  82.647  26.292  1.00  0.68           C  
ATOM   1040  CD  GLN A  78      -7.701  81.855  25.773  1.00  0.68           C  
ATOM   1041  NE2 GLN A  78      -6.497  82.360  26.013  1.00  0.68           N  
ATOM   1042  OE1 GLN A  78      -7.872  80.802  25.159  1.00  0.68           O  
ATOM   1043  H01 GLN A  78      -8.282  83.488  23.677  1.00  0.68           H  
ATOM   1044  H02 GLN A  78     -10.101  82.213  24.628  1.00  0.68           H  
ATOM   1045  H03 GLN A  78     -10.630  83.646  25.605  1.00  0.68           H  
ATOM   1046  H04 GLN A  78      -9.459  81.999  26.951  1.00  0.68           H  
ATOM   1047  H05 GLN A  78      -8.671  85.321  25.812  1.00  0.68           H  
ATOM   1048  H06 GLN A  78      -8.512  83.521  26.828  1.00  0.68           H  
ATOM   1049  H07 GLN A  78      -5.672  81.875  25.689  1.00  0.68           H  
ATOM   1050  H08 GLN A  78      -6.406  83.229  26.520  1.00  0.68           H  
ATOM   1051  N   ILE A  79     -10.922  85.451  23.429  1.00  0.45           N  
ATOM   1052  CA  ILE A  79     -11.973  85.916  22.536  1.00  0.45           C  
ATOM   1053  C   ILE A  79     -11.426  86.609  21.301  1.00  0.45           C  
ATOM   1054  O   ILE A  79     -11.829  86.293  20.181  1.00  0.45           O  
ATOM   1055  CB  ILE A  79     -12.976  86.838  23.314  1.00  0.45           C  
ATOM   1056  CG1 ILE A  79     -13.813  85.973  24.272  1.00  0.45           C  
ATOM   1057  CG2 ILE A  79     -13.897  87.593  22.344  1.00  0.45           C  
ATOM   1058  CD1 ILE A  79     -14.405  86.745  25.431  1.00  0.45           C  
ATOM   1059  H01 ILE A  79     -12.510  85.038  22.177  1.00  0.45           H  
ATOM   1060  H02 ILE A  79     -12.410  87.577  23.881  1.00  0.45           H  
ATOM   1061  H03 ILE A  79     -13.140  85.228  24.697  1.00  0.45           H  
ATOM   1062  H04 ILE A  79     -14.628  85.522  23.706  1.00  0.45           H  
ATOM   1063  H05 ILE A  79     -14.790  87.924  22.875  1.00  0.45           H  
ATOM   1064  H06 ILE A  79     -13.371  88.459  21.943  1.00  0.45           H  
ATOM   1065  H07 ILE A  79     -14.185  86.932  21.527  1.00  0.45           H  
ATOM   1066  H08 ILE A  79     -15.417  86.389  25.625  1.00  0.45           H  
ATOM   1067  H09 ILE A  79     -10.796  85.906  24.322  1.00  0.45           H  
ATOM   1068  H10 ILE A  79     -13.791  86.596  26.319  1.00  0.45           H  
ATOM   1069  H11 ILE A  79     -14.435  87.806  25.184  1.00  0.45           H  
ATOM   1070  N   VAL A  80     -10.523  87.559  21.485  1.00  0.38           N  
ATOM   1071  CA  VAL A  80      -9.949  88.220  20.327  1.00  0.38           C  
ATOM   1072  C   VAL A  80      -9.332  87.157  19.406  1.00  0.38           C  
ATOM   1073  O   VAL A  80      -9.494  87.208  18.183  1.00  0.38           O  
ATOM   1074  CB  VAL A  80      -8.868  89.212  20.738  1.00  0.38           C  
ATOM   1075  CG1 VAL A  80      -7.952  89.483  19.571  1.00  0.38           C  
ATOM   1076  CG2 VAL A  80      -9.513  90.509  21.187  1.00  0.38           C  
ATOM   1077  H01 VAL A  80     -10.738  88.767  19.811  1.00  0.38           H  
ATOM   1078  H02 VAL A  80      -8.289  88.790  21.559  1.00  0.38           H  
ATOM   1079  H03 VAL A  80      -6.986  89.010  19.750  1.00  0.38           H  
ATOM   1080  H04 VAL A  80      -8.392  89.075  18.661  1.00  0.38           H  
ATOM   1081  H05 VAL A  80      -7.814  90.558  19.459  1.00  0.38           H  
ATOM   1082  H06 VAL A  80     -10.493  90.298  21.614  1.00  0.38           H  
ATOM   1083  H07 VAL A  80      -8.885  90.987  21.939  1.00  0.38           H  
ATOM   1084  H08 VAL A  80      -9.626  91.175  20.331  1.00  0.38           H  
ATOM   1085  H12 VAL A  80     -10.237  87.820  22.418  1.00  0.38           H  
ATOM   1086  N   ALA A  81      -8.651  86.179  20.004  1.00  0.42           N  
ATOM   1087  CA  ALA A  81      -8.017  85.109  19.240  1.00  0.42           C  
ATOM   1088  C   ALA A  81      -9.032  84.394  18.365  1.00  0.42           C  
ATOM   1089  O   ALA A  81      -8.821  84.245  17.164  1.00  0.42           O  
ATOM   1090  CB  ALA A  81      -7.343  84.121  20.176  1.00  0.42           C  
ATOM   1091  H01 ALA A  81      -7.261  85.554  18.593  1.00  0.42           H  
ATOM   1092  H02 ALA A  81      -6.425  84.560  20.567  1.00  0.42           H  
ATOM   1093  H03 ALA A  81      -8.014  83.887  21.003  1.00  0.42           H  
ATOM   1094  H04 ALA A  81      -7.105  83.207  19.631  1.00  0.42           H  
ATOM   1095  H09 ALA A  81      -8.572  86.179  21.011  1.00  0.42           H  
ATOM   1096  N   ALA A  82     -10.136  83.951  18.958  1.00  0.43           N  
ATOM   1097  CA  ALA A  82     -11.158  83.264  18.175  1.00  0.43           C  
ATOM   1098  C   ALA A  82     -11.792  84.213  17.138  1.00  0.43           C  
ATOM   1099  O   ALA A  82     -12.255  83.765  16.086  1.00  0.43           O  
ATOM   1100  CB  ALA A  82     -12.216  82.687  19.089  1.00  0.43           C  
ATOM   1101  H01 ALA A  82     -10.682  82.447  17.632  1.00  0.43           H  
ATOM   1102  H02 ALA A  82     -13.134  82.524  18.524  1.00  0.43           H  
ATOM   1103  H03 ALA A  82     -11.867  81.738  19.496  1.00  0.43           H  
ATOM   1104  H04 ALA A  82     -12.411  83.383  19.905  1.00  0.43           H  
ATOM   1105  H05 ALA A  82     -10.267  84.090  19.950  1.00  0.43           H  
ATOM   1106  N   ILE A  83     -11.792  85.517  17.428  1.00  0.37           N  
ATOM   1107  CA  ILE A  83     -12.358  86.492  16.500  1.00  0.37           C  
ATOM   1108  C   ILE A  83     -11.461  86.599  15.270  1.00  0.37           C  
ATOM   1109  O   ILE A  83     -11.917  86.378  14.145  1.00  0.37           O  
ATOM   1110  CB  ILE A  83     -12.511  87.898  17.150  1.00  0.37           C  
ATOM   1111  CG1 ILE A  83     -13.632  87.869  18.200  1.00  0.37           C  
ATOM   1112  CG2 ILE A  83     -12.838  88.943  16.079  1.00  0.37           C  
ATOM   1113  CD1 ILE A  83     -13.885  89.204  18.875  1.00  0.37           C  
ATOM   1114  H01 ILE A  83     -13.353  86.145  16.220  1.00  0.37           H  
ATOM   1115  H02 ILE A  83     -11.571  88.165  17.632  1.00  0.37           H  
ATOM   1116  H03 ILE A  83     -13.312  87.179  18.981  1.00  0.37           H  
ATOM   1117  H04 ILE A  83     -14.553  87.553  17.710  1.00  0.37           H  
ATOM   1118  H05 ILE A  83     -11.395  85.833  18.301  1.00  0.37           H  
ATOM   1119  H06 ILE A  83     -13.684  89.547  16.407  1.00  0.37           H  
ATOM   1120  H07 ILE A  83     -11.972  89.587  15.922  1.00  0.37           H  
ATOM   1121  H08 ILE A  83     -13.092  88.440  15.146  1.00  0.37           H  
ATOM   1122  H09 ILE A  83     -14.887  89.209  19.305  1.00  0.37           H  
ATOM   1123  H10 ILE A  83     -13.150  89.357  19.665  1.00  0.37           H  
ATOM   1124  H11 ILE A  83     -13.802  90.005  18.140  1.00  0.37           H  
ATOM   1125  N   LYS A  84     -10.189  86.936  15.485  1.00  0.31           N  
ATOM   1126  CA  LYS A  84      -9.239  87.048  14.376  1.00  0.31           C  
ATOM   1127  C   LYS A  84      -9.196  85.740  13.587  1.00  0.31           C  
ATOM   1128  O   LYS A  84      -9.180  85.746  12.354  1.00  0.31           O  
ATOM   1129  CB  LYS A  84      -7.847  87.390  14.891  1.00  0.31           C  
ATOM   1130  CG  LYS A  84      -7.806  88.722  15.603  1.00  0.31           C  
ATOM   1131  CD  LYS A  84      -6.392  89.170  15.877  1.00  0.31           C  
ATOM   1132  CE  LYS A  84      -5.867  90.034  14.745  1.00  0.31           C  
ATOM   1133  NZ  LYS A  84      -6.277  91.473  14.877  1.00  0.31           N  
ATOM   1134  H01 LYS A  84      -9.572  87.851  13.719  1.00  0.31           H  
ATOM   1135  H02 LYS A  84      -7.181  87.454  14.030  1.00  0.31           H  
ATOM   1136  H03 LYS A  84      -7.529  86.612  15.585  1.00  0.31           H  
ATOM   1137  H04 LYS A  84      -8.316  88.609  16.560  1.00  0.31           H  
ATOM   1138  H05 LYS A  84      -8.299  89.470  14.982  1.00  0.31           H  
ATOM   1139  H06 LYS A  84      -5.758  88.287  15.963  1.00  0.31           H  
ATOM   1140  H07 LYS A  84      -6.372  89.744  16.803  1.00  0.31           H  
ATOM   1141  H08 LYS A  84      -6.293  89.654  13.816  1.00  0.31           H  
ATOM   1142  H09 LYS A  84      -4.778  89.980  14.740  1.00  0.31           H  
ATOM   1143  H10 LYS A  84      -7.171  91.526  15.344  1.00  0.31           H  
ATOM   1144  H11 LYS A  84      -5.585  91.973  15.417  1.00  0.31           H  
ATOM   1145  H12 LYS A  84      -9.876  87.117  16.428  1.00  0.31           H  
ATOM   1146  H13 LYS A  84      -6.352  91.888  13.959  1.00  0.31           H  
ATOM   1147  N   SER A  85      -9.204  84.620  14.299  1.00  0.34           N  
ATOM   1148  CA  SER A  85      -9.185  83.331  13.641  1.00  0.34           C  
ATOM   1149  C   SER A  85     -10.371  83.190  12.699  1.00  0.34           C  
ATOM   1150  O   SER A  85     -10.196  82.974  11.502  1.00  0.34           O  
ATOM   1151  CB  SER A  85      -9.223  82.214  14.669  1.00  0.34           C  
ATOM   1152  OG  SER A  85      -9.471  80.969  14.046  1.00  0.34           O  
ATOM   1153  H01 SER A  85      -8.263  83.261  13.064  1.00  0.34           H  
ATOM   1154  H02 SER A  85     -10.026  82.417  15.377  1.00  0.34           H  
ATOM   1155  H03 SER A  85      -8.265  82.171  15.187  1.00  0.34           H  
ATOM   1156  H04 SER A  85      -9.637  80.302  14.717  1.00  0.34           H  
ATOM   1157  H14 SER A  85      -9.223  84.668  15.308  1.00  0.34           H  
ATOM   1158  N   ARG A  86     -11.583  83.327  13.226  1.00  0.29           N  
ATOM   1159  CA  ARG A  86     -12.777  83.188  12.397  1.00  0.29           C  
ATOM   1160  C   ARG A  86     -12.860  84.229  11.278  1.00  0.29           C  
ATOM   1161  O   ARG A  86     -13.344  83.928  10.187  1.00  0.29           O  
ATOM   1162  CB  ARG A  86     -14.032  83.224  13.286  1.00  0.29           C  
ATOM   1163  CG  ARG A  86     -15.331  83.630  12.593  1.00  0.29           C  
ATOM   1164  CD  ARG A  86     -15.686  82.765  11.402  1.00  0.29           C  
ATOM   1165  NE  ARG A  86     -16.249  81.478  11.781  1.00  0.29           N  
ATOM   1166  CZ  ARG A  86     -17.027  80.760  10.976  1.00  0.29           C  
ATOM   1167  NH1 ARG A  86     -17.324  81.219   9.766  1.00  0.29           N  
ATOM   1168  NH2 ARG A  86     -17.502  79.587  11.368  1.00  0.29           N  
ATOM   1169  H01 ARG A  86     -12.714  82.222  11.896  1.00  0.29           H  
ATOM   1170  H02 ARG A  86     -13.842  83.997  14.031  1.00  0.29           H  
ATOM   1171  H03 ARG A  86     -14.174  82.228  13.705  1.00  0.29           H  
ATOM   1172  H04 ARG A  86     -15.186  84.643  12.217  1.00  0.29           H  
ATOM   1173  H05 ARG A  86     -11.679  83.530  14.211  1.00  0.29           H  
ATOM   1174  H06 ARG A  86     -16.142  83.567  13.318  1.00  0.29           H  
ATOM   1175  H07 ARG A  86     -14.763  82.569  10.856  1.00  0.29           H  
ATOM   1176  H08 ARG A  86     -16.415  83.297  10.790  1.00  0.29           H  
ATOM   1177  H09 ARG A  86     -16.039  81.113  12.699  1.00  0.29           H  
ATOM   1178  H10 ARG A  86     -17.912  80.676   9.150  1.00  0.29           H  
ATOM   1179  H11 ARG A  86     -16.962  82.111   9.461  1.00  0.29           H  
ATOM   1180  H12 ARG A  86     -17.276  79.232  12.286  1.00  0.29           H  
ATOM   1181  H13 ARG A  86     -18.090  79.048  10.748  1.00  0.29           H  
ATOM   1182  N   ALA A  87     -12.381  85.441  11.534  1.00  0.06           N  
ATOM   1183  CA  ALA A  87     -12.417  86.485  10.515  1.00  0.06           C  
ATOM   1184  C   ALA A  87     -11.457  86.162   9.362  1.00  0.06           C  
ATOM   1185  O   ALA A  87     -11.759  86.439   8.192  1.00  0.06           O  
ATOM   1186  CB  ALA A  87     -12.066  87.830  11.130  1.00  0.06           C  
ATOM   1187  H01 ALA A  87     -13.428  86.532  10.111  1.00  0.06           H  
ATOM   1188  H02 ALA A  87     -11.168  88.224  10.654  1.00  0.06           H  
ATOM   1189  H03 ALA A  87     -12.891  88.526  10.979  1.00  0.06           H  
ATOM   1190  H04 ALA A  87     -11.885  87.706  12.198  1.00  0.06           H  
ATOM   1191  H14 ALA A  87     -11.988  85.642  12.442  1.00  0.06           H  
ATOM   1192  N   ASP A  88     -10.298  85.592   9.692  1.00  0.11           N  
ATOM   1193  CA  ASP A  88      -9.325  85.222   8.668  1.00  0.11           C  
ATOM   1194  C   ASP A  88      -9.959  84.136   7.808  1.00  0.11           C  
ATOM   1195  O   ASP A  88      -9.816  84.120   6.583  1.00  0.11           O  
ATOM   1196  CB  ASP A  88      -8.030  84.683   9.295  1.00  0.11           C  
ATOM   1197  CG  ASP A  88      -7.224  85.766  10.002  1.00  0.11           C  
ATOM   1198  OD1 ASP A  88      -7.229  86.920   9.504  1.00  0.11           O  
ATOM   1199  OD2 ASP A  88      -6.575  85.469  11.040  1.00  0.11           O  
ATOM   1200  H01 ASP A  88      -9.065  86.100   8.077  1.00  0.11           H  
ATOM   1201  H02 ASP A  88      -7.413  84.288   8.488  1.00  0.11           H  
ATOM   1202  H03 ASP A  88      -8.288  83.910  10.019  1.00  0.11           H  
ATOM   1203  H05 ASP A  88     -10.090  85.414  10.664  1.00  0.11           H  
ATOM   1204  N   GLN A  89     -10.677  83.240   8.469  1.00  0.52           N  
ATOM   1205  CA  GLN A  89     -11.332  82.142   7.796  1.00  0.52           C  
ATOM   1206  C   GLN A  89     -12.466  82.594   6.879  1.00  0.52           C  
ATOM   1207  O   GLN A  89     -12.904  81.836   6.019  1.00  0.52           O  
ATOM   1208  CB  GLN A  89     -11.859  81.165   8.840  1.00  0.52           C  
ATOM   1209  CG  GLN A  89     -12.518  79.942   8.271  1.00  0.52           C  
ATOM   1210  CD  GLN A  89     -12.948  78.984   9.356  1.00  0.52           C  
ATOM   1211  NE2 GLN A  89     -12.770  79.392  10.614  1.00  0.52           N  
ATOM   1212  OE1 GLN A  89     -13.436  77.886   9.074  1.00  0.52           O  
ATOM   1213  H01 GLN A  89     -10.593  81.660   7.156  1.00  0.52           H  
ATOM   1214  H02 GLN A  89     -12.626  81.697   9.403  1.00  0.52           H  
ATOM   1215  H03 GLN A  89     -11.022  80.844   9.460  1.00  0.52           H  
ATOM   1216  H04 GLN A  89     -10.769  83.327   9.471  1.00  0.52           H  
ATOM   1217  H05 GLN A  89     -11.795  79.432   7.634  1.00  0.52           H  
ATOM   1218  H06 GLN A  89     -13.395  80.246   7.699  1.00  0.52           H  
ATOM   1219  H07 GLN A  89     -13.039  78.793  11.382  1.00  0.52           H  
ATOM   1220  H08 GLN A  89     -12.366  80.299  10.798  1.00  0.52           H  
ATOM   1221  N   LEU A  90     -12.947  83.821   7.062  1.00  0.17           N  
ATOM   1222  CA  LEU A  90     -14.039  84.336   6.235  1.00  0.17           C  
ATOM   1223  C   LEU A  90     -13.520  85.414   5.305  1.00  0.17           C  
ATOM   1224  O   LEU A  90     -14.293  86.107   4.642  1.00  0.17           O  
ATOM   1225  CB  LEU A  90     -15.163  84.918   7.106  1.00  0.17           C  
ATOM   1226  CG  LEU A  90     -15.944  83.959   8.011  1.00  0.17           C  
ATOM   1227  CD1 LEU A  90     -16.983  84.744   8.805  1.00  0.17           C  
ATOM   1228  CD2 LEU A  90     -16.615  82.881   7.171  1.00  0.17           C  
ATOM   1229  H01 LEU A  90     -14.440  83.507   5.653  1.00  0.17           H  
ATOM   1230  H02 LEU A  90     -15.902  85.278   6.390  1.00  0.17           H  
ATOM   1231  H03 LEU A  90     -14.716  85.678   7.747  1.00  0.17           H  
ATOM   1232  H04 LEU A  90     -15.259  83.475   8.707  1.00  0.17           H  
ATOM   1233  H05 LEU A  90     -17.908  84.170   8.858  1.00  0.17           H  
ATOM   1234  H06 LEU A  90     -16.610  84.925   9.813  1.00  0.17           H  
ATOM   1235  H07 LEU A  90     -17.175  85.697   8.311  1.00  0.17           H  
ATOM   1236  H08 LEU A  90     -17.538  83.275   6.745  1.00  0.17           H  
ATOM   1237  H09 LEU A  90     -12.552  84.407   7.784  1.00  0.17           H  
ATOM   1238  H10 LEU A  90     -15.945  82.577   6.367  1.00  0.17           H  
ATOM   1239  H11 LEU A  90     -16.844  82.020   7.799  1.00  0.17           H  
ATOM   1240  N   GLY A  91     -12.205  85.559   5.262  1.00  0.08           N  
ATOM   1241  CA  GLY A  91     -11.624  86.568   4.403  1.00  0.08           C  
ATOM   1242  C   GLY A  91     -11.947  87.959   4.903  1.00  0.08           C  
ATOM   1243  O   GLY A  91     -11.941  88.921   4.135  1.00  0.08           O  
ATOM   1244  H01 GLY A  91     -12.042  86.454   3.403  1.00  0.08           H  
ATOM   1245  H02 GLY A  91     -10.542  86.439   4.382  1.00  0.08           H  
ATOM   1246  H12 GLY A  91     -11.610  84.968   5.826  1.00  0.08           H  
ATOM   1247  N   ALA A  92     -12.235  88.069   6.198  1.00  0.37           N  
ATOM   1248  CA  ALA A  92     -12.549  89.362   6.795  1.00  0.37           C  
ATOM   1249  C   ALA A  92     -11.336  89.879   7.551  1.00  0.37           C  
ATOM   1250  O   ALA A  92     -10.581  89.105   8.132  1.00  0.37           O  
ATOM   1251  CB  ALA A  92     -13.732  89.231   7.737  1.00  0.37           C  
ATOM   1252  H01 ALA A  92     -12.810  90.067   6.006  1.00  0.37           H  
ATOM   1253  H02 ALA A  92     -14.602  88.882   7.180  1.00  0.37           H  
ATOM   1254  H03 ALA A  92     -12.236  87.242   6.778  1.00  0.37           H  
ATOM   1255  H04 ALA A  92     -13.494  88.515   8.523  1.00  0.37           H  
ATOM   1256  H05 ALA A  92     -13.951  90.201   8.183  1.00  0.37           H  
ATOM   1257  N   SER A  93     -11.157  91.191   7.542  1.00  0.20           N  
ATOM   1258  CA  SER A  93     -10.034  91.815   8.222  1.00  0.20           C  
ATOM   1259  C   SER A  93     -10.457  92.268   9.632  1.00  0.20           C  
ATOM   1260  O   SER A  93     -11.637  92.509   9.885  1.00  0.20           O  
ATOM   1261  CB  SER A  93      -9.557  93.004   7.388  1.00  0.20           C  
ATOM   1262  OG  SER A  93      -8.380  93.570   7.924  1.00  0.20           O  
ATOM   1263  H01 SER A  93      -9.217  91.101   8.331  1.00  0.20           H  
ATOM   1264  H02 SER A  93     -10.338  93.764   7.397  1.00  0.20           H  
ATOM   1265  H03 SER A  93      -9.358  92.667   6.371  1.00  0.20           H  
ATOM   1266  H04 SER A  93      -8.073  93.035   8.659  1.00  0.20           H  
ATOM   1267  H06 SER A  93     -11.819  91.774   7.049  1.00  0.20           H  
ATOM   1268  N   VAL A  94      -9.501  92.391  10.549  1.00  0.83           N  
ATOM   1269  CA  VAL A  94      -9.824  92.792  11.912  1.00  0.83           C  
ATOM   1270  C   VAL A  94      -8.822  93.741  12.556  1.00  0.83           C  
ATOM   1271  O   VAL A  94      -7.643  93.432  12.673  1.00  0.83           O  
ATOM   1272  CB  VAL A  94      -9.942  91.561  12.836  1.00  0.83           C  
ATOM   1273  CG1 VAL A  94     -10.159  92.013  14.268  1.00  0.83           C  
ATOM   1274  CG2 VAL A  94     -11.081  90.667  12.381  1.00  0.83           C  
ATOM   1275  H01 VAL A  94     -10.771  93.322  11.811  1.00  0.83           H  
ATOM   1276  H02 VAL A  94      -9.017  90.987  12.784  1.00  0.83           H  
ATOM   1277  H03 VAL A  94     -11.209  91.889  14.532  1.00  0.83           H  
ATOM   1278  H04 VAL A  94      -9.543  91.411  14.937  1.00  0.83           H  
ATOM   1279  H05 VAL A  94      -8.541  92.204  10.298  1.00  0.83           H  
ATOM   1280  H06 VAL A  94      -9.882  93.063  14.364  1.00  0.83           H  
ATOM   1281  H07 VAL A  94     -11.927  91.284  12.077  1.00  0.83           H  
ATOM   1282  H08 VAL A  94     -10.752  90.060  11.537  1.00  0.83           H  
ATOM   1283  H09 VAL A  94     -11.383  90.016  13.202  1.00  0.83           H  
ATOM   1284  N   VAL A  95      -9.298  94.899  12.979  1.00  0.88           N  
ATOM   1285  CA  VAL A  95      -8.445  95.859  13.656  1.00  0.88           C  
ATOM   1286  C   VAL A  95      -9.006  95.918  15.078  1.00  0.88           C  
ATOM   1287  O   VAL A  95     -10.224  95.879  15.252  1.00  0.88           O  
ATOM   1288  CB  VAL A  95      -8.524  97.241  12.979  1.00  0.88           C  
ATOM   1289  CG1 VAL A  95      -9.961  97.566  12.639  1.00  0.88           C  
ATOM   1290  CG2 VAL A  95      -7.945  98.306  13.902  1.00  0.88           C  
ATOM   1291  H01 VAL A  95      -7.394  95.572  13.631  1.00  0.88           H  
ATOM   1292  H02 VAL A  95      -7.941  97.222  12.058  1.00  0.88           H  
ATOM   1293  H03 VAL A  95     -10.558  97.566  13.551  1.00  0.88           H  
ATOM   1294  H04 VAL A  95     -10.011  98.550  12.173  1.00  0.88           H  
ATOM   1295  H05 VAL A  95     -10.350  96.817  11.950  1.00  0.88           H  
ATOM   1296  H06 VAL A  95      -7.033  98.710  13.462  1.00  0.88           H  
ATOM   1297  H07 VAL A  95      -8.671  99.108  14.033  1.00  0.88           H  
ATOM   1298  H08 VAL A  95      -7.715  97.862  14.871  1.00  0.88           H  
ATOM   1299  H10 VAL A  95     -10.272  95.120  12.829  1.00  0.88           H  
ATOM   1300  N   VAL A  96      -8.146  95.984  16.094  1.00  0.92           N  
ATOM   1301  CA  VAL A  96      -8.650  96.013  17.464  1.00  0.92           C  
ATOM   1302  C   VAL A  96      -8.091  97.138  18.304  1.00  0.92           C  
ATOM   1303  O   VAL A  96      -6.896  97.403  18.294  1.00  0.92           O  
ATOM   1304  CB  VAL A  96      -8.403  94.664  18.217  1.00  0.92           C  
ATOM   1305  CG1 VAL A  96      -8.166  93.544  17.229  1.00  0.92           C  
ATOM   1306  CG2 VAL A  96      -7.258  94.793  19.190  1.00  0.92           C  
ATOM   1307  H01 VAL A  96      -9.720  96.182  17.343  1.00  0.92           H  
ATOM   1308  H02 VAL A  96      -9.296  94.420  18.793  1.00  0.92           H  
ATOM   1309  H03 VAL A  96      -7.145  93.176  17.336  1.00  0.92           H  
ATOM   1310  H04 VAL A  96      -8.866  92.732  17.424  1.00  0.92           H  
ATOM   1311  H05 VAL A  96      -8.314  93.916  16.215  1.00  0.92           H  
ATOM   1312  H06 VAL A  96      -6.440  95.336  18.717  1.00  0.92           H  
ATOM   1313  H07 VAL A  96      -7.591  95.337  20.074  1.00  0.92           H  
ATOM   1314  H08 VAL A  96      -6.914  93.800  19.481  1.00  0.92           H  
ATOM   1315  H09 VAL A  96      -7.152  96.014  15.917  1.00  0.92           H  
ATOM   1316  N   SER A  97      -8.975  97.802  19.036  1.00  0.62           N  
ATOM   1317  CA  SER A  97      -8.574  98.899  19.894  1.00  0.62           C  
ATOM   1318  C   SER A  97      -8.693  98.410  21.331  1.00  0.62           C  
ATOM   1319  O   SER A  97      -9.773  98.049  21.800  1.00  0.62           O  
ATOM   1320  CB  SER A  97      -9.474 100.109  19.657  1.00  0.62           C  
ATOM   1321  OG  SER A  97      -8.925 101.265  20.257  1.00  0.62           O  
ATOM   1322  H01 SER A  97      -7.551  99.208  19.681  1.00  0.62           H  
ATOM   1323  H02 SER A  97     -10.449  99.913  20.102  1.00  0.62           H  
ATOM   1324  H03 SER A  97      -9.576 100.276  18.585  1.00  0.62           H  
ATOM   1325  H04 SER A  97      -8.744 101.090  21.183  1.00  0.62           H  
ATOM   1326  H09 SER A  97      -9.949  97.538  18.995  1.00  0.62           H  
ATOM   1327  N   MET A  98      -7.568  98.387  22.028  1.00  0.65           N  
ATOM   1328  CA  MET A  98      -7.548  97.908  23.395  1.00  0.65           C  
ATOM   1329  C   MET A  98      -7.815  99.060  24.353  1.00  0.65           C  
ATOM   1330  O   MET A  98      -7.191 100.111  24.262  1.00  0.65           O  
ATOM   1331  CB  MET A  98      -6.189  97.253  23.680  1.00  0.65           C  
ATOM   1332  CG  MET A  98      -6.178  96.351  24.900  1.00  0.65           C  
ATOM   1333  SD  MET A  98      -4.624  95.467  25.179  1.00  0.65           S  
ATOM   1334  CE  MET A  98      -3.726  96.655  26.221  1.00  0.65           C  
ATOM   1335  H01 MET A  98      -8.331  97.164  23.540  1.00  0.65           H  
ATOM   1336  H02 MET A  98      -5.487  98.062  23.882  1.00  0.65           H  
ATOM   1337  H03 MET A  98      -5.906  96.658  22.811  1.00  0.65           H  
ATOM   1338  H04 MET A  98      -6.936  95.588  24.723  1.00  0.65           H  
ATOM   1339  H05 MET A  98      -6.711  98.708  21.601  1.00  0.65           H  
ATOM   1340  H06 MET A  98      -6.382  96.965  25.778  1.00  0.65           H  
ATOM   1341  H07 MET A  98      -2.811  96.962  25.715  1.00  0.65           H  
ATOM   1342  H08 MET A  98      -4.353  97.529  26.399  1.00  0.65           H  
ATOM   1343  H09 MET A  98      -3.475  96.187  27.173  1.00  0.65           H  
ATOM   1344  N   VAL A  99      -8.766  98.867  25.257  1.00  0.63           N  
ATOM   1345  CA  VAL A  99      -9.101  99.895  26.237  1.00  0.63           C  
ATOM   1346  C   VAL A  99      -8.502  99.506  27.588  1.00  0.63           C  
ATOM   1347  O   VAL A  99      -8.821  98.452  28.134  1.00  0.63           O  
ATOM   1348  CB  VAL A  99     -10.627 100.037  26.405  1.00  0.63           C  
ATOM   1349  CG1 VAL A  99     -10.934 101.180  27.345  1.00  0.63           C  
ATOM   1350  CG2 VAL A  99     -11.283 100.257  25.064  1.00  0.63           C  
ATOM   1351  H01 VAL A  99      -8.698 100.844  25.885  1.00  0.63           H  
ATOM   1352  H02 VAL A  99     -11.027  99.117  26.832  1.00  0.63           H  
ATOM   1353  H03 VAL A  99     -11.950 101.074  27.725  1.00  0.63           H  
ATOM   1354  H04 VAL A  99     -10.232 101.164  28.179  1.00  0.63           H  
ATOM   1355  H05 VAL A  99     -10.843 102.125  26.810  1.00  0.63           H  
ATOM   1356  H06 VAL A  99     -12.178 100.866  25.193  1.00  0.63           H  
ATOM   1357  H07 VAL A  99     -10.588 100.770  24.399  1.00  0.63           H  
ATOM   1358  H08 VAL A  99     -11.558  99.295  24.631  1.00  0.63           H  
ATOM   1359  H10 VAL A  99      -9.268  97.991  25.267  1.00  0.63           H  
ATOM   1360  N   GLU A 100      -7.629 100.347  28.125  1.00  0.65           N  
ATOM   1361  CA  GLU A 100      -7.014 100.049  29.412  1.00  0.65           C  
ATOM   1362  C   GLU A 100      -7.604 100.910  30.515  1.00  0.65           C  
ATOM   1363  O   GLU A 100      -7.927 100.415  31.599  1.00  0.65           O  
ATOM   1364  CB  GLU A 100      -5.505 100.267  29.348  1.00  0.65           C  
ATOM   1365  CG  GLU A 100      -4.763  99.212  28.563  1.00  0.65           C  
ATOM   1366  CD  GLU A 100      -3.300  99.553  28.405  1.00  0.65           C  
ATOM   1367  OE1 GLU A 100      -3.007 100.638  27.847  1.00  0.65           O  
ATOM   1368  OE2 GLU A 100      -2.448  98.743  28.838  1.00  0.65           O  
ATOM   1369  H01 GLU A 100      -7.218  99.003  29.639  1.00  0.65           H  
ATOM   1370  H02 GLU A 100      -5.136 100.214  30.372  1.00  0.65           H  
ATOM   1371  H03 GLU A 100      -5.318 101.235  28.884  1.00  0.65           H  
ATOM   1372  H04 GLU A 100      -5.206  99.157  27.569  1.00  0.65           H  
ATOM   1373  H05 GLU A 100      -4.849  98.258  29.084  1.00  0.65           H  
ATOM   1374  H09 GLU A 100      -7.389 101.199  27.639  1.00  0.65           H  
ATOM   1375  N   ARG A 101      -7.733 102.203  30.246  1.00  0.35           N  
ATOM   1376  CA  ARG A 101      -8.304 103.103  31.232  1.00  0.35           C  
ATOM   1377  C   ARG A 101      -9.725 102.632  31.522  1.00  0.35           C  
ATOM   1378  O   ARG A 101     -10.437 102.183  30.623  1.00  0.35           O  
ATOM   1379  CB  ARG A 101      -8.318 104.538  30.697  1.00  0.35           C  
ATOM   1380  CG  ARG A 101      -6.929 105.091  30.396  1.00  0.35           C  
ATOM   1381  CD  ARG A 101      -6.997 106.436  29.681  1.00  0.35           C  
ATOM   1382  NE  ARG A 101      -7.805 106.351  28.466  1.00  0.35           N  
ATOM   1383  CZ  ARG A 101      -7.933 107.330  27.574  1.00  0.35           C  
ATOM   1384  NH1 ARG A 101      -7.297 108.482  27.757  1.00  0.35           N  
ATOM   1385  NH2 ARG A 101      -8.702 107.156  26.502  1.00  0.35           N  
ATOM   1386  H01 ARG A 101      -7.708 103.094  32.144  1.00  0.35           H  
ATOM   1387  H02 ARG A 101      -8.749 105.165  31.477  1.00  0.35           H  
ATOM   1388  H03 ARG A 101      -8.904 104.558  29.778  1.00  0.35           H  
ATOM   1389  H04 ARG A 101      -6.419 104.385  29.741  1.00  0.35           H  
ATOM   1390  H05 ARG A 101      -6.388 105.216  31.334  1.00  0.35           H  
ATOM   1391  H06 ARG A 101      -7.433 102.563  29.351  1.00  0.35           H  
ATOM   1392  H07 ARG A 101      -5.985 106.728  29.401  1.00  0.35           H  
ATOM   1393  H08 ARG A 101      -7.439 107.173  30.351  1.00  0.35           H  
ATOM   1394  H09 ARG A 101      -8.301 105.489  28.291  1.00  0.35           H  
ATOM   1395  H10 ARG A 101      -7.395 109.226  27.081  1.00  0.35           H  
ATOM   1396  H11 ARG A 101      -6.715 108.614  28.572  1.00  0.35           H  
ATOM   1397  H12 ARG A 101      -9.187 106.281  26.365  1.00  0.35           H  
ATOM   1398  H13 ARG A 101      -8.801 107.899  25.826  1.00  0.35           H  
ATOM   1399  N   SER A 102     -10.127 102.704  32.783  1.00  0.88           N  
ATOM   1400  CA  SER A 102     -11.468 102.293  33.159  1.00  0.88           C  
ATOM   1401  C   SER A 102     -12.405 103.463  32.904  1.00  0.88           C  
ATOM   1402  O   SER A 102     -12.085 104.606  33.234  1.00  0.88           O  
ATOM   1403  CB  SER A 102     -11.512 101.910  34.637  1.00  0.88           C  
ATOM   1404  OG  SER A 102     -12.841 101.633  35.040  1.00  0.88           O  
ATOM   1405  H01 SER A 102     -11.770 101.425  32.573  1.00  0.88           H  
ATOM   1406  H02 SER A 102     -11.132 102.744  35.228  1.00  0.88           H  
ATOM   1407  H03 SER A 102     -10.896 101.025  34.797  1.00  0.88           H  
ATOM   1408  H04 SER A 102     -13.105 102.255  35.722  1.00  0.88           H  
ATOM   1409  H14 SER A 102      -9.494 103.049  33.490  1.00  0.88           H  
ATOM   1410  N   GLY A 103     -13.558 103.188  32.309  1.00  0.78           N  
ATOM   1411  CA  GLY A 103     -14.493 104.261  32.043  1.00  0.78           C  
ATOM   1412  C   GLY A 103     -15.113 104.209  30.663  1.00  0.78           C  
ATOM   1413  O   GLY A 103     -14.577 103.579  29.746  1.00  0.78           O  
ATOM   1414  H01 GLY A 103     -13.929 105.192  32.100  1.00  0.78           H  
ATOM   1415  H02 GLY A 103     -15.293 104.210  32.781  1.00  0.78           H  
ATOM   1416  H05 GLY A 103     -13.782 102.239  32.044  1.00  0.78           H  
ATOM   1417  N   VAL A 104     -16.247 104.890  30.526  1.00  0.68           N  
ATOM   1418  CA  VAL A 104     -16.990 104.949  29.275  1.00  0.68           C  
ATOM   1419  C   VAL A 104     -16.317 105.867  28.269  1.00  0.68           C  
ATOM   1420  O   VAL A 104     -16.444 105.675  27.062  1.00  0.68           O  
ATOM   1421  CB  VAL A 104     -18.416 105.453  29.514  1.00  0.68           C  
ATOM   1422  CG1 VAL A 104     -19.271 105.251  28.263  1.00  0.68           C  
ATOM   1423  CG2 VAL A 104     -19.006 104.737  30.717  1.00  0.68           C  
ATOM   1424  H01 VAL A 104     -17.015 103.936  28.874  1.00  0.68           H  
ATOM   1425  H02 VAL A 104     -18.397 106.523  29.723  1.00  0.68           H  
ATOM   1426  H03 VAL A 104     -16.609 105.389  31.326  1.00  0.68           H  
ATOM   1427  H04 VAL A 104     -20.163 105.873  28.329  1.00  0.68           H  
ATOM   1428  H05 VAL A 104     -18.697 105.533  27.380  1.00  0.68           H  
ATOM   1429  H06 VAL A 104     -19.564 104.204  28.188  1.00  0.68           H  
ATOM   1430  H07 VAL A 104     -20.017 104.404  30.481  1.00  0.68           H  
ATOM   1431  H08 VAL A 104     -18.389 103.874  30.966  1.00  0.68           H  
ATOM   1432  H09 VAL A 104     -19.037 105.419  31.567  1.00  0.68           H  
ATOM   1433  N   GLU A 105     -15.617 106.879  28.765  1.00  0.66           N  
ATOM   1434  CA  GLU A 105     -14.924 107.799  27.879  1.00  0.66           C  
ATOM   1435  C   GLU A 105     -13.835 107.032  27.144  1.00  0.66           C  
ATOM   1436  O   GLU A 105     -13.659 107.190  25.934  1.00  0.66           O  
ATOM   1437  CB  GLU A 105     -14.322 108.956  28.680  1.00  0.66           C  
ATOM   1438  CG  GLU A 105     -15.371 109.931  29.166  1.00  0.66           C  
ATOM   1439  CD  GLU A 105     -16.175 110.511  28.012  1.00  0.66           C  
ATOM   1440  OE1 GLU A 105     -15.653 111.414  27.318  1.00  0.66           O  
ATOM   1441  OE2 GLU A 105     -17.320 110.052  27.783  1.00  0.66           O  
ATOM   1442  H01 GLU A 105     -15.625 108.222  27.159  1.00  0.66           H  
ATOM   1443  H02 GLU A 105     -13.646 109.499  28.020  1.00  0.66           H  
ATOM   1444  H03 GLU A 105     -13.796 108.548  29.543  1.00  0.66           H  
ATOM   1445  H04 GLU A 105     -14.864 110.751  29.674  1.00  0.66           H  
ATOM   1446  H05 GLU A 105     -16.049 109.413  29.845  1.00  0.66           H  
ATOM   1447  H10 GLU A 105     -15.565 107.011  29.765  1.00  0.66           H  
ATOM   1448  N   ALA A 106     -13.118 106.193  27.887  1.00  0.80           N  
ATOM   1449  CA  ALA A 106     -12.049 105.379  27.325  1.00  0.80           C  
ATOM   1450  C   ALA A 106     -12.613 104.488  26.224  1.00  0.80           C  
ATOM   1451  O   ALA A 106     -12.034 104.382  25.142  1.00  0.80           O  
ATOM   1452  CB  ALA A 106     -11.415 104.524  28.416  1.00  0.80           C  
ATOM   1453  H01 ALA A 106     -11.284 106.031  26.903  1.00  0.80           H  
ATOM   1454  H02 ALA A 106     -10.505 105.007  28.772  1.00  0.80           H  
ATOM   1455  H03 ALA A 106     -12.115 104.413  29.244  1.00  0.80           H  
ATOM   1456  H04 ALA A 106     -11.170 103.542  28.012  1.00  0.80           H  
ATOM   1457  H06 ALA A 106     -13.322 106.118  28.873  1.00  0.80           H  
ATOM   1458  N   CYS A 107     -13.750 103.855  26.500  1.00  0.80           N  
ATOM   1459  CA  CYS A 107     -14.371 102.979  25.520  1.00  0.80           C  
ATOM   1460  C   CYS A 107     -14.879 103.774  24.329  1.00  0.80           C  
ATOM   1461  O   CYS A 107     -14.899 103.283  23.201  1.00  0.80           O  
ATOM   1462  CB  CYS A 107     -15.524 102.203  26.140  1.00  0.80           C  
ATOM   1463  SG  CYS A 107     -16.204 100.983  25.006  1.00  0.80           S  
ATOM   1464  H01 CYS A 107     -13.611 102.275  25.180  1.00  0.80           H  
ATOM   1465  H02 CYS A 107     -16.314 102.913  26.383  1.00  0.80           H  
ATOM   1466  H03 CYS A 107     -15.165 101.692  27.033  1.00  0.80           H  
ATOM   1467  H04 CYS A 107     -16.482  99.856  25.675  1.00  0.80           H  
ATOM   1468  H05 CYS A 107     -14.187 103.985  27.401  1.00  0.80           H  
ATOM   1469  N   LYS A 108     -15.303 105.004  24.581  1.00  0.55           N  
ATOM   1470  CA  LYS A 108     -15.786 105.846  23.500  1.00  0.55           C  
ATOM   1471  C   LYS A 108     -14.595 106.245  22.640  1.00  0.55           C  
ATOM   1472  O   LYS A 108     -14.686 106.231  21.413  1.00  0.55           O  
ATOM   1473  CB  LYS A 108     -16.499 107.085  24.052  1.00  0.55           C  
ATOM   1474  CG  LYS A 108     -17.895 106.798  24.611  1.00  0.55           C  
ATOM   1475  CD  LYS A 108     -18.597 108.083  25.010  1.00  0.55           C  
ATOM   1476  CE  LYS A 108     -20.026 107.828  25.458  1.00  0.55           C  
ATOM   1477  NZ  LYS A 108     -20.753 109.109  25.728  1.00  0.55           N  
ATOM   1478  H01 LYS A 108     -16.511 105.298  22.898  1.00  0.55           H  
ATOM   1479  H02 LYS A 108     -16.628 107.775  23.218  1.00  0.55           H  
ATOM   1480  H03 LYS A 108     -15.888 107.506  24.851  1.00  0.55           H  
ATOM   1481  H04 LYS A 108     -17.792 106.170  25.496  1.00  0.55           H  
ATOM   1482  H05 LYS A 108     -15.290 105.357  25.527  1.00  0.55           H  
ATOM   1483  H06 LYS A 108     -18.487 106.290  23.850  1.00  0.55           H  
ATOM   1484  H07 LYS A 108     -18.626 108.738  24.139  1.00  0.55           H  
ATOM   1485  H08 LYS A 108     -18.047 108.547  25.829  1.00  0.55           H  
ATOM   1486  H09 LYS A 108     -19.997 107.250  26.382  1.00  0.55           H  
ATOM   1487  H10 LYS A 108     -20.551 107.280  24.675  1.00  0.55           H  
ATOM   1488  H11 LYS A 108     -21.648 108.905  26.149  1.00  0.55           H  
ATOM   1489  H12 LYS A 108     -20.207 109.680  26.358  1.00  0.55           H  
ATOM   1490  H13 LYS A 108     -20.895 109.605  24.860  1.00  0.55           H  
ATOM   1491  N   THR A 109     -13.479 106.585  23.286  1.00  0.51           N  
ATOM   1492  CA  THR A 109     -12.259 106.953  22.572  1.00  0.51           C  
ATOM   1493  C   THR A 109     -11.903 105.803  21.633  1.00  0.51           C  
ATOM   1494  O   THR A 109     -11.580 106.011  20.465  1.00  0.51           O  
ATOM   1495  CB  THR A 109     -11.078 107.146  23.531  1.00  0.51           C  
ATOM   1496  CG2 THR A 109      -9.811 107.431  22.757  1.00  0.51           C  
ATOM   1497  OG1 THR A 109     -11.347 108.238  24.416  1.00  0.51           O  
ATOM   1498  H01 THR A 109     -12.438 107.888  22.041  1.00  0.51           H  
ATOM   1499  H02 THR A 109     -10.945 106.230  24.107  1.00  0.51           H  
ATOM   1500  H03 THR A 109      -8.994 106.836  23.166  1.00  0.51           H  
ATOM   1501  H04 THR A 109      -9.959 107.171  21.709  1.00  0.51           H  
ATOM   1502  H05 THR A 109      -9.565 108.490  22.839  1.00  0.51           H  
ATOM   1503  H06 THR A 109     -11.252 109.067  23.941  1.00  0.51           H  
ATOM   1504  H14 THR A 109     -13.477 106.588  24.296  1.00  0.51           H  
ATOM   1505  N   ALA A 110     -11.964 104.587  22.166  1.00  0.83           N  
ATOM   1506  CA  ALA A 110     -11.668 103.389  21.397  1.00  0.83           C  
ATOM   1507  C   ALA A 110     -12.610 103.247  20.205  1.00  0.83           C  
ATOM   1508  O   ALA A 110     -12.180 102.917  19.104  1.00  0.83           O  
ATOM   1509  CB  ALA A 110     -11.776 102.164  22.287  1.00  0.83           C  
ATOM   1510  H01 ALA A 110     -10.650 103.476  21.016  1.00  0.83           H  
ATOM   1511  H02 ALA A 110     -12.816 101.843  22.338  1.00  0.83           H  
ATOM   1512  H03 ALA A 110     -11.168 101.359  21.874  1.00  0.83           H  
ATOM   1513  H04 ALA A 110     -11.423 102.410  23.289  1.00  0.83           H  
ATOM   1514  H07 ALA A 110     -12.225 104.492  23.137  1.00  0.83           H  
ATOM   1515  N   VAL A 111     -13.899 103.486  20.419  1.00  0.77           N  
ATOM   1516  CA  VAL A 111     -14.858 103.369  19.331  1.00  0.77           C  
ATOM   1517  C   VAL A 111     -14.612 104.457  18.293  1.00  0.77           C  
ATOM   1518  O   VAL A 111     -14.811 104.243  17.095  1.00  0.77           O  
ATOM   1519  CB  VAL A 111     -16.309 103.460  19.851  1.00  0.77           C  
ATOM   1520  CG1 VAL A 111     -17.282 103.535  18.686  1.00  0.77           C  
ATOM   1521  CG2 VAL A 111     -16.624 102.236  20.697  1.00  0.77           C  
ATOM   1522  H01 VAL A 111     -14.721 102.391  18.869  1.00  0.77           H  
ATOM   1523  H02 VAL A 111     -16.411 104.361  20.456  1.00  0.77           H  
ATOM   1524  H03 VAL A 111     -18.155 104.118  18.979  1.00  0.77           H  
ATOM   1525  H04 VAL A 111     -16.795 104.013  17.836  1.00  0.77           H  
ATOM   1526  H05 VAL A 111     -14.215 103.750  21.341  1.00  0.77           H  
ATOM   1527  H06 VAL A 111     -17.595 102.529  18.408  1.00  0.77           H  
ATOM   1528  H07 VAL A 111     -17.630 101.884  20.466  1.00  0.77           H  
ATOM   1529  H08 VAL A 111     -15.905 101.447  20.478  1.00  0.77           H  
ATOM   1530  H09 VAL A 111     -16.565 102.499  21.753  1.00  0.77           H  
ATOM   1531  N   HIS A 112     -14.165 105.617  18.760  1.00  0.11           N  
ATOM   1532  CA  HIS A 112     -13.884 106.742  17.875  1.00  0.11           C  
ATOM   1533  C   HIS A 112     -12.835 106.343  16.838  1.00  0.11           C  
ATOM   1534  O   HIS A 112     -13.054 106.486  15.632  1.00  0.11           O  
ATOM   1535  CB  HIS A 112     -13.382 107.937  18.694  1.00  0.11           C  
ATOM   1536  CG  HIS A 112     -13.189 109.190  17.893  1.00  0.11           C  
ATOM   1537  CD2 HIS A 112     -13.439 109.470  16.590  1.00  0.11           C  
ATOM   1538  ND1 HIS A 112     -12.685 110.353  18.444  1.00  0.11           N  
ATOM   1539  CE1 HIS A 112     -12.634 111.292  17.511  1.00  0.11           C  
ATOM   1540  NE2 HIS A 112     -13.085 110.783  16.382  1.00  0.11           N  
ATOM   1541  H01 HIS A 112     -14.801 107.025  17.359  1.00  0.11           H  
ATOM   1542  H02 HIS A 112     -12.403 107.661  19.086  1.00  0.11           H  
ATOM   1543  H03 HIS A 112     -14.107 108.142  19.482  1.00  0.11           H  
ATOM   1544  H04 HIS A 112     -13.844 108.783  15.847  1.00  0.11           H  
ATOM   1545  H05 HIS A 112     -12.279 112.313  17.653  1.00  0.11           H  
ATOM   1546  H06 HIS A 112     -13.159 111.278  15.505  1.00  0.11           H  
ATOM   1547  H10 HIS A 112     -14.016 105.723  19.753  1.00  0.11           H  
ATOM   1548  N   ASN A 113     -11.699 105.835  17.315  1.00  0.46           N  
ATOM   1549  CA  ASN A 113     -10.611 105.411  16.436  1.00  0.46           C  
ATOM   1550  C   ASN A 113     -11.044 104.306  15.490  1.00  0.46           C  
ATOM   1551  O   ASN A 113     -10.721 104.332  14.310  1.00  0.46           O  
ATOM   1552  CB  ASN A 113      -9.414 104.911  17.241  1.00  0.46           C  
ATOM   1553  CG  ASN A 113      -8.875 105.951  18.188  1.00  0.46           C  
ATOM   1554  ND2 ASN A 113      -8.452 105.508  19.370  1.00  0.46           N  
ATOM   1555  OD1 ASN A 113      -8.823 107.142  17.862  1.00  0.46           O  
ATOM   1556  H01 ASN A 113     -10.329 106.290  15.856  1.00  0.46           H  
ATOM   1557  H02 ASN A 113      -8.621 104.667  16.534  1.00  0.46           H  
ATOM   1558  H03 ASN A 113      -9.721 104.039  17.818  1.00  0.46           H  
ATOM   1559  H04 ASN A 113      -8.075 106.156  20.047  1.00  0.46           H  
ATOM   1560  H05 ASN A 113      -8.509 104.524  19.590  1.00  0.46           H  
ATOM   1561  H07 ASN A 113     -11.587 105.740  18.314  1.00  0.46           H  
ATOM   1562  N   LEU A 114     -11.760 103.320  16.010  1.00  0.71           N  
ATOM   1563  CA  LEU A 114     -12.219 102.226  15.175  1.00  0.71           C  
ATOM   1564  C   LEU A 114     -13.081 102.790  14.049  1.00  0.71           C  
ATOM   1565  O   LEU A 114     -13.052 102.304  12.913  1.00  0.71           O  
ATOM   1566  CB  LEU A 114     -13.014 101.232  16.020  1.00  0.71           C  
ATOM   1567  CG  LEU A 114     -12.345  99.901  16.372  1.00  0.71           C  
ATOM   1568  CD1 LEU A 114     -10.918 100.123  16.820  1.00  0.71           C  
ATOM   1569  CD2 LEU A 114     -13.149  99.217  17.460  1.00  0.71           C  
ATOM   1570  H01 LEU A 114     -11.367 101.702  14.742  1.00  0.71           H  
ATOM   1571  H02 LEU A 114     -13.862 100.956  15.394  1.00  0.71           H  
ATOM   1572  H03 LEU A 114     -13.265 101.729  16.957  1.00  0.71           H  
ATOM   1573  H04 LEU A 114     -12.318  99.264  15.488  1.00  0.71           H  
ATOM   1574  H05 LEU A 114     -10.310 100.416  15.964  1.00  0.71           H  
ATOM   1575  H06 LEU A 114     -11.988 103.330  16.994  1.00  0.71           H  
ATOM   1576  H07 LEU A 114     -10.891 100.912  17.571  1.00  0.71           H  
ATOM   1577  H08 LEU A 114     -10.523  99.201  17.247  1.00  0.71           H  
ATOM   1578  H09 LEU A 114     -14.133  98.953  17.072  1.00  0.71           H  
ATOM   1579  H10 LEU A 114     -12.631  98.314  17.782  1.00  0.71           H  
ATOM   1580  H11 LEU A 114     -13.263  99.893  18.308  1.00  0.71           H  
ATOM   1581  N   LEU A 115     -13.843 103.829  14.371  1.00  0.23           N  
ATOM   1582  CA  LEU A 115     -14.714 104.458  13.391  1.00  0.23           C  
ATOM   1583  C   LEU A 115     -13.860 105.187  12.361  1.00  0.23           C  
ATOM   1584  O   LEU A 115     -14.134 105.137  11.165  1.00  0.23           O  
ATOM   1585  CB  LEU A 115     -15.674 105.428  14.093  1.00  0.23           C  
ATOM   1586  CG  LEU A 115     -17.153 105.031  14.253  1.00  0.23           C  
ATOM   1587  CD1 LEU A 115     -17.315 103.534  14.460  1.00  0.23           C  
ATOM   1588  CD2 LEU A 115     -17.739 105.797  15.423  1.00  0.23           C  
ATOM   1589  H01 LEU A 115     -15.310 103.701  12.882  1.00  0.23           H  
ATOM   1590  H02 LEU A 115     -15.706 106.290  13.427  1.00  0.23           H  
ATOM   1591  H03 LEU A 115     -15.279 105.600  15.094  1.00  0.23           H  
ATOM   1592  H04 LEU A 115     -17.686 105.284  13.336  1.00  0.23           H  
ATOM   1593  H05 LEU A 115     -18.269 103.211  14.043  1.00  0.23           H  
ATOM   1594  H06 LEU A 115     -16.503 103.007  13.959  1.00  0.23           H  
ATOM   1595  H07 LEU A 115     -17.291 103.309  15.526  1.00  0.23           H  
ATOM   1596  H08 LEU A 115     -18.751 105.443  15.618  1.00  0.23           H  
ATOM   1597  H09 LEU A 115     -17.123 105.638  16.308  1.00  0.23           H  
ATOM   1598  H10 LEU A 115     -17.766 106.860  15.185  1.00  0.23           H  
ATOM   1599  H12 LEU A 115     -13.817 104.189  15.314  1.00  0.23           H  
ATOM   1600  N   ALA A 116     -12.811 105.850  12.833  1.00  0.14           N  
ATOM   1601  CA  ALA A 116     -11.910 106.584  11.951  1.00  0.14           C  
ATOM   1602  C   ALA A 116     -11.320 105.663  10.886  1.00  0.14           C  
ATOM   1603  O   ALA A 116     -11.050 106.090   9.764  1.00  0.14           O  
ATOM   1604  CB  ALA A 116     -10.787 107.219  12.760  1.00  0.14           C  
ATOM   1605  H01 ALA A 116     -12.484 107.366  11.454  1.00  0.14           H  
ATOM   1606  H02 ALA A 116      -9.949 107.446  12.101  1.00  0.14           H  
ATOM   1607  H03 ALA A 116     -11.146 108.140  13.220  1.00  0.14           H  
ATOM   1608  H04 ALA A 116     -10.461 106.527  13.536  1.00  0.14           H  
ATOM   1609  H11 ALA A 116     -12.632 105.846  13.827  1.00  0.14           H  
ATOM   1610  N   GLN A 117     -11.112 104.401  11.238  1.00  0.43           N  
ATOM   1611  CA  GLN A 117     -10.555 103.445  10.294  1.00  0.43           C  
ATOM   1612  C   GLN A 117     -11.654 102.898   9.402  1.00  0.43           C  
ATOM   1613  O   GLN A 117     -11.462 101.922   8.681  1.00  0.43           O  
ATOM   1614  CB  GLN A 117      -9.867 102.307  11.040  1.00  0.43           C  
ATOM   1615  CG  GLN A 117      -8.735 102.772  11.938  1.00  0.43           C  
ATOM   1616  CD  GLN A 117      -8.071 101.622  12.673  1.00  0.43           C  
ATOM   1617  NE2 GLN A 117      -8.144 101.647  14.004  1.00  0.43           N  
ATOM   1618  OE1 GLN A 117      -7.500 100.717  12.051  1.00  0.43           O  
ATOM   1619  H01 GLN A 117      -9.816 103.952   9.674  1.00  0.43           H  
ATOM   1620  H02 GLN A 117      -9.432 101.648  10.289  1.00  0.43           H  
ATOM   1621  H03 GLN A 117     -10.609 101.797  11.654  1.00  0.43           H  
ATOM   1622  H04 GLN A 117      -9.158 103.444  12.685  1.00  0.43           H  
ATOM   1623  H05 GLN A 117     -11.344 104.100  12.174  1.00  0.43           H  
ATOM   1624  H06 GLN A 117      -7.987 103.276  11.327  1.00  0.43           H  
ATOM   1625  H07 GLN A 117      -7.722 100.907  14.547  1.00  0.43           H  
ATOM   1626  H08 GLN A 117      -8.622 102.405  14.469  1.00  0.43           H  
ATOM   1627  N   ARG A 118     -12.814 103.537   9.464  1.00  0.14           N  
ATOM   1628  CA  ARG A 118     -13.956 103.146   8.655  1.00  0.14           C  
ATOM   1629  C   ARG A 118     -14.253 101.649   8.653  1.00  0.14           C  
ATOM   1630  O   ARG A 118     -14.310 101.013   7.599  1.00  0.14           O  
ATOM   1631  CB  ARG A 118     -13.760 103.656   7.225  1.00  0.14           C  
ATOM   1632  CG  ARG A 118     -13.748 105.183   7.121  1.00  0.14           C  
ATOM   1633  CD  ARG A 118     -15.128 105.764   7.431  1.00  0.14           C  
ATOM   1634  NE  ARG A 118     -15.152 107.228   7.436  1.00  0.14           N  
ATOM   1635  CZ  ARG A 118     -14.547 107.993   8.343  1.00  0.14           C  
ATOM   1636  NH1 ARG A 118     -13.859 107.442   9.330  1.00  0.14           N  
ATOM   1637  NH2 ARG A 118     -14.638 109.314   8.273  1.00  0.14           N  
ATOM   1638  H01 ARG A 118     -14.830 103.606   9.115  1.00  0.14           H  
ATOM   1639  H02 ARG A 118     -14.607 103.300   6.638  1.00  0.14           H  
ATOM   1640  H03 ARG A 118     -12.810 103.276   6.849  1.00  0.14           H  
ATOM   1641  H04 ARG A 118     -13.476 105.459   6.102  1.00  0.14           H  
ATOM   1642  H05 ARG A 118     -13.024 105.584   7.831  1.00  0.14           H  
ATOM   1643  H06 ARG A 118     -15.399 105.433   8.434  1.00  0.14           H  
ATOM   1644  H07 ARG A 118     -15.831 105.408   6.678  1.00  0.14           H  
ATOM   1645  H08 ARG A 118     -15.664 107.691   6.699  1.00  0.14           H  
ATOM   1646  H09 ARG A 118     -12.907 104.321  10.094  1.00  0.14           H  
ATOM   1647  H10 ARG A 118     -13.406 108.027  10.018  1.00  0.14           H  
ATOM   1648  H11 ARG A 118     -13.787 106.437   9.396  1.00  0.14           H  
ATOM   1649  H12 ARG A 118     -15.164 109.745   7.527  1.00  0.14           H  
ATOM   1650  H13 ARG A 118     -14.181 109.889   8.966  1.00  0.14           H  
ATOM   1651  N   VAL A 119     -14.447 101.096   9.844  1.00  0.89           N  
ATOM   1652  CA  VAL A 119     -14.770  99.686   9.990  1.00  0.89           C  
ATOM   1653  C   VAL A 119     -16.218  99.499   9.542  1.00  0.89           C  
ATOM   1654  O   VAL A 119     -17.008 100.436   9.595  1.00  0.89           O  
ATOM   1655  CB  VAL A 119     -14.633  99.243  11.463  1.00  0.89           C  
ATOM   1656  CG1 VAL A 119     -13.204  99.420  11.926  1.00  0.89           C  
ATOM   1657  CG2 VAL A 119     -15.556 100.073  12.342  1.00  0.89           C  
ATOM   1658  H01 VAL A 119     -14.087  99.085   9.390  1.00  0.89           H  
ATOM   1659  H02 VAL A 119     -14.909  98.191  11.540  1.00  0.89           H  
ATOM   1660  H03 VAL A 119     -12.600  99.798  11.101  1.00  0.89           H  
ATOM   1661  H04 VAL A 119     -13.175 100.130  12.752  1.00  0.89           H  
ATOM   1662  H05 VAL A 119     -12.807  98.460  12.257  1.00  0.89           H  
ATOM   1663  H06 VAL A 119     -16.514  99.563  12.445  1.00  0.89           H  
ATOM   1664  H07 VAL A 119     -15.104 100.200  13.326  1.00  0.89           H  
ATOM   1665  H08 VAL A 119     -15.713 101.050  11.885  1.00  0.89           H  
ATOM   1666  H14 VAL A 119     -14.368 101.670  10.671  1.00  0.89           H  
ATOM   1667  N   SER A 120     -16.569  98.301   9.099  1.00  0.77           N  
ATOM   1668  CA  SER A 120     -17.932  98.058   8.657  1.00  0.77           C  
ATOM   1669  C   SER A 120     -18.804  97.544   9.800  1.00  0.77           C  
ATOM   1670  O   SER A 120     -19.989  97.265   9.612  1.00  0.77           O  
ATOM   1671  CB  SER A 120     -17.945  97.058   7.494  1.00  0.77           C  
ATOM   1672  OG  SER A 120     -17.455  95.789   7.881  1.00  0.77           O  
ATOM   1673  H01 SER A 120     -18.346  99.007   8.317  1.00  0.77           H  
ATOM   1674  H02 SER A 120     -17.294  97.445   6.710  1.00  0.77           H  
ATOM   1675  H03 SER A 120     -18.969  96.947   7.136  1.00  0.77           H  
ATOM   1676  H04 SER A 120     -17.308  95.250   7.100  1.00  0.77           H  
ATOM   1677  H09 SER A 120     -15.888  97.555   9.068  1.00  0.77           H  
ATOM   1678  N   GLY A 121     -18.213  97.431  10.987  1.00  0.97           N  
ATOM   1679  CA  GLY A 121     -18.945  96.944  12.149  1.00  0.97           C  
ATOM   1680  C   GLY A 121     -18.069  96.896  13.393  1.00  0.97           C  
ATOM   1681  O   GLY A 121     -16.843  96.829  13.286  1.00  0.97           O  
ATOM   1682  H01 GLY A 121     -19.282  95.930  11.935  1.00  0.97           H  
ATOM   1683  H02 GLY A 121     -19.790  97.607  12.337  1.00  0.97           H  
ATOM   1684  H05 GLY A 121     -17.241  97.687  11.084  1.00  0.97           H  
ATOM   1685  N   LEU A 122     -18.681  96.938  14.574  1.00  0.92           N  
ATOM   1686  CA  LEU A 122     -17.911  96.898  15.810  1.00  0.92           C  
ATOM   1687  C   LEU A 122     -18.319  95.770  16.723  1.00  0.92           C  
ATOM   1688  O   LEU A 122     -19.483  95.378  16.756  1.00  0.92           O  
ATOM   1689  CB  LEU A 122     -18.060  98.196  16.599  1.00  0.92           C  
ATOM   1690  CG  LEU A 122     -17.467  99.494  16.056  1.00  0.92           C  
ATOM   1691  CD1 LEU A 122     -17.305 100.490  17.193  1.00  0.92           C  
ATOM   1692  CD2 LEU A 122     -16.117  99.217  15.450  1.00  0.92           C  
ATOM   1693  H01 LEU A 122     -16.878  96.749  15.494  1.00  0.92           H  
ATOM   1694  H02 LEU A 122     -17.472  98.010  17.498  1.00  0.92           H  
ATOM   1695  H03 LEU A 122     -19.688  96.998  14.614  1.00  0.92           H  
ATOM   1696  H04 LEU A 122     -19.129  98.367  16.725  1.00  0.92           H  
ATOM   1697  H05 LEU A 122     -18.133  99.904  15.297  1.00  0.92           H  
ATOM   1698  H06 LEU A 122     -16.611 101.275  16.892  1.00  0.92           H  
ATOM   1699  H07 LEU A 122     -18.273 100.933  17.430  1.00  0.92           H  
ATOM   1700  H08 LEU A 122     -16.914  99.978  18.072  1.00  0.92           H  
ATOM   1701  H09 LEU A 122     -15.375  99.125  16.243  1.00  0.92           H  
ATOM   1702  H10 LEU A 122     -16.157  98.288  14.881  1.00  0.92           H  
ATOM   1703  H11 LEU A 122     -15.840 100.037  14.788  1.00  0.92           H  
ATOM   1704  N   ILE A 123     -17.338  95.236  17.445  1.00  0.89           N  
ATOM   1705  CA  ILE A 123     -17.580  94.198  18.440  1.00  0.89           C  
ATOM   1706  C   ILE A 123     -17.001  94.816  19.693  1.00  0.89           C  
ATOM   1707  O   ILE A 123     -15.799  95.078  19.768  1.00  0.89           O  
ATOM   1708  CB  ILE A 123     -16.851  92.884  18.140  1.00  0.89           C  
ATOM   1709  CG1 ILE A 123     -17.521  92.175  16.963  1.00  0.89           C  
ATOM   1710  CG2 ILE A 123     -16.898  91.980  19.366  1.00  0.89           C  
ATOM   1711  CD1 ILE A 123     -16.901  90.821  16.634  1.00  0.89           C  
ATOM   1712  H01 ILE A 123     -18.635  93.927  18.491  1.00  0.89           H  
ATOM   1713  H02 ILE A 123     -15.814  93.103  17.887  1.00  0.89           H  
ATOM   1714  H03 ILE A 123     -17.385  92.810  16.088  1.00  0.89           H  
ATOM   1715  H04 ILE A 123     -18.573  92.024  17.204  1.00  0.89           H  
ATOM   1716  H05 ILE A 123     -17.863  92.089  19.860  1.00  0.89           H  
ATOM   1717  H06 ILE A 123     -16.763  90.943  19.059  1.00  0.89           H  
ATOM   1718  H07 ILE A 123     -16.103  92.261  20.056  1.00  0.89           H  
ATOM   1719  H08 ILE A 123     -15.926  90.742  17.115  1.00  0.89           H  
ATOM   1720  H09 ILE A 123     -17.551  90.025  16.998  1.00  0.89           H  
ATOM   1721  H10 ILE A 123     -16.781  90.728  15.555  1.00  0.89           H  
ATOM   1722  H12 ILE A 123     -16.393  95.561  17.299  1.00  0.89           H  
ATOM   1723  N   ILE A 124     -17.867  95.091  20.660  1.00  0.69           N  
ATOM   1724  CA  ILE A 124     -17.438  95.716  21.903  1.00  0.69           C  
ATOM   1725  C   ILE A 124     -17.371  94.674  23.011  1.00  0.69           C  
ATOM   1726  O   ILE A 124     -18.404  94.188  23.485  1.00  0.69           O  
ATOM   1727  CB  ILE A 124     -18.422  96.834  22.341  1.00  0.69           C  
ATOM   1728  CG1 ILE A 124     -18.787  97.715  21.147  1.00  0.69           C  
ATOM   1729  CG2 ILE A 124     -17.784  97.700  23.432  1.00  0.69           C  
ATOM   1730  CD1 ILE A 124     -17.709  98.696  20.760  1.00  0.69           C  
ATOM   1731  H01 ILE A 124     -16.455  96.153  21.729  1.00  0.69           H  
ATOM   1732  H02 ILE A 124     -19.325  96.365  22.732  1.00  0.69           H  
ATOM   1733  H03 ILE A 124     -19.658  98.301  21.441  1.00  0.69           H  
ATOM   1734  H04 ILE A 124     -18.988  97.070  20.292  1.00  0.69           H  
ATOM   1735  H05 ILE A 124     -16.878  98.164  23.043  1.00  0.69           H  
ATOM   1736  H06 ILE A 124     -18.486  98.476  23.738  1.00  0.69           H  
ATOM   1737  H07 ILE A 124     -17.533  97.077  24.291  1.00  0.69           H  
ATOM   1738  H08 ILE A 124     -16.813  98.151  20.461  1.00  0.69           H  
ATOM   1739  H09 ILE A 124     -18.056  99.308  19.928  1.00  0.69           H  
ATOM   1740  H10 ILE A 124     -17.477  99.336  21.611  1.00  0.69           H  
ATOM   1741  H11 ILE A 124     -18.842  94.862  20.531  1.00  0.69           H  
ATOM   1742  N   ASN A 125     -16.154  94.305  23.398  1.00  0.72           N  
ATOM   1743  CA  ASN A 125     -15.967  93.351  24.476  1.00  0.72           C  
ATOM   1744  C   ASN A 125     -15.375  94.168  25.610  1.00  0.72           C  
ATOM   1745  O   ASN A 125     -14.173  94.101  25.893  1.00  0.72           O  
ATOM   1746  CB  ASN A 125     -14.998  92.247  24.075  1.00  0.72           C  
ATOM   1747  CG  ASN A 125     -14.756  91.257  25.198  1.00  0.72           C  
ATOM   1748  ND2 ASN A 125     -15.537  91.366  26.268  1.00  0.72           N  
ATOM   1749  OD1 ASN A 125     -13.881  90.402  25.104  1.00  0.72           O  
ATOM   1750  H01 ASN A 125     -16.902  92.861  24.746  1.00  0.72           H  
ATOM   1751  H02 ASN A 125     -14.044  92.714  23.831  1.00  0.72           H  
ATOM   1752  H03 ASN A 125     -15.409  91.713  23.219  1.00  0.72           H  
ATOM   1753  H04 ASN A 125     -15.420  90.731  27.045  1.00  0.72           H  
ATOM   1754  H05 ASN A 125     -16.247  92.083  26.304  1.00  0.72           H  
ATOM   1755  H11 ASN A 125     -15.346  94.695  22.934  1.00  0.72           H  
ATOM   1756  N   TYR A 126     -16.236  94.955  26.240  1.00  0.66           N  
ATOM   1757  CA  TYR A 126     -15.837  95.828  27.327  1.00  0.66           C  
ATOM   1758  C   TYR A 126     -17.057  96.016  28.228  1.00  0.66           C  
ATOM   1759  O   TYR A 126     -18.156  96.276  27.744  1.00  0.66           O  
ATOM   1760  CB  TYR A 126     -15.366  97.153  26.737  1.00  0.66           C  
ATOM   1761  CG  TYR A 126     -14.822  98.116  27.743  1.00  0.66           C  
ATOM   1762  CD1 TYR A 126     -15.669  98.964  28.451  1.00  0.66           C  
ATOM   1763  CD2 TYR A 126     -13.453  98.186  27.992  1.00  0.66           C  
ATOM   1764  CE1 TYR A 126     -15.165  99.868  29.389  1.00  0.66           C  
ATOM   1765  CE2 TYR A 126     -12.935  99.082  28.929  1.00  0.66           C  
ATOM   1766  CZ  TYR A 126     -13.796  99.922  29.626  1.00  0.66           C  
ATOM   1767  OH  TYR A 126     -13.299 100.806  30.564  1.00  0.66           O  
ATOM   1768  H01 TYR A 126     -15.018  95.410  27.913  1.00  0.66           H  
ATOM   1769  H02 TYR A 126     -16.243  97.626  26.295  1.00  0.66           H  
ATOM   1770  H03 TYR A 126     -14.584  96.944  26.007  1.00  0.66           H  
ATOM   1771  H04 TYR A 126     -16.743  98.922  28.270  1.00  0.66           H  
ATOM   1772  H05 TYR A 126     -12.775  97.530  27.446  1.00  0.66           H  
ATOM   1773  H06 TYR A 126     -17.204  94.946  25.953  1.00  0.66           H  
ATOM   1774  H07 TYR A 126     -15.841 100.528  29.932  1.00  0.66           H  
ATOM   1775  H08 TYR A 126     -11.861  99.123  29.113  1.00  0.66           H  
ATOM   1776  H09 TYR A 126     -13.089 100.332  31.372  1.00  0.66           H  
ATOM   1777  N   PRO A 127     -16.876  95.882  29.555  1.00  0.78           N  
ATOM   1778  CA  PRO A 127     -17.955  96.027  30.545  1.00  0.78           C  
ATOM   1779  C   PRO A 127     -18.671  97.375  30.450  1.00  0.78           C  
ATOM   1780  O   PRO A 127     -18.098  98.431  30.733  1.00  0.78           O  
ATOM   1781  CB  PRO A 127     -17.223  95.848  31.869  1.00  0.78           C  
ATOM   1782  CG  PRO A 127     -15.874  96.466  31.573  1.00  0.78           C  
ATOM   1783  CD  PRO A 127     -15.558  95.878  30.217  1.00  0.78           C  
ATOM   1784  H01 PRO A 127     -17.166  94.811  32.201  1.00  0.78           H  
ATOM   1785  H02 PRO A 127     -17.731  96.374  32.677  1.00  0.78           H  
ATOM   1786  H03 PRO A 127     -15.118  96.261  32.331  1.00  0.78           H  
ATOM   1787  H04 PRO A 127     -15.935  97.553  31.531  1.00  0.78           H  
ATOM   1788  H05 PRO A 127     -14.794  96.431  29.670  1.00  0.78           H  
ATOM   1789  H06 PRO A 127     -15.164  94.866  30.307  1.00  0.78           H  
ATOM   1790  H10 PRO A 127     -18.761  95.308  30.400  1.00  0.78           H  
ATOM   1791  N   LEU A 128     -19.940  97.332  30.073  1.00  0.34           N  
ATOM   1792  CA  LEU A 128     -20.719  98.555  29.910  1.00  0.34           C  
ATOM   1793  C   LEU A 128     -22.089  98.501  30.581  1.00  0.34           C  
ATOM   1794  O   LEU A 128     -22.859  97.561  30.357  1.00  0.34           O  
ATOM   1795  CB  LEU A 128     -20.904  98.810  28.412  1.00  0.34           C  
ATOM   1796  CG  LEU A 128     -20.203  99.955  27.679  1.00  0.34           C  
ATOM   1797  CD1 LEU A 128     -18.944 100.385  28.367  1.00  0.34           C  
ATOM   1798  CD2 LEU A 128     -19.931  99.494  26.259  1.00  0.34           C  
ATOM   1799  H01 LEU A 128     -20.168  99.360  30.396  1.00  0.34           H  
ATOM   1800  H02 LEU A 128     -21.947  99.123  28.367  1.00  0.34           H  
ATOM   1801  H03 LEU A 128     -20.595  97.894  27.908  1.00  0.34           H  
ATOM   1802  H04 LEU A 128     -20.848 100.834  27.676  1.00  0.34           H  
ATOM   1803  H05 LEU A 128     -18.186 100.623  27.621  1.00  0.34           H  
ATOM   1804  H06 LEU A 128     -19.145 101.267  28.975  1.00  0.34           H  
ATOM   1805  H07 LEU A 128     -20.376  96.438  29.895  1.00  0.34           H  
ATOM   1806  H08 LEU A 128     -18.584  99.578  29.005  1.00  0.34           H  
ATOM   1807  H09 LEU A 128     -18.890  99.184  26.171  1.00  0.34           H  
ATOM   1808  H10 LEU A 128     -20.581  98.653  26.019  1.00  0.34           H  
ATOM   1809  H11 LEU A 128     -20.125 100.313  25.567  1.00  0.34           H  
ATOM   1810  N   ASP A 129     -22.396  99.492  31.411  1.00  0.43           N  
ATOM   1811  CA  ASP A 129     -23.719  99.552  32.038  1.00  0.43           C  
ATOM   1812  C   ASP A 129     -24.698  99.891  30.903  1.00  0.43           C  
ATOM   1813  O   ASP A 129     -24.286 100.413  29.867  1.00  0.43           O  
ATOM   1814  CB  ASP A 129     -23.765 100.636  33.126  1.00  0.43           C  
ATOM   1815  CG  ASP A 129     -23.164 100.169  34.455  1.00  0.43           C  
ATOM   1816  OD1 ASP A 129     -23.161 100.974  35.423  1.00  0.43           O  
ATOM   1817  OD2 ASP A 129     -22.699  99.000  34.538  1.00  0.43           O  
ATOM   1818  H01 ASP A 129     -23.970  98.610  32.526  1.00  0.43           H  
ATOM   1819  H02 ASP A 129     -24.813 100.875  33.306  1.00  0.43           H  
ATOM   1820  H03 ASP A 129     -23.207 101.505  32.777  1.00  0.43           H  
ATOM   1821  H12 ASP A 129     -21.713 100.209  31.611  1.00  0.43           H  
ATOM   1822  N   ASP A 130     -25.981  99.600  31.095  1.00  0.48           N  
ATOM   1823  CA  ASP A 130     -26.999  99.843  30.065  1.00  0.48           C  
ATOM   1824  C   ASP A 130     -26.980 101.167  29.300  1.00  0.48           C  
ATOM   1825  O   ASP A 130     -26.938 101.182  28.070  1.00  0.48           O  
ATOM   1826  CB  ASP A 130     -28.392  99.640  30.653  1.00  0.48           C  
ATOM   1827  CG  ASP A 130     -28.677  98.194  30.963  1.00  0.48           C  
ATOM   1828  OD1 ASP A 130     -29.834  97.853  31.297  1.00  0.48           O  
ATOM   1829  OD2 ASP A 130     -27.729  97.384  30.872  1.00  0.48           O  
ATOM   1830  H01 ASP A 130     -26.730  99.109  29.306  1.00  0.48           H  
ATOM   1831  H02 ASP A 130     -29.118  99.971  29.911  1.00  0.48           H  
ATOM   1832  H03 ASP A 130     -28.473 100.219  31.573  1.00  0.48           H  
ATOM   1833  H04 ASP A 130     -26.265  99.199  31.978  1.00  0.48           H  
ATOM   1834  N   GLN A 131     -27.014 102.286  30.007  1.00  0.31           N  
ATOM   1835  CA  GLN A 131     -27.035 103.553  29.297  1.00  0.31           C  
ATOM   1836  C   GLN A 131     -25.731 103.832  28.576  1.00  0.31           C  
ATOM   1837  O   GLN A 131     -25.733 104.386  27.478  1.00  0.31           O  
ATOM   1838  CB  GLN A 131     -27.445 104.682  30.254  1.00  0.31           C  
ATOM   1839  CG  GLN A 131     -28.891 104.457  30.741  1.00  0.31           C  
ATOM   1840  CD  GLN A 131     -29.434 105.548  31.650  1.00  0.31           C  
ATOM   1841  NE2 GLN A 131     -29.693 105.192  32.911  1.00  0.31           N  
ATOM   1842  OE1 GLN A 131     -29.626 106.696  31.225  1.00  0.31           O  
ATOM   1843  H01 GLN A 131     -27.787 103.495  28.510  1.00  0.31           H  
ATOM   1844  H02 GLN A 131     -27.387 105.636  29.730  1.00  0.31           H  
ATOM   1845  H03 GLN A 131     -26.772 104.693  31.111  1.00  0.31           H  
ATOM   1846  H04 GLN A 131     -27.025 102.259  31.017  1.00  0.31           H  
ATOM   1847  H05 GLN A 131     -28.876 103.543  31.334  1.00  0.31           H  
ATOM   1848  H06 GLN A 131     -29.538 104.390  29.866  1.00  0.31           H  
ATOM   1849  H07 GLN A 131     -30.058 105.872  33.563  1.00  0.31           H  
ATOM   1850  H08 GLN A 131     -29.524 104.243  33.213  1.00  0.31           H  
ATOM   1851  N   ASP A 132     -24.618 103.423  29.174  1.00  0.29           N  
ATOM   1852  CA  ASP A 132     -23.310 103.612  28.551  1.00  0.29           C  
ATOM   1853  C   ASP A 132     -23.268 102.777  27.263  1.00  0.29           C  
ATOM   1854  O   ASP A 132     -22.823 103.242  26.212  1.00  0.29           O  
ATOM   1855  CB  ASP A 132     -22.214 103.184  29.530  1.00  0.29           C  
ATOM   1856  CG  ASP A 132     -22.037 104.179  30.675  1.00  0.29           C  
ATOM   1857  OD1 ASP A 132     -21.597 103.768  31.775  1.00  0.29           O  
ATOM   1858  OD2 ASP A 132     -22.323 105.384  30.473  1.00  0.29           O  
ATOM   1859  H01 ASP A 132     -23.143 104.660  28.301  1.00  0.29           H  
ATOM   1860  H02 ASP A 132     -21.274 103.140  28.979  1.00  0.29           H  
ATOM   1861  H03 ASP A 132     -22.476 102.212  29.947  1.00  0.29           H  
ATOM   1862  H09 ASP A 132     -24.677 102.973  30.076  1.00  0.29           H  
ATOM   1863  N   ALA A 133     -23.758 101.548  27.343  1.00  0.32           N  
ATOM   1864  CA  ALA A 133     -23.779 100.691  26.178  1.00  0.32           C  
ATOM   1865  C   ALA A 133     -24.618 101.349  25.081  1.00  0.32           C  
ATOM   1866  O   ALA A 133     -24.202 101.407  23.918  1.00  0.32           O  
ATOM   1867  CB  ALA A 133     -24.346  99.337  26.542  1.00  0.32           C  
ATOM   1868  H01 ALA A 133     -22.763 100.549  25.810  1.00  0.32           H  
ATOM   1869  H02 ALA A 133     -25.324  99.216  26.076  1.00  0.32           H  
ATOM   1870  H03 ALA A 133     -23.676  98.554  26.187  1.00  0.32           H  
ATOM   1871  H04 ALA A 133     -24.119 101.208  28.223  1.00  0.32           H  
ATOM   1872  H05 ALA A 133     -24.449  99.265  27.625  1.00  0.32           H  
ATOM   1873  N   ILE A 134     -25.796 101.856  25.458  1.00  0.26           N  
ATOM   1874  CA  ILE A 134     -26.695 102.522  24.511  1.00  0.26           C  
ATOM   1875  C   ILE A 134     -26.011 103.755  23.909  1.00  0.26           C  
ATOM   1876  O   ILE A 134     -26.160 104.047  22.719  1.00  0.26           O  
ATOM   1877  CB  ILE A 134     -28.028 102.929  25.204  1.00  0.26           C  
ATOM   1878  CG1 ILE A 134     -28.832 101.667  25.548  1.00  0.26           C  
ATOM   1879  CG2 ILE A 134     -28.844 103.837  24.298  1.00  0.26           C  
ATOM   1880  CD1 ILE A 134     -30.113 101.923  26.316  1.00  0.26           C  
ATOM   1881  H01 ILE A 134     -26.928 101.821  23.710  1.00  0.26           H  
ATOM   1882  H02 ILE A 134     -27.799 103.474  26.120  1.00  0.26           H  
ATOM   1883  H03 ILE A 134     -28.198 101.066  26.199  1.00  0.26           H  
ATOM   1884  H04 ILE A 134     -29.089 101.163  24.616  1.00  0.26           H  
ATOM   1885  H05 ILE A 134     -29.752 104.145  24.816  1.00  0.26           H  
ATOM   1886  H06 ILE A 134     -26.075 101.778  26.425  1.00  0.26           H  
ATOM   1887  H07 ILE A 134     -28.256 104.719  24.042  1.00  0.26           H  
ATOM   1888  H08 ILE A 134     -29.110 103.299  23.388  1.00  0.26           H  
ATOM   1889  H09 ILE A 134     -30.922 101.340  25.877  1.00  0.26           H  
ATOM   1890  H10 ILE A 134     -29.978 101.629  27.357  1.00  0.26           H  
ATOM   1891  H11 ILE A 134     -30.362 102.983  26.266  1.00  0.26           H  
ATOM   1892  N   ALA A 135     -25.248 104.466  24.732  1.00  0.14           N  
ATOM   1893  CA  ALA A 135     -24.527 105.645  24.271  1.00  0.14           C  
ATOM   1894  C   ALA A 135     -23.507 105.227  23.218  1.00  0.14           C  
ATOM   1895  O   ALA A 135     -23.461 105.793  22.127  1.00  0.14           O  
ATOM   1896  CB  ALA A 135     -23.824 106.320  25.436  1.00  0.14           C  
ATOM   1897  H01 ALA A 135     -25.233 106.353  23.836  1.00  0.14           H  
ATOM   1898  H02 ALA A 135     -22.920 106.813  25.078  1.00  0.14           H  
ATOM   1899  H03 ALA A 135     -24.488 107.060  25.883  1.00  0.14           H  
ATOM   1900  H04 ALA A 135     -23.557 105.572  26.183  1.00  0.14           H  
ATOM   1901  H12 ALA A 135     -25.166 104.183  25.698  1.00  0.14           H  
ATOM   1902  N   VAL A 136     -22.683 104.236  23.554  1.00  0.28           N  
ATOM   1903  CA  VAL A 136     -21.671 103.738  22.628  1.00  0.28           C  
ATOM   1904  C   VAL A 136     -22.355 103.308  21.333  1.00  0.28           C  
ATOM   1905  O   VAL A 136     -21.985 103.740  20.239  1.00  0.28           O  
ATOM   1906  CB  VAL A 136     -20.901 102.533  23.238  1.00  0.28           C  
ATOM   1907  CG1 VAL A 136     -20.086 101.822  22.161  1.00  0.28           C  
ATOM   1908  CG2 VAL A 136     -19.982 103.022  24.361  1.00  0.28           C  
ATOM   1909  H01 VAL A 136     -20.953 104.533  22.430  1.00  0.28           H  
ATOM   1910  H02 VAL A 136     -21.621 101.825  23.649  1.00  0.28           H  
ATOM   1911  H03 VAL A 136     -19.104 101.567  22.559  1.00  0.28           H  
ATOM   1912  H04 VAL A 136     -20.602 100.911  21.856  1.00  0.28           H  
ATOM   1913  H05 VAL A 136     -22.760 103.820  24.471  1.00  0.28           H  
ATOM   1914  H06 VAL A 136     -19.969 102.480  21.300  1.00  0.28           H  
ATOM   1915  H07 VAL A 136     -19.095 103.485  23.928  1.00  0.28           H  
ATOM   1916  H08 VAL A 136     -20.512 103.753  24.972  1.00  0.28           H  
ATOM   1917  H09 VAL A 136     -19.683 102.177  24.981  1.00  0.28           H  
ATOM   1918  N   GLU A 137     -23.357 102.453  21.473  1.00  0.37           N  
ATOM   1919  CA  GLU A 137     -24.119 101.975  20.334  1.00  0.37           C  
ATOM   1920  C   GLU A 137     -24.548 103.151  19.452  1.00  0.37           C  
ATOM   1921  O   GLU A 137     -24.531 103.065  18.226  1.00  0.37           O  
ATOM   1922  CB  GLU A 137     -25.343 101.222  20.844  1.00  0.37           C  
ATOM   1923  CG  GLU A 137     -26.563 101.340  19.961  1.00  0.37           C  
ATOM   1924  CD  GLU A 137     -26.414 100.570  18.682  1.00  0.37           C  
ATOM   1925  OE1 GLU A 137     -26.330  99.316  18.751  1.00  0.37           O  
ATOM   1926  OE2 GLU A 137     -26.376 101.220  17.613  1.00  0.37           O  
ATOM   1927  H01 GLU A 137     -23.502 101.307  19.733  1.00  0.37           H  
ATOM   1928  H02 GLU A 137     -25.608 101.673  21.801  1.00  0.37           H  
ATOM   1929  H03 GLU A 137     -25.084 100.167  20.929  1.00  0.37           H  
ATOM   1930  H04 GLU A 137     -26.690 102.392  19.705  1.00  0.37           H  
ATOM   1931  H05 GLU A 137     -27.428 100.957  20.503  1.00  0.37           H  
ATOM   1932  H10 GLU A 137     -23.597 102.125  22.397  1.00  0.37           H  
ATOM   1933  N   ALA A 138     -24.928 104.255  20.083  1.00  0.12           N  
ATOM   1934  CA  ALA A 138     -25.365 105.429  19.344  1.00  0.12           C  
ATOM   1935  C   ALA A 138     -24.208 106.081  18.597  1.00  0.12           C  
ATOM   1936  O   ALA A 138     -24.372 106.529  17.463  1.00  0.12           O  
ATOM   1937  CB  ALA A 138     -26.008 106.436  20.291  1.00  0.12           C  
ATOM   1938  H01 ALA A 138     -26.100 105.105  18.608  1.00  0.12           H  
ATOM   1939  H02 ALA A 138     -27.008 106.095  20.558  1.00  0.12           H  
ATOM   1940  H03 ALA A 138     -25.402 106.526  21.193  1.00  0.12           H  
ATOM   1941  H04 ALA A 138     -26.075 107.407  19.799  1.00  0.12           H  
ATOM   1942  H06 ALA A 138     -24.913 104.280  21.093  1.00  0.12           H  
ATOM   1943  N   ALA A 139     -23.037 106.127  19.226  1.00  0.11           N  
ATOM   1944  CA  ALA A 139     -21.862 106.750  18.614  1.00  0.11           C  
ATOM   1945  C   ALA A 139     -21.401 106.029  17.341  1.00  0.11           C  
ATOM   1946  O   ALA A 139     -20.749 106.622  16.476  1.00  0.11           O  
ATOM   1947  CB  ALA A 139     -20.720 106.808  19.626  1.00  0.11           C  
ATOM   1948  H01 ALA A 139     -22.151 107.759  18.319  1.00  0.11           H  
ATOM   1949  H02 ALA A 139     -19.895 107.385  19.209  1.00  0.11           H  
ATOM   1950  H03 ALA A 139     -21.069 107.284  20.542  1.00  0.11           H  
ATOM   1951  H04 ALA A 139     -20.379 105.797  19.849  1.00  0.11           H  
ATOM   1952  H05 ALA A 139     -22.956 105.722  20.148  1.00  0.11           H  
ATOM   1953  N   CYS A 140     -21.745 104.749  17.232  1.00  0.51           N  
ATOM   1954  CA  CYS A 140     -21.369 103.954  16.071  1.00  0.51           C  
ATOM   1955  C   CYS A 140     -22.123 104.417  14.840  1.00  0.51           C  
ATOM   1956  O   CYS A 140     -23.013 103.722  14.336  1.00  0.51           O  
ATOM   1957  CB  CYS A 140     -21.653 102.477  16.334  1.00  0.51           C  
ATOM   1958  SG  CYS A 140     -20.666 101.808  17.687  1.00  0.51           S  
ATOM   1959  H01 CYS A 140     -20.302 104.086  15.893  1.00  0.51           H  
ATOM   1960  H02 CYS A 140     -21.390 101.926  15.431  1.00  0.51           H  
ATOM   1961  H03 CYS A 140     -22.708 102.363  16.582  1.00  0.51           H  
ATOM   1962  H04 CYS A 140     -20.321 100.544  17.407  1.00  0.51           H  
ATOM   1963  H05 CYS A 140     -22.280 104.318  17.972  1.00  0.51           H  
ATOM   1964  N   THR A 141     -21.738 105.593  14.358  1.00  0.06           N  
ATOM   1965  CA  THR A 141     -22.349 106.224  13.194  1.00  0.06           C  
ATOM   1966  C   THR A 141     -22.663 105.282  12.025  1.00  0.06           C  
ATOM   1967  O   THR A 141     -21.774 104.943  11.243  1.00  0.06           O  
ATOM   1968  CB  THR A 141     -21.451 107.360  12.657  1.00  0.06           C  
ATOM   1969  CG2 THR A 141     -22.255 108.279  11.745  1.00  0.06           C  
ATOM   1970  OG1 THR A 141     -20.927 108.125  13.754  1.00  0.06           O  
ATOM   1971  H01 THR A 141     -23.303 106.597  13.567  1.00  0.06           H  
ATOM   1972  H02 THR A 141     -20.630 106.919  12.091  1.00  0.06           H  
ATOM   1973  H03 THR A 141     -23.165 108.593  12.257  1.00  0.06           H  
ATOM   1974  H04 THR A 141     -21.658 109.156  11.495  1.00  0.06           H  
ATOM   1975  H05 THR A 141     -20.982 106.076  14.822  1.00  0.06           H  
ATOM   1976  H06 THR A 141     -22.518 107.746  10.832  1.00  0.06           H  
ATOM   1977  H07 THR A 141     -20.706 107.536  14.479  1.00  0.06           H  
ATOM   1978  N   ASN A 142     -23.926 104.860  11.922  1.00  0.45           N  
ATOM   1979  CA  ASN A 142     -24.388 103.999  10.830  1.00  0.45           C  
ATOM   1980  C   ASN A 142     -23.926 102.536  10.831  1.00  0.45           C  
ATOM   1981  O   ASN A 142     -24.566 101.681  10.207  1.00  0.45           O  
ATOM   1982  CB  ASN A 142     -24.013 104.646   9.485  1.00  0.45           C  
ATOM   1983  CG  ASN A 142     -24.808 104.076   8.310  1.00  0.45           C  
ATOM   1984  ND2 ASN A 142     -25.637 104.919   7.687  1.00  0.45           N  
ATOM   1985  OD1 ASN A 142     -24.680 102.894   7.969  1.00  0.45           O  
ATOM   1986  H01 ASN A 142     -25.464 103.931  10.990  1.00  0.45           H  
ATOM   1987  H02 ASN A 142     -22.960 104.433   9.302  1.00  0.45           H  
ATOM   1988  H03 ASN A 142     -24.204 105.717   9.548  1.00  0.45           H  
ATOM   1989  H04 ASN A 142     -26.189 104.598   6.904  1.00  0.45           H  
ATOM   1990  H05 ASN A 142     -25.712 105.877   7.999  1.00  0.45           H  
ATOM   1991  H08 ASN A 142     -24.591 105.146  12.626  1.00  0.45           H  
ATOM   1992  N   VAL A 143     -22.831 102.238  11.524  1.00  0.25           N  
ATOM   1993  CA  VAL A 143     -22.318 100.866  11.558  1.00  0.25           C  
ATOM   1994  C   VAL A 143     -22.859 100.043  12.714  1.00  0.25           C  
ATOM   1995  O   VAL A 143     -22.991 100.544  13.831  1.00  0.25           O  
ATOM   1996  CB  VAL A 143     -20.778 100.845  11.632  1.00  0.25           C  
ATOM   1997  CG1 VAL A 143     -20.191 101.360  10.327  1.00  0.25           C  
ATOM   1998  CG2 VAL A 143     -20.302 101.711  12.793  1.00  0.25           C  
ATOM   1999  H01 VAL A 143     -22.664 100.415  10.628  1.00  0.25           H  
ATOM   2000  H02 VAL A 143     -20.443  99.820  11.793  1.00  0.25           H  
ATOM   2001  H03 VAL A 143     -19.174 100.984  10.213  1.00  0.25           H  
ATOM   2002  H04 VAL A 143     -20.801 101.014   9.492  1.00  0.25           H  
ATOM   2003  H05 VAL A 143     -20.176 102.450  10.340  1.00  0.25           H  
ATOM   2004  H06 VAL A 143     -22.348 102.965  12.032  1.00  0.25           H  
ATOM   2005  H07 VAL A 143     -19.418 102.272  12.489  1.00  0.25           H  
ATOM   2006  H08 VAL A 143     -21.093 102.406  13.077  1.00  0.25           H  
ATOM   2007  H09 VAL A 143     -20.054 101.076  13.643  1.00  0.25           H  
ATOM   2008  N   PRO A 144     -23.175  98.757  12.458  1.00  0.72           N  
ATOM   2009  CA  PRO A 144     -23.705  97.851  13.483  1.00  0.72           C  
ATOM   2010  C   PRO A 144     -22.705  97.566  14.613  1.00  0.72           C  
ATOM   2011  O   PRO A 144     -21.486  97.542  14.399  1.00  0.72           O  
ATOM   2012  CB  PRO A 144     -24.072  96.596  12.682  1.00  0.72           C  
ATOM   2013  CG  PRO A 144     -23.101  96.613  11.555  1.00  0.72           C  
ATOM   2014  CD  PRO A 144     -23.061  98.070  11.159  1.00  0.72           C  
ATOM   2015  H01 PRO A 144     -25.110  96.591  12.350  1.00  0.72           H  
ATOM   2016  H02 PRO A 144     -23.953  95.697  13.287  1.00  0.72           H  
ATOM   2017  H03 PRO A 144     -23.385  95.954  10.735  1.00  0.72           H  
ATOM   2018  H04 PRO A 144     -22.119  96.268  11.878  1.00  0.72           H  
ATOM   2019  H05 PRO A 144     -22.166  98.344  10.600  1.00  0.72           H  
ATOM   2020  H06 PRO A 144     -23.894  98.324  10.504  1.00  0.72           H  
ATOM   2021  H10 PRO A 144     -24.555  98.276  14.017  1.00  0.72           H  
ATOM   2022  N   ALA A 145     -23.230  97.371  15.820  1.00  0.75           N  
ATOM   2023  CA  ALA A 145     -22.402  97.084  16.981  1.00  0.75           C  
ATOM   2024  C   ALA A 145     -22.940  95.848  17.688  1.00  0.75           C  
ATOM   2025  O   ALA A 145     -24.153  95.659  17.787  1.00  0.75           O  
ATOM   2026  CB  ALA A 145     -22.397  98.274  17.924  1.00  0.75           C  
ATOM   2027  H01 ALA A 145     -21.377  96.896  16.661  1.00  0.75           H  
ATOM   2028  H02 ALA A 145     -22.816  99.142  17.415  1.00  0.75           H  
ATOM   2029  H03 ALA A 145     -22.998  98.044  18.804  1.00  0.75           H  
ATOM   2030  H04 ALA A 145     -21.374  98.492  18.230  1.00  0.75           H  
ATOM   2031  H07 ALA A 145     -24.232  97.424  15.933  1.00  0.75           H  
ATOM   2032  N   LEU A 146     -22.032  94.996  18.160  1.00  0.58           N  
ATOM   2033  CA  LEU A 146     -22.402  93.774  18.862  1.00  0.58           C  
ATOM   2034  C   LEU A 146     -21.664  93.846  20.183  1.00  0.58           C  
ATOM   2035  O   LEU A 146     -20.470  94.150  20.206  1.00  0.58           O  
ATOM   2036  CB  LEU A 146     -21.956  92.556  18.066  1.00  0.58           C  
ATOM   2037  CG  LEU A 146     -22.397  91.206  18.616  1.00  0.58           C  
ATOM   2038  CD1 LEU A 146     -23.895  91.211  18.845  1.00  0.58           C  
ATOM   2039  CD2 LEU A 146     -22.012  90.105  17.631  1.00  0.58           C  
ATOM   2040  H01 LEU A 146     -23.479  93.685  19.000  1.00  0.58           H  
ATOM   2041  H02 LEU A 146     -20.867  92.554  18.115  1.00  0.58           H  
ATOM   2042  H03 LEU A 146     -22.354  92.652  17.056  1.00  0.58           H  
ATOM   2043  H04 LEU A 146     -21.900  91.018  19.568  1.00  0.58           H  
ATOM   2044  H05 LEU A 146     -21.053  95.204  18.027  1.00  0.58           H  
ATOM   2045  H06 LEU A 146     -24.406  90.988  17.908  1.00  0.58           H  
ATOM   2046  H07 LEU A 146     -24.152  90.455  19.587  1.00  0.58           H  
ATOM   2047  H08 LEU A 146     -24.205  92.193  19.203  1.00  0.58           H  
ATOM   2048  H09 LEU A 146     -21.001  89.760  17.849  1.00  0.58           H  
ATOM   2049  H10 LEU A 146     -22.708  89.272  17.726  1.00  0.58           H  
ATOM   2050  H11 LEU A 146     -22.050  90.497  16.614  1.00  0.58           H  
ATOM   2051  N   PHE A 147     -22.370  93.590  21.283  1.00  0.37           N  
ATOM   2052  CA  PHE A 147     -21.763  93.671  22.611  1.00  0.37           C  
ATOM   2053  C   PHE A 147     -21.588  92.311  23.266  1.00  0.37           C  
ATOM   2054  O   PHE A 147     -22.439  91.430  23.130  1.00  0.37           O  
ATOM   2055  CB  PHE A 147     -22.593  94.595  23.516  1.00  0.37           C  
ATOM   2056  CG  PHE A 147     -22.623  96.031  23.051  1.00  0.37           C  
ATOM   2057  CD1 PHE A 147     -23.351  96.397  21.913  1.00  0.37           C  
ATOM   2058  CD2 PHE A 147     -21.887  97.013  23.724  1.00  0.37           C  
ATOM   2059  CE1 PHE A 147     -23.336  97.729  21.451  1.00  0.37           C  
ATOM   2060  CE2 PHE A 147     -21.865  98.346  23.275  1.00  0.37           C  
ATOM   2061  CZ  PHE A 147     -22.588  98.704  22.135  1.00  0.37           C  
ATOM   2062  H01 PHE A 147     -20.764  94.086  22.478  1.00  0.37           H  
ATOM   2063  H02 PHE A 147     -22.120  94.588  24.498  1.00  0.37           H  
ATOM   2064  H03 PHE A 147     -23.616  94.221  23.546  1.00  0.37           H  
ATOM   2065  H04 PHE A 147     -23.934  95.646  21.380  1.00  0.37           H  
ATOM   2066  H05 PHE A 147     -21.320  96.740  24.614  1.00  0.37           H  
ATOM   2067  H06 PHE A 147     -23.905  98.003  20.563  1.00  0.37           H  
ATOM   2068  H07 PHE A 147     -21.286  99.096  23.814  1.00  0.37           H  
ATOM   2069  H08 PHE A 147     -22.573  99.734  21.777  1.00  0.37           H  
ATOM   2070  H12 PHE A 147     -23.344  93.335  21.198  1.00  0.37           H  
ATOM   2071  N   LEU A 148     -20.474  92.142  23.980  1.00  0.63           N  
ATOM   2072  CA  LEU A 148     -20.178  90.869  24.644  1.00  0.63           C  
ATOM   2073  C   LEU A 148     -20.059  90.983  26.160  1.00  0.63           C  
ATOM   2074  O   LEU A 148     -19.955  89.967  26.847  1.00  0.63           O  
ATOM   2075  CB  LEU A 148     -18.882  90.265  24.085  1.00  0.63           C  
ATOM   2076  CG  LEU A 148     -18.774  90.118  22.565  1.00  0.63           C  
ATOM   2077  CD1 LEU A 148     -17.507  89.330  22.230  1.00  0.63           C  
ATOM   2078  CD2 LEU A 148     -20.012  89.400  22.025  1.00  0.63           C  
ATOM   2079  H01 LEU A 148     -21.028  90.220  24.435  1.00  0.63           H  
ATOM   2080  H02 LEU A 148     -18.862  89.244  24.466  1.00  0.63           H  
ATOM   2081  H03 LEU A 148     -18.057  90.898  24.413  1.00  0.63           H  
ATOM   2082  H04 LEU A 148     -18.717  91.102  22.099  1.00  0.63           H  
ATOM   2083  H05 LEU A 148     -16.697  89.650  22.886  1.00  0.63           H  
ATOM   2084  H06 LEU A 148     -17.692  88.265  22.374  1.00  0.63           H  
ATOM   2085  H07 LEU A 148     -17.228  89.514  21.192  1.00  0.63           H  
ATOM   2086  H08 LEU A 148     -20.810  90.125  21.863  1.00  0.63           H  
ATOM   2087  H09 LEU A 148     -19.821  92.907  24.065  1.00  0.63           H  
ATOM   2088  H10 LEU A 148     -19.767  88.913  21.081  1.00  0.63           H  
ATOM   2089  H11 LEU A 148     -20.342  88.652  22.746  1.00  0.63           H  
ATOM   2090  N   ASP A 149     -20.051  92.207  26.683  1.00  0.75           N  
ATOM   2091  CA  ASP A 149     -19.968  92.391  28.129  1.00  0.75           C  
ATOM   2092  C   ASP A 149     -21.039  93.367  28.648  1.00  0.75           C  
ATOM   2093  O   ASP A 149     -20.736  94.421  29.246  1.00  0.75           O  
ATOM   2094  CB  ASP A 149     -18.575  92.868  28.541  1.00  0.75           C  
ATOM   2095  CG  ASP A 149     -18.312  92.676  30.038  1.00  0.75           C  
ATOM   2096  OD1 ASP A 149     -19.184  92.091  30.733  1.00  0.75           O  
ATOM   2097  OD2 ASP A 149     -17.232  93.100  30.524  1.00  0.75           O  
ATOM   2098  H01 ASP A 149     -20.156  91.419  28.584  1.00  0.75           H  
ATOM   2099  H02 ASP A 149     -18.512  93.935  28.327  1.00  0.75           H  
ATOM   2100  H03 ASP A 149     -17.831  92.304  27.979  1.00  0.75           H  
ATOM   2101  H12 ASP A 149     -20.103  93.013  26.076  1.00  0.75           H  
ATOM   2102  N   VAL A 150     -22.294  93.003  28.389  1.00  0.51           N  
ATOM   2103  CA  VAL A 150     -23.440  93.769  28.832  1.00  0.51           C  
ATOM   2104  C   VAL A 150     -24.431  92.766  29.393  1.00  0.51           C  
ATOM   2105  O   VAL A 150     -24.258  91.557  29.241  1.00  0.51           O  
ATOM   2106  CB  VAL A 150     -24.131  94.523  27.674  1.00  0.51           C  
ATOM   2107  CG1 VAL A 150     -23.218  95.615  27.134  1.00  0.51           C  
ATOM   2108  CG2 VAL A 150     -24.521  93.547  26.583  1.00  0.51           C  
ATOM   2109  H01 VAL A 150     -23.113  94.513  29.559  1.00  0.51           H  
ATOM   2110  H02 VAL A 150     -25.037  94.999  28.048  1.00  0.51           H  
ATOM   2111  H03 VAL A 150     -22.269  95.176  26.828  1.00  0.51           H  
ATOM   2112  H04 VAL A 150     -22.453  92.157  27.861  1.00  0.51           H  
ATOM   2113  H05 VAL A 150     -23.690  96.093  26.276  1.00  0.51           H  
ATOM   2114  H06 VAL A 150     -23.040  96.358  27.911  1.00  0.51           H  
ATOM   2115  H07 VAL A 150     -25.395  93.926  26.053  1.00  0.51           H  
ATOM   2116  H08 VAL A 150     -23.693  93.434  25.883  1.00  0.51           H  
ATOM   2117  H09 VAL A 150     -24.757  92.580  27.027  1.00  0.51           H  
ATOM   2118  N   SER A 151     -25.465  93.268  30.051  1.00  0.92           N  
ATOM   2119  CA  SER A 151     -26.488  92.405  30.610  1.00  0.92           C  
ATOM   2120  C   SER A 151     -27.369  91.902  29.480  1.00  0.92           C  
ATOM   2121  O   SER A 151     -27.439  92.523  28.417  1.00  0.92           O  
ATOM   2122  CB  SER A 151     -27.368  93.185  31.594  1.00  0.92           C  
ATOM   2123  OG  SER A 151     -28.540  92.443  31.910  1.00  0.92           O  
ATOM   2124  H01 SER A 151     -26.007  91.578  31.132  1.00  0.92           H  
ATOM   2125  H02 SER A 151     -27.662  94.128  31.133  1.00  0.92           H  
ATOM   2126  H03 SER A 151     -26.805  93.374  32.508  1.00  0.92           H  
ATOM   2127  H04 SER A 151     -28.784  92.604  32.824  1.00  0.92           H  
ATOM   2128  H10 SER A 151     -25.542  94.269  30.165  1.00  0.92           H  
ATOM   2129  N   ASP A 152     -28.040  90.780  29.713  1.00  0.98           N  
ATOM   2130  CA  ASP A 152     -28.957  90.229  28.727  1.00  0.98           C  
ATOM   2131  C   ASP A 152     -30.152  91.174  28.629  1.00  0.98           C  
ATOM   2132  O   ASP A 152     -30.932  91.107  27.677  1.00  0.98           O  
ATOM   2133  CB  ASP A 152     -29.440  88.847  29.160  1.00  0.98           C  
ATOM   2134  CG  ASP A 152     -29.744  88.777  30.651  1.00  0.98           C  
ATOM   2135  OD1 ASP A 152     -30.303  87.744  31.108  1.00  0.98           O  
ATOM   2136  OD2 ASP A 152     -29.417  89.751  31.378  1.00  0.98           O  
ATOM   2137  H01 ASP A 152     -28.454  90.130  27.765  1.00  0.98           H  
ATOM   2138  H02 ASP A 152     -28.641  88.136  28.951  1.00  0.98           H  
ATOM   2139  H03 ASP A 152     -30.346  88.603  28.606  1.00  0.98           H  
ATOM   2140  H05 ASP A 152     -27.911  90.300  30.592  1.00  0.98           H  
ATOM   2141  N   GLN A 153     -30.285  92.060  29.619  1.00  0.97           N  
ATOM   2142  CA  GLN A 153     -31.383  93.023  29.669  1.00  0.97           C  
ATOM   2143  C   GLN A 153     -31.073  94.328  28.949  1.00  0.97           C  
ATOM   2144  O   GLN A 153     -31.900  95.228  28.925  1.00  0.97           O  
ATOM   2145  CB  GLN A 153     -31.724  93.363  31.121  1.00  0.97           C  
ATOM   2146  CG  GLN A 153     -32.258  92.224  31.965  1.00  0.97           C  
ATOM   2147  CD  GLN A 153     -32.176  92.550  33.444  1.00  0.97           C  
ATOM   2148  NE2 GLN A 153     -31.532  93.673  33.770  1.00  0.97           N  
ATOM   2149  OE1 GLN A 153     -32.676  91.802  34.286  1.00  0.97           O  
ATOM   2150  H01 GLN A 153     -32.220  92.542  29.163  1.00  0.97           H  
ATOM   2151  H02 GLN A 153     -32.533  94.092  31.068  1.00  0.97           H  
ATOM   2152  H03 GLN A 153     -30.817  93.735  31.598  1.00  0.97           H  
ATOM   2153  H04 GLN A 153     -29.601  92.065  30.362  1.00  0.97           H  
ATOM   2154  H05 GLN A 153     -31.651  91.339  31.773  1.00  0.97           H  
ATOM   2155  H06 GLN A 153     -33.299  92.041  31.698  1.00  0.97           H  
ATOM   2156  H07 GLN A 153     -31.443  93.940  34.740  1.00  0.97           H  
ATOM   2157  H08 GLN A 153     -31.134  94.255  33.047  1.00  0.97           H  
ATOM   2158  N   THR A 154     -29.883  94.466  28.389  1.00  0.52           N  
ATOM   2159  CA  THR A 154     -29.558  95.707  27.707  1.00  0.52           C  
ATOM   2160  C   THR A 154     -30.237  95.707  26.338  1.00  0.52           C  
ATOM   2161  O   THR A 154     -30.243  94.700  25.631  1.00  0.52           O  
ATOM   2162  CB  THR A 154     -28.053  95.857  27.582  1.00  0.52           C  
ATOM   2163  CG2 THR A 154     -27.681  97.278  27.179  1.00  0.52           C  
ATOM   2164  OG1 THR A 154     -27.464  95.560  28.854  1.00  0.52           O  
ATOM   2165  H01 THR A 154     -29.923  96.559  28.281  1.00  0.52           H  
ATOM   2166  H02 THR A 154     -27.687  95.175  26.814  1.00  0.52           H  
ATOM   2167  H03 THR A 154     -26.700  97.275  26.703  1.00  0.52           H  
ATOM   2168  H04 THR A 154     -28.423  97.664  26.479  1.00  0.52           H  
ATOM   2169  H05 THR A 154     -27.652  97.912  28.065  1.00  0.52           H  
ATOM   2170  H06 THR A 154     -27.227  94.630  28.888  1.00  0.52           H  
ATOM   2171  H09 THR A 154     -29.207  93.717  28.435  1.00  0.52           H  
ATOM   2172  N   PRO A 155     -30.842  96.839  25.952  1.00  0.40           N  
ATOM   2173  CA  PRO A 155     -31.520  96.893  24.651  1.00  0.40           C  
ATOM   2174  C   PRO A 155     -30.584  97.161  23.481  1.00  0.40           C  
ATOM   2175  O   PRO A 155     -30.610  98.250  22.900  1.00  0.40           O  
ATOM   2176  CB  PRO A 155     -32.529  98.017  24.849  1.00  0.40           C  
ATOM   2177  CG  PRO A 155     -31.721  99.002  25.687  1.00  0.40           C  
ATOM   2178  CD  PRO A 155     -31.038  98.093  26.712  1.00  0.40           C  
ATOM   2179  H01 PRO A 155     -33.464  97.700  25.312  1.00  0.40           H  
ATOM   2180  H02 PRO A 155     -32.831  98.455  23.898  1.00  0.40           H  
ATOM   2181  H03 PRO A 155     -32.330  99.784  26.141  1.00  0.40           H  
ATOM   2182  H04 PRO A 155     -30.987  99.528  25.077  1.00  0.40           H  
ATOM   2183  H05 PRO A 155     -30.112  98.508  27.110  1.00  0.40           H  
ATOM   2184  H06 PRO A 155     -31.675  97.931  27.582  1.00  0.40           H  
ATOM   2185  H07 PRO A 155     -31.971  95.938  24.382  1.00  0.40           H  
ATOM   2186  N   ILE A 156     -29.760  96.171  23.140  1.00  0.25           N  
ATOM   2187  CA  ILE A 156     -28.816  96.279  22.023  1.00  0.25           C  
ATOM   2188  C   ILE A 156     -28.445  94.886  21.557  1.00  0.25           C  
ATOM   2189  O   ILE A 156     -28.844  93.896  22.174  1.00  0.25           O  
ATOM   2190  CB  ILE A 156     -27.520  96.968  22.431  1.00  0.25           C  
ATOM   2191  CG1 ILE A 156     -27.005  96.342  23.736  1.00  0.25           C  
ATOM   2192  CG2 ILE A 156     -27.726  98.467  22.509  1.00  0.25           C  
ATOM   2193  CD1 ILE A 156     -25.753  96.994  24.270  1.00  0.25           C  
ATOM   2194  H01 ILE A 156     -29.304  96.863  21.243  1.00  0.25           H  
ATOM   2195  H02 ILE A 156     -26.746  96.814  21.679  1.00  0.25           H  
ATOM   2196  H03 ILE A 156     -26.753  95.305  23.513  1.00  0.25           H  
ATOM   2197  H04 ILE A 156     -27.787  96.427  24.491  1.00  0.25           H  
ATOM   2198  H05 ILE A 156     -28.668  98.678  23.016  1.00  0.25           H  
ATOM   2199  H06 ILE A 156     -26.905  98.919  23.066  1.00  0.25           H  
ATOM   2200  H07 ILE A 156     -29.787  95.313  23.672  1.00  0.25           H  
ATOM   2201  H08 ILE A 156     -27.755  98.883  21.502  1.00  0.25           H  
ATOM   2202  H09 ILE A 156     -24.977  96.971  23.505  1.00  0.25           H  
ATOM   2203  H10 ILE A 156     -25.967  98.029  24.538  1.00  0.25           H  
ATOM   2204  H11 ILE A 156     -25.409  96.454  25.152  1.00  0.25           H  
ATOM   2205  N   ASN A 157     -27.690  94.806  20.463  1.00  0.25           N  
ATOM   2206  CA  ASN A 157     -27.253  93.511  19.946  1.00  0.25           C  
ATOM   2207  C   ASN A 157     -26.146  93.000  20.859  1.00  0.25           C  
ATOM   2208  O   ASN A 157     -25.188  93.728  21.170  1.00  0.25           O  
ATOM   2209  CB  ASN A 157     -26.738  93.660  18.527  1.00  0.25           C  
ATOM   2210  CG  ASN A 157     -27.800  94.159  17.598  1.00  0.25           C  
ATOM   2211  ND2 ASN A 157     -27.453  95.143  16.768  1.00  0.25           N  
ATOM   2212  OD1 ASN A 157     -28.942  93.662  17.624  1.00  0.25           O  
ATOM   2213  H01 ASN A 157     -28.085  92.807  19.927  1.00  0.25           H  
ATOM   2214  H02 ASN A 157     -26.419  92.678  18.179  1.00  0.25           H  
ATOM   2215  H03 ASN A 157     -25.907  94.365  18.525  1.00  0.25           H  
ATOM   2216  H04 ASN A 157     -28.130  95.519  16.120  1.00  0.25           H  
ATOM   2217  H05 ASN A 157     -26.513  95.512  16.787  1.00  0.25           H  
ATOM   2218  H12 ASN A 157     -27.416  95.652  19.984  1.00  0.25           H  
ATOM   2219  N   SER A 158     -26.282  91.758  21.301  1.00  0.52           N  
ATOM   2220  CA  SER A 158     -25.297  91.206  22.206  1.00  0.52           C  
ATOM   2221  C   SER A 158     -25.258  89.688  22.185  1.00  0.52           C  
ATOM   2222  O   SER A 158     -26.217  89.018  21.763  1.00  0.52           O  
ATOM   2223  CB  SER A 158     -25.601  91.666  23.639  1.00  0.52           C  
ATOM   2224  OG  SER A 158     -26.768  91.017  24.142  1.00  0.52           O  
ATOM   2225  H01 SER A 158     -24.325  91.569  21.871  1.00  0.52           H  
ATOM   2226  H02 SER A 158     -25.776  92.742  23.631  1.00  0.52           H  
ATOM   2227  H03 SER A 158     -24.753  91.425  24.280  1.00  0.52           H  
ATOM   2228  H04 SER A 158     -26.998  91.389  24.996  1.00  0.52           H  
ATOM   2229  H06 SER A 158     -27.070  91.199  21.007  1.00  0.52           H  
ATOM   2230  N   ILE A 159     -24.129  89.153  22.636  1.00  0.20           N  
ATOM   2231  CA  ILE A 159     -23.970  87.713  22.738  1.00  0.20           C  
ATOM   2232  C   ILE A 159     -23.238  87.502  24.043  1.00  0.20           C  
ATOM   2233  O   ILE A 159     -22.195  88.126  24.280  1.00  0.20           O  
ATOM   2234  CB  ILE A 159     -23.111  87.104  21.616  1.00  0.20           C  
ATOM   2235  CG1 ILE A 159     -23.627  87.544  20.249  1.00  0.20           C  
ATOM   2236  CG2 ILE A 159     -23.182  85.576  21.702  1.00  0.20           C  
ATOM   2237  CD1 ILE A 159     -23.018  86.764  19.087  1.00  0.20           C  
ATOM   2238  H01 ILE A 159     -24.947  87.235  22.671  1.00  0.20           H  
ATOM   2239  H02 ILE A 159     -22.083  87.446  21.737  1.00  0.20           H  
ATOM   2240  H03 ILE A 159     -23.339  88.587  20.119  1.00  0.20           H  
ATOM   2241  H04 ILE A 159     -24.708  87.408  20.228  1.00  0.20           H  
ATOM   2242  H05 ILE A 159     -23.369  89.758  22.913  1.00  0.20           H  
ATOM   2243  H06 ILE A 159     -24.116  85.231  21.260  1.00  0.20           H  
ATOM   2244  H07 ILE A 159     -22.342  85.142  21.160  1.00  0.20           H  
ATOM   2245  H08 ILE A 159     -23.140  85.268  22.747  1.00  0.20           H  
ATOM   2246  H09 ILE A 159     -22.010  86.445  19.353  1.00  0.20           H  
ATOM   2247  H10 ILE A 159     -23.631  85.888  18.875  1.00  0.20           H  
ATOM   2248  H11 ILE A 159     -22.976  87.401  18.203  1.00  0.20           H  
ATOM   2249  N   ILE A 160     -23.801  86.656  24.901  1.00  0.72           N  
ATOM   2250  CA  ILE A 160     -23.176  86.359  26.173  1.00  0.72           C  
ATOM   2251  C   ILE A 160     -23.465  84.928  26.574  1.00  0.72           C  
ATOM   2252  O   ILE A 160     -24.388  84.301  26.055  1.00  0.72           O  
ATOM   2253  CB  ILE A 160     -23.678  87.281  27.289  1.00  0.72           C  
ATOM   2254  CG1 ILE A 160     -25.155  87.013  27.555  1.00  0.72           C  
ATOM   2255  CG2 ILE A 160     -23.425  88.736  26.917  1.00  0.72           C  
ATOM   2256  CD1 ILE A 160     -25.717  87.872  28.665  1.00  0.72           C  
ATOM   2257  H01 ILE A 160     -22.105  86.515  26.044  1.00  0.72           H  
ATOM   2258  H02 ILE A 160     -23.130  87.076  28.209  1.00  0.72           H  
ATOM   2259  H03 ILE A 160     -25.248  85.973  27.867  1.00  0.72           H  
ATOM   2260  H04 ILE A 160     -25.716  87.213  26.642  1.00  0.72           H  
ATOM   2261  H05 ILE A 160     -22.449  88.824  26.439  1.00  0.72           H  
ATOM   2262  H06 ILE A 160     -24.198  89.075  26.228  1.00  0.72           H  
ATOM   2263  H07 ILE A 160     -23.445  89.350  27.817  1.00  0.72           H  
ATOM   2264  H08 ILE A 160     -26.729  87.543  28.901  1.00  0.72           H  
ATOM   2265  H09 ILE A 160     -25.089  87.779  29.551  1.00  0.72           H  
ATOM   2266  H10 ILE A 160     -25.740  88.913  28.343  1.00  0.72           H  
ATOM   2267  H12 ILE A 160     -24.677  86.214  24.662  1.00  0.72           H  
ATOM   2268  N   PHE A 161     -22.657  84.391  27.476  1.00  0.57           N  
ATOM   2269  CA  PHE A 161     -22.911  83.036  27.912  1.00  0.57           C  
ATOM   2270  C   PHE A 161     -24.089  83.096  28.869  1.00  0.57           C  
ATOM   2271  O   PHE A 161     -24.311  84.107  29.542  1.00  0.57           O  
ATOM   2272  CB  PHE A 161     -21.672  82.438  28.593  1.00  0.57           C  
ATOM   2273  CG  PHE A 161     -20.600  82.016  27.622  1.00  0.57           C  
ATOM   2274  CD1 PHE A 161     -19.451  82.781  27.454  1.00  0.57           C  
ATOM   2275  CD2 PHE A 161     -20.779  80.884  26.820  1.00  0.57           C  
ATOM   2276  CE1 PHE A 161     -18.491  82.433  26.499  1.00  0.57           C  
ATOM   2277  CE2 PHE A 161     -19.827  80.527  25.862  1.00  0.57           C  
ATOM   2278  CZ  PHE A 161     -18.681  81.307  25.699  1.00  0.57           C  
ATOM   2279  H01 PHE A 161     -23.139  82.391  27.063  1.00  0.57           H  
ATOM   2280  H02 PHE A 161     -21.997  81.542  29.122  1.00  0.57           H  
ATOM   2281  H03 PHE A 161     -21.253  83.185  29.268  1.00  0.57           H  
ATOM   2282  H04 PHE A 161     -19.297  83.663  28.075  1.00  0.57           H  
ATOM   2283  H05 PHE A 161     -21.673  80.273  26.944  1.00  0.57           H  
ATOM   2284  H06 PHE A 161     -17.595  83.042  26.380  1.00  0.57           H  
ATOM   2285  H07 PHE A 161     -19.979  79.642  25.244  1.00  0.57           H  
ATOM   2286  H08 PHE A 161     -17.937  81.037  24.949  1.00  0.57           H  
ATOM   2287  H11 PHE A 161     -21.880  84.917  27.851  1.00  0.57           H  
ATOM   2288  N   SER A 162     -24.862  82.026  28.916  1.00  0.83           N  
ATOM   2289  CA  SER A 162     -26.014  81.991  29.796  1.00  0.83           C  
ATOM   2290  C   SER A 162     -25.600  81.893  31.260  1.00  0.83           C  
ATOM   2291  O   SER A 162     -25.420  80.796  31.793  1.00  0.83           O  
ATOM   2292  CB  SER A 162     -26.910  80.805  29.439  1.00  0.83           C  
ATOM   2293  OG  SER A 162     -27.888  80.613  30.444  1.00  0.83           O  
ATOM   2294  H01 SER A 162     -26.562  82.923  29.659  1.00  0.83           H  
ATOM   2295  H02 SER A 162     -26.298  79.907  29.362  1.00  0.83           H  
ATOM   2296  H03 SER A 162     -27.404  80.999  28.487  1.00  0.83           H  
ATOM   2297  H04 SER A 162     -28.046  81.443  30.900  1.00  0.83           H  
ATOM   2298  H09 SER A 162     -24.649  81.227  28.335  1.00  0.83           H  
ATOM   2299  N   HIS A 163     -25.454  83.038  31.913  1.00  0.72           N  
ATOM   2300  CA  HIS A 163     -25.075  83.051  33.319  1.00  0.72           C  
ATOM   2301  C   HIS A 163     -26.152  82.348  34.119  1.00  0.72           C  
ATOM   2302  O   HIS A 163     -25.887  81.736  35.160  1.00  0.72           O  
ATOM   2303  CB  HIS A 163     -24.921  84.484  33.805  1.00  0.72           C  
ATOM   2304  CG  HIS A 163     -26.085  85.357  33.467  1.00  0.72           C  
ATOM   2305  CD2 HIS A 163     -26.411  86.002  32.320  1.00  0.72           C  
ATOM   2306  ND1 HIS A 163     -27.093  85.635  34.366  1.00  0.72           N  
ATOM   2307  CE1 HIS A 163     -27.989  86.416  33.788  1.00  0.72           C  
ATOM   2308  NE2 HIS A 163     -27.599  86.653  32.546  1.00  0.72           N  
ATOM   2309  H01 HIS A 163     -24.122  82.537  33.448  1.00  0.72           H  
ATOM   2310  H02 HIS A 163     -24.050  84.902  33.299  1.00  0.72           H  
ATOM   2311  H03 HIS A 163     -24.802  84.471  34.888  1.00  0.72           H  
ATOM   2312  H04 HIS A 163     -25.838  86.004  31.393  1.00  0.72           H  
ATOM   2313  H05 HIS A 163     -25.607  83.911  31.429  1.00  0.72           H  
ATOM   2314  H06 HIS A 163     -28.896  86.800  34.255  1.00  0.72           H  
ATOM   2315  H07 HIS A 163     -28.095  87.221  31.873  1.00  0.72           H  
ATOM   2316  N   GLU A 164     -27.376  82.439  33.617  1.00  0.85           N  
ATOM   2317  CA  GLU A 164     -28.511  81.810  34.273  1.00  0.85           C  
ATOM   2318  C   GLU A 164     -28.206  80.319  34.400  1.00  0.85           C  
ATOM   2319  O   GLU A 164     -28.329  79.735  35.478  1.00  0.85           O  
ATOM   2320  CB  GLU A 164     -29.775  82.007  33.426  1.00  0.85           C  
ATOM   2321  CG  GLU A 164     -31.061  82.092  34.228  1.00  0.85           C  
ATOM   2322  CD  GLU A 164     -31.262  83.461  34.872  1.00  0.85           C  
ATOM   2323  OE1 GLU A 164     -31.997  83.537  35.886  1.00  0.85           O  
ATOM   2324  OE2 GLU A 164     -30.697  84.458  34.359  1.00  0.85           O  
ATOM   2325  H01 GLU A 164     -28.678  82.253  35.255  1.00  0.85           H  
ATOM   2326  H02 GLU A 164     -29.863  81.126  32.790  1.00  0.85           H  
ATOM   2327  H03 GLU A 164     -29.665  82.931  32.858  1.00  0.85           H  
ATOM   2328  H04 GLU A 164     -30.999  81.356  35.030  1.00  0.85           H  
ATOM   2329  H05 GLU A 164     -31.901  81.891  33.564  1.00  0.85           H  
ATOM   2330  H08 GLU A 164     -27.523  82.956  32.762  1.00  0.85           H  
ATOM   2331  N   ASP A 165     -27.799  79.713  33.285  1.00  0.82           N  
ATOM   2332  CA  ASP A 165     -27.472  78.292  33.257  1.00  0.82           C  
ATOM   2333  C   ASP A 165     -26.219  77.949  34.069  1.00  0.82           C  
ATOM   2334  O   ASP A 165     -26.168  76.923  34.759  1.00  0.82           O  
ATOM   2335  CB  ASP A 165     -27.289  77.835  31.813  1.00  0.82           C  
ATOM   2336  CG  ASP A 165     -28.612  77.715  31.064  1.00  0.82           C  
ATOM   2337  OD1 ASP A 165     -29.499  76.952  31.527  1.00  0.82           O  
ATOM   2338  OD2 ASP A 165     -28.774  78.369  30.007  1.00  0.82           O  
ATOM   2339  H01 ASP A 165     -28.306  77.765  33.721  1.00  0.82           H  
ATOM   2340  H02 ASP A 165     -26.832  76.846  31.835  1.00  0.82           H  
ATOM   2341  H03 ASP A 165     -26.658  78.557  31.295  1.00  0.82           H  
ATOM   2342  H06 ASP A 165     -27.715  80.253  32.436  1.00  0.82           H  
ATOM   2343  N   GLY A 166     -25.214  78.813  33.999  1.00  0.83           N  
ATOM   2344  CA  GLY A 166     -23.981  78.553  34.720  1.00  0.83           C  
ATOM   2345  C   GLY A 166     -24.161  78.510  36.221  1.00  0.83           C  
ATOM   2346  O   GLY A 166     -23.788  77.536  36.884  1.00  0.83           O  
ATOM   2347  H01 GLY A 166     -23.301  79.376  34.501  1.00  0.83           H  
ATOM   2348  H02 GLY A 166     -23.584  77.593  34.391  1.00  0.83           H  
ATOM   2349  H04 GLY A 166     -25.307  79.652  33.444  1.00  0.83           H  
ATOM   2350  N   THR A 167     -24.739  79.577  36.763  1.00  0.86           N  
ATOM   2351  CA  THR A 167     -24.963  79.687  38.198  1.00  0.86           C  
ATOM   2352  C   THR A 167     -25.938  78.628  38.709  1.00  0.86           C  
ATOM   2353  O   THR A 167     -25.800  78.130  39.830  1.00  0.86           O  
ATOM   2354  CB  THR A 167     -25.509  81.060  38.539  1.00  0.86           C  
ATOM   2355  CG2 THR A 167     -24.439  82.135  38.312  1.00  0.86           C  
ATOM   2356  OG1 THR A 167     -26.640  81.324  37.699  1.00  0.86           O  
ATOM   2357  H01 THR A 167     -24.000  79.531  38.684  1.00  0.86           H  
ATOM   2358  H02 THR A 167     -25.803  81.082  39.588  1.00  0.86           H  
ATOM   2359  H03 THR A 167     -25.032  80.334  36.162  1.00  0.86           H  
ATOM   2360  H04 THR A 167     -23.540  81.672  37.905  1.00  0.86           H  
ATOM   2361  H05 THR A 167     -24.814  82.879  37.609  1.00  0.86           H  
ATOM   2362  H06 THR A 167     -24.201  82.618  39.260  1.00  0.86           H  
ATOM   2363  H07 THR A 167     -26.949  80.503  37.310  1.00  0.86           H  
ATOM   2364  N   ARG A 168     -26.924  78.271  37.895  1.00  0.94           N  
ATOM   2365  CA  ARG A 168     -27.869  77.255  38.335  1.00  0.94           C  
ATOM   2366  C   ARG A 168     -27.120  75.928  38.458  1.00  0.94           C  
ATOM   2367  O   ARG A 168     -27.187  75.247  39.495  1.00  0.94           O  
ATOM   2368  CB  ARG A 168     -29.011  77.104  37.336  1.00  0.94           C  
ATOM   2369  CG  ARG A 168     -30.098  76.139  37.811  1.00  0.94           C  
ATOM   2370  CD  ARG A 168     -30.874  75.648  36.623  1.00  0.94           C  
ATOM   2371  NE  ARG A 168     -29.971  74.932  35.721  1.00  0.94           N  
ATOM   2372  CZ  ARG A 168     -30.205  74.739  34.422  1.00  0.94           C  
ATOM   2373  NH1 ARG A 168     -31.330  75.222  33.884  1.00  0.94           N  
ATOM   2374  NH2 ARG A 168     -29.322  74.076  33.661  1.00  0.94           N  
ATOM   2375  H01 ARG A 168     -28.296  77.549  39.294  1.00  0.94           H  
ATOM   2376  H02 ARG A 168     -28.589  76.693  36.419  1.00  0.94           H  
ATOM   2377  H03 ARG A 168     -29.462  78.083  37.173  1.00  0.94           H  
ATOM   2378  H04 ARG A 168     -30.769  76.653  38.500  1.00  0.94           H  
ATOM   2379  H05 ARG A 168     -29.638  75.293  38.322  1.00  0.94           H  
ATOM   2380  H06 ARG A 168     -31.318  76.495  36.100  1.00  0.94           H  
ATOM   2381  H07 ARG A 168     -31.666  74.977  36.956  1.00  0.94           H  
ATOM   2382  H08 ARG A 168     -27.017  78.698  36.984  1.00  0.94           H  
ATOM   2383  H09 ARG A 168     -29.115  74.560  36.107  1.00  0.94           H  
ATOM   2384  H10 ARG A 168     -31.519  75.086  32.901  1.00  0.94           H  
ATOM   2385  H11 ARG A 168     -31.991  75.723  34.460  1.00  0.94           H  
ATOM   2386  H12 ARG A 168     -28.472  73.715  34.071  1.00  0.94           H  
ATOM   2387  H13 ARG A 168     -29.507  73.937  32.678  1.00  0.94           H  
ATOM   2388  N   LEU A 169     -26.404  75.572  37.388  1.00  0.80           N  
ATOM   2389  CA  LEU A 169     -25.611  74.340  37.343  1.00  0.80           C  
ATOM   2390  C   LEU A 169     -24.734  74.276  38.592  1.00  0.80           C  
ATOM   2391  O   LEU A 169     -24.697  73.265  39.303  1.00  0.80           O  
ATOM   2392  CB  LEU A 169     -24.737  74.353  36.093  1.00  0.80           C  
ATOM   2393  CG  LEU A 169     -24.990  73.377  34.930  1.00  0.80           C  
ATOM   2394  CD1 LEU A 169     -26.417  72.888  34.900  1.00  0.80           C  
ATOM   2395  CD2 LEU A 169     -24.638  74.088  33.626  1.00  0.80           C  
ATOM   2396  H01 LEU A 169     -26.265  73.469  37.312  1.00  0.80           H  
ATOM   2397  H02 LEU A 169     -23.773  74.019  36.476  1.00  0.80           H  
ATOM   2398  H03 LEU A 169     -24.810  75.357  35.675  1.00  0.80           H  
ATOM   2399  H04 LEU A 169     -24.364  72.495  35.065  1.00  0.80           H  
ATOM   2400  H05 LEU A 169     -27.048  73.639  34.424  1.00  0.80           H  
ATOM   2401  H06 LEU A 169     -26.471  71.958  34.335  1.00  0.80           H  
ATOM   2402  H07 LEU A 169     -26.764  72.716  35.919  1.00  0.80           H  
ATOM   2403  H08 LEU A 169     -23.607  73.861  33.356  1.00  0.80           H  
ATOM   2404  H09 LEU A 169     -25.304  73.746  32.834  1.00  0.80           H  
ATOM   2405  H10 LEU A 169     -24.751  75.164  33.756  1.00  0.80           H  
ATOM   2406  H14 LEU A 169     -26.409  76.175  36.578  1.00  0.80           H  
ATOM   2407  N   GLY A 170     -24.045  75.375  38.873  1.00  0.89           N  
ATOM   2408  CA  GLY A 170     -23.195  75.397  40.044  1.00  0.89           C  
ATOM   2409  C   GLY A 170     -23.975  75.155  41.321  1.00  0.89           C  
ATOM   2410  O   GLY A 170     -23.691  74.219  42.072  1.00  0.89           O  
ATOM   2411  H01 GLY A 170     -22.742  76.386  40.111  1.00  0.89           H  
ATOM   2412  H02 GLY A 170     -22.436  74.621  39.943  1.00  0.89           H  
ATOM   2413  H11 GLY A 170     -24.113  76.187  38.276  1.00  0.89           H  
ATOM   2414  N   VAL A 171     -24.975  75.998  41.570  1.00  0.91           N  
ATOM   2415  CA  VAL A 171     -25.788  75.879  42.781  1.00  0.91           C  
ATOM   2416  C   VAL A 171     -26.448  74.508  42.906  1.00  0.91           C  
ATOM   2417  O   VAL A 171     -26.344  73.850  43.940  1.00  0.91           O  
ATOM   2418  CB  VAL A 171     -26.881  76.978  42.828  1.00  0.91           C  
ATOM   2419  CG1 VAL A 171     -27.850  76.720  43.993  1.00  0.91           C  
ATOM   2420  CG2 VAL A 171     -26.222  78.352  42.994  1.00  0.91           C  
ATOM   2421  H01 VAL A 171     -25.105  76.006  43.621  1.00  0.91           H  
ATOM   2422  H02 VAL A 171     -27.444  76.956  41.895  1.00  0.91           H  
ATOM   2423  H03 VAL A 171     -25.177  76.735  40.909  1.00  0.91           H  
ATOM   2424  H04 VAL A 171     -28.806  76.373  43.600  1.00  0.91           H  
ATOM   2425  H05 VAL A 171     -27.432  75.960  44.653  1.00  0.91           H  
ATOM   2426  H06 VAL A 171     -28.001  77.644  44.552  1.00  0.91           H  
ATOM   2427  H07 VAL A 171     -25.270  78.364  42.464  1.00  0.91           H  
ATOM   2428  H08 VAL A 171     -26.876  79.121  42.583  1.00  0.91           H  
ATOM   2429  H09 VAL A 171     -26.050  78.548  44.052  1.00  0.91           H  
ATOM   2430  N   GLU A 172     -27.117  74.064  41.851  1.00  0.98           N  
ATOM   2431  CA  GLU A 172     -27.790  72.779  41.924  1.00  0.98           C  
ATOM   2432  C   GLU A 172     -26.817  71.643  42.232  1.00  0.98           C  
ATOM   2433  O   GLU A 172     -27.161  70.692  42.953  1.00  0.98           O  
ATOM   2434  CB  GLU A 172     -28.570  72.524  40.637  1.00  0.98           C  
ATOM   2435  CG  GLU A 172     -29.786  73.447  40.534  1.00  0.98           C  
ATOM   2436  CD  GLU A 172     -30.682  73.171  39.330  1.00  0.98           C  
ATOM   2437  OE1 GLU A 172     -31.751  73.819  39.229  1.00  0.98           O  
ATOM   2438  OE2 GLU A 172     -30.336  72.320  38.479  1.00  0.98           O  
ATOM   2439  H01 GLU A 172     -28.497  72.810  42.753  1.00  0.98           H  
ATOM   2440  H02 GLU A 172     -28.920  71.492  40.645  1.00  0.98           H  
ATOM   2441  H03 GLU A 172     -27.916  72.700  39.783  1.00  0.98           H  
ATOM   2442  H04 GLU A 172     -29.400  74.459  40.411  1.00  0.98           H  
ATOM   2443  H05 GLU A 172     -30.383  73.330  41.439  1.00  0.98           H  
ATOM   2444  H10 GLU A 172     -27.158  74.614  41.005  1.00  0.98           H  
ATOM   2445  N   HIS A 173     -25.590  71.759  41.714  1.00  0.85           N  
ATOM   2446  CA  HIS A 173     -24.564  70.747  41.949  1.00  0.85           C  
ATOM   2447  C   HIS A 173     -24.203  70.727  43.438  1.00  0.85           C  
ATOM   2448  O   HIS A 173     -24.189  69.675  44.084  1.00  0.85           O  
ATOM   2449  CB  HIS A 173     -23.328  71.063  41.108  1.00  0.85           C  
ATOM   2450  CG  HIS A 173     -22.237  70.042  41.225  1.00  0.85           C  
ATOM   2451  CD2 HIS A 173     -21.014  70.107  41.808  1.00  0.85           C  
ATOM   2452  ND1 HIS A 173     -22.363  68.759  40.725  1.00  0.85           N  
ATOM   2453  CE1 HIS A 173     -21.261  68.078  41.001  1.00  0.85           C  
ATOM   2454  NE2 HIS A 173     -20.429  68.872  41.656  1.00  0.85           N  
ATOM   2455  H01 HIS A 173     -24.942  69.766  41.661  1.00  0.85           H  
ATOM   2456  H02 HIS A 173     -22.923  72.003  41.482  1.00  0.85           H  
ATOM   2457  H03 HIS A 173     -23.630  71.125  40.063  1.00  0.85           H  
ATOM   2458  H04 HIS A 173     -20.577  70.974  42.303  1.00  0.85           H  
ATOM   2459  H05 HIS A 173     -21.071  67.038  40.734  1.00  0.85           H  
ATOM   2460  H06 HIS A 173     -25.368  72.565  41.147  1.00  0.85           H  
ATOM   2461  H07 HIS A 173     -19.512  68.613  41.990  1.00  0.85           H  
ATOM   2462  N   LEU A 174     -23.918  71.894  43.995  1.00  0.80           N  
ATOM   2463  CA  LEU A 174     -23.574  71.937  45.410  1.00  0.80           C  
ATOM   2464  C   LEU A 174     -24.737  71.434  46.271  1.00  0.80           C  
ATOM   2465  O   LEU A 174     -24.533  70.729  47.265  1.00  0.80           O  
ATOM   2466  CB  LEU A 174     -23.189  73.363  45.822  1.00  0.80           C  
ATOM   2467  CG  LEU A 174     -21.841  73.846  45.274  1.00  0.80           C  
ATOM   2468  CD1 LEU A 174     -21.484  75.202  45.864  1.00  0.80           C  
ATOM   2469  CD2 LEU A 174     -20.760  72.838  45.646  1.00  0.80           C  
ATOM   2470  H01 LEU A 174     -22.719  71.280  45.571  1.00  0.80           H  
ATOM   2471  H02 LEU A 174     -23.095  73.355  46.908  1.00  0.80           H  
ATOM   2472  H03 LEU A 174     -23.964  74.041  45.465  1.00  0.80           H  
ATOM   2473  H04 LEU A 174     -21.912  73.939  44.190  1.00  0.80           H  
ATOM   2474  H05 LEU A 174     -20.582  75.581  45.383  1.00  0.80           H  
ATOM   2475  H06 LEU A 174     -22.305  75.899  45.697  1.00  0.80           H  
ATOM   2476  H07 LEU A 174     -21.307  75.098  46.935  1.00  0.80           H  
ATOM   2477  H08 LEU A 174     -23.939  72.742  43.447  1.00  0.80           H  
ATOM   2478  H09 LEU A 174     -19.887  73.367  46.028  1.00  0.80           H  
ATOM   2479  H10 LEU A 174     -21.140  72.163  46.413  1.00  0.80           H  
ATOM   2480  H11 LEU A 174     -20.478  72.264  44.763  1.00  0.80           H  
ATOM   2481  N   VAL A 175     -25.960  71.794  45.880  1.00  0.92           N  
ATOM   2482  CA  VAL A 175     -27.146  71.387  46.623  1.00  0.92           C  
ATOM   2483  C   VAL A 175     -27.310  69.869  46.584  1.00  0.92           C  
ATOM   2484  O   VAL A 175     -27.471  69.234  47.633  1.00  0.92           O  
ATOM   2485  CB  VAL A 175     -28.417  72.075  46.058  1.00  0.92           C  
ATOM   2486  CG1 VAL A 175     -29.676  71.389  46.593  1.00  0.92           C  
ATOM   2487  CG2 VAL A 175     -28.416  73.560  46.458  1.00  0.92           C  
ATOM   2488  H01 VAL A 175     -27.016  71.700  47.659  1.00  0.92           H  
ATOM   2489  H02 VAL A 175     -28.414  71.992  44.971  1.00  0.92           H  
ATOM   2490  H03 VAL A 175     -30.498  71.542  45.893  1.00  0.92           H  
ATOM   2491  H04 VAL A 175     -29.489  70.321  46.705  1.00  0.92           H  
ATOM   2492  H05 VAL A 175     -29.940  71.816  47.561  1.00  0.92           H  
ATOM   2493  H06 VAL A 175     -28.886  74.148  45.670  1.00  0.92           H  
ATOM   2494  H07 VAL A 175     -28.972  73.687  47.387  1.00  0.92           H  
ATOM   2495  H08 VAL A 175     -27.389  73.898  46.600  1.00  0.92           H  
ATOM   2496  H12 VAL A 175     -26.067  72.361  45.051  1.00  0.92           H  
ATOM   2497  N   ALA A 176     -27.253  69.292  45.383  1.00  0.88           N  
ATOM   2498  CA  ALA A 176     -27.396  67.843  45.239  1.00  0.88           C  
ATOM   2499  C   ALA A 176     -26.351  67.106  46.087  1.00  0.88           C  
ATOM   2500  O   ALA A 176     -26.550  65.954  46.480  1.00  0.88           O  
ATOM   2501  CB  ALA A 176     -27.269  67.448  43.778  1.00  0.88           C  
ATOM   2502  H01 ALA A 176     -28.385  67.556  45.596  1.00  0.88           H  
ATOM   2503  H02 ALA A 176     -26.214  67.373  43.513  1.00  0.88           H  
ATOM   2504  H03 ALA A 176     -27.753  66.485  43.618  1.00  0.88           H  
ATOM   2505  H04 ALA A 176     -27.747  68.203  43.154  1.00  0.88           H  
ATOM   2506  H09 ALA A 176     -27.109  69.863  44.562  1.00  0.88           H  
ATOM   2507  N   LEU A 177     -25.233  67.773  46.367  1.00  0.75           N  
ATOM   2508  CA  LEU A 177     -24.183  67.172  47.182  1.00  0.75           C  
ATOM   2509  C   LEU A 177     -24.514  67.387  48.648  1.00  0.75           C  
ATOM   2510  O   LEU A 177     -23.785  66.948  49.531  1.00  0.75           O  
ATOM   2511  CB  LEU A 177     -22.820  67.808  46.858  1.00  0.75           C  
ATOM   2512  CG  LEU A 177     -21.866  67.048  45.921  1.00  0.75           C  
ATOM   2513  CD1 LEU A 177     -22.605  65.923  45.190  1.00  0.75           C  
ATOM   2514  CD2 LEU A 177     -21.247  68.033  44.918  1.00  0.75           C  
ATOM   2515  H01 LEU A 177     -24.126  66.105  46.965  1.00  0.75           H  
ATOM   2516  H02 LEU A 177     -22.298  67.828  47.815  1.00  0.75           H  
ATOM   2517  H03 LEU A 177     -23.016  68.779  46.402  1.00  0.75           H  
ATOM   2518  H04 LEU A 177     -21.072  66.593  46.513  1.00  0.75           H  
ATOM   2519  H05 LEU A 177     -25.110  68.710  46.010  1.00  0.75           H  
ATOM   2520  H06 LEU A 177     -23.531  66.312  44.767  1.00  0.75           H  
ATOM   2521  H07 LEU A 177     -21.976  65.534  44.390  1.00  0.75           H  
ATOM   2522  H08 LEU A 177     -22.836  65.122  45.893  1.00  0.75           H  
ATOM   2523  H09 LEU A 177     -20.243  67.700  44.655  1.00  0.75           H  
ATOM   2524  H10 LEU A 177     -21.863  68.073  44.019  1.00  0.75           H  
ATOM   2525  H11 LEU A 177     -21.194  69.025  45.367  1.00  0.75           H  
ATOM   2526  N   GLY A 178     -25.607  68.095  48.903  1.00  0.80           N  
ATOM   2527  CA  GLY A 178     -26.020  68.343  50.272  1.00  0.80           C  
ATOM   2528  C   GLY A 178     -25.377  69.523  50.979  1.00  0.80           C  
ATOM   2529  O   GLY A 178     -25.360  69.575  52.209  1.00  0.80           O  
ATOM   2530  H01 GLY A 178     -25.695  67.465  50.831  1.00  0.80           H  
ATOM   2531  H02 GLY A 178     -27.097  68.508  50.267  1.00  0.80           H  
ATOM   2532  H12 GLY A 178     -26.155  68.464  48.139  1.00  0.80           H  
ATOM   2533  N   HIS A 179     -24.848  70.483  50.234  1.00  0.69           N  
ATOM   2534  CA  HIS A 179     -24.235  71.636  50.886  1.00  0.69           C  
ATOM   2535  C   HIS A 179     -25.290  72.675  51.279  1.00  0.69           C  
ATOM   2536  O   HIS A 179     -26.273  72.878  50.561  1.00  0.69           O  
ATOM   2537  CB  HIS A 179     -23.198  72.278  49.954  1.00  0.69           C  
ATOM   2538  CG  HIS A 179     -21.968  71.447  49.754  1.00  0.69           C  
ATOM   2539  CD2 HIS A 179     -21.620  70.598  48.753  1.00  0.69           C  
ATOM   2540  ND1 HIS A 179     -20.922  71.431  50.657  1.00  0.69           N  
ATOM   2541  CE1 HIS A 179     -19.983  70.611  50.216  1.00  0.69           C  
ATOM   2542  NE2 HIS A 179     -20.382  70.093  49.066  1.00  0.69           N  
ATOM   2543  H01 HIS A 179     -23.742  71.287  51.793  1.00  0.69           H  
ATOM   2544  H02 HIS A 179     -22.879  73.207  50.426  1.00  0.69           H  
ATOM   2545  H03 HIS A 179     -24.869  70.417  49.226  1.00  0.69           H  
ATOM   2546  H04 HIS A 179     -23.664  72.443  48.982  1.00  0.69           H  
ATOM   2547  H05 HIS A 179     -22.211  70.362  47.868  1.00  0.69           H  
ATOM   2548  H06 HIS A 179     -19.038  70.398  50.716  1.00  0.69           H  
ATOM   2549  H07 HIS A 179     -19.860  69.432  48.508  1.00  0.69           H  
ATOM   2550  N   GLN A 180     -25.088  73.327  52.421  1.00  0.71           N  
ATOM   2551  CA  GLN A 180     -26.024  74.349  52.869  1.00  0.71           C  
ATOM   2552  C   GLN A 180     -25.262  75.576  53.307  1.00  0.71           C  
ATOM   2553  O   GLN A 180     -25.769  76.694  53.202  1.00  0.71           O  
ATOM   2554  CB  GLN A 180     -26.879  73.829  54.017  1.00  0.71           C  
ATOM   2555  CG  GLN A 180     -27.701  72.612  53.631  1.00  0.71           C  
ATOM   2556  CD  GLN A 180     -28.612  72.165  54.752  1.00  0.71           C  
ATOM   2557  NE2 GLN A 180     -29.916  72.124  54.472  1.00  0.71           N  
ATOM   2558  OE1 GLN A 180     -28.152  71.862  55.863  1.00  0.71           O  
ATOM   2559  H01 GLN A 180     -26.683  74.608  52.041  1.00  0.71           H  
ATOM   2560  H02 GLN A 180     -27.574  74.621  54.294  1.00  0.71           H  
ATOM   2561  H03 GLN A 180     -26.225  73.560  54.846  1.00  0.71           H  
ATOM   2562  H04 GLN A 180     -27.012  71.796  53.412  1.00  0.71           H  
ATOM   2563  H05 GLN A 180     -28.308  72.858  52.760  1.00  0.71           H  
ATOM   2564  H06 GLN A 180     -30.576  71.835  55.180  1.00  0.71           H  
ATOM   2565  H07 GLN A 180     -30.243  72.382  53.552  1.00  0.71           H  
ATOM   2566  H08 GLN A 180     -24.277  73.111  52.983  1.00  0.71           H  
ATOM   2567  N   GLN A 181     -24.048  75.363  53.811  1.00  0.65           N  
ATOM   2568  CA  GLN A 181     -23.183  76.468  54.228  1.00  0.65           C  
ATOM   2569  C   GLN A 181     -22.319  76.820  53.002  1.00  0.65           C  
ATOM   2570  O   GLN A 181     -21.244  76.235  52.797  1.00  0.65           O  
ATOM   2571  CB  GLN A 181     -22.295  76.023  55.387  1.00  0.65           C  
ATOM   2572  CG  GLN A 181     -23.065  75.673  56.632  1.00  0.65           C  
ATOM   2573  CD  GLN A 181     -23.818  76.875  57.177  1.00  0.65           C  
ATOM   2574  NE2 GLN A 181     -25.140  76.883  56.984  1.00  0.65           N  
ATOM   2575  OE1 GLN A 181     -23.218  77.797  57.750  1.00  0.65           O  
ATOM   2576  H01 GLN A 181     -23.763  77.327  54.566  1.00  0.65           H  
ATOM   2577  H02 GLN A 181     -21.647  76.864  55.636  1.00  0.65           H  
ATOM   2578  H03 GLN A 181     -21.729  75.146  55.072  1.00  0.65           H  
ATOM   2579  H04 GLN A 181     -22.356  75.341  57.390  1.00  0.65           H  
ATOM   2580  H05 GLN A 181     -23.779  74.883  56.398  1.00  0.65           H  
ATOM   2581  H06 GLN A 181     -25.694  77.659  57.317  1.00  0.65           H  
ATOM   2582  H07 GLN A 181     -25.585  76.113  56.505  1.00  0.65           H  
ATOM   2583  H08 GLN A 181     -23.715  74.414  53.908  1.00  0.65           H  
ATOM   2584  N   ILE A 182     -22.793  77.770  52.195  1.00  0.40           N  
ATOM   2585  CA  ILE A 182     -22.115  78.173  50.966  1.00  0.40           C  
ATOM   2586  C   ILE A 182     -21.635  79.620  50.960  1.00  0.40           C  
ATOM   2587  O   ILE A 182     -22.377  80.518  51.333  1.00  0.40           O  
ATOM   2588  CB  ILE A 182     -23.056  77.970  49.786  1.00  0.40           C  
ATOM   2589  CG1 ILE A 182     -23.528  76.515  49.771  1.00  0.40           C  
ATOM   2590  CG2 ILE A 182     -22.373  78.368  48.495  1.00  0.40           C  
ATOM   2591  CD1 ILE A 182     -24.470  76.180  48.632  1.00  0.40           C  
ATOM   2592  H01 ILE A 182     -21.226  77.547  50.893  1.00  0.40           H  
ATOM   2593  H02 ILE A 182     -23.933  78.610  49.887  1.00  0.40           H  
ATOM   2594  H03 ILE A 182     -24.085  76.357  50.695  1.00  0.40           H  
ATOM   2595  H04 ILE A 182     -22.652  75.871  49.692  1.00  0.40           H  
ATOM   2596  H05 ILE A 182     -21.365  77.953  48.475  1.00  0.40           H  
ATOM   2597  H06 ILE A 182     -22.941  77.982  47.649  1.00  0.40           H  
ATOM   2598  H07 ILE A 182     -22.319  79.455  48.432  1.00  0.40           H  
ATOM   2599  H08 ILE A 182     -23.657  78.230  52.444  1.00  0.40           H  
ATOM   2600  H09 ILE A 182     -25.351  76.819  48.690  1.00  0.40           H  
ATOM   2601  H10 ILE A 182     -23.964  76.345  47.681  1.00  0.40           H  
ATOM   2602  H11 ILE A 182     -24.774  75.136  48.706  1.00  0.40           H  
ATOM   2603  N   ALA A 183     -20.390  79.847  50.546  1.00  0.26           N  
ATOM   2604  CA  ALA A 183     -19.837  81.201  50.481  1.00  0.26           C  
ATOM   2605  C   ALA A 183     -19.740  81.563  49.007  1.00  0.26           C  
ATOM   2606  O   ALA A 183     -19.693  80.674  48.149  1.00  0.26           O  
ATOM   2607  CB  ALA A 183     -18.461  81.252  51.135  1.00  0.26           C  
ATOM   2608  H01 ALA A 183     -20.473  81.906  51.016  1.00  0.26           H  
ATOM   2609  H02 ALA A 183     -17.782  81.828  50.507  1.00  0.26           H  
ATOM   2610  H03 ALA A 183     -18.540  81.726  52.113  1.00  0.26           H  
ATOM   2611  H04 ALA A 183     -18.076  80.239  51.252  1.00  0.26           H  
ATOM   2612  H12 ALA A 183     -19.813  79.066  50.270  1.00  0.26           H  
ATOM   2613  N   LEU A 184     -19.729  82.860  48.705  1.00  0.35           N  
ATOM   2614  CA  LEU A 184     -19.653  83.312  47.314  1.00  0.35           C  
ATOM   2615  C   LEU A 184     -18.490  84.266  47.123  1.00  0.35           C  
ATOM   2616  O   LEU A 184     -18.339  85.240  47.869  1.00  0.35           O  
ATOM   2617  CB  LEU A 184     -20.937  84.030  46.897  1.00  0.35           C  
ATOM   2618  CG  LEU A 184     -22.299  83.353  47.078  1.00  0.35           C  
ATOM   2619  CD1 LEU A 184     -23.363  84.302  46.524  1.00  0.35           C  
ATOM   2620  CD2 LEU A 184     -22.349  82.027  46.357  1.00  0.35           C  
ATOM   2621  H01 LEU A 184     -19.513  82.425  46.696  1.00  0.35           H  
ATOM   2622  H02 LEU A 184     -20.839  84.098  45.814  1.00  0.35           H  
ATOM   2623  H03 LEU A 184     -20.973  84.961  47.462  1.00  0.35           H  
ATOM   2624  H04 LEU A 184     -22.476  83.150  48.134  1.00  0.35           H  
ATOM   2625  H05 LEU A 184     -19.774  83.543  49.447  1.00  0.35           H  
ATOM   2626  H06 LEU A 184     -24.234  84.292  47.179  1.00  0.35           H  
ATOM   2627  H07 LEU A 184     -22.958  85.313  46.474  1.00  0.35           H  
ATOM   2628  H08 LEU A 184     -23.656  83.977  45.525  1.00  0.35           H  
ATOM   2629  H09 LEU A 184     -22.801  82.165  45.375  1.00  0.35           H  
ATOM   2630  H10 LEU A 184     -21.337  81.638  46.239  1.00  0.35           H  
ATOM   2631  H11 LEU A 184     -22.945  81.321  46.935  1.00  0.35           H  
ATOM   2632  N   LEU A 185     -17.665  83.975  46.122  1.00  0.43           N  
ATOM   2633  CA  LEU A 185     -16.517  84.815  45.803  1.00  0.43           C  
ATOM   2634  C   LEU A 185     -16.793  85.316  44.398  1.00  0.43           C  
ATOM   2635  O   LEU A 185     -16.722  84.554  43.424  1.00  0.43           O  
ATOM   2636  CB  LEU A 185     -15.243  83.978  45.847  1.00  0.43           C  
ATOM   2637  CG  LEU A 185     -13.914  84.673  45.554  1.00  0.43           C  
ATOM   2638  CD1 LEU A 185     -13.810  86.006  46.308  1.00  0.43           C  
ATOM   2639  CD2 LEU A 185     -12.779  83.724  45.948  1.00  0.43           C  
ATOM   2640  H01 LEU A 185     -16.378  85.637  46.505  1.00  0.43           H  
ATOM   2641  H02 LEU A 185     -15.360  83.264  45.032  1.00  0.43           H  
ATOM   2642  H03 LEU A 185     -15.171  83.549  46.847  1.00  0.43           H  
ATOM   2643  H04 LEU A 185     -13.845  84.906  44.491  1.00  0.43           H  
ATOM   2644  H05 LEU A 185     -13.137  86.675  45.771  1.00  0.43           H  
ATOM   2645  H06 LEU A 185     -14.797  86.463  46.377  1.00  0.43           H  
ATOM   2646  H07 LEU A 185     -13.421  85.828  47.310  1.00  0.43           H  
ATOM   2647  H08 LEU A 185     -11.925  84.305  46.297  1.00  0.43           H  
ATOM   2648  H09 LEU A 185     -13.118  83.062  46.745  1.00  0.43           H  
ATOM   2649  H10 LEU A 185     -12.484  83.130  45.083  1.00  0.43           H  
ATOM   2650  H12 LEU A 185     -17.838  83.149  45.567  1.00  0.43           H  
ATOM   2651  N   ALA A 186     -17.126  86.592  44.286  1.00  0.51           N  
ATOM   2652  CA  ALA A 186     -17.459  87.154  42.988  1.00  0.51           C  
ATOM   2653  C   ALA A 186     -16.355  87.960  42.336  1.00  0.51           C  
ATOM   2654  O   ALA A 186     -15.400  88.401  42.994  1.00  0.51           O  
ATOM   2655  CB  ALA A 186     -18.717  88.024  43.112  1.00  0.51           C  
ATOM   2656  H01 ALA A 186     -17.625  86.298  42.335  1.00  0.51           H  
ATOM   2657  H02 ALA A 186     -19.529  87.430  43.531  1.00  0.51           H  
ATOM   2658  H03 ALA A 186     -18.511  88.870  43.767  1.00  0.51           H  
ATOM   2659  H04 ALA A 186     -19.006  88.389  42.126  1.00  0.51           H  
ATOM   2660  H11 ALA A 186     -17.149  87.179  45.108  1.00  0.51           H  
ATOM   2661  N   GLY A 187     -16.519  88.170  41.032  1.00  0.37           N  
ATOM   2662  CA  GLY A 187     -15.560  88.949  40.278  1.00  0.37           C  
ATOM   2663  C   GLY A 187     -15.720  90.398  40.679  1.00  0.37           C  
ATOM   2664  O   GLY A 187     -16.585  90.717  41.490  1.00  0.37           O  
ATOM   2665  H01 GLY A 187     -15.732  88.830  39.208  1.00  0.37           H  
ATOM   2666  H02 GLY A 187     -14.548  88.611  40.503  1.00  0.37           H  
ATOM   2667  H05 GLY A 187     -17.324  87.780  40.562  1.00  0.37           H  
ATOM   2668  N   PRO A 188     -14.902  91.310  40.138  1.00  0.09           N  
ATOM   2669  CA  PRO A 188     -15.045  92.721  40.514  1.00  0.09           C  
ATOM   2670  C   PRO A 188     -16.429  93.246  40.093  1.00  0.09           C  
ATOM   2671  O   PRO A 188     -16.899  92.993  38.975  1.00  0.09           O  
ATOM   2672  CB  PRO A 188     -13.893  93.384  39.767  1.00  0.09           C  
ATOM   2673  CG  PRO A 188     -13.786  92.540  38.527  1.00  0.09           C  
ATOM   2674  CD  PRO A 188     -13.904  91.140  39.066  1.00  0.09           C  
ATOM   2675  H01 PRO A 188     -12.969  93.431  40.344  1.00  0.09           H  
ATOM   2676  H02 PRO A 188     -14.125  94.420  39.521  1.00  0.09           H  
ATOM   2677  H03 PRO A 188     -14.996  92.916  41.585  1.00  0.09           H  
ATOM   2678  H04 PRO A 188     -12.867  92.711  37.967  1.00  0.09           H  
ATOM   2679  H05 PRO A 188     -14.593  92.762  37.829  1.00  0.09           H  
ATOM   2680  H06 PRO A 188     -14.186  90.402  38.315  1.00  0.09           H  
ATOM   2681  H07 PRO A 188     -12.952  90.785  39.462  1.00  0.09           H  
ATOM   2682  N   LEU A 189     -17.091  93.961  40.999  1.00  0.12           N  
ATOM   2683  CA  LEU A 189     -18.420  94.497  40.713  1.00  0.12           C  
ATOM   2684  C   LEU A 189     -18.467  95.462  39.523  1.00  0.12           C  
ATOM   2685  O   LEU A 189     -19.526  95.664  38.924  1.00  0.12           O  
ATOM   2686  CB  LEU A 189     -18.982  95.163  41.966  1.00  0.12           C  
ATOM   2687  CG  LEU A 189     -19.949  94.324  42.823  1.00  0.12           C  
ATOM   2688  CD1 LEU A 189     -19.778  92.816  42.574  1.00  0.12           C  
ATOM   2689  CD2 LEU A 189     -19.718  94.687  44.284  1.00  0.12           C  
ATOM   2690  H01 LEU A 189     -19.039  93.649  40.421  1.00  0.12           H  
ATOM   2691  H02 LEU A 189     -19.577  96.001  41.602  1.00  0.12           H  
ATOM   2692  H03 LEU A 189     -18.139  95.444  42.598  1.00  0.12           H  
ATOM   2693  H04 LEU A 189     -20.978  94.552  42.544  1.00  0.12           H  
ATOM   2694  H05 LEU A 189     -18.819  92.488  42.976  1.00  0.12           H  
ATOM   2695  H06 LEU A 189     -20.583  92.272  43.068  1.00  0.12           H  
ATOM   2696  H07 LEU A 189     -19.809  92.618  41.503  1.00  0.12           H  
ATOM   2697  H08 LEU A 189     -16.668  94.136  41.899  1.00  0.12           H  
ATOM   2698  H09 LEU A 189     -18.985  95.491  44.346  1.00  0.12           H  
ATOM   2699  H10 LEU A 189     -20.656  95.017  44.730  1.00  0.12           H  
ATOM   2700  H11 LEU A 189     -19.347  93.814  44.821  1.00  0.12           H  
ATOM   2701  N   SER A 190     -17.324  96.040  39.167  1.00  0.00           N  
ATOM   2702  CA  SER A 190     -17.277  96.939  38.025  1.00  0.00           C  
ATOM   2703  C   SER A 190     -17.470  96.138  36.738  1.00  0.00           C  
ATOM   2704  O   SER A 190     -17.562  96.716  35.655  1.00  0.00           O  
ATOM   2705  CB  SER A 190     -15.934  97.643  37.964  1.00  0.00           C  
ATOM   2706  OG  SER A 190     -14.909  96.689  37.779  1.00  0.00           O  
ATOM   2707  H01 SER A 190     -18.070  97.680  38.131  1.00  0.00           H  
ATOM   2708  H02 SER A 190     -15.764  98.181  38.896  1.00  0.00           H  
ATOM   2709  H03 SER A 190     -15.930  98.347  37.132  1.00  0.00           H  
ATOM   2710  H04 SER A 190     -14.687  96.633  36.847  1.00  0.00           H  
ATOM   2711  H12 SER A 190     -16.482  95.853  39.693  1.00  0.00           H  
ATOM   2712  N   SER A 191     -17.525  94.812  36.855  1.00  0.06           N  
ATOM   2713  CA  SER A 191     -17.712  93.945  35.691  1.00  0.06           C  
ATOM   2714  C   SER A 191     -19.158  93.464  35.543  1.00  0.06           C  
ATOM   2715  O   SER A 191     -19.722  92.846  36.448  1.00  0.06           O  
ATOM   2716  CB  SER A 191     -16.784  92.720  35.783  1.00  0.06           C  
ATOM   2717  OG  SER A 191     -17.157  91.715  34.847  1.00  0.06           O  
ATOM   2718  H01 SER A 191     -17.465  94.543  34.814  1.00  0.06           H  
ATOM   2719  H02 SER A 191     -16.866  92.302  36.786  1.00  0.06           H  
ATOM   2720  H03 SER A 191     -15.760  93.034  35.579  1.00  0.06           H  
ATOM   2721  H04 SER A 191     -17.353  90.899  35.314  1.00  0.06           H  
ATOM   2722  H05 SER A 191     -17.435  94.395  37.770  1.00  0.06           H  
ATOM   2723  N   VAL A 192     -19.753  93.721  34.387  1.00  0.03           N  
ATOM   2724  CA  VAL A 192     -21.126  93.303  34.167  1.00  0.03           C  
ATOM   2725  C   VAL A 192     -21.244  91.792  34.306  1.00  0.03           C  
ATOM   2726  O   VAL A 192     -22.137  91.265  34.995  1.00  0.03           O  
ATOM   2727  CB  VAL A 192     -21.606  93.721  32.769  1.00  0.03           C  
ATOM   2728  CG1 VAL A 192     -23.019  93.200  32.519  1.00  0.03           C  
ATOM   2729  CG2 VAL A 192     -21.554  95.239  32.646  1.00  0.03           C  
ATOM   2730  H01 VAL A 192     -21.750  93.789  34.917  1.00  0.03           H  
ATOM   2731  H02 VAL A 192     -20.950  93.287  32.015  1.00  0.03           H  
ATOM   2732  H03 VAL A 192     -23.681  94.038  32.298  1.00  0.03           H  
ATOM   2733  H04 VAL A 192     -23.009  92.513  31.673  1.00  0.03           H  
ATOM   2734  H05 VAL A 192     -19.251  94.208  33.658  1.00  0.03           H  
ATOM   2735  H06 VAL A 192     -23.377  92.679  33.407  1.00  0.03           H  
ATOM   2736  H07 VAL A 192     -20.595  95.536  32.221  1.00  0.03           H  
ATOM   2737  H08 VAL A 192     -22.360  95.579  31.995  1.00  0.03           H  
ATOM   2738  H09 VAL A 192     -21.669  95.688  33.633  1.00  0.03           H  
ATOM   2739  N   SER A 193     -20.339  91.089  33.646  1.00  0.17           N  
ATOM   2740  CA  SER A 193     -20.351  89.637  33.699  1.00  0.17           C  
ATOM   2741  C   SER A 193     -20.263  89.138  35.149  1.00  0.17           C  
ATOM   2742  O   SER A 193     -20.949  88.186  35.537  1.00  0.17           O  
ATOM   2743  CB  SER A 193     -19.181  89.090  32.884  1.00  0.17           C  
ATOM   2744  OG  SER A 193     -19.361  87.706  32.647  1.00  0.17           O  
ATOM   2745  H01 SER A 193     -21.290  89.280  33.277  1.00  0.17           H  
ATOM   2746  H02 SER A 193     -18.256  89.240  33.441  1.00  0.17           H  
ATOM   2747  H03 SER A 193     -19.127  89.616  31.931  1.00  0.17           H  
ATOM   2748  H04 SER A 193     -19.459  87.247  33.485  1.00  0.17           H  
ATOM   2749  H10 SER A 193     -19.634  91.565  33.101  1.00  0.17           H  
ATOM   2750  N   ALA A 194     -19.414  89.782  35.946  1.00  0.43           N  
ATOM   2751  CA  ALA A 194     -19.269  89.375  37.336  1.00  0.43           C  
ATOM   2752  C   ALA A 194     -20.625  89.525  38.029  1.00  0.43           C  
ATOM   2753  O   ALA A 194     -21.112  88.572  38.671  1.00  0.43           O  
ATOM   2754  CB  ALA A 194     -18.211  90.226  38.040  1.00  0.43           C  
ATOM   2755  H01 ALA A 194     -18.942  88.336  37.382  1.00  0.43           H  
ATOM   2756  H02 ALA A 194     -17.343  90.337  37.390  1.00  0.43           H  
ATOM   2757  H03 ALA A 194     -18.625  91.209  38.264  1.00  0.43           H  
ATOM   2758  H04 ALA A 194     -17.909  89.738  38.967  1.00  0.43           H  
ATOM   2759  H05 ALA A 194     -18.870  90.553  35.586  1.00  0.43           H  
ATOM   2760  N   ARG A 195     -21.238  90.707  37.866  1.00  0.11           N  
ATOM   2761  CA  ARG A 195     -22.532  90.997  38.478  1.00  0.11           C  
ATOM   2762  C   ARG A 195     -23.583  90.006  38.027  1.00  0.11           C  
ATOM   2763  O   ARG A 195     -24.375  89.527  38.846  1.00  0.11           O  
ATOM   2764  CB  ARG A 195     -22.986  92.426  38.163  1.00  0.11           C  
ATOM   2765  CG  ARG A 195     -22.036  93.493  38.717  1.00  0.11           C  
ATOM   2766  CD  ARG A 195     -22.653  94.861  38.658  1.00  0.11           C  
ATOM   2767  NE  ARG A 195     -23.132  95.202  37.324  1.00  0.11           N  
ATOM   2768  CZ  ARG A 195     -22.483  95.995  36.479  1.00  0.11           C  
ATOM   2769  NH1 ARG A 195     -21.312  96.529  36.833  1.00  0.11           N  
ATOM   2770  NH2 ARG A 195     -23.016  96.278  35.293  1.00  0.11           N  
ATOM   2771  H01 ARG A 195     -22.409  90.904  39.557  1.00  0.11           H  
ATOM   2772  H02 ARG A 195     -23.954  92.573  38.641  1.00  0.11           H  
ATOM   2773  H03 ARG A 195     -23.046  92.541  37.081  1.00  0.11           H  
ATOM   2774  H04 ARG A 195     -21.133  93.498  38.106  1.00  0.11           H  
ATOM   2775  H05 ARG A 195     -20.792  91.417  37.304  1.00  0.11           H  
ATOM   2776  H06 ARG A 195     -21.800  93.254  39.754  1.00  0.11           H  
ATOM   2777  H07 ARG A 195     -21.882  95.583  38.927  1.00  0.11           H  
ATOM   2778  H08 ARG A 195     -23.493  94.896  39.351  1.00  0.11           H  
ATOM   2779  H09 ARG A 195     -24.013  94.810  37.023  1.00  0.11           H  
ATOM   2780  H10 ARG A 195     -20.823  97.141  36.196  1.00  0.11           H  
ATOM   2781  H11 ARG A 195     -20.915  96.321  37.738  1.00  0.11           H  
ATOM   2782  H12 ARG A 195     -23.907  95.881  35.032  1.00  0.11           H  
ATOM   2783  H13 ARG A 195     -22.529  96.890  34.653  1.00  0.11           H  
ATOM   2784  N   LEU A 196     -23.595  89.676  36.739  1.00  0.26           N  
ATOM   2785  CA  LEU A 196     -24.578  88.715  36.269  1.00  0.26           C  
ATOM   2786  C   LEU A 196     -24.424  87.385  37.002  1.00  0.26           C  
ATOM   2787  O   LEU A 196     -25.414  86.759  37.381  1.00  0.26           O  
ATOM   2788  CB  LEU A 196     -24.434  88.478  34.767  1.00  0.26           C  
ATOM   2789  CG  LEU A 196     -24.691  89.684  33.874  1.00  0.26           C  
ATOM   2790  CD1 LEU A 196     -24.390  89.297  32.427  1.00  0.26           C  
ATOM   2791  CD2 LEU A 196     -26.152  90.129  34.023  1.00  0.26           C  
ATOM   2792  H01 LEU A 196     -25.566  89.129  36.473  1.00  0.26           H  
ATOM   2793  H02 LEU A 196     -25.205  87.752  34.509  1.00  0.26           H  
ATOM   2794  H03 LEU A 196     -23.417  88.133  34.579  1.00  0.26           H  
ATOM   2795  H04 LEU A 196     -24.047  90.514  34.164  1.00  0.26           H  
ATOM   2796  H05 LEU A 196     -23.350  88.980  32.345  1.00  0.26           H  
ATOM   2797  H06 LEU A 196     -25.044  88.478  32.126  1.00  0.26           H  
ATOM   2798  H07 LEU A 196     -24.560  90.156  31.778  1.00  0.26           H  
ATOM   2799  H08 LEU A 196     -26.779  89.258  34.211  1.00  0.26           H  
ATOM   2800  H09 LEU A 196     -26.237  90.824  34.858  1.00  0.26           H  
ATOM   2801  H10 LEU A 196     -26.478  90.620  33.106  1.00  0.26           H  
ATOM   2802  H14 LEU A 196     -22.932  90.087  36.098  1.00  0.26           H  
ATOM   2803  N   ARG A 197     -23.184  86.942  37.201  1.00  0.45           N  
ATOM   2804  CA  ARG A 197     -22.974  85.674  37.887  1.00  0.45           C  
ATOM   2805  C   ARG A 197     -23.403  85.790  39.343  1.00  0.45           C  
ATOM   2806  O   ARG A 197     -24.023  84.879  39.888  1.00  0.45           O  
ATOM   2807  CB  ARG A 197     -21.499  85.245  37.792  1.00  0.45           C  
ATOM   2808  CG  ARG A 197     -21.061  84.898  36.370  1.00  0.45           C  
ATOM   2809  CD  ARG A 197     -19.555  84.658  36.245  1.00  0.45           C  
ATOM   2810  NE  ARG A 197     -19.151  84.858  34.856  1.00  0.45           N  
ATOM   2811  CZ  ARG A 197     -17.894  84.885  34.418  1.00  0.45           C  
ATOM   2812  NH1 ARG A 197     -16.885  84.713  35.265  1.00  0.45           N  
ATOM   2813  NH2 ARG A 197     -17.651  85.112  33.127  1.00  0.45           N  
ATOM   2814  H01 ARG A 197     -23.583  84.911  37.402  1.00  0.45           H  
ATOM   2815  H02 ARG A 197     -21.386  84.343  38.394  1.00  0.45           H  
ATOM   2816  H03 ARG A 197     -20.876  86.062  38.157  1.00  0.45           H  
ATOM   2817  H04 ARG A 197     -21.306  85.752  35.738  1.00  0.45           H  
ATOM   2818  H05 ARG A 197     -21.584  83.994  36.057  1.00  0.45           H  
ATOM   2819  H06 ARG A 197     -19.320  83.639  36.552  1.00  0.45           H  
ATOM   2820  H07 ARG A 197     -19.019  85.358  36.886  1.00  0.45           H  
ATOM   2821  H08 ARG A 197     -19.884  84.986  34.173  1.00  0.45           H  
ATOM   2822  H09 ARG A 197     -15.933  84.744  34.929  1.00  0.45           H  
ATOM   2823  H10 ARG A 197     -17.070  84.551  36.245  1.00  0.45           H  
ATOM   2824  H11 ARG A 197     -22.394  87.482  36.878  1.00  0.45           H  
ATOM   2825  H12 ARG A 197     -18.419  85.252  32.486  1.00  0.45           H  
ATOM   2826  H13 ARG A 197     -16.699  85.144  32.790  1.00  0.45           H  
ATOM   2827  N   LEU A 198     -23.074  86.913  39.972  1.00  0.66           N  
ATOM   2828  CA  LEU A 198     -23.436  87.108  41.373  1.00  0.66           C  
ATOM   2829  C   LEU A 198     -24.956  86.949  41.488  1.00  0.66           C  
ATOM   2830  O   LEU A 198     -25.459  86.164  42.303  1.00  0.66           O  
ATOM   2831  CB  LEU A 198     -23.029  88.505  41.842  1.00  0.66           C  
ATOM   2832  CG  LEU A 198     -22.497  88.559  43.274  1.00  0.66           C  
ATOM   2833  CD1 LEU A 198     -22.449  90.009  43.759  1.00  0.66           C  
ATOM   2834  CD2 LEU A 198     -23.371  87.703  44.176  1.00  0.66           C  
ATOM   2835  H01 LEU A 198     -22.920  86.378  41.997  1.00  0.66           H  
ATOM   2836  H02 LEU A 198     -23.932  89.115  41.822  1.00  0.66           H  
ATOM   2837  H03 LEU A 198     -22.252  88.877  41.174  1.00  0.66           H  
ATOM   2838  H04 LEU A 198     -21.483  88.161  43.304  1.00  0.66           H  
ATOM   2839  H05 LEU A 198     -21.892  90.613  43.043  1.00  0.66           H  
ATOM   2840  H06 LEU A 198     -23.464  90.397  43.849  1.00  0.66           H  
ATOM   2841  H07 LEU A 198     -21.956  90.052  44.730  1.00  0.66           H  
ATOM   2842  H08 LEU A 198     -24.337  87.542  43.698  1.00  0.66           H  
ATOM   2843  H09 LEU A 198     -22.886  86.742  44.347  1.00  0.66           H  
ATOM   2844  H10 LEU A 198     -23.518  88.211  45.129  1.00  0.66           H  
ATOM   2845  H14 LEU A 198     -22.571  87.636  39.478  1.00  0.66           H  
ATOM   2846  N   ALA A 199     -25.673  87.686  40.641  1.00  0.65           N  
ATOM   2847  CA  ALA A 199     -27.122  87.650  40.624  1.00  0.65           C  
ATOM   2848  C   ALA A 199     -27.601  86.223  40.413  1.00  0.65           C  
ATOM   2849  O   ALA A 199     -28.482  85.739  41.128  1.00  0.65           O  
ATOM   2850  CB  ALA A 199     -27.648  88.542  39.520  1.00  0.65           C  
ATOM   2851  H01 ALA A 199     -27.498  88.013  41.581  1.00  0.65           H  
ATOM   2852  H02 ALA A 199     -28.544  89.058  39.866  1.00  0.65           H  
ATOM   2853  H03 ALA A 199     -26.888  89.276  39.252  1.00  0.65           H  
ATOM   2854  H04 ALA A 199     -27.893  87.936  38.648  1.00  0.65           H  
ATOM   2855  H11 ALA A 199     -25.191  88.289  39.990  1.00  0.65           H  
ATOM   2856  N   GLY A 200     -27.014  85.539  39.436  1.00  0.71           N  
ATOM   2857  CA  GLY A 200     -27.422  84.173  39.160  1.00  0.71           C  
ATOM   2858  C   GLY A 200     -27.343  83.275  40.380  1.00  0.71           C  
ATOM   2859  O   GLY A 200     -28.241  82.458  40.625  1.00  0.71           O  
ATOM   2860  H01 GLY A 200     -26.736  83.772  38.414  1.00  0.71           H  
ATOM   2861  H02 GLY A 200     -28.451  84.183  38.800  1.00  0.71           H  
ATOM   2862  H05 GLY A 200     -26.284  85.969  38.886  1.00  0.71           H  
ATOM   2863  N   TRP A 201     -26.271  83.418  41.156  1.00  0.69           N  
ATOM   2864  CA  TRP A 201     -26.110  82.579  42.335  1.00  0.69           C  
ATOM   2865  C   TRP A 201     -27.185  82.905  43.348  1.00  0.69           C  
ATOM   2866  O   TRP A 201     -27.810  81.998  43.910  1.00  0.69           O  
ATOM   2867  CB  TRP A 201     -24.739  82.769  42.999  1.00  0.69           C  
ATOM   2868  CG  TRP A 201     -23.573  82.250  42.219  1.00  0.69           C  
ATOM   2869  CD1 TRP A 201     -23.542  81.145  41.416  1.00  0.69           C  
ATOM   2870  CD2 TRP A 201     -22.248  82.791  42.208  1.00  0.69           C  
ATOM   2871  CE2 TRP A 201     -21.464  81.963  41.377  1.00  0.69           C  
ATOM   2872  CE3 TRP A 201     -21.643  83.899  42.822  1.00  0.69           C  
ATOM   2873  NE1 TRP A 201     -22.278  80.966  40.906  1.00  0.69           N  
ATOM   2874  CZ2 TRP A 201     -20.103  82.205  41.144  1.00  0.69           C  
ATOM   2875  CZ3 TRP A 201     -20.276  84.139  42.587  1.00  0.69           C  
ATOM   2876  CH2 TRP A 201     -19.530  83.292  41.754  1.00  0.69           C  
ATOM   2877  H01 TRP A 201     -26.191  81.544  42.004  1.00  0.69           H  
ATOM   2878  H02 TRP A 201     -24.768  82.187  43.920  1.00  0.69           H  
ATOM   2879  H03 TRP A 201     -25.570  84.108  40.927  1.00  0.69           H  
ATOM   2880  H04 TRP A 201     -24.588  83.836  43.162  1.00  0.69           H  
ATOM   2881  H05 TRP A 201     -24.396  80.499  41.210  1.00  0.69           H  
ATOM   2882  H06 TRP A 201     -22.220  84.560  43.468  1.00  0.69           H  
ATOM   2883  H07 TRP A 201     -21.995  80.221  40.285  1.00  0.69           H  
ATOM   2884  H08 TRP A 201     -19.518  81.550  40.498  1.00  0.69           H  
ATOM   2885  H09 TRP A 201     -19.791  84.994  43.058  1.00  0.69           H  
ATOM   2886  H10 TRP A 201     -18.473  83.502  41.588  1.00  0.69           H  
ATOM   2887  N   HIS A 202     -27.395  84.198  43.597  1.00  0.71           N  
ATOM   2888  CA  HIS A 202     -28.405  84.601  44.571  1.00  0.71           C  
ATOM   2889  C   HIS A 202     -29.754  84.062  44.120  1.00  0.71           C  
ATOM   2890  O   HIS A 202     -30.477  83.423  44.897  1.00  0.71           O  
ATOM   2891  CB  HIS A 202     -28.419  86.114  44.716  1.00  0.71           C  
ATOM   2892  CG  HIS A 202     -27.346  86.629  45.627  1.00  0.71           C  
ATOM   2893  CD2 HIS A 202     -26.881  86.158  46.808  1.00  0.71           C  
ATOM   2894  ND1 HIS A 202     -26.622  87.775  45.363  1.00  0.71           N  
ATOM   2895  CE1 HIS A 202     -25.759  87.987  46.343  1.00  0.71           C  
ATOM   2896  NE2 HIS A 202     -25.896  87.020  47.234  1.00  0.71           N  
ATOM   2897  H01 HIS A 202     -28.174  84.188  45.553  1.00  0.71           H  
ATOM   2898  H02 HIS A 202     -29.377  86.388  45.157  1.00  0.71           H  
ATOM   2899  H03 HIS A 202     -28.281  86.559  43.730  1.00  0.71           H  
ATOM   2900  H04 HIS A 202     -27.223  85.262  47.326  1.00  0.71           H  
ATOM   2901  H05 HIS A 202     -25.055  88.817  46.405  1.00  0.71           H  
ATOM   2902  H06 HIS A 202     -25.365  86.929  48.088  1.00  0.71           H  
ATOM   2903  H11 HIS A 202     -26.855  84.899  43.111  1.00  0.71           H  
ATOM   2904  N   LYS A 203     -30.071  84.259  42.848  1.00  0.77           N  
ATOM   2905  CA  LYS A 203     -31.333  83.764  42.361  1.00  0.77           C  
ATOM   2906  C   LYS A 203     -31.525  82.277  42.669  1.00  0.77           C  
ATOM   2907  O   LYS A 203     -32.504  81.911  43.335  1.00  0.77           O  
ATOM   2908  CB  LYS A 203     -31.474  84.000  40.862  1.00  0.77           C  
ATOM   2909  CG  LYS A 203     -32.639  83.232  40.276  1.00  0.77           C  
ATOM   2910  CD  LYS A 203     -32.881  83.555  38.821  1.00  0.77           C  
ATOM   2911  CE  LYS A 203     -33.991  82.668  38.310  1.00  0.77           C  
ATOM   2912  NZ  LYS A 203     -34.315  82.891  36.864  1.00  0.77           N  
ATOM   2913  H01 LYS A 203     -32.109  84.322  42.885  1.00  0.77           H  
ATOM   2914  H02 LYS A 203     -30.562  83.650  40.378  1.00  0.77           H  
ATOM   2915  H03 LYS A 203     -31.628  85.064  40.685  1.00  0.77           H  
ATOM   2916  H04 LYS A 203     -33.533  83.521  40.829  1.00  0.77           H  
ATOM   2917  H05 LYS A 203     -32.435  82.165  40.367  1.00  0.77           H  
ATOM   2918  H06 LYS A 203     -31.972  83.383  38.245  1.00  0.77           H  
ATOM   2919  H07 LYS A 203     -29.438  84.748  42.231  1.00  0.77           H  
ATOM   2920  H08 LYS A 203     -33.169  84.601  38.719  1.00  0.77           H  
ATOM   2921  H09 LYS A 203     -34.886  82.913  38.881  1.00  0.77           H  
ATOM   2922  H10 LYS A 203     -33.691  81.628  38.441  1.00  0.77           H  
ATOM   2923  H11 LYS A 203     -35.065  83.563  36.787  1.00  0.77           H  
ATOM   2924  H12 LYS A 203     -33.498  83.243  36.386  1.00  0.77           H  
ATOM   2925  H13 LYS A 203     -34.601  82.018  36.444  1.00  0.77           H  
ATOM   2926  N   TYR A 204     -30.609  81.409  42.235  1.00  0.66           N  
ATOM   2927  CA  TYR A 204     -30.822  79.978  42.485  1.00  0.66           C  
ATOM   2928  C   TYR A 204     -30.567  79.501  43.904  1.00  0.66           C  
ATOM   2929  O   TYR A 204     -31.069  78.448  44.312  1.00  0.66           O  
ATOM   2930  CB  TYR A 204     -30.047  79.135  41.476  1.00  0.66           C  
ATOM   2931  CG  TYR A 204     -30.533  79.378  40.067  1.00  0.66           C  
ATOM   2932  CD1 TYR A 204     -30.029  80.433  39.309  1.00  0.66           C  
ATOM   2933  CD2 TYR A 204     -31.568  78.613  39.527  1.00  0.66           C  
ATOM   2934  CE1 TYR A 204     -30.547  80.724  38.052  1.00  0.66           C  
ATOM   2935  CE2 TYR A 204     -32.096  78.898  38.265  1.00  0.66           C  
ATOM   2936  CZ  TYR A 204     -31.582  79.956  37.538  1.00  0.66           C  
ATOM   2937  OH  TYR A 204     -32.123  80.274  36.305  1.00  0.66           O  
ATOM   2938  H01 TYR A 204     -31.894  79.837  42.350  1.00  0.66           H  
ATOM   2939  H02 TYR A 204     -30.203  78.083  41.716  1.00  0.66           H  
ATOM   2940  H03 TYR A 204     -28.989  79.392  41.536  1.00  0.66           H  
ATOM   2941  H04 TYR A 204     -29.216  81.040  39.708  1.00  0.66           H  
ATOM   2942  H05 TYR A 204     -31.972  77.778  40.100  1.00  0.66           H  
ATOM   2943  H06 TYR A 204     -30.141  81.553  37.472  1.00  0.66           H  
ATOM   2944  H07 TYR A 204     -32.905  78.292  37.858  1.00  0.66           H  
ATOM   2945  H08 TYR A 204     -32.361  79.468  35.842  1.00  0.66           H  
ATOM   2946  H14 TYR A 204     -29.786  81.730  41.745  1.00  0.66           H  
ATOM   2947  N   LEU A 205     -29.800  80.256  44.673  1.00  0.68           N  
ATOM   2948  CA  LEU A 205     -29.585  79.834  46.051  1.00  0.68           C  
ATOM   2949  C   LEU A 205     -30.904  80.093  46.787  1.00  0.68           C  
ATOM   2950  O   LEU A 205     -31.311  79.316  47.663  1.00  0.68           O  
ATOM   2951  CB  LEU A 205     -28.450  80.631  46.699  1.00  0.68           C  
ATOM   2952  CG  LEU A 205     -27.034  80.121  46.398  1.00  0.68           C  
ATOM   2953  CD1 LEU A 205     -26.016  81.047  47.066  1.00  0.68           C  
ATOM   2954  CD2 LEU A 205     -26.872  78.689  46.914  1.00  0.68           C  
ATOM   2955  H01 LEU A 205     -29.299  78.783  46.096  1.00  0.68           H  
ATOM   2956  H02 LEU A 205     -28.585  80.526  47.775  1.00  0.68           H  
ATOM   2957  H03 LEU A 205     -28.519  81.661  46.349  1.00  0.68           H  
ATOM   2958  H04 LEU A 205     -26.866  80.119  45.321  1.00  0.68           H  
ATOM   2959  H05 LEU A 205     -25.135  81.136  46.430  1.00  0.68           H  
ATOM   2960  H06 LEU A 205     -26.460  82.032  47.211  1.00  0.68           H  
ATOM   2961  H07 LEU A 205     -25.726  80.633  48.032  1.00  0.68           H  
ATOM   2962  H08 LEU A 205     -26.036  78.647  47.612  1.00  0.68           H  
ATOM   2963  H09 LEU A 205     -29.376  81.100  44.316  1.00  0.68           H  
ATOM   2964  H10 LEU A 205     -27.785  78.380  47.423  1.00  0.68           H  
ATOM   2965  H11 LEU A 205     -26.678  78.020  46.076  1.00  0.68           H  
ATOM   2966  N   THR A 206     -31.568  81.190  46.408  1.00  0.66           N  
ATOM   2967  CA  THR A 206     -32.845  81.576  47.002  1.00  0.66           C  
ATOM   2968  C   THR A 206     -33.884  80.508  46.698  1.00  0.66           C  
ATOM   2969  O   THR A 206     -34.602  80.068  47.590  1.00  0.66           O  
ATOM   2970  CB  THR A 206     -33.321  82.949  46.459  1.00  0.66           C  
ATOM   2971  CG2 THR A 206     -34.804  83.143  46.704  1.00  0.66           C  
ATOM   2972  OG1 THR A 206     -32.583  83.997  47.107  1.00  0.66           O  
ATOM   2973  H01 THR A 206     -32.715  81.668  48.080  1.00  0.66           H  
ATOM   2974  H02 THR A 206     -33.145  82.980  45.384  1.00  0.66           H  
ATOM   2975  H03 THR A 206     -35.362  82.356  46.196  1.00  0.66           H  
ATOM   2976  H04 THR A 206     -35.005  83.097  47.774  1.00  0.66           H  
ATOM   2977  H05 THR A 206     -35.113  84.114  46.317  1.00  0.66           H  
ATOM   2978  H06 THR A 206     -32.370  83.731  48.004  1.00  0.66           H  
ATOM   2979  H12 THR A 206     -31.172  81.773  45.685  1.00  0.66           H  
ATOM   2980  N   ARG A 207     -33.949  80.070  45.445  1.00  0.52           N  
ATOM   2981  CA  ARG A 207     -34.908  79.035  45.081  1.00  0.52           C  
ATOM   2982  C   ARG A 207     -34.660  77.720  45.804  1.00  0.52           C  
ATOM   2983  O   ARG A 207     -35.417  76.770  45.622  1.00  0.52           O  
ATOM   2984  CB  ARG A 207     -34.885  78.751  43.583  1.00  0.52           C  
ATOM   2985  CG  ARG A 207     -35.417  79.862  42.722  1.00  0.52           C  
ATOM   2986  CD  ARG A 207     -35.775  79.318  41.351  1.00  0.52           C  
ATOM   2987  NE  ARG A 207     -36.214  80.380  40.452  1.00  0.52           N  
ATOM   2988  CZ  ARG A 207     -36.475  80.196  39.165  1.00  0.52           C  
ATOM   2989  NH1 ARG A 207     -36.339  78.981  38.640  1.00  0.52           N  
ATOM   2990  NH2 ARG A 207     -36.856  81.225  38.407  1.00  0.52           N  
ATOM   2991  H01 ARG A 207     -35.879  79.430  45.380  1.00  0.52           H  
ATOM   2992  H02 ARG A 207     -35.544  77.897  43.423  1.00  0.52           H  
ATOM   2993  H03 ARG A 207     -33.853  78.558  43.290  1.00  0.52           H  
ATOM   2994  H04 ARG A 207     -34.655  80.634  42.617  1.00  0.52           H  
ATOM   2995  H05 ARG A 207     -36.306  80.288  43.187  1.00  0.52           H  
ATOM   2996  H06 ARG A 207     -36.595  78.609  41.468  1.00  0.52           H  
ATOM   2997  H07 ARG A 207     -33.333  80.455  44.744  1.00  0.52           H  
ATOM   2998  H08 ARG A 207     -34.899  78.830  40.923  1.00  0.52           H  
ATOM   2999  H09 ARG A 207     -36.326  81.309  40.832  1.00  0.52           H  
ATOM   3000  H10 ARG A 207     -36.530  78.830  37.660  1.00  0.52           H  
ATOM   3001  H11 ARG A 207     -36.045  78.210  39.222  1.00  0.52           H  
ATOM   3002  H12 ARG A 207     -36.951  82.144  38.814  1.00  0.52           H  
ATOM   3003  H13 ARG A 207     -37.049  81.085  37.426  1.00  0.52           H  
ATOM   3004  N   ASN A 208     -33.591  77.630  46.588  1.00  0.72           N  
ATOM   3005  CA  ASN A 208     -33.317  76.389  47.321  1.00  0.72           C  
ATOM   3006  C   ASN A 208     -33.297  76.732  48.792  1.00  0.72           C  
ATOM   3007  O   ASN A 208     -32.792  75.974  49.624  1.00  0.72           O  
ATOM   3008  CB  ASN A 208     -31.972  75.762  46.913  1.00  0.72           C  
ATOM   3009  CG  ASN A 208     -32.008  75.159  45.520  1.00  0.72           C  
ATOM   3010  ND2 ASN A 208     -32.075  73.826  45.453  1.00  0.72           N  
ATOM   3011  OD1 ASN A 208     -31.986  75.881  44.509  1.00  0.72           O  
ATOM   3012  H01 ASN A 208     -34.089  75.655  47.090  1.00  0.72           H  
ATOM   3013  H02 ASN A 208     -31.756  74.957  47.616  1.00  0.72           H  
ATOM   3014  H03 ASN A 208     -31.203  76.534  46.940  1.00  0.72           H  
ATOM   3015  H04 ASN A 208     -32.106  73.366  44.554  1.00  0.72           H  
ATOM   3016  H05 ASN A 208     -32.095  73.278  46.301  1.00  0.72           H  
ATOM   3017  H14 ASN A 208     -32.966  78.418  46.680  1.00  0.72           H  
ATOM   3018  N   GLN A 209     -33.846  77.900  49.101  1.00  0.74           N  
ATOM   3019  CA  GLN A 209     -33.924  78.371  50.473  1.00  0.74           C  
ATOM   3020  C   GLN A 209     -32.575  78.312  51.166  1.00  0.74           C  
ATOM   3021  O   GLN A 209     -32.439  77.763  52.259  1.00  0.74           O  
ATOM   3022  CB  GLN A 209     -34.952  77.543  51.238  1.00  0.74           C  
ATOM   3023  CG  GLN A 209     -36.310  77.514  50.543  1.00  0.74           C  
ATOM   3024  CD  GLN A 209     -36.831  76.095  50.357  1.00  0.74           C  
ATOM   3025  NE2 GLN A 209     -36.767  75.594  49.116  1.00  0.74           N  
ATOM   3026  OE1 GLN A 209     -37.269  75.446  51.321  1.00  0.74           O  
ATOM   3027  H01 GLN A 209     -34.234  79.416  50.457  1.00  0.74           H  
ATOM   3028  H02 GLN A 209     -35.089  78.005  52.216  1.00  0.74           H  
ATOM   3029  H03 GLN A 209     -34.582  76.522  51.328  1.00  0.74           H  
ATOM   3030  H04 GLN A 209     -36.189  77.958  49.555  1.00  0.74           H  
ATOM   3031  H05 GLN A 209     -37.025  78.075  51.145  1.00  0.74           H  
ATOM   3032  H06 GLN A 209     -34.220  78.478  48.362  1.00  0.74           H  
ATOM   3033  H07 GLN A 209     -37.091  74.655  48.933  1.00  0.74           H  
ATOM   3034  H08 GLN A 209     -36.395  76.155  48.363  1.00  0.74           H  
ATOM   3035  N   ILE A 210     -31.574  78.884  50.511  1.00  0.63           N  
ATOM   3036  CA  ILE A 210     -30.231  78.940  51.060  1.00  0.63           C  
ATOM   3037  C   ILE A 210     -29.754  80.385  51.022  1.00  0.63           C  
ATOM   3038  O   ILE A 210     -30.042  81.116  50.070  1.00  0.63           O  
ATOM   3039  CB  ILE A 210     -29.249  78.077  50.233  1.00  0.63           C  
ATOM   3040  CG1 ILE A 210     -29.711  76.619  50.238  1.00  0.63           C  
ATOM   3041  CG2 ILE A 210     -27.832  78.196  50.813  1.00  0.63           C  
ATOM   3042  CD1 ILE A 210     -28.784  75.679  49.499  1.00  0.63           C  
ATOM   3043  H01 ILE A 210     -30.256  78.556  52.080  1.00  0.63           H  
ATOM   3044  H02 ILE A 210     -29.233  78.435  49.203  1.00  0.63           H  
ATOM   3045  H03 ILE A 210     -30.669  76.590  49.720  1.00  0.63           H  
ATOM   3046  H04 ILE A 210     -29.785  76.285  51.273  1.00  0.63           H  
ATOM   3047  H05 ILE A 210     -27.185  78.694  50.091  1.00  0.63           H  
ATOM   3048  H06 ILE A 210     -27.863  78.778  51.734  1.00  0.63           H  
ATOM   3049  H07 ILE A 210     -27.441  77.201  51.025  1.00  0.63           H  
ATOM   3050  H08 ILE A 210     -27.835  75.614  50.031  1.00  0.63           H  
ATOM   3051  H09 ILE A 210     -31.751  79.292  49.604  1.00  0.63           H  
ATOM   3052  H10 ILE A 210     -29.238  74.689  49.444  1.00  0.63           H  
ATOM   3053  H11 ILE A 210     -28.610  76.057  48.491  1.00  0.63           H  
ATOM   3054  N   GLN A 211     -29.042  80.797  52.061  1.00  0.52           N  
ATOM   3055  CA  GLN A 211     -28.501  82.140  52.115  1.00  0.52           C  
ATOM   3056  C   GLN A 211     -26.998  82.023  52.268  1.00  0.52           C  
ATOM   3057  O   GLN A 211     -26.516  81.427  53.229  1.00  0.52           O  
ATOM   3058  CB  GLN A 211     -29.054  82.902  53.306  1.00  0.52           C  
ATOM   3059  CG  GLN A 211     -30.522  83.211  53.212  1.00  0.52           C  
ATOM   3060  CD  GLN A 211     -31.010  83.955  54.441  1.00  0.52           C  
ATOM   3061  NE2 GLN A 211     -31.889  83.308  55.213  1.00  0.52           N  
ATOM   3062  OE1 GLN A 211     -30.593  85.096  54.705  1.00  0.52           O  
ATOM   3063  H01 GLN A 211     -28.773  82.678  51.207  1.00  0.52           H  
ATOM   3064  H02 GLN A 211     -28.534  83.859  53.334  1.00  0.52           H  
ATOM   3065  H03 GLN A 211     -28.886  82.305  54.202  1.00  0.52           H  
ATOM   3066  H04 GLN A 211     -31.067  82.270  53.142  1.00  0.52           H  
ATOM   3067  H05 GLN A 211     -30.700  83.826  52.330  1.00  0.52           H  
ATOM   3068  H06 GLN A 211     -32.247  83.748  56.048  1.00  0.52           H  
ATOM   3069  H07 GLN A 211     -32.195  82.379  54.961  1.00  0.52           H  
ATOM   3070  H12 GLN A 211     -28.873  80.163  52.829  1.00  0.52           H  
ATOM   3071  N   PRO A 212     -26.231  82.585  51.323  1.00  0.20           N  
ATOM   3072  CA  PRO A 212     -24.774  82.482  51.454  1.00  0.20           C  
ATOM   3073  C   PRO A 212     -24.297  82.957  52.818  1.00  0.20           C  
ATOM   3074  O   PRO A 212     -24.713  84.014  53.279  1.00  0.20           O  
ATOM   3075  CB  PRO A 212     -24.260  83.369  50.318  1.00  0.20           C  
ATOM   3076  CG  PRO A 212     -25.376  84.373  50.123  1.00  0.20           C  
ATOM   3077  CD  PRO A 212     -26.594  83.477  50.207  1.00  0.20           C  
ATOM   3078  H01 PRO A 212     -24.030  82.808  49.412  1.00  0.20           H  
ATOM   3079  H02 PRO A 212     -23.332  83.866  50.600  1.00  0.20           H  
ATOM   3080  H03 PRO A 212     -25.305  84.947  49.199  1.00  0.20           H  
ATOM   3081  H04 PRO A 212     -25.378  85.127  50.910  1.00  0.20           H  
ATOM   3082  H05 PRO A 212     -27.530  84.015  50.357  1.00  0.20           H  
ATOM   3083  H06 PRO A 212     -26.742  82.919  49.283  1.00  0.20           H  
ATOM   3084  H08 PRO A 212     -24.408  81.458  51.385  1.00  0.20           H  
ATOM   3085  N   ILE A 213     -23.437  82.179  53.468  1.00  0.49           N  
ATOM   3086  CA  ILE A 213     -22.933  82.587  54.772  1.00  0.49           C  
ATOM   3087  C   ILE A 213     -21.789  83.579  54.628  1.00  0.49           C  
ATOM   3088  O   ILE A 213     -21.223  84.027  55.622  1.00  0.49           O  
ATOM   3089  CB  ILE A 213     -22.437  81.388  55.611  1.00  0.49           C  
ATOM   3090  CG1 ILE A 213     -21.157  80.814  55.008  1.00  0.49           C  
ATOM   3091  CG2 ILE A 213     -23.511  80.315  55.666  1.00  0.49           C  
ATOM   3092  CD1 ILE A 213     -20.574  79.695  55.836  1.00  0.49           C  
ATOM   3093  H01 ILE A 213     -23.772  83.053  55.288  1.00  0.49           H  
ATOM   3094  H02 ILE A 213     -22.224  81.732  56.623  1.00  0.49           H  
ATOM   3095  H03 ILE A 213     -20.420  81.617  54.975  1.00  0.49           H  
ATOM   3096  H04 ILE A 213     -21.381  80.432  54.012  1.00  0.49           H  
ATOM   3097  H05 ILE A 213     -24.399  80.663  55.138  1.00  0.49           H  
ATOM   3098  H06 ILE A 213     -23.141  79.405  55.193  1.00  0.49           H  
ATOM   3099  H07 ILE A 213     -23.134  81.307  53.058  1.00  0.49           H  
ATOM   3100  H08 ILE A 213     -23.765  80.107  56.705  1.00  0.49           H  
ATOM   3101  H09 ILE A 213     -19.653  80.036  56.309  1.00  0.49           H  
ATOM   3102  H10 ILE A 213     -21.289  79.400  56.604  1.00  0.49           H  
ATOM   3103  H11 ILE A 213     -20.358  78.841  55.194  1.00  0.49           H  
ATOM   3104  N   ALA A 214     -21.448  83.909  53.384  1.00  0.25           N  
ATOM   3105  CA  ALA A 214     -20.381  84.870  53.087  1.00  0.25           C  
ATOM   3106  C   ALA A 214     -20.455  85.253  51.614  1.00  0.25           C  
ATOM   3107  O   ALA A 214     -20.935  84.484  50.780  1.00  0.25           O  
ATOM   3108  CB  ALA A 214     -19.023  84.280  53.410  1.00  0.25           C  
ATOM   3109  H01 ALA A 214     -20.515  85.758  53.704  1.00  0.25           H  
ATOM   3110  H02 ALA A 214     -18.316  85.085  53.609  1.00  0.25           H  
ATOM   3111  H03 ALA A 214     -19.103  83.642  54.290  1.00  0.25           H  
ATOM   3112  H04 ALA A 214     -18.672  83.690  52.563  1.00  0.25           H  
ATOM   3113  H12 ALA A 214     -21.943  83.481  52.615  1.00  0.25           H  
ATOM   3114  N   GLU A 215     -19.981  86.450  51.300  1.00  0.38           N  
ATOM   3115  CA  GLU A 215     -20.022  86.943  49.935  1.00  0.38           C  
ATOM   3116  C   GLU A 215     -18.926  87.997  49.766  1.00  0.38           C  
ATOM   3117  O   GLU A 215     -19.057  89.120  50.245  1.00  0.38           O  
ATOM   3118  CB  GLU A 215     -21.421  87.513  49.674  1.00  0.38           C  
ATOM   3119  CG  GLU A 215     -21.569  88.467  48.498  1.00  0.38           C  
ATOM   3120  CD  GLU A 215     -23.042  88.712  48.114  1.00  0.38           C  
ATOM   3121  OE1 GLU A 215     -23.295  89.592  47.249  1.00  0.38           O  
ATOM   3122  OE2 GLU A 215     -23.942  88.017  48.666  1.00  0.38           O  
ATOM   3123  H01 GLU A 215     -19.837  86.150  49.210  1.00  0.38           H  
ATOM   3124  H02 GLU A 215     -21.652  88.112  50.555  1.00  0.38           H  
ATOM   3125  H03 GLU A 215     -22.093  86.672  49.503  1.00  0.38           H  
ATOM   3126  H04 GLU A 215     -21.076  88.011  47.639  1.00  0.38           H  
ATOM   3127  H05 GLU A 215     -19.583  87.031  52.024  1.00  0.38           H  
ATOM   3128  H06 GLU A 215     -21.113  89.421  48.762  1.00  0.38           H  
ATOM   3129  N   ARG A 216     -17.832  87.624  49.099  1.00  0.28           N  
ATOM   3130  CA  ARG A 216     -16.714  88.544  48.899  1.00  0.28           C  
ATOM   3131  C   ARG A 216     -16.512  88.875  47.435  1.00  0.28           C  
ATOM   3132  O   ARG A 216     -17.043  88.205  46.549  1.00  0.28           O  
ATOM   3133  CB  ARG A 216     -15.424  87.946  49.450  1.00  0.28           C  
ATOM   3134  CG  ARG A 216     -15.650  86.952  50.559  1.00  0.28           C  
ATOM   3135  CD  ARG A 216     -15.859  87.633  51.877  1.00  0.28           C  
ATOM   3136  NE  ARG A 216     -14.618  88.218  52.379  1.00  0.28           N  
ATOM   3137  CZ  ARG A 216     -14.359  88.402  53.672  1.00  0.28           C  
ATOM   3138  NH1 ARG A 216     -15.257  88.038  54.591  1.00  0.28           N  
ATOM   3139  NH2 ARG A 216     -13.211  88.956  54.047  1.00  0.28           N  
ATOM   3140  H01 ARG A 216     -16.959  89.461  49.434  1.00  0.28           H  
ATOM   3141  H02 ARG A 216     -14.843  88.767  49.869  1.00  0.28           H  
ATOM   3142  H03 ARG A 216     -14.900  87.444  48.637  1.00  0.28           H  
ATOM   3143  H04 ARG A 216     -14.763  86.323  50.638  1.00  0.28           H  
ATOM   3144  H05 ARG A 216     -16.531  86.355  50.325  1.00  0.28           H  
ATOM   3145  H06 ARG A 216     -16.202  86.889  52.596  1.00  0.28           H  
ATOM   3146  H07 ARG A 216     -17.775  86.688  48.725  1.00  0.28           H  
ATOM   3147  H08 ARG A 216     -16.600  88.423  51.755  1.00  0.28           H  
ATOM   3148  H09 ARG A 216     -13.917  88.499  51.708  1.00  0.28           H  
ATOM   3149  H10 ARG A 216     -15.062  88.181  55.572  1.00  0.28           H  
ATOM   3150  H11 ARG A 216     -16.131  87.620  54.305  1.00  0.28           H  
ATOM   3151  H12 ARG A 216     -12.534  89.234  53.351  1.00  0.28           H  
ATOM   3152  H13 ARG A 216     -13.016  89.099  55.028  1.00  0.28           H  
ATOM   3153  N   GLU A 217     -15.712  89.907  47.194  1.00  0.14           N  
ATOM   3154  CA  GLU A 217     -15.426  90.372  45.842  1.00  0.14           C  
ATOM   3155  C   GLU A 217     -13.930  90.334  45.532  1.00  0.14           C  
ATOM   3156  O   GLU A 217     -13.114  90.909  46.262  1.00  0.14           O  
ATOM   3157  CB  GLU A 217     -15.928  91.810  45.677  1.00  0.14           C  
ATOM   3158  CG  GLU A 217     -15.853  92.382  44.256  1.00  0.14           C  
ATOM   3159  CD  GLU A 217     -16.180  93.883  44.207  1.00  0.14           C  
ATOM   3160  OE1 GLU A 217     -16.976  94.335  45.065  1.00  0.14           O  
ATOM   3161  OE2 GLU A 217     -15.654  94.604  43.317  1.00  0.14           O  
ATOM   3162  H01 GLU A 217     -15.937  89.704  45.149  1.00  0.14           H  
ATOM   3163  H02 GLU A 217     -15.263  92.427  46.281  1.00  0.14           H  
ATOM   3164  H03 GLU A 217     -16.970  91.840  45.996  1.00  0.14           H  
ATOM   3165  H04 GLU A 217     -16.595  91.862  43.651  1.00  0.14           H  
ATOM   3166  H05 GLU A 217     -14.845  92.231  43.870  1.00  0.14           H  
ATOM   3167  H14 GLU A 217     -15.287  90.387  47.975  1.00  0.14           H  
ATOM   3168  N   GLY A 218     -13.582  89.657  44.441  1.00  0.22           N  
ATOM   3169  CA  GLY A 218     -12.197  89.588  44.025  1.00  0.22           C  
ATOM   3170  C   GLY A 218     -12.026  90.478  42.809  1.00  0.22           C  
ATOM   3171  O   GLY A 218     -12.882  91.326  42.535  1.00  0.22           O  
ATOM   3172  H01 GLY A 218     -11.926  88.560  43.782  1.00  0.22           H  
ATOM   3173  H02 GLY A 218     -11.550  89.934  44.831  1.00  0.22           H  
ATOM   3174  H06 GLY A 218     -14.291  89.186  43.897  1.00  0.22           H  
ATOM   3175  N   ASP A 219     -10.937  90.294  42.071  1.00  0.02           N  
ATOM   3176  CA  ASP A 219     -10.702  91.110  40.892  1.00  0.02           C  
ATOM   3177  C   ASP A 219     -10.298  90.244  39.711  1.00  0.02           C  
ATOM   3178  O   ASP A 219      -9.651  90.718  38.776  1.00  0.02           O  
ATOM   3179  CB  ASP A 219      -9.614  92.139  41.177  1.00  0.02           C  
ATOM   3180  CG  ASP A 219      -8.283  91.498  41.487  1.00  0.02           C  
ATOM   3181  OD1 ASP A 219      -7.332  92.246  41.829  1.00  0.02           O  
ATOM   3182  OD2 ASP A 219      -8.188  90.250  41.383  1.00  0.02           O  
ATOM   3183  H01 ASP A 219     -11.628  91.627  40.642  1.00  0.02           H  
ATOM   3184  H02 ASP A 219      -9.919  92.711  42.053  1.00  0.02           H  
ATOM   3185  H03 ASP A 219     -10.269  89.583  42.331  1.00  0.02           H  
ATOM   3186  H04 ASP A 219      -9.500  92.780  40.303  1.00  0.02           H  
ATOM   3187  N   TRP A 220     -10.685  88.974  39.773  1.00  0.00           N  
ATOM   3188  CA  TRP A 220     -10.388  88.002  38.723  1.00  0.00           C  
ATOM   3189  C   TRP A 220      -9.057  87.280  38.943  1.00  0.00           C  
ATOM   3190  O   TRP A 220      -8.887  86.157  38.478  1.00  0.00           O  
ATOM   3191  CB  TRP A 220     -10.359  88.677  37.354  1.00  0.00           C  
ATOM   3192  CG  TRP A 220     -11.679  89.186  36.865  1.00  0.00           C  
ATOM   3193  CD1 TRP A 220     -11.902  90.374  36.221  1.00  0.00           C  
ATOM   3194  CD2 TRP A 220     -12.921  88.463  36.808  1.00  0.00           C  
ATOM   3195  CE2 TRP A 220     -13.841  89.268  36.098  1.00  0.00           C  
ATOM   3196  CE3 TRP A 220     -13.340  87.213  37.278  1.00  0.00           C  
ATOM   3197  NE1 TRP A 220     -13.193  90.424  35.750  1.00  0.00           N  
ATOM   3198  CZ2 TRP A 220     -15.157  88.863  35.845  1.00  0.00           C  
ATOM   3199  CZ3 TRP A 220     -14.656  86.801  37.024  1.00  0.00           C  
ATOM   3200  CH2 TRP A 220     -15.546  87.628  36.312  1.00  0.00           C  
ATOM   3201  H01 TRP A 220     -11.187  87.262  38.763  1.00  0.00           H  
ATOM   3202  H02 TRP A 220     -10.051  87.908  36.645  1.00  0.00           H  
ATOM   3203  H03 TRP A 220      -9.671  89.521  37.408  1.00  0.00           H  
ATOM   3204  H04 TRP A 220     -11.163  91.166  36.099  1.00  0.00           H  
ATOM   3205  H05 TRP A 220     -11.207  88.667  40.581  1.00  0.00           H  
ATOM   3206  H06 TRP A 220     -12.655  86.571  37.832  1.00  0.00           H  
ATOM   3207  H07 TRP A 220     -13.598  91.190  35.231  1.00  0.00           H  
ATOM   3208  H08 TRP A 220     -15.849  89.503  35.298  1.00  0.00           H  
ATOM   3209  H09 TRP A 220     -14.994  85.829  37.382  1.00  0.00           H  
ATOM   3210  H10 TRP A 220     -16.563  87.283  36.127  1.00  0.00           H  
ATOM   3211  N   SER A 221      -8.132  87.915  39.657  1.00  0.09           N  
ATOM   3212  CA  SER A 221      -6.827  87.320  39.905  1.00  0.09           C  
ATOM   3213  C   SER A 221      -6.829  86.274  41.012  1.00  0.09           C  
ATOM   3214  O   SER A 221      -7.608  86.362  41.965  1.00  0.09           O  
ATOM   3215  CB  SER A 221      -5.832  88.394  40.283  1.00  0.09           C  
ATOM   3216  OG  SER A 221      -5.866  88.598  41.675  1.00  0.09           O  
ATOM   3217  H01 SER A 221      -6.551  86.822  38.976  1.00  0.09           H  
ATOM   3218  H02 SER A 221      -6.090  89.323  39.774  1.00  0.09           H  
ATOM   3219  H03 SER A 221      -4.831  88.083  39.985  1.00  0.09           H  
ATOM   3220  H04 SER A 221      -5.060  89.038  41.954  1.00  0.09           H  
ATOM   3221  H11 SER A 221      -8.339  88.828  40.035  1.00  0.09           H  
ATOM   3222  N   ALA A 222      -5.941  85.290  40.889  1.00  0.25           N  
ATOM   3223  CA  ALA A 222      -5.825  84.222  41.881  1.00  0.25           C  
ATOM   3224  C   ALA A 222      -5.448  84.787  43.252  1.00  0.25           C  
ATOM   3225  O   ALA A 222      -5.889  84.302  44.287  1.00  0.25           O  
ATOM   3226  CB  ALA A 222      -4.768  83.207  41.424  1.00  0.25           C  
ATOM   3227  H01 ALA A 222      -6.792  83.727  41.971  1.00  0.25           H  
ATOM   3228  H02 ALA A 222      -3.859  83.342  42.010  1.00  0.25           H  
ATOM   3229  H03 ALA A 222      -5.147  82.196  41.571  1.00  0.25           H  
ATOM   3230  H04 ALA A 222      -4.546  83.363  40.368  1.00  0.25           H  
ATOM   3231  H05 ALA A 222      -5.329  85.281  40.086  1.00  0.25           H  
ATOM   3232  N   MET A 223      -4.619  85.814  43.259  1.00  0.23           N  
ATOM   3233  CA  MET A 223      -4.197  86.403  44.513  1.00  0.23           C  
ATOM   3234  C   MET A 223      -5.415  86.962  45.245  1.00  0.23           C  
ATOM   3235  O   MET A 223      -5.517  86.854  46.471  1.00  0.23           O  
ATOM   3236  CB  MET A 223      -3.180  87.508  44.250  1.00  0.23           C  
ATOM   3237  CG  MET A 223      -2.376  87.934  45.462  1.00  0.23           C  
ATOM   3238  SD  MET A 223      -1.517  86.535  46.284  1.00  0.23           S  
ATOM   3239  CE  MET A 223      -1.828  86.936  48.008  1.00  0.23           C  
ATOM   3240  H01 MET A 223      -3.727  85.641  45.135  1.00  0.23           H  
ATOM   3241  H02 MET A 223      -3.751  88.382  43.939  1.00  0.23           H  
ATOM   3242  H03 MET A 223      -2.485  87.156  43.488  1.00  0.23           H  
ATOM   3243  H04 MET A 223      -3.075  88.355  46.184  1.00  0.23           H  
ATOM   3244  H05 MET A 223      -4.278  86.191  42.386  1.00  0.23           H  
ATOM   3245  H06 MET A 223      -1.630  88.663  45.145  1.00  0.23           H  
ATOM   3246  H07 MET A 223      -2.874  86.738  48.243  1.00  0.23           H  
ATOM   3247  H08 MET A 223      -1.191  86.323  48.645  1.00  0.23           H  
ATOM   3248  H09 MET A 223      -1.610  87.990  48.182  1.00  0.23           H  
ATOM   3249  N   SER A 224      -6.348  87.554  44.502  1.00  0.18           N  
ATOM   3250  CA  SER A 224      -7.532  88.103  45.151  1.00  0.18           C  
ATOM   3251  C   SER A 224      -8.335  86.933  45.723  1.00  0.18           C  
ATOM   3252  O   SER A 224      -8.854  87.003  46.834  1.00  0.18           O  
ATOM   3253  CB  SER A 224      -8.375  88.944  44.169  1.00  0.18           C  
ATOM   3254  OG  SER A 224      -9.069  88.158  43.210  1.00  0.18           O  
ATOM   3255  H01 SER A 224      -7.239  88.780  45.954  1.00  0.18           H  
ATOM   3256  H02 SER A 224      -7.687  89.588  43.622  1.00  0.18           H  
ATOM   3257  H03 SER A 224      -9.105  89.517  44.741  1.00  0.18           H  
ATOM   3258  H04 SER A 224      -9.294  87.308  43.595  1.00  0.18           H  
ATOM   3259  H10 SER A 224      -6.237  87.622  43.500  1.00  0.18           H  
ATOM   3260  N   GLY A 225      -8.411  85.842  44.976  1.00  0.17           N  
ATOM   3261  CA  GLY A 225      -9.144  84.693  45.466  1.00  0.17           C  
ATOM   3262  C   GLY A 225      -8.516  84.192  46.753  1.00  0.17           C  
ATOM   3263  O   GLY A 225      -9.207  83.780  47.681  1.00  0.17           O  
ATOM   3264  H01 GLY A 225      -9.111  83.901  44.718  1.00  0.17           H  
ATOM   3265  H02 GLY A 225     -10.179  84.977  45.655  1.00  0.17           H  
ATOM   3266  H05 GLY A 225      -7.961  85.812  44.072  1.00  0.17           H  
ATOM   3267  N   PHE A 226      -7.190  84.247  46.814  1.00  0.11           N  
ATOM   3268  CA  PHE A 226      -6.462  83.777  47.980  1.00  0.11           C  
ATOM   3269  C   PHE A 226      -6.711  84.681  49.178  1.00  0.11           C  
ATOM   3270  O   PHE A 226      -7.068  84.211  50.257  1.00  0.11           O  
ATOM   3271  CB  PHE A 226      -4.957  83.729  47.679  1.00  0.11           C  
ATOM   3272  CG  PHE A 226      -4.106  83.368  48.869  1.00  0.11           C  
ATOM   3273  CD1 PHE A 226      -4.084  82.067  49.358  1.00  0.11           C  
ATOM   3274  CD2 PHE A 226      -3.332  84.334  49.500  1.00  0.11           C  
ATOM   3275  CE1 PHE A 226      -3.296  81.729  50.465  1.00  0.11           C  
ATOM   3276  CE2 PHE A 226      -2.542  84.009  50.605  1.00  0.11           C  
ATOM   3277  CZ  PHE A 226      -2.525  82.701  51.086  1.00  0.11           C  
ATOM   3278  H01 PHE A 226      -6.818  82.775  48.219  1.00  0.11           H  
ATOM   3279  H02 PHE A 226      -4.664  84.734  47.375  1.00  0.11           H  
ATOM   3280  H03 PHE A 226      -6.676  84.625  46.031  1.00  0.11           H  
ATOM   3281  H04 PHE A 226      -4.786  82.989  46.897  1.00  0.11           H  
ATOM   3282  H05 PHE A 226      -4.688  81.300  48.873  1.00  0.11           H  
ATOM   3283  H06 PHE A 226      -3.341  85.358  49.128  1.00  0.11           H  
ATOM   3284  H07 PHE A 226      -3.288  80.705  50.838  1.00  0.11           H  
ATOM   3285  H08 PHE A 226      -1.940  84.777  51.090  1.00  0.11           H  
ATOM   3286  H09 PHE A 226      -1.908  82.443  51.947  1.00  0.11           H  
ATOM   3287  N   GLN A 227      -6.510  85.977  48.980  1.00  0.11           N  
ATOM   3288  CA  GLN A 227      -6.701  86.950  50.042  1.00  0.11           C  
ATOM   3289  C   GLN A 227      -8.130  86.993  50.570  1.00  0.11           C  
ATOM   3290  O   GLN A 227      -8.351  86.965  51.779  1.00  0.11           O  
ATOM   3291  CB  GLN A 227      -6.282  88.321  49.547  1.00  0.11           C  
ATOM   3292  CG  GLN A 227      -4.787  88.482  49.488  1.00  0.11           C  
ATOM   3293  CD  GLN A 227      -4.369  89.637  48.608  1.00  0.11           C  
ATOM   3294  NE2 GLN A 227      -5.321  90.167  47.827  1.00  0.11           N  
ATOM   3295  OE1 GLN A 227      -3.198  90.052  48.614  1.00  0.11           O  
ATOM   3296  H01 GLN A 227      -6.076  86.641  50.880  1.00  0.11           H  
ATOM   3297  H02 GLN A 227      -6.666  89.058  50.252  1.00  0.11           H  
ATOM   3298  H03 GLN A 227      -6.690  88.472  48.548  1.00  0.11           H  
ATOM   3299  H04 GLN A 227      -4.370  87.570  49.061  1.00  0.11           H  
ATOM   3300  H05 GLN A 227      -4.412  88.655  50.497  1.00  0.11           H  
ATOM   3301  H06 GLN A 227      -5.100  90.939  47.214  1.00  0.11           H  
ATOM   3302  H07 GLN A 227      -6.260  89.795  47.851  1.00  0.11           H  
ATOM   3303  H10 GLN A 227      -6.217  86.296  48.068  1.00  0.11           H  
ATOM   3304  N   GLN A 228      -9.103  87.055  49.667  1.00  0.11           N  
ATOM   3305  CA  GLN A 228     -10.499  87.080  50.082  1.00  0.11           C  
ATOM   3306  C   GLN A 228     -10.861  85.839  50.881  1.00  0.11           C  
ATOM   3307  O   GLN A 228     -11.466  85.949  51.943  1.00  0.11           O  
ATOM   3308  CB  GLN A 228     -11.419  87.197  48.872  1.00  0.11           C  
ATOM   3309  CG  GLN A 228     -11.386  88.565  48.227  1.00  0.11           C  
ATOM   3310  CD  GLN A 228     -11.729  89.668  49.207  1.00  0.11           C  
ATOM   3311  NE2 GLN A 228     -10.918  90.725  49.228  1.00  0.11           N  
ATOM   3312  OE1 GLN A 228     -12.723  89.572  49.937  1.00  0.11           O  
ATOM   3313  H01 GLN A 228     -10.634  87.954  50.720  1.00  0.11           H  
ATOM   3314  H02 GLN A 228     -12.437  87.030  49.223  1.00  0.11           H  
ATOM   3315  H03 GLN A 228     -11.114  86.457  48.132  1.00  0.11           H  
ATOM   3316  H04 GLN A 228     -12.133  88.579  47.433  1.00  0.11           H  
ATOM   3317  H05 GLN A 228     -10.386  88.744  47.832  1.00  0.11           H  
ATOM   3318  H06 GLN A 228     -11.102  91.490  49.861  1.00  0.11           H  
ATOM   3319  H07 GLN A 228     -10.119  90.761  48.611  1.00  0.11           H  
ATOM   3320  H08 GLN A 228      -8.872  87.085  48.684  1.00  0.11           H  
ATOM   3321  N   THR A 229     -10.490  84.660  50.391  1.00  0.02           N  
ATOM   3322  CA  THR A 229     -10.813  83.446  51.118  1.00  0.02           C  
ATOM   3323  C   THR A 229     -10.055  83.369  52.438  1.00  0.02           C  
ATOM   3324  O   THR A 229     -10.513  82.727  53.376  1.00  0.02           O  
ATOM   3325  CB  THR A 229     -10.528  82.206  50.275  1.00  0.02           C  
ATOM   3326  CG2 THR A 229     -10.887  80.942  51.043  1.00  0.02           C  
ATOM   3327  OG1 THR A 229     -11.319  82.261  49.080  1.00  0.02           O  
ATOM   3328  H01 THR A 229     -11.880  83.477  51.338  1.00  0.02           H  
ATOM   3329  H02 THR A 229      -9.466  82.184  50.031  1.00  0.02           H  
ATOM   3330  H03 THR A 229     -11.887  80.615  50.757  1.00  0.02           H  
ATOM   3331  H04 THR A 229     -10.168  80.157  50.809  1.00  0.02           H  
ATOM   3332  H05 THR A 229     -10.865  81.148  52.113  1.00  0.02           H  
ATOM   3333  H06 THR A 229     -11.577  81.372  48.826  1.00  0.02           H  
ATOM   3334  H08 THR A 229      -9.986  84.609  49.517  1.00  0.02           H  
ATOM   3335  N   MET A 230      -8.905  84.029  52.528  1.00  0.00           N  
ATOM   3336  CA  MET A 230      -8.145  84.007  53.773  1.00  0.00           C  
ATOM   3337  C   MET A 230      -8.824  84.883  54.811  1.00  0.00           C  
ATOM   3338  O   MET A 230      -8.962  84.481  55.962  1.00  0.00           O  
ATOM   3339  CB  MET A 230      -6.707  84.488  53.562  1.00  0.00           C  
ATOM   3340  CG  MET A 230      -5.746  83.385  53.153  1.00  0.00           C  
ATOM   3341  SD  MET A 230      -5.589  82.066  54.412  1.00  0.00           S  
ATOM   3342  CE  MET A 230      -4.436  82.927  55.568  1.00  0.00           C  
ATOM   3343  H01 MET A 230      -8.112  82.975  54.123  1.00  0.00           H  
ATOM   3344  H02 MET A 230      -6.358  84.874  54.520  1.00  0.00           H  
ATOM   3345  H03 MET A 230      -6.709  85.249  52.782  1.00  0.00           H  
ATOM   3346  H04 MET A 230      -4.762  83.839  53.034  1.00  0.00           H  
ATOM   3347  H05 MET A 230      -6.104  82.939  52.225  1.00  0.00           H  
ATOM   3348  H06 MET A 230      -3.551  83.252  55.022  1.00  0.00           H  
ATOM   3349  H07 MET A 230      -8.557  84.546  51.734  1.00  0.00           H  
ATOM   3350  H08 MET A 230      -4.935  83.794  56.000  1.00  0.00           H  
ATOM   3351  H09 MET A 230      -4.140  82.243  56.364  1.00  0.00           H  
ATOM   3352  N   GLN A 231      -9.233  86.085  54.407  1.00  0.00           N  
ATOM   3353  CA  GLN A 231      -9.925  86.996  55.313  1.00  0.00           C  
ATOM   3354  C   GLN A 231     -11.186  86.299  55.823  1.00  0.00           C  
ATOM   3355  O   GLN A 231     -11.466  86.301  57.021  1.00  0.00           O  
ATOM   3356  CB  GLN A 231     -10.314  88.286  54.591  1.00  0.00           C  
ATOM   3357  CG  GLN A 231      -9.135  89.136  54.163  1.00  0.00           C  
ATOM   3358  CD  GLN A 231      -9.536  90.307  53.267  1.00  0.00           C  
ATOM   3359  NE2 GLN A 231     -10.847  90.514  53.098  1.00  0.00           N  
ATOM   3360  OE1 GLN A 231      -8.674  91.016  52.729  1.00  0.00           O  
ATOM   3361  H01 GLN A 231      -9.265  87.254  56.141  1.00  0.00           H  
ATOM   3362  H02 GLN A 231     -10.889  88.881  55.300  1.00  0.00           H  
ATOM   3363  H03 GLN A 231     -10.887  88.022  53.702  1.00  0.00           H  
ATOM   3364  H04 GLN A 231      -8.467  88.498  53.585  1.00  0.00           H  
ATOM   3365  H05 GLN A 231      -8.649  89.531  55.055  1.00  0.00           H  
ATOM   3366  H06 GLN A 231     -11.167  91.274  52.514  1.00  0.00           H  
ATOM   3367  H07 GLN A 231     -11.516  89.911  53.554  1.00  0.00           H  
ATOM   3368  H10 GLN A 231      -9.061  86.372  53.454  1.00  0.00           H  
ATOM   3369  N   MET A 232     -11.935  85.693  54.907  1.00  0.00           N  
ATOM   3370  CA  MET A 232     -13.151  84.994  55.270  1.00  0.00           C  
ATOM   3371  C   MET A 232     -12.880  83.953  56.351  1.00  0.00           C  
ATOM   3372  O   MET A 232     -13.562  83.928  57.376  1.00  0.00           O  
ATOM   3373  CB  MET A 232     -13.763  84.322  54.038  1.00  0.00           C  
ATOM   3374  CG  MET A 232     -14.912  83.409  54.363  1.00  0.00           C  
ATOM   3375  SD  MET A 232     -15.670  82.649  52.916  1.00  0.00           S  
ATOM   3376  CE  MET A 232     -14.711  81.080  52.789  1.00  0.00           C  
ATOM   3377  H01 MET A 232     -13.857  85.724  55.666  1.00  0.00           H  
ATOM   3378  H02 MET A 232     -12.983  83.708  53.587  1.00  0.00           H  
ATOM   3379  H03 MET A 232     -14.119  85.099  53.361  1.00  0.00           H  
ATOM   3380  H04 MET A 232     -15.679  84.021  54.837  1.00  0.00           H  
ATOM   3381  H05 MET A 232     -14.548  82.617  55.017  1.00  0.00           H  
ATOM   3382  H06 MET A 232     -13.758  81.194  53.306  1.00  0.00           H  
ATOM   3383  H07 MET A 232     -15.277  80.269  53.248  1.00  0.00           H  
ATOM   3384  H08 MET A 232     -11.651  85.720  53.938  1.00  0.00           H  
ATOM   3385  H09 MET A 232     -14.529  80.849  51.739  1.00  0.00           H  
ATOM   3386  N   LEU A 233     -11.883  83.099  56.127  1.00  0.11           N  
ATOM   3387  CA  LEU A 233     -11.544  82.048  57.083  1.00  0.11           C  
ATOM   3388  C   LEU A 233     -11.016  82.609  58.395  1.00  0.11           C  
ATOM   3389  O   LEU A 233     -11.275  82.049  59.457  1.00  0.11           O  
ATOM   3390  CB  LEU A 233     -10.522  81.086  56.471  1.00  0.11           C  
ATOM   3391  CG  LEU A 233     -11.051  80.210  55.326  1.00  0.11           C  
ATOM   3392  CD1 LEU A 233      -9.889  79.465  54.676  1.00  0.11           C  
ATOM   3393  CD2 LEU A 233     -12.109  79.231  55.845  1.00  0.11           C  
ATOM   3394  H01 LEU A 233     -12.463  81.508  57.308  1.00  0.11           H  
ATOM   3395  H02 LEU A 233     -10.238  80.400  57.269  1.00  0.11           H  
ATOM   3396  H03 LEU A 233      -9.690  81.676  56.088  1.00  0.11           H  
ATOM   3397  H04 LEU A 233     -11.524  80.844  54.576  1.00  0.11           H  
ATOM   3398  H05 LEU A 233      -9.016  79.516  55.326  1.00  0.11           H  
ATOM   3399  H06 LEU A 233     -10.166  78.422  54.522  1.00  0.11           H  
ATOM   3400  H07 LEU A 233      -9.654  79.924  53.716  1.00  0.11           H  
ATOM   3401  H08 LEU A 233     -13.019  79.334  55.254  1.00  0.11           H  
ATOM   3402  H09 LEU A 233     -11.734  78.211  55.759  1.00  0.11           H  
ATOM   3403  H10 LEU A 233     -11.348  83.180  55.274  1.00  0.11           H  
ATOM   3404  H11 LEU A 233     -12.328  79.452  56.890  1.00  0.11           H  
ATOM   3405  N   ASN A 234     -10.287  83.719  58.325  1.00  0.09           N  
ATOM   3406  CA  ASN A 234      -9.751  84.334  59.529  1.00  0.09           C  
ATOM   3407  C   ASN A 234     -10.856  84.950  60.375  1.00  0.09           C  
ATOM   3408  O   ASN A 234     -10.659  85.218  61.560  1.00  0.09           O  
ATOM   3409  CB  ASN A 234      -8.719  85.408  59.187  1.00  0.09           C  
ATOM   3410  CG  ASN A 234      -7.445  84.825  58.605  1.00  0.09           C  
ATOM   3411  ND2 ASN A 234      -6.888  85.498  57.602  1.00  0.09           N  
ATOM   3412  OD1 ASN A 234      -6.959  83.785  59.060  1.00  0.09           O  
ATOM   3413  H01 ASN A 234      -9.267  83.543  60.102  1.00  0.09           H  
ATOM   3414  H02 ASN A 234      -8.456  85.921  60.112  1.00  0.09           H  
ATOM   3415  H03 ASN A 234      -9.155  86.093  58.460  1.00  0.09           H  
ATOM   3416  H04 ASN A 234      -6.036  85.159  57.178  1.00  0.09           H  
ATOM   3417  H05 ASN A 234      -7.317  86.348  57.264  1.00  0.09           H  
ATOM   3418  H12 ASN A 234     -10.103  84.140  57.425  1.00  0.09           H  
ATOM   3419  N   GLU A 235     -12.011  85.187  59.763  1.00  0.03           N  
ATOM   3420  CA  GLU A 235     -13.148  85.751  60.480  1.00  0.03           C  
ATOM   3421  C   GLU A 235     -13.960  84.613  61.074  1.00  0.03           C  
ATOM   3422  O   GLU A 235     -15.081  84.812  61.518  1.00  0.03           O  
ATOM   3423  CB  GLU A 235     -14.053  86.550  59.543  1.00  0.03           C  
ATOM   3424  CG  GLU A 235     -13.481  87.869  59.066  1.00  0.03           C  
ATOM   3425  CD  GLU A 235     -14.385  88.539  58.044  1.00  0.03           C  
ATOM   3426  OE1 GLU A 235     -13.970  89.564  57.452  1.00  0.03           O  
ATOM   3427  OE2 GLU A 235     -15.516  88.032  57.832  1.00  0.03           O  
ATOM   3428  H01 GLU A 235     -12.771  86.417  61.256  1.00  0.03           H  
ATOM   3429  H02 GLU A 235     -14.944  86.797  60.120  1.00  0.03           H  
ATOM   3430  H03 GLU A 235     -14.260  85.935  58.667  1.00  0.03           H  
ATOM   3431  H04 GLU A 235     -12.521  87.670  58.590  1.00  0.03           H  
ATOM   3432  H05 GLU A 235     -13.362  88.533  59.922  1.00  0.03           H  
ATOM   3433  H06 GLU A 235     -12.103  84.972  58.780  1.00  0.03           H  
ATOM   3434  N   GLY A 236     -13.409  83.410  61.066  1.00  0.20           N  
ATOM   3435  CA  GLY A 236     -14.141  82.299  61.631  1.00  0.20           C  
ATOM   3436  C   GLY A 236     -15.242  81.763  60.739  1.00  0.20           C  
ATOM   3437  O   GLY A 236     -15.855  80.740  61.058  1.00  0.20           O  
ATOM   3438  H01 GLY A 236     -14.623  82.670  62.535  1.00  0.20           H  
ATOM   3439  H02 GLY A 236     -13.437  81.491  61.830  1.00  0.20           H  
ATOM   3440  H06 GLY A 236     -12.490  83.270  60.671  1.00  0.20           H  
ATOM   3441  N   ILE A 237     -15.518  82.435  59.627  1.00  0.20           N  
ATOM   3442  CA  ILE A 237     -16.550  81.941  58.722  1.00  0.20           C  
ATOM   3443  C   ILE A 237     -15.956  80.826  57.860  1.00  0.20           C  
ATOM   3444  O   ILE A 237     -15.141  81.095  56.972  1.00  0.20           O  
ATOM   3445  CB  ILE A 237     -17.054  83.044  57.776  1.00  0.20           C  
ATOM   3446  CG1 ILE A 237     -17.537  84.248  58.589  1.00  0.20           C  
ATOM   3447  CG2 ILE A 237     -18.160  82.485  56.877  1.00  0.20           C  
ATOM   3448  CD1 ILE A 237     -17.913  85.459  57.751  1.00  0.20           C  
ATOM   3449  H01 ILE A 237     -17.384  81.586  59.328  1.00  0.20           H  
ATOM   3450  H02 ILE A 237     -16.240  83.383  57.135  1.00  0.20           H  
ATOM   3451  H03 ILE A 237     -15.016  83.284  59.409  1.00  0.20           H  
ATOM   3452  H04 ILE A 237     -16.702  84.553  59.220  1.00  0.20           H  
ATOM   3453  H05 ILE A 237     -18.412  83.944  59.163  1.00  0.20           H  
ATOM   3454  H06 ILE A 237     -19.007  83.171  56.874  1.00  0.20           H  
ATOM   3455  H07 ILE A 237     -17.781  82.372  55.861  1.00  0.20           H  
ATOM   3456  H08 ILE A 237     -18.481  81.514  57.255  1.00  0.20           H  
ATOM   3457  H09 ILE A 237     -18.798  85.933  58.175  1.00  0.20           H  
ATOM   3458  H10 ILE A 237     -17.087  86.170  57.748  1.00  0.20           H  
ATOM   3459  H11 ILE A 237     -18.125  85.143  56.730  1.00  0.20           H  
ATOM   3460  N   VAL A 238     -16.349  79.583  58.106  1.00  0.40           N  
ATOM   3461  CA  VAL A 238     -15.824  78.470  57.320  1.00  0.40           C  
ATOM   3462  C   VAL A 238     -16.947  77.631  56.714  1.00  0.40           C  
ATOM   3463  O   VAL A 238     -17.500  76.755  57.370  1.00  0.40           O  
ATOM   3464  CB  VAL A 238     -14.900  77.571  58.192  1.00  0.40           C  
ATOM   3465  CG1 VAL A 238     -15.545  77.312  59.537  1.00  0.40           C  
ATOM   3466  CG2 VAL A 238     -14.631  76.247  57.484  1.00  0.40           C  
ATOM   3467  H01 VAL A 238     -15.241  78.895  56.503  1.00  0.40           H  
ATOM   3468  H02 VAL A 238     -13.953  78.089  58.345  1.00  0.40           H  
ATOM   3469  H03 VAL A 238     -16.557  76.936  59.388  1.00  0.40           H  
ATOM   3470  H04 VAL A 238     -14.960  76.573  60.085  1.00  0.40           H  
ATOM   3471  H05 VAL A 238     -15.584  78.240  60.107  1.00  0.40           H  
ATOM   3472  H06 VAL A 238     -13.633  75.894  57.742  1.00  0.40           H  
ATOM   3473  H07 VAL A 238     -15.369  75.509  57.799  1.00  0.40           H  
ATOM   3474  H08 VAL A 238     -14.697  76.391  56.406  1.00  0.40           H  
ATOM   3475  H12 VAL A 238     -17.017  79.405  58.843  1.00  0.40           H  
ATOM   3476  N   PRO A 239     -17.293  77.893  55.442  1.00  0.31           N  
ATOM   3477  CA  PRO A 239     -18.352  77.190  54.698  1.00  0.31           C  
ATOM   3478  C   PRO A 239     -17.948  75.776  54.351  1.00  0.31           C  
ATOM   3479  O   PRO A 239     -16.861  75.339  54.708  1.00  0.31           O  
ATOM   3480  CB  PRO A 239     -18.507  78.038  53.439  1.00  0.31           C  
ATOM   3481  CG  PRO A 239     -17.097  78.452  53.175  1.00  0.31           C  
ATOM   3482  CD  PRO A 239     -16.599  78.857  54.568  1.00  0.31           C  
ATOM   3483  H01 PRO A 239     -19.199  78.873  53.551  1.00  0.31           H  
ATOM   3484  H02 PRO A 239     -18.911  77.453  52.613  1.00  0.31           H  
ATOM   3485  H03 PRO A 239     -17.011  79.249  52.436  1.00  0.31           H  
ATOM   3486  H04 PRO A 239     -16.512  77.625  52.773  1.00  0.31           H  
ATOM   3487  H05 PRO A 239     -15.514  78.834  54.667  1.00  0.31           H  
ATOM   3488  H06 PRO A 239     -16.882  79.882  54.807  1.00  0.31           H  
ATOM   3489  H09 PRO A 239     -19.274  77.089  55.271  1.00  0.31           H  
ATOM   3490  N   THR A 240     -18.813  75.062  53.646  1.00  0.62           N  
ATOM   3491  CA  THR A 240     -18.486  73.707  53.236  1.00  0.62           C  
ATOM   3492  C   THR A 240     -18.365  73.676  51.721  1.00  0.62           C  
ATOM   3493  O   THR A 240     -18.091  72.628  51.131  1.00  0.62           O  
ATOM   3494  CB  THR A 240     -19.577  72.701  53.628  1.00  0.62           C  
ATOM   3495  CG2 THR A 240     -19.866  72.799  55.115  1.00  0.62           C  
ATOM   3496  OG1 THR A 240     -20.767  72.955  52.863  1.00  0.62           O  
ATOM   3497  H01 THR A 240     -17.557  73.428  53.734  1.00  0.62           H  
ATOM   3498  H02 THR A 240     -19.230  71.690  53.412  1.00  0.62           H  
ATOM   3499  H03 THR A 240     -20.910  72.545  55.299  1.00  0.62           H  
ATOM   3500  H04 THR A 240     -19.223  72.106  55.657  1.00  0.62           H  
ATOM   3501  H05 THR A 240     -19.674  73.816  55.457  1.00  0.62           H  
ATOM   3502  H06 THR A 240     -21.085  72.133  52.483  1.00  0.62           H  
ATOM   3503  H07 THR A 240     -19.705  75.462  53.392  1.00  0.62           H  
ATOM   3504  N   ALA A 241     -18.596  74.822  51.090  1.00  0.49           N  
ATOM   3505  CA  ALA A 241     -18.521  74.905  49.642  1.00  0.49           C  
ATOM   3506  C   ALA A 241     -18.456  76.367  49.235  1.00  0.49           C  
ATOM   3507  O   ALA A 241     -18.966  77.236  49.952  1.00  0.49           O  
ATOM   3508  CB  ALA A 241     -19.729  74.235  49.005  1.00  0.49           C  
ATOM   3509  H01 ALA A 241     -17.626  74.387  49.296  1.00  0.49           H  
ATOM   3510  H02 ALA A 241     -20.536  74.961  48.906  1.00  0.49           H  
ATOM   3511  H03 ALA A 241     -19.458  73.857  48.019  1.00  0.49           H  
ATOM   3512  H04 ALA A 241     -20.060  73.408  49.633  1.00  0.49           H  
ATOM   3513  H07 ALA A 241     -18.827  75.647  51.625  1.00  0.49           H  
ATOM   3514  N   MET A 242     -17.807  76.634  48.099  1.00  0.17           N  
ATOM   3515  CA  MET A 242     -17.663  77.988  47.593  1.00  0.17           C  
ATOM   3516  C   MET A 242     -17.941  78.028  46.106  1.00  0.17           C  
ATOM   3517  O   MET A 242     -17.535  77.127  45.367  1.00  0.17           O  
ATOM   3518  CB  MET A 242     -16.243  78.514  47.828  1.00  0.17           C  
ATOM   3519  CG  MET A 242     -15.911  78.819  49.253  1.00  0.17           C  
ATOM   3520  SD  MET A 242     -14.209  79.390  49.458  1.00  0.17           S  
ATOM   3521  CE  MET A 242     -14.276  81.057  48.780  1.00  0.17           C  
ATOM   3522  H01 MET A 242     -18.378  78.613  48.127  1.00  0.17           H  
ATOM   3523  H02 MET A 242     -16.176  79.460  47.290  1.00  0.17           H  
ATOM   3524  H03 MET A 242     -15.540  77.763  47.469  1.00  0.17           H  
ATOM   3525  H04 MET A 242     -16.023  77.897  49.824  1.00  0.17           H  
ATOM   3526  H05 MET A 242     -17.404  75.871  47.575  1.00  0.17           H  
ATOM   3527  H06 MET A 242     -16.587  79.595  49.612  1.00  0.17           H  
ATOM   3528  H07 MET A 242     -14.835  81.702  49.458  1.00  0.17           H  
ATOM   3529  H08 MET A 242     -13.263  81.443  48.663  1.00  0.17           H  
ATOM   3530  H09 MET A 242     -14.771  81.035  47.809  1.00  0.17           H  
ATOM   3531  N   LEU A 243     -18.653  79.062  45.671  1.00  0.34           N  
ATOM   3532  CA  LEU A 243     -18.922  79.254  44.258  1.00  0.34           C  
ATOM   3533  C   LEU A 243     -18.010  80.440  43.946  1.00  0.34           C  
ATOM   3534  O   LEU A 243     -18.090  81.488  44.621  1.00  0.34           O  
ATOM   3535  CB  LEU A 243     -20.388  79.611  44.034  1.00  0.34           C  
ATOM   3536  CG  LEU A 243     -21.362  78.443  44.219  1.00  0.34           C  
ATOM   3537  CD1 LEU A 243     -22.771  78.987  44.510  1.00  0.34           C  
ATOM   3538  CD2 LEU A 243     -21.362  77.568  42.964  1.00  0.34           C  
ATOM   3539  H01 LEU A 243     -18.743  78.377  43.636  1.00  0.34           H  
ATOM   3540  H02 LEU A 243     -20.475  79.925  42.994  1.00  0.34           H  
ATOM   3541  H03 LEU A 243     -20.659  80.396  44.739  1.00  0.34           H  
ATOM   3542  H04 LEU A 243     -21.047  77.831  45.064  1.00  0.34           H  
ATOM   3543  H05 LEU A 243     -23.474  78.157  44.574  1.00  0.34           H  
ATOM   3544  H06 LEU A 243     -22.764  79.530  45.455  1.00  0.34           H  
ATOM   3545  H07 LEU A 243     -23.075  79.659  43.707  1.00  0.34           H  
ATOM   3546  H08 LEU A 243     -21.778  76.590  43.204  1.00  0.34           H  
ATOM   3547  H09 LEU A 243     -21.968  78.040  42.191  1.00  0.34           H  
ATOM   3548  H10 LEU A 243     -19.015  79.729  46.338  1.00  0.34           H  
ATOM   3549  H11 LEU A 243     -20.340  77.449  42.603  1.00  0.34           H  
ATOM   3550  N   VAL A 244     -17.124  80.270  42.961  1.00  0.42           N  
ATOM   3551  CA  VAL A 244     -16.181  81.324  42.605  1.00  0.42           C  
ATOM   3552  C   VAL A 244     -16.417  81.786  41.165  1.00  0.42           C  
ATOM   3553  O   VAL A 244     -16.679  80.982  40.270  1.00  0.42           O  
ATOM   3554  CB  VAL A 244     -14.734  80.829  42.832  1.00  0.42           C  
ATOM   3555  CG1 VAL A 244     -13.773  82.006  42.953  1.00  0.42           C  
ATOM   3556  CG2 VAL A 244     -14.680  80.011  44.120  1.00  0.42           C  
ATOM   3557  H01 VAL A 244     -16.339  82.190  43.248  1.00  0.42           H  
ATOM   3558  H02 VAL A 244     -14.437  80.218  41.980  1.00  0.42           H  
ATOM   3559  H03 VAL A 244     -12.858  81.785  42.404  1.00  0.42           H  
ATOM   3560  H04 VAL A 244     -14.238  82.900  42.537  1.00  0.42           H  
ATOM   3561  H05 VAL A 244     -13.535  82.175  44.003  1.00  0.42           H  
ATOM   3562  H06 VAL A 244     -14.476  80.673  44.962  1.00  0.42           H  
ATOM   3563  H07 VAL A 244     -15.637  79.512  44.275  1.00  0.42           H  
ATOM   3564  H08 VAL A 244     -13.889  79.265  44.045  1.00  0.42           H  
ATOM   3565  H12 VAL A 244     -17.107  79.397  42.454  1.00  0.42           H  
ATOM   3566  N   ALA A 245     -16.341  83.100  40.961  1.00  0.32           N  
ATOM   3567  CA  ALA A 245     -16.594  83.711  39.664  1.00  0.32           C  
ATOM   3568  C   ALA A 245     -15.729  83.234  38.493  1.00  0.32           C  
ATOM   3569  O   ALA A 245     -16.146  83.346  37.334  1.00  0.32           O  
ATOM   3570  CB  ALA A 245     -16.522  85.221  39.797  1.00  0.32           C  
ATOM   3571  H01 ALA A 245     -17.594  83.375  39.391  1.00  0.32           H  
ATOM   3572  H02 ALA A 245     -15.669  85.595  39.230  1.00  0.32           H  
ATOM   3573  H03 ALA A 245     -17.439  85.665  39.408  1.00  0.32           H  
ATOM   3574  H04 ALA A 245     -16.405  85.489  40.847  1.00  0.32           H  
ATOM   3575  H09 ALA A 245     -16.098  83.697  41.738  1.00  0.32           H  
ATOM   3576  N   ASN A 246     -14.528  82.728  38.772  1.00  0.17           N  
ATOM   3577  CA  ASN A 246     -13.657  82.207  37.706  1.00  0.17           C  
ATOM   3578  C   ASN A 246     -12.621  81.234  38.260  1.00  0.17           C  
ATOM   3579  O   ASN A 246     -12.369  81.190  39.481  1.00  0.17           O  
ATOM   3580  CB  ASN A 246     -12.978  83.347  36.938  1.00  0.17           C  
ATOM   3581  CG  ASN A 246     -11.850  83.993  37.706  1.00  0.17           C  
ATOM   3582  ND2 ASN A 246     -11.025  84.774  37.000  1.00  0.17           N  
ATOM   3583  OD1 ASN A 246     -11.718  83.814  38.919  1.00  0.17           O  
ATOM   3584  H01 ASN A 246     -14.289  81.659  37.007  1.00  0.17           H  
ATOM   3585  H02 ASN A 246     -13.732  84.114  36.765  1.00  0.17           H  
ATOM   3586  H03 ASN A 246     -12.579  82.948  36.005  1.00  0.17           H  
ATOM   3587  H04 ASN A 246     -10.254  85.239  37.458  1.00  0.17           H  
ATOM   3588  H05 ASN A 246     -14.210  82.702  39.730  1.00  0.17           H  
ATOM   3589  H06 ASN A 246     -11.173  84.899  36.009  1.00  0.17           H  
ATOM   3590  N   ASP A 247     -12.031  80.449  37.360  1.00  0.37           N  
ATOM   3591  CA  ASP A 247     -11.044  79.440  37.738  1.00  0.37           C  
ATOM   3592  C   ASP A 247      -9.846  80.037  38.449  1.00  0.37           C  
ATOM   3593  O   ASP A 247      -9.376  79.494  39.436  1.00  0.37           O  
ATOM   3594  CB  ASP A 247     -10.591  78.670  36.508  1.00  0.37           C  
ATOM   3595  CG  ASP A 247     -11.710  77.828  35.893  1.00  0.37           C  
ATOM   3596  OD1 ASP A 247     -11.561  77.424  34.704  1.00  0.37           O  
ATOM   3597  OD2 ASP A 247     -12.730  77.564  36.596  1.00  0.37           O  
ATOM   3598  H01 ASP A 247     -11.529  78.762  38.440  1.00  0.37           H  
ATOM   3599  H02 ASP A 247      -9.800  77.988  36.820  1.00  0.37           H  
ATOM   3600  H03 ASP A 247     -10.238  79.381  35.761  1.00  0.37           H  
ATOM   3601  H07 ASP A 247     -12.274  80.555  36.385  1.00  0.37           H  
ATOM   3602  N   GLN A 248      -9.360  81.171  37.977  1.00  0.06           N  
ATOM   3603  CA  GLN A 248      -8.212  81.759  38.623  1.00  0.06           C  
ATOM   3604  C   GLN A 248      -8.451  82.103  40.074  1.00  0.06           C  
ATOM   3605  O   GLN A 248      -7.593  81.830  40.921  1.00  0.06           O  
ATOM   3606  CB  GLN A 248      -7.741  82.968  37.836  1.00  0.06           C  
ATOM   3607  CG  GLN A 248      -7.013  82.542  36.577  1.00  0.06           C  
ATOM   3608  CD  GLN A 248      -6.918  83.635  35.549  1.00  0.06           C  
ATOM   3609  NE2 GLN A 248      -5.796  84.341  35.545  1.00  0.06           N  
ATOM   3610  OE1 GLN A 248      -7.849  83.852  34.765  1.00  0.06           O  
ATOM   3611  H01 GLN A 248      -7.425  81.005  38.630  1.00  0.06           H  
ATOM   3612  H02 GLN A 248      -7.055  83.543  38.458  1.00  0.06           H  
ATOM   3613  H03 GLN A 248      -8.604  83.575  37.562  1.00  0.06           H  
ATOM   3614  H04 GLN A 248      -9.785  81.619  37.178  1.00  0.06           H  
ATOM   3615  H05 GLN A 248      -7.585  81.728  36.132  1.00  0.06           H  
ATOM   3616  H06 GLN A 248      -6.004  82.232  36.848  1.00  0.06           H  
ATOM   3617  H07 GLN A 248      -5.674  85.091  34.880  1.00  0.06           H  
ATOM   3618  H08 GLN A 248      -5.064  84.129  36.207  1.00  0.06           H  
ATOM   3619  N   MET A 249      -9.597  82.700  40.395  1.00  0.29           N  
ATOM   3620  CA  MET A 249      -9.850  83.012  41.805  1.00  0.29           C  
ATOM   3621  C   MET A 249     -10.061  81.711  42.577  1.00  0.29           C  
ATOM   3622  O   MET A 249      -9.648  81.599  43.726  1.00  0.29           O  
ATOM   3623  CB  MET A 249     -11.051  83.946  41.962  1.00  0.29           C  
ATOM   3624  CG  MET A 249     -10.755  85.348  41.433  1.00  0.29           C  
ATOM   3625  SD  MET A 249     -12.053  86.573  41.861  1.00  0.29           S  
ATOM   3626  CE  MET A 249     -13.473  85.822  40.968  1.00  0.29           C  
ATOM   3627  H01 MET A 249      -8.985  83.535  42.213  1.00  0.29           H  
ATOM   3628  H02 MET A 249     -11.279  84.027  43.025  1.00  0.29           H  
ATOM   3629  H03 MET A 249     -11.895  83.532  41.411  1.00  0.29           H  
ATOM   3630  H04 MET A 249     -10.719  85.282  40.346  1.00  0.29           H  
ATOM   3631  H05 MET A 249      -9.808  85.685  41.854  1.00  0.29           H  
ATOM   3632  H06 MET A 249     -14.293  86.539  40.922  1.00  0.29           H  
ATOM   3633  H07 MET A 249     -13.167  85.556  39.956  1.00  0.29           H  
ATOM   3634  H08 MET A 249     -13.802  84.927  41.496  1.00  0.29           H  
ATOM   3635  H09 MET A 249     -10.276  82.932  39.684  1.00  0.29           H  
ATOM   3636  N   ALA A 250     -10.685  80.726  41.939  1.00  0.31           N  
ATOM   3637  CA  ALA A 250     -10.890  79.441  42.594  1.00  0.31           C  
ATOM   3638  C   ALA A 250      -9.520  78.912  43.030  1.00  0.31           C  
ATOM   3639  O   ALA A 250      -9.361  78.420  44.163  1.00  0.31           O  
ATOM   3640  CB  ALA A 250     -11.548  78.467  41.645  1.00  0.31           C  
ATOM   3641  H01 ALA A 250     -11.543  79.559  43.459  1.00  0.31           H  
ATOM   3642  H02 ALA A 250     -12.465  78.906  41.253  1.00  0.31           H  
ATOM   3643  H03 ALA A 250     -10.870  78.247  40.821  1.00  0.31           H  
ATOM   3644  H04 ALA A 250     -11.785  77.545  42.176  1.00  0.31           H  
ATOM   3645  H09 ALA A 250     -11.018  80.869  40.996  1.00  0.31           H  
ATOM   3646  N   LEU A 251      -8.527  79.035  42.139  1.00  0.31           N  
ATOM   3647  CA  LEU A 251      -7.171  78.591  42.437  1.00  0.31           C  
ATOM   3648  C   LEU A 251      -6.677  79.238  43.726  1.00  0.31           C  
ATOM   3649  O   LEU A 251      -6.143  78.566  44.611  1.00  0.31           O  
ATOM   3650  CB  LEU A 251      -6.216  78.955  41.300  1.00  0.31           C  
ATOM   3651  CG  LEU A 251      -4.743  78.595  41.539  1.00  0.31           C  
ATOM   3652  CD1 LEU A 251      -4.588  77.098  41.458  1.00  0.31           C  
ATOM   3653  CD2 LEU A 251      -3.862  79.274  40.510  1.00  0.31           C  
ATOM   3654  H01 LEU A 251      -7.192  77.507  42.552  1.00  0.31           H  
ATOM   3655  H02 LEU A 251      -6.250  80.041  41.215  1.00  0.31           H  
ATOM   3656  H03 LEU A 251      -6.548  78.436  40.401  1.00  0.31           H  
ATOM   3657  H04 LEU A 251      -4.437  78.940  42.527  1.00  0.31           H  
ATOM   3658  H05 LEU A 251      -8.723  79.446  41.237  1.00  0.31           H  
ATOM   3659  H06 LEU A 251      -3.652  76.804  41.934  1.00  0.31           H  
ATOM   3660  H07 LEU A 251      -5.422  76.618  41.970  1.00  0.31           H  
ATOM   3661  H08 LEU A 251      -4.576  76.789  40.413  1.00  0.31           H  
ATOM   3662  H09 LEU A 251      -2.892  78.779  40.480  1.00  0.31           H  
ATOM   3663  H10 LEU A 251      -4.333  79.210  39.529  1.00  0.31           H  
ATOM   3664  H11 LEU A 251      -3.726  80.321  40.781  1.00  0.31           H  
ATOM   3665  N   GLY A 252      -6.849  80.547  43.832  1.00  0.22           N  
ATOM   3666  CA  GLY A 252      -6.423  81.235  45.037  1.00  0.22           C  
ATOM   3667  C   GLY A 252      -7.230  80.787  46.250  1.00  0.22           C  
ATOM   3668  O   GLY A 252      -6.706  80.723  47.370  1.00  0.22           O  
ATOM   3669  H01 GLY A 252      -6.583  82.304  44.895  1.00  0.22           H  
ATOM   3670  H02 GLY A 252      -5.369  81.022  45.214  1.00  0.22           H  
ATOM   3671  H12 GLY A 252      -7.275  81.065  43.077  1.00  0.22           H  
ATOM   3672  N   ALA A 253      -8.506  80.472  46.040  1.00  0.12           N  
ATOM   3673  CA  ALA A 253      -9.338  80.038  47.151  1.00  0.12           C  
ATOM   3674  C   ALA A 253      -8.779  78.709  47.623  1.00  0.12           C  
ATOM   3675  O   ALA A 253      -8.536  78.513  48.825  1.00  0.12           O  
ATOM   3676  CB  ALA A 253     -10.794  79.873  46.709  1.00  0.12           C  
ATOM   3677  H01 ALA A 253      -9.326  80.778  47.951  1.00  0.12           H  
ATOM   3678  H02 ALA A 253     -11.387  80.702  47.097  1.00  0.12           H  
ATOM   3679  H03 ALA A 253      -8.896  80.534  45.110  1.00  0.12           H  
ATOM   3680  H04 ALA A 253     -10.845  79.868  45.620  1.00  0.12           H  
ATOM   3681  H05 ALA A 253     -11.188  78.933  47.096  1.00  0.12           H  
ATOM   3682  N   MET A 254      -8.567  77.805  46.670  1.00  0.09           N  
ATOM   3683  CA  MET A 254      -8.020  76.490  46.978  1.00  0.09           C  
ATOM   3684  C   MET A 254      -6.703  76.580  47.754  1.00  0.09           C  
ATOM   3685  O   MET A 254      -6.457  75.783  48.655  1.00  0.09           O  
ATOM   3686  CB  MET A 254      -7.826  75.714  45.689  1.00  0.09           C  
ATOM   3687  CG  MET A 254      -9.135  75.402  45.030  1.00  0.09           C  
ATOM   3688  SD  MET A 254      -8.926  74.750  43.387  1.00  0.09           S  
ATOM   3689  CE  MET A 254      -8.171  73.140  43.742  1.00  0.09           C  
ATOM   3690  H01 MET A 254      -8.730  75.969  47.620  1.00  0.09           H  
ATOM   3691  H02 MET A 254      -7.333  74.772  45.930  1.00  0.09           H  
ATOM   3692  H03 MET A 254      -7.218  76.308  45.006  1.00  0.09           H  
ATOM   3693  H04 MET A 254      -9.698  76.332  44.950  1.00  0.09           H  
ATOM   3694  H05 MET A 254      -9.666  74.667  45.635  1.00  0.09           H  
ATOM   3695  H06 MET A 254      -8.790  78.035  45.712  1.00  0.09           H  
ATOM   3696  H07 MET A 254      -7.223  73.290  44.259  1.00  0.09           H  
ATOM   3697  H08 MET A 254      -8.840  72.556  44.373  1.00  0.09           H  
ATOM   3698  H09 MET A 254      -7.994  72.607  42.808  1.00  0.09           H  
ATOM   3699  N   ARG A 255      -5.864  77.557  47.421  1.00  0.06           N  
ATOM   3700  CA  ARG A 255      -4.596  77.719  48.121  1.00  0.06           C  
ATOM   3701  C   ARG A 255      -4.867  78.070  49.574  1.00  0.06           C  
ATOM   3702  O   ARG A 255      -4.289  77.471  50.479  1.00  0.06           O  
ATOM   3703  CB  ARG A 255      -3.754  78.828  47.478  1.00  0.06           C  
ATOM   3704  CG  ARG A 255      -2.264  78.590  47.572  1.00  0.06           C  
ATOM   3705  CD  ARG A 255      -1.552  79.403  48.623  1.00  0.06           C  
ATOM   3706  NE  ARG A 255      -1.070  80.673  48.099  1.00  0.06           N  
ATOM   3707  CZ  ARG A 255      -0.254  81.496  48.756  1.00  0.06           C  
ATOM   3708  NH1 ARG A 255       0.194  81.186  49.966  1.00  0.06           N  
ATOM   3709  NH2 ARG A 255       0.077  82.662  48.222  1.00  0.06           N  
ATOM   3710  H01 ARG A 255      -4.041  76.783  48.058  1.00  0.06           H  
ATOM   3711  H02 ARG A 255      -3.965  79.747  48.025  1.00  0.06           H  
ATOM   3712  H03 ARG A 255      -4.026  78.901  46.425  1.00  0.06           H  
ATOM   3713  H04 ARG A 255      -1.846  78.900  46.614  1.00  0.06           H  
ATOM   3714  H05 ARG A 255      -2.103  77.535  47.794  1.00  0.06           H  
ATOM   3715  H06 ARG A 255      -0.689  78.831  48.962  1.00  0.06           H  
ATOM   3716  H07 ARG A 255      -2.242  79.600  49.444  1.00  0.06           H  
ATOM   3717  H08 ARG A 255      -1.374  80.948  47.176  1.00  0.06           H  
ATOM   3718  H09 ARG A 255       0.796  81.828  50.461  1.00  0.06           H  
ATOM   3719  H10 ARG A 255      -6.108  78.193  46.675  1.00  0.06           H  
ATOM   3720  H11 ARG A 255      -0.067  80.308  50.392  1.00  0.06           H  
ATOM   3721  H12 ARG A 255      -0.273  82.917  47.310  1.00  0.06           H  
ATOM   3722  H13 ARG A 255       0.680  83.296  48.727  1.00  0.06           H  
ATOM   3723  N   ALA A 256      -5.752  79.047  49.786  1.00  0.03           N  
ATOM   3724  CA  ALA A 256      -6.107  79.492  51.133  1.00  0.03           C  
ATOM   3725  C   ALA A 256      -6.715  78.344  51.934  1.00  0.03           C  
ATOM   3726  O   ALA A 256      -6.342  78.106  53.078  1.00  0.03           O  
ATOM   3727  CB  ALA A 256      -7.086  80.651  51.060  1.00  0.03           C  
ATOM   3728  H01 ALA A 256      -5.200  79.825  51.637  1.00  0.03           H  
ATOM   3729  H02 ALA A 256      -7.998  80.390  51.597  1.00  0.03           H  
ATOM   3730  H03 ALA A 256      -6.638  81.535  51.514  1.00  0.03           H  
ATOM   3731  H04 ALA A 256      -7.326  80.860  50.017  1.00  0.03           H  
ATOM   3732  H14 ALA A 256      -6.190  79.492  48.992  1.00  0.03           H  
ATOM   3733  N   ILE A 257      -7.645  77.627  51.327  1.00  0.17           N  
ATOM   3734  CA  ILE A 257      -8.256  76.513  52.010  1.00  0.17           C  
ATOM   3735  C   ILE A 257      -7.170  75.537  52.473  1.00  0.17           C  
ATOM   3736  O   ILE A 257      -7.063  75.205  53.667  1.00  0.17           O  
ATOM   3737  CB  ILE A 257      -9.218  75.770  51.083  1.00  0.17           C  
ATOM   3738  CG1 ILE A 257     -10.391  76.681  50.707  1.00  0.17           C  
ATOM   3739  CG2 ILE A 257      -9.687  74.488  51.758  1.00  0.17           C  
ATOM   3740  CD1 ILE A 257     -11.433  76.005  49.835  1.00  0.17           C  
ATOM   3741  H01 ILE A 257      -8.810  76.899  52.866  1.00  0.17           H  
ATOM   3742  H02 ILE A 257      -8.708  75.496  50.160  1.00  0.17           H  
ATOM   3743  H03 ILE A 257      -9.979  77.508  50.128  1.00  0.17           H  
ATOM   3744  H04 ILE A 257     -10.874  77.017  51.624  1.00  0.17           H  
ATOM   3745  H05 ILE A 257      -7.928  77.859  50.386  1.00  0.17           H  
ATOM   3746  H06 ILE A 257     -10.681  74.228  51.393  1.00  0.17           H  
ATOM   3747  H07 ILE A 257      -8.993  73.680  51.527  1.00  0.17           H  
ATOM   3748  H08 ILE A 257      -9.725  74.638  52.837  1.00  0.17           H  
ATOM   3749  H09 ILE A 257     -12.299  76.658  49.732  1.00  0.17           H  
ATOM   3750  H10 ILE A 257     -11.010  75.806  48.850  1.00  0.17           H  
ATOM   3751  H11 ILE A 257     -11.739  75.066  50.296  1.00  0.17           H  
ATOM   3752  N   THR A 258      -6.354  75.092  51.520  1.00  0.22           N  
ATOM   3753  CA  THR A 258      -5.289  74.141  51.799  1.00  0.22           C  
ATOM   3754  C   THR A 258      -4.284  74.626  52.823  1.00  0.22           C  
ATOM   3755  O   THR A 258      -3.925  73.880  53.728  1.00  0.22           O  
ATOM   3756  CB  THR A 258      -4.533  73.764  50.522  1.00  0.22           C  
ATOM   3757  CG2 THR A 258      -3.500  72.685  50.821  1.00  0.22           C  
ATOM   3758  OG1 THR A 258      -5.458  73.248  49.557  1.00  0.22           O  
ATOM   3759  H01 THR A 258      -5.797  73.272  52.217  1.00  0.22           H  
ATOM   3760  H02 THR A 258      -4.034  74.653  50.136  1.00  0.22           H  
ATOM   3761  H03 THR A 258      -2.609  73.144  51.249  1.00  0.22           H  
ATOM   3762  H04 THR A 258      -3.916  71.969  51.530  1.00  0.22           H  
ATOM   3763  H05 THR A 258      -3.234  72.170  49.898  1.00  0.22           H  
ATOM   3764  H06 THR A 258      -5.725  72.361  49.811  1.00  0.22           H  
ATOM   3765  H12 THR A 258      -6.478  75.425  50.574  1.00  0.22           H  
ATOM   3766  N   GLU A 259      -3.831  75.866  52.695  1.00  0.05           N  
ATOM   3767  CA  GLU A 259      -2.852  76.386  53.643  1.00  0.05           C  
ATOM   3768  C   GLU A 259      -3.462  76.654  55.013  1.00  0.05           C  
ATOM   3769  O   GLU A 259      -2.786  77.140  55.921  1.00  0.05           O  
ATOM   3770  CB  GLU A 259      -2.195  77.655  53.096  1.00  0.05           C  
ATOM   3771  CG  GLU A 259      -1.332  77.405  51.854  1.00  0.05           C  
ATOM   3772  CD  GLU A 259      -0.477  78.613  51.465  1.00  0.05           C  
ATOM   3773  OE1 GLU A 259       0.305  78.500  50.490  1.00  0.05           O  
ATOM   3774  OE2 GLU A 259      -0.588  79.672  52.136  1.00  0.05           O  
ATOM   3775  H01 GLU A 259      -2.090  75.617  53.771  1.00  0.05           H  
ATOM   3776  H02 GLU A 259      -1.535  78.038  53.875  1.00  0.05           H  
ATOM   3777  H03 GLU A 259      -2.979  78.366  52.836  1.00  0.05           H  
ATOM   3778  H04 GLU A 259      -2.008  77.204  51.023  1.00  0.05           H  
ATOM   3779  H05 GLU A 259      -0.671  76.561  52.054  1.00  0.05           H  
ATOM   3780  H07 GLU A 259      -4.164  76.450  51.941  1.00  0.05           H  
ATOM   3781  N   SER A 260      -4.745  76.331  55.153  1.00  0.29           N  
ATOM   3782  CA  SER A 260      -5.449  76.513  56.419  1.00  0.29           C  
ATOM   3783  C   SER A 260      -5.624  75.181  57.146  1.00  0.29           C  
ATOM   3784  O   SER A 260      -6.129  75.140  58.263  1.00  0.29           O  
ATOM   3785  CB  SER A 260      -6.823  77.151  56.187  1.00  0.29           C  
ATOM   3786  OG  SER A 260      -6.688  78.524  55.857  1.00  0.29           O  
ATOM   3787  H01 SER A 260      -4.845  77.176  57.039  1.00  0.29           H  
ATOM   3788  H02 SER A 260      -7.408  77.066  57.103  1.00  0.29           H  
ATOM   3789  H03 SER A 260      -7.325  76.633  55.370  1.00  0.29           H  
ATOM   3790  H04 SER A 260      -6.773  79.055  56.652  1.00  0.29           H  
ATOM   3791  H06 SER A 260      -5.245  75.950  54.363  1.00  0.29           H  
ATOM   3792  N   GLY A 261      -5.212  74.091  56.517  1.00  0.03           N  
ATOM   3793  CA  GLY A 261      -5.345  72.803  57.162  1.00  0.03           C  
ATOM   3794  C   GLY A 261      -6.607  72.087  56.739  1.00  0.03           C  
ATOM   3795  O   GLY A 261      -6.914  71.007  57.247  1.00  0.03           O  
ATOM   3796  H01 GLY A 261      -5.396  72.969  58.238  1.00  0.03           H  
ATOM   3797  H02 GLY A 261      -4.485  72.187  56.900  1.00  0.03           H  
ATOM   3798  H05 GLY A 261      -4.808  74.158  55.594  1.00  0.03           H  
ATOM   3799  N   LEU A 262      -7.345  72.678  55.808  1.00  0.11           N  
ATOM   3800  CA  LEU A 262      -8.576  72.060  55.330  1.00  0.11           C  
ATOM   3801  C   LEU A 262      -8.349  71.420  53.967  1.00  0.11           C  
ATOM   3802  O   LEU A 262      -7.486  71.854  53.216  1.00  0.11           O  
ATOM   3803  CB  LEU A 262      -9.679  73.116  55.253  1.00  0.11           C  
ATOM   3804  CG  LEU A 262      -9.973  73.809  56.590  1.00  0.11           C  
ATOM   3805  CD1 LEU A 262     -11.137  74.783  56.429  1.00  0.11           C  
ATOM   3806  CD2 LEU A 262     -10.303  72.753  57.636  1.00  0.11           C  
ATOM   3807  H01 LEU A 262      -8.882  71.278  56.025  1.00  0.11           H  
ATOM   3808  H02 LEU A 262     -10.592  72.598  54.959  1.00  0.11           H  
ATOM   3809  H03 LEU A 262      -7.051  73.566  55.426  1.00  0.11           H  
ATOM   3810  H04 LEU A 262      -9.378  73.875  54.531  1.00  0.11           H  
ATOM   3811  H05 LEU A 262      -9.097  74.373  56.912  1.00  0.11           H  
ATOM   3812  H06 LEU A 262     -11.984  74.438  57.022  1.00  0.11           H  
ATOM   3813  H07 LEU A 262     -10.834  75.772  56.771  1.00  0.11           H  
ATOM   3814  H08 LEU A 262     -11.426  74.834  55.379  1.00  0.11           H  
ATOM   3815  H09 LEU A 262     -11.319  72.392  57.479  1.00  0.11           H  
ATOM   3816  H10 LEU A 262      -9.605  71.921  57.546  1.00  0.11           H  
ATOM   3817  H11 LEU A 262     -10.223  73.189  58.632  1.00  0.11           H  
ATOM   3818  N   ARG A 263      -9.130  70.398  53.645  1.00  0.17           N  
ATOM   3819  CA  ARG A 263      -8.987  69.700  52.376  1.00  0.17           C  
ATOM   3820  C   ARG A 263      -9.979  70.155  51.319  1.00  0.17           C  
ATOM   3821  O   ARG A 263     -11.185  69.975  51.477  1.00  0.17           O  
ATOM   3822  CB  ARG A 263      -9.169  68.190  52.572  1.00  0.17           C  
ATOM   3823  CG  ARG A 263      -8.378  67.615  53.724  1.00  0.17           C  
ATOM   3824  CD  ARG A 263      -8.387  66.094  53.704  1.00  0.17           C  
ATOM   3825  NE  ARG A 263      -9.707  65.511  53.954  1.00  0.17           N  
ATOM   3826  CZ  ARG A 263     -10.442  65.755  55.036  1.00  0.17           C  
ATOM   3827  NH1 ARG A 263      -9.989  66.583  55.973  1.00  0.17           N  
ATOM   3828  NH2 ARG A 263     -11.620  65.156  55.190  1.00  0.17           N  
ATOM   3829  H01 ARG A 263      -7.983  69.937  52.025  1.00  0.17           H  
ATOM   3830  H02 ARG A 263      -8.797  67.710  51.667  1.00  0.17           H  
ATOM   3831  H03 ARG A 263     -10.226  67.993  52.750  1.00  0.17           H  
ATOM   3832  H04 ARG A 263      -8.840  67.947  54.654  1.00  0.17           H  
ATOM   3833  H05 ARG A 263      -7.348  67.964  53.656  1.00  0.17           H  
ATOM   3834  H06 ARG A 263      -7.733  65.761  54.510  1.00  0.17           H  
ATOM   3835  H07 ARG A 263      -8.042  65.760  52.726  1.00  0.17           H  
ATOM   3836  H08 ARG A 263     -10.084  64.882  53.259  1.00  0.17           H  
ATOM   3837  H09 ARG A 263     -10.543  66.763  56.798  1.00  0.17           H  
ATOM   3838  H10 ARG A 263      -9.091  67.032  55.859  1.00  0.17           H  
ATOM   3839  H11 ARG A 263     -11.960  64.521  54.482  1.00  0.17           H  
ATOM   3840  H12 ARG A 263      -9.841  70.097  54.296  1.00  0.17           H  
ATOM   3841  H13 ARG A 263     -12.174  65.336  56.015  1.00  0.17           H  
ATOM   3842  N   VAL A 264      -9.481  70.729  50.230  1.00  0.11           N  
ATOM   3843  CA  VAL A 264     -10.376  71.149  49.166  1.00  0.11           C  
ATOM   3844  C   VAL A 264     -11.151  69.904  48.765  1.00  0.11           C  
ATOM   3845  O   VAL A 264     -10.568  68.847  48.535  1.00  0.11           O  
ATOM   3846  CB  VAL A 264      -9.602  71.684  47.952  1.00  0.11           C  
ATOM   3847  CG1 VAL A 264     -10.542  71.868  46.773  1.00  0.11           C  
ATOM   3848  CG2 VAL A 264      -8.947  73.007  48.313  1.00  0.11           C  
ATOM   3849  H01 VAL A 264     -11.024  71.956  49.508  1.00  0.11           H  
ATOM   3850  H02 VAL A 264      -8.831  70.967  47.671  1.00  0.11           H  
ATOM   3851  H03 VAL A 264     -11.421  72.427  47.094  1.00  0.11           H  
ATOM   3852  H04 VAL A 264     -10.031  72.418  45.983  1.00  0.11           H  
ATOM   3853  H05 VAL A 264     -10.850  70.892  46.397  1.00  0.11           H  
ATOM   3854  H06 VAL A 264      -8.004  73.104  47.775  1.00  0.11           H  
ATOM   3855  H07 VAL A 264      -9.609  73.828  48.037  1.00  0.11           H  
ATOM   3856  H08 VAL A 264      -8.757  73.038  49.386  1.00  0.11           H  
ATOM   3857  H14 VAL A 264      -8.485  70.873  50.142  1.00  0.11           H  
ATOM   3858  N   GLY A 265     -12.468  70.030  48.689  1.00  0.35           N  
ATOM   3859  CA  GLY A 265     -13.290  68.890  48.335  1.00  0.35           C  
ATOM   3860  C   GLY A 265     -13.902  68.308  49.597  1.00  0.35           C  
ATOM   3861  O   GLY A 265     -15.049  68.596  49.935  1.00  0.35           O  
ATOM   3862  H01 GLY A 265     -12.678  68.135  47.842  1.00  0.35           H  
ATOM   3863  H02 GLY A 265     -14.082  69.207  47.657  1.00  0.35           H  
ATOM   3864  H09 GLY A 265     -12.900  70.923  48.878  1.00  0.35           H  
ATOM   3865  N   ALA A 266     -13.123  67.511  50.318  1.00  0.25           N  
ATOM   3866  CA  ALA A 266     -13.589  66.870  51.545  1.00  0.25           C  
ATOM   3867  C   ALA A 266     -14.058  67.837  52.638  1.00  0.25           C  
ATOM   3868  O   ALA A 266     -15.031  67.560  53.328  1.00  0.25           O  
ATOM   3869  CB  ALA A 266     -12.500  65.962  52.094  1.00  0.25           C  
ATOM   3870  H01 ALA A 266     -14.472  66.298  51.261  1.00  0.25           H  
ATOM   3871  H02 ALA A 266     -11.637  66.563  52.381  1.00  0.25           H  
ATOM   3872  H03 ALA A 266     -12.177  67.342  50.008  1.00  0.25           H  
ATOM   3873  H04 ALA A 266     -12.877  65.429  52.967  1.00  0.25           H  
ATOM   3874  H05 ALA A 266     -12.204  65.244  51.329  1.00  0.25           H  
ATOM   3875  N   ASP A 267     -13.375  68.958  52.820  1.00  0.09           N  
ATOM   3876  CA  ASP A 267     -13.799  69.894  53.853  1.00  0.09           C  
ATOM   3877  C   ASP A 267     -14.550  71.076  53.256  1.00  0.09           C  
ATOM   3878  O   ASP A 267     -15.651  71.410  53.696  1.00  0.09           O  
ATOM   3879  CB  ASP A 267     -12.604  70.391  54.652  1.00  0.09           C  
ATOM   3880  CG  ASP A 267     -11.826  69.260  55.280  1.00  0.09           C  
ATOM   3881  OD1 ASP A 267     -12.455  68.219  55.593  1.00  0.09           O  
ATOM   3882  OD2 ASP A 267     -10.595  69.417  55.466  1.00  0.09           O  
ATOM   3883  H01 ASP A 267     -14.475  69.360  54.520  1.00  0.09           H  
ATOM   3884  H02 ASP A 267     -12.980  71.024  55.456  1.00  0.09           H  
ATOM   3885  H03 ASP A 267     -11.942  70.946  53.987  1.00  0.09           H  
ATOM   3886  H06 ASP A 267     -12.568  69.162  52.248  1.00  0.09           H  
ATOM   3887  N   ILE A 268     -13.956  71.717  52.258  1.00  0.43           N  
ATOM   3888  CA  ILE A 268     -14.615  72.830  51.598  1.00  0.43           C  
ATOM   3889  C   ILE A 268     -14.617  72.604  50.096  1.00  0.43           C  
ATOM   3890  O   ILE A 268     -13.582  72.728  49.452  1.00  0.43           O  
ATOM   3891  CB  ILE A 268     -13.906  74.143  51.858  1.00  0.43           C  
ATOM   3892  CG1 ILE A 268     -13.826  74.416  53.358  1.00  0.43           C  
ATOM   3893  CG2 ILE A 268     -14.648  75.252  51.144  1.00  0.43           C  
ATOM   3894  CD1 ILE A 268     -13.223  75.765  53.686  1.00  0.43           C  
ATOM   3895  H01 ILE A 268     -15.628  72.883  51.997  1.00  0.43           H  
ATOM   3896  H02 ILE A 268     -12.886  74.093  51.476  1.00  0.43           H  
ATOM   3897  H03 ILE A 268     -13.176  73.656  53.792  1.00  0.43           H  
ATOM   3898  H04 ILE A 268     -13.037  71.428  51.954  1.00  0.43           H  
ATOM   3899  H05 ILE A 268     -14.833  74.376  53.773  1.00  0.43           H  
ATOM   3900  H06 ILE A 268     -15.571  75.475  51.680  1.00  0.43           H  
ATOM   3901  H07 ILE A 268     -14.023  76.145  51.110  1.00  0.43           H  
ATOM   3902  H08 ILE A 268     -14.886  74.936  50.128  1.00  0.43           H  
ATOM   3903  H09 ILE A 268     -12.278  75.879  53.154  1.00  0.43           H  
ATOM   3904  H10 ILE A 268     -13.909  76.555  53.380  1.00  0.43           H  
ATOM   3905  H11 ILE A 268     -13.046  75.833  54.759  1.00  0.43           H  
ATOM   3906  N   SER A 269     -15.765  72.257  49.532  1.00  0.52           N  
ATOM   3907  CA  SER A 269     -15.838  72.053  48.099  1.00  0.52           C  
ATOM   3908  C   SER A 269     -15.684  73.406  47.398  1.00  0.52           C  
ATOM   3909  O   SER A 269     -15.847  74.450  48.024  1.00  0.52           O  
ATOM   3910  CB  SER A 269     -17.169  71.404  47.733  1.00  0.52           C  
ATOM   3911  OG  SER A 269     -17.215  70.069  48.224  1.00  0.52           O  
ATOM   3912  H01 SER A 269     -15.037  71.388  47.776  1.00  0.52           H  
ATOM   3913  H02 SER A 269     -17.271  71.388  46.648  1.00  0.52           H  
ATOM   3914  H03 SER A 269     -17.984  71.979  48.173  1.00  0.52           H  
ATOM   3915  H04 SER A 269     -16.814  70.034  49.096  1.00  0.52           H  
ATOM   3916  H12 SER A 269     -16.590  72.135  50.102  1.00  0.52           H  
ATOM   3917  N   VAL A 270     -15.351  73.390  46.110  1.00  0.32           N  
ATOM   3918  CA  VAL A 270     -15.164  74.627  45.361  1.00  0.32           C  
ATOM   3919  C   VAL A 270     -15.634  74.462  43.936  1.00  0.32           C  
ATOM   3920  O   VAL A 270     -15.537  73.379  43.366  1.00  0.32           O  
ATOM   3921  CB  VAL A 270     -13.686  75.047  45.331  1.00  0.32           C  
ATOM   3922  CG1 VAL A 270     -13.520  76.311  44.494  1.00  0.32           C  
ATOM   3923  CG2 VAL A 270     -13.179  75.283  46.768  1.00  0.32           C  
ATOM   3924  H01 VAL A 270     -15.750  75.395  45.866  1.00  0.32           H  
ATOM   3925  H02 VAL A 270     -13.096  74.250  44.878  1.00  0.32           H  
ATOM   3926  H03 VAL A 270     -12.494  76.374  44.132  1.00  0.32           H  
ATOM   3927  H04 VAL A 270     -14.203  76.278  43.645  1.00  0.32           H  
ATOM   3928  H05 VAL A 270     -15.225  72.504  45.642  1.00  0.32           H  
ATOM   3929  H06 VAL A 270     -13.743  77.185  45.106  1.00  0.32           H  
ATOM   3930  H07 VAL A 270     -12.306  75.935  46.742  1.00  0.32           H  
ATOM   3931  H08 VAL A 270     -13.965  75.753  47.359  1.00  0.32           H  
ATOM   3932  H09 VAL A 270     -12.906  74.329  47.219  1.00  0.32           H  
ATOM   3933  N   VAL A 271     -16.172  75.529  43.361  1.00  0.57           N  
ATOM   3934  CA  VAL A 271     -16.621  75.470  41.982  1.00  0.57           C  
ATOM   3935  C   VAL A 271     -16.106  76.724  41.318  1.00  0.57           C  
ATOM   3936  O   VAL A 271     -16.169  77.809  41.897  1.00  0.57           O  
ATOM   3937  CB  VAL A 271     -18.146  75.401  41.885  1.00  0.57           C  
ATOM   3938  CG1 VAL A 271     -18.579  75.392  40.416  1.00  0.57           C  
ATOM   3939  CG2 VAL A 271     -18.637  74.139  42.595  1.00  0.57           C  
ATOM   3940  H01 VAL A 271     -16.244  74.570  41.496  1.00  0.57           H  
ATOM   3941  H02 VAL A 271     -18.584  76.276  42.365  1.00  0.57           H  
ATOM   3942  H03 VAL A 271     -19.432  76.057  40.285  1.00  0.57           H  
ATOM   3943  H04 VAL A 271     -17.754  75.733  39.791  1.00  0.57           H  
ATOM   3944  H05 VAL A 271     -18.861  74.380  40.126  1.00  0.57           H  
ATOM   3945  H06 VAL A 271     -19.632  73.882  42.231  1.00  0.57           H  
ATOM   3946  H07 VAL A 271     -17.952  73.316  42.390  1.00  0.57           H  
ATOM   3947  H08 VAL A 271     -18.679  74.319  43.669  1.00  0.57           H  
ATOM   3948  H10 VAL A 271     -16.270  76.387  43.885  1.00  0.57           H  
ATOM   3949  N   GLY A 272     -15.571  76.579  40.114  1.00  0.63           N  
ATOM   3950  CA  GLY A 272     -15.028  77.733  39.428  1.00  0.63           C  
ATOM   3951  C   GLY A 272     -15.847  78.114  38.223  1.00  0.63           C  
ATOM   3952  O   GLY A 272     -16.925  77.573  38.001  1.00  0.63           O  
ATOM   3953  H01 GLY A 272     -14.026  77.478  39.085  1.00  0.63           H  
ATOM   3954  H02 GLY A 272     -15.006  78.575  40.119  1.00  0.63           H  
ATOM   3955  H09 GLY A 272     -15.542  75.669  39.677  1.00  0.63           H  
ATOM   3956  N   TYR A 273     -15.327  79.030  37.423  1.00  0.57           N  
ATOM   3957  CA  TYR A 273     -16.052  79.481  36.245  1.00  0.57           C  
ATOM   3958  C   TYR A 273     -15.048  79.746  35.108  1.00  0.57           C  
ATOM   3959  O   TYR A 273     -14.033  80.416  35.326  1.00  0.57           O  
ATOM   3960  CB  TYR A 273     -16.825  80.760  36.626  1.00  0.57           C  
ATOM   3961  CG  TYR A 273     -18.206  80.885  36.011  1.00  0.57           C  
ATOM   3962  CD1 TYR A 273     -18.363  81.342  34.696  1.00  0.57           C  
ATOM   3963  CD2 TYR A 273     -19.355  80.507  36.726  1.00  0.57           C  
ATOM   3964  CE1 TYR A 273     -19.618  81.414  34.104  1.00  0.57           C  
ATOM   3965  CE2 TYR A 273     -20.616  80.571  36.143  1.00  0.57           C  
ATOM   3966  CZ  TYR A 273     -20.742  81.021  34.828  1.00  0.57           C  
ATOM   3967  OH  TYR A 273     -21.972  81.026  34.193  1.00  0.57           O  
ATOM   3968  H01 TYR A 273     -16.759  78.728  35.898  1.00  0.57           H  
ATOM   3969  H02 TYR A 273     -16.242  81.594  36.235  1.00  0.57           H  
ATOM   3970  H03 TYR A 273     -14.419  79.420  37.632  1.00  0.57           H  
ATOM   3971  H04 TYR A 273     -16.935  80.779  37.710  1.00  0.57           H  
ATOM   3972  H05 TYR A 273     -17.485  81.647  34.127  1.00  0.57           H  
ATOM   3973  H06 TYR A 273     -19.256  80.158  37.754  1.00  0.57           H  
ATOM   3974  H07 TYR A 273     -19.723  81.775  33.081  1.00  0.57           H  
ATOM   3975  H08 TYR A 273     -21.499  80.272  36.708  1.00  0.57           H  
ATOM   3976  H09 TYR A 273     -22.307  80.128  34.137  1.00  0.57           H  
ATOM   3977  N   ASP A 274     -15.342  79.206  33.920  1.00  0.43           N  
ATOM   3978  CA  ASP A 274     -14.522  79.341  32.695  1.00  0.43           C  
ATOM   3979  C   ASP A 274     -14.147  78.000  32.090  1.00  0.43           C  
ATOM   3980  O   ASP A 274     -14.345  77.757  30.900  1.00  0.43           O  
ATOM   3981  CB  ASP A 274     -13.175  80.042  32.939  1.00  0.43           C  
ATOM   3982  CG  ASP A 274     -13.274  81.561  33.024  1.00  0.43           C  
ATOM   3983  OD1 ASP A 274     -14.338  82.148  32.688  1.00  0.43           O  
ATOM   3984  OD2 ASP A 274     -12.246  82.164  33.426  1.00  0.43           O  
ATOM   3985  H01 ASP A 274     -15.162  79.925  32.034  1.00  0.43           H  
ATOM   3986  H02 ASP A 274     -12.541  79.815  32.082  1.00  0.43           H  
ATOM   3987  H03 ASP A 274     -12.760  79.672  33.876  1.00  0.43           H  
ATOM   3988  H10 ASP A 274     -16.191  78.663  33.854  1.00  0.43           H  
ATOM   3989  N   ASP A 275     -13.589  77.141  32.943  1.00  0.40           N  
ATOM   3990  CA  ASP A 275     -13.052  75.841  32.545  1.00  0.40           C  
ATOM   3991  C   ASP A 275     -11.818  76.134  31.708  1.00  0.40           C  
ATOM   3992  O   ASP A 275     -11.711  75.657  30.588  1.00  0.40           O  
ATOM   3993  CB  ASP A 275     -14.011  74.995  31.687  1.00  0.40           C  
ATOM   3994  CG  ASP A 275     -13.370  73.642  31.257  1.00  0.40           C  
ATOM   3995  OD1 ASP A 275     -12.488  73.140  32.004  1.00  0.40           O  
ATOM   3996  OD2 ASP A 275     -13.743  73.077  30.191  1.00  0.40           O  
ATOM   3997  H01 ASP A 275     -12.859  75.264  33.450  1.00  0.40           H  
ATOM   3998  H02 ASP A 275     -14.242  75.560  30.784  1.00  0.40           H  
ATOM   3999  H03 ASP A 275     -14.913  74.790  32.264  1.00  0.40           H  
ATOM   4000  H04 ASP A 275     -13.534  77.403  33.917  1.00  0.40           H  
ATOM   4001  N   THR A 276     -10.918  76.955  32.238  1.00  0.26           N  
ATOM   4002  CA  THR A 276      -9.681  77.283  31.541  1.00  0.26           C  
ATOM   4003  C   THR A 276      -8.850  76.005  31.380  1.00  0.26           C  
ATOM   4004  O   THR A 276      -9.047  75.034  32.120  1.00  0.26           O  
ATOM   4005  CB  THR A 276      -8.814  78.264  32.352  1.00  0.26           C  
ATOM   4006  CG2 THR A 276      -9.511  79.592  32.544  1.00  0.26           C  
ATOM   4007  OG1 THR A 276      -8.517  77.677  33.627  1.00  0.26           O  
ATOM   4008  H01 THR A 276      -9.953  77.731  30.585  1.00  0.26           H  
ATOM   4009  H02 THR A 276      -7.893  78.453  31.801  1.00  0.26           H  
ATOM   4010  H03 THR A 276     -10.477  79.429  33.022  1.00  0.26           H  
ATOM   4011  H04 THR A 276     -11.095  77.361  33.145  1.00  0.26           H  
ATOM   4012  H05 THR A 276      -8.898  80.237  33.174  1.00  0.26           H  
ATOM   4013  H06 THR A 276      -9.662  80.067  31.575  1.00  0.26           H  
ATOM   4014  H07 THR A 276      -8.261  76.760  33.506  1.00  0.26           H  
ATOM   4015  N   GLU A 277      -7.921  76.012  30.421  1.00  0.03           N  
ATOM   4016  CA  GLU A 277      -7.036  74.866  30.177  1.00  0.03           C  
ATOM   4017  C   GLU A 277      -6.331  74.387  31.450  1.00  0.03           C  
ATOM   4018  O   GLU A 277      -6.306  73.193  31.736  1.00  0.03           O  
ATOM   4019  CB  GLU A 277      -5.995  75.248  29.134  1.00  0.03           C  
ATOM   4020  CG  GLU A 277      -6.531  75.252  27.725  1.00  0.03           C  
ATOM   4021  CD  GLU A 277      -6.689  73.844  27.190  1.00  0.03           C  
ATOM   4022  OE1 GLU A 277      -5.643  73.193  26.926  1.00  0.03           O  
ATOM   4023  OE2 GLU A 277      -7.848  73.379  27.047  1.00  0.03           O  
ATOM   4024  H01 GLU A 277      -7.656  74.043  29.820  1.00  0.03           H  
ATOM   4025  H02 GLU A 277      -5.208  74.495  29.176  1.00  0.03           H  
ATOM   4026  H03 GLU A 277      -5.623  76.246  29.366  1.00  0.03           H  
ATOM   4027  H04 GLU A 277      -5.822  75.782  27.090  1.00  0.03           H  
ATOM   4028  H05 GLU A 277      -7.502  75.747  27.716  1.00  0.03           H  
ATOM   4029  H08 GLU A 277      -7.824  76.835  29.843  1.00  0.03           H  
ATOM   4030  N   ASP A 278      -5.777  75.319  32.217  1.00  0.32           N  
ATOM   4031  CA  ASP A 278      -5.084  74.964  33.443  1.00  0.32           C  
ATOM   4032  C   ASP A 278      -5.982  74.330  34.509  1.00  0.32           C  
ATOM   4033  O   ASP A 278      -5.508  73.500  35.290  1.00  0.32           O  
ATOM   4034  CB  ASP A 278      -4.406  76.191  34.077  1.00  0.32           C  
ATOM   4035  CG  ASP A 278      -3.294  76.795  33.209  1.00  0.32           C  
ATOM   4036  OD1 ASP A 278      -2.939  76.234  32.140  1.00  0.32           O  
ATOM   4037  OD2 ASP A 278      -2.765  77.855  33.621  1.00  0.32           O  
ATOM   4038  H01 ASP A 278      -4.348  74.223  33.131  1.00  0.32           H  
ATOM   4039  H02 ASP A 278      -3.941  75.856  35.004  1.00  0.32           H  
ATOM   4040  H03 ASP A 278      -5.164  76.955  34.247  1.00  0.32           H  
ATOM   4041  H06 ASP A 278      -5.839  76.289  31.944  1.00  0.32           H  
ATOM   4042  N   SER A 279      -7.263  74.704  34.559  1.00  0.48           N  
ATOM   4043  CA  SER A 279      -8.156  74.175  35.605  1.00  0.48           C  
ATOM   4044  C   SER A 279      -8.188  72.654  35.749  1.00  0.48           C  
ATOM   4045  O   SER A 279      -8.456  72.138  36.833  1.00  0.48           O  
ATOM   4046  CB  SER A 279      -9.594  74.715  35.443  1.00  0.48           C  
ATOM   4047  OG  SER A 279     -10.230  74.246  34.262  1.00  0.48           O  
ATOM   4048  H01 SER A 279      -7.712  74.543  36.530  1.00  0.48           H  
ATOM   4049  H02 SER A 279      -9.530  75.801  35.371  1.00  0.48           H  
ATOM   4050  H03 SER A 279     -10.183  74.401  36.305  1.00  0.48           H  
ATOM   4051  H04 SER A 279      -7.622  75.354  33.875  1.00  0.48           H  
ATOM   4052  H05 SER A 279     -10.465  73.321  34.370  1.00  0.48           H  
ATOM   4053  N   SER A 280      -7.903  71.938  34.670  1.00  0.48           N  
ATOM   4054  CA  SER A 280      -7.894  70.477  34.736  1.00  0.48           C  
ATOM   4055  C   SER A 280      -6.670  69.932  35.483  1.00  0.48           C  
ATOM   4056  O   SER A 280      -6.614  68.741  35.777  1.00  0.48           O  
ATOM   4057  CB  SER A 280      -7.924  69.879  33.335  1.00  0.48           C  
ATOM   4058  OG  SER A 280      -6.725  70.186  32.652  1.00  0.48           O  
ATOM   4059  H01 SER A 280      -8.787  70.186  35.289  1.00  0.48           H  
ATOM   4060  H02 SER A 280      -8.766  70.299  32.785  1.00  0.48           H  
ATOM   4061  H03 SER A 280      -8.033  68.797  33.406  1.00  0.48           H  
ATOM   4062  H04 SER A 280      -6.503  71.109  32.793  1.00  0.48           H  
ATOM   4063  H06 SER A 280      -7.691  72.403  33.799  1.00  0.48           H  
ATOM   4064  N   CYS A 281      -5.701  70.793  35.796  1.00  0.46           N  
ATOM   4065  CA  CYS A 281      -4.502  70.352  36.503  1.00  0.46           C  
ATOM   4066  C   CYS A 281      -4.256  71.028  37.848  1.00  0.46           C  
ATOM   4067  O   CYS A 281      -3.138  71.012  38.365  1.00  0.46           O  
ATOM   4068  CB  CYS A 281      -3.265  70.509  35.607  1.00  0.46           C  
ATOM   4069  SG  CYS A 281      -3.265  69.414  34.141  1.00  0.46           S  
ATOM   4070  H01 CYS A 281      -4.683  69.302  36.733  1.00  0.46           H  
ATOM   4071  H02 CYS A 281      -2.401  70.229  36.210  1.00  0.46           H  
ATOM   4072  H03 CYS A 281      -3.218  71.543  35.264  1.00  0.46           H  
ATOM   4073  H04 CYS A 281      -2.009  69.251  33.704  1.00  0.46           H  
ATOM   4074  H05 CYS A 281      -5.798  71.765  35.540  1.00  0.46           H  
ATOM   4075  N   TYR A 282      -5.283  71.637  38.423  1.00  0.40           N  
ATOM   4076  CA  TYR A 282      -5.117  72.245  39.738  1.00  0.40           C  
ATOM   4077  C   TYR A 282      -5.022  71.093  40.744  1.00  0.40           C  
ATOM   4078  O   TYR A 282      -5.330  69.954  40.406  1.00  0.40           O  
ATOM   4079  CB  TYR A 282      -6.317  73.118  40.080  1.00  0.40           C  
ATOM   4080  CG  TYR A 282      -6.409  74.429  39.321  1.00  0.40           C  
ATOM   4081  CD1 TYR A 282      -5.376  74.861  38.486  1.00  0.40           C  
ATOM   4082  CD2 TYR A 282      -7.512  75.270  39.490  1.00  0.40           C  
ATOM   4083  CE1 TYR A 282      -5.441  76.098  37.850  1.00  0.40           C  
ATOM   4084  CE2 TYR A 282      -7.583  76.505  38.859  1.00  0.40           C  
ATOM   4085  CZ  TYR A 282      -6.547  76.915  38.047  1.00  0.40           C  
ATOM   4086  OH  TYR A 282      -6.598  78.158  37.463  1.00  0.40           O  
ATOM   4087  H01 TYR A 282      -4.228  72.875  39.760  1.00  0.40           H  
ATOM   4088  H02 TYR A 282      -6.201  73.388  41.130  1.00  0.40           H  
ATOM   4089  H03 TYR A 282      -7.220  72.545  39.872  1.00  0.40           H  
ATOM   4090  H04 TYR A 282      -4.507  74.221  38.330  1.00  0.40           H  
ATOM   4091  H05 TYR A 282      -6.176  71.680  37.953  1.00  0.40           H  
ATOM   4092  H06 TYR A 282      -8.334  74.950  40.130  1.00  0.40           H  
ATOM   4093  H07 TYR A 282      -4.628  76.424  37.201  1.00  0.40           H  
ATOM   4094  H08 TYR A 282      -8.452  77.146  39.005  1.00  0.40           H  
ATOM   4095  H09 TYR A 282      -7.075  78.102  36.632  1.00  0.40           H  
ATOM   4096  N   ILE A 283      -4.596  71.374  41.970  1.00  0.37           N  
ATOM   4097  CA  ILE A 283      -4.490  70.324  42.988  1.00  0.37           C  
ATOM   4098  C   ILE A 283      -5.588  70.530  44.030  1.00  0.37           C  
ATOM   4099  O   ILE A 283      -5.420  71.339  44.947  1.00  0.37           O  
ATOM   4100  CB  ILE A 283      -3.145  70.390  43.784  1.00  0.37           C  
ATOM   4101  CG1 ILE A 283      -1.958  70.703  42.864  1.00  0.37           C  
ATOM   4102  CG2 ILE A 283      -2.919  69.075  44.509  1.00  0.37           C  
ATOM   4103  CD1 ILE A 283      -1.659  69.642  41.847  1.00  0.37           C  
ATOM   4104  H01 ILE A 283      -4.563  69.374  42.459  1.00  0.37           H  
ATOM   4105  H02 ILE A 283      -3.217  71.200  44.510  1.00  0.37           H  
ATOM   4106  H03 ILE A 283      -1.080  70.771  43.506  1.00  0.37           H  
ATOM   4107  H04 ILE A 283      -2.173  71.631  42.335  1.00  0.37           H  
ATOM   4108  H05 ILE A 283      -2.074  69.177  45.190  1.00  0.37           H  
ATOM   4109  H06 ILE A 283      -3.812  68.814  45.076  1.00  0.37           H  
ATOM   4110  H07 ILE A 283      -2.707  68.291  43.782  1.00  0.37           H  
ATOM   4111  H08 ILE A 283      -0.642  69.278  41.991  1.00  0.37           H  
ATOM   4112  H09 ILE A 283      -2.360  68.816  41.966  1.00  0.37           H  
ATOM   4113  H10 ILE A 283      -4.342  72.323  42.204  1.00  0.37           H  
ATOM   4114  H11 ILE A 283      -1.756  70.060  40.845  1.00  0.37           H  
ATOM   4115  N   PRO A 284      -6.716  69.809  43.927  1.00  0.45           N  
ATOM   4116  CA  PRO A 284      -7.107  68.809  42.930  1.00  0.45           C  
ATOM   4117  C   PRO A 284      -7.832  69.446  41.756  1.00  0.45           C  
ATOM   4118  O   PRO A 284      -8.276  70.589  41.841  1.00  0.45           O  
ATOM   4119  CB  PRO A 284      -8.025  67.883  43.715  1.00  0.45           C  
ATOM   4120  CG  PRO A 284      -8.728  68.836  44.614  1.00  0.45           C  
ATOM   4121  CD  PRO A 284      -7.623  69.765  45.088  1.00  0.45           C  
ATOM   4122  H01 PRO A 284      -7.500  67.087  44.242  1.00  0.45           H  
ATOM   4123  H02 PRO A 284      -8.725  67.367  43.058  1.00  0.45           H  
ATOM   4124  H03 PRO A 284      -9.244  68.339  45.436  1.00  0.45           H  
ATOM   4125  H04 PRO A 284      -9.496  69.388  44.072  1.00  0.45           H  
ATOM   4126  H05 PRO A 284      -7.985  70.747  45.391  1.00  0.45           H  
ATOM   4127  H06 PRO A 284      -7.119  69.362  45.966  1.00  0.45           H  
ATOM   4128  H12 PRO A 284      -6.256  68.293  42.486  1.00  0.45           H  
ATOM   4129  N   PRO A 285      -7.965  68.704  40.646  1.00  0.55           N  
ATOM   4130  CA  PRO A 285      -8.648  69.223  39.458  1.00  0.55           C  
ATOM   4131  C   PRO A 285      -9.947  69.932  39.856  1.00  0.55           C  
ATOM   4132  O   PRO A 285     -10.762  69.407  40.624  1.00  0.55           O  
ATOM   4133  CB  PRO A 285      -8.883  67.969  38.627  1.00  0.55           C  
ATOM   4134  CG  PRO A 285      -7.709  67.137  38.959  1.00  0.55           C  
ATOM   4135  CD  PRO A 285      -7.592  67.295  40.462  1.00  0.55           C  
ATOM   4136  H01 PRO A 285      -8.984  68.169  37.560  1.00  0.55           H  
ATOM   4137  H02 PRO A 285      -9.811  67.474  38.914  1.00  0.55           H  
ATOM   4138  H03 PRO A 285      -6.807  67.435  38.425  1.00  0.55           H  
ATOM   4139  H04 PRO A 285      -7.877  66.095  38.686  1.00  0.55           H  
ATOM   4140  H05 PRO A 285      -8.209  66.598  41.028  1.00  0.55           H  
ATOM   4141  H06 PRO A 285      -6.575  67.105  40.804  1.00  0.55           H  
ATOM   4142  H07 PRO A 285      -8.084  69.975  38.906  1.00  0.55           H  
ATOM   4143  N   LEU A 286     -10.112  71.138  39.322  1.00  0.58           N  
ATOM   4144  CA  LEU A 286     -11.242  72.009  39.611  1.00  0.58           C  
ATOM   4145  C   LEU A 286     -12.539  71.781  38.851  1.00  0.58           C  
ATOM   4146  O   LEU A 286     -12.572  71.805  37.613  1.00  0.58           O  
ATOM   4147  CB  LEU A 286     -10.810  73.454  39.399  1.00  0.58           C  
ATOM   4148  CG  LEU A 286     -11.875  74.541  39.524  1.00  0.58           C  
ATOM   4149  CD1 LEU A 286     -12.466  74.550  40.955  1.00  0.58           C  
ATOM   4150  CD2 LEU A 286     -11.236  75.898  39.184  1.00  0.58           C  
ATOM   4151  H01 LEU A 286     -11.497  71.762  40.642  1.00  0.58           H  
ATOM   4152  H02 LEU A 286     -10.496  73.496  38.356  1.00  0.58           H  
ATOM   4153  H03 LEU A 286     -10.034  73.673  40.132  1.00  0.58           H  
ATOM   4154  H04 LEU A 286     -12.692  74.344  38.830  1.00  0.58           H  
ATOM   4155  H05 LEU A 286     -13.486  74.167  40.929  1.00  0.58           H  
ATOM   4156  H06 LEU A 286     -11.858  73.919  41.604  1.00  0.58           H  
ATOM   4157  H07 LEU A 286      -9.410  71.470  38.676  1.00  0.58           H  
ATOM   4158  H08 LEU A 286     -12.472  75.570  41.340  1.00  0.58           H  
ATOM   4159  H09 LEU A 286     -10.260  75.735  38.727  1.00  0.58           H  
ATOM   4160  H10 LEU A 286     -11.877  76.438  38.487  1.00  0.58           H  
ATOM   4161  H11 LEU A 286     -11.117  76.483  40.096  1.00  0.58           H  
ATOM   4162  N   THR A 287     -13.614  71.567  39.613  1.00  0.78           N  
ATOM   4163  CA  THR A 287     -14.949  71.417  39.035  1.00  0.78           C  
ATOM   4164  C   THR A 287     -15.298  72.852  38.596  1.00  0.78           C  
ATOM   4165  O   THR A 287     -15.098  73.815  39.362  1.00  0.78           O  
ATOM   4166  CB  THR A 287     -15.944  70.933  40.086  1.00  0.78           C  
ATOM   4167  CG2 THR A 287     -17.366  70.971  39.531  1.00  0.78           C  
ATOM   4168  OG1 THR A 287     -15.602  69.592  40.467  1.00  0.78           O  
ATOM   4169  H01 THR A 287     -14.984  70.689  38.224  1.00  0.78           H  
ATOM   4170  H02 THR A 287     -15.899  71.588  40.956  1.00  0.78           H  
ATOM   4171  H03 THR A 287     -17.997  71.566  40.191  1.00  0.78           H  
ATOM   4172  H04 THR A 287     -17.357  71.419  38.537  1.00  0.78           H  
ATOM   4173  H05 THR A 287     -17.760  69.957  39.469  1.00  0.78           H  
ATOM   4174  H06 THR A 287     -15.476  69.057  39.680  1.00  0.78           H  
ATOM   4175  H12 THR A 287     -13.502  71.507  40.615  1.00  0.78           H  
ATOM   4176  N   THR A 288     -15.816  73.008  37.386  1.00  0.74           N  
ATOM   4177  CA  THR A 288     -16.066  74.359  36.902  1.00  0.74           C  
ATOM   4178  C   THR A 288     -17.151  74.416  35.837  1.00  0.74           C  
ATOM   4179  O   THR A 288     -17.675  73.385  35.393  1.00  0.74           O  
ATOM   4180  CB  THR A 288     -14.737  74.933  36.318  1.00  0.74           C  
ATOM   4181  CG2 THR A 288     -14.331  74.134  35.071  1.00  0.74           C  
ATOM   4182  OG1 THR A 288     -14.888  76.315  35.961  1.00  0.74           O  
ATOM   4183  H01 THR A 288     -16.418  74.953  37.745  1.00  0.74           H  
ATOM   4184  H02 THR A 288     -13.965  74.850  37.083  1.00  0.74           H  
ATOM   4185  H03 THR A 288     -13.309  73.774  35.188  1.00  0.74           H  
ATOM   4186  H04 THR A 288     -15.003  73.284  34.949  1.00  0.74           H  
ATOM   4187  H05 THR A 288     -14.392  74.776  34.192  1.00  0.74           H  
ATOM   4188  H06 THR A 288     -15.034  76.388  35.015  1.00  0.74           H  
ATOM   4189  H07 THR A 288     -16.033  72.206  36.811  1.00  0.74           H  
ATOM   4190  N   ILE A 289     -17.478  75.631  35.426  1.00  0.75           N  
ATOM   4191  CA  ILE A 289     -18.492  75.833  34.407  1.00  0.75           C  
ATOM   4192  C   ILE A 289     -17.744  76.164  33.131  1.00  0.75           C  
ATOM   4193  O   ILE A 289     -16.942  77.103  33.097  1.00  0.75           O  
ATOM   4194  CB  ILE A 289     -19.425  77.018  34.757  1.00  0.75           C  
ATOM   4195  CG1 ILE A 289     -20.067  76.818  36.143  1.00  0.75           C  
ATOM   4196  CG2 ILE A 289     -20.462  77.172  33.656  1.00  0.75           C  
ATOM   4197  CD1 ILE A 289     -20.963  75.594  36.259  1.00  0.75           C  
ATOM   4198  H01 ILE A 289     -19.114  74.942  34.316  1.00  0.75           H  
ATOM   4199  H02 ILE A 289     -18.848  77.941  34.816  1.00  0.75           H  
ATOM   4200  H03 ILE A 289     -20.707  77.684  36.313  1.00  0.75           H  
ATOM   4201  H04 ILE A 289     -19.267  76.725  36.878  1.00  0.75           H  
ATOM   4202  H05 ILE A 289     -21.320  77.724  34.040  1.00  0.75           H  
ATOM   4203  H06 ILE A 289     -20.026  77.717  32.819  1.00  0.75           H  
ATOM   4204  H07 ILE A 289     -17.013  76.432  35.829  1.00  0.75           H  
ATOM   4205  H08 ILE A 289     -20.785  76.187  33.320  1.00  0.75           H  
ATOM   4206  H09 ILE A 289     -21.900  75.779  35.734  1.00  0.75           H  
ATOM   4207  H10 ILE A 289     -20.463  74.733  35.815  1.00  0.75           H  
ATOM   4208  H11 ILE A 289     -21.170  75.393  37.310  1.00  0.75           H  
ATOM   4209  N   LYS A 290     -18.012  75.413  32.076  1.00  0.58           N  
ATOM   4210  CA  LYS A 290     -17.315  75.639  30.830  1.00  0.58           C  
ATOM   4211  C   LYS A 290     -17.878  76.723  29.926  1.00  0.58           C  
ATOM   4212  O   LYS A 290     -19.039  76.673  29.520  1.00  0.58           O  
ATOM   4213  CB  LYS A 290     -17.234  74.331  30.049  1.00  0.58           C  
ATOM   4214  CG  LYS A 290     -16.679  74.486  28.639  1.00  0.58           C  
ATOM   4215  CD  LYS A 290     -16.680  73.147  27.918  1.00  0.58           C  
ATOM   4216  CE  LYS A 290     -16.087  73.277  26.530  1.00  0.58           C  
ATOM   4217  NZ  LYS A 290     -16.276  72.011  25.766  1.00  0.58           N  
ATOM   4218  H01 LYS A 290     -16.334  76.007  31.130  1.00  0.58           H  
ATOM   4219  H02 LYS A 290     -18.254  73.960  29.948  1.00  0.58           H  
ATOM   4220  H03 LYS A 290     -16.591  73.642  30.598  1.00  0.58           H  
ATOM   4221  H04 LYS A 290     -15.654  74.853  28.701  1.00  0.58           H  
ATOM   4222  H05 LYS A 290     -17.296  75.193  28.085  1.00  0.58           H  
ATOM   4223  H06 LYS A 290     -17.710  72.804  27.824  1.00  0.58           H  
ATOM   4224  H07 LYS A 290     -16.091  72.432  28.492  1.00  0.58           H  
ATOM   4225  H08 LYS A 290     -15.020  73.482  26.618  1.00  0.58           H  
ATOM   4226  H09 LYS A 290     -16.580  74.093  26.002  1.00  0.58           H  
ATOM   4227  H10 LYS A 290     -17.031  72.127  25.105  1.00  0.58           H  
ATOM   4228  H11 LYS A 290     -15.426  71.787  25.270  1.00  0.58           H  
ATOM   4229  H12 LYS A 290     -18.705  74.681  32.141  1.00  0.58           H  
ATOM   4230  H13 LYS A 290     -16.501  71.262  26.405  1.00  0.58           H  
ATOM   4231  N   GLN A 291     -17.034  77.693  29.595  1.00  0.58           N  
ATOM   4232  CA  GLN A 291     -17.411  78.772  28.696  1.00  0.58           C  
ATOM   4233  C   GLN A 291     -16.518  78.669  27.468  1.00  0.58           C  
ATOM   4234  O   GLN A 291     -15.350  79.067  27.494  1.00  0.58           O  
ATOM   4235  CB  GLN A 291     -17.201  80.133  29.352  1.00  0.58           C  
ATOM   4236  CG  GLN A 291     -18.053  80.403  30.580  1.00  0.58           C  
ATOM   4237  CD  GLN A 291     -18.052  81.875  30.912  1.00  0.58           C  
ATOM   4238  NE2 GLN A 291     -16.899  82.382  31.362  1.00  0.58           N  
ATOM   4239  OE1 GLN A 291     -19.062  82.565  30.738  1.00  0.58           O  
ATOM   4240  H01 GLN A 291     -18.466  78.683  28.437  1.00  0.58           H  
ATOM   4241  H02 GLN A 291     -17.501  80.873  28.610  1.00  0.58           H  
ATOM   4242  H03 GLN A 291     -16.154  80.208  29.645  1.00  0.58           H  
ATOM   4243  H04 GLN A 291     -17.638  79.852  31.424  1.00  0.58           H  
ATOM   4244  H05 GLN A 291     -19.076  80.079  30.386  1.00  0.58           H  
ATOM   4245  H06 GLN A 291     -16.833  83.364  31.588  1.00  0.58           H  
ATOM   4246  H07 GLN A 291     -16.094  81.783  31.475  1.00  0.58           H  
ATOM   4247  H14 GLN A 291     -16.100  77.681  29.980  1.00  0.58           H  
ATOM   4248  N   ASP A 292     -17.077  78.147  26.387  1.00  0.37           N  
ATOM   4249  CA  ASP A 292     -16.334  77.972  25.149  1.00  0.37           C  
ATOM   4250  C   ASP A 292     -16.029  79.274  24.426  1.00  0.37           C  
ATOM   4251  O   ASP A 292     -16.764  79.692  23.525  1.00  0.37           O  
ATOM   4252  CB  ASP A 292     -17.112  77.040  24.229  1.00  0.37           C  
ATOM   4253  CG  ASP A 292     -16.333  76.661  22.986  1.00  0.37           C  
ATOM   4254  OD1 ASP A 292     -16.765  75.683  22.327  1.00  0.37           O  
ATOM   4255  OD2 ASP A 292     -15.311  77.333  22.665  1.00  0.37           O  
ATOM   4256  H01 ASP A 292     -15.369  77.543  25.418  1.00  0.37           H  
ATOM   4257  H02 ASP A 292     -18.009  77.569  23.907  1.00  0.37           H  
ATOM   4258  H03 ASP A 292     -17.357  76.131  24.778  1.00  0.37           H  
ATOM   4259  H08 ASP A 292     -18.045  77.863  26.423  1.00  0.37           H  
ATOM   4260  N   PHE A 293     -14.924  79.903  24.795  1.00  0.25           N  
ATOM   4261  CA  PHE A 293     -14.544  81.157  24.172  1.00  0.25           C  
ATOM   4262  C   PHE A 293     -14.399  81.098  22.655  1.00  0.25           C  
ATOM   4263  O   PHE A 293     -14.678  82.076  21.965  1.00  0.25           O  
ATOM   4264  CB  PHE A 293     -13.258  81.660  24.798  1.00  0.25           C  
ATOM   4265  CG  PHE A 293     -13.356  81.855  26.276  1.00  0.25           C  
ATOM   4266  CD1 PHE A 293     -12.573  81.104  27.144  1.00  0.25           C  
ATOM   4267  CD2 PHE A 293     -14.228  82.799  26.806  1.00  0.25           C  
ATOM   4268  CE1 PHE A 293     -12.657  81.295  28.528  1.00  0.25           C  
ATOM   4269  CE2 PHE A 293     -14.318  82.996  28.180  1.00  0.25           C  
ATOM   4270  CZ  PHE A 293     -13.536  82.247  29.044  1.00  0.25           C  
ATOM   4271  H01 PHE A 293     -15.367  81.847  24.356  1.00  0.25           H  
ATOM   4272  H02 PHE A 293     -13.045  82.634  24.358  1.00  0.25           H  
ATOM   4273  H03 PHE A 293     -12.468  80.937  24.596  1.00  0.25           H  
ATOM   4274  H04 PHE A 293     -14.340  79.506  25.517  1.00  0.25           H  
ATOM   4275  H05 PHE A 293     -11.886  80.358  26.743  1.00  0.25           H  
ATOM   4276  H06 PHE A 293     -14.850  83.393  26.136  1.00  0.25           H  
ATOM   4277  H07 PHE A 293     -12.037  80.702  29.200  1.00  0.25           H  
ATOM   4278  H08 PHE A 293     -15.006  83.742  28.578  1.00  0.25           H  
ATOM   4279  H09 PHE A 293     -13.607  82.401  30.121  1.00  0.25           H  
ATOM   4280  N   ARG A 294     -13.955  79.964  22.125  1.00  0.14           N  
ATOM   4281  CA  ARG A 294     -13.800  79.851  20.676  1.00  0.14           C  
ATOM   4282  C   ARG A 294     -15.169  80.107  20.060  1.00  0.14           C  
ATOM   4283  O   ARG A 294     -15.323  80.908  19.124  1.00  0.14           O  
ATOM   4284  CB  ARG A 294     -13.335  78.440  20.289  1.00  0.14           C  
ATOM   4285  CG  ARG A 294     -11.868  78.131  20.561  1.00  0.14           C  
ATOM   4286  CD  ARG A 294     -11.113  78.076  19.239  1.00  0.14           C  
ATOM   4287  NE  ARG A 294     -10.325  79.272  18.993  1.00  0.14           N  
ATOM   4288  CZ  ARG A 294      -9.894  79.702  17.809  1.00  0.14           C  
ATOM   4289  NH1 ARG A 294     -10.174  79.045  16.682  1.00  0.14           N  
ATOM   4290  NH2 ARG A 294      -9.147  80.801  17.771  1.00  0.14           N  
ATOM   4291  H01 ARG A 294     -13.056  80.565  20.321  1.00  0.14           H  
ATOM   4292  H02 ARG A 294     -13.457  78.373  19.208  1.00  0.14           H  
ATOM   4293  H03 ARG A 294     -13.938  77.723  20.846  1.00  0.14           H  
ATOM   4294  H04 ARG A 294     -11.785  77.170  21.070  1.00  0.14           H  
ATOM   4295  H05 ARG A 294     -11.442  78.910  21.193  1.00  0.14           H  
ATOM   4296  H06 ARG A 294     -11.852  77.999  18.441  1.00  0.14           H  
ATOM   4297  H07 ARG A 294     -10.445  77.215  19.254  1.00  0.14           H  
ATOM   4298  H08 ARG A 294     -10.081  79.831  19.798  1.00  0.14           H  
ATOM   4299  H09 ARG A 294      -9.826  79.388  15.798  1.00  0.14           H  
ATOM   4300  H10 ARG A 294     -13.725  79.182  22.721  1.00  0.14           H  
ATOM   4301  H11 ARG A 294     -10.734  78.205  16.713  1.00  0.14           H  
ATOM   4302  H12 ARG A 294      -8.928  81.292  18.626  1.00  0.14           H  
ATOM   4303  H13 ARG A 294      -8.799  81.145  16.887  1.00  0.14           H  
ATOM   4304  N   LEU A 295     -16.168  79.418  20.605  1.00  0.29           N  
ATOM   4305  CA  LEU A 295     -17.532  79.548  20.120  1.00  0.29           C  
ATOM   4306  C   LEU A 295     -18.021  81.004  20.169  1.00  0.29           C  
ATOM   4307  O   LEU A 295     -18.623  81.502  19.216  1.00  0.29           O  
ATOM   4308  CB  LEU A 295     -18.445  78.648  20.947  1.00  0.29           C  
ATOM   4309  CG  LEU A 295     -19.932  78.725  20.603  1.00  0.29           C  
ATOM   4310  CD1 LEU A 295     -20.156  78.335  19.146  1.00  0.29           C  
ATOM   4311  CD2 LEU A 295     -20.706  77.801  21.553  1.00  0.29           C  
ATOM   4312  H01 LEU A 295     -17.557  79.239  19.075  1.00  0.29           H  
ATOM   4313  H02 LEU A 295     -18.358  78.998  21.976  1.00  0.29           H  
ATOM   4314  H03 LEU A 295     -18.120  77.617  20.805  1.00  0.29           H  
ATOM   4315  H04 LEU A 295     -20.294  79.746  20.728  1.00  0.29           H  
ATOM   4316  H05 LEU A 295     -20.888  79.008  18.699  1.00  0.29           H  
ATOM   4317  H06 LEU A 295     -19.215  78.409  18.601  1.00  0.29           H  
ATOM   4318  H07 LEU A 295     -20.526  77.311  19.096  1.00  0.29           H  
ATOM   4319  H08 LEU A 295     -21.690  77.593  21.134  1.00  0.29           H  
ATOM   4320  H09 LEU A 295     -20.159  76.866  21.677  1.00  0.29           H  
ATOM   4321  H10 LEU A 295     -20.820  78.288  22.522  1.00  0.29           H  
ATOM   4322  H14 LEU A 295     -15.974  78.791  21.373  1.00  0.29           H  
ATOM   4323  N   LEU A 296     -17.750  81.691  21.273  1.00  0.23           N  
ATOM   4324  CA  LEU A 296     -18.178  83.077  21.400  1.00  0.23           C  
ATOM   4325  C   LEU A 296     -17.560  83.935  20.298  1.00  0.23           C  
ATOM   4326  O   LEU A 296     -18.272  84.682  19.618  1.00  0.23           O  
ATOM   4327  CB  LEU A 296     -17.806  83.632  22.777  1.00  0.23           C  
ATOM   4328  CG  LEU A 296     -18.027  85.134  22.963  1.00  0.23           C  
ATOM   4329  CD1 LEU A 296     -19.507  85.434  22.808  1.00  0.23           C  
ATOM   4330  CD2 LEU A 296     -17.511  85.587  24.339  1.00  0.23           C  
ATOM   4331  H01 LEU A 296     -19.262  83.109  21.295  1.00  0.23           H  
ATOM   4332  H02 LEU A 296     -16.733  83.472  22.884  1.00  0.23           H  
ATOM   4333  H03 LEU A 296     -18.404  83.109  23.523  1.00  0.23           H  
ATOM   4334  H04 LEU A 296     -17.469  85.686  22.207  1.00  0.23           H  
ATOM   4335  H05 LEU A 296     -20.042  85.086  23.692  1.00  0.23           H  
ATOM   4336  H06 LEU A 296     -19.651  86.509  22.696  1.00  0.23           H  
ATOM   4337  H07 LEU A 296     -19.892  84.922  21.926  1.00  0.23           H  
ATOM   4338  H08 LEU A 296     -16.633  86.219  24.207  1.00  0.23           H  
ATOM   4339  H09 LEU A 296     -18.290  86.151  24.852  1.00  0.23           H  
ATOM   4340  H10 LEU A 296     -17.243  84.713  24.933  1.00  0.23           H  
ATOM   4341  H11 LEU A 296     -17.245  81.250  22.028  1.00  0.23           H  
ATOM   4342  N   GLY A 297     -16.244  83.817  20.112  1.00  0.08           N  
ATOM   4343  CA  GLY A 297     -15.558  84.591  19.080  1.00  0.08           C  
ATOM   4344  C   GLY A 297     -16.005  84.210  17.679  1.00  0.08           C  
ATOM   4345  O   GLY A 297     -16.153  85.067  16.812  1.00  0.08           O  
ATOM   4346  H01 GLY A 297     -14.492  84.378  19.158  1.00  0.08           H  
ATOM   4347  H02 GLY A 297     -15.765  85.649  19.239  1.00  0.08           H  
ATOM   4348  H11 GLY A 297     -15.714  83.183  20.693  1.00  0.08           H  
ATOM   4349  N   GLN A 298     -16.219  82.921  17.449  1.00  0.11           N  
ATOM   4350  CA  GLN A 298     -16.662  82.455  16.137  1.00  0.11           C  
ATOM   4351  C   GLN A 298     -18.042  83.044  15.832  1.00  0.11           C  
ATOM   4352  O   GLN A 298     -18.273  83.633  14.768  1.00  0.11           O  
ATOM   4353  CB  GLN A 298     -16.713  80.926  16.126  1.00  0.11           C  
ATOM   4354  CG  GLN A 298     -17.296  80.337  14.863  1.00  0.11           C  
ATOM   4355  CD  GLN A 298     -18.798  80.155  14.959  1.00  0.11           C  
ATOM   4356  NE2 GLN A 298     -19.549  81.009  14.252  1.00  0.11           N  
ATOM   4357  OE1 GLN A 298     -19.285  79.262  15.669  1.00  0.11           O  
ATOM   4358  H01 GLN A 298     -15.961  82.783  15.369  1.00  0.11           H  
ATOM   4359  H02 GLN A 298     -17.370  80.628  16.943  1.00  0.11           H  
ATOM   4360  H03 GLN A 298     -16.074  82.252  18.192  1.00  0.11           H  
ATOM   4361  H04 GLN A 298     -15.697  80.548  16.244  1.00  0.11           H  
ATOM   4362  H05 GLN A 298     -16.848  79.355  14.713  1.00  0.11           H  
ATOM   4363  H06 GLN A 298     -17.075  81.003  14.029  1.00  0.11           H  
ATOM   4364  H07 GLN A 298     -20.556  80.938  14.280  1.00  0.11           H  
ATOM   4365  H08 GLN A 298     -19.108  81.724  13.691  1.00  0.11           H  
ATOM   4366  N   THR A 299     -18.947  82.895  16.795  1.00  0.18           N  
ATOM   4367  CA  THR A 299     -20.304  83.399  16.670  1.00  0.18           C  
ATOM   4368  C   THR A 299     -20.332  84.915  16.533  1.00  0.18           C  
ATOM   4369  O   THR A 299     -21.083  85.454  15.737  1.00  0.18           O  
ATOM   4370  CB  THR A 299     -21.132  82.996  17.878  1.00  0.18           C  
ATOM   4371  CG2 THR A 299     -22.572  83.404  17.672  1.00  0.18           C  
ATOM   4372  OG1 THR A 299     -21.073  81.573  18.040  1.00  0.18           O  
ATOM   4373  H01 THR A 299     -20.727  82.961  15.766  1.00  0.18           H  
ATOM   4374  H02 THR A 299     -20.735  83.491  18.764  1.00  0.18           H  
ATOM   4375  H03 THR A 299     -23.172  83.054  18.512  1.00  0.18           H  
ATOM   4376  H04 THR A 299     -22.637  84.490  17.607  1.00  0.18           H  
ATOM   4377  H05 THR A 299     -22.947  82.961  16.749  1.00  0.18           H  
ATOM   4378  H06 THR A 299     -20.942  81.158  17.184  1.00  0.18           H  
ATOM   4379  H09 THR A 299     -18.682  82.415  17.643  1.00  0.18           H  
ATOM   4380  N   SER A 300     -19.505  85.604  17.304  1.00  0.14           N  
ATOM   4381  CA  SER A 300     -19.462  87.056  17.237  1.00  0.14           C  
ATOM   4382  C   SER A 300     -19.199  87.574  15.835  1.00  0.14           C  
ATOM   4383  O   SER A 300     -19.843  88.517  15.378  1.00  0.14           O  
ATOM   4384  CB  SER A 300     -18.377  87.601  18.159  1.00  0.14           C  
ATOM   4385  OG  SER A 300     -18.612  87.212  19.499  1.00  0.14           O  
ATOM   4386  H01 SER A 300     -20.447  87.401  17.551  1.00  0.14           H  
ATOM   4387  H02 SER A 300     -18.389  88.690  18.105  1.00  0.14           H  
ATOM   4388  H03 SER A 300     -17.409  87.216  17.839  1.00  0.14           H  
ATOM   4389  H04 SER A 300     -18.417  87.947  20.085  1.00  0.14           H  
ATOM   4390  H07 SER A 300     -18.897  85.116  17.946  1.00  0.14           H  
ATOM   4391  N   VAL A 301     -18.232  86.974  15.154  1.00  0.03           N  
ATOM   4392  CA  VAL A 301     -17.902  87.418  13.813  1.00  0.03           C  
ATOM   4393  C   VAL A 301     -19.039  87.103  12.860  1.00  0.03           C  
ATOM   4394  O   VAL A 301     -19.497  87.981  12.131  1.00  0.03           O  
ATOM   4395  CB  VAL A 301     -16.585  86.772  13.315  1.00  0.03           C  
ATOM   4396  CG1 VAL A 301     -16.369  87.087  11.823  1.00  0.03           C  
ATOM   4397  CG2 VAL A 301     -15.412  87.315  14.135  1.00  0.03           C  
ATOM   4398  H01 VAL A 301     -17.755  88.498  13.842  1.00  0.03           H  
ATOM   4399  H02 VAL A 301     -16.647  85.691  13.439  1.00  0.03           H  
ATOM   4400  H03 VAL A 301     -15.317  86.951  11.572  1.00  0.03           H  
ATOM   4401  H04 VAL A 301     -16.976  86.414  11.217  1.00  0.03           H  
ATOM   4402  H05 VAL A 301     -17.724  86.206  15.570  1.00  0.03           H  
ATOM   4403  H06 VAL A 301     -16.659  88.118  11.623  1.00  0.03           H  
ATOM   4404  H07 VAL A 301     -14.593  87.579  13.466  1.00  0.03           H  
ATOM   4405  H08 VAL A 301     -15.731  88.200  14.685  1.00  0.03           H  
ATOM   4406  H09 VAL A 301     -15.075  86.552  14.837  1.00  0.03           H  
ATOM   4407  N   ASP A 302     -19.499  85.859  12.867  1.00  0.11           N  
ATOM   4408  CA  ASP A 302     -20.597  85.476  11.994  1.00  0.11           C  
ATOM   4409  C   ASP A 302     -21.760  86.449  12.177  1.00  0.11           C  
ATOM   4410  O   ASP A 302     -22.303  86.979  11.197  1.00  0.11           O  
ATOM   4411  CB  ASP A 302     -21.035  84.049  12.308  1.00  0.11           C  
ATOM   4412  CG  ASP A 302     -19.980  83.026  11.908  1.00  0.11           C  
ATOM   4413  OD1 ASP A 302     -18.828  83.448  11.634  1.00  0.11           O  
ATOM   4414  OD2 ASP A 302     -20.292  81.810  11.871  1.00  0.11           O  
ATOM   4415  H01 ASP A 302     -20.268  85.515  10.956  1.00  0.11           H  
ATOM   4416  H02 ASP A 302     -21.939  83.841  11.735  1.00  0.11           H  
ATOM   4417  H03 ASP A 302     -21.219  83.965  13.379  1.00  0.11           H  
ATOM   4418  H10 ASP A 302     -19.084  85.174  13.482  1.00  0.11           H  
ATOM   4419  N   ARG A 303     -22.109  86.709  13.437  1.00  0.14           N  
ATOM   4420  CA  ARG A 303     -23.206  87.611  13.765  1.00  0.14           C  
ATOM   4421  C   ARG A 303     -22.974  89.042  13.315  1.00  0.14           C  
ATOM   4422  O   ARG A 303     -23.877  89.669  12.766  1.00  0.14           O  
ATOM   4423  CB  ARG A 303     -23.476  87.619  15.269  1.00  0.14           C  
ATOM   4424  CG  ARG A 303     -24.502  88.668  15.671  1.00  0.14           C  
ATOM   4425  CD  ARG A 303     -25.923  88.137  15.646  1.00  0.14           C  
ATOM   4426  NE  ARG A 303     -26.234  87.596  16.952  1.00  0.14           N  
ATOM   4427  CZ  ARG A 303     -26.798  88.248  17.976  1.00  0.14           C  
ATOM   4428  NH1 ARG A 303     -27.189  89.526  17.905  1.00  0.14           N  
ATOM   4429  NH2 ARG A 303     -26.888  87.603  19.133  1.00  0.14           N  
ATOM   4430  H01 ARG A 303     -24.066  87.223  13.219  1.00  0.14           H  
ATOM   4431  H02 ARG A 303     -22.540  87.862  15.772  1.00  0.14           H  
ATOM   4432  H03 ARG A 303     -23.845  86.637  15.564  1.00  0.14           H  
ATOM   4433  H04 ARG A 303     -21.597  86.267  14.188  1.00  0.14           H  
ATOM   4434  H05 ARG A 303     -24.442  89.481  14.948  1.00  0.14           H  
ATOM   4435  H06 ARG A 303     -24.275  89.010  16.681  1.00  0.14           H  
ATOM   4436  H07 ARG A 303     -26.018  87.360  14.888  1.00  0.14           H  
ATOM   4437  H08 ARG A 303     -26.614  88.945  15.408  1.00  0.14           H  
ATOM   4438  H09 ARG A 303     -26.001  86.625  17.107  1.00  0.14           H  
ATOM   4439  H10 ARG A 303     -27.578  89.981  18.718  1.00  0.14           H  
ATOM   4440  H11 ARG A 303     -27.095  90.035  17.038  1.00  0.14           H  
ATOM   4441  H12 ARG A 303     -26.566  86.648  19.205  1.00  0.14           H  
ATOM   4442  H13 ARG A 303     -27.278  88.067  19.941  1.00  0.14           H  
ATOM   4443  N   LEU A 304     -21.785  89.578  13.555  1.00  0.06           N  
ATOM   4444  CA  LEU A 304     -21.537  90.954  13.151  1.00  0.06           C  
ATOM   4445  C   LEU A 304     -21.656  91.101  11.643  1.00  0.06           C  
ATOM   4446  O   LEU A 304     -22.055  92.152  11.153  1.00  0.06           O  
ATOM   4447  CB  LEU A 304     -20.155  91.436  13.592  1.00  0.06           C  
ATOM   4448  CG  LEU A 304     -19.927  92.906  13.215  1.00  0.06           C  
ATOM   4449  CD1 LEU A 304     -20.791  93.795  14.100  1.00  0.06           C  
ATOM   4450  CD2 LEU A 304     -18.474  93.279  13.378  1.00  0.06           C  
ATOM   4451  H01 LEU A 304     -22.292  91.568  13.642  1.00  0.06           H  
ATOM   4452  H02 LEU A 304     -19.403  90.832  13.084  1.00  0.06           H  
ATOM   4453  H03 LEU A 304     -20.070  91.329  14.673  1.00  0.06           H  
ATOM   4454  H04 LEU A 304     -20.203  93.048  12.170  1.00  0.06           H  
ATOM   4455  H05 LEU A 304     -21.761  93.322  14.252  1.00  0.06           H  
ATOM   4456  H06 LEU A 304     -20.301  93.936  15.063  1.00  0.06           H  
ATOM   4457  H07 LEU A 304     -20.931  94.763  13.618  1.00  0.06           H  
ATOM   4458  H08 LEU A 304     -17.898  92.866  12.550  1.00  0.06           H  
ATOM   4459  H09 LEU A 304     -18.375  94.365  13.382  1.00  0.06           H  
ATOM   4460  H10 LEU A 304     -18.098  92.875  14.318  1.00  0.06           H  
ATOM   4461  H14 LEU A 304     -21.063  89.039  14.011  1.00  0.06           H  
ATOM   4462  N   LEU A 305     -21.309  90.053  10.903  1.00  0.03           N  
ATOM   4463  CA  LEU A 305     -21.391  90.117   9.452  1.00  0.03           C  
ATOM   4464  C   LEU A 305     -22.857  90.084   9.012  1.00  0.03           C  
ATOM   4465  O   LEU A 305     -23.270  90.861   8.141  1.00  0.03           O  
ATOM   4466  CB  LEU A 305     -20.597  88.966   8.821  1.00  0.03           C  
ATOM   4467  CG  LEU A 305     -19.074  89.021   9.038  1.00  0.03           C  
ATOM   4468  CD1 LEU A 305     -18.417  87.784   8.420  1.00  0.03           C  
ATOM   4469  CD2 LEU A 305     -18.499  90.307   8.431  1.00  0.03           C  
ATOM   4470  H01 LEU A 305     -20.951  91.053   9.109  1.00  0.03           H  
ATOM   4471  H02 LEU A 305     -20.751  89.048   7.745  1.00  0.03           H  
ATOM   4472  H03 LEU A 305     -20.965  88.031   9.244  1.00  0.03           H  
ATOM   4473  H04 LEU A 305     -18.863  89.027  10.107  1.00  0.03           H  
ATOM   4474  H05 LEU A 305     -17.433  87.636   8.864  1.00  0.03           H  
ATOM   4475  H06 LEU A 305     -19.037  86.908   8.612  1.00  0.03           H  
ATOM   4476  H07 LEU A 305     -18.312  87.927   7.345  1.00  0.03           H  
ATOM   4477  H08 LEU A 305     -17.508  90.104   8.024  1.00  0.03           H  
ATOM   4478  H09 LEU A 305     -19.154  90.658   7.634  1.00  0.03           H  
ATOM   4479  H10 LEU A 305     -18.424  91.072   9.204  1.00  0.03           H  
ATOM   4480  H11 LEU A 305     -20.986  89.207  11.351  1.00  0.03           H  
ATOM   4481  N   GLN A 306     -23.641  89.191   9.619  1.00  0.11           N  
ATOM   4482  CA  GLN A 306     -25.063  89.088   9.303  1.00  0.11           C  
ATOM   4483  C   GLN A 306     -25.682  90.465   9.499  1.00  0.11           C  
ATOM   4484  O   GLN A 306     -26.383  90.967   8.625  1.00  0.11           O  
ATOM   4485  CB  GLN A 306     -25.755  88.086  10.228  1.00  0.11           C  
ATOM   4486  CG  GLN A 306     -25.296  86.644  10.064  1.00  0.11           C  
ATOM   4487  CD  GLN A 306     -25.733  85.739  11.221  1.00  0.11           C  
ATOM   4488  NE2 GLN A 306     -26.465  86.304  12.185  1.00  0.11           N  
ATOM   4489  OE1 GLN A 306     -25.408  84.549  11.246  1.00  0.11           O  
ATOM   4490  H01 GLN A 306     -25.187  88.743   8.277  1.00  0.11           H  
ATOM   4491  H02 GLN A 306     -26.812  88.103   9.963  1.00  0.11           H  
ATOM   4492  H03 GLN A 306     -25.566  88.388  11.258  1.00  0.11           H  
ATOM   4493  H04 GLN A 306     -24.206  86.650  10.050  1.00  0.11           H  
ATOM   4494  H05 GLN A 306     -25.713  86.250   9.137  1.00  0.11           H  
ATOM   4495  H06 GLN A 306     -26.777  85.752  12.972  1.00  0.11           H  
ATOM   4496  H07 GLN A 306     -26.707  87.283  12.127  1.00  0.11           H  
ATOM   4497  H11 GLN A 306     -23.243  88.573  10.312  1.00  0.11           H  
ATOM   4498  N   LEU A 307     -25.413  91.071  10.649  1.00  0.09           N  
ATOM   4499  CA  LEU A 307     -25.939  92.395  10.954  1.00  0.09           C  
ATOM   4500  C   LEU A 307     -25.532  93.391   9.886  1.00  0.09           C  
ATOM   4501  O   LEU A 307     -26.348  94.190   9.428  1.00  0.09           O  
ATOM   4502  CB  LEU A 307     -25.424  92.886  12.311  1.00  0.09           C  
ATOM   4503  CG  LEU A 307     -26.000  92.197  13.545  1.00  0.09           C  
ATOM   4504  CD1 LEU A 307     -25.287  92.714  14.778  1.00  0.09           C  
ATOM   4505  CD2 LEU A 307     -27.499  92.452  13.635  1.00  0.09           C  
ATOM   4506  H01 LEU A 307     -27.026  92.318  10.986  1.00  0.09           H  
ATOM   4507  H02 LEU A 307     -25.745  93.925  12.384  1.00  0.09           H  
ATOM   4508  H03 LEU A 307     -24.343  92.746  12.327  1.00  0.09           H  
ATOM   4509  H04 LEU A 307     -25.847  91.120  13.473  1.00  0.09           H  
ATOM   4510  H05 LEU A 307     -24.387  93.250  14.478  1.00  0.09           H  
ATOM   4511  H06 LEU A 307     -25.947  93.389  15.324  1.00  0.09           H  
ATOM   4512  H07 LEU A 307     -25.013  91.876  15.419  1.00  0.09           H  
ATOM   4513  H08 LEU A 307     -24.830  90.603  11.328  1.00  0.09           H  
ATOM   4514  H09 LEU A 307     -28.024  91.501  13.718  1.00  0.09           H  
ATOM   4515  H10 LEU A 307     -27.712  93.062  14.513  1.00  0.09           H  
ATOM   4516  H11 LEU A 307     -27.834  92.975  12.739  1.00  0.09           H  
ATOM   4517  N   SER A 308     -24.263  93.341   9.498  1.00  0.02           N  
ATOM   4518  CA  SER A 308     -23.731  94.241   8.484  1.00  0.02           C  
ATOM   4519  C   SER A 308     -24.533  94.097   7.190  1.00  0.02           C  
ATOM   4520  O   SER A 308     -24.633  95.036   6.399  1.00  0.02           O  
ATOM   4521  CB  SER A 308     -22.258  93.922   8.230  1.00  0.02           C  
ATOM   4522  OG  SER A 308     -21.573  95.075   7.776  1.00  0.02           O  
ATOM   4523  H01 SER A 308     -23.814  95.269   8.837  1.00  0.02           H  
ATOM   4524  H02 SER A 308     -22.192  93.148   7.465  1.00  0.02           H  
ATOM   4525  H03 SER A 308     -21.801  93.573   9.156  1.00  0.02           H  
ATOM   4526  H04 SER A 308     -21.454  95.686   8.507  1.00  0.02           H  
ATOM   4527  H12 SER A 308     -23.649  92.659   9.919  1.00  0.02           H  
ATOM   4528  N   GLN A 309     -25.107  92.913   6.992  1.00  0.00           N  
ATOM   4529  CA  GLN A 309     -25.913  92.625   5.813  1.00  0.00           C  
ATOM   4530  C   GLN A 309     -27.402  92.830   6.085  1.00  0.00           C  
ATOM   4531  O   GLN A 309     -28.247  92.208   5.442  1.00  0.00           O  
ATOM   4532  CB  GLN A 309     -25.679  91.186   5.366  1.00  0.00           C  
ATOM   4533  CG  GLN A 309     -24.360  90.970   4.661  1.00  0.00           C  
ATOM   4534  CD  GLN A 309     -24.121  89.505   4.363  1.00  0.00           C  
ATOM   4535  NE2 GLN A 309     -22.860  89.138   4.131  1.00  0.00           N  
ATOM   4536  OE1 GLN A 309     -25.065  88.709   4.332  1.00  0.00           O  
ATOM   4537  H01 GLN A 309     -25.610  93.317   5.028  1.00  0.00           H  
ATOM   4538  H02 GLN A 309     -26.464  90.947   4.648  1.00  0.00           H  
ATOM   4539  H03 GLN A 309     -25.708  90.544   6.246  1.00  0.00           H  
ATOM   4540  H04 GLN A 309     -23.562  91.319   5.316  1.00  0.00           H  
ATOM   4541  H05 GLN A 309     -24.979  92.188   7.684  1.00  0.00           H  
ATOM   4542  H06 GLN A 309     -24.364  91.526   3.724  1.00  0.00           H  
ATOM   4543  H07 GLN A 309     -22.645  88.173   3.923  1.00  0.00           H  
ATOM   4544  H08 GLN A 309     -22.120  89.825   4.163  1.00  0.00           H  
ATOM   4545  N   GLY A 310     -27.718  93.694   7.045  1.00  0.03           N  
ATOM   4546  CA  GLY A 310     -29.104  93.960   7.378  1.00  0.03           C  
ATOM   4547  C   GLY A 310     -29.937  92.720   7.658  1.00  0.03           C  
ATOM   4548  O   GLY A 310     -31.161  92.761   7.548  1.00  0.03           O  
ATOM   4549  H01 GLY A 310     -29.545  94.437   6.503  1.00  0.03           H  
ATOM   4550  H02 GLY A 310     -29.126  94.592   8.265  1.00  0.03           H  
ATOM   4551  H09 GLY A 310     -26.984  94.171   7.548  1.00  0.03           H  
ATOM   4552  N   GLN A 311     -29.292  91.615   8.017  1.00  0.06           N  
ATOM   4553  CA  GLN A 311     -30.017  90.384   8.312  1.00  0.06           C  
ATOM   4554  C   GLN A 311     -30.793  90.594   9.620  1.00  0.06           C  
ATOM   4555  O   GLN A 311     -30.268  91.175  10.570  1.00  0.06           O  
ATOM   4556  CB  GLN A 311     -29.025  89.228   8.448  1.00  0.06           C  
ATOM   4557  CG  GLN A 311     -29.619  87.841   8.227  1.00  0.06           C  
ATOM   4558  CD  GLN A 311     -28.544  86.751   8.132  1.00  0.06           C  
ATOM   4559  NE2 GLN A 311     -28.712  85.675   8.908  1.00  0.06           N  
ATOM   4560  OE1 GLN A 311     -27.579  86.876   7.364  1.00  0.06           O  
ATOM   4561  H01 GLN A 311     -30.713  90.140   7.509  1.00  0.06           H  
ATOM   4562  H02 GLN A 311     -28.673  89.248   9.479  1.00  0.06           H  
ATOM   4563  H03 GLN A 311     -28.284  91.628   8.087  1.00  0.06           H  
ATOM   4564  H04 GLN A 311     -28.229  89.376   7.718  1.00  0.06           H  
ATOM   4565  H05 GLN A 311     -30.158  87.858   7.280  1.00  0.06           H  
ATOM   4566  H06 GLN A 311     -30.282  87.607   9.060  1.00  0.06           H  
ATOM   4567  H07 GLN A 311     -28.036  84.925   8.884  1.00  0.06           H  
ATOM   4568  H08 GLN A 311     -29.515  85.612   9.518  1.00  0.06           H  
ATOM   4569  N   ALA A 312     -32.041  90.133   9.666  1.00  0.29           N  
ATOM   4570  CA  ALA A 312     -32.883  90.299  10.857  1.00  0.29           C  
ATOM   4571  C   ALA A 312     -32.499  89.369  12.012  1.00  0.29           C  
ATOM   4572  O   ALA A 312     -33.162  88.350  12.257  1.00  0.29           O  
ATOM   4573  CB  ALA A 312     -34.356  90.092  10.489  1.00  0.29           C  
ATOM   4574  H01 ALA A 312     -32.720  91.317  11.211  1.00  0.29           H  
ATOM   4575  H02 ALA A 312     -34.926  90.980  10.761  1.00  0.29           H  
ATOM   4576  H03 ALA A 312     -34.442  89.920   9.416  1.00  0.29           H  
ATOM   4577  H04 ALA A 312     -34.748  89.230  11.028  1.00  0.29           H  
ATOM   4578  H09 ALA A 312     -32.419  89.656   8.860  1.00  0.29           H  
ATOM   4579  N   VAL A 313     -31.440  89.742  12.729  1.00  0.20           N  
ATOM   4580  CA  VAL A 313     -30.942  88.962  13.860  1.00  0.20           C  
ATOM   4581  C   VAL A 313     -30.573  89.875  15.034  1.00  0.20           C  
ATOM   4582  O   VAL A 313     -29.629  89.601  15.781  1.00  0.20           O  
ATOM   4583  CB  VAL A 313     -29.704  88.170  13.438  1.00  0.20           C  
ATOM   4584  CG1 VAL A 313     -30.106  87.059  12.488  1.00  0.20           C  
ATOM   4585  CG2 VAL A 313     -28.710  89.104  12.753  1.00  0.20           C  
ATOM   4586  H01 VAL A 313     -31.732  88.281  14.176  1.00  0.20           H  
ATOM   4587  H02 VAL A 313     -29.237  87.732  14.320  1.00  0.20           H  
ATOM   4588  H03 VAL A 313     -30.994  87.360  11.933  1.00  0.20           H  
ATOM   4589  H04 VAL A 313     -29.291  86.864  11.791  1.00  0.20           H  
ATOM   4590  H05 VAL A 313     -30.963  90.597  12.481  1.00  0.20           H  
ATOM   4591  H06 VAL A 313     -30.323  86.155  13.057  1.00  0.20           H  
ATOM   4592  H07 VAL A 313     -27.775  88.572  12.577  1.00  0.20           H  
ATOM   4593  H08 VAL A 313     -29.122  89.439  11.801  1.00  0.20           H  
ATOM   4594  H09 VAL A 313     -28.522  89.967  13.392  1.00  0.20           H  
ATOM   4595  N   LYS A 314     -31.325  90.964  15.180  1.00  0.09           N  
ATOM   4596  CA  LYS A 314     -31.100  91.945  16.238  1.00  0.09           C  
ATOM   4597  C   LYS A 314     -31.407  91.359  17.614  1.00  0.09           C  
ATOM   4598  O   LYS A 314     -32.095  90.341  17.728  1.00  0.09           O  
ATOM   4599  CB  LYS A 314     -31.985  93.179  15.997  1.00  0.09           C  
ATOM   4600  CG  LYS A 314     -31.568  94.081  14.824  1.00  0.09           C  
ATOM   4601  CD  LYS A 314     -30.301  94.873  15.170  1.00  0.09           C  
ATOM   4602  CE  LYS A 314     -29.921  95.926  14.109  1.00  0.09           C  
ATOM   4603  NZ  LYS A 314     -28.561  96.565  14.348  1.00  0.09           N  
ATOM   4604  H01 LYS A 314     -30.048  92.231  16.215  1.00  0.09           H  
ATOM   4605  H02 LYS A 314     -31.887  93.793  16.892  1.00  0.09           H  
ATOM   4606  H03 LYS A 314     -33.001  92.831  15.808  1.00  0.09           H  
ATOM   4607  H04 LYS A 314     -32.375  94.785  14.621  1.00  0.09           H  
ATOM   4608  H05 LYS A 314     -31.375  93.462  13.947  1.00  0.09           H  
ATOM   4609  H06 LYS A 314     -29.480  94.157  15.217  1.00  0.09           H  
ATOM   4610  H07 LYS A 314     -30.461  95.383  16.120  1.00  0.09           H  
ATOM   4611  H08 LYS A 314     -30.664  96.722  14.167  1.00  0.09           H  
ATOM   4612  H09 LYS A 314     -29.909  95.443  13.132  1.00  0.09           H  
ATOM   4613  H10 LYS A 314     -32.084  91.118  14.531  1.00  0.09           H  
ATOM   4614  H11 LYS A 314     -27.901  96.216  13.667  1.00  0.09           H  
ATOM   4615  H12 LYS A 314     -28.639  97.568  14.257  1.00  0.09           H  
ATOM   4616  H13 LYS A 314     -28.239  96.335  15.277  1.00  0.09           H  
ATOM   4617  N   GLY A 315     -30.873  91.986  18.656  1.00  0.60           N  
ATOM   4618  CA  GLY A 315     -31.160  91.509  19.992  1.00  0.60           C  
ATOM   4619  C   GLY A 315     -30.041  90.897  20.802  1.00  0.60           C  
ATOM   4620  O   GLY A 315     -28.864  91.191  20.594  1.00  0.60           O  
ATOM   4621  H01 GLY A 315     -31.853  90.683  19.833  1.00  0.60           H  
ATOM   4622  H02 GLY A 315     -31.541  92.357  20.561  1.00  0.60           H  
ATOM   4623  H14 GLY A 315     -30.273  92.787  18.518  1.00  0.60           H  
ATOM   4624  N   ASN A 316     -30.429  90.050  21.747  1.00  0.86           N  
ATOM   4625  CA  ASN A 316     -29.481  89.385  22.613  1.00  0.86           C  
ATOM   4626  C   ASN A 316     -29.528  87.888  22.423  1.00  0.86           C  
ATOM   4627  O   ASN A 316     -30.602  87.289  22.348  1.00  0.86           O  
ATOM   4628  CB  ASN A 316     -29.758  89.691  24.080  1.00  0.86           C  
ATOM   4629  CG  ASN A 316     -29.098  88.688  25.003  1.00  0.86           C  
ATOM   4630  ND2 ASN A 316     -27.881  88.997  25.437  1.00  0.86           N  
ATOM   4631  OD1 ASN A 316     -29.660  87.634  25.300  1.00  0.86           O  
ATOM   4632  H01 ASN A 316     -28.494  89.761  22.343  1.00  0.86           H  
ATOM   4633  H02 ASN A 316     -30.835  89.635  24.238  1.00  0.86           H  
ATOM   4634  H03 ASN A 316     -31.415  89.865  21.865  1.00  0.86           H  
ATOM   4635  H04 ASN A 316     -29.378  90.686  24.311  1.00  0.86           H  
ATOM   4636  H05 ASN A 316     -27.386  88.362  26.046  1.00  0.86           H  
ATOM   4637  H06 ASN A 316     -27.451  89.867  25.158  1.00  0.86           H  
ATOM   4638  N   GLN A 317     -28.343  87.291  22.366  1.00  0.49           N  
ATOM   4639  CA  GLN A 317     -28.207  85.858  22.195  1.00  0.49           C  
ATOM   4640  C   GLN A 317     -27.480  85.292  23.401  1.00  0.49           C  
ATOM   4641  O   GLN A 317     -26.559  85.909  23.946  1.00  0.49           O  
ATOM   4642  CB  GLN A 317     -27.421  85.553  20.922  1.00  0.49           C  
ATOM   4643  CG  GLN A 317     -27.444  84.080  20.494  1.00  0.49           C  
ATOM   4644  CD  GLN A 317     -26.628  83.836  19.221  1.00  0.49           C  
ATOM   4645  NE2 GLN A 317     -26.220  82.580  19.011  1.00  0.49           N  
ATOM   4646  OE1 GLN A 317     -26.380  84.769  18.428  1.00  0.49           O  
ATOM   4647  H01 GLN A 317     -29.193  85.402  22.109  1.00  0.49           H  
ATOM   4648  H02 GLN A 317     -26.380  85.796  21.137  1.00  0.49           H  
ATOM   4649  H03 GLN A 317     -27.840  86.150  20.112  1.00  0.49           H  
ATOM   4650  H04 GLN A 317     -28.479  83.808  20.286  1.00  0.49           H  
ATOM   4651  H05 GLN A 317     -27.030  83.473  21.299  1.00  0.49           H  
ATOM   4652  H06 GLN A 317     -25.683  82.355  18.186  1.00  0.49           H  
ATOM   4653  H07 GLN A 317     -27.508  87.854  22.444  1.00  0.49           H  
ATOM   4654  H08 GLN A 317     -26.449  81.856  19.677  1.00  0.49           H  
ATOM   4655  N   LEU A 318     -27.911  84.111  23.812  1.00  0.91           N  
ATOM   4656  CA  LEU A 318     -27.331  83.433  24.950  1.00  0.91           C  
ATOM   4657  C   LEU A 318     -26.613  82.186  24.448  1.00  0.91           C  
ATOM   4658  O   LEU A 318     -27.190  81.404  23.679  1.00  0.91           O  
ATOM   4659  CB  LEU A 318     -28.440  83.044  25.925  1.00  0.91           C  
ATOM   4660  CG  LEU A 318     -28.700  83.908  27.171  1.00  0.91           C  
ATOM   4661  CD1 LEU A 318     -28.502  85.391  26.898  1.00  0.91           C  
ATOM   4662  CD2 LEU A 318     -30.100  83.625  27.649  1.00  0.91           C  
ATOM   4663  H01 LEU A 318     -26.624  84.084  25.465  1.00  0.91           H  
ATOM   4664  H02 LEU A 318     -28.090  82.099  26.341  1.00  0.91           H  
ATOM   4665  H03 LEU A 318     -29.369  83.023  25.355  1.00  0.91           H  
ATOM   4666  H04 LEU A 318     -27.976  83.649  27.943  1.00  0.91           H  
ATOM   4667  H05 LEU A 318     -27.537  85.545  26.416  1.00  0.91           H  
ATOM   4668  H06 LEU A 318     -29.296  85.750  26.243  1.00  0.91           H  
ATOM   4669  H07 LEU A 318     -28.530  85.941  27.839  1.00  0.91           H  
ATOM   4670  H08 LEU A 318     -30.785  83.655  26.802  1.00  0.91           H  
ATOM   4671  H09 LEU A 318     -28.670  83.668  23.315  1.00  0.91           H  
ATOM   4672  H10 LEU A 318     -30.135  82.638  28.109  1.00  0.91           H  
ATOM   4673  H11 LEU A 318     -30.394  84.378  28.380  1.00  0.91           H  
ATOM   4674  N   LEU A 319     -25.353  82.017  24.863  1.00  0.28           N  
ATOM   4675  CA  LEU A 319     -24.555  80.852  24.466  1.00  0.28           C  
ATOM   4676  C   LEU A 319     -24.612  79.816  25.586  1.00  0.28           C  
ATOM   4677  O   LEU A 319     -24.582  80.160  26.771  1.00  0.28           O  
ATOM   4678  CB  LEU A 319     -23.107  81.266  24.220  1.00  0.28           C  
ATOM   4679  CG  LEU A 319     -22.656  81.516  22.779  1.00  0.28           C  
ATOM   4680  CD1 LEU A 319     -23.793  82.008  21.913  1.00  0.28           C  
ATOM   4681  CD2 LEU A 319     -21.505  82.518  22.810  1.00  0.28           C  
ATOM   4682  H01 LEU A 319     -24.957  80.429  23.545  1.00  0.28           H  
ATOM   4683  H02 LEU A 319     -22.524  80.401  24.537  1.00  0.28           H  
ATOM   4684  H03 LEU A 319     -22.936  82.188  24.776  1.00  0.28           H  
ATOM   4685  H04 LEU A 319     -22.321  80.579  22.334  1.00  0.28           H  
ATOM   4686  H05 LEU A 319     -24.620  82.329  22.547  1.00  0.28           H  
ATOM   4687  H06 LEU A 319     -23.453  82.849  21.308  1.00  0.28           H  
ATOM   4688  H07 LEU A 319     -24.128  81.202  21.260  1.00  0.28           H  
ATOM   4689  H08 LEU A 319     -20.648  82.102  22.281  1.00  0.28           H  
ATOM   4690  H09 LEU A 319     -21.816  83.444  22.326  1.00  0.28           H  
ATOM   4691  H10 LEU A 319     -21.228  82.723  23.844  1.00  0.28           H  
ATOM   4692  H12 LEU A 319     -24.939  82.712  25.468  1.00  0.28           H  
ATOM   4693  N   PRO A 320     -24.694  78.529  25.228  1.00  0.68           N  
ATOM   4694  CA  PRO A 320     -24.757  77.483  26.255  1.00  0.68           C  
ATOM   4695  C   PRO A 320     -23.475  77.332  27.049  1.00  0.68           C  
ATOM   4696  O   PRO A 320     -22.418  77.770  26.614  1.00  0.68           O  
ATOM   4697  CB  PRO A 320     -25.071  76.232  25.454  1.00  0.68           C  
ATOM   4698  CG  PRO A 320     -24.385  76.511  24.131  1.00  0.68           C  
ATOM   4699  CD  PRO A 320     -24.723  77.956  23.869  1.00  0.68           C  
ATOM   4700  H01 PRO A 320     -26.138  76.034  25.357  1.00  0.68           H  
ATOM   4701  H02 PRO A 320     -24.660  75.343  25.932  1.00  0.68           H  
ATOM   4702  H03 PRO A 320     -24.708  75.844  23.332  1.00  0.68           H  
ATOM   4703  H04 PRO A 320     -23.307  76.369  24.210  1.00  0.68           H  
ATOM   4704  H05 PRO A 320     -24.044  78.446  23.171  1.00  0.68           H  
ATOM   4705  H06 PRO A 320     -25.710  78.057  23.417  1.00  0.68           H  
ATOM   4706  H11 PRO A 320     -25.499  77.712  27.020  1.00  0.68           H  
ATOM   4707  N   VAL A 321     -23.589  76.738  28.231  1.00  0.82           N  
ATOM   4708  CA  VAL A 321     -22.440  76.482  29.082  1.00  0.82           C  
ATOM   4709  C   VAL A 321     -22.704  75.100  29.639  1.00  0.82           C  
ATOM   4710  O   VAL A 321     -23.736  74.511  29.341  1.00  0.82           O  
ATOM   4711  CB  VAL A 321     -22.319  77.495  30.243  1.00  0.82           C  
ATOM   4712  CG1 VAL A 321     -22.112  78.899  29.678  1.00  0.82           C  
ATOM   4713  CG2 VAL A 321     -23.540  77.422  31.146  1.00  0.82           C  
ATOM   4714  H01 VAL A 321     -21.509  76.568  28.522  1.00  0.82           H  
ATOM   4715  H02 VAL A 321     -21.453  77.244  30.855  1.00  0.82           H  
ATOM   4716  H03 VAL A 321     -21.116  78.971  29.240  1.00  0.82           H  
ATOM   4717  H04 VAL A 321     -22.861  79.097  28.911  1.00  0.82           H  
ATOM   4718  H05 VAL A 321     -22.210  79.632  30.479  1.00  0.82           H  
ATOM   4719  H06 VAL A 321     -24.391  77.048  30.576  1.00  0.82           H  
ATOM   4720  H07 VAL A 321     -24.505  76.455  28.549  1.00  0.82           H  
ATOM   4721  H08 VAL A 321     -23.337  76.749  31.979  1.00  0.82           H  
ATOM   4722  H09 VAL A 321     -23.769  78.416  31.529  1.00  0.82           H  
ATOM   4723  N   SER A 322     -21.793  74.563  30.441  1.00  0.85           N  
ATOM   4724  CA  SER A 322     -22.021  73.230  30.987  1.00  0.85           C  
ATOM   4725  C   SER A 322     -21.185  73.015  32.220  1.00  0.85           C  
ATOM   4726  O   SER A 322     -20.212  73.727  32.453  1.00  0.85           O  
ATOM   4727  CB  SER A 322     -21.692  72.167  29.935  1.00  0.85           C  
ATOM   4728  OG  SER A 322     -20.389  72.363  29.399  1.00  0.85           O  
ATOM   4729  H01 SER A 322     -23.072  73.143  31.262  1.00  0.85           H  
ATOM   4730  H02 SER A 322     -22.416  72.248  29.124  1.00  0.85           H  
ATOM   4731  H03 SER A 322     -21.743  71.181  30.396  1.00  0.85           H  
ATOM   4732  H04 SER A 322     -20.143  73.287  29.483  1.00  0.85           H  
ATOM   4733  H10 SER A 322     -20.951  75.072  30.671  1.00  0.85           H  
ATOM   4734  N   LEU A 323     -21.575  72.045  33.027  1.00  0.91           N  
ATOM   4735  CA  LEU A 323     -20.840  71.764  34.243  1.00  0.91           C  
ATOM   4736  C   LEU A 323     -19.769  70.700  33.997  1.00  0.91           C  
ATOM   4737  O   LEU A 323     -20.047  69.633  33.440  1.00  0.91           O  
ATOM   4738  CB  LEU A 323     -21.795  71.294  35.339  1.00  0.91           C  
ATOM   4739  CG  LEU A 323     -21.121  70.771  36.610  1.00  0.91           C  
ATOM   4740  CD1 LEU A 323     -20.370  71.904  37.317  1.00  0.91           C  
ATOM   4741  CD2 LEU A 323     -22.179  70.190  37.545  1.00  0.91           C  
ATOM   4742  H01 LEU A 323     -20.349  72.683  34.564  1.00  0.91           H  
ATOM   4743  H02 LEU A 323     -22.345  70.451  34.920  1.00  0.91           H  
ATOM   4744  H03 LEU A 323     -22.432  72.134  35.615  1.00  0.91           H  
ATOM   4745  H04 LEU A 323     -20.407  69.993  36.340  1.00  0.91           H  
ATOM   4746  H05 LEU A 323     -22.390  71.496  32.795  1.00  0.91           H  
ATOM   4747  H06 LEU A 323     -19.447  72.118  36.779  1.00  0.91           H  
ATOM   4748  H07 LEU A 323     -20.994  72.797  37.337  1.00  0.91           H  
ATOM   4749  H08 LEU A 323     -20.133  71.603  38.337  1.00  0.91           H  
ATOM   4750  H09 LEU A 323     -23.101  70.019  36.988  1.00  0.91           H  
ATOM   4751  H10 LEU A 323     -21.823  69.245  37.955  1.00  0.91           H  
ATOM   4752  H11 LEU A 323     -22.371  70.891  38.358  1.00  0.91           H  
ATOM   4753  N   VAL A 324     -18.538  70.995  34.404  1.00  0.75           N  
ATOM   4754  CA  VAL A 324     -17.451  70.039  34.243  1.00  0.75           C  
ATOM   4755  C   VAL A 324     -17.127  69.533  35.648  1.00  0.75           C  
ATOM   4756  O   VAL A 324     -16.554  70.257  36.478  1.00  0.75           O  
ATOM   4757  CB  VAL A 324     -16.209  70.705  33.603  1.00  0.75           C  
ATOM   4758  CG1 VAL A 324     -15.130  69.659  33.328  1.00  0.75           C  
ATOM   4759  CG2 VAL A 324     -16.610  71.403  32.300  1.00  0.75           C  
ATOM   4760  H01 VAL A 324     -17.740  69.225  33.579  1.00  0.75           H  
ATOM   4761  H02 VAL A 324     -15.807  71.445  34.296  1.00  0.75           H  
ATOM   4762  H03 VAL A 324     -14.235  69.902  33.901  1.00  0.75           H  
ATOM   4763  H04 VAL A 324     -15.494  68.675  33.623  1.00  0.75           H  
ATOM   4764  H05 VAL A 324     -14.890  69.654  32.265  1.00  0.75           H  
ATOM   4765  H06 VAL A 324     -17.464  72.055  32.485  1.00  0.75           H  
ATOM   4766  H07 VAL A 324     -15.773  71.997  31.933  1.00  0.75           H  
ATOM   4767  H08 VAL A 324     -16.880  70.655  31.555  1.00  0.75           H  
ATOM   4768  H12 VAL A 324     -18.355  71.892  34.830  1.00  0.75           H  
ATOM   4769  N   LYS A 325     -17.529  68.298  35.926  1.00  0.88           N  
ATOM   4770  CA  LYS A 325     -17.288  67.722  37.240  1.00  0.88           C  
ATOM   4771  C   LYS A 325     -15.870  67.209  37.367  1.00  0.88           C  
ATOM   4772  O   LYS A 325     -15.443  66.351  36.595  1.00  0.88           O  
ATOM   4773  CB  LYS A 325     -18.251  66.571  37.504  1.00  0.88           C  
ATOM   4774  CG  LYS A 325     -19.688  66.997  37.770  1.00  0.88           C  
ATOM   4775  CD  LYS A 325     -20.538  65.816  38.242  1.00  0.88           C  
ATOM   4776  CE  LYS A 325     -20.474  64.660  37.236  1.00  0.88           C  
ATOM   4777  NZ  LYS A 325     -21.358  63.499  37.611  1.00  0.88           N  
ATOM   4778  H01 LYS A 325     -17.446  68.514  37.972  1.00  0.88           H  
ATOM   4779  H02 LYS A 325     -17.902  66.078  38.411  1.00  0.88           H  
ATOM   4780  H03 LYS A 325     -18.245  65.915  36.633  1.00  0.88           H  
ATOM   4781  H04 LYS A 325     -20.112  67.377  36.841  1.00  0.88           H  
ATOM   4782  H05 LYS A 325     -19.694  67.770  38.539  1.00  0.88           H  
ATOM   4783  H06 LYS A 325     -21.574  66.145  38.329  1.00  0.88           H  
ATOM   4784  H07 LYS A 325     -20.167  65.471  39.207  1.00  0.88           H  
ATOM   4785  H08 LYS A 325     -19.447  64.295  37.226  1.00  0.88           H  
ATOM   4786  H09 LYS A 325     -18.005  67.755  35.220  1.00  0.88           H  
ATOM   4787  H10 LYS A 325     -20.784  65.032  36.259  1.00  0.88           H  
ATOM   4788  H11 LYS A 325     -22.235  63.570  37.115  1.00  0.88           H  
ATOM   4789  H12 LYS A 325     -20.901  62.633  37.363  1.00  0.88           H  
ATOM   4790  H13 LYS A 325     -21.532  63.515  38.606  1.00  0.88           H  
ATOM   4791  N   ARG A 326     -15.149  67.740  38.346  1.00  0.60           N  
ATOM   4792  CA  ARG A 326     -13.784  67.328  38.581  1.00  0.60           C  
ATOM   4793  C   ARG A 326     -13.631  66.851  40.030  1.00  0.60           C  
ATOM   4794  O   ARG A 326     -14.486  66.130  40.516  1.00  0.60           O  
ATOM   4795  CB  ARG A 326     -12.818  68.466  38.233  1.00  0.60           C  
ATOM   4796  CG  ARG A 326     -11.845  68.083  37.125  1.00  0.60           C  
ATOM   4797  CD  ARG A 326     -12.176  68.610  35.717  1.00  0.60           C  
ATOM   4798  NE  ARG A 326     -11.816  70.019  35.587  1.00  0.60           N  
ATOM   4799  CZ  ARG A 326     -11.629  70.667  34.437  1.00  0.60           C  
ATOM   4800  NH1 ARG A 326     -11.754  70.046  33.273  1.00  0.60           N  
ATOM   4801  NH2 ARG A 326     -11.336  71.961  34.459  1.00  0.60           N  
ATOM   4802  H01 ARG A 326     -13.533  66.490  37.931  1.00  0.60           H  
ATOM   4803  H02 ARG A 326     -12.234  68.690  39.125  1.00  0.60           H  
ATOM   4804  H03 ARG A 326     -13.397  69.331  37.908  1.00  0.60           H  
ATOM   4805  H04 ARG A 326     -11.902  66.997  37.050  1.00  0.60           H  
ATOM   4806  H05 ARG A 326     -10.861  68.463  37.400  1.00  0.60           H  
ATOM   4807  H06 ARG A 326     -13.249  68.510  35.553  1.00  0.60           H  
ATOM   4808  H07 ARG A 326     -11.621  68.030  34.979  1.00  0.60           H  
ATOM   4809  H08 ARG A 326     -11.699  70.547  36.440  1.00  0.60           H  
ATOM   4810  H09 ARG A 326     -11.618  70.555  32.412  1.00  0.60           H  
ATOM   4811  H10 ARG A 326     -11.986  69.063  33.247  1.00  0.60           H  
ATOM   4812  H11 ARG A 326     -11.248  72.444  35.342  1.00  0.60           H  
ATOM   4813  H12 ARG A 326     -11.201  72.463  33.593  1.00  0.60           H  
ATOM   4814  H14 ARG A 326     -15.562  68.446  38.939  1.00  0.60           H  
ATOM   4815  N   LYS A 327     -12.584  67.251  40.739  1.00  0.83           N  
ATOM   4816  CA  LYS A 327     -12.384  66.735  42.099  1.00  0.83           C  
ATOM   4817  C   LYS A 327     -12.566  67.704  43.252  1.00  0.83           C  
ATOM   4818  O   LYS A 327     -12.434  67.307  44.417  1.00  0.83           O  
ATOM   4819  CB  LYS A 327     -10.977  66.130  42.231  1.00  0.83           C  
ATOM   4820  CG  LYS A 327     -10.633  65.061  41.214  1.00  0.83           C  
ATOM   4821  CD  LYS A 327     -11.496  63.851  41.414  1.00  0.83           C  
ATOM   4822  CE  LYS A 327     -11.115  62.752  40.449  1.00  0.83           C  
ATOM   4823  NZ  LYS A 327     -12.057  61.601  40.563  1.00  0.83           N  
ATOM   4824  H01 LYS A 327     -13.189  66.006  42.197  1.00  0.83           H  
ATOM   4825  H02 LYS A 327     -10.951  65.639  43.204  1.00  0.83           H  
ATOM   4826  H03 LYS A 327     -10.252  66.937  42.130  1.00  0.83           H  
ATOM   4827  H04 LYS A 327      -9.589  64.775  41.342  1.00  0.83           H  
ATOM   4828  H05 LYS A 327     -10.793  65.455  40.210  1.00  0.83           H  
ATOM   4829  H06 LYS A 327     -12.534  64.130  41.232  1.00  0.83           H  
ATOM   4830  H07 LYS A 327     -11.373  63.489  42.435  1.00  0.83           H  
ATOM   4831  H08 LYS A 327     -10.109  62.407  40.690  1.00  0.83           H  
ATOM   4832  H09 LYS A 327     -11.146  63.141  39.431  1.00  0.83           H  
ATOM   4833  H10 LYS A 327     -12.913  61.817  40.072  1.00  0.83           H  
ATOM   4834  H11 LYS A 327     -11.635  60.778  40.157  1.00  0.83           H  
ATOM   4835  H12 LYS A 327     -12.263  61.429  41.537  1.00  0.83           H  
ATOM   4836  H13 LYS A 327     -11.926  67.908  40.345  1.00  0.83           H  
ATOM   4837  N   THR A 328     -12.845  68.968  42.956  1.00  0.75           N  
ATOM   4838  CA  THR A 328     -13.013  69.943  44.028  1.00  0.75           C  
ATOM   4839  C   THR A 328     -14.376  69.885  44.718  1.00  0.75           C  
ATOM   4840  O   THR A 328     -14.580  70.534  45.746  1.00  0.75           O  
ATOM   4841  CB  THR A 328     -12.750  71.364  43.520  1.00  0.75           C  
ATOM   4842  CG2 THR A 328     -11.249  71.583  43.357  1.00  0.75           C  
ATOM   4843  OG1 THR A 328     -13.423  71.559  42.260  1.00  0.75           O  
ATOM   4844  H01 THR A 328     -12.273  69.672  44.781  1.00  0.75           H  
ATOM   4845  H02 THR A 328     -13.134  72.085  44.242  1.00  0.75           H  
ATOM   4846  H03 THR A 328     -10.717  70.676  43.644  1.00  0.75           H  
ATOM   4847  H04 THR A 328     -11.027  71.820  42.317  1.00  0.75           H  
ATOM   4848  H05 THR A 328     -10.930  72.408  43.994  1.00  0.75           H  
ATOM   4849  H06 THR A 328     -13.669  70.707  41.893  1.00  0.75           H  
ATOM   4850  H13 THR A 328     -12.941  69.253  41.992  1.00  0.75           H  
ATOM   4851  N   THR A 329     -15.309  69.112  44.168  1.00  0.88           N  
ATOM   4852  CA  THR A 329     -16.611  68.988  44.809  1.00  0.88           C  
ATOM   4853  C   THR A 329     -16.890  67.541  45.229  1.00  0.88           C  
ATOM   4854  O   THR A 329     -17.639  66.812  44.584  1.00  0.88           O  
ATOM   4855  CB  THR A 329     -17.746  69.523  43.901  1.00  0.88           C  
ATOM   4856  CG2 THR A 329     -17.538  71.010  43.638  1.00  0.88           C  
ATOM   4857  OG1 THR A 329     -17.767  68.807  42.658  1.00  0.88           O  
ATOM   4858  H01 THR A 329     -16.586  69.603  45.709  1.00  0.88           H  
ATOM   4859  H02 THR A 329     -16.410  67.148  46.125  1.00  0.88           H  
ATOM   4860  H03 THR A 329     -18.700  69.377  44.407  1.00  0.88           H  
ATOM   4861  H04 THR A 329     -16.574  71.161  43.152  1.00  0.88           H  
ATOM   4862  H05 THR A 329     -18.333  71.380  42.990  1.00  0.88           H  
ATOM   4863  H06 THR A 329     -17.557  71.553  44.583  1.00  0.88           H  
ATOM   4864  H07 THR A 329     -15.115  68.614  43.311  1.00  0.88           H  
ATOM   4865  H08 THR A 329     -18.627  68.397  42.539  1.00  0.88           H  
TER    4866      THR A 329
ATOM   4867  C6' NPF A 901     -17.015  85.048  28.283  1.00  0.00           C  
ATOM   4868  C5' NPF A 901     -17.126  86.155  29.306  1.00  0.00           C  
ATOM   4869  O5' NPF A 901     -15.937  86.184  30.131  1.00  0.00           O  
ATOM   4870  C4' NPF A 901     -17.382  87.507  28.604  1.00  0.00           C  
ATOM   4871  O4' NPF A 901     -16.371  87.845  27.635  1.00  0.00           O  
ATOM   4872  C3' NPF A 901     -17.349  88.636  29.633  1.00  0.00           C  
ATOM   4873  O3' NPF A 901     -17.443  89.920  28.976  1.00  0.00           O  
ATOM   4874  C2' NPF A 901     -16.017  88.625  30.375  1.00  0.00           C  
ATOM   4875  O2' NPF A 901     -16.036  89.735  31.303  1.00  0.00           O  
ATOM   4876  C1' NPF A 901     -15.717  87.262  31.079  1.00  0.00           C  
ATOM   4877  O1' NPF A 901     -14.351  86.910  31.413  1.00  0.00           O  
ATOM   4878  C1  NPF A 901     -13.446  87.461  32.376  1.00  0.00           C  
ATOM   4879  C2  NPF A 901     -12.756  88.680  32.106  1.00  0.00           C  
ATOM   4880  C3  NPF A 901     -11.445  88.969  32.504  1.00  0.00           C  
ATOM   4881  C4  NPF A 901     -10.751  87.967  33.211  1.00  0.00           C  
ATOM   4882  C5  NPF A 901     -11.380  86.739  33.519  1.00  0.00           C  
ATOM   4883  C6  NPF A 901     -12.730  86.485  33.121  1.00  0.00           C  
ATOM   4884  N6  NPF A 901     -13.276  85.231  33.485  1.00  0.00           N  
ATOM   4885  O6A NPF A 901     -14.416  84.879  33.170  1.00  0.00           O  
ATOM   4886  O6B NPF A 901     -12.537  84.482  34.127  1.00  0.00           O  
ATOM   4887  H01 NPF A 901     -17.588  84.184  28.618  1.00  0.00           H  
ATOM   4888  H02 NPF A 901     -17.406  85.396  27.327  1.00  0.00           H  
ATOM   4889  H03 NPF A 901     -17.976  85.965  29.961  1.00  0.00           H  
ATOM   4890  H04 NPF A 901     -18.348  87.400  28.110  1.00  0.00           H  
ATOM   4891  H05 NPF A 901     -16.208  88.791  27.658  1.00  0.00           H  
ATOM   4892  H06 NPF A 901     -18.186  88.485  30.315  1.00  0.00           H  
ATOM   4893  H07 NPF A 901     -17.775  89.800  28.083  1.00  0.00           H  
ATOM   4894  H08 NPF A 901     -15.200  88.740  29.663  1.00  0.00           H  
ATOM   4895  H09 NPF A 901     -15.969  84.766  28.166  1.00  0.00           H  
ATOM   4896  H10 NPF A 901     -15.198  90.202  31.261  1.00  0.00           H  
ATOM   4897  H11 NPF A 901     -16.330  87.378  31.973  1.00  0.00           H  
ATOM   4898  H12 NPF A 901     -14.169  87.902  33.063  1.00  0.00           H  
ATOM   4899  H13 NPF A 901     -13.310  89.364  32.749  1.00  0.00           H  
ATOM   4900  H14 NPF A 901     -12.759  88.781  31.021  1.00  0.00           H  
ATOM   4901  H15 NPF A 901     -11.541  89.795  33.209  1.00  0.00           H  
ATOM   4902  H16 NPF A 901     -10.871  89.195  31.605  1.00  0.00           H  
ATOM   4903  H17 NPF A 901     -10.602  88.418  34.192  1.00  0.00           H  
ATOM   4904  H18 NPF A 901      -9.865  87.726  32.623  1.00  0.00           H  
ATOM   4905  H19 NPF A 901     -11.452  86.772  34.606  1.00  0.00           H  
ATOM   4906  H20 NPF A 901     -10.770  85.956  33.068  1.00  0.00           H  
ATOM   4907  H21 NPF A 901     -13.724  86.882  32.914  1.00  0.00           H  
TER    4908      NPF A 901
ATOM   4909  N   LYS B   2     -22.760 108.078   3.279  1.00  0.65           N  
ATOM   4910  CA  LYS B   2     -21.368 108.599   3.145  1.00  0.65           C  
ATOM   4911  C   LYS B   2     -21.042 109.554   4.288  1.00  0.65           C  
ATOM   4912  O   LYS B   2     -21.557 110.669   4.340  1.00  0.65           O  
ATOM   4913  H01 LYS B   2     -23.063 108.169   4.238  1.00  0.65           H  
ATOM   4914  H02 LYS B   2     -21.283 109.138   2.201  1.00  0.65           H  
ATOM   4915  H03 LYS B   2     -20.668 107.763   3.164  1.00  0.65           H  
ATOM   4916  H22 LYS B   2     -22.783 107.105   3.009  1.00  0.65           H  
ATOM   4917  N   PRO B   3     -20.168 109.126   5.217  1.00  0.32           N  
ATOM   4918  CA  PRO B   3     -19.740 109.906   6.386  1.00  0.32           C  
ATOM   4919  C   PRO B   3     -19.389 111.356   6.070  1.00  0.32           C  
ATOM   4920  O   PRO B   3     -19.051 111.694   4.936  1.00  0.32           O  
ATOM   4921  CB  PRO B   3     -18.532 109.126   6.896  1.00  0.32           C  
ATOM   4922  CG  PRO B   3     -18.879 107.712   6.541  1.00  0.32           C  
ATOM   4923  CD  PRO B   3     -19.423 107.855   5.139  1.00  0.32           C  
ATOM   4924  H01 PRO B   3     -18.342 109.270   7.959  1.00  0.32           H  
ATOM   4925  H02 PRO B   3     -17.618 109.445   6.396  1.00  0.32           H  
ATOM   4926  H03 PRO B   3     -19.580 107.248   7.235  1.00  0.32           H  
ATOM   4927  H04 PRO B   3     -20.541 110.006   7.119  1.00  0.32           H  
ATOM   4928  H05 PRO B   3     -17.997 107.072   6.559  1.00  0.32           H  
ATOM   4929  H06 PRO B   3     -18.651 107.849   4.370  1.00  0.32           H  
ATOM   4930  H07 PRO B   3     -20.082 107.025   4.884  1.00  0.32           H  
ATOM   4931  N   VAL B   4     -19.469 112.207   7.086  1.00  0.66           N  
ATOM   4932  CA  VAL B   4     -19.151 113.618   6.922  1.00  0.66           C  
ATOM   4933  C   VAL B   4     -17.746 113.798   6.341  1.00  0.66           C  
ATOM   4934  O   VAL B   4     -16.764 113.289   6.883  1.00  0.66           O  
ATOM   4935  CB  VAL B   4     -19.267 114.367   8.276  1.00  0.66           C  
ATOM   4936  CG1 VAL B   4     -18.613 113.554   9.383  1.00  0.66           C  
ATOM   4937  CG2 VAL B   4     -18.621 115.743   8.171  1.00  0.66           C  
ATOM   4938  H01 VAL B   4     -19.871 114.044   6.223  1.00  0.66           H  
ATOM   4939  H02 VAL B   4     -20.322 114.497   8.519  1.00  0.66           H
[truncated: 490,494 more chars]
