# Supplementary material for: Mapping allosteric communications within individual proteins
Source: Nat Commun. 2020 Jul 31;11:3862. doi: 10.1038/s41467-020-17618-2 (PMC7395124; doi:10.1038/s41467-020-17618-2)
Supplement: Supplementary file 7 — Supplementary Data 4 [file 41467_2020_17618_MOESM7_ESM.zip › comparison-to-Amors/1efa/1efa-qs.txt]

135	B	13.55114438	ALA135 B	3374.9	0.415384615
110	A	11.48175644	ALA110 A	1382.2	0.830769231
79	B	22.12115408	ILE79 B	5383.473684	0.507692308
149	A	25.15463647	ASP149 A	6075.75	0.753846154
222	A	38.11135453	ALA222 A	25310.6	0.246153846
310	B	16.16090483	GLY310 B	5718.857143	0.061538462
242	B	46.47316091	MET242 B	24802.52941	0.261538462
262	B	55.90952393	LEU262 B	26109.78947	0.430769231
15	B	0	VAL15 B	1	1
260	A	53.74570686	SER260 A	26354	0.292307692
279	B	38.96084445	SER279 B	23728.90909	0.523076923
28	B	1.330771956	SER28 B	5.909090909	0.846153846
154	B	23.58231043	THR154 B	5801.357143	0.615384615
45	A	3.503210099	LEU45 A	48.78947368	0.338461538
301	A	14.60592216	VAL301 A	5675.375	0.030769231
129	B	22.54181692	ASP129 B	5421.583333	0.538461538
202	B	42.03391833	HIS202 B	22902	0.692307692
305	B	12.05135403	LEU305 B	4480.684211	0.046153846
188	A	32.00469431	PRO188 A	21780.5	0.092307692
114	A	7.93211567	LEU114 A	556.5789474	0.707692308
47	B	0	TYR47 B	1	1
93	B	6.978711772	SER93 B	869.3636364	0.292307692
68	B	18.00870334	THR68 B	3039.857143	0.769230769
234	B	50.86545714	ASN234 B	26096.85714	0.153846154
260	B	52.95020669	SER260 B	26033.54545	0.353846154
204	A	43.26595089	TYR204 A	23232.47619	0.661538462
32	A	1.333465035	ALA32 A	3.2	0.907692308
308	A	11.7704683	SER308 A	5411.818182	0.015384615
169	A	41.34537021	LEU169 A	21448.57895	0.8
166	A	39.56807194	GLY166 A	20022.42857	0.830769231
183	A	48.30280922	ALA183 A	25033.4	0.261538462
257	A	50.91282859	ILE257 A	26094	0.169230769
187	B	35.05620393	GLY187 B	22218.85714	0.353846154
281	B	42.38496249	CYS281 B	24401.72727	0.476923077
61	B	1.817895762	SER61 B	13.45454545	0.415384615
247	B	38.90072803	ASP247 B	23912.41667	0.492307692
212	A	47.27457516	PRO212 A	25146.21429	0.2
101	A	13.94539372	ARG101 A	3677.125	0.353846154
312	A	22.48910856	ALA312 A	7009	0.292307692
190	B	27.65188494	SER190 B	18657.81818	0.015384615
133	B	17.95629678	ALA133 B	4046	0.523076923
18	B	0	GLN18 B	1	1
175	B	52.48274313	VAL175 B	23637.25	0.953846154
72	B	24.1286523	ALA72 B	4954	0.846153846
144	A	13.83811411	PRO144 A	2524.928571	0.723076923
164	B	38.04378696	GLU164 B	18017.6	0.876923077
87	B	11.67167777	ALA87 B	3336.4	0.138461538
317	B	26.44689634	GLN317 B	8397.529412	0.630769231
108	A	11.18328029	LYS108 A	2111.636364	0.553846154
27	B	1.65163525	ALA27 B	10.4	0.476923077
209	A	53.49230473	GLN209 A	24640.35294	0.738461538
328	B	48.29730375	THR328 B	23613.85714	0.784615385
8	A	1.332056305	ASP8 A	7.25	0.815384615
21	A	0	SER21 A	1	1
170	B	45.02540458	GLY170 B	21512.28571	1
146	B	18.87489107	LEU146 B	3300.473684	0.738461538
302	B	17.55056526	ASP302 B	5551.583333	0.2
113	A	6.740785785	ASN113 A	625.4285714	0.461538462
30	A	1.329295302	VAL30 A	1.6	1
221	A	35.25624162	SER221 A	25003.18182	0.092307692
77	B	24.7080137	SER77 B	5641.272727	0.769230769
267	A	57.77407036	ASP267 A	26059.33333	0.092307692
35	A	3.73694434	ARG35 A	76	0.338461538
161	B	29.68201733	PHE161 B	11644.8	0.692307692
218	B	35.82206661	GLY218 B	24052.28571	0.2
302	A	17.35316496	ASP302 A	6033.5	0.107692308
63	B	7.33917073	LEU63 B	230	0.876923077
189	A	31.74939908	LEU189 A	20522.89474	0.123076923
117	A	5.022440144	GLN117 A	188.4705882	0.430769231
238	B	54.60539322	VAL238 B	25790	0.553846154
254	B	46.68860617	MET254 B	25251.41176	0.153846154
307	B	16.48397592	LEU307 B	5110.631579	0.215384615
207	A	46.05573015	ARG207 A	24167.83333	0.523076923
223	B	38.17652529	MET223 B	25258.70588	0.246153846
140	A	11.44317871	CYS140 A	2321.909091	0.507692308
181	A	54.84820118	GLN181 A	25306.94118	0.646153846
218	A	36.50269757	GLY218 A	24544.14286	0.215384615
309	A	12.59288374	GLN309 A	6005.764706	0
278	A	36.47013839	ASP278 A	23720.58333	0.323076923
258	A	52.3563474	THR258 A	26149.64286	0.215384615
92	A	7.855794677	ALA92 A	1113	0.369230769
180	A	55.65279552	GLN180 A	25214.76471	0.707692308
254	A	47.28201987	MET254 A	25543.23529	0.092307692
46	A	1.3254354	ASN46 A	9.857142857	0.630769231
284	A	47.69349803	PRO284 A	24413.21429	0.446153846
185	B	41.10630943	LEU185 B	24111.78947	0.538461538
288	B	40.30937338	THR288 B	21198.21429	0.784615385
213	A	51.68327134	ILE213 A	25269.89474	0.492307692
106	A	14.75526784	ALA106 A	2440.1	0.8
311	A	18.21284044	GLN311 A	6675.941176	0.061538462
92	B	8.139943366	ALA92 B	1149.2	0.430769231
58	B	1.327830185	GLY58 B	2	0.953846154
179	B	54.62850797	HIS179 B	24698.82353	0.8
145	A	16.81787543	ALA145 A	3044.6	0.753846154
192	B	26.1470441	VAL192 B	16412.25	0.030769231
158	B	24.96456627	SER158 B	6789.818182	0.630769231
70	B	21.56026266	SER70 B	4088.727273	0.692307692
227	A	41.19607565	GLN227 A	26119.41176	0.107692308
179	A	54.79019209	HIS179 A	25019.58824	0.692307692
208	A	51.47800409	ASN208 A	24279.28571	0.723076923
99	B	15.74228084	VAL99 B	3387.4375	0.584615385
55	A	1.326516491	GLN55 A	9.117647059	0.676923077
269	B	51.32734746	SER269 B	24969.63636	0.6
22	A	0	ARG22 A	1	1
65	B	12.44070504	GLY65 B	806.8571429	0.984615385
112	A	4.397558982	HIS112 A	751.5882353	0.107692308
199	B	37.20119532	ALA199 B	20980.1	0.630769231
119	A	7.69030227	VAL119 A	298.875	0.892307692
220	A	31.01689032	TRP220 A	24262.125	0
329	A	49.16341527	THR329 A	23601.57143	0.876923077
201	A	41.48889766	TRP201 A	22684.29167	0.692307692
266	A	56.60295466	ALA266 A	26163.6	0.246153846
84	B	14.88474336	LYS84 B	3784.409091	0.430769231
34	A	1.732912577	THR34 A	38.6	0.153846154
30	B	0	VAL30 B	1	1
303	A	18.5200338	ARG303 A	6459.791667	0.138461538
132	B	17.72954173	ASP132 B	4207.166667	0.476923077
20	B	1.327874618	VAL20 B	5.75	0.861538462
63	A	7.008646089	LEU63 A	222.1052632	0.784615385
329	B	49.67053423	THR329 B	23703.42857	0.830769231
48	B	1.328727587	ILE48 B	8.842105263	0.723076923
206	A	47.75057923	THR206 A	23905.14286	0.661538462
219	A	33.82382984	ASP219 A	24613.33333	0.015384615
292	B	28.7851626	ASP292 B	12021.25	0.553846154
279	A	38.33908767	SER279 A	23901.72727	0.476923077
13	B	1.329722151	ALA13 B	5	0.892307692
95	A	10.77437557	VAL95 A	1073.5	0.876923077
2	A	5.286409084	LYS2 A	52	0.630769231
255	A	45.0590142	ARG255 A	25900.5	0.061538462
101	B	13.49563596	ARG101 B	3779.208333	0.246153846
276	B	34.85305143	THR276 B	22083.35714	0.338461538
47	A	0	TYR47 A	1	1
147	B	17.53742022	PHE147 B	3974.45	0.523076923
287	A	44.21706442	THR287 A	22760.85714	0.784615385
219	B	33.18266507	ASP219 B	24163.66667	0.015384615
322	B	38.11702962	SER322 B	17500.09091	0.938461538
210	A	51.5593949	ILE210 A	24850.36842	0.630769231
107	A	14.37663959	CYS107 A	2287.181818	0.8
310	A	16.18955534	GLY310 A	6311.714286	0.030769231
270	A	47.09394102	VAL270 A	24735.5	0.323076923
74	A	29.01820487	HIS74 A	5860	0.969230769
308	B	11.84312788	SER308 B	4917.363636	0.015384615
24	A	1.328759572	VAL24 A	7.4375	0.8
4	A	1.328107676	VAL4 A	9.125	0.661538462
319	A	27.0668849	LEU319 A	11998.52632	0.276923077
226	A	43.16539411	PHE226 A	26043.35	0.107692308
212	B	46.54262612	PRO212 B	24780.64286	0.276923077
296	A	23.35586973	LEU296 A	8290.789474	0.230769231
196	B	30.92175553	LEU196 B	18132.21053	0.215384615
54	A	0	GLN54 A	1	1
23	A	1.32875468	VAL23 A	8.3125	0.723076923
111	B	9.283403525	VAL111 B	1307.1875	0.569230769
28	A	1.327749976	SER28 A	2.8	0.953846154
118	A	1.950336894	ARG118 A	68.45833333	0.138461538
327	B	48.450578	LYS327 B	23321.22727	0.907692308
178	B	57.38174436	GLY178 B	24390.71429	0.861538462
6	A	0	LEU6 A	1	1
200	A	39.65007719	GLY200 A	21915.42857	0.707692308
189	B	31.07728227	LEU189 B	19812	0.107692308
204	B	42.44052363	TYR204 B	23051	0.646153846
298	B	20.29131068	GLN298 B	7000.411765	0.169230769
209	B	52.69222153	GLN209 B	24356.11765	0.815384615
304	A	14.54515167	LEU304 A	5074.526316	0.061538462
244	A	41.86952654	VAL244 A	24611	0.415384615
236	B	55.43859095	GLY236 B	25984.71429	0.461538462
64	A	10.61872897	ILE64 A	488.1578947	0.938461538
39	B	4.357957549	GLU39 B	72.66666667	0.476923077
273	B	37.0447814	TYR273 B	21689.61905	0.6
321	A	34.74364506	VAL321 A	16432.5	0.815384615
325	A	44.57948644	LYS325 A	22136.13636	0.876923077
281	A	41.78521102	CYS281 A	24504	0.461538462
268	B	52.27113813	ILE268 B	25468	0.492307692
33	B	1.331230258	LYS33 B	19.54545455	0.538461538
216	A	41.96482615	ARG216 A	25263.75	0.276923077
275	A	35.4951377	ASP275 A	22072.33333	0.4
182	B	49.15421238	ILE182 B	24798.42105	0.430769231
312	B	22.57786248	ALA312 B	6305	0.353846154
283	B	48.11609902	ILE283 B	24583.05263	0.430769231
94	A	10.58073471	VAL94 A	1085	0.830769231
186	A	38.67518121	ALA186 A	23683.1	0.507692308
121	B	12.02058073	GLY121 B	771.8571429	0.969230769
151	B	27.313771	SER151 B	5964.636364	0.938461538
53	B	0	ALA53 B	1	1
44	A	5.402847027	GLU44 A	110.5333333	0.523076923
128	A	19.02455009	LEU128 A	5138.473684	0.338461538
286	A	42.08166879	LEU286 A	23659.26316	0.584615385
195	B	27.60247473	ARG195 B	15345.79167	0.107692308
211	A	51.02519555	GLN211 A	25087.29412	0.523076923
104	A	16.02937095	VAL104 A	2999.1875	0.676923077
317	A	26.12881783	GLN317 A	8958.235294	0.492307692
12	A	4.479100021	TYR12 A	87.23809524	0.476923077
271	A	44.46036298	VAL271 A	23874.0625	0.569230769
19	A	0	THR19 A	1	1
225	B	40.24136225	GLY225 B	25522.14286	0.276923077
136	B	13.45962143	VAL136 B	2985.8125	0.538461538
123	B	16.39151781	ILE123 B	2092.578947	0.907692308
315	B	25.47770865	GLY315 B	7143.428571	0.646153846
25	A	0	ASN25 A	1	1
21	B	0	SER21 B	1	1
243	B	44.22553862	LEU243 B	24302.78947	0.461538462
46	B	1.328525122	ASN46 B	9.785714286	0.615384615
3	B	3.166396217	PRO3 B	36.71428571	0.323076923
12	B	3.339025457	TYR12 B	52.42857143	0.307692308
318	A	31.16918979	LEU318 A	10532.42105	0.907692308
225	A	41.05484606	GLY225 A	25864.85714	0.169230769
297	A	20.13540663	GLY297 A	7932.714286	0.076923077
203	B	41.80181448	LYS203 B	22847	0.676923077
293	B	25.8183971	PHE293 B	9787.25	0.353846154
130	A	22.46583277	ASP130 A	5741.5	0.476923077
57	A	0	ALA57 A	1	1
90	B	10.43027886	LEU90 B	2596.526316	0.184615385
3	A	3.243870065	PRO3 A	36.71428571	0.338461538
75	B	27.74947082	ALA75 B	5842.4	0.938461538
84	A	14.55556574	LYS84 A	3983.272727	0.307692308
34	B	0	THR34 B	1	1
316	B	28.34737697	ASN316 B	7636.357143	0.907692308
203	A	42.73446236	LYS203 A	22635.09091	0.769230769
305	A	11.80310052	LEU305 A	4801.421053	0.030769231
247	A	38.34317458	ASP247 A	24374.5	0.369230769
55	B	1.328625606	GLN55 B	9.294117647	0.630769231
309	B	12.95626505	GLN309 B	5454.352941	0
65	A	12.63882657	GLY65 A	764.5714286	0.984615385
43	B	3.927674885	ALA43 B	81	0.369230769
97	B	12.17949215	SER97 B	2507	0.553846154
41	A	5.352268491	ALA41 A	130.4	0.492307692
230	B	47.22487414	MET230 B	26008.70588	0.030769231
326	A	39.67655406	ARG326 A	22732.16667	0.6
264	B	51.10234349	VAL264 B	25842.9375	0.246153846
280	A	39.38679827	SER280 A	24140.63636	0.476923077
109	A	10.01691415	THR109 A	1716.785714	0.507692308
217	A	35.61934389	GLU217 A	24443.8	0.138461538
102	A	21.86574202	SER102 A	3476.545455	0.876923077
276	A	34.33877071	THR276 A	22277.14286	0.261538462
97	A	12.50148683	SER97 A	2386.090909	0.615384615
187	A	35.7252091	GLY187 A	22738	0.369230769
325	B	45.05436505	LYS325 B	21800.68182	0.938461538
41	B	5.399037877	ALA41 B	93	0.569230769
48	A	1.330236069	ILE48 A	8.842105263	0.723076923
285	B	45.88921103	PRO285 B	23846.14286	0.6
129	A	23.26237679	ASP129 A	6402.25	0.430769231
289	A	37.78771364	ILE289 A	20179.42105	0.753846154
26	B	1.330564166	GLN26 B	13.58823529	0.553846154
105	A	14.01831206	GLU105 A	2650.8	0.661538462
7	A	0	TYR7 A	1	1
190	A	28.29499155	SER190 A	19416	0
15	A	0	VAL15 A	1	1
272	A	41.7997606	GLY272 A	23062.28571	0.630769231
18	A	0	GLN18 A	1	1
294	B	21.43375679	ARG294 B	7415.083333	0.184615385
171	B	46.1678578	VAL171 B	22259.625	0.969230769
208	B	50.61002624	ASN208 B	24001.57143	0.769230769
52	A	1.328518724	VAL52 A	7.625	0.769230769
160	B	28.77141847	ILE160 B	9457.526316	0.815384615
26	A	1.329003762	GLN26 A	3.2	0.938461538
9	B	2.555092953	VAL9 B	27.5625	0.215384615
120	A	7.940659796	SER120 A	459.9090909	0.769230769
116	A	2.883670231	ALA116 A	184.8	0.138461538
78	B	24.66160039	GLN78 B	5660.529412	0.769230769
82	A	19.06154884	ALA82 A	4649.8	0.430769231
229	A	46.14320072	THR229 A	26218.57143	0.015384615
23	B	1.327789516	VAL23 B	7.8125	0.738461538
294	A	20.87376006	ARG294 A	7757.791667	0.138461538
32	B	1.331663997	ALA32 B	5.2	0.876923077
137	A	14.79689893	GLU137 A	3927.866667	0.369230769
56	A	0	LEU56 A	1	1
6	B	0	LEU6 B	1	1
142	B	10.54653223	ASN142 B	943.8571429	0.923076923
249	A	38.13375265	MET249 A	24831	0.292307692
306	B	16.86606976	GLN306 B	5183.058824	0.230769231
291	B	32.19755028	GLN291 B	15170.17647	0.661538462
85	A	15.54839278	SER85 A	4205.090909	0.338461538
224	B	37.57704934	SER224 B	25291.09091	0.2
267	B	57.34362494	ASP267 B	25695.08333	0.769230769
202	A	42.73389156	HIS202 A	23018.52941	0.707692308
236	A	56.11915897	GLY236 A	26337.85714	0.2
133	A	18.64924221	ALA133 A	5046.3	0.323076923
214	B	47.34722026	ALA214 B	24728.5	0.338461538
306	A	16.57052036	GLN306 A	5648.235294	0.107692308
59	B	0	LYS59 B	1	1
91	A	6.745127797	GLY91 A	1723.714286	0.076923077
66	A	14.63698992	VAL66 A	1437	0.969230769
258	B	51.62284551	THR258 B	25841.64286	0.307692308
327	A	47.90095083	LYS327 A	23383.09091	0.830769231
283	A	47.52706617	ILE283 A	24671.73684	0.369230769
103	A	19.34069751	GLY103 A	3237.571429	0.784615385
214	A	48.00477686	ALA214 A	25123	0.246153846
277	A	32.44422158	GLU277 A	23221.26667	0.030769231
107	B	13.65720678	CYS107 B	2436.272727	0.738461538
96	A	15.14463357	VAL96 A	1872.375	0.923076923
184	A	44.37412931	LEU184 A	24672.42105	0.353846154
71	B	20.12815784	LEU71 B	4399.684211	0.553846154
49	A	0	PRO49 A	1	1
64	B	10.85290344	ILE64 B	508.5789474	0.969230769
288	A	39.74274548	THR288 A	21605.71429	0.738461538
4	B	1.329009029	VAL4 B	9.125	0.661538462
193	A	30.33411973	SER193 A	17969.72727	0.169230769
14	A	1.328649314	GLY14 A	3.428571429	0.938461538
62	B	6.001840134	LEU62 B	102.3684211	0.692307692
96	B	14.76617127	VAL96 B	1979.375	0.907692308
177	A	52.52399703	LEU177 A	24439.84211	0.753846154
158	A	25.2615737	SER158 A	7709.181818	0.523076923
108	B	10.44689624	LYS108 B	2292.681818	0.307692308
27	A	1.688615113	ALA27 A	7	0.476923077
121	A	11.87052185	GLY121 A	716.4285714	0.969230769
54	B	0	GLN54 B	1	1
111	A	9.95246467	VAL111 A	1109.375	0.769230769
83	A	16.10946076	ILE83 A	4218.368421	0.369230769
228	A	41.8608445	GLN228 A	26107.70588	0.107692308
198	A	37.93572513	LEU198 A	21095.10526	0.661538462
252	B	42.43743044	GLY252 B	25116.71429	0.292307692
295	A	24.59782757	LEU295 A	8708.631579	0.292307692
136	A	14.10560442	VAL136 A	3992.1875	0.276923077
51	A	1.329653338	ARG51 A	22.5	0.507692308
139	A	9.643711993	ALA139 A	2743.1	0.107692308
248	A	34.55141239	GLN248 A	24695.05882	0.061538462
228	B	41.3026197	GLN228 B	25757.35294	0.184615385
244	B	41.20193832	VAL244 B	24222.6875	0.523076923
153	B	28.38118799	GLN153 B	6092.647059	0.969230769
69	B	21.71047141	SER69 B	3559.909091	0.861538462
237	A	52.07583442	ILE237 A	26274.47368	0.2
10	B	1.865447935	ALA10 B	16.6	0.369230769
88	B	11.50079254	ASP88 B	3203.916667	0.153846154
132	A	18.42524032	ASP132 A	5145.916667	0.292307692
307	A	16.4158648	LEU307 A	5669	0.092307692
253	A	45.34620779	ALA253 A	25538.3	0.123076923
275	B	36.01149686	ASP275 B	21826.83333	0.507692308
90	A	10.08072914	LEU90 A	2491.157895	0.169230769
182	A	49.85171016	ILE182 A	25088	0.4
31	B	0	SER31 B	1	1
324	A	39.04049612	VAL324 A	21207.0625	0.753846154
40	A	7.272077076	ALA40 A	168.2	0.923076923
282	A	40.57526423	TYR282 A	24678.71429	0.4
180	B	54.93505375	GLN180 B	24895.82353	0.769230769
195	A	28.35340412	ARG195 A	16259.70833	0.107692308
17	B	0	TYR17 B	1	1
148	B	23.16130916	LEU148 B	4717.263158	0.723076923
99	A	16.32818049	VAL99 A	3267.6875	0.630769231
185	A	41.80516299	LEU185 A	24518.78947	0.430769231
105	B	13.54654214	GLU105 B	2804.733333	0.6
197	B	33.62619413	ARG197 B	19796	0.461538462
126	A	20.64573121	TYR126 A	4053.095238	0.661538462
143	B	10.14450635	VAL143 B	1233.25	0.753846154
215	B	41.87839761	GLU215 B	24331.4	0.492307692
326	B	40.26218023	ARG326 B	22526.16667	0.630769231
233	A	51.63152461	LEU233 A	26431.78947	0.107692308
270	B	47.00093587	VAL270 B	24413.3125	0.430769231
192	A	26.92971168	VAL192 A	17274	0.030769231
17	A	0	TYR17 A	1	1
266	B	57.09047222	ALA266 B	25775.2	0.553846154
176	A	53.32751719	ALA176 A	24176.2	0.876923077
116	B	2.680903766	ALA116 B	186	0.138461538
331	B	56.91138288	ALA331 B	24114.4	0.938461538
122	A	11.5917666	LEU122 A	1266.578947	0.923076923
29	B	0	HIS29 B	1	1
80	A	19.17573691	VAL80 A	4773.125	0.384615385
56	B	0	LEU56 B	1	1
292	A	28.34874874	ASP292 A	12702.91667	0.369230769
150	A	23.83797923	VAL150 A	6485.75	0.507692308
135	A	14.22182158	ALA135 A	4449.7	0.138461538
50	A	0	ASN50 A	1	1
259	A	50.328617	GLU259 A	26283.53333	0.046153846
131	B	19.00125199	GLN131 B	4496.823529	0.461538462
120	B	7.948874008	SER120 B	518.0909091	0.738461538
166	B	39.86441156	GLY166 B	19137.28571	0.923076923
295	B	24.96469289	LEU295 B	8167.842105	0.4
322	A	37.72864432	SER322 A	18270.18182	0.846153846
155	B	22.6804712	PRO155 B	5784.142857	0.492307692
230	A	47.98949775	MET230 A	26354.58824	0
280	B	40.05531377	SER280 B	24011.09091	0.523076923
251	B	41.1239765	LEU251 B	24940.78947	0.353846154
131	A	19.68325291	GLN131 A	5443.176471	0.307692308
137	B	14.01065487	GLU137 B	2726.533333	0.646153846
232	B	48.37941731	MET232 B	25966	0.046153846
93	A	6.535491259	SER93 A	843	0.2
277	B	33.10949388	GLU277 B	23089.13333	0.092307692
144	B	13.87062324	PRO144 B	1606.071429	0.938461538
285	A	45.23705234	PRO285 A	24048.35714	0.553846154
226	B	42.39389114	PHE226 B	25711.45	0.153846154
37	B	2.404559211	LYS37 B	24	0.261538462
194	A	32.5979219	ALA194 A	18491.7	0.430769231
11	A	2.643034052	GLU11 A	74.06666667	0.169230769
186	B	37.95436377	ALA186 B	23238.3	0.523076923
138	A	11.75800315	ALA138 A	3383	0.123076923
287	B	44.70030483	THR287 B	22472.64286	0.815384615
98	A	16.01497702	MET98 A	3128.117647	0.646153846
91	B	7.129987658	GLY91 B	1811.142857	0.092307692
127	A	23.52636347	PRO127 A	4759.785714	0.784615385
118	B	2.116044896	ARG118 B	90.95833333	0.138461538
191	B	28.32010374	SER191 B	17822.09091	0.046153846
148	A	22.96345314	LEU148 A	5331.684211	0.630769231
141	B	6.128086324	THR141 B	507.4285714	0.384615385
16	A	0	SER16 A	1	1
156	B	20.23343396	ILE156 B	5570.736842	0.323076923
221	B	34.47234671	SER221 B	24608.54545	0.061538462
175	A	52.66751931	VAL175 A	24001.5	0.923076923
127	B	22.80342882	PRO127 B	4335.785714	0.830769231
76	B	24.69608465	PRO76 B	5695.142857	0.723076923
319	B	27.37401059	LEU319 B	11037.05263	0.415384615
233	B	51.0582932	LEU233 B	26083.57895	0.184615385
246	A	35.98882143	ASN246 A	24429.78571	0.169230769
42	B	1.862841378	MET42 B	39.35294118	0.169230769
81	A	19.49009523	ALA81 A	4765.5	0.415384615
16	B	0	SER16 B	1	1
328	A	47.74317837	THR328 A	23665.28571	0.753846154
52	B	1.327995858	VAL52 B	7.625	0.8
293	A	25.40320127	PHE293 A	10306.7	0.246153846
239	B	51.35626331	PRO239 B	25539.5	0.4
207	B	45.27633445	ARG207 B	23924.875	0.569230769
153	A	29.1457464	GLN153 A	7040.823529	0.969230769
177	B	52.99727738	LEU177 B	24137.05263	0.876923077
134	A	16.96422253	ILE134 A	4923.210526	0.261538462
94	B	11.03215958	VAL94 B	1127.625	0.892307692
81	B	20.04873772	ALA81 B	4660.3	0.476923077
265	B	54.20045115	GLY265 B	25831.57143	0.476923077
88	A	10.85440666	ASP88 A	3245.666667	0.107692308
38	B	1.969436975	VAL38 B	22.0625	0.215384615
323	A	41.31646491	LEU323 A	20245	0.907692308
231	B	43.90805278	GLN231 B	26014.29412	0.076923077
231	A	44.46164231	GLN231 A	26372.41176	0
263	A	56.39874209	ARG263 A	26435.95833	0.169230769
273	A	36.67774216	TYR273 A	22089.90476	0.569230769
31	A	0	SER31 A	1	1
125	B	20.09533304	ASN125 B	3383.714286	0.8
282	B	40.74988477	TYR282 B	24541.57143	0.430769231
51	B	1.331973723	ARG51 B	22.625	0.046153846
145	B	16.14236346	ALA145 B	2197.7	0.907692308
167	A	40.95505257	THR167 A	20590.71429	0.861538462
300	B	19.32605715	SER300 B	6208.727273	0.2
134	B	16.24624784	ILE134 B	3859.526316	0.492307692
102	B	21.28721541	SER102 B	3566.181818	0.846153846
271	B	44.8913463	VAL271 B	23517.5	0.646153846
197	A	34.13574802	ARG197 A	20448.875	0.446153846
10	A	1.892676676	ALA10 A	20	0.307692308
263	B	56.26787326	ARG263 B	26102.95833	0.292307692
113	B	6.427197367	ASN113 B	766.3571429	0.2
124	B	15.78491061	ILE124 B	2763.473684	0.769230769
314	B	19.86490584	LYS314 B	6817.272727	0.169230769
289	B	38.19584212	ILE289 B	19691.05263	0.784615385
256	B	47.74240813	ALA256 B	25703.2	0.061538462
22	B	0	ARG22 B	1	1
40	B	5.939684167	ALA40 B	110.8	0.661538462
151	A	28.1284226	SER151 A	6850.454545	0.923076923
198	B	37.24153434	LEU198 B	20593.52632	0.661538462
174	A	50.03504905	LEU174 A	23877.36842	0.8
159	B	23.75001947	ILE159 B	7503.263158	0.353846154
103	B	18.72637909	GLY103 B	3330.285714	0.707692308
79	A	21.65981101	ILE79 A	5401.736842	0.446153846
290	B	33.79008844	LYS290 B	17654.36364	0.6
241	A	51.7928852	ALA241 A	25347.9	0.492307692
82	B	19.55168458	ALA82 B	4528.8	0.476923077
86	A	14.55746362	ARG86 A	4079.166667	0.292307692
138	B	10.93192769	ALA138 B	2116.7	0.492307692
217	B	34.95924602	GLU217 B	23922.73333	0.123076923
320	B	31.65857326	PRO320 B	13025.07143	0.784615385
290	A	33.25018099	LYS290 A	18274.31818	0.584615385
36	B	2.903585714	GLU36 B	18.6	0.353846154
152	A	30.91129921	ASP152 A	7109.75	0.984615385
269	A	51.93724712	SER269 A	25315.18182	0.523076923
249	B	37.11526224	MET249 B	24474.11765	0.292307692
245	A	37.75465747	ALA245 A	24399	0.323076923
119	B	7.672583594	VAL119 B	347.625	0.8
220	B	30.4019626	TRP220 B	23817.45833	0
252	A	43.24854437	GLY252 A	25407.71429	0.215384615
320	A	31.38212732	PRO320 A	14013.07143	0.676923077
232	A	48.97805921	MET232 A	26319.23529	0
262	A	56.56862803	LEU262 A	26439.05263	0.107692308
274	A	35.05957675	ASP274 A	21513.91667	0.430769231
210	B	50.80160027	ILE210 B	24538.47368	0.661538462
259	B	49.60352243	GLU259 B	25965.73333	0.092307692
160	A	29.1099	ILE160 A	10493.47368	0.723076923
9	A	2.752456721	VAL9 A	29.8125	0.307692308
196	A	31.69920215	LEU196 A	18958.63158	0.261538462
13	A	2.256126105	ALA13 A	21.2	0.276923077
176	B	53.77570133	ALA176 B	23843.4	0.953846154
142	A	10.88111249	ASN142 A	2259.857143	0.446153846
253	B	44.53860575	ALA253 B	25231.1	0.2
272	B	42.27335021	GLY272 B	22703.71429	0.723076923
110	B	10.82358545	ALA110 B	1587.8	0.676923077
178	A	56.96799245	GLY178 A	24715.71429	0.8
246	B	35.45758917	ASN246 B	23982.85714	0.169230769
173	A	48.13861724	HIS173 A	23425.82353	0.846153846
11	B	2.417193621	GLU11 B	54.86666667	0.169230769
205	A	47.50059899	LEU205 A	23777.47368	0.676923077
78	A	24.06238147	GLN78 A	5636.882353	0.676923077
59	A	0	LYS59 A	1	1
229	B	45.57178431	THR229 B	25874.14286	0.030769231
150	B	23.01868741	VAL150 B	5656.125	0.553846154
68	A	18.35068538	THR68 A	2958.928571	0.815384615
205	B	46.6639175	LEU205 B	23518.57895	0.753846154
240	A	55.42280515	THR240 A	25606.57143	0.615384615
50	B	0	ASN50 B	1	1
301	B	14.94399759	VAL301 B	5406.9375	0.046153846
87	A	11.09251009	ALA87 A	3426.6	0.061538462
100	A	18.8278421	GLU100 A	3680.866667	0.646153846
156	A	20.95140487	ILE156 A	6560	0.246153846
234	A	51.66533571	ASN234 A	26449.57143	0.092307692
291	A	31.6943344	GLN291 A	15977.11765	0.584615385
265	A	53.71654541	GLY265 A	26187.42857	0.353846154
155	A	23.43056657	PRO155 A	6752.5	0.4
268	A	52.92218424	ILE268 A	25817.21053	0.430769231
261	B	56.3067255	GLY261 B	26084.85714	0.369230769
115	B	4.898827309	LEU115 B	367.1578947	0.2
167	B	40.17769606	THR167 B	19748.85714	0.876923077
157	B	21.00831328	ASN157 B	5949.428571	0.323076923
69	A	22.21137495	SER69 A	3491.909091	0.892307692
183	B	47.53604936	ALA183 B	24682.6	0.353846154
257	B	50.13129151	ILE257 B	25776	0.2
44	B	5.37401498	GLU44 B	64.2	0.630769231
298	A	19.94585383	GLN298 A	7435.294118	0.107692308
14	B	0	GLY14 B	1	1
261	A	57.04742425	GLY261 A	26410.57143	0.030769231
168	B	43.44598542	ARG168 B	20449.33333	0.969230769
37	A	6.510189782	LYS37 A	107.4	0.8
194	B	31.87329468	ALA194 B	17740.4	0.384615385
161	A	29.28944679	PHE161 A	12687.75	0.569230769
60	A	1.330499906	GLN60 A	13.58823529	0.569230769
321	B	35.13569326	VAL321 B	15457.875	0.876923077
123	A	16.62741504	ILE123 A	2260.421053	0.892307692
83	B	16.6071954	ILE83 B	4095.263158	0.430769231
184	B	43.64209476	LEU184 B	24297.47368	0.507692308
313	B	21.50788958	VAL313 B	6498.125	0.276923077
191	A	29.05218245	SER191 A	18592.27273	0.061538462
73	A	26.81455659	LEU73 A	5584.315789	0.923076923
104	B	15.4391855	VAL104 B	3096.5625	0.630769231
53	A	0	ALA53 A	1	1
143	A	10.03465077	VAL143 A	2211	0.246153846
193	B	29.65606523	SER193 B	17193.36364	0.153846154
8	B	1.329093676	ASP8 B	7.25	0.830769231
57	B	0	ALA57 B	1	1
174	B	49.46386432	LEU174 B	23492.84211	0.907692308
211	B	50.24514752	GLN211 B	24748.58824	0.569230769
172	A	48.63018623	GLU172 A	22960.33333	0.984615385
112	B	2.88563979	HIS112 B	1000.588235	0.030769231
77	A	24.17772843	SER77 A	5613.454545	0.692307692
58	A	1.327459981	GLY58 A	2	0.984615385
165	B	39.02390621	ASP165 B	18723.25	0.892307692
243	A	44.95015668	LEU243 A	24689.89474	0.338461538
29	A	0	HIS29 A	1	1
152	B	30.17394255	ASP152 B	6175	1
250	B	41.76348715	ALA250 B	24731	0.4
303	B	18.83730097	ARG303 B	5721	0.246153846
238	A	55.23534601	VAL238 A	26141.875	0.4
227	B	40.33024613	GLN227 B	25778.05882	0.2
264	A	50.60735623	VAL264 A	26160.4375	0.107692308
130	B	21.79028199	ASP130 B	4806.333333	0.6
154	A	24.30834682	THR154 A	6762.857143	0.523076923
241	B	51.07840525	ALA241 B	24985.5	0.569230769
162	B	34.75568249	SER162 B	14620.36364	0.907692308
250	A	42.41472505	ALA250 A	25040.6	0.307692308
5	A	0	THR5 A	1	1
299	A	21.15509823	THR299 A	7219.642857	0.184615385
2	B	5.299938396	LYS2 B	52	0.646153846
284	B	48.28172583	PRO284 B	24234.21429	0.615384615
255	B	44.32203634	ARG255 B	25589.29167	0.138461538
201	B	40.78492915	TRP201 B	22396.83333	0.707692308
36	A	5.541531647	GLU36 A	109.4	0.584615385
7	B	0	TYR7 B	1	1
235	B	49.60533634	GLU235 B	25941.6	0.107692308
162	A	34.52864101	SER162 A	15831	0.830769231
330	B	52.59191439	LEU330 B	24003.89474	0.892307692
61	A	1.830094533	SER61 A	12.18181818	0.415384615
100	B	18.037432	GLU100 B	3818.933333	0.584615385
235	A	50.22533398	GLU235 A	26301.46667	0.030769231
124	A	16.27938116	ILE124 A	3026.210526	0.692307692
140	B	10.75105953	CYS140 B	1088.363636	0.846153846
74	B	29.49555921	HIS74 B	5931.529412	0.984615385
222	B	37.40103872	ALA222 B	24947.5	0.246153846
316	A	28.27388995	ASN316 A	8460.928571	0.861538462
126	B	19.8935435	TYR126 B	3838.190476	0.661538462
72	A	24.82896136	ALA72 A	4901.6	0.876923077
159	A	23.41013101	ILE159 A	8425.894737	0.2
45	B	3.326457876	LEU45 B	46.89473684	0.323076923
95	B	10.63957828	VAL95 B	1147.375	0.830769231
114	B	7.778247296	LEU114 B	640.0526316	0.615384615
89	A	13.19368588	GLN89 A	2962.882353	0.523076923
199	A	38.01048084	ALA199 A	21352.3	0.646153846
224	A	38.39688244	SER224 A	25629.63636	0.184615385
171	A	46.94531284	VAL171 A	22780.125	0.907692308
76	A	24.79821163	PRO76 A	5662.785714	0.769230769
80	B	19.65241965	VAL80 B	4689.3125	0.446153846
169	B	41.68007066	LEU169 B	20804.78947	0.861538462
242	A	47.12433028	MET242 A	25180.64706	0.169230769
24	B	1.328693343	VAL24 B	7.6875	0.753846154
66	B	14.48122005	VAL66 B	1511	0.969230769
239	A	52.03466078	PRO239 A	25893.28571	0.307692308
206	B	46.95187568	THR206 B	23665.64286	0.723076923
188	B	31.30963053	PRO188 B	21175.92857	0.061538462
157	A	21.43503091	ASN157 A	6895	0.246153846
173	B	48.53806791	HIS173 B	23028.82353	0.953846154
39	A	6.084723001	GLU39 A	146.9333333	0.661538462
296	B	23.71163767	LEU296 B	7763.578947	0.307692308
98	B	15.25852762	MET98 B	3244.235294	0.615384615
85	B	16.19477728	SER85 B	4128.363636	0.4
164	A	38.80180225	GLU164 A	19263.73333	0.846153846
251	A	41.77001314	LEU251 A	25186.63158	0.307692308
278	B	37.07693257	ASP278 B	23610.83333	0.4
286	B	42.54446675	LEU286 B	23417.21053	0.6
163	A	35.14268335	HIS163 A	18107.29412	0.723076923
304	B	14.88712497	LEU304 B	4614.736842	0.215384615
62	A	6.045859658	LEU62 A	98.26315789	0.707692308
146	A	19.17086383	LEU146 A	4013.526316	0.584615385
125	A	20.52347763	ASN125 A	3614.714286	0.723076923
42	A	1.728556045	MET42 A	59.23529412	0.123076923
248	B	33.83480723	GLN248 B	24281.29412	0.030769231
106	B	14.11994968	ALA106 B	2598.2	0.738461538
315	A	25.78057356	GLY315 A	7963.142857	0.6
163	B	34.36944035	HIS163 B	16978.58824	0.753846154
216	B	41.27001965	ARG216 B	24842.375	0.369230769
71	A	20.65692647	LEU71 A	4342.894737	0.615384615
49	B	0	PRO49 B	1	1
141	A	6.551543177	THR141 A	2054.571429	0.061538462
318	B	31.46990024	LEU318 B	9691.052632	0.953846154
60	B	1.326959683	GLN60 B	13.58823529	0.6
139	B	8.935690236	ALA139 B	1529.2	0.4
240	B	54.76384379	THR240 B	25249.92857	0.661538462
128	B	18.24611148	LEU128 B	4554.526316	0.384615385
323	B	41.71020832	LEU323 B	19644.68421	0.969230769
223	A	38.95965855	MET223 A	25592.17647	0.230769231
170	A	44.65370782	GLY170 A	22103.42857	0.892307692
181	B	54.14258559	GLN181 B	24984.41176	0.676923077
75	A	27.28303497	ALA75 A	5798.4	0.938461538
19	B	0	THR19 B	1	1
200	B	38.92482217	GLY200 B	21631.28571	0.692307692
73	B	26.01960601	LEU73 B	5635.157895	0.892307692
300	A	19.12139255	SER300 A	6567.727273	0.138461538
86	B	15.00564351	ARG86 B	4004.666667	0.353846154
115	A	5.212555803	LEU115 A	364.1052632	0.230769231
35	B	1.213623912	ARG35 B	24.45833333	0.507692308
213	B	51.00936276	ILE213 B	24897	0.6
324	B	39.50952019	VAL324 B	20757.4375	0.769230769
117	B	4.963906224	GLN117 B	198.4705882	0.4
38	A	2.364582838	VAL38 A	60	0.169230769
245	B	37.06375768	ALA245 B	23995.9	0.338461538
33	A	2.190355451	LYS33 A	15.2	0.369230769
168	A	43.15298482	ARG168 A	21146.75	0.938461538
299	B	21.42527867	THR299 B	6768.785714	0.261538462
165	A	38.76231692	ASP165 A	19619.58333	0.815384615
67	A	15.42718458	ALA67 A	2138.2	0.876923077
109	B	9.394464966	THR109 B	1923.071429	0.246153846
256	A	48.56140447	ALA256 A	26024.9	0.030769231
237	B	51.45572049	ILE237 B	25926.68421	0.261538462
274	B	35.4863898	ASP274 B	21176.25	0.538461538
215	A	42.55537708	GLU215 A	24763.4	0.384615385
149	B	24.44810205	ASP149 B	5318.75	0.830769231
313	A	21.30099758	VAL313 A	7260.4375	0.2
67	B	15.03292962	ALA67 B	2235.2	0.830769231
147	A	18.31445893	PHE147 A	4673.65	0.369230769
311	B	18.33388843	GLN311 B	6035	0.184615385
43	A	3.831738639	ALA43 A	108.2	0.276923077
25	B	0	ASN25 B	1	1
122	B	11.32353222	LEU122 B	1247.315789	0.861538462
5	B	0	THR5 B	1	1
314	A	20.18414331	LYS314 A	7614.681818	0.092307692
70	A	22.33248103	SER70 A	4023	0.846153846
89	B	13.70238041	GLN89 B	2990.058824	0.569230769
172	B	48.89733568	GLU172 B	22436.73333	1
297	B	20.50181392	GLY297 B	7420.857143	0.138461538
20	A	1.33002406	VAL20 A	5.75	0.846153846
