# Supplementary material for: Mapping allosteric communications within individual proteins
Source: Nat Commun. 2020 Jul 31;11:3862. doi: 10.1038/s41467-020-17618-2 (PMC7395124; doi:10.1038/s41467-020-17618-2)
Supplement: Supplementary file 7 — Supplementary Data 4 [file 41467_2020_17618_MOESM7_ESM.zip › comparison-to-Amors/1efa/1efa-qs-hotspots.txt]

500 490 491 492 493 494 495 496 497 498 499 501 502 503 504 505 506 507 508 529 532 533 534 536 537 595 600 615 616 617 648 649 650 651 652 653 655 656 657 658 659 
387 4 36 39 46 47 49 51 52 55 56 57 333 334 349 352 353 375 376 377 378 379 380 381 382 383 384 385 386 388 389 
362 335 336 341 342 343 344 345 346 347 348 350 351 356 357 358 359 360 361 363 364 365 366 367 
30 6 7 13 14 15 16 17 18 21 22 27 28 29 31 32 
58 5 19 20 23 24 25 48 53 54 59 
480 476 477 478 479 481 482 486 488 644 646 
171 162 163 164 165 166 167 168 169 170 172 173 174 175 176 177 178 179 199 200 201 202 203 207 208 286 287 288 320 321 322 323 324 326 327 328 
402 68 69 71 72 73 74 75 76 101 102 126 148 397 398 400 401 403 404 405 406 407 430 431 434 455 
393 390 391 392 394 395 396 422 423 424 435 442 447 448 449 450 451 452 453 468 470 471 472 473 474 
64 61 62 63 65 66 67 93 94 95 105 106 109 110 113 118 119 120 121 122 123 124 143 144 
151 149 150 152 153 157 159 161 315 317 
