# Supplementary material for: Mapping allosteric communications within individual proteins
Source: Nat Commun. 2020 Jul 31;11:3862. doi: 10.1038/s41467-020-17618-2 (PMC7395124; doi:10.1038/s41467-020-17618-2)
Supplement: Supplementary file 7 — Supplementary Data 4 [file 41467_2020_17618_MOESM7_ESM.zip › comparison-to-Amors/1eyi/1eyi-qs.pdb]

MODEL        1
ATOM      1  N   ASP A   7     -17.657   8.903  -2.208  1.00  0.05           N  
ATOM      2  CA  ASP A   7     -16.212   8.792  -1.846  1.00  0.05           C  
ATOM      3  C   ASP A   7     -15.354   9.672  -2.749  1.00  0.05           C  
ATOM      4  O   ASP A   7     -14.138   9.498  -2.827  1.00  0.05           O  
ATOM      5  CB  ASP A   7     -15.757   7.333  -1.958  1.00  0.05           C  
ATOM      6  CG  ASP A   7     -15.917   6.776  -3.363  1.00  0.05           C  
ATOM      7  OD1 ASP A   7     -17.034   6.866  -3.918  1.00  0.05           O  
ATOM      8  OD2 ASP A   7     -14.929   6.240  -3.909  1.00  0.05           O  
ATOM      9  H01 ASP A   7     -17.754   9.471  -3.037  1.00  0.05           H  
ATOM     10  H02 ASP A   7     -18.032   7.982  -2.385  1.00  0.05           H  
ATOM     11  H03 ASP A   7     -16.090   9.133  -0.818  1.00  0.05           H  
ATOM     12  H04 ASP A   7     -16.387   6.740  -1.295  1.00  0.05           H  
ATOM     13  H05 ASP A   7     -14.706   7.272  -1.675  1.00  0.05           H  
ATOM     14  N   THR A   8     -15.990  10.624  -3.422  1.00  0.00           N  
ATOM     15  CA  THR A   8     -15.281  11.517  -4.324  1.00  0.00           C  
ATOM     16  C   THR A   8     -15.054  12.901  -3.722  1.00  0.00           C  
ATOM     17  O   THR A   8     -14.555  13.802  -4.395  1.00  0.00           O  
ATOM     18  CB  THR A   8     -16.034  11.660  -5.662  1.00  0.00           C  
ATOM     19  CG2 THR A   8     -16.268  10.292  -6.278  1.00  0.00           C  
ATOM     20  OG1 THR A   8     -17.298  12.297  -5.444  1.00  0.00           O  
ATOM     21  H01 THR A   8     -14.306  11.063  -4.497  1.00  0.00           H  
ATOM     22  H02 THR A   8     -15.430  12.265  -6.339  1.00  0.00           H  
ATOM     23  H03 THR A   8     -17.132  10.336  -6.941  1.00  0.00           H  
ATOM     24  H04 THR A   8     -15.388   9.994  -6.848  1.00  0.00           H  
ATOM     25  H05 THR A   8     -16.454   9.564  -5.488  1.00  0.00           H  
ATOM     26  H06 THR A   8     -16.988  10.730  -3.305  1.00  0.00           H  
ATOM     27  H07 THR A   8     -17.562  12.765  -6.239  1.00  0.00           H  
ATOM     28  N   ASN A   9     -15.423  13.066  -2.456  1.00  0.10           N  
ATOM     29  CA  ASN A   9     -15.231  14.335  -1.761  1.00  0.10           C  
ATOM     30  C   ASN A   9     -14.446  14.117  -0.464  1.00  0.10           C  
ATOM     31  O   ASN A   9     -14.942  14.362   0.639  1.00  0.10           O  
ATOM     32  CB  ASN A   9     -16.577  14.983  -1.447  1.00  0.10           C  
ATOM     33  CG  ASN A   9     -16.422  16.336  -0.789  1.00  0.10           C  
ATOM     34  ND2 ASN A   9     -16.976  16.479   0.409  1.00  0.10           N  
ATOM     35  OD1 ASN A   9     -15.804  17.243  -1.349  1.00  0.10           O  
ATOM     36  H01 ASN A   9     -14.664  15.000  -2.413  1.00  0.10           H  
ATOM     37  H02 ASN A   9     -17.106  14.332  -0.751  1.00  0.10           H  
ATOM     38  H03 ASN A   9     -17.133  15.106  -2.376  1.00  0.10           H  
ATOM     39  H04 ASN A   9     -16.902  17.360   0.898  1.00  0.10           H  
ATOM     40  H05 ASN A   9     -17.471  15.707   0.832  1.00  0.10           H  
ATOM     41  H08 ASN A   9     -15.847  12.294  -1.962  1.00  0.10           H  
ATOM     42  N   ILE A  10     -13.210  13.652  -0.616  1.00  0.21           N  
ATOM     43  CA  ILE A  10     -12.323  13.373   0.508  1.00  0.21           C  
ATOM     44  C   ILE A  10     -11.888  14.629   1.274  1.00  0.21           C  
ATOM     45  O   ILE A  10     -11.192  15.493   0.733  1.00  0.21           O  
ATOM     46  CB  ILE A  10     -11.074  12.588   0.008  1.00  0.21           C  
ATOM     47  CG1 ILE A  10      -9.937  12.688   1.023  1.00  0.21           C  
ATOM     48  CG2 ILE A  10     -10.646  13.099  -1.358  1.00  0.21           C  
ATOM     49  CD1 ILE A  10      -8.659  12.025   0.560  1.00  0.21           C  
ATOM     50  H01 ILE A  10     -12.893  12.769   1.215  1.00  0.21           H  
ATOM     51  H02 ILE A  10     -11.335  11.534  -0.093  1.00  0.21           H  
ATOM     52  H03 ILE A  10     -10.262  12.166   1.923  1.00  0.21           H  
ATOM     53  H04 ILE A  10      -9.732  13.742   1.211  1.00  0.21           H  
ATOM     54  H05 ILE A  10      -9.617  12.797  -1.552  1.00  0.21           H  
ATOM     55  H06 ILE A  10     -12.870  13.484  -1.552  1.00  0.21           H  
ATOM     56  H07 ILE A  10     -11.298  12.679  -2.124  1.00  0.21           H  
ATOM     57  H08 ILE A  10     -10.715  14.187  -1.378  1.00  0.21           H  
ATOM     58  H09 ILE A  10      -7.861  12.239   1.271  1.00  0.21           H  
ATOM     59  H10 ILE A  10      -8.810  10.947   0.498  1.00  0.21           H  
ATOM     60  H11 ILE A  10      -8.384  12.411  -0.422  1.00  0.21           H  
ATOM     61  N   VAL A  11     -12.312  14.722   2.534  1.00  0.63           N  
ATOM     62  CA  VAL A  11     -11.971  15.859   3.393  1.00  0.63           C  
ATOM     63  C   VAL A  11     -10.625  15.621   4.067  1.00  0.63           C  
ATOM     64  O   VAL A  11     -10.544  15.028   5.144  1.00  0.63           O  
ATOM     65  CB  VAL A  11     -13.040  16.082   4.480  1.00  0.63           C  
ATOM     66  CG1 VAL A  11     -12.643  17.253   5.378  1.00  0.63           C  
ATOM     67  CG2 VAL A  11     -14.387  16.343   3.822  1.00  0.63           C  
ATOM     68  H01 VAL A  11     -11.922  16.746   2.761  1.00  0.63           H  
ATOM     69  H02 VAL A  11     -13.117  15.189   5.100  1.00  0.63           H  
ATOM     70  H03 VAL A  11     -11.758  17.740   4.969  1.00  0.63           H  
ATOM     71  H04 VAL A  11     -13.463  17.970   5.425  1.00  0.63           H  
ATOM     72  H05 VAL A  11     -12.424  16.885   6.380  1.00  0.63           H  
ATOM     73  H06 VAL A  11     -15.092  16.707   4.570  1.00  0.63           H  
ATOM     74  H07 VAL A  11     -14.270  17.092   3.039  1.00  0.63           H  
ATOM     75  H08 VAL A  11     -14.765  15.418   3.387  1.00  0.63           H  
ATOM     76  H12 VAL A  11     -12.889  13.983   2.910  1.00  0.63           H  
ATOM     77  N   THR A  12      -9.571  16.100   3.423  1.00  0.40           N  
ATOM     78  CA  THR A  12      -8.216  15.936   3.915  1.00  0.40           C  
ATOM     79  C   THR A  12      -7.819  16.997   4.937  1.00  0.40           C  
ATOM     80  O   THR A  12      -8.532  17.978   5.138  1.00  0.40           O  
ATOM     81  CB  THR A  12      -7.235  15.981   2.741  1.00  0.40           C  
ATOM     82  CG2 THR A  12      -7.619  14.941   1.709  1.00  0.40           C  
ATOM     83  OG1 THR A  12      -7.281  17.278   2.128  1.00  0.40           O  
ATOM     84  H01 THR A  12      -8.178  14.970   4.418  1.00  0.40           H  
ATOM     85  H02 THR A  12      -6.230  15.778   3.111  1.00  0.40           H  
ATOM     86  H03 THR A  12      -8.496  15.282   1.159  1.00  0.40           H  
ATOM     87  H04 THR A  12      -6.791  14.793   1.016  1.00  0.40           H  
ATOM     88  H05 THR A  12      -7.848  14.000   2.209  1.00  0.40           H  
ATOM     89  H06 THR A  12      -7.809  17.236   1.328  1.00  0.40           H  
ATOM     90  H09 THR A  12      -9.716  16.598   2.557  1.00  0.40           H  
ATOM     91  N   LEU A  13      -6.681  16.789   5.590  1.00  0.04           N  
ATOM     92  CA  LEU A  13      -6.202  17.745   6.578  1.00  0.04           C  
ATOM     93  C   LEU A  13      -5.906  19.071   5.884  1.00  0.04           C  
ATOM     94  O   LEU A  13      -6.152  20.138   6.441  1.00  0.04           O  
ATOM     95  CB  LEU A  13      -4.940  17.214   7.271  1.00  0.04           C  
ATOM     96  CG  LEU A  13      -4.182  18.164   8.205  1.00  0.04           C  
ATOM     97  CD1 LEU A  13      -3.452  17.361   9.274  1.00  0.04           C  
ATOM     98  CD2 LEU A  13      -3.206  19.019   7.398  1.00  0.04           C  
ATOM     99  H01 LEU A  13      -6.969  17.894   7.338  1.00  0.04           H  
ATOM    100  H02 LEU A  13      -4.243  17.018   6.456  1.00  0.04           H  
ATOM    101  H03 LEU A  13      -5.233  16.345   7.859  1.00  0.04           H  
ATOM    102  H04 LEU A  13      -4.889  18.830   8.699  1.00  0.04           H  
ATOM    103  H05 LEU A  13      -2.541  17.885   9.563  1.00  0.04           H  
ATOM    104  H06 LEU A  13      -4.096  17.246  10.146  1.00  0.04           H  
ATOM    105  H07 LEU A  13      -6.141  15.957   5.399  1.00  0.04           H  
ATOM    106  H08 LEU A  13      -3.195  16.378   8.879  1.00  0.04           H  
ATOM    107  H09 LEU A  13      -2.262  18.485   7.287  1.00  0.04           H  
ATOM    108  H10 LEU A  13      -3.627  19.220   6.413  1.00  0.04           H  
ATOM    109  H11 LEU A  13      -3.031  19.961   7.918  1.00  0.04           H  
ATOM    110  N   THR A  14      -5.383  18.991   4.664  1.00  0.28           N  
ATOM    111  CA  THR A  14      -5.057  20.181   3.888  1.00  0.28           C  
ATOM    112  C   THR A  14      -6.312  20.992   3.601  1.00  0.28           C  
ATOM    113  O   THR A  14      -6.349  22.189   3.863  1.00  0.28           O  
ATOM    114  CB  THR A  14      -4.388  19.812   2.546  1.00  0.28           C  
ATOM    115  CG2 THR A  14      -4.077  21.063   1.740  1.00  0.28           C  
ATOM    116  OG1 THR A  14      -3.170  19.104   2.801  1.00  0.28           O  
ATOM    117  H01 THR A  14      -4.361  20.772   4.483  1.00  0.28           H  
ATOM    118  H02 THR A  14      -5.074  19.186   1.976  1.00  0.28           H  
ATOM    119  H03 THR A  14      -3.069  20.990   1.331  1.00  0.28           H  
ATOM    120  H04 THR A  14      -4.794  21.158   0.924  1.00  0.28           H  
ATOM    121  H05 THR A  14      -4.143  21.938   2.386  1.00  0.28           H  
ATOM    122  H06 THR A  14      -2.881  18.664   1.998  1.00  0.28           H  
ATOM    123  H12 THR A  14      -5.207  18.080   4.264  1.00  0.28           H  
ATOM    124  N   ARG A  15      -7.336  20.340   3.061  1.00  0.16           N  
ATOM    125  CA  ARG A  15      -8.577  21.034   2.761  1.00  0.16           C  
ATOM    126  C   ARG A  15      -9.143  21.617   4.040  1.00  0.16           C  
ATOM    127  O   ARG A  15      -9.624  22.749   4.054  1.00  0.16           O  
ATOM    128  CB  ARG A  15      -9.620  20.093   2.146  1.00  0.16           C  
ATOM    129  CG  ARG A  15     -10.913  20.828   1.789  1.00  0.16           C  
ATOM    130  CD  ARG A  15     -12.123  19.916   1.628  1.00  0.16           C  
ATOM    131  NE  ARG A  15     -12.100  19.111   0.410  1.00  0.16           N  
ATOM    132  CZ  ARG A  15     -13.173  18.511  -0.101  1.00  0.16           C  
ATOM    133  NH1 ARG A  15     -14.348  18.631   0.504  1.00  0.16           N  
ATOM    134  NH2 ARG A  15     -13.079  17.798  -1.214  1.00  0.16           N  
ATOM    135  H01 ARG A  15      -8.355  21.820   2.039  1.00  0.16           H  
ATOM    136  H02 ARG A  15      -9.860  19.328   2.884  1.00  0.16           H  
ATOM    137  H03 ARG A  15      -9.205  19.649   1.241  1.00  0.16           H  
ATOM    138  H04 ARG A  15     -10.747  21.303   0.822  1.00  0.16           H  
ATOM    139  H05 ARG A  15     -11.128  21.547   2.579  1.00  0.16           H  
ATOM    140  H06 ARG A  15     -12.999  20.562   1.563  1.00  0.16           H  
ATOM    141  H07 ARG A  15      -7.251  19.354   2.857  1.00  0.16           H  
ATOM    142  H08 ARG A  15     -12.162  19.243   2.484  1.00  0.16           H  
ATOM    143  H09 ARG A  15     -11.219  19.003  -0.073  1.00  0.16           H  
ATOM    144  H10 ARG A  15     -15.164  18.178   0.117  1.00  0.16           H  
ATOM    145  H11 ARG A  15     -14.426  19.175   1.351  1.00  0.16           H  
ATOM    146  H12 ARG A  15     -12.188  17.705  -1.680  1.00  0.16           H  
ATOM    147  H13 ARG A  15     -13.898  17.348  -1.596  1.00  0.16           H  
ATOM    148  N   PHE A  16      -9.082  20.842   5.119  1.00  0.24           N  
ATOM    149  CA  PHE A  16      -9.608  21.286   6.407  1.00  0.24           C  
ATOM    150  C   PHE A  16      -8.912  22.551   6.904  1.00  0.24           C  
ATOM    151  O   PHE A  16      -9.563  23.550   7.220  1.00  0.24           O  
ATOM    152  CB  PHE A  16      -9.448  20.186   7.452  1.00  0.24           C  
ATOM    153  CG  PHE A  16     -10.120  20.493   8.758  1.00  0.24           C  
ATOM    154  CD1 PHE A  16     -11.441  20.116   8.981  1.00  0.24           C  
ATOM    155  CD2 PHE A  16      -9.440  21.181   9.759  1.00  0.24           C  
ATOM    156  CE1 PHE A  16     -12.077  20.420  10.185  1.00  0.24           C  
ATOM    157  CE2 PHE A  16     -10.065  21.492  10.964  1.00  0.24           C  
ATOM    158  CZ  PHE A  16     -11.385  21.111  11.178  1.00  0.24           C  
ATOM    159  H01 PHE A  16     -10.664  21.511   6.260  1.00  0.24           H  
ATOM    160  H02 PHE A  16      -8.381  20.094   7.657  1.00  0.24           H  
ATOM    161  H03 PHE A  16      -9.875  19.266   7.052  1.00  0.24           H  
ATOM    162  H04 PHE A  16     -11.985  19.577   8.206  1.00  0.24           H  
ATOM    163  H05 PHE A  16      -8.404  21.480   9.597  1.00  0.24           H  
ATOM    164  H06 PHE A  16     -13.112  20.118  10.348  1.00  0.24           H  
ATOM    165  H07 PHE A  16      -9.520  22.033  11.738  1.00  0.24           H  
ATOM    166  H08 PHE A  16     -11.877  21.352  12.120  1.00  0.24           H  
ATOM    167  H14 PHE A  16      -8.663  19.926   5.046  1.00  0.24           H  
ATOM    168  N   VAL A  17      -7.588  22.500   6.986  1.00  0.06           N  
ATOM    169  CA  VAL A  17      -6.817  23.644   7.448  1.00  0.06           C  
ATOM    170  C   VAL A  17      -7.072  24.877   6.580  1.00  0.06           C  
ATOM    171  O   VAL A  17      -7.316  25.967   7.105  1.00  0.06           O  
ATOM    172  CB  VAL A  17      -5.308  23.324   7.454  1.00  0.06           C  
ATOM    173  CG1 VAL A  17      -4.510  24.549   7.869  1.00  0.06           C  
ATOM    174  CG2 VAL A  17      -5.034  22.175   8.410  1.00  0.06           C  
ATOM    175  H01 VAL A  17      -7.142  23.861   8.466  1.00  0.06           H  
ATOM    176  H02 VAL A  17      -5.002  23.036   6.448  1.00  0.06           H  
ATOM    177  H03 VAL A  17      -3.579  24.584   7.304  1.00  0.06           H  
ATOM    178  H04 VAL A  17      -5.092  25.448   7.666  1.00  0.06           H  
ATOM    179  H05 VAL A  17      -4.286  24.493   8.934  1.00  0.06           H  
ATOM    180  H06 VAL A  17      -4.192  22.431   9.053  1.00  0.06           H  
ATOM    181  H07 VAL A  17      -5.917  21.993   9.023  1.00  0.06           H  
ATOM    182  H08 VAL A  17      -4.796  21.277   7.840  1.00  0.06           H  
ATOM    183  H09 VAL A  17      -7.107  21.652   6.723  1.00  0.06           H  
ATOM    184  N   MET A  18      -7.028  24.702   5.259  1.00  0.35           N  
ATOM    185  CA  MET A  18      -7.246  25.812   4.337  1.00  0.35           C  
ATOM    186  C   MET A  18      -8.587  26.506   4.536  1.00  0.35           C  
ATOM    187  O   MET A  18      -8.668  27.731   4.473  1.00  0.35           O  
ATOM    188  CB  MET A  18      -7.143  25.347   2.879  1.00  0.35           C  
ATOM    189  CG  MET A  18      -5.748  24.944   2.427  1.00  0.35           C  
ATOM    190  SD  MET A  18      -5.627  24.779   0.623  1.00  0.35           S  
ATOM    191  CE  MET A  18      -6.695  23.352   0.329  1.00  0.35           C  
ATOM    192  H01 MET A  18      -6.459  26.533   4.560  1.00  0.35           H  
ATOM    193  H02 MET A  18      -7.424  26.204   2.267  1.00  0.35           H  
ATOM    194  H03 MET A  18      -7.802  24.488   2.751  1.00  0.35           H  
ATOM    195  H04 MET A  18      -5.524  23.972   2.866  1.00  0.35           H  
ATOM    196  H05 MET A  18      -5.039  25.703   2.758  1.00  0.35           H  
ATOM    197  H06 MET A  18      -7.619  23.682  -0.145  1.00  0.35           H  
ATOM    198  H07 MET A  18      -6.185  22.644  -0.324  1.00  0.35           H  
ATOM    199  H08 MET A  18      -6.927  22.869   1.278  1.00  0.35           H  
ATOM    200  H09 MET A  18      -6.840  23.781   4.888  1.00  0.35           H  
ATOM    201  N   GLU A  19      -9.640  25.729   4.768  1.00  0.51           N  
ATOM    202  CA  GLU A  19     -10.964  26.308   4.960  1.00  0.51           C  
ATOM    203  C   GLU A  19     -11.083  27.065   6.276  1.00  0.51           C  
ATOM    204  O   GLU A  19     -11.667  28.149   6.325  1.00  0.51           O  
ATOM    205  CB  GLU A  19     -12.032  25.224   4.894  1.00  0.51           C  
ATOM    206  CG  GLU A  19     -12.114  24.531   3.559  1.00  0.51           C  
ATOM    207  CD  GLU A  19     -13.305  23.611   3.471  1.00  0.51           C  
ATOM    208  OE1 GLU A  19     -13.410  22.861   2.477  1.00  0.51           O  
ATOM    209  OE2 GLU A  19     -14.140  23.646   4.400  1.00  0.51           O  
ATOM    210  H01 GLU A  19     -11.115  27.025   4.153  1.00  0.51           H  
ATOM    211  H02 GLU A  19     -12.992  25.714   5.056  1.00  0.51           H  
ATOM    212  H03 GLU A  19     -11.812  24.477   5.657  1.00  0.51           H  
ATOM    213  H04 GLU A  19     -11.214  23.928   3.438  1.00  0.51           H  
ATOM    214  H05 GLU A  19     -12.192  25.284   2.775  1.00  0.51           H  
ATOM    215  H09 GLU A  19      -9.522  24.727   4.812  1.00  0.51           H  
ATOM    216  N   GLU A  20     -10.540  26.489   7.343  1.00  0.03           N  
ATOM    217  CA  GLU A  20     -10.576  27.131   8.649  1.00  0.03           C  
ATOM    218  C   GLU A  20      -9.768  28.419   8.542  1.00  0.03           C  
ATOM    219  O   GLU A  20     -10.218  29.485   8.955  1.00  0.03           O  
ATOM    220  CB  GLU A  20      -9.952  26.221   9.714  1.00  0.03           C  
ATOM    221  CG  GLU A  20     -10.590  24.843   9.819  1.00  0.03           C  
ATOM    222  CD  GLU A  20     -12.001  24.879  10.378  1.00  0.03           C  
ATOM    223  OE1 GLU A  20     -12.159  25.197  11.576  1.00  0.03           O  
ATOM    224  OE2 GLU A  20     -12.951  24.590   9.619  1.00  0.03           O  
ATOM    225  H01 GLU A  20     -11.606  27.334   8.941  1.00  0.03           H  
ATOM    226  H02 GLU A  20     -10.114  26.711  10.674  1.00  0.03           H  
ATOM    227  H03 GLU A  20      -8.896  26.091   9.476  1.00  0.03           H  
ATOM    228  H04 GLU A  20      -9.983  24.257  10.509  1.00  0.03           H  
ATOM    229  H05 GLU A  20     -10.622  24.398   8.824  1.00  0.03           H  
ATOM    230  H06 GLU A  20     -10.094  25.588   7.246  1.00  0.03           H  
ATOM    231  N   GLY A  21      -8.571  28.306   7.975  1.00  0.15           N  
ATOM    232  CA  GLY A  21      -7.709  29.464   7.818  1.00  0.15           C  
ATOM    233  C   GLY A  21      -8.248  30.471   6.820  1.00  0.15           C  
ATOM    234  O   GLY A  21      -7.733  31.581   6.710  1.00  0.15           O  
ATOM    235  H01 GLY A  21      -6.751  29.109   7.438  1.00  0.15           H  
ATOM    236  H02 GLY A  21      -7.605  29.954   8.786  1.00  0.15           H  
ATOM    237  H06 GLY A  21      -8.257  27.403   7.649  1.00  0.15           H  
ATOM    238  N   ARG A  22      -9.288  30.080   6.092  1.00  0.40           N  
ATOM    239  CA  ARG A  22      -9.906  30.947   5.097  1.00  0.40           C  
ATOM    240  C   ARG A  22     -10.546  32.130   5.816  1.00  0.40           C  
ATOM    241  O   ARG A  22     -10.819  33.172   5.215  1.00  0.40           O  
ATOM    242  CB  ARG A  22     -10.972  30.169   4.318  1.00  0.40           C  
ATOM    243  CG  ARG A  22     -11.457  30.844   3.044  1.00  0.40           C  
ATOM    244  CD  ARG A  22     -10.332  30.975   2.026  1.00  0.40           C  
ATOM    245  NE  ARG A  22     -10.808  31.465   0.735  1.00  0.40           N  
ATOM    246  CZ  ARG A  22     -10.013  31.765  -0.286  1.00  0.40           C  
ATOM    247  NH1 ARG A  22      -8.700  31.629  -0.166  1.00  0.40           N  
ATOM    248  NH2 ARG A  22     -10.528  32.198  -1.429  1.00  0.40           N  
ATOM    249  H01 ARG A  22      -9.153  31.303   4.394  1.00  0.40           H  
ATOM    250  H02 ARG A  22     -11.839  30.099   4.975  1.00  0.40           H  
ATOM    251  H03 ARG A  22      -9.662  29.152   6.233  1.00  0.40           H  
ATOM    252  H04 ARG A  22     -10.555  29.198   4.050  1.00  0.40           H  
ATOM    253  H05 ARG A  22     -11.811  31.844   3.297  1.00  0.40           H  
ATOM    254  H06 ARG A  22     -12.262  30.250   2.611  1.00  0.40           H  
ATOM    255  H07 ARG A  22      -9.906  29.984   1.870  1.00  0.40           H  
ATOM    256  H08 ARG A  22      -9.587  31.670   2.413  1.00  0.40           H  
ATOM    257  H09 ARG A  22     -11.803  31.583   0.611  1.00  0.40           H  
ATOM    258  H10 ARG A  22      -8.096  31.856  -0.943  1.00  0.40           H  
ATOM    259  H11 ARG A  22      -8.304  31.298   0.702  1.00  0.40           H  
ATOM    260  H12 ARG A  22     -11.528  32.302  -1.525  1.00  0.40           H  
ATOM    261  H13 ARG A  22      -9.920  32.424  -2.203  1.00  0.40           H  
ATOM    262  N   LYS A  23     -10.780  31.954   7.113  1.00  0.05           N  
ATOM    263  CA  LYS A  23     -11.381  32.989   7.945  1.00  0.05           C  
ATOM    264  C   LYS A  23     -10.430  34.179   8.045  1.00  0.05           C  
ATOM    265  O   LYS A  23     -10.656  35.221   7.427  1.00  0.05           O  
ATOM    266  CB  LYS A  23     -11.666  32.426   9.340  1.00  0.05           C  
ATOM    267  CG  LYS A  23     -12.541  31.183   9.328  1.00  0.05           C  
ATOM    268  CD  LYS A  23     -12.606  30.522  10.697  1.00  0.05           C  
ATOM    269  CE  LYS A  23     -13.372  29.208  10.633  1.00  0.05           C  
ATOM    270  NZ  LYS A  23     -13.354  28.487  11.937  1.00  0.05           N  
ATOM    271  H01 LYS A  23     -12.318  33.318   7.497  1.00  0.05           H  
ATOM    272  H02 LYS A  23     -12.210  33.194   9.889  1.00  0.05           H  
ATOM    273  H03 LYS A  23     -10.716  32.175   9.812  1.00  0.05           H  
ATOM    274  H04 LYS A  23     -12.105  30.470   8.629  1.00  0.05           H  
ATOM    275  H05 LYS A  23     -13.549  31.464   9.023  1.00  0.05           H  
ATOM    276  H06 LYS A  23     -13.125  31.193  11.382  1.00  0.05           H  
ATOM    277  H07 LYS A  23     -11.593  30.328  11.048  1.00  0.05           H  
ATOM    278  H08 LYS A  23     -12.889  28.573   9.891  1.00  0.05           H  
ATOM    279  H09 LYS A  23     -14.406  29.416  10.359  1.00  0.05           H  
ATOM    280  H10 LYS A  23     -13.583  29.131  12.680  1.00  0.05           H  
ATOM    281  H11 LYS A  23     -14.033  27.740  11.919  1.00  0.05           H  
ATOM    282  H12 LYS A  23     -12.434  28.103  12.097  1.00  0.05           H  
ATOM    283  H14 LYS A  23     -10.532  31.071   7.537  1.00  0.05           H  
ATOM    284  N   ALA A  24      -9.364  34.009   8.823  1.00  0.13           N  
ATOM    285  CA  ALA A  24      -8.367  35.058   9.006  1.00  0.13           C  
ATOM    286  C   ALA A  24      -7.684  35.378   7.681  1.00  0.13           C  
ATOM    287  O   ALA A  24      -7.477  36.544   7.343  1.00  0.13           O  
ATOM    288  CB  ALA A  24      -7.331  34.618  10.032  1.00  0.13           C  
ATOM    289  H01 ALA A  24      -8.868  35.956   9.367  1.00  0.13           H  
ATOM    290  H02 ALA A  24      -6.468  35.282   9.983  1.00  0.13           H  
ATOM    291  H03 ALA A  24      -7.766  34.661  11.030  1.00  0.13           H  
ATOM    292  H04 ALA A  24      -7.016  33.597   9.816  1.00  0.13           H  
ATOM    293  H13 ALA A  24      -9.242  33.128   9.301  1.00  0.13           H  
ATOM    294  N   ARG A  25      -7.339  34.329   6.940  1.00  0.09           N  
ATOM    295  CA  ARG A  25      -6.672  34.467   5.650  1.00  0.09           C  
ATOM    296  C   ARG A  25      -5.281  35.073   5.834  1.00  0.09           C  
ATOM    297  O   ARG A  25      -5.109  36.292   5.775  1.00  0.09           O  
ATOM    298  CB  ARG A  25      -7.514  35.341   4.713  1.00  0.09           C  
ATOM    299  CG  ARG A  25      -7.031  35.375   3.268  1.00  0.09           C  
ATOM    300  CD  ARG A  25      -7.034  33.985   2.641  1.00  0.09           C  
ATOM    301  NE  ARG A  25      -6.772  34.030   1.203  1.00  0.09           N  
ATOM    302  CZ  ARG A  25      -7.613  34.534   0.304  1.00  0.09           C  
ATOM    303  NH1 ARG A  25      -8.778  35.040   0.690  1.00  0.09           N  
ATOM    304  NH2 ARG A  25      -7.289  34.537  -0.982  1.00  0.09           N  
ATOM    305  H01 ARG A  25      -6.563  33.479   5.204  1.00  0.09           H  
ATOM    306  H02 ARG A  25      -7.433  36.361   5.088  1.00  0.09           H  
ATOM    307  H03 ARG A  25      -8.536  34.962   4.721  1.00  0.09           H  
ATOM    308  H04 ARG A  25      -6.007  35.749   3.260  1.00  0.09           H  
ATOM    309  H05 ARG A  25      -7.547  33.402   7.283  1.00  0.09           H  
ATOM    310  H06 ARG A  25      -7.688  36.026   2.690  1.00  0.09           H  
ATOM    311  H07 ARG A  25      -8.024  33.553   2.788  1.00  0.09           H  
ATOM    312  H08 ARG A  25      -6.264  33.381   3.121  1.00  0.09           H  
ATOM    313  H09 ARG A  25      -5.895  33.654   0.871  1.00  0.09           H  
ATOM    314  H10 ARG A  25      -9.414  35.423   0.005  1.00  0.09           H  
ATOM    315  H11 ARG A  25      -9.029  35.042   1.668  1.00  0.09           H  
ATOM    316  H12 ARG A  25      -6.403  34.155  -1.280  1.00  0.09           H  
ATOM    317  H13 ARG A  25      -7.928  34.922  -1.663  1.00  0.09           H  
ATOM    318  N   GLY A  26      -4.292  34.214   6.064  1.00  0.20           N  
ATOM    319  CA  GLY A  26      -2.932  34.682   6.260  1.00  0.20           C  
ATOM    320  C   GLY A  26      -2.045  34.425   5.058  1.00  0.20           C  
ATOM    321  O   GLY A  26      -2.538  34.226   3.949  1.00  0.20           O  
ATOM    322  H01 GLY A  26      -2.513  34.131   7.102  1.00  0.20           H  
ATOM    323  H02 GLY A  26      -2.956  35.754   6.453  1.00  0.20           H  
ATOM    324  H14 GLY A  26      -4.490  33.224   6.103  1.00  0.20           H  
ATOM    325  N   THR A  27      -0.733  34.432   5.279  1.00  0.31           N  
ATOM    326  CA  THR A  27       0.231  34.199   4.208  1.00  0.31           C  
ATOM    327  C   THR A  27       0.031  32.806   3.622  1.00  0.31           C  
ATOM    328  O   THR A  27       0.402  32.536   2.477  1.00  0.31           O  
ATOM    329  CB  THR A  27       1.679  34.305   4.727  1.00  0.31           C  
ATOM    330  CG2 THR A  27       1.878  35.610   5.487  1.00  0.31           C  
ATOM    331  OG1 THR A  27       1.955  33.208   5.605  1.00  0.31           O  
ATOM    332  H01 THR A  27       0.067  34.961   3.446  1.00  0.31           H  
ATOM    333  H02 THR A  27       2.357  34.281   3.874  1.00  0.31           H  
ATOM    334  H03 THR A  27      -0.394  34.603   6.215  1.00  0.31           H  
ATOM    335  H04 THR A  27       2.689  36.176   5.029  1.00  0.31           H  
ATOM    336  H05 THR A  27       0.960  36.197   5.449  1.00  0.31           H  
ATOM    337  H06 THR A  27       2.128  35.392   6.525  1.00  0.31           H  
ATOM    338  H07 THR A  27       2.156  32.425   5.087  1.00  0.31           H  
ATOM    339  N   GLY A  28      -0.553  31.922   4.425  1.00  0.29           N  
ATOM    340  CA  GLY A  28      -0.807  30.566   3.984  1.00  0.29           C  
ATOM    341  C   GLY A  28       0.324  29.594   4.263  1.00  0.29           C  
ATOM    342  O   GLY A  28       0.290  28.464   3.777  1.00  0.29           O  
ATOM    343  H01 GLY A  28      -0.921  30.608   2.901  1.00  0.29           H  
ATOM    344  H02 GLY A  28      -1.701  30.204   4.491  1.00  0.29           H  
ATOM    345  H08 GLY A  28      -0.824  32.200   5.357  1.00  0.29           H  
ATOM    346  N   GLU A  29       1.323  30.006   5.042  1.00  0.09           N  
ATOM    347  CA  GLU A  29       2.431  29.100   5.320  1.00  0.09           C  
ATOM    348  C   GLU A  29       2.152  28.059   6.396  1.00  0.09           C  
ATOM    349  O   GLU A  29       2.890  27.084   6.514  1.00  0.09           O  
ATOM    350  CB  GLU A  29       3.723  29.875   5.633  1.00  0.09           C  
ATOM    351  CG  GLU A  29       3.594  31.043   6.577  1.00  0.09           C  
ATOM    352  CD  GLU A  29       4.905  31.805   6.720  1.00  0.09           C  
ATOM    353  OE1 GLU A  29       5.862  31.251   7.306  1.00  0.09           O  
ATOM    354  OE2 GLU A  29       4.980  32.955   6.237  1.00  0.09           O  
ATOM    355  H01 GLU A  29       2.564  28.534   4.398  1.00  0.09           H  
ATOM    356  H02 GLU A  29       4.038  30.306   4.683  1.00  0.09           H  
ATOM    357  H03 GLU A  29       1.313  30.936   5.436  1.00  0.09           H  
ATOM    358  H04 GLU A  29       4.434  29.173   6.069  1.00  0.09           H  
ATOM    359  H05 GLU A  29       2.545  30.849   6.802  1.00  0.09           H  
ATOM    360  N   MET A  30       1.087  28.248   7.170  1.00  0.01           N  
ATOM    361  CA  MET A  30       0.737  27.268   8.189  1.00  0.01           C  
ATOM    362  C   MET A  30       0.348  26.001   7.441  1.00  0.01           C  
ATOM    363  O   MET A  30       0.718  24.895   7.833  1.00  0.01           O  
ATOM    364  CB  MET A  30      -0.431  27.759   9.049  1.00  0.01           C  
ATOM    365  CG  MET A  30      -0.987  26.714  10.022  1.00  0.01           C  
ATOM    366  SD  MET A  30       0.244  25.947  11.125  1.00  0.01           S  
ATOM    367  CE  MET A  30       0.548  27.265  12.283  1.00  0.01           C  
ATOM    368  H01 MET A  30      -1.496  25.793  10.307  1.00  0.01           H  
ATOM    369  H02 MET A  30       1.369  27.884  11.921  1.00  0.01           H  
ATOM    370  H03 MET A  30      -0.350  27.875  12.384  1.00  0.01           H  
ATOM    371  H04 MET A  30       0.812  26.844  13.253  1.00  0.01           H  
ATOM    372  H06 MET A  30       0.519  29.074   7.051  1.00  0.01           H  
ATOM    373  N   THR A  31      -0.391  26.173   6.346  1.00  0.23           N  
ATOM    374  CA  THR A  31      -0.807  25.046   5.518  1.00  0.23           C  
ATOM    375  C   THR A  31       0.430  24.390   4.912  1.00  0.23           C  
ATOM    376  O   THR A  31       0.491  23.168   4.793  1.00  0.23           O  
ATOM    377  CB  THR A  31      -1.752  25.501   4.385  1.00  0.23           C  
ATOM    378  CG2 THR A  31      -2.039  24.356   3.421  1.00  0.23           C  
ATOM    379  OG1 THR A  31      -2.985  25.949   4.955  1.00  0.23           O  
ATOM    380  H01 THR A  31      -1.269  26.308   3.834  1.00  0.23           H  
ATOM    381  H02 THR A  31      -2.887  24.619   2.788  1.00  0.23           H  
ATOM    382  H03 THR A  31      -1.163  24.176   2.798  1.00  0.23           H  
ATOM    383  H04 THR A  31      -2.274  23.454   3.987  1.00  0.23           H  
ATOM    384  H05 THR A  31      -1.346  24.336   6.146  1.00  0.23           H  
ATOM    385  H06 THR A  31      -3.218  26.804   4.585  1.00  0.23           H  
ATOM    386  N   GLN A  32       1.410  25.204   4.526  1.00  0.20           N  
ATOM    387  CA  GLN A  32       2.652  24.684   3.959  1.00  0.20           C  
ATOM    388  C   GLN A  32       3.365  23.900   5.053  1.00  0.20           C  
ATOM    389  O   GLN A  32       3.935  22.839   4.812  1.00  0.20           O  
ATOM    390  CB  GLN A  32       3.561  25.828   3.495  1.00  0.20           C  
ATOM    391  CG  GLN A  32       2.943  26.740   2.453  1.00  0.20           C  
ATOM    392  CD  GLN A  32       3.790  27.968   2.175  1.00  0.20           C  
ATOM    393  NE2 GLN A  32       4.998  27.997   2.730  1.00  0.20           N  
ATOM    394  OE1 GLN A  32       3.363  28.880   1.468  1.00  0.20           O  
ATOM    395  H01 GLN A  32       2.426  24.055   3.098  1.00  0.20           H  
ATOM    396  H02 GLN A  32       4.428  25.363   3.025  1.00  0.20           H  
ATOM    397  H03 GLN A  32       3.821  26.431   4.365  1.00  0.20           H  
ATOM    398  H04 GLN A  32       1.984  27.082   2.842  1.00  0.20           H  
ATOM    399  H05 GLN A  32       2.823  26.180   1.525  1.00  0.20           H  
ATOM    400  H06 GLN A  32       5.605  28.790   2.578  1.00  0.20           H  
ATOM    401  H07 GLN A  32       1.292  26.202   4.627  1.00  0.20           H  
ATOM    402  H08 GLN A  32       5.309  27.226   3.303  1.00  0.20           H  
ATOM    403  N   LEU A  33       3.319  24.445   6.262  1.00  0.03           N  
ATOM    404  CA  LEU A  33       3.952  23.834   7.422  1.00  0.03           C  
ATOM    405  C   LEU A  33       3.376  22.437   7.627  1.00  0.03           C  
ATOM    406  O   LEU A  33       4.106  21.440   7.620  1.00  0.03           O  
ATOM    407  CB  LEU A  33       3.678  24.690   8.661  1.00  0.03           C  
ATOM    408  CG  LEU A  33       4.411  24.474   9.994  1.00  0.03           C  
ATOM    409  CD1 LEU A  33       4.999  23.072  10.093  1.00  0.03           C  
ATOM    410  CD2 LEU A  33       5.501  25.518  10.112  1.00  0.03           C  
ATOM    411  H01 LEU A  33       5.028  23.766   7.262  1.00  0.03           H  
ATOM    412  H02 LEU A  33       2.661  24.393   8.916  1.00  0.03           H  
ATOM    413  H03 LEU A  33       3.879  25.720   8.368  1.00  0.03           H  
ATOM    414  H04 LEU A  33       3.700  24.576  10.814  1.00  0.03           H  
ATOM    415  H05 LEU A  33       5.956  23.116  10.613  1.00  0.03           H  
ATOM    416  H06 LEU A  33       4.315  22.429  10.646  1.00  0.03           H  
ATOM    417  H07 LEU A  33       5.148  22.668   9.092  1.00  0.03           H  
ATOM    418  H08 LEU A  33       6.376  25.194   9.548  1.00  0.03           H  
ATOM    419  H09 LEU A  33       2.825  25.318   6.382  1.00  0.03           H  
ATOM    420  H10 LEU A  33       5.142  26.466   9.712  1.00  0.03           H  
ATOM    421  H11 LEU A  33       5.772  25.645  11.160  1.00  0.03           H  
ATOM    422  N   LEU A  34       2.059  22.380   7.800  1.00  0.06           N  
ATOM    423  CA  LEU A  34       1.362  21.128   8.034  1.00  0.06           C  
ATOM    424  C   LEU A  34       1.488  20.131   6.889  1.00  0.06           C  
ATOM    425  O   LEU A  34       1.678  18.938   7.130  1.00  0.06           O  
ATOM    426  CB  LEU A  34      -0.112  21.408   8.349  1.00  0.06           C  
ATOM    427  CG  LEU A  34      -0.348  22.190   9.651  1.00  0.06           C  
ATOM    428  CD1 LEU A  34      -1.840  22.373   9.874  1.00  0.06           C  
ATOM    429  CD2 LEU A  34       0.274  21.445  10.834  1.00  0.06           C  
ATOM    430  H01 LEU A  34       1.844  20.656   8.890  1.00  0.06           H  
ATOM    431  H02 LEU A  34      -0.591  20.437   8.479  1.00  0.06           H  
ATOM    432  H03 LEU A  34      -0.534  21.983   7.525  1.00  0.06           H  
ATOM    433  H04 LEU A  34       0.124  23.169   9.570  1.00  0.06           H  
ATOM    434  H05 LEU A  34      -2.384  21.582   9.357  1.00  0.06           H  
ATOM    435  H06 LEU A  34      -2.057  22.324  10.941  1.00  0.06           H  
ATOM    436  H07 LEU A  34      -2.150  23.342   9.483  1.00  0.06           H  
ATOM    437  H08 LEU A  34       1.179  21.963  11.154  1.00  0.06           H  
ATOM    438  H09 LEU A  34      -0.437  21.414  11.659  1.00  0.06           H  
ATOM    439  H10 LEU A  34       0.525  20.428  10.532  1.00  0.06           H  
ATOM    440  H12 LEU A  34       1.525  23.237   7.768  1.00  0.06           H  
ATOM    441  N   ASN A  35       1.382  20.605   5.648  1.00  0.13           N  
ATOM    442  CA  ASN A  35       1.516  19.702   4.510  1.00  0.13           C  
ATOM    443  C   ASN A  35       2.908  19.078   4.550  1.00  0.13           C  
ATOM    444  O   ASN A  35       3.066  17.874   4.332  1.00  0.13           O  
ATOM    445  CB  ASN A  35       1.313  20.438   3.180  1.00  0.13           C  
ATOM    446  CG  ASN A  35      -0.134  20.818   2.936  1.00  0.13           C  
ATOM    447  ND2 ASN A  35      -0.344  21.918   2.227  1.00  0.13           N  
ATOM    448  OD1 ASN A  35      -1.052  20.121   3.362  1.00  0.13           O  
ATOM    449  H01 ASN A  35       0.748  18.932   4.578  1.00  0.13           H  
ATOM    450  H02 ASN A  35       1.614  19.761   2.380  1.00  0.13           H  
ATOM    451  H03 ASN A  35       1.916  21.346   3.188  1.00  0.13           H  
ATOM    452  H04 ASN A  35      -1.288  22.217   2.026  1.00  0.13           H  
ATOM    453  H05 ASN A  35       0.440  22.458   1.888  1.00  0.13           H  
ATOM    454  H11 ASN A  35       1.209  21.588   5.495  1.00  0.13           H  
ATOM    455  N   SER A  36       3.913  19.902   4.829  1.00  0.08           N  
ATOM    456  CA  SER A  36       5.283  19.414   4.916  1.00  0.08           C  
ATOM    457  C   SER A  36       5.390  18.384   6.030  1.00  0.08           C  
ATOM    458  O   SER A  36       6.015  17.342   5.867  1.00  0.08           O  
ATOM    459  CB  SER A  36       6.254  20.561   5.206  1.00  0.08           C  
ATOM    460  OG  SER A  36       6.256  21.505   4.151  1.00  0.08           O  
ATOM    461  H01 SER A  36       5.544  18.962   3.959  1.00  0.08           H  
ATOM    462  H02 SER A  36       7.258  20.148   5.303  1.00  0.08           H  
ATOM    463  H03 SER A  36       5.954  21.058   6.129  1.00  0.08           H  
ATOM    464  H04 SER A  36       5.352  21.744   3.933  1.00  0.08           H  
ATOM    465  H06 SER A  36       3.724  20.882   4.983  1.00  0.08           H  
ATOM    466  N   LEU A  37       4.767  18.679   7.163  1.00  0.01           N  
ATOM    467  CA  LEU A  37       4.812  17.781   8.305  1.00  0.01           C  
ATOM    468  C   LEU A  37       4.112  16.460   7.991  1.00  0.01           C  
ATOM    469  O   LEU A  37       4.571  15.394   8.408  1.00  0.01           O  
ATOM    470  CB  LEU A  37       4.170  18.455   9.525  1.00  0.01           C  
ATOM    471  CG  LEU A  37       4.455  17.831  10.894  1.00  0.01           C  
ATOM    472  CD1 LEU A  37       5.953  17.879  11.176  1.00  0.01           C  
ATOM    473  CD2 LEU A  37       3.685  18.573  11.970  1.00  0.01           C  
ATOM    474  H01 LEU A  37       5.855  17.560   8.531  1.00  0.01           H  
ATOM    475  H02 LEU A  37       3.096  18.339   9.379  1.00  0.01           H  
ATOM    476  H03 LEU A  37       4.520  19.487   9.554  1.00  0.01           H  
ATOM    477  H04 LEU A  37       4.131  16.790  10.894  1.00  0.01           H  
ATOM    478  H05 LEU A  37       4.251  19.545   7.234  1.00  0.01           H  
ATOM    479  H06 LEU A  37       6.444  18.496  10.424  1.00  0.01           H  
ATOM    480  H07 LEU A  37       6.124  18.307  12.164  1.00  0.01           H  
ATOM    481  H08 LEU A  37       6.362  16.869  11.141  1.00  0.01           H  
ATOM    482  H09 LEU A  37       2.694  18.131  12.077  1.00  0.01           H  
ATOM    483  H10 LEU A  37       4.220  18.499  12.917  1.00  0.01           H  
ATOM    484  H11 LEU A  37       3.586  19.622  11.689  1.00  0.01           H  
ATOM    485  N   CYS A  38       3.007  16.526   7.251  1.00  0.10           N  
ATOM    486  CA  CYS A  38       2.262  15.324   6.888  1.00  0.10           C  
ATOM    487  C   CYS A  38       3.093  14.373   6.032  1.00  0.10           C  
ATOM    488  O   CYS A  38       2.950  13.151   6.126  1.00  0.10           O  
ATOM    489  CB  CYS A  38       0.975  15.696   6.146  1.00  0.10           C  
ATOM    490  SG  CYS A  38      -0.362  16.230   7.235  1.00  0.10           S  
ATOM    491  H01 CYS A  38       2.012  14.809   7.815  1.00  0.10           H  
ATOM    492  H02 CYS A  38       0.630  14.796   5.636  1.00  0.10           H  
ATOM    493  H03 CYS A  38       1.199  16.506   5.452  1.00  0.10           H  
ATOM    494  H04 CYS A  38      -0.615  17.530   7.029  1.00  0.10           H  
ATOM    495  H12 CYS A  38       2.677  17.427   6.934  1.00  0.10           H  
ATOM    496  N   THR A  39       3.955  14.933   5.191  1.00  0.17           N  
ATOM    497  CA  THR A  39       4.812  14.115   4.338  1.00  0.17           C  
ATOM    498  C   THR A  39       5.795  13.352   5.207  1.00  0.17           C  
ATOM    499  O   THR A  39       6.007  12.159   5.014  1.00  0.17           O  
ATOM    500  CB  THR A  39       5.594  14.978   3.332  1.00  0.17           C  
ATOM    501  CG2 THR A  39       6.543  14.122   2.507  1.00  0.17           C  
ATOM    502  OG1 THR A  39       4.669  15.623   2.453  1.00  0.17           O  
ATOM    503  H01 THR A  39       4.179  13.427   3.778  1.00  0.17           H  
ATOM    504  H02 THR A  39       6.177  15.715   3.884  1.00  0.17           H  
ATOM    505  H03 THR A  39       7.491  14.019   3.035  1.00  0.17           H  
ATOM    506  H04 THR A  39       6.104  13.136   2.354  1.00  0.17           H  
ATOM    507  H05 THR A  39       4.019  15.940   5.141  1.00  0.17           H  
ATOM    508  H06 THR A  39       6.716  14.597   1.541  1.00  0.17           H  
ATOM    509  H07 THR A  39       4.403  15.011   1.763  1.00  0.17           H  
ATOM    510  N   ALA A  40       6.386  14.044   6.174  1.00  0.08           N  
ATOM    511  CA  ALA A  40       7.340  13.414   7.078  1.00  0.08           C  
ATOM    512  C   ALA A  40       6.654  12.301   7.878  1.00  0.08           C  
ATOM    513  O   ALA A  40       7.194  11.200   8.023  1.00  0.08           O  
ATOM    514  CB  ALA A  40       7.932  14.455   8.020  1.00  0.08           C  
ATOM    515  H01 ALA A  40       8.146  12.974   6.491  1.00  0.08           H  
ATOM    516  H02 ALA A  40       8.844  14.863   7.583  1.00  0.08           H  
ATOM    517  H03 ALA A  40       7.212  15.259   8.173  1.00  0.08           H  
ATOM    518  H04 ALA A  40       8.165  13.989   8.977  1.00  0.08           H  
ATOM    519  H08 ALA A  40       6.171  15.024   6.285  1.00  0.08           H  
ATOM    520  N   VAL A  41       5.459  12.589   8.386  1.00  0.03           N  
ATOM    521  CA  VAL A  41       4.703  11.608   9.161  1.00  0.03           C  
ATOM    522  C   VAL A  41       4.347  10.357   8.351  1.00  0.03           C  
ATOM    523  O   VAL A  41       4.339   9.248   8.888  1.00  0.03           O  
ATOM    524  CB  VAL A  41       3.421  12.245   9.740  1.00  0.03           C  
ATOM    525  CG1 VAL A  41       2.499  11.177  10.286  1.00  0.03           C  
ATOM    526  CG2 VAL A  41       3.793  13.209  10.846  1.00  0.03           C  
ATOM    527  H01 VAL A  41       5.353  11.289   9.976  1.00  0.03           H  
ATOM    528  H02 VAL A  41       2.903  12.780   8.944  1.00  0.03           H  
ATOM    529  H03 VAL A  41       1.554  11.201   9.743  1.00  0.03           H  
ATOM    530  H04 VAL A  41       2.963  10.198  10.164  1.00  0.03           H  
ATOM    531  H05 VAL A  41       5.065  13.506   8.233  1.00  0.03           H  
ATOM    532  H06 VAL A  41       2.314  11.362  11.344  1.00  0.03           H  
ATOM    533  H07 VAL A  41       4.654  13.802  10.536  1.00  0.03           H  
ATOM    534  H08 VAL A  41       2.951  13.871  11.050  1.00  0.03           H  
ATOM    535  H09 VAL A  41       4.043  12.650  11.747  1.00  0.03           H  
ATOM    536  N   LYS A  42       4.052  10.523   7.063  1.00  0.16           N  
ATOM    537  CA  LYS A  42       3.733   9.369   6.231  1.00  0.16           C  
ATOM    538  C   LYS A  42       4.993   8.540   6.014  1.00  0.16           C  
ATOM    539  O   LYS A  42       4.939   7.307   5.984  1.00  0.16           O  
ATOM    540  CB  LYS A  42       3.157   9.801   4.875  1.00  0.16           C  
ATOM    541  CG  LYS A  42       1.726  10.312   4.951  1.00  0.16           C  
ATOM    542  CD  LYS A  42       1.138  10.581   3.566  1.00  0.16           C  
ATOM    543  CE  LYS A  42       1.891  11.679   2.830  1.00  0.16           C  
ATOM    544  NZ  LYS A  42       1.324  11.917   1.478  1.00  0.16           N  
ATOM    545  H01 LYS A  42       2.978   8.773   6.744  1.00  0.16           H  
ATOM    546  H02 LYS A  42       3.145   8.916   4.239  1.00  0.16           H  
ATOM    547  H03 LYS A  42       3.785  10.595   4.471  1.00  0.16           H  
ATOM    548  H04 LYS A  42       1.734  11.253   5.501  1.00  0.16           H  
ATOM    549  H05 LYS A  42       1.112   9.566   5.456  1.00  0.16           H  
ATOM    550  H06 LYS A  42       0.107  10.910   3.697  1.00  0.16           H  
ATOM    551  H07 LYS A  42       1.187   9.665   2.978  1.00  0.16           H  
ATOM    552  H08 LYS A  42       2.928  11.363   2.715  1.00  0.16           H  
ATOM    553  H09 LYS A  42       1.828  12.601   3.408  1.00  0.16           H  
ATOM    554  H10 LYS A  42       4.049  11.450   6.662  1.00  0.16           H  
ATOM    555  H11 LYS A  42       0.502  12.498   1.556  1.00  0.16           H  
ATOM    556  H12 LYS A  42       2.011  12.382   0.901  1.00  0.16           H  
ATOM    557  H13 LYS A  42       1.073  11.034   1.058  1.00  0.16           H  
ATOM    558  N   ALA A  43       6.128   9.218   5.863  1.00  0.21           N  
ATOM    559  CA  ALA A  43       7.394   8.524   5.659  1.00  0.21           C  
ATOM    560  C   ALA A  43       7.760   7.736   6.912  1.00  0.21           C  
ATOM    561  O   ALA A  43       8.252   6.609   6.824  1.00  0.21           O  
ATOM    562  CB  ALA A  43       8.496   9.520   5.325  1.00  0.21           C  
ATOM    563  H01 ALA A  43       7.286   7.833   4.823  1.00  0.21           H  
ATOM    564  H02 ALA A  43       9.385   8.981   4.997  1.00  0.21           H  
ATOM    565  H03 ALA A  43       8.158  10.183   4.528  1.00  0.21           H  
ATOM    566  H04 ALA A  43       8.735  10.109   6.211  1.00  0.21           H  
ATOM    567  H14 ALA A  43       6.112  10.228   5.890  1.00  0.21           H  
ATOM    568  N   ILE A  44       7.517   8.331   8.076  1.00  0.04           N  
ATOM    569  CA  ILE A  44       7.824   7.674   9.347  1.00  0.04           C  
ATOM    570  C   ILE A  44       6.900   6.478   9.540  1.00  0.04           C  
ATOM    571  O   ILE A  44       7.338   5.406   9.946  1.00  0.04           O  
ATOM    572  CB  ILE A  44       7.659   8.655  10.539  1.00  0.04           C  
ATOM    573  CG1 ILE A  44       8.663   9.805  10.402  1.00  0.04           C  
ATOM    574  CG2 ILE A  44       7.887   7.930  11.858  1.00  0.04           C  
ATOM    575  CD1 ILE A  44       8.430  10.955  11.362  1.00  0.04           C  
ATOM    576  H01 ILE A  44       8.862   7.341   9.318  1.00  0.04           H  
ATOM    577  H02 ILE A  44       6.644   9.053  10.529  1.00  0.04           H  
ATOM    578  H03 ILE A  44       8.540  10.208   9.397  1.00  0.04           H  
ATOM    579  H04 ILE A  44       9.663   9.409  10.579  1.00  0.04           H  
ATOM    580  H05 ILE A  44       7.112   9.256   8.083  1.00  0.04           H  
ATOM    581  H06 ILE A  44       8.646   8.457  12.435  1.00  0.04           H  
ATOM    582  H07 ILE A  44       6.956   7.902  12.424  1.00  0.04           H  
ATOM    583  H08 ILE A  44       8.223   6.912  11.660  1.00  0.04           H  
ATOM    584  H09 ILE A  44       7.406  10.916  11.734  1.00  0.04           H  
ATOM    585  H10 ILE A  44       9.123  10.876  12.200  1.00  0.04           H  
ATOM    586  H11 ILE A  44       8.592  11.900  10.844  1.00  0.04           H  
ATOM    587  N   SER A  45       5.623   6.672   9.228  1.00  0.13           N  
ATOM    588  CA  SER A  45       4.618   5.624   9.354  1.00  0.13           C  
ATOM    589  C   SER A  45       4.967   4.403   8.510  1.00  0.13           C  
ATOM    590  O   SER A  45       4.810   3.265   8.951  1.00  0.13           O  
ATOM    591  CB  SER A  45       3.251   6.163   8.927  1.00  0.13           C  
ATOM    592  OG  SER A  45       2.237   5.189   9.100  1.00  0.13           O  
ATOM    593  H01 SER A  45       4.589   5.316  10.399  1.00  0.13           H  
ATOM    594  H02 SER A  45       3.299   6.425   7.870  1.00  0.13           H  
ATOM    595  H03 SER A  45       3.010   7.039   9.530  1.00  0.13           H  
ATOM    596  H04 SER A  45       2.018   5.116  10.032  1.00  0.13           H  
ATOM    597  H12 SER A  45       5.338   7.580   8.891  1.00  0.13           H  
ATOM    598  N   THR A  46       5.440   4.646   7.291  1.00  0.25           N  
ATOM    599  CA  THR A  46       5.808   3.568   6.382  1.00  0.25           C  
ATOM    600  C   THR A  46       7.044   2.805   6.864  1.00  0.25           C  
ATOM    601  O   THR A  46       7.102   1.582   6.766  1.00  0.25           O  
ATOM    602  CB  THR A  46       6.077   4.119   4.979  1.00  0.25           C  
ATOM    603  CG2 THR A  46       6.274   2.995   3.989  1.00  0.25           C  
ATOM    604  OG1 THR A  46       4.959   4.912   4.566  1.00  0.25           O  
ATOM    605  H01 THR A  46       4.966   2.876   6.356  1.00  0.25           H  
ATOM    606  H02 THR A  46       6.984   4.723   5.009  1.00  0.25           H  
ATOM    607  H03 THR A  46       7.300   2.633   4.051  1.00  0.25           H  
ATOM    608  H04 THR A  46       5.588   2.181   4.222  1.00  0.25           H  
ATOM    609  H05 THR A  46       5.547   5.603   6.987  1.00  0.25           H  
ATOM    610  H06 THR A  46       6.078   3.360   2.981  1.00  0.25           H  
ATOM    611  H07 THR A  46       4.680   4.640   3.689  1.00  0.25           H  
ATOM    612  N   ALA A  47       8.033   3.530   7.379  1.00  0.22           N  
ATOM    613  CA  ALA A  47       9.251   2.903   7.874  1.00  0.22           C  
ATOM    614  C   ALA A  47       8.932   2.060   9.110  1.00  0.22           C  
ATOM    615  O   ALA A  47       9.342   0.902   9.204  1.00  0.22           O  
ATOM    616  CB  ALA A  47      10.281   3.967   8.213  1.00  0.22           C  
ATOM    617  H01 ALA A  47       9.661   2.254   7.100  1.00  0.22           H  
ATOM    618  H02 ALA A  47      11.169   3.821   7.598  1.00  0.22           H  
ATOM    619  H03 ALA A  47       9.862   4.954   8.018  1.00  0.22           H  
ATOM    620  H04 ALA A  47      10.552   3.889   9.266  1.00  0.22           H  
ATOM    621  H08 ALA A  47       7.938   4.534   7.428  1.00  0.22           H  
ATOM    622  N   VAL A  48       8.198   2.650  10.052  1.00  0.07           N  
ATOM    623  CA  VAL A  48       7.806   1.961  11.285  1.00  0.07           C  
ATOM    624  C   VAL A  48       6.980   0.707  10.993  1.00  0.07           C  
ATOM    625  O   VAL A  48       7.141  -0.324  11.657  1.00  0.07           O  
ATOM    626  CB  VAL A  48       6.973   2.892  12.199  1.00  0.07           C  
ATOM    627  CG1 VAL A  48       6.360   2.097  13.343  1.00  0.07           C  
ATOM    628  CG2 VAL A  48       7.850   4.010  12.735  1.00  0.07           C  
ATOM    629  H01 VAL A  48       8.729   1.674  11.788  1.00  0.07           H  
ATOM    630  H02 VAL A  48       6.164   3.332  11.616  1.00  0.07           H  
ATOM    631  H03 VAL A  48       5.353   1.783  13.068  1.00  0.07           H  
ATOM    632  H04 VAL A  48       6.972   1.218  13.544  1.00  0.07           H  
ATOM    633  H05 VAL A  48       7.901   3.605   9.912  1.00  0.07           H  
ATOM    634  H06 VAL A  48       6.314   2.720  14.236  1.00  0.07           H  
ATOM    635  H07 VAL A  48       8.765   4.067  12.146  1.00  0.07           H  
ATOM    636  H08 VAL A  48       7.315   4.957  12.666  1.00  0.07           H  
ATOM    637  H09 VAL A  48       8.101   3.808  13.776  1.00  0.07           H  
ATOM    638  N   ARG A  49       6.093   0.799  10.006  1.00  0.07           N  
ATOM    639  CA  ARG A  49       5.252  -0.332   9.636  1.00  0.07           C  
ATOM    640  C   ARG A  49       6.085  -1.520   9.184  1.00  0.07           C  
ATOM    641  O   ARG A  49       5.638  -2.659   9.287  1.00  0.07           O  
ATOM    642  CB  ARG A  49       4.277   0.062   8.528  1.00  0.07           C  
ATOM    643  CG  ARG A  49       2.849   0.286   9.008  1.00  0.07           C  
ATOM    644  CD  ARG A  49       2.789   1.345  10.095  1.00  0.07           C  
ATOM    645  NE  ARG A  49       1.435   1.529  10.611  1.00  0.07           N  
ATOM    646  CZ  ARG A  49       1.124   2.370  11.590  1.00  0.07           C  
ATOM    647  NH1 ARG A  49       2.075   3.102  12.154  1.00  0.07           N  
ATOM    648  NH2 ARG A  49      -0.132   2.483  12.003  1.00  0.07           N  
ATOM    649  H01 ARG A  49       4.690  -0.623  10.523  1.00  0.07           H  
ATOM    650  H02 ARG A  49       4.246  -0.771   7.826  1.00  0.07           H  
ATOM    651  H03 ARG A  49       4.633   0.984   8.069  1.00  0.07           H  
ATOM    652  H04 ARG A  49       2.476  -0.651   9.421  1.00  0.07           H  
ATOM    653  H05 ARG A  49       2.237   0.607   8.165  1.00  0.07           H  
ATOM    654  H06 ARG A  49       3.112   2.290   9.659  1.00  0.07           H  
ATOM    655  H07 ARG A  49       3.440   1.044  10.916  1.00  0.07           H  
ATOM    656  H08 ARG A  49       0.691   0.984  10.199  1.00  0.07           H  
ATOM    657  H09 ARG A  49       1.843   3.744  12.898  1.00  0.07           H  
ATOM    658  H10 ARG A  49       6.001   1.670   9.503  1.00  0.07           H  
ATOM    659  H11 ARG A  49       3.031   3.017  11.839  1.00  0.07           H  
ATOM    660  H12 ARG A  49      -0.857   1.927  11.573  1.00  0.07           H  
ATOM    661  H13 ARG A  49      -0.363   3.125  12.747  1.00  0.07           H  
ATOM    662  N   LYS A  50       7.291  -1.262   8.684  1.00  0.25           N  
ATOM    663  CA  LYS A  50       8.163  -2.346   8.239  1.00  0.25           C  
ATOM    664  C   LYS A  50       9.591  -2.261   8.791  1.00  0.25           C  
ATOM    665  O   LYS A  50      10.530  -2.765   8.177  1.00  0.25           O  
ATOM    666  CB  LYS A  50       8.218  -2.402   6.709  1.00  0.25           C  
ATOM    667  CG  LYS A  50       8.755  -1.152   6.035  1.00  0.25           C  
ATOM    668  CD  LYS A  50       9.284  -1.465   4.633  1.00  0.25           C  
ATOM    669  CE  LYS A  50       8.284  -2.272   3.806  1.00  0.25           C  
ATOM    670  NZ  LYS A  50       8.845  -2.721   2.495  1.00  0.25           N  
ATOM    671  H01 LYS A  50       7.719  -3.258   8.639  1.00  0.25           H  
ATOM    672  H02 LYS A  50       7.186  -2.507   6.373  1.00  0.25           H  
ATOM    673  H03 LYS A  50       8.855  -3.239   6.424  1.00  0.25           H  
ATOM    674  H04 LYS A  50       9.577  -0.762   6.635  1.00  0.25           H  
ATOM    675  H05 LYS A  50       7.954  -0.416   5.958  1.00  0.25           H  
ATOM    676  H06 LYS A  50      10.188  -2.064   4.743  1.00  0.25           H  
ATOM    677  H07 LYS A  50       9.491  -0.527   4.118  1.00  0.25           H  
ATOM    678  H08 LYS A  50       7.434  -1.623   3.594  1.00  0.25           H  
ATOM    679  H09 LYS A  50       7.987  -3.151   4.378  1.00  0.25           H  
ATOM    680  H10 LYS A  50       9.788  -3.057   2.630  1.00  0.25           H  
ATOM    681  H11 LYS A  50       8.273  -3.465   2.120  1.00  0.25           H  
ATOM    682  H12 LYS A  50       8.855  -1.945   1.849  1.00  0.25           H  
ATOM    683  H14 LYS A  50       7.607  -0.305   8.611  1.00  0.25           H  
ATOM    684  N   ALA A  51       9.746  -1.639   9.956  1.00  0.16           N  
ATOM    685  CA  ALA A  51      11.060  -1.489  10.575  1.00  0.16           C  
ATOM    686  C   ALA A  51      11.826  -2.812  10.686  1.00  0.16           C  
ATOM    687  O   ALA A  51      12.974  -2.902  10.263  1.00  0.16           O  
ATOM    688  CB  ALA A  51      10.916  -0.845  11.954  1.00  0.16           C  
ATOM    689  H01 ALA A  51      11.646  -0.843   9.922  1.00  0.16           H  
ATOM    690  H02 ALA A  51       9.861  -0.793  12.222  1.00  0.16           H  
ATOM    691  H03 ALA A  51      11.449  -1.444  12.693  1.00  0.16           H  
ATOM    692  H04 ALA A  51      11.334   0.161  11.931  1.00  0.16           H  
ATOM    693  H13 ALA A  51       8.935  -1.261  10.424  1.00  0.16           H  
ATOM    694  N   GLY A  52      11.198  -3.836  11.253  1.00  0.24           N  
ATOM    695  CA  GLY A  52      11.871  -5.117  11.383  1.00  0.24           C  
ATOM    696  C   GLY A  52      12.448  -5.619  10.069  1.00  0.24           C  
ATOM    697  O   GLY A  52      13.594  -6.064  10.005  1.00  0.24           O  
ATOM    698  H01 GLY A  52      11.129  -5.844  11.713  1.00  0.24           H  
ATOM    699  H02 GLY A  52      12.683  -5.012  12.103  1.00  0.24           H  
ATOM    700  H05 GLY A  52      10.254  -3.724  11.593  1.00  0.24           H  
ATOM    701  N   ILE A  53      11.646  -5.544   9.014  1.00  0.44           N  
ATOM    702  CA  ILE A  53      12.062  -5.986   7.687  1.00  0.44           C  
ATOM    703  C   ILE A  53      13.161  -5.094   7.121  1.00  0.44           C  
ATOM    704  O   ILE A  53      14.015  -5.550   6.364  1.00  0.44           O  
ATOM    705  CB  ILE A  53      10.861  -5.980   6.720  1.00  0.44           C  
ATOM    706  CG1 ILE A  53       9.885  -7.091   7.117  1.00  0.44           C  
ATOM    707  CG2 ILE A  53      11.335  -6.135   5.286  1.00  0.44           C  
ATOM    708  CD1 ILE A  53       8.553  -7.029   6.401  1.00  0.44           C  
ATOM    709  H01 ILE A  53      12.452  -6.999   7.788  1.00  0.44           H  
ATOM    710  H02 ILE A  53      10.340  -5.025   6.787  1.00  0.44           H  
ATOM    711  H03 ILE A  53      10.716  -5.168   9.134  1.00  0.44           H  
ATOM    712  H04 ILE A  53       9.677  -6.961   8.179  1.00  0.44           H  
ATOM    713  H05 ILE A  53      10.350  -8.051   6.894  1.00  0.44           H  
ATOM    714  H06 ILE A  53      12.363  -6.498   5.281  1.00  0.44           H  
ATOM    715  H07 ILE A  53      10.696  -6.849   4.767  1.00  0.44           H  
ATOM    716  H08 ILE A  53      11.288  -5.170   4.781  1.00  0.44           H  
ATOM    717  H09 ILE A  53       7.843  -6.463   7.004  1.00  0.44           H  
ATOM    718  H10 ILE A  53       8.681  -6.539   5.436  1.00  0.44           H  
ATOM    719  H11 ILE A  53       8.174  -8.040   6.248  1.00  0.44           H  
ATOM    720  N   ALA A  54      13.135  -3.819   7.490  1.00  0.43           N  
ATOM    721  CA  ALA A  54      14.128  -2.872   7.008  1.00  0.43           C  
ATOM    722  C   ALA A  54      15.273  -2.745   8.000  1.00  0.43           C  
ATOM    723  O   ALA A  54      16.146  -1.896   7.845  1.00  0.43           O  
ATOM    724  CB  ALA A  54      13.482  -1.513   6.769  1.00  0.43           C  
ATOM    725  H01 ALA A  54      14.531  -3.242   6.065  1.00  0.43           H  
ATOM    726  H02 ALA A  54      12.533  -1.464   7.303  1.00  0.43           H  
ATOM    727  H03 ALA A  54      14.144  -0.727   7.132  1.00  0.43           H  
ATOM    728  H04 ALA A  54      13.306  -1.377   5.702  1.00  0.43           H  
ATOM    729  H12 ALA A  54      12.411  -3.500   8.118  1.00  0.43           H  
ATOM    730  N   HIS A  55      15.258  -3.591   9.024  1.00  0.39           N  
ATOM    731  CA  HIS A  55      16.306  -3.580  10.038  1.00  0.39           C  
ATOM    732  C   HIS A  55      16.485  -2.197  10.667  1.00  0.39           C  
ATOM    733  O   HIS A  55      17.609  -1.780  10.957  1.00  0.39           O  
ATOM    734  CB  HIS A  55      17.629  -4.034   9.410  1.00  0.39           C  
ATOM    735  CG  HIS A  55      17.568  -5.400   8.799  1.00  0.39           C  
ATOM    736  CD2 HIS A  55      16.565  -6.309   8.744  1.00  0.39           C  
ATOM    737  ND1 HIS A  55      18.640  -5.974   8.149  1.00  0.39           N  
ATOM    738  CE1 HIS A  55      18.300  -7.177   7.721  1.00  0.39           C  
ATOM    739  NE2 HIS A  55      17.046  -7.405   8.069  1.00  0.39           N  
ATOM    740  H01 HIS A  55      16.008  -4.266  10.831  1.00  0.39           H  
ATOM    741  H02 HIS A  55      18.364  -4.077  10.213  1.00  0.39           H  
ATOM    742  H03 HIS A  55      17.905  -3.321   8.633  1.00  0.39           H  
ATOM    743  H04 HIS A  55      15.563  -6.193   9.158  1.00  0.39           H  
ATOM    744  H05 HIS A  55      14.503  -4.257   9.102  1.00  0.39           H  
ATOM    745  H06 HIS A  55      18.945  -7.865   7.174  1.00  0.39           H  
ATOM    746  H07 HIS A  55      16.526  -8.248   7.871  1.00  0.39           H  
ATOM    747  N   LEU A  56      15.376  -1.492  10.880  1.00  0.20           N  
ATOM    748  CA  LEU A  56      15.419  -0.156  11.465  1.00  0.20           C  
ATOM    749  C   LEU A  56      15.438  -0.156  12.992  1.00  0.20           C  
ATOM    750  O   LEU A  56      15.437   0.906  13.618  1.00  0.20           O  
ATOM    751  CB  LEU A  56      14.237   0.682  10.963  1.00  0.20           C  
ATOM    752  CG  LEU A  56      14.263   1.088   9.485  1.00  0.20           C  
ATOM    753  CD1 LEU A  56      13.005   1.874   9.154  1.00  0.20           C  
ATOM    754  CD2 LEU A  56      15.501   1.928   9.190  1.00  0.20           C  
ATOM    755  H01 LEU A  56      16.361   0.285  11.140  1.00  0.20           H  
ATOM    756  H02 LEU A  56      14.291   1.618  11.519  1.00  0.20           H  
ATOM    757  H03 LEU A  56      13.327   0.107  11.133  1.00  0.20           H  
ATOM    758  H04 LEU A  56      14.300   0.191   8.867  1.00  0.20           H  
ATOM    759  H05 LEU A  56      12.219   1.616   9.863  1.00  0.20           H  
ATOM    760  H06 LEU A  56      13.215   2.942   9.219  1.00  0.20           H  
ATOM    761  H07 LEU A  56      12.678   1.628   8.144  1.00  0.20           H  
ATOM    762  H08 LEU A  56      14.483  -1.892  10.630  1.00  0.20           H  
ATOM    763  H09 LEU A  56      16.326   1.272   8.912  1.00  0.20           H  
ATOM    764  H10 LEU A  56      15.289   2.612   8.368  1.00  0.20           H  
ATOM    765  H11 LEU A  56      15.774   2.499  10.078  1.00  0.20           H  
ATOM    766  N   TYR A  57      15.450  -1.342  13.592  1.00  0.21           N  
ATOM    767  CA  TYR A  57      15.488  -1.448  15.046  1.00  0.21           C  
ATOM    768  C   TYR A  57      16.942  -1.359  15.500  1.00  0.21           C  
ATOM    769  O   TYR A  57      17.861  -1.580  14.710  1.00  0.21           O  
ATOM    770  CB  TYR A  57      14.883  -2.779  15.507  1.00  0.21           C  
ATOM    771  CG  TYR A  57      13.407  -2.931  15.216  1.00  0.21           C  
ATOM    772  CD1 TYR A  57      12.880  -4.160  14.818  1.00  0.21           C  
ATOM    773  CD2 TYR A  57      12.537  -1.848  15.329  1.00  0.21           C  
ATOM    774  CE1 TYR A  57      11.521  -4.307  14.532  1.00  0.21           C  
ATOM    775  CE2 TYR A  57      11.177  -1.982  15.047  1.00  0.21           C  
ATOM    776  CZ  TYR A  57      10.677  -3.214  14.645  1.00  0.21           C  
ATOM    777  OH  TYR A  57       9.344  -3.341  14.324  1.00  0.21           O  
ATOM    778  H01 TYR A  57      14.904  -0.639  15.484  1.00  0.21           H  
ATOM    779  H02 TYR A  57      14.990  -2.809  16.591  1.00  0.21           H  
ATOM    780  H03 TYR A  57      15.415  -3.587  15.005  1.00  0.21           H  
ATOM    781  H04 TYR A  57      13.541  -5.022  14.729  1.00  0.21           H  
ATOM    782  H05 TYR A  57      12.926  -0.879  15.643  1.00  0.21           H  
ATOM    783  H06 TYR A  57      11.127  -5.275  14.222  1.00  0.21           H  
ATOM    784  H07 TYR A  57      10.511  -1.125  15.142  1.00  0.21           H  
ATOM    785  H08 TYR A  57       8.994  -4.142  14.720  1.00  0.21           H  
ATOM    786  H12 TYR A  57      15.433  -2.183  13.032  1.00  0.21           H  
ATOM    787  N   GLY A  58      17.151  -1.035  16.770  1.00  0.19           N  
ATOM    788  CA  GLY A  58      18.504  -0.931  17.280  1.00  0.19           C  
ATOM    789  C   GLY A  58      18.897   0.503  17.564  1.00  0.19           C  
ATOM    790  O   GLY A  58      18.178   1.441  17.213  1.00  0.19           O  
ATOM    791  H01 GLY A  58      19.180  -1.319  16.518  1.00  0.19           H  
ATOM    792  H02 GLY A  58      18.577  -1.506  18.203  1.00  0.19           H  
ATOM    793  H09 GLY A  58      16.367  -0.861  17.382  1.00  0.19           H  
ATOM    794  N   ILE A  59      20.048   0.677  18.199  1.00  0.12           N  
ATOM    795  CA  ILE A  59      20.530   2.005  18.540  1.00  0.12           C  
ATOM    796  C   ILE A  59      21.317   2.620  17.386  1.00  0.12           C  
ATOM    797  O   ILE A  59      21.712   1.924  16.452  1.00  0.12           O  
ATOM    798  CB  ILE A  59      21.417   1.956  19.812  1.00  0.12           C  
ATOM    799  CG1 ILE A  59      22.677   1.126  19.549  1.00  0.12           C  
ATOM    800  CG2 ILE A  59      20.629   1.346  20.964  1.00  0.12           C  
ATOM    801  CD1 ILE A  59      23.607   1.023  20.739  1.00  0.12           C  
ATOM    802  H01 ILE A  59      19.659   2.630  18.737  1.00  0.12           H  
ATOM    803  H02 ILE A  59      21.714   2.971  20.074  1.00  0.12           H  
ATOM    804  H03 ILE A  59      20.601  -0.130  18.451  1.00  0.12           H  
ATOM    805  H04 ILE A  59      23.230   1.635  18.760  1.00  0.12           H  
ATOM    806  H05 ILE A  59      22.372   0.119  19.264  1.00  0.12           H  
ATOM    807  H06 ILE A  59      19.640   1.052  20.612  1.00  0.12           H  
ATOM    808  H07 ILE A  59      21.155   0.469  21.341  1.00  0.12           H  
ATOM    809  H08 ILE A  59      20.526   2.080  21.763  1.00  0.12           H  
ATOM    810  H09 ILE A  59      24.488   1.641  20.566  1.00  0.12           H  
ATOM    811  H10 ILE A  59      23.091   1.369  21.635  1.00  0.12           H  
ATOM    812  H11 ILE A  59      23.913  -0.015  20.873  1.00  0.12           H  
ATOM    813  N   ALA A  60      21.529   3.929  17.457  1.00  0.29           N  
ATOM    814  CA  ALA A  60      22.265   4.651  16.429  1.00  0.29           C  
ATOM    815  C   ALA A  60      23.688   4.927  16.901  1.00  0.29           C  
ATOM    816  O   ALA A  60      24.497   5.497  16.167  1.00  0.29           O  
ATOM    817  CB  ALA A  60      21.559   5.961  16.108  1.00  0.29           C  
ATOM    818  H01 ALA A  60      22.305   4.040  15.527  1.00  0.29           H  
ATOM    819  H02 ALA A  60      20.616   6.008  16.653  1.00  0.29           H  
ATOM    820  H03 ALA A  60      22.192   6.798  16.405  1.00  0.29           H  
ATOM    821  H04 ALA A  60      21.362   6.016  15.037  1.00  0.29           H  
ATOM    822  H12 ALA A  60      21.168   4.440  18.250  1.00  0.29           H  
ATOM    823  N   GLY A  61      23.986   4.523  18.131  1.00  0.43           N  
ATOM    824  CA  GLY A  61      25.315   4.734  18.674  1.00  0.43           C  
ATOM    825  C   GLY A  61      25.558   6.163  19.117  1.00  0.43           C  
ATOM    826  O   GLY A  61      26.578   6.763  18.772  1.00  0.43           O  
ATOM    827  H01 GLY A  61      26.028   4.515  17.879  1.00  0.43           H  
ATOM    828  H02 GLY A  61      25.447   4.077  19.533  1.00  0.43           H  
ATOM    829  H05 GLY A  61      23.282   4.065  18.692  1.00  0.43           H  
ATOM    830  N   SER A  62      24.623   6.713  19.882  1.00  0.31           N  
ATOM    831  CA  SER A  62      24.746   8.078  20.377  1.00  0.31           C  
ATOM    832  C   SER A  62      23.744   8.357  21.494  1.00  0.31           C  
ATOM    833  O   SER A  62      22.799   7.594  21.702  1.00  0.31           O  
ATOM    834  CB  SER A  62      24.536   9.076  19.235  1.00  0.31           C  
ATOM    835  OG  SER A  62      23.263   8.907  18.641  1.00  0.31           O  
ATOM    836  H01 SER A  62      25.751   8.195  20.782  1.00  0.31           H  
ATOM    837  H02 SER A  62      25.299   8.900  18.476  1.00  0.31           H  
ATOM    838  H03 SER A  62      23.806   6.172  20.127  1.00  0.31           H  
ATOM    839  H04 SER A  62      24.615  10.090  19.628  1.00  0.31           H  
ATOM    840  H05 SER A  62      22.928   8.031  18.845  1.00  0.31           H  
ATOM    841  N   THR A  63      23.964   9.454  22.211  1.00  0.15           N  
ATOM    842  CA  THR A  63      23.087   9.845  23.308  1.00  0.15           C  
ATOM    843  C   THR A  63      22.652  11.296  23.136  1.00  0.15           C  
ATOM    844  O   THR A  63      23.437  12.138  22.700  1.00  0.15           O  
ATOM    845  CB  THR A  63      23.801   9.696  24.667  1.00  0.15           C  
ATOM    846  CG2 THR A  63      22.880  10.113  25.802  1.00  0.15           C  
ATOM    847  OG1 THR A  63      24.187   8.329  24.857  1.00  0.15           O  
ATOM    848  H01 THR A  63      22.217   9.189  23.290  1.00  0.15           H  
ATOM    849  H02 THR A  63      24.682  10.338  24.669  1.00  0.15           H  
ATOM    850  H03 THR A  63      21.915   9.620  25.686  1.00  0.15           H  
ATOM    851  H04 THR A  63      23.323   9.823  26.755  1.00  0.15           H  
ATOM    852  H05 THR A  63      22.740  11.194  25.779  1.00  0.15           H  
ATOM    853  H06 THR A  63      24.761  10.033  21.990  1.00  0.15           H  
ATOM    854  H07 THR A  63      24.295   7.905  24.003  1.00  0.15           H  
ATOM    855  N   ASN A  64      21.398  11.590  23.467  1.00  0.04           N  
ATOM    856  CA  ASN A  64      20.905  12.955  23.336  1.00  0.04           C  
ATOM    857  C   ASN A  64      21.184  13.755  24.601  1.00  0.04           C  
ATOM    858  O   ASN A  64      21.654  13.214  25.602  1.00  0.04           O  
ATOM    859  CB  ASN A  64      19.400  12.980  23.026  1.00  0.04           C  
ATOM    860  CG  ASN A  64      18.556  12.347  24.122  1.00  0.04           C  
ATOM    861  ND2 ASN A  64      17.496  11.657  23.720  1.00  0.04           N  
ATOM    862  OD1 ASN A  64      18.841  12.491  25.312  1.00  0.04           O  
ATOM    863  H01 ASN A  64      21.436  13.413  22.502  1.00  0.04           H  
ATOM    864  H02 ASN A  64      19.245  12.397  22.118  1.00  0.04           H  
ATOM    865  H03 ASN A  64      19.088  14.017  22.901  1.00  0.04           H  
ATOM    866  H04 ASN A  64      16.891  11.219  24.400  1.00  0.04           H  
ATOM    867  H05 ASN A  64      17.294  11.570  22.734  1.00  0.04           H  
ATOM    868  H08 ASN A  64      20.785  10.864  23.810  1.00  0.04           H  
ATOM    869  N   VAL A  65      20.888  15.048  24.540  1.00  0.22           N  
ATOM    870  CA  VAL A  65      21.098  15.955  25.660  1.00  0.22           C  
ATOM    871  C   VAL A  65      20.375  15.476  26.918  1.00  0.22           C  
ATOM    872  O   VAL A  65      20.808  15.759  28.037  1.00  0.22           O  
ATOM    873  CB  VAL A  65      20.606  17.366  25.303  1.00  0.22           C  
ATOM    874  CG1 VAL A  65      19.138  17.307  24.947  1.00  0.22           C  
ATOM    875  CG2 VAL A  65      20.842  18.318  26.461  1.00  0.22           C  
ATOM    876  H01 VAL A  65      22.169  15.975  25.863  1.00  0.22           H  
ATOM    877  H02 VAL A  65      21.165  17.739  24.445  1.00  0.22           H  
ATOM    878  H03 VAL A  65      18.602  18.088  25.487  1.00  0.22           H  
ATOM    879  H04 VAL A  65      19.017  17.459  23.874  1.00  0.22           H  
ATOM    880  H05 VAL A  65      18.735  16.333  25.224  1.00  0.22           H  
ATOM    881  H06 VAL A  65      20.502  15.417  23.683  1.00  0.22           H  
ATOM    882  H07 VAL A  65      21.622  19.030  26.192  1.00  0.22           H  
ATOM    883  H08 VAL A  65      19.921  18.856  26.683  1.00  0.22           H  
ATOM    884  H09 VAL A  65      21.154  17.753  27.339  1.00  0.22           H  
ATOM    885  N   THR A  66      19.273  14.755  26.733  1.00  0.12           N  
ATOM    886  CA  THR A  66      18.508  14.244  27.864  1.00  0.12           C  
ATOM    887  C   THR A  66      18.975  12.856  28.297  1.00  0.12           C  
ATOM    888  O   THR A  66      18.358  12.221  29.153  1.00  0.12           O  
ATOM    889  CB  THR A  66      16.994  14.208  27.553  1.00  0.12           C  
ATOM    890  CG2 THR A  66      16.368  15.580  27.792  1.00  0.12           C  
ATOM    891  OG1 THR A  66      16.789  13.809  26.190  1.00  0.12           O  
ATOM    892  H01 THR A  66      18.685  14.935  28.688  1.00  0.12           H  
ATOM    893  H02 THR A  66      16.516  13.487  28.216  1.00  0.12           H  
ATOM    894  H03 THR A  66      15.396  15.457  28.270  1.00  0.12           H  
ATOM    895  H04 THR A  66      17.018  16.169  28.439  1.00  0.12           H  
ATOM    896  H05 THR A  66      16.242  16.093  26.839  1.00  0.12           H  
ATOM    897  H06 THR A  66      16.459  12.908  26.166  1.00  0.12           H  
ATOM    898  H10 THR A  66      18.961  14.558  25.793  1.00  0.12           H  
ATOM    899  N   GLY A  67      20.062  12.388  27.694  1.00  0.16           N  
ATOM    900  CA  GLY A  67      20.619  11.097  28.062  1.00  0.16           C  
ATOM    901  C   GLY A  67      19.960   9.821  27.563  1.00  0.16           C  
ATOM    902  O   GLY A  67      20.200   8.749  28.124  1.00  0.16           O  
ATOM    903  H01 GLY A  67      20.468  11.055  29.141  1.00  0.16           H  
ATOM    904  H02 GLY A  67      21.648  11.083  27.704  1.00  0.16           H  
ATOM    905  H07 GLY A  67      20.507  12.936  26.971  1.00  0.16           H  
ATOM    906  N   ASP A  68      19.134   9.910  26.526  1.00  0.02           N  
ATOM    907  CA  ASP A  68      18.496   8.710  26.002  1.00  0.02           C  
ATOM    908  C   ASP A  68      19.435   8.015  25.024  1.00  0.02           C  
ATOM    909  O   ASP A  68      20.330   8.643  24.454  1.00  0.02           O  
ATOM    910  CB  ASP A  68      17.187   9.047  25.280  1.00  0.02           C  
ATOM    911  CG  ASP A  68      16.174   9.716  26.183  1.00  0.02           C  
ATOM    912  OD1 ASP A  68      16.075   9.326  27.364  1.00  0.02           O  
ATOM    913  OD2 ASP A  68      15.464  10.624  25.704  1.00  0.02           O  
ATOM    914  H01 ASP A  68      18.273   8.054  26.843  1.00  0.02           H  
ATOM    915  H02 ASP A  68      16.751   8.109  24.937  1.00  0.02           H  
ATOM    916  H03 ASP A  68      18.949  10.808  26.102  1.00  0.02           H  
ATOM    917  H04 ASP A  68      17.409   9.716  24.449  1.00  0.02           H  
ATOM    918  N   GLN A  69      19.234   6.713  24.842  1.00  0.13           N  
ATOM    919  CA  GLN A  69      20.049   5.945  23.909  1.00  0.13           C  
ATOM    920  C   GLN A  69      19.369   6.074  22.551  1.00  0.13           C  
ATOM    921  O   GLN A  69      18.348   5.435  22.296  1.00  0.13           O  
ATOM    922  CB  GLN A  69      20.110   4.474  24.334  1.00  0.13           C  
ATOM    923  CG  GLN A  69      21.125   3.641  23.563  1.00  0.13           C  
ATOM    924  CD  GLN A  69      22.564   4.028  23.872  1.00  0.13           C  
ATOM    925  NE2 GLN A  69      22.740   4.979  24.786  1.00  0.13           N  
ATOM    926  OE1 GLN A  69      23.506   3.477  23.299  1.00  0.13           O  
ATOM    927  H01 GLN A  69      21.074   6.315  23.881  1.00  0.13           H  
ATOM    928  H02 GLN A  69      19.130   4.047  24.121  1.00  0.13           H  
ATOM    929  H03 GLN A  69      20.368   4.434  25.392  1.00  0.13           H  
ATOM    930  H04 GLN A  69      20.958   3.822  22.501  1.00  0.13           H  
ATOM    931  H05 GLN A  69      18.503   6.247  25.360  1.00  0.13           H  
ATOM    932  H06 GLN A  69      20.983   2.592  23.821  1.00  0.13           H  
ATOM    933  H07 GLN A  69      23.673   5.276  25.033  1.00  0.13           H  
ATOM    934  H08 GLN A  69      21.940   5.404  25.233  1.00  0.13           H  
ATOM    935  N   VAL A  70      19.937   6.912  21.692  1.00  0.13           N  
ATOM    936  CA  VAL A  70      19.389   7.169  20.362  1.00  0.13           C  
ATOM    937  C   VAL A  70      19.188   5.921  19.504  1.00  0.13           C  
ATOM    938  O   VAL A  70      20.121   5.151  19.283  1.00  0.13           O  
ATOM    939  CB  VAL A  70      20.290   8.158  19.582  1.00  0.13           C  
ATOM    940  CG1 VAL A  70      19.644   8.525  18.257  1.00  0.13           C  
ATOM    941  CG2 VAL A  70      20.537   9.404  20.419  1.00  0.13           C  
ATOM    942  H01 VAL A  70      18.402   7.593  20.547  1.00  0.13           H  
ATOM    943  H02 VAL A  70      21.248   7.680  19.376  1.00  0.13           H  
ATOM    944  H03 VAL A  70      18.749   9.119  18.442  1.00  0.13           H  
ATOM    945  H04 VAL A  70      20.346   9.105  17.658  1.00  0.13           H  
ATOM    946  H05 VAL A  70      19.372   7.616  17.721  1.00  0.13           H  
ATOM    947  H06 VAL A  70      21.370   9.966  19.996  1.00  0.13           H  
ATOM    948  H07 VAL A  70      19.642  10.026  20.418  1.00  0.13           H  
ATOM    949  H08 VAL A  70      20.777   9.114  21.442  1.00  0.13           H  
ATOM    950  H09 VAL A  70      20.782   7.391  21.969  1.00  0.13           H  
ATOM    951  N   LYS A  71      17.963   5.732  19.017  1.00  0.07           N  
ATOM    952  CA  LYS A  71      17.644   4.592  18.164  1.00  0.07           C  
ATOM    953  C   LYS A  71      17.755   5.025  16.707  1.00  0.07           C  
ATOM    954  O   LYS A  71      17.794   6.222  16.414  1.00  0.07           O  
ATOM    955  CB  LYS A  71      16.223   4.086  18.440  1.00  0.07           C  
ATOM    956  CG  LYS A  71      15.962   3.644  19.873  1.00  0.07           C  
ATOM    957  CD  LYS A  71      16.962   2.600  20.337  1.00  0.07           C  
ATOM    958  CE  LYS A  71      16.601   2.062  21.716  1.00  0.07           C  
ATOM    959  NZ  LYS A  71      15.373   1.223  21.673  1.00  0.07           N  
ATOM    960  H01 LYS A  71      18.343   3.783  18.375  1.00  0.07           H  
ATOM    961  H02 LYS A  71      16.091   3.199  17.820  1.00  0.07           H  
ATOM    962  H03 LYS A  71      15.526   4.889  18.201  1.00  0.07           H  
ATOM    963  H04 LYS A  71      14.968   3.199  19.912  1.00  0.07           H  
ATOM    964  H05 LYS A  71      16.030   4.513  20.528  1.00  0.07           H  
ATOM    965  H06 LYS A  71      17.945   3.068  20.397  1.00  0.07           H  
ATOM    966  H07 LYS A  71      16.972   1.775  19.625  1.00  0.07           H  
ATOM    967  H08 LYS A  71      16.411   2.910  22.373  1.00  0.07           H  
ATOM    968  H09 LYS A  71      17.236   6.395  19.244  1.00  0.07           H  
ATOM    969  H10 LYS A  71      17.429   1.459  22.089  1.00  0.07           H  
ATOM    970  H11 LYS A  71      14.631   1.736  21.219  1.00  0.07           H  
ATOM    971  H12 LYS A  71      15.561   0.376  21.156  1.00  0.07           H  
ATOM    972  H13 LYS A  71      15.092   0.988  22.614  1.00  0.07           H  
ATOM    973  N   LYS A  72      17.803   4.051  15.799  1.00  0.19           N  
ATOM    974  CA  LYS A  72      17.916   4.325  14.364  1.00  0.19           C  
ATOM    975  C   LYS A  72      16.714   5.105  13.838  1.00  0.19           C  
ATOM    976  O   LYS A  72      16.853   5.954  12.953  1.00  0.19           O  
ATOM    977  CB  LYS A  72      18.045   3.016  13.580  1.00  0.19           C  
ATOM    978  CG  LYS A  72      19.221   2.152  13.991  1.00  0.19           C  
ATOM    979  CD  LYS A  72      19.248   0.852  13.200  1.00  0.19           C  
ATOM    980  CE  LYS A  72      20.387  -0.048  13.661  1.00  0.19           C  
ATOM    981  NZ  LYS A  72      20.397  -1.344  12.933  1.00  0.19           N  
ATOM    982  H01 LYS A  72      18.810   4.933  14.223  1.00  0.19           H  
ATOM    983  H02 LYS A  72      18.212   3.293  12.539  1.00  0.19           H  
ATOM    984  H03 LYS A  72      17.131   2.440  13.725  1.00  0.19           H  
ATOM    985  H04 LYS A  72      19.121   1.911  15.049  1.00  0.19           H  
ATOM    986  H05 LYS A  72      20.146   2.699  13.810  1.00  0.19           H  
ATOM    987  H06 LYS A  72      19.401   1.091  12.148  1.00  0.19           H  
ATOM    988  H07 LYS A  72      18.302   0.330  13.340  1.00  0.19           H  
ATOM    989  H08 LYS A  72      20.245  -0.257  14.721  1.00  0.19           H  
ATOM    990  H09 LYS A  72      21.334   0.463  13.486  1.00  0.19           H  
ATOM    991  H10 LYS A  72      21.084  -1.309  12.193  1.00  0.19           H  
ATOM    992  H11 LYS A  72      20.631  -2.089  13.574  1.00  0.19           H  
ATOM    993  H12 LYS A  72      19.484  -1.515  12.536  1.00  0.19           H  
ATOM    994  H14 LYS A  72      17.760   3.091  16.110  1.00  0.19           H  
ATOM    995  N   LEU A  73      15.535   4.801  14.374  1.00  0.10           N  
ATOM    996  CA  LEU A  73      14.313   5.478  13.967  1.00  0.10           C  
ATOM    997  C   LEU A  73      14.296   6.919  14.477  1.00  0.10           C  
ATOM    998  O   LEU A  73      13.613   7.774  13.916  1.00  0.10           O  
ATOM    999  CB  LEU A  73      13.090   4.705  14.470  1.00  0.10           C  
ATOM   1000  CG  LEU A  73      12.766   3.440  13.662  1.00  0.10           C  
ATOM   1001  CD1 LEU A  73      11.696   2.617  14.367  1.00  0.10           C  
ATOM   1002  CD2 LEU A  73      12.298   3.838  12.264  1.00  0.10           C  
ATOM   1003  H01 LEU A  73      14.278   5.510  12.878  1.00  0.10           H  
ATOM   1004  H02 LEU A  73      12.234   5.371  14.363  1.00  0.10           H  
ATOM   1005  H03 LEU A  73      13.271   4.413  15.504  1.00  0.10           H  
ATOM   1006  H04 LEU A  73      13.664   2.828  13.579  1.00  0.10           H  
ATOM   1007  H05 LEU A  73      10.786   2.615  13.767  1.00  0.10           H  
ATOM   1008  H06 LEU A  73      12.049   1.594  14.495  1.00  0.10           H  
ATOM   1009  H07 LEU A  73      11.485   3.054  15.343  1.00  0.10           H  
ATOM   1010  H08 LEU A  73      11.431   4.494  12.345  1.00  0.10           H  
ATOM   1011  H09 LEU A  73      13.102   4.361  11.746  1.00  0.10           H  
ATOM   1012  H10 LEU A  73      12.025   2.944  11.703  1.00  0.10           H  
ATOM   1013  H13 LEU A  73      15.487   4.082  15.082  1.00  0.10           H  
ATOM   1014  N   ASP A  74      15.046   7.184  15.544  1.00  0.01           N  
ATOM   1015  CA  ASP A  74      15.139   8.536  16.090  1.00  0.01           C  
ATOM   1016  C   ASP A  74      15.806   9.394  15.022  1.00  0.01           C  
ATOM   1017  O   ASP A  74      15.308  10.462  14.657  1.00  0.01           O  
ATOM   1018  CB  ASP A  74      15.994   8.543  17.362  1.00  0.01           C  
ATOM   1019  CG  ASP A  74      15.253   8.005  18.571  1.00  0.01           C  
ATOM   1020  OD1 ASP A  74      15.915   7.550  19.532  1.00  0.01           O  
ATOM   1021  OD2 ASP A  74      14.007   8.052  18.564  1.00  0.01           O  
ATOM   1022  H01 ASP A  74      14.151   8.915  16.350  1.00  0.01           H  
ATOM   1023  H02 ASP A  74      16.258   9.579  17.574  1.00  0.01           H  
ATOM   1024  H03 ASP A  74      16.878   7.928  17.192  1.00  0.01           H  
ATOM   1025  H11 ASP A  74      15.561   6.436  15.985  1.00  0.01           H  
ATOM   1026  N   VAL A  75      16.935   8.899  14.517  1.00  0.10           N  
ATOM   1027  CA  VAL A  75      17.693   9.584  13.484  1.00  0.10           C  
ATOM   1028  C   VAL A  75      16.840   9.789  12.237  1.00  0.10           C  
ATOM   1029  O   VAL A  75      16.652  10.920  11.791  1.00  0.10           O  
ATOM   1030  CB  VAL A  75      18.959   8.784  13.102  1.00  0.10           C  
ATOM   1031  CG1 VAL A  75      19.734   9.516  12.015  1.00  0.10           C  
ATOM   1032  CG2 VAL A  75      19.834   8.583  14.331  1.00  0.10           C  
ATOM   1033  H01 VAL A  75      17.990  10.553  13.885  1.00  0.10           H  
ATOM   1034  H02 VAL A  75      18.661   7.808  12.718  1.00  0.10           H  
ATOM   1035  H03 VAL A  75      20.725   9.072  11.914  1.00  0.10           H  
ATOM   1036  H04 VAL A  75      17.277   8.015  14.865  1.00  0.10           H  
ATOM   1037  H05 VAL A  75      19.201   9.431  11.068  1.00  0.10           H  
ATOM   1038  H06 VAL A  75      19.833  10.568  12.284  1.00  0.10           H  
ATOM   1039  H07 VAL A  75      20.724   9.207  14.249  1.00  0.10           H  
ATOM   1040  H08 VAL A  75      19.276   8.863  15.225  1.00  0.10           H  
ATOM   1041  H09 VAL A  75      20.130   7.536  14.400  1.00  0.10           H  
ATOM   1042  N   LEU A  76      16.327   8.692  11.682  1.00  0.17           N  
ATOM   1043  CA  LEU A  76      15.484   8.739  10.485  1.00  0.17           C  
ATOM   1044  C   LEU A  76      14.342   9.741  10.627  1.00  0.17           C  
ATOM   1045  O   LEU A  76      14.212  10.662   9.824  1.00  0.17           O  
ATOM   1046  CB  LEU A  76      14.906   7.351  10.181  1.00  0.17           C  
ATOM   1047  CG  LEU A  76      13.831   7.252   9.084  1.00  0.17           C  
ATOM   1048  CD1 LEU A  76      14.336   7.880   7.797  1.00  0.17           C  
ATOM   1049  CD2 LEU A  76      13.461   5.793   8.845  1.00  0.17           C  
ATOM   1050  H01 LEU A  76      16.120   9.063   9.661  1.00  0.17           H  
ATOM   1051  H02 LEU A  76      14.394   7.058  11.097  1.00  0.17           H  
ATOM   1052  H03 LEU A  76      15.736   6.709   9.884  1.00  0.17           H  
ATOM   1053  H04 LEU A  76      12.943   7.792   9.413  1.00  0.17           H  
ATOM   1054  H05 LEU A  76      15.358   7.550   7.609  1.00  0.17           H  
ATOM   1055  H06 LEU A  76      13.698   7.574   6.968  1.00  0.17           H  
ATOM   1056  H07 LEU A  76      14.316   8.966   7.890  1.00  0.17           H  
ATOM   1057  H08 LEU A  76      12.526   5.743   8.287  1.00  0.17           H  
ATOM   1058  H09 LEU A  76      14.251   5.306   8.273  1.00  0.17           H  
ATOM   1059  H10 LEU A  76      16.527   7.795  12.102  1.00  0.17           H  
ATOM   1060  H11 LEU A  76      13.340   5.287   9.803  1.00  0.17           H  
ATOM   1061  N   SER A  77      13.520   9.562  11.655  1.00  0.04           N  
ATOM   1062  CA  SER A  77      12.388  10.452  11.880  1.00  0.04           C  
ATOM   1063  C   SER A  77      12.848  11.895  12.043  1.00  0.04           C  
ATOM   1064  O   SER A  77      12.239  12.811  11.493  1.00  0.04           O  
ATOM   1065  CB  SER A  77      11.602  10.022  13.129  1.00  0.04           C  
ATOM   1066  OG  SER A  77      12.302  10.348  14.318  1.00  0.04           O  
ATOM   1067  H01 SER A  77      11.740  10.387  11.006  1.00  0.04           H  
ATOM   1068  H02 SER A  77      11.469   8.941  13.095  1.00  0.04           H  
ATOM   1069  H03 SER A  77      10.637  10.529  13.134  1.00  0.04           H  
ATOM   1070  H04 SER A  77      12.549   9.541  14.776  1.00  0.04           H  
ATOM   1071  H12 SER A  77      13.682   8.795  12.292  1.00  0.04           H  
ATOM   1072  N   ASN A  78      13.921  12.097  12.803  1.00  0.05           N  
ATOM   1073  CA  ASN A  78      14.437  13.444  13.024  1.00  0.05           C  
ATOM   1074  C   ASN A  78      14.848  14.090  11.699  1.00  0.05           C  
ATOM   1075  O   ASN A  78      14.471  15.228  11.414  1.00  0.05           O  
ATOM   1076  CB  ASN A  78      15.618  13.414  14.000  1.00  0.05           C  
ATOM   1077  CG  ASN A  78      15.983  14.796  14.509  1.00  0.05           C  
ATOM   1078  ND2 ASN A  78      17.275  15.105  14.526  1.00  0.05           N  
ATOM   1079  OD1 ASN A  78      15.110  15.576  14.889  1.00  0.05           O  
ATOM   1080  H01 ASN A  78      13.643  14.047  13.465  1.00  0.05           H  
ATOM   1081  H02 ASN A  78      16.481  13.019  13.465  1.00  0.05           H  
ATOM   1082  H03 ASN A  78      15.354  12.785  14.850  1.00  0.05           H  
ATOM   1083  H04 ASN A  78      17.573  16.011  14.858  1.00  0.05           H  
ATOM   1084  H05 ASN A  78      14.384  11.309  13.232  1.00  0.05           H  
ATOM   1085  H06 ASN A  78      17.959  14.434  14.207  1.00  0.05           H  
ATOM   1086  N   ASP A  79      15.610  13.363  10.887  1.00  0.12           N  
ATOM   1087  CA  ASP A  79      16.033  13.875   9.584  1.00  0.12           C  
ATOM   1088  C   ASP A  79      14.821  14.221   8.713  1.00  0.12           C  
ATOM   1089  O   ASP A  79      14.728  15.327   8.182  1.00  0.12           O  
ATOM   1090  CB  ASP A  79      16.908  12.845   8.867  1.00  0.12           C  
ATOM   1091  CG  ASP A  79      18.288  12.726   9.482  1.00  0.12           C  
ATOM   1092  OD1 ASP A  79      19.041  11.812   9.091  1.00  0.12           O  
ATOM   1093  OD2 ASP A  79      18.623  13.550  10.354  1.00  0.12           O  
ATOM   1094  H01 ASP A  79      16.612  14.783   9.751  1.00  0.12           H  
ATOM   1095  H02 ASP A  79      17.033  13.177   7.836  1.00  0.12           H  
ATOM   1096  H03 ASP A  79      16.417  11.873   8.917  1.00  0.12           H  
ATOM   1097  H07 ASP A  79      15.902  12.440  11.175  1.00  0.12           H  
ATOM   1098  N   LEU A  80      13.892  13.280   8.572  1.00  0.11           N  
ATOM   1099  CA  LEU A  80      12.694  13.516   7.769  1.00  0.11           C  
ATOM   1100  C   LEU A  80      11.986  14.803   8.189  1.00  0.11           C  
ATOM   1101  O   LEU A  80      11.645  15.628   7.345  1.00  0.11           O  
ATOM   1102  CB  LEU A  80      11.719  12.344   7.900  1.00  0.11           C  
ATOM   1103  CG  LEU A  80      12.044  11.041   7.170  1.00  0.11           C  
ATOM   1104  CD1 LEU A  80      11.133   9.946   7.674  1.00  0.11           C  
ATOM   1105  CD2 LEU A  80      11.880  11.226   5.668  1.00  0.11           C  
ATOM   1106  H01 LEU A  80      13.014  13.613   6.732  1.00  0.11           H  
ATOM   1107  H02 LEU A  80      10.808  12.700   7.419  1.00  0.11           H  
ATOM   1108  H03 LEU A  80      11.639  12.108   8.961  1.00  0.11           H  
ATOM   1109  H04 LEU A  80      14.016  12.387   9.028  1.00  0.11           H  
ATOM   1110  H05 LEU A  80      13.079  10.762   7.367  1.00  0.11           H  
ATOM   1111  H06 LEU A  80      10.188   9.983   7.133  1.00  0.11           H  
ATOM   1112  H07 LEU A  80      11.605   8.977   7.513  1.00  0.11           H  
ATOM   1113  H08 LEU A  80      10.947  10.088   8.739  1.00  0.11           H  
ATOM   1114  H09 LEU A  80      11.254  12.098   5.476  1.00  0.11           H  
ATOM   1115  H10 LEU A  80      12.858  11.374   5.211  1.00  0.11           H  
ATOM   1116  H11 LEU A  80      11.409  10.340   5.241  1.00  0.11           H  
ATOM   1117  N   VAL A  81      11.768  14.977   9.492  1.00  0.03           N  
ATOM   1118  CA  VAL A  81      11.082  16.167   9.987  1.00  0.03           C  
ATOM   1119  C   VAL A  81      11.902  17.438   9.773  1.00  0.03           C  
ATOM   1120  O   VAL A  81      11.363  18.460   9.354  1.00  0.03           O  
ATOM   1121  CB  VAL A  81      10.725  16.030  11.488  1.00  0.03           C  
ATOM   1122  CG1 VAL A  81       9.962  17.265  11.963  1.00  0.03           C  
ATOM   1123  CG2 VAL A  81       9.881  14.772  11.709  1.00  0.03           C  
ATOM   1124  H01 VAL A  81      10.163  16.252   9.407  1.00  0.03           H  
ATOM   1125  H02 VAL A  81      11.646  15.945  12.065  1.00  0.03           H  
ATOM   1126  H03 VAL A  81       8.991  16.963  12.354  1.00  0.03           H  
ATOM   1127  H04 VAL A  81      10.530  17.764  12.748  1.00  0.03           H  
ATOM   1128  H05 VAL A  81       9.819  17.949  11.126  1.00  0.03           H  
ATOM   1129  H06 VAL A  81       8.931  14.876  11.186  1.00  0.03           H  
ATOM   1130  H07 VAL A  81      10.414  13.903  11.323  1.00  0.03           H  
ATOM   1131  H08 VAL A  81       9.696  14.641  12.775  1.00  0.03           H  
ATOM   1132  H12 VAL A  81      12.082  14.275  10.147  1.00  0.03           H  
ATOM   1133  N   ILE A  82      13.202  17.380  10.052  1.00  0.06           N  
ATOM   1134  CA  ILE A  82      14.060  18.550   9.856  1.00  0.06           C  
ATOM   1135  C   ILE A  82      13.985  18.990   8.393  1.00  0.06           C  
ATOM   1136  O   ILE A  82      13.709  20.157   8.094  1.00  0.06           O  
ATOM   1137  CB  ILE A  82      15.545  18.249  10.178  1.00  0.06           C  
ATOM   1138  CG1 ILE A  82      15.722  17.881  11.657  1.00  0.06           C  
ATOM   1139  CG2 ILE A  82      16.395  19.463   9.833  1.00  0.06           C  
ATOM   1140  CD1 ILE A  82      15.532  19.031  12.609  1.00  0.06           C  
ATOM   1141  H01 ILE A  82      13.704  19.327  10.533  1.00  0.06           H  
ATOM   1142  H02 ILE A  82      15.867  17.397   9.579  1.00  0.06           H  
ATOM   1143  H03 ILE A  82      16.753  17.547  11.774  1.00  0.06           H  
ATOM   1144  H04 ILE A  82      14.996  17.107  11.906  1.00  0.06           H  
ATOM   1145  H05 ILE A  82      17.349  19.133   9.422  1.00  0.06           H  
ATOM   1146  H06 ILE A  82      15.875  20.074   9.095  1.00  0.06           H  
ATOM   1147  H07 ILE A  82      16.572  20.051  10.733  1.00  0.06           H  
ATOM   1148  H08 ILE A  82      14.502  19.041  12.965  1.00  0.06           H  
ATOM   1149  H09 ILE A  82      13.601  16.521  10.402  1.00  0.06           H  
ATOM   1150  H10 ILE A  82      16.208  18.917  13.457  1.00  0.06           H  
ATOM   1151  H11 ILE A  82      15.747  19.968  12.095  1.00  0.06           H  
ATOM   1152  N   ASN A  83      14.226  18.042   7.488  1.00  0.18           N  
ATOM   1153  CA  ASN A  83      14.207  18.318   6.056  1.00  0.18           C  
ATOM   1154  C   ASN A  83      12.899  18.875   5.513  1.00  0.18           C  
ATOM   1155  O   ASN A  83      12.913  19.870   4.786  1.00  0.18           O  
ATOM   1156  CB  ASN A  83      14.585  17.065   5.260  1.00  0.18           C  
ATOM   1157  CG  ASN A  83      16.052  16.725   5.381  1.00  0.18           C  
ATOM   1158  ND2 ASN A  83      16.358  15.444   5.551  1.00  0.18           N  
ATOM   1159  OD1 ASN A  83      16.905  17.606   5.313  1.00  0.18           O  
ATOM   1160  H01 ASN A  83      14.946  19.108   5.926  1.00  0.18           H  
ATOM   1161  H02 ASN A  83      14.377  17.265   4.209  1.00  0.18           H  
ATOM   1162  H03 ASN A  83      13.999  16.224   5.631  1.00  0.18           H  
ATOM   1163  H04 ASN A  83      17.324  15.162   5.634  1.00  0.18           H  
ATOM   1164  H05 ASN A  83      15.624  14.751   5.597  1.00  0.18           H  
ATOM   1165  H12 ASN A  83      14.428  17.104   7.803  1.00  0.18           H  
ATOM   1166  N   VAL A  84      11.768  18.258   5.847  1.00  0.12           N  
ATOM   1167  CA  VAL A  84      10.509  18.768   5.321  1.00  0.12           C  
ATOM   1168  C   VAL A  84      10.157  20.133   5.907  1.00  0.12           C  
ATOM   1169  O   VAL A  84       9.608  20.981   5.203  1.00  0.12           O  
ATOM   1170  CB  VAL A  84       9.313  17.775   5.532  1.00  0.12           C  
ATOM   1171  CG1 VAL A  84       9.692  16.385   5.026  1.00  0.12           C  
ATOM   1172  CG2 VAL A  84       8.886  17.736   6.995  1.00  0.12           C  
ATOM   1173  H01 VAL A  84      10.666  18.877   4.248  1.00  0.12           H  
ATOM   1174  H02 VAL A  84       8.459  18.129   4.955  1.00  0.12           H  
ATOM   1175  H03 VAL A  84      10.676  16.116   5.409  1.00  0.12           H  
ATOM   1176  H04 VAL A  84       8.957  15.659   5.372  1.00  0.12           H  
ATOM   1177  H05 VAL A  84       9.715  16.388   3.936  1.00  0.12           H  
ATOM   1178  H06 VAL A  84      11.782  17.451   6.454  1.00  0.12           H  
ATOM   1179  H07 VAL A  84       7.854  17.392   7.063  1.00  0.12           H  
ATOM   1180  H08 VAL A  84       9.533  17.053   7.545  1.00  0.12           H  
ATOM   1181  H09 VAL A  84       8.964  18.735   7.424  1.00  0.12           H  
ATOM   1182  N   LEU A  85      10.478  20.360   7.180  1.00  0.04           N  
ATOM   1183  CA  LEU A  85      10.171  21.648   7.796  1.00  0.04           C  
ATOM   1184  C   LEU A  85      10.993  22.770   7.167  1.00  0.04           C  
ATOM   1185  O   LEU A  85      10.509  23.887   7.005  1.00  0.04           O  
ATOM   1186  CB  LEU A  85      10.397  21.604   9.314  1.00  0.04           C  
ATOM   1187  CG  LEU A  85       9.354  20.804  10.112  1.00  0.04           C  
ATOM   1188  CD1 LEU A  85       9.668  20.887  11.605  1.00  0.04           C  
ATOM   1189  CD2 LEU A  85       7.961  21.349   9.837  1.00  0.04           C  
ATOM   1190  H01 LEU A  85       9.116  21.855   7.614  1.00  0.04           H  
ATOM   1191  H02 LEU A  85      10.315  22.634   9.660  1.00  0.04           H  
ATOM   1192  H03 LEU A  85      11.375  21.159   9.497  1.00  0.04           H  
ATOM   1193  H04 LEU A  85       9.390  19.760   9.802  1.00  0.04           H  
ATOM   1194  H05 LEU A  85      10.467  21.610  11.768  1.00  0.04           H  
ATOM   1195  H06 LEU A  85       8.777  21.203  12.147  1.00  0.04           H  
ATOM   1196  H07 LEU A  85       9.986  19.908  11.965  1.00  0.04           H  
ATOM   1197  H08 LEU A  85       7.286  21.040  10.635  1.00  0.04           H  
ATOM   1198  H09 LEU A  85       7.998  22.438   9.795  1.00  0.04           H  
ATOM   1199  H10 LEU A  85      10.935  19.639   7.720  1.00  0.04           H  
ATOM   1200  H11 LEU A  85       7.599  20.960   8.885  1.00  0.04           H  
ATOM   1201  N   LYS A  86      12.233  22.471   6.801  1.00  0.19           N  
ATOM   1202  CA  LYS A  86      13.084  23.473   6.169  1.00  0.19           C  
ATOM   1203  C   LYS A  86      12.554  23.863   4.788  1.00  0.19           C  
ATOM   1204  O   LYS A  86      12.457  25.045   4.466  1.00  0.19           O  
ATOM   1205  CB  LYS A  86      14.513  22.949   6.025  1.00  0.19           C  
ATOM   1206  CG  LYS A  86      15.302  22.886   7.315  1.00  0.19           C  
ATOM   1207  CD  LYS A  86      16.724  22.451   7.021  1.00  0.19           C  
ATOM   1208  CE  LYS A  86      17.588  22.500   8.266  1.00  0.19           C  
ATOM   1209  NZ  LYS A  86      18.972  22.055   7.954  1.00  0.19           N  
ATOM   1210  H01 LYS A  86      13.079  24.354   6.810  1.00  0.19           H  
ATOM   1211  H02 LYS A  86      15.035  23.658   5.382  1.00  0.19           H  
ATOM   1212  H03 LYS A  86      14.465  21.943   5.607  1.00  0.19           H  
ATOM   1213  H04 LYS A  86      14.836  22.167   7.989  1.00  0.19           H  
ATOM   1214  H05 LYS A  86      15.312  23.870   7.783  1.00  0.19           H  
ATOM   1215  H06 LYS A  86      17.146  23.135   6.285  1.00  0.19           H  
ATOM   1216  H07 LYS A  86      16.711  21.431   6.638  1.00  0.19           H  
ATOM   1217  H08 LYS A  86      17.164  21.834   9.017  1.00  0.19           H  
ATOM   1218  H09 LYS A  86      17.615  23.522   8.645  1.00  0.19           H  
ATOM   1219  H10 LYS A  86      19.599  22.372   8.680  1.00  0.19           H  
ATOM   1220  H11 LYS A  86      18.999  21.047   7.904  1.00  0.19           H  
ATOM   1221  H12 LYS A  86      12.591  21.540   6.962  1.00  0.19           H  
ATOM   1222  H13 LYS A  86      19.260  22.444   7.067  1.00  0.19           H  
ATOM   1223  N   SER A  87      12.207  22.865   3.979  1.00  0.35           N  
ATOM   1224  CA  SER A  87      11.705  23.115   2.627  1.00  0.35           C  
ATOM   1225  C   SER A  87      10.304  23.721   2.567  1.00  0.35           C  
ATOM   1226  O   SER A  87       9.832  24.090   1.488  1.00  0.35           O  
ATOM   1227  CB  SER A  87      11.716  21.821   1.813  1.00  0.35           C  
ATOM   1228  OG  SER A  87      10.735  20.915   2.284  1.00  0.35           O  
ATOM   1229  H01 SER A  87      12.383  23.857   2.206  1.00  0.35           H  
ATOM   1230  H02 SER A  87      12.696  21.355   1.917  1.00  0.35           H  
ATOM   1231  H03 SER A  87      11.513  22.055   0.768  1.00  0.35           H  
ATOM   1232  H04 SER A  87      10.541  21.103   3.205  1.00  0.35           H  
ATOM   1233  H14 SER A  87      12.292  21.913   4.305  1.00  0.35           H  
ATOM   1234  N   SER A  88       9.638  23.832   3.714  1.00  0.25           N  
ATOM   1235  CA  SER A  88       8.288  24.387   3.744  1.00  0.25           C  
ATOM   1236  C   SER A  88       8.251  25.910   3.619  1.00  0.25           C  
ATOM   1237  O   SER A  88       7.191  26.486   3.379  1.00  0.25           O  
ATOM   1238  CB  SER A  88       7.572  23.979   5.033  1.00  0.25           C  
ATOM   1239  OG  SER A  88       8.187  24.578   6.160  1.00  0.25           O  
ATOM   1240  H01 SER A  88       7.779  23.975   2.873  1.00  0.25           H  
ATOM   1241  H02 SER A  88       7.630  22.896   5.137  1.00  0.25           H  
ATOM   1242  H03 SER A  88       6.531  24.298   4.981  1.00  0.25           H  
ATOM   1243  H04 SER A  88       8.420  23.899   6.797  1.00  0.25           H  
ATOM   1244  H05 SER A  88      10.072  23.529   4.574  1.00  0.25           H  
ATOM   1245  N   PHE A  89       9.398  26.563   3.783  1.00  0.47           N  
ATOM   1246  CA  PHE A  89       9.444  28.023   3.699  1.00  0.47           C  
ATOM   1247  C   PHE A  89       8.458  28.596   4.719  1.00  0.47           C  
ATOM   1248  O   PHE A  89       7.806  29.603   4.453  1.00  0.47           O  
ATOM   1249  CB  PHE A  89       9.022  28.492   2.299  1.00  0.47           C  
ATOM   1250  CG  PHE A  89       9.928  28.033   1.197  1.00  0.47           C  
ATOM   1251  CD1 PHE A  89      11.191  28.587   1.040  1.00  0.47           C  
ATOM   1252  CD2 PHE A  89       9.515  27.054   0.306  1.00  0.47           C  
ATOM   1253  CE1 PHE A  89      12.031  28.171   0.008  1.00  0.47           C  
ATOM   1254  CE2 PHE A  89      10.348  26.630  -0.731  1.00  0.47           C  
ATOM   1255  CZ  PHE A  89      11.605  27.189  -0.879  1.00  0.47           C  
ATOM   1256  H01 PHE A  89      10.460  28.363   3.900  1.00  0.47           H  
ATOM   1257  H02 PHE A  89       9.067  29.581   2.308  1.00  0.47           H  
ATOM   1258  H03 PHE A  89       8.020  28.113   2.099  1.00  0.47           H  
ATOM   1259  H04 PHE A  89      11.530  29.357   1.733  1.00  0.47           H  
ATOM   1260  H05 PHE A  89      10.246  26.046   3.967  1.00  0.47           H  
ATOM   1261  H06 PHE A  89       8.526  26.609   0.417  1.00  0.47           H  
ATOM   1262  H07 PHE A  89      13.020  28.615  -0.103  1.00  0.47           H  
ATOM   1263  H08 PHE A  89      10.009  25.859  -1.423  1.00  0.47           H  
ATOM   1264  H09 PHE A  89      12.258  26.861  -1.687  1.00  0.47           H  
ATOM   1265  N   ALA A  90       8.342  27.956   5.880  1.00  0.37           N  
ATOM   1266  CA  ALA A  90       7.400  28.415   6.896  1.00  0.37           C  
ATOM   1267  C   ALA A  90       7.989  28.499   8.295  1.00  0.37           C  
ATOM   1268  O   ALA A  90       7.342  29.000   9.221  1.00  0.37           O  
ATOM   1269  CB  ALA A  90       6.179  27.495   6.914  1.00  0.37           C  
ATOM   1270  H01 ALA A  90       7.123  29.432   6.617  1.00  0.37           H  
ATOM   1271  H02 ALA A  90       5.353  27.979   6.393  1.00  0.37           H  
ATOM   1272  H03 ALA A  90       6.423  26.557   6.416  1.00  0.37           H  
ATOM   1273  H04 ALA A  90       5.890  27.295   7.946  1.00  0.37           H  
ATOM   1274  H10 ALA A  90       8.913  27.143   6.060  1.00  0.37           H  
ATOM   1275  N   THR A  91       9.216  28.018   8.452  1.00  0.19           N  
ATOM   1276  CA  THR A  91       9.859  28.015   9.757  1.00  0.19           C  
ATOM   1277  C   THR A  91      11.192  28.750   9.750  1.00  0.19           C  
ATOM   1278  O   THR A  91      11.774  28.994   8.694  1.00  0.19           O  
ATOM   1279  CB  THR A  91      10.102  26.573  10.226  1.00  0.19           C  
ATOM   1280  CG2 THR A  91       8.819  25.753  10.118  1.00  0.19           C  
ATOM   1281  OG1 THR A  91      11.105  25.970   9.402  1.00  0.19           O  
ATOM   1282  H01 THR A  91       9.183  28.533  10.437  1.00  0.19           H  
ATOM   1283  H02 THR A  91      10.428  26.594  11.266  1.00  0.19           H  
ATOM   1284  H03 THR A  91       8.035  26.363   9.669  1.00  0.19           H  
ATOM   1285  H04 THR A  91       8.998  24.877   9.495  1.00  0.19           H  
ATOM   1286  H05 THR A  91       9.711  27.648   7.653  1.00  0.19           H  
ATOM   1287  H06 THR A  91       8.506  25.435  11.112  1.00  0.19           H  
ATOM   1288  H07 THR A  91      11.280  26.534   8.645  1.00  0.19           H  
ATOM   1289  N   CYS A  92      11.676  29.096  10.938  1.00  0.47           N  
ATOM   1290  CA  CYS A  92      12.949  29.790  11.072  1.00  0.47           C  
ATOM   1291  C   CYS A  92      13.785  29.188  12.200  1.00  0.47           C  
ATOM   1292  O   CYS A  92      15.012  29.141  12.114  1.00  0.47           O  
ATOM   1293  CB  CYS A  92      12.714  31.284  11.312  1.00  0.47           C  
ATOM   1294  SG  CYS A  92      11.504  31.663  12.589  1.00  0.47           S  
ATOM   1295  H01 CYS A  92      13.505  29.669  10.142  1.00  0.47           H  
ATOM   1296  H02 CYS A  92      12.312  31.684  10.381  1.00  0.47           H  
ATOM   1297  H03 CYS A  92      13.664  31.735  11.599  1.00  0.47           H  
ATOM   1298  H04 CYS A  92      11.295  32.986  12.628  1.00  0.47           H  
ATOM   1299  H08 CYS A  92      11.148  28.872  11.769  1.00  0.47           H  
ATOM   1300  N   VAL A  93      13.119  28.734  13.255  1.00  0.37           N  
ATOM   1301  CA  VAL A  93      13.804  28.108  14.387  1.00  0.37           C  
ATOM   1302  C   VAL A  93      13.168  26.744  14.634  1.00  0.37           C  
ATOM   1303  O   VAL A  93      11.946  26.604  14.598  1.00  0.37           O  
ATOM   1304  CB  VAL A  93      13.693  28.964  15.675  1.00  0.37           C  
ATOM   1305  CG1 VAL A  93      14.398  28.269  16.827  1.00  0.37           C  
ATOM   1306  CG2 VAL A  93      14.314  30.347  15.436  1.00  0.37           C  
ATOM   1307  H01 VAL A  93      14.862  28.014  14.144  1.00  0.37           H  
ATOM   1308  H02 VAL A  93      12.640  29.085  15.930  1.00  0.37           H  
ATOM   1309  H03 VAL A  93      15.305  28.817  17.081  1.00  0.37           H  
ATOM   1310  H04 VAL A  93      13.737  28.240  17.694  1.00  0.37           H  
ATOM   1311  H05 VAL A  93      12.113  28.823  13.277  1.00  0.37           H  
ATOM   1312  H06 VAL A  93      14.659  27.252  16.534  1.00  0.37           H  
ATOM   1313  H07 VAL A  93      15.286  30.230  14.957  1.00  0.37           H  
ATOM   1314  H08 VAL A  93      13.660  30.933  14.790  1.00  0.37           H  
ATOM   1315  H09 VAL A  93      14.438  30.860  16.390  1.00  0.37           H  
ATOM   1316  N   LEU A  94      14.002  25.739  14.873  1.00  0.31           N  
ATOM   1317  CA  LEU A  94      13.520  24.386  15.112  1.00  0.31           C  
ATOM   1318  C   LEU A  94      14.163  23.783  16.354  1.00  0.31           C  
ATOM   1319  O   LEU A  94      15.379  23.844  16.531  1.00  0.31           O  
ATOM   1320  CB  LEU A  94      13.821  23.493  13.903  1.00  0.31           C  
ATOM   1321  CG  LEU A  94      13.330  23.948  12.524  1.00  0.31           C  
ATOM   1322  CD1 LEU A  94      13.729  22.916  11.482  1.00  0.31           C  
ATOM   1323  CD2 LEU A  94      11.823  24.140  12.535  1.00  0.31           C  
ATOM   1324  H01 LEU A  94      12.443  24.442  15.268  1.00  0.31           H  
ATOM   1325  H02 LEU A  94      13.262  22.578  14.099  1.00  0.31           H  
ATOM   1326  H03 LEU A  94      14.904  23.386  13.842  1.00  0.31           H  
ATOM   1327  H04 LEU A  94      13.790  24.904  12.275  1.00  0.31           H  
ATOM   1328  H05 LEU A  94      14.742  22.569  11.685  1.00  0.31           H  
ATOM   1329  H06 LEU A  94      13.041  22.072  11.524  1.00  0.31           H  
ATOM   1330  H07 LEU A  94      13.692  23.367  10.490  1.00  0.31           H  
ATOM   1331  H08 LEU A  94      11.348  23.258  12.965  1.00  0.31           H  
ATOM   1332  H09 LEU A  94      11.572  25.015  13.134  1.00  0.31           H  
ATOM   1333  H10 LEU A  94      14.996  25.918  14.889  1.00  0.31           H  
ATOM   1334  H11 LEU A  94      11.467  24.283  11.515  1.00  0.31           H  
ATOM   1335  N   VAL A  95      13.335  23.206  17.214  1.00  0.28           N  
ATOM   1336  CA  VAL A  95      13.816  22.579  18.432  1.00  0.28           C  
ATOM   1337  C   VAL A  95      13.455  21.104  18.397  1.00  0.28           C  
ATOM   1338  O   VAL A  95      12.274  20.744  18.383  1.00  0.28           O  
ATOM   1339  CB  VAL A  95      13.182  23.219  19.692  1.00  0.28           C  
ATOM   1340  CG1 VAL A  95      13.446  22.347  20.912  1.00  0.28           C  
ATOM   1341  CG2 VAL A  95      13.757  24.606  19.905  1.00  0.28           C  
ATOM   1342  H01 VAL A  95      14.896  22.718  18.486  1.00  0.28           H  
ATOM   1343  H02 VAL A  95      12.104  23.299  19.548  1.00  0.28           H  
ATOM   1344  H03 VAL A  95      14.249  22.785  21.504  1.00  0.28           H  
ATOM   1345  H04 VAL A  95      12.542  22.285  21.517  1.00  0.28           H  
ATOM   1346  H05 VAL A  95      13.737  21.348  20.589  1.00  0.28           H  
ATOM   1347  H06 VAL A  95      14.707  24.690  19.378  1.00  0.28           H  
ATOM   1348  H07 VAL A  95      13.062  25.351  19.519  1.00  0.28           H  
ATOM   1349  H08 VAL A  95      13.917  24.774  20.970  1.00  0.28           H  
ATOM   1350  H12 VAL A  95      12.344  23.203  17.017  1.00  0.28           H  
ATOM   1351  N   SER A  96      14.477  20.256  18.372  1.00  0.27           N  
ATOM   1352  CA  SER A  96      14.262  18.820  18.339  1.00  0.27           C  
ATOM   1353  C   SER A  96      14.905  18.147  19.528  1.00  0.27           C  
ATOM   1354  O   SER A  96      15.986  18.542  19.971  1.00  0.27           O  
ATOM   1355  CB  SER A  96      14.836  18.207  17.064  1.00  0.27           C  
ATOM   1356  OG  SER A  96      14.734  16.793  17.113  1.00  0.27           O  
ATOM   1357  H01 SER A  96      13.184  18.659  18.367  1.00  0.27           H  
ATOM   1358  H02 SER A  96      15.886  18.485  16.977  1.00  0.27           H  
ATOM   1359  H03 SER A  96      14.281  18.579  16.203  1.00  0.27           H  
ATOM   1360  H04 SER A  96      14.732  16.503  18.028  1.00  0.27           H  
ATOM   1361  H09 SER A  96      15.421  20.616  18.376  1.00  0.27           H  
ATOM   1362  N   GLU A  97      14.223  17.129  20.039  1.00  0.05           N  
ATOM   1363  CA  GLU A  97      14.701  16.354  21.171  1.00  0.05           C  
ATOM   1364  C   GLU A  97      16.083  15.803  20.845  1.00  0.05           C  
ATOM   1365  O   GLU A  97      16.947  15.709  21.712  1.00  0.05           O  
ATOM   1366  CB  GLU A  97      13.761  15.171  21.431  1.00  0.05           C  
ATOM   1367  CG  GLU A  97      14.047  14.418  22.722  1.00  0.05           C  
ATOM   1368  CD  GLU A  97      13.762  12.931  22.627  1.00  0.05           C  
ATOM   1369  OE1 GLU A  97      12.749  12.534  22.012  1.00  0.05           O  
ATOM   1370  OE2 GLU A  97      14.558  12.153  23.188  1.00  0.05           O  
ATOM   1371  H01 GLU A  97      14.738  16.995  22.052  1.00  0.05           H  
ATOM   1372  H02 GLU A  97      13.916  14.464  20.616  1.00  0.05           H  
ATOM   1373  H03 GLU A  97      12.739  15.549  21.474  1.00  0.05           H  
ATOM   1374  H04 GLU A  97      13.384  14.825  23.485  1.00  0.05           H  
ATOM   1375  H05 GLU A  97      13.336  16.883  19.624  1.00  0.05           H  
ATOM   1376  H06 GLU A  97      15.098  14.554  22.976  1.00  0.05           H  
ATOM   1377  N   GLU A  98      16.278  15.446  19.581  1.00  0.10           N  
ATOM   1378  CA  GLU A  98      17.531  14.854  19.129  1.00  0.10           C  
ATOM   1379  C   GLU A  98      18.678  15.816  18.859  1.00  0.10           C  
ATOM   1380  O   GLU A  98      19.805  15.385  18.616  1.00  0.10           O  
ATOM   1381  CB  GLU A  98      17.276  14.006  17.882  1.00  0.10           C  
ATOM   1382  CG  GLU A  98      16.313  12.847  18.111  1.00  0.10           C  
ATOM   1383  CD  GLU A  98      16.602  12.094  19.397  1.00  0.10           C  
ATOM   1384  OE1 GLU A  98      17.786  11.827  19.686  1.00  0.10           O  
ATOM   1385  OE2 GLU A  98      15.642  11.758  20.120  1.00  0.10           O  
ATOM   1386  H01 GLU A  98      17.868  14.254  19.975  1.00  0.10           H  
ATOM   1387  H02 GLU A  98      18.233  13.570  17.594  1.00  0.10           H  
ATOM   1388  H03 GLU A  98      16.861  14.650  17.107  1.00  0.10           H  
ATOM   1389  H04 GLU A  98      16.436  12.147  17.284  1.00  0.10           H  
ATOM   1390  H05 GLU A  98      15.297  13.240  18.156  1.00  0.10           H  
ATOM   1391  H07 GLU A  98      15.535  15.589  18.912  1.00  0.10           H  
ATOM   1392  N   ASP A  99      18.403  17.112  18.905  1.00  0.24           N  
ATOM   1393  CA  ASP A  99      19.442  18.098  18.653  1.00  0.24           C  
ATOM   1394  C   ASP A  99      19.759  18.922  19.899  1.00  0.24           C  
ATOM   1395  O   ASP A  99      18.864  19.492  20.528  1.00  0.24           O  
ATOM   1396  CB  ASP A  99      19.018  19.012  17.501  1.00  0.24           C  
ATOM   1397  CG  ASP A  99      18.900  18.269  16.180  1.00  0.24           C  
ATOM   1398  OD1 ASP A  99      19.944  17.963  15.566  1.00  0.24           O  
ATOM   1399  OD2 ASP A  99      17.762  17.978  15.758  1.00  0.24           O  
ATOM   1400  H01 ASP A  99      20.352  17.565  18.378  1.00  0.24           H  
ATOM   1401  H02 ASP A  99      19.788  19.775  17.384  1.00  0.24           H  
ATOM   1402  H03 ASP A  99      18.051  19.453  17.742  1.00  0.24           H  
ATOM   1403  H06 ASP A  99      17.464  17.417  19.117  1.00  0.24           H  
ATOM   1404  N   LYS A 100      21.042  18.972  20.242  1.00  0.32           N  
ATOM   1405  CA  LYS A 100      21.533  19.712  21.402  1.00  0.32           C  
ATOM   1406  C   LYS A 100      21.088  21.174  21.415  1.00  0.32           C  
ATOM   1407  O   LYS A 100      20.646  21.688  22.444  1.00  0.32           O  
ATOM   1408  CB  LYS A 100      23.062  19.644  21.433  1.00  0.32           C  
ATOM   1409  CG  LYS A 100      23.717  20.387  22.580  1.00  0.32           C  
ATOM   1410  CD  LYS A 100      25.232  20.270  22.488  1.00  0.32           C  
ATOM   1411  CE  LYS A 100      25.919  21.098  23.568  1.00  0.32           C  
ATOM   1412  NZ  LYS A 100      25.576  22.549  23.467  1.00  0.32           N  
ATOM   1413  H01 LYS A 100      21.103  19.243  22.287  1.00  0.32           H  
ATOM   1414  H02 LYS A 100      23.405  20.132  20.521  1.00  0.32           H  
ATOM   1415  H03 LYS A 100      23.352  18.596  21.500  1.00  0.32           H  
ATOM   1416  H04 LYS A 100      21.711  18.474  19.672  1.00  0.32           H  
ATOM   1417  H05 LYS A 100      23.384  19.950  23.522  1.00  0.32           H  
ATOM   1418  H06 LYS A 100      23.433  21.439  22.537  1.00  0.32           H  
ATOM   1419  H07 LYS A 100      25.547  20.646  21.515  1.00  0.32           H  
ATOM   1420  H08 LYS A 100      25.516  19.224  22.607  1.00  0.32           H  
ATOM   1421  H09 LYS A 100      26.996  20.998  23.433  1.00  0.32           H  
ATOM   1422  H10 LYS A 100      25.608  20.730  24.546  1.00  0.32           H  
ATOM   1423  H11 LYS A 100      24.703  22.722  23.945  1.00  0.32           H  
ATOM   1424  H12 LYS A 100      26.308  23.099  23.893  1.00  0.32           H  
ATOM   1425  H13 LYS A 100      25.483  22.807  22.495  1.00  0.32           H  
ATOM   1426  N   ASN A 101      21.210  21.845  20.274  1.00  0.41           N  
ATOM   1427  CA  ASN A 101      20.818  23.244  20.181  1.00  0.41           C  
ATOM   1428  C   ASN A 101      19.736  23.476  19.141  1.00  0.41           C  
ATOM   1429  O   ASN A 101      19.518  22.650  18.252  1.00  0.41           O  
ATOM   1430  CB  ASN A 101      22.022  24.128  19.835  1.00  0.41           C  
ATOM   1431  CG  ASN A 101      23.108  24.066  20.879  1.00  0.41           C  
ATOM   1432  ND2 ASN A 101      22.934  24.820  21.960  1.00  0.41           N  
ATOM   1433  OD1 ASN A 101      24.087  23.340  20.728  1.00  0.41           O  
ATOM   1434  H01 ASN A 101      20.422  23.512  21.161  1.00  0.41           H  
ATOM   1435  H02 ASN A 101      21.670  25.159  19.787  1.00  0.41           H  
ATOM   1436  H03 ASN A 101      22.435  23.799  18.881  1.00  0.41           H  
ATOM   1437  H04 ASN A 101      23.626  24.815  22.696  1.00  0.41           H  
ATOM   1438  H05 ASN A 101      22.110  25.398  22.045  1.00  0.41           H  
ATOM   1439  H14 ASN A 101      21.580  21.377  19.459  1.00  0.41           H  
ATOM   1440  N   ALA A 102      19.068  24.619  19.254  1.00  0.33           N  
ATOM   1441  CA  ALA A 102      18.018  24.971  18.316  1.00  0.33           C  
ATOM   1442  C   ALA A 102      18.625  25.032  16.920  1.00  0.33           C  
ATOM   1443  O   ALA A 102      19.792  25.393  16.759  1.00  0.33           O  
ATOM   1444  CB  ALA A 102      17.418  26.319  18.686  1.00  0.33           C  
ATOM   1445  H01 ALA A 102      17.224  24.225  18.345  1.00  0.33           H  
ATOM   1446  H02 ALA A 102      16.439  26.168  19.141  1.00  0.33           H  
ATOM   1447  H03 ALA A 102      18.073  26.827  19.394  1.00  0.33           H  
ATOM   1448  H04 ALA A 102      17.311  26.928  17.789  1.00  0.33           H  
ATOM   1449  H06 ALA A 102      19.295  25.254  20.006  1.00  0.33           H  
ATOM   1450  N   ILE A 103      17.834  24.660  15.920  1.00  0.22           N  
ATOM   1451  CA  ILE A 103      18.282  24.683  14.535  1.00  0.22           C  
ATOM   1452  C   ILE A 103      17.792  25.997  13.939  1.00  0.22           C  
ATOM   1453  O   ILE A 103      16.628  26.359  14.104  1.00  0.22           O  
ATOM   1454  CB  ILE A 103      17.668  23.518  13.726  1.00  0.22           C  
ATOM   1455  CG1 ILE A 103      17.876  22.188  14.464  1.00  0.22           C  
ATOM   1456  CG2 ILE A 103      18.280  23.473  12.330  1.00  0.22           C  
ATOM   1457  CD1 ILE A 103      19.312  21.754  14.588  1.00  0.22           C  
ATOM   1458  H01 ILE A 103      19.367  24.585  14.496  1.00  0.22           H  
ATOM   1459  H02 ILE A 103      16.595  23.681  13.624  1.00  0.22           H  
ATOM   1460  H03 ILE A 103      17.375  21.425  13.869  1.00  0.22           H  
ATOM   1461  H04 ILE A 103      17.463  22.288  15.468  1.00  0.22           H  
ATOM   1462  H05 ILE A 103      16.894  24.352  16.126  1.00  0.22           H  
ATOM   1463  H06 ILE A 103      19.297  23.086  12.392  1.00  0.22           H  
ATOM   1464  H07 ILE A 103      17.683  22.822  11.692  1.00  0.22           H  
ATOM   1465  H08 ILE A 103      18.299  24.478  11.909  1.00  0.22           H  
ATOM   1466  H09 ILE A 103      19.918  22.597  14.919  1.00  0.22           H  
ATOM   1467  H10 ILE A 103      19.386  20.946  15.316  1.00  0.22           H  
ATOM   1468  H11 ILE A 103      19.672  21.406  13.620  1.00  0.22           H  
ATOM   1469  N   ILE A 104      18.678  26.716  13.258  1.00  0.41           N  
ATOM   1470  CA  ILE A 104      18.304  27.987  12.651  1.00  0.41           C  
ATOM   1471  C   ILE A 104      18.187  27.796  11.145  1.00  0.41           C  
ATOM   1472  O   ILE A 104      19.164  27.463  10.470  1.00  0.41           O  
ATOM   1473  CB  ILE A 104      19.355  29.081  12.946  1.00  0.41           C  
ATOM   1474  CG1 ILE A 104      19.714  29.074  14.440  1.00  0.41           C  
ATOM   1475  CG2 ILE A 104      18.816  30.450  12.537  1.00  0.41           C  
ATOM   1476  CD1 ILE A 104      18.560  29.386  15.378  1.00  0.41           C  
ATOM   1477  H01 ILE A 104      17.352  28.308  13.074  1.00  0.41           H  
ATOM   1478  H02 ILE A 104      20.255  28.874  12.368  1.00  0.41           H  
ATOM   1479  H03 ILE A 104      20.446  29.870  14.581  1.00  0.41           H  
ATOM   1480  H04 ILE A 104      20.098  28.085  14.692  1.00  0.41           H  
ATOM   1481  H05 ILE A 104      17.878  30.641  13.058  1.00  0.41           H  
ATOM   1482  H06 ILE A 104      19.541  31.220  12.801  1.00  0.41           H  
ATOM   1483  H07 ILE A 104      18.644  30.467  11.461  1.00  0.41           H  
ATOM   1484  H08 ILE A 104      17.675  28.834  15.061  1.00  0.41           H  
ATOM   1485  H09 ILE A 104      18.826  29.092  16.393  1.00  0.41           H  
ATOM   1486  H10 ILE A 104      18.349  30.455  15.352  1.00  0.41           H  
ATOM   1487  H12 ILE A 104      19.624  26.377  13.160  1.00  0.41           H  
ATOM   1488  N   VAL A 105      16.981  27.998  10.626  1.00  0.29           N  
ATOM   1489  CA  VAL A 105      16.713  27.835   9.201  1.00  0.29           C  
ATOM   1490  C   VAL A 105      17.425  28.894   8.366  1.00  0.29           C  
ATOM   1491  O   VAL A 105      17.357  30.085   8.670  1.00  0.29           O  
ATOM   1492  CB  VAL A 105      15.193  27.907   8.931  1.00  0.29           C  
ATOM   1493  CG1 VAL A 105      14.911  27.823   7.445  1.00  0.29           C  
ATOM   1494  CG2 VAL A 105      14.492  26.777   9.664  1.00  0.29           C  
ATOM   1495  H01 VAL A 105      17.095  26.857   8.909  1.00  0.29           H  
ATOM   1496  H02 VAL A 105      14.814  28.862   9.296  1.00  0.29           H  
ATOM   1497  H03 VAL A 105      14.132  28.538   7.183  1.00  0.29           H  
ATOM   1498  H04 VAL A 105      15.819  28.055   6.889  1.00  0.29           H  
ATOM   1499  H05 VAL A 105      14.578  26.816   7.194  1.00  0.29           H  
ATOM   1500  H06 VAL A 105      13.507  26.616   9.225  1.00  0.29           H  
ATOM   1501  H07 VAL A 105      15.082  25.865   9.576  1.00  0.29           H  
ATOM   1502  H08 VAL A 105      14.382  27.039  10.716  1.00  0.29           H  
ATOM   1503  H11 VAL A 105      16.226  28.273  11.237  1.00  0.29           H  
ATOM   1504  N   GLU A 106      18.109  28.460   7.312  1.00  0.55           N  
ATOM   1505  CA  GLU A 106      18.815  29.397   6.444  1.00  0.55           C  
ATOM   1506  C   GLU A 106      17.840  30.462   5.954  1.00  0.55           C  
ATOM   1507  O   GLU A 106      16.670  30.175   5.686  1.00  0.55           O  
ATOM   1508  CB  GLU A 106      19.441  28.665   5.251  1.00  0.55           C  
ATOM   1509  CG  GLU A 106      18.454  27.903   4.386  1.00  0.55           C  
ATOM   1510  CD  GLU A 106      19.128  27.185   3.228  1.00  0.55           C  
ATOM   1511  OE1 GLU A 106      19.605  27.869   2.294  1.00  0.55           O  
ATOM   1512  OE2 GLU A 106      19.185  25.935   3.255  1.00  0.55           O  
ATOM   1513  H01 GLU A 106      19.617  29.870   7.010  1.00  0.55           H  
ATOM   1514  H02 GLU A 106      20.122  27.923   5.668  1.00  0.55           H  
ATOM   1515  H03 GLU A 106      19.944  29.402   4.625  1.00  0.55           H  
ATOM   1516  H04 GLU A 106      17.755  28.626   3.965  1.00  0.55           H  
ATOM   1517  H05 GLU A 106      17.942  27.166   5.005  1.00  0.55           H  
ATOM   1518  H09 GLU A 106      18.140  27.471   7.110  1.00  0.55           H  
ATOM   1519  N   PRO A 107      18.311  31.712   5.834  1.00  0.71           N  
ATOM   1520  CA  PRO A 107      17.507  32.852   5.380  1.00  0.71           C  
ATOM   1521  C   PRO A 107      16.554  32.592   4.206  1.00  0.71           C  
ATOM   1522  O   PRO A 107      15.372  32.947   4.267  1.00  0.71           O  
ATOM   1523  CB  PRO A 107      18.566  33.895   5.045  1.00  0.71           C  
ATOM   1524  CG  PRO A 107      19.599  33.639   6.094  1.00  0.71           C  
ATOM   1525  CD  PRO A 107      19.701  32.126   6.098  1.00  0.71           C  
ATOM   1526  H01 PRO A 107      18.189  34.918   5.041  1.00  0.71           H  
ATOM   1527  H02 PRO A 107      18.971  33.742   4.044  1.00  0.71           H  
ATOM   1528  H03 PRO A 107      19.341  34.058   7.067  1.00  0.71           H  
ATOM   1529  H04 PRO A 107      20.552  34.097   5.829  1.00  0.71           H  
ATOM   1530  H05 PRO A 107      20.415  31.737   5.373  1.00  0.71           H  
ATOM   1531  H06 PRO A 107      16.797  33.151   6.151  1.00  0.71           H  
ATOM   1532  H07 PRO A 107      20.046  31.756   7.063  1.00  0.71           H  
ATOM   1533  N   GLU A 108      17.065  31.971   3.146  1.00  0.82           N  
ATOM   1534  CA  GLU A 108      16.256  31.699   1.955  1.00  0.82           C  
ATOM   1535  C   GLU A 108      14.994  30.877   2.187  1.00  0.82           C  
ATOM   1536  O   GLU A 108      13.975  31.106   1.538  1.00  0.82           O  
ATOM   1537  CB  GLU A 108      17.098  30.999   0.884  1.00  0.82           C  
ATOM   1538  CG  GLU A 108      18.302  31.788   0.417  1.00  0.82           C  
ATOM   1539  CD  GLU A 108      17.943  33.203   0.036  1.00  0.82           C  
ATOM   1540  OE1 GLU A 108      17.018  33.380  -0.785  1.00  0.82           O  
ATOM   1541  OE2 GLU A 108      18.584  34.139   0.560  1.00  0.82           O  
ATOM   1542  H01 GLU A 108      15.923  32.685   1.632  1.00  0.82           H  
ATOM   1543  H02 GLU A 108      16.452  30.876   0.014  1.00  0.82           H  
ATOM   1544  H03 GLU A 108      17.449  30.051   1.292  1.00  0.82           H  
ATOM   1545  H04 GLU A 108      18.702  31.294  -0.469  1.00  0.82           H  
ATOM   1546  H05 GLU A 108      19.038  31.816   1.221  1.00  0.82           H  
ATOM   1547  H08 GLU A 108      18.032  31.681   3.163  1.00  0.82           H  
ATOM   1548  N   LYS A 109      15.055  29.923   3.108  1.00  0.58           N  
ATOM   1549  CA  LYS A 109      13.905  29.060   3.373  1.00  0.58           C  
ATOM   1550  C   LYS A 109      13.152  29.421   4.645  1.00  0.58           C  
ATOM   1551  O   LYS A 109      12.321  28.645   5.114  1.00  0.58           O  
ATOM   1552  CB  LYS A 109      14.376  27.609   3.460  1.00  0.58           C  
ATOM   1553  CG  LYS A 109      15.216  27.174   2.271  1.00  0.58           C  
ATOM   1554  CD  LYS A 109      15.908  25.852   2.533  1.00  0.58           C  
ATOM   1555  CE  LYS A 109      16.787  25.457   1.360  1.00  0.58           C  
ATOM   1556  NZ  LYS A 109      17.602  24.243   1.660  1.00  0.58           N  
ATOM   1557  H01 LYS A 109      13.208  29.202   2.547  1.00  0.58           H  
ATOM   1558  H02 LYS A 109      13.484  26.982   3.470  1.00  0.58           H  
ATOM   1559  H03 LYS A 109      14.971  27.492   4.366  1.00  0.58           H  
ATOM   1560  H04 LYS A 109      15.981  27.931   2.098  1.00  0.58           H  
ATOM   1561  H05 LYS A 109      14.570  27.070   1.399  1.00  0.58           H  
ATOM   1562  H06 LYS A 109      15.908  29.791   3.633  1.00  0.58           H  
ATOM   1563  H07 LYS A 109      15.148  25.083   2.672  1.00  0.58           H  
ATOM   1564  H08 LYS A 109      16.525  25.943   3.427  1.00  0.58           H  
ATOM   1565  H09 LYS A 109      17.471  26.281   1.158  1.00  0.58           H  
ATOM   1566  H10 LYS A 109      16.153  25.253   0.497  1.00  0.58           H  
ATOM   1567  H11 LYS A 109      18.467  24.520   2.103  1.00  0.58           H  
ATOM   1568  H12 LYS A 109      17.086  23.635   2.280  1.00  0.58           H  
ATOM   1569  H13 LYS A 109      17.806  23.753   0.801  1.00  0.58           H  
ATOM   1570  N   ARG A 110      13.432  30.600   5.192  1.00  0.60           N  
ATOM   1571  CA  ARG A 110      12.800  31.035   6.431  1.00  0.60           C  
ATOM   1572  C   ARG A 110      11.350  31.472   6.363  1.00  0.60           C  
ATOM   1573  O   ARG A 110      10.937  32.195   5.457  1.00  0.60           O  
ATOM   1574  CB  ARG A 110      13.602  32.165   7.068  1.00  0.60           C  
ATOM   1575  CG  ARG A 110      14.900  31.728   7.692  1.00  0.60           C  
ATOM   1576  CD  ARG A 110      15.599  32.919   8.305  1.00  0.60           C  
ATOM   1577  NE  ARG A 110      16.845  32.540   8.954  1.00  0.60           N  
ATOM   1578  CZ  ARG A 110      17.699  33.408   9.482  1.00  0.60           C  
ATOM   1579  NH1 ARG A 110      17.436  34.708   9.437  1.00  0.60           N  
ATOM   1580  NH2 ARG A 110      18.815  32.974  10.051  1.00  0.60           N  
ATOM   1581  H01 ARG A 110      12.796  30.122   7.027  1.00  0.60           H  
ATOM   1582  H02 ARG A 110      12.988  32.567   7.874  1.00  0.60           H  
ATOM   1583  H03 ARG A 110      13.824  32.903   6.297  1.00  0.60           H  
ATOM   1584  H04 ARG A 110      15.539  31.291   6.925  1.00  0.60           H  
ATOM   1585  H05 ARG A 110      14.699  30.987   8.466  1.00  0.60           H  
ATOM   1586  H06 ARG A 110      14.940  33.346   9.061  1.00  0.60           H  
ATOM   1587  H07 ARG A 110      15.815  33.644   7.520  1.00  0.60           H  
ATOM   1588  H08 ARG A 110      17.074  31.558   9.006  1.00  0.60           H  
ATOM   1589  H09 ARG A 110      18.086  35.369   9.838  1.00  0.60           H  
ATOM   1590  H10 ARG A 110      16.586  35.036   9.002  1.00  0.60           H  
ATOM   1591  H11 ARG A 110      19.014  31.984  10.083  1.00  0.60           H  
ATOM   1592  H12 ARG A 110      19.467  33.633  10.452  1.00  0.60           H  
ATOM   1593  H14 ARG A 110      14.098  31.208   4.738  1.00  0.60           H  
ATOM   1594  N   GLY A 111      10.596  31.026   7.361  1.00  0.66           N  
ATOM   1595  CA  GLY A 111       9.195  31.365   7.492  1.00  0.66           C  
ATOM   1596  C   GLY A 111       9.069  31.951   8.886  1.00  0.66           C  
ATOM   1597  O   GLY A 111      10.069  32.044   9.603  1.00  0.66           O  
ATOM   1598  H01 GLY A 111       8.547  30.501   7.348  1.00  0.66           H  
ATOM   1599  H02 GLY A 111       8.904  32.097   6.739  1.00  0.66           H  
ATOM   1600  H13 GLY A 111      11.017  30.426   8.056  1.00  0.66           H  
ATOM   1601  N   LYS A 112       7.856  32.313   9.289  1.00  0.45           N  
ATOM   1602  CA  LYS A 112       7.640  32.926  10.598  1.00  0.45           C  
ATOM   1603  C   LYS A 112       7.300  31.985  11.756  1.00  0.45           C  
ATOM   1604  O   LYS A 112       6.911  32.449  12.827  1.00  0.45           O  
ATOM   1605  CB  LYS A 112       6.535  33.980  10.489  1.00  0.45           C  
ATOM   1606  CG  LYS A 112       5.171  33.406  10.136  1.00  0.45           C  
ATOM   1607  CD  LYS A 112       4.087  34.463  10.242  1.00  0.45           C  
ATOM   1608  CE  LYS A 112       2.714  33.888   9.923  1.00  0.45           C  
ATOM   1609  NZ  LYS A 112       2.655  33.369   8.534  1.00  0.45           N  
ATOM   1610  H01 LYS A 112       8.612  33.348  10.855  1.00  0.45           H  
ATOM   1611  H02 LYS A 112       6.816  34.651   9.677  1.00  0.45           H  
ATOM   1612  H03 LYS A 112       7.066  32.161   8.678  1.00  0.45           H  
ATOM   1613  H04 LYS A 112       6.455  34.495  11.446  1.00  0.45           H  
ATOM   1614  H05 LYS A 112       5.680  32.445  10.066  1.00  0.45           H  
ATOM   1615  H06 LYS A 112       2.032  33.228   7.751  1.00  0.45           H  
ATOM   1616  N   TYR A 113       7.445  30.679  11.562  1.00  0.34           N  
ATOM   1617  CA  TYR A 113       7.110  29.745  12.636  1.00  0.34           C  
ATOM   1618  C   TYR A 113       8.288  29.074  13.308  1.00  0.34           C  
ATOM   1619  O   TYR A 113       9.342  28.867  12.706  1.00  0.34           O  
ATOM   1620  CB  TYR A 113       6.142  28.671  12.129  1.00  0.34           C  
ATOM   1621  CG  TYR A 113       4.777  29.212  11.769  1.00  0.34           C  
ATOM   1622  CD1 TYR A 113       3.882  29.609  12.759  1.00  0.34           C  
ATOM   1623  CD2 TYR A 113       4.391  29.351  10.439  1.00  0.34           C  
ATOM   1624  CE1 TYR A 113       2.637  30.132  12.435  1.00  0.34           C  
ATOM   1625  CE2 TYR A 113       3.149  29.874  10.102  1.00  0.34           C  
ATOM   1626  CZ  TYR A 113       2.278  30.264  11.104  1.00  0.34           C  
ATOM   1627  OH  TYR A 113       1.059  30.803  10.776  1.00  0.34           O  
ATOM   1628  H01 TYR A 113       6.647  30.368  13.401  1.00  0.34           H  
ATOM   1629  H02 TYR A 113       6.000  27.958  12.941  1.00  0.34           H  
ATOM   1630  H03 TYR A 113       6.574  28.206  11.243  1.00  0.34           H  
ATOM   1631  H04 TYR A 113       4.164  29.507  13.807  1.00  0.34           H  
ATOM   1632  H05 TYR A 113       5.075  29.044   9.648  1.00  0.34           H  
ATOM   1633  H06 TYR A 113       2.862  29.976   9.055  1.00  0.34           H  
ATOM   1634  H07 TYR A 113       7.785  30.333  10.676  1.00  0.34           H  
ATOM   1635  N   VAL A 114       8.083  28.750  14.579  1.00  0.34           N  
ATOM   1636  CA  VAL A 114       9.072  28.083  15.411  1.00  0.34           C  
ATOM   1637  C   VAL A 114       8.429  26.739  15.724  1.00  0.34           C  
ATOM   1638  O   VAL A 114       7.310  26.691  16.232  1.00  0.34           O  
ATOM   1639  CB  VAL A 114       9.306  28.863  16.733  1.00  0.34           C  
ATOM   1640  CG1 VAL A 114      10.262  28.101  17.627  1.00  0.34           C  
ATOM   1641  CG2 VAL A 114       9.859  30.264  16.430  1.00  0.34           C  
ATOM   1642  H01 VAL A 114      10.041  28.003  14.917  1.00  0.34           H  
ATOM   1643  H02 VAL A 114       8.354  28.969  17.252  1.00  0.34           H  
ATOM   1644  H03 VAL A 114      11.150  28.706  17.808  1.00  0.34           H  
ATOM   1645  H04 VAL A 114       9.774  27.880  18.576  1.00  0.34           H  
ATOM   1646  H05 VAL A 114      10.551  27.169  17.140  1.00  0.34           H  
ATOM   1647  H06 VAL A 114      10.836  30.173  15.955  1.00  0.34           H  
ATOM   1648  H07 VAL A 114       7.190  28.980  14.991  1.00  0.34           H  
ATOM   1649  H08 VAL A 114       9.177  30.787  15.760  1.00  0.34           H  
ATOM   1650  H09 VAL A 114       9.958  30.825  17.359  1.00  0.34           H  
ATOM   1651  N   VAL A 115       9.114  25.648  15.410  1.00  0.28           N  
ATOM   1652  CA  VAL A 115       8.540  24.339  15.668  1.00  0.28           C  
ATOM   1653  C   VAL A 115       9.406  23.522  16.613  1.00  0.28           C  
ATOM   1654  O   VAL A 115      10.596  23.314  16.372  1.00  0.28           O  
ATOM   1655  CB  VAL A 115       8.341  23.537  14.350  1.00  0.28           C  
ATOM   1656  CG1 VAL A 115       7.500  22.288  14.614  1.00  0.28           C  
ATOM   1657  CG2 VAL A 115       7.668  24.415  13.296  1.00  0.28           C  
ATOM   1658  H01 VAL A 115       7.571  24.515  16.135  1.00  0.28           H  
ATOM   1659  H02 VAL A 115       9.317  23.228  13.976  1.00  0.28           H  
ATOM   1660  H03 VAL A 115       6.548  22.374  14.091  1.00  0.28           H  
ATOM   1661  H04 VAL A 115       8.033  21.408  14.255  1.00  0.28           H  
ATOM   1662  H05 VAL A 115       7.318  22.191  15.684  1.00  0.28           H  
ATOM   1663  H06 VAL A 115       6.759  24.849  13.712  1.00  0.28           H  
ATOM   1664  H07 VAL A 115       8.348  25.213  12.999  1.00  0.28           H  
ATOM   1665  H08 VAL A 115       7.415  23.810  12.426  1.00  0.28           H  
ATOM   1666  H10 VAL A 115      10.031  25.727  14.993  1.00  0.28           H  
ATOM   1667  N   CYS A 116       8.794  23.083  17.703  1.00  0.31           N  
ATOM   1668  CA  CYS A 116       9.459  22.253  18.689  1.00  0.31           C  
ATOM   1669  C   CYS A 116       8.854  20.884  18.454  1.00  0.31           C  
ATOM   1670  O   CYS A 116       7.639  20.766  18.319  1.00  0.31           O  
ATOM   1671  CB  CYS A 116       9.130  22.730  20.104  1.00  0.31           C  
ATOM   1672  SG  CYS A 116       9.688  24.406  20.463  1.00  0.31           S  
ATOM   1673  H01 CYS A 116      10.545  22.273  18.597  1.00  0.31           H  
ATOM   1674  H02 CYS A 116       9.660  22.069  20.790  1.00  0.31           H  
ATOM   1675  H03 CYS A 116       8.049  22.693  20.236  1.00  0.31           H  
ATOM   1676  H04 CYS A 116       9.872  24.543  21.783  1.00  0.31           H  
ATOM   1677  H09 CYS A 116       7.828  23.336  17.853  1.00  0.31           H  
ATOM   1678  N   PHE A 117       9.682  19.850  18.385  1.00  0.17           N  
ATOM   1679  CA  PHE A 117       9.140  18.518  18.146  1.00  0.17           C  
ATOM   1680  C   PHE A 117       9.959  17.365  18.699  1.00  0.17           C  
ATOM   1681  O   PHE A 117      11.164  17.472  18.938  1.00  0.17           O  
ATOM   1682  CB  PHE A 117       8.932  18.289  16.641  1.00  0.17           C  
ATOM   1683  CG  PHE A 117      10.198  18.395  15.835  1.00  0.17           C  
ATOM   1684  CD1 PHE A 117      10.649  19.632  15.379  1.00  0.17           C  
ATOM   1685  CD2 PHE A 117      10.969  17.264  15.578  1.00  0.17           C  
ATOM   1686  CE1 PHE A 117      11.847  19.742  14.684  1.00  0.17           C  
ATOM   1687  CE2 PHE A 117      12.171  17.366  14.881  1.00  0.17           C  
ATOM   1688  CZ  PHE A 117      12.611  18.606  14.434  1.00  0.17           C  
ATOM   1689  H01 PHE A 117       8.198  18.511  18.694  1.00  0.17           H  
ATOM   1690  H02 PHE A 117       8.262  19.073  16.288  1.00  0.17           H  
ATOM   1691  H03 PHE A 117       8.514  17.293  16.498  1.00  0.17           H  
ATOM   1692  H04 PHE A 117      10.054  20.525  15.570  1.00  0.17           H  
ATOM   1693  H05 PHE A 117      10.677  19.984  18.497  1.00  0.17           H  
ATOM   1694  H06 PHE A 117      10.628  16.289  15.926  1.00  0.17           H  
ATOM   1695  H07 PHE A 117      12.188  20.717  14.335  1.00  0.17           H  
ATOM   1696  H08 PHE A 117      12.766  16.474  14.686  1.00  0.17           H  
ATOM   1697  H09 PHE A 117      13.552  18.689  13.889  1.00  0.17           H  
ATOM   1698  N   ASP A 118       9.261  16.257  18.897  1.00  0.15           N  
ATOM   1699  CA  ASP A 118       9.833  15.014  19.380  1.00  0.15           C  
ATOM   1700  C   ASP A 118       9.631  14.149  18.144  1.00  0.15           C  
ATOM   1701  O   ASP A 118       8.529  13.656  17.901  1.00  0.15           O  
ATOM   1702  CB  ASP A 118       9.003  14.496  20.555  1.00  0.15           C  
ATOM   1703  CG  ASP A 118       9.406  13.109  20.995  1.00  0.15           C  
ATOM   1704  OD1 ASP A 118       8.808  12.602  21.971  1.00  0.15           O  
ATOM   1705  OD2 ASP A 118      10.315  12.522  20.370  1.00  0.15           O  
ATOM   1706  H01 ASP A 118      10.860  15.062  19.741  1.00  0.15           H  
ATOM   1707  H02 ASP A 118       7.966  14.445  20.224  1.00  0.15           H  
ATOM   1708  H03 ASP A 118       9.127  15.178  21.396  1.00  0.15           H  
ATOM   1709  H10 ASP A 118       8.271  16.279  18.700  1.00  0.15           H  
ATOM   1710  N   PRO A 119      10.689  13.975  17.332  1.00  0.37           N  
ATOM   1711  CA  PRO A 119      10.609  13.176  16.103  1.00  0.37           C  
ATOM   1712  C   PRO A 119       9.987  11.800  16.278  1.00  0.37           C  
ATOM   1713  O   PRO A 119       9.224  11.349  15.425  1.00  0.37           O  
ATOM   1714  CB  PRO A 119      12.062  13.132  15.616  1.00  0.37           C  
ATOM   1715  CG  PRO A 119      12.853  13.283  16.877  1.00  0.37           C  
ATOM   1716  CD  PRO A 119      12.086  14.340  17.626  1.00  0.37           C  
ATOM   1717  H01 PRO A 119      12.287  13.901  14.877  1.00  0.37           H  
ATOM   1718  H02 PRO A 119      12.282  12.183  15.127  1.00  0.37           H  
ATOM   1719  H03 PRO A 119      13.896  13.548  16.703  1.00  0.37           H  
ATOM   1720  H04 PRO A 119       9.930  13.622  15.376  1.00  0.37           H  
ATOM   1721  H05 PRO A 119      12.884  12.348  17.437  1.00  0.37           H  
ATOM   1722  H06 PRO A 119      12.315  14.375  18.691  1.00  0.37           H  
ATOM   1723  H07 PRO A 119      12.321  15.338  17.256  1.00  0.37           H  
ATOM   1724  N   LEU A 120      10.308  11.139  17.380  1.00  0.24           N  
ATOM   1725  CA  LEU A 120       9.754   9.823  17.649  1.00  0.24           C  
ATOM   1726  C   LEU A 120       9.568   9.641  19.146  1.00  0.24           C  
ATOM   1727  O   LEU A 120      10.539   9.539  19.901  1.00  0.24           O  
ATOM   1728  CB  LEU A 120      10.673   8.718  17.110  1.00  0.24           C  
ATOM   1729  CG  LEU A 120       9.971   7.361  16.966  1.00  0.24           C  
ATOM   1730  CD1 LEU A 120       9.014   7.424  15.784  1.00  0.24           C  
ATOM   1731  CD2 LEU A 120      10.979   6.255  16.751  1.00  0.24           C  
ATOM   1732  H01 LEU A 120       8.791   9.749  17.145  1.00  0.24           H  
ATOM   1733  H02 LEU A 120      11.480   8.589  17.832  1.00  0.24           H  
ATOM   1734  H03 LEU A 120      11.044   9.022  16.131  1.00  0.24           H  
ATOM   1735  H04 LEU A 120       9.421   7.146  17.882  1.00  0.24           H  
ATOM   1736  H05 LEU A 120       8.138   8.012  16.058  1.00  0.24           H  
ATOM   1737  H06 LEU A 120       9.514   7.891  14.936  1.00  0.24           H  
ATOM   1738  H07 LEU A 120       8.704   6.415  15.513  1.00  0.24           H  
ATOM   1739  H08 LEU A 120      10.947  11.555  18.042  1.00  0.24           H  
ATOM   1740  H09 LEU A 120      11.891   6.484  17.302  1.00  0.24           H  
ATOM   1741  H10 LEU A 120      10.566   5.312  17.108  1.00  0.24           H  
ATOM   1742  H11 LEU A 120      11.208   6.173  15.688  1.00  0.24           H  
ATOM   1743  N   ASP A 121       8.318   9.602  19.585  1.00  0.10           N  
ATOM   1744  CA  ASP A 121       8.059   9.425  21.004  1.00  0.10           C  
ATOM   1745  C   ASP A 121       7.773   7.971  21.343  1.00  0.10           C  
ATOM   1746  O   ASP A 121       7.152   7.259  20.555  1.00  0.10           O  
ATOM   1747  CB  ASP A 121       6.881  10.283  21.454  1.00  0.10           C  
ATOM   1748  CG  ASP A 121       6.470   9.979  22.877  1.00  0.10           C  
ATOM   1749  OD1 ASP A 121       7.290  10.212  23.789  1.00  0.10           O  
ATOM   1750  OD2 ASP A 121       5.340   9.486  23.079  1.00  0.10           O  
ATOM   1751  H01 ASP A 121       8.960   9.738  21.532  1.00  0.10           H  
ATOM   1752  H02 ASP A 121       6.035  10.060  20.804  1.00  0.10           H  
ATOM   1753  H03 ASP A 121       7.163  11.334  21.385  1.00  0.10           H  
ATOM   1754  H12 ASP A 121       7.549   9.695  18.937  1.00  0.10           H  
ATOM   1755  N   GLY A 122       8.221   7.550  22.526  1.00  0.51           N  
ATOM   1756  CA  GLY A 122       8.010   6.185  22.977  1.00  0.51           C  
ATOM   1757  C   GLY A 122       9.104   5.253  22.501  1.00  0.51           C  
ATOM   1758  O   GLY A 122       8.828   4.264  21.832  1.00  0.51           O  
ATOM   1759  H01 GLY A 122       7.066   5.836  22.559  1.00  0.51           H  
ATOM   1760  H02 GLY A 122       7.987   6.174  24.067  1.00  0.51           H  
ATOM   1761  H04 GLY A 122       8.719   8.195  23.123  1.00  0.51           H  
ATOM   1762  N   SER A 123      10.349   5.563  22.846  1.00  0.42           N  
ATOM   1763  CA  SER A 123      11.478   4.739  22.421  1.00  0.42           C  
ATOM   1764  C   SER A 123      11.550   3.355  23.056  1.00  0.42           C  
ATOM   1765  O   SER A 123      11.943   2.396  22.400  1.00  0.42           O  
ATOM   1766  CB  SER A 123      12.796   5.482  22.662  1.00  0.42           C  
ATOM   1767  OG  SER A 123      12.999   6.468  21.664  1.00  0.42           O  
ATOM   1768  H01 SER A 123      11.312   4.565  21.358  1.00  0.42           H  
ATOM   1769  H02 SER A 123      13.617   4.766  22.622  1.00  0.42           H  
ATOM   1770  H03 SER A 123      10.518   6.382  23.412  1.00  0.42           H  
ATOM   1771  H04 SER A 123      12.765   5.962  23.640  1.00  0.42           H  
ATOM   1772  H05 SER A 123      12.819   7.337  22.031  1.00  0.42           H  
ATOM   1773  N   SER A 124      11.176   3.244  24.325  1.00  0.56           N  
ATOM   1774  CA  SER A 124      11.218   1.951  24.995  1.00  0.56           C  
ATOM   1775  C   SER A 124      10.274   0.951  24.331  1.00  0.56           C  
ATOM   1776  O   SER A 124      10.468  -0.258  24.456  1.00  0.56           O  
ATOM   1777  CB  SER A 124      10.857   2.090  26.481  1.00  0.56           C  
ATOM   1778  OG  SER A 124       9.480   2.372  26.664  1.00  0.56           O  
ATOM   1779  H01 SER A 124      12.238   1.577  24.910  1.00  0.56           H  
ATOM   1780  H02 SER A 124      11.430   2.921  26.892  1.00  0.56           H  
ATOM   1781  H03 SER A 124      11.098   1.158  26.992  1.00  0.56           H  
ATOM   1782  H04 SER A 124       9.199   3.028  26.022  1.00  0.56           H  
ATOM   1783  H06 SER A 124      10.861   4.061  24.829  1.00  0.56           H  
ATOM   1784  N   ASN A 125       9.265   1.452  23.620  1.00  0.54           N  
ATOM   1785  CA  ASN A 125       8.298   0.580  22.953  1.00  0.54           C  
ATOM   1786  C   ASN A 125       8.531   0.338  21.462  1.00  0.54           C  
ATOM   1787  O   ASN A 125       7.660  -0.226  20.790  1.00  0.54           O  
ATOM   1788  CB  ASN A 125       6.872   1.120  23.133  1.00  0.54           C  
ATOM   1789  CG  ASN A 125       6.301   0.829  24.508  1.00  0.54           C  
ATOM   1790  ND2 ASN A 125       5.735   1.849  25.144  1.00  0.54           N  
ATOM   1791  OD1 ASN A 125       6.354  -0.302  24.985  1.00  0.54           O  
ATOM   1792  H01 ASN A 125       8.439  -0.383  23.444  1.00  0.54           H  
ATOM   1793  H02 ASN A 125       6.237   0.619  22.402  1.00  0.54           H  
ATOM   1794  H03 ASN A 125       6.886   2.199  22.983  1.00  0.54           H  
ATOM   1795  H04 ASN A 125       5.332   1.712  26.060  1.00  0.54           H  
ATOM   1796  H05 ASN A 125       9.166   2.454  23.540  1.00  0.54           H  
ATOM   1797  H06 ASN A 125       5.707   2.761  24.711  1.00  0.54           H  
ATOM   1798  N   ILE A 126       9.682   0.757  20.937  1.00  0.40           N  
ATOM   1799  CA  ILE A 126       9.969   0.557  19.515  1.00  0.40           C  
ATOM   1800  C   ILE A 126      10.059  -0.930  19.159  1.00  0.40           C  
ATOM   1801  O   ILE A 126       9.332  -1.423  18.302  1.00  0.40           O  
ATOM   1802  CB  ILE A 126      11.315   1.220  19.082  1.00  0.40           C  
ATOM   1803  CG1 ILE A 126      11.292   2.732  19.336  1.00  0.40           C  
ATOM   1804  CG2 ILE A 126      11.564   0.958  17.607  1.00  0.40           C  
ATOM   1805  CD1 ILE A 126      10.245   3.474  18.540  1.00  0.40           C  
ATOM   1806  H01 ILE A 126       9.139   1.026  18.987  1.00  0.40           H  
ATOM   1807  H02 ILE A 126      12.117   0.782  19.676  1.00  0.40           H  
ATOM   1808  H03 ILE A 126      12.261   3.119  19.019  1.00  0.40           H  
ATOM   1809  H04 ILE A 126      11.100   2.899  20.396  1.00  0.40           H  
ATOM   1810  H05 ILE A 126      12.611   0.693  17.457  1.00  0.40           H  
ATOM   1811  H06 ILE A 126      10.931   0.137  17.271  1.00  0.40           H  
ATOM   1812  H07 ILE A 126      10.362   1.217  21.525  1.00  0.40           H  
ATOM   1813  H08 ILE A 126      11.331   1.855  17.034  1.00  0.40           H  
ATOM   1814  H09 ILE A 126       9.382   3.675  19.175  1.00  0.40           H  
ATOM   1815  H10 ILE A 126      10.660   4.416  18.182  1.00  0.40           H  
ATOM   1816  H11 ILE A 126       9.936   2.866  17.690  1.00  0.40           H  
ATOM   1817  N   ASP A 127      10.959  -1.633  19.836  1.00  0.67           N  
ATOM   1818  CA  ASP A 127      11.205  -3.052  19.592  1.00  0.67           C  
ATOM   1819  C   ASP A 127      10.037  -4.011  19.822  1.00  0.67           C  
ATOM   1820  O   ASP A 127       9.947  -5.045  19.154  1.00  0.67           O  
ATOM   1821  CB  ASP A 127      12.410  -3.499  20.427  1.00  0.67           C  
ATOM   1822  CG  ASP A 127      13.715  -2.902  19.926  1.00  0.67           C  
ATOM   1823  OD1 ASP A 127      13.688  -1.787  19.368  1.00  0.67           O  
ATOM   1824  OD2 ASP A 127      14.775  -3.541  20.096  1.00  0.67           O  
ATOM   1825  H01 ASP A 127      11.387  -3.117  18.519  1.00  0.67           H  
ATOM   1826  H02 ASP A 127      12.487  -4.583  20.345  1.00  0.67           H  
ATOM   1827  H03 ASP A 127      12.256  -3.188  21.460  1.00  0.67           H  
ATOM   1828  H12 ASP A 127      11.497  -1.166  20.552  1.00  0.67           H  
ATOM   1829  N   CYS A 128       9.148  -3.679  20.754  1.00  0.69           N  
ATOM   1830  CA  CYS A 128       8.012  -4.552  21.046  1.00  0.69           C  
ATOM   1831  C   CYS A 128       6.760  -4.207  20.230  1.00  0.69           C  
ATOM   1832  O   CYS A 128       5.656  -4.660  20.541  1.00  0.69           O  
ATOM   1833  CB  CYS A 128       7.695  -4.511  22.547  1.00  0.69           C  
ATOM   1834  SG  CYS A 128       7.131  -2.906  23.154  1.00  0.69           S  
ATOM   1835  H01 CYS A 128       8.304  -5.560  20.753  1.00  0.69           H  
ATOM   1836  H02 CYS A 128       8.630  -4.725  23.065  1.00  0.69           H  
ATOM   1837  H03 CYS A 128       6.915  -5.245  22.751  1.00  0.69           H  
ATOM   1838  H04 CYS A 128       9.259  -2.815  21.265  1.00  0.69           H  
ATOM   1839  H05 CYS A 128       7.066  -2.039  22.134  1.00  0.69           H  
ATOM   1840  N   LEU A 129       6.947  -3.407  19.184  1.00  0.78           N  
ATOM   1841  CA  LEU A 129       5.861  -2.994  18.293  1.00  0.78           C  
ATOM   1842  C   LEU A 129       4.702  -2.264  18.962  1.00  0.78           C  
ATOM   1843  O   LEU A 129       3.596  -2.220  18.425  1.00  0.78           O  
ATOM   1844  CB  LEU A 129       5.323  -4.200  17.512  1.00  0.78           C  
ATOM   1845  CG  LEU A 129       6.174  -4.689  16.337  1.00  0.78           C  
ATOM   1846  CD1 LEU A 129       7.562  -5.076  16.817  1.00  0.78           C  
ATOM   1847  CD2 LEU A 129       5.489  -5.874  15.674  1.00  0.78           C  
ATOM   1848  H01 LEU A 129       6.319  -2.264  17.626  1.00  0.78           H  
ATOM   1849  H02 LEU A 129       4.387  -3.861  17.068  1.00  0.78           H  
ATOM   1850  H03 LEU A 129       5.218  -5.028  18.212  1.00  0.78           H  
ATOM   1851  H04 LEU A 129       6.278  -3.885  15.608  1.00  0.78           H  
ATOM   1852  H05 LEU A 129       8.233  -4.224  16.711  1.00  0.78           H  
ATOM   1853  H06 LEU A 129       7.880  -3.069  18.996  1.00  0.78           H  
ATOM   1854  H07 LEU A 129       7.515  -5.373  17.865  1.00  0.78           H  
ATOM   1855  H08 LEU A 129       7.935  -5.908  16.219  1.00  0.78           H  
ATOM   1856  H09 LEU A 129       4.558  -5.544  15.213  1.00  0.78           H  
ATOM   1857  H10 LEU A 129       6.144  -6.292  14.910  1.00  0.78           H  
ATOM   1858  H11 LEU A 129       5.272  -6.635  16.424  1.00  0.78           H  
ATOM   1859  N   VAL A 130       4.952  -1.694  20.133  1.00  0.51           N  
ATOM   1860  CA  VAL A 130       3.920  -0.943  20.830  1.00  0.51           C  
ATOM   1861  C   VAL A 130       3.818   0.445  20.192  1.00  0.51           C  
ATOM   1862  O   VAL A 130       4.779   0.947  19.609  1.00  0.51           O  
ATOM   1863  CB  VAL A 130       4.234  -0.825  22.348  1.00  0.51           C  
ATOM   1864  CG1 VAL A 130       3.415   0.292  22.979  1.00  0.51           C  
ATOM   1865  CG2 VAL A 130       3.903  -2.151  23.042  1.00  0.51           C  
ATOM   1866  H01 VAL A 130       2.969  -1.468  20.739  1.00  0.51           H  
ATOM   1867  H02 VAL A 130       5.293  -0.596  22.469  1.00  0.51           H  
ATOM   1868  H03 VAL A 130       2.446  -0.099  23.288  1.00  0.51           H  
ATOM   1869  H04 VAL A 130       3.943   0.683  23.849  1.00  0.51           H  
ATOM   1870  H05 VAL A 130       3.269   1.091  22.252  1.00  0.51           H  
ATOM   1871  H06 VAL A 130       2.908  -2.479  22.742  1.00  0.51           H  
ATOM   1872  H07 VAL A 130       4.635  -2.905  22.754  1.00  0.51           H  
ATOM   1873  H08 VAL A 130       3.929  -2.013  24.123  1.00  0.51           H  
ATOM   1874  H12 VAL A 130       5.870  -1.782  20.545  1.00  0.51           H  
ATOM   1875  N   SER A 131       2.641   1.051  20.296  1.00  0.33           N  
ATOM   1876  CA  SER A 131       2.390   2.362  19.717  1.00  0.33           C  
ATOM   1877  C   SER A 131       3.438   3.427  20.020  1.00  0.33           C  
ATOM   1878  O   SER A 131       3.855   3.593  21.165  1.00  0.33           O  
ATOM   1879  CB  SER A 131       1.023   2.868  20.169  1.00  0.33           C  
ATOM   1880  OG  SER A 131      -0.001   1.997  19.729  1.00  0.33           O  
ATOM   1881  H01 SER A 131       2.433   2.206  18.639  1.00  0.33           H  
ATOM   1882  H02 SER A 131       0.854   3.855  19.738  1.00  0.33           H  
ATOM   1883  H03 SER A 131       1.003   2.924  21.257  1.00  0.33           H  
ATOM   1884  H04 SER A 131      -0.259   1.417  20.449  1.00  0.33           H  
ATOM   1885  H09 SER A 131       1.895   0.586  20.794  1.00  0.33           H  
ATOM   1886  N   ILE A 132       3.858   4.140  18.978  1.00  0.20           N  
ATOM   1887  CA  ILE A 132       4.817   5.230  19.109  1.00  0.20           C  
ATOM   1888  C   ILE A 132       4.271   6.389  18.286  1.00  0.20           C  
ATOM   1889  O   ILE A 132       3.253   6.242  17.613  1.00  0.20           O  
ATOM   1890  CB  ILE A 132       6.219   4.842  18.589  1.00  0.20           C  
ATOM   1891  CG1 ILE A 132       6.120   4.319  17.157  1.00  0.20           C  
ATOM   1892  CG2 ILE A 132       6.852   3.821  19.537  1.00  0.20           C  
ATOM   1893  CD1 ILE A 132       7.442   3.852  16.569  1.00  0.20           C  
ATOM   1894  H01 ILE A 132       4.936   5.489  20.161  1.00  0.20           H  
ATOM   1895  H02 ILE A 132       6.865   5.719  18.567  1.00  0.20           H  
ATOM   1896  H03 ILE A 132       5.783   5.154  16.543  1.00  0.20           H  
ATOM   1897  H04 ILE A 132       5.425   3.479  17.147  1.00  0.20           H  
ATOM   1898  H05 ILE A 132       3.498   3.917  18.061  1.00  0.20           H  
ATOM   1899  H06 ILE A 132       7.769   4.235  19.956  1.00  0.20           H  
ATOM   1900  H07 ILE A 132       6.156   3.593  20.344  1.00  0.20           H  
ATOM   1901  H08 ILE A 132       7.083   2.909  18.987  1.00  0.20           H  
ATOM   1902  H09 ILE A 132       8.217   3.903  17.333  1.00  0.20           H  
ATOM   1903  H10 ILE A 132       7.343   2.824  16.221  1.00  0.20           H  
ATOM   1904  H11 ILE A 132       7.715   4.494  15.732  1.00  0.20           H  
ATOM   1905  N   GLY A 133       4.926   7.543  18.342  1.00  0.19           N  
ATOM   1906  CA  GLY A 133       4.426   8.673  17.587  1.00  0.19           C  
ATOM   1907  C   GLY A 133       5.387   9.829  17.411  1.00  0.19           C  
ATOM   1908  O   GLY A 133       6.589   9.692  17.618  1.00  0.19           O  
ATOM   1909  H01 GLY A 133       3.593   9.069  18.167  1.00  0.19           H  
ATOM   1910  H02 GLY A 133       4.147   8.316  16.596  1.00  0.19           H  
ATOM   1911  H12 GLY A 133       5.761   7.631  18.903  1.00  0.19           H  
ATOM   1912  N   THR A 134       4.834  10.970  17.015  1.00  0.22           N  
ATOM   1913  CA  THR A 134       5.597  12.189  16.794  1.00  0.22           C  
ATOM   1914  C   THR A 134       4.794  13.325  17.430  1.00  0.22           C  
ATOM   1915  O   THR A 134       3.581  13.415  17.240  1.00  0.22           O  
ATOM   1916  CB  THR A 134       5.782  12.445  15.276  1.00  0.22           C  
ATOM   1917  CG2 THR A 134       6.525  13.741  15.031  1.00  0.22           C  
ATOM   1918  OG1 THR A 134       6.515  11.357  14.696  1.00  0.22           O  
ATOM   1919  H01 THR A 134       6.591  12.114  17.234  1.00  0.22           H  
ATOM   1920  H02 THR A 134       4.797  12.520  14.815  1.00  0.22           H  
ATOM   1921  H03 THR A 134       3.836  10.992  16.860  1.00  0.22           H  
ATOM   1922  H04 THR A 134       7.489  13.525  14.570  1.00  0.22           H  
ATOM   1923  H05 THR A 134       5.939  14.376  14.366  1.00  0.22           H  
ATOM   1924  H06 THR A 134       6.683  14.255  15.979  1.00  0.22           H  
ATOM   1925  H07 THR A 134       6.639  11.518  13.758  1.00  0.22           H  
ATOM   1926  N   ILE A 135       5.470  14.187  18.180  1.00  0.05           N  
ATOM   1927  CA  ILE A 135       4.815  15.292  18.870  1.00  0.05           C  
ATOM   1928  C   ILE A 135       5.392  16.627  18.401  1.00  0.05           C  
ATOM   1929  O   ILE A 135       6.610  16.775  18.298  1.00  0.05           O  
ATOM   1930  CB  ILE A 135       5.022  15.163  20.404  1.00  0.05           C  
ATOM   1931  CG1 ILE A 135       4.668  13.746  20.853  1.00  0.05           C  
ATOM   1932  CG2 ILE A 135       4.156  16.165  21.145  1.00  0.05           C  
ATOM   1933  CD1 ILE A 135       5.060  13.427  22.274  1.00  0.05           C  
ATOM   1934  H01 ILE A 135       3.750  15.256  18.640  1.00  0.05           H  
ATOM   1935  H02 ILE A 135       6.068  15.369  20.634  1.00  0.05           H  
ATOM   1936  H03 ILE A 135       5.233  13.067  20.215  1.00  0.05           H  
ATOM   1937  H04 ILE A 135       3.590  13.617  20.759  1.00  0.05           H  
ATOM   1938  H05 ILE A 135       3.191  15.712  21.373  1.00  0.05           H  
ATOM   1939  H06 ILE A 135       4.649  16.456  22.073  1.00  0.05           H  
ATOM   1940  H07 ILE A 135       4.004  17.046  20.522  1.00  0.05           H  
ATOM   1941  H08 ILE A 135       6.469  14.074  18.276  1.00  0.05           H  
ATOM   1942  H09 ILE A 135       5.905  14.050  22.566  1.00  0.05           H  
ATOM   1943  H10 ILE A 135       4.218  13.624  22.937  1.00  0.05           H  
ATOM   1944  H11 ILE A 135       5.342  12.377  22.347  1.00  0.05           H  
ATOM   1945  N   PHE A 136       4.524  17.601  18.133  1.00  0.25           N  
ATOM   1946  CA  PHE A 136       4.984  18.906  17.670  1.00  0.25           C  
ATOM   1947  C   PHE A 136       4.216  20.085  18.266  1.00  0.25           C  
ATOM   1948  O   PHE A 136       3.046  19.960  18.644  1.00  0.25           O  
ATOM   1949  CB  PHE A 136       4.892  18.987  16.146  1.00  0.25           C  
ATOM   1950  CG  PHE A 136       3.492  18.843  15.616  1.00  0.25           C  
ATOM   1951  CD1 PHE A 136       2.939  17.581  15.401  1.00  0.25           C  
ATOM   1952  CD2 PHE A 136       2.710  19.974  15.359  1.00  0.25           C  
ATOM   1953  CE1 PHE A 136       1.629  17.444  14.939  1.00  0.25           C  
ATOM   1954  CE2 PHE A 136       1.398  19.848  14.896  1.00  0.25           C  
ATOM   1955  CZ  PHE A 136       0.857  18.581  14.688  1.00  0.25           C  
ATOM   1956  H01 PHE A 136       6.016  18.988  18.010  1.00  0.25           H  
ATOM   1957  H02 PHE A 136       5.470  18.153  15.748  1.00  0.25           H  
ATOM   1958  H03 PHE A 136       5.283  19.953  15.828  1.00  0.25           H  
ATOM   1959  H04 PHE A 136       3.537  16.691  15.596  1.00  0.25           H  
ATOM   1960  H05 PHE A 136       3.130  20.967  15.522  1.00  0.25           H  
ATOM   1961  H06 PHE A 136       1.209  16.452  14.774  1.00  0.25           H  
ATOM   1962  H07 PHE A 136       0.800  20.737  14.698  1.00  0.25           H  
ATOM   1963  H08 PHE A 136      -0.167  18.477  14.330  1.00  0.25           H  
ATOM   1964  H12 PHE A 136       3.535  17.434  18.252  1.00  0.25           H  
ATOM   1965  N   GLY A 137       4.895  21.230  18.329  1.00  0.37           N  
ATOM   1966  CA  GLY A 137       4.306  22.452  18.844  1.00  0.37           C  
ATOM   1967  C   GLY A 137       4.767  23.591  17.951  1.00  0.37           C  
ATOM   1968  O   GLY A 137       5.966  23.755  17.723  1.00  0.37           O  
ATOM   1969  H01 GLY A 137       4.615  22.623  19.875  1.00  0.37           H  
ATOM   1970  H02 GLY A 137       3.219  22.379  18.824  1.00  0.37           H  
ATOM   1971  H09 GLY A 137       5.852  21.248  18.007  1.00  0.37           H  
ATOM   1972  N   ILE A 138       3.825  24.375  17.440  1.00  0.46           N  
ATOM   1973  CA  ILE A 138       4.152  25.480  16.548  1.00  0.46           C  
ATOM   1974  C   ILE A 138       3.966  26.833  17.227  1.00  0.46           C  
ATOM   1975  O   ILE A 138       2.898  27.125  17.775  1.00  0.46           O  
ATOM   1976  CB  ILE A 138       3.250  25.472  15.294  1.00  0.46           C  
ATOM   1977  CG1 ILE A 138       3.143  24.057  14.708  1.00  0.46           C  
ATOM   1978  CG2 ILE A 138       3.788  26.455  14.269  1.00  0.46           C  
ATOM   1979  CD1 ILE A 138       4.414  23.519  14.155  1.00  0.46           C  
ATOM   1980  H01 ILE A 138       5.197  25.341  16.272  1.00  0.46           H  
ATOM   1981  H02 ILE A 138       2.245  25.784  15.577  1.00  0.46           H  
ATOM   1982  H03 ILE A 138       2.858  24.201  17.675  1.00  0.46           H  
ATOM   1983  H04 ILE A 138       2.445  24.120  13.873  1.00  0.46           H  
ATOM   1984  H05 ILE A 138       2.804  23.386  15.497  1.00  0.46           H  
ATOM   1985  H06 ILE A 138       4.798  26.163  13.981  1.00  0.46           H  
ATOM   1986  H07 ILE A 138       3.145  26.452  13.389  1.00  0.46           H  
ATOM   1987  H08 ILE A 138       3.809  27.456  14.701  1.00  0.46           H  
ATOM   1988  H09 ILE A 138       5.205  23.621  14.898  1.00  0.46           H  
ATOM   1989  H10 ILE A 138       4.285  22.466  13.905  1.00  0.46           H  
ATOM   1990  H11 ILE A 138       4.685  24.075  13.258  1.00  0.46           H  
ATOM   1991  N   TYR A 139       5.007  27.658  17.182  1.00  0.25           N  
ATOM   1992  CA  TYR A 139       4.960  28.998  17.761  1.00  0.25           C  
ATOM   1993  C   TYR A 139       5.224  30.002  16.653  1.00  0.25           C  
ATOM   1994  O   TYR A 139       6.049  29.753  15.776  1.00  0.25           O  
ATOM   1995  CB  TYR A 139       6.049  29.178  18.821  1.00  0.25           C  
ATOM   1996  CG  TYR A 139       5.828  28.407  20.094  1.00  0.25           C  
ATOM   1997  CD1 TYR A 139       4.862  28.808  21.007  1.00  0.25           C  
ATOM   1998  CD2 TYR A 139       6.586  27.278  20.390  1.00  0.25           C  
ATOM   1999  CE1 TYR A 139       4.654  28.109  22.183  1.00  0.25           C  
ATOM   2000  CE2 TYR A 139       6.382  26.568  21.564  1.00  0.25           C  
ATOM   2001  CZ  TYR A 139       5.411  26.993  22.455  1.00  0.25           C  
ATOM   2002  OH  TYR A 139       5.175  26.297  23.612  1.00  0.25           O  
ATOM   2003  H01 TYR A 139       3.984  29.146  18.222  1.00  0.25           H  
ATOM   2004  H02 TYR A 139       6.035  30.233  19.097  1.00  0.25           H  
ATOM   2005  H03 TYR A 139       6.998  28.857  18.391  1.00  0.25           H  
ATOM   2006  H04 TYR A 139       4.257  29.689  20.794  1.00  0.25           H  
ATOM   2007  H05 TYR A 139       7.352  26.947  19.689  1.00  0.25           H  
ATOM   2008  H06 TYR A 139       3.894  28.441  22.890  1.00  0.25           H  
ATOM   2009  H07 TYR A 139       6.980  25.684  21.783  1.00  0.25           H  
ATOM   2010  H08 TYR A 139       5.333  26.868  24.367  1.00  0.25           H  
ATOM   2011  H12 TYR A 139       5.857  27.349  16.733  1.00  0.25           H  
ATOM   2012  N   ARG A 140       4.527  31.130  16.676  1.00  0.69           N  
ATOM   2013  CA  ARG A 140       4.781  32.153  15.679  1.00  0.69           C  
ATOM   2014  C   ARG A 140       5.905  33.014  16.253  1.00  0.69           C  
ATOM   2015  O   ARG A 140       5.888  33.351  17.436  1.00  0.69           O  
ATOM   2016  CB  ARG A 140       3.532  33.002  15.431  1.00  0.69           C  
ATOM   2017  CG  ARG A 140       3.720  34.029  14.322  1.00  0.69           C  
ATOM   2018  CD  ARG A 140       2.402  34.561  13.766  1.00  0.69           C  
ATOM   2019  NE  ARG A 140       1.567  35.176  14.792  1.00  0.69           N  
ATOM   2020  CZ  ARG A 140       0.719  34.509  15.568  1.00  0.69           C  
ATOM   2021  NH1 ARG A 140       0.001  35.151  16.480  1.00  0.69           N  
ATOM   2022  NH2 ARG A 140       0.578  33.201  15.418  1.00  0.69           N  
ATOM   2023  H01 ARG A 140       5.053  31.713  14.720  1.00  0.69           H  
ATOM   2024  H02 ARG A 140       3.323  33.550  16.350  1.00  0.69           H  
ATOM   2025  H03 ARG A 140       2.710  32.340  15.157  1.00  0.69           H  
ATOM   2026  H04 ARG A 140       4.239  33.530  13.503  1.00  0.69           H  
ATOM   2027  H05 ARG A 140       4.293  34.867  14.718  1.00  0.69           H  
ATOM   2028  H06 ARG A 140       1.851  33.714  13.357  1.00  0.69           H  
ATOM   2029  H07 ARG A 140       2.621  35.306  13.000  1.00  0.69           H  
ATOM   2030  H08 ARG A 140       1.638  36.175  14.921  1.00  0.69           H  
ATOM   2031  H09 ARG A 140       3.822  31.276  17.385  1.00  0.69           H  
ATOM   2032  H10 ARG A 140      -0.647  34.641  17.063  1.00  0.69           H  
ATOM   2033  H11 ARG A 140       0.102  36.150  16.591  1.00  0.69           H  
ATOM   2034  H12 ARG A 140       1.119  32.712  14.720  1.00  0.69           H  
ATOM   2035  H13 ARG A 140      -0.071  32.693  16.002  1.00  0.69           H  
ATOM   2036  N   LYS A 141       6.901  33.339  15.434  1.00  0.75           N  
ATOM   2037  CA  LYS A 141       8.008  34.166  15.902  1.00  0.75           C  
ATOM   2038  C   LYS A 141       7.491  35.582  16.134  1.00  0.75           C  
ATOM   2039  O   LYS A 141       6.964  36.215  15.224  1.00  0.75           O  
ATOM   2040  CB  LYS A 141       9.138  34.187  14.870  1.00  0.75           C  
ATOM   2041  CG  LYS A 141      10.394  34.911  15.340  1.00  0.75           C  
ATOM   2042  CD  LYS A 141      11.464  34.925  14.260  1.00  0.75           C  
ATOM   2043  CE  LYS A 141      12.744  35.585  14.758  1.00  0.75           C  
ATOM   2044  NZ  LYS A 141      12.521  36.985  15.212  1.00  0.75           N  
ATOM   2045  H01 LYS A 141       8.404  33.753  16.830  1.00  0.75           H  
ATOM   2046  H02 LYS A 141       8.764  34.735  14.005  1.00  0.75           H  
ATOM   2047  H03 LYS A 141       9.404  33.157  14.631  1.00  0.75           H  
ATOM   2048  H04 LYS A 141      10.790  34.382  16.207  1.00  0.75           H  
ATOM   2049  H05 LYS A 141      10.136  35.938  15.598  1.00  0.75           H  
ATOM   2050  H06 LYS A 141      11.089  35.498  13.412  1.00  0.75           H  
ATOM   2051  H07 LYS A 141      11.684  33.899  13.964  1.00  0.75           H  
ATOM   2052  H08 LYS A 141      13.448  35.614  13.926  1.00  0.75           H  
ATOM   2053  H09 LYS A 141      13.136  35.004  15.593  1.00  0.75           H  
ATOM   2054  H10 LYS A 141      11.609  37.059  15.639  1.00  0.75           H  
ATOM   2055  H11 LYS A 141      13.229  37.237  15.887  1.00  0.75           H  
ATOM   2056  H12 LYS A 141      12.573  37.609  14.419  1.00  0.75           H  
ATOM   2057  H14 LYS A 141       6.891  33.010  14.479  1.00  0.75           H  
ATOM   2058  N   ASN A 142       7.637  36.078  17.356  1.00  0.78           N  
ATOM   2059  CA  ASN A 142       7.158  37.415  17.675  1.00  0.78           C  
ATOM   2060  C   ASN A 142       8.230  38.489  17.523  1.00  0.78           C  
ATOM   2061  O   ASN A 142       7.992  39.520  16.894  1.00  0.78           O  
ATOM   2062  CB  ASN A 142       6.596  37.447  19.097  1.00  0.78           C  
ATOM   2063  CG  ASN A 142       7.590  36.956  20.124  1.00  0.78           C  
ATOM   2064  ND2 ASN A 142       8.132  37.881  20.913  1.00  0.78           N  
ATOM   2065  OD1 ASN A 142       7.879  35.761  20.203  1.00  0.78           O  
ATOM   2066  H01 ASN A 142       6.373  37.643  16.954  1.00  0.78           H  
ATOM   2067  H02 ASN A 142       5.734  36.781  19.127  1.00  0.78           H  
ATOM   2068  H03 ASN A 142       6.318  38.472  19.341  1.00  0.78           H  
ATOM   2069  H04 ASN A 142       8.806  37.613  21.616  1.00  0.78           H  
ATOM   2070  H05 ASN A 142       7.869  38.851  20.809  1.00  0.78           H  
ATOM   2071  H13 ASN A 142       8.085  35.523  18.071  1.00  0.78           H  
ATOM   2072  N   SER A 143       9.408  38.243  18.091  1.00  0.81           N  
ATOM   2073  CA  SER A 143      10.510  39.202  18.026  1.00  0.81           C  
ATOM   2074  C   SER A 143      10.813  39.687  16.608  1.00  0.81           C  
ATOM   2075  O   SER A 143      10.212  39.230  15.633  1.00  0.81           O  
ATOM   2076  CB  SER A 143      11.779  38.600  18.640  1.00  0.81           C  
ATOM   2077  OG  SER A 143      12.306  37.563  17.833  1.00  0.81           O  
ATOM   2078  H01 SER A 143      10.186  40.071  18.599  1.00  0.81           H  
ATOM   2079  H02 SER A 143      11.521  38.178  19.612  1.00  0.81           H  
ATOM   2080  H03 SER A 143      12.529  39.384  18.744  1.00  0.81           H  
ATOM   2081  H04 SER A 143      12.354  37.859  16.921  1.00  0.81           H  
ATOM   2082  H06 SER A 143       9.545  37.370  18.580  1.00  0.81           H  
ATOM   2083  N   THR A 144      11.757  40.619  16.507  1.00  0.98           N  
ATOM   2084  CA  THR A 144      12.146  41.182  15.221  1.00  0.98           C  
ATOM   2085  C   THR A 144      13.617  40.935  14.900  1.00  0.98           C  
ATOM   2086  O   THR A 144      14.030  41.026  13.744  1.00  0.98           O  
ATOM   2087  CB  THR A 144      11.883  42.707  15.179  1.00  0.98           C  
ATOM   2088  CG2 THR A 144      10.389  42.992  15.185  1.00  0.98           C  
ATOM   2089  OG1 THR A 144      12.496  43.333  16.316  1.00  0.98           O  
ATOM   2090  H01 THR A 144      11.535  40.676  14.473  1.00  0.98           H  
ATOM   2091  H02 THR A 144      12.312  43.110  14.262  1.00  0.98           H  
ATOM   2092  H03 THR A 144       9.865  42.171  15.674  1.00  0.98           H  
ATOM   2093  H04 THR A 144      10.197  43.918  15.726  1.00  0.98           H  
ATOM   2094  H05 THR A 144      12.217  40.945  17.345  1.00  0.98           H  
ATOM   2095  H06 THR A 144      10.033  43.090  14.159  1.00  0.98           H  
ATOM   2096  H07 THR A 144      12.728  42.664  16.964  1.00  0.98           H  
ATOM   2097  N   ASP A 145      14.409  40.625  15.919  1.00  0.92           N  
ATOM   2098  CA  ASP A 145      15.829  40.378  15.702  1.00  0.92           C  
ATOM   2099  C   ASP A 145      16.087  38.997  15.118  1.00  0.92           C  
ATOM   2100  O   ASP A 145      15.173  38.182  15.001  1.00  0.92           O  
ATOM   2101  CB  ASP A 145      16.611  40.550  17.006  1.00  0.92           C  
ATOM   2102  CG  ASP A 145      16.014  39.772  18.148  1.00  0.92           C  
ATOM   2103  OD1 ASP A 145      14.813  39.960  18.428  1.00  0.92           O  
ATOM   2104  OD2 ASP A 145      16.748  38.980  18.773  1.00  0.92           O  
ATOM   2105  H01 ASP A 145      16.174  41.114  14.976  1.00  0.92           H  
ATOM   2106  H02 ASP A 145      16.576  41.606  17.274  1.00  0.92           H  
ATOM   2107  H03 ASP A 145      17.634  40.209  16.848  1.00  0.92           H  
ATOM   2108  H08 ASP A 145      14.025  40.560  16.851  1.00  0.92           H  
ATOM   2109  N   GLU A 146      17.338  38.750  14.741  1.00  0.90           N  
ATOM   2110  CA  GLU A 146      17.730  37.476  14.159  1.00  0.90           C  
ATOM   2111  C   GLU A 146      17.113  36.305  14.912  1.00  0.90           C  
ATOM   2112  O   GLU A 146      17.030  36.316  16.141  1.00  0.90           O  
ATOM   2113  CB  GLU A 146      19.251  37.338  14.172  1.00  0.90           C  
ATOM   2114  CG  GLU A 146      19.981  38.445  13.446  1.00  0.90           C  
ATOM   2115  CD  GLU A 146      19.473  38.644  12.032  1.00  0.90           C  
ATOM   2116  OE1 GLU A 146      19.336  37.637  11.302  1.00  0.90           O  
ATOM   2117  OE2 GLU A 146      19.219  39.807  11.650  1.00  0.90           O  
ATOM   2118  H01 GLU A 146      17.365  37.457  13.132  1.00  0.90           H  
ATOM   2119  H02 GLU A 146      19.485  36.412  13.646  1.00  0.90           H  
ATOM   2120  H03 GLU A 146      19.585  37.331  15.209  1.00  0.90           H  
ATOM   2121  H04 GLU A 146      18.037  39.469  14.862  1.00  0.90           H  
ATOM   2122  H05 GLU A 146      21.032  38.164  13.384  1.00  0.90           H  
ATOM   2123  H06 GLU A 146      19.848  39.374  14.000  1.00  0.90           H  
ATOM   2124  N   PRO A 147      16.661  35.277  14.179  1.00  0.77           N  
ATOM   2125  CA  PRO A 147      16.058  34.110  14.831  1.00  0.77           C  
ATOM   2126  C   PRO A 147      17.103  33.357  15.652  1.00  0.77           C  
ATOM   2127  O   PRO A 147      18.264  33.269  15.261  1.00  0.77           O  
ATOM   2128  CB  PRO A 147      15.531  33.296  13.653  1.00  0.77           C  
ATOM   2129  CG  PRO A 147      16.511  33.624  12.561  1.00  0.77           C  
ATOM   2130  CD  PRO A 147      16.670  35.118  12.714  1.00  0.77           C  
ATOM   2131  H01 PRO A 147      14.499  33.530  13.393  1.00  0.77           H  
ATOM   2132  H02 PRO A 147      15.534  32.230  13.878  1.00  0.77           H  
ATOM   2133  H03 PRO A 147      16.179  33.319  11.569  1.00  0.77           H  
ATOM   2134  H04 PRO A 147      17.459  33.107  12.711  1.00  0.77           H  
ATOM   2135  H05 PRO A 147      17.564  35.517  12.234  1.00  0.77           H  
ATOM   2136  H06 PRO A 147      15.842  35.655  12.251  1.00  0.77           H  
ATOM   2137  H07 PRO A 147      15.270  34.352  15.544  1.00  0.77           H  
ATOM   2138  N   SER A 148      16.688  32.828  16.797  1.00  0.58           N  
ATOM   2139  CA  SER A 148      17.598  32.094  17.661  1.00  0.58           C  
ATOM   2140  C   SER A 148      16.825  31.235  18.651  1.00  0.58           C  
ATOM   2141  O   SER A 148      15.592  31.234  18.663  1.00  0.58           O  
ATOM   2142  CB  SER A 148      18.499  33.061  18.430  1.00  0.58           C  
ATOM   2143  OG  SER A 148      17.755  33.789  19.395  1.00  0.58           O  
ATOM   2144  H01 SER A 148      18.211  31.449  17.032  1.00  0.58           H  
ATOM   2145  H02 SER A 148      18.935  33.766  17.723  1.00  0.58           H  
ATOM   2146  H03 SER A 148      19.282  32.495  18.935  1.00  0.58           H  
ATOM   2147  H04 SER A 148      17.658  34.699  19.105  1.00  0.58           H  
ATOM   2148  H07 SER A 148      15.723  32.938  17.073  1.00  0.58           H  
ATOM   2149  N   GLU A 149      17.572  30.518  19.486  1.00  0.35           N  
ATOM   2150  CA  GLU A 149      17.011  29.626  20.493  1.00  0.35           C  
ATOM   2151  C   GLU A 149      15.967  30.305  21.365  1.00  0.35           C  
ATOM   2152  O   GLU A 149      14.955  29.698  21.708  1.00  0.35           O  
ATOM   2153  CB  GLU A 149      18.133  29.076  21.377  1.00  0.35           C  
ATOM   2154  CG  GLU A 149      17.841  27.714  21.970  1.00  0.35           C  
ATOM   2155  CD  GLU A 149      18.986  27.195  22.812  1.00  0.35           C  
ATOM   2156  OE1 GLU A 149      19.236  27.776  23.889  1.00  0.35           O  
ATOM   2157  OE2 GLU A 149      19.642  26.216  22.396  1.00  0.35           O  
ATOM   2158  H01 GLU A 149      16.512  28.817  19.960  1.00  0.35           H  
ATOM   2159  H02 GLU A 149      18.241  29.766  22.214  1.00  0.35           H  
ATOM   2160  H03 GLU A 149      19.039  29.001  20.775  1.00  0.35           H  
ATOM   2161  H04 GLU A 149      17.692  27.017  21.145  1.00  0.35           H  
ATOM   2162  H05 GLU A 149      18.577  30.595  19.419  1.00  0.35           H  
ATOM   2163  H06 GLU A 149      16.951  27.787  22.595  1.00  0.35           H  
ATOM   2164  N   LYS A 150      16.215  31.563  21.721  1.00  0.60           N  
ATOM   2165  CA  LYS A 150      15.292  32.328  22.564  1.00  0.60           C  
ATOM   2166  C   LYS A 150      13.874  32.287  22.005  1.00  0.60           C  
ATOM   2167  O   LYS A 150      12.905  32.319  22.758  1.00  0.60           O  
ATOM   2168  CB  LYS A 150      15.732  33.795  22.664  1.00  0.60           C  
ATOM   2169  CG  LYS A 150      17.210  34.008  22.929  1.00  0.60           C  
ATOM   2170  CD  LYS A 150      17.552  35.498  22.921  1.00  0.60           C  
ATOM   2171  CE  LYS A 150      19.062  35.739  22.950  1.00  0.60           C  
ATOM   2172  NZ  LYS A 150      19.738  35.248  21.713  1.00  0.60           N  
ATOM   2173  H01 LYS A 150      15.307  31.869  23.553  1.00  0.60           H  
ATOM   2174  H02 LYS A 150      15.207  34.210  23.524  1.00  0.60           H  
ATOM   2175  H03 LYS A 150      15.483  34.288  21.724  1.00  0.60           H  
ATOM   2176  H04 LYS A 150      17.781  33.514  22.143  1.00  0.60           H  
ATOM   2177  H05 LYS A 150      17.464  33.587  23.902  1.00  0.60           H  
ATOM   2178  H06 LYS A 150      17.122  35.947  23.817  1.00  0.60           H  
ATOM   2179  H07 LYS A 150      17.065  32.004  21.400  1.00  0.60           H  
ATOM   2180  H08 LYS A 150      17.140  35.950  22.019  1.00  0.60           H  
ATOM   2181  H09 LYS A 150      19.471  35.186  23.795  1.00  0.60           H  
ATOM   2182  H10 LYS A 150      19.245  36.809  23.049  1.00  0.60           H  
ATOM   2183  H11 LYS A 150      20.669  34.930  21.942  1.00  0.60           H  
ATOM   2184  H12 LYS A 150      19.208  34.483  21.320  1.00  0.60           H  
ATOM   2185  H13 LYS A 150      19.796  35.999  21.040  1.00  0.60           H  
ATOM   2186  N   ASP A 151      13.756  32.231  20.682  1.00  0.50           N  
ATOM   2187  CA  ASP A 151      12.448  32.200  20.040  1.00  0.50           C  
ATOM   2188  C   ASP A 151      11.636  30.953  20.367  1.00  0.50           C  
ATOM   2189  O   ASP A 151      10.415  30.952  20.223  1.00  0.50           O  
ATOM   2190  CB  ASP A 151      12.597  32.342  18.525  1.00  0.50           C  
ATOM   2191  CG  ASP A 151      13.107  33.714  18.124  1.00  0.50           C  
ATOM   2192  OD1 ASP A 151      12.508  34.716  18.566  1.00  0.50           O  
ATOM   2193  OD2 ASP A 151      14.101  33.791  17.371  1.00  0.50           O  
ATOM   2194  H01 ASP A 151      11.893  33.047  20.444  1.00  0.50           H  
ATOM   2195  H02 ASP A 151      11.612  32.209  18.079  1.00  0.50           H  
ATOM   2196  H03 ASP A 151      13.299  31.588  18.169  1.00  0.50           H  
ATOM   2197  H14 ASP A 151      14.589  32.210  20.111  1.00  0.50           H  
ATOM   2198  N   ALA A 152      12.308  29.896  20.810  1.00  0.40           N  
ATOM   2199  CA  ALA A 152      11.617  28.662  21.165  1.00  0.40           C  
ATOM   2200  C   ALA A 152      11.305  28.637  22.656  1.00  0.40           C  
ATOM   2201  O   ALA A 152      10.649  27.715  23.142  1.00  0.40           O  
ATOM   2202  CB  ALA A 152      12.464  27.457  20.802  1.00  0.40           C  
ATOM   2203  H01 ALA A 152      10.683  28.622  20.605  1.00  0.40           H  
ATOM   2204  H02 ALA A 152      13.418  27.512  21.327  1.00  0.40           H  
ATOM   2205  H03 ALA A 152      11.942  26.545  21.092  1.00  0.40           H  
ATOM   2206  H04 ALA A 152      13.312  29.948  20.902  1.00  0.40           H  
ATOM   2207  H05 ALA A 152      12.642  27.448  19.727  1.00  0.40           H  
ATOM   2208  N   LEU A 153      11.776  29.651  23.378  1.00  0.46           N  
ATOM   2209  CA  LEU A 153      11.550  29.720  24.813  1.00  0.46           C  
ATOM   2210  C   LEU A 153      10.304  30.508  25.189  1.00  0.46           C  
ATOM   2211  O   LEU A 153      10.364  31.447  25.981  1.00  0.46           O  
ATOM   2212  CB  LEU A 153      12.771  30.318  25.508  1.00  0.46           C  
ATOM   2213  CG  LEU A 153      14.023  29.449  25.428  1.00  0.46           C  
ATOM   2214  CD1 LEU A 153      15.227  30.238  25.928  1.00  0.46           C  
ATOM   2215  CD2 LEU A 153      13.807  28.167  26.238  1.00  0.46           C  
ATOM   2216  H01 LEU A 153      11.388  28.696  25.151  1.00  0.46           H  
ATOM   2217  H02 LEU A 153      12.518  30.407  26.565  1.00  0.46           H  
ATOM   2218  H03 LEU A 153      12.992  31.280  25.046  1.00  0.46           H  
ATOM   2219  H04 LEU A 153      14.218  29.164  24.394  1.00  0.46           H  
ATOM   2220  H05 LEU A 153      16.040  30.155  25.207  1.00  0.46           H  
ATOM   2221  H06 LEU A 153      12.299  30.385  22.922  1.00  0.46           H  
ATOM   2222  H07 LEU A 153      14.952  31.286  26.046  1.00  0.46           H  
ATOM   2223  H08 LEU A 153      15.552  29.837  26.888  1.00  0.46           H  
ATOM   2224  H09 LEU A 153      12.797  27.795  26.066  1.00  0.46           H  
ATOM   2225  H10 LEU A 153      14.529  27.413  25.925  1.00  0.46           H  
ATOM   2226  H11 LEU A 153      13.939  28.380  27.299  1.00  0.46           H  
ATOM   2227  N   GLN A 154       9.176  30.111  24.616  1.00  0.48           N  
ATOM   2228  CA  GLN A 154       7.901  30.756  24.890  1.00  0.48           C  
ATOM   2229  C   GLN A 154       7.039  29.789  25.684  1.00  0.48           C  
ATOM   2230  O   GLN A 154       7.178  28.570  25.551  1.00  0.48           O  
ATOM   2231  CB  GLN A 154       7.174  31.093  23.584  1.00  0.48           C  
ATOM   2232  CG  GLN A 154       7.865  32.112  22.701  1.00  0.48           C  
ATOM   2233  CD  GLN A 154       7.106  32.356  21.406  1.00  0.48           C  
ATOM   2234  NE2 GLN A 154       7.792  32.203  20.279  1.00  0.48           N  
ATOM   2235  OE1 GLN A 154       5.915  32.682  21.422  1.00  0.48           O  
ATOM   2236  H01 GLN A 154       8.078  31.677  25.445  1.00  0.48           H  
ATOM   2237  H02 GLN A 154       6.225  31.543  23.876  1.00  0.48           H  
ATOM   2238  H03 GLN A 154       7.063  30.172  23.012  1.00  0.48           H  
ATOM   2239  H04 GLN A 154       8.849  31.720  22.444  1.00  0.48           H  
ATOM   2240  H05 GLN A 154       7.944  33.053  23.245  1.00  0.48           H  
ATOM   2241  H06 GLN A 154       7.340  32.353  19.388  1.00  0.48           H  
ATOM   2242  H07 GLN A 154       8.766  31.937  20.313  1.00  0.48           H  
ATOM   2243  H12 GLN A 154       9.203  29.336  23.969  1.00  0.48           H  
ATOM   2244  N   PRO A 155       6.143  30.318  26.533  1.00  0.55           N  
ATOM   2245  CA  PRO A 155       5.276  29.436  27.318  1.00  0.55           C  
ATOM   2246  C   PRO A 155       4.237  28.815  26.391  1.00  0.55           C  
ATOM   2247  O   PRO A 155       3.895  29.396  25.356  1.00  0.55           O  
ATOM   2248  CB  PRO A 155       4.657  30.382  28.341  1.00  0.55           C  
ATOM   2249  CG  PRO A 155       4.582  31.679  27.592  1.00  0.55           C  
ATOM   2250  CD  PRO A 155       5.927  31.730  26.898  1.00  0.55           C  
ATOM   2251  H01 PRO A 155       5.229  30.451  29.266  1.00  0.55           H  
ATOM   2252  H02 PRO A 155       3.665  30.043  28.641  1.00  0.55           H  
ATOM   2253  H03 PRO A 155       4.388  32.541  28.231  1.00  0.55           H  
ATOM   2254  H04 PRO A 155       3.765  31.672  26.871  1.00  0.55           H  
ATOM   2255  H05 PRO A 155       5.955  32.411  26.047  1.00  0.55           H  
ATOM   2256  H06 PRO A 155       6.706  32.089  27.570  1.00  0.55           H  
ATOM   2257  H08 PRO A 155       5.783  28.602  27.802  1.00  0.55           H  
ATOM   2258  N   GLY A 156       3.741  27.642  26.766  1.00  0.52           N  
ATOM   2259  CA  GLY A 156       2.750  26.951  25.962  1.00  0.52           C  
ATOM   2260  C   GLY A 156       1.511  27.752  25.600  1.00  0.52           C  
ATOM   2261  O   GLY A 156       0.830  27.428  24.629  1.00  0.52           O  
ATOM   2262  H01 GLY A 156       2.396  26.125  26.578  1.00  0.52           H  
ATOM   2263  H02 GLY A 156       3.230  26.640  25.034  1.00  0.52           H  
ATOM   2264  H07 GLY A 156       4.060  27.222  27.628  1.00  0.52           H  
ATOM   2265  N   ARG A 157       1.200  28.784  26.377  1.00  0.69           N  
ATOM   2266  CA  ARG A 157       0.041  29.622  26.086  1.00  0.69           C  
ATOM   2267  C   ARG A 157       0.197  30.282  24.718  1.00  0.69           C  
ATOM   2268  O   ARG A 157      -0.791  30.655  24.090  1.00  0.69           O  
ATOM   2269  CB  ARG A 157      -0.116  30.718  27.142  1.00  0.69           C  
ATOM   2270  CG  ARG A 157      -0.523  30.220  28.511  1.00  0.69           C  
ATOM   2271  CD  ARG A 157      -1.980  29.771  28.549  1.00  0.69           C  
ATOM   2272  NE  ARG A 157      -2.321  29.146  29.828  1.00  0.69           N  
ATOM   2273  CZ  ARG A 157      -3.494  28.578  30.094  1.00  0.69           C  
ATOM   2274  NH1 ARG A 157      -4.446  28.560  29.170  1.00  0.69           N  
ATOM   2275  NH2 ARG A 157      -3.709  28.010  31.276  1.00  0.69           N  
ATOM   2276  H01 ARG A 157      -0.842  28.983  26.093  1.00  0.69           H  
ATOM   2277  H02 ARG A 157      -0.922  31.366  26.797  1.00  0.69           H  
ATOM   2278  H03 ARG A 157       1.774  28.992  27.181  1.00  0.69           H  
ATOM   2279  H04 ARG A 157       0.837  31.237  27.238  1.00  0.69           H  
ATOM   2280  H05 ARG A 157      -0.408  31.044  29.215  1.00  0.69           H  
ATOM   2281  H06 ARG A 157       0.112  29.377  28.782  1.00  0.69           H  
ATOM   2282  H07 ARG A 157      -2.129  29.033  27.760  1.00  0.69           H  
ATOM   2283  H08 ARG A 157      -2.622  30.639  28.397  1.00  0.69           H  
ATOM   2284  H09 ARG A 157      -1.620  29.146  30.555  1.00  0.69           H  
ATOM   2285  H10 ARG A 157      -5.334  28.122  29.369  1.00  0.69           H  
ATOM   2286  H11 ARG A 157      -4.282  28.984  28.268  1.00  0.69           H  
ATOM   2287  H12 ARG A 157      -2.983  28.016  31.978  1.00  0.69           H  
ATOM   2288  H13 ARG A 157      -4.598  27.573  31.472  1.00  0.69           H  
ATOM   2289  N   ASN A 158       1.440  30.425  24.261  1.00  0.75           N  
ATOM   2290  CA  ASN A 158       1.706  31.065  22.976  1.00  0.75           C  
ATOM   2291  C   ASN A 158       1.592  30.152  21.766  1.00  0.75           C  
ATOM   2292  O   ASN A 158       1.767  30.597  20.636  1.00  0.75           O  
ATOM   2293  CB  ASN A 158       3.084  31.729  22.996  1.00  0.75           C  
ATOM   2294  CG  ASN A 158       3.148  32.880  23.976  1.00  0.75           C  
ATOM   2295  ND2 ASN A 158       4.300  33.527  24.064  1.00  0.75           N  
ATOM   2296  OD1 ASN A 158       2.165  33.181  24.649  1.00  0.75           O  
ATOM   2297  H01 ASN A 158       0.917  31.807  22.857  1.00  0.75           H  
ATOM   2298  H02 ASN A 158       3.279  32.126  22.000  1.00  0.75           H  
ATOM   2299  H03 ASN A 158       3.829  30.985  23.278  1.00  0.75           H  
ATOM   2300  H04 ASN A 158       4.396  34.303  24.704  1.00  0.75           H  
ATOM   2301  H05 ASN A 158       5.083  33.245  23.492  1.00  0.75           H  
ATOM   2302  H14 ASN A 158       2.213  30.084  24.814  1.00  0.75           H  
ATOM   2303  N   LEU A 159       1.308  28.879  22.000  1.00  0.47           N  
ATOM   2304  CA  LEU A 159       1.155  27.936  20.900  1.00  0.47           C  
ATOM   2305  C   LEU A 159       0.032  28.361  19.954  1.00  0.47           C  
ATOM   2306  O   LEU A 159      -1.021  28.827  20.389  1.00  0.47           O  
ATOM   2307  CB  LEU A 159       0.859  26.529  21.435  1.00  0.47           C  
ATOM   2308  CG  LEU A 159       2.080  25.776  21.959  1.00  0.47           C  
ATOM   2309  CD1 LEU A 159       1.663  24.513  22.695  1.00  0.47           C  
ATOM   2310  CD2 LEU A 159       2.991  25.457  20.785  1.00  0.47           C  
ATOM   2311  H01 LEU A 159       2.094  27.927  20.347  1.00  0.47           H  
ATOM   2312  H02 LEU A 159       0.481  25.952  20.591  1.00  0.47           H  
ATOM   2313  H03 LEU A 159       0.140  26.619  22.249  1.00  0.47           H  
ATOM   2314  H04 LEU A 159       2.618  26.397  22.675  1.00  0.47           H  
ATOM   2315  H05 LEU A 159       0.666  24.216  22.370  1.00  0.47           H  
ATOM   2316  H06 LEU A 159       1.196  28.559  22.951  1.00  0.47           H  
ATOM   2317  H07 LEU A 159       2.370  23.713  22.474  1.00  0.47           H  
ATOM   2318  H08 LEU A 159       1.653  24.704  23.768  1.00  0.47           H  
ATOM   2319  H09 LEU A 159       3.958  25.120  21.158  1.00  0.47           H  
ATOM   2320  H10 LEU A 159       2.541  24.671  20.179  1.00  0.47           H  
ATOM   2321  H11 LEU A 159       3.128  26.351  20.177  1.00  0.47           H  
ATOM   2322  N   VAL A 160       0.280  28.197  18.658  1.00  0.63           N  
ATOM   2323  CA  VAL A 160      -0.689  28.526  17.618  1.00  0.63           C  
ATOM   2324  C   VAL A 160      -1.270  27.223  17.081  1.00  0.63           C  
ATOM   2325  O   VAL A 160      -2.401  27.175  16.602  1.00  0.63           O  
ATOM   2326  CB  VAL A 160      -0.014  29.306  16.474  1.00  0.63           C  
ATOM   2327  CG1 VAL A 160      -0.753  29.089  15.173  1.00  0.63           C  
ATOM   2328  CG2 VAL A 160       0.009  30.783  16.816  1.00  0.63           C  
ATOM   2329  H01 VAL A 160      -1.477  29.153  18.035  1.00  0.63           H  
ATOM   2330  H02 VAL A 160       1.007  28.943  16.353  1.00  0.63           H  
ATOM   2331  H03 VAL A 160      -1.651  29.706  15.159  1.00  0.63           H  
ATOM   2332  H04 VAL A 160      -0.109  29.366  14.338  1.00  0.63           H  
ATOM   2333  H05 VAL A 160      -1.033  28.039  15.084  1.00  0.63           H  
ATOM   2334  H06 VAL A 160       0.400  31.346  15.968  1.00  0.63           H  
ATOM   2335  H07 VAL A 160      -1.003  31.121  17.040  1.00  0.63           H  
ATOM   2336  H08 VAL A 160       0.647  30.946  17.685  1.00  0.63           H  
ATOM   2337  H12 VAL A 160       1.179  27.828  18.381  1.00  0.63           H  
ATOM   2338  N   ALA A 161      -0.478  26.165  17.173  1.00  0.54           N  
ATOM   2339  CA  ALA A 161      -0.895  24.856  16.717  1.00  0.54           C  
ATOM   2340  C   ALA A 161      -0.040  23.820  17.419  1.00  0.54           C  
ATOM   2341  O   ALA A 161       1.140  24.043  17.667  1.00  0.54           O  
ATOM   2342  CB  ALA A 161      -0.720  24.739  15.208  1.00  0.54           C  
ATOM   2343  H01 ALA A 161      -1.949  24.699  16.948  1.00  0.54           H  
ATOM   2344  H02 ALA A 161       0.336  24.605  14.975  1.00  0.54           H  
ATOM   2345  H03 ALA A 161      -1.284  23.881  14.842  1.00  0.54           H  
ATOM   2346  H04 ALA A 161      -1.086  25.647  14.728  1.00  0.54           H  
ATOM   2347  H09 ALA A 161       0.443  26.275  17.573  1.00  0.54           H  
ATOM   2348  N   ALA A 162      -0.648  22.692  17.747  1.00  0.43           N  
ATOM   2349  CA  ALA A 162       0.064  21.609  18.400  1.00  0.43           C  
ATOM   2350  C   ALA A 162      -0.676  20.336  18.068  1.00  0.43           C  
ATOM   2351  O   ALA A 162      -1.830  20.371  17.635  1.00  0.43           O  
ATOM   2352  CB  ALA A 162       0.103  21.821  19.913  1.00  0.43           C  
ATOM   2353  H01 ALA A 162       1.097  21.564  18.054  1.00  0.43           H  
ATOM   2354  H02 ALA A 162       0.061  22.888  20.131  1.00  0.43           H  
ATOM   2355  H03 ALA A 162      -0.751  21.323  20.372  1.00  0.43           H  
ATOM   2356  H04 ALA A 162       1.027  21.405  20.315  1.00  0.43           H  
ATOM   2357  H05 ALA A 162      -1.630  22.582  17.538  1.00  0.43           H  
ATOM   2358  N   GLY A 163      -0.010  19.210  18.262  1.00  0.35           N  
ATOM   2359  CA  GLY A 163      -0.648  17.946  17.973  1.00  0.35           C  
ATOM   2360  C   GLY A 163       0.359  16.831  17.996  1.00  0.35           C  
ATOM   2361  O   GLY A 163       1.461  16.982  18.518  1.00  0.35           O  
ATOM   2362  H01 GLY A 163      -1.096  17.996  16.980  1.00  0.35           H  
ATOM   2363  H02 GLY A 163      -1.416  17.752  18.721  1.00  0.35           H  
ATOM   2364  H05 GLY A 163       0.938  19.233  18.610  1.00  0.35           H  
ATOM   2365  N   TYR A 164      -0.011  15.700  17.416  1.00  0.36           N  
ATOM   2366  CA  TYR A 164       0.887  14.572  17.401  1.00  0.36           C  
ATOM   2367  C   TYR A 164       0.437  13.532  16.403  1.00  0.36           C  
ATOM   2368  O   TYR A 164      -0.739  13.467  16.046  1.00  0.36           O  
ATOM   2369  CB  TYR A 164       0.953  13.963  18.802  1.00  0.36           C  
ATOM   2370  CG  TYR A 164      -0.395  13.583  19.375  1.00  0.36           C  
ATOM   2371  CD1 TYR A 164      -1.035  12.400  18.988  1.00  0.36           C  
ATOM   2372  CD2 TYR A 164      -1.046  14.416  20.293  1.00  0.36           C  
ATOM   2373  CE1 TYR A 164      -2.289  12.056  19.500  1.00  0.36           C  
ATOM   2374  CE2 TYR A 164      -2.297  14.085  20.811  1.00  0.36           C  
ATOM   2375  CZ  TYR A 164      -2.915  12.904  20.410  1.00  0.36           C  
ATOM   2376  OH  TYR A 164      -4.161  12.574  20.905  1.00  0.36           O  
ATOM   2377  H01 TYR A 164       1.877  14.916  17.101  1.00  0.36           H  
ATOM   2378  H02 TYR A 164       1.368  14.728  19.458  1.00  0.36           H  
ATOM   2379  H03 TYR A 164      -0.921  15.627  16.984  1.00  0.36           H  
ATOM   2380  H04 TYR A 164       1.572  13.067  18.758  1.00  0.36           H  
ATOM   2381  H05 TYR A 164      -0.547  11.736  18.275  1.00  0.36           H  
ATOM   2382  H06 TYR A 164      -0.565  15.342  20.609  1.00  0.36           H  
ATOM   2383  H07 TYR A 164      -2.774  11.130  19.189  1.00  0.36           H  
ATOM   2384  H08 TYR A 164      -2.788  14.746  21.525  1.00  0.36           H  
ATOM   2385  H09 TYR A 164      -4.411  13.201  21.587  1.00  0.36           H  
ATOM   2386  N   ALA A 165       1.386  12.734  15.935  1.00  0.28           N  
ATOM   2387  CA  ALA A 165       1.076  11.658  15.015  1.00  0.28           C  
ATOM   2388  C   ALA A 165       1.164  10.413  15.868  1.00  0.28           C  
ATOM   2389  O   ALA A 165       2.119  10.240  16.629  1.00  0.28           O  
ATOM   2390  CB  ALA A 165       2.099  11.595  13.888  1.00  0.28           C  
ATOM   2391  H01 ALA A 165       0.103  11.784  14.541  1.00  0.28           H  
ATOM   2392  H02 ALA A 165       3.037  11.194  14.272  1.00  0.28           H  
ATOM   2393  H03 ALA A 165       1.726  10.949  13.093  1.00  0.28           H  
ATOM   2394  H04 ALA A 165       2.268  12.597  13.493  1.00  0.28           H  
ATOM   2395  H10 ALA A 165       2.343  12.878  16.225  1.00  0.28           H  
ATOM   2396  N   LEU A 166       0.157   9.558  15.755  1.00  0.31           N  
ATOM   2397  CA  LEU A 166       0.108   8.321  16.512  1.00  0.31           C  
ATOM   2398  C   LEU A 166       0.232   7.136  15.560  1.00  0.31           C  
ATOM   2399  O   LEU A 166      -0.647   6.906  14.725  1.00  0.31           O  
ATOM   2400  CB  LEU A 166      -1.214   8.238  17.284  1.00  0.31           C  
ATOM   2401  CG  LEU A 166      -1.493   6.971  18.101  1.00  0.31           C  
ATOM   2402  CD1 LEU A 166      -0.514   6.869  19.254  1.00  0.31           C  
ATOM   2403  CD2 LEU A 166      -2.919   7.006  18.622  1.00  0.31           C  
ATOM   2404  H01 LEU A 166       0.934   8.297  17.222  1.00  0.31           H  
ATOM   2405  H02 LEU A 166      -1.981   8.236  16.510  1.00  0.31           H  
ATOM   2406  H03 LEU A 166      -1.241   9.081  17.974  1.00  0.31           H  
ATOM   2407  H04 LEU A 166      -1.369   6.096  17.463  1.00  0.31           H  
ATOM   2408  H05 LEU A 166      -0.600   9.774  15.122  1.00  0.31           H  
ATOM   2409  H06 LEU A 166       0.358   7.490  19.046  1.00  0.31           H  
ATOM   2410  H07 LEU A 166      -0.994   7.213  20.170  1.00  0.31           H  
ATOM   2411  H08 LEU A 166      -0.201   5.832  19.375  1.00  0.31           H  
ATOM   2412  H09 LEU A 166      -3.589   6.585  17.873  1.00  0.31           H  
ATOM   2413  H10 LEU A 166      -2.986   6.420  19.539  1.00  0.31           H  
ATOM   2414  H11 LEU A 166      -3.206   8.037  18.827  1.00  0.31           H  
ATOM   2415  N   TYR A 167       1.332   6.397  15.678  1.00  0.25           N  
ATOM   2416  CA  TYR A 167       1.557   5.223  14.838  1.00  0.25           C  
ATOM   2417  C   TYR A 167       1.113   3.994  15.629  1.00  0.25           C  
ATOM   2418  O   TYR A 167       1.942   3.273  16.190  1.00  0.25           O  
ATOM   2419  CB  TYR A 167       3.044   5.096  14.472  1.00  0.25           C  
ATOM   2420  CG  TYR A 167       3.660   6.387  13.982  1.00  0.25           C  
ATOM   2421  CD1 TYR A 167       3.239   6.982  12.789  1.00  0.25           C  
ATOM   2422  CD2 TYR A 167       4.635   7.041  14.735  1.00  0.25           C  
ATOM   2423  CE1 TYR A 167       3.772   8.199  12.365  1.00  0.25           C  
ATOM   2424  CE2 TYR A 167       5.171   8.253  14.321  1.00  0.25           C  
ATOM   2425  CZ  TYR A 167       4.734   8.827  13.137  1.00  0.25           C  
ATOM   2426  OH  TYR A 167       5.256  10.036  12.740  1.00  0.25           O  
ATOM   2427  H01 TYR A 167       0.990   5.314  13.912  1.00  0.25           H  
ATOM   2428  H02 TYR A 167       3.111   4.380  13.653  1.00  0.25           H  
ATOM   2429  H03 TYR A 167       3.590   4.767  15.356  1.00  0.25           H  
ATOM   2430  H04 TYR A 167       2.482   6.487  12.181  1.00  0.25           H  
ATOM   2431  H05 TYR A 167       4.983   6.592  15.666  1.00  0.25           H  
ATOM   2432  H06 TYR A 167       3.434   8.652  11.433  1.00  0.25           H  
ATOM   2433  H07 TYR A 167       5.931   8.750  14.923  1.00  0.25           H  
ATOM   2434  H08 TYR A 167       5.338  10.615  13.501  1.00  0.25           H  
ATOM   2435  H12 TYR A 167       2.027   6.653  16.364  1.00  0.25           H  
ATOM   2436  N   GLY A 168      -0.199   3.776  15.686  1.00  0.41           N  
ATOM   2437  CA  GLY A 168      -0.737   2.639  16.413  1.00  0.41           C  
ATOM   2438  C   GLY A 168      -1.332   1.616  15.465  1.00  0.41           C  
ATOM   2439  O   GLY A 168      -0.783   1.386  14.388  1.00  0.41           O  
ATOM   2440  H01 GLY A 168      -1.525   2.995  17.077  1.00  0.41           H  
ATOM   2441  H02 GLY A 168       0.063   2.171  16.986  1.00  0.41           H  
ATOM   2442  H09 GLY A 168      -0.830   4.410  15.217  1.00  0.41           H  
ATOM   2443  N   SER A 169      -2.448   0.998  15.852  1.00  0.34           N  
ATOM   2444  CA  SER A 169      -3.088   0.013  14.986  1.00  0.34           C  
ATOM   2445  C   SER A 169      -3.441   0.740  13.689  1.00  0.34           C  
ATOM   2446  O   SER A 169      -3.609   0.132  12.631  1.00  0.34           O  
ATOM   2447  CB  SER A 169      -4.338  -0.565  15.660  1.00  0.34           C  
ATOM   2448  OG  SER A 169      -5.247   0.456  16.027  1.00  0.34           O  
ATOM   2449  H01 SER A 169      -2.426  -0.830  14.785  1.00  0.34           H  
ATOM   2450  H02 SER A 169      -4.028  -1.089  16.564  1.00  0.34           H  
ATOM   2451  H03 SER A 169      -2.854   1.213  16.752  1.00  0.34           H  
ATOM   2452  H04 SER A 169      -4.831  -1.248  14.968  1.00  0.34           H  
ATOM   2453  H05 SER A 169      -5.427   1.013  15.266  1.00  0.34           H  
ATOM   2454  N   ALA A 170      -3.546   2.059  13.796  1.00  0.51           N  
ATOM   2455  CA  ALA A 170      -3.814   2.919  12.654  1.00  0.51           C  
ATOM   2456  C   ALA A 170      -2.982   4.170  12.899  1.00  0.51           C  
ATOM   2457  O   ALA A 170      -2.636   4.468  14.041  1.00  0.51           O  
ATOM   2458  CB  ALA A 170      -5.294   3.274  12.578  1.00  0.51           C  
ATOM   2459  H01 ALA A 170      -3.561   2.432  11.712  1.00  0.51           H  
ATOM   2460  H02 ALA A 170      -5.851   2.660  13.285  1.00  0.51           H  
ATOM   2461  H03 ALA A 170      -5.429   4.327  12.827  1.00  0.51           H  
ATOM   2462  H04 ALA A 170      -5.661   3.089  11.569  1.00  0.51           H  
ATOM   2463  H06 ALA A 170      -3.435   2.482  14.706  1.00  0.51           H  
ATOM   2464  N   THR A 171      -2.645   4.892  11.838  1.00  0.40           N  
ATOM   2465  CA  THR A 171      -1.864   6.117  11.991  1.00  0.40           C  
ATOM   2466  C   THR A 171      -2.831   7.293  12.012  1.00  0.40           C  
ATOM   2467  O   THR A 171      -3.628   7.475  11.097  1.00  0.40           O  
ATOM   2468  CB  THR A 171      -0.845   6.291  10.841  1.00  0.40           C  
ATOM   2469  CG2 THR A 171      -0.103   7.604  10.985  1.00  0.40           C  
ATOM   2470  OG1 THR A 171       0.099   5.206  10.868  1.00  0.40           O  
ATOM   2471  H01 THR A 171      -1.296   6.065  12.920  1.00  0.40           H  
ATOM   2472  H02 THR A 171      -1.383   6.291   9.893  1.00  0.40           H  
ATOM   2473  H03 THR A 171       0.845   7.546  10.450  1.00  0.40           H  
ATOM   2474  H04 THR A 171      -0.706   8.410  10.568  1.00  0.40           H  
ATOM   2475  H05 THR A 171      -2.931   4.592  10.917  1.00  0.40           H  
ATOM   2476  H06 THR A 171       0.087   7.801  12.040  1.00  0.40           H  
ATOM   2477  H07 THR A 171       0.311   4.943   9.969  1.00  0.40           H  
ATOM   2478  N   MET A 172      -2.760   8.082  13.075  1.00  0.38           N  
ATOM   2479  CA  MET A 172      -3.646   9.222  13.254  1.00  0.38           C  
ATOM   2480  C   MET A 172      -2.844  10.498  13.474  1.00  0.38           C  
ATOM   2481  O   MET A 172      -1.773  10.479  14.080  1.00  0.38           O  
ATOM   2482  CB  MET A 172      -4.538   8.981  14.476  1.00  0.38           C  
ATOM   2483  CG  MET A 172      -5.626  10.016  14.699  1.00  0.38           C  
ATOM   2484  SD  MET A 172      -7.115   9.663  13.736  1.00  0.38           S  
ATOM   2485  CE  MET A 172      -8.078   8.730  14.929  1.00  0.38           C  
ATOM   2486  H01 MET A 172      -4.253   9.335  12.356  1.00  0.38           H  
ATOM   2487  H02 MET A 172      -3.882   9.042  15.344  1.00  0.38           H  
ATOM   2488  H03 MET A 172      -5.016   8.009  14.358  1.00  0.38           H  
ATOM   2489  H04 MET A 172      -5.239  10.982  14.374  1.00  0.38           H  
ATOM   2490  H05 MET A 172      -5.887  10.029  15.757  1.00  0.38           H  
ATOM   2491  H06 MET A 172      -9.058   8.505  14.508  1.00  0.38           H  
ATOM   2492  H07 MET A 172      -7.562   7.799  15.165  1.00  0.38           H  
ATOM   2493  H08 MET A 172      -2.068   7.885  13.784  1.00  0.38           H  
ATOM   2494  H09 MET A 172      -8.201   9.319  15.838  1.00  0.38           H  
ATOM   2495  N   LEU A 173      -3.366  11.609  12.974  1.00  0.34           N  
ATOM   2496  CA  LEU A 173      -2.717  12.898  13.152  1.00  0.34           C  
ATOM   2497  C   LEU A 173      -3.715  13.742  13.937  1.00  0.34           C  
ATOM   2498  O   LEU A 173      -4.748  14.141  13.405  1.00  0.34           O  
ATOM   2499  CB  LEU A 173      -2.422  13.549  11.794  1.00  0.34           C  
ATOM   2500  CG  LEU A 173      -1.473  14.761  11.756  1.00  0.34           C  
ATOM   2501  CD1 LEU A 173      -2.061  15.945  12.515  1.00  0.34           C  
ATOM   2502  CD2 LEU A 173      -0.137  14.366  12.355  1.00  0.34           C  
ATOM   2503  H01 LEU A 173      -1.762  12.802  13.669  1.00  0.34           H  
ATOM   2504  H02 LEU A 173      -3.384  13.951  11.474  1.00  0.34           H  
ATOM   2505  H03 LEU A 173      -1.990  12.780  11.154  1.00  0.34           H  
ATOM   2506  H04 LEU A 173      -1.336  15.067  10.719  1.00  0.34           H  
ATOM   2507  H05 LEU A 173      -3.057  15.687  12.874  1.00  0.34           H  
ATOM   2508  H06 LEU A 173      -1.421  16.187  13.364  1.00  0.34           H  
ATOM   2509  H07 LEU A 173      -2.126  16.807  11.851  1.00  0.34           H  
ATOM   2510  H08 LEU A 173       0.579  15.175  12.209  1.00  0.34           H  
ATOM   2511  H09 LEU A 173      -0.258  14.176  13.422  1.00  0.34           H  
ATOM   2512  H10 LEU A 173      -4.233  11.559  12.458  1.00  0.34           H  
ATOM   2513  H11 LEU A 173       0.229  13.464  11.864  1.00  0.34           H  
ATOM   2514  N   VAL A 174      -3.421  13.985  15.207  1.00  0.38           N  
ATOM   2515  CA  VAL A 174      -4.303  14.788  16.042  1.00  0.38           C  
ATOM   2516  C   VAL A 174      -3.781  16.219  16.021  1.00  0.38           C  
ATOM   2517  O   VAL A 174      -2.610  16.470  16.302  1.00  0.38           O  
ATOM   2518  CB  VAL A 174      -4.348  14.233  17.484  1.00  0.38           C  
ATOM   2519  CG1 VAL A 174      -5.313  15.049  18.334  1.00  0.38           C  
ATOM   2520  CG2 VAL A 174      -4.790  12.755  17.455  1.00  0.38           C  
ATOM   2521  H01 VAL A 174      -5.323  14.756  15.659  1.00  0.38           H  
ATOM   2522  H02 VAL A 174      -3.353  14.303  17.924  1.00  0.38           H  
ATOM   2523  H03 VAL A 174      -6.260  14.517  18.420  1.00  0.38           H  
ATOM   2524  H04 VAL A 174      -4.888  15.196  19.327  1.00  0.38           H  
ATOM   2525  H05 VAL A 174      -5.483  16.018  17.864  1.00  0.38           H  
ATOM   2526  H06 VAL A 174      -5.745  12.672  16.937  1.00  0.38           H  
ATOM   2527  H07 VAL A 174      -4.041  12.161  16.931  1.00  0.38           H  
ATOM   2528  H08 VAL A 174      -4.898  12.387  18.475  1.00  0.38           H  
ATOM   2529  H12 VAL A 174      -2.572  13.607  15.601  1.00  0.38           H  
ATOM   2530  N   LEU A 175      -4.653  17.159  15.668  1.00  0.48           N  
ATOM   2531  CA  LEU A 175      -4.257  18.554  15.557  1.00  0.48           C  
ATOM   2532  C   LEU A 175      -5.162  19.506  16.319  1.00  0.48           C  
ATOM   2533  O   LEU A 175      -6.387  19.463  16.187  1.00  0.48           O  
ATOM   2534  CB  LEU A 175      -4.225  18.960  14.079  1.00  0.48           C  
ATOM   2535  CG  LEU A 175      -3.796  20.386  13.723  1.00  0.48           C  
ATOM   2536  CD1 LEU A 175      -2.342  20.620  14.137  1.00  0.48           C  
ATOM   2537  CD2 LEU A 175      -3.960  20.595  12.216  1.00  0.48           C  
ATOM   2538  H01 LEU A 175      -3.268  18.633  16.008  1.00  0.48           H  
ATOM   2539  H02 LEU A 175      -5.268  18.909  13.766  1.00  0.48           H  
ATOM   2540  H03 LEU A 175      -3.539  18.281  13.573  1.00  0.48           H  
ATOM   2541  H04 LEU A 175      -4.422  21.100  14.259  1.00  0.48           H  
ATOM   2542  H05 LEU A 175      -1.749  20.866  13.256  1.00  0.48           H  
ATOM   2543  H06 LEU A 175      -2.294  21.445  14.848  1.00  0.48           H  
ATOM   2544  H07 LEU A 175      -1.946  19.717  14.600  1.00  0.48           H  
ATOM   2545  H08 LEU A 175      -4.584  21.470  12.037  1.00  0.48           H  
ATOM   2546  H09 LEU A 175      -5.609  16.899  15.473  1.00  0.48           H  
ATOM   2547  H10 LEU A 175      -2.981  20.748  11.761  1.00  0.48           H  
ATOM   2548  H11 LEU A 175      -4.432  19.717  11.776  1.00  0.48           H  
ATOM   2549  N   ALA A 176      -4.543  20.373  17.111  1.00  0.51           N  
ATOM   2550  CA  ALA A 176      -5.274  21.349  17.894  1.00  0.51           C  
ATOM   2551  C   ALA A 176      -4.827  22.755  17.509  1.00  0.51           C  
ATOM   2552  O   ALA A 176      -3.635  23.013  17.311  1.00  0.51           O  
ATOM   2553  CB  ALA A 176      -5.033  21.110  19.385  1.00  0.51           C  
ATOM   2554  H01 ALA A 176      -6.340  21.246  17.691  1.00  0.51           H  
ATOM   2555  H02 ALA A 176      -4.289  21.818  19.750  1.00  0.51           H  
ATOM   2556  H03 ALA A 176      -5.966  21.250  19.931  1.00  0.51           H  
ATOM   2557  H04 ALA A 176      -4.671  20.093  19.537  1.00  0.51           H  
ATOM   2558  H12 ALA A 176      -3.535  20.352  17.169  1.00  0.51           H  
ATOM   2559  N   MET A 177      -5.793  23.654  17.374  1.00  0.60           N  
ATOM   2560  CA  MET A 177      -5.496  25.042  17.051  1.00  0.60           C  
ATOM   2561  C   MET A 177      -6.337  25.904  17.973  1.00  0.60           C  
ATOM   2562  O   MET A 177      -7.007  25.379  18.864  1.00  0.60           O  
ATOM   2563  CB  MET A 177      -5.788  25.349  15.581  1.00  0.60           C  
ATOM   2564  CG  MET A 177      -4.914  24.540  14.634  1.00  0.60           C  
ATOM   2565  SD  MET A 177      -4.772  25.223  12.982  1.00  0.60           S  
ATOM   2566  CE  MET A 177      -3.057  24.914  12.635  1.00  0.60           C  
ATOM   2567  H01 MET A 177      -4.436  25.248  17.197  1.00  0.60           H  
ATOM   2568  H02 MET A 177      -5.571  26.404  15.413  1.00  0.60           H  
ATOM   2569  H03 MET A 177      -6.834  25.119  15.376  1.00  0.60           H  
ATOM   2570  H04 MET A 177      -5.394  23.568  14.526  1.00  0.60           H  
ATOM   2571  H05 MET A 177      -6.754  23.370  17.498  1.00  0.60           H  
ATOM   2572  H06 MET A 177      -3.914  24.477  15.064  1.00  0.60           H  
ATOM   2573  H07 MET A 177      -2.459  25.167  13.510  1.00  0.60           H  
ATOM   2574  H08 MET A 177      -2.919  23.860  12.393  1.00  0.60           H  
ATOM   2575  H09 MET A 177      -2.741  25.526  11.790  1.00  0.60           H  
ATOM   2576  N   VAL A 178      -6.312  27.215  17.764  1.00  0.81           N  
ATOM   2577  CA  VAL A 178      -7.042  28.120  18.639  1.00  0.81           C  
ATOM   2578  C   VAL A 178      -8.493  27.725  18.946  1.00  0.81           C  
ATOM   2579  O   VAL A 178      -8.925  27.802  20.098  1.00  0.81           O  
ATOM   2580  CB  VAL A 178      -7.011  29.571  18.089  1.00  0.81           C  
ATOM   2581  CG1 VAL A 178      -7.840  29.674  16.820  1.00  0.81           C  
ATOM   2582  CG2 VAL A 178      -7.514  30.534  19.145  1.00  0.81           C  
ATOM   2583  H01 VAL A 178      -6.510  28.050  19.588  1.00  0.81           H  
ATOM   2584  H02 VAL A 178      -5.983  29.836  17.842  1.00  0.81           H  
ATOM   2585  H03 VAL A 178      -8.733  30.267  17.017  1.00  0.81           H  
ATOM   2586  H04 VAL A 178      -7.251  30.154  16.038  1.00  0.81           H  
ATOM   2587  H05 VAL A 178      -8.132  28.676  16.494  1.00  0.81           H  
ATOM   2588  H06 VAL A 178      -8.527  30.256  19.436  1.00  0.81           H  
ATOM   2589  H07 VAL A 178      -6.861  30.491  20.017  1.00  0.81           H  
ATOM   2590  H08 VAL A 178      -7.517  31.547  18.742  1.00  0.81           H  
ATOM   2591  H10 VAL A 178      -5.781  27.588  16.990  1.00  0.81           H  
ATOM   2592  N   ASN A 179      -9.234  27.280  17.938  1.00  0.88           N  
ATOM   2593  CA  ASN A 179     -10.637  26.923  18.140  1.00  0.88           C  
ATOM   2594  C   ASN A 179     -10.983  25.468  18.472  1.00  0.88           C  
ATOM   2595  O   ASN A 179     -12.155  25.157  18.677  1.00  0.88           O  
ATOM   2596  CB  ASN A 179     -11.451  27.367  16.923  1.00  0.88           C  
ATOM   2597  CG  ASN A 179     -11.402  28.869  16.703  1.00  0.88           C  
ATOM   2598  ND2 ASN A 179     -11.178  29.620  17.778  1.00  0.88           N  
ATOM   2599  OD1 ASN A 179     -11.571  29.348  15.581  1.00  0.88           O  
ATOM   2600  H01 ASN A 179     -10.895  27.454  19.056  1.00  0.88           H  
ATOM   2601  H02 ASN A 179     -12.491  27.094  17.105  1.00  0.88           H  
ATOM   2602  H03 ASN A 179     -11.055  26.871  16.037  1.00  0.88           H  
ATOM   2603  H04 ASN A 179     -11.138  30.626  17.692  1.00  0.88           H  
ATOM   2604  H05 ASN A 179     -11.048  29.185  18.680  1.00  0.88           H  
ATOM   2605  H09 ASN A 179      -8.823  27.187  17.020  1.00  0.88           H  
ATOM   2606  N   GLY A 180     -10.002  24.570  18.527  1.00  0.77           N  
ATOM   2607  CA  GLY A 180     -10.343  23.193  18.857  1.00  0.77           C  
ATOM   2608  C   GLY A 180      -9.441  22.082  18.349  1.00  0.77           C  
ATOM   2609  O   GLY A 180      -8.415  22.332  17.721  1.00  0.77           O  
ATOM   2610  H01 GLY A 180     -11.290  23.023  18.345  1.00  0.77           H  
ATOM   2611  H02 GLY A 180     -10.366  23.118  19.944  1.00  0.77           H  
ATOM   2612  H06 GLY A 180      -9.045  24.837  18.344  1.00  0.77           H  
ATOM   2613  N   VAL A 181      -9.851  20.845  18.620  1.00  0.54           N  
ATOM   2614  CA  VAL A 181      -9.093  19.655  18.243  1.00  0.54           C  
ATOM   2615  C   VAL A 181      -9.795  18.782  17.208  1.00  0.54           C  
ATOM   2616  O   VAL A 181     -11.001  18.538  17.296  1.00  0.54           O  
ATOM   2617  CB  VAL A 181      -8.831  18.754  19.463  1.00  0.54           C  
ATOM   2618  CG1 VAL A 181      -7.843  17.645  19.085  1.00  0.54           C  
ATOM   2619  CG2 VAL A 181      -8.335  19.581  20.637  1.00  0.54           C  
ATOM   2620  H01 VAL A 181      -8.169  20.047  17.818  1.00  0.54           H  
ATOM   2621  H02 VAL A 181      -9.763  18.281  19.773  1.00  0.54           H  
ATOM   2622  H03 VAL A 181     -10.726  20.724  19.109  1.00  0.54           H  
ATOM   2623  H04 VAL A 181      -6.917  17.779  19.644  1.00  0.54           H  
ATOM   2624  H05 VAL A 181      -8.276  16.674  19.327  1.00  0.54           H  
ATOM   2625  H06 VAL A 181      -7.633  17.694  18.017  1.00  0.54           H  
ATOM   2626  H07 VAL A 181      -7.448  20.140  20.338  1.00  0.54           H  
ATOM   2627  H08 VAL A 181      -9.115  20.277  20.947  1.00  0.54           H  
ATOM   2628  H09 VAL A 181      -8.085  18.921  21.467  1.00  0.54           H  
ATOM   2629  N   ASN A 182      -9.028  18.289  16.243  1.00  0.57           N  
ATOM   2630  CA  ASN A 182      -9.576  17.420  15.212  1.00  0.57           C  
ATOM   2631  C   ASN A 182      -8.619  16.260  14.956  1.00  0.57           C  
ATOM   2632  O   ASN A 182      -7.401  16.423  14.993  1.00  0.57           O  
ATOM   2633  CB  ASN A 182      -9.812  18.212  13.920  1.00  0.57           C  
ATOM   2634  CG  ASN A 182     -10.883  19.286  14.077  1.00  0.57           C  
ATOM   2635  ND2 ASN A 182     -10.460  20.545  14.101  1.00  0.57           N  
ATOM   2636  OD1 ASN A 182     -12.074  18.986  14.183  1.00  0.57           O  
ATOM   2637  H01 ASN A 182     -10.533  17.023  15.552  1.00  0.57           H  
ATOM   2638  H02 ASN A 182     -10.158  17.510  13.162  1.00  0.57           H  
ATOM   2639  H03 ASN A 182      -8.877  18.690  13.627  1.00  0.57           H  
ATOM   2640  H04 ASN A 182     -11.124  21.299  14.206  1.00  0.57           H  
ATOM   2641  H05 ASN A 182      -9.474  20.748  14.014  1.00  0.57           H  
ATOM   2642  H10 ASN A 182      -8.045  18.521  16.224  1.00  0.57           H  
ATOM   2643  N   CYS A 183      -9.174  15.084  14.699  1.00  0.49           N  
ATOM   2644  CA  CYS A 183      -8.359  13.907  14.441  1.00  0.49           C  
ATOM   2645  C   CYS A 183      -8.474  13.532  12.980  1.00  0.49           C  
ATOM   2646  O   CYS A 183      -9.570  13.516  12.420  1.00  0.49           O  
ATOM   2647  CB  CYS A 183      -8.818  12.734  15.316  1.00  0.49           C  
ATOM   2648  SG  CYS A 183      -8.805  13.082  17.094  1.00  0.49           S  
ATOM   2649  H01 CYS A 183      -7.320  14.133  14.683  1.00  0.49           H  
ATOM   2650  H02 CYS A 183      -8.107  11.924  15.151  1.00  0.49           H  
ATOM   2651  H03 CYS A 183      -9.835  12.469  15.027  1.00  0.49           H  
ATOM   2652  H04 CYS A 183      -7.552  12.989  17.559  1.00  0.49           H  
ATOM   2653  H06 CYS A 183     -10.181  15.004  14.682  1.00  0.49           H  
ATOM   2654  N   PHE A 184      -7.332  13.248  12.363  1.00  0.43           N  
ATOM   2655  CA  PHE A 184      -7.280  12.864  10.959  1.00  0.43           C  
ATOM   2656  C   PHE A 184      -6.568  11.526  10.877  1.00  0.43           C  
ATOM   2657  O   PHE A 184      -5.517  11.345  11.481  1.00  0.43           O  
ATOM   2658  CB  PHE A 184      -6.513  13.904  10.136  1.00  0.43           C  
ATOM   2659  CG  PHE A 184      -7.084  15.293  10.227  1.00  0.43           C  
ATOM   2660  CD1 PHE A 184      -6.783  16.115  11.310  1.00  0.43           C  
ATOM   2661  CD2 PHE A 184      -7.941  15.771   9.237  1.00  0.43           C  
ATOM   2662  CE1 PHE A 184      -7.327  17.393  11.406  1.00  0.43           C  
ATOM   2663  CE2 PHE A 184      -8.493  17.051   9.325  1.00  0.43           C  
ATOM   2664  CZ  PHE A 184      -8.184  17.862  10.412  1.00  0.43           C  
ATOM   2665  H01 PHE A 184      -8.291  12.798  10.556  1.00  0.43           H  
ATOM   2666  H02 PHE A 184      -6.587  13.599   9.092  1.00  0.43           H  
ATOM   2667  H03 PHE A 184      -5.483  13.932  10.490  1.00  0.43           H  
ATOM   2668  H04 PHE A 184      -6.114  15.754  12.091  1.00  0.43           H  
ATOM   2669  H05 PHE A 184      -6.470  13.300  12.886  1.00  0.43           H  
ATOM   2670  H06 PHE A 184      -8.183  15.138   8.383  1.00  0.43           H  
ATOM   2671  H07 PHE A 184      -7.083  18.027  12.259  1.00  0.43           H  
ATOM   2672  H08 PHE A 184      -9.163  17.413   8.545  1.00  0.43           H  
ATOM   2673  H09 PHE A 184      -8.611  18.862  10.486  1.00  0.43           H  
ATOM   2674  N   MET A 185      -7.148  10.590  10.137  1.00  0.37           N  
ATOM   2675  CA  MET A 185      -6.563   9.271   9.997  1.00  0.37           C  
ATOM   2676  C   MET A 185      -5.894   9.111   8.652  1.00  0.37           C  
ATOM   2677  O   MET A 185      -6.435   9.515   7.624  1.00  0.37           O  
ATOM   2678  CB  MET A 185      -7.630   8.187  10.162  1.00  0.37           C  
ATOM   2679  CG  MET A 185      -7.065   6.771  10.097  1.00  0.37           C  
ATOM   2680  SD  MET A 185      -8.253   5.534  10.642  1.00  0.37           S  
ATOM   2681  CE  MET A 185      -8.161   5.780  12.396  1.00  0.37           C  
ATOM   2682  H01 MET A 185      -5.812   9.162  10.780  1.00  0.37           H  
ATOM   2683  H02 MET A 185      -8.330   8.294   9.333  1.00  0.37           H  
ATOM   2684  H03 MET A 185      -8.116   8.323  11.128  1.00  0.37           H  
ATOM   2685  H04 MET A 185      -6.206   6.725  10.766  1.00  0.37           H  
ATOM   2686  H05 MET A 185      -6.780   6.554   9.068  1.00  0.37           H  
ATOM   2687  H06 MET A 185      -7.857   6.806  12.603  1.00  0.37           H  
ATOM   2688  H07 MET A 185      -9.138   5.594  12.841  1.00  0.37           H  
ATOM   2689  H08 MET A 185      -7.431   5.092  12.822  1.00  0.37           H  
ATOM   2690  H10 MET A 185      -8.014  10.800   9.662  1.00  0.37           H  
ATOM   2691  N   LEU A 186      -4.713   8.510   8.662  1.00  0.32           N  
ATOM   2692  CA  LEU A 186      -3.978   8.297   7.436  1.00  0.32           C  
ATOM   2693  C   LEU A 186      -4.588   7.188   6.591  1.00  0.32           C  
ATOM   2694  O   LEU A 186      -4.742   6.058   7.055  1.00  0.32           O  
ATOM   2695  CB  LEU A 186      -2.523   7.944   7.744  1.00  0.32           C  
ATOM   2696  CG  LEU A 186      -1.715   7.517   6.514  1.00  0.32           C  
ATOM   2697  CD1 LEU A 186      -1.654   8.679   5.530  1.00  0.32           C  
ATOM   2698  CD2 LEU A 186      -0.318   7.074   6.929  1.00  0.32           C  
ATOM   2699  H01 LEU A 186      -4.027   9.227   6.870  1.00  0.32           H  
ATOM   2700  H02 LEU A 186      -2.541   7.091   8.423  1.00  0.32           H  
ATOM   2701  H03 LEU A 186      -2.043   8.818   8.185  1.00  0.32           H  
ATOM   2702  H04 LEU A 186      -2.200   6.670   6.029  1.00  0.32           H  
ATOM   2703  H05 LEU A 186      -0.628   9.041   5.459  1.00  0.32           H  
ATOM   2704  H06 LEU A 186      -1.989   8.343   4.549  1.00  0.32           H  
ATOM   2705  H07 LEU A 186      -2.300   9.485   5.878  1.00  0.32           H  
ATOM   2706  H08 LEU A 186       0.351   7.935   6.928  1.00  0.32           H  
ATOM   2707  H09 LEU A 186      -4.321   8.196   9.538  1.00  0.32           H  
ATOM   2708  H10 LEU A 186      -0.355   6.645   7.930  1.00  0.32           H  
ATOM   2709  H11 LEU A 186       0.051   6.327   6.226  1.00  0.32           H  
ATOM   2710  N   ASP A 187      -4.944   7.518   5.353  1.00  0.60           N  
ATOM   2711  CA  ASP A 187      -5.489   6.532   4.427  1.00  0.60           C  
ATOM   2712  C   ASP A 187      -4.275   5.986   3.675  1.00  0.60           C  
ATOM   2713  O   ASP A 187      -3.728   6.656   2.798  1.00  0.60           O  
ATOM   2714  CB  ASP A 187      -6.454   7.189   3.443  1.00  0.60           C  
ATOM   2715  CG  ASP A 187      -7.056   6.194   2.469  1.00  0.60           C  
ATOM   2716  OD1 ASP A 187      -6.287   5.461   1.808  1.00  0.60           O  
ATOM   2717  OD2 ASP A 187      -8.301   6.146   2.359  1.00  0.60           O  
ATOM   2718  H01 ASP A 187      -6.046   5.753   4.948  1.00  0.60           H  
ATOM   2719  H02 ASP A 187      -5.890   7.920   2.864  1.00  0.60           H  
ATOM   2720  H03 ASP A 187      -7.260   7.661   4.005  1.00  0.60           H  
ATOM   2721  H12 ASP A 187      -4.834   8.474   5.047  1.00  0.60           H  
ATOM   2722  N   PRO A 188      -3.837   4.762   4.014  1.00  0.39           N  
ATOM   2723  CA  PRO A 188      -2.680   4.104   3.392  1.00  0.39           C  
ATOM   2724  C   PRO A 188      -2.721   4.008   1.867  1.00  0.39           C  
ATOM   2725  O   PRO A 188      -1.688   4.106   1.206  1.00  0.39           O  
ATOM   2726  CB  PRO A 188      -2.672   2.720   4.048  1.00  0.39           C  
ATOM   2727  CG  PRO A 188      -3.280   2.982   5.391  1.00  0.39           C  
ATOM   2728  CD  PRO A 188      -4.438   3.887   5.036  1.00  0.39           C  
ATOM   2729  H01 PRO A 188      -1.678   2.277   4.105  1.00  0.39           H  
ATOM   2730  H02 PRO A 188      -3.272   2.011   3.477  1.00  0.39           H  
ATOM   2731  H03 PRO A 188      -2.587   3.415   6.112  1.00  0.39           H  
ATOM   2732  H04 PRO A 188      -1.773   4.685   3.556  1.00  0.39           H  
ATOM   2733  H05 PRO A 188      -3.625   2.060   5.858  1.00  0.39           H  
ATOM   2734  H06 PRO A 188      -5.325   3.354   4.693  1.00  0.39           H  
ATOM   2735  H07 PRO A 188      -4.775   4.459   5.901  1.00  0.39           H  
ATOM   2736  N   ALA A 189      -3.912   3.821   1.314  1.00  0.65           N  
ATOM   2737  CA  ALA A 189      -4.061   3.686  -0.128  1.00  0.65           C  
ATOM   2738  C   ALA A 189      -3.700   4.930  -0.941  1.00  0.65           C  
ATOM   2739  O   ALA A 189      -3.026   4.822  -1.962  1.00  0.65           O  
ATOM   2740  CB  ALA A 189      -5.487   3.238  -0.460  1.00  0.65           C  
ATOM   2741  H01 ALA A 189      -3.332   2.932  -0.425  1.00  0.65           H  
ATOM   2742  H02 ALA A 189      -6.133   4.112  -0.536  1.00  0.65           H  
ATOM   2743  H03 ALA A 189      -5.488   2.702  -1.409  1.00  0.65           H  
ATOM   2744  H04 ALA A 189      -5.855   2.582   0.329  1.00  0.65           H  
ATOM   2745  H08 ALA A 189      -4.730   3.771   1.904  1.00  0.65           H  
ATOM   2746  N   ILE A 190      -4.135   6.108  -0.500  1.00  0.31           N  
ATOM   2747  CA  ILE A 190      -3.838   7.331  -1.247  1.00  0.31           C  
ATOM   2748  C   ILE A 190      -2.884   8.277  -0.533  1.00  0.31           C  
ATOM   2749  O   ILE A 190      -2.596   9.375  -1.026  1.00  0.31           O  
ATOM   2750  CB  ILE A 190      -5.129   8.104  -1.587  1.00  0.31           C  
ATOM   2751  CG1 ILE A 190      -5.863   8.486  -0.303  1.00  0.31           C  
ATOM   2752  CG2 ILE A 190      -6.033   7.248  -2.471  1.00  0.31           C  
ATOM   2753  CD1 ILE A 190      -7.086   9.344  -0.537  1.00  0.31           C  
ATOM   2754  H01 ILE A 190      -3.344   6.987  -2.156  1.00  0.31           H  
ATOM   2755  H02 ILE A 190      -4.865   9.013  -2.127  1.00  0.31           H  
ATOM   2756  H03 ILE A 190      -5.170   9.075   0.298  1.00  0.31           H  
ATOM   2757  H04 ILE A 190      -6.174   7.571   0.202  1.00  0.31           H  
ATOM   2758  H05 ILE A 190      -4.672   6.158   0.354  1.00  0.31           H  
ATOM   2759  H06 ILE A 190      -6.934   7.809  -2.720  1.00  0.31           H  
ATOM   2760  H07 ILE A 190      -5.504   6.986  -3.387  1.00  0.31           H  
ATOM   2761  H08 ILE A 190      -6.308   6.338  -1.937  1.00  0.31           H  
ATOM   2762  H09 ILE A 190      -7.894   9.009   0.114  1.00  0.31           H  
ATOM   2763  H10 ILE A 190      -6.849  10.384  -0.315  1.00  0.31           H  
ATOM   2764  H11 ILE A 190      -7.399   9.256  -1.578  1.00  0.31           H  
ATOM   2765  N   GLY A 191      -2.391   7.853   0.628  1.00  0.67           N  
ATOM   2766  CA  GLY A 191      -1.468   8.683   1.379  1.00  0.67           C  
ATOM   2767  C   GLY A 191      -2.026  10.051   1.716  1.00  0.67           C  
ATOM   2768  O   GLY A 191      -1.447  11.072   1.360  1.00  0.67           O  
ATOM   2769  H01 GLY A 191      -0.592   8.839   0.750  1.00  0.67           H  
ATOM   2770  H02 GLY A 191      -1.221   8.171   2.309  1.00  0.67           H  
ATOM   2771  H12 GLY A 191      -2.661   6.949   0.988  1.00  0.67           H  
ATOM   2772  N   GLU A 192      -3.156  10.072   2.408  1.00  0.49           N  
ATOM   2773  CA  GLU A 192      -3.792  11.321   2.811  1.00  0.49           C  
ATOM   2774  C   GLU A 192      -4.367  11.161   4.217  1.00  0.49           C  
ATOM   2775  O   GLU A 192      -4.786  10.072   4.598  1.00  0.49           O  
ATOM   2776  CB  GLU A 192      -4.942  11.671   1.861  1.00  0.49           C  
ATOM   2777  CG  GLU A 192      -4.536  11.932   0.430  1.00  0.49           C  
ATOM   2778  CD  GLU A 192      -3.999  13.327   0.219  1.00  0.49           C  
ATOM   2779  OE1 GLU A 192      -3.580  13.621  -0.916  1.00  0.49           O  
ATOM   2780  OE2 GLU A 192      -4.002  14.128   1.179  1.00  0.49           O  
ATOM   2781  H01 GLU A 192      -3.044  12.114   2.785  1.00  0.49           H  
ATOM   2782  H02 GLU A 192      -5.366  12.605   2.230  1.00  0.49           H  
ATOM   2783  H03 GLU A 192      -3.590   9.197   2.664  1.00  0.49           H  
ATOM   2784  H04 GLU A 192      -5.649  10.841   1.866  1.00  0.49           H  
ATOM   2785  H05 GLU A 192      -5.428  11.827  -0.188  1.00  0.49           H  
ATOM   2786  H06 GLU A 192      -3.764  11.215   0.150  1.00  0.49           H  
ATOM   2787  N   PHE A 193      -4.372  12.246   4.983  1.00  0.13           N  
ATOM   2788  CA  PHE A 193      -4.946  12.226   6.319  1.00  0.13           C  
ATOM   2789  C   PHE A 193      -6.366  12.735   6.139  1.00  0.13           C  
ATOM   2790  O   PHE A 193      -6.584  13.836   5.627  1.00  0.13           O  
ATOM   2791  CB  PHE A 193      -4.168  13.136   7.279  1.00  0.13           C  
ATOM   2792  CG  PHE A 193      -2.801  12.616   7.626  1.00  0.13           C  
ATOM   2793  CD1 PHE A 193      -1.711  12.868   6.796  1.00  0.13           C  
ATOM   2794  CD2 PHE A 193      -2.614  11.830   8.758  1.00  0.13           C  
ATOM   2795  CE1 PHE A 193      -0.453  12.343   7.086  1.00  0.13           C  
ATOM   2796  CE2 PHE A 193      -1.353  11.295   9.060  1.00  0.13           C  
ATOM   2797  CZ  PHE A 193      -0.273  11.552   8.223  1.00  0.13           C  
ATOM   2798  H01 PHE A 193      -4.911  11.228   6.755  1.00  0.13           H  
ATOM   2799  H02 PHE A 193      -4.737  13.182   8.207  1.00  0.13           H  
ATOM   2800  H03 PHE A 193      -4.057  14.115   6.813  1.00  0.13           H  
ATOM   2801  H04 PHE A 193      -1.844  13.485   5.907  1.00  0.13           H  
ATOM   2802  H05 PHE A 193      -3.457  11.627   9.418  1.00  0.13           H  
ATOM   2803  H06 PHE A 193       0.390  12.549   6.426  1.00  0.13           H  
ATOM   2804  H07 PHE A 193      -3.969  13.102   4.630  1.00  0.13           H  
ATOM   2805  H08 PHE A 193      -1.220  10.679   9.949  1.00  0.13           H  
ATOM   2806  H09 PHE A 193       0.709  11.138   8.453  1.00  0.13           H  
ATOM   2807  N   ILE A 194      -7.333  11.920   6.541  1.00  0.51           N  
ATOM   2808  CA  ILE A 194      -8.729  12.285   6.395  1.00  0.51           C  
ATOM   2809  C   ILE A 194      -9.406  12.518   7.732  1.00  0.51           C  
ATOM   2810  O   ILE A 194      -9.191  11.777   8.690  1.00  0.51           O  
ATOM   2811  CB  ILE A 194      -9.494  11.192   5.629  1.00  0.51           C  
ATOM   2812  CG1 ILE A 194      -8.822  10.957   4.269  1.00  0.51           C  
ATOM   2813  CG2 ILE A 194     -10.955  11.602   5.465  1.00  0.51           C  
ATOM   2814  CD1 ILE A 194      -9.336   9.749   3.520  1.00  0.51           C  
ATOM   2815  H01 ILE A 194      -8.751  13.220   5.835  1.00  0.51           H  
ATOM   2816  H02 ILE A 194      -9.469  10.258   6.190  1.00  0.51           H  
ATOM   2817  H03 ILE A 194      -7.767  10.772   4.471  1.00  0.51           H  
ATOM   2818  H04 ILE A 194      -8.987  11.839   3.650  1.00  0.51           H  
ATOM   2819  H05 ILE A 194     -11.547  11.163   6.268  1.00  0.51           H  
ATOM   2820  H06 ILE A 194     -11.035  12.688   5.507  1.00  0.51           H  
ATOM   2821  H07 ILE A 194     -11.327  11.247   4.504  1.00  0.51           H  
ATOM   2822  H08 ILE A 194     -10.256  10.011   2.998  1.00  0.51           H  
ATOM   2823  H09 ILE A 194      -8.588   9.424   2.797  1.00  0.51           H  
ATOM   2824  H10 ILE A 194      -7.093  11.031   6.955  1.00  0.51           H  
ATOM   2825  H11 ILE A 194      -9.536   8.942   4.225  1.00  0.51           H  
ATOM   2826  N   LEU A 195     -10.233  13.554   7.785  1.00  0.71           N  
ATOM   2827  CA  LEU A 195     -10.952  13.897   9.001  1.00  0.71           C  
ATOM   2828  C   LEU A 195     -11.886  12.773   9.446  1.00  0.71           C  
ATOM   2829  O   LEU A 195     -12.819  12.411   8.733  1.00  0.71           O  
ATOM   2830  CB  LEU A 195     -11.753  15.175   8.765  1.00  0.71           C  
ATOM   2831  CG  LEU A 195     -12.589  15.735   9.911  1.00  0.71           C  
ATOM   2832  CD1 LEU A 195     -11.702  16.052  11.106  1.00  0.71           C  
ATOM   2833  CD2 LEU A 195     -13.312  16.985   9.421  1.00  0.71           C  
ATOM   2834  H01 LEU A 195     -10.223  14.050   9.797  1.00  0.71           H  
ATOM   2835  H02 LEU A 195     -12.490  14.891   8.013  1.00  0.71           H  
ATOM   2836  H03 LEU A 195     -11.044  15.950   8.475  1.00  0.71           H  
ATOM   2837  H04 LEU A 195     -13.323  14.996  10.232  1.00  0.71           H  
ATOM   2838  H05 LEU A 195     -10.814  16.585  10.767  1.00  0.71           H  
ATOM   2839  H06 LEU A 195     -12.252  16.674  11.812  1.00  0.71           H  
ATOM   2840  H07 LEU A 195     -11.404  15.124  11.594  1.00  0.71           H  
ATOM   2841  H08 LEU A 195     -14.246  17.102   9.970  1.00  0.71           H  
ATOM   2842  H09 LEU A 195     -12.682  17.859   9.587  1.00  0.71           H  
ATOM   2843  H10 LEU A 195     -13.526  16.888   8.357  1.00  0.71           H  
ATOM   2844  H12 LEU A 195     -10.367  14.119   6.959  1.00  0.71           H  
ATOM   2845  N   VAL A 196     -11.630  12.214  10.623  1.00  0.57           N  
ATOM   2846  CA  VAL A 196     -12.475  11.143  11.146  1.00  0.57           C  
ATOM   2847  C   VAL A 196     -13.155  11.581  12.436  1.00  0.57           C  
ATOM   2848  O   VAL A 196     -14.181  11.025  12.822  1.00  0.57           O  
ATOM   2849  CB  VAL A 196     -11.666   9.853  11.429  1.00  0.57           C  
ATOM   2850  CG1 VAL A 196     -11.109   9.291  10.125  1.00  0.57           C  
ATOM   2851  CG2 VAL A 196     -10.539  10.143  12.408  1.00  0.57           C  
ATOM   2852  H01 VAL A 196     -13.220  10.929  10.380  1.00  0.57           H  
ATOM   2853  H02 VAL A 196     -12.328   9.111  11.875  1.00  0.57           H  
ATOM   2854  H03 VAL A 196     -10.092   8.935  10.289  1.00  0.57           H  
ATOM   2855  H04 VAL A 196     -11.734   8.463   9.789  1.00  0.57           H  
ATOM   2856  H05 VAL A 196     -11.102  10.073   9.366  1.00  0.57           H  
ATOM   2857  H06 VAL A 196      -9.709  10.610  11.878  1.00  0.57           H  
ATOM   2858  H07 VAL A 196     -10.897  10.817  13.186  1.00  0.57           H  
ATOM   2859  H08 VAL A 196     -10.202   9.211  12.861  1.00  0.57           H  
ATOM   2860  H11 VAL A 196     -10.840  12.534  11.165  1.00  0.57           H  
ATOM   2861  N   ASP A 197     -12.580  12.585  13.094  1.00  0.59           N  
ATOM   2862  CA  ASP A 197     -13.127  13.093  14.346  1.00  0.59           C  
ATOM   2863  C   ASP A 197     -13.076  14.613  14.384  1.00  0.59           C  
ATOM   2864  O   ASP A 197     -12.002  15.219  14.349  1.00  0.59           O  
ATOM   2865  CB  ASP A 197     -12.357  12.502  15.522  1.00  0.59           C  
ATOM   2866  CG  ASP A 197     -12.468  10.992  15.580  1.00  0.59           C  
ATOM   2867  OD1 ASP A 197     -13.611  10.494  15.502  1.00  0.59           O  
ATOM   2868  OD2 ASP A 197     -11.427  10.306  15.703  1.00  0.59           O  
ATOM   2869  H01 ASP A 197     -14.172  12.792  14.418  1.00  0.59           H  
ATOM   2870  H02 ASP A 197     -12.788  12.904  16.439  1.00  0.59           H  
ATOM   2871  H03 ASP A 197     -11.306  12.774  15.426  1.00  0.59           H  
ATOM   2872  H09 ASP A 197     -11.743  13.006  12.716  1.00  0.59           H  
ATOM   2873  N   ARG A 198     -14.253  15.220  14.477  1.00  0.84           N  
ATOM   2874  CA  ARG A 198     -14.378  16.666  14.466  1.00  0.84           C  
ATOM   2875  C   ARG A 198     -14.642  17.274  15.834  1.00  0.84           C  
ATOM   2876  O   ARG A 198     -15.486  16.793  16.580  1.00  0.84           O  
ATOM   2877  CB  ARG A 198     -15.512  17.054  13.511  1.00  0.84           C  
ATOM   2878  CG  ARG A 198     -15.408  18.444  12.917  1.00  0.84           C  
ATOM   2879  CD  ARG A 198     -16.654  18.790  12.112  1.00  0.84           C  
ATOM   2880  NE  ARG A 198     -16.363  19.771  11.069  1.00  0.84           N  
ATOM   2881  CZ  ARG A 198     -16.240  19.474   9.779  1.00  0.84           C  
ATOM   2882  NH1 ARG A 198     -16.391  18.222   9.367  1.00  0.84           N  
ATOM   2883  NH2 ARG A 198     -15.955  20.427   8.901  1.00  0.84           N  
ATOM   2884  H01 ARG A 198     -13.418  17.064  14.136  1.00  0.84           H  
ATOM   2885  H02 ARG A 198     -16.425  17.048  14.107  1.00  0.84           H  
ATOM   2886  H03 ARG A 198     -15.524  16.336  12.691  1.00  0.84           H  
ATOM   2887  H04 ARG A 198     -15.088  14.658  14.558  1.00  0.84           H  
ATOM   2888  H05 ARG A 198     -14.546  18.472  12.250  1.00  0.84           H  
ATOM   2889  H06 ARG A 198     -15.291  19.169  13.723  1.00  0.84           H  
ATOM   2890  H07 ARG A 198     -17.390  19.221  12.791  1.00  0.84           H  
ATOM   2891  H08 ARG A 198     -17.040  17.882  11.648  1.00  0.84           H  
ATOM   2892  H09 ARG A 198     -16.248  20.736  11.345  1.00  0.84           H  
ATOM   2893  H10 ARG A 198     -16.293  17.998   8.387  1.00  0.84           H  
ATOM   2894  H11 ARG A 198     -16.604  17.493  10.033  1.00  0.84           H  
ATOM   2895  H12 ARG A 198     -15.835  21.381   9.212  1.00  0.84           H  
ATOM   2896  H13 ARG A 198     -15.858  20.199   7.922  1.00  0.84           H  
ATOM   2897  N   ASP A 199     -13.914  18.340  16.149  1.00  0.86           N  
ATOM   2898  CA  ASP A 199     -14.082  19.061  17.408  1.00  0.86           C  
ATOM   2899  C   ASP A 199     -14.146  18.122  18.606  1.00  0.86           C  
ATOM   2900  O   ASP A 199     -15.167  18.056  19.294  1.00  0.86           O  
ATOM   2901  CB  ASP A 199     -15.367  19.893  17.348  1.00  0.86           C  
ATOM   2902  CG  ASP A 199     -15.402  21.002  18.383  1.00  0.86           C  
ATOM   2903  OD1 ASP A 199     -16.510  21.492  18.676  1.00  0.86           O  
ATOM   2904  OD2 ASP A 199     -14.334  21.398  18.892  1.00  0.86           O  
ATOM   2905  H01 ASP A 199     -13.212  19.705  17.538  1.00  0.86           H  
ATOM   2906  H02 ASP A 199     -16.200  19.223  17.559  1.00  0.86           H  
ATOM   2907  H03 ASP A 199     -15.447  20.339  16.357  1.00  0.86           H  
ATOM   2908  H14 ASP A 199     -13.218  18.664  15.493  1.00  0.86           H  
ATOM   2909  N   VAL A 200     -13.052  17.409  18.858  1.00  0.61           N  
ATOM   2910  CA  VAL A 200     -12.980  16.464  19.965  1.00  0.61           C  
ATOM   2911  C   VAL A 200     -12.974  17.131  21.340  1.00  0.61           C  
ATOM   2912  O   VAL A 200     -12.246  18.094  21.580  1.00  0.61           O  
ATOM   2913  CB  VAL A 200     -11.727  15.578  19.846  1.00  0.61           C  
ATOM   2914  CG1 VAL A 200     -11.659  14.605  21.008  1.00  0.61           C  
ATOM   2915  CG2 VAL A 200     -11.760  14.825  18.538  1.00  0.61           C  
ATOM   2916  H01 VAL A 200     -13.887  15.863  19.891  1.00  0.61           H  
ATOM   2917  H02 VAL A 200     -10.840  16.211  19.872  1.00  0.61           H  
ATOM   2918  H03 VAL A 200     -11.285  15.121  21.892  1.00  0.61           H  
ATOM   2919  H04 VAL A 200     -12.245  17.526  18.263  1.00  0.61           H  
ATOM   2920  H05 VAL A 200     -12.655  14.211  21.212  1.00  0.61           H  
ATOM   2921  H06 VAL A 200     -10.987  13.784  20.756  1.00  0.61           H  
ATOM   2922  H07 VAL A 200     -11.721  15.533  17.711  1.00  0.61           H  
ATOM   2923  H08 VAL A 200     -10.902  14.154  18.482  1.00  0.61           H  
ATOM   2924  H09 VAL A 200     -12.680  14.245  18.475  1.00  0.61           H  
ATOM   2925  N   LYS A 201     -13.798  16.601  22.237  1.00  0.80           N  
ATOM   2926  CA  LYS A 201     -13.906  17.112  23.599  1.00  0.80           C  
ATOM   2927  C   LYS A 201     -13.716  15.950  24.566  1.00  0.80           C  
ATOM   2928  O   LYS A 201     -14.313  14.891  24.403  1.00  0.80           O  
ATOM   2929  CB  LYS A 201     -15.280  17.752  23.821  1.00  0.80           C  
ATOM   2930  CG  LYS A 201     -15.537  18.977  22.961  1.00  0.80           C  
ATOM   2931  CD  LYS A 201     -14.596  20.108  23.330  1.00  0.80           C  
ATOM   2932  CE  LYS A 201     -14.689  21.257  22.334  1.00  0.80           C  
ATOM   2933  NZ  LYS A 201     -13.662  22.311  22.591  1.00  0.80           N  
ATOM   2934  H01 LYS A 201     -13.143  17.872  23.767  1.00  0.80           H  
ATOM   2935  H02 LYS A 201     -15.309  18.084  24.859  1.00  0.80           H  
ATOM   2936  H03 LYS A 201     -16.045  17.009  23.597  1.00  0.80           H  
ATOM   2937  H04 LYS A 201     -16.561  19.310  23.128  1.00  0.80           H  
ATOM   2938  H05 LYS A 201     -15.388  18.716  21.913  1.00  0.80           H  
ATOM   2939  H06 LYS A 201     -13.576  19.724  23.315  1.00  0.80           H  
ATOM   2940  H07 LYS A 201     -14.855  20.476  24.322  1.00  0.80           H  
ATOM   2941  H08 LYS A 201     -15.672  21.715  22.442  1.00  0.80           H  
ATOM   2942  H09 LYS A 201     -14.545  20.863  21.328  1.00  0.80           H  
ATOM   2943  H10 LYS A 201     -14.371  15.815  21.966  1.00  0.80           H  
ATOM   2944  H11 LYS A 201     -12.841  22.123  22.034  1.00  0.80           H  
ATOM   2945  H12 LYS A 201     -14.037  23.215  22.342  1.00  0.80           H  
ATOM   2946  H13 LYS A 201     -13.413  22.307  23.570  1.00  0.80           H  
ATOM   2947  N   ILE A 202     -12.876  16.145  25.572  1.00  0.70           N  
ATOM   2948  CA  ILE A 202     -12.622  15.091  26.538  1.00  0.70           C  
ATOM   2949  C   ILE A 202     -13.720  15.075  27.593  1.00  0.70           C  
ATOM   2950  O   ILE A 202     -14.271  16.114  27.935  1.00  0.70           O  
ATOM   2951  CB  ILE A 202     -11.243  15.293  27.219  1.00  0.70           C  
ATOM   2952  CG1 ILE A 202     -10.888  14.075  28.076  1.00  0.70           C  
ATOM   2953  CG2 ILE A 202     -11.259  16.564  28.061  1.00  0.70           C  
ATOM   2954  CD1 ILE A 202      -9.478  14.131  28.646  1.00  0.70           C  
ATOM   2955  H01 ILE A 202     -12.614  14.137  26.011  1.00  0.70           H  
ATOM   2956  H02 ILE A 202     -10.479  15.398  26.449  1.00  0.70           H  
ATOM   2957  H03 ILE A 202     -10.940  13.199  27.429  1.00  0.70           H  
ATOM   2958  H04 ILE A 202     -11.595  14.016  28.904  1.00  0.70           H  
ATOM   2959  H05 ILE A 202     -12.050  17.225  27.706  1.00  0.70           H  
ATOM   2960  H06 ILE A 202     -11.442  16.307  29.104  1.00  0.70           H  
ATOM   2961  H07 ILE A 202     -10.297  17.070  27.974  1.00  0.70           H  
ATOM   2962  H08 ILE A 202      -8.838  14.704  27.975  1.00  0.70           H  
ATOM   2963  H09 ILE A 202      -9.500  14.611  29.624  1.00  0.70           H  
ATOM   2964  H10 ILE A 202      -9.086  13.119  28.746  1.00  0.70           H  
ATOM   2965  H14 ILE A 202     -12.408  17.035  25.668  1.00  0.70           H  
ATOM   2966  N   LYS A 203     -14.046  13.887  28.085  1.00  0.61           N  
ATOM   2967  CA  LYS A 203     -15.059  13.720  29.117  1.00  0.61           C  
ATOM   2968  C   LYS A 203     -14.619  14.469  30.372  1.00  0.61           C  
ATOM   2969  O   LYS A 203     -13.427  14.543  30.669  1.00  0.61           O  
ATOM   2970  CB  LYS A 203     -15.231  12.232  29.440  1.00  0.61           C  
ATOM   2971  CG  LYS A 203     -15.806  11.426  28.295  1.00  0.61           C  
ATOM   2972  CD  LYS A 203     -15.633   9.924  28.497  1.00  0.61           C  
ATOM   2973  CE  LYS A 203     -16.323   9.433  29.750  1.00  0.61           C  
ATOM   2974  NZ  LYS A 203     -16.271   7.948  29.811  1.00  0.61           N  
ATOM   2975  H01 LYS A 203     -16.010  14.119  28.764  1.00  0.61           H  
ATOM   2976  H02 LYS A 203     -15.939  12.164  30.266  1.00  0.61           H  
ATOM   2977  H03 LYS A 203     -14.255  11.819  29.697  1.00  0.61           H  
ATOM   2978  H04 LYS A 203     -15.267  11.704  27.389  1.00  0.61           H  
ATOM   2979  H05 LYS A 203     -16.870  11.648  28.209  1.00  0.61           H  
ATOM   2980  H06 LYS A 203     -14.567   9.721  28.601  1.00  0.61           H  
ATOM   2981  H07 LYS A 203     -16.053   9.403  27.637  1.00  0.61           H  
ATOM   2982  H08 LYS A 203     -17.365   9.754  29.734  1.00  0.61           H  
ATOM   2983  H09 LYS A 203     -15.823   9.849  30.625  1.00  0.61           H  
ATOM   2984  H10 LYS A 203     -15.462   7.662  30.344  1.00  0.61           H  
ATOM   2985  H11 LYS A 203     -13.574  13.068  27.730  1.00  0.61           H  
ATOM   2986  H12 LYS A 203     -17.108   7.599  30.256  1.00  0.61           H  
ATOM   2987  H13 LYS A 203     -16.206   7.574  28.875  1.00  0.61           H  
ATOM   2988  N   LYS A 204     -15.583  15.018  31.104  1.00  0.93           N  
ATOM   2989  CA  LYS A 204     -15.292  15.764  32.323  1.00  0.93           C  
ATOM   2990  C   LYS A 204     -14.666  14.887  33.398  1.00  0.93           C  
ATOM   2991  O   LYS A 204     -13.887  15.371  34.219  1.00  0.93           O  
ATOM   2992  CB  LYS A 204     -16.568  16.426  32.853  1.00  0.93           C  
ATOM   2993  CG  LYS A 204     -17.019  17.620  32.012  1.00  0.93           C  
ATOM   2994  CD  LYS A 204     -16.160  18.854  32.291  1.00  0.93           C  
ATOM   2995  CE  LYS A 204     -16.148  19.829  31.115  1.00  0.93           C  
ATOM   2996  NZ  LYS A 204     -15.292  19.347  29.981  1.00  0.93           N  
ATOM   2997  H01 LYS A 204     -14.563  16.534  32.069  1.00  0.93           H  
ATOM   2998  H02 LYS A 204     -16.349  16.799  33.854  1.00  0.93           H  
ATOM   2999  H03 LYS A 204     -17.367  15.684  32.860  1.00  0.93           H  
ATOM   3000  H04 LYS A 204     -18.051  17.854  32.274  1.00  0.93           H  
ATOM   3001  H05 LYS A 204     -16.938  17.362  30.956  1.00  0.93           H  
ATOM   3002  H06 LYS A 204     -15.136  18.518  32.456  1.00  0.93           H  
ATOM   3003  H07 LYS A 204     -16.555  19.366  33.168  1.00  0.93           H  
ATOM   3004  H08 LYS A 204     -15.730  20.771  31.469  1.00  0.93           H  
ATOM   3005  H09 LYS A 204     -17.169  19.956  30.754  1.00  0.93           H  
ATOM   3006  H10 LYS A 204     -14.388  19.069  30.336  1.00  0.93           H  
ATOM   3007  H11 LYS A 204     -15.736  18.556  29.536  1.00  0.93           H  
ATOM   3008  H12 LYS A 204     -15.174  20.091  29.308  1.00  0.93           H  
ATOM   3009  H14 LYS A 204     -16.543  14.916  30.808  1.00  0.93           H  
ATOM   3010  N   LYS A 205     -15.004  13.600  33.388  1.00  0.90           N  
ATOM   3011  CA  LYS A 205     -14.463  12.654  34.360  1.00  0.90           C  
ATOM   3012  C   LYS A 205     -14.344  11.274  33.730  1.00  0.90           C  
ATOM   3013  O   LYS A 205     -15.251  10.827  33.039  1.00  0.90           O  
ATOM   3014  CB  LYS A 205     -15.368  12.572  35.590  1.00  0.90           C  
ATOM   3015  CG  LYS A 205     -14.760  11.802  36.756  1.00  0.90           C  
ATOM   3016  CD  LYS A 205     -15.725  11.747  37.927  1.00  0.90           C  
ATOM   3017  CE  LYS A 205     -15.092  11.095  39.156  1.00  0.90           C  
ATOM   3018  NZ  LYS A 205     -13.962  11.908  39.704  1.00  0.90           N  
ATOM   3019  H01 LYS A 205     -13.477  13.003  34.667  1.00  0.90           H  
ATOM   3020  H02 LYS A 205     -16.264  12.030  35.287  1.00  0.90           H  
ATOM   3021  H03 LYS A 205     -15.586  13.586  35.924  1.00  0.90           H  
ATOM   3022  H04 LYS A 205     -13.851  12.312  37.076  1.00  0.90           H  
ATOM   3023  H05 LYS A 205     -14.530  10.787  36.434  1.00  0.90           H  
ATOM   3024  H06 LYS A 205     -16.583  11.145  37.629  1.00  0.90           H  
ATOM   3025  H07 LYS A 205     -16.029  12.762  38.183  1.00  0.90           H  
ATOM   3026  H08 LYS A 205     -14.693  10.126  38.854  1.00  0.90           H  
ATOM   3027  H09 LYS A 205     -15.854  10.985  39.928  1.00  0.90           H  
ATOM   3028  H10 LYS A 205     -13.187  11.886  39.057  1.00  0.90           H  
ATOM   3029  H11 LYS A 205     -14.265  12.863  39.833  1.00  0.90           H  
ATOM   3030  H12 LYS A 205     -13.670  11.524  40.591  1.00  0.90           H  
ATOM   3031  H13 LYS A 205     -15.653  13.268  32.689  1.00  0.90           H  
ATOM   3032  N   GLY A 206     -13.226  10.601  33.977  1.00  0.91           N  
ATOM   3033  CA  GLY A 206     -13.018   9.282  33.415  1.00  0.91           C  
ATOM   3034  C   GLY A 206     -13.031   8.182  34.455  1.00  0.91           C  
ATOM   3035  O   GLY A 206     -13.508   8.381  35.570  1.00  0.91           O  
ATOM   3036  H01 GLY A 206     -12.031   9.279  32.953  1.00  0.91           H  
ATOM   3037  H02 GLY A 206     -13.808   9.085  32.691  1.00  0.91           H  
ATOM   3038  H13 GLY A 206     -12.514  11.013  34.563  1.00  0.91           H  
ATOM   3039  N   SER A 207     -12.510   7.018  34.083  1.00  0.72           N  
ATOM   3040  CA  SER A 207     -12.452   5.866  34.979  1.00  0.72           C  
ATOM   3041  C   SER A 207     -11.185   5.061  34.712  1.00  0.72           C  
ATOM   3042  O   SER A 207     -11.147   3.845  34.900  1.00  0.72           O  
ATOM   3043  CB  SER A 207     -13.680   4.982  34.777  1.00  0.72           C  
ATOM   3044  OG  SER A 207     -13.864   4.698  33.405  1.00  0.72           O  
ATOM   3045  H01 SER A 207     -12.437   6.222  36.009  1.00  0.72           H  
ATOM   3046  H02 SER A 207     -14.559   5.509  35.149  1.00  0.72           H  
ATOM   3047  H03 SER A 207     -12.141   6.926  33.147  1.00  0.72           H  
ATOM   3048  H04 SER A 207     -13.544   4.048  35.322  1.00  0.72           H  
ATOM   3049  H05 SER A 207     -14.221   3.812  33.306  1.00  0.72           H  
ATOM   3050  N   ILE A 208     -10.152   5.762  34.266  1.00  0.71           N  
ATOM   3051  CA  ILE A 208      -8.865   5.160  33.965  1.00  0.71           C  
ATOM   3052  C   ILE A 208      -7.760   6.094  34.449  1.00  0.71           C  
ATOM   3053  O   ILE A 208      -7.807   7.302  34.188  1.00  0.71           O  
ATOM   3054  CB  ILE A 208      -8.675   4.960  32.433  1.00  0.71           C  
ATOM   3055  CG1 ILE A 208      -9.712   3.974  31.890  1.00  0.71           C  
ATOM   3056  CG2 ILE A 208      -7.261   4.452  32.145  1.00  0.71           C  
ATOM   3057  CD1 ILE A 208      -9.603   3.734  30.397  1.00  0.71           C  
ATOM   3058  H01 ILE A 208      -8.822   4.190  34.461  1.00  0.71           H  
ATOM   3059  H02 ILE A 208      -8.816   5.919  31.934  1.00  0.71           H  
ATOM   3060  H03 ILE A 208     -10.693   4.413  32.070  1.00  0.71           H  
ATOM   3061  H04 ILE A 208      -9.583   3.021  32.403  1.00  0.71           H  
ATOM   3062  H05 ILE A 208      -6.574   4.847  32.894  1.00  0.71           H  
ATOM   3063  H06 ILE A 208     -10.265   6.756  34.130  1.00  0.71           H  
ATOM   3064  H07 ILE A 208      -7.251   3.363  32.182  1.00  0.71           H  
ATOM   3065  H08 ILE A 208      -6.949   4.785  31.155  1.00  0.71           H  
ATOM   3066  H09 ILE A 208      -8.555   3.766  30.100  1.00  0.71           H  
ATOM   3067  H10 ILE A 208     -10.019   2.756  30.154  1.00  0.71           H  
ATOM   3068  H11 ILE A 208     -10.155   4.507  29.863  1.00  0.71           H  
ATOM   3069  N   TYR A 209      -6.792   5.553  35.182  1.00  0.93           N  
ATOM   3070  CA  TYR A 209      -5.661   6.367  35.619  1.00  0.93           C  
ATOM   3071  C   TYR A 209      -4.435   5.748  34.945  1.00  0.93           C  
ATOM   3072  O   TYR A 209      -4.326   4.522  34.826  1.00  0.93           O  
ATOM   3073  CB  TYR A 209      -5.514   6.399  37.154  1.00  0.93           C  
ATOM   3074  CG  TYR A 209      -5.033   5.125  37.802  1.00  0.93           C  
ATOM   3075  CD1 TYR A 209      -5.901   4.052  38.004  1.00  0.93           C  
ATOM   3076  CD2 TYR A 209      -3.710   4.992  38.218  1.00  0.93           C  
ATOM   3077  CE1 TYR A 209      -5.467   2.878  38.601  1.00  0.93           C  
ATOM   3078  CE2 TYR A 209      -3.261   3.818  38.821  1.00  0.93           C  
ATOM   3079  CZ  TYR A 209      -4.145   2.767  39.008  1.00  0.93           C  
ATOM   3080  OH  TYR A 209      -3.720   1.608  39.607  1.00  0.93           O  
ATOM   3081  H01 TYR A 209      -5.797   7.411  35.336  1.00  0.93           H  
ATOM   3082  H02 TYR A 209      -6.520   6.561  37.540  1.00  0.93           H  
ATOM   3083  H03 TYR A 209      -4.806   7.189  37.405  1.00  0.93           H  
ATOM   3084  H04 TYR A 209      -6.940   4.138  37.687  1.00  0.93           H  
ATOM   3085  H05 TYR A 209      -3.015   5.819  38.070  1.00  0.93           H  
ATOM   3086  H06 TYR A 209      -6.159   2.049  38.749  1.00  0.93           H  
ATOM   3087  H07 TYR A 209      -2.224   3.727  39.143  1.00  0.93           H  
ATOM   3088  H08 TYR A 209      -3.557   0.941  38.936  1.00  0.93           H  
ATOM   3089  H12 TYR A 209      -6.839   4.577  35.437  1.00  0.93           H  
ATOM   3090  N   SER A 210      -3.526   6.598  34.484  1.00  0.84           N  
ATOM   3091  CA  SER A 210      -2.354   6.120  33.770  1.00  0.84           C  
ATOM   3092  C   SER A 210      -1.056   6.689  34.320  1.00  0.84           C  
ATOM   3093  O   SER A 210      -0.790   7.890  34.206  1.00  0.84           O  
ATOM   3094  CB  SER A 210      -2.496   6.478  32.287  1.00  0.84           C  
ATOM   3095  OG  SER A 210      -1.450   5.931  31.516  1.00  0.84           O  
ATOM   3096  H01 SER A 210      -2.302   5.039  33.902  1.00  0.84           H  
ATOM   3097  H02 SER A 210      -2.454   7.563  32.194  1.00  0.84           H  
ATOM   3098  H03 SER A 210      -3.446   6.091  31.919  1.00  0.84           H  
ATOM   3099  H04 SER A 210      -1.260   6.512  30.776  1.00  0.84           H  
ATOM   3100  H09 SER A 210      -3.650   7.589  34.631  1.00  0.84           H  
ATOM   3101  N   ILE A 211      -0.246   5.812  34.905  1.00  0.93           N  
ATOM   3102  CA  ILE A 211       1.032   6.199  35.483  1.00  0.93           C  
ATOM   3103  C   ILE A 211       1.892   4.950  35.653  1.00  0.93           C  
ATOM   3104  O   ILE A 211       1.369   3.836  35.703  1.00  0.93           O  
ATOM   3105  CB  ILE A 211       0.822   6.842  36.865  1.00  0.93           C  
ATOM   3106  CG1 ILE A 211       2.135   7.437  37.381  1.00  0.93           C  
ATOM   3107  CG2 ILE A 211       0.294   5.795  37.845  1.00  0.93           C  
ATOM   3108  CD1 ILE A 211       1.980   8.182  38.684  1.00  0.93           C  
ATOM   3109  H01 ILE A 211       1.518   6.917  34.823  1.00  0.93           H  
ATOM   3110  H02 ILE A 211       0.092   7.646  36.775  1.00  0.93           H  
ATOM   3111  H03 ILE A 211       2.479   8.156  36.637  1.00  0.93           H  
ATOM   3112  H04 ILE A 211       2.849   6.627  37.528  1.00  0.93           H  
ATOM   3113  H05 ILE A 211      -0.528   4.843  34.950  1.00  0.93           H  
ATOM   3114  H06 ILE A 211      -0.711   5.495  37.549  1.00  0.93           H  
ATOM   3115  H07 ILE A 211       0.950   4.924  37.835  1.00  0.93           H  
ATOM   3116  H08 ILE A 211       0.266   6.218  38.849  1.00  0.93           H  
ATOM   3117  H09 ILE A 211       0.927   8.209  38.963  1.00  0.93           H  
ATOM   3118  H10 ILE A 211       2.549   7.675  39.463  1.00  0.93           H  
ATOM   3119  H11 ILE A 211       2.351   9.200  38.567  1.00  0.93           H  
ATOM   3120  N   ASN A 212       3.208   5.137  35.733  1.00  0.95           N  
ATOM   3121  CA  ASN A 212       4.127   4.021  35.932  1.00  0.95           C  
ATOM   3122  C   ASN A 212       4.290   3.797  37.432  1.00  0.95           C  
ATOM   3123  O   ASN A 212       5.132   4.437  38.063  1.00  0.95           O  
ATOM   3124  CB  ASN A 212       5.496   4.336  35.338  1.00  0.95           C  
ATOM   3125  CG  ASN A 212       6.440   3.154  35.401  1.00  0.95           C  
ATOM   3126  ND2 ASN A 212       7.478   3.188  34.578  1.00  0.95           N  
ATOM   3127  OD1 ASN A 212       6.242   2.220  36.188  1.00  0.95           O  
ATOM   3128  H01 ASN A 212       3.724   3.135  35.440  1.00  0.95           H  
ATOM   3129  H02 ASN A 212       5.935   5.142  35.926  1.00  0.95           H  
ATOM   3130  H03 ASN A 212       5.367   4.626  34.295  1.00  0.95           H  
ATOM   3131  H04 ASN A 212       8.145   2.430  34.575  1.00  0.95           H  
ATOM   3132  H05 ASN A 212       7.602   3.972  33.954  1.00  0.95           H  
ATOM   3133  H12 ASN A 212       3.579   6.073  35.654  1.00  0.95           H  
ATOM   3134  N   GLU A 213       3.494   2.890  37.995  1.00  0.97           N  
ATOM   3135  CA  GLU A 213       3.544   2.596  39.427  1.00  0.97           C  
ATOM   3136  C   GLU A 213       4.856   1.961  39.884  1.00  0.97           C  
ATOM   3137  O   GLU A 213       5.039   1.689  41.072  1.00  0.97           O  
ATOM   3138  CB  GLU A 213       2.376   1.687  39.830  1.00  0.97           C  
ATOM   3139  CG  GLU A 213       1.007   2.301  39.591  1.00  0.97           C  
ATOM   3140  CD  GLU A 213      -0.074   1.702  40.472  1.00  0.97           C  
ATOM   3141  OE1 GLU A 213      -1.157   1.373  39.949  1.00  0.97           O  
ATOM   3142  OE2 GLU A 213       0.150   1.570  41.694  1.00  0.97           O  
ATOM   3143  H01 GLU A 213       3.468   3.562  39.926  1.00  0.97           H  
ATOM   3144  H02 GLU A 213       2.463   1.517  40.903  1.00  0.97           H  
ATOM   3145  H03 GLU A 213       2.444   0.764  39.254  1.00  0.97           H  
ATOM   3146  H04 GLU A 213       0.734   2.096  38.556  1.00  0.97           H  
ATOM   3147  H05 GLU A 213       1.066   3.371  39.791  1.00  0.97           H  
ATOM   3148  H06 GLU A 213       2.835   2.390  37.415  1.00  0.97           H  
ATOM   3149  N   GLY A 214       5.763   1.720  38.941  1.00  0.91           N  
ATOM   3150  CA  GLY A 214       7.043   1.136  39.292  1.00  0.91           C  
ATOM   3151  C   GLY A 214       7.875   2.142  40.064  1.00  0.91           C  
ATOM   3152  O   GLY A 214       8.893   1.792  40.656  1.00  0.91           O  
ATOM   3153  H01 GLY A 214       7.572   0.857  38.381  1.00  0.91           H  
ATOM   3154  H02 GLY A 214       6.881   0.251  39.908  1.00  0.91           H  
ATOM   3155  H06 GLY A 214       5.559   1.945  37.978  1.00  0.91           H  
ATOM   3156  N   TYR A 215       7.431   3.397  40.051  1.00  0.32           N  
ATOM   3157  CA  TYR A 215       8.115   4.484  40.744  1.00  0.32           C  
ATOM   3158  C   TYR A 215       7.454   4.797  42.087  1.00  0.32           C  
ATOM   3159  O   TYR A 215       7.688   5.857  42.659  1.00  0.32           O  
ATOM   3160  CB  TYR A 215       8.102   5.753  39.885  1.00  0.32           C  
ATOM   3161  CG  TYR A 215       8.896   5.664  38.596  1.00  0.32           C  
ATOM   3162  CD1 TYR A 215      10.289   5.760  38.598  1.00  0.32           C  
ATOM   3163  CD2 TYR A 215       8.253   5.497  37.374  1.00  0.32           C  
ATOM   3164  CE1 TYR A 215      11.020   5.695  37.403  1.00  0.32           C  
ATOM   3165  CE2 TYR A 215       8.971   5.427  36.184  1.00  0.32           C  
ATOM   3166  CZ  TYR A 215      10.351   5.526  36.204  1.00  0.32           C  
ATOM   3167  OH  TYR A 215      11.053   5.437  35.021  1.00  0.32           O  
ATOM   3168  H01 TYR A 215       9.140   4.159  40.921  1.00  0.32           H  
ATOM   3169  H02 TYR A 215       8.579   6.529  40.483  1.00  0.32           H  
ATOM   3170  H03 TYR A 215       6.585   3.606  39.540  1.00  0.32           H  
ATOM   3171  H04 TYR A 215       7.067   5.979  39.630  1.00  0.32           H  
ATOM   3172  H05 TYR A 215      10.817   5.887  39.543  1.00  0.32           H  
ATOM   3173  H06 TYR A 215       7.166   5.419  37.348  1.00  0.32           H  
ATOM   3174  H07 TYR A 215      12.107   5.777  37.419  1.00  0.32           H  
ATOM   3175  H08 TYR A 215       8.447   5.294  35.237  1.00  0.32           H  
ATOM   3176  H09 TYR A 215      11.129   6.309  34.627  1.00  0.32           H  
ATOM   3177  N   ALA A 216       6.636   3.873  42.584  1.00  0.86           N  
ATOM   3178  CA  ALA A 216       5.929   4.058  43.852  1.00  0.86           C  
ATOM   3179  C   ALA A 216       6.820   4.504  45.015  1.00  0.86           C  
ATOM   3180  O   ALA A 216       6.419   5.337  45.831  1.00  0.86           O  
ATOM   3181  CB  ALA A 216       5.205   2.772  44.231  1.00  0.86           C  
ATOM   3182  H01 ALA A 216       5.223   4.871  43.682  1.00  0.86           H  
ATOM   3183  H02 ALA A 216       4.235   2.742  43.735  1.00  0.86           H  
ATOM   3184  H03 ALA A 216       5.799   1.914  43.918  1.00  0.86           H  
ATOM   3185  H04 ALA A 216       5.061   2.740  45.311  1.00  0.86           H  
ATOM   3186  H10 ALA A 216       6.498   3.015  42.069  1.00  0.86           H  
ATOM   3187  N   LYS A 217       8.023   3.946  45.092  1.00  0.88           N  
ATOM   3188  CA  LYS A 217       8.946   4.283  46.168  1.00  0.88           C  
ATOM   3189  C   LYS A 217       9.427   5.735  46.111  1.00  0.88           C  
ATOM   3190  O   LYS A 217       9.949   6.259  47.093  1.00  0.88           O  
ATOM   3191  CB  LYS A 217      10.152   3.334  46.140  1.00  0.88           C  
ATOM   3192  CG  LYS A 217      11.130   3.546  47.289  1.00  0.88           C  
ATOM   3193  CD  LYS A 217      12.322   2.599  47.218  1.00  0.88           C  
ATOM   3194  CE  LYS A 217      13.181   2.868  45.993  1.00  0.88           C  
ATOM   3195  NZ  LYS A 217      14.373   1.970  45.939  1.00  0.88           N  
ATOM   3196  H01 LYS A 217       8.397   4.166  47.102  1.00  0.88           H  
ATOM   3197  H02 LYS A 217      10.696   3.541  45.219  1.00  0.88           H  
ATOM   3198  H03 LYS A 217       9.784   2.309  46.186  1.00  0.88           H  
ATOM   3199  H04 LYS A 217      10.599   3.343  48.219  1.00  0.88           H  
ATOM   3200  H05 LYS A 217       8.303   3.275  44.391  1.00  0.88           H  
ATOM   3201  H06 LYS A 217      11.495   4.573  47.255  1.00  0.88           H  
ATOM   3202  H07 LYS A 217      11.942   1.580  47.150  1.00  0.88           H  
ATOM   3203  H08 LYS A 217      12.931   2.729  48.113  1.00  0.88           H  
ATOM   3204  H09 LYS A 217      13.536   3.897  46.050  1.00  0.88           H  
ATOM   3205  H10 LYS A 217      12.579   2.710  45.098  1.00  0.88           H  
ATOM   3206  H11 LYS A 217      15.140   2.399  46.437  1.00  0.88           H  
ATOM   3207  H12 LYS A 217      14.148   1.084  46.368  1.00  0.88           H  
ATOM   3208  H13 LYS A 217      14.639   1.820  44.976  1.00  0.88           H  
ATOM   3209  N   GLU A 218       9.242   6.387  44.971  1.00  0.71           N  
ATOM   3210  CA  GLU A 218       9.679   7.766  44.814  1.00  0.71           C  
ATOM   3211  C   GLU A 218       8.534   8.773  44.771  1.00  0.71           C  
ATOM   3212  O   GLU A 218       8.762   9.981  44.887  1.00  0.71           O  
ATOM   3213  CB  GLU A 218      10.521   7.899  43.544  1.00  0.71           C  
ATOM   3214  CG  GLU A 218      11.685   6.921  43.470  1.00  0.71           C  
ATOM   3215  CD  GLU A 218      12.679   7.100  44.604  1.00  0.71           C  
ATOM   3216  OE1 GLU A 218      13.590   6.252  44.736  1.00  0.71           O  
ATOM   3217  OE2 GLU A 218      12.557   8.088  45.362  1.00  0.71           O  
ATOM   3218  H01 GLU A 218      10.269   8.003  45.699  1.00  0.71           H  
ATOM   3219  H02 GLU A 218      10.950   8.901  43.553  1.00  0.71           H  
ATOM   3220  H03 GLU A 218       9.874   7.729  42.683  1.00  0.71           H  
ATOM   3221  H04 GLU A 218      12.215   7.113  42.537  1.00  0.71           H  
ATOM   3222  H05 GLU A 218      11.290   5.906  43.509  1.00  0.71           H  
ATOM   3223  H14 GLU A 218       8.790   5.918  44.199  1.00  0.71           H  
ATOM   3224  N   PHE A 219       7.305   8.287  44.608  1.00  0.50           N  
ATOM   3225  CA  PHE A 219       6.144   9.174  44.541  1.00  0.50           C  
ATOM   3226  C   PHE A 219       6.001  10.058  45.771  1.00  0.50           C  
ATOM   3227  O   PHE A 219       6.311   9.638  46.883  1.00  0.50           O  
ATOM   3228  CB  PHE A 219       4.845   8.371  44.368  1.00  0.50           C  
ATOM   3229  CG  PHE A 219       4.692   7.729  43.013  1.00  0.50           C  
ATOM   3230  CD1 PHE A 219       5.229   8.326  41.876  1.00  0.50           C  
ATOM   3231  CD2 PHE A 219       3.970   6.548  42.870  1.00  0.50           C  
ATOM   3232  CE1 PHE A 219       5.045   7.753  40.618  1.00  0.50           C  
ATOM   3233  CE2 PHE A 219       3.781   5.972  41.616  1.00  0.50           C  
ATOM   3234  CZ  PHE A 219       4.320   6.576  40.492  1.00  0.50           C  
ATOM   3235  H01 PHE A 219       6.314   9.814  43.675  1.00  0.50           H  
ATOM   3236  H02 PHE A 219       4.023   9.079  44.474  1.00  0.50           H  
ATOM   3237  H03 PHE A 219       4.825   7.586  45.124  1.00  0.50           H  
ATOM   3238  H04 PHE A 219       5.799   9.250  41.970  1.00  0.50           H  
ATOM   3239  H05 PHE A 219       3.546   6.067  43.752  1.00  0.50           H  
ATOM   3240  H06 PHE A 219       7.172   7.289  44.529  1.00  0.50           H  
ATOM   3241  H07 PHE A 219       5.470   8.229  39.734  1.00  0.50           H  
ATOM   3242  H08 PHE A 219       3.210   5.048  41.519  1.00  0.50           H  
ATOM   3243  H09 PHE A 219       4.175   6.127  39.509  1.00  0.50           H  
ATOM   3244  N   ASP A 220       5.534  11.286  45.567  1.00  0.84           N  
ATOM   3245  CA  ASP A 220       5.325  12.195  46.684  1.00  0.84           C  
ATOM   3246  C   ASP A 220       4.004  11.774  47.322  1.00  0.84           C  
ATOM   3247  O   ASP A 220       3.200  11.075  46.696  1.00  0.84           O  
ATOM   3248  CB  ASP A 220       5.266  13.659  46.209  1.00  0.84           C  
ATOM   3249  CG  ASP A 220       4.140  13.920  45.225  1.00  0.84           C  
ATOM   3250  OD1 ASP A 220       2.969  13.647  45.560  1.00  0.84           O  
ATOM   3251  OD2 ASP A 220       4.427  14.415  44.115  1.00  0.84           O  
ATOM   3252  H01 ASP A 220       6.148  12.141  47.396  1.00  0.84           H  
ATOM   3253  H02 ASP A 220       6.203  13.872  45.695  1.00  0.84           H  
ATOM   3254  H03 ASP A 220       5.124  14.301  47.078  1.00  0.84           H  
ATOM   3255  H10 ASP A 220       5.322  11.591  44.628  1.00  0.84           H  
ATOM   3256  N   PRO A 221       3.762  12.181  48.574  1.00  0.95           N  
ATOM   3257  CA  PRO A 221       2.522  11.815  49.261  1.00  0.95           C  
ATOM   3258  C   PRO A 221       1.229  12.110  48.510  1.00  0.95           C  
ATOM   3259  O   PRO A 221       0.207  11.470  48.758  1.00  0.95           O  
ATOM   3260  CB  PRO A 221       2.621  12.575  50.588  1.00  0.95           C  
ATOM   3261  CG  PRO A 221       3.552  13.713  50.283  1.00  0.95           C  
ATOM   3262  CD  PRO A 221       4.591  13.056  49.421  1.00  0.95           C  
ATOM   3263  H01 PRO A 221       2.977  11.948  51.406  1.00  0.95           H  
ATOM   3264  H02 PRO A 221       1.644  12.945  50.898  1.00  0.95           H  
ATOM   3265  H03 PRO A 221       3.962  14.191  51.173  1.00  0.95           H  
ATOM   3266  H04 PRO A 221       2.449  10.733  49.372  1.00  0.95           H  
ATOM   3267  H05 PRO A 221       3.039  14.510  49.745  1.00  0.95           H  
ATOM   3268  H06 PRO A 221       5.211  13.757  48.862  1.00  0.95           H  
ATOM   3269  H07 PRO A 221       5.298  12.480  50.018  1.00  0.95           H  
ATOM   3270  N   ALA A 222       1.271  13.068  47.591  1.00  0.92           N  
ATOM   3271  CA  ALA A 222       0.085  13.428  46.827  1.00  0.92           C  
ATOM   3272  C   ALA A 222      -0.292  12.347  45.818  1.00  0.92           C  
ATOM   3273  O   ALA A 222      -1.442  11.909  45.780  1.00  0.92           O  
ATOM   3274  CB  ALA A 222       0.304  14.761  46.117  1.00  0.92           C  
ATOM   3275  H01 ALA A 222      -0.744  13.524  47.528  1.00  0.92           H  
ATOM   3276  H02 ALA A 222       1.311  14.789  45.701  1.00  0.92           H  
ATOM   3277  H03 ALA A 222      -0.424  14.869  45.313  1.00  0.92           H  
ATOM   3278  H04 ALA A 222       0.183  15.577  46.829  1.00  0.92           H  
ATOM   3279  H08 ALA A 222       2.139  13.554  47.419  1.00  0.92           H  
ATOM   3280  N   ILE A 223       0.670  11.924  45.000  1.00  0.64           N  
ATOM   3281  CA  ILE A 223       0.418  10.884  43.999  1.00  0.64           C  
ATOM   3282  C   ILE A 223       0.053   9.580  44.694  1.00  0.64           C  
ATOM   3283  O   ILE A 223      -0.879   8.890  44.286  1.00  0.64           O  
ATOM   3284  CB  ILE A 223       1.663  10.652  43.083  1.00  0.64           C  
ATOM   3285  CG1 ILE A 223       1.656  11.654  41.936  1.00  0.64           C  
ATOM   3286  CG2 ILE A 223       1.653   9.252  42.490  1.00  0.64           C  
ATOM   3287  CD1 ILE A 223       1.708  13.050  42.383  1.00  0.64           C  
ATOM   3288  H01 ILE A 223      -0.408  11.219  43.371  1.00  0.64           H  
ATOM   3289  H02 ILE A 223       2.554  10.778  43.698  1.00  0.64           H  
ATOM   3290  H03 ILE A 223       0.716  11.523  41.399  1.00  0.64           H  
ATOM   3291  H04 ILE A 223       2.521  11.461  41.302  1.00  0.64           H  
ATOM   3292  H05 ILE A 223       1.593  12.329  45.071  1.00  0.64           H  
ATOM   3293  H06 ILE A 223       1.838   9.311  41.418  1.00  0.64           H  
ATOM   3294  H07 ILE A 223       2.432   8.652  42.960  1.00  0.64           H  
ATOM   3295  H08 ILE A 223       0.682   8.789  42.665  1.00  0.64           H  
ATOM   3296  H09 ILE A 223       2.321  13.629  41.692  1.00  0.64           H  
ATOM   3297  H10 ILE A 223       0.699  13.462  42.407  1.00  0.64           H  
ATOM   3298  H11 ILE A 223       2.144  13.097  43.381  1.00  0.64           H  
ATOM   3299  N   THR A 224       0.797   9.254  45.744  1.00  0.82           N  
ATOM   3300  CA  THR A 224       0.573   8.041  46.521  1.00  0.82           C  
ATOM   3301  C   THR A 224      -0.878   7.974  47.001  1.00  0.82           C  
ATOM   3302  O   THR A 224      -1.547   6.946  46.862  1.00  0.82           O  
ATOM   3303  CB  THR A 224       1.533   7.999  47.745  1.00  0.82           C  
ATOM   3304  CG2 THR A 224       1.241   6.803  48.637  1.00  0.82           C  
ATOM   3305  OG1 THR A 224       2.888   7.925  47.285  1.00  0.82           O  
ATOM   3306  H01 THR A 224       0.774   7.182  45.881  1.00  0.82           H  
ATOM   3307  H02 THR A 224       1.380   8.907  48.328  1.00  0.82           H  
ATOM   3308  H03 THR A 224       0.231   6.442  48.441  1.00  0.82           H  
ATOM   3309  H04 THR A 224       1.958   6.009  48.427  1.00  0.82           H  
ATOM   3310  H05 THR A 224       1.323   7.100  49.683  1.00  0.82           H  
ATOM   3311  H06 THR A 224       3.146   8.770  46.909  1.00  0.82           H  
ATOM   3312  H12 THR A 224       1.549   9.871  46.016  1.00  0.82           H  
ATOM   3313  N   GLU A 225      -1.363   9.080  47.555  1.00  0.84           N  
ATOM   3314  CA  GLU A 225      -2.727   9.140  48.057  1.00  0.84           C  
ATOM   3315  C   GLU A 225      -3.751   9.075  46.932  1.00  0.84           C  
ATOM   3316  O   GLU A 225      -4.787   8.417  47.060  1.00  0.84           O  
ATOM   3317  CB  GLU A 225      -2.941  10.423  48.854  1.00  0.84           C  
ATOM   3318  CG  GLU A 225      -4.244  10.445  49.629  1.00  0.84           C  
ATOM   3319  CD  GLU A 225      -4.503  11.779  50.288  1.00  0.84           C  
ATOM   3320  OE1 GLU A 225      -3.598  12.285  50.986  1.00  0.84           O  
ATOM   3321  OE2 GLU A 225      -5.614  12.320  50.110  1.00  0.84           O  
ATOM   3322  H01 GLU A 225      -2.870   8.272  48.701  1.00  0.84           H  
ATOM   3323  H02 GLU A 225      -2.982  11.242  48.136  1.00  0.84           H  
ATOM   3324  H03 GLU A 225      -2.118  10.533  49.560  1.00  0.84           H  
ATOM   3325  H04 GLU A 225      -4.173   9.695  50.417  1.00  0.84           H  
ATOM   3326  H05 GLU A 225      -5.063  10.228  48.943  1.00  0.84           H  
ATOM   3327  H07 GLU A 225      -0.772   9.896  47.629  1.00  0.84           H  
ATOM   3328  N   TYR A 226      -3.468   9.763  45.830  1.00  0.79           N  
ATOM   3329  CA  TYR A 226      -4.389   9.768  44.702  1.00  0.79           C  
ATOM   3330  C   TYR A 226      -4.592   8.355  44.149  1.00  0.79           C  
ATOM   3331  O   TYR A 226      -5.724   7.927  43.919  1.00  0.79           O  
ATOM   3332  CB  TYR A 226      -3.871  10.693  43.596  1.00  0.79           C  
ATOM   3333  CG  TYR A 226      -4.784  10.746  42.392  1.00  0.79           C  
ATOM   3334  CD1 TYR A 226      -6.044  11.339  42.476  1.00  0.79           C  
ATOM   3335  CD2 TYR A 226      -4.413  10.150  41.184  1.00  0.79           C  
ATOM   3336  CE1 TYR A 226      -6.918  11.334  41.392  1.00  0.79           C  
ATOM   3337  CE2 TYR A 226      -5.282  10.139  40.088  1.00  0.79           C  
ATOM   3338  CZ  TYR A 226      -6.534  10.730  40.200  1.00  0.79           C  
ATOM   3339  OH  TYR A 226      -7.407  10.704  39.135  1.00  0.79           O  
ATOM   3340  H01 TYR A 226      -5.351  10.138  45.056  1.00  0.79           H  
ATOM   3341  H02 TYR A 226      -2.914  10.294  43.261  1.00  0.79           H  
ATOM   3342  H03 TYR A 226      -3.773  11.700  44.002  1.00  0.79           H  
ATOM   3343  H04 TYR A 226      -6.350  11.815  43.408  1.00  0.79           H  
ATOM   3344  H05 TYR A 226      -3.431   9.686  41.094  1.00  0.79           H  
ATOM   3345  H06 TYR A 226      -2.606  10.287  45.775  1.00  0.79           H  
ATOM   3346  H07 TYR A 226      -7.899  11.802  41.478  1.00  0.79           H  
ATOM   3347  H08 TYR A 226      -4.979   9.670  39.152  1.00  0.79           H  
ATOM   3348  H09 TYR A 226      -7.681   9.799  38.967  1.00  0.79           H  
ATOM   3349  N   ILE A 227      -3.491   7.636  43.947  1.00  0.69           N  
ATOM   3350  CA  ILE A 227      -3.532   6.274  43.414  1.00  0.69           C  
ATOM   3351  C   ILE A 227      -4.274   5.322  44.339  1.00  0.69           C  
ATOM   3352  O   ILE A 227      -5.023   4.447  43.885  1.00  0.69           O  
ATOM   3353  CB  ILE A 227      -2.109   5.724  43.189  1.00  0.69           C  
ATOM   3354  CG1 ILE A 227      -1.388   6.569  42.134  1.00  0.69           C  
ATOM   3355  CG2 ILE A 227      -2.175   4.267  42.755  1.00  0.69           C  
ATOM   3356  CD1 ILE A 227       0.079   6.199  41.951  1.00  0.69           C  
ATOM   3357  H01 ILE A 227      -4.064   6.334  42.464  1.00  0.69           H  
ATOM   3358  H02 ILE A 227      -1.550   5.780  44.123  1.00  0.69           H  
ATOM   3359  H03 ILE A 227      -1.415   7.602  42.481  1.00  0.69           H  
ATOM   3360  H04 ILE A 227      -1.898   6.438  41.180  1.00  0.69           H  
ATOM   3361  H05 ILE A 227      -2.886   4.165  41.935  1.00  0.69           H  
ATOM   3362  H06 ILE A 227      -1.189   3.941  42.423  1.00  0.69           H  
ATOM   3363  H07 ILE A 227      -2.499   3.652  43.594  1.00  0.69           H  
ATOM   3364  H08 ILE A 227       0.679   6.711  42.703  1.00  0.69           H  
ATOM   3365  H09 ILE A 227       0.199   5.121  42.063  1.00  0.69           H  
ATOM   3366  H10 ILE A 227      -2.595   8.045  44.170  1.00  0.69           H  
ATOM   3367  H11 ILE A 227       0.409   6.500  40.957  1.00  0.69           H  
ATOM   3368  N   GLN A 228      -4.054   5.489  45.638  1.00  0.93           N  
ATOM   3369  CA  GLN A 228      -4.711   4.650  46.625  1.00  0.93           C  
ATOM   3370  C   GLN A 228      -6.211   4.912  46.538  1.00  0.93           C  
ATOM   3371  O   GLN A 228      -7.020   3.996  46.689  1.00  0.93           O  
ATOM   3372  CB  GLN A 228      -4.185   4.976  48.028  1.00  0.93           C  
ATOM   3373  CG  GLN A 228      -4.784   4.127  49.143  1.00  0.93           C  
ATOM   3374  CD  GLN A 228      -4.345   2.671  49.089  1.00  0.93           C  
ATOM   3375  NE2 GLN A 228      -3.472   2.337  48.133  1.00  0.93           N  
ATOM   3376  OE1 GLN A 228      -4.785   1.855  49.901  1.00  0.93           O  
ATOM   3377  H01 GLN A 228      -4.505   3.598  46.430  1.00  0.93           H  
ATOM   3378  H02 GLN A 228      -4.475   6.006  48.235  1.00  0.93           H  
ATOM   3379  H03 GLN A 228      -3.105   4.828  48.030  1.00  0.93           H  
ATOM   3380  H04 GLN A 228      -5.867   4.144  49.017  1.00  0.93           H  
ATOM   3381  H05 GLN A 228      -4.478   4.547  50.101  1.00  0.93           H  
ATOM   3382  H06 GLN A 228      -3.149   1.383  48.055  1.00  0.93           H  
ATOM   3383  H07 GLN A 228      -3.136   3.038  47.489  1.00  0.93           H  
ATOM   3384  H12 GLN A 228      -3.419   6.212  45.945  1.00  0.93           H  
ATOM   3385  N   ARG A 229      -6.576   6.161  46.269  1.00  0.88           N  
ATOM   3386  CA  ARG A 229      -7.983   6.547  46.157  1.00  0.88           C  
ATOM   3387  C   ARG A 229      -8.635   5.946  44.904  1.00  0.88           C  
ATOM   3388  O   ARG A 229      -9.819   5.591  44.923  1.00  0.88           O  
ATOM   3389  CB  ARG A 229      -8.107   8.075  46.137  1.00  0.88           C  
ATOM   3390  CG  ARG A 229      -9.523   8.594  46.360  1.00  0.88           C  
ATOM   3391  CD  ARG A 229      -9.590  10.127  46.388  1.00  0.88           C  
ATOM   3392  NE  ARG A 229      -8.818  10.703  47.486  1.00  0.88           N  
ATOM   3393  CZ  ARG A 229      -8.733  12.007  47.742  1.00  0.88           C  
ATOM   3394  NH1 ARG A 229      -9.377  12.884  46.978  1.00  0.88           N  
ATOM   3395  NH2 ARG A 229      -7.998  12.437  48.762  1.00  0.88           N  
ATOM   3396  H01 ARG A 229      -8.509   6.153  47.026  1.00  0.88           H  
ATOM   3397  H02 ARG A 229      -7.811   8.398  45.139  1.00  0.88           H  
ATOM   3398  H03 ARG A 229      -7.467   8.480  46.921  1.00  0.88           H  
ATOM   3399  H04 ARG A 229      -9.859   8.230  47.331  1.00  0.88           H  
ATOM   3400  H05 ARG A 229     -10.160   8.230  45.554  1.00  0.88           H  
ATOM   3401  H06 ARG A 229     -10.633  10.409  46.534  1.00  0.88           H  
ATOM   3402  H07 ARG A 229      -9.199  10.511  45.446  1.00  0.88           H  
ATOM   3403  H08 ARG A 229      -5.862   6.864  46.138  1.00  0.88           H  
ATOM   3404  H09 ARG A 229      -8.315  10.070  48.091  1.00  0.88           H  
ATOM   3405  H10 ARG A 229      -9.308  13.872  47.175  1.00  0.88           H  
ATOM   3406  H11 ARG A 229      -9.935  12.562  46.200  1.00  0.88           H  
ATOM   3407  H12 ARG A 229      -7.505  11.775  49.344  1.00  0.88           H  
ATOM   3408  H13 ARG A 229      -7.932  13.426  48.955  1.00  0.88           H  
ATOM   3409  N   LYS A 230      -7.870   5.831  43.818  1.00  0.78           N  
ATOM   3410  CA  LYS A 230      -8.397   5.255  42.581  1.00  0.78           C  
ATOM   3411  C   LYS A 230      -8.601   3.746  42.733  1.00  0.78           C  
ATOM   3412  O   LYS A 230      -9.393   3.144  42.006  1.00  0.78           O  
ATOM   3413  CB  LYS A 230      -7.446   5.515  41.408  1.00  0.78           C  
ATOM   3414  CG  LYS A 230      -7.181   6.983  41.064  1.00  0.78           C  
ATOM   3415  CD  LYS A 230      -8.446   7.735  40.672  1.00  0.78           C  
ATOM   3416  CE  LYS A 230      -9.204   8.238  41.896  1.00  0.78           C  
ATOM   3417  NZ  LYS A 230     -10.477   8.896  41.527  1.00  0.78           N  
ATOM   3418  H01 LYS A 230      -9.355   5.733  42.378  1.00  0.78           H  
ATOM   3419  H02 LYS A 230      -7.942   5.096  40.533  1.00  0.78           H  
ATOM   3420  H03 LYS A 230      -6.489   5.051  41.646  1.00  0.78           H  
ATOM   3421  H04 LYS A 230      -6.509   7.003  40.206  1.00  0.78           H  
ATOM   3422  H05 LYS A 230      -6.740   7.471  41.933  1.00  0.78           H  
ATOM   3423  H06 LYS A 230      -9.095   7.048  40.129  1.00  0.78           H  
ATOM   3424  H07 LYS A 230      -8.173   8.587  40.050  1.00  0.78           H  
ATOM   3425  H08 LYS A 230      -8.578   8.974  42.401  1.00  0.78           H  
ATOM   3426  H09 LYS A 230      -9.420   7.392  42.549  1.00  0.78           H  
ATOM   3427  H10 LYS A 230     -11.171   8.706  42.235  1.00  0.78           H  
ATOM   3428  H11 LYS A 230     -10.333   9.893  41.456  1.00  0.78           H  
ATOM   3429  H12 LYS A 230     -10.797   8.538  40.638  1.00  0.78           H  
ATOM   3430  H14 LYS A 230      -6.911   6.147  43.850  1.00  0.78           H  
ATOM   3431  N   LYS A 231      -7.878   3.140  43.673  1.00  0.84           N  
ATOM   3432  CA  LYS A 231      -7.983   1.706  43.924  1.00  0.84           C  
ATOM   3433  C   LYS A 231      -9.028   1.411  45.005  1.00  0.84           C  
ATOM   3434  O   LYS A 231      -9.817   0.469  44.877  1.00  0.84           O  
ATOM   3435  CB  LYS A 231      -6.625   1.144  44.358  1.00  0.84           C  
ATOM   3436  CG  LYS A 231      -5.586   1.093  43.247  1.00  0.84           C  
ATOM   3437  CD  LYS A 231      -4.204   0.782  43.796  1.00  0.84           C  
ATOM   3438  CE  LYS A 231      -3.171   0.711  42.678  1.00  0.84           C  
ATOM   3439  NZ  LYS A 231      -1.783   0.710  43.215  1.00  0.84           N  
ATOM   3440  H01 LYS A 231      -8.296   1.226  42.997  1.00  0.84           H  
ATOM   3441  H02 LYS A 231      -6.798   0.114  44.671  1.00  0.84           H  
ATOM   3442  H03 LYS A 231      -6.237   1.770  45.162  1.00  0.84           H  
ATOM   3443  H04 LYS A 231      -5.552   2.070  42.764  1.00  0.84           H  
ATOM   3444  H05 LYS A 231      -5.867   0.319  42.533  1.00  0.84           H  
ATOM   3445  H06 LYS A 231      -4.240  -0.187  44.294  1.00  0.84           H  
ATOM   3446  H07 LYS A 231      -3.915   1.564  44.499  1.00  0.84           H  
ATOM   3447  H08 LYS A 231      -3.292   1.591  42.046  1.00  0.84           H  
ATOM   3448  H09 LYS A 231      -3.330  -0.203  42.105  1.00  0.84           H  
ATOM   3449  H10 LYS A 231      -1.200   1.303  42.641  1.00  0.84           H  
ATOM   3450  H11 LYS A 231      -1.788   1.059  44.163  1.00  0.84           H  
ATOM   3451  H12 LYS A 231      -1.418  -0.232  43.204  1.00  0.84           H  
ATOM   3452  H13 LYS A 231      -7.238   3.689  44.229  1.00  0.84           H  
ATOM   3453  N   PHE A 232      -9.019   2.217  46.065  1.00  0.96           N  
ATOM   3454  CA  PHE A 232      -9.956   2.057  47.165  1.00  0.96           C  
ATOM   3455  C   PHE A 232     -10.802   3.314  47.319  1.00  0.96           C  
ATOM   3456  O   PHE A 232     -10.581   4.115  48.227  1.00  0.96           O  
ATOM   3457  CB  PHE A 232      -9.208   1.785  48.473  1.00  0.96           C  
ATOM   3458  CG  PHE A 232      -8.336   0.564  48.434  1.00  0.96           C  
ATOM   3459  CD1 PHE A 232      -7.083   0.607  47.835  1.00  0.96           C  
ATOM   3460  CD2 PHE A 232      -8.785  -0.641  48.967  1.00  0.96           C  
ATOM   3461  CE1 PHE A 232      -6.284  -0.530  47.762  1.00  0.96           C  
ATOM   3462  CE2 PHE A 232      -7.996  -1.790  48.902  1.00  0.96           C  
ATOM   3463  CZ  PHE A 232      -6.740  -1.734  48.296  1.00  0.96           C  
ATOM   3464  H01 PHE A 232     -10.603   1.208  46.942  1.00  0.96           H  
ATOM   3465  H02 PHE A 232      -9.964   1.608  49.238  1.00  0.96           H  
ATOM   3466  H03 PHE A 232      -8.581   2.648  48.696  1.00  0.96           H  
ATOM   3467  H04 PHE A 232      -6.720   1.546  47.416  1.00  0.96           H  
ATOM   3468  H05 PHE A 232      -9.765  -0.688  49.441  1.00  0.96           H  
ATOM   3469  H06 PHE A 232      -5.304  -0.479  47.288  1.00  0.96           H  
ATOM   3470  H07 PHE A 232      -8.359  -2.728  49.323  1.00  0.96           H  
ATOM   3471  H08 PHE A 232      -6.119  -2.628  48.241  1.00  0.96           H  
ATOM   3472  H13 PHE A 232      -8.340   2.963  46.106  1.00  0.96           H  
ATOM   3473  N   PRO A 233     -11.782   3.508  46.426  1.00  0.87           N  
ATOM   3474  CA  PRO A 233     -12.647   4.688  46.493  1.00  0.87           C  
ATOM   3475  C   PRO A 233     -13.320   4.796  47.860  1.00  0.87           C  
ATOM   3476  O   PRO A 233     -13.844   3.811  48.387  1.00  0.87           O  
ATOM   3477  CB  PRO A 233     -13.652   4.443  45.370  1.00  0.87           C  
ATOM   3478  CG  PRO A 233     -12.863   3.643  44.381  1.00  0.87           C  
ATOM   3479  CD  PRO A 233     -12.139   2.663  45.273  1.00  0.87           C  
ATOM   3480  H01 PRO A 233     -14.060   5.363  44.951  1.00  0.87           H  
ATOM   3481  H02 PRO A 233     -14.514   3.882  45.730  1.00  0.87           H  
ATOM   3482  H03 PRO A 233     -12.199   4.245  43.761  1.00  0.87           H  
ATOM   3483  H04 PRO A 233     -13.516   3.129  43.675  1.00  0.87           H  
ATOM   3484  H05 PRO A 233     -12.731   1.787  45.536  1.00  0.87           H  
ATOM   3485  H06 PRO A 233     -11.251   2.262  44.784  1.00  0.87           H  
ATOM   3486  H09 PRO A 233     -12.112   5.630  46.373  1.00  0.87           H  
ATOM   3487  N   PRO A 234     -13.310   5.999  48.453  1.00  0.98           N  
ATOM   3488  CA  PRO A 234     -13.926   6.223  49.767  1.00  0.98           C  
ATOM   3489  C   PRO A 234     -15.456   6.132  49.768  1.00  0.98           C  
ATOM   3490  O   PRO A 234     -16.056   5.806  50.788  1.00  0.98           O  
ATOM   3491  CB  PRO A 234     -13.421   7.613  50.145  1.00  0.98           C  
ATOM   3492  CG  PRO A 234     -13.313   8.297  48.810  1.00  0.98           C  
ATOM   3493  CD  PRO A 234     -12.674   7.230  47.949  1.00  0.98           C  
ATOM   3494  H01 PRO A 234     -12.484   7.597  50.701  1.00  0.98           H  
ATOM   3495  H02 PRO A 234     -14.129   8.127  50.795  1.00  0.98           H  
ATOM   3496  H03 PRO A 234     -12.746   9.228  48.842  1.00  0.98           H  
ATOM   3497  H04 PRO A 234     -14.295   8.577  48.429  1.00  0.98           H  
ATOM   3498  H05 PRO A 234     -12.816   7.389  46.880  1.00  0.98           H  
ATOM   3499  H06 PRO A 234     -11.593   7.203  48.089  1.00  0.98           H  
ATOM   3500  H07 PRO A 234     -13.651   5.449  50.483  1.00  0.98           H  
ATOM   3501  N   ASP A 235     -16.076   6.413  48.622  1.00  0.97           N  
ATOM   3502  CA  ASP A 235     -17.532   6.368  48.489  1.00  0.97           C  
ATOM   3503  C   ASP A 235     -18.005   5.016  47.970  1.00  0.97           C  
ATOM   3504  O   ASP A 235     -19.155   4.865  47.563  1.00  0.97           O  
ATOM   3505  CB  ASP A 235     -18.013   7.460  47.530  1.00  0.97           C  
ATOM   3506  CG  ASP A 235     -17.506   7.257  46.110  1.00  0.97           C  
ATOM   3507  OD1 ASP A 235     -17.764   8.127  45.251  1.00  0.97           O  
ATOM   3508  OD2 ASP A 235     -16.851   6.227  45.848  1.00  0.97           O  
ATOM   3509  H01 ASP A 235     -17.952   6.530  49.482  1.00  0.97           H  
ATOM   3510  H02 ASP A 235     -17.618   8.411  47.888  1.00  0.97           H  
ATOM   3511  H03 ASP A 235     -19.103   7.458  47.516  1.00  0.97           H  
ATOM   3512  H07 ASP A 235     -15.521   6.666  47.817  1.00  0.97           H  
ATOM   3513  N   ASN A 236     -17.111   4.038  47.974  1.00  0.96           N  
ATOM   3514  CA  ASN A 236     -17.444   2.703  47.497  1.00  0.96           C  
ATOM   3515  C   ASN A 236     -17.913   2.656  46.040  1.00  0.96           C  
ATOM   3516  O   ASN A 236     -18.744   1.826  45.677  1.00  0.96           O  
ATOM   3517  CB  ASN A 236     -18.494   2.071  48.413  1.00  0.96           C  
ATOM   3518  CG  ASN A 236     -17.991   1.900  49.840  1.00  0.96           C  
ATOM   3519  ND2 ASN A 236     -16.721   2.235  50.063  1.00  0.96           N  
ATOM   3520  OD1 ASN A 236     -18.732   1.471  50.730  1.00  0.96           O  
ATOM   3521  H01 ASN A 236     -16.518   2.129  47.528  1.00  0.96           H  
ATOM   3522  H02 ASN A 236     -18.724   1.080  48.021  1.00  0.96           H  
ATOM   3523  H03 ASN A 236     -19.378   2.709  48.427  1.00  0.96           H  
ATOM   3524  H04 ASN A 236     -16.178   4.222  48.315  1.00  0.96           H  
ATOM   3525  H05 ASN A 236     -16.330   2.143  50.990  1.00  0.96           H  
ATOM   3526  H06 ASN A 236     -16.150   2.581  49.306  1.00  0.96           H  
ATOM   3527  N   SER A 237     -17.383   3.553  45.210  1.00  0.96           N  
ATOM   3528  CA  SER A 237     -17.721   3.561  43.791  1.00  0.96           C  
ATOM   3529  C   SER A 237     -16.733   2.603  43.126  1.00  0.96           C  
ATOM   3530  O   SER A 237     -15.755   2.191  43.748  1.00  0.96           O  
ATOM   3531  CB  SER A 237     -17.573   4.966  43.194  1.00  0.96           C  
ATOM   3532  OG  SER A 237     -16.231   5.416  43.242  1.00  0.96           O  
ATOM   3533  H01 SER A 237     -18.757   3.259  43.633  1.00  0.96           H  
ATOM   3534  H02 SER A 237     -18.183   5.651  43.783  1.00  0.96           H  
ATOM   3535  H03 SER A 237     -17.903   4.946  42.155  1.00  0.96           H  
ATOM   3536  H04 SER A 237     -15.921   5.404  44.151  1.00  0.96           H  
ATOM   3537  H07 SER A 237     -16.736   4.240  45.570  1.00  0.96           H  
ATOM   3538  N   ALA A 238     -16.988   2.245  41.870  1.00  0.72           N  
ATOM   3539  CA  ALA A 238     -16.108   1.322  41.154  1.00  0.72           C  
ATOM   3540  C   ALA A 238     -14.691   1.875  41.046  1.00  0.72           C  
ATOM   3541  O   ALA A 238     -14.494   3.032  40.688  1.00  0.72           O  
ATOM   3542  CB  ALA A 238     -16.665   1.048  39.759  1.00  0.72           C  
ATOM   3543  H01 ALA A 238     -16.065   0.391  41.720  1.00  0.72           H  
ATOM   3544  H02 ALA A 238     -17.550   1.662  39.595  1.00  0.72           H  
ATOM   3545  H03 ALA A 238     -15.910   1.292  39.011  1.00  0.72           H  
ATOM   3546  H04 ALA A 238     -16.933  -0.005  39.675  1.00  0.72           H  
ATOM   3547  H05 ALA A 238     -17.803   2.617  41.403  1.00  0.72           H  
ATOM   3548  N   PRO A 239     -13.682   1.052  41.365  1.00  0.73           N  
ATOM   3549  CA  PRO A 239     -12.287   1.505  41.284  1.00  0.73           C  
ATOM   3550  C   PRO A 239     -11.900   1.809  39.835  1.00  0.73           C  
ATOM   3551  O   PRO A 239     -12.406   1.180  38.903  1.00  0.73           O  
ATOM   3552  CB  PRO A 239     -11.501   0.321  41.844  1.00  0.73           C  
ATOM   3553  CG  PRO A 239     -12.503  -0.365  42.763  1.00  0.73           C  
ATOM   3554  CD  PRO A 239     -13.770  -0.298  41.949  1.00  0.73           C  
ATOM   3555  H01 PRO A 239     -10.588   0.622  42.359  1.00  0.73           H  
ATOM   3556  H02 PRO A 239     -11.181  -0.348  41.046  1.00  0.73           H  
ATOM   3557  H03 PRO A 239     -12.587   0.098  43.746  1.00  0.73           H  
ATOM   3558  H04 PRO A 239     -12.215  -1.397  42.965  1.00  0.73           H  
ATOM   3559  H05 PRO A 239     -12.097   2.428  41.832  1.00  0.73           H  
ATOM   3560  H06 PRO A 239     -13.862  -1.094  41.210  1.00  0.73           H  
ATOM   3561  H07 PRO A 239     -14.653  -0.402  42.579  1.00  0.73           H  
ATOM   3562  N   TYR A 240     -11.007   2.770  39.639  1.00  0.79           N  
ATOM   3563  CA  TYR A 240     -10.585   3.112  38.288  1.00  0.79           C  
ATOM   3564  C   TYR A 240      -9.802   1.975  37.652  1.00  0.79           C  
ATOM   3565  O   TYR A 240      -9.148   1.190  38.339  1.00  0.79           O  
ATOM   3566  CB  TYR A 240      -9.715   4.370  38.301  1.00  0.79           C  
ATOM   3567  CG  TYR A 240     -10.489   5.671  38.264  1.00  0.79           C  
ATOM   3568  CD1 TYR A 240     -11.681   5.827  38.984  1.00  0.79           C  
ATOM   3569  CD2 TYR A 240     -10.015   6.759  37.531  1.00  0.79           C  
ATOM   3570  CE1 TYR A 240     -12.375   7.034  38.970  1.00  0.79           C  
ATOM   3571  CE2 TYR A 240     -10.702   7.970  37.517  1.00  0.79           C  
ATOM   3572  CZ  TYR A 240     -11.881   8.099  38.236  1.00  0.79           C  
ATOM   3573  OH  TYR A 240     -12.561   9.292  38.208  1.00  0.79           O  
ATOM   3574  H01 TYR A 240     -11.485   3.294  37.701  1.00  0.79           H  
ATOM   3575  H02 TYR A 240      -9.116   4.341  37.391  1.00  0.79           H  
ATOM   3576  H03 TYR A 240      -9.112   4.358  39.209  1.00  0.79           H  
ATOM   3577  H04 TYR A 240     -12.071   4.991  39.564  1.00  0.79           H  
ATOM   3578  H05 TYR A 240      -9.092   6.660  36.960  1.00  0.79           H  
ATOM   3579  H06 TYR A 240     -13.302   7.140  39.534  1.00  0.79           H  
ATOM   3580  H07 TYR A 240     -10.315   8.813  36.944  1.00  0.79           H  
ATOM   3581  H08 TYR A 240     -10.619   3.266  40.429  1.00  0.79           H  
ATOM   3582  H09 TYR A 240     -12.722   9.548  37.297  1.00  0.79           H  
ATOM   3583  N   GLY A 241      -9.892   1.877  36.334  1.00  0.78           N  
ATOM   3584  CA  GLY A 241      -9.137   0.862  35.639  1.00  0.78           C  
ATOM   3585  C   GLY A 241      -7.767   1.467  35.387  1.00  0.78           C  
ATOM   3586  O   GLY A 241      -7.634   2.694  35.274  1.00  0.78           O  
ATOM   3587  H01 GLY A 241      -9.623   0.567  34.709  1.00  0.78           H  
ATOM   3588  H02 GLY A 241      -9.050  -0.035  36.253  1.00  0.78           H  
ATOM   3589  H10 GLY A 241     -10.486   2.510  35.818  1.00  0.78           H  
ATOM   3590  N   ALA A 242      -6.740   0.631  35.317  1.00  0.87           N  
ATOM   3591  CA  ALA A 242      -5.396   1.134  35.074  1.00  0.87           C  
ATOM   3592  C   ALA A 242      -4.935   0.831  33.650  1.00  0.87           C  
ATOM   3593  O   ALA A 242      -5.266  -0.210  33.081  1.00  0.87           O  
ATOM   3594  CB  ALA A 242      -4.419   0.535  36.082  1.00  0.87           C  
ATOM   3595  H01 ALA A 242      -5.418   2.217  35.196  1.00  0.87           H  
ATOM   3596  H02 ALA A 242      -3.538   1.173  36.157  1.00  0.87           H  
ATOM   3597  H03 ALA A 242      -6.891  -0.361  35.433  1.00  0.87           H  
ATOM   3598  H04 ALA A 242      -4.900   0.465  37.058  1.00  0.87           H  
ATOM   3599  H05 ALA A 242      -4.120  -0.460  35.752  1.00  0.87           H  
ATOM   3600  N   ARG A 243      -4.172   1.758  33.082  1.00  0.66           N  
ATOM   3601  CA  ARG A 243      -3.634   1.608  31.737  1.00  0.66           C  
ATOM   3602  C   ARG A 243      -2.355   2.423  31.615  1.00  0.66           C  
ATOM   3603  O   ARG A 243      -2.327   3.592  31.974  1.00  0.66           O  
ATOM   3604  CB  ARG A 243      -4.639   2.098  30.685  1.00  0.66           C  
ATOM   3605  CG  ARG A 243      -5.843   1.182  30.444  1.00  0.66           C  
ATOM   3606  CD  ARG A 243      -5.415  -0.122  29.795  1.00  0.66           C  
ATOM   3607  NE  ARG A 243      -6.546  -0.945  29.369  1.00  0.66           N  
ATOM   3608  CZ  ARG A 243      -7.329  -1.635  30.192  1.00  0.66           C  
ATOM   3609  NH1 ARG A 243      -7.112  -1.608  31.502  1.00  0.66           N  
ATOM   3610  NH2 ARG A 243      -8.324  -2.362  29.701  1.00  0.66           N  
ATOM   3611  H01 ARG A 243      -3.432   0.551  31.563  1.00  0.66           H  
ATOM   3612  H02 ARG A 243      -4.093   2.128  29.742  1.00  0.66           H  
ATOM   3613  H03 ARG A 243      -5.015   3.070  31.006  1.00  0.66           H  
ATOM   3614  H04 ARG A 243      -6.537   1.691  29.775  1.00  0.66           H  
ATOM   3615  H05 ARG A 243      -6.323   0.965  31.398  1.00  0.66           H  
ATOM   3616  H06 ARG A 243      -3.957   2.597  33.602  1.00  0.66           H  
ATOM   3617  H07 ARG A 243      -4.860  -0.691  30.541  1.00  0.66           H  
ATOM   3618  H08 ARG A 243      -4.803   0.108  28.923  1.00  0.66           H  
ATOM   3619  H09 ARG A 243      -6.746  -0.992  28.380  1.00  0.66           H  
ATOM   3620  H10 ARG A 243      -7.707  -2.137  32.123  1.00  0.66           H  
ATOM   3621  H11 ARG A 243      -6.352  -1.058  31.877  1.00  0.66           H  
ATOM   3622  H12 ARG A 243      -8.487  -2.387  28.705  1.00  0.66           H  
ATOM   3623  H13 ARG A 243      -8.918  -2.891  30.324  1.00  0.66           H  
ATOM   3624  N   TYR A 244      -1.293   1.792  31.126  1.00  0.71           N  
ATOM   3625  CA  TYR A 244      -0.028   2.480  30.921  1.00  0.71           C  
ATOM   3626  C   TYR A 244       0.725   1.773  29.804  1.00  0.71           C  
ATOM   3627  O   TYR A 244       1.431   0.793  30.039  1.00  0.71           O  
ATOM   3628  CB  TYR A 244       0.824   2.483  32.193  1.00  0.71           C  
ATOM   3629  CG  TYR A 244       1.933   3.516  32.161  1.00  0.71           C  
ATOM   3630  CD1 TYR A 244       1.639   4.884  32.194  1.00  0.71           C  
ATOM   3631  CD2 TYR A 244       3.271   3.133  32.097  1.00  0.71           C  
ATOM   3632  CE1 TYR A 244       2.649   5.848  32.168  1.00  0.71           C  
ATOM   3633  CE2 TYR A 244       4.297   4.090  32.069  1.00  0.71           C  
ATOM   3634  CZ  TYR A 244       3.977   5.446  32.105  1.00  0.71           C  
ATOM   3635  OH  TYR A 244       4.982   6.397  32.092  1.00  0.71           O  
ATOM   3636  H01 TYR A 244      -0.230   3.518  30.657  1.00  0.71           H  
ATOM   3637  H02 TYR A 244       1.294   1.503  32.272  1.00  0.71           H  
ATOM   3638  H03 TYR A 244       0.177   2.693  33.045  1.00  0.71           H  
ATOM   3639  H04 TYR A 244       0.598   5.204  32.241  1.00  0.71           H  
ATOM   3640  H05 TYR A 244       3.525   2.073  32.068  1.00  0.71           H  
ATOM   3641  H06 TYR A 244       2.397   6.908  32.197  1.00  0.71           H  
ATOM   3642  H07 TYR A 244       5.339   3.774  32.019  1.00  0.71           H  
ATOM   3643  H08 TYR A 244       5.214   6.631  32.994  1.00  0.71           H  
ATOM   3644  H14 TYR A 244      -1.366   0.812  30.891  1.00  0.71           H  
ATOM   3645  N   VAL A 245       0.553   2.281  28.590  1.00  0.96           N  
ATOM   3646  CA  VAL A 245       1.192   1.737  27.401  1.00  0.96           C  
ATOM   3647  C   VAL A 245       2.706   1.952  27.414  1.00  0.96           C  
ATOM   3648  O   VAL A 245       3.471   1.072  27.013  1.00  0.96           O  
ATOM   3649  CB  VAL A 245       0.591   2.383  26.132  1.00  0.96           C  
ATOM   3650  CG1 VAL A 245       1.388   1.973  24.898  1.00  0.96           C  
ATOM   3651  CG2 VAL A 245      -0.870   1.973  25.995  1.00  0.96           C  
ATOM   3652  H01 VAL A 245       1.005   0.663  27.396  1.00  0.96           H  
ATOM   3653  H02 VAL A 245       0.645   3.468  26.221  1.00  0.96           H  
ATOM   3654  H03 VAL A 245       2.378   1.634  25.202  1.00  0.96           H  
ATOM   3655  H04 VAL A 245       0.870   1.165  24.382  1.00  0.96           H  
ATOM   3656  H05 VAL A 245       1.487   2.827  24.228  1.00  0.96           H  
ATOM   3657  H06 VAL A 245      -1.463   2.838  25.697  1.00  0.96           H  
ATOM   3658  H07 VAL A 245      -0.960   1.193  25.239  1.00  0.96           H  
ATOM   3659  H08 VAL A 245      -1.233   1.596  26.951  1.00  0.96           H  
ATOM   3660  H09 VAL A 245      -0.051   3.084  28.486  1.00  0.96           H  
ATOM   3661  N   GLY A 246       3.140   3.121  27.873  1.00  0.63           N  
ATOM   3662  CA  GLY A 246       4.566   3.393  27.925  1.00  0.63           C  
ATOM   3663  C   GLY A 246       5.013   4.439  26.926  1.00  0.63           C  
ATOM   3664  O   GLY A 246       6.157   4.877  26.946  1.00  0.63           O  
ATOM   3665  H01 GLY A 246       5.081   2.466  27.673  1.00  0.63           H  
ATOM   3666  H02 GLY A 246       4.816   3.741  28.927  1.00  0.63           H  
ATOM   3667  H09 GLY A 246       2.480   3.819  28.185  1.00  0.63           H  
ATOM   3668  N   SER A 247       4.109   4.823  26.036  1.00  0.97           N  
ATOM   3669  CA  SER A 247       4.391   5.852  25.037  1.00  0.97           C  
ATOM   3670  C   SER A 247       3.428   6.992  25.334  1.00  0.97           C  
ATOM   3671  O   SER A 247       2.209   6.802  25.284  1.00  0.97           O  
ATOM   3672  CB  SER A 247       4.143   5.319  23.623  1.00  0.97           C  
ATOM   3673  OG  SER A 247       5.066   4.290  23.305  1.00  0.97           O  
ATOM   3674  H01 SER A 247       5.432   6.171  25.084  1.00  0.97           H  
ATOM   3675  H02 SER A 247       4.272   6.136  22.913  1.00  0.97           H  
ATOM   3676  H03 SER A 247       3.196   4.391  26.049  1.00  0.97           H  
ATOM   3677  H04 SER A 247       3.129   4.923  23.562  1.00  0.97           H  
ATOM   3678  H05 SER A 247       5.255   4.309  22.364  1.00  0.97           H  
ATOM   3679  N   MET A 248       3.963   8.166  25.656  1.00  0.77           N  
ATOM   3680  CA  MET A 248       3.112   9.303  25.981  1.00  0.77           C  
ATOM   3681  C   MET A 248       2.004   9.530  24.952  1.00  0.77           C  
ATOM   3682  O   MET A 248       0.843   9.718  25.311  1.00  0.77           O  
ATOM   3683  CB  MET A 248       3.937  10.585  26.106  1.00  0.77           C  
ATOM   3684  CG  MET A 248       3.169  11.718  26.766  1.00  0.77           C  
ATOM   3685  SD  MET A 248       3.882  13.344  26.470  1.00  0.77           S  
ATOM   3686  CE  MET A 248       5.618  12.986  26.712  1.00  0.77           C  
ATOM   3687  H01 MET A 248       2.644   9.061  26.936  1.00  0.77           H  
ATOM   3688  H02 MET A 248       4.195  10.908  25.098  1.00  0.77           H  
ATOM   3689  H03 MET A 248       4.825  10.372  26.702  1.00  0.77           H  
ATOM   3690  H04 MET A 248       3.207  11.545  27.841  1.00  0.77           H  
ATOM   3691  H05 MET A 248       2.149  11.713  26.381  1.00  0.77           H  
ATOM   3692  H06 MET A 248       4.967   8.270  25.675  1.00  0.77           H  
ATOM   3693  H07 MET A 248       6.171  13.920  26.806  1.00  0.77           H  
ATOM   3694  H08 MET A 248       5.745  12.396  27.620  1.00  0.77           H  
ATOM   3695  H09 MET A 248       5.996  12.425  25.858  1.00  0.77           H  
ATOM   3696  N   VAL A 249       2.366   9.511  23.673  1.00  0.79           N  
ATOM   3697  CA  VAL A 249       1.398   9.741  22.609  1.00  0.79           C  
ATOM   3698  C   VAL A 249       0.221   8.770  22.683  1.00  0.79           C  
ATOM   3699  O   VAL A 249      -0.927   9.153  22.455  1.00  0.79           O  
ATOM   3700  CB  VAL A 249       2.063   9.634  21.218  1.00  0.79           C  
ATOM   3701  CG1 VAL A 249       2.645   8.233  21.020  1.00  0.79           C  
ATOM   3702  CG2 VAL A 249       1.046   9.942  20.134  1.00  0.79           C  
ATOM   3703  H01 VAL A 249       1.018  10.753  22.751  1.00  0.79           H  
ATOM   3704  H02 VAL A 249       2.874  10.359  21.154  1.00  0.79           H  
ATOM   3705  H03 VAL A 249       3.615   8.170  21.513  1.00  0.79           H  
ATOM   3706  H04 VAL A 249       1.970   7.494  21.453  1.00  0.79           H  
ATOM   3707  H05 VAL A 249       2.766   8.036  19.955  1.00  0.79           H  
ATOM   3708  H06 VAL A 249       0.182  10.438  20.577  1.00  0.79           H  
ATOM   3709  H07 VAL A 249       1.497  10.596  19.388  1.00  0.79           H  
ATOM   3710  H08 VAL A 249       0.727   9.014  19.660  1.00  0.79           H  
ATOM   3711  H10 VAL A 249       3.331   9.334  23.434  1.00  0.79           H  
ATOM   3712  N   ALA A 250       0.501   7.515  23.016  1.00  0.90           N  
ATOM   3713  CA  ALA A 250      -0.554   6.515  23.108  1.00  0.90           C  
ATOM   3714  C   ALA A 250      -1.415   6.722  24.342  1.00  0.90           C  
ATOM   3715  O   ALA A 250      -2.646   6.706  24.259  1.00  0.90           O  
ATOM   3716  CB  ALA A 250       0.045   5.115  23.119  1.00  0.90           C  
ATOM   3717  H01 ALA A 250      -1.192   6.627  22.231  1.00  0.90           H  
ATOM   3718  H02 ALA A 250       1.006   5.136  23.633  1.00  0.90           H  
ATOM   3719  H03 ALA A 250      -0.630   4.435  23.638  1.00  0.90           H  
ATOM   3720  H04 ALA A 250       0.189   4.773  22.094  1.00  0.90           H  
ATOM   3721  H09 ALA A 250       1.457   7.251  23.208  1.00  0.90           H  
ATOM   3722  N   ASP A 251      -0.772   6.918  25.489  1.00  0.74           N  
ATOM   3723  CA  ASP A 251      -1.506   7.107  26.730  1.00  0.74           C  
ATOM   3724  C   ASP A 251      -2.315   8.391  26.717  1.00  0.74           C  
ATOM   3725  O   ASP A 251      -3.441   8.416  27.204  1.00  0.74           O  
ATOM   3726  CB  ASP A 251      -0.554   7.078  27.930  1.00  0.74           C  
ATOM   3727  CG  ASP A 251      -0.007   5.683  28.200  1.00  0.74           C  
ATOM   3728  OD1 ASP A 251      -0.822   4.747  28.341  1.00  0.74           O  
ATOM   3729  OD2 ASP A 251       1.230   5.516  28.268  1.00  0.74           O  
ATOM   3730  H01 ASP A 251      -2.210   6.280  26.823  1.00  0.74           H  
ATOM   3731  H02 ASP A 251      -1.117   7.391  28.809  1.00  0.74           H  
ATOM   3732  H03 ASP A 251       0.281   7.750  27.732  1.00  0.74           H  
ATOM   3733  H05 ASP A 251       0.238   6.936  25.499  1.00  0.74           H  
ATOM   3734  N   VAL A 252      -1.752   9.457  26.160  1.00  0.76           N  
ATOM   3735  CA  VAL A 252      -2.475  10.713  26.088  1.00  0.76           C  
ATOM   3736  C   VAL A 252      -3.659  10.598  25.122  1.00  0.76           C  
ATOM   3737  O   VAL A 252      -4.755  11.071  25.423  1.00  0.76           O  
ATOM   3738  CB  VAL A 252      -1.572  11.872  25.622  1.00  0.76           C  
ATOM   3739  CG1 VAL A 252      -2.421  13.120  25.378  1.00  0.76           C  
ATOM   3740  CG2 VAL A 252      -0.507  12.161  26.670  1.00  0.76           C  
ATOM   3741  H01 VAL A 252      -2.830  10.928  27.096  1.00  0.76           H  
ATOM   3742  H02 VAL A 252      -1.079  11.588  24.693  1.00  0.76           H  
ATOM   3743  H03 VAL A 252      -3.353  13.039  25.937  1.00  0.76           H  
ATOM   3744  H04 VAL A 252      -0.816   9.393  25.785  1.00  0.76           H  
ATOM   3745  H05 VAL A 252      -1.874  14.003  25.710  1.00  0.76           H  
ATOM   3746  H06 VAL A 252      -2.642  13.208  24.314  1.00  0.76           H  
ATOM   3747  H07 VAL A 252       0.344  12.651  26.197  1.00  0.76           H  
ATOM   3748  H08 VAL A 252      -0.920  12.814  27.438  1.00  0.76           H  
ATOM   3749  H09 VAL A 252      -0.181  11.226  27.125  1.00  0.76           H  
ATOM   3750  N   HIS A 253      -3.447   9.965  23.970  1.00  0.89           N  
ATOM   3751  CA  HIS A 253      -4.530   9.827  23.003  1.00  0.89           C  
ATOM   3752  C   HIS A 253      -5.706   9.080  23.609  1.00  0.89           C  
ATOM   3753  O   HIS A 253      -6.853   9.481  23.438  1.00  0.89           O  
ATOM   3754  CB  HIS A 253      -4.076   9.098  21.739  1.00  0.89           C  
ATOM   3755  CG  HIS A 253      -5.084   9.163  20.633  1.00  0.89           C  
ATOM   3756  CD2 HIS A 253      -5.851   8.202  20.066  1.00  0.89           C  
ATOM   3757  ND1 HIS A 253      -5.450  10.351  20.033  1.00  0.89           N  
ATOM   3758  CE1 HIS A 253      -6.400  10.117  19.146  1.00  0.89           C  
ATOM   3759  NE2 HIS A 253      -6.662   8.822  19.148  1.00  0.89           N  
ATOM   3760  H01 HIS A 253      -4.837  10.837  22.732  1.00  0.89           H  
ATOM   3761  H02 HIS A 253      -3.943   8.048  21.998  1.00  0.89           H  
ATOM   3762  H03 HIS A 253      -3.147   9.550  21.391  1.00  0.89           H  
ATOM   3763  H04 HIS A 253      -5.829   7.137  20.295  1.00  0.89           H  
ATOM   3764  H05 HIS A 253      -6.885  10.865  18.519  1.00  0.89           H  
ATOM   3765  H06 HIS A 253      -7.349   8.362  18.567  1.00  0.89           H  
ATOM   3766  H10 HIS A 253      -2.536   9.580  23.766  1.00  0.89           H  
ATOM   3767  N   ARG A 254      -5.422   7.987  24.308  1.00  0.81           N  
ATOM   3768  CA  ARG A 254      -6.474   7.211  24.951  1.00  0.81           C  
ATOM   3769  C   ARG A 254      -7.208   8.097  25.955  1.00  0.81           C  
ATOM   3770  O   ARG A 254      -8.433   8.036  26.070  1.00  0.81           O  
ATOM   3771  CB  ARG A 254      -5.882   6.004  25.683  1.00  0.81           C  
ATOM   3772  CG  ARG A 254      -6.922   5.142  26.391  1.00  0.81           C  
ATOM   3773  CD  ARG A 254      -6.279   4.209  27.421  1.00  0.81           C  
ATOM   3774  NE  ARG A 254      -5.537   4.960  28.433  1.00  0.81           N  
ATOM   3775  CZ  ARG A 254      -4.239   4.805  28.670  1.00  0.81           C  
ATOM   3776  NH1 ARG A 254      -3.535   3.920  27.977  1.00  0.81           N  
ATOM   3777  NH2 ARG A 254      -3.637   5.552  29.581  1.00  0.81           N  
ATOM   3778  H01 ARG A 254      -7.165   6.854  24.187  1.00  0.81           H  
ATOM   3779  H02 ARG A 254      -5.217   6.395  26.453  1.00  0.81           H  
ATOM   3780  H03 ARG A 254      -5.358   5.384  24.956  1.00  0.81           H  
ATOM   3781  H04 ARG A 254      -7.421   4.528  25.641  1.00  0.81           H  
ATOM   3782  H05 ARG A 254      -7.634   5.792  26.899  1.00  0.81           H  
ATOM   3783  H06 ARG A 254      -5.581   3.554  26.900  1.00  0.81           H  
ATOM   3784  H07 ARG A 254      -4.461   7.689  24.395  1.00  0.81           H  
ATOM   3785  H08 ARG A 254      -7.061   3.629  27.911  1.00  0.81           H  
ATOM   3786  H09 ARG A 254      -6.042   5.638  28.986  1.00  0.81           H  
ATOM   3787  H10 ARG A 254      -2.546   3.812  28.153  1.00  0.81           H  
ATOM   3788  H11 ARG A 254      -3.988   3.354  27.273  1.00  0.81           H  
ATOM   3789  H12 ARG A 254      -4.166   6.234  30.105  1.00  0.81           H  
ATOM   3790  H13 ARG A 254      -2.648   5.440  29.753  1.00  0.81           H  
ATOM   3791  N   THR A 255      -6.448   8.918  26.679  1.00  0.84           N  
ATOM   3792  CA  THR A 255      -7.016   9.820  27.679  1.00  0.84           C  
ATOM   3793  C   THR A 255      -7.947  10.817  26.996  1.00  0.84           C  
ATOM   3794  O   THR A 255      -8.988  11.190  27.543  1.00  0.84           O  
ATOM   3795  CB  THR A 255      -5.911  10.610  28.424  1.00  0.84           C  
ATOM   3796  CG2 THR A 255      -6.521  11.505  29.488  1.00  0.84           C  
ATOM   3797  OG1 THR A 255      -4.999   9.695  29.048  1.00  0.84           O  
ATOM   3798  H01 THR A 255      -7.562   9.213  28.402  1.00  0.84           H  
ATOM   3799  H02 THR A 255      -5.381  11.228  27.699  1.00  0.84           H  
ATOM   3800  H03 THR A 255      -7.528  11.158  29.720  1.00  0.84           H  
ATOM   3801  H04 THR A 255      -5.908  11.469  30.389  1.00  0.84           H  
ATOM   3802  H05 THR A 255      -6.566  12.530  29.119  1.00  0.84           H  
ATOM   3803  H06 THR A 255      -4.757   9.007  28.423  1.00  0.84           H  
ATOM   3804  H14 THR A 255      -5.449   8.917  26.532  1.00  0.84           H  
ATOM   3805  N   LEU A 256      -7.561  11.239  25.795  1.00  0.96           N  
ATOM   3806  CA  LEU A 256      -8.351  12.185  25.019  1.00  0.96           C  
ATOM   3807  C   LEU A 256      -9.675  11.595  24.529  1.00  0.96           C  
ATOM   3808  O   LEU A 256     -10.701  12.280  24.531  1.00  0.96           O  
ATOM   3809  CB  LEU A 256      -7.549  12.679  23.812  1.00  0.96           C  
ATOM   3810  CG  LEU A 256      -8.287  13.643  22.874  1.00  0.96           C  
ATOM   3811  CD1 LEU A 256      -8.693  14.894  23.634  1.00  0.96           C  
ATOM   3812  CD2 LEU A 256      -7.395  14.007  21.693  1.00  0.96           C  
ATOM   3813  H01 LEU A 256      -8.585  13.013  25.688  1.00  0.96           H  
ATOM   3814  H02 LEU A 256      -7.332  11.792  23.216  1.00  0.96           H  
ATOM   3815  H03 LEU A 256      -6.660  13.188  24.185  1.00  0.96           H  
ATOM   3816  H04 LEU A 256      -9.185  13.155  22.495  1.00  0.96           H  
ATOM   3817  H05 LEU A 256      -9.695  14.762  24.042  1.00  0.96           H  
ATOM   3818  H06 LEU A 256      -7.990  15.069  24.449  1.00  0.96           H  
ATOM   3819  H07 LEU A 256      -6.694  10.893  25.410  1.00  0.96           H  
ATOM   3820  H08 LEU A 256      -8.686  15.749  22.958  1.00  0.96           H  
ATOM   3821  H09 LEU A 256      -6.422  13.531  21.813  1.00  0.96           H  
ATOM   3822  H10 LEU A 256      -7.857  13.661  20.768  1.00  0.96           H  
ATOM   3823  H11 LEU A 256      -7.267  15.089  21.653  1.00  0.96           H  
ATOM   3824  N   VAL A 257      -9.659  10.327  24.126  1.00  0.98           N  
ATOM   3825  CA  VAL A 257     -10.867   9.699  23.603  1.00  0.98           C  
ATOM   3826  C   VAL A 257     -11.681   8.879  24.595  1.00  0.98           C  
ATOM   3827  O   VAL A 257     -12.878   8.680  24.395  1.00  0.98           O  
ATOM   3828  CB  VAL A 257     -10.543   8.823  22.370  1.00  0.98           C  
ATOM   3829  CG1 VAL A 257      -9.897   9.684  21.298  1.00  0.98           C  
ATOM   3830  CG2 VAL A 257      -9.626   7.675  22.758  1.00  0.98           C  
ATOM   3831  H01 VAL A 257     -11.499  10.546  23.336  1.00  0.98           H  
ATOM   3832  H02 VAL A 257     -11.467   8.397  21.979  1.00  0.98           H  
ATOM   3833  H03 VAL A 257      -8.893   9.314  21.092  1.00  0.98           H  
ATOM   3834  H04 VAL A 257     -10.494   9.640  20.387  1.00  0.98           H  
ATOM   3835  H05 VAL A 257      -9.839  10.715  21.646  1.00  0.98           H  
ATOM   3836  H06 VAL A 257      -8.710   8.074  23.194  1.00  0.98           H  
ATOM   3837  H07 VAL A 257     -10.128   7.039  23.487  1.00  0.98           H  
ATOM   3838  H08 VAL A 257      -9.381   7.090  21.872  1.00  0.98           H  
ATOM   3839  H12 VAL A 257      -8.803   9.795  24.183  1.00  0.98           H  
ATOM   3840  N   TYR A 258     -11.041   8.400  25.656  1.00  0.57           N  
ATOM   3841  CA  TYR A 258     -11.748   7.621  26.669  1.00  0.57           C  
ATOM   3842  C   TYR A 258     -11.911   8.451  27.923  1.00  0.57           C  
ATOM   3843  O   TYR A 258     -12.744   8.149  28.772  1.00  0.57           O  
ATOM   3844  CB  TYR A 258     -10.978   6.348  27.030  1.00  0.57           C  
ATOM   3845  CG  TYR A 258     -10.997   5.267  25.979  1.00  0.57           C  
ATOM   3846  CD1 TYR A 258     -10.336   4.059  26.192  1.00  0.57           C  
ATOM   3847  CD2 TYR A 258     -11.685   5.439  24.777  1.00  0.57           C  
ATOM   3848  CE1 TYR A 258     -10.360   3.049  25.238  1.00  0.57           C  
ATOM   3849  CE2 TYR A 258     -11.714   4.439  23.817  1.00  0.57           C  
ATOM   3850  CZ  TYR A 258     -11.051   3.246  24.053  1.00  0.57           C  
ATOM   3851  OH  TYR A 258     -11.081   2.251  23.102  1.00  0.57           O  
ATOM   3852  H01 TYR A 258     -12.719   7.344  26.259  1.00  0.57           H  
ATOM   3853  H02 TYR A 258     -11.478   5.929  27.903  1.00  0.57           H  
ATOM   3854  H03 TYR A 258      -9.939   6.622  27.214  1.00  0.57           H  
ATOM   3855  H04 TYR A 258      -9.791   3.904  27.123  1.00  0.57           H  
ATOM   3856  H05 TYR A 258     -12.209   6.376  24.590  1.00  0.57           H  
ATOM   3857  H06 TYR A 258      -9.839   2.109  25.420  1.00  0.57           H  
ATOM   3858  H07 TYR A 258     -12.255   4.591  22.883  1.00  0.57           H  
ATOM   3859  H08 TYR A 258     -11.845   1.689  23.250  1.00  0.57           H  
ATOM   3860  H09 TYR A 258     -10.052   8.577  25.764  1.00  0.57           H  
ATOM   3861  N   GLY A 259     -11.113   9.503  28.036  1.00  0.90           N  
ATOM   3862  CA  GLY A 259     -11.180  10.330  29.221  1.00  0.90           C  
ATOM   3863  C   GLY A 259     -10.369   9.663  30.313  1.00  0.90           C  
ATOM   3864  O   GLY A 259      -9.904   8.534  30.142  1.00  0.90           O  
ATOM   3865  H01 GLY A 259     -12.216  10.445  29.540  1.00  0.90           H  
ATOM   3866  H02 GLY A 259     -10.769  11.317  29.006  1.00  0.90           H  
ATOM   3867  H09 GLY A 259     -10.461   9.726  27.298  1.00  0.90           H  
ATOM   3868  N   GLY A 260     -10.203  10.353  31.437  1.00  0.93           N  
ATOM   3869  CA  GLY A 260      -9.428   9.802  32.534  1.00  0.93           C  
ATOM   3870  C   GLY A 260      -8.233  10.677  32.870  1.00  0.93           C  
ATOM   3871  O   GLY A 260      -8.275  11.897  32.682  1.00  0.93           O  
ATOM   3872  H01 GLY A 260      -9.058   8.822  32.231  1.00  0.93           H  
ATOM   3873  H02 GLY A 260     -10.067   9.721  33.414  1.00  0.93           H  
ATOM   3874  H03 GLY A 260     -10.620  11.268  31.529  1.00  0.93           H  
ATOM   3875  N   ILE A 261      -7.154  10.063  33.348  1.00  0.75           N  
ATOM   3876  CA  ILE A 261      -5.973  10.832  33.713  1.00  0.75           C  
ATOM   3877  C   ILE A 261      -4.650  10.121  33.415  1.00  0.75           C  
ATOM   3878  O   ILE A 261      -4.522   8.900  33.593  1.00  0.75           O  
ATOM   3879  CB  ILE A 261      -6.040  11.205  35.219  1.00  0.75           C  
ATOM   3880  CG1 ILE A 261      -4.993  12.259  35.560  1.00  0.75           C  
ATOM   3881  CG2 ILE A 261      -5.844   9.959  36.070  1.00  0.75           C  
ATOM   3882  CD1 ILE A 261      -5.164  12.839  36.958  1.00  0.75           C  
ATOM   3883  H01 ILE A 261      -5.984  11.726  33.090  1.00  0.75           H  
ATOM   3884  H02 ILE A 261      -7.023  11.626  35.433  1.00  0.75           H  
ATOM   3885  H03 ILE A 261      -7.154   9.059  33.458  1.00  0.75           H  
ATOM   3886  H04 ILE A 261      -5.113  13.078  34.851  1.00  0.75           H  
ATOM   3887  H05 ILE A 261      -4.005  11.803  35.491  1.00  0.75           H  
ATOM   3888  H06 ILE A 261      -5.039  10.131  36.784  1.00  0.75           H  
ATOM   3889  H07 ILE A 261      -6.766   9.737  36.608  1.00  0.75           H  
ATOM   3890  H08 ILE A 261      -5.586   9.117  35.428  1.00  0.75           H  
ATOM   3891  H09 ILE A 261      -6.218  12.816  37.234  1.00  0.75           H  
ATOM   3892  H10 ILE A 261      -4.590  12.247  37.670  1.00  0.75           H  
ATOM   3893  H11 ILE A 261      -4.808  13.869  36.971  1.00  0.75           H  
ATOM   3894  N   PHE A 262      -3.678  10.903  32.948  1.00  0.35           N  
ATOM   3895  CA  PHE A 262      -2.334  10.412  32.633  1.00  0.35           C  
ATOM   3896  C   PHE A 262      -1.362  11.190  33.513  1.00  0.35           C  
ATOM   3897  O   PHE A 262      -1.419  12.421  33.576  1.00  0.35           O  
ATOM   3898  CB  PHE A 262      -1.979  10.658  31.167  1.00  0.35           C  
ATOM   3899  CG  PHE A 262      -0.532  10.384  30.845  1.00  0.35           C  
ATOM   3900  CD1 PHE A 262      -0.068   9.077  30.716  1.00  0.35           C  
ATOM   3901  CD2 PHE A 262       0.375  11.436  30.701  1.00  0.35           C  
ATOM   3902  CE1 PHE A 262       1.283   8.818  30.447  1.00  0.35           C  
ATOM   3903  CE2 PHE A 262       1.722  11.193  30.433  1.00  0.35           C  
ATOM   3904  CZ  PHE A 262       2.179   9.879  30.305  1.00  0.35           C  
ATOM   3905  H01 PHE A 262      -2.283   9.338  32.811  1.00  0.35           H  
ATOM   3906  H02 PHE A 262      -2.157  11.715  30.967  1.00  0.35           H  
ATOM   3907  H03 PHE A 262      -2.600  10.011  30.548  1.00  0.35           H  
ATOM   3908  H04 PHE A 262      -0.764   8.245  30.826  1.00  0.35           H  
ATOM   3909  H05 PHE A 262       0.025  12.463  30.800  1.00  0.35           H  
ATOM   3910  H06 PHE A 262       1.633   7.790  30.349  1.00  0.35           H  
ATOM   3911  H07 PHE A 262       2.416  12.026  30.324  1.00  0.35           H  
ATOM   3912  H08 PHE A 262       3.231   9.683  30.095  1.00  0.35           H  
ATOM   3913  H12 PHE A 262      -3.877  11.883  32.804  1.00  0.35           H  
ATOM   3914  N   MET A 263      -0.454  10.490  34.178  1.00  0.60           N  
ATOM   3915  CA  MET A 263       0.465  11.180  35.068  1.00  0.60           C  
ATOM   3916  C   MET A 263       1.935  10.802  34.942  1.00  0.60           C  
ATOM   3917  O   MET A 263       2.281   9.618  34.881  1.00  0.60           O  
ATOM   3918  CB  MET A 263       0.046  10.938  36.525  1.00  0.60           C  
ATOM   3919  CG  MET A 263      -1.411  11.214  36.834  1.00  0.60           C  
ATOM   3920  SD  MET A 263      -1.852  10.796  38.541  1.00  0.60           S  
ATOM   3921  CE  MET A 263      -2.414   9.116  38.359  1.00  0.60           C  
ATOM   3922  H01 MET A 263       0.394  12.225  34.767  1.00  0.60           H  
ATOM   3923  H02 MET A 263       0.620  11.644  37.125  1.00  0.60           H  
ATOM   3924  H03 MET A 263       0.250   9.895  36.766  1.00  0.60           H  
ATOM   3925  H04 MET A 263      -2.013  10.588  36.175  1.00  0.60           H  
ATOM   3926  H05 MET A 263      -1.609  12.273  36.671  1.00  0.60           H  
ATOM   3927  H06 MET A 263      -3.365   9.107  37.827  1.00  0.60           H  
ATOM   3928  H07 MET A 263      -1.677   8.545  37.795  1.00  0.60           H  
ATOM   3929  H08 MET A 263      -2.546   8.668  39.344  1.00  0.60           H  
ATOM   3930  H09 MET A 263      -0.401   9.487  34.067  1.00  0.60           H  
ATOM   3931  N   TYR A 264       2.793  11.818  34.879  1.00  0.47           N  
ATOM   3932  CA  TYR A 264       4.239  11.605  34.881  1.00  0.47           C  
ATOM   3933  C   TYR A 264       4.707  12.746  35.759  1.00  0.47           C  
ATOM   3934  O   TYR A 264       5.291  13.726  35.294  1.00  0.47           O  
ATOM   3935  CB  TYR A 264       4.900  11.690  33.505  1.00  0.47           C  
ATOM   3936  CG  TYR A 264       6.188  10.885  33.524  1.00  0.47           C  
ATOM   3937  CD1 TYR A 264       7.165  11.136  34.486  1.00  0.47           C  
ATOM   3938  CD2 TYR A 264       6.359   9.774  32.694  1.00  0.47           C  
ATOM   3939  CE1 TYR A 264       8.266  10.293  34.636  1.00  0.47           C  
ATOM   3940  CE2 TYR A 264       7.457   8.927  32.834  1.00  0.47           C  
ATOM   3941  CZ  TYR A 264       8.402   9.187  33.812  1.00  0.47           C  
ATOM   3942  OH  TYR A 264       9.457   8.320  34.004  1.00  0.47           O  
ATOM   3943  H01 TYR A 264       4.499  10.602  35.219  1.00  0.47           H  
ATOM   3944  H02 TYR A 264       5.120  12.731  33.266  1.00  0.47           H  
ATOM   3945  H03 TYR A 264       4.226  11.285  32.750  1.00  0.47           H  
ATOM   3946  H04 TYR A 264       7.067  12.008  35.133  1.00  0.47           H  
ATOM   3947  H05 TYR A 264       5.619   9.566  31.922  1.00  0.47           H  
ATOM   3948  H06 TYR A 264       9.016  10.503  35.398  1.00  0.47           H  
ATOM   3949  H07 TYR A 264       7.571   8.065  32.177  1.00  0.47           H  
ATOM   3950  H08 TYR A 264       9.714   7.937  33.162  1.00  0.47           H  
ATOM   3951  H09 TYR A 264       2.435  12.761  34.828  1.00  0.47           H  
ATOM   3952  N   PRO A 265       4.437  12.621  37.063  1.00  0.66           N  
ATOM   3953  CA  PRO A 265       4.765  13.590  38.106  1.00  0.66           C  
ATOM   3954  C   PRO A 265       6.228  13.631  38.495  1.00  0.66           C  
ATOM   3955  O   PRO A 265       7.046  12.834  38.024  1.00  0.66           O  
ATOM   3956  CB  PRO A 265       3.892  13.130  39.261  1.00  0.66           C  
ATOM   3957  CG  PRO A 265       4.053  11.625  39.165  1.00  0.66           C  
ATOM   3958  CD  PRO A 265       3.966  11.353  37.659  1.00  0.66           C  
ATOM   3959  H01 PRO A 265       2.859  13.475  39.208  1.00  0.66           H  
ATOM   3960  H02 PRO A 265       4.255  13.512  40.215  1.00  0.66           H  
ATOM   3961  H03 PRO A 265       3.304  11.080  39.739  1.00  0.66           H  
ATOM   3962  H04 PRO A 265       5.017  11.309  39.564  1.00  0.66           H  
ATOM   3963  H05 PRO A 265       4.551  10.488  37.345  1.00  0.66           H  
ATOM   3964  H06 PRO A 265       2.941  11.135  37.358  1.00  0.66           H  
ATOM   3965  H09 PRO A 265       4.583  14.613  37.776  1.00  0.66           H  
ATOM   3966  N   ALA A 266       6.549  14.584  39.356  1.00  0.82           N  
ATOM   3967  CA  ALA A 266       7.900  14.706  39.854  1.00  0.82           C  
ATOM   3968  C   ALA A 266       7.989  13.667  40.962  1.00  0.82           C  
ATOM   3969  O   ALA A 266       6.967  13.198  41.463  1.00  0.82           O  
ATOM   3970  CB  ALA A 266       8.121  16.097  40.420  1.00  0.82           C  
ATOM   3971  H01 ALA A 266       8.650  14.553  39.078  1.00  0.82           H  
ATOM   3972  H02 ALA A 266       8.978  16.557  39.927  1.00  0.82           H  
ATOM   3973  H03 ALA A 266       7.233  16.705  40.247  1.00  0.82           H  
ATOM   3974  H04 ALA A 266       8.312  16.028  41.491  1.00  0.82           H  
ATOM   3975  H07 ALA A 266       5.841  15.233  39.668  1.00  0.82           H  
ATOM   3976  N   ASN A 267       9.203  13.288  41.332  1.00  0.54           N  
ATOM   3977  CA  ASN A 267       9.377  12.325  42.409  1.00  0.54           C  
ATOM   3978  C   ASN A 267      10.646  12.647  43.183  1.00  0.54           C  
ATOM   3979  O   ASN A 267      11.419  13.516  42.782  1.00  0.54           O  
ATOM   3980  CB  ASN A 267       9.406  10.885  41.870  1.00  0.54           C  
ATOM   3981  CG  ASN A 267      10.523  10.644  40.882  1.00  0.54           C  
ATOM   3982  ND2 ASN A 267      10.183  10.070  39.733  1.00  0.54           N  
ATOM   3983  OD1 ASN A 267      11.680  10.953  41.151  1.00  0.54           O  
ATOM   3984  H01 ASN A 267       8.525  12.398  43.085  1.00  0.54           H  
ATOM   3985  H02 ASN A 267       8.466  10.716  41.345  1.00  0.54           H  
ATOM   3986  H03 ASN A 267       9.532  10.202  42.710  1.00  0.54           H  
ATOM   3987  H04 ASN A 267      10.888   9.878  39.036  1.00  0.54           H  
ATOM   3988  H05 ASN A 267      10.013  13.670  40.864  1.00  0.54           H  
ATOM   3989  H06 ASN A 267       9.219   9.826  39.556  1.00  0.54           H  
ATOM   3990  N   LYS A 268      10.850  11.955  44.296  1.00  0.92           N  
ATOM   3991  CA  LYS A 268      12.016  12.188  45.139  1.00  0.92           C  
ATOM   3992  C   LYS A 268      13.334  12.351  44.387  1.00  0.92           C  
ATOM   3993  O   LYS A 268      14.214  13.082  44.838  1.00  0.92           O  
ATOM   3994  CB  LYS A 268      12.144  11.069  46.174  1.00  0.92           C  
ATOM   3995  CG  LYS A 268      10.941  10.965  47.096  1.00  0.92           C  
ATOM   3996  CD  LYS A 268      11.175   9.961  48.205  1.00  0.92           C  
ATOM   3997  CE  LYS A 268       9.944   9.823  49.081  1.00  0.92           C  
ATOM   3998  NZ  LYS A 268       8.788   9.296  48.300  1.00  0.92           N  
ATOM   3999  H01 LYS A 268      11.836  13.148  45.622  1.00  0.92           H  
ATOM   4000  H02 LYS A 268      13.009  11.301  46.796  1.00  0.92           H  
ATOM   4001  H03 LYS A 268      12.261  10.122  45.648  1.00  0.92           H  
ATOM   4002  H04 LYS A 268      10.088  10.630  46.507  1.00  0.92           H  
ATOM   4003  H05 LYS A 268      10.747  11.942  47.538  1.00  0.92           H  
ATOM   4004  H06 LYS A 268      12.003  10.311  48.822  1.00  0.92           H  
ATOM   4005  H07 LYS A 268      10.180  11.249  44.566  1.00  0.92           H  
ATOM   4006  H08 LYS A 268      11.411   8.992  47.766  1.00  0.92           H  
ATOM   4007  H09 LYS A 268       9.681  10.808  49.468  1.00  0.92           H  
ATOM   4008  H10 LYS A 268      10.164   9.138  49.900  1.00  0.92           H  
ATOM   4009  H11 LYS A 268       8.032   9.965  48.325  1.00  0.92           H  
ATOM   4010  H12 LYS A 268       9.070   9.143  47.342  1.00  0.92           H  
ATOM   4011  H13 LYS A 268       8.478   8.424  48.704  1.00  0.92           H  
ATOM   4012  N   LYS A 269      13.483  11.686  43.246  1.00  0.47           N  
ATOM   4013  CA  LYS A 269      14.729  11.813  42.502  1.00  0.47           C  
ATOM   4014  C   LYS A 269      14.617  12.732  41.291  1.00  0.47           C  
ATOM   4015  O   LYS A 269      15.629  13.191  40.765  1.00  0.47           O  
ATOM   4016  CB  LYS A 269      15.253  10.435  42.066  1.00  0.47           C  
ATOM   4017  CG  LYS A 269      14.697   9.894  40.760  1.00  0.47           C  
ATOM   4018  CD  LYS A 269      15.647   8.839  40.185  1.00  0.47           C  
ATOM   4019  CE  LYS A 269      15.112   8.193  38.908  1.00  0.47           C  
ATOM   4020  NZ  LYS A 269      13.912   7.332  39.146  1.00  0.47           N  
ATOM   4021  H01 LYS A 269      15.440  12.273  43.188  1.00  0.47           H  
ATOM   4022  H02 LYS A 269      14.923   9.738  42.837  1.00  0.47           H  
ATOM   4023  H03 LYS A 269      16.336  10.506  41.964  1.00  0.47           H  
ATOM   4024  H04 LYS A 269      14.597  10.712  40.047  1.00  0.47           H  
ATOM   4025  H05 LYS A 269      13.722   9.442  40.941  1.00  0.47           H  
ATOM   4026  H06 LYS A 269      15.753   8.052  40.931  1.00  0.47           H  
ATOM   4027  H07 LYS A 269      16.602   9.314  39.962  1.00  0.47           H  
ATOM   4028  H08 LYS A 269      15.900   7.551  38.513  1.00  0.47           H  
ATOM   4029  H09 LYS A 269      14.841   8.982  38.206  1.00  0.47           H  
ATOM   4030  H10 LYS A 269      13.143   7.665  38.583  1.00  0.47           H  
ATOM   4031  H11 LYS A 269      14.126   6.378  38.893  1.00  0.47           H  
ATOM   4032  H12 LYS A 269      13.656   7.373  40.122  1.00  0.47           H  
ATOM   4033  H14 LYS A 269      12.739  11.098  42.898  1.00  0.47           H  
ATOM   4034  N   SER A 270      13.390  13.013  40.862  1.00  0.64           N  
ATOM   4035  CA  SER A 270      13.163  13.876  39.704  1.00  0.64           C  
ATOM   4036  C   SER A 270      12.255  15.046  40.060  1.00  0.64           C  
ATOM   4037  O   SER A 270      11.039  14.980  39.884  1.00  0.64           O  
ATOM   4038  CB  SER A 270      12.538  13.064  38.569  1.00  0.64           C  
ATOM   4039  OG  SER A 270      13.323  11.918  38.290  1.00  0.64           O  
ATOM   4040  H01 SER A 270      14.125  14.276  39.383  1.00  0.64           H  
ATOM   4041  H02 SER A 270      12.491  13.686  37.675  1.00  0.64           H  
ATOM   4042  H03 SER A 270      11.535  12.751  38.860  1.00  0.64           H  
ATOM   4043  H04 SER A 270      13.482  11.861  37.345  1.00  0.64           H  
ATOM   4044  H13 SER A 270      12.596  12.621  41.348  1.00  0.64           H  
ATOM   4045  N   PRO A 271      12.838  16.141  40.565  1.00  0.99           N  
ATOM   4046  CA  PRO A 271      12.035  17.311  40.937  1.00  0.99           C  
ATOM   4047  C   PRO A 271      11.155  17.823  39.797  1.00  0.99           C  
ATOM   4048  O   PRO A 271      10.043  18.303  40.034  1.00  0.99           O  
ATOM   4049  CB  PRO A 271      13.090  18.331  41.361  1.00  0.99           C  
ATOM   4050  CG  PRO A 271      14.194  17.464  41.898  1.00  0.99           C  
ATOM   4051  CD  PRO A 271      14.262  16.360  40.869  1.00  0.99           C  
ATOM   4052  H01 PRO A 271      12.721  19.058  42.085  1.00  0.99           H  
ATOM   4053  H02 PRO A 271      13.431  18.921  40.510  1.00  0.99           H  
ATOM   4054  H03 PRO A 271      14.015  17.106  42.912  1.00  0.99           H  
ATOM   4055  H04 PRO A 271      15.135  18.011  41.955  1.00  0.99           H  
ATOM   4056  H05 PRO A 271      11.314  17.088  41.723  1.00  0.99           H  
ATOM   4057  H06 PRO A 271      14.866  16.608  39.996  1.00  0.99           H  
ATOM   4058  H07 PRO A 271      14.723  15.462  41.280  1.00  0.99           H  
ATOM   4059  N   LYS A 272      11.656  17.714  38.566  1.00  0.96           N  
ATOM   4060  CA  LYS A 272      10.918  18.178  37.391  1.00  0.96           C  
ATOM   4061  C   LYS A 272      10.386  17.051  36.512  1.00  0.96           C  
ATOM   4062  O   LYS A 272      10.279  17.212  35.299  1.00  0.96           O  
ATOM   4063  CB  LYS A 272      11.798  19.090  36.531  1.00  0.96           C  
ATOM   4064  CG  LYS A 272      12.009  20.488  37.082  1.00  0.96           C  
ATOM   4065  CD  LYS A 272      12.729  21.362  36.052  1.00  0.96           C  
ATOM   4066  CE  LYS A 272      12.734  22.832  36.447  1.00  0.96           C  
ATOM   4067  NZ  LYS A 272      11.352  23.365  36.623  1.00  0.96           N  
ATOM   4068  H01 LYS A 272      10.059  18.720  37.785  1.00  0.96           H  
ATOM   4069  H02 LYS A 272      11.272  19.214  35.584  1.00  0.96           H  
ATOM   4070  H03 LYS A 272      12.774  18.617  36.426  1.00  0.96           H  
ATOM   4071  H04 LYS A 272      12.620  20.425  37.983  1.00  0.96           H  
ATOM   4072  H05 LYS A 272      11.042  20.932  37.318  1.00  0.96           H  
ATOM   4073  H06 LYS A 272      12.195  21.272  35.106  1.00  0.96           H  
ATOM   4074  H07 LYS A 272      13.760  21.019  35.959  1.00  0.96           H  
ATOM   4075  H08 LYS A 272      12.569  17.300  38.442  1.00  0.96           H  
ATOM   4076  H09 LYS A 272      13.214  23.395  35.646  1.00  0.96           H  
ATOM   4077  H10 LYS A 272      13.278  22.944  37.385  1.00  0.96           H  
ATOM   4078  H11 LYS A 272      10.721  22.603  36.827  1.00  0.96           H  
ATOM   4079  H12 LYS A 272      11.340  24.025  37.387  1.00  0.96           H  
ATOM   4080  H13 LYS A 272      11.058  23.827  35.774  1.00  0.96           H  
ATOM   4081  N   GLY A 273      10.050  15.916  37.115  1.00  0.99           N  
ATOM   4082  CA  GLY A 273       9.542  14.803  36.333  1.00  0.99           C  
ATOM   4083  C   GLY A 273      10.538  14.406  35.264  1.00  0.99           C  
ATOM   4084  O   GLY A 273      11.723  14.697  35.392  1.00  0.99           O  
ATOM   4085  H01 GLY A 273       8.612  15.106  35.852  1.00  0.99           H  
ATOM   4086  H02 GLY A 273       9.364  13.953  36.992  1.00  0.99           H  
ATOM   4087  H14 GLY A 273      10.148  15.827  38.116  1.00  0.99           H  
ATOM   4088  N   LYS A 274      10.062  13.765  34.199  1.00  0.84           N  
ATOM   4089  CA  LYS A 274      10.935  13.311  33.120  1.00  0.84           C  
ATOM   4090  C   LYS A 274      10.656  13.895  31.740  1.00  0.84           C  
ATOM   4091  O   LYS A 274      11.578  14.310  31.037  1.00  0.84           O  
ATOM   4092  CB  LYS A 274      10.872  11.789  33.006  1.00  0.84           C  
ATOM   4093  CG  LYS A 274      11.523  11.253  31.736  1.00  0.84           C  
ATOM   4094  CD  LYS A 274      11.167   9.796  31.503  1.00  0.84           C  
ATOM   4095  CE  LYS A 274      11.753   9.293  30.200  1.00  0.84           C  
ATOM   4096  NZ  LYS A 274      11.394   7.878  29.953  1.00  0.84           N  
ATOM   4097  H01 LYS A 274      11.921  13.674  33.409  1.00  0.84           H  
ATOM   4098  H02 LYS A 274       9.819  11.511  32.971  1.00  0.84           H  
ATOM   4099  H03 LYS A 274       9.070  13.588  34.135  1.00  0.84           H  
ATOM   4100  H04 LYS A 274      11.381  11.355  33.867  1.00  0.84           H  
ATOM   4101  H05 LYS A 274      12.605  11.328  31.848  1.00  0.84           H  
ATOM   4102  H06 LYS A 274      11.181  11.843  30.885  1.00  0.84           H  
ATOM   4103  H07 LYS A 274      10.082   9.709  31.451  1.00  0.84           H  
ATOM   4104  H08 LYS A 274      11.559   9.197  32.325  1.00  0.84           H  
ATOM   4105  H09 LYS A 274      12.839   9.363  30.264  1.00  0.84           H  
ATOM   4106  H10 LYS A 274      11.373   9.904  29.381  1.00  0.84           H  
ATOM   4107  H11 LYS A 274      10.528   7.836  29.434  1.00  0.84           H  
ATOM   4108  H12 LYS A 274      12.127   7.432  29.420  1.00  0.84           H  
ATOM   4109  H13 LYS A 274      11.280   7.400  30.835  1.00  0.84           H  
ATOM   4110  N   LEU A 275       9.389  13.904  31.346  1.00  0.63           N  
ATOM   4111  CA  LEU A 275       8.996  14.396  30.028  1.00  0.63           C  
ATOM   4112  C   LEU A 275       9.436  15.831  29.745  1.00  0.63           C  
ATOM   4113  O   LEU A 275       9.394  16.690  30.621  1.00  0.63           O  
ATOM   4114  CB  LEU A 275       7.481  14.246  29.859  1.00  0.63           C  
ATOM   4115  CG  LEU A 275       6.981  12.825  30.178  1.00  0.63           C  
ATOM   4116  CD1 LEU A 275       5.479  12.725  29.951  1.00  0.63           C  
ATOM   4117  CD2 LEU A 275       7.722  11.814  29.311  1.00  0.63           C  
ATOM   4118  H01 LEU A 275       9.519  13.784  29.293  1.00  0.63           H  
ATOM   4119  H02 LEU A 275       7.247  14.448  28.814  1.00  0.63           H  
ATOM   4120  H03 LEU A 275       6.984  14.949  30.528  1.00  0.63           H  
ATOM   4121  H04 LEU A 275       7.180  12.605  31.227  1.00  0.63           H  
ATOM   4122  H05 LEU A 275       5.001  13.650  30.274  1.00  0.63           H  
ATOM   4123  H06 LEU A 275       5.281  12.565  28.891  1.00  0.63           H  
ATOM   4124  H07 LEU A 275       5.079  11.890  30.526  1.00  0.63           H  
ATOM   4125  H08 LEU A 275       8.707  11.624  29.737  1.00  0.63           H  
ATOM   4126  H09 LEU A 275       7.157  10.883  29.275  1.00  0.63           H  
ATOM   4127  H10 LEU A 275       7.833  12.212  28.302  1.00  0.63           H  
ATOM   4128  H14 LEU A 275       8.677  13.561  31.975  1.00  0.63           H  
ATOM   4129  N   ARG A 276       9.870  16.076  28.511  1.00  0.38           N  
ATOM   4130  CA  ARG A 276      10.331  17.398  28.098  1.00  0.38           C  
ATOM   4131  C   ARG A 276       9.199  18.393  27.845  1.00  0.38           C  
ATOM   4132  O   ARG A 276       8.227  18.089  27.163  1.00  0.38           O  
ATOM   4133  CB  ARG A 276      11.214  17.284  26.852  1.00  0.38           C  
ATOM   4134  CG  ARG A 276      12.655  16.892  27.155  1.00  0.38           C  
ATOM   4135  CD  ARG A 276      12.813  15.426  27.506  1.00  0.38           C  
ATOM   4136  NE  ARG A 276      12.489  14.561  26.376  1.00  0.38           N  
ATOM   4137  CZ  ARG A 276      12.767  13.261  26.318  1.00  0.38           C  
ATOM   4138  NH1 ARG A 276      13.382  12.661  27.329  1.00  0.38           N  
ATOM   4139  NH2 ARG A 276      12.427  12.557  25.247  1.00  0.38           N  
ATOM   4140  H01 ARG A 276      10.908  17.793  28.934  1.00  0.38           H  
ATOM   4141  H02 ARG A 276      11.243  18.272  26.392  1.00  0.38           H  
ATOM   4142  H03 ARG A 276      10.783  16.531  26.192  1.00  0.38           H  
ATOM   4143  H04 ARG A 276      12.972  17.469  28.024  1.00  0.38           H  
ATOM   4144  H05 ARG A 276      13.265  17.107  26.278  1.00  0.38           H  
ATOM   4145  H06 ARG A 276      12.123  15.196  28.318  1.00  0.38           H  
ATOM   4146  H07 ARG A 276      13.845  15.244  27.807  1.00  0.38           H  
ATOM   4147  H08 ARG A 276      12.022  14.978  25.584  1.00  0.38           H  
ATOM   4148  H09 ARG A 276      13.589  11.674  27.280  1.00  0.38           H  
ATOM   4149  H10 ARG A 276      13.643  13.191  28.148  1.00  0.38           H  
ATOM   4150  H11 ARG A 276       9.881  15.323  27.838  1.00  0.38           H  
ATOM   4151  H12 ARG A 276      11.958  13.008  24.474  1.00  0.38           H  
ATOM   4152  H13 ARG A 276      12.637  11.570  25.204  1.00  0.38           H  
ATOM   4153  N   LEU A 277       9.356  19.590  28.401  1.00  0.62           N  
ATOM   4154  CA  LEU A 277       8.369  20.660  28.294  1.00  0.62           C  
ATOM   4155  C   LEU A 277       8.120  21.201  26.886  1.00  0.62           C  
ATOM   4156  O   LEU A 277       6.972  21.341  26.465  1.00  0.62           O  
ATOM   4157  CB  LEU A 277       8.777  21.826  29.206  1.00  0.62           C  
ATOM   4158  CG  LEU A 277       7.935  23.108  29.125  1.00  0.62           C  
ATOM   4159  CD1 LEU A 277       6.524  22.834  29.637  1.00  0.62           C  
ATOM   4160  CD2 LEU A 277       8.593  24.208  29.943  1.00  0.62           C  
ATOM   4161  H01 LEU A 277       7.429  20.201  28.600  1.00  0.62           H  
ATOM   4162  H02 LEU A 277       9.768  22.119  28.861  1.00  0.62           H  
ATOM   4163  H03 LEU A 277       8.734  21.469  30.235  1.00  0.62           H  
ATOM   4164  H04 LEU A 277       7.872  23.434  28.087  1.00  0.62           H  
ATOM   4165  H05 LEU A 277       5.829  22.823  28.797  1.00  0.62           H  
ATOM   4166  H06 LEU A 277       6.501  21.867  30.139  1.00  0.62           H  
ATOM   4167  H07 LEU A 277       6.233  23.616  30.339  1.00  0.62           H  
ATOM   4168  H08 LEU A 277       9.513  24.524  29.452  1.00  0.62           H  
ATOM   4169  H09 LEU A 277       7.914  25.057  30.023  1.00  0.62           H  
ATOM   4170  H10 LEU A 277       8.824  23.832  30.939  1.00  0.62           H  
ATOM   4171  H14 LEU A 277      10.201  19.768  28.924  1.00  0.62           H  
ATOM   4172  N   LEU A 278       9.192  21.520  26.169  1.00  0.66           N  
ATOM   4173  CA  LEU A 278       9.070  22.088  24.826  1.00  0.66           C  
ATOM   4174  C   LEU A 278       8.348  21.234  23.785  1.00  0.66           C  
ATOM   4175  O   LEU A 278       7.409  21.695  23.142  1.00  0.66           O  
ATOM   4176  CB  LEU A 278      10.460  22.453  24.275  1.00  0.66           C  
ATOM   4177  CG  LEU A 278      11.242  23.683  24.768  1.00  0.66           C  
ATOM   4178  CD1 LEU A 278      11.039  24.830  23.802  1.00  0.66           C  
ATOM   4179  CD2 LEU A 278      10.828  24.072  26.180  1.00  0.66           C  
ATOM   4180  H01 LEU A 278       8.437  22.963  24.976  1.00  0.66           H  
ATOM   4181  H02 LEU A 278      10.229  22.730  23.246  1.00  0.66           H  
ATOM   4182  H03 LEU A 278      11.099  21.590  24.464  1.00  0.66           H  
ATOM   4183  H04 LEU A 278      12.303  23.435  24.804  1.00  0.66           H  
ATOM   4184  H05 LEU A 278      10.259  25.490  24.181  1.00  0.66           H  
ATOM   4185  H06 LEU A 278      11.969  25.389  23.700  1.00  0.66           H  
ATOM   4186  H07 LEU A 278      10.741  24.438  22.829  1.00  0.66           H  
ATOM   4187  H08 LEU A 278       9.796  23.766  26.353  1.00  0.66           H  
ATOM   4188  H09 LEU A 278      11.479  23.576  26.900  1.00  0.66           H  
ATOM   4189  H10 LEU A 278      10.911  25.152  26.299  1.00  0.66           H  
ATOM   4190  H11 LEU A 278      10.111  21.367  26.559  1.00  0.66           H  
ATOM   4191  N   TYR A 279       8.790  19.991  23.624  1.00  0.29           N  
ATOM   4192  CA  TYR A 279       8.240  19.104  22.605  1.00  0.29           C  
ATOM   4193  C   TYR A 279       7.461  17.880  23.072  1.00  0.29           C  
ATOM   4194  O   TYR A 279       7.168  16.988  22.277  1.00  0.29           O  
ATOM   4195  CB  TYR A 279       9.381  18.674  21.681  1.00  0.29           C  
ATOM   4196  CG  TYR A 279      10.668  18.381  22.427  1.00  0.29           C  
ATOM   4197  CD1 TYR A 279      10.913  17.120  22.969  1.00  0.29           C  
ATOM   4198  CD2 TYR A 279      11.622  19.382  22.629  1.00  0.29           C  
ATOM   4199  CE1 TYR A 279      12.071  16.859  23.694  1.00  0.29           C  
ATOM   4200  CE2 TYR A 279      12.785  19.135  23.353  1.00  0.29           C  
ATOM   4201  CZ  TYR A 279      13.003  17.869  23.883  1.00  0.29           C  
ATOM   4202  OH  TYR A 279      14.150  17.612  24.601  1.00  0.29           O  
ATOM   4203  H01 TYR A 279       7.476  19.699  22.104  1.00  0.29           H  
ATOM   4204  H02 TYR A 279       9.580  19.502  21.001  1.00  0.29           H  
ATOM   4205  H03 TYR A 279       9.076  17.774  21.146  1.00  0.29           H  
ATOM   4206  H04 TYR A 279      10.183  16.324  22.822  1.00  0.29           H  
ATOM   4207  H05 TYR A 279      11.452  20.375  22.212  1.00  0.29           H  
ATOM   4208  H06 TYR A 279      12.245  15.867  24.111  1.00  0.29           H  
ATOM   4209  H07 TYR A 279      13.518  19.928  23.503  1.00  0.29           H  
ATOM   4210  H08 TYR A 279      14.466  16.729  24.395  1.00  0.29           H  
ATOM   4211  H11 TYR A 279       9.528  19.651  24.224  1.00  0.29           H  
ATOM   4212  N   GLU A 280       7.136  17.825  24.357  1.00  0.15           N  
ATOM   4213  CA  GLU A 280       6.355  16.711  24.882  1.00  0.15           C  
ATOM   4214  C   GLU A 280       5.216  17.250  25.739  1.00  0.15           C  
ATOM   4215  O   GLU A 280       4.047  17.117  25.382  1.00  0.15           O  
ATOM   4216  CB  GLU A 280       7.240  15.749  25.695  1.00  0.15           C  
ATOM   4217  CG  GLU A 280       8.090  14.812  24.831  1.00  0.15           C  
ATOM   4218  CD  GLU A 280       8.959  13.861  25.640  1.00  0.15           C  
ATOM   4219  OE1 GLU A 280       9.203  12.731  25.171  1.00  0.15           O  
ATOM   4220  OE2 GLU A 280       9.414  14.239  26.736  1.00  0.15           O  
ATOM   4221  H01 GLU A 280       5.940  16.147  24.046  1.00  0.15           H  
ATOM   4222  H02 GLU A 280       6.570  15.120  26.281  1.00  0.15           H  
ATOM   4223  H03 GLU A 280       7.908  16.341  26.321  1.00  0.15           H  
ATOM   4224  H04 GLU A 280       8.762  15.439  24.245  1.00  0.15           H  
ATOM   4225  H05 GLU A 280       7.423  14.221  24.203  1.00  0.15           H  
ATOM   4226  H09 GLU A 280       7.433  18.563  24.979  1.00  0.15           H  
ATOM   4227  N   CYS A 281       5.557  17.900  26.844  1.00  0.42           N  
ATOM   4228  CA  CYS A 281       4.542  18.435  27.743  1.00  0.42           C  
ATOM   4229  C   CYS A 281       3.641  19.527  27.170  1.00  0.42           C  
ATOM   4230  O   CYS A 281       2.416  19.427  27.254  1.00  0.42           O  
ATOM   4231  CB  CYS A 281       5.204  18.932  29.027  1.00  0.42           C  
ATOM   4232  SG  CYS A 281       6.032  17.609  29.937  1.00  0.42           S  
ATOM   4233  H01 CYS A 281       3.870  17.597  27.931  1.00  0.42           H  
ATOM   4234  H02 CYS A 281       4.420  19.334  29.669  1.00  0.42           H  
ATOM   4235  H03 CYS A 281       5.940  19.693  28.769  1.00  0.42           H  
ATOM   4236  H04 CYS A 281       6.312  16.599  29.102  1.00  0.42           H  
ATOM   4237  H06 CYS A 281       6.534  18.026  27.066  1.00  0.42           H  
ATOM   4238  N   ASN A 282       4.229  20.568  26.594  1.00  0.52           N  
ATOM   4239  CA  ASN A 282       3.428  21.655  26.039  1.00  0.52           C  
ATOM   4240  C   ASN A 282       2.448  21.242  24.939  1.00  0.52           C  
ATOM   4241  O   ASN A 282       1.262  21.567  25.005  1.00  0.52           O  
ATOM   4242  CB  ASN A 282       4.336  22.774  25.540  1.00  0.52           C  
ATOM   4243  CG  ASN A 282       4.617  23.809  26.607  1.00  0.52           C  
ATOM   4244  ND2 ASN A 282       3.772  23.842  27.637  1.00  0.52           N  
ATOM   4245  OD1 ASN A 282       5.574  24.583  26.504  1.00  0.52           O  
ATOM   4246  H01 ASN A 282       2.805  22.002  26.863  1.00  0.52           H  
ATOM   4247  H02 ASN A 282       3.824  23.275  24.718  1.00  0.52           H  
ATOM   4248  H03 ASN A 282       5.282  22.340  25.215  1.00  0.52           H  
ATOM   4249  H04 ASN A 282       3.905  24.516  28.378  1.00  0.52           H  
ATOM   4250  H05 ASN A 282       5.237  20.608  26.539  1.00  0.52           H  
ATOM   4251  H06 ASN A 282       2.999  23.194  27.677  1.00  0.52           H  
ATOM   4252  N   PRO A 283       2.923  20.523  23.912  1.00  0.45           N  
ATOM   4253  CA  PRO A 283       1.983  20.126  22.859  1.00  0.45           C  
ATOM   4254  C   PRO A 283       0.767  19.365  23.406  1.00  0.45           C  
ATOM   4255  O   PRO A 283      -0.369  19.629  23.008  1.00  0.45           O  
ATOM   4256  CB  PRO A 283       2.846  19.267  21.936  1.00  0.45           C  
ATOM   4257  CG  PRO A 283       4.203  19.904  22.069  1.00  0.45           C  
ATOM   4258  CD  PRO A 283       4.301  20.119  23.574  1.00  0.45           C  
ATOM   4259  H01 PRO A 283       2.482  19.233  20.909  1.00  0.45           H  
ATOM   4260  H02 PRO A 283       2.864  18.228  22.266  1.00  0.45           H  
ATOM   4261  H03 PRO A 283       4.321  20.817  21.485  1.00  0.45           H  
ATOM   4262  H04 PRO A 283       4.990  19.241  21.710  1.00  0.45           H  
ATOM   4263  H05 PRO A 283       4.651  19.245  24.123  1.00  0.45           H  
ATOM   4264  H06 PRO A 283       5.017  20.904  23.818  1.00  0.45           H  
ATOM   4265  H07 PRO A 283       1.535  20.979  22.349  1.00  0.45           H  
ATOM   4266  N   MET A 284       1.005  18.429  24.321  1.00  0.27           N  
ATOM   4267  CA  MET A 284      -0.075  17.642  24.902  1.00  0.27           C  
ATOM   4268  C   MET A 284      -0.963  18.475  25.825  1.00  0.27           C  
ATOM   4269  O   MET A 284      -2.182  18.293  25.857  1.00  0.27           O  
ATOM   4270  CB  MET A 284       0.496  16.433  25.653  1.00  0.27           C  
ATOM   4271  CG  MET A 284       1.269  15.490  24.742  1.00  0.27           C  
ATOM   4272  SD  MET A 284       0.301  14.993  23.272  1.00  0.27           S  
ATOM   4273  CE  MET A 284       1.008  13.381  22.919  1.00  0.27           C  
ATOM   4274  H01 MET A 284      -0.703  17.292  24.082  1.00  0.27           H  
ATOM   4275  H02 MET A 284      -0.344  15.876  26.068  1.00  0.27           H  
ATOM   4276  H03 MET A 284       1.166  16.791  26.435  1.00  0.27           H  
ATOM   4277  H04 MET A 284       1.495  14.589  25.312  1.00  0.27           H  
ATOM   4278  H05 MET A 284       2.179  15.990  24.410  1.00  0.27           H  
ATOM   4279  H06 MET A 284       1.982  13.299  23.401  1.00  0.27           H  
ATOM   4280  H07 MET A 284       1.955  18.260  24.619  1.00  0.27           H  
ATOM   4281  H08 MET A 284       0.348  12.602  23.301  1.00  0.27           H  
ATOM   4282  H09 MET A 284       1.125  13.263  21.842  1.00  0.27           H  
ATOM   4283  N   ALA A 285      -0.354  19.385  26.579  1.00  0.51           N  
ATOM   4284  CA  ALA A 285      -1.116  20.259  27.468  1.00  0.51           C  
ATOM   4285  C   ALA A 285      -2.045  21.117  26.612  1.00  0.51           C  
ATOM   4286  O   ALA A 285      -3.201  21.356  26.969  1.00  0.51           O  
ATOM   4287  CB  ALA A 285      -0.175  21.158  28.261  1.00  0.51           C  
ATOM   4288  H01 ALA A 285      -1.692  19.658  28.172  1.00  0.51           H  
ATOM   4289  H02 ALA A 285       0.719  21.358  27.670  1.00  0.51           H  
ATOM   4290  H03 ALA A 285      -0.677  22.098  28.490  1.00  0.51           H  
ATOM   4291  H04 ALA A 285       0.107  20.661  29.189  1.00  0.51           H  
ATOM   4292  H10 ALA A 285       0.651  19.474  26.537  1.00  0.51           H  
ATOM   4293  N   TYR A 286      -1.529  21.565  25.471  1.00  0.59           N  
ATOM   4294  CA  TYR A 286      -2.293  22.412  24.566  1.00  0.59           C  
ATOM   4295  C   TYR A 286      -3.464  21.644  23.961  1.00  0.59           C  
ATOM   4296  O   TYR A 286      -4.599  22.124  23.952  1.00  0.59           O  
ATOM   4297  CB  TYR A 286      -1.387  22.943  23.451  1.00  0.59           C  
ATOM   4298  CG  TYR A 286      -2.073  23.914  22.518  1.00  0.59           C  
ATOM   4299  CD1 TYR A 286      -2.323  25.230  22.907  1.00  0.59           C  
ATOM   4300  CD2 TYR A 286      -2.478  23.515  21.246  1.00  0.59           C  
ATOM   4301  CE1 TYR A 286      -2.959  26.126  22.049  1.00  0.59           C  
ATOM   4302  CE2 TYR A 286      -3.116  24.403  20.380  1.00  0.59           C  
ATOM   4303  CZ  TYR A 286      -3.351  25.704  20.790  1.00  0.59           C  
ATOM   4304  OH  TYR A 286      -3.988  26.575  19.942  1.00  0.59           O  
ATOM   4305  H01 TYR A 286      -2.689  23.251  25.138  1.00  0.59           H  
ATOM   4306  H02 TYR A 286      -1.087  22.084  22.850  1.00  0.59           H  
ATOM   4307  H03 TYR A 286      -0.537  23.448  23.909  1.00  0.59           H  
ATOM   4308  H04 TYR A 286      -2.016  25.563  23.898  1.00  0.59           H  
ATOM   4309  H05 TYR A 286      -0.583  21.311  25.226  1.00  0.59           H  
ATOM   4310  H06 TYR A 286      -2.293  22.491  20.922  1.00  0.59           H  
ATOM   4311  H07 TYR A 286      -3.146  27.152  22.367  1.00  0.59           H  
ATOM   4312  H08 TYR A 286      -3.427  24.075  19.388  1.00  0.59           H  
ATOM   4313  H09 TYR A 286      -4.207  26.123  19.124  1.00  0.59           H  
ATOM   4314  N   VAL A 287      -3.188  20.454  23.444  1.00  0.54           N  
ATOM   4315  CA  VAL A 287      -4.245  19.646  22.859  1.00  0.54           C  
ATOM   4316  C   VAL A 287      -5.295  19.408  23.934  1.00  0.54           C  
ATOM   4317  O   VAL A 287      -6.493  19.612  23.723  1.00  0.54           O  
ATOM   4318  CB  VAL A 287      -3.716  18.272  22.380  1.00  0.54           C  
ATOM   4319  CG1 VAL A 287      -4.875  17.417  21.892  1.00  0.54           C  
ATOM   4320  CG2 VAL A 287      -2.693  18.459  21.267  1.00  0.54           C  
ATOM   4321  H01 VAL A 287      -4.654  20.172  21.996  1.00  0.54           H  
ATOM   4322  H02 VAL A 287      -3.230  17.768  23.215  1.00  0.54           H  
ATOM   4323  H03 VAL A 287      -5.712  18.061  21.621  1.00  0.54           H  
ATOM   4324  H04 VAL A 287      -4.562  16.843  21.020  1.00  0.54           H  
ATOM   4325  H05 VAL A 287      -5.184  16.736  22.685  1.00  0.54           H  
ATOM   4326  H06 VAL A 287      -1.755  17.983  21.553  1.00  0.54           H  
ATOM   4327  H07 VAL A 287      -3.066  18.004  20.350  1.00  0.54           H  
ATOM   4328  H08 VAL A 287      -2.525  19.523  21.103  1.00  0.54           H  
ATOM   4329  H10 VAL A 287      -2.239  20.108  23.457  1.00  0.54           H  
ATOM   4330  N   MET A 288      -4.819  18.988  25.098  1.00  0.49           N  
ATOM   4331  CA  MET A 288      -5.682  18.690  26.220  1.00  0.49           C  
ATOM   4332  C   MET A 288      -6.587  19.869  26.582  1.00  0.49           C  
ATOM   4333  O   MET A 288      -7.789  19.700  26.768  1.00  0.49           O  
ATOM   4334  CB  MET A 288      -4.823  18.278  27.416  1.00  0.49           C  
ATOM   4335  CG  MET A 288      -5.540  17.393  28.412  1.00  0.49           C  
ATOM   4336  SD  MET A 288      -6.268  15.929  27.644  1.00  0.49           S  
ATOM   4337  CE  MET A 288      -4.850  15.136  27.000  1.00  0.49           C  
ATOM   4338  H01 MET A 288      -6.340  17.868  25.938  1.00  0.49           H  
ATOM   4339  H02 MET A 288      -4.556  19.194  27.943  1.00  0.49           H  
ATOM   4340  H03 MET A 288      -3.951  17.740  27.044  1.00  0.49           H  
ATOM   4341  H04 MET A 288      -6.352  17.976  28.846  1.00  0.49           H  
ATOM   4342  H05 MET A 288      -4.827  17.072  29.171  1.00  0.49           H  
ATOM   4343  H06 MET A 288      -4.017  15.263  27.692  1.00  0.49           H  
ATOM   4344  H07 MET A 288      -5.055  14.073  26.870  1.00  0.49           H  
ATOM   4345  H08 MET A 288      -4.592  15.577  26.037  1.00  0.49           H  
ATOM   4346  H09 MET A 288      -3.821  18.872  25.205  1.00  0.49           H  
ATOM   4347  N   GLU A 289      -6.021  21.068  26.670  1.00  0.66           N  
ATOM   4348  CA  GLU A 289      -6.827  22.228  27.017  1.00  0.66           C  
ATOM   4349  C   GLU A 289      -7.799  22.666  25.939  1.00  0.66           C  
ATOM   4350  O   GLU A 289      -8.886  23.147  26.244  1.00  0.66           O  
ATOM   4351  CB  GLU A 289      -5.940  23.391  27.433  1.00  0.66           C  
ATOM   4352  CG  GLU A 289      -5.857  23.504  28.940  1.00  0.66           C  
ATOM   4353  CD  GLU A 289      -5.133  24.735  29.383  1.00  0.66           C  
ATOM   4354  OE1 GLU A 289      -5.443  25.818  28.844  1.00  0.66           O  
ATOM   4355  OE2 GLU A 289      -4.264  24.621  30.274  1.00  0.66           O  
ATOM   4356  H01 GLU A 289      -7.444  21.910  27.857  1.00  0.66           H  
ATOM   4357  H02 GLU A 289      -6.372  24.312  27.041  1.00  0.66           H  
ATOM   4358  H03 GLU A 289      -4.938  23.237  27.032  1.00  0.66           H  
ATOM   4359  H04 GLU A 289      -5.299  22.642  29.306  1.00  0.66           H  
ATOM   4360  H05 GLU A 289      -6.868  23.527  29.346  1.00  0.66           H  
ATOM   4361  H09 GLU A 289      -5.032  21.174  26.496  1.00  0.66           H  
ATOM   4362  N   LYS A 290      -7.419  22.503  24.678  1.00  0.72           N  
ATOM   4363  CA  LYS A 290      -8.309  22.864  23.588  1.00  0.72           C  
ATOM   4364  C   LYS A 290      -9.432  21.831  23.490  1.00  0.72           C  
ATOM   4365  O   LYS A 290     -10.434  22.046  22.813  1.00  0.72           O  
ATOM   4366  CB  LYS A 290      -7.538  22.928  22.269  1.00  0.72           C  
ATOM   4367  CG  LYS A 290      -6.587  24.109  22.167  1.00  0.72           C  
ATOM   4368  CD  LYS A 290      -7.319  25.426  22.390  1.00  0.72           C  
ATOM   4369  CE  LYS A 290      -6.413  26.610  22.118  1.00  0.72           C  
ATOM   4370  NZ  LYS A 290      -6.953  27.881  22.670  1.00  0.72           N  
ATOM   4371  H01 LYS A 290      -8.735  23.848  23.785  1.00  0.72           H  
ATOM   4372  H02 LYS A 290      -8.277  23.049  21.477  1.00  0.72           H  
ATOM   4373  H03 LYS A 290      -6.959  22.010  22.165  1.00  0.72           H  
ATOM   4374  H04 LYS A 290      -6.156  24.119  21.166  1.00  0.72           H  
ATOM   4375  H05 LYS A 290      -5.806  24.004  22.920  1.00  0.72           H  
ATOM   4376  H06 LYS A 290      -6.505  22.125  24.475  1.00  0.72           H  
ATOM   4377  H07 LYS A 290      -7.640  25.470  23.431  1.00  0.72           H  
ATOM   4378  H08 LYS A 290      -8.178  25.474  21.721  1.00  0.72           H  
ATOM   4379  H09 LYS A 290      -6.336  26.726  21.037  1.00  0.72           H  
ATOM   4380  H10 LYS A 290      -5.440  26.417  22.570  1.00  0.72           H  
ATOM   4381  H11 LYS A 290      -7.870  27.715  23.060  1.00  0.72           H  
ATOM   4382  H12 LYS A 290      -6.337  28.223  23.393  1.00  0.72           H  
ATOM   4383  H13 LYS A 290      -7.021  28.567  21.932  1.00  0.72           H  
ATOM   4384  N   ALA A 291      -9.256  20.703  24.167  1.00  0.74           N  
ATOM   4385  CA  ALA A 291     -10.262  19.648  24.159  1.00  0.74           C  
ATOM   4386  C   ALA A 291     -11.124  19.739  25.416  1.00  0.74           C  
ATOM   4387  O   ALA A 291     -11.948  18.861  25.677  1.00  0.74           O  
ATOM   4388  CB  ALA A 291      -9.590  18.280  24.080  1.00  0.74           C  
ATOM   4389  H01 ALA A 291     -10.899  19.775  23.284  1.00  0.74           H  
ATOM   4390  H02 ALA A 291      -8.628  18.319  24.590  1.00  0.74           H  
ATOM   4391  H03 ALA A 291     -10.225  17.535  24.559  1.00  0.74           H  
ATOM   4392  H04 ALA A 291      -9.436  18.010  23.035  1.00  0.74           H  
ATOM   4393  H14 ALA A 291      -8.407  20.573  24.699  1.00  0.74           H  
ATOM   4394  N   GLY A 292     -10.924  20.806  26.189  1.00  0.84           N  
ATOM   4395  CA  GLY A 292     -11.686  20.999  27.409  1.00  0.84           C  
ATOM   4396  C   GLY A 292     -11.081  20.269  28.593  1.00  0.84           C  
ATOM   4397  O   GLY A 292     -11.747  20.038  29.601  1.00  0.84           O  
ATOM   4398  H01 GLY A 292     -12.684  20.592  27.244  1.00  0.84           H  
ATOM   4399  H02 GLY A 292     -11.721  22.065  27.635  1.00  0.84           H  
ATOM   4400  H05 GLY A 292     -10.231  21.491  25.922  1.00  0.84           H  
ATOM   4401  N   GLY A 293      -9.811  19.900  28.476  1.00  0.76           N  
ATOM   4402  CA  GLY A 293      -9.153  19.198  29.558  1.00  0.76           C  
ATOM   4403  C   GLY A 293      -8.187  20.092  30.305  1.00  0.76           C  
ATOM   4404  O   GLY A 293      -8.078  21.285  30.017  1.00  0.76           O  
ATOM   4405  H01 GLY A 293      -8.586  18.372  29.129  1.00  0.76           H  
ATOM   4406  H02 GLY A 293      -9.909  18.835  30.254  1.00  0.76           H  
ATOM   4407  H03 GLY A 293      -9.302  20.110  27.629  1.00  0.76           H  
ATOM   4408  N   LEU A 294      -7.486  19.510  31.273  1.00  0.75           N  
ATOM   4409  CA  LEU A 294      -6.517  20.247  32.073  1.00  0.75           C  
ATOM   4410  C   LEU A 294      -5.152  19.566  32.030  1.00  0.75           C  
ATOM   4411  O   LEU A 294      -5.045  18.373  31.741  1.00  0.75           O  
ATOM   4412  CB  LEU A 294      -6.996  20.354  33.524  1.00  0.75           C  
ATOM   4413  CG  LEU A 294      -8.287  21.147  33.746  1.00  0.75           C  
ATOM   4414  CD1 LEU A 294      -8.700  21.087  35.224  1.00  0.75           C  
ATOM   4415  CD2 LEU A 294      -8.069  22.594  33.290  1.00  0.75           C  
ATOM   4416  H01 LEU A 294      -6.422  21.248  31.653  1.00  0.75           H  
ATOM   4417  H02 LEU A 294      -6.217  20.905  34.051  1.00  0.75           H  
ATOM   4418  H03 LEU A 294      -7.629  18.528  31.459  1.00  0.75           H  
ATOM   4419  H04 LEU A 294      -7.156  19.343  33.899  1.00  0.75           H  
ATOM   4420  H05 LEU A 294      -9.095  20.710  33.159  1.00  0.75           H  
ATOM   4421  H06 LEU A 294      -9.733  20.748  35.298  1.00  0.75           H  
ATOM   4422  H07 LEU A 294      -8.051  20.391  35.755  1.00  0.75           H  
ATOM   4423  H08 LEU A 294      -8.611  22.079  35.667  1.00  0.75           H  
ATOM   4424  H09 LEU A 294      -7.085  22.685  32.830  1.00  0.75           H  
ATOM   4425  H10 LEU A 294      -8.835  22.866  32.564  1.00  0.75           H  
ATOM   4426  H11 LEU A 294      -8.131  23.260  34.151  1.00  0.75           H  
ATOM   4427  N   ALA A 295      -4.111  20.336  32.314  1.00  0.57           N  
ATOM   4428  CA  ALA A 295      -2.750  19.825  32.313  1.00  0.57           C  
ATOM   4429  C   ALA A 295      -1.943  20.652  33.307  1.00  0.57           C  
ATOM   4430  O   ALA A 295      -1.635  21.823  33.058  1.00  0.57           O  
ATOM   4431  CB  ALA A 295      -2.149  19.931  30.912  1.00  0.57           C  
ATOM   4432  H01 ALA A 295      -2.735  18.774  32.601  1.00  0.57           H  
ATOM   4433  H02 ALA A 295      -1.131  19.543  30.924  1.00  0.57           H  
ATOM   4434  H03 ALA A 295      -2.751  19.350  30.213  1.00  0.57           H  
ATOM   4435  H04 ALA A 295      -2.135  20.975  30.600  1.00  0.57           H  
ATOM   4436  H12 ALA A 295      -4.268  21.308  32.538  1.00  0.57           H  
ATOM   4437  N   THR A 296      -1.609  20.039  34.437  1.00  0.61           N  
ATOM   4438  CA  THR A 296      -0.862  20.723  35.486  1.00  0.61           C  
ATOM   4439  C   THR A 296       0.396  19.968  35.902  1.00  0.61           C  
ATOM   4440  O   THR A 296       0.558  18.786  35.595  1.00  0.61           O  
ATOM   4441  CB  THR A 296      -1.752  20.923  36.736  1.00  0.61           C  
ATOM   4442  CG2 THR A 296      -2.369  19.597  37.157  1.00  0.61           C  
ATOM   4443  OG1 THR A 296      -0.970  21.449  37.818  1.00  0.61           O  
ATOM   4444  H01 THR A 296      -0.560  21.684  35.070  1.00  0.61           H  
ATOM   4445  H02 THR A 296      -2.546  21.627  36.488  1.00  0.61           H  
ATOM   4446  H03 THR A 296      -3.348  19.488  36.690  1.00  0.61           H  
ATOM   4447  H04 THR A 296      -1.723  18.778  36.841  1.00  0.61           H  
ATOM   4448  H05 THR A 296      -1.879  19.075  34.573  1.00  0.61           H  
ATOM   4449  H06 THR A 296      -2.480  19.575  38.241  1.00  0.61           H  
ATOM   4450  H07 THR A 296      -0.719  20.735  38.409  1.00  0.61           H  
ATOM   4451  N   THR A 297       1.291  20.671  36.591  1.00  0.54           N  
ATOM   4452  CA  THR A 297       2.528  20.081  37.086  1.00  0.54           C  
ATOM   4453  C   THR A 297       2.171  19.555  38.466  1.00  0.54           C  
ATOM   4454  O   THR A 297       2.877  18.734  39.050  1.00  0.54           O  
ATOM   4455  CB  THR A 297       3.632  21.141  37.271  1.00  0.54           C  
ATOM   4456  CG2 THR A 297       3.881  21.901  35.976  1.00  0.54           C  
ATOM   4457  OG1 THR A 297       3.231  22.064  38.294  1.00  0.54           O  
ATOM   4458  H01 THR A 297       2.899  19.328  36.391  1.00  0.54           H  
ATOM   4459  H02 THR A 297       4.555  20.636  37.557  1.00  0.54           H  
ATOM   4460  H03 THR A 297       4.922  21.776  35.676  1.00  0.54           H  
ATOM   4461  H04 THR A 297       3.229  21.511  35.194  1.00  0.54           H  
ATOM   4462  H05 THR A 297       3.672  22.960  36.130  1.00  0.54           H  
ATOM   4463  H06 THR A 297       3.265  22.959  37.949  1.00  0.54           H  
ATOM   4464  H08 THR A 297       1.107  21.646  36.777  1.00  0.54           H  
ATOM   4465  N   GLY A 298       1.050  20.054  38.972  1.00  0.73           N  
ATOM   4466  CA  GLY A 298       0.584  19.680  40.288  1.00  0.73           C  
ATOM   4467  C   GLY A 298       0.619  20.923  41.151  1.00  0.73           C  
ATOM   4468  O   GLY A 298       0.106  20.931  42.261  1.00  0.73           O  
ATOM   4469  H01 GLY A 298       1.216  18.899  40.712  1.00  0.73           H  
ATOM   4470  H02 GLY A 298      -0.434  19.296  40.228  1.00  0.73           H  
ATOM   4471  H07 GLY A 298       0.511  20.710  38.425  1.00  0.73           H  
ATOM   4472  N   LYS A 299       1.228  21.981  40.619  1.00  0.72           N  
ATOM   4473  CA  LYS A 299       1.352  23.253  41.324  1.00  0.72           C  
ATOM   4474  C   LYS A 299       1.047  24.435  40.405  1.00  0.72           C  
ATOM   4475  O   LYS A 299       0.771  25.536  40.878  1.00  0.72           O  
ATOM   4476  CB  LYS A 299       2.773  23.417  41.885  1.00  0.72           C  
ATOM   4477  CG  LYS A 299       3.187  22.373  42.925  1.00  0.72           C  
ATOM   4478  CD  LYS A 299       4.650  22.558  43.328  1.00  0.72           C  
ATOM   4479  CE  LYS A 299       5.074  21.619  44.461  1.00  0.72           C  
ATOM   4480  NZ  LYS A 299       4.995  20.176  44.090  1.00  0.72           N  
ATOM   4481  H01 LYS A 299       0.627  23.243  42.138  1.00  0.72           H  
ATOM   4482  H02 LYS A 299       2.786  24.378  42.399  1.00  0.72           H  
ATOM   4483  H03 LYS A 299       1.619  21.900  39.691  1.00  0.72           H  
ATOM   4484  H04 LYS A 299       3.474  23.361  41.052  1.00  0.72           H  
ATOM   4485  H05 LYS A 299       3.068  21.381  42.490  1.00  0.72           H  
ATOM   4486  H06 LYS A 299       2.556  22.478  43.808  1.00  0.72           H  
ATOM   4487  H07 LYS A 299       4.765  23.581  43.687  1.00  0.72           H  
ATOM   4488  H08 LYS A 299       5.279  22.364  42.459  1.00  0.72           H  
ATOM   4489  H09 LYS A 299       4.383  21.778  45.289  1.00  0.72           H  
ATOM   4490  H10 LYS A 299       6.103  21.851  44.737  1.00  0.72           H  
ATOM   4491  H11 LYS A 299       4.277  20.047  43.391  1.00  0.72           H  
ATOM   4492  H12 LYS A 299       5.884  19.874  43.718  1.00  0.72           H  
ATOM   4493  H13 LYS A 299       4.769  19.629  44.909  1.00  0.72           H  
ATOM   4494  N   GLU A 300       1.102  24.208  39.095  1.00  0.69           N  
ATOM   4495  CA  GLU A 300       0.841  25.274  38.130  1.00  0.69           C  
ATOM   4496  C   GLU A 300       0.503  24.708  36.751  1.00  0.69           C  
ATOM   4497  O   GLU A 300       0.913  23.602  36.403  1.00  0.69           O  
ATOM   4498  CB  GLU A 300       2.072  26.179  38.017  1.00  0.69           C  
ATOM   4499  CG  GLU A 300       3.258  25.493  37.349  1.00  0.69           C  
ATOM   4500  CD  GLU A 300       4.534  26.302  37.422  1.00  0.69           C  
ATOM   4501  OE1 GLU A 300       4.543  27.460  36.957  1.00  0.69           O  
ATOM   4502  OE2 GLU A 300       5.538  25.773  37.941  1.00  0.69           O  
ATOM   4503  H01 GLU A 300      -0.016  25.847  38.485  1.00  0.69           H  
ATOM   4504  H02 GLU A 300       2.377  26.442  39.030  1.00  0.69           H  
ATOM   4505  H03 GLU A 300       1.804  27.059  37.432  1.00  0.69           H  
ATOM   4506  H04 GLU A 300       3.011  25.374  36.294  1.00  0.69           H  
ATOM   4507  H05 GLU A 300       3.426  24.535  37.840  1.00  0.69           H  
ATOM   4508  H14 GLU A 300       1.328  23.282  38.761  1.00  0.69           H  
ATOM   4509  N   ALA A 301      -0.248  25.477  35.967  1.00  0.70           N  
ATOM   4510  CA  ALA A 301      -0.632  25.058  34.625  1.00  0.70           C  
ATOM   4511  C   ALA A 301       0.619  24.881  33.777  1.00  0.70           C  
ATOM   4512  O   ALA A 301       1.500  25.739  33.787  1.00  0.70           O  
ATOM   4513  CB  ALA A 301      -1.528  26.096  34.004  1.00  0.70           C  
ATOM   4514  H01 ALA A 301      -1.171  24.112  34.679  1.00  0.70           H  
ATOM   4515  H02 ALA A 301      -2.435  26.196  34.600  1.00  0.70           H  
ATOM   4516  H03 ALA A 301      -1.008  27.053  33.972  1.00  0.70           H  
ATOM   4517  H04 ALA A 301      -1.791  25.791  32.991  1.00  0.70           H  
ATOM   4518  H06 ALA A 301      -0.560  26.374  36.311  1.00  0.70           H  
ATOM   4519  N   VAL A 302       0.697  23.776  33.037  1.00  0.44           N  
ATOM   4520  CA  VAL A 302       1.860  23.511  32.194  1.00  0.44           C  
ATOM   4521  C   VAL A 302       2.112  24.580  31.124  1.00  0.44           C  
ATOM   4522  O   VAL A 302       3.257  24.961  30.884  1.00  0.44           O  
ATOM   4523  CB  VAL A 302       1.747  22.129  31.512  1.00  0.44           C  
ATOM   4524  CG1 VAL A 302       2.892  21.935  30.511  1.00  0.44           C  
ATOM   4525  CG2 VAL A 302       1.788  21.024  32.577  1.00  0.44           C  
ATOM   4526  H01 VAL A 302       2.712  23.530  32.873  1.00  0.44           H  
ATOM   4527  H02 VAL A 302       0.801  22.075  30.973  1.00  0.44           H  
ATOM   4528  H03 VAL A 302       3.785  21.605  31.041  1.00  0.44           H  
ATOM   4529  H04 VAL A 302       2.608  21.182  29.775  1.00  0.44           H  
ATOM   4530  H05 VAL A 302      -0.062  23.110  33.059  1.00  0.44           H  
ATOM   4531  H06 VAL A 302       3.098  22.879  30.006  1.00  0.44           H  
ATOM   4532  H07 VAL A 302       1.951  21.471  33.558  1.00  0.44           H  
ATOM   4533  H08 VAL A 302       0.841  20.484  32.578  1.00  0.44           H  
ATOM   4534  H09 VAL A 302       2.601  20.333  32.353  1.00  0.44           H  
ATOM   4535  N   LEU A 303       1.050  25.064  30.490  1.00  0.60           N  
ATOM   4536  CA  LEU A 303       1.177  26.074  29.443  1.00  0.60           C  
ATOM   4537  C   LEU A 303       1.658  27.447  29.931  1.00  0.60           C  
ATOM   4538  O   LEU A 303       2.056  28.289  29.119  1.00  0.60           O  
ATOM   4539  CB  LEU A 303      -0.163  26.237  28.710  1.00  0.60           C  
ATOM   4540  CG  LEU A 303      -0.730  24.996  28.010  1.00  0.60           C  
ATOM   4541  CD1 LEU A 303      -2.191  25.245  27.658  1.00  0.60           C  
ATOM   4542  CD2 LEU A 303       0.088  24.662  26.765  1.00  0.60           C  
ATOM   4543  H01 LEU A 303       1.953  25.703  28.773  1.00  0.60           H  
ATOM   4544  H02 LEU A 303       0.039  26.947  27.907  1.00  0.60           H  
ATOM   4545  H03 LEU A 303      -0.900  26.568  29.441  1.00  0.60           H  
ATOM   4546  H04 LEU A 303      -0.669  24.139  28.681  1.00  0.60           H  
ATOM   4547  H05 LEU A 303      -2.764  25.398  28.573  1.00  0.60           H  
ATOM   4548  H06 LEU A 303      -2.268  26.132  27.029  1.00  0.60           H  
ATOM   4549  H07 LEU A 303      -2.588  24.383  27.122  1.00  0.60           H  
ATOM   4550  H08 LEU A 303       1.075  24.310  27.063  1.00  0.60           H  
ATOM   4551  H09 LEU A 303      -0.418  23.883  26.195  1.00  0.60           H  
ATOM   4552  H10 LEU A 303       0.132  24.725  30.738  1.00  0.60           H  
ATOM   4553  H11 LEU A 303       0.192  25.554  26.148  1.00  0.60           H  
ATOM   4554  N   ASP A 304       1.626  27.681  31.242  1.00  0.70           N  
ATOM   4555  CA  ASP A 304       2.065  28.971  31.780  1.00  0.70           C  
ATOM   4556  C   ASP A 304       3.520  29.019  32.229  1.00  0.70           C  
ATOM   4557  O   ASP A 304       3.993  30.051  32.696  1.00  0.70           O  
ATOM   4558  CB  ASP A 304       1.174  29.413  32.944  1.00  0.70           C  
ATOM   4559  CG  ASP A 304      -0.221  29.767  32.498  1.00  0.70           C  
ATOM   4560  OD1 ASP A 304      -0.370  30.277  31.367  1.00  0.70           O  
ATOM   4561  OD2 ASP A 304      -1.171  29.547  33.277  1.00  0.70           O  
ATOM   4562  H01 ASP A 304       1.975  29.657  30.938  1.00  0.70           H  
ATOM   4563  H02 ASP A 304       1.619  30.306  33.382  1.00  0.70           H  
ATOM   4564  H03 ASP A 304       1.115  28.601  33.668  1.00  0.70           H  
ATOM   4565  H12 ASP A 304       1.296  26.963  31.871  1.00  0.70           H  
ATOM   4566  N   ILE A 305       4.235  27.912  32.089  1.00  0.58           N  
ATOM   4567  CA  ILE A 305       5.636  27.891  32.486  1.00  0.58           C  
ATOM   4568  C   ILE A 305       6.469  28.608  31.434  1.00  0.58           C  
ATOM   4569  O   ILE A 305       6.315  28.348  30.240  1.00  0.58           O  
ATOM   4570  CB  ILE A 305       6.180  26.457  32.591  1.00  0.58           C  
ATOM   4571  CG1 ILE A 305       5.391  25.663  33.633  1.00  0.58           C  
ATOM   4572  CG2 ILE A 305       7.666  26.493  32.933  1.00  0.58           C  
ATOM   4573  CD1 ILE A 305       5.727  24.174  33.629  1.00  0.58           C  
ATOM   4574  H01 ILE A 305       5.702  28.377  33.459  1.00  0.58           H  
ATOM   4575  H02 ILE A 305       6.060  25.956  31.631  1.00  0.58           H  
ATOM   4576  H03 ILE A 305       4.334  25.759  33.384  1.00  0.58           H  
ATOM   4577  H04 ILE A 305       3.807  27.081  31.706  1.00  0.58           H  
ATOM   4578  H05 ILE A 305       5.614  26.067  34.620  1.00  0.58           H  
ATOM   4579  H06 ILE A 305       8.189  27.122  32.213  1.00  0.58           H  
ATOM   4580  H07 ILE A 305       7.799  26.901  33.935  1.00  0.58           H  
ATOM   4581  H08 ILE A 305       8.073  25.483  32.895  1.00  0.58           H  
ATOM   4582  H09 ILE A 305       6.676  24.015  34.141  1.00  0.58           H  
ATOM   4583  H10 ILE A 305       4.940  23.622  34.143  1.00  0.58           H  
ATOM   4584  H11 ILE A 305       5.807  23.822  32.601  1.00  0.58           H  
ATOM   4585  N   VAL A 306       7.340  29.514  31.870  1.00  0.77           N  
ATOM   4586  CA  VAL A 306       8.214  30.215  30.937  1.00  0.77           C  
ATOM   4587  C   VAL A 306       9.528  29.435  30.939  1.00  0.77           C  
ATOM   4588  O   VAL A 306      10.289  29.482  31.905  1.00  0.77           O  
ATOM   4589  CB  VAL A 306       8.485  31.680  31.372  1.00  0.77           C  
ATOM   4590  CG1 VAL A 306       9.264  32.408  30.284  1.00  0.77           C  
ATOM   4591  CG2 VAL A 306       7.173  32.398  31.646  1.00  0.77           C  
ATOM   4592  H01 VAL A 306       7.749  30.266  29.952  1.00  0.77           H  
ATOM   4593  H02 VAL A 306       9.077  31.673  32.288  1.00  0.77           H  
ATOM   4594  H03 VAL A 306      10.254  31.962  30.187  1.00  0.77           H  
ATOM   4595  H04 VAL A 306       8.733  32.321  29.336  1.00  0.77           H  
ATOM   4596  H05 VAL A 306       9.364  33.460  30.550  1.00  0.77           H  
ATOM   4597  H06 VAL A 306       6.399  31.665  31.872  1.00  0.77           H  
ATOM   4598  H07 VAL A 306       7.296  33.070  32.496  1.00  0.77           H  
ATOM   4599  H08 VAL A 306       6.882  32.973  30.767  1.00  0.77           H  
ATOM   4600  H12 VAL A 306       7.396  29.718  32.857  1.00  0.77           H  
ATOM   4601  N   PRO A 307       9.802  28.689  29.857  1.00  0.63           N  
ATOM   4602  CA  PRO A 307      11.027  27.888  29.736  1.00  0.63           C  
ATOM   4603  C   PRO A 307      12.321  28.704  29.760  1.00  0.63           C  
ATOM   4604  O   PRO A 307      12.337  29.871  29.369  1.00  0.63           O  
ATOM   4605  CB  PRO A 307      10.840  27.170  28.397  1.00  0.63           C  
ATOM   4606  CG  PRO A 307       9.350  27.097  28.242  1.00  0.63           C  
ATOM   4607  CD  PRO A 307       8.915  28.464  28.703  1.00  0.63           C  
ATOM   4608  H01 PRO A 307      11.317  26.190  28.371  1.00  0.63           H  
ATOM   4609  H02 PRO A 307      11.289  27.739  27.583  1.00  0.63           H  
ATOM   4610  H03 PRO A 307       8.892  26.281  28.800  1.00  0.63           H  
ATOM   4611  H04 PRO A 307       9.068  26.921  27.204  1.00  0.63           H  
ATOM   4612  H05 PRO A 307       8.988  29.233  27.934  1.00  0.63           H  
ATOM   4613  H06 PRO A 307       7.866  28.468  29.001  1.00  0.63           H  
ATOM   4614  H09 PRO A 307      11.148  27.219  30.588  1.00  0.63           H  
ATOM   4615  N   THR A 308      13.400  28.077  30.219  1.00  0.75           N  
ATOM   4616  CA  THR A 308      14.711  28.718  30.264  1.00  0.75           C  
ATOM   4617  C   THR A 308      15.718  27.811  29.564  1.00  0.75           C  
ATOM   4618  O   THR A 308      16.866  28.195  29.339  1.00  0.75           O  
ATOM   4619  CB  THR A 308      15.200  28.959  31.718  1.00  0.75           C  
ATOM   4620  CG2 THR A 308      14.260  29.893  32.449  1.00  0.75           C  
ATOM   4621  OG1 THR A 308      15.283  27.709  32.417  1.00  0.75           O  
ATOM   4622  H01 THR A 308      14.626  29.687  29.772  1.00  0.75           H  
ATOM   4623  H02 THR A 308      16.187  29.419  31.680  1.00  0.75           H  
ATOM   4624  H03 THR A 308      13.312  29.386  32.628  1.00  0.75           H  
ATOM   4625  H04 THR A 308      14.702  30.182  33.402  1.00  0.75           H  
ATOM   4626  H05 THR A 308      14.088  30.783  31.844  1.00  0.75           H  
ATOM   4627  H06 THR A 308      15.641  27.037  31.831  1.00  0.75           H  
ATOM   4628  H07 THR A 308      13.310  27.126  30.547  1.00  0.75           H  
ATOM   4629  N   ASP A 309      15.268  26.609  29.216  1.00  0.65           N  
ATOM   4630  CA  ASP A 309      16.105  25.610  28.552  1.00  0.65           C  
ATOM   4631  C   ASP A 309      15.222  24.816  27.582  1.00  0.65           C  
ATOM   4632  O   ASP A 309      14.212  24.240  27.987  1.00  0.65           O  
ATOM   4633  CB  ASP A 309      16.727  24.700  29.624  1.00  0.65           C  
ATOM   4634  CG  ASP A 309      17.553  23.566  29.043  1.00  0.65           C  
ATOM   4635  OD1 ASP A 309      17.998  23.662  27.878  1.00  0.65           O  
ATOM   4636  OD2 ASP A 309      17.768  22.577  29.776  1.00  0.65           O  
ATOM   4637  H01 ASP A 309      16.914  26.074  27.988  1.00  0.65           H  
ATOM   4638  H02 ASP A 309      15.906  24.249  30.180  1.00  0.65           H  
ATOM   4639  H03 ASP A 309      17.370  25.306  30.262  1.00  0.65           H  
ATOM   4640  H07 ASP A 309      14.306  26.376  29.419  1.00  0.65           H  
ATOM   4641  N   ILE A 310      15.593  24.786  26.304  1.00  0.49           N  
ATOM   4642  CA  ILE A 310      14.773  24.085  25.317  1.00  0.49           C  
ATOM   4643  C   ILE A 310      14.603  22.601  25.601  1.00  0.49           C  
ATOM   4644  O   ILE A 310      13.692  21.968  25.067  1.00  0.49           O  
ATOM   4645  CB  ILE A 310      15.303  24.264  23.855  1.00  0.49           C  
ATOM   4646  CG1 ILE A 310      16.636  23.536  23.661  1.00  0.49           C  
ATOM   4647  CG2 ILE A 310      15.420  25.741  23.522  1.00  0.49           C  
ATOM   4648  CD1 ILE A 310      17.744  24.014  24.552  1.00  0.49           C  
ATOM   4649  H01 ILE A 310      13.796  24.559  25.407  1.00  0.49           H  
ATOM   4650  H02 ILE A 310      14.588  23.815  23.165  1.00  0.49           H  
ATOM   4651  H03 ILE A 310      16.953  23.740  22.638  1.00  0.49           H  
ATOM   4652  H04 ILE A 310      16.443  25.249  26.015  1.00  0.49           H  
ATOM   4653  H05 ILE A 310      16.476  22.475  23.855  1.00  0.49           H  
ATOM   4654  H06 ILE A 310      16.402  25.939  23.093  1.00  0.49           H  
ATOM   4655  H07 ILE A 310      14.648  26.014  22.803  1.00  0.49           H  
ATOM   4656  H08 ILE A 310      15.296  26.330  24.431  1.00  0.49           H  
ATOM   4657  H09 ILE A 310      18.578  24.358  23.941  1.00  0.49           H  
ATOM   4658  H10 ILE A 310      17.384  24.836  25.171  1.00  0.49           H  
ATOM   4659  H11 ILE A 310      18.076  23.196  25.191  1.00  0.49           H  
ATOM   4660  N   HIS A 311      15.468  22.046  26.445  1.00  0.42           N  
ATOM   4661  CA  HIS A 311      15.380  20.630  26.789  1.00  0.42           C  
ATOM   4662  C   HIS A 311      14.921  20.457  28.228  1.00  0.42           C  
ATOM   4663  O   HIS A 311      15.096  19.400  28.841  1.00  0.42           O  
ATOM   4664  CB  HIS A 311      16.728  19.952  26.563  1.00  0.42           C  
ATOM   4665  CG  HIS A 311      17.094  19.829  25.118  1.00  0.42           C  
ATOM   4666  CD2 HIS A 311      18.078  20.412  24.394  1.00  0.42           C  
ATOM   4667  ND1 HIS A 311      16.385  19.039  24.238  1.00  0.42           N  
ATOM   4668  CE1 HIS A 311      16.919  19.140  23.033  1.00  0.42           C  
ATOM   4669  NE2 HIS A 311      17.947  19.966  23.100  1.00  0.42           N  
ATOM   4670  H01 HIS A 311      14.642  20.156  26.142  1.00  0.42           H  
ATOM   4671  H02 HIS A 311      16.652  18.941  26.963  1.00  0.42           H  
ATOM   4672  H03 HIS A 311      17.498  20.536  27.067  1.00  0.42           H  
ATOM   4673  H04 HIS A 311      18.832  21.105  24.767  1.00  0.42           H  
ATOM   4674  H05 HIS A 311      16.570  18.628  22.136  1.00  0.42           H  
ATOM   4675  H06 HIS A 311      18.541  20.228  22.326  1.00  0.42           H  
ATOM   4676  H12 HIS A 311      16.197  22.613  26.854  1.00  0.42           H  
ATOM   4677  N   GLN A 312      14.312  21.514  28.747  1.00  0.46           N  
ATOM   4678  CA  GLN A 312      13.798  21.546  30.108  1.00  0.46           C  
ATOM   4679  C   GLN A 312      12.772  20.435  30.319  1.00  0.46           C  
ATOM   4680  O   GLN A 312      12.020  20.095  29.402  1.00  0.46           O  
ATOM   4681  CB  GLN A 312      13.145  22.906  30.347  1.00  0.46           C  
ATOM   4682  CG  GLN A 312      12.774  23.218  31.767  1.00  0.46           C  
ATOM   4683  CD  GLN A 312      12.233  24.627  31.897  1.00  0.46           C  
ATOM   4684  NE2 GLN A 312      11.138  24.779  32.632  1.00  0.46           N  
ATOM   4685  OE1 GLN A 312      12.803  25.574  31.343  1.00  0.46           O  
ATOM   4686  H01 GLN A 312      14.617  21.392  30.811  1.00  0.46           H  
ATOM   4687  H02 GLN A 312      12.204  22.880  29.797  1.00  0.46           H  
ATOM   4688  H03 GLN A 312      13.839  23.674  30.007  1.00  0.46           H  
ATOM   4689  H04 GLN A 312      13.670  23.135  32.383  1.00  0.46           H  
ATOM   4690  H05 GLN A 312      12.013  22.512  32.099  1.00  0.46           H  
ATOM   4691  H06 GLN A 312      10.736  25.697  32.755  1.00  0.46           H  
ATOM   4692  H07 GLN A 312      14.199  22.336  28.171  1.00  0.46           H  
ATOM   4693  H08 GLN A 312      10.707  23.976  33.069  1.00  0.46           H  
ATOM   4694  N   ARG A 313      12.746  19.872  31.523  1.00  0.31           N  
ATOM   4695  CA  ARG A 313      11.796  18.814  31.860  1.00  0.31           C  
ATOM   4696  C   ARG A 313      10.672  19.432  32.668  1.00  0.31           C  
ATOM   4697  O   ARG A 313      10.838  20.499  33.254  1.00  0.31           O  
ATOM   4698  CB  ARG A 313      12.456  17.729  32.714  1.00  0.31           C  
ATOM   4699  CG  ARG A 313      13.534  16.916  32.028  1.00  0.31           C  
ATOM   4700  CD  ARG A 313      14.251  16.045  33.051  1.00  0.31           C  
ATOM   4701  NE  ARG A 313      15.443  15.412  32.497  1.00  0.31           N  
ATOM   4702  CZ  ARG A 313      15.429  14.341  31.712  1.00  0.31           C  
ATOM   4703  NH1 ARG A 313      14.278  13.769  31.384  1.00  0.31           N  
ATOM   4704  NH2 ARG A 313      16.570  13.847  31.252  1.00  0.31           N  
ATOM   4705  H01 ARG A 313      11.432  18.361  30.938  1.00  0.31           H  
ATOM   4706  H02 ARG A 313      11.663  17.022  32.959  1.00  0.31           H  
ATOM   4707  H03 ARG A 313      12.902  18.212  33.583  1.00  0.31           H  
ATOM   4708  H04 ARG A 313      14.253  17.591  31.563  1.00  0.31           H  
ATOM   4709  H05 ARG A 313      13.081  16.282  31.266  1.00  0.31           H  
ATOM   4710  H06 ARG A 313      13.565  15.255  33.357  1.00  0.31           H  
ATOM   4711  H07 ARG A 313      14.544  16.666  33.898  1.00  0.31           H  
ATOM   4712  H08 ARG A 313      16.340  15.816  32.726  1.00  0.31           H  
ATOM   4713  H09 ARG A 313      13.402  20.184  32.225  1.00  0.31           H  
ATOM   4714  H10 ARG A 313      14.271  12.956  30.785  1.00  0.31           H  
ATOM   4715  H11 ARG A 313      13.409  14.147  31.733  1.00  0.31           H  
ATOM   4716  H12 ARG A 313      17.446  14.284  31.500  1.00  0.31           H  
ATOM   4717  H13 ARG A 313      16.563  13.034  30.653  1.00  0.31           H  
ATOM   4718  N   ALA A 314       9.532  18.760  32.712  1.00  0.57           N  
ATOM   4719  CA  ALA A 314       8.410  19.268  33.480  1.00  0.57           C  
ATOM   4720  C   ALA A 314       7.490  18.154  33.950  1.00  0.57           C  
ATOM   4721  O   ALA A 314       7.288  17.160  33.255  1.00  0.57           O  
ATOM   4722  CB  ALA A 314       7.611  20.275  32.652  1.00  0.57           C  
ATOM   4723  H01 ALA A 314       8.821  19.760  34.362  1.00  0.57           H  
ATOM   4724  H02 ALA A 314       6.697  20.538  33.184  1.00  0.57           H  
ATOM   4725  H03 ALA A 314       8.209  21.172  32.493  1.00  0.57           H  
ATOM   4726  H04 ALA A 314       7.356  19.833  31.689  1.00  0.57           H  
ATOM   4727  H14 ALA A 314       9.443  17.889  32.208  1.00  0.57           H  
ATOM   4728  N   PRO A 315       6.946  18.294  35.162  1.00  0.63           N  
ATOM   4729  CA  PRO A 315       6.033  17.274  35.676  1.00  0.63           C  
ATOM   4730  C   PRO A 315       4.735  17.526  34.919  1.00  0.63           C  
ATOM   4731  O   PRO A 315       4.401  18.680  34.657  1.00  0.63           O  
ATOM   4732  CB  PRO A 315       5.875  17.652  37.149  1.00  0.63           C  
ATOM   4733  CG  PRO A 315       7.132  18.411  37.458  1.00  0.63           C  
ATOM   4734  CD  PRO A 315       7.326  19.241  36.222  1.00  0.63           C  
ATOM   4735  H01 PRO A 315       5.736  16.785  37.795  1.00  0.63           H  
ATOM   4736  H02 PRO A 315       4.995  18.278  37.298  1.00  0.63           H  
ATOM   4737  H03 PRO A 315       7.982  17.767  37.685  1.00  0.63           H  
ATOM   4738  H04 PRO A 315       7.006  19.040  38.339  1.00  0.63           H  
ATOM   4739  H05 PRO A 315       6.343  16.235  35.568  1.00  0.63           H  
ATOM   4740  H06 PRO A 315       6.749  20.166  36.216  1.00  0.63           H  
ATOM   4741  H07 PRO A 315       8.363  19.561  36.116  1.00  0.63           H  
ATOM   4742  N   ILE A 316       4.012  16.476  34.550  1.00  0.43           N  
ATOM   4743  CA  ILE A 316       2.748  16.692  33.864  1.00  0.43           C  
ATOM   4744  C   ILE A 316       1.677  15.704  34.300  1.00  0.43           C  
ATOM   4745  O   ILE A 316       1.914  14.500  34.413  1.00  0.43           O  
ATOM   4746  CB  ILE A 316       2.902  16.657  32.313  1.00  0.43           C  
ATOM   4747  CG1 ILE A 316       1.595  17.125  31.663  1.00  0.43           C  
ATOM   4748  CG2 ILE A 316       3.254  15.253  31.835  1.00  0.43           C  
ATOM   4749  CD1 ILE A 316       1.692  17.383  30.167  1.00  0.43           C  
ATOM   4750  H01 ILE A 316       2.426  17.693  34.152  1.00  0.43           H  
ATOM   4751  H02 ILE A 316       3.713  17.325  32.023  1.00  0.43           H  
ATOM   4752  H03 ILE A 316       1.343  18.079  32.126  1.00  0.43           H  
ATOM   4753  H04 ILE A 316       0.838  16.358  31.829  1.00  0.43           H  
ATOM   4754  H05 ILE A 316       4.236  14.975  32.217  1.00  0.43           H  
ATOM   4755  H06 ILE A 316       2.509  14.546  32.201  1.00  0.43           H  
ATOM   4756  H07 ILE A 316       3.270  15.233  30.745  1.00  0.43           H  
ATOM   4757  H08 ILE A 316       4.335  15.539  34.743  1.00  0.43           H  
ATOM   4758  H09 ILE A 316       2.731  17.575  29.899  1.00  0.43           H  
ATOM   4759  H10 ILE A 316       1.332  16.510  29.623  1.00  0.43           H  
ATOM   4760  H11 ILE A 316       1.084  18.250  29.907  1.00  0.43           H  
ATOM   4761  N   ILE A 317       0.500  16.257  34.566  1.00  0.64           N  
ATOM   4762  CA  ILE A 317      -0.691  15.528  34.985  1.00  0.64           C  
ATOM   4763  C   ILE A 317      -1.750  16.135  34.079  1.00  0.64           C  
ATOM   4764  O   ILE A 317      -1.951  17.353  34.094  1.00  0.64           O  
ATOM   4765  CB  ILE A 317      -1.036  15.847  36.450  1.00  0.64           C  
ATOM   4766  CG1 ILE A 317       0.110  15.390  37.357  1.00  0.64           C  
ATOM   4767  CG2 ILE A 317      -2.367  15.204  36.830  1.00  0.64           C  
ATOM   4768  CD1 ILE A 317      -0.009  15.875  38.783  1.00  0.64           C  
ATOM   4769  H01 ILE A 317      -0.589  14.445  34.918  1.00  0.64           H  
ATOM   4770  H02 ILE A 317      -1.153  16.923  36.579  1.00  0.64           H  
ATOM   4771  H03 ILE A 317       1.026  15.820  36.951  1.00  0.64           H  
ATOM   4772  H04 ILE A 317       0.129  14.300  37.365  1.00  0.64           H  
ATOM   4773  H05 ILE A 317      -3.132  15.504  36.114  1.00  0.64           H  
ATOM   4774  H06 ILE A 317      -2.264  14.119  36.817  1.00  0.64           H  
ATOM   4775  H07 ILE A 317      -2.657  15.530  37.829  1.00  0.64           H  
ATOM   4776  H08 ILE A 317      -1.062  15.992  39.040  1.00  0.64           H  
ATOM   4777  H09 ILE A 317       0.450  15.149  39.454  1.00  0.64           H  
ATOM   4778  H10 ILE A 317       0.498  16.835  38.884  1.00  0.64           H  
ATOM   4779  H12 ILE A 317       0.424  17.260  34.471  1.00  0.64           H  
ATOM   4780  N   LEU A 318      -2.421  15.312  33.283  1.00  0.48           N  
ATOM   4781  CA  LEU A 318      -3.412  15.846  32.353  1.00  0.48           C  
ATOM   4782  C   LEU A 318      -4.583  14.912  32.104  1.00  0.48           C  
ATOM   4783  O   LEU A 318      -4.527  13.724  32.429  1.00  0.48           O  
ATOM   4784  CB  LEU A 318      -2.723  16.171  31.023  1.00  0.48           C  
ATOM   4785  CG  LEU A 318      -1.984  14.993  30.358  1.00  0.48           C  
ATOM   4786  CD1 LEU A 318      -2.994  14.000  29.765  1.00  0.48           C  
ATOM   4787  CD2 LEU A 318      -1.073  15.516  29.250  1.00  0.48           C  
ATOM   4788  H01 LEU A 318      -3.828  16.742  32.813  1.00  0.48           H  
ATOM   4789  H02 LEU A 318      -1.959  16.914  31.254  1.00  0.48           H  
ATOM   4790  H03 LEU A 318      -3.483  16.528  30.328  1.00  0.48           H  
ATOM   4791  H04 LEU A 318      -1.385  14.483  31.112  1.00  0.48           H  
ATOM   4792  H05 LEU A 318      -3.884  14.539  29.439  1.00  0.48           H  
ATOM   4793  H06 LEU A 318      -2.546  13.490  28.912  1.00  0.48           H  
ATOM   4794  H07 LEU A 318      -3.271  13.267  30.522  1.00  0.48           H  
ATOM   4795  H08 LEU A 318      -0.105  15.018  29.310  1.00  0.48           H  
ATOM   4796  H09 LEU A 318      -1.526  15.312  28.280  1.00  0.48           H  
ATOM   4797  H10 LEU A 318      -0.935  16.591  29.369  1.00  0.48           H  
ATOM   4798  H11 LEU A 318      -2.246  14.318  33.320  1.00  0.48           H  
ATOM   4799  N   GLY A 319      -5.637  15.461  31.506  1.00  0.79           N  
ATOM   4800  CA  GLY A 319      -6.815  14.674  31.205  1.00  0.79           C  
ATOM   4801  C   GLY A 319      -8.097  15.345  31.656  1.00  0.79           C  
ATOM   4802  O   GLY A 319      -8.159  16.571  31.782  1.00  0.79           O  
ATOM   4803  H01 GLY A 319      -6.729  13.732  31.746  1.00  0.79           H  
ATOM   4804  H02 GLY A 319      -6.864  14.516  30.128  1.00  0.79           H  
ATOM   4805  H11 GLY A 319      -5.615  16.440  31.259  1.00  0.79           H  
ATOM   4806  N   SER A 320      -9.121  14.534  31.902  1.00  0.85           N  
ATOM   4807  CA  SER A 320     -10.418  15.028  32.335  1.00  0.85           C  
ATOM   4808  C   SER A 320     -10.265  16.030  33.470  1.00  0.85           C  
ATOM   4809  O   SER A 320      -9.591  15.764  34.463  1.00  0.85           O  
ATOM   4810  CB  SER A 320     -11.299  13.852  32.763  1.00  0.85           C  
ATOM   4811  OG  SER A 320     -11.512  12.970  31.667  1.00  0.85           O  
ATOM   4812  H01 SER A 320     -10.896  15.543  31.502  1.00  0.85           H  
ATOM   4813  H02 SER A 320     -12.262  14.235  33.102  1.00  0.85           H  
ATOM   4814  H03 SER A 320      -8.994  13.539  31.784  1.00  0.85           H  
ATOM   4815  H04 SER A 320     -10.809  13.310  33.572  1.00  0.85           H  
ATOM   4816  H05 SER A 320     -11.781  12.109  31.996  1.00  0.85           H  
ATOM   4817  N   PRO A 321     -10.909  17.200  33.339  1.00  0.93           N  
ATOM   4818  CA  PRO A 321     -10.851  18.273  34.341  1.00  0.93           C  
ATOM   4819  C   PRO A 321     -11.156  17.858  35.776  1.00  0.93           C  
ATOM   4820  O   PRO A 321     -10.468  18.282  36.704  1.00  0.93           O  
ATOM   4821  CB  PRO A 321     -11.836  19.313  33.795  1.00  0.93           C  
ATOM   4822  CG  PRO A 321     -12.817  18.482  33.028  1.00  0.93           C  
ATOM   4823  CD  PRO A 321     -11.924  17.499  32.311  1.00  0.93           C  
ATOM   4824  H01 PRO A 321     -11.356  20.079  33.186  1.00  0.93           H  
ATOM   4825  H02 PRO A 321     -12.327  19.851  34.606  1.00  0.93           H  
ATOM   4826  H03 PRO A 321     -13.448  19.065  32.357  1.00  0.93           H  
ATOM   4827  H04 PRO A 321     -13.509  17.971  33.697  1.00  0.93           H  
ATOM   4828  H05 PRO A 321     -12.448  16.618  31.942  1.00  0.93           H  
ATOM   4829  H06 PRO A 321      -9.833  18.647  34.453  1.00  0.93           H  
ATOM   4830  H07 PRO A 321     -11.472  17.946  31.426  1.00  0.93           H  
ATOM   4831  N   GLU A 322     -12.178  17.030  35.962  1.00  0.96           N  
ATOM   4832  CA  GLU A 322     -12.548  16.572  37.300  1.00  0.96           C  
ATOM   4833  C   GLU A 322     -11.515  15.635  37.908  1.00  0.96           C  
ATOM   4834  O   GLU A 322     -11.281  15.667  39.117  1.00  0.96           O  
ATOM   4835  CB  GLU A 322     -13.920  15.901  37.268  1.00  0.96           C  
ATOM   4836  CG  GLU A 322     -15.050  16.909  37.224  1.00  0.96           C  
ATOM   4837  CD  GLU A 322     -16.398  16.275  36.987  1.00  0.96           C  
ATOM   4838  OE1 GLU A 322     -16.703  15.243  37.628  1.00  0.96           O  
ATOM   4839  OE2 GLU A 322     -17.157  16.823  36.161  1.00  0.96           O  
ATOM   4840  H01 GLU A 322     -12.588  17.455  37.938  1.00  0.96           H  
ATOM   4841  H02 GLU A 322     -14.028  15.318  38.183  1.00  0.96           H  
ATOM   4842  H03 GLU A 322     -13.980  15.266  36.384  1.00  0.96           H  
ATOM   4843  H04 GLU A 322     -14.855  17.580  36.388  1.00  0.96           H  
ATOM   4844  H05 GLU A 322     -15.078  17.441  38.175  1.00  0.96           H  
ATOM   4845  H08 GLU A 322     -12.709  16.711  35.164  1.00  0.96           H  
ATOM   4846  N   ASP A 323     -10.891  14.801  37.081  1.00  0.84           N  
ATOM   4847  CA  ASP A 323      -9.870  13.892  37.587  1.00  0.84           C  
ATOM   4848  C   ASP A 323      -8.605  14.668  37.947  1.00  0.84           C  
ATOM   4849  O   ASP A 323      -7.998  14.433  38.991  1.00  0.84           O  
ATOM   4850  CB  ASP A 323      -9.533  12.821  36.554  1.00  0.84           C  
ATOM   4851  CG  ASP A 323     -10.664  11.863  36.340  1.00  0.84           C  
ATOM   4852  OD1 ASP A 323     -11.125  11.288  37.349  1.00  0.84           O  
ATOM   4853  OD2 ASP A 323     -11.087  11.686  35.172  1.00  0.84           O  
ATOM   4854  H01 ASP A 323     -10.265  13.406  38.479  1.00  0.84           H  
ATOM   4855  H02 ASP A 323      -8.681  12.253  36.928  1.00  0.84           H  
ATOM   4856  H03 ASP A 323      -9.300  13.307  35.607  1.00  0.84           H  
ATOM   4857  H06 ASP A 323     -11.125  14.797  36.099  1.00  0.84           H  
ATOM   4858  N   VAL A 324      -8.214  15.592  37.078  1.00  0.78           N  
ATOM   4859  CA  VAL A 324      -7.022  16.402  37.325  1.00  0.78           C  
ATOM   4860  C   VAL A 324      -7.231  17.293  38.554  1.00  0.78           C  
ATOM   4861  O   VAL A 324      -6.325  17.470  39.368  1.00  0.78           O  
ATOM   4862  CB  VAL A 324      -6.697  17.300  36.105  1.00  0.78           C  
ATOM   4863  CG1 VAL A 324      -5.423  18.102  36.366  1.00  0.78           C  
ATOM   4864  CG2 VAL A 324      -6.552  16.436  34.848  1.00  0.78           C  
ATOM   4865  H01 VAL A 324      -6.189  15.720  37.498  1.00  0.78           H  
ATOM   4866  H02 VAL A 324      -7.515  18.004  35.948  1.00  0.78           H  
ATOM   4867  H03 VAL A 324      -4.640  17.771  35.684  1.00  0.78           H  
ATOM   4868  H04 VAL A 324      -8.748  15.738  36.233  1.00  0.78           H  
ATOM   4869  H05 VAL A 324      -5.620  19.162  36.204  1.00  0.78           H  
ATOM   4870  H06 VAL A 324      -5.099  17.945  37.395  1.00  0.78           H  
ATOM   4871  H07 VAL A 324      -5.502  16.184  34.700  1.00  0.78           H  
ATOM   4872  H08 VAL A 324      -7.131  15.520  34.967  1.00  0.78           H  
ATOM   4873  H09 VAL A 324      -6.918  16.988  33.983  1.00  0.78           H  
ATOM   4874  N   THR A 325      -8.433  17.847  38.685  1.00  0.85           N  
ATOM   4875  CA  THR A 325      -8.757  18.720  39.810  1.00  0.85           C  
ATOM   4876  C   THR A 325      -8.737  17.968  41.137  1.00  0.85           C  
ATOM   4877  O   THR A 325      -8.302  18.504  42.154  1.00  0.85           O  
ATOM   4878  CB  THR A 325     -10.137  19.384  39.608  1.00  0.85           C  
ATOM   4879  CG2 THR A 325     -10.539  20.190  40.833  1.00  0.85           C  
ATOM   4880  OG1 THR A 325     -10.070  20.259  38.476  1.00  0.85           O  
ATOM   4881  H01 THR A 325      -7.988  19.492  39.846  1.00  0.85           H  
ATOM   4882  H02 THR A 325     -10.880  18.602  39.447  1.00  0.85           H  
ATOM   4883  H03 THR A 325     -11.564  19.943  41.109  1.00  0.85           H  
ATOM   4884  H04 THR A 325      -9.872  19.950  41.661  1.00  0.85           H  
ATOM   4885  H05 THR A 325     -10.470  21.254  40.607  1.00  0.85           H  
ATOM   4886  H06 THR A 325     -10.650  21.011  38.617  1.00  0.85           H  
ATOM   4887  H10 THR A 325      -9.140  17.659  37.989  1.00  0.85           H  
ATOM   4888  N   GLU A 326      -9.213  16.729  41.130  1.00  0.89           N  
ATOM   4889  CA  GLU A 326      -9.210  15.930  42.348  1.00  0.89           C  
ATOM   4890  C   GLU A 326      -7.768  15.756  42.819  1.00  0.89           C  
ATOM   4891  O   GLU A 326      -7.494  15.712  44.019  1.00  0.89           O  
ATOM   4892  CB  GLU A 326      -9.820  14.558  42.086  1.00  0.89           C  
ATOM   4893  CG  GLU A 326      -9.980  13.716  43.333  1.00  0.89           C  
ATOM   4894  CD  GLU A 326     -10.475  12.327  43.022  1.00  0.89           C  
ATOM   4895  OE1 GLU A 326     -11.429  12.198  42.224  1.00  0.89           O  
ATOM   4896  OE2 GLU A 326      -9.916  11.363  43.580  1.00  0.89           O  
ATOM   4897  H01 GLU A 326      -9.801  16.437  43.111  1.00  0.89           H  
ATOM   4898  H02 GLU A 326      -9.134  14.025  41.428  1.00  0.89           H  
ATOM   4899  H03 GLU A 326     -10.803  14.698  41.636  1.00  0.89           H  
ATOM   4900  H04 GLU A 326     -10.720  14.200  43.971  1.00  0.89           H  
ATOM   4901  H05 GLU A 326      -9.015  13.642  43.833  1.00  0.89           H  
ATOM   4902  H07 GLU A 326      -9.580  16.337  40.274  1.00  0.89           H  
ATOM   4903  N   LEU A 327      -6.848  15.659  41.863  1.00  0.72           N  
ATOM   4904  CA  LEU A 327      -5.440  15.493  42.180  1.00  0.72           C  
ATOM   4905  C   LEU A 327      -4.839  16.804  42.669  1.00  0.72           C  
ATOM   4906  O   LEU A 327      -4.022  16.807  43.588  1.00  0.72           O  
ATOM   4907  CB  LEU A 327      -4.672  14.976  40.954  1.00  0.72           C  
ATOM   4908  CG  LEU A 327      -3.171  14.703  41.129  1.00  0.72           C  
ATOM   4909  CD1 LEU A 327      -2.897  14.028  42.473  1.00  0.72           C  
ATOM   4910  CD2 LEU A 327      -2.685  13.824  39.983  1.00  0.72           C  
ATOM   4911  H01 LEU A 327      -5.354  14.758  42.980  1.00  0.72           H  
ATOM   4912  H02 LEU A 327      -4.727  15.786  40.227  1.00  0.72           H  
ATOM   4913  H03 LEU A 327      -5.141  14.043  40.642  1.00  0.72           H  
ATOM   4914  H04 LEU A 327      -2.631  15.650  41.114  1.00  0.72           H  
ATOM   4915  H05 LEU A 327      -2.103  14.564  42.993  1.00  0.72           H  
ATOM   4916  H06 LEU A 327      -7.135  15.702  40.895  1.00  0.72           H  
ATOM   4917  H07 LEU A 327      -3.803  14.044  43.079  1.00  0.72           H  
ATOM   4918  H08 LEU A 327      -2.589  12.996  42.306  1.00  0.72           H  
ATOM   4919  H09 LEU A 327      -1.671  13.484  40.192  1.00  0.72           H  
ATOM   4920  H10 LEU A 327      -3.343  12.961  39.882  1.00  0.72           H  
ATOM   4921  H11 LEU A 327      -2.692  14.398  39.056  1.00  0.72           H  
ATOM   4922  N   LEU A 328      -5.232  17.919  42.058  1.00  0.79           N  
ATOM   4923  CA  LEU A 328      -4.714  19.216  42.485  1.00  0.79           C  
ATOM   4924  C   LEU A 328      -5.138  19.491  43.921  1.00  0.79           C  
ATOM   4925  O   LEU A 328      -4.353  20.001  44.724  1.00  0.79           O  
ATOM   4926  CB  LEU A 328      -5.214  20.334  41.569  1.00  0.79           C  
ATOM   4927  CG  LEU A 328      -4.446  20.486  40.253  1.00  0.79           C  
ATOM   4928  CD1 LEU A 328      -5.136  21.508  39.355  1.00  0.79           C  
ATOM   4929  CD2 LEU A 328      -3.019  20.912  40.552  1.00  0.79           C  
ATOM   4930  H01 LEU A 328      -3.626  19.189  42.426  1.00  0.79           H  
ATOM   4931  H02 LEU A 328      -5.066  21.265  42.117  1.00  0.79           H  
ATOM   4932  H03 LEU A 328      -6.259  20.134  41.330  1.00  0.79           H  
ATOM   4933  H04 LEU A 328      -4.430  19.531  39.728  1.00  0.79           H  
ATOM   4934  H05 LEU A 328      -6.052  21.852  39.834  1.00  0.79           H  
ATOM   4935  H06 LEU A 328      -4.471  22.356  39.192  1.00  0.79           H  
ATOM   4936  H07 LEU A 328      -5.379  21.046  38.398  1.00  0.79           H  
ATOM   4937  H08 LEU A 328      -2.392  20.717  39.682  1.00  0.79           H  
ATOM   4938  H09 LEU A 328      -2.998  21.977  40.783  1.00  0.79           H
[truncated: 1,274,358 more chars]
