# Supplementary material for: Mapping allosteric communications within individual proteins
Source: Nat Commun. 2020 Jul 31;11:3862. doi: 10.1038/s41467-020-17618-2 (PMC7395124; doi:10.1038/s41467-020-17618-2)
Supplement: Supplementary file 7 — Supplementary Data 4 [file 41467_2020_17618_MOESM7_ESM.zip › comparison-to-Amors/1eyi/1eyi-qs.txt]

135	B	4.960787236	ILE135 B	2855.684211	0.074626866
285	D	11.63526197	ALA285 D	2798.8	0.507462687
215	C	1.680307412	TYR215 C	632.4761905	0.291044776
171	C	14.85446175	THR171 C	5616.857143	0.410447761
313	C	6.469927357	ARG313 C	1802.333333	0.298507463
110	A	27.59074401	ARG110 A	8856.791667	0.597014925
122	A	2.625442058	GLY122 A	535.7142857	0.514925373
79	B	15.93023842	ASP79 B	7351.333333	0.097014925
91	D	21.12113638	THR91 D	8167	0.194029851
315	A	9.669774041	PRO315 A	1636.428571	0.634328358
260	C	12.98599253	GLY260 C	1561	0.917910448
222	A	17.06477096	ALA222 A	2379.8	0.917910448
166	C	9.378469065	LEU166 C	3067.315789	0.320895522
63	A	11.41252281	THR63 A	5231.571429	0.149253731
226	B	14.17851646	TYR226 B	2380.333333	0.798507463
262	B	2.747113758	PHE262 B	875.95	0.320895522
257	C	13.63038833	VAL257 C	1431.75	0.970149254
234	C	19.54786781	PRO234 C	2234.428571	0.970149254
291	C	17.65516044	ALA291 C	3693.3	0.71641791
260	A	12.98599253	GLY260 A	1496.714286	0.925373134
268	C	12.78815874	LYS268 C	1568.454545	0.895522388
279	B	6.804766124	TYR279 B	2008.190476	0.26119403
28	B	29.6832765	GLY28 B	9889.428571	0.291044776
154	B	18.39015318	GLN154 B	6247.117647	0.462686567
140	B	23.55971055	ARG140 B	7473.708333	0.694029851
301	A	17.68275007	ALA301 A	3738	0.701492537
129	B	12.58833166	LEU129 B	2032.368421	0.76119403
202	B	15.16468203	ILE202 B	3407.631579	0.686567164
314	C	8.932129925	ALA314 C	1724.3	0.529850746
305	B	14.8633835	ILE305 B	3904.157895	0.567164179
312	C	10.24555953	GLN312 C	2527.470588	0.447761194
188	A	22.05038569	PRO188 A	7688.642857	0.388059701
114	A	18.88752183	VAL114 A	7157.875	0.335820896
47	B	16.80841941	ALA47 B	7161	0.21641791
93	B	19.91404095	VAL93 B	7363.875	0.350746269
129	A	12.58833166	LEU129 A	2002.894737	0.78358209
70	C	10.20357864	VAL70 C	5352.0625	0.119402985
32	C	24.74802738	GLN32 C	8998.941176	0.171641791
234	B	19.54786781	PRO234 B	2204.142857	1
260	B	12.98599253	GLY260 B	1493	0.932835821
204	A	19.850464	LYS204 A	2756.363636	0.925373134
144	C	32.16077768	THR144 C	8241.428571	0.835820896
20	C	27.26800686	GLU20 C	9851.466667	0.059701493
25	B	33.66932467	ARG25 B	10558.125	0.656716418
87	D	24.5460231	SER87 D	8483.454545	0.343283582
295	B	13.15960398	ALA295 B	3136.2	0.559701493
328	C	18.3959355	LEU328 C	3318.473684	0.776119403
32	A	24.62300112	GLN32 A	8963.294118	0.201492537
308	A	17.49875158	THR308 A	3519.928571	0.746268657
169	A	11.98135339	SER169 A	4551.363636	0.335820896
247	C	2.685315065	SER247 C	51.90909091	0.970149254
166	A	9.326723862	LEU166 A	3048.578947	0.313432836
183	A	18.06431518	CYS183 A	5984.636364	0.492537313
291	D	17.65516044	ALA291 D	3624	0.731343284
43	D	18.23008102	ALA43 D	7502.7	0.201492537
257	A	13.63038833	VAL257 A	1411.625	0.97761194
187	B	23.23862595	ASP187 B	7546.25	0.597014925
10	D	23.62186805	ILE10 D	8737.631579	0.201492537
281	B	8.037038447	CYS281 B	1874.636364	0.402985075
61	B	15.78955383	GLY61 B	5774.857143	0.417910448
176	D	17.18814734	ALA176 D	5509	0.514925373
8	C	19.61556928	THR8 C	8879.571429	0.007462687
247	B	2.685315065	SER247 B	51.90909091	0.970149254
314	D	8.932129925	ALA314 D	1634	0.559701493
212	A	1.883234717	ASN212 A	40.57142857	0.947761194
101	A	17.6119303	ASN101 A	6539.428571	0.410447761
191	C	24.27994533	GLY191 C	7866.142857	0.679104478
312	A	10.24555953	GLN312 A	2436.176471	0.462686567
276	C	3.567231279	ARG276 C	938.0416667	0.350746269
271	C	13.04590932	PRO271 C	792.1428571	0.985074627
190	B	21.83333236	ILE190 B	7908.368421	0.313432836
59	D	12.40067889	ILE59 D	6071.736842	0.119402985
105	A	23.10091223	VAL105 A	8321.5625	0.291044776
133	B	6.479296412	GLY133 B	2533.142857	0.179104478
18	B	28.08035133	MET18 B	9440.529412	0.335820896
175	B	16.93702793	LEU175 B	5794.578947	0.485074627
72	B	13.31626002	LYS72 B	6105.772727	0.171641791
144	A	32.16077768	THR144 A	8157.5	0.97761194
164	B	9.429469126	TYR164 B	2748.380952	0.380597015
316	A	7.475108762	ILE316 A	1646.789474	0.432835821
87	B	24.5460231	SER87 B	8519.090909	0.328358209
129	C	12.58833166	LEU129 C	2012.631579	0.776119403
301	D	17.68275007	ALA301 D	3787.2	0.671641791
35	C	22.92908653	ASN35 C	8686.642857	0.111940299
308	C	17.49875158	THR308 C	3625.785714	0.731343284
317	B	10.42262568	ILE317 B	1915.157895	0.626865672
140	A	23.55971055	ARG140 A	7421.166667	0.694029851
108	A	31.8422872	GLU108 A	9019.6	0.820895522
190	C	21.83333236	ILE190 C	7904.157895	0.313432836
15	B	25.15552275	ARG15 B	9175.666667	0.141791045
117	C	10.11816134	PHE117 C	4502.65	0.164179104
332	B	22.88267679	GLN332 B	3578.647059	0.955223881
209	A	9.589337099	TYR209 A	686.8571429	0.932835821
328	B	18.3959355	LEU328 B	3263.473684	0.78358209
178	C	23.82456971	VAL178 C	5906.75	0.813432836
297	C	13.38258828	THR297 C	3485.571429	0.52238806
8	A	19.61556928	THR8 A	8893.642857	0
292	B	20.28067186	GLY292 B	3486.714286	0.820895522
21	A	29.49411618	GLY21 A	10024.57143	0.149253731
64	D	7.063722036	ASN64 D	4883.5	0.037313433
170	B	15.46533766	ALA170 B	5076.9	0.5
146	B	29.09659642	GLU146 B	8171.4	0.850746269
302	B	12.27812909	VAL302 B	3709.375	0.432835821
113	A	22.25191787	TYR113 A	7946	0.335820896
249	D	4.131745636	VAL249 D	185.625	0.791044776
210	B	6.99442671	SER210 B	437.2727273	0.850746269
221	A	17.80847486	PRO221 A	2289.285714	0.947761194
77	B	11.41797552	SER77 B	6989.090909	0.02238806
254	C	7.907678673	ARG254 C	704.3333333	0.798507463
227	D	11.26995373	ILE227 D	2066.105263	0.686567164
267	A	7.293063828	ASN267 A	1385.571429	0.544776119
54	C	20.23880985	ALA54 C	7201.7	0.402985075
35	A	22.83238415	ASN35 A	8652.071429	0.134328358
339	B	0	F6P339 B	1	0.873134328
161	B	17.87902584	ALA161 B	5507.6	0.552238806
218	B	9.84799934	GLU218 B	1410.266667	0.708955224
302	A	12.27812909	VAL302 A	3654.9375	0.440298507
57	C	13.47073016	TYR57 C	6060.428571	0.194029851
311	C	10.75619012	HIS311 C	3029.647059	0.410447761
189	A	23.82911398	ALA189 A	7813.2	0.649253731
117	A	10.11816134	PHE117 A	4391.35	0.171641791
52	A	18.04248547	GLY52 A	7241.285714	0.23880597
58	D	13.49189994	GLY58 D	6157.714286	0.179104478
238	B	10.88734398	ALA238 B	1547	0.73880597
304	C	18.78126154	ASP304 C	4179.583333	0.656716418
254	B	7.907678673	ARG254 B	699.8333333	0.813432836
307	B	15.91390841	PRO307 B	3762.785714	0.626865672
172	B	14.32173715	MET172 B	5456.352941	0.350746269
319	C	13.29221938	GLY319 C	2285.714286	0.776119403
207	A	8.944875404	SER207 A	1143.181818	0.71641791
223	B	11.34182269	ILE223 B	2264	0.634328358
236	C	17.42175132	ASN236 C	2109.428571	0.962686567
134	B	8.430378995	THR134 B	3141.571429	0.21641791
333	B	24.55473958	LYS333 B	3527.454545	0.985074627
201	D	20.80996225	LYS201 D	4067.363636	0.798507463
218	A	9.84799934	GLU218 A	1417.733333	0.708955224
295	D	13.15960398	ALA295 D	3139.4	0.552238806
270	D	7.754204279	SER270 D	1023	0.649253731
309	A	14.66664904	ASP309 A	3429.083333	0.649253731
278	A	11.05621319	LEU278 A	2070	0.656716418
258	A	8.558549702	TYR258 A	1507.190476	0.574626866
92	A	23.51890667	CYS92 A	7812.272727	0.470149254
331	C	14.98461678	TYR331 C	3394.142857	0.664179104
179	C	25.33866496	ASN179 C	5890.142857	0.888059701
77	D	11.41797552	SER77 D	6964.090909	0.029850746
254	A	7.907678673	ARG254 A	701.5833333	0.805970149
193	D	17.29391306	PHE193 D	7589.1	0.126865672
196	D	21.10740214	VAL196 D	6750.75	0.559701493
208	C	7.257210139	ILE208 C	842.7894737	0.694029851
124	C	3.320474815	SER124 C	668.8181818	0.544776119
62	D	13.35773656	SER62 D	5524	0.298507463
46	A	18.42283721	THR46 A	7317	0.246268657
327	C	14.04517718	LEU327 C	2997.473684	0.701492537
9	B	23.93467996	ASN9 B	8912	0.111940299
284	A	7.058109166	MET284 A	2073.352941	0.268656716
146	C	29.09659642	GLU146 C	8207.066667	0.843283582
71	A	8.605204472	LYS71 A	5300.090909	0.074626866
185	B	17.83960899	MET185 B	6773.647059	0.350746269
288	B	11.74885258	MET288 B	3039.294118	0.47761194
65	D	11.12241404	VAL65 D	4643	0.21641791
213	A	7.14171254	GLU213 A	236.6	0.970149254
106	A	26.95862795	GLU106 A	8748.2	0.552238806
311	A	10.58897186	HIS311 A	2943.055556	0.417910448
189	C	23.86109289	ALA189 C	7820.5	0.664179104
92	B	23.51890667	CYS92 B	7873.727273	0.462686567
58	B	13.49189994	GLY58 B	6168.428571	0.179104478
179	B	25.33866496	ASN179 B	5858	0.895522388
127	A	10.2758424	ASP127 A	1736.333333	0.671641791
84	C	19.3413514	VAL84 C	8076.3125	0.104477612
159	C	15.44023568	LEU159 C	5404.684211	0.455223881
247	D	2.685315065	SER247 D	51.90909091	0.970149254
145	A	30.73725339	ASP145 A	8155.833333	0.917910448
192	B	23.78110639	GLU192 B	7836.133333	0.52238806
158	B	21.03083569	ASN158 B	5474	0.71641791
266	C	10.56166549	ALA266 C	1426.4	0.753731343
31	D	25.48556089	THR31 D	9089.214286	0.223880597
70	B	10.20357864	VAL70 B	5319.8125	0.126865672
89	C	26.9515734	PHE89 C	8829.95	0.447761194
324	C	14.5358751	VAL324 C	2850.4375	0.76119403
278	C	11.05621319	LEU278 C	2170.842105	0.552238806
211	B	6.396311906	ILE211 B	251.4736842	0.925373134
199	C	23.91808604	ASP199 C	5256.666667	0.843283582
92	C	23.51890667	CYS92 C	7893.545455	0.447761194
227	A	11.26995373	ILE227 A	2060.736842	0.686567164
14	C	25.96686885	THR14 C	9058.857143	0.291044776
179	A	25.17510145	ASN179 A	5828.428571	0.880597015
131	B	7.219324276	SER131 B	1980.363636	0.328358209
208	A	7.257210139	ILE208 A	838.2631579	0.708955224
82	A	16.0024585	ILE82 A	7638.631579	0.059701493
158	C	21.03083569	ASN158 C	5502.642857	0.708955224
99	B	12.80385227	ASP99 B	5591.083333	0.231343284
55	A	19.15081171	HIS55 A	7057.117647	0.388059701
269	B	6.638309197	LYS269 B	1352.181818	0.485074627
22	A	32.21482025	ARG22 A	10223.04167	0.402985075
242	C	5.360458376	ALA242 C	249.2	0.858208955
65	B	11.12241404	VAL65 B	4681.375	0.201492537
121	C	1.751454253	ASP121 C	771.5833333	0.223880597
106	C	26.95862795	GLU106 C	8821.533333	0.447761194
24	D	32.09901042	ALA24 D	10399.9	0.156716418
199	B	23.91808604	ASP199 B	5219.416667	0.850746269
119	A	8.568614474	PRO119 A	2413.142857	0.365671642
83	C	19.76585088	ASN83 C	7987.214286	0.134328358
13	D	20.16277942	LEU13 D	8716.789474	0.014925373
220	A	13.72762266	ASP220 A	2091.916667	0.835820896
303	C	15.80540673	LEU303 C	4030.315789	0.597014925
329	A	21.74618928	GLU329 A	3331.066667	0.902985075
76	D	15.24039389	LEU76 D	6953.421053	0.171641791
201	A	20.80996225	LYS201 A	4049.590909	0.798507463
233	C	14.46829548	PRO233 C	2159.357143	0.850746269
266	A	10.56166549	ALA266 A	1249.8	0.820895522
47	C	16.80841941	ALA47 C	7162	0.21641791
340	C	2.335247738	PO4340 C	605.2	0.462686567
230	A	12.75838603	LYS230 A	2073.818182	0.776119403
34	A	19.47385183	LEU34 A	8494.684211	0.059701493
213	D	7.14171254	GLU213 D	235.6666667	0.97761194
30	B	22.51256996	MET30 B	9038.941176	0.029850746
303	A	15.80540673	LEU303 A	3920.315789	0.604477612
132	B	6.440250461	ILE132 B	2380.315789	0.201492537
107	C	30.51004774	PRO107 C	8970.785714	0.664179104
164	C	9.429469126	TYR164 C	2756.571429	0.373134328
20	B	27.26800686	GLU20 B	9836.266667	0.059701493
198	C	24.7627536	ARG198 C	6029.75	0.835820896
168	D	12.61144563	GLY168 D	4193.142857	0.402985075
153	D	17.64233871	LEU153 D	6231.842105	0.462686567
329	B	21.74618928	GLU329 B	3352.4	0.902985075
140	D	23.55971055	ARG140 D	7450.541667	0.694029851
48	B	12.41532847	VAL48 B	6843.6875	0.067164179
223	C	11.34182269	ILE223 C	2332.842105	0.537313433
206	A	13.22948487	GLY206 A	1646.142857	0.910447761
55	C	19.15081171	HIS55 C	7083.470588	0.380597015
76	A	15.24039389	LEU76 A	6936.631579	0.171641791
219	A	7.836103113	PHE219 A	1579.65	0.5
112	C	26.02561271	LYS112 C	8675.5	0.410447761
181	C	17.72669628	VAL181 C	5436.375	0.552238806
279	A	6.804766124	TYR279 A	1939.47619	0.291044776
45	A	15.36573685	SER45 A	7154.454545	0.134328358
13	B	20.36860115	LEU13 B	8709.578947	0.014925373
275	D	2.437922066	LEU275 D	271.5789474	0.626865672
163	C	11.8757852	GLY163 C	4292	0.365671642
95	A	12.95399973	VAL95 A	5473.875	0.28358209
181	A	17.42564883	VAL181 A	5374.125	0.544776119
216	D	9.954902209	ALA216 D	927.8	0.858208955
329	C	21.74618928	GLU329 C	3409.133333	0.895522388
255	A	9.539724315	THR255 A	950.5	0.835820896
101	B	17.6119303	ASN101 B	6613.285714	0.395522388
68	C	5.189274612	ASP68 C	3879	0
276	B	3.567231279	ARG276 B	900.4166667	0.365671642
114	D	18.88752183	VAL114 D	7187.625	0.305970149
47	A	16.95218936	ALA47 A	7159.7	0.223880597
147	B	25.93079629	PRO147 B	7973	0.731343284
287	A	13.17942863	VAL287 A	3268.4375	0.537313433
40	D	17.1286371	ALA40 D	7858.8	0.074626866
219	B	7.836103113	PHE219 B	1576.45	0.5
322	B	20.21958981	GLU322 B	2720	0.955223881
286	B	13.96652942	TYR286 B	3382.714286	0.589552239
210	A	6.99442671	SER210 A	440.3636364	0.843283582
107	A	30.51004774	PRO107 A	8898.142857	0.708955224
310	A	12.55382786	ILE310 A	3421.421053	0.492537313
270	A	7.754204279	SER270 A	1027	0.641791045
118	C	4.468847167	ASP118 C	2305.416667	0.141791045
134	C	8.430378995	THR134 C	3168.642857	0.21641791
99	C	12.80385227	ASP99 C	5633.833333	0.21641791
329	D	21.74618928	GLU329 D	3362.333333	0.895522388
74	A	8.4086047	ASP74 A	6296.666667	0.014925373
339	C	0	F6P339 C	1	0.873134328
308	B	17.49875158	THR308 B	3596.5	0.73880597
283	C	10.19651612	PRO283 C	2576.857143	0.440298507
206	C	13.22948487	GLY206 C	1668.142857	0.902985075
318	D	8.643843416	LEU318 D	1851.947368	0.470149254
200	C	18.64202513	VAL200 C	4564.8125	0.604477612
335	B	24.07570155	ALA335 B	4026.9	0.940298507
24	A	32.09901042	ALA24 A	10438.3	0.126865672
143	D	27.94987551	SER143 D	8030.181818	0.813432836
148	A	23.29806299	SER148 A	7609.636364	0.582089552
230	C	12.75838603	LYS230 C	2101.045455	0.768656716
156	B	16.91665895	GLY156 B	5500	0.514925373
116	A	13.06654606	CYS116 A	5272.090909	0.313432836
330	D	19.6194557	ILE330 D	3362.052632	0.805970149
237	B	14.80403432	SER237 B	1866.363636	0.955223881
319	A	13.29221938	GLY319 A	2181.428571	0.791044776
226	A	14.17851646	TYR226 A	2381.47619	0.791044776
17	C	23.91546128	VAL17 C	9199	0.074626866
98	B	8.384514416	GLU98 B	4932.266667	0.082089552
212	B	1.883234717	ASN212 B	40.57142857	0.947761194
101	D	17.6119303	ASN101 D	6557.357143	0.410447761
176	C	17.4913322	ALA176 C	5564.2	0.52238806
296	A	13.51343735	THR296 A	3166.5	0.611940299
19	D	30.47636914	GLU19 D	9640.666667	0.52238806
151	C	21.78113874	ASP151 C	7212.333333	0.47761194
196	B	21.19776656	VAL196 B	6760.0625	0.574626866
54	A	20.23880985	ALA54 A	7179.9	0.425373134
23	A	30.15202534	LYS23 A	10339	0.052238806
111	B	26.97268592	GLY111 B	8697.857143	0.611940299
28	A	29.50387261	GLY28 A	9853.714286	0.291044776
249	A	4.131745636	VAL249 A	185.375	0.791044776
216	B	9.954902209	ALA216 B	925.4	0.865671642
270	C	7.754204279	SER270 C	1073.181818	0.626865672
118	A	4.468847167	ASP118 A	2241.416667	0.149253731
327	B	14.04517718	LEU327 B	2953.789474	0.71641791
191	D	24.23137301	GLY191 D	7868.142857	0.671641791
178	B	23.82456971	VAL178 B	5873.75	0.820895522
283	D	10.19651612	PRO283 D	2454	0.455223881
126	C	7.138313596	ILE126 C	1629.684211	0.380597015
308	D	17.49875158	THR308 D	3561.214286	0.746268657
290	D	18.47870012	LYS290 D	3842.318182	0.723880597
291	B	17.65516044	ALA291 B	3633.5	0.731343284
272	B	10.48588218	LYS272 B	545.4545455	0.962686567
200	A	18.64202513	VAL200 A	4494.625	0.611940299
335	D	24.07570155	ALA335 D	4035.8	0.932835821
189	B	23.86109289	ALA189 B	7821.3	0.656716418
156	C	16.91665895	GLY156 C	5531.571429	0.507462687
204	B	19.850464	LYS204 B	2777.636364	0.925373134
298	B	15.9681168	GLY298 B	3558.571429	0.679104478
209	B	9.589337099	TYR209 B	677.047619	0.947761194
135	C	4.960787236	ILE135 C	2858.947368	0.074626866
245	D	6.006443374	VAL245 D	190	0.955223881
33	C	19.8490359	LEU33 C	8656.157895	0.029850746
304	A	18.78126154	ASP304 A	4068.25	0.701492537
244	A	1.801887344	TYR244 A	56.66666667	0.708955224
104	C	22.78369887	ILE104 C	7945.368421	0.373134328
236	B	17.42175132	ASN236 B	2084.285714	1
123	C	2.743519273	SER123 C	699.4545455	0.402985075
64	A	7.063722036	ASN64 A	4872.214286	0.044776119
256	C	12.64266969	LEU256 C	1396.842105	0.940298507
225	D	17.93064402	GLU225 D	2689.533333	0.835820896
16	D	24.84209045	PHE16 D	8917.2	0.23880597
39	B	20.30851927	THR39 B	8086.571429	0.134328358
40	A	17.1286371	ALA40 A	7852.6	0.082089552
321	A	18.90787407	PRO321 A	2596.714286	0.932835821
325	A	19.27191265	THR325 A	2907.785714	0.850746269
281	A	8.037038447	CYS281 A	1835.181818	0.417910448
268	B	12.78815874	LYS268 B	1468.181818	0.925373134
23	C	30.4556172	LYS23 C	10309.18182	0.119402985
342	A	2.280486571	MG342 A	1000	0.171641791
25	C	33.66932467	ARG25 C	10531.54167	0.708955224
33	B	19.8490359	LEU33 B	8649.157895	0.029850746
216	A	9.954902209	ALA216 A	929	0.858208955
68	D	5.189274612	ASP68 D	3797.666667	0.014925373
275	A	2.437922066	LEU275 A	271.5789474	0.626865672
60	B	14.14148359	ALA60 B	5950.9	0.28358209
182	B	19.32373872	ASN182 B	5854	0.582089552
312	B	10.24555953	GLN312 B	2503.588235	0.455223881
283	B	10.19651612	PRO283 B	2487.5	0.455223881
94	A	17.31299269	LEU94 A	6779.631579	0.313432836
225	C	17.93064402	GLU225 C	2752.333333	0.828358209
267	D	7.293063828	ASN267 D	1381.714286	0.552238806
121	B	1.751454253	ASP121 B	746.8333333	0.253731343
228	C	16.7042479	GLN228 C	2309.176471	0.917910448
189	D	23.82911398	ALA189 D	7824.9	0.529850746
53	B	20.93038588	ILE53 B	7270.421053	0.447761194
44	A	12.41085142	ILE44 A	7185.526316	0.037313433
203	D	13.24854864	LYS203 D	3077.363636	0.597014925
128	A	10.2345101	CYS128 A	1690.818182	0.694029851
286	A	13.96652942	TYR286 A	3361.380952	0.589552239
293	D	17.15579788	GLY293 D	3307.285714	0.753731343
95	D	12.95399973	VAL95 D	5515.0625	0.276119403
195	B	23.78357782	LEU195 B	7297.526316	0.753731343
192	D	23.66703534	GLU192 D	7836.533333	0.470149254
211	A	6.396311906	ILE211 A	252.6315789	0.925373134
104	A	22.78369887	ILE104 A	7859.789474	0.410447761
95	C	12.95399973	VAL95 C	5596.75	0.23880597
12	A	26.22030261	THR12 A	8739.642857	0.402985075
75	D	13.24887561	VAL75 D	6679.375	0.097014925
19	A	30.47636914	GLU19 A	9654.933333	0.507462687
225	B	17.93064402	GLU225 B	2687.733333	0.835820896
316	D	7.475108762	ILE316 D	1649.157895	0.425373134
89	D	26.9515734	PHE89 D	8785.05	0.492537313
51	D	15.68540733	ALA51 D	7194.7	0.149253731
321	C	18.90787407	PRO321 C	2667.714286	0.865671642
123	B	2.743519273	SER123 B	696.1818182	0.410447761
203	C	13.24854864	LYS203 C	3108.181818	0.582089552
315	B	9.669774041	PRO315 B	1672.071429	0.619402985
334	D	21.71933703	HIS334 D	3655.058824	0.880597015
25	A	33.40886617	ARG25 A	10544.16667	0.089552239
21	B	29.75180011	GLY21 B	10015.85714	0.179104478
243	B	1.669432538	ARG243 B	98.95833333	0.664179104
248	B	1.833499932	MET248 B	57.23529412	0.768656716
46	B	18.35482727	THR46 B	7324.428571	0.223880597
305	C	14.8633835	ILE305 C	3939.368421	0.567164179
12	B	26.41422492	THR12 B	8755.5	0.417910448
125	D	5.491459824	ASN125 D	1094.142857	0.544776119
318	A	8.643843416	LEU318 A	1835.526316	0.47761194
225	A	17.93064402	GLU225 A	2684.466667	0.835820896
173	A	14.61634814	LEU173 A	5665.210526	0.335820896
65	C	11.12241404	VAL65 C	4729.5	0.201492537
324	D	14.5358751	VAL324 D	2836.25	0.768656716
175	C	16.93702793	LEU175 C	5803.473684	0.47761194
297	A	13.38258828	THR297 A	3349.285714	0.544776119
11	A	27.21882742	VAL11 A	8692.25	0.634328358
203	B	13.24854864	LYS203 B	3077.818182	0.597014925
128	C	10.20654849	CYS128 C	1697.727273	0.679104478
286	C	13.96652942	TYR286 C	3449.142857	0.574626866
293	B	17.15579788	GLY293 B	3309	0.753731343
130	A	7.788992489	VAL130 A	1534.1875	0.514925373
57	A	13.47073016	TYR57 A	6018.47619	0.208955224
90	B	24.88908319	ALA90 B	8513	0.358208955
195	D	23.54190164	LEU195 D	7288.789474	0.708955224
202	D	15.16468203	ILE202 D	3396.578947	0.686567164
217	C	11.85377661	LYS217 C	1354.636364	0.865671642
12	C	26.41422492	THR12 C	8759.071429	0.410447761
40	C	17.12680922	ALA40 C	7874.8	0.067164179
75	B	13.24887561	VAL75 B	6704.625	0.089552239
84	A	19.3413514	VAL84 A	8022.75	0.119402985
30	D	22.27392361	MET30 D	9016	0
34	B	19.67711142	LEU34 B	8528.157895	0.067164179
85	D	16.90353028	LEU85 D	8006.210526	0.037313433
234	D	19.54786781	PRO234 D	2204.928571	0.992537313
296	B	13.51343735	THR296 B	3196.857143	0.589552239
229	D	16.58660996	ARG229 D	2390.083333	0.895522388
260	D	12.98599253	GLY260 D	1496.714286	0.925373134
72	A	13.31626002	LYS72 A	6059.363636	0.186567164
203	A	13.24854864	LYS203 A	3056.818182	0.611940299
48	C	12.41532847	VAL48 C	6848	0.059701493
153	C	17.64233871	LEU153 C	6320.315789	0.440298507
103	A	17.8430596	ILE103 A	7328.736842	0.21641791
26	D	32.207212	GLY26 D	10345.71429	0.380597015
316	B	7.475108762	ILE316 B	1657.473684	0.410447761
94	D	17.31299269	LEU94 D	6805.947368	0.305970149
305	A	14.8633835	ILE305 A	3826	0.582089552
306	A	19.36255755	VAL306 A	3886	0.768656716
247	A	2.685315065	SER247 A	51.90909091	0.970149254
55	B	19.15081171	HIS55 B	7063.411765	0.380597015
97	C	5.47424561	GLU97 C	3639.666667	0.037313433
65	A	11.12241404	VAL65 A	4640.375	0.223880597
43	B	18.16215717	ALA43 B	7517.5	0.194029851
97	B	5.47424561	GLU97 B	3605.933333	0.044776119
286	D	13.96652942	TYR286 D	3360.571429	0.604477612
41	A	14.13611658	VAL41 A	7532.25	0.029850746
230	B	12.75838603	LYS230 B	2060.818182	0.78358209
326	A	19.68026532	GLU326 A	2826.066667	0.888059701
264	B	1.706966022	TYR264 B	395.9047619	0.47761194
280	A	2.949139705	GLU280 A	1409.466667	0.149253731
298	C	15.9681168	GLY298 C	3637.714286	0.656716418
231	C	11.52624301	LYS231 C	1405.136364	0.843283582
336	A	24.83100884	ALA336 A	4265.4	0.947761194
26	C	32.43931932	GLY26 C	10362	0.388059701
109	A	27.83714202	LYS109 A	8963.090909	0.582089552
217	A	11.85377661	LYS217 A	1318.272727	0.880597015
102	A	17.84119564	ALA102 A	6881.6	0.328358209
276	A	3.567231279	ARG276 A	884.4166667	0.380597015
157	D	19.89019306	ARG157 D	4809.666667	0.671641791
31	C	25.64694526	THR31 C	9113	0.231343284
106	D	26.95862795	GLU106 D	8758	0.529850746
150	B	22.58707482	LYS150 B	7348.272727	0.567164179
229	C	16.58660996	ARG229 C	2439.833333	0.858208955
133	D	6.504646724	GLY133 D	2508.142857	0.186567164
97	A	5.47424561	GLU97 A	3504.866667	0.052238806
187	A	23.14295614	ASP187 A	7532.333333	0.597014925
325	B	19.27191265	THR325 B	2952.071429	0.850746269
334	C	21.71933703	HIS334 C	3716.176471	0.865671642
41	B	14.20825968	VAL41 B	7555.5625	0.02238806
220	D	13.72762266	ASP220 D	2100.416667	0.828358209
164	D	9.194767806	TYR164 D	2745.238095	0.365671642
310	B	12.55382786	ILE310 B	3495.894737	0.47761194
285	B	11.63526197	ALA285 B	2817.4	0.5
68	B	5.189274612	ASP68 B	3829.5	0.014925373
289	A	16.60329347	GLU289 A	3701.933333	0.656716418
26	B	32.43931932	GLY26 B	10384.71429	0.380597015
79	D	15.93023842	ASP79 D	7316.166667	0.126865672
340	D	2.335247738	PO4340 D	605.2	0.462686567
194	D	23.10687681	ILE194 D	7610.105263	0.5
55	D	19.15081171	HIS55 D	7062	0.380597015
7	A	22.46396345	ASP7 A	8988	0.052238806
190	A	21.7913249	ILE190 A	7900	0.305970149
15	A	25.15552275	ARG15 A	9164.958333	0.156716418
272	A	10.48588218	LYS272 A	544.8181818	0.962686567
18	A	28.13187072	MET18 A	9440.882353	0.350746269
209	C	9.589337099	TYR209 C	683.9047619	0.940298507
171	B	14.85446175	THR171 B	5621.285714	0.402985075
326	C	19.68026532	GLU326 C	2892.266667	0.858208955
208	B	7.257210139	ILE208 B	834.7894737	0.708955224
294	B	14.79144466	LEU294 B	3176.947368	0.746268657
216	C	9.954902209	ALA216 C	952.4	0.858208955
160	B	20.94128174	VAL160 B	5748.375	0.634328358
29	D	26.10948766	GLU29 D	9456.666667	0.089552239
26	A	32.207212	GLY26 A	10361	0.201492537
109	C	27.83714202	LYS109 C	9032.272727	0.470149254
120	A	5.612412048	LEU120 A	1964.526316	0.23880597
146	D	29.09659642	GLU146 D	8133.466667	0.880597015
342	D	2.280486571	MG342 D	1021	0.156716418
73	D	11.24599204	LEU73 D	6099.052632	0.097014925
78	B	12.46054983	ASN78 B	6957.571429	0.044776119
214	D	6.607994249	GLY214 D	286.1428571	0.917910448
306	C	19.36255755	VAL306 C	3997.375	0.76119403
229	A	16.58660996	ARG229 A	2399.875	0.880597015
165	A	9.834955516	ALA165 A	3567.6	0.276119403
23	B	30.4556172	LYS23 B	10336.5	0.074626866
66	C	7.368569128	THR66 C	4289.785714	0.089552239
155	C	18.54729085	PRO155 C	5850.357143	0.52238806
198	D	24.50427012	ARG198 D	5997.666667	0.828358209
170	C	15.46533766	ALA170 C	5092	0.5
267	C	7.293063828	ASN267 C	1507.142857	0.447761194
32	B	24.74802738	GLN32 B	8993.058824	0.194029851
252	D	6.198351152	VAL252 D	525.25	0.768656716
289	C	16.60329347	GLU289 C	3792.533333	0.634328358
137	A	13.9626842	GLY137 A	5280.428571	0.373134328
56	A	14.93880728	LEU56 A	6711.315789	0.201492537
191	B	24.27994533	GLY191 B	7868.285714	0.679104478
142	B	26.39448287	ASN142 B	7998	0.753731343
214	C	6.607994249	GLY214 C	288.4285714	0.902985075
306	B	19.36255755	VAL306 B	3969.625	0.768656716
15	C	25.15552275	ARG15 C	9178.458333	0.119402985
85	A	16.90353028	LEU85 A	7999.315789	0.037313433
224	B	15.12985889	THR224 B	2461.642857	0.820895522
61	D	15.78955383	GLY61 D	5751	0.432835821
184	C	18.82463232	PHE184 C	6732.7	0.425373134
242	B	5.360458376	ALA242 B	247.6	0.880597015
52	C	18.04248547	GLY52 C	7257	0.231343284
150	D	22.58707482	LYS150 D	7292.772727	0.597014925
202	A	15.16468203	ILE202 A	3381.947368	0.701492537
236	A	17.42175132	ASN236 A	2101.142857	0.962686567
36	D	20.88575069	SER36 D	8552.454545	0.082089552
269	C	6.638309197	LYS269 C	1427.454545	0.432835821
288	C	11.74885258	MET288 C	3091.470588	0.462686567
167	B	9.934963966	TYR167 B	3867.428571	0.253731343
133	A	6.504646724	GLY133 A	2523.571429	0.186567164
214	B	6.607994249	GLY214 B	287.8571429	0.910447761
82	C	16.0024585	ILE82 C	7705.157895	0.044776119
59	B	12.40067889	ILE59 B	6087.631579	0.119402985
16	A	24.84209045	PHE16 A	8909.45	0.23880597
91	A	21.12113638	THR91 A	8148.071429	0.194029851
66	A	7.368569128	THR66 A	4201.857143	0.119402985
63	B	11.41252281	THR63 B	5278.142857	0.141791045
27	B	31.17958199	THR27 B	10172.5	0.223880597
337	D	27.29999879	LYS337 D	4501.086957	0.970149254
67	D	9.365139881	GLY67 D	4177	0.156716418
258	B	8.558549702	TYR258 B	1500.380952	0.582089552
46	C	18.35482727	THR46 C	7322.571429	0.223880597
327	A	14.04517718	LEU327 A	2916.315789	0.723880597
214	A	6.607994249	GLY214 A	287.8571429	0.910447761
137	C	14.14209868	GLY137 C	5358.428571	0.373134328
56	C	14.93880728	LEU56 C	6744.157895	0.179104478
278	B	11.05621319	LEU278 B	2125.789474	0.649253731
210	D	6.99442671	SER210 D	438	0.850746269
262	C	2.747113758	PHE262 C	962.45	0.28358209
249	C	4.264395151	VAL249 C	186.375	0.820895522
223	A	11.34182269	ILE223 A	2245.263158	0.641791045
277	A	9.2432768	LEU277 A	1567.315789	0.619402985
85	C	16.90353028	LEU85 C	8057.789474	0.029850746
107	B	30.51004774	PRO107 B	8944.857143	0.694029851
44	C	12.34703049	ILE44 C	7203.421053	0
96	A	11.58149438	SER96 A	4813.363636	0.268656716
184	A	18.63837163	PHE184 A	6702.75	0.425373134
136	C	11.39609411	PHE136 C	4707.4	0.26119403
337	C	27.29999879	LYS337 C	4560.913043	0.970149254
71	B	8.595544253	LYS71 B	5342.318182	0.067164179
150	C	22.58707482	LYS150 C	7382.681818	0.52238806
145	C	30.73725339	ASP145 C	8241.666667	0.902985075
49	A	14.3264779	ARG49 A	7253.75	0.067164179
64	B	7.063722036	ASN64 B	4919.071429	0.029850746
281	D	8.037038447	CYS281 D	1830.363636	0.417910448
288	A	11.74885258	MET288 A	3009.882353	0.485074627
224	D	15.12985889	THR224 D	2463.5	0.820895522
279	C	6.804766124	TYR279 C	2039	0.26119403
7	D	22.46396345	ASP7 D	8987	0.052238806
139	C	15.96979915	TYR139 C	6724.666667	0.246268657
119	B	8.568614474	PRO119 B	2491.142857	0.343283582
248	C	1.833499932	MET248 C	57.23529412	0.768656716
193	A	17.29391306	PHE193 A	7604.85	0.126865672
14	A	25.78987059	THR14 A	9039.214286	0.276119403
62	B	13.35773656	SER62 B	5551.272727	0.298507463
96	B	11.58149438	SER96 B	4916.545455	0.21641791
177	A	20.81858778	MET177 A	5970.058824	0.604477612
323	C	16.24078391	ASP323 C	2620.666667	0.813432836
158	A	21.03083569	ASN158 A	5404.214286	0.746268657
108	B	31.8422872	GLU108 B	9063.666667	0.776119403
218	D	9.84799934	GLU218 D	1417.733333	0.708955224
127	B	10.2758424	ASP127 B	1739.166667	0.664179104
27	A	30.98090969	THR27 A	10136.78571	0.305970149
139	B	15.96979915	TYR139 B	6701.761905	0.246268657
121	A	1.652131653	ASP121 A	737.8333333	0.104477612
330	B	19.6194557	ILE330 B	3351.421053	0.813432836
294	D	14.79144466	LEU294 D	3179.210526	0.731343284
277	C	9.2432768	LEU277 C	1650.315789	0.582089552
111	A	26.97268592	GLY111 A	8652.142857	0.664179104
132	C	6.440250461	ILE132 C	2411.947368	0.201492537
119	C	8.568614474	PRO119 C	2474.071429	0.350746269
83	A	19.76585088	ASN83 A	7931.428571	0.179104478
76	B	15.24039389	LEU76 B	6978.210526	0.164179104
228	A	16.7042479	GLN228 A	2269.823529	0.925373134
110	D	27.59074401	ARG110 D	8871.625	0.597014925
220	C	13.72762266	ASP220 C	2177.75	0.813432836
252	B	6.198351152	VAL252 B	526.375	0.768656716
90	C	24.88908319	ALA90 C	8525.7	0.350746269
94	C	17.31299269	LEU94 C	6878.368421	0.268656716
201	C	20.80996225	LYS201 C	4114.090909	0.791044776
230	D	12.75838603	LYS230 D	2049.590909	0.78358209
295	A	13.15960398	ALA295 A	3107.1	0.567164179
170	D	15.42522671	ALA170 D	5079.7	0.492537313
136	A	11.18923116	PHE136 A	4640.9	0.246268657
51	A	15.68540733	ALA51 A	7190.9	0.156716418
139	A	15.96979915	TYR139 A	6624.52381	0.253731343
248	A	1.833499932	MET248 A	57.23529412	0.768656716
228	B	16.7042479	GLN228 B	2268	0.932835821
63	C	11.41252281	THR63 C	5313.142857	0.134328358
244	B	1.801887344	TYR244 B	56.57142857	0.708955224
153	B	17.64233871	LEU153 B	6282.736842	0.447761194
177	C	21.13040392	MET177 C	6029.764706	0.619402985
212	C	1.883234717	ASN212 C	40.57142857	0.947761194
188	C	22.08157164	PRO188 C	7697.357143	0.388059701
137	B	14.14209868	GLY137 B	5340.714286	0.380597015
101	C	17.6119303	ASN101 C	6646.5	0.365671642
237	A	14.80403432	SER237 A	1880.818182	0.955223881
157	B	19.89019306	ARG157 B	4838.375	0.664179104
197	D	20.4493128	ASP197 D	6285.833333	0.589552239
10	B	23.62186805	ILE10 B	8734.842105	0.208955224
88	B	23.57111951	SER88 B	8663.909091	0.223880597
330	A	19.6194557	ILE330 A	3336	0.813432836
341	A	4.908939906	MG341 A	1916	0.194029851
217	D	11.85377661	LYS217 D	1305.818182	0.888059701
132	A	6.48894899	ILE132 A	2390.578947	0.201492537
42	A	18.30425246	LYS42 A	7695.545455	0.164179104
307	A	15.91390841	PRO307 A	3683.142857	0.634328358
253	A	9.306172629	HIS253 A	759.1764706	0.888059701
66	D	7.368569128	THR66 D	4203.142857	0.119402985
275	B	2.437922066	LEU275 B	273.4736842	0.597014925
90	A	24.88908319	ALA90 A	8466.4	0.373134328
182	A	19.04793104	ASN182 A	5813.5	0.567164179
266	D	10.56166549	ALA266 D	1244.2	0.820895522
255	C	9.548669907	THR255 C	958.7142857	0.828358209
253	C	9.306172629	HIS253 C	764.8235294	0.880597015
341	C	4.908939906	MG341 C	2006	0.171641791
295	C	13.15960398	ALA295 C	3226.5	0.544776119
18	C	28.08035133	MET18 C	9463.411765	0.320895522
31	B	25.64694526	THR31 B	9107.857143	0.23880597
324	A	14.5358751	VAL324 A	2778	0.776119403
273	B	8.688737192	GLY273 B	215	0.985074627
282	A	11.08619773	ASN282 A	2341	0.52238806
98	D	8.384514416	GLU98 D	4857.6	0.097014925
287	C	13.49409048	VAL287 C	3344.4375	0.552238806
180	B	21.9082361	GLY180 B	5712.857143	0.776119403
14	D	25.78987059	THR14 D	9060.214286	0.268656716
261	C	10.47742349	ILE261 C	1419.578947	0.746268657
310	C	12.55382786	ILE310 C	3525.631579	0.470149254
195	A	23.54190164	LEU195 A	7270.157895	0.708955224
80	C	16.73199166	LEU80 C	7587.894737	0.097014925
17	B	23.91546128	VAL17 B	9193.0625	0.074626866
148	B	23.29806299	SER148 B	7680.727273	0.507462687
74	C	8.4086047	ASP74 C	6355.666667	0
99	A	12.80385227	ASP99 A	5515.916667	0.23880597
185	A	17.83960899	MET185 A	6754.764706	0.365671642
241	D	5.851034951	GLY241 D	449.2857143	0.776119403
105	B	23.10091223	VAL105 B	8373.9375	0.268656716
237	C	14.80403432	SER237 C	1889.272727	0.955223881
148	C	23.29806299	SER148 C	7715.090909	0.485074627
197	B	20.4493128	ASP197 B	6296.583333	0.589552239
126	A	7.138313596	ILE126 A	1616.736842	0.395522388
143	B	27.95229044	SER143 B	8056.727273	0.791044776
248	D	1.833499932	MET248 D	57.23529412	0.768656716
50	C	18.90664272	LYS50 C	7342	0.253731343
215	B	1.680307412	TYR215 B	614.4761905	0.320895522
326	B	19.68026532	GLU326 B	2855.466667	0.865671642
233	A	14.46829548	PRO233 A	2149.571429	0.865671642
270	B	7.754204279	SER270 B	1025.909091	0.649253731
255	D	9.52066274	THR255 D	951.7142857	0.828358209
192	A	23.66703534	GLU192 A	7833.666667	0.492537313
17	A	23.69440615	VAL17 A	9182.375	0.059701493
266	B	10.56166549	ALA266 B	1237.4	0.820895522
176	A	17.18814734	ALA176 A	5506.2	0.514925373
309	B	14.66664904	ASP309 B	3503.25	0.619402985
116	B	13.06654606	CYS116 B	5351.363636	0.305970149
84	D	19.3413514	VAL84 D	8027.4375	0.111940299
206	B	13.22948487	GLY206 B	1650.428571	0.910447761
186	B	19.0226622	LEU186 B	7223.315789	0.298507463
143	C	27.95229044	SER143 C	8104.181818	0.791044776
91	B	21.12113638	THR91 B	8201.428571	0.186567164
331	B	14.98461678	TYR331 B	3324.142857	0.71641791
227	C	11.26995373	ILE227 C	2110.157895	0.664179104
28	C	29.6832765	GLY28 C	9878.714286	0.298507463
57	D	13.47073016	TYR57 D	6052.52381	0.194029851
96	D	11.58149438	SER96 D	4853.545455	0.253731343
195	C	23.78357782	LEU195 C	7298.263158	0.746268657
29	B	26.27713784	GLU29 B	9483	0.089552239
80	A	16.73199166	LEU80 A	7538.631579	0.111940299
56	B	14.93880728	LEU56 B	6732.473684	0.201492537
93	C	19.91404095	VAL93 C	7391.125	0.343283582
342	C	2.280486571	MG342 C	1084	0.097014925
151	D	21.78113874	ASP151 D	7111.583333	0.5
293	A	17.15579788	GLY293 A	3283.142857	0.76119403
232	B	15.46280327	PHE232 B	1974.7	0.985074627
292	A	20.28067186	GLY292 A	3462	0.835820896
238	D	10.88734398	ALA238 D	1549	0.73880597
150	A	22.58707482	LYS150 A	7265.727273	0.597014925
294	C	14.79144466	LEU294 C	3254.157895	0.71641791
209	D	9.589337099	TYR209 D	682.6666667	0.940298507
135	A	4.690515643	ILE135 A	2821.105263	0.052238806
50	A	18.91242845	LYS50 A	7342.045455	0.253731343
215	D	1.637771657	TYR215 D	615.1428571	0.291044776
259	A	12.73970934	GLY259 A	1538	0.895522388
48	A	12.53502206	VAL48 A	6858.875	0.074626866
29	C	26.27713784	GLU29 C	9481.533333	0.097014925
192	C	23.78110639	GLU192 C	7834.933333	0.52238806
194	C	23.2660335	ILE194 C	7616.684211	0.544776119
64	C	7.063722036	ASN64 C	4958.214286	0.029850746
120	B	5.612412048	LEU120 B	2008.157895	0.231343284
240	B	8.770370004	TYR240 B	912.5238095	0.791044776
166	B	9.378469065	LEU166 B	3030.473684	0.335820896
34	D	19.47385183	LEU34 D	8509.526316	0.052238806
276	D	3.567231279	ARG276 D	892.8333333	0.365671642
273	D	8.688737192	GLY273 D	214.4285714	0.985074627
98	C	8.384514416	GLU98 C	4950.333333	0.074626866
200	D	18.64202513	VAL200 D	4507.6875	0.611940299
250	D	6.017006648	ALA250 D	266	0.895522388
322	A	20.21958981	GLU322 A	2675.533333	0.955223881
336	C	24.83100884	ALA336 C	4344.2	0.932835821
126	D	7.138313596	ILE126 D	1621.684211	0.380597015
155	B	18.54729085	PRO155 B	5826.071429	0.529850746
268	D	12.78815874	LYS268 D	1470.545455	0.925373134
280	B	2.949139705	GLU280 B	1478	0.097014925
33	D	19.70049839	LEU33 D	8629.157895	0.029850746
251	B	4.354638217	ASP251 B	339	0.73880597
131	A	7.219324276	SER131 A	1981	0.328358209
107	D	30.51004774	PRO107 D	8909.5	0.694029851
182	D	19.04793104	ASN182 D	5840.928571	0.567164179
35	D	22.83238415	ASN35 D	8666.214286	0.119402985
56	D	14.93880728	LEU56 D	6726.842105	0.201492537
205	D	16.15477134	LYS205 D	2358.272727	0.880597015
93	A	19.91404095	VAL93 A	7296.125	0.373134328
335	A	24.07570155	ALA335 A	4016.3	0.940298507
265	C	7.849418195	PRO265 C	1251.785714	0.589552239
250	C	6.017006648	ALA250 C	267.4	0.895522388
277	B	9.2432768	LEU277 B	1608.210526	0.597014925
144	B	32.16077768	THR144 B	8197.571429	0.947761194
161	A	17.61472117	ALA161 A	5453.5	0.537313433
285	A	11.63526197	ALA285 A	2804.1	0.507462687
99	D	12.80385227	ASP99 D	5529.416667	0.231343284
319	D	13.29221938	GLY319 D	2202.285714	0.78358209
186	A	18.97271678	LEU186 A	7197.210526	0.320895522
284	D	7.047078047	MET284 D	2049.529412	0.276119403
37	B	15.44217436	LEU37 B	8264.421053	0.007462687
145	D	30.73725339	ASP145 D	8169.333333	0.917910448
173	D	14.61634814	LEU173 D	5697.894737	0.335820896
317	C	10.42262568	ILE317 C	2055.789474	0.529850746
194	A	23.10687681	ILE194 A	7601.052632	0.514925373
70	D	10.20357864	VAL70 D	5298	0.126865672
36	C	20.94944756	SER36 C	8572.636364	0.074626866
19	C	30.71528445	GLU19 C	9661.2	0.582089552
333	D	24.55473958	LYS333 D	3535.090909	0.97761194
138	A	17.29436683	ILE138 A	6150.368421	0.455223881
287	B	13.49409048	VAL287 B	3295.375	0.559701493
98	A	8.384514416	GLU98 A	4820.933333	0.097014925
162	C	14.51571566	ALA162 C	4950.3	0.440298507
332	A	22.88267679	GLN332 A	3566.411765	0.962686567
53	A	20.93038588	ILE53 A	7282.263158	0.440298507
123	D	2.743519273	SER123 D	692.3636364	0.425373134
61	C	15.78955383	GLY61 C	5800.142857	0.417910448
15	D	25.15552275	ARG15 D	9176.75	0.141791045
100	D	15.22699327	LYS100 D	6065.863636	0.320895522
60	A	14.14148359	ALA60 A	5906.4	0.291044776
293	C	17.15579788	GLY293 C	3381.571429	0.753731343
239	D	9.677298125	PRO239 D	1251.714286	0.73880597
118	B	4.468847167	ASP118 B	2342	0.134328358
131	C	7.219324276	SER131 C	1993.181818	0.313432836
262	D	2.747113758	PHE262 D	875.65	0.335820896
46	D	18.42283721	THR46 D	7306	0.253731343
222	D	17.06477096	ALA222 D	2393.4	0.902985075
180	D	21.58636963	GLY180 D	5697.714286	0.753731343
135	D	4.690515643	ILE135 D	2794.894737	0.052238806
141	B	25.45353146	LYS141 B	7871.954545	0.731343284
318	C	8.643843416	LEU318 C	1952	0.440298507
54	B	20.23880985	ALA54 B	7181.7	0.410447761
316	C	7.475108762	ILE316 C	1802.157895	0.365671642
335	C	24.07570155	ALA335 C	4094.9	0.925373134
88	C	23.57111951	SER88 C	8672.818182	0.21641791
221	B	17.80847486	PRO221 B	2297.785714	0.947761194
175	A	16.65962377	LEU175 A	5758.526316	0.47761194
72	C	13.31626002	LYS72 C	6108	0.156716418
304	D	18.78126154	ASP304 D	4109	0.686567164
25	D	33.40886617	ARG25 D	10514.33333	0.462686567
140	C	23.55971055	ARG140 C	7505.666667	0.686567164
319	B	13.29221938	GLY319 B	2199.142857	0.791044776
233	B	14.46829548	PRO233 B	2127.285714	0.865671642
246	A	2.009740779	GLY246 A	128	0.634328358
71	C	8.595544253	LYS71 C	5370.181818	0.059701493
58	A	13.49189994	GLY58 A	6130.571429	0.186567164
42	B	18.32764287	LYS42 B	7709.863636	0.156716418
38	B	18.92933419	CYS38 B	8175.818182	0.097014925
81	A	13.53255988	VAL81 A	7410.875	0.029850746
16	B	25.12176803	PHE16 B	8922.8	0.26119403
339	A	0	F6P339 A	1	0.873134328
83	B	19.76585088	ASN83 B	7959	0.171641791
35	B	22.92908653	ASN35 B	8684.357143	0.126865672
332	C	22.88267679	GLN332 C	3642.823529	0.910447761
20	D	26.99019572	GLU20 D	9815.266667	0.037313433
328	A	18.3959355	LEU328 A	3237.157895	0.791044776
163	D	11.61384041	GLY163 D	4257.857143	0.350746269
127	C	10.2758424	ASP127 C	1745.666667	0.664179104
239	B	9.677298125	PRO239 B	1249.214286	0.746268657
207	B	8.944875404	SER207 B	1139.363636	0.71641791
153	A	17.64233871	LEU153 A	6203.473684	0.462686567
177	B	21.13040392	MET177 B	5999.411765	0.626865672
49	D	14.3264779	ARG49 D	7220.541667	0.082089552
134	A	8.370706123	THR134 A	3107.571429	0.223880597
169	D	11.98135339	SER169 D	4563.181818	0.328358209
94	B	17.31299269	LEU94 B	6849.421053	0.28358209
235	B	19.11886168	ASP235 B	2163.666667	0.97761194
81	B	13.53255988	VAL81 B	7442.75	0.014925373
197	C	20.4493128	ASP197 C	6304.916667	0.589552239
265	B	7.849418195	PRO265 B	1008.857143	0.664179104
88	A	23.772892	SER88 A	8624.090909	0.246268657
198	A	24.50427012	ARG198 A	5978.416667	0.835820896
41	C	14.20825968	VAL41 C	7554	0.02238806
323	A	16.24078391	ASP323 A	2564.75	0.835820896
231	B	11.52624301	LYS231 B	1392.227273	0.850746269
231	A	11.52624301	LYS231 A	1405.318182	0.835820896
246	C	2.009740779	GLY246 C	128	0.634328358
263	A	6.579392829	MET263 A	973.4117647	0.597014925
102	C	17.84119564	ALA102 C	6982.6	0.276119403
39	C	20.30851927	THR39 C	8086.5	0.141791045
273	A	8.688737192	GLY273 A	214.4285714	0.985074627
31	A	25.48556089	THR31 A	9076.714286	0.231343284
125	B	5.491459824	ASN125 B	1095.571429	0.537313433
282	B	11.08619773	ASN282 B	2363.214286	0.514925373
51	B	15.68540733	ALA51 B	7199.2	0.141791045
145	B	30.73725339	ASP145 B	8201.333333	0.910447761
167	A	9.968465579	TYR167 A	3877.857143	0.253731343
334	A	21.71933703	HIS334 A	3640.117647	0.888059701
149	A	19.49373943	GLU149 A	7265.866667	0.350746269
315	D	9.669774041	PRO315 D	1654.357143	0.619402985
310	D	12.55382786	ILE310 D	3457.368421	0.485074627
317	A	10.42262568	ILE317 A	1905.315789	0.641791045
10	C	23.62186805	ILE10 C	8728.894737	0.208955224
188	D	22.05038569	PRO188 D	7700.5	0.380597015
102	B	17.84119564	ALA102 B	6956.6	0.291044776
271	B	13.04590932	PRO271 B	768.7857143	0.992537313
105	C	23.10091223	VAL105 C	8398.6875	0.268656716
103	C	17.8430596	ILE103 C	7418.315789	0.208955224
197	A	20.4493128	ASP197 A	6258.5	0.589552239
10	A	23.62186805	ILE10 A	8729.842105	0.208955224
271	A	13.04590932	PRO271 A	769.6428571	0.992537313
38	D	18.8243886	CYS38 D	8161.181818	0.089552239
113	B	22.25191787	TYR113 B	7986.095238	0.320895522
299	D	17.62093159	LYS299 D	3771.454545	0.679104478
124	B	3.320474815	SER124 B	666.8181818	0.552238806
42	C	18.32764287	LYS42 C	7708.863636	0.164179104
212	D	1.883234717	ASN212 D	40.57142857	0.947761194
314	B	8.932129925	ALA314 B	1663.8	0.552238806
289	B	16.60329347	GLU289 B	3722.466667	0.641791045
290	C	18.47870012	LYS290 C	3919.909091	0.708955224
9	D	23.93467996	ASN9 D	8912.357143	0.111940299
263	C	6.579392829	MET263 C	1130.705882	0.582089552
256	B	12.64266969	LEU256 B	1383.315789	0.955223881
336	B	24.83100884	ALA336 B	4275.8	0.947761194
22	B	32.40957849	ARG22 B	10216.375	0.492537313
40	B	17.12680922	ALA40 B	7873.3	0.074626866
116	C	13.06654606	CYS116 C	5375	0.305970149
151	A	21.78113874	ASP151 A	7088.5	0.5
47	D	16.95218936	ALA47 D	7139	0.231343284
274	D	1.951570137	LYS274 D	55.90909091	0.858208955
18	D	28.13187072	MET18 D	9451.352941	0.343283582
167	C	9.934963966	TYR167 C	3892.761905	0.246268657
136	B	11.39609411	PHE136 B	4697.8	0.268656716
300	D	17.66871416	GLU300 D	3793.4	0.664179104
198	B	24.7627536	ARG198 B	6010.875	0.843283582
174	A	13.61215802	VAL174 A	5075.8125	0.380597015
159	B	15.44023568	LEU159 B	5370	0.462686567
103	B	17.8430596	ILE103 B	7394.947368	0.208955224
79	A	15.93023842	ASP79 A	7316.916667	0.119402985
320	C	15.37045354	SER320 C	2417.727273	0.843283582
290	B	18.47870012	LYS290 B	3858.272727	0.71641791
296	C	13.51343735	THR296 C	3295.5	0.559701493
232	C	15.46280327	PHE232 C	2012.65	0.947761194
241	A	5.851034951	GLY241 A	449.5714286	0.776119403
299	C	17.62093159	LYS299 C	3825.136364	0.649253731
309	D	14.66664904	ASP309 D	3466.583333	0.641791045
82	B	16.0024585	ILE82 B	7660.157895	0.052238806
144	D	32.16077768	THR144 D	8168.571429	0.955223881
97	D	5.47424561	GLU97 D	3550.266667	0.052238806
167	D	9.968465579	TYR167 D	3865.428571	0.253731343
283	A	10.19651612	PRO283 A	2494.071429	0.447761194
117	B	10.11816134	PHE117 B	4481.45	0.164179104
138	B	17.52411307	ILE138 B	6212.315789	0.455223881
281	C	8.037038447	CYS281 C	1929.545455	0.388059701
62	C	13.35773656	SER62 C	5582.090909	0.291044776
119	D	8.568614474	PRO119 D	2425.857143	0.350746269
202	C	15.16468203	ILE202 C	3430.789474	0.679104478
217	B	11.85377661	LYS217 B	1301.363636	0.895522388
320	B	15.37045354	SER320 B	2357	0.850746269
290	A	18.47870012	LYS290 A	3837.136364	0.723880597
180	A	21.58636963	GLY180 A	5683	0.768656716
152	A	17.46566841	ALA152 A	6552.2	0.402985075
269	A	6.631907192	LYS269 A	1354.272727	0.470149254
300	B	17.66871416	GLU300 B	3792.8	0.664179104
249	B	4.264395151	VAL249 B	185.375	0.820895522
193	B	17.41303391	PHE193 B	7607.7	0.134328358
245	A	6.006443374	VAL245 A	190.5	0.955223881
91	C	21.12113638	THR91 C	8217.857143	0.179104478
13	C	20.36860115	LEU13 C	8700.842105	0.02238806
220	B	13.72762266	ASP220 B	2100.166667	0.835820896
174	C	13.88919814	VAL174 C	5119.875	0.388059701
252	A	6.198351152	VAL252 A	526.75	0.76119403
337	B	27.29999879	LYS337 B	4492.73913	0.97761194
251	D	4.354638217	ASP251 D	338.9166667	0.753731343
86	A	21.73548228	LYS86 A	8330.318182	0.186567164
242	D	5.360458376	ALA242 D	247.9	0.873134328
126	B	7.138313596	ILE126 B	1616.210526	0.395522388
232	A	15.46280327	PHE232 A	2003.6	0.962686567
340	B	2.335247738	PO4340 B	605.2	0.462686567
325	D	19.27191265	THR325 D	2955	0.850746269
57	B	13.47073016	TYR57 B	6052.809524	0.194029851
262	A	2.747113758	PHE262 A	874.85	0.350746269
82	D	16.0024585	ILE82 D	7638.368421	0.059701493
259	C	12.73970934	GLY259 C	1583.714286	0.873134328
274	A	1.951570137	LYS274 A	56	0.843283582
28	D	29.50387261	GLY28 D	9859.428571	0.26119403
211	D	6.396311906	ILE211 D	251.0526316	0.932835821
259	B	12.73970934	GLY259 B	1534	0.902985075
254	D	7.907678673	ARG254 D	699.9166667	0.813432836
160	A	20.69484752	VAL160 A	5694.25	0.626865672
337	A	27.29999879	LYS337 A	4481.913043	0.985074627
9	A	23.93467996	ASN9 A	8912.571429	0.104477612
258	D	8.558549702	TYR258 D	1505.666667	0.582089552
49	C	14.31245814	ARG49 C	7240.5	0.074626866
166	D	9.326723862	LEU166 D	3022	0.320895522
152	C	17.46566841	ALA152 C	6671	0.335820896
324	B	14.5358751	VAL324 B	2823.9375	0.768656716
180	C	21.9082361	GLY180 C	5744.142857	0.768656716
37	C	15.44217436	LEU37 C	8260.052632	0.014925373
149	D	19.49373943	GLU149 D	7289.8	0.335820896
177	D	20.81858778	MET177 D	5980.529412	0.604477612
121	D	1.652131653	ASP121 D	730.25	0.246268657
240	C	8.770370004	TYR240 C	933.7142857	0.776119403
50	D	18.91242845	LYS50 D	7328.136364	0.268656716
100	C	15.22699327	LYS100 C	6164.227273	0.313432836
196	A	21.10740214	VAL196 A	6723.75	0.567164179
13	A	20.16277942	LEU13 A	8673.842105	0.037313433
87	C	24.5460231	SER87 C	8533	0.320895522
252	C	6.198351152	VAL252 C	529.25	0.76119403
32	D	24.62300112	GLN32 D	8975.529412	0.164179104
176	B	17.4913322	ALA176 B	5528.7	0.529850746
8	B	19.61556928	THR8 B	8887.928571	0.007462687
142	A	26.39448287	ASN142 A	7973.214286	0.776119403
226	C	14.17851646	TYR226 C	2441.857143	0.791044776
27	C	31.17958199	THR27 C	10152.71429	0.373134328
69	B	8.622706942	GLN69 B	4790.529412	0.111940299
43	C	18.16215717	ALA43 C	7517.3	0.201492537
42	D	18.30425246	LYS42 D	7699.090909	0.164179104
122	C	2.463964894	GLY122 C	546.8571429	0.492537313
79	C	15.93023842	ASP79 C	7363.5	0.082089552
111	C	26.97268592	GLY111 C	8722.714286	0.604477612
122	D	2.625442058	GLY122 D	533.4285714	0.514925373
179	D	25.17510145	ASN179 D	5841.142857	0.865671642
110	B	27.59074401	ARG110 B	8903.166667	0.567164179
160	C	20.94128174	VAL160 C	5775.0625	0.634328358
178	A	23.5972074	VAL178 A	5845.3125	0.805970149
246	B	2.009740779	GLY246 B	128	0.634328358
104	D	22.78369887	ILE104 D	7873.684211	0.402985075
253	D	9.306172629	HIS253 D	759.2941176	0.880597015
11	B	27.41806939	VAL11 B	8704.375	0.649253731
205	A	16.15477134	LYS205 A	2333.5	0.895522388
78	A	12.46054983	ASN78 A	6918.571429	0.052238806
257	D	13.63038833	VAL257 D	1417.375	0.97761194
59	A	12.40067889	ILE59 A	6043.736842	0.119402985
229	B	16.58660996	ARG229 B	2394.166667	0.880597015
51	C	15.68540733	ALA51 C	7202.1	0.141791045
44	D	12.41085142	ILE44 D	7180.684211	0.037313433
263	B	6.579392829	MET263 B	969.5294118	0.604477612
68	A	5.189274612	ASP68 A	3791.333333	0.02238806
323	D	16.24078391	ASP323 D	2649.833333	0.805970149
240	A	8.770370004	TYR240 A	928.8095238	0.791044776
50	B	18.90664272	LYS50 B	7336.954545	0.26119403
235	D	19.11886168	ASP235 D	2165.5	0.97761194
301	B	17.68275007	ALA301 B	3792.2	0.664179104
110	C	27.59074401	ARG110 C	8928.583333	0.52238806
87	A	24.5460231	SER87 A	8480.454545	0.350746269
317	D	10.42262568	ILE317 D	1909.315789	0.641791045
100	A	15.22699327	LYS100 A	6052.409091	0.320895522
206	D	13.22948487	GLY206 D	1656.714286	0.902985075
222	C	17.06477096	ALA222 C	2462.6	0.858208955
289	D	16.60329347	GLU289 D	3706.733333	0.656716418
142	C	26.39448287	ASN142 C	8053.214286	0.723880597
83	D	19.76585088	ASN83 D	7934.357143	0.179104478
234	A	19.54786781	PRO234 A	2224.785714	0.97761194
291	A	17.65516044	ALA291 A	3610.3	0.73880597
265	A	7.849418195	PRO265 A	1023.142857	0.656716418
148	D	23.29806299	SER148 D	7630.545455	0.537313433
268	A	12.78815874	LYS268 A	1473.909091	0.917910448
264	D	1.670186816	TYR264 D	398.3333333	0.470149254
261	B	10.47742349	ILE261 B	1328.736842	0.813432836
219	C	7.836103113	PHE219 C	1659.85	0.447761194
307	C	15.91390841	PRO307 C	3792.714286	0.619402985
292	C	20.28067186	GLY292 C	3552	0.820895522
301	C	17.68275007	ALA301 C	3859	0.641791045
115	B	15.60042862	VAL115 B	6502.875	0.26119403
184	D	18.63837163	PHE184 D	6728.95	0.417910448
182	C	19.32373872	ASN182 C	5866.357143	0.582089552
71	D	8.605204472	LYS71 D	5337.136364	0.067164179
246	D	2.009740779	GLY246 D	128	0.634328358
114	C	18.88752183	VAL114 C	7245.6875	0.268656716
69	A	8.622706942	GLN69 A	4748.117647	0.126865672
183	B	18.1947817	CYS183 B	6026	0.492537313
78	C	12.46054983	ASN78 C	6985.071429	0.044776119
257	B	13.63038833	VAL257 B	1412.3125	0.97761194
282	C	11.08619773	ASN282 C	2432.428571	0.514925373
53	C	20.93038588	ILE53 C	7301.736842	0.432835821
44	B	12.34703049	ILE44 B	7198.263158	0.007462687
298	A	15.9681168	GLY298 A	3508.428571	0.731343284
14	B	25.96686885	THR14 B	9057.357143	0.298507463
261	A	10.47742349	ILE261 A	1334.736842	0.753731343
33	A	19.70049839	LEU33 A	8614.210526	0.029850746
96	C	11.58149438	SER96 C	4948.363636	0.201492537
168	B	12.61144563	GLY168 B	4193.142857	0.402985075
37	A	15.33933265	LEU37 A	8226.789474	0.007462687
339	D	0	F6P339 D	1	0.873134328
75	A	13.24887561	VAL75 A	6652.5	0.104477612
194	B	23.2660335	ILE194 B	7618.210526	0.544776119
169	C	11.98135339	SER169 C	4582.363636	0.320895522
118	D	4.468847167	ASP118 D	2259.25	0.149253731
185	C	17.83960899	MET185 C	6779.176471	0.350746269
157	C	19.89019306	ARG157 C	4884.416667	0.649253731
183	C	18.1947817	CYS183 C	6029.636364	0.485074627
280	C	2.949139705	GLU280 C	1507.8	0.082089552
267	B	7.293063828	ASN267 B	1378	0.559701493
156	D	16.91665895	GLY156 D	5463.571429	0.514925373
172	C	14.32173715	MET172 C	5367.352941	0.388059701
321	B	18.90787407	PRO321 B	2628.571429	0.932835821
123	A	2.743519273	SER123 A	693.5454545	0.417910448
54	D	20.23880985	ALA54 D	7182.1	0.402985075
307	D	15.91390841	PRO307 D	3729.857143	0.626865672
58	C	13.49189994	GLY58 C	6181.714286	0.171641791
272	D	10.48588218	LYS272 D	542	0.970149254
184	B	18.82463232	PHE184 B	6742.45	0.425373134
244	C	1.801887344	TYR244 C	56.66666667	0.708955224
313	B	6.469927357	ARG313 B	1803.5	0.298507463
134	D	8.370706123	THR134 D	3093.071429	0.223880597
115	D	15.60042862	VAL115 D	6459.0625	0.268656716
186	C	19.0226622	LEU186 C	7218.210526	0.320895522
191	A	24.23137301	GLY191 A	7862.142857	0.671641791
21	C	29.75180011	GLY21 C	10003.42857	0.194029851
78	D	12.46054983	ASN78 D	6934.714286	0.052238806
190	D	21.7913249	ILE190 D	7910.947368	0.298507463
113	D	22.25191787	TYR113 D	7963.904762	0.335820896
73	A	11.24599204	LEU73 A	6077.263158	0.097014925
104	B	22.78369887	ILE104 B	7920.578947	0.380597015
175	D	16.65962377	LEU175 D	5770.473684	0.470149254
23	D	30.15202534	LYS23 D	10289.22727	0.074626866
72	D	13.31626002	LYS72 D	6077.227273	0.186567164
143	A	27.94987551	SER143 A	8021.545455	0.813432836
226	D	14.17851646	TYR226 D	2379.52381	0.798507463
235	C	19.11886168	ASP235 C	2191	0.970149254
52	D	18.04248547	GLY52 D	7240.857143	0.23880597
154	C	18.39015318	GLN154 C	6258.764706	0.462686567
174	B	13.88919814	VAL174 B	5119.3125	0.388059701
48	D	12.53502206	VAL48 D	6811.625	0.074626866
109	B	27.83714202	LYS109 B	9007.636364	0.507462687
244	D	1.801887344	TYR244 D	56.57142857	0.708955224
185	D	17.83960899	MET185 D	6769.117647	0.358208955
108	C	31.8422872	GLU108 C	9089.733333	0.76119403
142	D	26.39448287	ASN142 D	7975	0.768656716
69	D	8.622706942	GLN69 D	4763.647059	0.126865672
30	C	22.51256996	MET30 C	9046.941176	0.007462687
60	C	14.14148359	ALA60 C	5972	0.28358209
172	A	14.1561879	MET172 A	5337.705882	0.380597015
261	D	10.47742349	ILE261 D	1331.473684	0.753731343
69	C	8.622706942	GLN69 C	4829.882353	0.111940299
77	A	11.41797552	SER77 A	6947.909091	0.044776119
155	A	18.54729085	PRO155 A	5739.571429	0.552238806
158	D	21.03083569	ASN158 D	5438.142857	0.731343284
263	D	6.579392829	MET263 D	969.4117647	0.611940299
138	C	17.52411307	ILE138 C	6233.157895	0.455223881
165	B	9.968305824	ALA165 B	3562.8	0.291044776
313	D	6.469927357	ARG313 D	1747.666667	0.305970149
243	A	1.669432538	ARG243 A	99.375	0.656716418
29	A	26.10948766	GLU29 A	9443.333333	0.089552239
152	B	17.46566841	ALA152 B	6647.2	0.350746269
223	D	11.34182269	ILE223 D	2266.526316	0.619402985
302	D	12.27812909	VAL302 D	3698.1875	0.432835821
113	C	22.25191787	TYR113 C	8014.761905	0.305970149
338	D	28.34597292	PO4338 D	16552.2	0.007462687
321	D	18.90787407	PRO321 D	2641.928571	0.888059701
124	D	3.320474815	SER124 D	664.8181818	0.559701493
73	C	11.24599204	LEU73 C	6128.631579	0.089552239
221	C	17.80847486	PRO221 C	2373.142857	0.940298507
250	B	6.017006648	ALA250 B	266	0.895522388
303	B	15.80540673	LEU303 B	3972.578947	0.597014925
238	A	10.88734398	ALA238 A	1558.8	0.723880597
227	B	11.26995373	ILE227 B	2067.421053	0.686567164
264	A	1.670186816	TYR264 A	406.952381	0.470149254
130	B	7.788992489	VAL130 B	1533.875	0.529850746
154	A	18.39015318	GLN154 A	6148.176471	0.47761194
174	D	13.61215802	VAL174 D	5104.6875	0.380597015
116	D	13.06654606	CYS116 D	5305.454545	0.313432836
63	D	11.41252281	THR63 D	5246.857143	0.149253731
161	D	17.61472117	ALA161 D	5480.7	0.529850746
17	D	23.69440615	VAL17 D	9189.8125	0.029850746
302	C	12.27812909	VAL302 C	3773.625	0.425373134
258	C	8.558549702	TYR258 C	1532.095238	0.567164179
204	C	19.850464	LYS204 C	2804.681818	0.895522388
241	B	5.851034951	GLY241 B	447.2857143	0.78358209
199	D	23.89648162	ASP199 D	5211.666667	0.850746269
187	C	23.23862595	ASP187 C	7543.166667	0.597014925
183	D	18.06431518	CYS183 D	6013.909091	0.485074627
77	C	11.43013014	SER77 C	7006.272727	0.007462687
325	C	19.27191265	THR325 C	2982.571429	0.843283582
322	C	20.21958981	GLU322 C	2737.733333	0.947761194
285	C	11.63526197	ALA285 C	2896.2	0.492537313
207	C	8.944875404	SER207 C	1151.545455	0.71641791
299	A	17.62093159	LYS299 A	3701.454545	0.71641791
181	B	17.72669628	VAL181 B	5404.3125	0.559701493
284	B	7.307093403	MET284 B	2068.764706	0.305970149
255	B	9.548669907	THR255 B	949.1428571	0.835820896
201	B	20.80996225	LYS201 B	4074.409091	0.791044776
218	C	9.84799934	GLU218 C	1473.466667	0.694029851
11	C	27.41806939	VAL11 C	8702.75	0.656716418
36	A	20.88575069	SER36 A	8537.636364	0.082089552
152	D	17.46566841	ALA152 D	6593.2	0.365671642
309	C	14.66664904	ASP309 C	3532.833333	0.619402985
120	D	5.612412048	LEU120 D	1955.842105	0.246268657
315	C	9.669774041	PRO315 C	1768.642857	0.589552239
162	A	14.2183966	ALA162 A	4882.6	0.432835821
303	D	15.80540673	LEU303 D	3952.789474	0.604477612
238	C	10.88734398	ALA238 C	1566	0.723880597
61	A	15.78955383	GLY61 A	5729	0.432835821
294	A	14.79144466	LEU294 A	3148.473684	0.753731343
100	B	15.22699327	LYS100 B	6123.318182	0.313432836
235	A	19.11886168	ASP235 A	2182.5	0.970149254
264	C	1.638718402	TYR264 C	697.3333333	0.253731343
130	D	7.788992489	VAL130 D	1534.1875	0.514925373
76	C	15.24039389	LEU76 C	6990.421053	0.156716418
80	D	16.73199166	LEU80 D	7536.578947	0.119402985
27	D	30.98090969	THR27 D	10139	0.201492537
74	B	8.4086047	ASP74 B	6358.5	0
114	B	18.88752183	VAL114 B	7219.3125	0.28358209
222	B	17.06477096	ALA222 B	2391.4	0.902985075
312	D	10.24555953	GLN312 D	2464.705882	0.455223881
213	C	7.14171254	GLU213 C	238.7333333	0.955223881
16	C	25.12176803	PHE16 C	8924.95	0.26119403
292	D	20.28067186	GLY292 D	3481.142857	0.828358209
299	B	17.62093159	LYS299 B	3767.954545	0.679104478
313	A	6.469927357	ARG313 A	1739.541667	0.313432836
53	D	20.93038588	ILE53 D	7276.736842	0.440298507
328	D	18.3959355	LEU328 D	3274.578947	0.776119403
124	A	3.320474815	SER124 A	664.8181818	0.559701493
159	A	15.44023568	LEU159 A	5319.052632	0.470149254
239	C	9.677298125	PRO239 C	1263.714286	0.723880597
45	B	15.31815413	SER45 B	7169.818182	0.104477612
95	B	12.95399973	VAL95 B	5566.125	0.268656716
181	D	17.42564883	VAL181 D	5391.4375	0.537313433
288	D	11.74885258	MET288 D	3029	0.485074627
178	D	23.5972074	VAL178 D	5856.125	0.791044776
30	A	22.27392361	MET30 A	9005.176471	0.007462687
89	A	26.9515734	PHE89 A	8799	0.470149254
81	C	13.53255988	VAL81 C	7469.5	0.014925373
219	D	7.836103113	PHE219 D	1594.75	0.492537313
322	D	20.21958981	GLU322 D	2734.733333	0.955223881
199	A	23.89648162	ASP199 A	5193.083333	0.858208955
224	A	15.12985889	THR224 A	2452.857143	0.820895522
165	D	9.834955516	ALA165 D	3556.5	0.28358209
162	D	14.2183966	ALA162 D	4917.5	0.425373134
171	A	14.78613164	THR171 A	5586.285714	0.402985075
149	C	19.49373943	GLU149 C	7377.4	0.276119403
193	C	17.41303391	PHE193 C	7607.1	0.141791045
45	C	15.31815413	SER45 C	7167.090909	0.111940299
80	B	16.73199166	LEU80 B	7563.210526	0.104477612
243	D	1.669432538	ARG243 D	98.70833333	0.671641791
169	B	11.98135339	SER169 B	4561.090909	0.335820896
269	D	6.631907192	LYS269 D	1352.545455	0.47761194
22	C	32.40957849	ARG22 C	10173.79167	0.552238806
242	A	5.360458376	ALA242 A	248.1	0.865671642
147	D	25.93079629	PRO147 D	7928.071429	0.753731343
112	B	26.02561271	LYS112 B	8651.772727	0.425373134
81	D	13.53255988	VAL81 D	7416.25	0.029850746
161	C	17.87902584	ALA161 C	5528.5	0.544776119
24	B	32.36959902	ALA24 B	10444.3	0.134328358
12	D	26.22030261	THR12 D	8762.428571	0.395522388
187	D	23.14295614	ASP187 D	7546.583333	0.582089552
108	D	31.8422872	GLU108 D	9031.733333	0.798507463
66	B	7.368569128	THR66 B	4243.714286	0.104477612
105	D	23.10091223	VAL105 D	8330.625	0.28358209
330	C	19.6194557	ILE330 C	3412.684211	0.798507463
239	A	9.677298125	PRO239 A	1257.857143	0.731343284
45	D	15.36573685	SER45 D	7155.272727	0.134328358
90	D	24.88908319	ALA90 D	8479.4	0.365671642
125	C	5.491459824	ASN125 C	1099.714286	0.492537313
157	A	19.89019306	ARG157 A	4780.333333	0.686567164
173	B	14.79970615	LEU173 B	5711.473684	0.343283582
340	A	2.335247738	PO4340 A	605.2	0.462686567
8	D	19.61556928	THR8 D	8892.214286	0
39	A	20.30100815	THR39 A	8068.357143	0.171641791
273	C	8.688737192	GLY273 C	217.2857143	0.97761194
7	C	22.46396345	ASP7 C	8974.545455	0.059701493
132	D	6.48894899	ILE132 D	2368	0.21641791
341	D	4.908939906	MG341 D	1930	0.186567164
287	D	13.17942863	VAL287 D	3272.3125	0.529850746
282	D	11.08619773	ASN282 D	2324.857143	0.52238806
111	D	26.97268592	GLY111 D	8669.714286	0.634328358
85	B	16.90353028	LEU85 B	8034.894737	0.037313433
224	C	15.12985889	THR224 C	2527	0.805970149
164	A	9.194767806	TYR164 A	2746.761905	0.358208955
342	B	2.280486571	MG342 B	1130	0.059701493
332	D	22.88267679	GLN332 D	3589.058824	0.910447761
228	D	16.7042479	GLN228 D	2264.647059	0.932835821
311	B	10.75619012	HIS311 B	2999.352941	0.417910448
279	D	6.804766124	TYR279 D	1942.904762	0.28358209
272	C	10.48588218	LYS272 C	554.4545455	0.955223881
102	D	17.84119564	ALA102 D	6903.2	0.320895522
112	D	26.02561271	LYS112 D	8627.318182	0.432835821
24	C	32.36959902	ALA24 C	10417.6	0.179104478
162	B	14.51571566	ALA162 B	4938.8	0.447761194
139	D	15.96979915	TYR139 D	6678.47619	0.253731343
240	D	8.770370004	TYR240 D	913.2857143	0.791044776
221	D	17.80847486	PRO221 D	2299.571429	0.940298507
250	A	6.017006648	ALA250 A	266.2	0.895522388
326	D	19.68026532	GLU326 D	2858.866667	0.865671642
112	A	26.02561271	LYS112 A	8606.818182	0.447761194
163	A	11.61384041	GLY163 A	4243.285714	0.350746269
304	B	18.78126154	ASP304 B	4131.166667	0.686567164
62	A	13.35773656	SER62 A	5505.181818	0.305970149
52	B	18.04248547	GLY52 B	7241.142857	0.23880597
146	A	29.09659642	GLU146 A	8117.933333	0.902985075
156	A	16.91665895	GLY156 A	5424.428571	0.52238806
120	C	5.612412048	LEU120 C	2011.105263	0.231343284
125	A	5.491459824	ASN125 A	1095	0.537313433
75	C	13.24887561	VAL75 C	6710	0.082089552
74	D	8.4086047	ASP74 D	6332.916667	0.007462687
92	D	23.51890667	CYS92 D	7837.272727	0.462686567
296	D	13.51343735	THR296 D	3204.071429	0.582089552
106	B	26.95862795	GLU106 B	8795.8	0.470149254
320	A	15.37045354	SER320 A	2336.363636	0.850746269
88	D	23.772892	SER88 D	8624	0.253731343
243	C	1.669432538	ARG243 C	99.125	0.664179104
210	C	6.99442671	SER210 C	442.5454545	0.835820896
251	A	4.354638217	ASP251 A	339.5833333	0.73880597
298	D	15.9681168	GLY298 D	3567.285714	0.664179104
34	C	19.67711142	LEU34 C	8532.684211	0.059701493
300	A	17.66871416	GLU300 A	3736.533333	0.694029851
163	B	11.8757852	GLY163 B	4275.285714	0.365671642
251	C	4.354638217	ASP251 C	340.5	0.686567164
159	D	15.44023568	LEU159 D	5329.578947	0.462686567
188	B	22.08157164	PRO188 B	7698.142857	0.388059701
207	D	8.944875404	SER207 D	1143.181818	0.71641791
253	B	9.306172629	HIS253 B	760.8823529	0.880597015
49	B	14.31245814	ARG49 B	7237.291667	0.074626866
141	A	25.45353146	LYS141 A	7842.954545	0.753731343
318	B	8.643843416	LEU318 B	1853.315789	0.470149254
284	C	7.318446693	MET284 C	2139	0.28358209
241	C	5.851034951	GLY241 C	450.7142857	0.776119403
117	D	10.11816134	PHE117 D	4437.6	0.171641791
233	D	14.46829548	PRO233 D	2127.571429	0.865671642
278	D	11.05621319	LEU278 D	2077.947368	0.656716418
130	C	7.788992489	VAL130 C	1539.375	0.507462687
265	D	7.849418195	PRO265 D	1010.928571	0.664179104
231	D	11.52624301	LYS231 D	1385.272727	0.850746269
86	C	21.73548228	LYS86 C	8387.181818	0.149253731
128	B	10.19715975	CYS128 B	1694.181818	0.679104478
323	B	16.24078391	ASP323 B	2633.416667	0.813432836
171	D	14.78613164	THR171 D	5613.357143	0.365671642
138	D	17.29436683	ILE138 D	6180.473684	0.440298507
165	C	9.968305824	ALA165 C	3604.3	0.28358209
208	D	7.257210139	ILE208 D	837.6315789	0.708955224
170	A	15.42522671	ALA170 A	5056.6	0.507462687
131	D	7.219324276	SER131 D	1976.363636	0.335820896
211	C	6.396311906	ILE211 C	253.4736842	0.917910448
271	D	13.04590932	PRO271 D	765.9285714	1
19	B	30.71528445	GLU19 B	9646.066667	0.597014925
200	B	18.64202513	VAL200 B	4508.5	0.611940299
168	A	12.61144563	GLY168 A	4192	0.410447761
151	B	21.78113874	ASP151 B	7171.583333	0.5
155	D	18.54729085	PRO155 D	5785	0.529850746
334	B	21.71933703	HIS334 B	3648.235294	0.880597015
245	C	6.006443374	VAL245 C	190.5	0.955223881
86	B	21.73548228	LYS86 B	8369.863636	0.156716418
115	A	15.60042862	VAL115 A	6433.4375	0.28358209
327	D	14.04517718	LEU327 D	2959.894737	0.708955224
137	D	13.9626842	GLY137 D	5301.428571	0.365671642
256	D	12.64266969	LEU256 D	1385.526316	0.947761194
320	D	15.37045354	SER320 D	2365	0.850746269
333	C	24.55473958	LYS333 C	3593.227273	0.970149254
160	D	20.69484752	VAL160 D	5718.25	0.619402985
141	C	25.45353146	LYS141 C	7913.181818	0.71641791
213	B	7.14171254	GLU213 B	237.9333333	0.970149254
147	C	25.93079629	PRO147 C	8005.642857	0.71641791
205	B	16.15477134	LYS205 B	2351.045455	0.888059701
311	D	10.58897186	HIS311 D	2970.5	0.410447761
277	D	9.2432768	LEU277 D	1577.842105	0.604477612
60	D	14.14148359	ALA60 D	5930.9	0.291044776
204	D	19.850464	LYS204 D	2782.454545	0.910447761
306	D	19.36255755	VAL306 D	3940.125	0.768656716
38	A	18.8243886	CYS38 A	8152.909091	0.097014925
274	C	1.952108604	LYS274 C	56.72727273	0.813432836
245	B	6.006443374	VAL245 B	190	0.955223881
36	B	20.94944756	SER36 B	8571.727273	0.074626866
128	D	10.2345101	CYS128 D	1701.090909	0.686567164
86	D	21.73548228	LYS86 D	8338.136364	0.179104478
259	D	12.73970934	GLY259 D	1539.714286	0.895522388
37	D	15.33933265	LEU37 D	8246.736842	0
84	B	19.3413514	VAL84 B	8053.1875	0.111940299
236	D	17.42175132	ASN236 D	2085.428571	0.992537313
67	A	9.365139881	GLY67 A	4172.428571	0.164179104
9	C	23.93467996	ASN9 C	8903.214286	0.149253731
280	D	2.949139705	GLU280 D	1417	0.141791045
256	A	12.64266969	LEU256 A	1380.526316	0.955223881
186	D	18.97271678	LEU186 D	7221.578947	0.291044776
70	A	10.20357864	VAL70 A	5276	0.134328358
39	D	20.30100815	THR39 D	8074.928571	0.149253731
338	B	28.55832828	PO4338 B	16740.4	0.014925373
338	C	28.55832828	PO4338 C	16710.2	0.029850746
172	D	14.1561879	MET172 D	5442.705882	0.350746269
22	D	32.21482025	ARG22 D	10161	0.5
89	B	26.9515734	PHE89 B	8834.6	0.440298507
7	B	22.46396345	ASP7 B	8983	0.052238806
232	D	15.46280327	PHE232 D	1977.4	0.97761194
300	C	17.66871416	GLU300 C	3860.466667	0.641791045
274	B	1.952108604	LYS274 B	56.27272727	0.813432836
215	A	1.637771657	TYR215 A	615.047619	0.320895522
149	B	19.49373943	GLU149 B	7342.8	0.291044776
196	C	21.19776656	VAL196 C	6759.875	0.574626866
237	D	14.80403432	SER237 D	1867.909091	0.955223881
275	C	2.437922066	LEU275 C	281.7894737	0.589552239
115	C	15.60042862	VAL115 C	6519.1875	0.253731343
133	C	6.479296412	GLY133 C	2557.857143	0.179104478
67	B	9.365139881	GLY67 B	4212.571429	0.156716418
141	D	25.45353146	LYS141 D	7859.272727	0.731343284
129	D	12.58833166	LEU129 D	2043.894737	0.76119403
333	A	24.55473958	LYS333 A	3518.636364	0.992537313
205	C	16.15477134	LYS205 C	2373.272727	0.880597015
147	A	25.93079629	PRO147 A	7910.642857	0.768656716
341	B	4.908939906	MG341 B	2024	0.171641791
21	D	29.49411618	GLY21 D	9981	0.171641791
297	B	13.38258828	THR297 B	3396	0.537313433
43	A	18.23008102	ALA43 A	7500.8	0.208955224
331	D	14.98461678	TYR331 D	3342.380952	0.686567164
38	C	18.92933419	CYS38 C	8178.545455	0.097014925
127	D	10.2758424	ASP127 D	1745.583333	0.664179104
122	B	2.463964894	GLY122 B	540	0.514925373
154	D	18.39015318	GLN154 D	6198.705882	0.470149254
336	D	24.83100884	ALA336 D	4284.6	0.940298507
168	C	12.61144563	GLY168 C	4219.285714	0.388059701
73	B	11.24599204	LEU73 B	6122.526316	0.089552239
331	A	14.98461678	TYR331 A	3317.666667	0.723880597
314	A	8.932129925	ALA314 A	1620.2	0.567164179
305	D	14.8633835	ILE305 D	3879.736842	0.582089552
67	C	9.365139881	GLY67 C	4260.428571	0.156716418
109	D	27.83714202	LYS109 D	8974.454545	0.544776119
103	D	17.8430596	ILE103 D	7343	0.21641791
173	C	14.79970615	LEU173 C	5702.684211	0.343283582
93	D	19.91404095	VAL93 D	7324.75	0.365671642
11	D	27.21882742	VAL11 D	8707.125	0.619402985
136	D	11.18923116	PHE136 D	4654.3	0.223880597
338	A	28.34597292	PO4338 A	16578	0.007462687
297	D	13.38258828	THR297 D	3411.285714	0.529850746
59	C	12.40067889	ILE59 C	6103.736842	0.111940299
41	D	14.13611658	VAL41 D	7541.125	0.02238806
20	A	26.99019572	GLU20 A	9858.266667	0.029850746
