# Supplementary material for: Mapping allosteric communications within individual proteins
Source: Nat Commun. 2020 Jul 31;11:3862. doi: 10.1038/s41467-020-17618-2 (PMC7395124; doi:10.1038/s41467-020-17618-2)
Supplement: Supplementary file 7 — Supplementary Data 4 [file 41467_2020_17618_MOESM7_ESM.zip › comparison-to-Amors/1eyi/1eyi-qs-hotspots.txt]

567 199 200 201 202 203 204 205 206 207 208 210 211 212 233 234 235 236 253 254 255 536 537 538 539 540 541 542 543 544 545 551 552 553 555 556 557 559 560 561 562 563 564 565 566 568 569 570 571 572 573 590 591 592 599 650 651 659 660 661 662 663 664 665 666 667 668 670 
1276 1271 1272 1275 1277 1278 1279 1311 1313 1320 
327 214 215 216 218 219 220 222 223 224 225 226 227 228 229 230 231 232 262 292 293 295 322 323 324 325 326 328 329 330 331 547 548 549 
1241 884 885 1225 1226 1227 1229 1230 1231 1233 1234 1235 1236 1237 1238 1239 1240 1242 1243 1273 1333 1334 1335 1337 1338 1339 1340 1341 1342 
265 260 261 264 266 267 268 298 300 302 309 
602 597 598 601 603 604 605 637 639 646 
939 934 935 938 940 941 942 974 976 983 
1218 873 874 875 876 877 878 879 880 881 882 907 908 909 910 927 928 929 1210 1211 1212 1213 1214 1215 1216 1217 1219 1244 1245 1246 1247 1264 1265 1266 1324 1325 1344 
138 134 135 136 137 139 140 141 151 152 
251 245 246 247 248 249 250 458 459 460 
588 121 122 123 582 583 584 585 586 587 
1262 795 796 797 1256 1257 1258 1259 1260 1261 
903 896 897 898 899 900 901 902 904 905 906 1221 1222 1223 
1001 888 889 890 892 893 894 936 996 997 998 999 1000 1002 
925 919 920 921 922 923 924 1132 1133 1134 
241 115 116 238 239 240 242 243 244 333 
915 789 790 912 913 914 916 917 918 1007 
1252 1249 1250 1251 1253 1254 1255 
578 575 576 577 579 580 581 
1005 1003 1004 
316 198 284 285 286 287 288 313 314 315 317 318 319 320 321 
1327 1209 1295 1296 1297 1298 1299 1326 1328 1329 1330 1331 1332 
653 535 621 622 623 624 625 652 654 655 656 657 658 
1149 1145 1146 1147 1148 1150 1151 1152 1162 1163 
990 872 958 959 960 961 962 987 988 989 991 992 993 994 995 
475 471 472 473 474 476 477 478 488 489 
813 808 809 810 811 812 814 815 816 818 825 826 828 
510 342 354 508 509 511 526 529 530 532 533 
847 679 691 845 846 848 863 866 867 869 870 
173 5 17 171 172 174 189 192 193 195 196 
1184 1016 1028 1182 1183 1185 1200 1203 1204 1205 1206 1207 
102 83 100 101 103 693 
1113 356 1094 1111 1112 1114 
439 420 437 438 440 
776 757 774 775 777 
859 36 181 183 184 185 186 710 855 856 857 858 860 
522 373 518 519 520 521 523 1047 1192 1194 1195 1196 
1066 1065 1067 1074 1075 
55 54 56 63 64 
729 728 730 737 738 
392 391 393 400 401 
