# Supplementary material for: Mapping allosteric communications within individual proteins
Source: Nat Commun. 2020 Jul 31;11:3862. doi: 10.1038/s41467-020-17618-2 (PMC7395124; doi:10.1038/s41467-020-17618-2)
Supplement: Supplementary file 7 — Supplementary Data 4 [file 41467_2020_17618_MOESM7_ESM.zip › comparison-to-Amors/1f4v/1f4v-qs.pdb]

MODEL        1
ATOM      1  N   ALA A   2      11.477  56.811 100.855  1.00  0.07           N  
ATOM      2  CA  ALA A   2      11.282  55.395 100.425  1.00  0.07           C  
ATOM      3  C   ALA A   2      10.253  55.322  99.313  1.00  0.07           C  
ATOM      4  O   ALA A   2       9.543  56.302  99.048  1.00  0.07           O  
ATOM      5  CB  ALA A   2      10.833  54.540 101.598  1.00  0.07           C  
ATOM      6  H01 ALA A   2      10.655  57.350 100.624  1.00  0.07           H  
ATOM      7  H02 ALA A   2      11.632  56.842 101.853  1.00  0.07           H  
ATOM      8  H03 ALA A   2      12.234  55.014 100.056  1.00  0.07           H  
ATOM      9  H04 ALA A   2       9.816  54.190 101.423  1.00  0.07           H  
ATOM     10  H05 ALA A   2      11.499  53.683 101.700  1.00  0.07           H  
ATOM     11  H06 ALA A   2      10.860  55.133 102.512  1.00  0.07           H  
ATOM     12  N   ASP A   3      10.187  54.165  98.657  1.00  0.00           N  
ATOM     13  CA  ASP A   3       9.237  53.947  97.570  1.00  0.00           C  
ATOM     14  C   ASP A   3       7.844  53.840  98.213  1.00  0.00           C  
ATOM     15  O   ASP A   3       7.696  53.195  99.251  1.00  0.00           O  
ATOM     16  CB  ASP A   3       9.603  52.664  96.818  1.00  0.00           C  
ATOM     17  CG  ASP A   3       8.702  52.402  95.638  1.00  0.00           C  
ATOM     18  OD1 ASP A   3       8.930  51.395  94.940  1.00  0.00           O  
ATOM     19  OD2 ASP A   3       7.768  53.194  95.406  1.00  0.00           O  
ATOM     20  H01 ASP A   3       9.254  54.763  96.847  1.00  0.00           H  
ATOM     21  H02 ASP A   3       9.485  51.832  97.512  1.00  0.00           H  
ATOM     22  H03 ASP A   3      10.629  52.749  96.461  1.00  0.00           H  
ATOM     23  H07 ASP A   3      10.812  53.416  98.919  1.00  0.00           H  
ATOM     24  N   LYS A   4       6.835  54.484  97.628  1.00  0.07           N  
ATOM     25  CA  LYS A   4       5.488  54.443  98.215  1.00  0.07           C  
ATOM     26  C   LYS A   4       4.813  53.075  98.190  1.00  0.07           C  
ATOM     27  O   LYS A   4       3.784  52.871  98.828  1.00  0.07           O  
ATOM     28  CB  LYS A   4       4.586  55.486  97.552  1.00  0.07           C  
ATOM     29  CG  LYS A   4       5.097  56.910  97.735  1.00  0.07           C  
ATOM     30  CD  LYS A   4       5.274  57.273  99.208  1.00  0.07           C  
ATOM     31  CE  LYS A   4       5.841  58.671  99.348  1.00  0.07           C  
ATOM     32  NZ  LYS A   4       6.057  59.013 100.769  1.00  0.07           N  
ATOM     33  H01 LYS A   4       5.632  54.676  99.270  1.00  0.07           H  
ATOM     34  H02 LYS A   4       3.608  55.425  98.029  1.00  0.07           H  
ATOM     35  H03 LYS A   4       4.529  55.270  96.485  1.00  0.07           H  
ATOM     36  H04 LYS A   4       6.996  55.003  96.777  1.00  0.07           H  
ATOM     37  H05 LYS A   4       4.358  57.589  97.309  1.00  0.07           H  
ATOM     38  H06 LYS A   4       6.058  57.006  97.231  1.00  0.07           H  
ATOM     39  H07 LYS A   4       5.967  56.566  99.663  1.00  0.07           H  
ATOM     40  H08 LYS A   4       4.307  57.226  99.708  1.00  0.07           H  
ATOM     41  H09 LYS A   4       5.129  59.379  98.924  1.00  0.07           H  
ATOM     42  H10 LYS A   4       6.792  58.726  98.819  1.00  0.07           H  
ATOM     43  H11 LYS A   4       6.727  59.765 100.835  1.00  0.07           H  
ATOM     44  H12 LYS A   4       5.183  59.304 101.182  1.00  0.07           H  
ATOM     45  H13 LYS A   4       6.410  58.204 101.261  1.00  0.07           H  
ATOM     46  N   GLU A   5       5.399  52.132  97.465  1.00  0.07           N  
ATOM     47  CA  GLU A   5       4.864  50.785  97.381  1.00  0.07           C  
ATOM     48  C   GLU A   5       5.527  49.873  98.419  1.00  0.07           C  
ATOM     49  O   GLU A   5       5.210  48.689  98.503  1.00  0.07           O  
ATOM     50  CB  GLU A   5       5.106  50.223  95.981  1.00  0.07           C  
ATOM     51  CG  GLU A   5       4.278  50.912  94.934  1.00  0.07           C  
ATOM     52  CD  GLU A   5       2.830  50.973  95.360  1.00  0.07           C  
ATOM     53  OE1 GLU A   5       2.249  49.902  95.623  1.00  0.07           O  
ATOM     54  OE2 GLU A   5       2.277  52.090  95.451  1.00  0.07           O  
ATOM     55  H01 GLU A   5       3.794  50.824  97.583  1.00  0.07           H  
ATOM     56  H02 GLU A   5       4.818  49.172  95.992  1.00  0.07           H  
ATOM     57  H03 GLU A   5       6.160  50.346  95.731  1.00  0.07           H  
ATOM     58  H04 GLU A   5       4.348  50.349  94.003  1.00  0.07           H  
ATOM     59  H05 GLU A   5       4.653  51.925  94.789  1.00  0.07           H  
ATOM     60  H14 GLU A   5       6.242  52.357  96.956  1.00  0.07           H  
ATOM     61  N   LEU A   6       6.462  50.440  99.181  1.00  0.21           N  
ATOM     62  CA  LEU A   6       7.178  49.696 100.224  1.00  0.21           C  
ATOM     63  C   LEU A   6       6.091  48.983 101.050  1.00  0.21           C  
ATOM     64  O   LEU A   6       5.116  49.612 101.461  1.00  0.21           O  
ATOM     65  CB  LEU A   6       7.943  50.674 101.116  1.00  0.21           C  
ATOM     66  CG  LEU A   6       9.157  50.191 101.903  1.00  0.21           C  
ATOM     67  CD1 LEU A   6       9.160  50.927 103.217  1.00  0.21           C  
ATOM     68  CD2 LEU A   6       9.110  48.703 102.138  1.00  0.21           C  
ATOM     69  H01 LEU A   6       7.893  48.990  99.802  1.00  0.21           H  
ATOM     70  H02 LEU A   6       7.221  50.924 101.894  1.00  0.21           H  
ATOM     71  H03 LEU A   6       8.285  51.486 100.475  1.00  0.21           H  
ATOM     72  H04 LEU A   6      10.067  50.392 101.338  1.00  0.21           H  
ATOM     73  H05 LEU A   6       8.688  51.901 103.088  1.00  0.21           H  
ATOM     74  H06 LEU A   6       6.685  51.414  99.036  1.00  0.21           H  
ATOM     75  H07 LEU A   6       8.607  50.350 103.958  1.00  0.21           H  
ATOM     76  H08 LEU A   6      10.187  51.064 103.555  1.00  0.21           H  
ATOM     77  H09 LEU A   6       8.114  48.330 101.901  1.00  0.21           H  
ATOM     78  H10 LEU A   6       9.844  48.210 101.500  1.00  0.21           H  
ATOM     79  H11 LEU A   6       9.337  48.492 103.183  1.00  0.21           H  
ATOM     80  N   LYS A   7       6.266  47.693 101.315  1.00  0.29           N  
ATOM     81  CA  LYS A   7       5.241  46.948 102.051  1.00  0.29           C  
ATOM     82  C   LYS A   7       5.496  46.883 103.545  1.00  0.29           C  
ATOM     83  O   LYS A   7       6.536  46.386 103.978  1.00  0.29           O  
ATOM     84  CB  LYS A   7       5.139  45.536 101.475  1.00  0.29           C  
ATOM     85  CG  LYS A   7       3.896  44.768 101.882  1.00  0.29           C  
ATOM     86  CD  LYS A   7       3.912  43.393 101.242  1.00  0.29           C  
ATOM     87  CE  LYS A   7       2.696  42.586 101.610  1.00  0.29           C  
ATOM     88  NZ  LYS A   7       2.781  41.211 101.026  1.00  0.29           N  
ATOM     89  H01 LYS A   7       4.301  47.486 101.927  1.00  0.29           H  
ATOM     90  H02 LYS A   7       5.986  44.980 101.877  1.00  0.29           H  
ATOM     91  H03 LYS A   7       5.150  45.612 100.388  1.00  0.29           H  
ATOM     92  H04 LYS A   7       3.011  45.311 101.549  1.00  0.29           H  
ATOM     93  H05 LYS A   7       3.873  44.663 102.967  1.00  0.29           H  
ATOM     94  H06 LYS A   7       4.791  42.862 101.607  1.00  0.29           H  
ATOM     95  H07 LYS A   7       3.944  43.509 100.159  1.00  0.29           H  
ATOM     96  H08 LYS A   7       1.811  43.083 101.212  1.00  0.29           H  
ATOM     97  H09 LYS A   7       2.629  42.512 102.695  1.00  0.29           H  
ATOM     98  H10 LYS A   7       3.731  40.875 101.094  1.00  0.29           H  
ATOM     99  H11 LYS A   7       2.168  40.590 101.535  1.00  0.29           H  
ATOM    100  H12 LYS A   7       7.107  47.225 101.009  1.00  0.29           H  
ATOM    101  H13 LYS A   7       2.503  41.239 100.055  1.00  0.29           H  
ATOM    102  N   PHE A   8       4.547  47.372 104.343  1.00  0.14           N  
ATOM    103  CA  PHE A   8       4.699  47.376 105.808  1.00  0.14           C  
ATOM    104  C   PHE A   8       3.917  46.293 106.534  1.00  0.14           C  
ATOM    105  O   PHE A   8       2.888  45.841 106.039  1.00  0.14           O  
ATOM    106  CB  PHE A   8       4.249  48.707 106.432  1.00  0.14           C  
ATOM    107  CG  PHE A   8       5.043  49.908 105.995  1.00  0.14           C  
ATOM    108  CD1 PHE A   8       4.921  50.402 104.707  1.00  0.14           C  
ATOM    109  CD2 PHE A   8       5.903  50.555 106.882  1.00  0.14           C  
ATOM    110  CE1 PHE A   8       5.635  51.528 104.297  1.00  0.14           C  
ATOM    111  CE2 PHE A   8       6.632  51.692 106.475  1.00  0.14           C  
ATOM    112  CZ  PHE A   8       6.490  52.174 105.174  1.00  0.14           C  
ATOM    113  H01 PHE A   8       5.767  47.199 105.938  1.00  0.14           H  
ATOM    114  H02 PHE A   8       4.405  48.610 107.506  1.00  0.14           H  
ATOM    115  H03 PHE A   8       3.206  48.873 106.163  1.00  0.14           H  
ATOM    116  H04 PHE A   8       4.256  49.903 104.002  1.00  0.14           H  
ATOM    117  H05 PHE A   8       6.013  50.179 107.899  1.00  0.14           H  
ATOM    118  H06 PHE A   8       5.519  51.902 103.280  1.00  0.14           H  
ATOM    119  H07 PHE A   8       7.303  52.191 107.174  1.00  0.14           H  
ATOM    120  H08 PHE A   8       7.048  53.053 104.850  1.00  0.14           H  
ATOM    121  H14 PHE A   8       3.704  47.749 103.934  1.00  0.14           H  
ATOM    122  N   LEU A   9       4.398  45.893 107.718  1.00  0.29           N  
ATOM    123  CA  LEU A   9       3.693  44.937 108.569  1.00  0.29           C  
ATOM    124  C   LEU A   9       3.559  45.633 109.935  1.00  0.29           C  
ATOM    125  O   LEU A   9       4.548  45.946 110.576  1.00  0.29           O  
ATOM    126  CB  LEU A   9       4.474  43.628 108.752  1.00  0.29           C  
ATOM    127  CG  LEU A   9       3.796  42.546 109.608  1.00  0.29           C  
ATOM    128  CD1 LEU A   9       2.401  42.246 109.044  1.00  0.29           C  
ATOM    129  CD2 LEU A   9       4.649  41.255 109.610  1.00  0.29           C  
ATOM    130  H01 LEU A   9       2.737  44.668 108.120  1.00  0.29           H  
ATOM    131  H02 LEU A   9       5.379  43.903 109.294  1.00  0.29           H  
ATOM    132  H03 LEU A   9       4.654  43.206 107.763  1.00  0.29           H  
ATOM    133  H04 LEU A   9       3.704  42.908 110.632  1.00  0.29           H  
ATOM    134  H05 LEU A   9       1.726  43.066 109.290  1.00  0.29           H  
ATOM    135  H06 LEU A   9       2.462  42.139 107.961  1.00  0.29           H  
ATOM    136  H07 LEU A   9       2.023  41.321 109.480  1.00  0.29           H  
ATOM    137  H08 LEU A   9       5.592  41.444 110.123  1.00  0.29           H  
ATOM    138  H09 LEU A   9       5.281  46.266 108.035  1.00  0.29           H  
ATOM    139  H10 LEU A   9       4.108  40.462 110.126  1.00  0.29           H  
ATOM    140  H11 LEU A   9       4.850  40.950 108.583  1.00  0.29           H  
ATOM    141  N   VAL A  10       2.329  45.872 110.372  1.00  0.50           N  
ATOM    142  CA  VAL A  10       2.090  46.534 111.657  1.00  0.50           C  
ATOM    143  C   VAL A  10       1.594  45.462 112.588  1.00  0.50           C  
ATOM    144  O   VAL A  10       0.558  44.843 112.350  1.00  0.50           O  
ATOM    145  CB  VAL A  10       1.030  47.676 111.525  1.00  0.50           C  
ATOM    146  CG1 VAL A  10       0.826  48.375 112.862  1.00  0.50           C  
ATOM    147  CG2 VAL A  10       1.487  48.679 110.491  1.00  0.50           C  
ATOM    148  H01 VAL A  10       3.002  47.003 112.027  1.00  0.50           H  
ATOM    149  H02 VAL A  10       0.082  47.237 111.213  1.00  0.50           H  
ATOM    150  H03 VAL A  10      -0.222  48.304 113.152  1.00  0.50           H  
ATOM    151  H04 VAL A  10       1.446  47.897 113.621  1.00  0.50           H  
ATOM    152  H05 VAL A  10       1.106  49.424 112.771  1.00  0.50           H  
ATOM    153  H06 VAL A  10       2.501  48.436 110.174  1.00  0.50           H  
ATOM    154  H07 VAL A  10       0.819  48.644 109.630  1.00  0.50           H  
ATOM    155  H08 VAL A  10       1.472  49.680 110.923  1.00  0.50           H  
ATOM    156  H12 VAL A  10       1.541  45.591 109.807  1.00  0.50           H  
ATOM    157  N   VAL A  11       2.335  45.270 113.664  1.00  0.71           N  
ATOM    158  CA  VAL A  11       2.061  44.222 114.638  1.00  0.71           C  
ATOM    159  C   VAL A  11       1.695  44.765 116.012  1.00  0.71           C  
ATOM    160  O   VAL A  11       2.478  45.492 116.635  1.00  0.71           O  
ATOM    161  CB  VAL A  11       3.310  43.318 114.808  1.00  0.71           C  
ATOM    162  CG1 VAL A  11       2.979  42.080 115.612  1.00  0.71           C  
ATOM    163  CG2 VAL A  11       3.904  43.000 113.463  1.00  0.71           C  
ATOM    164  H01 VAL A  11       1.209  43.664 114.249  1.00  0.71           H  
ATOM    165  H02 VAL A  11       4.068  43.856 115.377  1.00  0.71           H  
ATOM    166  H03 VAL A  11       1.976  41.738 115.355  1.00  0.71           H  
ATOM    167  H04 VAL A  11       3.700  41.295 115.384  1.00  0.71           H  
ATOM    168  H05 VAL A  11       3.021  42.315 116.676  1.00  0.71           H  
ATOM    169  H06 VAL A  11       4.920  42.628 113.594  1.00  0.71           H  
ATOM    170  H07 VAL A  11       3.300  42.239 112.969  1.00  0.71           H  
ATOM    171  H08 VAL A  11       3.924  43.902 112.851  1.00  0.71           H  
ATOM    172  H09 VAL A  11       3.127  45.877 113.819  1.00  0.71           H  
ATOM    173  N   ASP A  12       0.513  44.397 116.488  1.00  0.93           N  
ATOM    174  CA  ASP A  12       0.064  44.801 117.803  1.00  0.93           C  
ATOM    175  C   ASP A  12      -1.087  43.865 118.183  1.00  0.93           C  
ATOM    176  O   ASP A  12      -1.809  43.394 117.311  1.00  0.93           O  
ATOM    177  CB  ASP A  12      -0.428  46.257 117.789  1.00  0.93           C  
ATOM    178  CG  ASP A  12      -0.498  46.841 119.186  1.00  0.93           C  
ATOM    179  OD1 ASP A  12      -1.395  46.453 119.969  1.00  0.93           O  
ATOM    180  OD2 ASP A  12       0.374  47.667 119.523  1.00  0.93           O  
ATOM    181  H01 ASP A  12       0.881  44.740 118.522  1.00  0.93           H  
ATOM    182  H02 ASP A  12      -1.432  46.271 117.366  1.00  0.93           H  
ATOM    183  H03 ASP A  12       0.257  46.856 117.189  1.00  0.93           H  
ATOM    184  H09 ASP A  12      -0.089  43.820 115.918  1.00  0.93           H  
ATOM    185  N   ASP A  13      -1.263  43.580 119.467  1.00  0.93           N  
ATOM    186  CA  ASP A  13      -2.357  42.680 119.831  1.00  0.93           C  
ATOM    187  C   ASP A  13      -3.715  43.395 119.999  1.00  0.93           C  
ATOM    188  O   ASP A  13      -4.708  42.776 120.334  1.00  0.93           O  
ATOM    189  CB  ASP A  13      -1.979  41.875 121.088  1.00  0.93           C  
ATOM    190  CG  ASP A  13      -1.511  42.748 122.202  1.00  0.93           C  
ATOM    191  OD1 ASP A  13      -0.837  43.735 121.871  1.00  0.93           O  
ATOM    192  OD2 ASP A  13      -1.789  42.444 123.384  1.00  0.93           O  
ATOM    193  H01 ASP A  13      -2.498  41.994 118.996  1.00  0.93           H  
ATOM    194  H02 ASP A  13      -1.159  41.208 120.821  1.00  0.93           H  
ATOM    195  H03 ASP A  13      -2.853  41.317 121.423  1.00  0.93           H  
ATOM    196  H04 ASP A  13      -0.658  43.974 120.174  1.00  0.93           H  
ATOM    197  N   PHE A  14      -3.733  44.697 119.739  1.00  0.79           N  
ATOM    198  CA  PHE A  14      -4.950  45.509 119.819  1.00  0.79           C  
ATOM    199  C   PHE A  14      -4.995  46.373 118.573  1.00  0.79           C  
ATOM    200  O   PHE A  14      -3.981  46.947 118.154  1.00  0.79           O  
ATOM    201  CB  PHE A  14      -4.937  46.354 121.095  1.00  0.79           C  
ATOM    202  CG  PHE A  14      -5.205  45.551 122.324  1.00  0.79           C  
ATOM    203  CD1 PHE A  14      -6.486  45.021 122.544  1.00  0.79           C  
ATOM    204  CD2 PHE A  14      -4.173  45.219 123.201  1.00  0.79           C  
ATOM    205  CE1 PHE A  14      -6.731  44.160 123.620  1.00  0.79           C  
ATOM    206  CE2 PHE A  14      -4.396  44.361 124.281  1.00  0.79           C  
ATOM    207  CZ  PHE A  14      -5.677  43.824 124.493  1.00  0.79           C  
ATOM    208  H01 PHE A  14      -5.842  44.884 119.866  1.00  0.79           H  
ATOM    209  H02 PHE A  14      -5.733  47.093 121.007  1.00  0.79           H  
ATOM    210  H03 PHE A  14      -3.958  46.824 121.192  1.00  0.79           H  
ATOM    211  H04 PHE A  14      -2.869  45.148 119.474  1.00  0.79           H  
ATOM    212  H05 PHE A  14      -7.300  45.283 121.868  1.00  0.79           H  
ATOM    213  H06 PHE A  14      -3.178  45.635 123.042  1.00  0.79           H  
ATOM    214  H07 PHE A  14      -7.729  43.753 123.781  1.00  0.79           H  
ATOM    215  H08 PHE A  14      -3.579  44.109 124.957  1.00  0.79           H  
ATOM    216  H09 PHE A  14      -5.855  43.149 125.330  1.00  0.79           H  
ATOM    217  N   SER A  15      -6.174  46.446 117.964  1.00  0.79           N  
ATOM    218  CA  SER A  15      -6.329  47.208 116.740  1.00  0.79           C  
ATOM    219  C   SER A  15      -6.062  48.719 116.853  1.00  0.79           C  
ATOM    220  O   SER A  15      -5.665  49.337 115.867  1.00  0.79           O  
ATOM    221  CB  SER A  15      -7.734  46.989 116.182  1.00  0.79           C  
ATOM    222  OG  SER A  15      -8.703  47.542 117.057  1.00  0.79           O  
ATOM    223  H01 SER A  15      -5.556  46.829 116.072  1.00  0.79           H  
ATOM    224  H02 SER A  15      -7.914  45.918 116.086  1.00  0.79           H  
ATOM    225  H03 SER A  15      -7.813  47.469 115.207  1.00  0.79           H  
ATOM    226  H04 SER A  15      -8.864  48.458 116.819  1.00  0.79           H  
ATOM    227  H10 SER A  15      -6.970  45.966 118.358  1.00  0.79           H  
ATOM    228  N   THR A  16      -6.265  49.318 118.027  1.00  0.36           N  
ATOM    229  CA  THR A  16      -6.068  50.781 118.129  1.00  0.36           C  
ATOM    230  C   THR A  16      -4.733  51.234 117.547  1.00  0.36           C  
ATOM    231  O   THR A  16      -4.707  52.029 116.604  1.00  0.36           O  
ATOM    232  CB  THR A  16      -6.205  51.280 119.584  1.00  0.36           C  
ATOM    233  CG2 THR A  16      -5.873  52.768 119.695  1.00  0.36           C  
ATOM    234  OG1 THR A  16      -7.548  51.086 120.013  1.00  0.36           O  
ATOM    235  H01 THR A  16      -6.862  51.229 117.532  1.00  0.36           H  
ATOM    236  H02 THR A  16      -5.508  50.718 120.205  1.00  0.36           H  
ATOM    237  H03 THR A  16      -4.934  52.970 119.179  1.00  0.36           H  
ATOM    238  H04 THR A  16      -6.671  53.354 119.239  1.00  0.36           H  
ATOM    239  H05 THR A  16      -6.549  48.781 118.834  1.00  0.36           H  
ATOM    240  H06 THR A  16      -5.775  53.042 120.746  1.00  0.36           H  
ATOM    241  H07 THR A  16      -7.810  51.811 120.585  1.00  0.36           H  
ATOM    242  N   MET A  17      -3.629  50.713 118.085  1.00  0.29           N  
ATOM    243  CA  MET A  17      -2.302  51.064 117.558  1.00  0.29           C  
ATOM    244  C   MET A  17      -2.194  50.777 116.075  1.00  0.29           C  
ATOM    245  O   MET A  17      -1.618  51.561 115.331  1.00  0.29           O  
ATOM    246  CB  MET A  17      -1.184  50.316 118.309  1.00  0.29           C  
ATOM    247  CG  MET A  17       0.271  50.563 117.787  1.00  0.29           C  
ATOM    248  SD  MET A  17       0.703  49.865 116.115  1.00  0.29           S  
ATOM    249  CE  MET A  17       2.249  48.962 116.454  1.00  0.29           C  
ATOM    250  H01 MET A  17      -2.178  52.136 117.714  1.00  0.29           H  
ATOM    251  H02 MET A  17      -1.379  49.256 118.150  1.00  0.29           H  
ATOM    252  H03 MET A  17      -1.221  50.621 119.355  1.00  0.29           H  
ATOM    253  H04 MET A  17       0.915  50.033 118.488  1.00  0.29           H  
ATOM    254  H05 MET A  17       0.426  51.641 117.744  1.00  0.29           H  
ATOM    255  H06 MET A  17       3.018  49.666 116.772  1.00  0.29           H  
ATOM    256  H07 MET A  17       2.078  48.231 117.244  1.00  0.29           H  
ATOM    257  H08 MET A  17      -3.705  50.072 118.861  1.00  0.29           H  
ATOM    258  H09 MET A  17       2.577  48.450 115.549  1.00  0.29           H  
ATOM    259  N   ARG A  18      -2.738  49.652 115.624  1.00  0.36           N  
ATOM    260  CA  ARG A  18      -2.641  49.336 114.205  1.00  0.36           C  
ATOM    261  C   ARG A  18      -3.348  50.368 113.320  1.00  0.36           C  
ATOM    262  O   ARG A  18      -2.812  50.760 112.276  1.00  0.36           O  
ATOM    263  CB  ARG A  18      -3.205  47.935 113.943  1.00  0.36           C  
ATOM    264  CG  ARG A  18      -2.612  46.847 114.854  1.00  0.36           C  
ATOM    265  CD  ARG A  18      -2.592  45.481 114.154  1.00  0.36           C  
ATOM    266  NE  ARG A  18      -3.922  44.962 113.847  1.00  0.36           N  
ATOM    267  CZ  ARG A  18      -4.707  44.358 114.729  1.00  0.36           C  
ATOM    268  NH1 ARG A  18      -4.306  44.186 115.981  1.00  0.36           N  
ATOM    269  NH2 ARG A  18      -5.912  43.950 114.365  1.00  0.36           N  
ATOM    270  H01 ARG A  18      -1.584  49.364 113.939  1.00  0.36           H  
ATOM    271  H02 ARG A  18      -2.938  47.672 112.919  1.00  0.36           H  
ATOM    272  H03 ARG A  18      -4.284  47.963 114.098  1.00  0.36           H  
ATOM    273  H04 ARG A  18      -3.236  46.767 115.744  1.00  0.36           H  
ATOM    274  H05 ARG A  18      -1.592  47.124 115.122  1.00  0.36           H  
ATOM    275  H06 ARG A  18      -2.125  44.776 114.842  1.00  0.36           H  
ATOM    276  H07 ARG A  18      -2.036  45.579 113.222  1.00  0.36           H  
ATOM    277  H08 ARG A  18      -4.266  45.070 112.903  1.00  0.36           H  
ATOM    278  H09 ARG A  18      -4.915  43.735 116.649  1.00  0.36           H  
ATOM    279  H10 ARG A  18      -3.213  49.024 116.257  1.00  0.36           H  
ATOM    280  H11 ARG A  18      -3.392  44.506 116.267  1.00  0.36           H  
ATOM    281  H12 ARG A  18      -6.227  44.089 113.415  1.00  0.36           H  
ATOM    282  H13 ARG A  18      -6.517  43.500 115.037  1.00  0.36           H  
ATOM    283  N   ARG A  19      -4.544  50.811 113.726  1.00  0.71           N  
ATOM    284  CA  ARG A  19      -5.309  51.808 112.967  1.00  0.71           C  
ATOM    285  C   ARG A  19      -4.572  53.144 112.940  1.00  0.71           C  
ATOM    286  O   ARG A  19      -4.415  53.763 111.882  1.00  0.71           O  
ATOM    287  CB  ARG A  19      -6.704  52.025 113.588  1.00  0.71           C  
ATOM    288  CG  ARG A  19      -7.661  50.869 113.415  1.00  0.71           C  
ATOM    289  CD  ARG A  19      -8.671  50.859 114.564  1.00  0.71           C  
ATOM    290  NE  ARG A  19      -9.533  49.684 114.526  1.00  0.71           N  
ATOM    291  CZ  ARG A  19     -10.415  49.447 113.564  1.00  0.71           C  
ATOM    292  NH1 ARG A  19     -10.551  50.318 112.562  1.00  0.71           N  
ATOM    293  NH2 ARG A  19     -11.128  48.324 113.589  1.00  0.71           N  
ATOM    294  H01 ARG A  19      -5.421  51.428 111.951  1.00  0.71           H  
ATOM    295  H02 ARG A  19      -7.146  52.871 113.061  1.00  0.71           H  
ATOM    296  H03 ARG A  19      -6.577  52.204 114.656  1.00  0.71           H  
ATOM    297  H04 ARG A  19      -7.101  49.934 113.419  1.00  0.71           H  
ATOM    298  H05 ARG A  19      -8.190  50.974 112.468  1.00  0.71           H  
ATOM    299  H06 ARG A  19      -9.302  51.742 114.463  1.00  0.71           H  
ATOM    300  H07 ARG A  19      -8.129  50.868 115.510  1.00  0.71           H  
ATOM    301  H08 ARG A  19      -9.454  49.012 115.275  1.00  0.71           H  
ATOM    302  H09 ARG A  19     -11.211  50.135 111.820  1.00  0.71           H  
ATOM    303  H10 ARG A  19      -9.994  51.160 112.546  1.00  0.71           H  
ATOM    304  H11 ARG A  19     -11.006  47.665 114.345  1.00  0.71           H  
ATOM    305  H12 ARG A  19     -11.791  48.130 112.852  1.00  0.71           H  
ATOM    306  H14 ARG A  19      -4.934  50.447 114.584  1.00  0.71           H  
ATOM    307  N   ILE A  20      -4.128  53.590 114.107  1.00  0.14           N  
ATOM    308  CA  ILE A  20      -3.366  54.827 114.174  1.00  0.14           C  
ATOM    309  C   ILE A  20      -2.212  54.714 113.196  1.00  0.14           C  
ATOM    310  O   ILE A  20      -2.133  55.485 112.249  1.00  0.14           O  
ATOM    311  CB  ILE A  20      -2.794  55.052 115.568  1.00  0.14           C  
ATOM    312  CG1 ILE A  20      -3.938  55.386 116.524  1.00  0.14           C  
ATOM    313  CG2 ILE A  20      -1.706  56.150 115.527  1.00  0.14           C  
ATOM    314  CD1 ILE A  20      -3.529  55.542 118.017  1.00  0.14           C  
ATOM    315  H01 ILE A  20      -4.024  55.662 113.933  1.00  0.14           H  
ATOM    316  H02 ILE A  20      -2.307  54.148 115.934  1.00  0.14           H  
ATOM    317  H03 ILE A  20      -4.622  54.538 116.485  1.00  0.14           H  
ATOM    318  H04 ILE A  20      -4.389  56.323 116.197  1.00  0.14           H  
ATOM    319  H05 ILE A  20      -0.817  55.761 115.031  1.00  0.14           H  
ATOM    320  H06 ILE A  20      -2.080  57.013 114.976  1.00  0.14           H  
ATOM    321  H07 ILE A  20      -1.453  56.450 116.544  1.00  0.14           H  
ATOM    322  H08 ILE A  20      -2.686  56.229 118.092  1.00  0.14           H  
ATOM    323  H09 ILE A  20      -4.371  55.937 118.586  1.00  0.14           H  
ATOM    324  H10 ILE A  20      -3.242  54.570 118.419  1.00  0.14           H  
ATOM    325  H13 ILE A  20      -4.319  53.070 114.951  1.00  0.14           H  
ATOM    326  N   VAL A  21      -1.330  53.732 113.401  1.00  0.07           N  
ATOM    327  CA  VAL A  21      -0.172  53.599 112.505  1.00  0.07           C  
ATOM    328  C   VAL A  21      -0.532  53.464 111.034  1.00  0.07           C  
ATOM    329  O   VAL A  21       0.094  54.104 110.185  1.00  0.07           O  
ATOM    330  CB  VAL A  21       0.752  52.399 112.901  1.00  0.07           C  
ATOM    331  CG1 VAL A  21       1.851  52.233 111.857  1.00  0.07           C  
ATOM    332  CG2 VAL A  21       1.381  52.649 114.280  1.00  0.07           C  
ATOM    333  H01 VAL A  21       0.362  54.540 112.634  1.00  0.07           H  
ATOM    334  H02 VAL A  21       0.153  51.489 112.945  1.00  0.07           H  
ATOM    335  H03 VAL A  21       2.761  51.880 112.342  1.00  0.07           H  
ATOM    336  H04 VAL A  21       1.535  51.507 111.108  1.00  0.07           H  
ATOM    337  H05 VAL A  21       2.044  53.192 111.376  1.00  0.07           H  
ATOM    338  H06 VAL A  21       2.273  53.265 114.166  1.00  0.07           H  
ATOM    339  H07 VAL A  21       0.664  53.164 114.919  1.00  0.07           H  
ATOM    340  H08 VAL A  21       1.654  51.696 114.734  1.00  0.07           H  
ATOM    341  H11 VAL A  21      -1.458  53.085 114.166  1.00  0.07           H  
ATOM    342  N   ARG A  22      -1.534  52.640 110.717  1.00  0.36           N  
ATOM    343  CA  ARG A  22      -1.944  52.468 109.318  1.00  0.36           C  
ATOM    344  C   ARG A  22      -2.408  53.793 108.691  1.00  0.36           C  
ATOM    345  O   ARG A  22      -2.113  54.081 107.519  1.00  0.36           O  
ATOM    346  CB  ARG A  22      -3.060  51.437 109.206  1.00  0.36           C  
ATOM    347  CG  ARG A  22      -3.654  51.309 107.787  1.00  0.36           C  
ATOM    348  CD  ARG A  22      -4.628  50.128 107.722  1.00  0.36           C  
ATOM    349  NE  ARG A  22      -5.505  50.140 108.901  1.00  0.36           N  
ATOM    350  CZ  ARG A  22      -6.484  49.261 109.141  1.00  0.36           C  
ATOM    351  NH1 ARG A  22      -6.725  48.281 108.279  1.00  0.36           N  
ATOM    352  NH2 ARG A  22      -7.226  49.343 110.244  1.00  0.36           N  
ATOM    353  H01 ARG A  22      -1.069  52.118 108.771  1.00  0.36           H  
ATOM    354  H02 ARG A  22      -3.867  51.773 109.857  1.00  0.36           H  
ATOM    355  H03 ARG A  22      -2.662  50.466 109.501  1.00  0.36           H  
ATOM    356  H04 ARG A  22      -2.844  51.139 107.078  1.00  0.36           H  
ATOM    357  H05 ARG A  22      -4.184  52.227 107.534  1.00  0.36           H  
ATOM    358  H06 ARG A  22      -4.063  49.196 107.704  1.00  0.36           H  
ATOM    359  H07 ARG A  22      -5.233  50.207 106.819  1.00  0.36           H  
ATOM    360  H08 ARG A  22      -5.357  50.869 109.584  1.00  0.36           H  
ATOM    361  H09 ARG A  22      -2.014  52.131 111.446  1.00  0.36           H  
ATOM    362  H10 ARG A  22      -7.463  47.616 108.464  1.00  0.36           H  
ATOM    363  H11 ARG A  22      -6.171  48.200 107.438  1.00  0.36           H  
ATOM    364  H12 ARG A  22      -7.056  50.080 110.914  1.00  0.36           H  
ATOM    365  H13 ARG A  22      -7.959  48.668 110.411  1.00  0.36           H  
ATOM    366  N   ASN A  23      -3.149  54.582 109.471  1.00  0.57           N  
ATOM    367  CA  ASN A  23      -3.620  55.875 108.966  1.00  0.57           C  
ATOM    368  C   ASN A  23      -2.473  56.892 108.796  1.00  0.57           C  
ATOM    369  O   ASN A  23      -2.440  57.620 107.795  1.00  0.57           O  
ATOM    370  CB  ASN A  23      -4.751  56.440 109.841  1.00  0.57           C  
ATOM    371  CG  ASN A  23      -6.086  55.765 109.551  1.00  0.57           C  
ATOM    372  ND2 ASN A  23      -6.763  56.231 108.510  1.00  0.57           N  
ATOM    373  OD1 ASN A  23      -6.480  54.806 110.222  1.00  0.57           O  
ATOM    374  H01 ASN A  23      -4.028  55.696 107.971  1.00  0.57           H  
ATOM    375  H02 ASN A  23      -4.854  57.501 109.615  1.00  0.57           H  
ATOM    376  H03 ASN A  23      -4.497  56.284 110.890  1.00  0.57           H  
ATOM    377  H04 ASN A  23      -7.646  55.813 108.254  1.00  0.57           H  
ATOM    378  H05 ASN A  23      -6.396  57.004 107.974  1.00  0.57           H  
ATOM    379  H14 ASN A  23      -3.385  54.289 110.408  1.00  0.57           H  
ATOM    380  N   LEU A  24      -1.537  56.942 109.750  1.00  0.00           N  
ATOM    381  CA  LEU A  24      -0.390  57.848 109.588  1.00  0.00           C  
ATOM    382  C   LEU A  24       0.390  57.410 108.354  1.00  0.00           C  
ATOM    383  O   LEU A  24       0.802  58.245 107.552  1.00  0.00           O  
ATOM    384  CB  LEU A  24       0.522  57.809 110.812  1.00  0.00           C  
ATOM    385  CG  LEU A  24      -0.189  58.497 111.972  1.00  0.00           C  
ATOM    386  CD1 LEU A  24       0.574  58.316 113.254  1.00  0.00           C  
ATOM    387  CD2 LEU A  24      -0.373  59.987 111.621  1.00  0.00           C  
ATOM    388  H01 LEU A  24      -0.752  58.870 109.476  1.00  0.00           H  
ATOM    389  H02 LEU A  24       1.459  58.322 110.594  1.00  0.00           H  
ATOM    390  H03 LEU A  24       0.739  56.774 111.076  1.00  0.00           H  
ATOM    391  H04 LEU A  24      -1.168  58.045 112.127  1.00  0.00           H  
ATOM    392  H05 LEU A  24       1.471  58.935 113.233  1.00  0.00           H  
ATOM    393  H06 LEU A  24      -1.617  56.363 110.574  1.00  0.00           H  
ATOM    394  H07 LEU A  24      -0.052  58.614 114.095  1.00  0.00           H  
ATOM    395  H08 LEU A  24       0.858  57.269 113.364  1.00  0.00           H  
ATOM    396  H09 LEU A  24      -1.244  60.378 112.146  1.00  0.00           H  
ATOM    397  H10 LEU A  24       0.514  60.544 111.924  1.00  0.00           H  
ATOM    398  H11 LEU A  24      -0.520  60.092 110.546  1.00  0.00           H  
ATOM    399  N   LEU A  25       0.590  56.103 108.189  1.00  0.14           N  
ATOM    400  CA  LEU A  25       1.301  55.625 107.007  1.00  0.14           C  
ATOM    401  C   LEU A  25       0.582  56.128 105.760  1.00  0.14           C  
ATOM    402  O   LEU A  25       1.221  56.655 104.838  1.00  0.14           O  
ATOM    403  CB  LEU A  25       1.384  54.082 106.985  1.00  0.14           C  
ATOM    404  CG  LEU A  25       2.425  53.544 107.969  1.00  0.14           C  
ATOM    405  CD1 LEU A  25       2.514  52.022 107.868  1.00  0.14           C  
ATOM    406  CD2 LEU A  25       3.796  54.193 107.630  1.00  0.14           C  
ATOM    407  H01 LEU A  25       2.321  56.009 107.032  1.00  0.14           H  
ATOM    408  H02 LEU A  25       1.684  53.778 105.982  1.00  0.14           H  
ATOM    409  H03 LEU A  25       0.408  53.674 107.248  1.00  0.14           H  
ATOM    410  H04 LEU A  25       2.139  53.794 108.991  1.00  0.14           H  
ATOM    411  H05 LEU A  25       3.451  51.683 108.311  1.00  0.14           H  
ATOM    412  H06 LEU A  25       1.677  51.572 108.402  1.00  0.14           H  
ATOM    413  H07 LEU A  25       2.480  51.724 106.820  1.00  0.14           H  
ATOM    414  H08 LEU A  25       4.550  53.413 107.521  1.00  0.14           H  
ATOM    415  H09 LEU A  25       3.714  54.751 106.697  1.00  0.14           H  
ATOM    416  H10 LEU A  25       4.087  54.869 108.434  1.00  0.14           H  
ATOM    417  H12 LEU A  25       0.252  55.447 108.878  1.00  0.14           H  
ATOM    418  N   LYS A  26      -0.745  55.983 105.732  1.00  0.43           N  
ATOM    419  CA  LYS A  26      -1.519  56.469 104.583  1.00  0.43           C  
ATOM    420  C   LYS A  26      -1.300  57.979 104.349  1.00  0.43           C  
ATOM    421  O   LYS A  26      -1.136  58.425 103.219  1.00  0.43           O  
ATOM    422  CB  LYS A  26      -3.023  56.203 104.769  1.00  0.43           C  
ATOM    423  CG  LYS A  26      -3.860  56.752 103.619  1.00  0.43           C  
ATOM    424  CD  LYS A  26      -5.361  56.451 103.746  1.00  0.43           C  
ATOM    425  CE  LYS A  26      -5.649  54.954 103.561  1.00  0.43           C  
ATOM    426  NZ  LYS A  26      -7.112  54.619 103.445  1.00  0.43           N  
ATOM    427  H01 LYS A  26      -1.162  55.920 103.712  1.00  0.43           H  
ATOM    428  H02 LYS A  26      -3.339  56.711 105.680  1.00  0.43           H  
ATOM    429  H03 LYS A  26      -3.183  55.127 104.836  1.00  0.43           H  
ATOM    430  H04 LYS A  26      -3.513  56.259 102.711  1.00  0.43           H  
ATOM    431  H05 LYS A  26      -3.728  57.833 103.582  1.00  0.43           H  
ATOM    432  H06 LYS A  26      -5.888  57.001 102.966  1.00  0.43           H  
ATOM    433  H07 LYS A  26      -5.703  56.759 104.734  1.00  0.43           H  
ATOM    434  H08 LYS A  26      -5.282  54.451 104.455  1.00  0.43           H  
ATOM    435  H09 LYS A  26      -5.147  54.618 102.654  1.00  0.43           H  
ATOM    436  H10 LYS A  26      -7.626  55.446 103.177  1.00  0.43           H  
ATOM    437  H11 LYS A  26      -1.218  55.537 106.505  1.00  0.43           H  
ATOM    438  H12 LYS A  26      -7.239  53.902 102.745  1.00  0.43           H  
ATOM    439  H13 LYS A  26      -7.453  54.285 104.335  1.00  0.43           H  
ATOM    440  N   GLU A  27      -1.322  58.764 105.413  1.00  0.14           N  
ATOM    441  CA  GLU A  27      -1.084  60.202 105.277  1.00  0.14           C  
ATOM    442  C   GLU A  27       0.272  60.469 104.604  1.00  0.14           C  
ATOM    443  O   GLU A  27       0.388  61.404 103.821  1.00  0.14           O  
ATOM    444  CB  GLU A  27      -1.104  60.893 106.650  1.00  0.14           C  
ATOM    445  CG  GLU A  27      -0.734  62.370 106.584  1.00  0.14           C  
ATOM    446  CD  GLU A  27      -1.826  63.247 105.975  1.00  0.14           C  
ATOM    447  OE1 GLU A  27      -1.493  64.336 105.479  1.00  0.14           O  
ATOM    448  OE2 GLU A  27      -3.024  62.877 106.012  1.00  0.14           O  
ATOM    449  H01 GLU A  27      -1.883  60.608 104.657  1.00  0.14           H  
ATOM    450  H02 GLU A  27      -0.357  60.400 107.272  1.00  0.14           H  
ATOM    451  H03 GLU A  27      -2.107  60.805 107.069  1.00  0.14           H  
ATOM    452  H04 GLU A  27       0.139  62.452 105.937  1.00  0.14           H  
ATOM    453  H05 GLU A  27      -0.533  62.721 107.596  1.00  0.14           H  
ATOM    454  H14 GLU A  27      -1.504  58.369 106.325  1.00  0.14           H  
ATOM    455  N   LEU A  28       1.291  59.654 104.903  1.00  0.07           N  
ATOM    456  CA  LEU A  28       2.616  59.848 104.301  1.00  0.07           C  
ATOM    457  C   LEU A  28       2.685  59.282 102.874  1.00  0.07           C  
ATOM    458  O   LEU A  28       3.678  59.449 102.183  1.00  0.07           O  
ATOM    459  CB  LEU A  28       3.693  59.196 105.186  1.00  0.07           C  
ATOM    460  CG  LEU A  28       3.663  59.709 106.629  1.00  0.07           C  
ATOM    461  CD1 LEU A  28       4.593  58.894 107.478  1.00  0.07           C  
ATOM    462  CD2 LEU A  28       4.046  61.177 106.670  1.00  0.07           C  
ATOM    463  H01 LEU A  28       2.799  60.921 104.235  1.00  0.07           H  
ATOM    464  H02 LEU A  28       4.665  59.454 104.765  1.00  0.07           H  
ATOM    465  H03 LEU A  28       3.532  58.118 105.195  1.00  0.07           H  
ATOM    466  H04 LEU A  28       2.652  59.608 107.024  1.00  0.07           H  
ATOM    467  H05 LEU A  28       5.486  59.478 107.701  1.00  0.07           H  
ATOM    468  H06 LEU A  28       1.146  58.894 105.552  1.00  0.07           H  
ATOM    469  H07 LEU A  28       4.094  58.625 108.409  1.00  0.07           H  
ATOM    470  H08 LEU A  28       4.876  57.988 106.942  1.00  0.07           H  
ATOM    471  H09 LEU A  28       4.996  61.319 106.155  1.00  0.07           H  
ATOM    472  H10 LEU A  28       3.275  61.768 106.177  1.00  0.07           H  
ATOM    473  H11 LEU A  28       4.144  61.499 107.707  1.00  0.07           H  
ATOM    474  N   GLY A  29       1.629  58.608 102.433  1.00  0.14           N  
ATOM    475  CA  GLY A  29       1.624  58.077 101.083  1.00  0.14           C  
ATOM    476  C   GLY A  29       1.863  56.578 100.966  1.00  0.14           C  
ATOM    477  O   GLY A  29       2.023  56.086  99.853  1.00  0.14           O  
ATOM    478  H01 GLY A  29       2.461  58.553 100.572  1.00  0.14           H  
ATOM    479  H02 GLY A  29       0.654  58.299 100.638  1.00  0.14           H  
ATOM    480  H12 GLY A  29       0.831  58.465 103.036  1.00  0.14           H  
ATOM    481  N   PHE A  30       1.896  55.856 102.090  1.00  0.07           N  
ATOM    482  CA  PHE A  30       2.126  54.406 102.036  1.00  0.07           C  
ATOM    483  C   PHE A  30       0.839  53.653 102.328  1.00  0.07           C  
ATOM    484  O   PHE A  30       0.374  53.637 103.470  1.00  0.07           O  
ATOM    485  CB  PHE A  30       3.188  53.972 103.060  1.00  0.07           C  
ATOM    486  CG  PHE A  30       4.509  54.682 102.922  1.00  0.07           C  
ATOM    487  CD1 PHE A  30       4.821  55.763 103.740  1.00  0.07           C  
ATOM    488  CD2 PHE A  30       5.440  54.265 101.986  1.00  0.07           C  
ATOM    489  CE1 PHE A  30       6.053  56.415 103.618  1.00  0.07           C  
ATOM    490  CE2 PHE A  30       6.666  54.907 101.861  1.00  0.07           C  
ATOM    491  CZ  PHE A  30       6.974  55.986 102.677  1.00  0.07           C  
ATOM    492  H01 PHE A  30       2.477  54.171 101.031  1.00  0.07           H  
ATOM    493  H02 PHE A  30       3.382  52.915 102.879  1.00  0.07           H  
ATOM    494  H03 PHE A  30       1.762  56.310 102.982  1.00  0.07           H  
ATOM    495  H04 PHE A  30       2.799  54.165 104.059  1.00  0.07           H  
ATOM    496  H05 PHE A  30       4.100  56.105 104.482  1.00  0.07           H  
ATOM    497  H06 PHE A  30       5.208  53.420 101.337  1.00  0.07           H  
ATOM    498  H07 PHE A  30       6.288  57.261 104.264  1.00  0.07           H  
ATOM    499  H08 PHE A  30       7.387  54.562 101.120  1.00  0.07           H  
ATOM    500  H09 PHE A  30       7.934  56.492 102.578  1.00  0.07           H  
ATOM    501  N   ASN A  31       0.285  53.018 101.300  1.00  0.21           N  
ATOM    502  CA  ASN A  31      -0.970  52.276 101.420  1.00  0.21           C  
ATOM    503  C   ASN A  31      -0.805  50.771 101.424  1.00  0.21           C  
ATOM    504  O   ASN A  31      -1.759  50.056 101.714  1.00  0.21           O  
ATOM    505  CB  ASN A  31      -1.922  52.646 100.268  1.00  0.21           C  
ATOM    506  CG  ASN A  31      -2.249  54.126 100.246  1.00  0.21           C  
ATOM    507  ND2 ASN A  31      -1.899  54.801  99.159  1.00  0.21           N  
ATOM    508  OD1 ASN A  31      -2.797  54.655 101.202  1.00  0.21           O  
ATOM    509  H01 ASN A  31      -1.378  52.565 102.389  1.00  0.21           H  
ATOM    510  H02 ASN A  31      -2.854  52.101 100.417  1.00  0.21           H  
ATOM    511  H03 ASN A  31      -1.451  52.376  99.323  1.00  0.21           H  
ATOM    512  H04 ASN A  31      -2.089  55.791  99.096  1.00  0.21           H  
ATOM    513  H05 ASN A  31      -1.442  54.325  98.394  1.00  0.21           H  
ATOM    514  H10 ASN A  31       0.748  53.049 100.403  1.00  0.21           H  
ATOM    515  N   ASN A  32       0.385  50.282 101.090  1.00  0.07           N  
ATOM    516  CA  ASN A  32       0.605  48.835 101.046  1.00  0.07           C  
ATOM    517  C   ASN A  32       1.014  48.403 102.458  1.00  0.07           C  
ATOM    518  O   ASN A  32       2.189  48.292 102.786  1.00  0.07           O  
ATOM    519  CB  ASN A  32       1.646  48.524  99.949  1.00  0.07           C  
ATOM    520  CG  ASN A  32       1.889  47.044  99.767  1.00  0.07           C  
ATOM    521  ND2 ASN A  32       3.042  46.713  99.194  1.00  0.07           N  
ATOM    522  OD1 ASN A  32       1.045  46.202 100.108  1.00  0.07           O  
ATOM    523  H01 ASN A  32      -0.285  48.267 100.775  1.00  0.07           H  
ATOM    524  H02 ASN A  32       2.590  48.973 100.259  1.00  0.07           H  
ATOM    525  H03 ASN A  32       1.290  48.937  99.005  1.00  0.07           H  
ATOM    526  H04 ASN A  32       3.265  45.741  99.032  1.00  0.07           H  
ATOM    527  H05 ASN A  32       3.695  47.433  98.921  1.00  0.07           H  
ATOM    528  H06 ASN A  32       1.142  50.912 100.865  1.00  0.07           H  
ATOM    529  N   VAL A  33      -0.006  48.203 103.292  1.00  0.14           N  
ATOM    530  CA  VAL A  33       0.145  47.878 104.710  1.00  0.14           C  
ATOM    531  C   VAL A  33      -0.715  46.688 105.181  1.00  0.14           C  
ATOM    532  O   VAL A  33      -1.935  46.699 105.029  1.00  0.14           O  
ATOM    533  CB  VAL A  33      -0.256  49.117 105.577  1.00  0.14           C  
ATOM    534  CG1 VAL A  33      -0.100  48.819 107.079  1.00  0.14           C  
ATOM    535  CG2 VAL A  33       0.563  50.330 105.176  1.00  0.14           C  
ATOM    536  H01 VAL A  33       1.192  47.601 104.835  1.00  0.14           H  
ATOM    537  H02 VAL A  33      -1.308  49.335 105.392  1.00  0.14           H  
ATOM    538  H03 VAL A  33       0.513  49.593 107.541  1.00  0.14           H  
ATOM    539  H04 VAL A  33      -1.082  48.805 107.551  1.00  0.14           H  
ATOM    540  H05 VAL A  33       0.380  47.849 107.210  1.00  0.14           H  
ATOM    541  H06 VAL A  33      -0.942  48.281 102.922  1.00  0.14           H  
ATOM    542  H07 VAL A  33       1.524  50.004 104.778  1.00  0.14           H  
ATOM    543  H08 VAL A  33       0.027  50.895 104.413  1.00  0.14           H  
ATOM    544  H09 VAL A  33       0.728  50.962 106.048  1.00  0.14           H  
ATOM    545  N   GLU A  34      -0.074  45.694 105.792  1.00  0.50           N  
ATOM    546  CA  GLU A  34      -0.770  44.516 106.302  1.00  0.50           C  
ATOM    547  C   GLU A  34      -0.587  44.557 107.800  1.00  0.50           C  
ATOM    548  O   GLU A  34       0.255  45.303 108.287  1.00  0.50           O  
ATOM    549  CB  GLU A  34      -0.166  43.234 105.717  1.00  0.50           C  
ATOM    550  CG  GLU A  34      -0.186  43.227 104.200  1.00  0.50           C  
ATOM    551  CD  GLU A  34      -1.605  43.369 103.664  1.00  0.50           C  
ATOM    552  OE1 GLU A  34      -1.798  43.637 102.450  1.00  0.50           O  
ATOM    553  OE2 GLU A  34      -2.533  43.201 104.478  1.00  0.50           O  
ATOM    554  H01 GLU A  34      -1.824  44.518 106.024  1.00  0.50           H  
ATOM    555  H02 GLU A  34      -0.770  42.394 106.062  1.00  0.50           H  
ATOM    556  H03 GLU A  34       0.867  43.147 106.055  1.00  0.50           H  
ATOM    557  H04 GLU A  34       0.218  42.275 103.855  1.00  0.50           H  
ATOM    558  H05 GLU A  34       0.418  44.057 103.832  1.00  0.50           H  
ATOM    559  H10 GLU A  34       0.928  45.757 105.907  1.00  0.50           H  
ATOM    560  N   GLU A  35      -1.380  43.774 108.525  1.00  0.71           N  
ATOM    561  CA  GLU A  35      -1.345  43.740 109.988  1.00  0.71           C  
ATOM    562  C   GLU A  35      -1.205  42.326 110.528  1.00  0.71           C  
ATOM    563  O   GLU A  35      -1.516  41.360 109.828  1.00  0.71           O  
ATOM    564  CB  GLU A  35      -2.630  44.364 110.542  1.00  0.71           C  
ATOM    565  CG  GLU A  35      -2.826  45.822 110.112  1.00  0.71           C  
ATOM    566  CD  GLU A  35      -4.243  46.353 110.377  1.00  0.71           C  
ATOM    567  OE1 GLU A  35      -4.845  46.042 111.435  1.00  0.71           O  
ATOM    568  OE2 GLU A  35      -4.745  47.118 109.524  1.00  0.71           O  
ATOM    569  H01 GLU A  35      -0.471  44.307 110.309  1.00  0.71           H  
ATOM    570  H02 GLU A  35      -2.552  44.354 111.629  1.00  0.71           H  
ATOM    571  H03 GLU A  35      -3.480  43.780 110.188  1.00  0.71           H  
ATOM    572  H04 GLU A  35      -2.664  45.863 109.035  1.00  0.71           H  
ATOM    573  H05 GLU A  35      -2.116  46.442 110.659  1.00  0.71           H  
ATOM    574  H06 GLU A  35      -2.036  43.175 108.044  1.00  0.71           H  
ATOM    575  N   ALA A  36      -0.733  42.213 111.771  1.00  0.57           N  
ATOM    576  CA  ALA A  36      -0.546  40.914 112.429  1.00  0.57           C  
ATOM    577  C   ALA A  36      -0.890  41.195 113.886  1.00  0.57           C  
ATOM    578  O   ALA A  36      -0.823  42.355 114.324  1.00  0.57           O  
ATOM    579  CB  ALA A  36       0.923  40.427 112.292  1.00  0.57           C  
ATOM    580  H01 ALA A  36      -1.162  40.128 111.992  1.00  0.57           H  
ATOM    581  H02 ALA A  36       1.562  41.011 112.954  1.00  0.57           H  
ATOM    582  H03 ALA A  36       0.984  39.374 112.566  1.00  0.57           H  
ATOM    583  H04 ALA A  36       1.254  40.555 111.261  1.00  0.57           H  
ATOM    584  H06 ALA A  36      -0.495  43.053 112.279  1.00  0.57           H  
ATOM    585  N   GLU A  37      -1.244  40.151 114.636  1.00  0.64           N  
ATOM    586  CA  GLU A  37      -1.656  40.347 116.017  1.00  0.64           C  
ATOM    587  C   GLU A  37      -0.690  39.935 117.102  1.00  0.64           C  
ATOM    588  O   GLU A  37      -0.951  40.187 118.285  1.00  0.64           O  
ATOM    589  CB  GLU A  37      -3.025  39.687 116.237  1.00  0.64           C  
ATOM    590  CG  GLU A  37      -3.070  38.208 115.932  1.00  0.64           C  
ATOM    591  CD  GLU A  37      -4.487  37.643 115.961  1.00  0.64           C  
ATOM    592  OE1 GLU A  37      -5.162  37.737 117.008  1.00  0.64           O  
ATOM    593  OE2 GLU A  37      -4.927  37.100 114.925  1.00  0.64           O  
ATOM    594  H01 GLU A  37      -1.697  41.430 116.130  1.00  0.64           H  
ATOM    595  H02 GLU A  37      -3.712  40.166 115.539  1.00  0.64           H  
ATOM    596  H03 GLU A  37      -3.307  39.828 117.281  1.00  0.64           H  
ATOM    597  H04 GLU A  37      -2.496  37.696 116.704  1.00  0.64           H  
ATOM    598  H05 GLU A  37      -1.226  39.221 114.244  1.00  0.64           H  
ATOM    599  H06 GLU A  37      -2.648  38.043 114.941  1.00  0.64           H  
ATOM    600  N   ASP A  38       0.407  39.281 116.723  1.00  0.50           N  
ATOM    601  CA  ASP A  38       1.444  38.909 117.689  1.00  0.50           C  
ATOM    602  C   ASP A  38       2.663  38.469 116.905  1.00  0.50           C  
ATOM    603  O   ASP A  38       2.625  38.471 115.672  1.00  0.50           O  
ATOM    604  CB  ASP A  38       0.951  37.818 118.671  1.00  0.50           C  
ATOM    605  CG  ASP A  38       0.537  36.513 117.981  1.00  0.50           C  
ATOM    606  OD1 ASP A  38      -0.415  35.870 118.486  1.00  0.50           O  
ATOM    607  OD2 ASP A  38       1.165  36.116 116.968  1.00  0.50           O  
ATOM    608  H01 ASP A  38       1.699  39.764 118.315  1.00  0.50           H  
ATOM    609  H02 ASP A  38       0.064  38.212 119.167  1.00  0.50           H  
ATOM    610  H03 ASP A  38       1.755  37.597 119.374  1.00  0.50           H  
ATOM    611  H07 ASP A  38       0.526  39.037 115.750  1.00  0.50           H  
ATOM    612  N   GLY A  39       3.744  38.108 117.608  1.00  0.29           N  
ATOM    613  CA  GLY A  39       4.967  37.714 116.925  1.00  0.29           C  
ATOM    614  C   GLY A  39       4.842  36.535 115.976  1.00  0.29           C  
ATOM    615  O   GLY A  39       5.385  36.564 114.868  1.00  0.29           O  
ATOM    616  H01 GLY A  39       5.653  37.392 117.708  1.00  0.29           H  
ATOM    617  H02 GLY A  39       5.321  38.570 116.351  1.00  0.29           H  
ATOM    618  H04 GLY A  39       3.710  38.109 118.617  1.00  0.29           H  
ATOM    619  N   VAL A  40       4.121  35.506 116.408  1.00  0.43           N  
ATOM    620  CA  VAL A  40       3.952  34.293 115.604  1.00  0.43           C  
ATOM    621  C   VAL A  40       3.146  34.646 114.369  1.00  0.43           C  
ATOM    622  O   VAL A  40       3.541  34.346 113.236  1.00  0.43           O  
ATOM    623  CB  VAL A  40       3.221  33.173 116.412  1.00  0.43           C  
ATOM    624  CG1 VAL A  40       3.087  31.896 115.556  1.00  0.43           C  
ATOM    625  CG2 VAL A  40       4.003  32.875 117.704  1.00  0.43           C  
ATOM    626  H01 VAL A  40       4.934  33.911 115.325  1.00  0.43           H  
ATOM    627  H02 VAL A  40       2.220  33.516 116.674  1.00  0.43           H  
ATOM    628  H03 VAL A  40       3.678  35.561 117.314  1.00  0.43           H  
ATOM    629  H04 VAL A  40       2.359  32.066 114.763  1.00  0.43           H  
ATOM    630  H05 VAL A  40       4.053  31.650 115.115  1.00  0.43           H  
ATOM    631  H06 VAL A  40       2.753  31.070 116.184  1.00  0.43           H  
ATOM    632  H07 VAL A  40       4.901  33.491 117.735  1.00  0.43           H  
ATOM    633  H08 VAL A  40       3.378  33.101 118.568  1.00  0.43           H  
ATOM    634  H09 VAL A  40       4.285  31.822 117.724  1.00  0.43           H  
ATOM    635  N   ASP A  41       2.016  35.298 114.584  1.00  0.43           N  
ATOM    636  CA  ASP A  41       1.175  35.730 113.463  1.00  0.43           C  
ATOM    637  C   ASP A  41       2.041  36.575 112.495  1.00  0.43           C  
ATOM    638  O   ASP A  41       1.977  36.432 111.264  1.00  0.43           O  
ATOM    639  CB  ASP A  41       0.015  36.560 114.009  1.00  0.43           C  
ATOM    640  CG  ASP A  41      -1.003  36.931 112.949  1.00  0.43           C  
ATOM    641  OD1 ASP A  41      -1.625  38.003 113.104  1.00  0.43           O  
ATOM    642  OD2 ASP A  41      -1.208  36.154 111.993  1.00  0.43           O  
ATOM    643  H01 ASP A  41       0.772  34.872 112.926  1.00  0.43           H  
ATOM    644  H02 ASP A  41       0.435  37.489 114.395  1.00  0.43           H  
ATOM    645  H03 ASP A  41      -0.487  35.985 114.787  1.00  0.43           H  
ATOM    646  H10 ASP A  41       1.729  35.501 115.531  1.00  0.43           H  
ATOM    647  N   ALA A  42       2.869  37.455 113.056  1.00  0.21           N  
ATOM    648  CA  ALA A  42       3.753  38.287 112.221  1.00  0.21           C  
ATOM    649  C   ALA A  42       4.754  37.443 111.419  1.00  0.21           C  
ATOM    650  O   ALA A  42       4.995  37.685 110.228  1.00  0.21           O  
ATOM    651  CB  ALA A  42       4.528  39.275 113.087  1.00  0.21           C  
ATOM    652  H01 ALA A  42       3.112  38.821 111.520  1.00  0.21           H  
ATOM    653  H02 ALA A  42       5.442  39.570 112.572  1.00  0.21           H  
ATOM    654  H03 ALA A  42       3.915  40.157 113.270  1.00  0.21           H  
ATOM    655  H04 ALA A  42       2.891  37.553 114.061  1.00  0.21           H  
ATOM    656  H05 ALA A  42       4.782  38.805 114.037  1.00  0.21           H  
ATOM    657  N   LEU A  43       5.376  36.478 112.085  1.00  0.21           N  
ATOM    658  CA  LEU A  43       6.343  35.629 111.373  1.00  0.21           C  
ATOM    659  C   LEU A  43       5.665  34.842 110.245  1.00  0.21           C  
ATOM    660  O   LEU A  43       6.233  34.660 109.175  1.00  0.21           O  
ATOM    661  CB  LEU A  43       7.090  34.706 112.360  1.00  0.21           C  
ATOM    662  CG  LEU A  43       8.074  35.559 113.174  1.00  0.21           C  
ATOM    663  CD1 LEU A  43       8.572  34.851 114.427  1.00  0.21           C  
ATOM    664  CD2 LEU A  43       9.250  35.923 112.243  1.00  0.21           C  
ATOM    665  H01 LEU A  43       7.087  36.274 110.905  1.00  0.21           H  
ATOM    666  H02 LEU A  43       7.630  33.933 111.813  1.00  0.21           H  
ATOM    667  H03 LEU A  43       6.376  34.227 113.030  1.00  0.21           H  
ATOM    668  H04 LEU A  43       7.563  36.454 113.528  1.00  0.21           H  
ATOM    669  H05 LEU A  43       9.458  35.361 114.804  1.00  0.21           H  
ATOM    670  H06 LEU A  43       5.188  36.329 113.066  1.00  0.21           H  
ATOM    671  H07 LEU A  43       7.792  34.868 115.189  1.00  0.21           H  
ATOM    672  H08 LEU A  43       8.823  33.818 114.186  1.00  0.21           H  
ATOM    673  H09 LEU A  43      10.133  35.353 112.534  1.00  0.21           H  
ATOM    674  H10 LEU A  43       8.986  35.683 111.213  1.00  0.21           H  
ATOM    675  H11 LEU A  43       9.463  36.989 112.325  1.00  0.21           H  
ATOM    676  N   ASN A  44       4.437  34.392 110.448  1.00  0.36           N  
ATOM    677  CA  ASN A  44       3.765  33.695 109.352  1.00  0.36           C  
ATOM    678  C   ASN A  44       3.635  34.579 108.116  1.00  0.36           C  
ATOM    679  O   ASN A  44       3.798  34.105 106.996  1.00  0.36           O  
ATOM    680  CB  ASN A  44       2.372  33.213 109.761  1.00  0.36           C  
ATOM    681  CG  ASN A  44       2.428  32.135 110.808  1.00  0.36           C  
ATOM    682  ND2 ASN A  44       1.454  32.126 111.713  1.00  0.36           N  
ATOM    683  OD1 ASN A  44       3.333  31.299 110.791  1.00  0.36           O  
ATOM    684  H01 ASN A  44       4.388  32.834 109.112  1.00  0.36           H  
ATOM    685  H02 ASN A  44       1.890  32.795 108.877  1.00  0.36           H  
ATOM    686  H03 ASN A  44       1.809  34.059 110.157  1.00  0.36           H  
ATOM    687  H04 ASN A  44       1.440  31.418 112.433  1.00  0.36           H  
ATOM    688  H05 ASN A  44       0.728  32.827 111.681  1.00  0.36           H  
ATOM    689  H12 ASN A  44       3.976  34.526 111.337  1.00  0.36           H  
ATOM    690  N   LYS A  45       3.342  35.864 108.296  1.00  0.21           N  
ATOM    691  CA  LYS A  45       3.220  36.731 107.125  1.00  0.21           C  
ATOM    692  C   LYS A  45       4.568  37.105 106.528  1.00  0.21           C  
ATOM    693  O   LYS A  45       4.715  37.136 105.305  1.00  0.21           O  
ATOM    694  CB  LYS A  45       2.410  38.000 107.444  1.00  0.21           C  
ATOM    695  CG  LYS A  45       0.932  37.689 107.708  1.00  0.21           C  
ATOM    696  CD  LYS A  45       0.051  38.933 107.853  1.00  0.21           C  
ATOM    697  CE  LYS A  45      -1.383  38.508 108.116  1.00  0.21           C  
ATOM    698  NZ  LYS A  45      -2.377  39.625 108.175  1.00  0.21           N  
ATOM    699  H01 LYS A  45       2.681  36.150 106.376  1.00  0.21           H  
ATOM    700  H02 LYS A  45       2.465  38.660 106.578  1.00  0.21           H  
ATOM    701  H03 LYS A  45       2.834  38.475 108.329  1.00  0.21           H  
ATOM    702  H04 LYS A  45       0.886  37.158 108.659  1.00  0.21           H  
ATOM    703  H05 LYS A  45       0.552  37.094 106.877  1.00  0.21           H  
ATOM    704  H06 LYS A  45       3.206  36.234 109.226  1.00  0.21           H  
ATOM    705  H07 LYS A  45       0.094  39.518 106.935  1.00  0.21           H  
ATOM    706  H08 LYS A  45       0.410  39.539 108.685  1.00  0.21           H  
ATOM    707  H09 LYS A  45      -1.386  38.048 109.104  1.00  0.21           H  
ATOM    708  H10 LYS A  45      -1.686  37.828 107.320  1.00  0.21           H  
ATOM    709  H11 LYS A  45      -3.219  39.302 108.630  1.00  0.21           H  
ATOM    710  H12 LYS A  45      -1.987  40.396 108.698  1.00  0.21           H  
ATOM    711  H13 LYS A  45      -2.597  39.931 107.238  1.00  0.21           H  
ATOM    712  N   LEU A  46       5.555  37.376 107.378  1.00  0.21           N  
ATOM    713  CA  LEU A  46       6.877  37.741 106.880  1.00  0.21           C  
ATOM    714  C   LEU A  46       7.483  36.598 106.070  1.00  0.21           C  
ATOM    715  O   LEU A  46       8.181  36.839 105.080  1.00  0.21           O  
ATOM    716  CB  LEU A  46       7.805  38.107 108.039  1.00  0.21           C  
ATOM    717  CG  LEU A  46       7.391  39.385 108.762  1.00  0.21           C  
ATOM    718  CD1 LEU A  46       8.135  39.481 110.086  1.00  0.21           C  
ATOM    719  CD2 LEU A  46       7.658  40.599 107.850  1.00  0.21           C  
ATOM    720  H01 LEU A  46       6.765  38.609 106.230  1.00  0.21           H  
ATOM    721  H02 LEU A  46       8.795  38.281 107.617  1.00  0.21           H  
ATOM    722  H03 LEU A  46       7.804  37.287 108.757  1.00  0.21           H  
ATOM    723  H04 LEU A  46       6.324  39.370 108.985  1.00  0.21           H  
ATOM    724  H05 LEU A  46       9.032  40.087 109.955  1.00  0.21           H  
ATOM    725  H06 LEU A  46       7.490  39.944 110.833  1.00  0.21           H  
ATOM    726  H07 LEU A  46       8.417  38.482 110.418  1.00  0.21           H  
ATOM    727  H08 LEU A  46       8.675  40.544 107.461  1.00  0.21           H  
ATOM    728  H09 LEU A  46       6.951  40.593 107.020  1.00  0.21           H  
ATOM    729  H10 LEU A  46       7.538  41.518 108.423  1.00  0.21           H  
ATOM    730  H14 LEU A  46       5.388  37.329 108.373  1.00  0.21           H  
ATOM    731  N   GLN A  47       7.233  35.358 106.493  1.00  0.21           N  
ATOM    732  CA  GLN A  47       7.755  34.208 105.762  1.00  0.21           C  
ATOM    733  C   GLN A  47       7.162  34.162 104.353  1.00  0.21           C  
ATOM    734  O   GLN A  47       7.790  33.647 103.438  1.00  0.21           O  
ATOM    735  CB  GLN A  47       7.476  32.903 106.527  1.00  0.21           C  
ATOM    736  CG  GLN A  47       8.196  32.880 107.884  1.00  0.21           C  
ATOM    737  CD  GLN A  47       8.055  31.566 108.651  1.00  0.21           C  
ATOM    738  NE2 GLN A  47       9.185  31.046 109.140  1.00  0.21           N  
ATOM    739  OE1 GLN A  47       6.946  31.037 108.823  1.00  0.21           O  
ATOM    740  H01 GLN A  47       8.836  34.313 105.672  1.00  0.21           H  
ATOM    741  H02 GLN A  47       7.848  32.071 105.929  1.00  0.21           H  
ATOM    742  H03 GLN A  47       6.403  32.812 106.693  1.00  0.21           H  
ATOM    743  H04 GLN A  47       7.728  33.650 108.497  1.00  0.21           H  
ATOM    744  H05 GLN A  47       9.257  33.063 107.711  1.00  0.21           H  
ATOM    745  H06 GLN A  47       9.158  30.183 109.665  1.00  0.21           H  
ATOM    746  H07 GLN A  47      10.066  31.516 108.985  1.00  0.21           H  
ATOM    747  H11 GLN A  47       6.679  35.214 107.325  1.00  0.21           H  
ATOM    748  N   ALA A  48       5.970  34.726 104.167  1.00  0.07           N  
ATOM    749  CA  ALA A  48       5.369  34.749 102.838  1.00  0.07           C  
ATOM    750  C   ALA A  48       6.209  35.633 101.890  1.00  0.07           C  
ATOM    751  O   ALA A  48       6.083  35.531 100.669  1.00  0.07           O  
ATOM    752  CB  ALA A  48       3.941  35.265 102.916  1.00  0.07           C  
ATOM    753  H01 ALA A  48       5.350  33.733 102.443  1.00  0.07           H  
ATOM    754  H02 ALA A  48       3.290  34.475 103.291  1.00  0.07           H  
ATOM    755  H03 ALA A  48       3.899  36.120 103.590  1.00  0.07           H  
ATOM    756  H04 ALA A  48       3.609  35.568 101.923  1.00  0.07           H  
ATOM    757  H08 ALA A  48       5.481  35.139 104.948  1.00  0.07           H  
ATOM    758  N   GLY A  49       7.054  36.496 102.456  1.00  0.64           N  
ATOM    759  CA  GLY A  49       7.908  37.348 101.635  1.00  0.64           C  
ATOM    760  C   GLY A  49       7.313  38.655 101.138  1.00  0.64           C  
ATOM    761  O   GLY A  49       6.105  38.902 101.265  1.00  0.64           O  
ATOM    762  H01 GLY A  49       8.101  36.767 100.733  1.00  0.64           H  
ATOM    763  H02 GLY A  49       8.792  37.592 102.224  1.00  0.64           H  
ATOM    764  H05 GLY A  49       7.103  36.560 103.463  1.00  0.64           H  
ATOM    765  N   GLY A  50       8.176  39.503 100.584  1.00  0.71           N  
ATOM    766  CA  GLY A  50       7.751  40.784 100.050  1.00  0.71           C  
ATOM    767  C   GLY A  50       7.755  41.990 100.986  1.00  0.71           C  
ATOM    768  O   GLY A  50       7.669  43.128 100.529  1.00  0.71           O  
ATOM    769  H01 GLY A  50       6.700  40.638  99.800  1.00  0.71           H  
ATOM    770  H02 GLY A  50       8.408  41.021  99.213  1.00  0.71           H  
ATOM    771  H03 GLY A  50       9.152  39.249 100.534  1.00  0.71           H  
ATOM    772  N   TYR A  51       7.850  41.757 102.287  1.00  0.57           N  
ATOM    773  CA  TYR A  51       7.863  42.857 103.243  1.00  0.57           C  
ATOM    774  C   TYR A  51       9.149  43.687 103.229  1.00  0.57           C  
ATOM    775  O   TYR A  51      10.238  43.191 102.927  1.00  0.57           O  
ATOM    776  CB  TYR A  51       7.563  42.312 104.645  1.00  0.57           C  
ATOM    777  CG  TYR A  51       6.105  41.920 104.790  1.00  0.57           C  
ATOM    778  CD1 TYR A  51       5.144  42.875 105.086  1.00  0.57           C  
ATOM    779  CD2 TYR A  51       5.670  40.603 104.533  1.00  0.57           C  
ATOM    780  CE1 TYR A  51       3.784  42.558 105.111  1.00  0.57           C  
ATOM    781  CE2 TYR A  51       4.305  40.267 104.565  1.00  0.57           C  
ATOM    782  CZ  TYR A  51       3.365  41.255 104.857  1.00  0.57           C  
ATOM    783  OH  TYR A  51       2.009  40.965 104.926  1.00  0.57           O  
ATOM    784  H01 TYR A  51       7.083  43.554 102.937  1.00  0.57           H  
ATOM    785  H02 TYR A  51       7.779  43.097 105.370  1.00  0.57           H  
ATOM    786  H03 TYR A  51       7.914  40.806 102.620  1.00  0.57           H  
ATOM    787  H04 TYR A  51       8.186  41.436 104.826  1.00  0.57           H  
ATOM    788  H05 TYR A  51       5.457  43.896 105.304  1.00  0.57           H  
ATOM    789  H06 TYR A  51       6.406  39.832 104.305  1.00  0.57           H  
ATOM    790  H07 TYR A  51       3.049  43.333 105.330  1.00  0.57           H  
ATOM    791  H08 TYR A  51       3.985  39.245 104.364  1.00  0.57           H  
ATOM    792  H09 TYR A  51       1.705  41.069 105.831  1.00  0.57           H  
ATOM    793  N   GLY A  52       8.997  44.969 103.528  1.00  0.43           N  
ATOM    794  CA  GLY A  52      10.132  45.864 103.549  1.00  0.43           C  
ATOM    795  C   GLY A  52      10.263  46.652 104.843  1.00  0.43           C  
ATOM    796  O   GLY A  52      11.259  47.342 105.049  1.00  0.43           O  
ATOM    797  H01 GLY A  52       9.982  46.588 102.748  1.00  0.43           H  
ATOM    798  H02 GLY A  52      11.039  45.275 103.410  1.00  0.43           H  
ATOM    799  H10 GLY A  52       8.077  45.325 103.744  1.00  0.43           H  
ATOM    800  N   PHE A  53       9.296  46.523 105.744  1.00  0.00           N  
ATOM    801  CA  PHE A  53       9.367  47.301 106.967  1.00  0.00           C  
ATOM    802  C   PHE A  53       8.433  46.706 108.006  1.00  0.00           C  
ATOM    803  O   PHE A  53       7.290  46.323 107.692  1.00  0.00           O  
ATOM    804  CB  PHE A  53       8.965  48.771 106.628  1.00  0.00           C  
ATOM    805  CG  PHE A  53       9.523  49.794 107.566  1.00  0.00           C  
ATOM    806  CD1 PHE A  53       9.055  49.891 108.891  1.00  0.00           C  
ATOM    807  CD2 PHE A  53      10.558  50.644 107.150  1.00  0.00           C  
ATOM    808  CE1 PHE A  53       9.617  50.812 109.795  1.00  0.00           C  
ATOM    809  CE2 PHE A  53      11.126  51.570 108.043  1.00  0.00           C  
ATOM    810  CZ  PHE A  53      10.651  51.648 109.371  1.00  0.00           C  
ATOM    811  H01 PHE A  53      10.376  47.286 107.378  1.00  0.00           H  
ATOM    812  H02 PHE A  53       7.880  48.826 106.717  1.00  0.00           H  
ATOM    813  H03 PHE A  53       8.523  45.893 105.581  1.00  0.00           H  
ATOM    814  H04 PHE A  53       9.319  48.999 105.623  1.00  0.00           H  
ATOM    815  H05 PHE A  53       8.244  49.242 109.222  1.00  0.00           H  
ATOM    816  H06 PHE A  53      10.925  50.586 106.125  1.00  0.00           H  
ATOM    817  H07 PHE A  53       9.247  50.872 110.819  1.00  0.00           H  
ATOM    818  H08 PHE A  53      11.931  52.226 107.711  1.00  0.00           H  
ATOM    819  H09 PHE A  53      11.093  52.362 110.066  1.00  0.00           H  
ATOM    820  N   VAL A  54       8.916  46.607 109.242  1.00  0.43           N  
ATOM    821  CA  VAL A  54       8.118  46.059 110.333  1.00  0.43           C  
ATOM    822  C   VAL A  54       8.001  47.082 111.449  1.00  0.43           C  
ATOM    823  O   VAL A  54       8.989  47.711 111.809  1.00  0.43           O  
ATOM    824  CB  VAL A  54       8.728  44.784 110.941  1.00  0.43           C  
ATOM    825  CG1 VAL A  54       7.896  44.321 112.144  1.00  0.43           C  
ATOM    826  CG2 VAL A  54       8.785  43.699 109.898  1.00  0.43           C  
ATOM    827  H01 VAL A  54       7.147  45.812 109.905  1.00  0.43           H  
ATOM    828  H02 VAL A  54       9.740  45.001 111.282  1.00  0.43           H  
ATOM    829  H03 VAL A  54       6.912  44.000 111.803  1.00  0.43           H  
ATOM    830  H04 VAL A  54       8.399  43.488 112.635  1.00  0.43           H  
ATOM    831  H05 VAL A  54       7.785  45.145 112.848  1.00  0.43           H  
ATOM    832  H06 VAL A  54       9.805  43.607 109.525  1.00  0.43           H  
ATOM    833  H07 VAL A  54       8.474  42.752 110.340  1.00  0.43           H  
ATOM    834  H08 VAL A  54       8.119  43.952 109.073  1.00  0.43           H  
ATOM    835  H10 VAL A  54       9.858  46.919 109.429  1.00  0.43           H  
ATOM    836  N   ILE A  55       6.783  47.272 111.959  1.00  0.36           N  
ATOM    837  CA  ILE A  55       6.547  48.202 113.057  1.00  0.36           C  
ATOM    838  C   ILE A  55       5.778  47.340 114.025  1.00  0.36           C  
ATOM    839  O   ILE A  55       4.758  46.770 113.651  1.00  0.36           O  
ATOM    840  CB  ILE A  55       5.650  49.386 112.623  1.00  0.36           C  
ATOM    841  CG1 ILE A  55       6.342  50.206 111.534  1.00  0.36           C  
ATOM    842  CG2 ILE A  55       5.327  50.242 113.818  1.00  0.36           C  
ATOM    843  CD1 ILE A  55       5.490  51.251 110.930  1.00  0.36           C  
ATOM    844  H01 ILE A  55       7.466  48.642 113.444  1.00  0.36           H  
ATOM    845  H02 ILE A  55       4.718  48.999 112.210  1.00  0.36           H  
ATOM    846  H03 ILE A  55       6.599  49.511 110.735  1.00  0.36           H  
ATOM    847  H04 ILE A  55       7.217  50.688 111.971  1.00  0.36           H  
ATOM    848  H05 ILE A  55       4.298  50.059 114.128  1.00  0.36           H  
ATOM    849  H06 ILE A  55       6.002  49.993 114.637  1.00  0.36           H  
ATOM    850  H07 ILE A  55       5.446  51.293 113.555  1.00  0.36           H  
ATOM    851  H08 ILE A  55       4.578  51.359 111.517  1.00  0.36           H  
ATOM    852  H09 ILE A  55       6.003  46.758 111.574  1.00  0.36           H  
ATOM    853  H10 ILE A  55       6.029  52.198 110.919  1.00  0.36           H  
ATOM    854  H11 ILE A  55       5.233  50.966 109.910  1.00  0.36           H  
ATOM    855  N   SER A  56       6.238  47.214 115.261  1.00  0.79           N  
ATOM    856  CA  SER A  56       5.505  46.374 116.164  1.00  0.79           C  
ATOM    857  C   SER A  56       5.525  46.692 117.660  1.00  0.79           C  
ATOM    858  O   SER A  56       6.462  47.277 118.197  1.00  0.79           O  
ATOM    859  CB  SER A  56       5.959  44.927 115.942  1.00  0.79           C  
ATOM    860  OG  SER A  56       7.277  44.777 116.381  1.00  0.79           O  
ATOM    861  H01 SER A  56       4.464  46.565 115.905  1.00  0.79           H  
ATOM    862  H02 SER A  56       5.902  44.689 114.880  1.00  0.79           H  
ATOM    863  H03 SER A  56       5.311  44.253 116.501  1.00  0.79           H  
ATOM    864  H04 SER A  56       7.622  43.934 116.077  1.00  0.79           H  
ATOM    865  H12 SER A  56       7.076  47.693 115.558  1.00  0.79           H  
ATOM    866  N   ASP A  57       4.451  46.268 118.311  1.00  0.86           N  
ATOM    867  CA  ASP A  57       4.235  46.469 119.735  1.00  0.86           C  
ATOM    868  C   ASP A  57       5.209  45.579 120.524  1.00  0.86           C  
ATOM    869  O   ASP A  57       5.946  44.793 119.945  1.00  0.86           O  
ATOM    870  CB  ASP A  57       2.749  46.116 120.013  1.00  0.86           C  
ATOM    871  CG  ASP A  57       2.372  46.189 121.470  1.00  0.86           C  
ATOM    872  OD1 ASP A  57       2.892  47.084 122.165  1.00  0.86           O  
ATOM    873  OD2 ASP A  57       1.553  45.348 121.892  1.00  0.86           O  
ATOM    874  H01 ASP A  57       4.425  47.496 120.047  1.00  0.86           H  
ATOM    875  H02 ASP A  57       2.603  45.083 119.698  1.00  0.86           H  
ATOM    876  H03 ASP A  57       2.120  46.812 119.459  1.00  0.86           H  
ATOM    877  H05 ASP A  57       3.741  45.776 117.787  1.00  0.86           H  
ATOM    878  N   TRP A  58       5.247  45.718 121.840  1.00  0.14           N  
ATOM    879  CA  TRP A  58       6.130  44.857 122.607  1.00  0.14           C  
ATOM    880  C   TRP A  58       5.297  43.768 123.296  1.00  0.14           C  
ATOM    881  O   TRP A  58       5.436  42.587 122.986  1.00  0.14           O  
ATOM    882  CB  TRP A  58       6.901  45.638 123.679  1.00  0.14           C  
ATOM    883  CG  TRP A  58       7.925  44.780 124.447  1.00  0.14           C  
ATOM    884  CD1 TRP A  58       7.699  43.561 125.043  1.00  0.14           C  
ATOM    885  CD2 TRP A  58       9.308  45.096 124.688  1.00  0.14           C  
ATOM    886  CE2 TRP A  58       9.856  44.025 125.449  1.00  0.14           C  
ATOM    887  CE3 TRP A  58      10.136  46.174 124.357  1.00  0.14           C  
ATOM    888  NE1 TRP A  58       8.855  43.109 125.652  1.00  0.14           N  
ATOM    889  CZ2 TRP A  58      11.197  44.012 125.876  1.00  0.14           C  
ATOM    890  CZ3 TRP A  58      11.483  46.153 124.779  1.00  0.14           C  
ATOM    891  CH2 TRP A  58      11.993  45.081 125.529  1.00  0.14           C  
ATOM    892  H01 TRP A  58       6.852  44.420 121.917  1.00  0.14           H  
ATOM    893  H02 TRP A  58       6.170  45.991 124.406  1.00  0.14           H  
ATOM    894  H03 TRP A  58       7.431  46.458 123.195  1.00  0.14           H  
ATOM    895  H04 TRP A  58       4.673  46.409 122.302  1.00  0.14           H  
ATOM    896  H05 TRP A  58       6.748  43.029 125.036  1.00  0.14           H  
ATOM    897  H06 TRP A  58       9.748  47.016 123.783  1.00  0.14           H  
ATOM    898  H07 TRP A  58       8.948  42.243 126.164  1.00  0.14           H  
ATOM    899  H08 TRP A  58      11.593  43.183 126.462  1.00  0.14           H  
ATOM    900  H09 TRP A  58      12.139  46.984 124.518  1.00  0.14           H  
ATOM    901  H10 TRP A  58      13.037  45.095 125.842  1.00  0.14           H  
ATOM    902  N   ASN A  59       4.428  44.177 124.221  1.00  0.64           N  
ATOM    903  CA  ASN A  59       3.599  43.242 124.971  1.00  0.64           C  
ATOM    904  C   ASN A  59       2.538  42.603 124.105  1.00  0.64           C  
ATOM    905  O   ASN A  59       1.555  43.246 123.773  1.00  0.64           O  
ATOM    906  CB  ASN A  59       2.927  43.956 126.143  1.00  0.64           C  
ATOM    907  CG  ASN A  59       3.933  44.592 127.081  1.00  0.64           C  
ATOM    908  ND2 ASN A  59       3.867  45.916 127.218  1.00  0.64           N  
ATOM    909  OD1 ASN A  59       4.772  43.901 127.672  1.00  0.64           O  
ATOM    910  H01 ASN A  59       4.257  42.455 125.339  1.00  0.64           H  
ATOM    911  H02 ASN A  59       2.366  43.212 126.709  1.00  0.64           H  
ATOM    912  H03 ASN A  59       2.271  44.734 125.751  1.00  0.64           H  
ATOM    913  H04 ASN A  59       4.516  46.394 127.827  1.00  0.64           H  
ATOM    914  H05 ASN A  59       3.168  46.442 126.713  1.00  0.64           H  
ATOM    915  H11 ASN A  59       4.342  45.166 124.408  1.00  0.64           H  
ATOM    916  N   MET A  60       2.761  41.344 123.736  1.00  0.93           N  
ATOM    917  CA  MET A  60       1.816  40.575 122.913  1.00  0.93           C  
ATOM    918  C   MET A  60       1.927  39.106 123.322  1.00  0.93           C  
ATOM    919  O   MET A  60       3.010  38.656 123.678  1.00  0.93           O  
ATOM    920  CB  MET A  60       2.163  40.690 121.432  1.00  0.93           C  
ATOM    921  CG  MET A  60       2.196  42.123 120.934  1.00  0.93           C  
ATOM    922  SD  MET A  60       2.575  42.142 119.189  1.00  0.93           S  
ATOM    923  CE  MET A  60       4.408  41.653 119.124  1.00  0.93           C  
ATOM    924  H01 MET A  60       0.809  40.962 123.066  1.00  0.93           H  
ATOM    925  H02 MET A  60       1.381  40.173 120.876  1.00  0.93           H  
ATOM    926  H03 MET A  60       3.144  40.244 121.270  1.00  0.93           H  
ATOM    927  H04 MET A  60       2.962  42.677 121.477  1.00  0.93           H  
ATOM    928  H05 MET A  60       1.224  42.588 121.100  1.00  0.93           H  
ATOM    929  H06 MET A  60       3.616  40.897 124.034  1.00  0.93           H  
ATOM    930  H07 MET A  60       4.993  42.358 119.716  1.00  0.93           H  
ATOM    931  H08 MET A  60       4.531  40.649 119.530  1.00  0.93           H  
ATOM    932  H09 MET A  60       4.754  41.673 118.090  1.00  0.93           H  
ATOM    933  N   PRO A  61       0.807  38.362 123.327  1.00  0.93           N  
ATOM    934  CA  PRO A  61       0.857  36.943 123.702  1.00  0.93           C  
ATOM    935  C   PRO A  61       1.552  36.151 122.582  1.00  0.93           C  
ATOM    936  O   PRO A  61       1.829  36.718 121.520  1.00  0.93           O  
ATOM    937  CB  PRO A  61      -0.636  36.567 123.819  1.00  0.93           C  
ATOM    938  CG  PRO A  61      -1.266  37.454 122.702  1.00  0.93           C  
ATOM    939  CD  PRO A  61      -0.585  38.791 123.064  1.00  0.93           C  
ATOM    940  H01 PRO A  61      -1.060  36.731 124.810  1.00  0.93           H  
ATOM    941  H02 PRO A  61      -0.797  35.507 123.625  1.00  0.93           H  
ATOM    942  H03 PRO A  61      -2.355  37.471 122.668  1.00  0.93           H  
ATOM    943  H04 PRO A  61      -0.996  37.112 121.703  1.00  0.93           H  
ATOM    944  H05 PRO A  61      -0.672  39.554 122.290  1.00  0.93           H  
ATOM    945  H06 PRO A  61      -1.036  39.240 123.949  1.00  0.93           H  
ATOM    946  H10 PRO A  61       1.411  36.734 124.617  1.00  0.93           H  
ATOM    947  N   ASN A  62       1.795  34.848 122.817  1.00  0.93           N  
ATOM    948  CA  ASN A  62       2.424  33.941 121.846  1.00  0.93           C  
ATOM    949  C   ASN A  62       3.901  34.206 121.547  1.00  0.93           C  
ATOM    950  O   ASN A  62       4.715  33.274 121.536  1.00  0.93           O  
ATOM    951  CB  ASN A  62       1.599  33.900 120.557  1.00  0.93           C  
ATOM    952  CG  ASN A  62       0.232  33.254 120.784  1.00  0.93           C  
ATOM    953  ND2 ASN A  62      -0.777  33.671 120.035  1.00  0.93           N  
ATOM    954  OD1 ASN A  62       0.105  32.381 121.631  1.00  0.93           O  
ATOM    955  H01 ASN A  62       2.426  32.964 122.329  1.00  0.93           H  
ATOM    956  H02 ASN A  62       2.141  33.302 119.825  1.00  0.93           H  
ATOM    957  H03 ASN A  62       1.454  34.918 120.196  1.00  0.93           H  
ATOM    958  H04 ASN A  62      -1.695  33.267 120.154  1.00  0.93           H  
ATOM    959  H05 ASN A  62      -0.629  34.393 119.345  1.00  0.93           H  
ATOM    960  H07 ASN A  62       1.529  34.470 123.715  1.00  0.93           H  
ATOM    961  N   MET A  63       4.225  35.464 121.275  1.00  0.93           N  
ATOM    962  CA  MET A  63       5.600  35.874 121.059  1.00  0.93           C  
ATOM    963  C   MET A  63       5.574  37.387 121.103  1.00  0.93           C  
ATOM    964  O   MET A  63       4.897  38.023 120.278  1.00  0.93           O  
ATOM    965  CB  MET A  63       6.158  35.405 119.715  1.00  0.93           C  
ATOM    966  CG  MET A  63       7.606  35.894 119.554  1.00  0.93           C  
ATOM    967  SD  MET A  63       8.360  35.787 117.925  1.00  0.93           S  
ATOM    968  CE  MET A  63       9.031  34.093 117.826  1.00  0.93           C  
ATOM    969  H01 MET A  63       6.248  35.431 121.816  1.00  0.93           H  
ATOM    970  H02 MET A  63       5.548  35.814 118.910  1.00  0.93           H  
ATOM    971  H03 MET A  63       6.136  34.316 119.673  1.00  0.93           H  
ATOM    972  H04 MET A  63       8.192  35.211 120.169  1.00  0.93           H  
ATOM    973  H05 MET A  63       7.630  36.942 119.854  1.00  0.93           H  
ATOM    974  H06 MET A  63       3.492  36.157 121.217  1.00  0.93           H  
ATOM    975  H07 MET A  63       9.996  34.055 118.331  1.00  0.93           H  
ATOM    976  H08 MET A  63       8.342  33.400 118.309  1.00  0.93           H  
ATOM    977  H09 MET A  63       9.157  33.812 116.780  1.00  0.93           H  
ATOM    978  N   ASP A  64       6.284  37.956 122.070  1.00  0.79           N  
ATOM    979  CA  ASP A  64       6.300  39.400 122.204  1.00  0.79           C  
ATOM    980  C   ASP A  64       7.179  40.083 121.167  1.00  0.79           C  
ATOM    981  O   ASP A  64       7.794  39.419 120.308  1.00  0.79           O  
ATOM    982  CB  ASP A  64       6.686  39.831 123.625  1.00  0.79           C  
ATOM    983  CG  ASP A  64       8.128  39.547 123.974  1.00  0.79           C  
ATOM    984  OD1 ASP A  64       8.977  39.450 123.065  1.00  0.79           O  
ATOM    985  OD2 ASP A  64       8.419  39.474 125.186  1.00  0.79           O  
ATOM    986  H01 ASP A  64       5.279  39.732 122.014  1.00  0.79           H  
ATOM    987  H02 ASP A  64       6.071  39.250 124.312  1.00  0.79           H  
ATOM    988  H03 ASP A  64       6.513  40.903 123.719  1.00  0.79           H  
ATOM    989  H10 ASP A  64       6.813  37.383 122.712  1.00  0.79           H  
ATOM    990  N   GLY A  65       7.224  41.412 121.247  1.00  0.29           N  
ATOM    991  CA  GLY A  65       7.972  42.205 120.296  1.00  0.29           C  
ATOM    992  C   GLY A  65       9.480  42.024 120.281  1.00  0.29           C  
ATOM    993  O   GLY A  65      10.068  42.059 119.206  1.00  0.29           O  
ATOM    994  H01 GLY A  65       7.815  43.239 120.605  1.00  0.29           H  
ATOM    995  H02 GLY A  65       7.601  41.962 119.300  1.00  0.29           H  
ATOM    996  H04 GLY A  65       6.723  41.878 121.990  1.00  0.29           H  
ATOM    997  N   LEU A  66      10.088  41.837 121.454  1.00  0.14           N  
ATOM    998  CA  LEU A  66      11.543  41.674 121.579  1.00  0.14           C  
ATOM    999  C   LEU A  66      11.911  40.348 120.950  1.00  0.14           C  
ATOM   1000  O   LEU A  66      12.883  40.275 120.197  1.00  0.14           O  
ATOM   1001  CB  LEU A  66      11.991  41.626 123.035  1.00  0.14           C  
ATOM   1002  CG  LEU A  66      13.306  42.287 123.465  1.00  0.14           C  
ATOM   1003  CD1 LEU A  66      13.832  41.531 124.653  1.00  0.14           C  
ATOM   1004  CD2 LEU A  66      14.314  42.319 122.372  1.00  0.14           C  
ATOM   1005  H01 LEU A  66      12.026  42.523 121.095  1.00  0.14           H  
ATOM   1006  H02 LEU A  66      12.184  40.566 123.198  1.00  0.14           H  
ATOM   1007  H03 LEU A  66       9.524  41.806 122.291  1.00  0.14           H  
ATOM   1008  H04 LEU A  66      11.200  42.092 123.622  1.00  0.14           H  
ATOM   1009  H05 LEU A  66      13.112  43.328 123.722  1.00  0.14           H  
ATOM   1010  H06 LEU A  66      14.727  42.026 125.030  1.00  0.14           H  
ATOM   1011  H07 LEU A  66      13.073  41.508 125.435  1.00  0.14           H  
ATOM   1012  H08 LEU A  66      14.079  40.512 124.356  1.00  0.14           H  
ATOM   1013  H09 LEU A  66      15.249  41.887 122.728  1.00  0.14           H  
ATOM   1014  H10 LEU A  66      13.948  41.742 121.522  1.00  0.14           H  
ATOM   1015  H11 LEU A  66      14.485  43.351 122.065  1.00  0.14           H  
ATOM   1016  N   GLU A  67      11.142  39.303 121.286  1.00  0.64           N  
ATOM   1017  CA  GLU A  67      11.379  37.983 120.700  1.00  0.64           C  
ATOM   1018  C   GLU A  67      11.150  38.067 119.193  1.00  0.64           C  
ATOM   1019  O   GLU A  67      11.929  37.493 118.433  1.00  0.64           O  
ATOM   1020  CB  GLU A  67      10.473  36.903 121.319  1.00  0.64           C  
ATOM   1021  CG  GLU A  67      10.921  36.423 122.694  1.00  0.64           C  
ATOM   1022  CD  GLU A  67      12.270  35.662 122.647  1.00  0.64           C  
ATOM   1023  OE1 GLU A  67      12.407  34.724 121.826  1.00  0.64           O  
ATOM   1024  OE2 GLU A  67      13.190  35.977 123.442  1.00  0.64           O  
ATOM   1025  H01 GLU A  67      12.408  37.691 120.911  1.00  0.64           H  
ATOM   1026  H02 GLU A  67      10.519  36.039 120.656  1.00  0.64           H  
ATOM   1027  H03 GLU A  67       9.467  37.312 121.410  1.00  0.64           H  
ATOM   1028  H04 GLU A  67      10.164  35.732 123.066  1.00  0.64           H  
ATOM   1029  H05 GLU A  67      11.029  37.288 123.349  1.00  0.64           H  
ATOM   1030  H12 GLU A  67      10.391  39.428 121.950  1.00  0.64           H  
ATOM   1031  N   LEU A  68      10.123  38.793 118.735  1.00  0.57           N  
ATOM   1032  CA  LEU A  68       9.896  38.902 117.285  1.00  0.57           C  
ATOM   1033  C   LEU A  68      11.161  39.545 116.659  1.00  0.57           C  
ATOM   1034  O   LEU A  68      11.707  39.033 115.679  1.00  0.57           O  
ATOM   1035  CB  LEU A  68       8.718  39.810 116.971  1.00  0.57           C  
ATOM   1036  CG  LEU A  68       7.837  39.694 115.707  1.00  0.57           C  
ATOM   1037  CD1 LEU A  68       7.281  41.083 115.345  1.00  0.57           C  
ATOM   1038  CD2 LEU A  68       8.570  39.120 114.551  1.00  0.57           C  
ATOM   1039  H01 LEU A  68       9.689  37.908 116.888  1.00  0.57           H  
ATOM   1040  H02 LEU A  68       9.235  40.749 116.771  1.00  0.57           H  
ATOM   1041  H03 LEU A  68       8.036  39.708 117.815  1.00  0.57           H  
ATOM   1042  H04 LEU A  68       7.021  39.008 115.934  1.00  0.57           H  
ATOM   1043  H05 LEU A  68       6.339  41.245 115.869  1.00  0.57           H  
ATOM   1044  H06 LEU A  68       9.507  39.264 119.382  1.00  0.57           H  
ATOM   1045  H07 LEU A  68       7.997  41.850 115.641  1.00  0.57           H  
ATOM   1046  H08 LEU A  68       7.112  41.138 114.270  1.00  0.57           H  
ATOM   1047  H09 LEU A  68       9.565  38.809 114.870  1.00  0.57           H  
ATOM   1048  H10 LEU A  68       8.026  38.257 114.167  1.00  0.57           H  
ATOM   1049  H11 LEU A  68       8.659  39.872 113.767  1.00  0.57           H  
ATOM   1050  N   LEU A  69      11.579  40.693 117.201  1.00  0.07           N  
ATOM   1051  CA  LEU A  69      12.778  41.406 116.721  1.00  0.07           C  
ATOM   1052  C   LEU A  69      13.996  40.447 116.643  1.00  0.07           C  
ATOM   1053  O   LEU A  69      14.676  40.345 115.619  1.00  0.07           O  
ATOM   1054  CB  LEU A  69      13.114  42.558 117.681  1.00  0.07           C  
ATOM   1055  CG  LEU A  69      14.473  43.236 117.525  1.00  0.07           C  
ATOM   1056  CD1 LEU A  69      14.584  43.741 116.117  1.00  0.07           C  
ATOM   1057  CD2 LEU A  69      14.641  44.383 118.548  1.00  0.07           C  
ATOM   1058  H01 LEU A  69      12.567  41.795 115.725  1.00  0.07           H  
ATOM   1059  H02 LEU A  69      13.148  42.094 118.667  1.00  0.07           H  
ATOM   1060  H03 LEU A  69      12.350  43.324 117.551  1.00  0.07           H  
ATOM   1061  H04 LEU A  69      15.271  42.520 117.722  1.00  0.07           H  
ATOM   1062  H05 LEU A  69      15.634  43.888 115.866  1.00  0.07           H  
ATOM   1063  H06 LEU A  69      14.147  43.013 115.434  1.00  0.07           H  
ATOM   1064  H07 LEU A  69      14.053  44.689 116.027  1.00  0.07           H  
ATOM   1065  H08 LEU A  69      15.368  45.102 118.171  1.00  0.07           H  
ATOM   1066  H09 LEU A  69      13.683  44.880 118.698  1.00  0.07           H  
ATOM   1067  H10 LEU A  69      14.992  43.976 119.496  1.00  0.07           H  
ATOM   1068  H12 LEU A  69      11.054  41.087 117.968  1.00  0.07           H  
ATOM   1069  N   LYS A  70      14.256  39.751 117.746  1.00  0.14           N  
ATOM   1070  CA  LYS A  70      15.365  38.793 117.760  1.00  0.14           C  
ATOM   1071  C   LYS A  70      15.253  37.693 116.693  1.00  0.14           C  
ATOM   1072  O   LYS A  70      16.257  37.338 116.093  1.00  0.14           O  
ATOM   1073  CB  LYS A  70      15.492  38.155 119.138  1.00  0.14           C  
ATOM   1074  CG  LYS A  70      15.995  39.102 120.190  1.00  0.14           C  
ATOM   1075  CD  LYS A  70      16.046  38.442 121.534  1.00  0.14           C  
ATOM   1076  CE  LYS A  70      16.474  39.456 122.572  1.00  0.14           C  
ATOM   1077  NZ  LYS A  70      16.335  38.948 123.963  1.00  0.14           N  
ATOM   1078  H01 LYS A  70      16.259  39.369 117.520  1.00  0.14           H  
ATOM   1079  H02 LYS A  70      16.223  37.351 119.054  1.00  0.14           H  
ATOM   1080  H03 LYS A  70      14.511  37.789 119.442  1.00  0.14           H  
ATOM   1081  H04 LYS A  70      15.311  39.948 120.247  1.00  0.14           H  
ATOM   1082  H05 LYS A  70      16.997  39.436 119.919  1.00  0.14           H  
ATOM   1083  H06 LYS A  70      16.761  37.620 121.510  1.00  0.14           H  
ATOM   1084  H07 LYS A  70      15.060  38.054 121.788  1.00  0.14           H  
ATOM   1085  H08 LYS A  70      15.822  40.324 122.472  1.00  0.14           H  
ATOM   1086  H09 LYS A  70      17.518  39.715 122.397  1.00  0.14           H  
ATOM   1087  H10 LYS A  70      15.357  38.808 124.174  1.00  0.14           H  
ATOM   1088  H11 LYS A  70      13.690  39.882 118.572  1.00  0.14           H  
ATOM   1089  H12 LYS A  70      16.827  38.071 124.052  1.00  0.14           H  
ATOM   1090  H13 LYS A  70      16.725  39.620 124.608  1.00  0.14           H  
ATOM   1091  N   THR A  71      14.059  37.161 116.417  1.00  0.79           N  
ATOM   1092  CA  THR A  71      13.993  36.086 115.425  1.00  0.79           C  
ATOM   1093  C   THR A  71      14.244  36.714 114.072  1.00  0.79           C  
ATOM   1094  O   THR A  71      15.009  36.177 113.267  1.00  0.79           O  
ATOM   1095  CB  THR A  71      12.615  35.299 115.434  1.00  0.79           C  
ATOM   1096  CG2 THR A  71      12.080  35.223 116.838  1.00  0.79           C  
ATOM   1097  OG1 THR A  71      11.636  35.966 114.649  1.00  0.79           O  
ATOM   1098  H01 THR A  71      14.747  35.337 115.667  1.00  0.79           H  
ATOM   1099  H02 THR A  71      12.806  34.306 115.027  1.00  0.79           H  
ATOM   1100  H03 THR A  71      11.057  34.848 116.816  1.00  0.79           H  
ATOM   1101  H04 THR A  71      12.701  34.549 117.428  1.00  0.79           H  
ATOM   1102  H05 THR A  71      12.093  36.216 117.287  1.00  0.79           H  
ATOM   1103  H06 THR A  71      11.363  35.397 113.926  1.00  0.79           H  
ATOM   1104  H14 THR A  71      13.224  37.491 116.880  1.00  0.79           H  
ATOM   1105  N   ILE A  72      13.609  37.858 113.809  1.00  0.36           N  
ATOM   1106  CA  ILE A  72      13.842  38.540 112.532  1.00  0.36           C  
ATOM   1107  C   ILE A  72      15.344  38.808 112.293  1.00  0.36           C  
ATOM   1108  O   ILE A  72      15.877  38.546 111.196  1.00  0.36           O  
ATOM   1109  CB  ILE A  72      13.078  39.927 112.461  1.00  0.36           C  
ATOM   1110  CG1 ILE A  72      11.570  39.716 112.254  1.00  0.36           C  
ATOM   1111  CG2 ILE A  72      13.604  40.776 111.305  1.00  0.36           C  
ATOM   1112  CD1 ILE A  72      10.737  40.997 112.433  1.00  0.36           C  
ATOM   1113  H01 ILE A  72      13.461  37.870 111.761  1.00  0.36           H  
ATOM   1114  H02 ILE A  72      13.251  40.438 113.408  1.00  0.36           H  
ATOM   1115  H03 ILE A  72      11.239  39.011 113.017  1.00  0.36           H  
ATOM   1116  H04 ILE A  72      11.410  39.339 111.244  1.00  0.36           H  
ATOM   1117  H05 ILE A  72      14.620  40.466 111.060  1.00  0.36           H  
ATOM   1118  H06 ILE A  72      12.963  40.641 110.434  1.00  0.36           H  
ATOM   1119  H07 ILE A  72      12.971  38.252 114.486  1.00  0.36           H  
ATOM   1120  H08 ILE A  72      13.606  41.826 111.596  1.00  0.36           H  
ATOM   1121  H09 ILE A  72       9.785  40.748 112.902  1.00  0.36           H  
ATOM   1122  H10 ILE A  72      11.280  41.699 113.065  1.00  0.36           H  
ATOM   1123  H11 ILE A  72      10.554  41.451 111.459  1.00  0.36           H  
ATOM   1124  N   ARG A  73      16.011  39.360 113.308  1.00  0.14           N  
ATOM   1125  CA  ARG A  73      17.437  39.673 113.180  1.00  0.14           C  
ATOM   1126  C   ARG A  73      18.289  38.422 112.954  1.00  0.14           C  
ATOM   1127  O   ARG A  73      19.325  38.506 112.306  1.00  0.14           O  
ATOM   1128  CB  ARG A  73      17.956  40.428 114.418  1.00  0.14           C  
ATOM   1129  CG  ARG A  73      17.510  41.905 114.469  1.00  0.14           C  
ATOM   1130  CD  ARG A  73      18.305  42.798 113.464  1.00  0.14           C  
ATOM   1131  NE  ARG A  73      17.692  44.124 113.288  1.00  0.14           N  
ATOM   1132  CZ  ARG A  73      16.700  44.396 112.440  1.00  0.14           C  
ATOM   1133  NH1 ARG A  73      16.191  43.453 111.658  1.00  0.14           N  
ATOM   1134  NH2 ARG A  73      16.103  45.585 112.480  1.00  0.14           N  
ATOM   1135  H01 ARG A  73      17.531  40.312 112.302  1.00  0.14           H  
ATOM   1136  H02 ARG A  73      19.045  40.423 114.364  1.00  0.14           H  
ATOM   1137  H03 ARG A  73      17.586  39.924 115.311  1.00  0.14           H  
ATOM   1138  H04 ARG A  73      17.706  42.278 115.474  1.00  0.14           H  
ATOM   1139  H05 ARG A  73      16.449  41.960 114.225  1.00  0.14           H  
ATOM   1140  H06 ARG A  73      18.298  42.297 112.496  1.00  0.14           H  
ATOM   1141  H07 ARG A  73      19.321  42.928 113.837  1.00  0.14           H  
ATOM   1142  H08 ARG A  73      18.049  44.883 113.851  1.00  0.14           H  
ATOM   1143  H09 ARG A  73      15.401  43.661 111.065  1.00  0.14           H  
ATOM   1144  H10 ARG A  73      16.594  42.527 111.656  1.00  0.14           H  
ATOM   1145  H11 ARG A  73      16.440  46.298 113.111  1.00  0.14           H  
ATOM   1146  H12 ARG A  73      15.529  39.564 114.172  1.00  0.14           H  
ATOM   1147  H13 ARG A  73      15.313  45.774 111.879  1.00  0.14           H  
ATOM   1148  N   ALA A  74      17.859  37.269 113.467  1.00  0.79           N  
ATOM   1149  CA  ALA A  74      18.638  36.033 113.261  1.00  0.79           C  
ATOM   1150  C   ALA A  74      18.254  35.279 111.992  1.00  0.79           C  
ATOM   1151  O   ALA A  74      18.897  34.295 111.651  1.00  0.79           O  
ATOM   1152  CB  ALA A  74      18.491  35.089 114.473  1.00  0.79           C  
ATOM   1153  H01 ALA A  74      19.675  36.351 113.151  1.00  0.79           H  
ATOM   1154  H02 ALA A  74      17.443  34.814 114.594  1.00  0.79           H  
ATOM   1155  H03 ALA A  74      19.085  34.190 114.308  1.00  0.79           H  
ATOM   1156  H04 ALA A  74      18.839  35.596 115.373  1.00  0.79           H  
ATOM   1157  H14 ALA A  74      17.000  37.242 113.997  1.00  0.79           H  
ATOM   1158  N   ASP A  75      17.246  35.753 111.263  1.00  0.79           N  
ATOM   1159  CA  ASP A  75      16.812  35.033 110.077  1.00  0.79           C  
ATOM   1160  C   ASP A  75      17.487  35.476 108.807  1.00  0.79           C  
ATOM   1161  O   ASP A  75      17.339  36.610 108.379  1.00  0.79           O  
ATOM   1162  CB  ASP A  75      15.299  35.138 109.934  1.00  0.79           C  
ATOM   1163  CG  ASP A  75      14.744  34.168 108.906  1.00  0.79           C  
ATOM   1164  OD1 ASP A  75      15.082  34.285 107.709  1.00  0.79           O  
ATOM   1165  OD2 ASP A  75      13.968  33.275 109.299  1.00  0.79           O  
ATOM   1166  H01 ASP A  75      17.110  33.995 110.224  1.00  0.79           H  
ATOM   1167  H02 ASP A  75      15.068  36.148 109.595  1.00  0.79           H  
ATOM   1168  H03 ASP A  75      14.840  34.926 110.900  1.00  0.79           H  
ATOM   1169  H05 ASP A  75      16.784  36.610 111.533  1.00  0.79           H  
ATOM   1170  N   GLY A  76      18.212  34.556 108.185  1.00  0.86           N  
ATOM   1171  CA  GLY A  76      18.938  34.879 106.968  1.00  0.86           C  
ATOM   1172  C   GLY A  76      18.141  35.551 105.867  1.00  0.86           C  
ATOM   1173  O   GLY A  76      18.707  36.174 104.969  1.00  0.86           O  
ATOM   1174  H01 GLY A  76      19.252  33.920 106.555  1.00  0.86           H  
ATOM   1175  H02 GLY A  76      19.759  35.543 107.237  1.00  0.86           H  
ATOM   1176  H04 GLY A  76      18.260  33.620 108.561  1.00  0.86           H  
ATOM   1177  N   ALA A  77      16.823  35.428 105.924  1.00  0.79           N  
ATOM   1178  CA  ALA A  77      15.976  36.017 104.904  1.00  0.79           C  
ATOM   1179  C   ALA A  77      15.338  37.326 105.352  1.00  0.79           C  
ATOM   1180  O   ALA A  77      14.650  37.955 104.572  1.00  0.79           O  
ATOM   1181  CB  ALA A  77      14.867  35.027 104.500  1.00  0.79           C  
ATOM   1182  H01 ALA A  77      16.619  36.237 104.052  1.00  0.79           H  
ATOM   1183  H02 ALA A  77      14.001  35.581 104.138  1.00  0.79           H  
ATOM   1184  H03 ALA A  77      16.403  34.918 106.687  1.00  0.79           H  
ATOM   1185  H04 ALA A  77      15.234  34.371 103.711  1.00  0.79           H  
ATOM   1186  H05 ALA A  77      14.580  34.429 105.365  1.00  0.79           H  
ATOM   1187  N   MET A  78      15.578  37.717 106.599  1.00  0.71           N  
ATOM   1188  CA  MET A  78      14.979  38.941 107.161  1.00  0.71           C  
ATOM   1189  C   MET A  78      15.925  39.750 108.050  1.00  0.71           C  
ATOM   1190  O   MET A  78      15.520  40.766 108.603  1.00  0.71           O  
ATOM   1191  CB  MET A  78      13.811  38.568 108.077  1.00  0.71           C  
ATOM   1192  CG  MET A  78      12.692  37.792 107.484  1.00  0.71           C  
ATOM   1193  SD  MET A  78      11.532  37.359 108.807  1.00  0.71           S  
ATOM   1194  CE  MET A  78      12.411  36.270 109.770  1.00  0.71           C  
ATOM   1195  H01 MET A  78      14.694  39.534 106.292  1.00  0.71           H  
ATOM   1196  H02 MET A  78      13.366  39.522 108.360  1.00  0.71           H  
ATOM   1197  H03 MET A  78      14.216  37.980 108.900  1.00  0.71           H  
ATOM   1198  H04 MET A  78      13.074  36.888 107.010  1.00  0.71           H  
ATOM   1199  H05 MET A  78      12.184  38.394 106.731  1.00  0.71           H  
ATOM   1200  H06 MET A  78      16.189  37.159 107.179  1.00  0.71           H  
ATOM   1201  H07 MET A  78      13.327  36.749 110.115  1.00  0.71           H  
ATOM   1202  H08 MET A  78      11.809  35.977 110.630  1.00  0.71           H  
ATOM   1203  H09 MET A  78      12.662  35.386 109.183  1.00  0.71           H  
ATOM   1204  N   SER A  79      17.165  39.297 108.198  1.00  0.50           N  
ATOM   1205  CA  SER A  79      18.103  39.906 109.133  1.00  0.50           C  
ATOM   1206  C   SER A  79      18.266  41.421 109.106  1.00  0.50           C  
ATOM   1207  O   SER A  79      18.549  42.016 110.135  1.00  0.50           O  
ATOM   1208  CB  SER A  79      19.483  39.224 109.014  1.00  0.50           C  
ATOM   1209  OG  SER A  79      20.136  39.598 107.816  1.00  0.50           O  
ATOM   1210  H01 SER A  79      17.633  39.729 110.101  1.00  0.50           H  
ATOM   1211  H02 SER A  79      19.335  38.144 109.004  1.00  0.50           H  
ATOM   1212  H03 SER A  79      20.100  39.518 109.863  1.00  0.50           H  
ATOM   1213  H04 SER A  79      20.189  40.555 107.765  1.00  0.50           H  
ATOM   1214  H10 SER A  79      17.467  38.507 107.646  1.00  0.50           H  
ATOM   1215  N   ALA A  80      18.109  42.030 107.940  1.00  0.64           N  
ATOM   1216  CA  ALA A  80      18.236  43.488 107.820  1.00  0.64           C  
ATOM   1217  C   ALA A  80      16.872  44.216 107.727  1.00  0.64           C  
ATOM   1218  O   ALA A  80      16.816  45.396 107.399  1.00  0.64           O  
ATOM   1219  CB  ALA A  80      19.079  43.838 106.586  1.00  0.64           C  
ATOM   1220  H01 ALA A  80      18.723  43.832 108.732  1.00  0.64           H  
ATOM   1221  H02 ALA A  80      20.064  43.380 106.677  1.00  0.64           H  
ATOM   1222  H03 ALA A  80      18.586  43.462 105.690  1.00  0.64           H  
ATOM   1223  H04 ALA A  80      19.188  44.920 106.515  1.00  0.64           H  
ATOM   1224  H05 ALA A  80      17.898  41.481 107.119  1.00  0.64           H  
ATOM   1225  N   LEU A  81      15.781  43.508 107.986  1.00  0.50           N  
ATOM   1226  CA  LEU A  81      14.453  44.119 107.932  1.00  0.50           C  
ATOM   1227  C   LEU A  81      14.307  45.235 108.973  1.00  0.50           C  
ATOM   1228  O   LEU A  81      14.576  45.043 110.168  1.00  0.50           O  
ATOM   1229  CB  LEU A  81      13.391  43.039 108.177  1.00  0.50           C  
ATOM   1230  CG  LEU A  81      12.007  43.207 107.543  1.00  0.50           C  
ATOM   1231  CD1 LEU A  81      12.153  43.494 106.047  1.00  0.50           C  
ATOM   1232  CD2 LEU A  81      11.184  41.928 107.774  1.00  0.50           C  
ATOM   1233  H01 LEU A  81      14.317  44.562 106.946  1.00  0.50           H  
ATOM   1234  H02 LEU A  81      13.198  43.098 109.248  1.00  0.50           H  
ATOM   1235  H03 LEU A  81      13.800  42.098 107.810  1.00  0.50           H  
ATOM   1236  H04 LEU A  81      11.489  44.048 108.004  1.00  0.50           H  
ATOM   1237  H05 LEU A  81      15.868  42.530 108.225  1.00  0.50           H  
ATOM   1238  H06 LEU A  81      13.210  43.501 105.780  1.00  0.50           H  
ATOM   1239  H07 LEU A  81      11.640  42.720 105.476  1.00  0.50           H  
ATOM   1240  H08 LEU A  81      11.714  44.465 105.818  1.00  0.50           H  
ATOM   1241  H09 LEU A  81      10.230  42.012 107.254  1.00  0.50           H  
ATOM   1242  H10 LEU A  81      11.732  41.068 107.389  1.00  0.50           H  
ATOM   1243  H11 LEU A  81      11.005  41.798 108.841  1.00  0.50           H  
ATOM   1244  N   PRO A  82      13.907  46.434 108.536  1.00  0.71           N  
ATOM   1245  CA  PRO A  82      13.749  47.508 109.519  1.00  0.71           C  
ATOM   1246  C   PRO A  82      12.666  47.074 110.519  1.00  0.71           C  
ATOM   1247  O   PRO A  82      11.617  46.564 110.127  1.00  0.71           O  
ATOM   1248  CB  PRO A  82      13.302  48.693 108.667  1.00  0.71           C  
ATOM   1249  CG  PRO A  82      13.936  48.413 107.360  1.00  0.71           C  
ATOM   1250  CD  PRO A  82      13.592  46.934 107.193  1.00  0.71           C  
ATOM   1251  H01 PRO A  82      13.586  49.658 109.087  1.00  0.71           H  
ATOM   1252  H02 PRO A  82      12.216  48.727 108.579  1.00  0.71           H  
ATOM   1253  H03 PRO A  82      15.001  48.639 107.315  1.00  0.71           H  
ATOM   1254  H04 PRO A  82      13.504  49.020 106.564  1.00  0.71           H  
ATOM   1255  H05 PRO A  82      12.571  46.739 106.863  1.00  0.71           H  
ATOM   1256  H06 PRO A  82      14.210  46.460 106.431  1.00  0.71           H  
ATOM   1257  H12 PRO A  82      14.640  47.748 110.099  1.00  0.71           H  
ATOM   1258  N   VAL A  83      12.940  47.250 111.805  1.00  0.21           N  
ATOM   1259  CA  VAL A  83      11.991  46.899 112.853  1.00  0.21           C  
ATOM   1260  C   VAL A  83      11.912  48.122 113.776  1.00  0.21           C  
ATOM   1261  O   VAL A  83      12.871  48.457 114.465  1.00  0.21           O  
ATOM   1262  CB  VAL A  83      12.450  45.649 113.682  1.00  0.21           C  
ATOM   1263  CG1 VAL A  83      11.408  45.325 114.738  1.00  0.21           C  
ATOM   1264  CG2 VAL A  83      12.670  44.435 112.757  1.00  0.21           C  
ATOM   1265  H01 VAL A  83      11.029  46.639 112.411  1.00  0.21           H  
ATOM   1266  H02 VAL A  83      13.396  45.880 114.172  1.00  0.21           H  
ATOM   1267  H03 VAL A  83      10.479  45.027 114.252  1.00  0.21           H  
ATOM   1268  H04 VAL A  83      11.767  44.509 115.365  1.00  0.21           H  
ATOM   1269  H05 VAL A  83      11.228  46.206 115.354  1.00  0.21           H  
ATOM   1270  H06 VAL A  83      13.688  44.065 112.881  1.00  0.21           H  
ATOM   1271  H07 VAL A  83      13.835  47.640 112.066  1.00  0.21           H  
ATOM   1272  H08 VAL A  83      11.963  43.647 113.016  1.00  0.21           H  
ATOM   1273  H09 VAL A  83      12.516  44.735 111.720  1.00  0.21           H  
ATOM   1274  N   LEU A  84      10.774  48.806 113.742  1.00  0.14           N  
ATOM   1275  CA  LEU A  84      10.554  49.978 114.583  1.00  0.14           C  
ATOM   1276  C   LEU A  84       9.608  49.582 115.718  1.00  0.14           C  
ATOM   1277  O   LEU A  84       8.492  49.148 115.468  1.00  0.14           O  
ATOM   1278  CB  LEU A  84       9.945  51.125 113.754  1.00  0.14           C  
ATOM   1279  CG  LEU A  84       9.401  52.317 114.565  1.00  0.14           C  
ATOM   1280  CD1 LEU A  84      10.543  53.070 115.253  1.00  0.14           C  
ATOM   1281  CD2 LEU A  84       8.625  53.257 113.649  1.00  0.14           C  
ATOM   1282  H01 LEU A  84      11.502  50.327 114.992  1.00  0.14           H  
ATOM   1283  H02 LEU A  84       9.084  50.697 113.240  1.00  0.14           H  
ATOM   1284  H03 LEU A  84      10.717  51.500 113.082  1.00  0.14           H  
ATOM   1285  H04 LEU A  84       8.730  51.936 115.335  1.00  0.14           H  
ATOM   1286  H05 LEU A  84      11.381  53.168 114.563  1.00  0.14           H  
ATOM   1287  H06 LEU A  84      10.199  54.061 115.549  1.00  0.14           H  
ATOM   1288  H07 LEU A  84      10.863  52.517 116.136  1.00  0.14           H  
ATOM   1289  H08 LEU A  84       7.713  53.581 114.150  1.00  0.14           H  
ATOM   1290  H09 LEU A  84       9.239  54.127 113.415  1.00  0.14           H  
ATOM   1291  H10 LEU A  84      10.040  48.506 113.116  1.00  0.14           H  
ATOM   1292  H11 LEU A  84       8.367  52.736 112.727  1.00  0.14           H  
ATOM   1293  N   MET A  85      10.055  49.712 116.961  1.00  0.36           N  
ATOM   1294  CA  MET A  85       9.209  49.363 118.093  1.00  0.36           C  
ATOM   1295  C   MET A  85       8.337  50.562 118.429  1.00  0.36           C  
ATOM   1296  O   MET A  85       8.828  51.706 118.464  1.00  0.36           O  
ATOM   1297  CB  MET A  85      10.059  49.019 119.330  1.00  0.36           C  
ATOM   1298  CG  MET A  85      11.138  47.938 119.155  1.00  0.36           C  
ATOM   1299  SD  MET A  85      10.580  46.325 118.605  1.00  0.36           S  
ATOM   1300  CE  MET A  85       9.184  46.017 119.710  1.00  0.36           C  
ATOM   1301  H01 MET A  85       8.606  48.495 117.827  1.00  0.36           H  
ATOM   1302  H02 MET A  85       9.355  48.603 120.051  1.00  0.36           H  
ATOM   1303  H03 MET A  85      10.557  49.933 119.652  1.00  0.36           H  
ATOM   1304  H04 MET A  85      11.545  47.775 120.153  1.00  0.36           H  
ATOM   1305  H05 MET A  85      11.859  48.305 118.425  1.00  0.36           H  
ATOM   1306  H06 MET A  85       8.310  45.739 119.121  1.00  0.36           H  
ATOM   1307  H07 MET A  85       9.433  45.206 120.394  1.00  0.36           H  
ATOM   1308  H08 MET A  85       8.965  46.920 120.280  1.00  0.36           H  
ATOM   1309  H12 MET A  85      10.991  50.056 117.123  1.00  0.36           H  
ATOM   1310  N   VAL A  86       7.048  50.299 118.649  1.00  0.79           N  
ATOM   1311  CA  VAL A  86       6.053  51.302 119.027  1.00  0.79           C  
ATOM   1312  C   VAL A  86       5.330  50.605 120.162  1.00  0.79           C  
ATOM   1313  O   VAL A  86       4.546  49.687 119.939  1.00  0.79           O  
ATOM   1314  CB  VAL A  86       5.104  51.604 117.901  1.00  0.79           C  
ATOM   1315  CG1 VAL A  86       3.995  52.537 118.406  1.00  0.79           C  
ATOM   1316  CG2 VAL A  86       5.887  52.242 116.727  1.00  0.79           C  
ATOM   1317  H01 VAL A  86       6.489  52.265 119.291  1.00  0.79           H  
ATOM   1318  H02 VAL A  86       4.639  50.686 117.542  1.00  0.79           H  
ATOM   1319  H03 VAL A  86       3.100  51.953 118.622  1.00  0.79           H  
ATOM   1320  H04 VAL A  86       4.328  53.040 119.314  1.00  0.79           H  
ATOM   1321  H05 VAL A  86       3.768  53.280 117.641  1.00  0.79           H  
ATOM   1322  H06 VAL A  86       6.880  51.797 116.669  1.00  0.79           H  
ATOM   1323  H07 VAL A  86       5.354  52.062 115.794  1.00  0.79           H  
ATOM   1324  H08 VAL A  86       5.980  53.315 116.892  1.00  0.79           H  
ATOM   1325  H09 VAL A  86       6.738  49.343 118.548  1.00  0.79           H  
ATOM   1326  N   THR A  87       5.587  51.051 121.384  1.00  0.64           N  
ATOM   1327  CA  THR A  87       5.075  50.354 122.543  1.00  0.64           C  
ATOM   1328  C   THR A  87       4.973  51.245 123.783  1.00  0.64           C  
ATOM   1329  O   THR A  87       5.650  52.253 123.871  1.00  0.64           O  
ATOM   1330  CB  THR A  87       6.073  49.199 122.855  1.00  0.64           C  
ATOM   1331  CG2 THR A  87       7.540  49.741 122.755  1.00  0.64           C  
ATOM   1332  OG1 THR A  87       5.866  48.695 124.171  1.00  0.64           O  
ATOM   1333  H01 THR A  87       4.068  50.004 122.316  1.00  0.64           H  
ATOM   1334  H02 THR A  87       5.909  48.398 122.134  1.00  0.64           H  
ATOM   1335  H03 THR A  87       8.198  48.944 122.409  1.00  0.64           H  
ATOM   1336  H04 THR A  87       7.574  50.571 122.049  1.00  0.64           H  
ATOM   1337  H05 THR A  87       7.869  50.083 123.736  1.00  0.64           H  
ATOM   1338  H06 THR A  87       6.091  49.372 124.813  1.00  0.64           H  
ATOM   1339  H09 THR A  87       6.145  51.884 121.506  1.00  0.64           H  
ATOM   1340  N   ALA A  88       4.152  50.824 124.746  1.00  0.86           N  
ATOM   1341  CA  ALA A  88       3.989  51.563 126.002  1.00  0.86           C  
ATOM   1342  C   ALA A  88       5.164  51.232 126.903  1.00  0.86           C  
ATOM   1343  O   ALA A  88       5.403  51.899 127.907  1.00  0.86           O  
ATOM   1344  CB  ALA A  88       2.689  51.137 126.697  1.00  0.86           C  
ATOM   1345  H01 ALA A  88       3.948  52.633 125.798  1.00  0.86           H  
ATOM   1346  H02 ALA A  88       1.886  51.082 125.962  1.00  0.86           H  
ATOM   1347  H03 ALA A  88       2.827  50.159 127.158  1.00  0.86           H  
ATOM   1348  H04 ALA A  88       2.430  51.868 127.463  1.00  0.86           H  
ATOM   1349  H07 ALA A  88       3.628  49.972 124.606  1.00  0.86           H  
ATOM   1350  N   GLU A  89       5.903  50.188 126.551  1.00  0.93           N  
ATOM   1351  CA  GLU A  89       7.037  49.784 127.371  1.00  0.93           C  
ATOM   1352  C   GLU A  89       8.096  50.884 127.394  1.00  0.93           C  
ATOM   1353  O   GLU A  89       8.581  51.307 126.344  1.00  0.93           O  
ATOM   1354  CB  GLU A  89       7.642  48.485 126.844  1.00  0.93           C  
ATOM   1355  CG  GLU A  89       8.850  48.076 127.641  1.00  0.93           C  
ATOM   1356  CD  GLU A  89       8.489  47.888 129.089  1.00  0.93           C  
ATOM   1357  OE1 GLU A  89       7.571  47.079 129.352  1.00  0.93           O  
ATOM   1358  OE2 GLU A  89       9.108  48.545 129.954  1.00  0.93           O  
ATOM   1359  H01 GLU A  89       6.683  49.617 128.388  1.00  0.93           H  
ATOM   1360  H02 GLU A  89       7.953  48.647 125.812  1.00  0.93           H  
ATOM   1361  H03 GLU A  89       6.893  47.695 126.904  1.00  0.93           H  
ATOM   1362  H04 GLU A  89       9.603  48.860 127.565  1.00  0.93           H  
ATOM   1363  H05 GLU A  89       5.679  49.672 125.712  1.00  0.93           H  
ATOM   1364  H06 GLU A  89       9.242  47.140 127.244  1.00  0.93           H  
ATOM   1365  N   ALA A  90       8.467  51.343 128.591  1.00  0.79           N  
ATOM   1366  CA  ALA A  90       9.448  52.412 128.689  1.00  0.79           C  
ATOM   1367  C   ALA A  90      10.449  52.256 129.807  1.00  0.79           C  
ATOM   1368  O   ALA A  90      11.146  53.213 130.133  1.00  0.79           O  
ATOM   1369  CB  ALA A  90       8.728  53.770 128.816  1.00  0.79           C  
ATOM   1370  H01 ALA A  90      10.030  52.361 127.769  1.00  0.79           H  
ATOM   1371  H02 ALA A  90       7.766  53.626 129.307  1.00  0.79           H  
ATOM   1372  H03 ALA A  90       9.339  54.452 129.408  1.00  0.79           H  
ATOM   1373  H04 ALA A  90       8.569  54.192 127.824  1.00  0.79           H  
ATOM   1374  H07 ALA A  90       8.066  50.948 129.429  1.00  0.79           H  
ATOM   1375  N   LYS A  91      10.531  51.076 130.413  1.00  0.79           N  
ATOM   1376  CA  LYS A  91      11.496  50.873 131.478  1.00  0.79           C  
ATOM   1377  C   LYS A  91      12.860  50.796 130.813  1.00  0.79           C  
ATOM   1378  O   LYS A  91      12.996  50.208 129.744  1.00  0.79           O  
ATOM   1379  CB  LYS A  91      11.214  49.570 132.231  1.00  0.79           C  
ATOM   1380  CG  LYS A  91       9.869  49.539 132.940  1.00  0.79           C  
ATOM   1381  CD  LYS A  91       9.706  48.235 133.736  1.00  0.79           C  
ATOM   1382  CE  LYS A  91       8.322  48.127 134.361  1.00  0.79           C  
ATOM   1383  NZ  LYS A  91       8.017  49.263 135.298  1.00  0.79           N  
ATOM   1384  H01 LYS A  91      11.444  51.685 132.203  1.00  0.79           H  
ATOM   1385  H02 LYS A  91      11.978  49.483 133.004  1.00  0.79           H  
ATOM   1386  H03 LYS A  91      11.243  48.748 131.516  1.00  0.79           H  
ATOM   1387  H04 LYS A  91       9.077  49.595 132.193  1.00  0.79           H  
ATOM   1388  H05 LYS A  91       9.922  50.321 130.132  1.00  0.79           H  
ATOM   1389  H06 LYS A  91       9.804  50.386 133.622  1.00  0.79           H  
ATOM   1390  H07 LYS A  91      10.443  48.233 134.539  1.00  0.79           H  
ATOM   1391  H08 LYS A  91       9.859  47.389 133.065  1.00  0.79           H  
ATOM   1392  H09 LYS A  91       8.295  47.205 134.942  1.00  0.79           H  
ATOM   1393  H10 LYS A  91       7.578  48.122 133.564  1.00  0.79           H  
ATOM   1394  H11 LYS A  91       7.075  49.165 135.650  1.00  0.79           H  
ATOM   1395  H12 LYS A  91       8.667  49.247 136.070  1.00  0.79           H  
ATOM   1396  H13 LYS A  91       8.102  50.140 134.804  1.00  0.79           H  
ATOM   1397  N   LYS A  92      13.864  51.391 131.443  1.00  0.14           N  
ATOM   1398  CA  LYS A  92      15.222  51.416 130.914  1.00  0.14           C  
ATOM   1399  C   LYS A  92      15.861  50.066 130.547  1.00  0.14           C  
ATOM   1400  O   LYS A  92      16.451  49.920 129.459  1.00  0.14           O  
ATOM   1401  CB  LYS A  92      16.127  52.154 131.907  1.00  0.14           C  
ATOM   1402  CG  LYS A  92      17.565  52.275 131.435  1.00  0.14           C  
ATOM   1403  CD  LYS A  92      18.395  52.982 132.494  1.00  0.14           C  
ATOM   1404  CE  LYS A  92      19.835  53.168 132.043  1.00  0.14           C  
ATOM   1405  NZ  LYS A  92      20.620  53.815 133.150  1.00  0.14           N  
ATOM   1406  H01 LYS A  92      15.130  51.929 129.957  1.00  0.14           H  
ATOM   1407  H02 LYS A  92      16.138  51.571 132.828  1.00  0.14           H  
ATOM   1408  H03 LYS A  92      15.727  53.156 132.061  1.00  0.14           H  
ATOM   1409  H04 LYS A  92      17.593  52.852 130.510  1.00  0.14           H  
ATOM   1410  H05 LYS A  92      17.974  51.280 131.258  1.00  0.14           H  
ATOM   1411  H06 LYS A  92      18.396  52.367 133.394  1.00  0.14           H  
ATOM   1412  H07 LYS A  92      17.957  53.960 132.694  1.00  0.14           H  
ATOM   1413  H08 LYS A  92      19.862  53.802 131.156  1.00  0.14           H  
ATOM   1414  H09 LYS A  92      20.271  52.198 131.804  1.00  0.14           H  
ATOM   1415  H10 LYS A  92      21.455  54.235 132.768  1.00  0.14           H  
ATOM   1416  H11 LYS A  92      20.056  54.528 133.591  1.00  0.14           H  
ATOM   1417  H12 LYS A  92      20.877  53.117 133.834  1.00  0.14           H  
ATOM   1418  H14 LYS A  92      13.680  51.846 132.326  1.00  0.14           H  
ATOM   1419  N   GLU A  93      15.765  49.075 131.425  1.00  0.50           N  
ATOM   1420  CA  GLU A  93      16.382  47.808 131.091  1.00  0.50           C  
ATOM   1421  C   GLU A  93      15.804  47.258 129.772  1.00  0.50           C  
ATOM   1422  O   GLU A  93      16.509  46.586 129.027  1.00  0.50           O  
ATOM   1423  CB  GLU A  93      16.229  46.770 132.237  1.00  0.50           C  
ATOM   1424  CG  GLU A  93      14.796  46.322 132.555  1.00  0.50           C  
ATOM   1425  CD  GLU A  93      14.026  47.262 133.481  1.00  0.50           C  
ATOM   1426  OE1 GLU A  93      14.391  48.455 133.610  1.00  0.50           O  
ATOM   1427  OE2 GLU A  93      13.026  46.795 134.068  1.00  0.50           O  
ATOM   1428  H01 GLU A  93      17.449  47.986 130.957  1.00  0.50           H  
ATOM   1429  H02 GLU A  93      16.585  47.273 133.136  1.00  0.50           H  
ATOM   1430  H03 GLU A  93      16.803  45.884 131.964  1.00  0.50           H  
ATOM   1431  H04 GLU A  93      14.880  45.371 133.081  1.00  0.50           H  
ATOM   1432  H05 GLU A  93      14.247  46.244 131.616  1.00  0.50           H  
ATOM   1433  H13 GLU A  93      15.276  49.201 132.300  1.00  0.50           H  
ATOM   1434  N   ASN A  94      14.538  47.570 129.467  1.00  0.71           N  
ATOM   1435  CA  ASN A  94      13.896  47.078 128.236  1.00  0.71           C  
ATOM   1436  C   ASN A  94      14.300  47.873 127.025  1.00  0.71           C  
ATOM   1437  O   ASN A  94      14.457  47.314 125.930  1.00  0.71           O  
ATOM   1438  CB  ASN A  94      12.362  47.073 128.375  1.00  0.71           C  
ATOM   1439  CG  ASN A  94      11.890  46.099 129.449  1.00  0.71           C  
ATOM   1440  ND2 ASN A  94      11.088  46.570 130.396  1.00  0.71           N  
ATOM   1441  OD1 ASN A  94      12.266  44.940 129.424  1.00  0.71           O  
ATOM   1442  H01 ASN A  94      14.243  46.055 128.092  1.00  0.71           H  
ATOM   1443  H02 ASN A  94      11.938  46.755 127.422  1.00  0.71           H  
ATOM   1444  H03 ASN A  94      12.028  48.077 128.638  1.00  0.71           H  
ATOM   1445  H04 ASN A  94      10.759  45.958 131.129  1.00  0.71           H  
ATOM   1446  H05 ASN A  94      10.807  47.540 130.383  1.00  0.71           H  
ATOM   1447  H06 ASN A  94      14.010  48.157 130.097  1.00  0.71           H  
ATOM   1448  N   ILE A  95      14.466  49.180 127.203  1.00  0.64           N  
ATOM   1449  CA  ILE A  95      14.914  50.031 126.106  1.00  0.64           C  
ATOM   1450  C   ILE A  95      16.312  49.561 125.677  1.00  0.64           C  
ATOM   1451  O   ILE A  95      16.599  49.362 124.493  1.00  0.64           O  
ATOM   1452  CB  ILE A  95      14.999  51.505 126.532  1.00  0.64           C  
ATOM   1453  CG1 ILE A  95      13.601  52.002 126.907  1.00  0.64           C  
ATOM   1454  CG2 ILE A  95      15.556  52.351 125.376  1.00  0.64           C  
ATOM   1455  CD1 ILE A  95      12.632  51.952 125.738  1.00  0.64           C  
ATOM   1456  H01 ILE A  95      14.197  49.955 125.289  1.00  0.64           H  
ATOM   1457  H02 ILE A  95      15.663  51.597 127.391  1.00  0.64           H  
ATOM   1458  H03 ILE A  95      13.692  53.043 127.216  1.00  0.64           H  
ATOM   1459  H04 ILE A  95      13.212  51.378 127.711  1.00  0.64           H  
ATOM   1460  H05 ILE A  95      16.570  52.025 125.144  1.00  0.64           H  
ATOM   1461  H06 ILE A  95      14.280  49.588 128.108  1.00  0.64           H  
ATOM   1462  H07 ILE A  95      14.924  52.226 124.497  1.00  0.64           H  
ATOM   1463  H08 ILE A  95      15.571  53.401 125.668  1.00  0.64           H  
ATOM   1464  H09 ILE A  95      11.758  52.563 125.965  1.00  0.64           H  
ATOM   1465  H10 ILE A  95      13.121  52.337 124.843  1.00  0.64           H  
ATOM   1466  H11 ILE A  95      12.320  50.922 125.568  1.00  0.64           H  
ATOM   1467  N   ILE A  96      17.172  49.388 126.664  1.00  0.79           N  
ATOM   1468  CA  ILE A  96      18.521  48.939 126.394  1.00  0.79           C  
ATOM   1469  C   ILE A  96      18.485  47.573 125.726  1.00  0.79           C  
ATOM   1470  O   ILE A  96      19.230  47.336 124.772  1.00  0.79           O  
ATOM   1471  CB  ILE A  96      19.354  48.932 127.700  1.00  0.79           C  
ATOM   1472  CG1 ILE A  96      19.660  50.388 128.060  1.00  0.79           C  
ATOM   1473  CG2 ILE A  96      20.643  48.100 127.539  1.00  0.79           C  
ATOM   1474  CD1 ILE A  96      20.378  50.554 129.397  1.00  0.79           C  
ATOM   1475  H01 ILE A  96      19.008  49.629 125.706  1.00  0.79           H  
ATOM   1476  H02 ILE A  96      18.791  48.461 128.506  1.00  0.79           H  
ATOM   1477  H03 ILE A  96      18.702  50.901 128.148  1.00  0.79           H  
ATOM   1478  H04 ILE A  96      20.288  50.812 127.277  1.00  0.79           H  
ATOM   1479  H05 ILE A  96      21.441  48.548 128.131  1.00  0.79           H  
ATOM   1480  H06 ILE A  96      20.464  47.081 127.884  1.00  0.79           H  
ATOM   1481  H07 ILE A  96      20.936  48.083 126.489  1.00  0.79           H  
ATOM   1482  H08 ILE A  96      21.275  51.157 129.255  1.00  0.79           H  
ATOM   1483  H09 ILE A  96      19.716  51.050 130.107  1.00  0.79           H  
ATOM   1484  H10 ILE A  96      20.658  49.574 129.784  1.00  0.79           H  
ATOM   1485  H12 ILE A  96      16.886  49.571 127.615  1.00  0.79           H  
ATOM   1486  N   ALA A  97      17.589  46.693 126.182  1.00  0.71           N  
ATOM   1487  CA  ALA A  97      17.510  45.355 125.563  1.00  0.71           C  
ATOM   1488  C   ALA A  97      17.113  45.453 124.081  1.00  0.71           C  
ATOM   1489  O   ALA A  97      17.709  44.789 123.217  1.00  0.71           O  
ATOM   1490  CB  ALA A  97      16.514  44.453 126.333  1.00  0.71           C  
ATOM   1491  H01 ALA A  97      18.500  44.902 125.618  1.00  0.71           H  
ATOM   1492  H02 ALA A  97      15.575  44.396 125.782  1.00  0.71           H  
ATOM   1493  H03 ALA A  97      16.935  43.453 126.438  1.00  0.71           H  
ATOM   1494  H04 ALA A  97      16.329  44.875 127.321  1.00  0.71           H  
ATOM   1495  H11 ALA A  97      16.972  46.941 126.942  1.00  0.71           H  
ATOM   1496  N   ALA A  98      16.121  46.289 123.781  1.00  0.29           N  
ATOM   1497  CA  ALA A  98      15.666  46.436 122.386  1.00  0.29           C  
ATOM   1498  C   ALA A  98      16.804  46.956 121.537  1.00  0.29           C  
ATOM   1499  O   ALA A  98      16.989  46.532 120.400  1.00  0.29           O  
ATOM   1500  CB  ALA A  98      14.431  47.411 122.260  1.00  0.29           C  
ATOM   1501  H01 ALA A  98      15.348  45.453 122.039  1.00  0.29           H  
ATOM   1502  H02 ALA A  98      13.597  47.017 122.841  1.00  0.29           H  
ATOM   1503  H03 ALA A  98      14.705  48.396 122.639  1.00  0.29           H  
ATOM   1504  H04 ALA A  98      14.137  47.493 121.214  1.00  0.29           H  
ATOM   1505  H05 ALA A  98      15.678  46.825 124.513  1.00  0.29           H  
ATOM   1506  N   ALA A  99      17.561  47.897 122.095  1.00  0.07           N  
ATOM   1507  CA  ALA A  99      18.676  48.455 121.363  1.00  0.07           C  
ATOM   1508  C   ALA A  99      19.753  47.389 121.096  1.00  0.07           C  
ATOM   1509  O   ALA A  99      20.230  47.277 119.978  1.00  0.07           O  
ATOM   1510  CB  ALA A  99      19.275  49.657 122.137  1.00  0.07           C  
ATOM   1511  H01 ALA A  99      18.311  48.807 120.398  1.00  0.07           H  
ATOM   1512  H02 ALA A  99      20.196  49.978 121.651  1.00  0.07           H  
ATOM   1513  H03 ALA A  99      18.561  50.480 122.140  1.00  0.07           H  
ATOM   1514  H04 ALA A  99      19.491  49.358 123.163  1.00  0.07           H  
ATOM   1515  H05 ALA A  99      17.357  48.221 123.029  1.00  0.07           H  
ATOM   1516  N   GLN A 100      20.103  46.609 122.119  1.00  0.36           N  
ATOM   1517  CA  GLN A 100      21.144  45.571 121.998  1.00  0.36           C  
ATOM   1518  C   GLN A 100      20.686  44.472 121.029  1.00  0.36           C  
ATOM   1519  O   GLN A 100      21.515  43.786 120.450  1.00  0.36           O  
ATOM   1520  CB  GLN A 100      21.430  44.894 123.353  1.00  0.36           C  
ATOM   1521  CG  GLN A 100      21.707  45.816 124.569  1.00  0.36           C  
ATOM   1522  CD  GLN A 100      22.997  46.584 124.446  1.00  0.36           C  
ATOM   1523  NE2 GLN A 100      23.766  46.677 125.534  1.00  0.36           N  
ATOM   1524  OE1 GLN A 100      23.287  47.113 123.380  1.00  0.36           O  
ATOM   1525  H01 GLN A 100      22.044  46.067 121.635  1.00  0.36           H  
ATOM   1526  H02 GLN A 100      22.361  44.349 123.200  1.00  0.36           H  
ATOM   1527  H03 GLN A 100      20.566  44.278 123.600  1.00  0.36           H  
ATOM   1528  H04 GLN A 100      21.792  45.177 125.448  1.00  0.36           H  
ATOM   1529  H05 GLN A 100      19.639  46.733 123.008  1.00  0.36           H  
ATOM   1530  H06 GLN A 100      20.886  46.527 124.660  1.00  0.36           H  
ATOM   1531  H07 GLN A 100      24.634  47.192 125.496  1.00  0.36           H  
ATOM   1532  H08 GLN A 100      23.479  46.233 126.394  1.00  0.36           H  
ATOM   1533  N   ALA A 101      19.377  44.272 120.888  1.00  0.43           N  
ATOM   1534  CA  ALA A 101      18.880  43.246 119.966  1.00  0.43           C  
ATOM   1535  C   ALA A 101      18.762  43.742 118.548  1.00  0.43           C  
ATOM   1536  O   ALA A 101      18.295  43.015 117.691  1.00  0.43           O  
ATOM   1537  CB  ALA A 101      17.551  42.773 120.395  1.00  0.43           C  
ATOM   1538  H01 ALA A 101      19.611  42.438 119.990  1.00  0.43           H  
ATOM   1539  H02 ALA A 101      16.822  42.980 119.612  1.00  0.43           H  
ATOM   1540  H03 ALA A 101      17.589  41.700 120.581  1.00  0.43           H  
ATOM   1541  H04 ALA A 101      17.258  43.290 121.309  1.00  0.43           H  
ATOM   1542  H09 ALA A 101      18.723  44.830 121.419  1.00  0.43           H  
ATOM   1543  N   GLY A 102      19.094  45.009 118.324  1.00  0.43           N  
ATOM   1544  CA  GLY A 102      19.050  45.540 116.973  1.00  0.43           C  
ATOM   1545  C   GLY A 102      17.772  46.206 116.494  1.00  0.43           C  
ATOM   1546  O   GLY A 102      17.453  46.172 115.297  1.00  0.43           O  
ATOM   1547  H01 GLY A 102      19.143  44.659 116.339  1.00  0.43           H  
ATOM   1548  H02 GLY A 102      19.848  46.278 116.891  1.00  0.43           H  
ATOM   1549  H05 GLY A 102      19.376  45.601 119.092  1.00  0.43           H  
ATOM   1550  N   ALA A 103      17.017  46.798 117.408  1.00  0.14           N  
ATOM   1551  CA  ALA A 103      15.805  47.494 116.982  1.00  0.14           C  
ATOM   1552  C   ALA A 103      16.274  48.656 116.122  1.00  0.14           C  
ATOM   1553  O   ALA A 103      17.334  49.269 116.403  1.00  0.14           O  
ATOM   1554  CB  ALA A 103      15.027  48.018 118.185  1.00  0.14           C  
ATOM   1555  H01 ALA A 103      15.139  46.825 116.437  1.00  0.14           H  
ATOM   1556  H02 ALA A 103      14.033  47.570 118.198  1.00  0.14           H  
ATOM   1557  H03 ALA A 103      17.275  46.769 118.384  1.00  0.14           H  
ATOM   1558  H04 ALA A 103      15.555  47.756 119.102  1.00  0.14           H  
ATOM   1559  H05 ALA A 103      14.935  49.102 118.115  1.00  0.14           H  
ATOM   1560  N   SER A 104      15.498  48.952 115.078  1.00  0.79           N  
ATOM   1561  CA  SER A 104      15.837  50.032 114.172  1.00  0.79           C  
ATOM   1562  C   SER A 104      15.425  51.395 114.722  1.00  0.79           C  
ATOM   1563  O   SER A 104      15.903  52.414 114.264  1.00  0.79           O  
ATOM   1564  CB  SER A 104      15.151  49.853 112.830  1.00  0.79           C  
ATOM   1565  OG  SER A 104      15.471  48.627 112.200  1.00  0.79           O  
ATOM   1566  H01 SER A 104      16.920  49.998 114.057  1.00  0.79           H  
ATOM   1567  H02 SER A 104      15.501  50.653 112.178  1.00  0.79           H  
ATOM   1568  H03 SER A 104      14.073  49.894 112.983  1.00  0.79           H  
ATOM   1569  H04 SER A 104      15.456  48.743 111.247  1.00  0.79           H  
ATOM   1570  H06 SER A 104      14.659  48.414 114.916  1.00  0.79           H  
ATOM   1571  N   GLY A 105      14.520  51.395 115.687  1.00  0.93           N  
ATOM   1572  CA  GLY A 105      14.007  52.634 116.242  1.00  0.93           C  
ATOM   1573  C   GLY A 105      13.050  52.262 117.355  1.00  0.93           C  
ATOM   1574  O   GLY A 105      12.640  51.096 117.469  1.00  0.93           O  
ATOM   1575  H01 GLY A 105      13.501  53.221 115.476  1.00  0.93           H  
ATOM   1576  H02 GLY A 105      14.826  53.235 116.638  1.00  0.93           H  
ATOM   1577  H05 GLY A 105      14.179  50.514 116.045  1.00  0.93           H  
ATOM   1578  N   TYR A 106      12.670  53.243 118.161  1.00  0.36           N  
ATOM   1579  CA  TYR A 106      11.801  53.019 119.306  1.00  0.36           C  
ATOM   1580  C   TYR A 106      10.933  54.254 119.628  1.00  0.36           C  
ATOM   1581  O   TYR A 106      11.450  55.342 119.876  1.00  0.36           O  
ATOM   1582  CB  TYR A 106      12.688  52.688 120.512  1.00  0.36           C  
ATOM   1583  CG  TYR A 106      11.997  51.902 121.600  1.00  0.36           C  
ATOM   1584  CD1 TYR A 106      12.270  50.538 121.786  1.00  0.36           C  
ATOM   1585  CD2 TYR A 106      11.099  52.516 122.464  1.00  0.36           C  
ATOM   1586  CE1 TYR A 106      11.673  49.827 122.812  1.00  0.36           C  
ATOM   1587  CE2 TYR A 106      10.498  51.811 123.491  1.00  0.36           C  
ATOM   1588  CZ  TYR A 106      10.790  50.467 123.668  1.00  0.36           C  
ATOM   1589  OH  TYR A 106      10.216  49.772 124.719  1.00  0.36           O  
ATOM   1590  H01 TYR A 106      11.120  52.200 119.075  1.00  0.36           H  
ATOM   1591  H02 TYR A 106      12.978  53.641 120.955  1.00  0.36           H  
ATOM   1592  H03 TYR A 106      12.996  54.180 117.973  1.00  0.36           H  
ATOM   1593  H04 TYR A 106      13.540  52.107 120.160  1.00  0.36           H  
ATOM   1594  H05 TYR A 106      12.962  50.032 121.113  1.00  0.36           H  
ATOM   1595  H06 TYR A 106      10.864  53.572 122.330  1.00  0.36           H  
ATOM   1596  H07 TYR A 106      11.896  48.769 122.947  1.00  0.36           H  
ATOM   1597  H08 TYR A 106       9.797  52.310 124.159  1.00  0.36           H  
ATOM   1598  H09 TYR A 106      10.171  50.340 125.492  1.00  0.36           H  
ATOM   1599  N   VAL A 107       9.621  54.072 119.605  1.00  0.86           N  
ATOM   1600  CA  VAL A 107       8.662  55.133 119.877  1.00  0.86           C  
ATOM   1601  C   VAL A 107       7.778  54.685 121.018  1.00  0.86           C  
ATOM   1602  O   VAL A 107       7.270  53.562 121.003  1.00  0.86           O  
ATOM   1603  CB  VAL A 107       7.803  55.405 118.662  1.00  0.86           C  
ATOM   1604  CG1 VAL A 107       6.602  56.292 119.048  1.00  0.86           C  
ATOM   1605  CG2 VAL A 107       8.654  56.072 117.594  1.00  0.86           C  
ATOM   1606  H01 VAL A 107       9.197  56.048 120.131  1.00  0.86           H  
ATOM   1607  H02 VAL A 107       7.411  54.468 118.268  1.00  0.86           H  
ATOM   1608  H03 VAL A 107       5.747  55.660 119.290  1.00  0.86           H  
ATOM   1609  H04 VAL A 107       6.862  56.899 119.916  1.00  0.86           H  
ATOM   1610  H05 VAL A 107       6.347  56.943 118.212  1.00  0.86           H  
ATOM   1611  H06 VAL A 107       9.632  55.591 117.557  1.00  0.86           H  
ATOM   1612  H07 VAL A 107       8.165  55.974 116.625  1.00  0.86           H  
ATOM   1613  H08 VAL A 107       8.778  57.128 117.834  1.00  0.86           H  
ATOM   1614  H10 VAL A 107       9.268  53.151 119.388  1.00  0.86           H  
ATOM   1615  N   VAL A 108       7.588  55.560 121.996  1.00  0.50           N  
ATOM   1616  CA  VAL A 108       6.781  55.235 123.168  1.00  0.50           C  
ATOM   1617  C   VAL A 108       5.323  55.646 123.030  1.00  0.50           C  
ATOM   1618  O   VAL A 108       5.033  56.758 122.616  1.00  0.50           O  
ATOM   1619  CB  VAL A 108       7.340  55.909 124.452  1.00  0.50           C  
ATOM   1620  CG1 VAL A 108       6.357  55.738 125.609  1.00  0.50           C  
ATOM   1621  CG2 VAL A 108       8.659  55.268 124.830  1.00  0.50           C  
ATOM   1622  H01 VAL A 108       6.835  54.149 123.247  1.00  0.50           H  
ATOM   1623  H02 VAL A 108       7.485  56.971 124.254  1.00  0.50           H  
ATOM   1624  H03 VAL A 108       5.406  55.367 125.226  1.00  0.50           H  
ATOM   1625  H04 VAL A 108       6.761  55.025 126.327  1.00  0.50           H  
ATOM   1626  H05 VAL A 108       6.201  56.699 126.099  1.00  0.50           H  
ATOM   1627  H06 VAL A 108       9.398  56.046 125.023  1.00  0.50           H  
ATOM   1628  H07 VAL A 108       8.526  54.663 125.727  1.00  0.50           H  
ATOM   1629  H08 VAL A 108       9.003  54.635 124.012  1.00  0.50           H  
ATOM   1630  H09 VAL A 108       8.012  56.474 121.928  1.00  0.50           H  
ATOM   1631  N   LYS A 109       4.416  54.732 123.361  1.00  0.57           N  
ATOM   1632  CA  LYS A 109       2.983  55.054 123.313  1.00  0.57           C  
ATOM   1633  C   LYS A 109       2.626  55.879 124.567  1.00  0.57           C  
ATOM   1634  O   LYS A 109       3.138  55.593 125.641  1.00  0.57           O  
ATOM   1635  CB  LYS A 109       2.134  53.769 123.342  1.00  0.57           C  
ATOM   1636  CG  LYS A 109       2.182  52.876 122.108  1.00  0.57           C  
ATOM   1637  CD  LYS A 109       1.270  51.668 122.341  1.00  0.57           C  
ATOM   1638  CE  LYS A 109       1.343  50.656 121.212  1.00  0.57           C  
ATOM   1639  NZ  LYS A 109       0.582  49.412 121.566  1.00  0.57           N  
ATOM   1640  H01 LYS A 109       2.778  55.605 122.395  1.00  0.57           H  
ATOM   1641  H02 LYS A 109       1.102  54.115 123.399  1.00  0.57           H  
ATOM   1642  H03 LYS A 109       2.468  53.174 124.192  1.00  0.57           H  
ATOM   1643  H04 LYS A 109       3.204  52.541 121.931  1.00  0.57           H  
ATOM   1644  H05 LYS A 109       1.838  53.434 121.237  1.00  0.57           H  
ATOM   1645  H06 LYS A 109       0.244  52.033 122.391  1.00  0.57           H  
ATOM   1646  H07 LYS A 109       1.567  51.179 123.269  1.00  0.57           H  
ATOM   1647  H08 LYS A 109       2.387  50.392 121.044  1.00  0.57           H  
ATOM   1648  H09 LYS A 109       4.714  53.810 123.647  1.00  0.57           H  
ATOM   1649  H10 LYS A 109       0.915  51.094 120.310  1.00  0.57           H  
ATOM   1650  H11 LYS A 109      -0.311  49.419 121.095  1.00  0.57           H  
ATOM   1651  H12 LYS A 109       1.109  48.600 121.276  1.00  0.57           H  
ATOM   1652  H13 LYS A 109       0.435  49.379 122.565  1.00  0.57           H  
ATOM   1653  N   PRO A 110       1.795  56.931 124.442  1.00  0.50           N  
ATOM   1654  CA  PRO A 110       1.118  57.504 123.276  1.00  0.50           C  
ATOM   1655  C   PRO A 110       2.134  58.358 122.537  1.00  0.50           C  
ATOM   1656  O   PRO A 110       2.997  59.008 123.144  1.00  0.50           O  
ATOM   1657  CB  PRO A 110       0.017  58.353 123.925  1.00  0.50           C  
ATOM   1658  CG  PRO A 110       0.755  58.926 125.118  1.00  0.50           C  
ATOM   1659  CD  PRO A 110       1.317  57.608 125.669  1.00  0.50           C  
ATOM   1660  H01 PRO A 110      -0.885  57.797 124.181  1.00  0.50           H  
ATOM   1661  H02 PRO A 110      -0.331  59.138 123.254  1.00  0.50           H  
ATOM   1662  H03 PRO A 110       0.159  59.520 125.811  1.00  0.50           H  
ATOM   1663  H04 PRO A 110       1.541  59.621 124.824  1.00  0.50           H  
ATOM   1664  H05 PRO A 110       2.093  57.746 126.422  1.00  0.50           H  
ATOM   1665  H06 PRO A 110       0.542  57.025 126.166  1.00  0.50           H  
ATOM   1666  H14 PRO A 110       0.712  56.793 122.557  1.00  0.50           H  
ATOM   1667  N   PHE A 111       2.033  58.380 121.226  1.00  0.21           N  
ATOM   1668  CA  PHE A 111       2.987  59.122 120.420  1.00  0.21           C  
ATOM   1669  C   PHE A 111       2.231  60.023 119.458  1.00  0.21           C  
ATOM   1670  O   PHE A 111       1.129  59.696 119.035  1.00  0.21           O  
ATOM   1671  CB  PHE A 111       3.848  58.133 119.641  1.00  0.21           C  
ATOM   1672  CG  PHE A 111       3.052  57.241 118.724  1.00  0.21           C  
ATOM   1673  CD1 PHE A 111       2.764  57.632 117.433  1.00  0.21           C  
ATOM   1674  CD2 PHE A 111       2.524  56.013 119.206  1.00  0.21           C  
ATOM   1675  CE1 PHE A 111       1.954  56.820 116.585  1.00  0.21           C  
ATOM   1676  CE2 PHE A 111       1.712  55.181 118.380  1.00  0.21           C  
ATOM   1677  CZ  PHE A 111       1.424  55.595 117.056  1.00  0.21           C  
ATOM   1678  H01 PHE A 111       3.625  59.735 121.057  1.00  0.21           H  
ATOM   1679  H02 PHE A 111       4.339  57.489 120.371  1.00  0.21           H  
ATOM   1680  H03 PHE A 111       4.565  58.695 119.042  1.00  0.21           H  
ATOM   1681  H04 PHE A 111       3.161  58.574 117.056  1.00  0.21           H  
ATOM   1682  H05 PHE A 111       2.744  55.701 120.227  1.00  0.21           H  
ATOM   1683  H06 PHE A 111       1.742  57.145 115.567  1.00  0.21           H  
ATOM   1684  H07 PHE A 111       1.284  57.875 120.774  1.00  0.21           H  
ATOM   1685  H08 PHE A 111       1.318  54.239 118.762  1.00  0.21           H  
ATOM   1686  H09 PHE A 111       0.802  54.978 116.408  1.00  0.21           H  
ATOM   1687  N   THR A 112       2.850  61.143 119.112  1.00  0.29           N  
ATOM   1688  CA  THR A 112       2.252  62.121 118.207  1.00  0.29           C  
ATOM   1689  C   THR A 112       2.553  61.713 116.774  1.00  0.29           C  
ATOM   1690  O   THR A 112       3.424  60.876 116.536  1.00  0.29           O  
ATOM   1691  CB  THR A 112       2.858  63.498 118.451  1.00  0.29           C  
ATOM   1692  CG2 THR A 112       2.677  63.905 119.925  1.00  0.29           C  
ATOM   1693  OG1 THR A 112       4.271  63.438 118.162  1.00  0.29           O  
ATOM   1694  H01 THR A 112       1.177  62.158 118.381  1.00  0.29           H  
ATOM   1695  H02 THR A 112       2.361  64.227 117.811  1.00  0.29           H  
ATOM   1696  H03 THR A 112       1.622  63.844 120.191  1.00  0.29           H  
ATOM   1697  H04 THR A 112       3.251  63.232 120.562  1.00  0.29           H  
ATOM   1698  H05 THR A 112       3.028  64.927 120.066  1.00  0.29           H  
ATOM   1699  H06 THR A 112       4.543  64.247 117.722  1.00  0.29           H  
ATOM   1700  H10 THR A 112       3.769  61.327 119.488  1.00  0.29           H  
ATOM   1701  N   ALA A 113       1.808  62.283 115.830  1.00  0.93           N  
ATOM   1702  CA  ALA A 113       2.008  62.035 114.408  1.00  0.93           C  
ATOM   1703  C   ALA A 113       3.415  62.470 114.011  1.00  0.93           C  
ATOM   1704  O   ALA A 113       4.060  61.829 113.172  1.00  0.93           O  
ATOM   1705  CB  ALA A 113       1.007  62.822 113.603  1.00  0.93           C  
ATOM   1706  H01 ALA A 113       1.877  60.971 114.211  1.00  0.93           H  
ATOM   1707  H02 ALA A 113       0.131  63.031 114.217  1.00  0.93           H  
ATOM   1708  H03 ALA A 113       1.457  63.761 113.281  1.00  0.93           H  
ATOM   1709  H04 ALA A 113       0.707  62.244 112.729  1.00  0.93           H  
ATOM   1710  H07 ALA A 113       1.072  62.915 116.111  1.00  0.93           H  
ATOM   1711  N   ALA A 114       3.884  63.568 114.603  1.00  0.79           N  
ATOM   1712  CA  ALA A 114       5.220  64.086 114.297  1.00  0.79           C  
ATOM   1713  C   ALA A 114       6.347  63.107 114.671  1.00  0.79           C  
ATOM   1714  O   ALA A 114       7.280  62.902 113.905  1.00  0.79           O  
ATOM   1715  CB  ALA A 114       5.454  65.454 115.009  1.00  0.79           C  
ATOM   1716  H01 ALA A 114       5.255  64.220 113.216  1.00  0.79           H  
ATOM   1717  H02 ALA A 114       6.296  65.966 114.543  1.00  0.79           H  
ATOM   1718  H03 ALA A 114       4.559  66.070 114.918  1.00  0.79           H  
ATOM   1719  H04 ALA A 114       5.672  65.283 116.063  1.00  0.79           H  
ATOM   1720  H05 ALA A 114       3.307  64.053 115.276  1.00  0.79           H  
ATOM   1721  N   THR A 115       6.259  62.538 115.864  1.00  0.14           N  
ATOM   1722  CA  THR A 115       7.240  61.586 116.349  1.00  0.14           C  
ATOM   1723  C   THR A 115       7.365  60.381 115.418  1.00  0.14           C  
ATOM   1724  O   THR A 115       8.470  59.979 115.092  1.00  0.14           O  
ATOM   1725  CB  THR A 115       6.880  61.090 117.752  1.00  0.14           C  
ATOM   1726  CG2 THR A 115       7.816  59.967 118.190  1.00  0.14           C  
ATOM   1727  OG1 THR A 115       6.997  62.180 118.671  1.00  0.14           O  
ATOM   1728  H01 THR A 115       8.195  62.111 116.380  1.00  0.14           H  
ATOM   1729  H02 THR A 115       5.860  60.706 117.738  1.00  0.14           H  
ATOM   1730  H03 THR A 115       8.727  60.396 118.607  1.00  0.14           H  
ATOM   1731  H04 THR A 115       7.323  59.357 118.947  1.00  0.14           H  
ATOM   1732  H05 THR A 115       5.478  62.776 116.459  1.00  0.14           H  
ATOM   1733  H06 THR A 115       8.068  59.347 117.330  1.00  0.14           H  
ATOM   1734  H07 THR A 115       7.366  61.863 119.499  1.00  0.14           H  
ATOM   1735  N   LEU A 116       6.240  59.818 114.981  1.00  0.64           N  
ATOM   1736  CA  LEU A 116       6.273  58.644 114.085  1.00  0.64           C  
ATOM   1737  C   LEU A 116       6.838  58.986 112.703  1.00  0.64           C  
ATOM   1738  O   LEU A 116       7.641  58.246 112.137  1.00  0.64           O  
ATOM   1739  CB  LEU A 116       4.870  58.045 113.931  1.00  0.64           C  
ATOM   1740  CG  LEU A 116       4.814  56.730 113.128  1.00  0.64           C  
ATOM   1741  CD1 LEU A 116       5.452  55.608 113.964  1.00  0.64           C  
ATOM   1742  CD2 LEU A 116       3.358  56.337 112.811  1.00  0.64           C  
ATOM   1743  H01 LEU A 116       6.936  57.912 114.547  1.00  0.64           H  
ATOM   1744  H02 LEU A 116       4.285  58.773 113.369  1.00  0.64           H  
ATOM   1745  H03 LEU A 116       4.471  57.852 114.927  1.00  0.64           H  
ATOM   1746  H04 LEU A 116       5.352  56.874 112.191  1.00  0.64           H  
ATOM   1747  H05 LEU A 116       6.375  55.972 114.415  1.00  0.64           H  
ATOM   1748  H06 LEU A 116       4.761  55.301 114.749  1.00  0.64           H  
ATOM   1749  H07 LEU A 116       5.674  54.756 113.321  1.00  0.64           H  
ATOM   1750  H08 LEU A 116       5.350  60.200 115.267  1.00  0.64           H  
ATOM   1751  H09 LEU A 116       2.740  57.234 112.774  1.00  0.64           H  
ATOM   1752  H10 LEU A 116       3.320  55.830 111.847  1.00  0.64           H  
ATOM   1753  H11 LEU A 116       2.984  55.670 113.588  1.00  0.64           H  
ATOM   1754  N   GLU A 117       6.388  60.090 112.134  1.00  0.93           N  
ATOM   1755  CA  GLU A 117       6.893  60.498 110.836  1.00  0.93           C  
ATOM   1756  C   GLU A 117       8.403  60.774 110.955  1.00  0.93           C  
ATOM   1757  O   GLU A 117       9.170  60.450 110.071  1.00  0.93           O  
ATOM   1758  CB  GLU A 117       6.195  61.778 110.354  1.00  0.93           C  
ATOM   1759  CG  GLU A 117       6.912  62.455 109.176  1.00  0.93           C  
ATOM   1760  CD  GLU A 117       6.250  63.755 108.713  1.00  0.93           C  
ATOM   1761  OE1 GLU A 117       5.840  64.566 109.570  1.00  0.93           O  
ATOM   1762  OE2 GLU A 117       6.167  63.988 107.484  1.00  0.93           O  
ATOM   1763  H01 GLU A 117       6.699  59.700 110.119  1.00  0.93           H  
ATOM   1764  H02 GLU A 117       6.205  62.483 111.185  1.00  0.93           H  
ATOM   1765  H03 GLU A 117       5.182  61.524 110.043  1.00  0.93           H  
ATOM   1766  H04 GLU A 117       6.867  61.761 108.337  1.00  0.93           H  
ATOM   1767  H05 GLU A 117       7.935  62.679 109.478  1.00  0.93           H  
ATOM   1768  H12 GLU A 117       5.691  60.651 112.603  1.00  0.93           H  
ATOM   1769  N   GLU A 118       8.808  61.388 112.058  1.00  0.64           N  
ATOM   1770  CA  GLU A 118      10.209  61.704 112.269  1.00  0.64           C  
ATOM   1771  C   GLU A 118      11.043  60.425 112.294  1.00  0.64           C  
ATOM   1772  O   GLU A 118      11.989  60.274 111.530  1.00  0.64           O  
ATOM   1773  CB  GLU A 118      10.351  62.456 113.593  1.00  0.64           C  
ATOM   1774  CG  GLU A 118      11.788  62.796 113.966  1.00  0.64           C  
ATOM   1775  CD  GLU A 118      11.898  63.612 115.264  1.00  0.64           C  
ATOM   1776  OE1 GLU A 118      11.253  64.687 115.368  1.00  0.64           O  
ATOM   1777  OE2 GLU A 118      12.635  63.184 116.176  1.00  0.64           O  
ATOM   1778  H01 GLU A 118      10.571  62.329 111.452  1.00  0.64           H  
ATOM   1779  H02 GLU A 118       9.974  61.793 114.372  1.00  0.64           H  
ATOM   1780  H03 GLU A 118       9.786  63.386 113.521  1.00  0.64           H  
ATOM   1781  H04 GLU A 118      12.195  63.409 113.162  1.00  0.64           H  
ATOM   1782  H05 GLU A 118      12.343  61.867 114.092  1.00  0.64           H  
ATOM   1783  H06 GLU A 118       8.130  61.640 112.763  1.00  0.64           H  
ATOM   1784  N   LYS A 119      10.680  59.510 113.188  1.00  0.50           N  
ATOM   1785  CA  LYS A 119      11.404  58.248 113.314  1.00  0.50           C  
ATOM   1786  C   LYS A 119      11.403  57.470 112.013  1.00  0.50           C  
ATOM   1787  O   LYS A 119      12.448  56.971 111.580  1.00  0.50           O  
ATOM   1788  CB  LYS A 119      10.813  57.424 114.447  1.00  0.50           C  
ATOM   1789  CG  LYS A 119      11.439  57.731 115.792  1.00  0.50           C  
ATOM   1790  CD  LYS A 119      11.556  59.229 116.076  1.00  0.50           C  
ATOM   1791  CE  LYS A 119      12.038  59.429 117.509  1.00  0.50           C  
ATOM   1792  NZ  LYS A 119      12.161  60.862 117.909  1.00  0.50           N  
ATOM   1793  H01 LYS A 119      12.445  58.473 113.548  1.00  0.50           H  
ATOM   1794  H02 LYS A 119      11.014  56.376 114.226  1.00  0.50           H  
ATOM   1795  H03 LYS A 119       9.744  57.629 114.506  1.00  0.50           H  
ATOM   1796  H04 LYS A 119      12.450  57.325 115.778  1.00  0.50           H  
ATOM   1797  H05 LYS A 119      10.827  57.277 116.571  1.00  0.50           H  
ATOM   1798  H06 LYS A 119       9.890  59.691 113.790  1.00  0.50           H  
ATOM   1799  H07 LYS A 119      10.584  59.704 115.946  1.00  0.50           H  
ATOM   1800  H08 LYS A 119      12.269  59.678 115.384  1.00  0.50           H  
ATOM   1801  H09 LYS A 119      13.036  58.996 117.571  1.00  0.50           H  
ATOM   1802  H10 LYS A 119      11.331  58.943 118.181  1.00  0.50           H  
ATOM   1803  H11 LYS A 119      12.919  61.290 117.397  1.00  0.50           H  
ATOM   1804  H12 LYS A 119      11.299  61.345 117.701  1.00  0.50           H  
ATOM   1805  H13 LYS A 119      12.350  60.921 118.899  1.00  0.50           H  
ATOM   1806  N   LEU A 120      10.240  57.385 111.376  1.00  0.57           N  
ATOM   1807  CA  LEU A 120      10.128  56.673 110.110  1.00  0.57           C  
ATOM   1808  C   LEU A 120      11.072  57.243 109.073  1.00  0.57           C  
ATOM   1809  O   LEU A 120      11.821  56.505 108.437  1.00  0.57           O  
ATOM   1810  CB  LEU A 120       8.682  56.725 109.581  1.00  0.57           C  
ATOM   1811  CG  LEU A 120       7.723  55.725 110.252  1.00  0.57           C  
ATOM   1812  CD1 LEU A 120       6.280  55.999 109.845  1.00  0.57           C  
ATOM   1813  CD2 LEU A 120       8.124  54.284 109.819  1.00  0.57           C  
ATOM   1814  H01 LEU A 120      10.403  55.634 110.294  1.00  0.57           H  
ATOM   1815  H02 LEU A 120       8.727  56.453 108.526  1.00  0.57           H  
ATOM   1816  H03 LEU A 120       8.295  57.731 109.743  1.00  0.57           H  
ATOM   1817  H04 LEU A 120       7.796  55.831 111.334  1.00  0.57           H  
ATOM   1818  H05 LEU A 120       5.677  56.169 110.737  1.00  0.57           H  
ATOM   1819  H06 LEU A 120       6.243  56.883 109.209  1.00  0.57           H  
ATOM   1820  H07 LEU A 120       5.887  55.141 109.299  1.00  0.57           H  
ATOM   1821  H08 LEU A 120       9.104  54.041 110.230  1.00  0.57           H  
ATOM   1822  H09 LEU A 120       7.387  53.573 110.193  1.00  0.57           H  
ATOM   1823  H10 LEU A 120       8.163  54.229 108.731  1.00  0.57           H  
ATOM   1824  H14 LEU A 120       9.421  57.821 111.776  1.00  0.57           H  
ATOM   1825  N   ASN A 121      11.041  58.561 108.903  1.00  0.86           N  
ATOM   1826  CA  ASN A 121      11.886  59.209 107.918  1.00  0.86           C  
ATOM   1827  C   ASN A 121      13.391  59.000 108.114  1.00  0.86           C  
ATOM   1828  O   ASN A 121      14.135  58.924 107.150  1.00  0.86           O  
ATOM   1829  CB  ASN A 121      11.566  60.713 107.822  1.00  0.86           C  
ATOM   1830  CG  ASN A 121      10.260  60.983 107.076  1.00  0.86           C  
ATOM   1831  ND2 ASN A 121       9.481  61.955 107.550  1.00  0.86           N  
ATOM   1832  OD1 ASN A 121       9.978  60.344 106.066  1.00  0.86           O  
ATOM   1833  H01 ASN A 121      11.644  58.713 106.978  1.00  0.86           H  
ATOM   1834  H02 ASN A 121      12.372  61.190 107.264  1.00  0.86           H  
ATOM   1835  H03 ASN A 121      11.485  61.120 108.830  1.00  0.86           H  
ATOM   1836  H04 ASN A 121       8.614  62.180 107.083  1.00  0.86           H  
ATOM   1837  H05 ASN A 121       9.758  62.466 108.376  1.00  0.86           H  
ATOM   1838  H11 ASN A 121      10.419  59.120 109.469  1.00  0.86           H  
ATOM   1839  N   LYS A 122      13.837  58.908 109.352  1.00  0.07           N  
ATOM   1840  CA  LYS A 122      15.252  58.714 109.575  1.00  0.07           C  
ATOM   1841  C   LYS A 122      15.634  57.300 109.143  1.00  0.07           C  
ATOM   1842  O   LYS A 122      16.689  57.102 108.544  1.00  0.07           O  
ATOM   1843  CB  LYS A 122      15.587  58.927 111.051  1.00  0.07           C  
ATOM   1844  CG  LYS A 122      17.073  58.978 111.310  1.00  0.07           C  
ATOM   1845  CD  LYS A 122      17.386  59.152 112.778  1.00  0.07           C  
ATOM   1846  CE  LYS A 122      18.857  59.457 112.952  1.00  0.07           C  
ATOM   1847  NZ  LYS A 122      19.188  59.593 114.373  1.00  0.07           N  
ATOM   1848  H01 LYS A 122      15.818  59.438 108.988  1.00  0.07           H  
ATOM   1849  H02 LYS A 122      15.186  58.078 111.605  1.00  0.07           H  
ATOM   1850  H03 LYS A 122      15.143  59.867 111.378  1.00  0.07           H  
ATOM   1851  H04 LYS A 122      17.478  59.837 110.775  1.00  0.07           H  
ATOM   1852  H05 LYS A 122      17.524  58.049 110.961  1.00  0.07           H  
ATOM   1853  H06 LYS A 122      13.199  58.972 110.133  1.00  0.07           H  
ATOM   1854  H07 LYS A 122      17.142  58.233 113.311  1.00  0.07           H  
ATOM   1855  H08 LYS A 122      16.794  59.974 113.180  1.00  0.07           H  
ATOM   1856  H09 LYS A 122      19.085  60.395 112.446  1.00  0.07           H  
ATOM   1857  H10 LYS A 122      19.445  58.647 112.522  1.00  0.07           H  
ATOM   1858  H11 LYS A 122      19.945  60.253 114.480  1.00  0.07           H  
ATOM   1859  H12 LYS A 122      18.379  59.925 114.877  1.00  0.07           H  
ATOM   1860  H13 LYS A 122      19.470  58.696 114.741  1.00  0.07           H  
ATOM   1861  N   ILE A 123      14.785  56.318 109.440  1.00  0.07           N  
ATOM   1862  CA  ILE A 123      15.072  54.956 109.002  1.00  0.07           C  
ATOM   1863  C   ILE A 123      15.044  54.915 107.473  1.00  0.07           C  
ATOM   1864  O   ILE A 123      15.916  54.316 106.843  1.00  0.07           O  
ATOM   1865  CB  ILE A 123      14.061  53.933 109.590  1.00  0.07           C  
ATOM   1866  CG1 ILE A 123      14.142  53.936 111.134  1.00  0.07           C  
ATOM   1867  CG2 ILE A 123      14.380  52.533 109.049  1.00  0.07           C  
ATOM   1868  CD1 ILE A 123      13.037  53.154 111.842  1.00  0.07           C  
ATOM   1869  H01 ILE A 123      16.059  54.673 109.368  1.00  0.07           H  
ATOM   1870  H02 ILE A 123      13.050  54.213 109.293  1.00  0.07           H  
ATOM   1871  H03 ILE A 123      14.024  54.975 111.442  1.00  0.07           H  
ATOM   1872  H04 ILE A 123      15.100  53.505 111.423  1.00  0.07           H  
ATOM   1873  H05 ILE A 123      15.366  52.225 109.398  1.00  0.07           H  
ATOM   1874  H06 ILE A 123      13.632  51.826 109.406  1.00  0.07           H  
ATOM   1875  H07 ILE A 123      14.371  52.553 107.959  1.00  0.07           H  
ATOM   1876  H08 ILE A 123      12.138  53.157 111.225  1.00  0.07           H  
ATOM   1877  H09 ILE A 123      13.364  52.127 112.003  1.00  0.07           H  
ATOM   1878  H10 ILE A 123      12.819  53.621 112.803  1.00  0.07           H  
ATOM   1879  H14 ILE A 123      13.946  56.515 109.966  1.00  0.07           H  
ATOM   1880  N   PHE A 124      14.063  55.578 106.863  1.00  0.29           N  
ATOM   1881  CA  PHE A 124      13.961  55.615 105.397  1.00  0.29           C  
ATOM   1882  C   PHE A 124      15.243  56.143 104.729  1.00  0.29           C  
ATOM   1883  O   PHE A 124      15.677  55.645 103.679  1.00  0.29           O  
ATOM   1884  CB  PHE A 124      12.814  56.520 104.951  1.00  0.29           C  
ATOM   1885  CG  PHE A 124      11.437  56.005 105.284  1.00  0.29           C  
ATOM   1886  CD1 PHE A 124      10.360  56.895 105.335  1.00  0.29           C  
ATOM   1887  CD2 PHE A 124      11.206  54.651 105.488  1.00  0.29           C  
ATOM   1888  CE1 PHE A 124       9.080  56.438 105.582  1.00  0.29           C  
ATOM   1889  CE2 PHE A 124       9.924  54.183 105.739  1.00  0.29           C  
ATOM   1890  CZ  PHE A 124       8.864  55.065 105.787  1.00  0.29           C  
ATOM   1891  H01 PHE A 124      13.789  54.583 105.090  1.00  0.29           H  
ATOM   1892  H02 PHE A 124      12.868  56.570 103.864  1.00  0.29           H  
ATOM   1893  H03 PHE A 124      12.940  57.490 105.432  1.00  0.29           H  
ATOM   1894  H04 PHE A 124      10.532  57.960 105.178  1.00  0.29           H  
ATOM   1895  H05 PHE A 124      12.039  53.949 105.451  1.00  0.29           H  
ATOM   1896  H06 PHE A 124       8.244  57.137 105.618  1.00  0.29           H  
ATOM   1897  H07 PHE A 124       9.754  53.118 105.898  1.00  0.29           H  
ATOM   1898  H08 PHE A 124       7.858  54.696 105.984  1.00  0.29           H  
ATOM   1899  H11 PHE A 124      13.375  56.065 107.419  1.00  0.29           H  
ATOM   1900  N   GLU A 125      15.828  57.176 105.325  1.00  0.21           N  
ATOM   1901  CA  GLU A 125      17.032  57.773 104.769  1.00  0.21           C  
ATOM   1902  C   GLU A 125      18.139  56.748 104.678  1.00  0.21           C  
ATOM   1903  O   GLU A 125      18.878  56.723 103.692  1.00  0.21           O  
ATOM   1904  CB  GLU A 125      17.480  58.961 105.624  1.00  0.21           C  
ATOM   1905  CG  GLU A 125      16.558  60.144 105.517  1.00  0.21           C  
ATOM   1906  CD  GLU A 125      16.977  61.098 104.422  1.00  0.21           C  
ATOM   1907  OE1 GLU A 125      17.363  60.627 103.327  1.00  0.21           O  
ATOM   1908  OE2 GLU A 125      16.909  62.322 104.666  1.00  0.21           O  
ATOM   1909  H01 GLU A 125      16.807  58.130 103.764  1.00  0.21           H  
ATOM   1910  H02 GLU A 125      18.457  59.276 105.257  1.00  0.21           H  
ATOM   1911  H03 GLU A 125      17.520  58.644 106.666  1.00  0.21           H  
ATOM   1912  H04 GLU A 125      16.596  60.684 106.463  1.00  0.21           H  
ATOM   1913  H05 GLU A 125      15.550  59.786 105.305  1.00  0.21           H  
ATOM   1914  H09 GLU A 125      15.432  57.551 106.175  1.00  0.21           H  
ATOM   1915  N   LYS A 126      18.254  55.899 105.697  1.00  0.00           N  
ATOM   1916  CA  LYS A 126      19.271  54.866 105.695  1.00  0.00           C  
ATOM   1917  C   LYS A 126      19.026  53.865 104.593  1.00  0.00           C  
ATOM   1918  O   LYS A 126      19.970  53.422 103.958  1.00  0.00           O  
ATOM   1919  CB  LYS A 126      19.353  54.158 107.045  1.00  0.00           C  
ATOM   1920  CG  LYS A 126      20.122  54.961 108.072  1.00  0.00           C  
ATOM   1921  CD  LYS A 126      20.388  54.169 109.355  1.00  0.00           C  
ATOM   1922  CE  LYS A 126      19.147  54.031 110.223  1.00  0.00           C  
ATOM   1923  NZ  LYS A 126      18.705  55.369 110.709  1.00  0.00           N  
ATOM   1924  H01 LYS A 126      20.228  55.355 105.512  1.00  0.00           H  
ATOM   1925  H02 LYS A 126      19.882  53.217 106.895  1.00  0.00           H  
ATOM   1926  H03 LYS A 126      18.342  53.991 107.416  1.00  0.00           H  
ATOM   1927  H04 LYS A 126      19.516  55.827 108.337  1.00  0.00           H  
ATOM   1928  H05 LYS A 126      21.077  55.259 107.640  1.00  0.00           H  
ATOM   1929  H06 LYS A 126      17.624  55.976 106.483  1.00  0.00           H  
ATOM   1930  H07 LYS A 126      21.135  54.714 109.931  1.00  0.00           H  
ATOM   1931  H08 LYS A 126      20.739  53.173 109.085  1.00  0.00           H  
ATOM   1932  H09 LYS A 126      19.383  53.402 111.081  1.00  0.00           H  
ATOM   1933  H10 LYS A 126      18.347  53.578 109.638  1.00  0.00           H  
ATOM   1934  H11 LYS A 126      17.790  55.289 111.129  1.00  0.00           H  
ATOM   1935  H12 LYS A 126      19.361  55.712 111.396  1.00  0.00           H  
ATOM   1936  H13 LYS A 126      18.663  56.013 109.932  1.00  0.00           H  
ATOM   1937  N   LEU A 127      17.762  53.530 104.350  1.00  0.21           N  
ATOM   1938  CA  LEU A 127      17.409  52.577 103.297  1.00  0.21           C  
ATOM   1939  C   LEU A 127      17.833  53.071 101.931  1.00  0.21           C  
ATOM   1940  O   LEU A 127      17.915  52.288 100.984  1.00  0.21           O  
ATOM   1941  CB  LEU A 127      15.899  52.319 103.260  1.00  0.21           C  
ATOM   1942  CG  LEU A 127      15.237  51.332 104.222  1.00  0.21           C  
ATOM   1943  CD1 LEU A 127      15.702  51.546 105.640  1.00  0.21           C  
ATOM   1944  CD2 LEU A 127      13.718  51.490 104.098  1.00  0.21           C  
ATOM   1945  H01 LEU A 127      17.938  51.654 103.533  1.00  0.21           H  
ATOM   1946  H02 LEU A 127      15.767  51.831 102.294  1.00  0.21           H  
ATOM   1947  H03 LEU A 127      15.417  53.282 103.426  1.00  0.21           H  
ATOM   1948  H04 LEU A 127      15.523  50.314 103.958  1.00  0.21           H  
ATOM   1949  H05 LEU A 127      16.567  52.209 105.642  1.00  0.21           H  
ATOM   1950  H06 LEU A 127      14.898  51.997 106.222  1.00  0.21           H  
ATOM   1951  H07 LEU A 127      15.978  50.588 106.081  1.00  0.21           H  
ATOM   1952  H08 LEU A 127      13.269  51.475 105.091  1.00  0.21           H  
ATOM   1953  H09 LEU A 127      13.489  52.438 103.611  1.00  0.21           H  
ATOM   1954  H10 LEU A 127      13.314  50.669 103.505  1.00  0.21           H  
ATOM   1955  H14 LEU A 127      17.027  53.944 104.906  1.00  0.21           H  
ATOM   1956  N   GLY A 128      18.069  54.375 101.817  1.00  0.64           N  
ATOM   1957  CA  GLY A 128      18.485  54.919 100.543  1.00  0.64           C  
ATOM   1958  C   GLY A 128      20.001  55.026 100.491  1.00  0.64           C  
ATOM   1959  O   GLY A 128      20.545  55.188  99.402  1.00  0.64           O  
ATOM   1960  H01 GLY A 128      18.053  55.912 100.421  1.00  0.64           H  
ATOM   1961  H02 GLY A 128      18.141  54.265  99.741  1.00  0.64           H  
ATOM   1962  H11 GLY A 128      17.958  54.982 102.616  1.00  0.64           H  
ATOM   1963  N   MET A 129      20.629  54.943 101.681  1.00  0.50           N  
ATOM   1964  CA  MET A 129      22.085  55.041 101.985  1.00  0.50           C  
ATOM   1965  C   MET A 129      22.425  56.102 103.069  1.00  0.50           C  
ATOM   1966  O   MET A 129      22.953  57.198 102.754  1.00  0.50           O  
ATOM   1967  CB  MET A 129      22.908  55.318 100.736  1.00  0.50           C  
ATOM   1968  CG  MET A 129      22.872  54.251  99.663  1.00  0.50           C  
ATOM   1969  SD  MET A 129      23.202  52.655 100.228  1.00  0.50           S  
ATOM   1970  CE  MET A 129      21.792  52.277 101.260  1.00  0.50           C  
ATOM   1971  H01 MET A 129      22.351  54.063 102.386  1.00  0.50           H  
ATOM   1972  H02 MET A 129      22.203  55.893 104.115  1.00  0.50           H  
ATOM   1973  H03 MET A 129      20.028  54.793 102.479  1.00  0.50           H  
ATOM   1974  H04 MET A 129      23.944  55.359 101.072  1.00  0.50           H  
ATOM   1975  H05 MET A 129      22.544  56.246 100.296  1.00  0.50           H  
ATOM   1976  H06 MET A 129      23.663  54.498  98.955  1.00  0.50           H  
ATOM   1977  H07 MET A 129      21.880  54.255  99.212  1.00  0.50           H  
ATOM   1978  H08 MET A 129      20.931  52.052 100.630  1.00  0.50           H  
ATOM   1979  H09 MET A 129      22.019  51.413 101.885  1.00  0.50           H  
ATOM   1980  H10 MET A 129      21.564  53.134 101.893  1.00  0.50           H  
TER    1981      MET A 129
ATOM   1982  BE  BEF A 130       2.704  47.253 123.680  1.00  0.00           B  
ATOM   1983  F1  BEF A 130       1.694  46.286 124.247  1.00  0.00           F  
ATOM   1984  F2  BEF A 130       4.044  47.000 124.326  1.00  0.00           F  
ATOM   1985  F3  BEF A 130       2.240  48.667 124.002  1.00  0.00           F  
ATOM   1986  MG   MG A 301      27.686  53.046  98.468  1.00  0.00           M  
ATOM   1987  C1  GOL A 304     -13.950  48.213 110.497  1.00  0.00           C  
ATOM   1988  O1  GOL A 304     -14.144  47.828 112.042  1.00  0.00           O  
ATOM   1989  C2  GOL A 304     -12.797  48.849 110.039  1.00  0.00           C  
ATOM   1990  O2  GOL A 304     -11.983  49.122 111.058  1.00  0.00           O  
ATOM   1991  C3  GOL A 304     -12.841  49.067 108.842  1.00  0.00           C  
ATOM   1992  O3  GOL A 304     -13.314  49.088 107.358  1.00  0.00           O  
ATOM   1993  H01 GOL A 304     -14.030  47.282 109.936  1.00  0.00           H  
ATOM   1994  H02 GOL A 304     -13.850  48.557 112.593  1.00  0.00           H  
ATOM   1995  H03 GOL A 304     -11.831  49.126 109.617  1.00  0.00           H  
ATOM   1996  H04 GOL A 304     -11.715  48.304 111.482  1.00  0.00           H  
ATOM   1997  H05 GOL A 304     -12.600  48.014 108.695  1.00  0.00           H  
ATOM   1998  H06 GOL A 304     -12.756  50.150 108.935  1.00  0.00           H  
ATOM   1999  H07 GOL A 304     -13.558  48.200 107.087  1.00  0.00           H  
ATOM   2000  H11 GOL A 304     -14.710  48.980 110.353  1.00  0.00           H  
TER    2001      GOL A 304
ATOM   2002  N   MET D   1      11.335  50.732 145.872  1.00  1.00           N  
ATOM   2003  CA  MET D   1      12.199  51.445 144.892  1.00  1.00           C  
ATOM   2004  C   MET D   1      11.412  51.679 143.604  1.00  1.00           C  
ATOM   2005  O   MET D   1      10.612  50.839 143.198  1.00  1.00           O  
ATOM   2006  CB  MET D   1      13.440  50.612 144.590  1.00  1.00           C  
ATOM   2007  CG  MET D   1      14.590  51.439 144.075  1.00  1.00           C  
ATOM   2008  SD  MET D   1      15.095  52.613 145.339  1.00  1.00           S  
ATOM   2009  CE  MET D   1      15.655  51.522 146.655  1.00  1.00           C  
ATOM   2010  H01 MET D   1      11.203  51.311 146.689  1.00  1.00           H  
ATOM   2011  H02 MET D   1      12.508  52.402 145.312  1.00  1.00           H  
ATOM   2012  H03 MET D   1      13.174  49.900 143.809  1.00  1.00           H  
ATOM   2013  H04 MET D   1      13.754  50.110 145.505  1.00  1.00           H  
ATOM   2014  H05 MET D   1      14.278  51.979 143.181  1.00  1.00           H  
ATOM   2015  H06 MET D   1      15.427  50.786 143.829  1.00  1.00           H  
ATOM   2016  H07 MET D   1      16.547  51.943 147.120  1.00  1.00           H  
ATOM   2017  H08 MET D   1      11.776  49.864 146.141  1.00  1.00           H  
ATOM   2018  H09 MET D   1      14.869  51.421 147.403  1.00  1.00           H  
ATOM   2019  H10 MET D   1      15.890  50.542 146.240  1.00  1.00           H  
ATOM   2020  N   GLY D   2      11.640  52.819 142.961  1.00  1.00           N  
ATOM   2021  CA  GLY D   2      10.920  53.120 141.737  1.00  1.00           C  
ATOM   2022  C   GLY D   2      11.579  52.578 140.484  1.00  1.00           C  
ATOM   2023  O   GLY D   2      12.760  52.211 140.497  1.00  1.00           O  
ATOM   2024  H01 GLY D   2      10.904  54.206 141.640  1.00  1.00           H  
ATOM   2025  H02 GLY D   2       9.921  52.691 141.812  1.00  1.00           H  
ATOM   2026  H11 GLY D   2      12.315  53.477 143.324  1.00  1.00           H  
ATOM   2027  N   ASP D   3      10.816  52.515 139.398  1.00  1.00           N  
ATOM   2028  CA  ASP D   3      11.351  52.029 138.137  1.00  1.00           C  
ATOM   2029  C   ASP D   3      12.230  53.061 137.458  1.00  1.00           C  
ATOM   2030  O   ASP D   3      12.219  54.251 137.795  1.00  1.00           O  
ATOM   2031  CB  ASP D   3      10.231  51.640 137.174  1.00  1.00           C  
ATOM   2032  CG  ASP D   3       9.471  50.423 137.634  1.00  1.00           C  
ATOM   2033  OD1 ASP D   3      10.126  49.428 138.006  1.00  1.00           O  
ATOM   2034  OD2 ASP D   3       8.225  50.447 137.606  1.00  1.00           O  
ATOM   2035  H01 ASP D   3      11.952  51.153 138.380  1.00  1.00           H  
ATOM   2036  H02 ASP D   3      10.688  51.401 136.214  1.00  1.00           H  
ATOM   2037  H03 ASP D   3       9.851  52.809 139.449  1.00  1.00           H  
ATOM   2038  H04 ASP D   3       9.536  52.475 137.089  1.00  1.00           H  
ATOM   2039  N   SER D   4      13.008  52.586 136.499  1.00  1.00           N  
ATOM   2040  CA  SER D   4      13.867  53.459 135.744  1.00  1.00           C  
ATOM   2041  C   SER D   4      13.169  53.627 134.409  1.00  1.00           C  
ATOM   2042  O   SER D   4      13.252  52.770 133.538  1.00  1.00           O  
ATOM   2043  CB  SER D   4      15.241  52.818 135.577  1.00  1.00           C  
ATOM   2044  OG  SER D   4      15.805  52.543 136.850  1.00  1.00           O  
ATOM   2045  H01 SER D   4      14.031  54.420 136.232  1.00  1.00           H  
ATOM   2046  H02 SER D   4      15.893  53.505 135.037  1.00  1.00           H  
ATOM   2047  H03 SER D   4      15.141  51.888 135.017  1.00  1.00           H  
ATOM   2048  H04 SER D   4      16.041  51.614 136.902  1.00  1.00           H  
ATOM   2049  H05 SER D   4      12.999  51.597 136.294  1.00  1.00           H  
ATOM   2050  N   ILE D   5      12.442  54.723 134.264  1.00  1.00           N  
ATOM   2051  CA  ILE D   5      11.728  54.987 133.031  1.00  1.00           C  
ATOM   2052  C   ILE D   5      12.437  56.045 132.223  1.00  1.00           C  
ATOM   2053  O   ILE D   5      12.837  57.065 132.761  1.00  1.00           O  
ATOM   2054  CB  ILE D   5      10.302  55.434 133.319  1.00  1.00           C  
ATOM   2055  CG1 ILE D   5       9.556  54.290 134.009  1.00  1.00           C  
ATOM   2056  CG2 ILE D   5       9.600  55.832 132.021  1.00  1.00           C  
ATOM   2057  CD1 ILE D   5       8.123  54.622 134.403  1.00  1.00           C  
ATOM   2058  H01 ILE D   5      11.699  54.061 132.457  1.00  1.00           H  
ATOM   2059  H02 ILE D   5      10.313  56.305 133.974  1.00  1.00           H  
ATOM   2060  H03 ILE D   5      10.093  54.082 134.934  1.00  1.00           H  
ATOM   2061  H04 ILE D   5       9.535  53.437 133.330  1.00  1.00           H  
ATOM   2062  H05 ILE D   5      12.384  55.386 135.024  1.00  1.00           H  
ATOM   2063  H06 ILE D   5       8.702  56.404 132.255  1.00  1.00           H  
ATOM   2064  H07 ILE D   5      10.271  56.442 131.417  1.00  1.00           H  
ATOM   2065  H08 ILE D   5       9.325  54.935 131.466  1.00  1.00           H  
ATOM   2066  H09 ILE D   5       7.460  53.825 134.065  1.00  1.00           H  
ATOM   2067  H10 ILE D   5       8.056  54.715 135.487  1.00  1.00           H  
ATOM   2068  H11 ILE D   5       7.826  55.562 133.938  1.00  1.00           H  
ATOM   2069  N   LEU D   6      12.598  55.793 130.926  1.00  1.00           N  
ATOM   2070  CA  LEU D   6      13.272  56.726 130.030  1.00  1.00           C  
ATOM   2071  C   LEU D   6      12.275  57.511 129.185  1.00  1.00           C  
ATOM   2072  O   LEU D   6      11.275  56.961 128.732  1.00  1.00           O  
ATOM   2073  CB  LEU D   6      14.219  55.965 129.097  1.00  1.00           C  
ATOM   2074  CG  LEU D   6      15.348  55.144 129.719  1.00  1.00           C  
ATOM   2075  CD1 LEU D   6      16.112  54.442 128.621  1.00  1.00           C  
ATOM   2076  CD2 LEU D   6      16.287  56.044 130.511  1.00  1.00           C  
ATOM   2077  H01 LEU D   6      13.833  57.426 130.649  1.00  1.00           H  
ATOM   2078  H02 LEU D   6      14.733  56.749 128.541  1.00  1.00           H  
ATOM   2079  H03 LEU D   6      13.610  55.281 128.507  1.00  1.00           H  
ATOM   2080  H04 LEU D   6      14.922  54.407 130.400  1.00  1.00           H  
ATOM   2081  H05 LEU D   6      17.102  54.167 128.986  1.00  1.00           H  
ATOM   2082  H06 LEU D   6      15.574  53.543 128.321  1.00  1.00           H  
ATOM   2083  H07 LEU D   6      16.213  55.109 127.765  1.00  1.00           H  
ATOM   2084  H08 LEU D   6      17.181  56.244 129.921  1.00  1.00           H  
ATOM   2085  H09 LEU D   6      15.784  56.984 130.738  1.00  1.00           H  
ATOM   2086  H10 LEU D   6      16.569  55.548 131.440  1.00  1.00           H  
ATOM   2087  H12 LEU D   6      12.241  54.926 130.549  1.00  1.00           H  
ATOM   2088  N   SER D   7      12.569  58.792 128.962  1.00  1.00           N  
ATOM   2089  CA  SER D   7      11.708  59.662 128.159  1.00  1.00           C  
ATOM   2090  C   SER D   7      12.021  59.377 126.702  1.00  1.00           C  
ATOM   2091  O   SER D   7      13.050  58.761 126.389  1.00  1.00           O  
ATOM   2092  CB  SER D   7      12.025  61.137 128.433  1.00  1.00           C  
ATOM   2093  OG  SER D   7      13.347  61.430 128.000  1.00  1.00           O  
ATOM   2094  H01 SER D   7      10.662  59.474 128.402  1.00  1.00           H  
ATOM   2095  H02 SER D   7      11.944  61.331 129.502  1.00  1.00           H  
ATOM   2096  H03 SER D   7      11.318  61.767 127.893  1.00  1.00           H  
ATOM   2097  H04 SER D   7      13.602  62.300 128.315  1.00  1.00           H  
ATOM   2098  H11 SER D   7      13.414  59.175 129.361  1.00  1.00           H  
ATOM   2099  N   GLN D   8      11.146  59.843 125.820  1.00  1.00           N  
ATOM   2100  CA  GLN D   8      11.330  59.663 124.383  1.00  1.00           C  
ATOM   2101  C   GLN D   8      12.660  60.270 123.919  1.00  1.00           C  
ATOM   2102  O   GLN D   8      13.311  59.739 123.011  1.00  1.00           O  
ATOM   2103  CB  GLN D   8      10.195  60.326 123.616  1.00  1.00           C  
ATOM   2104  CG  GLN D   8      10.291  60.142 122.118  1.00  1.00           C  
ATOM   2105  CD  GLN D   8      10.164  58.678 121.698  1.00  1.00           C  
ATOM   2106  NE2 GLN D   8      11.216  58.143 121.087  1.00  1.00           N  
ATOM   2107  OE1 GLN D   8       9.125  58.038 121.920  1.00  1.00           O  
ATOM   2108  H01 GLN D   8      11.335  58.591 124.183  1.00  1.00           H  
ATOM   2109  H02 GLN D   8      10.258  61.396 123.812  1.00  1.00           H  
ATOM   2110  H03 GLN D   8       9.252  59.899 123.957  1.00  1.00           H  
ATOM   2111  H04 GLN D   8      11.275  60.492 121.804  1.00  1.00           H  
ATOM   2112  H05 GLN D   8      10.330  60.336 126.152  1.00  1.00           H  
ATOM   2113  H06 GLN D   8       9.493  60.713 121.643  1.00  1.00           H  
ATOM   2114  H07 GLN D   8      11.189  57.179 120.785  1.00  1.00           H  
ATOM   2115  H08 GLN D   8      12.043  58.700 120.924  1.00  1.00           H  
ATOM   2116  N   ALA D   9      13.045  61.391 124.529  1.00  1.00           N  
ATOM   2117  CA  ALA D   9      14.296  62.061 124.176  1.00  1.00           C  
ATOM   2118  C   ALA D   9      15.491  61.212 124.621  1.00  1.00           C  
ATOM   2119  O   ALA D   9      16.452  61.043 123.883  1.00  1.00           O  
ATOM   2120  CB  ALA D   9      14.372  63.455 124.837  1.00  1.00           C  
ATOM   2121  H01 ALA D   9      14.326  62.185 123.093  1.00  1.00           H  
ATOM   2122  H02 ALA D   9      14.986  64.114 124.224  1.00  1.00           H  
ATOM   2123  H03 ALA D   9      13.368  63.871 124.925  1.00  1.00           H  
ATOM   2124  H04 ALA D   9      14.816  63.364 125.828  1.00  1.00           H  
ATOM   2125  H09 ALA D   9      12.460  61.786 125.251  1.00  1.00           H  
ATOM   2126  N   GLU D  10      15.439  60.683 125.840  1.00  1.00           N  
ATOM   2127  CA  GLU D  10      16.540  59.851 126.322  1.00  1.00           C  
ATOM   2128  C   GLU D  10      16.599  58.581 125.461  1.00  1.00           C  
ATOM   2129  O   GLU D  10      17.674  58.047 125.186  1.00  1.00           O  
ATOM   2130  CB  GLU D  10      16.334  59.494 127.795  1.00  1.00           C  
ATOM   2131  CG  GLU D  10      16.223  60.700 128.716  1.00  1.00           C  
ATOM   2132  CD  GLU D  10      15.973  60.320 130.164  1.00  1.00           C  
ATOM   2133  OE1 GLU D  10      15.018  59.565 130.442  1.00  1.00           O  
ATOM   2134  OE2 GLU D  10      16.724  60.791 131.037  1.00  1.00           O  
ATOM   2135  H01 GLU D  10      17.481  60.395 126.242  1.00  1.00           H  
ATOM   2136  H02 GLU D  10      17.217  58.938 128.110  1.00  1.00           H  
ATOM   2137  H03 GLU D  10      15.417  58.911 127.882  1.00  1.00           H  
ATOM   2138  H04 GLU D  10      15.368  61.288 128.381  1.00  1.00           H  
ATOM   2139  H05 GLU D  10      14.639  60.856 126.432  1.00  1.00           H  
ATOM   2140  H06 GLU D  10      17.152  61.267 128.661  1.00  1.00           H  
ATOM   2141  N   ILE D  11      15.435  58.115 125.029  1.00  1.00           N  
ATOM   2142  CA  ILE D  11      15.369  56.926 124.198  1.00  1.00           C  
ATOM   2143  C   ILE D  11      15.977  57.209 122.828  1.00  1.00           C  
ATOM   2144  O   ILE D  11      16.677  56.366 122.285  1.00  1.00           O  
ATOM   2145  CB  ILE D  11      13.900  56.455 124.027  1.00  1.00           C  
ATOM   2146  CG1 ILE D  11      13.400  55.894 125.359  1.00  1.00           C  
ATOM   2147  CG2 ILE D  11      13.792  55.426 122.919  1.00  1.00           C  
ATOM   2148  CD1 ILE D  11      11.968  55.502 125.323  1.00  1.00           C  
ATOM   2149  H01 ILE D  11      15.936  56.135 124.690  1.00  1.00           H  
ATOM   2150  H02 ILE D  11      13.275  57.301 123.742  1.00  1.00           H  
ATOM   2151  H03 ILE D  11      13.503  56.683 126.104  1.00  1.00           H  
ATOM   2152  H04 ILE D  11      13.995  55.016 125.612  1.00  1.00           H  
ATOM   2153  H05 ILE D  11      13.200  55.835 122.101  1.00  1.00           H  
ATOM   2154  H06 ILE D  11      14.789  55.176 122.556  1.00  1.00           H  
ATOM   2155  H07 ILE D  11      14.582  58.594 125.282  1.00  1.00           H  
ATOM   2156  H08 ILE D  11      13.309  54.527 123.303  1.00  1.00           H  
ATOM   2157  H09 ILE D  11      11.384  56.302 124.868  1.00  1.00           H  
ATOM   2158  H10 ILE D  11      11.855  54.591 124.736  1.00  1.00           H  
ATOM   2159  H11 ILE D  11      11.613  55.327 126.339  1.00  1.00           H  
ATOM   2160  N   ASP D  12      15.702  58.397 122.290  1.00  1.00           N  
ATOM   2161  CA  ASP D  12      16.227  58.791 120.984  1.00  1.00           C  
ATOM   2162  C   ASP D  12      17.743  58.709 120.950  1.00  1.00           C  
ATOM   2163  O   ASP D  12      18.324  58.346 119.924  1.00  1.00           O  
ATOM   2164  CB  ASP D  12      15.806  60.229 120.622  1.00  1.00           C  
ATOM   2165  CG  ASP D  12      14.308  60.362 120.371  1.00  1.00           C  
ATOM   2166  OD1 ASP D  12      13.620  59.329 120.181  1.00  1.00           O  
ATOM   2167  OD2 ASP D  12      13.817  61.510 120.338  1.00  1.00           O  
ATOM   2168  H01 ASP D  12      15.809  58.095 120.257  1.00  1.00           H  
ATOM   2169  H02 ASP D  12      16.318  60.497 119.698  1.00  1.00           H  
ATOM   2170  H03 ASP D  12      16.082  60.890 121.443  1.00  1.00           H  
ATOM   2171  H12 ASP D  12      15.115  59.043 122.799  1.00  1.00           H  
ATOM   2172  N   ALA D  13      18.366  59.051 122.078  1.00  1.00           N  
ATOM   2173  CA  ALA D  13      19.828  59.037 122.192  1.00  1.00           C  
ATOM   2174  C   ALA D  13      20.454  57.727 121.734  1.00  1.00           C  
ATOM   2175  O   ALA D  13      21.434  57.742 120.992  1.00  1.00           O  
ATOM   2176  CB  ALA D  13      20.254  59.338 123.622  1.00  1.00           C  
ATOM   2177  H01 ALA D  13      20.193  59.816 121.523  1.00  1.00           H  
ATOM   2178  H02 ALA D  13      21.107  60.016 123.611  1.00  1.00           H  
ATOM   2179  H03 ALA D  13      19.427  59.804 124.158  1.00  1.00           H  
ATOM   2180  H04 ALA D  13      17.815  59.328 122.878  1.00  1.00           H  
ATOM   2181  H05 ALA D  13      20.534  58.410 124.121  1.00  1.00           H  
ATOM   2182  N   LEU D  14      19.904  56.592 122.148  1.00  1.00           N  
ATOM   2183  CA  LEU D  14      20.480  55.325 121.701  1.00  1.00           C  
ATOM   2184  C   LEU D  14      19.725  54.504 120.674  1.00  1.00           C  
ATOM   2185  O   LEU D  14      20.258  53.513 120.184  1.00  1.00           O  
ATOM   2186  CB  LEU D  14      20.790  54.417 122.888  1.00  1.00           C  
ATOM   2187  CG  LEU D  14      19.727  54.247 123.958  1.00  1.00           C  
ATOM   2188  CD1 LEU D  14      20.054  53.028 124.783  1.00  1.00           C  
ATOM   2189  CD2 LEU D  14      19.688  55.491 124.826  1.00  1.00           C  
ATOM   2190  H01 LEU D  14      21.370  55.673 121.176  1.00  1.00           H  
ATOM   2191  H02 LEU D  14      21.612  54.916 123.401  1.00  1.00           H  
ATOM   2192  H03 LEU D  14      21.009  53.427 122.489  1.00  1.00           H  
ATOM   2193  H04 LEU D  14      18.746  54.111 123.502  1.00  1.00           H  
ATOM   2194  H05 LEU D  14      20.932  53.230 125.397  1.00  1.00           H  
ATOM   2195  H06 LEU D  14      19.102  56.604 122.761  1.00  1.00           H  
ATOM   2196  H07 LEU D  14      19.209  52.787 125.428  1.00  1.00           H  
ATOM   2197  H08 LEU D  14      20.259  52.186 124.122  1.00  1.00           H  
ATOM   2198  H09 LEU D  14      18.709  55.962 124.741  1.00  1.00           H  
ATOM   2199  H10 LEU D  14      19.869  55.216 125.865  1.00  1.00           H  
ATOM   2200  H11 LEU D  14      20.457  56.189 124.496  1.00  1.00           H  
ATOM   2201  N   LEU D  15      18.509  54.900 120.317  1.00  1.00           N  
ATOM   2202  CA  LEU D  15      17.739  54.115 119.356  1.00  1.00           C  
ATOM   2203  C   LEU D  15      17.288  54.853 118.119  1.00  1.00           C  
ATOM   2204  O   LEU D  15      17.046  54.230 117.069  1.00  1.00           O  
ATOM   2205  CB  LEU D  15      16.509  53.504 120.045  1.00  1.00           C  
ATOM   2206  CG  LEU D  15      16.708  52.220 120.852  1.00  1.00           C  
ATOM   2207  CD1 LEU D  15      15.640  52.093 121.918  1.00  1.00           C  
ATOM   2208  CD2 LEU D  15      16.679  51.029 119.915  1.00  1.00           C  
ATOM   2209  H01 LEU D  15      18.434  53.351 119.007  1.00  1.00           H  
ATOM   2210  H02 LEU D  15      15.852  53.214 119.225  1.00  1.00           H  
ATOM   2211  H03 LEU D  15      16.109  54.257 120.724  1.00  1.00           H  
ATOM   2212  H04 LEU D  15      17.676  52.254 121.352  1.00  1.00           H  
ATOM   2213  H05 LEU D  15      14.720  51.720 121.467  1.00  1.00           H  
ATOM   2214  H06 LEU D  15      15.975  51.397 122.688  1.00  1.00           H  
ATOM   2215  H07 LEU D  15      15.455  53.069 122.366  1.00  1.00           H  
ATOM   2216  H08 LEU D  15      16.622  51.379 118.884  1.00  1.00           H  
ATOM   2217  H09 LEU D  15      17.586  50.439 120.048  1.00  1.00           H  
ATOM   2218  H10 LEU D  15      15.808  50.412 120.137  1.00  1.00           H  
ATOM   2219  H12 LEU D  15      18.117  55.744 120.710  1.00  1.00           H  
ATOM   2220  N   ASN D  16      17.198  56.173 118.195  1.00  1.00           N  
ATOM   2221  CA  ASN D  16      16.695  56.897 117.016  1.00  1.00           C  
ATOM   2222  C   ASN D  16      17.598  57.919 116.243  1.00  1.00           C  
ATOM   2223  O   ASN D  16      18.246  58.662 117.040  1.00  1.00           O  
ATOM   2224  CB  ASN D  16      15.369  57.562 117.444  1.00  1.00           C  
ATOM   2225  CG  ASN D  16      14.342  56.546 117.946  1.00  1.00           C  
ATOM   2226  ND2 ASN D  16      13.829  56.729 119.163  1.00  1.00           N  
ATOM   2227  OD1 ASN D  16      14.039  55.596 117.239  1.00  1.00           O  
ATOM   2228  H01 ASN D  16      16.618  56.124 116.251  1.00  1.00           H  
ATOM   2229  H02 ASN D  16      17.661  57.983 115.157  1.00  1.00           H  
ATOM   2230  H03 ASN D  16      14.947  58.055 116.568  1.00  1.00           H  
ATOM   2231  H04 ASN D  16      15.576  58.275 118.242  1.00  1.00           H  
ATOM   2232  H05 ASN D  16      13.155  56.073 119.531  1.00  1.00           H  
ATOM   2233  H06 ASN D  16      14.115  57.523 119.717  1.00  1.00           H  
ATOM   2234  H11 ASN D  16      17.466  56.666 119.035  1.00  1.00           H  
TER    2235      ASN D  16
ENDMDL
END
