# Supplementary material for: Mapping allosteric communications within individual proteins
Source: Nat Commun. 2020 Jul 31;11:3862. doi: 10.1038/s41467-020-17618-2 (PMC7395124; doi:10.1038/s41467-020-17618-2)
Supplement: Supplementary file 7 — Supplementary Data 4 [file 41467_2020_17618_MOESM7_ESM.zip › comparison-to-Amors/1f4v/1f4v-qs.txt]

122	A	2.511514483	LYS122 A	601.8181818	0.071428571
110	A	6.323880138	PRO110 A	327.9285714	0.5
37	A	19.85981888	GLU37 A	3280.066667	0.642857143
80	A	12.78789873	ALA80 A	1923.8	0.642857143
3	D	0	ASP3 D	1	1
94	A	5.336276417	ASN94 A	163.5	0.714285714
60	A	13.71375291	MET60 A	1828.529412	0.928571429
123	A	4.995293185	ILE123 A	1017.842105	0.071428571
44	A	21.84631967	ASN44 A	3529.142857	0.357142857
128	A	13.79501283	GLY128 A	2292.571429	0.642857143
50	A	21.80027578	GLY50 A	3289.285714	0.714285714
104	A	3.531618609	SER104 A	140.1818182	0.785714286
12	A	13.77981317	ASP12 A	1816.333333	0.928571429
114	A	7.999855874	ALA114 A	529.6	0.785714286
19	A	17.09384231	ARG19 A	2921.833333	0.714285714
73	A	7.81583041	ARG73 A	1662.208333	0.142857143
53	A	8.392543238	PHE53 A	1966.35	0
25	A	13.13051423	LEU25 A	3104.473684	0.142857143
32	A	20.06639292	ASN32 A	3565.571429	0.071428571
6	D	0	LEU6 D	1	1
93	A	3.779831875	GLU93 A	161.2666667	0.5
10	D	0	GLU10 D	1	1
77	A	19.60069675	ALA77 A	2383	0.785714286
58	A	5.905884269	TRP58 A	770.25	0.142857143
57	A	11.27439564	ASP57 A	991.0833333	0.857142857
29	A	19.44379431	GLY29 A	3498.857143	0.142857143
101	A	5.702783005	ALA101 A	329.2	0.428571429
3	A	18.54684895	ASP3 A	3799.333333	0
11	A	14.22425299	VAL11 A	2198.8125	0.714285714
84	A	4.46824921	LEU84 A	458.2631579	0.142857143
98	A	2.968437973	ALA98 A	168.6	0.285714286
27	A	17.35076327	GLU27 A	3405.866667	0.142857143
127	A	10.9422144	LEU127 A	2168.210526	0.214285714
12	D	0	ASP12 D	1	1
108	A	1.937012648	VAL108 A	39.5625	0.5
16	A	15.08321647	THR16 A	2666.642857	0.357142857
65	A	10.56675135	GLY65 A	1776	0.285714286
88	A	6.213564677	ALA88 A	198.4	0.857142857
41	A	20.99866029	ASP41 A	3397.916667	0.428571429
5	A	21.43360149	GLU5 A	3723.533333	0.071428571
8	A	12.57125217	PHE8 A	2974.7	0.142857143
21	A	11.39519236	VAL21 A	2638.125	0.071428571
109	A	5.931340321	LYS109 A	268.9090909	0.571428571
23	A	17.42196447	ASN23 A	3048.285714	0.571428571
102	A	5.336736362	GLY102 A	285.4285714	0.428571429
113	A	9.757605341	ALA113 A	581.8	0.928571429
36	A	18.43595756	ALA36 A	3216.6	0.571428571
81	A	11.03934735	LEU81 A	1651.842105	0.5
97	A	5.881345594	ALA97 A	195.8	0.714285714
61	A	19.5684019	PRO61 A	2105.071429	0.928571429
48	A	23.81514046	ALA48 A	3529.6	0.071428571
124	A	9.483993568	PHE124 A	1466.2	0.285714286
45	A	21.07833112	LYS45 A	3556.863636	0.214285714
129	A	14.14763917	MET129 A	2429.705882	0.5
35	A	19.6372093	GLU35 A	3218.466667	0.714285714
105	A	2.462430507	GLY105 A	45.71428571	0.928571429
7	A	17.80374202	LYS7 A	3374.818182	0.285714286
15	A	18.19588717	SER15 A	2667.545455	0.785714286
117	A	9.018666975	GLU117 A	402.2	0.928571429
18	A	15.83336291	ARG18 A	2875.916667	0.357142857
72	A	12.28771911	ILE72 A	2038.631579	0.357142857
52	A	14.98175611	GLY52 A	2642.142857	0.428571429
2	D	0	GLY2 D	1	1
26	A	18.73765804	LYS26 A	3387.090909	0.428571429
120	A	7.062929562	LEU120 A	441.2631579	0.571428571
87	A	5.97380984	THR87 A	230.4285714	0.642857143
89	A	4.89805737	GLU89 A	121.2666667	0.928571429
31	A	21.21014665	ASN31 A	3608.857143	0.214285714
82	A	9.810403458	PRO82 A	1090.071429	0.714285714
92	A	1.603285689	LYS92 A	74.31818182	0.142857143
8	D	0	GLN8 D	1	1
76	A	19.77234635	GLY76 A	2368.285714	0.857142857
46	A	15.85498609	LEU46 A	3389.421053	0.214285714
56	A	10.00981089	SER56 A	1112.636364	0.785714286
106	A	1.680050594	TYR106 A	20.71428571	0.357142857
10	A	14.58332973	VAL10 A	2540.5	0.5
85	A	4.773545433	MET85 A	285.0588235	0.357142857
9	D	0	ALA9 D	1	1
39	A	16.45533728	GLY39 A	3270.857143	0.285714286
4	D	0	SER4 D	1	1
91	A	2.074648404	LYS91 A	30.86363636	0.785714286
66	A	7.801966996	LEU66 A	1491.421053	0.142857143
79	A	12.87670921	SER79 A	2160.363636	0.5
55	A	9.700300047	ILE55 A	1362	0.357142857
22	A	16.3786414	ARG22 A	3066.583333	0.357142857
103	A	2.362648725	ALA103 A	183.6	0.142857143
112	A	6.179450299	THR112 A	565.9285714	0.285714286
86	A	6.859464192	VAL86 A	288.5	0.785714286
5	D	0	ILE5 D	1	1
13	D	0	ALA13 D	1	1
96	A	2.854240004	ILE96 A	124.1052632	0.785714286
62	A	20.51364329	ASN62 A	2358.785714	0.928571429
49	A	22.86011306	GLY49 A	3440.714286	0.642857143
125	A	9.594746167	GLU125 A	1694.733333	0.214285714
42	A	16.80491434	ALA42 A	3377.9	0.214285714
119	A	2.153006503	LYS119 A	65.54545455	0.5
34	A	19.39285459	GLU34 A	3342.733333	0.5
7	D	0	SER7 D	1	1
14	A	17.23186409	PHE14 A	2562.85	0.785714286
63	A	16.05522239	MET63 A	2286.764706	0.928571429
68	A	12.34932375	LEU68 A	1986.736842	0.571428571
71	A	13.68287934	THR71 A	2012	0.785714286
15	D	0	LEU15 D	1	1
121	A	8.526767383	ASN121 A	566.5714286	0.857142857
111	A	4.997281961	PHE111 A	517.45	0.214285714
30	A	15.08198946	PHE30 A	3498.45	0.071428571
83	A	6.230165166	VAL83 A	644.8125	0.214285714
95	A	2.068648834	ILE95 A	49.63157895	0.642857143
2	A	14.81727171	ALA2 A	3724.666667	0.071428571
9	A	15.08632328	LEU9 A	2819.631579	0.285714286
75	A	16.2518286	ASP75 A	2313	0.785714286
47	A	21.88649709	GLN47 A	3567	0.214285714
51	A	17.91675222	TYR51 A	3121.428571	0.571428571
107	A	2.378711206	VAL107 A	43.25	0.857142857
13	A	16.97683704	ASP13 A	2263.666667	0.928571429
115	A	3.312029287	THR115 A	394.8571429	0.142857143
74	A	14.48170632	ALA74 A	2143.4	0.785714286
24	A	11.59303537	LEU24 A	2882.736842	0
4	A	17.51478493	LYS4 A	3777.636364	0.071428571
38	A	17.97899825	ASP38 A	3206.416667	0.5
33	A	17.87978059	VAL33 A	3430.125	0.142857143
116	A	7.45979048	LEU116 A	484.1052632	0.642857143
90	A	2.107276916	ALA90 A	24.6	0.785714286
67	A	12.22918027	GLU67 A	1890.333333	0.642857143
70	A	9.976568649	LYS70 A	1867	0.142857143
78	A	14.8707371	MET78 A	2359.117647	0.714285714
59	A	10.25814008	ASN59 A	1358.571429	0.642857143
54	A	10.654402	VAL54 A	1634.8125	0.428571429
1	D	0	MET1 D	1	1
14	D	0	LEU14 D	1	1
28	A	13.20324157	LEU28 A	3339.736842	0.071428571
100	A	5.062001778	GLN100 A	308.0588235	0.357142857
118	A	4.639142593	GLU118 A	163.2666667	0.642857143
99	A	1.972429213	ALA99 A	125.2	0.071428571
6	A	14.87303718	LEU6 A	3464.157895	0.214285714
126	A	5.039703761	LYS126 A	2000.227273	0
43	A	16.8939102	LEU43 A	3342.842105	0.214285714
17	A	11.55427739	MET17 A	2311.882353	0.285714286
64	A	13.47838733	ASP64 A	1978.333333	0.785714286
69	A	5.77283795	LEU69 A	1541.105263	0.071428571
16	D	0	ASN16 D	1	1
11	D	0	ILE11 D	1	1
40	A	19.57135764	VAL40 A	3368.8125	0.428571429
20	A	11.86075988	ILE20 A	2759.105263	0.142857143
