# Supplementary material for: Mapping allosteric communications within individual proteins
Source: Nat Commun. 2020 Jul 31;11:3862. doi: 10.1038/s41467-020-17618-2 (PMC7395124; doi:10.1038/s41467-020-17618-2)
Supplement: Supplementary file 7 — Supplementary Data 4 [file 41467_2020_17618_MOESM7_ESM.zip › comparison-to-Amors/1f4v/1f4v-qs-hotspots.txt]

147 81 87 88 89 90 93 95 96 103 104 105 106 112 113 116 118 120 121 132 133 134 135 136 137 138 139 140 141 142 143 144 145 146 
62 10 11 12 13 14 18 34 37 38 39 42 55 56 59 60 61 63 64 66 67 70 85 
75 48 49 73 74 76 77 78 79 
