# Supplementary material for: Mapping allosteric communications within individual proteins
Source: Nat Commun. 2020 Jul 31;11:3862. doi: 10.1038/s41467-020-17618-2 (PMC7395124; doi:10.1038/s41467-020-17618-2)
Supplement: Supplementary file 7 — Supplementary Data 4 [file 41467_2020_17618_MOESM7_ESM.zip › comparison-to-Amors/1hot/1hot-qs.pdb]

MODEL        1
ATOM      1  N   MET A   1       2.326 -14.692  23.394  1.00  0.69           N  
ATOM      2  CA  MET A   1       3.734 -14.862  23.823  1.00  0.69           C  
ATOM      3  C   MET A   1       3.918 -16.267  24.374  1.00  0.69           C  
ATOM      4  O   MET A   1       3.000 -16.822  24.965  1.00  0.69           O  
ATOM      5  CB  MET A   1       4.032 -13.845  24.923  1.00  0.69           C  
ATOM      6  CG  MET A   1       5.378 -13.962  25.571  1.00  0.69           C  
ATOM      7  SD  MET A   1       5.511 -12.964  27.045  1.00  0.69           S  
ATOM      8  CE  MET A   1       6.154 -11.429  26.325  1.00  0.69           C  
ATOM      9  H01 MET A   1       2.283 -14.030  22.632  1.00  0.69           H  
ATOM     10  H02 MET A   1       1.957 -15.581  23.089  1.00  0.69           H  
ATOM     11  H03 MET A   1       4.408 -14.709  22.980  1.00  0.69           H  
ATOM     12  H04 MET A   1       3.306 -14.041  25.712  1.00  0.69           H  
ATOM     13  H05 MET A   1       3.955 -12.848  24.488  1.00  0.69           H  
ATOM     14  H06 MET A   1       6.122 -13.605  24.859  1.00  0.69           H  
ATOM     15  H07 MET A   1       5.550 -15.005  25.837  1.00  0.69           H  
ATOM     16  H08 MET A   1       7.146 -11.610  25.910  1.00  0.69           H  
ATOM     17  H09 MET A   1       5.486 -11.091  25.533  1.00  0.69           H  
ATOM     18  H10 MET A   1       6.219 -10.663  27.098  1.00  0.69           H  
ATOM     19  N   ARG A   2       5.048 -16.888  24.071  1.00  0.77           N  
ATOM     20  CA  ARG A   2       5.354 -18.201  24.626  1.00  0.77           C  
ATOM     21  C   ARG A   2       6.476 -17.920  25.608  1.00  0.77           C  
ATOM     22  O   ARG A   2       7.259 -16.984  25.415  1.00  0.77           O  
ATOM     23  CB  ARG A   2       5.851 -19.175  23.563  1.00  0.77           C  
ATOM     24  CG  ARG A   2       4.766 -19.906  22.795  1.00  0.77           C  
ATOM     25  CD  ARG A   2       5.367 -20.786  21.721  1.00  0.77           C  
ATOM     26  NE  ARG A   2       6.045 -21.954  22.280  1.00  0.77           N  
ATOM     27  CZ  ARG A   2       6.888 -22.729  21.606  1.00  0.77           C  
ATOM     28  NH1 ARG A   2       7.171 -22.456  20.348  1.00  0.77           N  
ATOM     29  NH2 ARG A   2       7.404 -23.810  22.169  1.00  0.77           N  
ATOM     30  H01 ARG A   2       4.472 -18.662  25.070  1.00  0.77           H  
ATOM     31  H02 ARG A   2       6.411 -19.943  24.097  1.00  0.77           H  
ATOM     32  H03 ARG A   2       6.452 -18.615  22.847  1.00  0.77           H  
ATOM     33  H04 ARG A   2       4.118 -19.169  22.320  1.00  0.77           H  
ATOM     34  H05 ARG A   2       4.193 -20.525  23.486  1.00  0.77           H  
ATOM     35  H06 ARG A   2       6.108 -20.196  21.181  1.00  0.77           H  
ATOM     36  H07 ARG A   2       4.571 -21.125  21.058  1.00  0.77           H  
ATOM     37  H08 ARG A   2       5.860 -22.188  23.245  1.00  0.77           H  
ATOM     38  H09 ARG A   2       7.794 -23.057  19.829  1.00  0.77           H  
ATOM     39  H10 ARG A   2       6.764 -21.645  19.903  1.00  0.77           H  
ATOM     40  H11 ARG A   2       5.707 -16.446  23.447  1.00  0.77           H  
ATOM     41  H12 ARG A   2       7.175 -24.039  23.126  1.00  0.77           H  
ATOM     42  H13 ARG A   2       8.026 -24.406  21.642  1.00  0.77           H  
ATOM     43  N   LEU A   3       6.497 -18.665  26.703  1.00  0.79           N  
ATOM     44  CA  LEU A   3       7.530 -18.526  27.718  1.00  0.79           C  
ATOM     45  C   LEU A   3       7.940 -19.957  28.034  1.00  0.79           C  
ATOM     46  O   LEU A   3       7.103 -20.794  28.364  1.00  0.79           O  
ATOM     47  CB  LEU A   3       6.977 -17.810  28.961  1.00  0.79           C  
ATOM     48  CG  LEU A   3       7.930 -17.394  30.095  1.00  0.79           C  
ATOM     49  CD1 LEU A   3       7.334 -16.229  30.843  1.00  0.79           C  
ATOM     50  CD2 LEU A   3       8.197 -18.542  31.044  1.00  0.79           C  
ATOM     51  H01 LEU A   3       8.374 -17.924  27.382  1.00  0.79           H  
ATOM     52  H02 LEU A   3       6.347 -18.568  29.428  1.00  0.79           H  
ATOM     53  H03 LEU A   3       6.488 -16.901  28.610  1.00  0.79           H  
ATOM     54  H04 LEU A   3       8.884 -17.103  29.655  1.00  0.79           H  
ATOM     55  H05 LEU A   3       6.338 -16.496  31.197  1.00  0.79           H  
ATOM     56  H06 LEU A   3       7.968 -15.981  31.695  1.00  0.79           H  
ATOM     57  H07 LEU A   3       7.263 -15.368  30.179  1.00  0.79           H  
ATOM     58  H08 LEU A   3       9.036 -18.289  31.692  1.00  0.79           H  
ATOM     59  H09 LEU A   3       7.311 -18.725  31.652  1.00  0.79           H  
ATOM     60  H10 LEU A   3       8.437 -19.438  30.472  1.00  0.79           H  
ATOM     61  H14 LEU A   3       5.771 -19.354  26.838  1.00  0.79           H  
ATOM     62  N   ILE A   4       9.215 -20.252  27.829  1.00  0.79           N  
ATOM     63  CA  ILE A   4       9.764 -21.584  28.065  1.00  0.79           C  
ATOM     64  C   ILE A   4      10.460 -21.561  29.422  1.00  0.79           C  
ATOM     65  O   ILE A   4      11.550 -21.000  29.561  1.00  0.79           O  
ATOM     66  CB  ILE A   4      10.778 -21.928  26.967  1.00  0.79           C  
ATOM     67  CG1 ILE A   4      10.266 -21.434  25.603  1.00  0.79           C  
ATOM     68  CG2 ILE A   4      11.072 -23.410  26.955  1.00  0.79           C  
ATOM     69  CD1 ILE A   4       8.899 -21.945  25.203  1.00  0.79           C  
ATOM     70  H01 ILE A   4       8.973 -22.334  28.052  1.00  0.79           H  
ATOM     71  H02 ILE A   4      11.717 -21.416  27.177  1.00  0.79           H  
ATOM     72  H03 ILE A   4      10.963 -21.823  24.860  1.00  0.79           H  
ATOM     73  H04 ILE A   4      10.224 -20.345  25.632  1.00  0.79           H  
ATOM     74  H05 ILE A   4      12.017 -23.596  27.465  1.00  0.79           H  
ATOM     75  H06 ILE A   4      10.272 -23.944  27.467  1.00  0.79           H  
ATOM     76  H07 ILE A   4      11.141 -23.759  25.925  1.00  0.79           H  
ATOM     77  H08 ILE A   4       8.206 -21.107  25.127  1.00  0.79           H  
ATOM     78  H09 ILE A   4       8.967 -22.449  24.239  1.00  0.79           H  
ATOM     79  H10 ILE A   4       8.538 -22.646  25.955  1.00  0.79           H  
ATOM     80  H11 ILE A   4       9.833 -19.526  27.496  1.00  0.79           H  
ATOM     81  N   PRO A   5       9.818 -22.126  30.453  1.00  0.86           N  
ATOM     82  CA  PRO A   5      10.434 -22.122  31.778  1.00  0.86           C  
ATOM     83  C   PRO A   5      11.399 -23.285  31.995  1.00  0.86           C  
ATOM     84  O   PRO A   5      10.984 -24.404  32.321  1.00  0.86           O  
ATOM     85  CB  PRO A   5       9.216 -22.177  32.709  1.00  0.86           C  
ATOM     86  CG  PRO A   5       8.288 -23.104  31.974  1.00  0.86           C  
ATOM     87  CD  PRO A   5       8.466 -22.726  30.496  1.00  0.86           C  
ATOM     88  H01 PRO A   5       8.781 -21.199  32.914  1.00  0.86           H  
ATOM     89  H02 PRO A   5       9.484 -22.579  33.686  1.00  0.86           H  
ATOM     90  H03 PRO A   5       7.254 -23.008  32.307  1.00  0.86           H  
ATOM     91  H04 PRO A   5       8.566 -24.144  32.143  1.00  0.86           H  
ATOM     92  H05 PRO A   5       8.358 -23.578  29.824  1.00  0.86           H  
ATOM     93  H06 PRO A   5       7.709 -22.006  30.183  1.00  0.86           H  
ATOM     94  H11 PRO A   5      11.068 -21.252  31.949  1.00  0.86           H  
ATOM     95  N   LEU A   6      12.682 -23.033  31.768  1.00  0.70           N  
ATOM     96  CA  LEU A   6      13.691 -24.058  31.961  1.00  0.70           C  
ATOM     97  C   LEU A   6      14.365 -23.835  33.298  1.00  0.70           C  
ATOM     98  O   LEU A   6      14.003 -22.906  34.014  1.00  0.70           O  
ATOM     99  CB  LEU A   6      14.690 -24.021  30.819  1.00  0.70           C  
ATOM    100  CG  LEU A   6      14.016 -24.413  29.503  1.00  0.70           C  
ATOM    101  CD1 LEU A   6      14.914 -24.041  28.346  1.00  0.70           C  
ATOM    102  CD2 LEU A   6      13.661 -25.922  29.505  1.00  0.70           C  
ATOM    103  H01 LEU A   6      13.232 -25.046  31.963  1.00  0.70           H  
ATOM    104  H02 LEU A   6      15.491 -24.730  31.029  1.00  0.70           H  
ATOM    105  H03 LEU A   6      15.095 -23.013  30.729  1.00  0.70           H  
ATOM    106  H04 LEU A   6      13.080 -23.866  29.392  1.00  0.70           H  
ATOM    107  H05 LEU A   6      15.884 -24.523  28.470  1.00  0.70           H  
ATOM    108  H06 LEU A   6      14.461 -24.373  27.412  1.00  0.70           H  
ATOM    109  H07 LEU A   6      12.961 -22.114  31.456  1.00  0.70           H  
ATOM    110  H08 LEU A   6      15.047 -22.959  28.322  1.00  0.70           H  
ATOM    111  H09 LEU A   6      12.711 -26.072  28.992  1.00  0.70           H  
ATOM    112  H10 LEU A   6      14.443 -26.480  28.991  1.00  0.70           H  
ATOM    113  H11 LEU A   6      13.578 -26.275  30.533  1.00  0.70           H  
ATOM    114  N   THR A   7      15.340 -24.667  33.644  1.00  0.70           N  
ATOM    115  CA  THR A   7      16.015 -24.529  34.929  1.00  0.70           C  
ATOM    116  C   THR A   7      17.380 -23.824  34.892  1.00  0.70           C  
ATOM    117  O   THR A   7      17.652 -22.935  35.722  1.00  0.70           O  
ATOM    118  CB  THR A   7      16.187 -25.907  35.617  1.00  0.70           C  
ATOM    119  CG2 THR A   7      16.630 -25.734  37.066  1.00  0.70           C  
ATOM    120  OG1 THR A   7      14.943 -26.620  35.594  1.00  0.70           O  
ATOM    121  H01 THR A   7      15.352 -23.879  35.500  1.00  0.70           H  
ATOM    122  H02 THR A   7      16.949 -26.467  35.074  1.00  0.70           H  
ATOM    123  H03 THR A   7      17.487 -25.062  37.105  1.00  0.70           H  
ATOM    124  H04 THR A   7      15.811 -25.312  37.649  1.00  0.70           H  
ATOM    125  H05 THR A   7      16.910 -26.703  37.479  1.00  0.70           H  
ATOM    126  H06 THR A   7      14.663 -26.806  36.493  1.00  0.70           H  
ATOM    127  H12 THR A   7      15.617 -25.403  33.010  1.00  0.70           H  
ATOM    128  N   THR A   8      18.215 -24.180  33.917  1.00  0.65           N  
ATOM    129  CA  THR A   8      19.551 -23.605  33.824  1.00  0.65           C  
ATOM    130  C   THR A   8      19.872 -22.888  32.510  1.00  0.65           C  
ATOM    131  O   THR A   8      19.208 -23.095  31.486  1.00  0.65           O  
ATOM    132  CB  THR A   8      20.625 -24.690  34.042  1.00  0.65           C  
ATOM    133  CG2 THR A   8      20.396 -25.416  35.355  1.00  0.65           C  
ATOM    134  OG1 THR A   8      20.563 -25.649  32.978  1.00  0.65           O  
ATOM    135  H01 THR A   8      19.564 -22.848  34.609  1.00  0.65           H  
ATOM    136  H02 THR A   8      21.600 -24.204  34.062  1.00  0.65           H  
ATOM    137  H03 THR A   8      19.355 -25.734  35.417  1.00  0.65           H  
ATOM    138  H04 THR A   8      21.046 -26.290  35.406  1.00  0.65           H  
ATOM    139  H05 THR A   8      20.621 -24.746  36.185  1.00  0.65           H  
ATOM    140  H06 THR A   8      19.971 -26.363  33.225  1.00  0.65           H  
ATOM    141  H07 THR A   8      17.917 -24.859  33.231  1.00  0.65           H  
ATOM    142  N   ALA A   9      20.909 -22.050  32.557  1.00  0.51           N  
ATOM    143  CA  ALA A   9      21.384 -21.308  31.392  1.00  0.51           C  
ATOM    144  C   ALA A   9      21.798 -22.285  30.286  1.00  0.51           C  
ATOM    145  O   ALA A   9      21.617 -22.018  29.099  1.00  0.51           O  
ATOM    146  CB  ALA A   9      22.563 -20.429  31.787  1.00  0.51           C  
ATOM    147  H01 ALA A   9      20.581 -20.673  31.017  1.00  0.51           H  
ATOM    148  H02 ALA A   9      23.392 -20.605  31.102  1.00  0.51           H  
ATOM    149  H03 ALA A   9      22.268 -19.381  31.738  1.00  0.51           H  
ATOM    150  H04 ALA A   9      22.874 -20.672  32.803  1.00  0.51           H  
ATOM    151  H07 ALA A   9      21.387 -21.923  33.438  1.00  0.51           H  
ATOM    152  N   GLU A  10      22.333 -23.430  30.698  1.00  0.68           N  
ATOM    153  CA  GLU A  10      22.760 -24.462  29.771  1.00  0.68           C  
ATOM    154  C   GLU A  10      21.551 -24.937  28.961  1.00  0.68           C  
ATOM    155  O   GLU A  10      21.605 -24.969  27.735  1.00  0.68           O  
ATOM    156  CB  GLU A  10      23.386 -25.626  30.544  1.00  0.68           C  
ATOM    157  CG  GLU A  10      24.473 -26.386  29.784  1.00  0.68           C  
ATOM    158  CD  GLU A  10      25.718 -25.542  29.524  1.00  0.68           C  
ATOM    159  OE1 GLU A  10      25.865 -24.469  30.160  1.00  0.68           O  
ATOM    160  OE2 GLU A  10      26.557 -25.959  28.689  1.00  0.68           O  
ATOM    161  H01 GLU A  10      23.510 -24.063  29.088  1.00  0.68           H  
ATOM    162  H02 GLU A  10      22.583 -26.340  30.729  1.00  0.68           H  
ATOM    163  H03 GLU A  10      23.825 -25.229  31.460  1.00  0.68           H  
ATOM    164  H04 GLU A  10      24.059 -26.665  28.815  1.00  0.68           H  
ATOM    165  H05 GLU A  10      22.446 -23.587  31.689  1.00  0.68           H  
ATOM    166  H06 GLU A  10      24.760 -27.260  30.369  1.00  0.68           H  
ATOM    167  N   GLN A  11      20.457 -25.273  29.645  1.00  0.81           N  
ATOM    168  CA  GLN A  11      19.227 -25.724  28.980  1.00  0.81           C  
ATOM    169  C   GLN A  11      18.680 -24.614  28.095  1.00  0.81           C  
ATOM    170  O   GLN A  11      18.194 -24.875  26.991  1.00  0.81           O  
ATOM    171  CB  GLN A  11      18.147 -26.084  29.994  1.00  0.81           C  
ATOM    172  CG  GLN A  11      18.397 -27.330  30.795  1.00  0.81           C  
ATOM    173  CD  GLN A  11      17.429 -27.458  31.949  1.00  0.81           C  
ATOM    174  NE2 GLN A  11      16.583 -28.465  31.903  1.00  0.81           N  
ATOM    175  OE1 GLN A  11      17.438 -26.644  32.866  1.00  0.81           O  
ATOM    176  H01 GLN A  11      19.481 -26.605  28.390  1.00  0.81           H  
ATOM    177  H02 GLN A  11      17.246 -26.280  29.412  1.00  0.81           H  
ATOM    178  H03 GLN A  11      18.049 -25.251  30.690  1.00  0.81           H  
ATOM    179  H04 GLN A  11      19.406 -27.274  31.204  1.00  0.81           H  
ATOM    180  H05 GLN A  11      18.288 -28.197  30.144  1.00  0.81           H  
ATOM    181  H06 GLN A  11      15.911 -28.594  32.646  1.00  0.81           H  
ATOM    182  H07 GLN A  11      20.474 -25.216  30.653  1.00  0.81           H  
ATOM    183  H08 GLN A  11      16.606 -29.109  31.125  1.00  0.81           H  
ATOM    184  N   VAL A  12      18.749 -23.379  28.589  1.00  0.53           N  
ATOM    185  CA  VAL A  12      18.263 -22.226  27.845  1.00  0.53           C  
ATOM    186  C   VAL A  12      18.965 -22.149  26.500  1.00  0.53           C  
ATOM    187  O   VAL A  12      18.304 -22.074  25.454  1.00  0.53           O  
ATOM    188  CB  VAL A  12      18.466 -20.913  28.636  1.00  0.53           C  
ATOM    189  CG1 VAL A  12      18.305 -19.713  27.736  1.00  0.53           C  
ATOM    190  CG2 VAL A  12      17.456 -20.831  29.754  1.00  0.53           C  
ATOM    191  H01 VAL A  12      17.192 -22.351  27.686  1.00  0.53           H  
ATOM    192  H02 VAL A  12      19.476 -20.914  29.045  1.00  0.53           H  
ATOM    193  H03 VAL A  12      17.561 -19.039  28.160  1.00  0.53           H  
ATOM    194  H04 VAL A  12      19.259 -19.193  27.649  1.00  0.53           H  
ATOM    195  H05 VAL A  12      17.977 -20.040  26.749  1.00  0.53           H  
ATOM    196  H06 VAL A  12      16.517 -21.278  29.428  1.00  0.53           H  
ATOM    197  H07 VAL A  12      17.831 -21.370  30.624  1.00  0.53           H  
ATOM    198  H08 VAL A  12      17.289 -19.787  30.018  1.00  0.53           H  
ATOM    199  H09 VAL A  12      19.150 -23.239  29.505  1.00  0.53           H  
ATOM    200  N   GLY A  13      20.292 -22.244  26.534  1.00  0.59           N  
ATOM    201  CA  GLY A  13      21.095 -22.182  25.322  1.00  0.59           C  
ATOM    202  C   GLY A  13      20.829 -23.353  24.402  1.00  0.59           C  
ATOM    203  O   GLY A  13      20.818 -23.209  23.187  1.00  0.59           O  
ATOM    204  H01 GLY A  13      22.145 -22.216  25.613  1.00  0.59           H  
ATOM    205  H02 GLY A  13      20.862 -21.258  24.792  1.00  0.59           H  
ATOM    206  H09 GLY A  13      20.754 -22.362  27.424  1.00  0.59           H  
ATOM    207  N   LYS A  14      20.593 -24.523  24.972  1.00  0.76           N  
ATOM    208  CA  LYS A  14      20.322 -25.692  24.163  1.00  0.76           C  
ATOM    209  C   LYS A  14      18.962 -25.551  23.477  1.00  0.76           C  
ATOM    210  O   LYS A  14      18.799 -25.966  22.331  1.00  0.76           O  
ATOM    211  CB  LYS A  14      20.365 -26.955  25.021  1.00  0.76           C  
ATOM    212  CG  LYS A  14      20.957 -28.151  24.289  1.00  0.76           C  
ATOM    213  CD  LYS A  14      22.454 -27.933  24.047  1.00  0.76           C  
ATOM    214  CE  LYS A  14      23.019 -28.821  22.932  1.00  0.76           C  
ATOM    215  NZ  LYS A  14      22.672 -28.348  21.555  1.00  0.76           N  
ATOM    216  H01 LYS A  14      21.091 -25.775  23.395  1.00  0.76           H  
ATOM    217  H02 LYS A  14      19.337 -27.208  25.280  1.00  0.76           H  
ATOM    218  H03 LYS A  14      20.602 -24.601  25.979  1.00  0.76           H  
ATOM    219  H04 LYS A  14      20.969 -26.754  25.906  1.00  0.76           H  
ATOM    220  H05 LYS A  14      20.454 -28.266  23.329  1.00  0.76           H  
ATOM    221  H06 LYS A  14      20.815 -29.049  24.891  1.00  0.76           H  
ATOM    222  H07 LYS A  14      22.974 -28.198  24.968  1.00  0.76           H  
ATOM    223  H08 LYS A  14      22.614 -26.890  23.775  1.00  0.76           H  
ATOM    224  H09 LYS A  14      22.572 -29.808  23.053  1.00  0.76           H  
ATOM    225  H10 LYS A  14      24.105 -28.844  23.026  1.00  0.76           H  
ATOM    226  H11 LYS A  14      21.906 -27.692  21.608  1.00  0.76           H  
ATOM    227  H12 LYS A  14      23.474 -27.894  21.142  1.00  0.76           H  
ATOM    228  H13 LYS A  14      22.401 -29.137  20.986  1.00  0.76           H  
ATOM    229  N   TRP A  15      18.001 -24.932  24.165  1.00  0.75           N  
ATOM    230  CA  TRP A  15      16.652 -24.744  23.624  1.00  0.75           C  
ATOM    231  C   TRP A  15      16.661 -23.724  22.497  1.00  0.75           C  
ATOM    232  O   TRP A  15      16.080 -23.947  21.431  1.00  0.75           O  
ATOM    233  CB  TRP A  15      15.677 -24.288  24.724  1.00  0.75           C  
ATOM    234  CG  TRP A  15      14.225 -24.526  24.353  1.00  0.75           C  
ATOM    235  CD1 TRP A  15      13.492 -25.649  24.609  1.00  0.75           C  
ATOM    236  CD2 TRP A  15      13.382 -23.665  23.565  1.00  0.75           C  
ATOM    237  CE2 TRP A  15      12.166 -24.342  23.367  1.00  0.75           C  
ATOM    238  CE3 TRP A  15      13.545 -22.394  22.994  1.00  0.75           C  
ATOM    239  NE1 TRP A  15      12.261 -25.547  24.014  1.00  0.75           N  
ATOM    240  CZ2 TRP A  15      11.120 -23.797  22.618  1.00  0.75           C  
ATOM    241  CZ3 TRP A  15      12.502 -21.854  22.249  1.00  0.75           C  
ATOM    242  CH2 TRP A  15      11.307 -22.559  22.067  1.00  0.75           C  
ATOM    243  H01 TRP A  15      16.317 -25.704  23.232  1.00  0.75           H  
ATOM    244  H02 TRP A  15      15.811 -23.215  24.859  1.00  0.75           H  
ATOM    245  H03 TRP A  15      15.899 -24.838  25.638  1.00  0.75           H  
ATOM    246  H04 TRP A  15      13.834 -26.500  25.198  1.00  0.75           H  
ATOM    247  H05 TRP A  15      14.473 -21.839  23.132  1.00  0.75           H  
ATOM    248  H06 TRP A  15      11.537 -26.250  24.047  1.00  0.75           H  
ATOM    249  H07 TRP A  15      10.186 -24.340  22.477  1.00  0.75           H  
ATOM    250  H08 TRP A  15      12.617 -20.867  21.800  1.00  0.75           H  
ATOM    251  H09 TRP A  15      10.509 -22.113  21.474  1.00  0.75           H  
ATOM    252  H14 TRP A  15      18.210 -24.582  25.089  1.00  0.75           H  
ATOM    253  N   ALA A  16      17.321 -22.598  22.751  1.00  0.60           N  
ATOM    254  CA  ALA A  16      17.443 -21.508  21.780  1.00  0.60           C  
ATOM    255  C   ALA A  16      18.149 -21.951  20.493  1.00  0.60           C  
ATOM    256  O   ALA A  16      17.636 -21.732  19.387  1.00  0.60           O  
ATOM    257  CB  ALA A  16      18.177 -20.331  22.415  1.00  0.60           C  
ATOM    258  H01 ALA A  16      16.436 -21.201  21.499  1.00  0.60           H  
ATOM    259  H02 ALA A  16      19.104 -20.146  21.873  1.00  0.60           H  
ATOM    260  H03 ALA A  16      17.547 -19.442  22.370  1.00  0.60           H  
ATOM    261  H04 ALA A  16      18.405 -20.563  23.455  1.00  0.60           H  
ATOM    262  H10 ALA A  16      17.758 -22.489  23.655  1.00  0.60           H  
ATOM    263  N   ALA A  17      19.312 -22.587  20.646  1.00  0.72           N  
ATOM    264  CA  ALA A  17      20.100 -23.080  19.512  1.00  0.72           C  
ATOM    265  C   ALA A  17      19.253 -24.027  18.675  1.00  0.72           C  
ATOM    266  O   ALA A  17      19.176 -23.907  17.461  1.00  0.72           O  
ATOM    267  CB  ALA A  17      21.342 -23.806  20.022  1.00  0.72           C  
ATOM    268  H01 ALA A  17      20.410 -22.237  18.895  1.00  0.72           H  
ATOM    269  H02 ALA A  17      22.137 -23.082  20.202  1.00  0.72           H  
ATOM    270  H03 ALA A  17      21.105 -24.323  20.952  1.00  0.72           H  
ATOM    271  H04 ALA A  17      21.672 -24.530  19.277  1.00  0.72           H  
ATOM    272  H05 ALA A  17      19.664 -22.735  21.581  1.00  0.72           H  
ATOM    273  N   ARG A  18      18.594 -24.949  19.357  1.00  0.89           N  
ATOM    274  CA  ARG A  18      17.730 -25.940  18.747  1.00  0.89           C  
ATOM    275  C   ARG A  18      16.610 -25.251  17.959  1.00  0.89           C  
ATOM    276  O   ARG A  18      16.334 -25.606  16.810  1.00  0.89           O  
ATOM    277  CB  ARG A  18      17.179 -26.802  19.878  1.00  0.89           C  
ATOM    278  CG  ARG A  18      16.213 -27.905  19.534  1.00  0.89           C  
ATOM    279  CD  ARG A  18      15.964 -28.682  20.829  1.00  0.89           C  
ATOM    280  NE  ARG A  18      14.697 -29.407  20.844  1.00  0.89           N  
ATOM    281  CZ  ARG A  18      13.693 -29.142  21.675  1.00  0.89           C  
ATOM    282  NH1 ARG A  18      13.792 -28.165  22.566  1.00  0.89           N  
ATOM    283  NH2 ARG A  18      12.585 -29.865  21.617  1.00  0.89           N  
ATOM    284  H01 ARG A  18      18.273 -26.563  18.036  1.00  0.89           H  
ATOM    285  H02 ARG A  18      16.590 -26.109  20.479  1.00  0.89           H  
ATOM    286  H03 ARG A  18      18.031 -27.263  20.377  1.00  0.89           H  
ATOM    287  H04 ARG A  18      16.615 -28.554  18.756  1.00  0.89           H  
ATOM    288  H05 ARG A  18      18.699 -24.963  20.361  1.00  0.89           H  
ATOM    289  H06 ARG A  18      15.279 -27.486  19.160  1.00  0.89           H  
ATOM    290  H07 ARG A  18      15.922 -27.950  21.636  1.00  0.89           H  
ATOM    291  H08 ARG A  18      16.774 -29.400  20.962  1.00  0.89           H  
ATOM    292  H09 ARG A  18      14.575 -30.158  20.180  1.00  0.89           H  
ATOM    293  H10 ARG A  18      13.024 -27.974  23.194  1.00  0.89           H  
ATOM    294  H11 ARG A  18      14.635 -27.612  22.617  1.00  0.89           H  
ATOM    295  H12 ARG A  18      12.504 -30.612  20.942  1.00  0.89           H  
ATOM    296  H13 ARG A  18      11.821 -29.669  22.248  1.00  0.89           H  
ATOM    297  N   HIS A  19      16.023 -24.213  18.542  1.00  0.85           N  
ATOM    298  CA  HIS A  19      14.950 -23.494  17.879  1.00  0.85           C  
ATOM    299  C   HIS A  19      15.468 -22.768  16.636  1.00  0.85           C  
ATOM    300  O   HIS A  19      14.789 -22.704  15.604  1.00  0.85           O  
ATOM    301  CB  HIS A  19      14.281 -22.510  18.846  1.00  0.85           C  
ATOM    302  CG  HIS A  19      13.026 -21.892  18.301  1.00  0.85           C  
ATOM    303  CD2 HIS A  19      11.784 -22.401  18.119  1.00  0.85           C  
ATOM    304  ND1 HIS A  19      12.975 -20.595  17.827  1.00  0.85           N  
ATOM    305  CE1 HIS A  19      11.758 -20.338  17.380  1.00  0.85           C  
ATOM    306  NE2 HIS A  19      11.019 -21.417  17.545  1.00  0.85           N  
ATOM    307  H01 HIS A  19      14.202 -24.219  17.558  1.00  0.85           H  
ATOM    308  H02 HIS A  19      14.989 -21.699  19.017  1.00  0.85           H  
ATOM    309  H03 HIS A  19      14.033 -23.043  19.764  1.00  0.85           H  
ATOM    310  H04 HIS A  19      11.453 -23.406  18.380  1.00  0.85           H  
ATOM    311  H05 HIS A  19      11.423 -19.395  16.949  1.00  0.85           H  
ATOM    312  H06 HIS A  19      10.046 -21.505  17.290  1.00  0.85           H  
ATOM    313  H14 HIS A  19      16.327 -23.919  19.459  1.00  0.85           H  
ATOM    314  N   ILE A  20      16.660 -22.194  16.737  1.00  0.60           N  
ATOM    315  CA  ILE A  20      17.242 -21.493  15.598  1.00  0.60           C  
ATOM    316  C   ILE A  20      17.532 -22.492  14.481  1.00  0.60           C  
ATOM    317  O   ILE A  20      17.166 -22.274  13.331  1.00  0.60           O  
ATOM    318  CB  ILE A  20      18.554 -20.772  15.978  1.00  0.60           C  
ATOM    319  CG1 ILE A  20      18.269 -19.697  17.027  1.00  0.60           C  
ATOM    320  CG2 ILE A  20      19.209 -20.180  14.727  1.00  0.60           C  
ATOM    321  CD1 ILE A  20      19.502 -19.016  17.582  1.00  0.60           C  
ATOM    322  H01 ILE A  20      16.523 -20.743  15.267  1.00  0.60           H  
ATOM    323  H02 ILE A  20      19.253 -21.488  16.411  1.00  0.60           H  
ATOM    324  H03 ILE A  20      17.792 -20.203  17.866  1.00  0.60           H  
ATOM    325  H04 ILE A  20      17.635 -18.936  16.572  1.00  0.60           H  
ATOM    326  H05 ILE A  20      20.219 -20.578  14.623  1.00  0.60           H  
ATOM    327  H06 ILE A  20      18.622 -20.447  13.848  1.00  0.60           H  
ATOM    328  H07 ILE A  20      17.168 -22.243  17.609  1.00  0.60           H  
ATOM    329  H08 ILE A  20      19.254 -19.095  14.819  1.00  0.60           H  
ATOM    330  H09 ILE A  20      20.292 -19.027  16.831  1.00  0.60           H  
ATOM    331  H10 ILE A  20      19.262 -17.985  17.842  1.00  0.60           H  
ATOM    332  H11 ILE A  20      19.841 -19.546  18.472  1.00  0.60           H  
ATOM    333  N   VAL A  21      18.161 -23.604  14.833  1.00  0.92           N  
ATOM    334  CA  VAL A  21      18.494 -24.616  13.852  1.00  0.92           C  
ATOM    335  C   VAL A  21      17.253 -25.114  13.124  1.00  0.92           C  
ATOM    336  O   VAL A  21      17.256 -25.246  11.893  1.00  0.92           O  
ATOM    337  CB  VAL A  21      19.259 -25.763  14.510  1.00  0.92           C  
ATOM    338  CG1 VAL A  21      19.527 -26.881  13.505  1.00  0.92           C  
ATOM    339  CG2 VAL A  21      20.569 -25.224  15.082  1.00  0.92           C  
ATOM    340  H01 VAL A  21      19.143 -24.164  13.101  1.00  0.92           H  
ATOM    341  H02 VAL A  21      18.658 -26.182  15.317  1.00  0.92           H  
ATOM    342  H03 VAL A  21      20.545 -27.248  13.634  1.00  0.92           H  
ATOM    343  H04 VAL A  21      18.823 -27.697  13.672  1.00  0.92           H  
ATOM    344  H05 VAL A  21      19.405 -26.497  12.492  1.00  0.92           H  
ATOM    345  H06 VAL A  21      21.313 -25.162  14.288  1.00  0.92           H  
ATOM    346  H07 VAL A  21      20.402 -24.232  15.501  1.00  0.92           H  
ATOM    347  H08 VAL A  21      20.928 -25.894  15.864  1.00  0.92           H  
ATOM    348  H12 VAL A  21      18.412 -23.748  15.801  1.00  0.92           H  
ATOM    349  N   ASN A  22      16.171 -25.310  13.872  1.00  0.76           N  
ATOM    350  CA  ASN A  22      14.919 -25.781  13.289  1.00  0.76           C  
ATOM    351  C   ASN A  22      14.286 -24.772  12.335  1.00  0.76           C  
ATOM    352  O   ASN A  22      13.701 -25.146  11.311  1.00  0.76           O  
ATOM    353  CB  ASN A  22      13.936 -26.188  14.384  1.00  0.76           C  
ATOM    354  CG  ASN A  22      14.290 -27.522  15.002  1.00  0.76           C  
ATOM    355  ND2 ASN A  22      14.547 -28.508  14.156  1.00  0.76           N  
ATOM    356  OD1 ASN A  22      14.342 -27.671  16.224  1.00  0.76           O  
ATOM    357  H01 ASN A  22      15.164 -26.657  12.689  1.00  0.76           H  
ATOM    358  H02 ASN A  22      12.949 -26.281  13.930  1.00  0.76           H  
ATOM    359  H03 ASN A  22      13.943 -25.426  15.164  1.00  0.76           H  
ATOM    360  H04 ASN A  22      14.793 -29.423  14.506  1.00  0.76           H  
ATOM    361  H05 ASN A  22      14.497 -28.345  13.160  1.00  0.76           H  
ATOM    362  H09 ASN A  22      16.217 -25.129  14.865  1.00  0.76           H  
ATOM    363  N   ARG A  23      14.403 -23.495  12.674  1.00  0.87           N  
ATOM    364  CA  ARG A  23      13.854 -22.437  11.841  1.00  0.87           C  
ATOM    365  C   ARG A  23      14.632 -22.418  10.545  1.00  0.87           C  
ATOM    366  O   ARG A  23      14.058 -22.448   9.465  1.00  0.87           O  
ATOM    367  CB  ARG A  23      13.982 -21.080  12.538  1.00  0.87           C  
ATOM    368  CG  ARG A  23      13.111 -20.921  13.766  1.00  0.87           C  
ATOM    369  CD  ARG A  23      11.654 -21.062  13.393  1.00  0.87           C  
ATOM    370  NE  ARG A  23      10.761 -20.736  14.498  1.00  0.87           N  
ATOM    371  CZ  ARG A  23       9.494 -21.131  14.570  1.00  0.87           C  
ATOM    372  NH1 ARG A  23       8.978 -21.876  13.599  1.00  0.87           N  
ATOM    373  NH2 ARG A  23       8.737 -20.767  15.596  1.00  0.87           N  
ATOM    374  H01 ARG A  23      12.796 -22.623  11.656  1.00  0.87           H  
ATOM    375  H02 ARG A  23      13.647 -20.330  11.821  1.00  0.87           H  
ATOM    376  H03 ARG A  23      15.022 -20.947  12.837  1.00  0.87           H  
ATOM    377  H04 ARG A  23      13.275 -19.931  14.193  1.00  0.87           H  
ATOM    378  H05 ARG A  23      13.373 -21.687  14.496  1.00  0.87           H  
ATOM    379  H06 ARG A  23      14.883 -23.252  13.529  1.00  0.87           H  
ATOM    380  H07 ARG A  23      11.481 -22.104  13.124  1.00  0.87           H  
ATOM    381  H08 ARG A  23      11.439 -20.393  12.560  1.00  0.87           H  
ATOM    382  H09 ARG A  23      11.127 -20.176  15.255  1.00  0.87           H  
ATOM    383  H10 ARG A  23       8.013 -22.171  13.647  1.00  0.87           H  
ATOM    384  H11 ARG A  23       9.550 -22.148  12.812  1.00  0.87           H  
ATOM    385  H12 ARG A  23       9.125 -20.194  16.332  1.00  0.87           H  
ATOM    386  H13 ARG A  23       7.772 -21.063  15.642  1.00  0.87           H  
ATOM    387  N   ILE A  24      15.952 -22.407  10.662  1.00  0.78           N  
ATOM    388  CA  ILE A  24      16.830 -22.378   9.497  1.00  0.78           C  
ATOM    389  C   ILE A  24      16.592 -23.577   8.583  1.00  0.78           C  
ATOM    390  O   ILE A  24      16.328 -23.413   7.385  1.00  0.78           O  
ATOM    391  CB  ILE A  24      18.323 -22.346   9.921  1.00  0.78           C  
ATOM    392  CG1 ILE A  24      18.631 -21.036  10.652  1.00  0.78           C  
ATOM    393  CG2 ILE A  24      19.231 -22.535   8.696  1.00  0.78           C  
ATOM    394  CD1 ILE A  24      19.966 -21.031  11.354  1.00  0.78           C  
ATOM    395  H01 ILE A  24      16.593 -21.467   8.948  1.00  0.78           H  
ATOM    396  H02 ILE A  24      18.519 -23.170  10.607  1.00  0.78           H  
ATOM    397  H03 ILE A  24      17.868 -20.914  11.420  1.00  0.78           H  
ATOM    398  H04 ILE A  24      18.622 -20.225   9.924  1.00  0.78           H  
ATOM    399  H05 ILE A  24      20.202 -22.910   9.019  1.00  0.78           H  
ATOM    400  H06 ILE A  24      18.775 -23.251   8.012  1.00  0.78           H  
ATOM    401  H07 ILE A  24      19.361 -21.579   8.189  1.00  0.78           H  
ATOM    402  H08 ILE A  24      20.670 -20.418  10.791  1.00  0.78           H  
ATOM    403  H09 ILE A  24      19.848 -20.620  12.357  1.00  0.78           H  
ATOM    404  H10 ILE A  24      20.346 -22.051  11.421  1.00  0.78           H  
ATOM    405  H14 ILE A  24      16.362 -22.419  11.585  1.00  0.78           H  
ATOM    406  N   ASN A  25      16.655 -24.772   9.167  1.00  0.86           N  
ATOM    407  CA  ASN A  25      16.468 -26.017   8.427  1.00  0.86           C  
ATOM    408  C   ASN A  25      15.097 -26.139   7.794  1.00  0.86           C  
ATOM    409  O   ASN A  25      14.982 -26.575   6.652  1.00  0.86           O  
ATOM    410  CB  ASN A  25      16.796 -27.228   9.308  1.00  0.86           C  
ATOM    411  CG  ASN A  25      18.293 -27.358   9.576  1.00  0.86           C  
ATOM    412  ND2 ASN A  25      18.657 -28.104  10.605  1.00  0.86           N  
ATOM    413  OD1 ASN A  25      19.108 -26.778   8.858  1.00  0.86           O  
ATOM    414  H01 ASN A  25      17.173 -25.995   7.596  1.00  0.86           H  
ATOM    415  H02 ASN A  25      16.472 -28.124   8.778  1.00  0.86           H  
ATOM    416  H03 ASN A  25      16.276 -27.121  10.260  1.00  0.86           H  
ATOM    417  H04 ASN A  25      19.636 -28.218  10.825  1.00  0.86           H  
ATOM    418  H05 ASN A  25      17.956 -28.560  11.171  1.00  0.86           H  
ATOM    419  H11 ASN A  25      16.839 -24.819  10.159  1.00  0.86           H  
ATOM    420  N   ALA A  26      14.065 -25.702   8.501  1.00  0.93           N  
ATOM    421  CA  ALA A  26      12.708 -25.754   7.965  1.00  0.93           C  
ATOM    422  C   ALA A  26      12.540 -24.724   6.852  1.00  0.93           C  
ATOM    423  O   ALA A  26      11.723 -24.896   5.950  1.00  0.93           O  
ATOM    424  CB  ALA A  26      11.697 -25.492   9.067  1.00  0.93           C  
ATOM    425  H01 ALA A  26      12.535 -26.749   7.555  1.00  0.93           H  
ATOM    426  H02 ALA A  26      10.756 -25.985   8.821  1.00  0.93           H  
ATOM    427  H03 ALA A  26      12.077 -25.885  10.010  1.00  0.93           H  
ATOM    428  H04 ALA A  26      11.531 -24.419   9.161  1.00  0.93           H  
ATOM    429  H06 ALA A  26      14.220 -25.327   9.426  1.00  0.93           H  
ATOM    430  N   PHE A  27      13.328 -23.659   6.924  1.00  0.90           N  
ATOM    431  CA  PHE A  27      13.287 -22.575   5.949  1.00  0.90           C  
ATOM    432  C   PHE A  27      13.965 -22.952   4.638  1.00  0.90           C  
ATOM    433  O   PHE A  27      13.511 -22.534   3.575  1.00  0.90           O  
ATOM    434  CB  PHE A  27      13.954 -21.325   6.541  1.00  0.90           C  
ATOM    435  CG  PHE A  27      13.798 -20.085   5.705  1.00  0.90           C  
ATOM    436  CD1 PHE A  27      12.669 -19.298   5.823  1.00  0.90           C  
ATOM    437  CD2 PHE A  27      14.796 -19.695   4.813  1.00  0.90           C  
ATOM    438  CE1 PHE A  27      12.535 -18.134   5.069  1.00  0.90           C  
ATOM    439  CE2 PHE A  27      14.675 -18.538   4.055  1.00  0.90           C  
ATOM    440  CZ  PHE A  27      13.549 -17.756   4.177  1.00  0.90           C  
ATOM    441  H01 PHE A  27      12.240 -22.371   5.726  1.00  0.90           H  
ATOM    442  H02 PHE A  27      15.022 -21.535   6.590  1.00  0.90           H  
ATOM    443  H03 PHE A  27      13.515 -21.135   7.520  1.00  0.90           H  
ATOM    444  H04 PHE A  27      11.876 -19.590   6.512  1.00  0.90           H  
ATOM    445  H05 PHE A  27      13.986 -23.596   7.688  1.00  0.90           H  
ATOM    446  H06 PHE A  27      15.689 -20.311   4.709  1.00  0.90           H  
ATOM    447  H07 PHE A  27      11.642 -17.517   5.172  1.00  0.90           H  
ATOM    448  H08 PHE A  27      15.469 -18.250   3.366  1.00  0.90           H  
ATOM    449  H09 PHE A  27      13.446 -16.848   3.583  1.00  0.90           H  
ATOM    450  N   LYS A  28      15.044 -23.736   4.720  1.00  0.94           N  
ATOM    451  CA  LYS A  28      15.811 -24.159   3.544  1.00  0.94           C  
ATOM    452  C   LYS A  28      16.294 -22.924   2.760  1.00  0.94           C  
ATOM    453  O   LYS A  28      15.861 -22.674   1.630  1.00  0.94           O  
ATOM    454  CB  LYS A  28      14.957 -25.064   2.649  1.00  0.94           C  
ATOM    455  CG  LYS A  28      14.315 -26.234   3.376  1.00  0.94           C  
ATOM    456  CD  LYS A  28      13.232 -26.872   2.527  1.00  0.94           C  
ATOM    457  CE  LYS A  28      13.800 -27.800   1.466  1.00  0.94           C  
ATOM    458  NZ  LYS A  28      14.204 -29.110   2.057  1.00  0.94           N  
ATOM    459  H01 LYS A  28      16.681 -24.726   3.874  1.00  0.94           H  
ATOM    460  H02 LYS A  28      15.629 -25.490   1.904  1.00  0.94           H  
ATOM    461  H03 LYS A  28      14.165 -24.459   2.207  1.00  0.94           H  
ATOM    462  H04 LYS A  28      13.863 -25.865   4.297  1.00  0.94           H  
ATOM    463  H05 LYS A  28      15.079 -26.979   3.599  1.00  0.94           H  
ATOM    464  H06 LYS A  28      12.696 -26.072   2.016  1.00  0.94           H  
ATOM    465  H07 LYS A  28      12.569 -27.445   3.176  1.00  0.94           H  
ATOM    466  H08 LYS A  28      14.682 -27.330   1.032  1.00  0.94           H  
ATOM    467  H09 LYS A  28      13.043 -27.972   0.701  1.00  0.94           H  
ATOM    468  H10 LYS A  28      15.344 -24.051   5.631  1.00  0.94           H  
ATOM    469  H11 LYS A  28      15.053 -28.990   2.591  1.00  0.94           H  
ATOM    470  H12 LYS A  28      13.470 -29.447   2.663  1.00  0.94           H  
ATOM    471  H13 LYS A  28      14.364 -29.779   1.317  1.00  0.94           H  
ATOM    472  N   PRO A  29      17.210 -22.139   3.355  1.00  0.89           N  
ATOM    473  CA  PRO A  29      17.733 -20.934   2.709  1.00  0.89           C  
ATOM    474  C   PRO A  29      18.635 -21.193   1.510  1.00  0.89           C  
ATOM    475  O   PRO A  29      19.404 -22.157   1.477  1.00  0.89           O  
ATOM    476  CB  PRO A  29      18.500 -20.262   3.833  1.00  0.89           C  
ATOM    477  CG  PRO A  29      19.061 -21.430   4.570  1.00  0.89           C  
ATOM    478  CD  PRO A  29      17.883 -22.370   4.646  1.00  0.89           C  
ATOM    479  H01 PRO A  29      17.887 -19.607   4.452  1.00  0.89           H  
ATOM    480  H02 PRO A  29      19.291 -19.621   3.445  1.00  0.89           H  
ATOM    481  H03 PRO A  29      19.471 -21.170   5.546  1.00  0.89           H  
ATOM    482  H04 PRO A  29      19.890 -21.880   4.023  1.00  0.89           H  
ATOM    483  H05 PRO A  29      18.166 -23.410   4.810  1.00  0.89           H  
ATOM    484  H06 PRO A  29      17.230 -22.119   5.482  1.00  0.89           H  
ATOM    485  H14 PRO A  29      16.929 -20.336   2.281  1.00  0.89           H  
ATOM    486  N   THR A  30      18.545 -20.302   0.534  1.00  0.97           N  
ATOM    487  CA  THR A  30      19.344 -20.378  -0.676  1.00  0.97           C  
ATOM    488  C   THR A  30      20.064 -19.045  -0.782  1.00  0.97           C  
ATOM    489  O   THR A  30      19.898 -18.175   0.068  1.00  0.97           O  
ATOM    490  CB  THR A  30      18.454 -20.560  -1.910  1.00  0.97           C  
ATOM    491  CG2 THR A  30      17.672 -21.842  -1.809  1.00  0.97           C  
ATOM    492  OG1 THR A  30      17.537 -19.464  -2.005  1.00  0.97           O  
ATOM    493  H01 THR A  30      20.029 -21.224  -0.632  1.00  0.97           H  
ATOM    494  H02 THR A  30      19.090 -20.595  -2.795  1.00  0.97           H  
ATOM    495  H03 THR A  30      16.719 -21.727  -2.325  1.00  0.97           H  
ATOM    496  H04 THR A  30      18.239 -22.651  -2.269  1.00  0.97           H  
ATOM    497  H05 THR A  30      17.490 -22.076  -0.760  1.00  0.97           H  
ATOM    498  H06 THR A  30      17.325 -19.302  -2.927  1.00  0.97           H  
ATOM    499  H07 THR A  30      17.893 -19.537   0.636  1.00  0.97           H  
ATOM    500  N   ALA A  31      20.867 -18.883  -1.821  1.00  0.98           N  
ATOM    501  CA  ALA A  31      21.584 -17.635  -2.013  1.00  0.98           C  
ATOM    502  C   ALA A  31      20.641 -16.549  -2.509  1.00  0.98           C  
ATOM    503  O   ALA A  31      20.917 -15.359  -2.358  1.00  0.98           O  
ATOM    504  CB  ALA A  31      22.715 -17.831  -2.992  1.00  0.98           C  
ATOM    505  H01 ALA A  31      21.998 -17.322  -1.055  1.00  0.98           H  
ATOM    506  H02 ALA A  31      23.606 -18.157  -2.456  1.00  0.98           H  
ATOM    507  H03 ALA A  31      22.435 -18.588  -3.724  1.00  0.98           H  
ATOM    508  H04 ALA A  31      22.922 -16.890  -3.502  1.00  0.98           H  
ATOM    509  H07 ALA A  31      20.982 -19.634  -2.486  1.00  0.98           H  
ATOM    510  N   ASP A  32      19.526 -16.964  -3.101  1.00  0.99           N  
ATOM    511  CA  ASP A  32      18.544 -16.025  -3.634  1.00  0.99           C  
ATOM    512  C   ASP A  32      17.477 -15.734  -2.587  1.00  0.99           C  
ATOM    513  O   ASP A  32      16.720 -14.770  -2.710  1.00  0.99           O  
ATOM    514  CB  ASP A  32      17.887 -16.595  -4.894  1.00  0.99           C  
ATOM    515  CG  ASP A  32      18.775 -17.597  -5.615  1.00  0.99           C  
ATOM    516  OD1 ASP A  32      19.786 -17.178  -6.226  1.00  0.99           O  
ATOM    517  OD2 ASP A  32      18.469 -18.809  -5.554  1.00  0.99           O  
ATOM    518  H01 ASP A  32      19.057 -15.099  -3.892  1.00  0.99           H  
ATOM    519  H02 ASP A  32      17.706 -15.764  -5.576  1.00  0.99           H  
ATOM    520  H03 ASP A  32      16.959 -17.091  -4.611  1.00  0.99           H  
ATOM    521  H05 ASP A  32      19.354 -17.956  -3.184  1.00  0.99           H  
ATOM    522  N   ARG A  33      17.423 -16.575  -1.557  1.00  0.96           N  
ATOM    523  CA  ARG A  33      16.452 -16.424  -0.479  1.00  0.96           C  
ATOM    524  C   ARG A  33      17.106 -16.886   0.813  1.00  0.96           C  
ATOM    525  O   ARG A  33      16.937 -18.032   1.236  1.00  0.96           O  
ATOM    526  CB  ARG A  33      15.207 -17.264  -0.770  1.00  0.96           C  
ATOM    527  CG  ARG A  33      14.196 -17.269   0.359  1.00  0.96           C  
ATOM    528  CD  ARG A  33      13.008 -18.117   0.006  1.00  0.96           C  
ATOM    529  NE  ARG A  33      12.522 -18.886   1.145  1.00  0.96           N  
ATOM    530  CZ  ARG A  33      11.372 -18.659   1.777  1.00  0.96           C  
ATOM    531  NH1 ARG A  33      10.568 -17.669   1.396  1.00  0.96           N  
ATOM    532  NH2 ARG A  33      10.996 -19.466   2.762  1.00  0.96           N  
ATOM    533  H01 ARG A  33      16.145 -15.382  -0.393  1.00  0.96           H  
ATOM    534  H02 ARG A  33      15.542 -18.293  -0.901  1.00  0.96           H  
ATOM    535  H03 ARG A  33      14.724 -16.867  -1.663  1.00  0.96           H  
ATOM    536  H04 ARG A  33      18.077 -17.344  -1.520  1.00  0.96           H  
ATOM    537  H05 ARG A  33      13.858 -16.247   0.530  1.00  0.96           H  
ATOM    538  H06 ARG A  33      14.666 -17.667   1.259  1.00  0.96           H  
ATOM    539  H07 ARG A  33      13.318 -18.822  -0.765  1.00  0.96           H  
ATOM    540  H08 ARG A  33      12.206 -17.469  -0.349  1.00  0.96           H  
ATOM    541  H09 ARG A  33      13.099 -19.645   1.479  1.00  0.96           H  
ATOM    542  H10 ARG A  33       9.688 -17.522   1.870  1.00  0.96           H  
ATOM    543  H11 ARG A  33      10.838 -17.065   0.633  1.00  0.96           H  
ATOM    544  H12 ARG A  33      11.591 -20.233   3.042  1.00  0.96           H  
ATOM    545  H13 ARG A  33      10.115 -19.313   3.231  1.00  0.96           H  
ATOM    546  N   PRO A  34      17.910 -16.012   1.429  1.00  0.91           N  
ATOM    547  CA  PRO A  34      18.614 -16.310   2.677  1.00  0.91           C  
ATOM    548  C   PRO A  34      17.800 -16.121   3.954  1.00  0.91           C  
ATOM    549  O   PRO A  34      16.794 -15.407   3.980  1.00  0.91           O  
ATOM    550  CB  PRO A  34      19.786 -15.340   2.629  1.00  0.91           C  
ATOM    551  CG  PRO A  34      19.182 -14.131   1.978  1.00  0.91           C  
ATOM    552  CD  PRO A  34      18.344 -14.719   0.865  1.00  0.91           C  
ATOM    553  H01 PRO A  34      20.652 -15.732   2.096  1.00  0.91           H  
ATOM    554  H02 PRO A  34      20.148 -15.109   3.631  1.00  0.91           H  
ATOM    555  H03 PRO A  34      19.928 -13.421   1.621  1.00  0.91           H  
ATOM    556  H04 PRO A  34      18.563 -13.575   2.682  1.00  0.91           H  
ATOM    557  H05 PRO A  34      17.514 -14.079   0.566  1.00  0.91           H  
ATOM    558  H06 PRO A  34      18.936 -14.863  -0.039  1.00  0.91           H  
ATOM    559  H14 PRO A  34      18.881 -17.365   2.729  1.00  0.91           H  
ATOM    560  N   PHE A  35      18.242 -16.773   5.019  1.00  0.84           N  
ATOM    561  CA  PHE A  35      17.587 -16.654   6.307  1.00  0.84           C  
ATOM    562  C   PHE A  35      18.297 -15.490   6.995  1.00  0.84           C  
ATOM    563  O   PHE A  35      19.525 -15.456   7.049  1.00  0.84           O  
ATOM    564  CB  PHE A  35      17.762 -17.945   7.110  1.00  0.84           C  
ATOM    565  CG  PHE A  35      16.924 -18.014   8.357  1.00  0.84           C  
ATOM    566  CD1 PHE A  35      15.620 -18.492   8.305  1.00  0.84           C  
ATOM    567  CD2 PHE A  35      17.447 -17.631   9.589  1.00  0.84           C  
ATOM    568  CE1 PHE A  35      14.851 -18.598   9.464  1.00  0.84           C  
ATOM    569  CE2 PHE A  35      16.685 -17.735  10.747  1.00  0.84           C  
ATOM    570  CZ  PHE A  35      15.384 -18.217  10.684  1.00  0.84           C  
ATOM    571  H01 PHE A  35      16.514 -16.484   6.217  1.00  0.84           H  
ATOM    572  H02 PHE A  35      18.803 -17.975   7.431  1.00  0.84           H  
ATOM    573  H03 PHE A  35      17.493 -18.785   6.470  1.00  0.84           H  
ATOM    574  H04 PHE A  35      15.193 -18.788   7.347  1.00  0.84           H  
ATOM    575  H05 PHE A  35      18.465 -17.245   9.646  1.00  0.84           H  
ATOM    576  H06 PHE A  35      13.832 -18.980   9.409  1.00  0.84           H  
ATOM    577  H07 PHE A  35      19.054 -17.367   4.932  1.00  0.84           H  
ATOM    578  H08 PHE A  35      17.109 -17.438  11.706  1.00  0.84           H  
ATOM    579  H09 PHE A  35      14.785 -18.295  11.591  1.00  0.84           H  
ATOM    580  N   VAL A  36      17.523 -14.527   7.482  1.00  0.95           N  
ATOM    581  CA  VAL A  36      18.043 -13.338   8.150  1.00  0.95           C  
ATOM    582  C   VAL A  36      17.865 -13.515   9.649  1.00  0.95           C  
ATOM    583  O   VAL A  36      16.737 -13.642  10.135  1.00  0.95           O  
ATOM    584  CB  VAL A  36      17.296 -12.075   7.684  1.00  0.95           C  
ATOM    585  CG1 VAL A  36      18.011 -10.829   8.166  1.00  0.95           C  
ATOM    586  CG2 VAL A  36      17.167 -12.072   6.157  1.00  0.95           C  
ATOM    587  H01 VAL A  36      19.097 -13.216   7.902  1.00  0.95           H  
ATOM    588  H02 VAL A  36      16.295 -12.079   8.115  1.00  0.95           H  
ATOM    589  H03 VAL A  36      18.946 -10.712   7.618  1.00  0.95           H  
ATOM    590  H04 VAL A  36      17.379  -9.958   7.995  1.00  0.95           H  
ATOM    591  H05 VAL A  36      18.224 -10.921   9.231  1.00  0.95           H  
ATOM    592  H06 VAL A  36      16.636 -11.174   5.840  1.00  0.95           H  
ATOM    593  H07 VAL A  36      18.160 -12.084   5.708  1.00  0.95           H  
ATOM    594  H08 VAL A  36      16.612 -12.954   5.837  1.00  0.95           H  
ATOM    595  H10 VAL A  36      16.522 -14.622   7.385  1.00  0.95           H  
ATOM    596  N   LEU A  37      18.986 -13.529  10.366  1.00  0.89           N  
ATOM    597  CA  LEU A  37      19.025 -13.721  11.812  1.00  0.89           C  
ATOM    598  C   LEU A  37      19.559 -12.471  12.522  1.00  0.89           C  
ATOM    599  O   LEU A  37      20.617 -11.934  12.154  1.00  0.89           O  
ATOM    600  CB  LEU A  37      19.968 -14.887  12.146  1.00  0.89           C  
ATOM    601  CG  LEU A  37      19.623 -16.009  13.135  1.00  0.89           C  
ATOM    602  CD1 LEU A  37      20.945 -16.649  13.590  1.00  0.89           C  
ATOM    603  CD2 LEU A  37      18.823 -15.516  14.339  1.00  0.89           C  
ATOM    604  H01 LEU A  37      18.009 -13.925  12.149  1.00  0.89           H  
ATOM    605  H02 LEU A  37      20.758 -14.367  12.688  1.00  0.89           H  
ATOM    606  H03 LEU A  37      20.176 -15.381  11.197  1.00  0.89           H  
ATOM    607  H04 LEU A  37      18.984 -16.736  12.634  1.00  0.89           H  
ATOM    608  H05 LEU A  37      21.695 -15.871  13.732  1.00  0.89           H  
ATOM    609  H06 LEU A  37      20.789 -17.178  14.530  1.00  0.89           H  
ATOM    610  H07 LEU A  37      21.290 -17.351  12.831  1.00  0.89           H  
ATOM    611  H08 LEU A  37      17.833 -15.971  14.327  1.00  0.89           H  
ATOM    612  H09 LEU A  37      19.862 -13.399   9.880  1.00  0.89           H  
ATOM    613  H10 LEU A  37      19.339 -15.794  15.258  1.00  0.89           H  
ATOM    614  H11 LEU A  37      18.725 -14.431  14.291  1.00  0.89           H  
ATOM    615  N   GLY A  38      18.837 -12.034  13.549  1.00  0.94           N  
ATOM    616  CA  GLY A  38      19.254 -10.883  14.329  1.00  0.94           C  
ATOM    617  C   GLY A  38      19.936 -11.432  15.570  1.00  0.94           C  
ATOM    618  O   GLY A  38      19.417 -12.370  16.202  1.00  0.94           O  
ATOM    619  H01 GLY A  38      18.404 -10.254  14.591  1.00  0.94           H  
ATOM    620  H02 GLY A  38      19.949 -10.270  13.756  1.00  0.94           H  
ATOM    621  H12 GLY A  38      17.981 -12.512  13.791  1.00  0.94           H  
ATOM    622  N   LEU A  39      21.055 -10.832  15.964  1.00  0.88           N  
ATOM    623  CA  LEU A  39      21.809 -11.333  17.106  1.00  0.88           C  
ATOM    624  C   LEU A  39      22.217 -10.293  18.143  1.00  0.88           C  
ATOM    625  O   LEU A  39      22.387  -9.120  17.836  1.00  0.88           O  
ATOM    626  CB  LEU A  39      23.060 -12.044  16.596  1.00  0.88           C  
ATOM    627  CG  LEU A  39      22.903 -13.281  15.716  1.00  0.88           C  
ATOM    628  CD1 LEU A  39      24.254 -13.625  15.098  1.00  0.88           C  
ATOM    629  CD2 LEU A  39      22.343 -14.449  16.534  1.00  0.88           C  
ATOM    630  H01 LEU A  39      21.127 -12.003  17.629  1.00  0.88           H  
ATOM    631  H02 LEU A  39      23.529 -12.427  17.502  1.00  0.88           H  
ATOM    632  H03 LEU A  39      21.387 -10.019  15.466  1.00  0.88           H  
ATOM    633  H04 LEU A  39      23.631 -11.314  16.022  1.00  0.88           H  
ATOM    634  H05 LEU A  39      22.194 -13.079  14.913  1.00  0.88           H  
ATOM    635  H06 LEU A  39      25.010 -13.671  15.882  1.00  0.88           H  
ATOM    636  H07 LEU A  39      24.190 -14.592  14.598  1.00  0.88           H  
ATOM    637  H08 LEU A  39      24.529 -12.858  14.373  1.00  0.88           H  
ATOM    638  H09 LEU A  39      21.346 -14.700  16.173  1.00  0.88           H  
ATOM    639  H10 LEU A  39      22.996 -15.315  16.426  1.00  0.88           H  
ATOM    640  H11 LEU A  39      22.287 -14.164  17.585  1.00  0.88           H  
ATOM    641  N   PRO A  40      22.360 -10.733  19.401  1.00  0.77           N  
ATOM    642  CA  PRO A  40      22.757  -9.967  20.583  1.00  0.77           C  
ATOM    643  C   PRO A  40      24.158 -10.358  21.078  1.00  0.77           C  
ATOM    644  O   PRO A  40      24.774 -11.288  20.570  1.00  0.77           O  
ATOM    645  CB  PRO A  40      21.723 -10.430  21.594  1.00  0.77           C  
ATOM    646  CG  PRO A  40      21.701 -11.915  21.318  1.00  0.77           C  
ATOM    647  CD  PRO A  40      21.708 -11.989  19.801  1.00  0.77           C  
ATOM    648  H01 PRO A  40      20.753  -9.940  21.504  1.00  0.77           H  
ATOM    649  H02 PRO A  40      22.036 -10.216  22.616  1.00  0.77           H  
ATOM    650  H03 PRO A  40      20.844 -12.419  21.765  1.00  0.77           H  
ATOM    651  H04 PRO A  40      22.580 -12.404  21.738  1.00  0.77           H  
ATOM    652  H05 PRO A  40      22.219 -12.873  19.421  1.00  0.77           H  
ATOM    653  H06 PRO A  40      20.693 -12.045  19.408  1.00  0.77           H  
ATOM    654  H12 PRO A  40      22.797  -8.893  20.404  1.00  0.77           H  
ATOM    655  N   THR A  41      24.657  -9.635  22.073  1.00  0.72           N  
ATOM    656  CA  THR A  41      25.956  -9.917  22.677  1.00  0.72           C  
ATOM    657  C   THR A  41      25.648  -9.871  24.162  1.00  0.72           C  
ATOM    658  O   THR A  41      24.480  -9.792  24.528  1.00  0.72           O  
ATOM    659  CB  THR A  41      27.020  -8.836  22.356  1.00  0.72           C  
ATOM    660  CG2 THR A  41      27.257  -8.729  20.855  1.00  0.72           C  
ATOM    661  OG1 THR A  41      26.592  -7.568  22.870  1.00  0.72           O  
ATOM    662  H01 THR A  41      26.371 -10.857  22.312  1.00  0.72           H  
ATOM    663  H02 THR A  41      27.957  -9.127  22.830  1.00  0.72           H  
ATOM    664  H03 THR A  41      28.307  -8.926  20.639  1.00  0.72           H  
ATOM    665  H04 THR A  41      26.636  -9.459  20.336  1.00  0.72           H  
ATOM    666  H05 THR A  41      26.999  -7.725  20.517  1.00  0.72           H  
ATOM    667  H06 THR A  41      26.556  -6.928  22.155  1.00  0.72           H  
ATOM    668  H07 THR A  41      24.116  -8.859  22.427  1.00  0.72           H  
ATOM    669  N   GLY A  42      26.674  -9.892  25.006  1.00  0.62           N  
ATOM    670  CA  GLY A  42      26.459  -9.845  26.441  1.00  0.62           C  
ATOM    671  C   GLY A  42      26.698 -11.210  27.035  1.00  0.62           C  
ATOM    672  O   GLY A  42      27.040 -12.149  26.314  1.00  0.62           O  
ATOM    673  H01 GLY A  42      25.433  -9.538  26.642  1.00  0.62           H  
ATOM    674  H02 GLY A  42      27.148  -9.129  26.888  1.00  0.62           H  
ATOM    675  H07 GLY A  42      27.616  -9.941  24.645  1.00  0.62           H  
ATOM    676  N   GLY A  43      26.547 -11.326  28.346  1.00  0.68           N  
ATOM    677  CA  GLY A  43      26.733 -12.609  28.984  1.00  0.68           C  
ATOM    678  C   GLY A  43      25.627 -13.599  28.647  1.00  0.68           C  
ATOM    679  O   GLY A  43      25.889 -14.792  28.489  1.00  0.68           O  
ATOM    680  H01 GLY A  43      26.712 -12.446  30.062  1.00  0.68           H  
ATOM    681  H02 GLY A  43      27.686 -13.026  28.659  1.00  0.68           H  
ATOM    682  H03 GLY A  43      26.302 -10.518  28.900  1.00  0.68           H  
ATOM    683  N   THR A  44      24.400 -13.099  28.493  1.00  0.50           N  
ATOM    684  CA  THR A  44      23.219 -13.937  28.200  1.00  0.50           C  
ATOM    685  C   THR A  44      23.278 -14.969  27.061  1.00  0.50           C  
ATOM    686  O   THR A  44      22.914 -16.131  27.251  1.00  0.50           O  
ATOM    687  CB  THR A  44      21.934 -13.067  27.981  1.00  0.50           C  
ATOM    688  CG2 THR A  44      20.736 -13.950  27.628  1.00  0.50           C  
ATOM    689  OG1 THR A  44      21.625 -12.328  29.170  1.00  0.50           O  
ATOM    690  H01 THR A  44      23.195 -14.538  29.109  1.00  0.50           H  
ATOM    691  H02 THR A  44      22.133 -12.380  27.159  1.00  0.50           H  
ATOM    692  H03 THR A  44      24.272 -12.101  28.581  1.00  0.50           H  
ATOM    693  H04 THR A  44      19.910 -13.323  27.292  1.00  0.50           H  
ATOM    694  H05 THR A  44      21.015 -14.640  26.832  1.00  0.50           H  
ATOM    695  H06 THR A  44      20.428 -14.515  28.508  1.00  0.50           H  
ATOM    696  H07 THR A  44      21.735 -11.389  29.002  1.00  0.50           H  
ATOM    697  N   PRO A  45      23.706 -14.554  25.858  1.00  0.84           N  
ATOM    698  CA  PRO A  45      23.754 -15.526  24.760  1.00  0.84           C  
ATOM    699  C   PRO A  45      24.918 -16.501  24.687  1.00  0.84           C  
ATOM    700  O   PRO A  45      24.993 -17.288  23.744  1.00  0.84           O  
ATOM    701  CB  PRO A  45      23.700 -14.630  23.522  1.00  0.84           C  
ATOM    702  CG  PRO A  45      24.484 -13.435  23.953  1.00  0.84           C  
ATOM    703  CD  PRO A  45      23.979 -13.188  25.368  1.00  0.84           C  
ATOM    704  H01 PRO A  45      22.686 -14.392  23.203  1.00  0.84           H  
ATOM    705  H02 PRO A  45      24.162 -15.116  22.663  1.00  0.84           H  
ATOM    706  H03 PRO A  45      24.355 -12.576  23.295  1.00  0.84           H  
ATOM    707  H04 PRO A  45      25.554 -13.645  23.949  1.00  0.84           H  
ATOM    708  H05 PRO A  45      24.686 -12.639  25.990  1.00  0.84           H  
ATOM    709  H06 PRO A  45      23.072 -12.583  25.363  1.00  0.84           H  
ATOM    710  H08 PRO A  45      22.937 -16.237  24.888  1.00  0.84           H  
ATOM    711  N   MET A  46      25.808 -16.486  25.673  1.00  0.86           N  
ATOM    712  CA  MET A  46      26.964 -17.381  25.639  1.00  0.86           C  
ATOM    713  C   MET A  46      26.633 -18.861  25.480  1.00  0.86           C  
ATOM    714  O   MET A  46      27.165 -19.516  24.589  1.00  0.86           O  
ATOM    715  CB  MET A  46      27.880 -17.144  26.840  1.00  0.86           C  
ATOM    716  CG  MET A  46      28.601 -15.793  26.801  1.00  0.86           C  
ATOM    717  SD  MET A  46      29.708 -15.618  25.376  1.00  0.86           S  
ATOM    718  CE  MET A  46      31.313 -15.696  26.193  1.00  0.86           C  
ATOM    719  H01 MET A  46      27.494 -17.117  24.724  1.00  0.86           H  
ATOM    720  H02 MET A  46      28.647 -17.918  26.815  1.00  0.86           H  
ATOM    721  H03 MET A  46      27.278 -17.189  27.748  1.00  0.86           H  
ATOM    722  H04 MET A  46      29.215 -15.727  27.699  1.00  0.86           H  
ATOM    723  H05 MET A  46      27.853 -15.001  26.759  1.00  0.86           H  
ATOM    724  H06 MET A  46      32.010 -15.028  25.687  1.00  0.86           H  
ATOM    725  H07 MET A  46      25.686 -15.853  26.450  1.00  0.86           H  
ATOM    726  H08 MET A  46      31.207 -15.390  27.234  1.00  0.86           H  
ATOM    727  H09 MET A  46      31.693 -16.717  26.151  1.00  0.86           H  
ATOM    728  N   THR A  47      25.728 -19.386  26.296  1.00  0.89           N  
ATOM    729  CA  THR A  47      25.371 -20.797  26.185  1.00  0.89           C  
ATOM    730  C   THR A  47      24.759 -21.127  24.824  1.00  0.89           C  
ATOM    731  O   THR A  47      25.056 -22.173  24.244  1.00  0.89           O  
ATOM    732  CB  THR A  47      24.448 -21.245  27.331  1.00  0.89           C  
ATOM    733  CG2 THR A  47      25.239 -21.390  28.633  1.00  0.89           C  
ATOM    734  OG1 THR A  47      23.399 -20.283  27.513  1.00  0.89           O  
ATOM    735  H01 THR A  47      26.300 -21.361  26.270  1.00  0.89           H  
ATOM    736  H02 THR A  47      24.017 -22.212  27.072  1.00  0.89           H  
ATOM    737  H03 THR A  47      26.135 -20.772  28.584  1.00  0.89           H  
ATOM    738  H04 THR A  47      24.622 -21.068  29.472  1.00  0.89           H  
ATOM    739  H05 THR A  47      25.525 -22.433  28.771  1.00  0.89           H  
ATOM    740  H06 THR A  47      23.177 -19.887  26.667  1.00  0.89           H  
ATOM    741  H10 THR A  47      25.285 -18.808  26.996  1.00  0.89           H  
ATOM    742  N   THR A  48      23.962 -20.205  24.287  1.00  0.90           N  
ATOM    743  CA  THR A  48      23.334 -20.397  22.980  1.00  0.90           C  
ATOM    744  C   THR A  48      24.393 -20.422  21.871  1.00  0.90           C  
ATOM    745  O   THR A  48      24.312 -21.240  20.948  1.00  0.90           O  
ATOM    746  CB  THR A  48      22.269 -19.314  22.683  1.00  0.90           C  
ATOM    747  CG2 THR A  48      21.702 -19.476  21.287  1.00  0.90           C  
ATOM    748  OG1 THR A  48      21.197 -19.423  23.627  1.00  0.90           O  
ATOM    749  H01 THR A  48      22.824 -21.360  23.005  1.00  0.90           H  
ATOM    750  H02 THR A  48      22.749 -18.338  22.761  1.00  0.90           H  
ATOM    751  H03 THR A  48      20.816 -18.850  21.181  1.00  0.90           H  
ATOM    752  H04 THR A  48      22.449 -19.174  20.553  1.00  0.90           H  
ATOM    753  H05 THR A  48      21.432 -20.519  21.123  1.00  0.90           H  
ATOM    754  H06 THR A  48      21.016 -18.561  24.008  1.00  0.90           H  
ATOM    755  H07 THR A  48      23.787 -19.350  24.796  1.00  0.90           H  
ATOM    756  N   TYR A  49      25.396 -19.551  21.962  1.00  0.85           N  
ATOM    757  CA  TYR A  49      26.453 -19.532  20.955  1.00  0.85           C  
ATOM    758  C   TYR A  49      27.244 -20.834  21.033  1.00  0.85           C  
ATOM    759  O   TYR A  49      27.515 -21.458  20.002  1.00  0.85           O  
ATOM    760  CB  TYR A  49      27.364 -18.312  21.128  1.00  0.85           C  
ATOM    761  CG  TYR A  49      26.777 -17.039  20.560  1.00  0.85           C  
ATOM    762  CD1 TYR A  49      26.169 -17.034  19.298  1.00  0.85           C  
ATOM    763  CD2 TYR A  49      26.804 -15.842  21.284  1.00  0.85           C  
ATOM    764  CE1 TYR A  49      25.598 -15.873  18.772  1.00  0.85           C  
ATOM    765  CE2 TYR A  49      26.237 -14.675  20.762  1.00  0.85           C  
ATOM    766  CZ  TYR A  49      25.635 -14.701  19.506  1.00  0.85           C  
ATOM    767  OH  TYR A  49      25.079 -13.556  18.978  1.00  0.85           O  
ATOM    768  H01 TYR A  49      26.002 -19.450  19.966  1.00  0.85           H  
ATOM    769  H02 TYR A  49      28.283 -18.516  20.578  1.00  0.85           H  
ATOM    770  H03 TYR A  49      27.547 -18.164  22.192  1.00  0.85           H  
ATOM    771  H04 TYR A  49      26.141 -17.955  18.715  1.00  0.85           H  
ATOM    772  H05 TYR A  49      27.273 -15.819  22.268  1.00  0.85           H  
ATOM    773  H06 TYR A  49      25.126 -15.890  17.790  1.00  0.85           H  
ATOM    774  H07 TYR A  49      25.426 -18.899  22.733  1.00  0.85           H  
ATOM    775  H08 TYR A  49      26.266 -13.749  21.336  1.00  0.85           H  
ATOM    776  H09 TYR A  49      24.900 -13.688  18.044  1.00  0.85           H  
ATOM    777  N   LYS A  50      27.539 -21.274  22.257  1.00  0.93           N  
ATOM    778  CA  LYS A  50      28.269 -22.519  22.489  1.00  0.93           C  
ATOM    779  C   LYS A  50      27.572 -23.694  21.822  1.00  0.93           C  
ATOM    780  O   LYS A  50      28.195 -24.455  21.077  1.00  0.93           O  
ATOM    781  CB  LYS A  50      28.388 -22.812  23.982  1.00  0.93           C  
ATOM    782  CG  LYS A  50      29.771 -22.622  24.571  1.00  0.93           C  
ATOM    783  CD  LYS A  50      30.180 -21.154  24.581  1.00  0.93           C  
ATOM    784  CE  LYS A  50      31.504 -20.928  25.327  1.00  0.93           C  
ATOM    785  NZ  LYS A  50      32.666 -21.670  24.726  1.00  0.93           N  
ATOM    786  H01 LYS A  50      29.262 -22.391  22.059  1.00  0.93           H  
ATOM    787  H02 LYS A  50      28.153 -23.870  24.101  1.00  0.93           H  
ATOM    788  H03 LYS A  50      27.702 -22.151  24.511  1.00  0.93           H  
ATOM    789  H04 LYS A  50      30.483 -23.170  23.953  1.00  0.93           H  
ATOM    790  H05 LYS A  50      29.775 -22.998  25.594  1.00  0.93           H  
ATOM    791  H06 LYS A  50      29.403 -20.593  25.100  1.00  0.93           H  
ATOM    792  H07 LYS A  50      30.293 -20.813  23.552  1.00  0.93           H  
ATOM    793  H08 LYS A  50      31.370 -21.309  26.339  1.00  0.93           H  
ATOM    794  H09 LYS A  50      31.731 -19.862  25.314  1.00  0.93           H  
ATOM    795  H10 LYS A  50      27.247 -20.726  23.054  1.00  0.93           H  
ATOM    796  H11 LYS A  50      33.467 -21.592  25.336  1.00  0.93           H  
ATOM    797  H12 LYS A  50      32.423 -22.644  24.614  1.00  0.93           H  
ATOM    798  H13 LYS A  50      32.890 -21.273  23.825  1.00  0.93           H  
ATOM    799  N   ALA A  51      26.275 -23.836  22.077  1.00  0.98           N  
ATOM    800  CA  ALA A  51      25.506 -24.929  21.492  1.00  0.98           C  
ATOM    801  C   ALA A  51      25.380 -24.815  19.975  1.00  0.98           C  
ATOM    802  O   ALA A  51      25.347 -25.828  19.288  1.00  0.98           O  
ATOM    803  CB  ALA A  51      24.137 -25.023  22.137  1.00  0.98           C  
ATOM    804  H01 ALA A  51      26.058 -25.847  21.694  1.00  0.98           H  
ATOM    805  H02 ALA A  51      23.402 -25.317  21.387  1.00  0.98           H  
ATOM    806  H03 ALA A  51      24.160 -25.767  22.933  1.00  0.98           H  
ATOM    807  H04 ALA A  51      23.863 -24.053  22.553  1.00  0.98           H  
ATOM    808  H14 ALA A  51      25.814 -23.176  22.686  1.00  0.98           H  
ATOM    809  N   LEU A  52      25.323 -23.594  19.449  1.00  0.94           N  
ATOM    810  CA  LEU A  52      25.206 -23.408  18.007  1.00  0.94           C  
ATOM    811  C   LEU A  52      26.461 -23.890  17.292  1.00  0.94           C  
ATOM    812  O   LEU A  52      26.386 -24.594  16.283  1.00  0.94           O  
ATOM    813  CB  LEU A  52      24.925 -21.949  17.665  1.00  0.94           C  
ATOM    814  CG  LEU A  52      23.449 -21.542  17.601  1.00  0.94           C  
ATOM    815  CD1 LEU A  52      23.337 -20.014  17.445  1.00  0.94           C  
ATOM    816  CD2 LEU A  52      22.754 -22.283  16.452  1.00  0.94           C  
ATOM    817  H01 LEU A  52      24.364 -24.008  17.662  1.00  0.94           H  
ATOM    818  H02 LEU A  52      25.311 -21.806  16.656  1.00  0.94           H  
ATOM    819  H03 LEU A  52      25.409 -21.330  18.421  1.00  0.94           H  
ATOM    820  H04 LEU A  52      22.948 -21.821  18.528  1.00  0.94           H  
ATOM    821  H05 LEU A  52      25.361 -22.787  20.055  1.00  0.94           H  
ATOM    822  H06 LEU A  52      22.462 -19.657  17.989  1.00  0.94           H  
ATOM    823  H07 LEU A  52      24.233 -19.541  17.847  1.00  0.94           H  
ATOM    824  H08 LEU A  52      23.235 -19.762  16.389  1.00  0.94           H  
ATOM    825  H09 LEU A  52      21.846 -21.749  16.173  1.00  0.94           H  
ATOM    826  H10 LEU A  52      23.424 -22.333  15.594  1.00  0.94           H  
ATOM    827  H11 LEU A  52      22.497 -23.293  16.773  1.00  0.94           H  
ATOM    828  N   VAL A  53      27.618 -23.518  17.828  1.00  0.97           N  
ATOM    829  CA  VAL A  53      28.890 -23.928  17.249  1.00  0.97           C  
ATOM    830  C   VAL A  53      28.960 -25.456  17.246  1.00  0.97           C  
ATOM    831  O   VAL A  53      29.294 -26.066  16.225  1.00  0.97           O  
ATOM    832  CB  VAL A  53      30.067 -23.325  18.024  1.00  0.97           C  
ATOM    833  CG1 VAL A  53      31.390 -23.802  17.438  1.00  0.97           C  
ATOM    834  CG2 VAL A  53      29.977 -21.807  17.985  1.00  0.97           C  
ATOM    835  H01 VAL A  53      28.958 -23.560  16.225  1.00  0.97           H  
ATOM    836  H02 VAL A  53      30.020 -23.655  19.062  1.00  0.97           H  
ATOM    837  H03 VAL A  53      32.167 -23.744  18.201  1.00  0.97           H  
ATOM    838  H04 VAL A  53      31.288 -24.834  17.102  1.00  0.97           H  
ATOM    839  H05 VAL A  53      31.663 -23.169  16.593  1.00  0.97           H  
ATOM    840  H06 VAL A  53      29.079 -21.483  18.510  1.00  0.97           H  
ATOM    841  H07 VAL A  53      30.855 -21.378  18.469  1.00  0.97           H  
ATOM    842  H08 VAL A  53      29.932 -21.472  16.949  1.00  0.97           H  
ATOM    843  H12 VAL A  53      27.616 -22.938  18.655  1.00  0.97           H  
ATOM    844  N   GLU A  54      28.595 -26.065  18.373  1.00  0.99           N  
ATOM    845  CA  GLU A  54      28.578 -27.523  18.486  1.00  0.99           C  
ATOM    846  C   GLU A  54      27.792 -28.119  17.315  1.00  0.99           C  
ATOM    847  O   GLU A  54      28.340 -28.831  16.474  1.00  0.99           O  
ATOM    848  CB  GLU A  54      27.865 -27.960  19.759  1.00  0.99           C  
ATOM    849  CG  GLU A  54      28.606 -27.785  21.059  1.00  0.99           C  
ATOM    850  CD  GLU A  54      27.762 -28.261  22.240  1.00  0.99           C  
ATOM    851  OE1 GLU A  54      27.045 -29.278  22.101  1.00  0.99           O  
ATOM    852  OE2 GLU A  54      27.797 -27.609  23.304  1.00  0.99           O  
ATOM    853  H01 GLU A  54      29.613 -27.865  18.493  1.00  0.99           H  
ATOM    854  H02 GLU A  54      27.736 -29.037  19.653  1.00  0.99           H  
ATOM    855  H03 GLU A  54      26.939 -27.389  19.829  1.00  0.99           H  
ATOM    856  H04 GLU A  54      28.824 -26.726  21.194  1.00  0.99           H  
ATOM    857  H05 GLU A  54      29.529 -28.363  21.024  1.00  0.99           H  
ATOM    858  H09 GLU A  54      28.323 -25.506  19.169  1.00  0.99           H  
ATOM    859  N   MET A  55      26.500 -27.806  17.276  1.00  0.99           N  
ATOM    860  CA  MET A  55      25.594 -28.293  16.246  1.00  0.99           C  
ATOM    861  C   MET A  55      26.136 -28.107  14.836  1.00  0.99           C  
ATOM    862  O   MET A  55      25.964 -28.980  13.975  1.00  0.99           O  
ATOM    863  CB  MET A  55      24.227 -27.631  16.395  1.00  0.99           C  
ATOM    864  CG  MET A  55      23.585 -27.949  17.727  1.00  0.99           C  
ATOM    865  SD  MET A  55      22.011 -27.160  18.018  1.00  0.99           S  
ATOM    866  CE  MET A  55      21.001 -28.080  16.882  1.00  0.99           C  
ATOM    867  H01 MET A  55      25.494 -29.368  16.392  1.00  0.99           H  
ATOM    868  H02 MET A  55      23.579 -28.018  15.609  1.00  0.99           H  
ATOM    869  H03 MET A  55      24.347 -26.551  16.311  1.00  0.99           H  
ATOM    870  H04 MET A  55      24.262 -27.564  18.489  1.00  0.99           H  
ATOM    871  H05 MET A  55      23.438 -29.028  17.782  1.00  0.99           H  
ATOM    872  H06 MET A  55      26.130 -27.201  17.995  1.00  0.99           H  
ATOM    873  H07 MET A  55      20.098 -27.512  16.657  1.00  0.99           H  
ATOM    874  H08 MET A  55      21.557 -28.256  15.961  1.00  0.99           H  
ATOM    875  H09 MET A  55      20.727 -29.035  17.330  1.00  0.99           H  
ATOM    876  N   HIS A  56      26.805 -26.986  14.598  1.00  0.98           N  
ATOM    877  CA  HIS A  56      27.370 -26.742  13.284  1.00  0.98           C  
ATOM    878  C   HIS A  56      28.490 -27.728  13.019  1.00  0.98           C  
ATOM    879  O   HIS A  56      28.558 -28.320  11.938  1.00  0.98           O  
ATOM    880  CB  HIS A  56      27.918 -25.324  13.161  1.00  0.98           C  
ATOM    881  CG  HIS A  56      28.587 -25.071  11.846  1.00  0.98           C  
ATOM    882  CD2 HIS A  56      28.126 -25.187  10.581  1.00  0.98           C  
ATOM    883  ND1 HIS A  56      29.923 -24.743  11.741  1.00  0.98           N  
ATOM    884  CE1 HIS A  56      30.255 -24.678  10.465  1.00  0.98           C  
ATOM    885  NE2 HIS A  56      29.185 -24.942   9.740  1.00  0.98           N  
ATOM    886  H01 HIS A  56      26.572 -26.867  12.552  1.00  0.98           H  
ATOM    887  H02 HIS A  56      28.669 -25.195  13.940  1.00  0.98           H  
ATOM    888  H03 HIS A  56      27.093 -24.620  13.274  1.00  0.98           H  
ATOM    889  H04 HIS A  56      27.106 -25.429  10.284  1.00  0.98           H  
ATOM    890  H05 HIS A  56      31.246 -24.445  10.076  1.00  0.98           H  
ATOM    891  H06 HIS A  56      29.150 -24.961   8.731  1.00  0.98           H  
ATOM    892  H10 HIS A  56      26.921 -26.302  15.332  1.00  0.98           H  
ATOM    893  N   LYS A  57      29.372 -27.889  14.001  1.00  0.97           N  
ATOM    894  CA  LYS A  57      30.498 -28.809  13.876  1.00  0.97           C  
ATOM    895  C   LYS A  57      30.021 -30.246  13.664  1.00  0.97           C  
ATOM    896  O   LYS A  57      30.667 -31.035  12.976  1.00  0.97           O  
ATOM    897  CB  LYS A  57      31.387 -28.731  15.112  1.00  0.97           C  
ATOM    898  CG  LYS A  57      32.085 -27.391  15.291  1.00  0.97           C  
ATOM    899  CD  LYS A  57      32.946 -27.390  16.552  1.00  0.97           C  
ATOM    900  CE  LYS A  57      32.127 -27.815  17.783  1.00  0.97           C  
ATOM    901  NZ  LYS A  57      32.832 -27.615  19.086  1.00  0.97           N  
ATOM    902  H01 LYS A  57      31.076 -28.511  13.001  1.00  0.97           H  
ATOM    903  H02 LYS A  57      32.170 -29.478  14.984  1.00  0.97           H  
ATOM    904  H03 LYS A  57      30.770 -28.916  15.991  1.00  0.97           H  
ATOM    905  H04 LYS A  57      31.327 -26.613  15.386  1.00  0.97           H  
ATOM    906  H05 LYS A  57      32.719 -27.199  14.425  1.00  0.97           H  
ATOM    907  H06 LYS A  57      33.317 -26.378  16.716  1.00  0.97           H  
ATOM    908  H07 LYS A  57      29.260 -27.361  14.855  1.00  0.97           H  
ATOM    909  H08 LYS A  57      33.775 -28.085  16.418  1.00  0.97           H  
ATOM    910  H09 LYS A  57      31.947 -28.886  17.685  1.00  0.97           H  
ATOM    911  H10 LYS A  57      31.206 -27.233  17.799  1.00  0.97           H  
ATOM    912  H11 LYS A  57      33.663 -27.061  18.937  1.00  0.97           H  
ATOM    913  H12 LYS A  57      32.220 -27.136  19.731  1.00  0.97           H  
ATOM    914  H13 LYS A  57      33.091 -28.512  19.471  1.00  0.97           H  
ATOM    915  N   ALA A  58      28.883 -30.571  14.267  1.00  0.99           N  
ATOM    916  CA  ALA A  58      28.272 -31.890  14.153  1.00  0.99           C  
ATOM    917  C   ALA A  58      27.483 -32.025  12.845  1.00  0.99           C  
ATOM    918  O   ALA A  58      26.776 -33.012  12.632  1.00  0.99           O  
ATOM    919  CB  ALA A  58      27.359 -32.144  15.350  1.00  0.99           C  
ATOM    920  H01 ALA A  58      29.067 -32.635  14.142  1.00  0.99           H  
ATOM    921  H02 ALA A  58      26.391 -32.500  14.999  1.00  0.99           H  
ATOM    922  H03 ALA A  58      27.809 -32.896  15.998  1.00  0.99           H  
ATOM    923  H04 ALA A  58      27.224 -31.217  15.908  1.00  0.99           H  
ATOM    924  H14 ALA A  58      28.420 -29.872  14.830  1.00  0.99           H  
ATOM    925  N   GLY A  59      27.571 -31.008  11.996  1.00  0.99           N  
ATOM    926  CA  GLY A  59      26.889 -31.032  10.716  1.00  0.99           C  
ATOM    927  C   GLY A  59      25.385 -30.904  10.794  1.00  0.99           C  
ATOM    928  O   GLY A  59      24.672 -31.422   9.928  1.00  0.99           O  
ATOM    929  H01 GLY A  59      27.090 -32.011  10.281  1.00  0.99           H  
ATOM    930  H02 GLY A  59      27.269 -30.207  10.114  1.00  0.99           H  
ATOM    931  H05 GLY A  59      28.124 -30.201  12.247  1.00  0.99           H  
ATOM    932  N   GLN A  60      24.893 -30.209  11.815  1.00  0.97           N  
ATOM    933  CA  GLN A  60      23.451 -30.022  11.982  1.00  0.97           C  
ATOM    934  C   GLN A  60      22.906 -28.749  11.347  1.00  0.97           C  
ATOM    935  O   GLN A  60      21.717 -28.670  11.042  1.00  0.97           O  
ATOM    936  CB  GLN A  60      23.060 -30.135  13.456  1.00  0.97           C  
ATOM    937  CG  GLN A  60      23.090 -31.584  13.927  1.00  0.97           C  
ATOM    938  CD  GLN A  60      23.268 -31.734  15.419  1.00  0.97           C  
ATOM    939  NE2 GLN A  60      24.236 -32.544  15.811  1.00  0.97           N  
ATOM    940  OE1 GLN A  60      22.540 -31.140  16.215  1.00  0.97           O  
ATOM    941  H01 GLN A  60      22.976 -30.832  11.429  1.00  0.97           H  
ATOM    942  H02 GLN A  60      22.044 -29.757  13.572  1.00  0.97           H  
ATOM    943  H03 GLN A  60      25.526 -29.802  12.488  1.00  0.97           H  
ATOM    944  H04 GLN A  60      23.759 -29.552  14.055  1.00  0.97           H  
ATOM    945  H05 GLN A  60      23.953 -32.054  13.455  1.00  0.97           H  
ATOM    946  H06 GLN A  60      22.151 -32.059  13.642  1.00  0.97           H  
ATOM    947  H07 GLN A  60      24.404 -32.691  16.796  1.00  0.97           H  
ATOM    948  H08 GLN A  60      24.808 -33.016  15.125  1.00  0.97           H  
ATOM    949  N   VAL A  61      23.776 -27.760  11.140  1.00  0.83           N  
ATOM    950  CA  VAL A  61      23.386 -26.492  10.507  1.00  0.83           C  
ATOM    951  C   VAL A  61      24.521 -25.925   9.668  1.00  0.83           C  
ATOM    952  O   VAL A  61      25.695 -26.168   9.934  1.00  0.83           O  
ATOM    953  CB  VAL A  61      23.036 -25.361  11.518  1.00  0.83           C  
ATOM    954  CG1 VAL A  61      21.795 -24.621  11.056  1.00  0.83           C  
ATOM    955  CG2 VAL A  61      22.923 -25.899  12.926  1.00  0.83           C  
ATOM    956  H01 VAL A  61      22.508 -26.756   9.917  1.00  0.83           H  
ATOM    957  H02 VAL A  61      23.850 -24.637  11.545  1.00  0.83           H  
ATOM    958  H03 VAL A  61      21.005 -24.739  11.798  1.00  0.83           H  
ATOM    959  H04 VAL A  61      22.026 -23.562  10.937  1.00  0.83           H  
ATOM    960  H05 VAL A  61      21.461 -25.030  10.102  1.00  0.83           H  
ATOM    961  H06 VAL A  61      21.871 -25.973  13.203  1.00  0.83           H  
ATOM    962  H07 VAL A  61      23.382 -26.887  12.976  1.00  0.83           H  
ATOM    963  H08 VAL A  61      23.433 -25.226  13.615  1.00  0.83           H  
ATOM    964  H09 VAL A  61      24.736 -27.886  11.428  1.00  0.83           H  
ATOM    965  N   SER A  62      24.155 -25.104   8.698  1.00  0.96           N  
ATOM    966  CA  SER A  62      25.117 -24.459   7.836  1.00  0.96           C  
ATOM    967  C   SER A  62      24.655 -23.023   7.740  1.00  0.96           C  
ATOM    968  O   SER A  62      23.494 -22.755   7.454  1.00  0.96           O  
ATOM    969  CB  SER A  62      25.112 -25.096   6.446  1.00  0.96           C  
ATOM    970  OG  SER A  62      26.015 -24.430   5.574  1.00  0.96           O  
ATOM    971  H01 SER A  62      26.131 -24.549   8.226  1.00  0.96           H  
ATOM    972  H02 SER A  62      24.107 -25.014   6.032  1.00  0.96           H  
ATOM    973  H03 SER A  62      25.406 -26.142   6.532  1.00  0.96           H  
ATOM    974  H04 SER A  62      26.160 -23.534   5.886  1.00  0.96           H  
ATOM    975  H09 SER A  62      23.172 -24.922   8.556  1.00  0.96           H  
ATOM    976  N   PHE A  63      25.562 -22.103   8.021  1.00  0.84           N  
ATOM    977  CA  PHE A  63      25.260 -20.682   7.957  1.00  0.84           C  
ATOM    978  C   PHE A  63      25.748 -20.107   6.632  1.00  0.84           C  
ATOM    979  O   PHE A  63      25.831 -18.894   6.454  1.00  0.84           O  
ATOM    980  CB  PHE A  63      25.885 -19.969   9.156  1.00  0.84           C  
ATOM    981  CG  PHE A  63      25.392 -20.487  10.477  1.00  0.84           C  
ATOM    982  CD1 PHE A  63      24.256 -19.938  11.074  1.00  0.84           C  
ATOM    983  CD2 PHE A  63      26.040 -21.548  11.108  1.00  0.84           C  
ATOM    984  CE1 PHE A  63      23.771 -20.441  12.283  1.00  0.84           C  
ATOM    985  CE2 PHE A  63      25.563 -22.062  12.321  1.00  0.84           C  
ATOM    986  CZ  PHE A  63      24.428 -21.507  12.909  1.00  0.84           C  
ATOM    987  H01 PHE A  63      24.182 -20.528   8.004  1.00  0.84           H  
ATOM    988  H02 PHE A  63      25.598 -18.919   9.093  1.00  0.84           H  
ATOM    989  H03 PHE A  63      26.966 -20.101   9.113  1.00  0.84           H  
ATOM    990  H04 PHE A  63      23.742 -19.107  10.591  1.00  0.84           H  
ATOM    991  H05 PHE A  63      26.491 -22.396   8.288  1.00  0.84           H  
ATOM    992  H06 PHE A  63      26.929 -21.983  10.652  1.00  0.84           H  
ATOM    993  H07 PHE A  63      22.882 -20.004  12.739  1.00  0.84           H  
ATOM    994  H08 PHE A  63      26.078 -22.893  12.803  1.00  0.84           H  
ATOM    995  H09 PHE A  63      24.053 -21.902  13.853  1.00  0.84           H  
ATOM    996  N   LYS A  64      26.034 -20.999   5.691  1.00  0.93           N  
ATOM    997  CA  LYS A  64      26.501 -20.620   4.370  1.00  0.93           C  
ATOM    998  C   LYS A  64      25.484 -19.673   3.746  1.00  0.93           C  
ATOM    999  O   LYS A  64      25.850 -18.747   3.021  1.00  0.93           O  
ATOM   1000  CB  LYS A  64      26.675 -21.889   3.516  1.00  0.93           C  
ATOM   1001  CG  LYS A  64      26.444 -21.745   2.013  1.00  0.93           C  
ATOM   1002  CD  LYS A  64      27.664 -21.236   1.242  1.00  0.93           C  
ATOM   1003  CE  LYS A  64      27.374 -21.285  -0.264  1.00  0.93           C  
ATOM   1004  NZ  LYS A  64      28.542 -21.073  -1.169  1.00  0.93           N  
ATOM   1005  H01 LYS A  64      27.463 -20.111   4.430  1.00  0.93           H  
ATOM   1006  H02 LYS A  64      25.898 -22.572   3.859  1.00  0.93           H  
ATOM   1007  H03 LYS A  64      27.694 -22.247   3.661  1.00  0.93           H  
ATOM   1008  H04 LYS A  64      25.657 -21.001   1.885  1.00  0.93           H  
ATOM   1009  H05 LYS A  64      26.167 -22.720   1.613  1.00  0.93           H  
ATOM   1010  H06 LYS A  64      28.525 -21.866   1.467  1.00  0.93           H  
ATOM   1011  H07 LYS A  64      27.879 -20.209   1.538  1.00  0.93           H  
ATOM   1012  H08 LYS A  64      26.701 -20.450  -0.458  1.00  0.93           H  
ATOM   1013  H09 LYS A  64      26.951 -22.264  -0.490  1.00  0.93           H  
ATOM   1014  H10 LYS A  64      25.922 -21.980   5.903  1.00  0.93           H  
ATOM   1015  H11 LYS A  64      29.346 -21.560  -0.800  1.00  0.93           H  
ATOM   1016  H12 LYS A  64      28.326 -21.431  -2.088  1.00  0.93           H  
ATOM   1017  H13 LYS A  64      28.746 -20.086  -1.231  1.00  0.93           H  
ATOM   1018  N   HIS A  65      24.205 -19.901   4.034  1.00  0.92           N  
ATOM   1019  CA  HIS A  65      23.146 -19.060   3.483  1.00  0.92           C  
ATOM   1020  C   HIS A  65      22.311 -18.303   4.502  1.00  0.92           C  
ATOM   1021  O   HIS A  65      21.107 -18.121   4.332  1.00  0.92           O  
ATOM   1022  CB  HIS A  65      22.264 -19.866   2.542  1.00  0.92           C  
ATOM   1023  CG  HIS A  65      22.937 -20.200   1.246  1.00  0.92           C  
ATOM   1024  CD2 HIS A  65      23.526 -19.407   0.323  1.00  0.92           C  
ATOM   1025  ND1 HIS A  65      23.060 -21.491   0.779  1.00  0.92           N  
ATOM   1026  CE1 HIS A  65      23.691 -21.476  -0.381  1.00  0.92           C  
ATOM   1027  NE2 HIS A  65      23.986 -20.225  -0.679  1.00  0.92           N  
ATOM   1028  H01 HIS A  65      23.666 -18.278   2.930  1.00  0.92           H  
ATOM   1029  H02 HIS A  65      21.394 -19.252   2.307  1.00  0.92           H  
ATOM   1030  H03 HIS A  65      21.985 -20.796   3.038  1.00  0.92           H  
ATOM   1031  H04 HIS A  65      23.618 -18.322   0.366  1.00  0.92           H  
ATOM   1032  H05 HIS A  65      23.928 -22.349  -0.989  1.00  0.92           H  
ATOM   1033  H06 HIS A  65      24.472 -19.919  -1.510  1.00  0.92           H  
ATOM   1034  H14 HIS A  65      23.963 -20.669   4.644  1.00  0.92           H  
ATOM   1035  N   VAL A  66      22.976 -17.830   5.547  1.00  0.78           N  
ATOM   1036  CA  VAL A  66      22.330 -17.069   6.599  1.00  0.78           C  
ATOM   1037  C   VAL A  66      22.975 -15.683   6.661  1.00  0.78           C  
ATOM   1038  O   VAL A  66      24.199 -15.551   6.635  1.00  0.78           O  
ATOM   1039  CB  VAL A  66      22.471 -17.780   7.961  1.00  0.78           C  
ATOM   1040  CG1 VAL A  66      22.040 -16.875   9.083  1.00  0.78           C  
ATOM   1041  CG2 VAL A  66      21.631 -19.046   7.977  1.00  0.78           C  
ATOM   1042  H01 VAL A  66      21.266 -16.981   6.379  1.00  0.78           H  
ATOM   1043  H02 VAL A  66      23.520 -18.038   8.104  1.00  0.78           H  
ATOM   1044  H03 VAL A  66      21.021 -17.123   9.378  1.00  0.78           H  
ATOM   1045  H04 VAL A  66      22.707 -17.008   9.935  1.00  0.78           H  
ATOM   1046  H05 VAL A  66      22.079 -15.838   8.749  1.00  0.78           H  
ATOM   1047  H06 VAL A  66      20.688 -18.862   7.462  1.00  0.78           H  
ATOM   1048  H07 VAL A  66      23.968 -18.006   5.613  1.00  0.78           H  
ATOM   1049  H08 VAL A  66      22.170 -19.847   7.471  1.00  0.78           H  
ATOM   1050  H09 VAL A  66      21.431 -19.337   9.008  1.00  0.78           H  
ATOM   1051  N   VAL A  67      22.136 -14.654   6.672  1.00  0.82           N  
ATOM   1052  CA  VAL A  67      22.579 -13.264   6.758  1.00  0.82           C  
ATOM   1053  C   VAL A  67      22.295 -12.827   8.182  1.00  0.82           C  
ATOM   1054  O   VAL A  67      21.187 -13.014   8.655  1.00  0.82           O  
ATOM   1055  CB  VAL A  67      21.765 -12.359   5.811  1.00  0.82           C  
ATOM   1056  CG1 VAL A  67      22.077 -10.895   6.082  1.00  0.82           C  
ATOM   1057  CG2 VAL A  67      22.055 -12.722   4.365  1.00  0.82           C  
ATOM   1058  H01 VAL A  67      23.631 -13.185   6.483  1.00  0.82           H  
ATOM   1059  H02 VAL A  67      20.702 -12.516   5.995  1.00  0.82           H  
ATOM   1060  H03 VAL A  67      22.998 -10.619   5.568  1.00  0.82           H  
ATOM   1061  H04 VAL A  67      21.258 -10.275   5.717  1.00  0.82           H  
ATOM   1062  H05 VAL A  67      22.200 -10.741   7.154  1.00  0.82           H  
ATOM   1063  H06 VAL A  67      23.096 -13.031   4.270  1.00  0.82           H  
ATOM   1064  H07 VAL A  67      21.404 -13.541   4.058  1.00  0.82           H  
ATOM   1065  H08 VAL A  67      21.875 -11.855   3.729  1.00  0.82           H  
ATOM   1066  H10 VAL A  67      21.145 -14.841   6.618  1.00  0.82           H  
ATOM   1067  N   THR A  68      23.283 -12.262   8.864  1.00  0.78           N  
ATOM   1068  CA  THR A  68      23.083 -11.811  10.233  1.00  0.78           C  
ATOM   1069  C   THR A  68      23.087 -10.292  10.398  1.00  0.78           C  
ATOM   1070  O   THR A  68      23.740  -9.564   9.632  1.00  0.78           O  
ATOM   1071  CB  THR A  68      24.161 -12.368  11.178  1.00  0.78           C  
ATOM   1072  CG2 THR A  68      24.184 -13.888  11.141  1.00  0.78           C  
ATOM   1073  OG1 THR A  68      25.446 -11.852  10.806  1.00  0.78           O  
ATOM   1074  H01 THR A  68      22.094 -12.190  10.490  1.00  0.78           H  
ATOM   1075  H02 THR A  68      23.923 -12.054  12.194  1.00  0.78           H  
ATOM   1076  H03 THR A  68      25.117 -14.247  11.576  1.00  0.78           H  
ATOM   1077  H04 THR A  68      23.342 -14.279  11.713  1.00  0.78           H  
ATOM   1078  H05 THR A  68      24.111 -14.228  10.108  1.00  0.78           H  
ATOM   1079  H06 THR A  68      25.701 -11.156  11.416  1.00  0.78           H  
ATOM   1080  H09 THR A  68      24.186 -12.143   8.427  1.00  0.78           H  
ATOM   1081  N   PHE A  69      22.350  -9.826  11.404  1.00  0.62           N  
ATOM   1082  CA  PHE A  69      22.276  -8.404  11.752  1.00  0.62           C  
ATOM   1083  C   PHE A  69      22.393  -8.387  13.264  1.00  0.62           C  
ATOM   1084  O   PHE A  69      21.761  -9.205  13.934  1.00  0.62           O  
ATOM   1085  CB  PHE A  69      20.925  -7.772  11.352  1.00  0.62           C  
ATOM   1086  CG  PHE A  69      20.823  -7.390   9.885  1.00  0.62           C  
ATOM   1087  CD1 PHE A  69      21.312  -6.174   9.431  1.00  0.62           C  
ATOM   1088  CD2 PHE A  69      20.231  -8.244   8.964  1.00  0.62           C  
ATOM   1089  CE1 PHE A  69      21.216  -5.815   8.085  1.00  0.62           C  
ATOM   1090  CE2 PHE A  69      20.130  -7.892   7.613  1.00  0.62           C  
ATOM   1091  CZ  PHE A  69      20.625  -6.676   7.175  1.00  0.62           C  
ATOM   1092  H01 PHE A  69      23.049  -7.836  11.234  1.00  0.62           H  
ATOM   1093  H02 PHE A  69      20.832  -6.848  11.922  1.00  0.62           H  
ATOM   1094  H03 PHE A  69      20.133  -8.487  11.575  1.00  0.62           H  
ATOM   1095  H04 PHE A  69      21.779  -5.487  10.137  1.00  0.62           H  
ATOM   1096  H05 PHE A  69      19.838  -9.204   9.299  1.00  0.62           H  
ATOM   1097  H06 PHE A  69      21.607  -4.855   7.749  1.00  0.62           H  
ATOM   1098  H07 PHE A  69      21.816 -10.484  11.954  1.00  0.62           H  
ATOM   1099  H08 PHE A  69      19.661  -8.576   6.906  1.00  0.62           H  
ATOM   1100  H09 PHE A  69      20.550  -6.398   6.124  1.00  0.62           H  
ATOM   1101  N   ASN A  70      23.274  -7.546  13.796  1.00  0.53           N  
ATOM   1102  CA  ASN A  70      23.419  -7.424  15.244  1.00  0.53           C  
ATOM   1103  C   ASN A  70      22.587  -6.246  15.725  1.00  0.53           C  
ATOM   1104  O   ASN A  70      22.343  -5.301  14.974  1.00  0.53           O  
ATOM   1105  CB  ASN A  70      24.879  -7.269  15.662  1.00  0.53           C  
ATOM   1106  CG  ASN A  70      25.510  -8.588  16.032  1.00  0.53           C  
ATOM   1107  ND2 ASN A  70      25.630  -8.843  17.328  1.00  0.53           N  
ATOM   1108  OD1 ASN A  70      25.846  -9.394  15.160  1.00  0.53           O  
ATOM   1109  H01 ASN A  70      23.060  -8.342  15.709  1.00  0.53           H  
ATOM   1110  H02 ASN A  70      24.908  -6.627  16.542  1.00  0.53           H  
ATOM   1111  H03 ASN A  70      25.437  -6.832  14.834  1.00  0.53           H  
ATOM   1112  H04 ASN A  70      26.028  -9.719  17.636  1.00  0.53           H  
ATOM   1113  H05 ASN A  70      25.323  -8.162  18.007  1.00  0.53           H  
ATOM   1114  H10 ASN A  70      23.852  -6.982  13.189  1.00  0.53           H  
ATOM   1115  N   MET A  71      22.168  -6.291  16.978  1.00  0.26           N  
ATOM   1116  CA  MET A  71      21.325  -5.243  17.543  1.00  0.26           C  
ATOM   1117  C   MET A  71      21.941  -3.876  17.750  1.00  0.26           C  
ATOM   1118  O   MET A  71      21.337  -2.853  17.435  1.00  0.26           O  
ATOM   1119  CB  MET A  71      20.792  -5.677  18.900  1.00  0.26           C  
ATOM   1120  CG  MET A  71      19.731  -6.732  18.884  1.00  0.26           C  
ATOM   1121  SD  MET A  71      19.242  -7.086  20.571  1.00  0.26           S  
ATOM   1122  CE  MET A  71      20.834  -6.912  21.381  1.00  0.26           C  
ATOM   1123  H01 MET A  71      20.563  -5.122  16.773  1.00  0.26           H  
ATOM   1124  H02 MET A  71      20.318  -4.792  19.325  1.00  0.26           H  
ATOM   1125  H03 MET A  71      21.632  -6.057  19.482  1.00  0.26           H  
ATOM   1126  H04 MET A  71      20.116  -7.636  18.413  1.00  0.26           H  
ATOM   1127  H05 MET A  71      18.869  -6.377  18.319  1.00  0.26           H  
ATOM   1128  H06 MET A  71      22.439  -7.071  17.559  1.00  0.26           H  
ATOM   1129  H07 MET A  71      21.535  -6.426  20.702  1.00  0.26           H  
ATOM   1130  H08 MET A  71      20.721  -6.306  22.280  1.00  0.26           H  
ATOM   1131  H09 MET A  71      21.214  -7.897  21.651  1.00  0.26           H  
ATOM   1132  N   ASP A  72      23.133  -3.869  18.321  1.00  0.29           N  
ATOM   1133  CA  ASP A  72      23.798  -2.630  18.679  1.00  0.29           C  
ATOM   1134  C   ASP A  72      25.317  -2.730  18.632  1.00  0.29           C  
ATOM   1135  O   ASP A  72      25.888  -3.792  18.333  1.00  0.29           O  
ATOM   1136  CB  ASP A  72      23.354  -2.249  20.099  1.00  0.29           C  
ATOM   1137  CG  ASP A  72      23.186  -3.479  21.018  1.00  0.29           C  
ATOM   1138  OD1 ASP A  72      24.078  -4.356  21.041  1.00  0.29           O  
ATOM   1139  OD2 ASP A  72      22.149  -3.585  21.706  1.00  0.29           O  
ATOM   1140  H01 ASP A  72      23.516  -1.872  17.948  1.00  0.29           H  
ATOM   1141  H02 ASP A  72      22.383  -1.760  20.021  1.00  0.29           H  
ATOM   1142  H03 ASP A  72      24.103  -1.587  20.534  1.00  0.29           H  
ATOM   1143  H10 ASP A  72      23.592  -4.748  18.513  1.00  0.29           H  
ATOM   1144  N   GLU A  73      25.959  -1.610  18.947  1.00  0.37           N  
ATOM   1145  CA  GLU A  73      27.408  -1.504  18.963  1.00  0.37           C  
ATOM   1146  C   GLU A  73      27.765  -0.251  19.739  1.00  0.37           C  
ATOM   1147  O   GLU A  73      27.018   0.725  19.705  1.00  0.37           O  
ATOM   1148  CB  GLU A  73      27.961  -1.392  17.534  1.00  0.37           C  
ATOM   1149  CG  GLU A  73      29.476  -1.228  17.451  1.00  0.37           C  
ATOM   1150  CD  GLU A  73      30.257  -2.403  18.040  1.00  0.37           C  
ATOM   1151  OE1 GLU A  73      30.562  -2.400  19.253  1.00  0.37           O  
ATOM   1152  OE2 GLU A  73      30.592  -3.332  17.282  1.00  0.37           O  
ATOM   1153  H01 GLU A  73      27.840  -2.392  19.425  1.00  0.37           H  
ATOM   1154  H02 GLU A  73      27.528  -0.488  17.105  1.00  0.37           H  
ATOM   1155  H03 GLU A  73      27.686  -2.296  16.990  1.00  0.37           H  
ATOM   1156  H04 GLU A  73      25.414  -0.794  19.187  1.00  0.37           H  
ATOM   1157  H05 GLU A  73      29.733  -0.349  18.042  1.00  0.37           H  
ATOM   1158  H06 GLU A  73      29.754  -1.121  16.402  1.00  0.37           H  
ATOM   1159  N   TYR A  74      28.883  -0.298  20.457  1.00  0.07           N  
ATOM   1160  CA  TYR A  74      29.372   0.838  21.227  1.00  0.07           C  
ATOM   1161  C   TYR A  74      29.904   1.940  20.307  1.00  0.07           C  
ATOM   1162  O   TYR A  74      30.568   1.664  19.306  1.00  0.07           O  
ATOM   1163  CB  TYR A  74      30.508   0.409  22.156  1.00  0.07           C  
ATOM   1164  CG  TYR A  74      30.083  -0.357  23.381  1.00  0.07           C  
ATOM   1165  CD1 TYR A  74      29.143   0.173  24.275  1.00  0.07           C  
ATOM   1166  CD2 TYR A  74      30.657  -1.588  23.678  1.00  0.07           C  
ATOM   1167  CE1 TYR A  74      28.795  -0.505  25.435  1.00  0.07           C  
ATOM   1168  CE2 TYR A  74      30.315  -2.272  24.833  1.00  0.07           C  
ATOM   1169  CZ  TYR A  74      29.389  -1.727  25.711  1.00  0.07           C  
ATOM   1170  OH  TYR A  74      29.103  -2.394  26.885  1.00  0.07           O  
ATOM   1171  H01 TYR A  74      28.531   1.217  21.808  1.00  0.07           H  
ATOM   1172  H02 TYR A  74      30.964   1.330  22.520  1.00  0.07           H  
ATOM   1173  H03 TYR A  74      31.192  -0.220  21.585  1.00  0.07           H  
ATOM   1174  H04 TYR A  74      28.677   1.134  24.056  1.00  0.07           H  
ATOM   1175  H05 TYR A  74      31.386  -2.021  22.993  1.00  0.07           H  
ATOM   1176  H06 TYR A  74      28.062  -0.081  26.122  1.00  0.07           H  
ATOM   1177  H07 TYR A  74      29.415  -1.156  20.469  1.00  0.07           H  
ATOM   1178  H08 TYR A  74      30.773  -3.237  25.052  1.00  0.07           H  
ATOM   1179  H09 TYR A  74      29.218  -1.798  27.629  1.00  0.07           H  
ATOM   1180  N   VAL A  75      29.642   3.187  20.682  1.00  0.34           N  
ATOM   1181  CA  VAL A  75      30.105   4.332  19.914  1.00  0.34           C  
ATOM   1182  C   VAL A  75      31.483   4.742  20.418  1.00  0.34           C  
ATOM   1183  O   VAL A  75      31.689   4.881  21.622  1.00  0.34           O  
ATOM   1184  CB  VAL A  75      29.138   5.522  20.064  1.00  0.34           C  
ATOM   1185  CG1 VAL A  75      29.775   6.810  19.547  1.00  0.34           C  
ATOM   1186  CG2 VAL A  75      27.863   5.235  19.310  1.00  0.34           C  
ATOM   1187  H01 VAL A  75      30.151   4.052  18.862  1.00  0.34           H  
ATOM   1188  H02 VAL A  75      28.912   5.657  21.122  1.00  0.34           H  
ATOM   1189  H03 VAL A  75      30.759   6.588  19.133  1.00  0.34           H  
ATOM   1190  H04 VAL A  75      29.144   7.242  18.770  1.00  0.34           H  
ATOM   1191  H05 VAL A  75      29.879   7.520  20.368  1.00  0.34           H  
ATOM   1192  H06 VAL A  75      27.110   5.977  19.575  1.00  0.34           H  
ATOM   1193  H07 VAL A  75      28.056   5.281  18.238  1.00  0.34           H  
ATOM   1194  H08 VAL A  75      27.501   4.241  19.573  1.00  0.34           H  
ATOM   1195  H10 VAL A  75      29.106   3.344  21.524  1.00  0.34           H  
ATOM   1196  N   GLY A  76      32.417   4.926  19.492  1.00  0.64           N  
ATOM   1197  CA  GLY A  76      33.763   5.330  19.851  1.00  0.64           C  
ATOM   1198  C   GLY A  76      34.673   4.269  20.448  1.00  0.64           C  
ATOM   1199  O   GLY A  76      35.689   4.594  21.055  1.00  0.64           O  
ATOM   1200  H01 GLY A  76      33.632   6.065  20.645  1.00  0.64           H  
ATOM   1201  H02 GLY A  76      34.245   5.705  18.948  1.00  0.64           H  
ATOM   1202  H09 GLY A  76      32.186   4.782  18.519  1.00  0.64           H  
ATOM   1203  N   LEU A  77      34.322   3.000  20.299  1.00  0.23           N  
ATOM   1204  CA  LEU A  77      35.152   1.937  20.836  1.00  0.23           C  
ATOM   1205  C   LEU A  77      35.847   1.376  19.625  1.00  0.23           C  
ATOM   1206  O   LEU A  77      35.204   1.119  18.605  1.00  0.23           O  
ATOM   1207  CB  LEU A  77      34.293   0.848  21.480  1.00  0.23           C  
ATOM   1208  CG  LEU A  77      34.794   0.206  22.775  1.00  0.23           C  
ATOM   1209  CD1 LEU A  77      34.562  -1.278  22.719  1.00  0.23           C  
ATOM   1210  CD2 LEU A  77      36.256   0.484  22.989  1.00  0.23           C  
ATOM   1211  H01 LEU A  77      35.837   2.297  21.604  1.00  0.23           H  
ATOM   1212  H02 LEU A  77      34.299   0.034  20.755  1.00  0.23           H  
ATOM   1213  H03 LEU A  77      33.470   2.770  19.808  1.00  0.23           H  
ATOM   1214  H04 LEU A  77      33.318   1.287  21.692  1.00  0.23           H  
ATOM   1215  H05 LEU A  77      34.242   0.637  23.610  1.00  0.23           H  
ATOM   1216  H06 LEU A  77      33.632  -1.480  22.187  1.00  0.23           H  
ATOM   1217  H07 LEU A  77      35.390  -1.756  22.196  1.00  0.23           H  
ATOM   1218  H08 LEU A  77      34.494  -1.674  23.732  1.00  0.23           H  
ATOM   1219  H09 LEU A  77      36.795   0.333  22.054  1.00  0.23           H  
ATOM   1220  H10 LEU A  77      36.386   1.514  23.320  1.00  0.23           H  
ATOM   1221  H11 LEU A  77      36.648  -0.194  23.747  1.00  0.23           H  
ATOM   1222  N   PRO A  78      37.176   1.255  19.675  1.00  0.51           N  
ATOM   1223  CA  PRO A  78      37.906   0.712  18.528  1.00  0.51           C  
ATOM   1224  C   PRO A  78      37.438  -0.696  18.208  1.00  0.51           C  
ATOM   1225  O   PRO A  78      37.255  -1.509  19.111  1.00  0.51           O  
ATOM   1226  CB  PRO A  78      39.353   0.740  19.008  1.00  0.51           C  
ATOM   1227  CG  PRO A  78      39.376   1.966  19.870  1.00  0.51           C  
ATOM   1228  CD  PRO A  78      38.107   1.817  20.671  1.00  0.51           C  
ATOM   1229  H01 PRO A  78      40.082   0.760  18.198  1.00  0.51           H  
ATOM   1230  H02 PRO A  78      39.597  -0.153  19.583  1.00  0.51           H  
ATOM   1231  H03 PRO A  78      39.430   2.897  19.305  1.00  0.51           H  
ATOM   1232  H04 PRO A  78      40.253   1.979  20.517  1.00  0.51           H  
ATOM   1233  H05 PRO A  78      38.221   1.199  21.562  1.00  0.51           H  
ATOM   1234  H06 PRO A  78      37.757   2.780  21.041  1.00  0.51           H  
ATOM   1235  H12 PRO A  78      37.758   1.272  17.605  1.00  0.51           H  
ATOM   1236  N   LYS A  79      37.246  -0.976  16.924  1.00  0.52           N  
ATOM   1237  CA  LYS A  79      36.788  -2.284  16.460  1.00  0.52           C  
ATOM   1238  C   LYS A  79      37.634  -3.445  16.951  1.00  0.52           C  
ATOM   1239  O   LYS A  79      37.124  -4.542  17.155  1.00  0.52           O  
ATOM   1240  CB  LYS A  79      36.719  -2.317  14.933  1.00  0.52           C  
ATOM   1241  CG  LYS A  79      35.299  -2.300  14.386  1.00  0.52           C  
ATOM   1242  CD  LYS A  79      35.224  -1.726  12.967  1.00  0.52           C  
ATOM   1243  CE  LYS A  79      35.604  -0.232  12.918  1.00  0.52           C  
ATOM   1244  NZ  LYS A  79      34.715   0.671  13.718  1.00  0.52           N  
ATOM   1245  H01 LYS A  79      35.795  -2.415  16.890  1.00  0.52           H  
ATOM   1246  H02 LYS A  79      37.173  -3.255  14.613  1.00  0.52           H  
ATOM   1247  H03 LYS A  79      37.249  -1.447  14.545  1.00  0.52           H  
ATOM   1248  H04 LYS A  79      34.702  -1.659  15.035  1.00  0.52           H  
ATOM   1249  H05 LYS A  79      34.917  -3.321  14.372  1.00  0.52           H  
ATOM   1250  H06 LYS A  79      34.193  -1.819  12.625  1.00  0.52           H  
ATOM   1251  H07 LYS A  79      37.424  -0.255  16.240  1.00  0.52           H  
ATOM   1252  H08 LYS A  79      35.907  -2.283  12.326  1.00  0.52           H  
ATOM   1253  H09 LYS A  79      35.497   0.077  11.878  1.00  0.52           H  
ATOM   1254  H10 LYS A  79      36.621  -0.128  13.295  1.00  0.52           H  
ATOM   1255  H11 LYS A  79      33.825   0.218  13.870  1.00  0.52           H  
ATOM   1256  H12 LYS A  79      35.149   0.868  14.609  1.00  0.52           H  
ATOM   1257  H13 LYS A  79      34.571   1.535  13.214  1.00  0.52           H  
ATOM   1258  N   GLU A  80      38.926  -3.208  17.140  1.00  0.66           N  
ATOM   1259  CA  GLU A  80      39.821  -4.263  17.605  1.00  0.66           C  
ATOM   1260  C   GLU A  80      39.847  -4.451  19.110  1.00  0.66           C  
ATOM   1261  O   GLU A  80      40.506  -5.360  19.601  1.00  0.66           O  
ATOM   1262  CB  GLU A  80      41.250  -4.084  17.060  1.00  0.66           C  
ATOM   1263  CG  GLU A  80      41.828  -2.677  17.173  1.00  0.66           C  
ATOM   1264  CD  GLU A  80      41.269  -1.721  16.125  1.00  0.66           C  
ATOM   1265  OE1 GLU A  80      40.813  -2.189  15.050  1.00  0.66           O  
ATOM   1266  OE2 GLU A  80      41.286  -0.496  16.383  1.00  0.66           O  
ATOM   1267  H01 GLU A  80      39.396  -5.179  17.195  1.00  0.66           H  
ATOM   1268  H02 GLU A  80      41.190  -4.296  15.993  1.00  0.66           H  
ATOM   1269  H03 GLU A  80      41.906  -4.761  17.607  1.00  0.66           H  
ATOM   1270  H04 GLU A  80      42.903  -2.751  17.008  1.00  0.66           H  
ATOM   1271  H05 GLU A  80      41.597  -2.283  18.163  1.00  0.66           H  
ATOM   1272  H14 GLU A  80      39.295  -2.285  16.960  1.00  0.66           H  
ATOM   1273  N   HIS A  81      39.142  -3.595  19.845  1.00  0.31           N  
ATOM   1274  CA  HIS A  81      39.094  -3.720  21.293  1.00  0.31           C  
ATOM   1275  C   HIS A  81      38.401  -5.043  21.614  1.00  0.31           C  
ATOM   1276  O   HIS A  81      37.303  -5.298  21.130  1.00  0.31           O  
ATOM   1277  CB  HIS A  81      38.303  -2.560  21.897  1.00  0.31           C  
ATOM   1278  CG  HIS A  81      38.273  -2.559  23.395  1.00  0.31           C  
ATOM   1279  CD2 HIS A  81      38.948  -1.811  24.301  1.00  0.31           C  
ATOM   1280  ND1 HIS A  81      37.467  -3.404  24.127  1.00  0.31           N  
ATOM   1281  CE1 HIS A  81      37.649  -3.182  25.419  1.00  0.31           C  
ATOM   1282  NE2 HIS A  81      38.542  -2.219  25.547  1.00  0.31           N  
ATOM   1283  H01 HIS A  81      40.100  -3.697  21.712  1.00  0.31           H  
ATOM   1284  H02 HIS A  81      37.272  -2.672  21.561  1.00  0.31           H  
ATOM   1285  H03 HIS A  81      38.753  -1.626  21.562  1.00  0.31           H  
ATOM   1286  H04 HIS A  81      39.677  -1.031  24.081  1.00  0.31           H  
ATOM   1287  H05 HIS A  81      37.149  -3.704  26.235  1.00  0.31           H  
ATOM   1288  H06 HIS A  81      38.634  -2.849  19.392  1.00  0.31           H  
ATOM   1289  H07 HIS A  81      38.874  -1.842  26.423  1.00  0.31           H  
ATOM   1290  N   PRO A  82      39.002  -5.875  22.485  1.00  0.34           N  
ATOM   1291  CA  PRO A  82      38.372  -7.156  22.821  1.00  0.34           C  
ATOM   1292  C   PRO A  82      36.891  -7.051  23.199  1.00  0.34           C  
ATOM   1293  O   PRO A  82      36.112  -7.948  22.877  1.00  0.34           O  
ATOM   1294  CB  PRO A  82      39.234  -7.673  23.986  1.00  0.34           C  
ATOM   1295  CG  PRO A  82      39.864  -6.440  24.559  1.00  0.34           C  
ATOM   1296  CD  PRO A  82      40.196  -5.649  23.316  1.00  0.34           C  
ATOM   1297  H01 PRO A  82      39.974  -8.405  23.662  1.00  0.34           H  
ATOM   1298  H02 PRO A  82      38.616  -8.174  24.732  1.00  0.34           H  
ATOM   1299  H03 PRO A  82      40.727  -6.642  25.194  1.00  0.34           H  
ATOM   1300  H04 PRO A  82      39.167  -5.899  25.199  1.00  0.34           H  
ATOM   1301  H05 PRO A  82      40.407  -4.597  23.507  1.00  0.34           H  
ATOM   1302  H06 PRO A  82      41.095  -6.029  22.831  1.00  0.34           H  
ATOM   1303  H08 PRO A  82      38.346  -7.827  21.963  1.00  0.34           H  
ATOM   1304  N   GLU A  83      36.518  -5.969  23.887  1.00  0.22           N  
ATOM   1305  CA  GLU A  83      35.132  -5.755  24.300  1.00  0.22           C  
ATOM   1306  C   GLU A  83      34.162  -5.092  23.310  1.00  0.22           C  
ATOM   1307  O   GLU A  83      33.004  -4.829  23.662  1.00  0.22           O  
ATOM   1308  CB  GLU A  83      35.069  -5.030  25.646  1.00  0.22           C  
ATOM   1309  CG  GLU A  83      35.530  -5.860  26.817  1.00  0.22           C  
ATOM   1310  CD  GLU A  83      34.923  -7.253  26.843  1.00  0.22           C  
ATOM   1311  OE1 GLU A  83      33.686  -7.388  26.732  1.00  0.22           O  
ATOM   1312  OE2 GLU A  83      35.692  -8.228  26.969  1.00  0.22           O  
ATOM   1313  H01 GLU A  83      34.761  -6.778  24.364  1.00  0.22           H  
ATOM   1314  H02 GLU A  83      34.020  -4.792  25.825  1.00  0.22           H  
ATOM   1315  H03 GLU A  83      35.698  -4.142  25.587  1.00  0.22           H  
ATOM   1316  H04 GLU A  83      35.203  -5.349  27.723  1.00  0.22           H  
ATOM   1317  H05 GLU A  83      36.615  -5.955  26.768  1.00  0.22           H  
ATOM   1318  H07 GLU A  83      37.214  -5.278  24.129  1.00  0.22           H  
ATOM   1319  N   SER A  84      34.619  -4.792  22.097  1.00  0.49           N  
ATOM   1320  CA  SER A  84      33.732  -4.192  21.117  1.00  0.49           C  
ATOM   1321  C   SER A  84      32.771  -5.306  20.711  1.00  0.49           C  
ATOM   1322  O   SER A  84      33.128  -6.482  20.771  1.00  0.49           O  
ATOM   1323  CB  SER A  84      34.522  -3.683  19.907  1.00  0.49           C  
ATOM   1324  OG  SER A  84      34.933  -4.756  19.081  1.00  0.49           O  
ATOM   1325  H01 SER A  84      33.203  -3.329  21.522  1.00  0.49           H  
ATOM   1326  H02 SER A  84      35.410  -3.163  20.267  1.00  0.49           H  
ATOM   1327  H03 SER A  84      33.892  -3.008  19.328  1.00  0.49           H  
ATOM   1328  H04 SER A  84      34.935  -4.472  18.164  1.00  0.49           H  
ATOM   1329  H06 SER A  84      35.582  -4.982  21.858  1.00  0.49           H  
ATOM   1330  N   TYR A  85      31.547  -4.962  20.322  1.00  0.14           N  
ATOM   1331  CA  TYR A  85      30.600  -6.002  19.925  1.00  0.14           C  
ATOM   1332  C   TYR A  85      31.064  -6.773  18.686  1.00  0.14           C  
ATOM   1333  O   TYR A  85      30.787  -7.965  18.544  1.00  0.14           O  
ATOM   1334  CB  TYR A  85      29.185  -5.434  19.782  1.00  0.14           C  
ATOM   1335  CG  TYR A  85      28.570  -5.068  21.118  1.00  0.14           C  
ATOM   1336  CD1 TYR A  85      29.213  -5.415  22.313  1.00  0.14           C  
ATOM   1337  CD2 TYR A  85      27.336  -4.419  21.201  1.00  0.14           C  
ATOM   1338  CE1 TYR A  85      28.649  -5.130  23.549  1.00  0.14           C  
ATOM   1339  CE2 TYR A  85      26.759  -4.126  22.443  1.00  0.14           C  
ATOM   1340  CZ  TYR A  85      27.423  -4.492  23.612  1.00  0.14           C  
ATOM   1341  OH  TYR A  85      26.868  -4.259  24.852  1.00  0.14           O  
ATOM   1342  H01 TYR A  85      30.566  -6.739  20.728  1.00  0.14           H  
ATOM   1343  H02 TYR A  85      28.562  -6.206  19.331  1.00  0.14           H  
ATOM   1344  H03 TYR A  85      29.227  -4.541  19.159  1.00  0.14           H  
ATOM   1345  H04 TYR A  85      30.178  -5.920  22.271  1.00  0.14           H  
ATOM   1346  H05 TYR A  85      31.274  -3.990  20.301  1.00  0.14           H  
ATOM   1347  H06 TYR A  85      26.815  -4.137  20.286  1.00  0.14           H  
ATOM   1348  H07 TYR A  85      29.170  -5.408  24.466  1.00  0.14           H  
ATOM   1349  H08 TYR A  85      25.797  -3.615  22.495  1.00  0.14           H  
ATOM   1350  H09 TYR A  85      26.850  -3.314  25.023  1.00  0.14           H  
ATOM   1351  N   TYR A  86      31.827  -6.104  17.825  1.00  0.62           N  
ATOM   1352  CA  TYR A  86      32.375  -6.723  16.619  1.00  0.62           C  
ATOM   1353  C   TYR A  86      33.322  -7.849  17.051  1.00  0.62           C  
ATOM   1354  O   TYR A  86      33.305  -8.946  16.464  1.00  0.62           O  
ATOM   1355  CB  TYR A  86      33.133  -5.671  15.799  1.00  0.62           C  
ATOM   1356  CG  TYR A  86      33.865  -6.206  14.592  1.00  0.62           C  
ATOM   1357  CD1 TYR A  86      35.138  -6.761  14.714  1.00  0.62           C  
ATOM   1358  CD2 TYR A  86      33.290  -6.150  13.327  1.00  0.62           C  
ATOM   1359  CE1 TYR A  86      35.817  -7.250  13.609  1.00  0.62           C  
ATOM   1360  CE2 TYR A  86      33.963  -6.636  12.207  1.00  0.62           C  
ATOM   1361  CZ  TYR A  86      35.224  -7.186  12.358  1.00  0.62           C  
ATOM   1362  OH  TYR A  86      35.890  -7.688  11.262  1.00  0.62           O  
ATOM   1363  H01 TYR A  86      31.576  -7.129  15.999  1.00  0.62           H  
ATOM   1364  H02 TYR A  86      33.897  -5.263  16.461  1.00  0.62           H  
ATOM   1365  H03 TYR A  86      32.414  -4.927  15.456  1.00  0.62           H  
ATOM   1366  H04 TYR A  86      35.608  -6.811  15.696  1.00  0.62           H  
ATOM   1367  H05 TYR A  86      32.296  -5.719  13.209  1.00  0.62           H  
ATOM   1368  H06 TYR A  86      36.811  -7.682  13.723  1.00  0.62           H  
ATOM   1369  H07 TYR A  86      33.500  -6.583  11.221  1.00  0.62           H  
ATOM   1370  H08 TYR A  86      35.962  -7.006  10.591  1.00  0.62           H  
ATOM   1371  H10 TYR A  86      32.035  -5.133  18.011  1.00  0.62           H  
ATOM   1372  N   SER A  87      34.145  -7.568  18.064  1.00  0.68           N  
ATOM   1373  CA  SER A  87      35.084  -8.548  18.595  1.00  0.68           C  
ATOM   1374  C   SER A  87      34.330  -9.728  19.195  1.00  0.68           C  
ATOM   1375  O   SER A  87      34.645 -10.893  18.913  1.00  0.68           O  
ATOM   1376  CB  SER A  87      35.971  -7.935  19.682  1.00  0.68           C  
ATOM   1377  OG  SER A  87      36.766  -6.883  19.174  1.00  0.68           O  
ATOM   1378  H01 SER A  87      35.710  -8.882  17.768  1.00  0.68           H  
ATOM   1379  H02 SER A  87      36.636  -8.713  20.058  1.00  0.68           H  
ATOM   1380  H03 SER A  87      35.337  -7.547  20.479  1.00  0.68           H  
ATOM   1381  H04 SER A  87      36.909  -6.229  19.862  1.00  0.68           H  
ATOM   1382  H09 SER A  87      34.116  -6.646  18.476  1.00  0.68           H  
ATOM   1383  N   PHE A  88      33.342  -9.420  20.030  1.00  0.39           N  
ATOM   1384  CA  PHE A  88      32.526 -10.439  20.690  1.00  0.39           C  
ATOM   1385  C   PHE A  88      31.957 -11.447  19.698  1.00  0.39           C  
ATOM   1386  O   PHE A  88      32.121 -12.660  19.860  1.00  0.39           O  
ATOM   1387  CB  PHE A  88      31.375  -9.777  21.463  1.00  0.39           C  
ATOM   1388  CG  PHE A  88      30.466 -10.751  22.170  1.00  0.39           C  
ATOM   1389  CD1 PHE A  88      29.548 -11.524  21.459  1.00  0.39           C  
ATOM   1390  CD2 PHE A  88      30.521 -10.892  23.545  1.00  0.39           C  
ATOM   1391  CE1 PHE A  88      28.707 -12.415  22.113  1.00  0.39           C  
ATOM   1392  CE2 PHE A  88      29.679 -11.783  24.204  1.00  0.39           C  
ATOM   1393  CZ  PHE A  88      28.774 -12.544  23.488  1.00  0.39           C  
ATOM   1394  H01 PHE A  88      33.177 -10.976  21.380  1.00  0.39           H  
ATOM   1395  H02 PHE A  88      30.763  -9.254  20.728  1.00  0.39           H  
ATOM   1396  H03 PHE A  88      31.803  -9.106  22.207  1.00  0.39           H  
ATOM   1397  H04 PHE A  88      29.490 -11.427  20.375  1.00  0.39           H  
ATOM   1398  H05 PHE A  88      33.148  -8.446  20.215  1.00  0.39           H  
ATOM   1399  H06 PHE A  88      31.232 -10.298  24.119  1.00  0.39           H  
ATOM   1400  H07 PHE A  88      27.995 -13.012  21.543  1.00  0.39           H  
ATOM   1401  H08 PHE A  88      29.733 -11.881  25.288  1.00  0.39           H  
ATOM   1402  H09 PHE A  88      28.116 -13.243  24.005  1.00  0.39           H  
ATOM   1403  N   MET A  89      31.293 -10.930  18.671  1.00  0.71           N  
ATOM   1404  CA  MET A  89      30.658 -11.766  17.664  1.00  0.71           C  
ATOM   1405  C   MET A  89      31.601 -12.652  16.862  1.00  0.71           C  
ATOM   1406  O   MET A  89      31.221 -13.736  16.423  1.00  0.71           O  
ATOM   1407  CB  MET A  89      29.791 -10.911  16.739  1.00  0.71           C  
ATOM   1408  CG  MET A  89      28.569 -10.313  17.430  1.00  0.71           C  
ATOM   1409  SD  MET A  89      27.555 -11.549  18.299  1.00  0.71           S  
ATOM   1410  CE  MET A  89      27.205 -12.659  16.910  1.00  0.71           C  
ATOM   1411  H01 MET A  89      30.037 -12.467  18.222  1.00  0.71           H  
ATOM   1412  H02 MET A  89      29.423 -11.566  15.949  1.00  0.71           H  
ATOM   1413  H03 MET A  89      30.401 -10.096  16.349  1.00  0.71           H  
ATOM   1414  H04 MET A  89      27.944  -9.872  16.654  1.00  0.71           H  
ATOM   1415  H05 MET A  89      28.908  -9.572  18.154  1.00  0.71           H  
ATOM   1416  H06 MET A  89      26.377 -12.259  16.325  1.00  0.71           H  
ATOM   1417  H07 MET A  89      28.089 -12.741  16.278  1.00  0.71           H  
ATOM   1418  H08 MET A  89      26.937 -13.645  17.290  1.00  0.71           H  
ATOM   1419  H10 MET A  89      31.227  -9.926  18.586  1.00  0.71           H  
ATOM   1420  N   HIS A  90      32.831 -12.201  16.667  1.00  0.82           N  
ATOM   1421  CA  HIS A  90      33.792 -12.996  15.921  1.00  0.82           C  
ATOM   1422  C   HIS A  90      34.433 -14.037  16.807  1.00  0.82           C  
ATOM   1423  O   HIS A  90      34.551 -15.208  16.433  1.00  0.82           O  
ATOM   1424  CB  HIS A  90      34.855 -12.109  15.303  1.00  0.82           C  
ATOM   1425  CG  HIS A  90      34.417 -11.471  14.029  1.00  0.82           C  
ATOM   1426  CD2 HIS A  90      34.402 -11.937  12.762  1.00  0.82           C  
ATOM   1427  ND1 HIS A  90      33.882 -10.198  13.981  1.00  0.82           N  
ATOM   1428  CE1 HIS A  90      33.557  -9.914  12.731  1.00  0.82           C  
ATOM   1429  NE2 HIS A  90      33.863 -10.951  11.974  1.00  0.82           N  
ATOM   1430  H01 HIS A  90      33.256 -13.507  15.121  1.00  0.82           H  
ATOM   1431  H02 HIS A  90      35.711 -12.742  15.071  1.00  0.82           H  
ATOM   1432  H03 HIS A  90      35.110 -11.324  16.015  1.00  0.82           H  
ATOM   1433  H04 HIS A  90      34.752 -12.913  12.428  1.00  0.82           H  
ATOM   1434  H05 HIS A  90      33.112  -8.981  12.384  1.00  0.82           H  
ATOM   1435  H06 HIS A  90      33.723 -11.010  10.975  1.00  0.82           H  
ATOM   1436  H09 HIS A  90      33.102 -11.302  17.038  1.00  0.82           H  
ATOM   1437  N   ARG A  91      34.793 -13.605  18.005  1.00  0.66           N  
ATOM   1438  CA  ARG A  91      35.435 -14.456  18.985  1.00  0.66           C  
ATOM   1439  C   ARG A  91      34.529 -15.618  19.386  1.00  0.66           C  
ATOM   1440  O   ARG A  91      34.944 -16.773  19.348  1.00  0.66           O  
ATOM   1441  CB  ARG A  91      35.762 -13.602  20.203  1.00  0.66           C  
ATOM   1442  CG  ARG A  91      36.689 -14.215  21.221  1.00  0.66           C  
ATOM   1443  CD  ARG A  91      36.952 -13.203  22.342  1.00  0.66           C  
ATOM   1444  NE  ARG A  91      37.285 -11.869  21.822  1.00  0.66           N  
ATOM   1445  CZ  ARG A  91      38.466 -11.520  21.309  1.00  0.66           C  
ATOM   1446  NH1 ARG A  91      39.465 -12.397  21.232  1.00  0.66           N  
ATOM   1447  NH2 ARG A  91      38.648 -10.285  20.857  1.00  0.66           N  
ATOM   1448  H01 ARG A  91      36.343 -14.884  18.559  1.00  0.66           H  
ATOM   1449  H02 ARG A  91      34.814 -13.463  20.722  1.00  0.66           H  
ATOM   1450  H03 ARG A  91      36.221 -12.679  19.848  1.00  0.66           H  
ATOM   1451  H04 ARG A  91      37.631 -14.482  20.742  1.00  0.66           H  
ATOM   1452  H05 ARG A  91      36.230 -15.111  21.639  1.00  0.66           H  
ATOM   1453  H06 ARG A  91      37.806 -13.559  22.919  1.00  0.66           H  
ATOM   1454  H07 ARG A  91      34.612 -12.641  18.246  1.00  0.66           H  
ATOM   1455  H08 ARG A  91      36.059 -13.125  22.962  1.00  0.66           H  
ATOM   1456  H09 ARG A  91      36.564 -11.162  21.856  1.00  0.66           H  
ATOM   1457  H10 ARG A  91      40.352 -12.119  20.837  1.00  0.66           H  
ATOM   1458  H11 ARG A  91      39.336 -13.340  21.569  1.00  0.66           H  
ATOM   1459  H12 ARG A  91      37.896  -9.613  20.906  1.00  0.66           H  
ATOM   1460  H13 ARG A  91      39.539 -10.017  20.464  1.00  0.66           H  
ATOM   1461  N   ASN A  92      33.273 -15.309  19.692  1.00  0.57           N  
ATOM   1462  CA  ASN A  92      32.308 -16.313  20.136  1.00  0.57           C  
ATOM   1463  C   ASN A  92      31.410 -17.000  19.103  1.00  0.57           C  
ATOM   1464  O   ASN A  92      30.725 -17.971  19.438  1.00  0.57           O  
ATOM   1465  CB  ASN A  92      31.427 -15.722  21.233  1.00  0.57           C  
ATOM   1466  CG  ASN A  92      32.229 -15.219  22.409  1.00  0.57           C  
ATOM   1467  ND2 ASN A  92      32.136 -13.917  22.686  1.00  0.57           N  
ATOM   1468  OD1 ASN A  92      32.953 -15.985  23.050  1.00  0.57           O  
ATOM   1469  H01 ASN A  92      32.958 -17.121  20.471  1.00  0.57           H  
ATOM   1470  H02 ASN A  92      30.771 -16.514  21.594  1.00  0.57           H  
ATOM   1471  H03 ASN A  92      30.858 -14.891  20.816  1.00  0.57           H  
ATOM   1472  H04 ASN A  92      32.661 -13.526  23.455  1.00  0.57           H  
ATOM   1473  H05 ASN A  92      31.541 -13.323  22.127  1.00  0.57           H  
ATOM   1474  H14 ASN A  92      32.975 -14.347  19.615  1.00  0.57           H  
ATOM   1475  N   PHE A  93      31.407 -16.546  17.856  1.00  0.76           N  
ATOM   1476  CA  PHE A  93      30.529 -17.184  16.885  1.00  0.76           C  
ATOM   1477  C   PHE A  93      31.069 -17.240  15.463  1.00  0.76           C  
ATOM   1478  O   PHE A  93      31.379 -18.313  14.958  1.00  0.76           O  
ATOM   1479  CB  PHE A  93      29.151 -16.504  16.916  1.00  0.76           C  
ATOM   1480  CG  PHE A  93      28.119 -17.152  16.024  1.00  0.76           C  
ATOM   1481  CD1 PHE A  93      27.744 -18.477  16.218  1.00  0.76           C  
ATOM   1482  CD2 PHE A  93      27.519 -16.430  14.990  1.00  0.76           C  
ATOM   1483  CE1 PHE A  93      26.790 -19.078  15.394  1.00  0.76           C  
ATOM   1484  CE2 PHE A  93      26.570 -17.013  14.167  1.00  0.76           C  
ATOM   1485  CZ  PHE A  93      26.201 -18.343  14.366  1.00  0.76           C  
ATOM   1486  H01 PHE A  93      30.453 -18.227  17.191  1.00  0.76           H  
ATOM   1487  H02 PHE A  93      29.295 -15.490  16.542  1.00  0.76           H  
ATOM   1488  H03 PHE A  93      28.781 -16.528  17.941  1.00  0.76           H  
ATOM   1489  H04 PHE A  93      28.200 -19.053  17.023  1.00  0.76           H  
ATOM   1490  H05 PHE A  93      27.802 -15.390  14.828  1.00  0.76           H  
ATOM   1491  H06 PHE A  93      32.001 -15.775  17.586  1.00  0.76           H  
ATOM   1492  H07 PHE A  93      26.507 -20.118  15.554  1.00  0.76           H  
ATOM   1493  H08 PHE A  93      26.112 -16.433  13.365  1.00  0.76           H  
ATOM   1494  H09 PHE A  93      25.455 -18.806  13.720  1.00  0.76           H  
ATOM   1495  N   PHE A  94      31.212 -16.082  14.830  1.00  0.83           N  
ATOM   1496  CA  PHE A  94      31.677 -16.009  13.449  1.00  0.83           C  
ATOM   1497  C   PHE A  94      32.931 -16.822  13.106  1.00  0.83           C  
ATOM   1498  O   PHE A  94      32.937 -17.560  12.126  1.00  0.83           O  
ATOM   1499  CB  PHE A  94      31.826 -14.547  13.008  1.00  0.83           C  
ATOM   1500  CG  PHE A  94      30.536 -13.761  13.053  1.00  0.83           C  
ATOM   1501  CD1 PHE A  94      29.309 -14.392  12.881  1.00  0.83           C  
ATOM   1502  CD2 PHE A  94      30.548 -12.387  13.283  1.00  0.83           C  
ATOM   1503  CE1 PHE A  94      28.118 -13.668  12.938  1.00  0.83           C  
ATOM   1504  CE2 PHE A  94      29.365 -11.661  13.342  1.00  0.83           C  
ATOM   1505  CZ  PHE A  94      28.151 -12.301  13.170  1.00  0.83           C  
ATOM   1506  H01 PHE A  94      30.891 -16.500  12.875  1.00  0.83           H  
ATOM   1507  H02 PHE A  94      32.152 -14.561  11.968  1.00  0.83           H  
ATOM   1508  H03 PHE A  94      32.548 -14.061  13.664  1.00  0.83           H  
ATOM   1509  H04 PHE A  94      29.277 -15.466  12.699  1.00  0.83           H  
ATOM   1510  H05 PHE A  94      31.500 -11.874  13.419  1.00  0.83           H  
ATOM   1511  H06 PHE A  94      27.163 -14.176  12.800  1.00  0.83           H  
ATOM   1512  H07 PHE A  94      29.394 -10.587  13.524  1.00  0.83           H  
ATOM   1513  H08 PHE A  94      27.222 -11.732  13.217  1.00  0.83           H  
ATOM   1514  H10 PHE A  94      30.992 -15.226  15.319  1.00  0.83           H  
ATOM   1515  N   ASP A  95      33.971 -16.725  13.923  1.00  0.94           N  
ATOM   1516  CA  ASP A  95      35.209 -17.459  13.667  1.00  0.94           C  
ATOM   1517  C   ASP A  95      35.034 -18.975  13.590  1.00  0.94           C  
ATOM   1518  O   ASP A  95      35.841 -19.675  12.978  1.00  0.94           O  
ATOM   1519  CB  ASP A  95      36.238 -17.162  14.761  1.00  0.94           C  
ATOM   1520  CG  ASP A  95      36.824 -15.766  14.661  1.00  0.94           C  
ATOM   1521  OD1 ASP A  95      36.664 -15.072  13.651  1.00  0.94           O  
ATOM   1522  OD2 ASP A  95      37.503 -15.340  15.721  1.00  0.94           O  
ATOM   1523  H01 ASP A  95      35.546 -17.114  12.689  1.00  0.94           H  
ATOM   1524  H02 ASP A  95      37.058 -17.869  14.637  1.00  0.94           H  
ATOM   1525  H03 ASP A  95      35.754 -17.267  15.732  1.00  0.94           H  
ATOM   1526  H09 ASP A  95      33.906 -16.132  14.738  1.00  0.94           H  
ATOM   1527  N   HIS A  96      33.972 -19.484  14.198  1.00  0.86           N  
ATOM   1528  CA  HIS A  96      33.749 -20.921  14.243  1.00  0.86           C  
ATOM   1529  C   HIS A  96      32.739 -21.492  13.275  1.00  0.86           C  
ATOM   1530  O   HIS A  96      32.574 -22.707  13.208  1.00  0.86           O  
ATOM   1531  CB  HIS A  96      33.342 -21.301  15.651  1.00  0.86           C  
ATOM   1532  CG  HIS A  96      34.095 -20.560  16.702  1.00  0.86           C  
ATOM   1533  CD2 HIS A  96      33.719 -19.557  17.531  1.00  0.86           C  
ATOM   1534  ND1 HIS A  96      35.422 -20.811  16.984  1.00  0.86           N  
ATOM   1535  CE1 HIS A  96      35.827 -19.998  17.939  1.00  0.86           C  
ATOM   1536  NE2 HIS A  96      34.811 -19.227  18.288  1.00  0.86           N  
ATOM   1537  H01 HIS A  96      34.698 -21.356  13.930  1.00  0.86           H  
ATOM   1538  H02 HIS A  96      33.568 -22.360  15.778  1.00  0.86           H  
ATOM   1539  H03 HIS A  96      32.279 -21.092  15.773  1.00  0.86           H  
ATOM   1540  H04 HIS A  96      33.307 -18.864  14.637  1.00  0.86           H  
ATOM   1541  H05 HIS A  96      32.732 -19.098  17.585  1.00  0.86           H  
ATOM   1542  H06 HIS A  96      36.829 -19.967  18.368  1.00  0.86           H  
ATOM   1543  H07 HIS A  96      34.836 -18.510  18.999  1.00  0.86           H  
ATOM   1544  N   VAL A  97      32.046 -20.640  12.536  1.00  0.91           N  
ATOM   1545  CA  VAL A  97      31.046 -21.130  11.605  1.00  0.91           C  
ATOM   1546  C   VAL A  97      31.333 -20.778  10.159  1.00  0.91           C  
ATOM   1547  O   VAL A  97      32.152 -19.914   9.853  1.00  0.91           O  
ATOM   1548  CB  VAL A  97      29.606 -20.708  12.002  1.00  0.91           C  
ATOM   1549  CG1 VAL A  97      29.149 -21.499  13.222  1.00  0.91           C  
ATOM   1550  CG2 VAL A  97      29.541 -19.222  12.294  1.00  0.91           C  
ATOM   1551  H01 VAL A  97      31.110 -22.216  11.678  1.00  0.91           H  
ATOM   1552  H02 VAL A  97      28.942 -20.923  11.165  1.00  0.91           H  
ATOM   1553  H03 VAL A  97      28.130 -21.853  13.064  1.00  0.91           H  
ATOM   1554  H04 VAL A  97      29.810 -22.353  13.371  1.00  0.91           H  
ATOM   1555  H05 VAL A  97      29.178 -20.858  14.103  1.00  0.91           H  
ATOM   1556  H06 VAL A  97      28.542 -18.965  12.645  1.00  0.91           H  
ATOM   1557  H07 VAL A  97      30.271 -18.970  13.063  1.00  0.91           H  
ATOM   1558  H08 VAL A  97      32.213 -19.648  12.620  1.00  0.91           H  
ATOM   1559  H09 VAL A  97      29.762 -18.663  11.385  1.00  0.91           H  
ATOM   1560  N   ASP A  98      30.623 -21.462   9.278  1.00  0.79           N  
ATOM   1561  CA  ASP A  98      30.780 -21.319   7.845  1.00  0.79           C  
ATOM   1562  C   ASP A  98      29.923 -20.231   7.231  1.00  0.79           C  
ATOM   1563  O   ASP A  98      29.267 -20.460   6.222  1.00  0.79           O  
ATOM   1564  CB  ASP A  98      30.466 -22.659   7.169  1.00  0.79           C  
ATOM   1565  CG  ASP A  98      29.047 -23.138   7.442  1.00  0.79           C  
ATOM   1566  OD1 ASP A  98      28.363 -22.573   8.324  1.00  0.79           O  
ATOM   1567  OD2 ASP A  98      28.613 -24.098   6.779  1.00  0.79           O  
ATOM   1568  H01 ASP A  98      31.814 -21.019   7.677  1.00  0.79           H  
ATOM   1569  H02 ASP A  98      31.148 -23.402   7.581  1.00  0.79           H  
ATOM   1570  H03 ASP A  98      30.595 -22.546   6.093  1.00  0.79           H  
ATOM   1571  H10 ASP A  98      29.936 -22.118   9.622  1.00  0.79           H  
ATOM   1572  N   ILE A  99      29.890 -19.063   7.855  1.00  0.72           N  
ATOM   1573  CA  ILE A  99      29.097 -17.970   7.314  1.00  0.72           C  
ATOM   1574  C   ILE A  99      30.001 -17.087   6.465  1.00  0.72           C  
ATOM   1575  O   ILE A  99      31.160 -16.837   6.824  1.00  0.72           O  
ATOM   1576  CB  ILE A  99      28.423 -17.140   8.440  1.00  0.72           C  
ATOM   1577  CG1 ILE A  99      27.644 -15.967   7.835  1.00  0.72           C  
ATOM   1578  CG2 ILE A  99      29.468 -16.667   9.469  1.00  0.72           C  
ATOM   1579  CD1 ILE A  99      26.727 -15.285   8.810  1.00  0.72           C  
ATOM   1580  H01 ILE A  99      28.296 -18.383   6.701  1.00  0.72           H  
ATOM   1581  H02 ILE A  99      27.713 -17.773   8.972  1.00  0.72           H  
ATOM   1582  H03 ILE A  99      27.018 -16.376   7.042  1.00  0.72           H  
ATOM   1583  H04 ILE A  99      30.416 -18.931   8.707  1.00  0.72           H  
ATOM   1584  H05 ILE A  99      28.359 -15.233   7.463  1.00  0.72           H  
ATOM   1585  H06 ILE A  99      30.330 -16.253   8.946  1.00  0.72           H  
ATOM   1586  H07 ILE A  99      29.029 -15.901  10.108  1.00  0.72           H  
ATOM   1587  H08 ILE A  99      29.785 -17.512  10.080  1.00  0.72           H  
ATOM   1588  H09 ILE A  99      25.767 -15.802   8.828  1.00  0.72           H  
ATOM   1589  H10 ILE A  99      27.171 -15.310   9.805  1.00  0.72           H  
ATOM   1590  H11 ILE A  99      26.576 -14.250   8.505  1.00  0.72           H  
ATOM   1591  N   PRO A 100      29.520 -16.676   5.285  1.00  0.79           N  
ATOM   1592  CA  PRO A 100      30.300 -15.817   4.392  1.00  0.79           C  
ATOM   1593  C   PRO A 100      30.462 -14.438   5.020  1.00  0.79           C  
ATOM   1594  O   PRO A 100      29.525 -13.911   5.616  1.00  0.79           O  
ATOM   1595  CB  PRO A 100      29.424 -15.744   3.146  1.00  0.79           C  
ATOM   1596  CG  PRO A 100      28.649 -17.016   3.191  1.00  0.79           C  
ATOM   1597  CD  PRO A 100      28.275 -17.109   4.636  1.00  0.79           C  
ATOM   1598  H01 PRO A 100      30.000 -15.630   2.228  1.00  0.79           H  
ATOM   1599  H02 PRO A 100      28.760 -14.881   3.186  1.00  0.79           H  
ATOM   1600  H03 PRO A 100      29.206 -17.880   2.828  1.00  0.79           H  
ATOM   1601  H04 PRO A 100      27.765 -16.963   2.556  1.00  0.79           H  
ATOM   1602  H05 PRO A 100      27.401 -16.518   4.909  1.00  0.79           H  
ATOM   1603  H06 PRO A 100      28.012 -18.129   4.916  1.00  0.79           H  
ATOM   1604  H12 PRO A 100      31.305 -16.185   4.186  1.00  0.79           H  
ATOM   1605  N   ALA A 101      31.640 -13.844   4.873  1.00  0.72           N  
ATOM   1606  CA  ALA A 101      31.914 -12.531   5.441  1.00  0.72           C  
ATOM   1607  C   ALA A 101      30.977 -11.455   4.927  1.00  0.72           C  
ATOM   1608  O   ALA A 101      30.672 -10.504   5.643  1.00  0.72           O  
ATOM   1609  CB  ALA A 101      33.333 -12.146   5.172  1.00  0.72           C  
ATOM   1610  H01 ALA A 101      31.745 -12.609   6.515  1.00  0.72           H  
ATOM   1611  H02 ALA A 101      33.973 -13.021   5.280  1.00  0.72           H  
ATOM   1612  H03 ALA A 101      33.419 -11.758   4.157  1.00  0.72           H  
ATOM   1613  H04 ALA A 101      33.643 -11.380   5.882  1.00  0.72           H  
ATOM   1614  H07 ALA A 101      32.366 -14.315   4.353  1.00  0.72           H  
ATOM   1615  N   GLU A 102      30.510 -11.616   3.692  1.00  0.89           N  
ATOM   1616  CA  GLU A 102      29.599 -10.649   3.091  1.00  0.89           C  
ATOM   1617  C   GLU A 102      28.192 -10.800   3.636  1.00  0.89           C  
ATOM   1618  O   GLU A 102      27.320  -9.981   3.346  1.00  0.89           O  
ATOM   1619  CB  GLU A 102      29.564 -10.789   1.572  1.00  0.89           C  
ATOM   1620  CG  GLU A 102      28.994 -12.101   1.079  1.00  0.89           C  
ATOM   1621  CD  GLU A 102      30.073 -13.104   0.704  1.00  0.89           C  
ATOM   1622  OE1 GLU A 102      31.061 -13.245   1.460  1.00  0.89           O  
ATOM   1623  OE2 GLU A 102      29.935 -13.747  -0.362  1.00  0.89           O  
ATOM   1624  H01 GLU A 102      29.976  -9.660   3.350  1.00  0.89           H  
ATOM   1625  H02 GLU A 102      30.599 -10.752   1.232  1.00  0.89           H  
ATOM   1626  H03 GLU A 102      28.956  -9.979   1.168  1.00  0.89           H  
ATOM   1627  H04 GLU A 102      28.413 -11.891   0.181  1.00  0.89           H  
ATOM   1628  H05 GLU A 102      30.793 -12.426   3.159  1.00  0.89           H  
ATOM   1629  H06 GLU A 102      28.375 -12.531   1.866  1.00  0.89           H  
ATOM   1630  N   ASN A 103      27.984 -11.856   4.423  1.00  0.65           N  
ATOM   1631  CA  ASN A 103      26.692 -12.157   5.037  1.00  0.65           C  
ATOM   1632  C   ASN A 103      26.570 -11.636   6.458  1.00  0.65           C  
ATOM   1633  O   ASN A 103      25.549 -11.837   7.104  1.00  0.65           O  
ATOM   1634  CB  ASN A 103      26.465 -13.664   5.060  1.00  0.65           C  
ATOM   1635  CG  ASN A 103      25.899 -14.197   3.763  1.00  0.65           C  
ATOM   1636  ND2 ASN A 103      25.305 -15.384   3.833  1.00  0.65           N  
ATOM   1637  OD1 ASN A 103      25.976 -13.553   2.717  1.00  0.65           O  
ATOM   1638  H01 ASN A 103      25.941 -11.653   4.428  1.00  0.65           H  
ATOM   1639  H02 ASN A 103      25.735 -13.871   5.843  1.00  0.65           H  
ATOM   1640  H03 ASN A 103      27.418 -14.156   5.252  1.00  0.65           H  
ATOM   1641  H04 ASN A 103      24.900 -15.796   3.004  1.00  0.65           H  
ATOM   1642  H05 ASN A 103      25.259 -15.874   4.715  1.00  0.65           H  
ATOM   1643  H07 ASN A 103      28.758 -12.479   4.604  1.00  0.65           H  
ATOM   1644  N   ILE A 104      27.600 -10.954   6.940  1.00  0.70           N  
ATOM   1645  CA  ILE A 104      27.603 -10.445   8.299  1.00  0.70           C  
ATOM   1646  C   ILE A 104      27.381  -8.934   8.343  1.00  0.70           C  
ATOM   1647  O   ILE A 104      28.048  -8.192   7.630  1.00  0.70           O  
ATOM   1648  CB  ILE A 104      28.940 -10.792   8.979  1.00  0.70           C  
ATOM   1649  CG1 ILE A 104      29.129 -12.307   9.022  1.00  0.70           C  
ATOM   1650  CG2 ILE A 104      29.015 -10.201  10.365  1.00  0.70           C  
ATOM   1651  CD1 ILE A 104      30.466 -12.731   9.593  1.00  0.70           C  
ATOM   1652  H01 ILE A 104      26.778 -10.917   8.832  1.00  0.70           H  
ATOM   1653  H02 ILE A 104      29.748 -10.356   8.392  1.00  0.70           H  
ATOM   1654  H03 ILE A 104      29.091 -12.665   7.993  1.00  0.70           H  
ATOM   1655  H04 ILE A 104      28.338 -12.737   9.637  1.00  0.70           H  
ATOM   1656  H05 ILE A 104      29.327  -9.159  10.299  1.00  0.70           H  
ATOM   1657  H06 ILE A 104      28.401 -10.785   6.348  1.00  0.70           H  
ATOM   1658  H07 ILE A 104      28.034 -10.256  10.838  1.00  0.70           H  
ATOM   1659  H08 ILE A 104      29.738 -10.759  10.960  1.00  0.70           H  
ATOM   1660  H09 ILE A 104      31.181 -11.915   9.487  1.00  0.70           H  
ATOM   1661  H10 ILE A 104      30.350 -12.976  10.649  1.00  0.70           H  
ATOM   1662  H11 ILE A 104      30.831 -13.605   9.054  1.00  0.70           H  
ATOM   1663  N   ASN A 105      26.440  -8.481   9.171  1.00  0.61           N  
ATOM   1664  CA  ASN A 105      26.162  -7.048   9.302  1.00  0.61           C  
ATOM   1665  C   ASN A 105      26.308  -6.554  10.733  1.00  0.61           C  
ATOM   1666  O   ASN A 105      25.686  -7.074  11.657  1.00  0.61           O  
ATOM   1667  CB  ASN A 105      24.764  -6.705   8.785  1.00  0.61           C  
ATOM   1668  CG  ASN A 105      24.593  -7.027   7.324  1.00  0.61           C  
ATOM   1669  ND2 ASN A 105      24.211  -8.261   7.030  1.00  0.61           N  
ATOM   1670  OD1 ASN A 105      24.811  -6.179   6.463  1.00  0.61           O  
ATOM   1671  H01 ASN A 105      26.908  -6.539   8.692  1.00  0.61           H  
ATOM   1672  H02 ASN A 105      24.622  -5.631   8.905  1.00  0.61           H  
ATOM   1673  H03 ASN A 105      24.030  -7.273   9.357  1.00  0.61           H  
ATOM   1674  H04 ASN A 105      24.084  -8.534   6.066  1.00  0.61           H  
ATOM   1675  H05 ASN A 105      24.047  -8.929   7.770  1.00  0.61           H  
ATOM   1676  H12 ASN A 105      25.907  -9.140   9.720  1.00  0.61           H  
ATOM   1677  N   LEU A 106      27.116  -5.520  10.899  1.00  0.35           N  
ATOM   1678  CA  LEU A 106      27.362  -4.936  12.205  1.00  0.35           C  
ATOM   1679  C   LEU A 106      27.390  -3.425  12.034  1.00  0.35           C  
ATOM   1680  O   LEU A 106      27.724  -2.924  10.963  1.00  0.35           O  
ATOM   1681  CB  LEU A 106      28.696  -5.438  12.773  1.00  0.35           C  
ATOM   1682  CG  LEU A 106      28.747  -6.897  13.242  1.00  0.35           C  
ATOM   1683  CD1 LEU A 106      30.077  -7.535  12.914  1.00  0.35           C  
ATOM   1684  CD2 LEU A 106      28.479  -6.951  14.737  1.00  0.35           C  
ATOM   1685  H01 LEU A 106      26.578  -5.224  12.905  1.00  0.35           H  
ATOM   1686  H02 LEU A 106      28.862  -4.845  13.673  1.00  0.35           H  
ATOM   1687  H03 LEU A 106      29.452  -5.314  11.997  1.00  0.35           H  
ATOM   1688  H04 LEU A 106      27.979  -7.463  12.714  1.00  0.35           H  
ATOM   1689  H05 LEU A 106      30.831  -7.186  13.620  1.00  0.35           H  
ATOM   1690  H06 LEU A 106      27.576  -5.124  10.092  1.00  0.35           H  
ATOM   1691  H07 LEU A 106      29.988  -8.619  12.985  1.00  0.35           H  
ATOM   1692  H08 LEU A 106      30.373  -7.260  11.902  1.00  0.35           H  
ATOM   1693  H09 LEU A 106      27.433  -7.205  14.909  1.00  0.35           H  
ATOM   1694  H10 LEU A 106      29.116  -7.708  15.194  1.00  0.35           H  
ATOM   1695  H11 LEU A 106      28.694  -5.979  15.181  1.00  0.35           H  
ATOM   1696  N   LEU A 107      26.933  -2.714  13.060  1.00  0.28           N  
ATOM   1697  CA  LEU A 107      26.900  -1.256  13.054  1.00  0.28           C  
ATOM   1698  C   LEU A 107      28.293  -0.739  13.367  1.00  0.28           C  
ATOM   1699  O   LEU A 107      28.985  -1.290  14.229  1.00  0.28           O  
ATOM   1700  CB  LEU A 107      25.932  -0.744  14.124  1.00  0.28           C  
ATOM   1701  CG  LEU A 107      24.440  -0.800  13.817  1.00  0.28           C  
ATOM   1702  CD1 LEU A 107      23.669  -1.167  15.069  1.00  0.28           C  
ATOM   1703  CD2 LEU A 107      23.986   0.536  13.275  1.00  0.28           C  
ATOM   1704  H01 LEU A 107      26.569  -0.907  12.076  1.00  0.28           H  
ATOM   1705  H02 LEU A 107      26.155   0.320  14.209  1.00  0.28           H  
ATOM   1706  H03 LEU A 107      26.102  -1.333  15.025  1.00  0.28           H  
ATOM   1707  H04 LEU A 107      24.249  -1.564  13.064  1.00  0.28           H  
ATOM   1708  H05 LEU A 107      22.675  -1.518  14.793  1.00  0.28           H  
ATOM   1709  H06 LEU A 107      24.197  -1.956  15.603  1.00  0.28           H  
ATOM   1710  H07 LEU A 107      23.579  -0.291  15.711  1.00  0.28           H  
ATOM   1711  H08 LEU A 107      23.063   0.835  13.773  1.00  0.28           H  
ATOM   1712  H09 LEU A 107      24.757   1.285  13.460  1.00  0.28           H  
ATOM   1713  H10 LEU A 107      23.809   0.453  12.203  1.00  0.28           H  
ATOM   1714  H12 LEU A 107      26.595  -3.203  13.876  1.00  0.28           H  
ATOM   1715  N   ASN A 108      28.698   0.324  12.680  1.00  0.44           N  
ATOM   1716  CA  ASN A 108      30.010   0.931  12.888  1.00  0.44           C  
ATOM   1717  C   ASN A 108      29.910   2.080  13.888  1.00  0.44           C  
ATOM   1718  O   ASN A 108      29.537   3.201  13.530  1.00  0.44           O  
ATOM   1719  CB  ASN A 108      30.555   1.436  11.558  1.00  0.44           C  
ATOM   1720  CG  ASN A 108      31.957   1.994  11.672  1.00  0.44           C  
ATOM   1721  ND2 ASN A 108      32.555   2.298  10.529  1.00  0.44           N  
ATOM   1722  OD1 ASN A 108      32.498   2.156  12.769  1.00  0.44           O  
ATOM   1723  H01 ASN A 108      30.690   0.181  13.292  1.00  0.44           H  
ATOM   1724  H02 ASN A 108      29.906   2.246  11.224  1.00  0.44           H  
ATOM   1725  H03 ASN A 108      30.565   0.609  10.849  1.00  0.44           H  
ATOM   1726  H04 ASN A 108      33.491   2.677  10.534  1.00  0.44           H  
ATOM   1727  H05 ASN A 108      32.074   2.151   9.653  1.00  0.44           H  
ATOM   1728  H11 ASN A 108      28.078   0.725  11.991  1.00  0.44           H  
ATOM   1729  N   GLY A 109      30.274   1.803  15.134  1.00  0.27           N  
ATOM   1730  CA  GLY A 109      30.202   2.813  16.176  1.00  0.27           C  
ATOM   1731  C   GLY A 109      31.187   3.951  15.998  1.00  0.27           C  
ATOM   1732  O   GLY A 109      31.185   4.917  16.774  1.00  0.27           O  
ATOM   1733  H01 GLY A 109      30.457   2.318  17.113  1.00  0.27           H  
ATOM   1734  H02 GLY A 109      29.194   3.228  16.183  1.00  0.27           H  
ATOM   1735  H06 GLY A 109      30.606   0.877  15.361  1.00  0.27           H  
ATOM   1736  N   ASN A 110      32.059   3.815  15.002  1.00  0.41           N  
ATOM   1737  CA  ASN A 110      33.066   4.823  14.686  1.00  0.41           C  
ATOM   1738  C   ASN A 110      32.732   5.490  13.370  1.00  0.41           C  
ATOM   1739  O   ASN A 110      33.597   6.057  12.714  1.00  0.41           O  
ATOM   1740  CB  ASN A 110      34.450   4.184  14.607  1.00  0.41           C  
ATOM   1741  CG  ASN A 110      34.914   3.671  15.938  1.00  0.41           C  
ATOM   1742  ND2 ASN A 110      35.102   2.364  16.039  1.00  0.41           N  
ATOM   1743  OD1 ASN A 110      35.083   4.444  16.882  1.00  0.41           O  
ATOM   1744  H01 ASN A 110      33.071   5.573  15.477  1.00  0.41           H  
ATOM   1745  H02 ASN A 110      35.154   4.950  14.280  1.00  0.41           H  
ATOM   1746  H03 ASN A 110      32.022   2.977  14.440  1.00  0.41           H  
ATOM   1747  H04 ASN A 110      34.414   3.353  13.903  1.00  0.41           H  
ATOM   1748  H05 ASN A 110      35.406   1.964  16.915  1.00  0.41           H  
ATOM   1749  H06 ASN A 110      34.942   1.767  15.240  1.00  0.41           H  
ATOM   1750  N   ALA A 111      31.473   5.380  12.966  1.00  0.46           N  
ATOM   1751  CA  ALA A 111      31.010   5.972  11.725  1.00  0.46           C  
ATOM   1752  C   ALA A 111      31.091   7.475  11.890  1.00  0.46           C  
ATOM   1753  O   ALA A 111      30.638   8.017  12.897  1.00  0.46           O  
ATOM   1754  CB  ALA A 111      29.579   5.562  11.462  1.00  0.46           C  
ATOM   1755  H01 ALA A 111      31.620   5.639  10.885  1.00  0.46           H  
ATOM   1756  H02 ALA A 111      28.962   6.453  11.343  1.00  0.46           H  
ATOM   1757  H03 ALA A 111      29.533   4.965  10.551  1.00  0.46           H  
ATOM   1758  H04 ALA A 111      29.209   4.974  12.302  1.00  0.46           H  
ATOM   1759  H07 ALA A 111      30.817   4.869  13.540  1.00  0.46           H  
ATOM   1760  N   PRO A 112      31.697   8.171  10.910  1.00  0.84           N  
ATOM   1761  CA  PRO A 112      31.813   9.632  10.991  1.00  0.84           C  
ATOM   1762  C   PRO A 112      30.446  10.305  10.960  1.00  0.84           C  
ATOM   1763  O   PRO A 112      30.241  11.330  11.597  1.00  0.84           O  
ATOM   1764  CB  PRO A 112      32.640   9.966   9.753  1.00  0.84           C  
ATOM   1765  CG  PRO A 112      32.236   8.912   8.798  1.00  0.84           C  
ATOM   1766  CD  PRO A 112      32.266   7.674   9.656  1.00  0.84           C  
ATOM   1767  H01 PRO A 112      33.713   9.989   9.943  1.00  0.84           H  
ATOM   1768  H02 PRO A 112      32.396  10.957   9.372  1.00  0.84           H  
ATOM   1769  H03 PRO A 112      32.878   8.850   7.919  1.00  0.84           H  
ATOM   1770  H04 PRO A 112      31.236   9.097   8.405  1.00  0.84           H  
ATOM   1771  H05 PRO A 112      32.267   9.982  11.918  1.00  0.84           H  
ATOM   1772  H06 PRO A 112      31.728   6.827   9.230  1.00  0.84           H  
ATOM   1773  H07 PRO A 112      33.284   7.311   9.797  1.00  0.84           H  
ATOM   1774  N   ASP A 113      29.509   9.722  10.223  1.00  0.82           N  
ATOM   1775  CA  ASP A 113      28.163  10.267  10.136  1.00  0.82           C  
ATOM   1776  C   ASP A 113      27.205   9.269  10.795  1.00  0.82           C  
ATOM   1777  O   ASP A 113      26.672   8.364  10.150  1.00  0.82           O  
ATOM   1778  CB  ASP A 113      27.793  10.508   8.666  1.00  0.82           C  
ATOM   1779  CG  ASP A 113      26.577  11.411   8.497  1.00  0.82           C  
ATOM   1780  OD1 ASP A 113      25.633  11.340   9.319  1.00  0.82           O  
ATOM   1781  OD2 ASP A 113      26.559  12.180   7.507  1.00  0.82           O  
ATOM   1782  H01 ASP A 113      28.098  11.225  10.652  1.00  0.82           H  
ATOM   1783  H02 ASP A 113      27.543   9.541   8.231  1.00  0.82           H  
ATOM   1784  H03 ASP A 113      28.643  10.972   8.165  1.00  0.82           H  
ATOM   1785  H08 ASP A 113      29.735   8.881   9.711  1.00  0.82           H  
ATOM   1786  N   ILE A 114      26.994   9.448  12.087  1.00  0.46           N  
ATOM   1787  CA  ILE A 114      26.116   8.582  12.858  1.00  0.46           C  
ATOM   1788  C   ILE A 114      24.745   8.358  12.216  1.00  0.46           C  
ATOM   1789  O   ILE A 114      24.317   7.210  12.054  1.00  0.46           O  
ATOM   1790  CB  ILE A 114      25.998   9.100  14.318  1.00  0.46           C  
ATOM   1791  CG1 ILE A 114      27.278   8.754  15.080  1.00  0.46           C  
ATOM   1792  CG2 ILE A 114      24.776   8.521  15.021  1.00  0.46           C  
ATOM   1793  CD1 ILE A 114      27.402   9.455  16.398  1.00  0.46           C  
ATOM   1794  H01 ILE A 114      26.580   7.596  12.870  1.00  0.46           H  
ATOM   1795  H02 ILE A 114      25.870  10.182  14.295  1.00  0.46           H  
ATOM   1796  H03 ILE A 114      28.114   9.084  14.464  1.00  0.46           H  
ATOM   1797  H04 ILE A 114      27.459  10.213  12.555  1.00  0.46           H  
ATOM   1798  H05 ILE A 114      27.293   7.679  15.258  1.00  0.46           H  
ATOM   1799  H06 ILE A 114      23.931   8.513  14.332  1.00  0.46           H  
ATOM   1800  H07 ILE A 114      24.991   7.502  15.344  1.00  0.46           H  
ATOM   1801  H08 ILE A 114      24.531   9.134  15.889  1.00  0.46           H  
ATOM   1802  H09 ILE A 114      27.964  10.379  16.266  1.00  0.46           H  
ATOM   1803  H10 ILE A 114      26.408   9.687  16.782  1.00  0.46           H  
ATOM   1804  H11 ILE A 114      27.924   8.811  17.105  1.00  0.46           H  
ATOM   1805  N   ASP A 115      24.085   9.436  11.800  1.00  0.69           N  
ATOM   1806  CA  ASP A 115      22.767   9.311  11.177  1.00  0.69           C  
ATOM   1807  C   ASP A 115      22.798   8.488   9.896  1.00  0.69           C  
ATOM   1808  O   ASP A 115      21.906   7.671   9.660  1.00  0.69           O  
ATOM   1809  CB  ASP A 115      22.158  10.686  10.894  1.00  0.69           C  
ATOM   1810  CG  ASP A 115      21.714  11.408  12.159  1.00  0.69           C  
ATOM   1811  OD1 ASP A 115      21.675  10.787  13.248  1.00  0.69           O  
ATOM   1812  OD2 ASP A 115      21.394  12.611  12.061  1.00  0.69           O  
ATOM   1813  H01 ASP A 115      22.141   8.781  11.895  1.00  0.69           H  
ATOM   1814  H02 ASP A 115      21.272  10.531  10.278  1.00  0.69           H  
ATOM   1815  H03 ASP A 115      22.902  11.299  10.386  1.00  0.69           H  
ATOM   1816  H12 ASP A 115      24.498  10.350  11.916  1.00  0.69           H  
ATOM   1817  N   ALA A 116      23.835   8.701   9.084  1.00  0.88           N  
ATOM   1818  CA  ALA A 116      24.006   7.986   7.824  1.00  0.88           C  
ATOM   1819  C   ALA A 116      24.178   6.498   8.081  1.00  0.88           C  
ATOM   1820  O   ALA A 116      23.574   5.666   7.400  1.00  0.88           O  
ATOM   1821  CB  ALA A 116      25.199   8.518   7.091  1.00  0.88           C  
ATOM   1822  H01 ALA A 116      23.116   8.136   7.213  1.00  0.88           H  
ATOM   1823  H02 ALA A 116      26.052   7.860   7.260  1.00  0.88           H  
ATOM   1824  H03 ALA A 116      24.981   8.562   6.024  1.00  0.88           H  
ATOM   1825  H04 ALA A 116      24.529   9.384   9.352  1.00  0.88           H  
ATOM   1826  H05 ALA A 116      25.434   9.518   7.456  1.00  0.88           H  
ATOM   1827  N   GLU A 117      24.990   6.178   9.084  1.00  0.46           N  
ATOM   1828  CA  GLU A 117      25.254   4.799   9.486  1.00  0.46           C  
ATOM   1829  C   GLU A 117      23.946   4.081   9.825  1.00  0.46           C  
ATOM   1830  O   GLU A 117      23.626   3.031   9.258  1.00  0.46           O  
ATOM   1831  CB  GLU A 117      26.184   4.799  10.709  1.00  0.46           C  
ATOM   1832  CG  GLU A 117      26.521   3.428  11.292  1.00  0.46           C  
ATOM   1833  CD  GLU A 117      27.121   2.474  10.277  1.00  0.46           C  
ATOM   1834  OE1 GLU A 117      27.693   2.936   9.272  1.00  0.46           O  
ATOM   1835  OE2 GLU A 117      27.019   1.251  10.479  1.00  0.46           O  
ATOM   1836  H01 GLU A 117      25.732   4.271   8.661  1.00  0.46           H  
ATOM   1837  H02 GLU A 117      25.640   5.326  11.493  1.00  0.46           H  
ATOM   1838  H03 GLU A 117      27.119   5.278  10.418  1.00  0.46           H  
ATOM   1839  H04 GLU A 117      25.586   2.986  11.636  1.00  0.46           H  
ATOM   1840  H05 GLU A 117      27.235   3.563  12.105  1.00  0.46           H  
ATOM   1841  H06 GLU A 117      25.445   6.923   9.591  1.00  0.46           H  
ATOM   1842  N   CYS A 118      23.185   4.669  10.739  1.00  0.46           N  
ATOM   1843  CA  CYS A 118      21.915   4.106  11.175  1.00  0.46           C  
ATOM   1844  C   CYS A 118      20.882   3.943  10.060  1.00  0.46           C  
ATOM   1845  O   CYS A 118      20.204   2.918   9.994  1.00  0.46           O  
ATOM   1846  CB  CYS A 118      21.360   4.935  12.334  1.00  0.46           C  
ATOM   1847  SG  CYS A 118      22.482   4.902  13.765  1.00  0.46           S  
ATOM   1848  H01 CYS A 118      22.121   3.089  11.510  1.00  0.46           H  
ATOM   1849  H02 CYS A 118      20.404   4.508  12.636  1.00  0.46           H  
ATOM   1850  H03 CYS A 118      21.233   5.966  12.005  1.00  0.46           H  
ATOM   1851  H04 CYS A 118      22.860   3.640  14.008  1.00  0.46           H  
ATOM   1852  H06 CYS A 118      23.498   5.538  11.147  1.00  0.46           H  
ATOM   1853  N   ARG A 119      20.776   4.938   9.180  1.00  0.68           N  
ATOM   1854  CA  ARG A 119      19.830   4.886   8.065  1.00  0.68           C  
ATOM   1855  C   ARG A 119      20.190   3.761   7.101  1.00  0.68           C  
ATOM   1856  O   ARG A 119      19.330   2.980   6.672  1.00  0.68           O  
ATOM   1857  CB  ARG A 119      19.801   6.223   7.320  1.00  0.68           C  
ATOM   1858  CG  ARG A 119      19.139   6.159   5.941  1.00  0.68           C  
ATOM   1859  CD  ARG A 119      19.259   7.486   5.193  1.00  0.68           C  
ATOM   1860  NE  ARG A 119      19.128   7.315   3.743  1.00  0.68           N  
ATOM   1861  CZ  ARG A 119      18.546   8.194   2.929  1.00  0.68           C  
ATOM   1862  NH1 ARG A 119      18.023   9.317   3.411  1.00  0.68           N  
ATOM   1863  NH2 ARG A 119      18.521   7.972   1.621  1.00  0.68           N  
ATOM   1864  H01 ARG A 119      18.839   4.690   8.474  1.00  0.68           H  
ATOM   1865  H02 ARG A 119      20.839   6.512   7.156  1.00  0.68           H  
ATOM   1866  H03 ARG A 119      19.254   6.943   7.929  1.00  0.68           H  
ATOM   1867  H04 ARG A 119      18.080   5.945   6.083  1.00  0.68           H  
ATOM   1868  H05 ARG A 119      21.365   5.751   9.286  1.00  0.68           H  
ATOM   1869  H06 ARG A 119      19.620   5.377   5.354  1.00  0.68           H  
ATOM   1870  H07 ARG A 119      20.248   7.896   5.394  1.00  0.68           H  
ATOM   1871  H08 ARG A 119      18.475   8.158   5.541  1.00  0.68           H  
ATOM   1872  H09 ARG A 119      19.505   6.473   3.333  1.00  0.68           H  
ATOM   1873  H10 ARG A 119      17.597   9.985   2.785  1.00  0.68           H  
ATOM   1874  H11 ARG A 119      18.051   9.502   4.404  1.00  0.68           H  
ATOM   1875  H12 ARG A 119      18.930   7.129   1.244  1.00  0.68           H  
ATOM   1876  H13 ARG A 119      18.093   8.646   1.002  1.00  0.68           H  
ATOM   1877  N   GLN A 120      21.469   3.696   6.753  1.00  0.74           N  
ATOM   1878  CA  GLN A 120      21.961   2.670   5.855  1.00  0.74           C  
ATOM   1879  C   GLN A 120      21.716   1.288   6.453  1.00  0.74           C  
ATOM   1880  O   GLN A 120      21.382   0.341   5.736  1.00  0.74           O  
ATOM   1881  CB  GLN A 120      23.446   2.872   5.597  1.00  0.74           C  
ATOM   1882  CG  GLN A 120      23.740   4.078   4.743  1.00  0.74           C  
ATOM   1883  CD  GLN A 120      25.198   4.513   4.805  1.00  0.74           C  
ATOM   1884  NE2 GLN A 120      25.488   5.657   4.197  1.00  0.74           N  
ATOM   1885  OE1 GLN A 120      26.050   3.841   5.398  1.00  0.74           O  
ATOM   1886  H01 GLN A 120      21.425   2.743   4.909  1.00  0.74           H  
ATOM   1887  H02 GLN A 120      23.803   1.996   5.055  1.00  0.74           H  
ATOM   1888  H03 GLN A 120      23.952   2.993   6.555  1.00  0.74           H  
ATOM   1889  H04 GLN A 120      23.139   4.902   5.127  1.00  0.74           H  
ATOM   1890  H05 GLN A 120      23.492   3.840   3.709  1.00  0.74           H  
ATOM   1891  H06 GLN A 120      26.436   6.006   4.204  1.00  0.74           H  
ATOM   1892  H07 GLN A 120      24.761   6.178   3.728  1.00  0.74           H  
ATOM   1893  H14 GLN A 120      22.115   4.378   7.123  1.00  0.74           H  
ATOM   1894  N   TYR A 121      21.868   1.177   7.769  1.00  0.33           N  
ATOM   1895  CA  TYR A 121      21.652  -0.095   8.446  1.00  0.33           C  
ATOM   1896  C   TYR A 121      20.216  -0.556   8.257  1.00  0.33           C  
ATOM   1897  O   TYR A 121      19.967  -1.734   7.995  1.00  0.33           O  
ATOM   1898  CB  TYR A 121      21.973   0.027   9.930  1.00  0.33           C  
ATOM   1899  CG  TYR A 121      22.329  -1.292  10.570  1.00  0.33           C  
ATOM   1900  CD1 TYR A 121      23.483  -1.980  10.190  1.00  0.33           C  
ATOM   1901  CD2 TYR A 121      21.544  -1.833  11.588  1.00  0.33           C  
ATOM   1902  CE1 TYR A 121      23.854  -3.170  10.817  1.00  0.33           C  
ATOM   1903  CE2 TYR A 121      21.907  -3.016  12.215  1.00  0.33           C  
ATOM   1904  CZ  TYR A 121      23.064  -3.674  11.825  1.00  0.33           C  
ATOM   1905  OH  TYR A 121      23.453  -4.820  12.468  1.00  0.33           O  
ATOM   1906  H01 TYR A 121      22.320  -0.836   8.007  1.00  0.33           H  
ATOM   1907  H02 TYR A 121      21.076   0.397  10.427  1.00  0.33           H  
ATOM   1908  H03 TYR A 121      22.815   0.709  10.048  1.00  0.33           H  
ATOM   1909  H04 TYR A 121      24.105  -1.580   9.389  1.00  0.33           H  
ATOM   1910  H05 TYR A 121      20.633  -1.319  11.895  1.00  0.33           H  
ATOM   1911  H06 TYR A 121      24.759  -3.695  10.512  1.00  0.33           H  
ATOM   1912  H07 TYR A 121      21.286  -3.427  13.011  1.00  0.33           H  
ATOM   1913  H08 TYR A 121      22.138   1.987   8.308  1.00  0.33           H  
ATOM   1914  H09 TYR A 121      23.618  -5.510  11.821  1.00  0.33           H  
ATOM   1915  N   GLU A 122      19.279   0.382   8.384  1.00  0.57           N  
ATOM   1916  CA  GLU A 122      17.864   0.081   8.202  1.00  0.57           C  
ATOM   1917  C   GLU A 122      17.605  -0.244   6.733  1.00  0.57           C  
ATOM   1918  O   GLU A 122      16.808  -1.133   6.416  1.00  0.57           O  
ATOM   1919  CB  GLU A 122      17.008   1.268   8.632  1.00  0.57           C  
ATOM   1920  CG  GLU A 122      16.906   1.447  10.138  1.00  0.57           C  
ATOM   1921  CD  GLU A 122      15.816   0.601  10.792  1.00  0.57           C  
ATOM   1922  OE1 GLU A 122      14.918   0.102  10.085  1.00  0.57           O  
ATOM   1923  OE2 GLU A 122      15.845   0.452  12.028  1.00  0.57           O  
ATOM   1924  H01 GLU A 122      17.598  -0.777   8.819  1.00  0.57           H  
ATOM   1925  H02 GLU A 122      15.998   1.074   8.270  1.00  0.57           H  
ATOM   1926  H03 GLU A 122      17.440   2.174   8.207  1.00  0.57           H  
ATOM   1927  H04 GLU A 122      16.643   2.490  10.314  1.00  0.57           H  
ATOM   1928  H05 GLU A 122      17.864   1.176  10.582  1.00  0.57           H  
ATOM   1929  H10 GLU A 122      19.556   1.326   8.612  1.00  0.57           H  
ATOM   1930  N   GLU A 123      18.296   0.459   5.834  1.00  0.84           N  
ATOM   1931  CA  GLU A 123      18.142   0.218   4.396  1.00  0.84           C  
ATOM   1932  C   GLU A 123      18.657  -1.177   4.020  1.00  0.84           C  
ATOM   1933  O   GLU A 123      18.065  -1.860   3.191  1.00  0.84           O  
ATOM   1934  CB  GLU A 123      18.830   1.326   3.586  1.00  0.84           C  
ATOM   1935  CG  GLU A 123      18.172   2.707   3.766  1.00  0.84           C  
ATOM   1936  CD  GLU A 123      18.861   3.844   3.000  1.00  0.84           C  
ATOM   1937  OE1 GLU A 123      20.070   3.746   2.677  1.00  0.84           O  
ATOM   1938  OE2 GLU A 123      18.184   4.857   2.737  1.00  0.84           O  
ATOM   1939  H01 GLU A 123      17.081   0.246   4.148  1.00  0.84           H  
ATOM   1940  H02 GLU A 123      18.741   1.060   2.533  1.00  0.84           H  
ATOM   1941  H03 GLU A 123      19.870   1.393   3.904  1.00  0.84           H  
ATOM   1942  H04 GLU A 123      18.253   2.953   4.825  1.00  0.84           H  
ATOM   1943  H05 GLU A 123      17.140   2.641   3.422  1.00  0.84           H  
ATOM   1944  H06 GLU A 123      18.938   1.172   6.150  1.00  0.84           H  
ATOM   1945  N   LYS A 124      19.708  -1.623   4.701  1.00  0.62           N  
ATOM   1946  CA  LYS A 124      20.295  -2.946   4.478  1.00  0.62           C  
ATOM   1947  C   LYS A 124      19.319  -4.063   4.889  1.00  0.62           C  
ATOM   1948  O   LYS A 124      19.234  -5.082   4.215  1.00  0.62           O  
ATOM   1949  CB  LYS A 124      21.608  -3.083   5.263  1.00  0.62           C  
ATOM   1950  CG  LYS A 124      22.792  -3.643   4.467  1.00  0.62           C  
ATOM   1951  CD  LYS A 124      22.571  -5.090   4.062  1.00  0.62           C  
ATOM   1952  CE  LYS A 124      23.664  -5.599   3.125  1.00  0.62           C  
ATOM   1953  NZ  LYS A 124      24.986  -5.795   3.784  1.00  0.62           N  
ATOM   1954  H01 LYS A 124      20.501  -3.047   3.412  1.00  0.62           H  
ATOM   1955  H02 LYS A 124      21.411  -3.804   6.056  1.00  0.62           H  
ATOM   1956  H03 LYS A 124      21.886  -2.095   5.631  1.00  0.62           H  
ATOM   1957  H04 LYS A 124      23.675  -3.603   5.104  1.00  0.62           H  
ATOM   1958  H05 LYS A 124      22.928  -3.042   3.568  1.00  0.62           H  
ATOM   1959  H06 LYS A 124      20.119  -1.024   5.402  1.00  0.62           H  
ATOM   1960  H07 LYS A 124      21.621  -5.148   3.531  1.00  0.62           H  
ATOM   1961  H08 LYS A 124      22.560  -5.709   4.959  1.00  0.62           H  
ATOM   1962  H09 LYS A 124      23.804  -4.835   2.360  1.00  0.62           H  
ATOM   1963  H10 LYS A 124      23.343  -6.554   2.710  1.00  0.62           H  
ATOM   1964  H11 LYS A 124      25.638  -5.103   3.442  1.00  0.62           H  
ATOM   1965  H12 LYS A 124      24.883  -5.695   4.784  1.00  0.62           H  
ATOM   1966  H13 LYS A 124      25.335  -6.719   3.572  1.00  0.62           H  
ATOM   1967  N   ILE A 125      18.603  -3.889   6.000  1.00  0.56           N  
ATOM   1968  CA  ILE A 125      17.626  -4.889   6.449  1.00  0.56           C  
ATOM   1969  C   ILE A 125      16.484  -4.961   5.434  1.00  0.56           C  
ATOM   1970  O   ILE A 125      16.060  -6.044   5.019  1.00  0.56           O  
ATOM   1971  CB  ILE A 125      17.015  -4.531   7.832  1.00  0.56           C  
ATOM   1972  CG1 ILE A 125      18.096  -4.533   8.923  1.00  0.56           C  
ATOM   1973  CG2 ILE A 125      15.906  -5.520   8.189  1.00  0.56           C  
ATOM   1974  CD1 ILE A 125      17.602  -4.094  10.306  1.00  0.56           C  
ATOM   1975  H01 ILE A 125      18.149  -5.841   6.536  1.00  0.56           H  
ATOM   1976  H02 ILE A 125      16.591  -3.529   7.771  1.00  0.56           H  
ATOM   1977  H03 ILE A 125      18.848  -3.805   8.617  1.00  0.56           H  
ATOM   1978  H04 ILE A 125      18.494  -5.544   9.008  1.00  0.56           H  
ATOM   1979  H05 ILE A 125      15.019  -5.301   7.594  1.00  0.56           H  
ATOM   1980  H06 ILE A 125      16.242  -6.535   7.978  1.00  0.56           H  
ATOM   1981  H07 ILE A 125      15.664  -5.429   9.248  1.00  0.56           H  
ATOM   1982  H08 ILE A 125      16.576  -4.434  10.450  1.00  0.56           H  
ATOM   1983  H09 ILE A 125      18.240  -4.530  11.075  1.00  0.56           H  
ATOM   1984  H10 ILE A 125      17.637  -3.007  10.377  1.00  0.56           H  
ATOM   1985  H14 ILE A 125      18.736  -3.050   6.546  1.00  0.56           H  
ATOM   1986  N   ARG A 126      16.015  -3.790   5.017  1.00  0.82           N  
ATOM   1987  CA  ARG A 126      14.926  -3.678   4.053  1.00  0.82           C  
ATOM   1988  C   ARG A 126      15.231  -4.390   2.733  1.00  0.82           C  
ATOM   1989  O   ARG A 126      14.379  -5.103   2.206  1.00  0.82           O  
ATOM   1990  CB  ARG A 126      14.584  -2.192   3.829  1.00  0.82           C  
ATOM   1991  CG  ARG A 126      13.874  -1.842   2.520  1.00  0.82           C  
ATOM   1992  CD  ARG A 126      12.434  -2.356   2.420  1.00  0.82           C  
ATOM   1993  NE  ARG A 126      11.964  -2.302   1.030  1.00  0.82           N  
ATOM   1994  CZ  ARG A 126      10.865  -1.675   0.611  1.00  0.82           C  
ATOM   1995  NH1 ARG A 126      10.079  -1.031   1.464  1.00  0.82           N  
ATOM   1996  NH2 ARG A 126      10.562  -1.676  -0.681  1.00  0.82           N  
ATOM   1997  H01 ARG A 126      14.056  -4.185   4.470  1.00  0.82           H  
ATOM   1998  H02 ARG A 126      15.545  -1.681   3.780  1.00  0.82           H  
ATOM   1999  H03 ARG A 126      13.942  -1.872   4.650  1.00  0.82           H  
ATOM   2000  H04 ARG A 126      14.434  -2.333   1.724  1.00  0.82           H  
ATOM   2001  H05 ARG A 126      13.856  -0.757   2.421  1.00  0.82           H  
ATOM   2002  H06 ARG A 126      11.791  -1.725   3.034  1.00  0.82           H  
ATOM   2003  H07 ARG A 126      12.395  -3.387   2.773  1.00  0.82           H  
ATOM   2004  H08 ARG A 126      12.519  -2.779   0.334  1.00  0.82           H  
ATOM   2005  H09 ARG A 126       9.254  -0.554   1.129  1.00  0.82           H  
ATOM   2006  H10 ARG A 126      10.305  -1.018   2.448  1.00  0.82           H  
ATOM   2007  H11 ARG A 126      16.429  -2.944   5.382  1.00  0.82           H  
ATOM   2008  H12 ARG A 126      11.158  -2.157  -1.339  1.00  0.82           H  
ATOM   2009  H13 ARG A 126       9.735  -1.196  -1.006  1.00  0.82           H  
ATOM   2010  N   SER A 127      16.458  -4.254   2.236  1.00  0.92           N  
ATOM   2011  CA  SER A 127      16.843  -4.878   0.969  1.00  0.92           C  
ATOM   2012  C   SER A 127      16.674  -6.382   1.023  1.00  0.92           C  
ATOM   2013  O   SER A 127      16.500  -7.038  -0.008  1.00  0.92           O  
ATOM   2014  CB  SER A 127      18.284  -4.518   0.602  1.00  0.92           C  
ATOM   2015  OG  SER A 127      19.192  -4.974   1.584  1.00  0.92           O  
ATOM   2016  H01 SER A 127      16.180  -4.490   0.196  1.00  0.92           H  
ATOM   2017  H02 SER A 127      18.362  -3.433   0.538  1.00  0.92           H  
ATOM   2018  H03 SER A 127      18.533  -4.978  -0.354  1.00  0.92           H  
ATOM   2019  H04 SER A 127      19.460  -5.873   1.380  1.00  0.92           H  
ATOM   2020  H14 SER A 127      17.139  -3.708   2.744  1.00  0.92           H  
ATOM   2021  N   TYR A 128      16.742  -6.928   2.230  1.00  0.78           N  
ATOM   2022  CA  TYR A 128      16.581  -8.361   2.423  1.00  0.78           C  
ATOM   2023  C   TYR A 128      15.135  -8.691   2.672  1.00  0.78           C  
ATOM   2024  O   TYR A 128      14.737  -9.854   2.590  1.00  0.78           O  
ATOM   2025  CB  TYR A 128      17.426  -8.855   3.587  1.00  0.78           C  
ATOM   2026  CG  TYR A 128      18.875  -9.001   3.239  1.00  0.78           C  
ATOM   2027  CD1 TYR A 128      19.296 -10.003   2.370  1.00  0.78           C  
ATOM   2028  CD2 TYR A 128      19.834  -8.157   3.795  1.00  0.78           C  
ATOM   2029  CE1 TYR A 128      20.639 -10.174   2.070  1.00  0.78           C  
ATOM   2030  CE2 TYR A 128      21.176  -8.314   3.503  1.00  0.78           C  
ATOM   2031  CZ  TYR A 128      21.572  -9.326   2.641  1.00  0.78           C  
ATOM   2032  OH  TYR A 128      22.902  -9.508   2.375  1.00  0.78           O  
ATOM   2033  H01 TYR A 128      16.917  -8.862   1.515  1.00  0.78           H  
ATOM   2034  H02 TYR A 128      17.056  -9.843   3.861  1.00  0.78           H  
ATOM   2035  H03 TYR A 128      17.336  -8.145   4.409  1.00  0.78           H  
ATOM   2036  H04 TYR A 128      18.558 -10.665   1.917  1.00  0.78           H  
ATOM   2037  H05 TYR A 128      16.909  -6.337   3.032  1.00  0.78           H  
ATOM   2038  H06 TYR A 128      19.521  -7.361   4.471  1.00  0.78           H  
ATOM   2039  H07 TYR A 128      20.956 -10.967   1.393  1.00  0.78           H  
ATOM   2040  H08 TYR A 128      21.917  -7.648   3.946  1.00  0.78           H  
ATOM   2041  H09 TYR A 128      23.180  -8.892   1.693  1.00  0.78           H  
ATOM   2042  N   GLY A 129      14.359  -7.680   3.023  1.00  0.92           N  
ATOM   2043  CA  GLY A 129      12.954  -7.900   3.266  1.00  0.92           C  
ATOM   2044  C   GLY A 129      12.678  -7.760   4.732  1.00  0.92           C  
ATOM   2045  O   GLY A 129      12.274  -6.693   5.184  1.00  0.92           O  
ATOM   2046  H01 GLY A 129      12.679  -8.902   2.937  1.00  0.92           H  
ATOM   2047  H02 GLY A 129      12.369  -7.166   2.713  1.00  0.92           H  
ATOM   2048  H10 GLY A 129      14.750  -6.754   3.121  1.00  0.92           H  
ATOM   2049  N   LYS A 130      12.951  -8.815   5.488  1.00  0.70           N  
ATOM   2050  CA  LYS A 130      12.719  -8.788   6.922  1.00  0.70           C  
ATOM   2051  C   LYS A 130      13.606  -9.769   7.669  1.00  0.70           C  
ATOM   2052  O   LYS A 130      14.181 -10.686   7.081  1.00  0.70           O  
ATOM   2053  CB  LYS A 130      11.255  -9.117   7.225  1.00  0.70           C  
ATOM   2054  CG  LYS A 130      10.832 -10.535   6.851  1.00  0.70           C  
ATOM   2055  CD  LYS A 130       9.412 -10.787   7.308  1.00  0.70           C  
ATOM   2056  CE  LYS A 130       8.989 -12.216   7.051  1.00  0.70           C  
ATOM   2057  NZ  LYS A 130       7.696 -12.501   7.736  1.00  0.70           N  
ATOM   2058  H01 LYS A 130      12.962  -7.781   7.262  1.00  0.70           H  
ATOM   2059  H02 LYS A 130      10.654  -8.444   6.613  1.00  0.70           H  
ATOM   2060  H03 LYS A 130      13.326  -9.650   5.060  1.00  0.70           H  
ATOM   2061  H04 LYS A 130      11.090  -8.983   8.294  1.00  0.70           H  
ATOM   2062  H05 LYS A 130      11.497 -11.248   7.339  1.00  0.70           H  
ATOM   2063  H06 LYS A 130      10.891 -10.657   5.769  1.00  0.70           H  
ATOM   2064  H07 LYS A 130       8.751 -10.130   6.743  1.00  0.70           H  
ATOM   2065  H08 LYS A 130       9.342 -10.584   8.377  1.00  0.70           H  
ATOM   2066  H09 LYS A 130       9.753 -12.889   7.440  1.00  0.70           H  
ATOM   2067  H10 LYS A 130       8.871 -12.370   5.978  1.00  0.70           H  
ATOM   2068  H11 LYS A 130       6.972 -12.634   7.045  1.00  0.70           H  
ATOM   2069  H12 LYS A 130       7.787 -13.338   8.293  1.00  0.70           H  
ATOM   2070  H13 LYS A 130       7.452 -11.724   8.333  1.00  0.70           H  
ATOM   2071  N   ILE A 131      13.747  -9.538   8.969  1.00  0.76           N  
ATOM   2072  CA  ILE A 131      14.531 -10.422   9.814  1.00  0.76           C  
ATOM   2073  C   ILE A 131      13.561 -11.532  10.211  1.00  0.76           C  
ATOM   2074  O   ILE A 131      12.466 -11.276  10.712  1.00  0.76           O  
ATOM   2075  CB  ILE A 131      15.121  -9.668  11.035  1.00  0.76           C  
ATOM   2076  CG1 ILE A 131      16.156  -8.647  10.536  1.00  0.76           C  
ATOM   2077  CG2 ILE A 131      15.733 -10.647  12.025  1.00  0.76           C  
ATOM   2078  CD1 ILE A 131      16.944  -7.940  11.609  1.00  0.76           C  
ATOM   2079  H01 ILE A 131      15.405 -10.826   9.303  1.00  0.76           H  
ATOM   2080  H02 ILE A 131      14.327  -9.137  11.561  1.00  0.76           H  
ATOM   2081  H03 ILE A 131      15.586  -7.871  10.025  1.00  0.76           H  
ATOM   2082  H04 ILE A 131      16.862  -9.171   9.892  1.00  0.76           H  
ATOM   2083  H05 ILE A 131      16.647 -10.221  12.438  1.00  0.76           H  
ATOM   2084  H06 ILE A 131      15.025 -10.839  12.831  1.00  0.76           H  
ATOM   2085  H07 ILE A 131      15.966 -11.582  11.515  1.00  0.76           H  
ATOM   2086  H08 ILE A 131      17.847  -7.512  11.174  1.00  0.76           H  
ATOM   2087  H09 ILE A 131      16.338  -7.144  12.041  1.00  0.76           H  
ATOM   2088  H10 ILE A 131      17.219  -8.652  12.388  1.00  0.76           H  
ATOM   2089  H14 ILE A 131      13.300  -8.731   9.379  1.00  0.76           H  
ATOM   2090  N   HIS A 132      13.936 -12.765   9.895  1.00  0.96           N  
ATOM   2091  CA  HIS A 132      13.092 -13.925  10.175  1.00  0.96           C  
ATOM   2092  C   HIS A 132      12.970 -14.270  11.651  1.00  0.96           C  
ATOM   2093  O   HIS A 132      11.886 -14.616  12.119  1.00  0.96           O  
ATOM   2094  CB  HIS A 132      13.581 -15.123   9.373  1.00  0.96           C  
ATOM   2095  CG  HIS A 132      13.614 -14.876   7.897  1.00  0.96           C  
ATOM   2096  CD2 HIS A 132      14.650 -14.779   7.034  1.00  0.96           C  
ATOM   2097  ND1 HIS A 132      12.478 -14.666   7.148  1.00  0.96           N  
ATOM   2098  CE1 HIS A 132      12.810 -14.449   5.891  1.00  0.96           C  
ATOM   2099  NE2 HIS A 132      14.125 -14.514   5.794  1.00  0.96           N  
ATOM   2100  H01 HIS A 132      12.083 -13.654   9.864  1.00  0.96           H  
ATOM   2101  H02 HIS A 132      12.877 -15.936   9.548  1.00  0.96           H  
ATOM   2102  H03 HIS A 132      14.589 -15.374   9.705  1.00  0.96           H  
ATOM   2103  H04 HIS A 132      15.707 -14.891   7.278  1.00  0.96           H  
ATOM   2104  H05 HIS A 132      12.118 -14.250   5.073  1.00  0.96           H  
ATOM   2105  H06 HIS A 132      14.658 -14.389   4.945  1.00  0.96           H  
ATOM   2106  H11 HIS A 132      14.831 -12.906   9.448  1.00  0.96           H  
ATOM   2107  N   LEU A 133      14.066 -14.116  12.384  1.00  0.93           N  
ATOM   2108  CA  LEU A 133      14.102 -14.400  13.807  1.00  0.93           C  
ATOM   2109  C   LEU A 133      15.132 -13.488  14.435  1.00  0.93           C  
ATOM   2110  O   LEU A 133      16.279 -13.455  13.995  1.00  0.93           O  
ATOM   2111  CB  LEU A 133      14.504 -15.859  14.039  1.00  0.93           C  
ATOM   2112  CG  LEU A 133      14.875 -16.408  15.424  1.00  0.93           C  
ATOM   2113  CD1 LEU A 133      13.664 -16.516  16.333  1.00  0.93           C  
ATOM   2114  CD2 LEU A 133      15.487 -17.797  15.245  1.00  0.93           C  
ATOM   2115  H01 LEU A 133      13.119 -14.235  14.249  1.00  0.93           H  
ATOM   2116  H02 LEU A 133      15.460 -15.910  13.518  1.00  0.93           H  
ATOM   2117  H03 LEU A 133      13.666 -16.462  13.689  1.00  0.93           H  
ATOM   2118  H04 LEU A 133      15.581 -15.720  15.889  1.00  0.93           H  
ATOM   2119  H05 LEU A 133      12.809 -16.871  15.758  1.00  0.93           H  
ATOM   2120  H06 LEU A 133      13.875 -17.219  17.139  1.00  0.93           H  
ATOM   2121  H07 LEU A 133      14.908 -13.788  11.934  1.00  0.93           H  
ATOM   2122  H08 LEU A 133      13.437 -15.537  16.754  1.00  0.93           H  
ATOM   2123  H09 LEU A 133      16.456 -17.833  15.743  1.00  0.93           H  
ATOM   2124  H10 LEU A 133      14.826 -18.545  15.683  1.00  0.93           H  
ATOM   2125  H11 LEU A 133      15.617 -18.003  14.183  1.00  0.93           H  
ATOM   2126  N   PHE A 134      14.708 -12.699  15.415  1.00  0.79           N  
ATOM   2127  CA  PHE A 134      15.617 -11.815  16.116  1.00  0.79           C  
ATOM   2128  C   PHE A 134      15.785 -12.326  17.524  1.00  0.79           C  
ATOM   2129  O   PHE A 134      14.819 -12.389  18.285  1.00  0.79           O  
ATOM   2130  CB  PHE A 134      15.105 -10.378  16.151  1.00  0.79           C  
ATOM   2131  CG  PHE A 134      16.206  -9.355  16.039  1.00  0.79           C  
ATOM   2132  CD1 PHE A 134      17.350  -9.455  16.831  1.00  0.79           C  
ATOM   2133  CD2 PHE A 134      16.145  -8.349  15.080  1.00  0.79           C  
ATOM   2134  CE1 PHE A 134      18.411  -8.579  16.660  1.00  0.79           C  
ATOM   2135  CE2 PHE A 134      17.208  -7.465  14.901  1.00  0.79           C  
ATOM   2136  CZ  PHE A 134      18.341  -7.581  15.689  1.00  0.79           C  
ATOM   2137  H01 PHE A 134      16.570 -11.807  15.586  1.00  0.79           H  
ATOM   2138  H02 PHE A 134      14.621 -10.229  17.116  1.00  0.79           H  
ATOM   2139  H03 PHE A 134      14.412 -10.235  15.321  1.00  0.79           H  
ATOM   2140  H04 PHE A 134      17.411 -10.231  17.594  1.00  0.79           H  
ATOM   2141  H05 PHE A 134      15.254  -8.251  14.460  1.00  0.79           H  
ATOM   2142  H06 PHE A 134      19.300  -8.671  17.285  1.00  0.79           H  
ATOM   2143  H07 PHE A 134      17.148  -6.684  14.143  1.00  0.79           H  
ATOM   2144  H08 PHE A 134      19.176  -6.894  15.550  1.00  0.79           H  
ATOM   2145  H12 PHE A 134      13.733 -12.715  15.677  1.00  0.79           H  
ATOM   2146  N   MET A 135      17.000 -12.748  17.849  1.00  0.79           N  
ATOM   2147  CA  MET A 135      17.303 -13.243  19.180  1.00  0.79           C  
ATOM   2148  C   MET A 135      17.829 -12.082  20.009  1.00  0.79           C  
ATOM   2149  O   MET A 135      18.526 -11.209  19.490  1.00  0.79           O  
ATOM   2150  CB  MET A 135      18.342 -14.366  19.117  1.00  0.79           C  
ATOM   2151  CG  MET A 135      18.706 -14.938  20.485  1.00  0.79           C  
ATOM   2152  SD  MET A 135      19.692 -16.429  20.374  1.00  0.79           S  
ATOM   2153  CE  MET A 135      21.360 -15.787  20.517  1.00  0.79           C  
ATOM   2154  H01 MET A 135      16.402 -13.653  19.636  1.00  0.79           H  
ATOM   2155  H02 MET A 135      19.252 -13.937  18.697  1.00  0.79           H  
ATOM   2156  H03 MET A 135      17.943 -15.172  18.501  1.00  0.79           H  
ATOM   2157  H04 MET A 135      17.776 -15.197  20.990  1.00  0.79           H  
ATOM   2158  H05 MET A 135      19.270 -14.187  21.038  1.00  0.79           H  
ATOM   2159  H06 MET A 135      22.017 -16.329  19.837  1.00  0.79           H  
ATOM   2160  H07 MET A 135      21.366 -14.728  20.259  1.00  0.79           H  
ATOM   2161  H08 MET A 135      21.712 -15.914  21.541  1.00  0.79           H  
ATOM   2162  H09 MET A 135      17.732 -12.724  17.154  1.00  0.79           H  
ATOM   2163  N   GLY A 136      17.488 -12.050  21.289  1.00  0.82           N  
ATOM   2164  CA  GLY A 136      17.969 -10.971  22.120  1.00  0.82           C  
ATOM   2165  C   GLY A 136      17.949 -11.349  23.577  1.00  0.82           C  
ATOM   2166  O   GLY A 136      17.569 -12.473  23.931  1.00  0.82           O  
ATOM   2167  H01 GLY A 136      17.313 -10.112  21.980  1.00  0.82           H  
ATOM   2168  H02 GLY A 136      18.991 -10.728  21.830  1.00  0.82           H  
ATOM   2169  H09 GLY A 136      16.899 -12.772  21.679  1.00  0.82           H  
ATOM   2170  N   GLY A 137      18.402 -10.423  24.415  1.00  0.57           N  
ATOM   2171  CA  GLY A 137      18.406 -10.634  25.846  1.00  0.57           C  
ATOM   2172  C   GLY A 137      17.570  -9.493  26.383  1.00  0.57           C  
ATOM   2173  O   GLY A 137      16.874  -8.834  25.607  1.00  0.57           O  
ATOM   2174  H01 GLY A 137      19.412 -10.652  26.266  1.00  0.57           H  
ATOM   2175  H02 GLY A 137      17.959 -11.596  26.098  1.00  0.57           H  
ATOM   2176  H03 GLY A 137      18.752  -9.551  24.044  1.00  0.57           H  
ATOM   2177  N   VAL A 138      17.634  -9.244  27.680  1.00  0.82           N  
ATOM   2178  CA  VAL A 138      16.874  -8.158  28.278  1.00  0.82           C  
ATOM   2179  C   VAL A 138      17.741  -7.558  29.386  1.00  0.82           C  
ATOM   2180  O   VAL A 138      18.447  -8.289  30.073  1.00  0.82           O  
ATOM   2181  CB  VAL A 138      15.513  -8.680  28.836  1.00  0.82           C  
ATOM   2182  CG1 VAL A 138      15.740  -9.800  29.821  1.00  0.82           C  
ATOM   2183  CG2 VAL A 138      14.723  -7.553  29.479  1.00  0.82           C  
ATOM   2184  H01 VAL A 138      16.633  -7.396  27.536  1.00  0.82           H  
ATOM   2185  H02 VAL A 138      14.929  -9.068  28.001  1.00  0.82           H  
ATOM   2186  H03 VAL A 138      18.222  -9.819  28.266  1.00  0.82           H  
ATOM   2187  H04 VAL A 138      16.549  -9.529  30.499  1.00  0.82           H  
ATOM   2188  H05 VAL A 138      14.829  -9.971  30.394  1.00  0.82           H  
ATOM   2189  H06 VAL A 138      16.007 -10.709  29.283  1.00  0.82           H  
ATOM   2190  H07 VAL A 138      13.749  -7.927  29.795  1.00  0.82           H  
ATOM   2191  H08 VAL A 138      15.266  -7.176  30.346  1.00  0.82           H  
ATOM   2192  H09 VAL A 138      14.585  -6.748  28.758  1.00  0.82           H  
ATOM   2193  N   GLY A 139      17.756  -6.233  29.499  1.00  0.76           N  
ATOM   2194  CA  GLY A 139      18.555  -5.596  30.527  1.00  0.76           C  
ATOM   2195  C   GLY A 139      17.860  -5.604  31.872  1.00  0.76           C  
ATOM   2196  O   GLY A 139      16.662  -5.832  31.951  1.00  0.76           O  
ATOM   2197  H01 GLY A 139      18.712  -4.557  30.236  1.00  0.76           H  
ATOM   2198  H02 GLY A 139      19.503  -6.127  30.617  1.00  0.76           H  
ATOM   2199  H10 GLY A 139      17.208  -5.668  28.866  1.00  0.76           H  
ATOM   2200  N   ASN A 140      18.605  -5.349  32.935  1.00  0.97           N  
ATOM   2201  CA  ASN A 140      18.047  -5.313  34.284  1.00  0.97           C  
ATOM   2202  C   ASN A 140      16.898  -4.315  34.382  1.00  0.97           C  
ATOM   2203  O   ASN A 140      15.910  -4.559  35.075  1.00  0.97           O  
ATOM   2204  CB  ASN A 140      19.135  -4.943  35.293  1.00  0.97           C  
ATOM   2205  CG  ASN A 140      20.296  -5.921  35.291  1.00  0.97           C  
ATOM   2206  ND2 ASN A 140      21.216  -5.728  36.210  1.00  0.97           N  
ATOM   2207  OD1 ASN A 140      20.377  -6.818  34.459  1.00  0.97           O  
ATOM   2208  H01 ASN A 140      17.660  -6.306  34.512  1.00  0.97           H  
ATOM   2209  H02 ASN A 140      18.685  -4.970  36.285  1.00  0.97           H  
ATOM   2210  H03 ASN A 140      19.592  -5.174  32.809  1.00  0.97           H  
ATOM   2211  H04 ASN A 140      19.514  -3.951  35.049  1.00  0.97           H  
ATOM   2212  H05 ASN A 140      22.020  -6.338  36.256  1.00  0.97           H  
ATOM   2213  H06 ASN A 140      21.119  -4.970  36.870  1.00  0.97           H  
ATOM   2214  N   ASP A 141      17.033  -3.192  33.681  1.00  0.92           N  
ATOM   2215  CA  ASP A 141      16.017  -2.137  33.657  1.00  0.92           C  
ATOM   2216  C   ASP A 141      14.928  -2.373  32.594  1.00  0.92           C  
ATOM   2217  O   ASP A 141      14.132  -1.483  32.299  1.00  0.92           O  
ATOM   2218  CB  ASP A 141      16.689  -0.769  33.442  1.00  0.92           C  
ATOM   2219  CG  ASP A 141      17.376  -0.638  32.074  1.00  0.92           C  
ATOM   2220  OD1 ASP A 141      17.418  -1.614  31.284  1.00  0.92           O  
ATOM   2221  OD2 ASP A 141      17.884   0.469  31.785  1.00  0.92           O  
ATOM   2222  H01 ASP A 141      15.514  -2.155  34.624  1.00  0.92           H  
ATOM   2223  H02 ASP A 141      17.463  -0.666  34.203  1.00  0.92           H  
ATOM   2224  H03 ASP A 141      15.928   0.008  33.524  1.00  0.92           H  
ATOM   2225  H07 ASP A 141      17.876  -3.061  33.140  1.00  0.92           H  
ATOM   2226  N   GLY A 142      14.948  -3.554  31.979  1.00  0.89           N  
ATOM   2227  CA  GLY A 142      13.962  -3.892  30.977  1.00  0.89           C  
ATOM   2228  C   GLY A 142      14.268  -3.480  29.555  1.00  0.89           C  
ATOM   2229  O   GLY A 142      13.410  -3.629  28.673  1.00  0.89           O  
ATOM   2230  H01 GLY A 142      13.071  -3.328  31.252  1.00  0.89           H  
ATOM   2231  H02 GLY A 142      13.837  -4.975  30.988  1.00  0.89           H  
ATOM   2232  H04 GLY A 142      15.664  -4.225  32.217  1.00  0.89           H  
ATOM   2233  N   HIS A 143      15.470  -2.974  29.303  1.00  0.69           N  
ATOM   2234  CA  HIS A 143      15.797  -2.556  27.942  1.00  0.69           C  
ATOM   2235  C   HIS A 143      16.018  -3.713  26.974  1.00  0.69           C  
ATOM   2236  O   HIS A 143      16.521  -4.771  27.355  1.00  0.69           O  
ATOM   2237  CB  HIS A 143      16.978  -1.554  27.901  1.00  0.69           C  
ATOM   2238  CG  HIS A 143      18.329  -2.147  28.185  1.00  0.69           C  
ATOM   2239  CD2 HIS A 143      19.053  -3.089  27.531  1.00  0.69           C  
ATOM   2240  ND1 HIS A 143      19.110  -1.740  29.242  1.00  0.69           N  
ATOM   2241  CE1 HIS A 143      20.256  -2.402  29.229  1.00  0.69           C  
ATOM   2242  NE2 HIS A 143      20.243  -3.225  28.197  1.00  0.69           N  
ATOM   2243  H01 HIS A 143      14.906  -2.037  27.590  1.00  0.69           H  
ATOM   2244  H02 HIS A 143      16.791  -0.833  28.697  1.00  0.69           H  
ATOM   2245  H03 HIS A 143      16.150  -2.879  30.044  1.00  0.69           H  
ATOM   2246  H04 HIS A 143      17.007  -1.106  26.908  1.00  0.69           H  
ATOM   2247  H05 HIS A 143      18.745  -3.637  26.640  1.00  0.69           H  
ATOM   2248  H06 HIS A 143      21.069  -2.288  29.946  1.00  0.69           H  
ATOM   2249  H07 HIS A 143      20.990  -3.854  27.940  1.00  0.69           H  
ATOM   2250  N   ILE A 144      15.548  -3.530  25.749  1.00  0.74           N  
ATOM   2251  CA  ILE A 144      15.724  -4.510  24.693  1.00  0.74           C  
ATOM   2252  C   ILE A 144      16.740  -3.759  23.801  1.00  0.74           C  
ATOM   2253  O   ILE A 144      16.553  -2.561  23.513  1.00  0.74           O  
ATOM   2254  CB  ILE A 144      14.352  -4.863  24.027  1.00  0.74           C  
ATOM   2255  CG1 ILE A 144      14.512  -6.024  23.055  1.00  0.74           C  
ATOM   2256  CG2 ILE A 144      13.691  -3.648  23.392  1.00  0.74           C  
ATOM   2257  CD1 ILE A 144      13.192  -6.606  22.597  1.00  0.74           C  
ATOM   2258  H01 ILE A 144      16.084  -5.497  24.983  1.00  0.74           H  
ATOM   2259  H02 ILE A 144      13.670  -5.189  24.812  1.00  0.74           H  
ATOM   2260  H03 ILE A 144      15.048  -6.814  23.581  1.00  0.74           H  
ATOM   2261  H04 ILE A 144      15.058  -5.671  22.180  1.00  0.74           H  
ATOM   2262  H05 ILE A 144      12.762  -3.425  23.916  1.00  0.74           H  
ATOM   2263  H06 ILE A 144      14.361  -2.791  23.462  1.00  0.74           H  
ATOM   2264  H07 ILE A 144      13.475  -3.857  22.344  1.00  0.74           H  
ATOM   2265  H08 ILE A 144      15.049  -2.677  25.542  1.00  0.74           H  
ATOM   2266  H09 ILE A 144      12.458  -5.806  22.499  1.00  0.74           H  
ATOM   2267  H10 ILE A 144      13.326  -7.097  21.633  1.00  0.74           H  
ATOM   2268  H11 ILE A 144      12.841  -7.333  23.330  1.00  0.74           H  
ATOM   2269  N   ALA A 145      17.845  -4.424  23.448  1.00  0.53           N  
ATOM   2270  CA  ALA A 145      18.942  -3.791  22.708  1.00  0.53           C  
ATOM   2271  C   ALA A 145      19.320  -2.629  23.644  1.00  0.53           C  
ATOM   2272  O   ALA A 145      19.232  -2.791  24.851  1.00  0.53           O  
ATOM   2273  CB  ALA A 145      18.471  -3.286  21.344  1.00  0.53           C  
ATOM   2274  H01 ALA A 145      19.772  -4.461  22.482  1.00  0.53           H  
ATOM   2275  H02 ALA A 145      17.602  -2.642  21.476  1.00  0.53           H  
ATOM   2276  H03 ALA A 145      19.273  -2.721  20.869  1.00  0.53           H  
ATOM   2277  H04 ALA A 145      18.202  -4.134  20.715  1.00  0.53           H  
ATOM   2278  H12 ALA A 145      17.927  -5.399  23.700  1.00  0.53           H  
ATOM   2279  N   PHE A 146      19.731  -1.471  23.131  1.00  0.28           N  
ATOM   2280  CA  PHE A 146      20.044  -0.333  24.012  1.00  0.28           C  
ATOM   2281  C   PHE A 146      18.908   0.705  24.012  1.00  0.28           C  
ATOM   2282  O   PHE A 146      19.140   1.919  24.106  1.00  0.28           O  
ATOM   2283  CB  PHE A 146      21.376   0.325  23.638  1.00  0.28           C  
ATOM   2284  CG  PHE A 146      22.570  -0.403  24.169  1.00  0.28           C  
ATOM   2285  CD1 PHE A 146      22.629  -0.774  25.512  1.00  0.28           C  
ATOM   2286  CD2 PHE A 146      23.626  -0.752  23.327  1.00  0.28           C  
ATOM   2287  CE1 PHE A 146      23.721  -1.488  26.010  1.00  0.28           C  
ATOM   2288  CE2 PHE A 146      24.722  -1.465  23.814  1.00  0.28           C  
ATOM   2289  CZ  PHE A 146      24.768  -1.834  25.158  1.00  0.28           C  
ATOM   2290  H01 PHE A 146      20.142  -0.730  25.022  1.00  0.28           H  
ATOM   2291  H02 PHE A 146      21.380   1.318  24.087  1.00  0.28           H  
ATOM   2292  H03 PHE A 146      21.450   0.364  22.551  1.00  0.28           H  
ATOM   2293  H04 PHE A 146      21.813  -0.503  26.181  1.00  0.28           H  
ATOM   2294  H05 PHE A 146      19.829  -1.372  22.131  1.00  0.28           H  
ATOM   2295  H06 PHE A 146      23.595  -0.464  22.276  1.00  0.28           H  
ATOM   2296  H07 PHE A 146      23.754  -1.774  27.061  1.00  0.28           H  
ATOM   2297  H08 PHE A 146      25.540  -1.733  23.146  1.00  0.28           H  
ATOM   2298  H09 PHE A 146      25.622  -2.392  25.542  1.00  0.28           H  
ATOM   2299  N   ASN A 147      17.674   0.227  23.866  1.00  0.62           N  
ATOM   2300  CA  ASN A 147      16.523   1.115  23.891  1.00  0.62           C  
ATOM   2301  C   ASN A 147      16.213   1.303  25.359  1.00  0.62           C  
ATOM   2302  O   ASN A 147      15.376   0.605  25.929  1.00  0.62           O  
ATOM   2303  CB  ASN A 147      15.336   0.491  23.160  1.00  0.62           C  
ATOM   2304  CG  ASN A 147      15.552   0.431  21.684  1.00  0.62           C  
ATOM   2305  ND2 ASN A 147      15.825  -0.758  21.169  1.00  0.62           N  
ATOM   2306  OD1 ASN A 147      15.506   1.452  21.003  1.00  0.62           O  
ATOM   2307  H01 ASN A 147      16.724   2.061  23.389  1.00  0.62           H  
ATOM   2308  H02 ASN A 147      14.463   1.116  23.345  1.00  0.62           H  
ATOM   2309  H03 ASN A 147      15.184  -0.521  23.535  1.00  0.62           H  
ATOM   2310  H04 ASN A 147      15.992  -0.853  20.177  1.00  0.62           H  
ATOM   2311  H05 ASN A 147      15.866  -1.570  21.768  1.00  0.62           H  
ATOM   2312  H10 ASN A 147      17.536  -0.765  23.736  1.00  0.62           H  
ATOM   2313  N   GLU A 148      16.966   2.205  25.972  1.00  0.63           N  
ATOM   2314  CA  GLU A 148      16.856   2.521  27.394  1.00  0.63           C  
ATOM   2315  C   GLU A 148      15.509   3.092  27.795  1.00  0.63           C  
ATOM   2316  O   GLU A 148      14.737   3.537  26.953  1.00  0.63           O  
ATOM   2317  CB  GLU A 148      17.958   3.510  27.782  1.00  0.63           C  
ATOM   2318  CG  GLU A 148      19.352   2.977  27.583  1.00  0.63           C  
ATOM   2319  CD  GLU A 148      19.754   1.931  28.608  1.00  0.63           C  
ATOM   2320  OE1 GLU A 148      19.055   0.903  28.763  1.00  0.63           O  
ATOM   2321  OE2 GLU A 148      20.798   2.138  29.249  1.00  0.63           O  
ATOM   2322  H01 GLU A 148      16.965   1.577  27.928  1.00  0.63           H  
ATOM   2323  H02 GLU A 148      17.844   3.709  28.848  1.00  0.63           H  
ATOM   2324  H03 GLU A 148      17.843   4.408  27.176  1.00  0.63           H  
ATOM   2325  H04 GLU A 148      20.036   3.818  27.699  1.00  0.63           H  
ATOM   2326  H05 GLU A 148      19.412   2.530  26.591  1.00  0.63           H  
ATOM   2327  H06 GLU A 148      17.655   2.702  25.425  1.00  0.63           H  
ATOM   2328  N   PRO A 149      15.209   3.081  29.104  1.00  0.62           N  
ATOM   2329  CA  PRO A 149      13.933   3.618  29.590  1.00  0.62           C  
ATOM   2330  C   PRO A 149      13.669   4.976  28.938  1.00  0.62           C  
ATOM   2331  O   PRO A 149      14.586   5.786  28.779  1.00  0.62           O  
ATOM   2332  CB  PRO A 149      14.195   3.748  31.085  1.00  0.62           C  
ATOM   2333  CG  PRO A 149      15.044   2.523  31.356  1.00  0.62           C  
ATOM   2334  CD  PRO A 149      16.012   2.529  30.212  1.00  0.62           C  
ATOM   2335  H01 PRO A 149      13.290   3.801  31.690  1.00  0.62           H  
ATOM   2336  H02 PRO A 149      14.735   4.666  31.316  1.00  0.62           H  
ATOM   2337  H03 PRO A 149      14.464   1.603  31.425  1.00  0.62           H  
ATOM   2338  H04 PRO A 149      15.563   2.608  32.311  1.00  0.62           H  
ATOM   2339  H05 PRO A 149      16.916   3.103  30.416  1.00  0.62           H  
ATOM   2340  H06 PRO A 149      13.059   3.007  29.365  1.00  0.62           H  
ATOM   2341  H07 PRO A 149      16.356   1.520  29.983  1.00  0.62           H  
ATOM   2342  N   ALA A 150      12.423   5.181  28.519  1.00  0.91           N  
ATOM   2343  CA  ALA A 150      11.964   6.397  27.847  1.00  0.91           C  
ATOM   2344  C   ALA A 150      12.269   6.411  26.357  1.00  0.91           C  
ATOM   2345  O   ALA A 150      12.267   7.479  25.740  1.00  0.91           O  
ATOM   2346  CB  ALA A 150      12.510   7.649  28.507  1.00  0.91           C  
ATOM   2347  H01 ALA A 150      10.879   6.393  27.953  1.00  0.91           H  
ATOM   2348  H02 ALA A 150      13.434   7.946  28.012  1.00  0.91           H  
ATOM   2349  H03 ALA A 150      11.779   8.453  28.423  1.00  0.91           H  
ATOM   2350  H04 ALA A 150      12.711   7.448  29.559  1.00  0.91           H  
ATOM   2351  H08 ALA A 150      11.747   4.447  28.676  1.00  0.91           H  
ATOM   2352  N   SER A 151      12.495   5.235  25.775  1.00  0.67           N  
ATOM   2353  CA  SER A 151      12.761   5.100  24.341  1.00  0.67           C  
ATOM   2354  C   SER A 151      11.411   4.896  23.674  1.00  0.67           C  
ATOM   2355  O   SER A 151      10.528   4.248  24.231  1.00  0.67           O  
ATOM   2356  CB  SER A 151      13.646   3.874  24.044  1.00  0.67           C  
ATOM   2357  OG  SER A 151      15.000   4.065  24.430  1.00  0.67           O  
ATOM   2358  H01 SER A 151      13.284   5.983  23.975  1.00  0.67           H  
ATOM   2359  H02 SER A 151      13.632   3.713  22.966  1.00  0.67           H  
ATOM   2360  H03 SER A 151      13.247   3.016  24.585  1.00  0.67           H  
ATOM   2361  H04 SER A 151      15.351   3.245  24.785  1.00  0.67           H  
ATOM   2362  H05 SER A 151      12.483   4.402  26.346  1.00  0.67           H  
ATOM   2363  N   SER A 152      11.246   5.453  22.487  1.00  0.86           N  
ATOM   2364  CA  SER A 152       9.993   5.316  21.761  1.00  0.86           C  
ATOM   2365  C   SER A 152       9.715   3.850  21.383  1.00  0.86           C  
ATOM   2366  O   SER A 152      10.594   3.160  20.875  1.00  0.86           O  
ATOM   2367  CB  SER A 152      10.046   6.192  20.505  1.00  0.86           C  
ATOM   2368  OG  SER A 152       8.886   6.036  19.714  1.00  0.86           O  
ATOM   2369  H01 SER A 152       9.178   5.643  22.406  1.00  0.86           H  
ATOM   2370  H02 SER A 152      10.907   5.886  19.911  1.00  0.86           H  
ATOM   2371  H03 SER A 152      10.133   7.236  20.804  1.00  0.86           H  
ATOM   2372  H04 SER A 152       8.570   5.132  19.783  1.00  0.86           H  
ATOM   2373  H05 SER A 152      12.002   5.982  22.077  1.00  0.86           H  
ATOM   2374  N   LEU A 153       8.480   3.398  21.591  1.00  0.82           N  
ATOM   2375  CA  LEU A 153       8.089   2.030  21.238  1.00  0.82           C  
ATOM   2376  C   LEU A 153       7.927   1.880  19.720  1.00  0.82           C  
ATOM   2377  O   LEU A 153       7.542   0.821  19.227  1.00  0.82           O  
ATOM   2378  CB  LEU A 153       6.788   1.615  21.950  1.00  0.82           C  
ATOM   2379  CG  LEU A 153       6.855   1.567  23.481  1.00  0.82           C  
ATOM   2380  CD1 LEU A 153       5.506   1.155  24.058  1.00  0.82           C  
ATOM   2381  CD2 LEU A 153       7.953   0.603  23.930  1.00  0.82           C  
ATOM   2382  H01 LEU A 153       8.888   1.369  21.573  1.00  0.82           H  
ATOM   2383  H02 LEU A 153       6.587   0.593  21.629  1.00  0.82           H  
ATOM   2384  H03 LEU A 153       6.011   2.326  21.670  1.00  0.82           H  
ATOM   2385  H04 LEU A 153       7.096   2.562  23.854  1.00  0.82           H  
ATOM   2386  H05 LEU A 153       7.794   4.014  22.003  1.00  0.82           H  
ATOM   2387  H06 LEU A 153       4.750   1.189  23.273  1.00  0.82           H  
ATOM   2388  H07 LEU A 153       5.574   0.141  24.453  1.00  0.82           H  
ATOM   2389  H08 LEU A 153       5.228   1.840  24.859  1.00  0.82           H  
ATOM   2390  H09 LEU A 153       8.818   1.172  24.270  1.00  0.82           H  
ATOM   2391  H10 LEU A 153       7.582  -0.016  24.747  1.00  0.82           H  
ATOM   2392  H11 LEU A 153       8.243  -0.033  23.094  1.00  0.82           H  
ATOM   2393  N   ALA A 154       8.231   2.950  18.992  1.00  0.71           N  
ATOM   2394  CA  ALA A 154       8.149   2.959  17.536  1.00  0.71           C  
ATOM   2395  C   ALA A 154       9.466   3.471  16.959  1.00  0.71           C  
ATOM   2396  O   ALA A 154       9.525   3.870  15.800  1.00  0.71           O  
ATOM   2397  CB  ALA A 154       7.006   3.849  17.078  1.00  0.71           C  
ATOM   2398  H01 ALA A 154       7.964   1.945  17.182  1.00  0.71           H  
ATOM   2399  H02 ALA A 154       6.164   3.738  17.761  1.00  0.71           H  
ATOM   2400  H03 ALA A 154       7.334   4.888  17.072  1.00  0.71           H  
ATOM   2401  H04 ALA A 154       6.699   3.559  16.073  1.00  0.71           H  
ATOM   2402  H12 ALA A 154       8.531   3.790  19.466  1.00  0.71           H  
ATOM   2403  N   SER A 155      10.523   3.432  17.772  1.00  0.74           N  
ATOM   2404  CA  SER A 155      11.845   3.918  17.370  1.00  0.74           C  
ATOM   2405  C   SER A 155      12.559   3.052  16.350  1.00  0.74           C  
ATOM   2406  O   SER A 155      12.339   1.831  16.281  1.00  0.74           O  
ATOM   2407  CB  SER A 155      12.750   4.052  18.595  1.00  0.74           C  
ATOM   2408  OG  SER A 155      12.843   2.820  19.287  1.00  0.74           O  
ATOM   2409  H01 SER A 155      11.656   4.880  16.894  1.00  0.74           H  
ATOM   2410  H02 SER A 155      12.323   4.798  19.265  1.00  0.74           H  
ATOM   2411  H03 SER A 155      13.745   4.358  18.273  1.00  0.74           H  
ATOM   2412  H04 SER A 155      13.168   2.141  18.691  1.00  0.74           H  
ATOM   2413  H05 SER A 155      10.407   3.053  18.701  1.00  0.74           H  
ATOM   2414  N   ARG A 156      13.432   3.693  15.578  1.00  0.72           N  
ATOM   2415  CA  ARG A 156      14.235   3.017  14.569  1.00  0.72           C  
ATOM   2416  C   ARG A 156      15.698   2.960  15.027  1.00  0.72           C  
ATOM   2417  O   ARG A 156      16.001   3.283  16.172  1.00  0.72           O  
ATOM   2418  CB  ARG A 156      14.113   3.764  13.242  1.00  0.72           C  
ATOM   2419  CG  ARG A 156      12.812   3.484  12.550  1.00  0.72           C  
ATOM   2420  CD  ARG A 156      12.788   2.034  12.096  1.00  0.72           C  
ATOM   2421  NE  ARG A 156      11.448   1.489  12.129  1.00  0.72           N  
ATOM   2422  CZ  ARG A 156      11.120   0.272  11.710  1.00  0.72           C  
ATOM   2423  NH1 ARG A 156      12.028  -0.547  11.205  1.00  0.72           N  
ATOM   2424  NH2 ARG A 156       9.881  -0.147  11.872  1.00  0.72           N  
ATOM   2425  H01 ARG A 156      13.876   1.997  14.432  1.00  0.72           H  
ATOM   2426  H02 ARG A 156      14.918   3.422  12.591  1.00  0.72           H  
ATOM   2427  H03 ARG A 156      14.186   4.835  13.433  1.00  0.72           H  
ATOM   2428  H04 ARG A 156      12.710   4.139  11.685  1.00  0.72           H  
ATOM   2429  H05 ARG A 156      13.542   4.690  15.697  1.00  0.72           H  
ATOM   2430  H06 ARG A 156      11.986   3.665  13.238  1.00  0.72           H  
ATOM   2431  H07 ARG A 156      13.410   1.453  12.777  1.00  0.72           H  
ATOM   2432  H08 ARG A 156      13.170   1.975  11.077  1.00  0.72           H  
ATOM   2433  H09 ARG A 156      10.711   2.074  12.496  1.00  0.72           H  
ATOM   2434  H10 ARG A 156      11.764  -1.479  10.919  1.00  0.72           H  
ATOM   2435  H11 ARG A 156      12.985  -0.240  11.105  1.00  0.72           H  
ATOM   2436  H12 ARG A 156       9.191   0.465  12.283  1.00  0.72           H  
ATOM   2437  H13 ARG A 156       9.622  -1.080  11.585  1.00  0.72           H  
ATOM   2438  N   THR A 157      16.592   2.511  14.151  1.00  0.66           N  
ATOM   2439  CA  THR A 157      18.012   2.448  14.478  1.00  0.66           C  
ATOM   2440  C   THR A 157      18.518   3.884  14.615  1.00  0.66           C  
ATOM   2441  O   THR A 157      18.273   4.739  13.751  1.00  0.66           O  
ATOM   2442  CB  THR A 157      18.797   1.679  13.399  1.00  0.66           C  
ATOM   2443  CG2 THR A 157      20.287   1.606  13.745  1.00  0.66           C  
ATOM   2444  OG1 THR A 157      18.288   0.344  13.327  1.00  0.66           O  
ATOM   2445  H01 THR A 157      18.161   1.907  15.413  1.00  0.66           H  
ATOM   2446  H02 THR A 157      18.681   2.201  12.449  1.00  0.66           H  
ATOM   2447  H03 THR A 157      20.817   2.412  13.238  1.00  0.66           H  
ATOM   2448  H04 THR A 157      20.416   1.708  14.822  1.00  0.66           H  
ATOM   2449  H05 THR A 157      20.689   0.647  13.420  1.00  0.66           H  
ATOM   2450  H06 THR A 157      18.167  -0.001  14.215  1.00  0.66           H  
ATOM   2451  H14 THR A 157      16.281   2.207  13.239  1.00  0.66           H  
ATOM   2452  N   ARG A 158      19.201   4.146  15.720  1.00  0.66           N  
ATOM   2453  CA  ARG A 158      19.712   5.478  16.008  1.00  0.66           C  
ATOM   2454  C   ARG A 158      20.717   5.385  17.139  1.00  0.66           C  
ATOM   2455  O   ARG A 158      20.955   4.304  17.676  1.00  0.66           O  
ATOM   2456  CB  ARG A 158      18.556   6.370  16.461  1.00  0.66           C  
ATOM   2457  CG  ARG A 158      17.960   5.944  17.812  1.00  0.66           C  
ATOM   2458  CD  ARG A 158      16.455   6.070  17.865  1.00  0.66           C  
ATOM   2459  NE  ARG A 158      15.957   5.690  19.173  1.00  0.66           N  
ATOM   2460  CZ  ARG A 158      15.916   4.443  19.639  1.00  0.66           C  
ATOM   2461  NH1 ARG A 158      16.346   3.416  18.903  1.00  0.66           N  
ATOM   2462  NH2 ARG A 158      15.456   4.228  20.866  1.00  0.66           N  
ATOM   2463  H01 ARG A 158      20.181   5.893  15.116  1.00  0.66           H  
ATOM   2464  H02 ARG A 158      17.766   6.282  15.715  1.00  0.66           H  
ATOM   2465  H03 ARG A 158      18.920   7.393  16.549  1.00  0.66           H  
ATOM   2466  H04 ARG A 158      18.368   6.612  18.571  1.00  0.66           H  
ATOM   2467  H05 ARG A 158      18.228   4.904  17.997  1.00  0.66           H  
ATOM   2468  H06 ARG A 158      16.020   5.407  17.117  1.00  0.66           H  
ATOM   2469  H07 ARG A 158      19.372   3.401  16.380  1.00  0.66           H  
ATOM   2470  H08 ARG A 158      16.174   7.103  17.660  1.00  0.66           H  
ATOM   2471  H09 ARG A 158      15.616   6.426  19.775  1.00  0.66           H  
ATOM   2472  H10 ARG A 158      16.314   2.478  19.277  1.00  0.66           H  
ATOM   2473  H11 ARG A 158      16.704   3.576  17.972  1.00  0.66           H  
ATOM   2474  H12 ARG A 158      15.137   5.004  21.429  1.00  0.66           H  
ATOM   2475  H13 ARG A 158      15.425   3.289  21.237  1.00  0.66           H  
ATOM   2476  N   ILE A 159      21.296   6.521  17.499  1.00  0.66           N  
ATOM   2477  CA  ILE A 159      22.249   6.571  18.589  1.00  0.66           C  
ATOM   2478  C   ILE A 159      21.488   6.824  19.884  1.00  0.66           C  
ATOM   2479  O   ILE A 159      20.499   7.567  19.904  1.00  0.66           O  
ATOM   2480  CB  ILE A 159      23.297   7.688  18.378  1.00  0.66           C  
ATOM   2481  CG1 ILE A 159      24.245   7.765  19.587  1.00  0.66           C  
ATOM   2482  CG2 ILE A 159      22.604   9.012  18.125  1.00  0.66           C  
ATOM   2483  CD1 ILE A 159      25.493   8.611  19.381  1.00  0.66           C  
ATOM   2484  H01 ILE A 159      22.782   5.621  18.632  1.00  0.66           H  
ATOM   2485  H02 ILE A 159      23.900   7.454  17.500  1.00  0.66           H  
ATOM   2486  H03 ILE A 159      24.596   6.748  19.760  1.00  0.66           H  
ATOM   2487  H04 ILE A 159      23.689   8.183  20.426  1.00  0.66           H  
ATOM   2488  H05 ILE A 159      21.658   9.035  18.665  1.00  0.66           H  
ATOM   2489  H06 ILE A 159      23.239   9.827  18.471  1.00  0.66           H  
ATOM   2490  H07 ILE A 159      22.415   9.126  17.058  1.00  0.66           H  
ATOM   2491  H08 ILE A 159      26.308   7.976  19.033  1.00  0.66           H  
ATOM   2492  H09 ILE A 159      25.291   9.383  18.638  1.00  0.66           H  
ATOM   2493  H10 ILE A 159      25.775   9.079  20.324  1.00  0.66           H  
ATOM   2494  H14 ILE A 159      21.068   7.371  17.003  1.00  0.66           H  
ATOM   2495  N   LYS A 160      21.947   6.187  20.956  1.00  0.41           N  
ATOM   2496  CA  LYS A 160      21.333   6.333  22.259  1.00  0.41           C  
ATOM   2497  C   LYS A 160      22.406   6.501  23.329  1.00  0.41           C  
ATOM   2498  O   LYS A 160      23.508   5.968  23.212  1.00  0.41           O  
ATOM   2499  CB  LYS A 160      20.467   5.106  22.577  1.00  0.41           C  
ATOM   2500  CG  LYS A 160      19.199   4.978  21.747  1.00  0.41           C  
ATOM   2501  CD  LYS A 160      18.134   5.969  22.187  1.00  0.41           C  
ATOM   2502  CE  LYS A 160      17.763   5.765  23.643  1.00  0.41           C  
ATOM   2503  NZ  LYS A 160      16.607   6.600  24.078  1.00  0.41           N  
ATOM   2504  H01 LYS A 160      20.700   7.220  22.249  1.00  0.41           H  
ATOM   2505  H02 LYS A 160      20.142   5.224  23.611  1.00  0.41           H  
ATOM   2506  H03 LYS A 160      21.071   4.214  22.412  1.00  0.41           H  
ATOM   2507  H04 LYS A 160      18.803   3.972  21.886  1.00  0.41           H  
ATOM   2508  H05 LYS A 160      19.442   5.161  20.700  1.00  0.41           H  
ATOM   2509  H06 LYS A 160      17.243   5.811  21.579  1.00  0.41           H  
ATOM   2510  H07 LYS A 160      18.514   6.982  22.055  1.00  0.41           H  
ATOM   2511  H08 LYS A 160      18.623   6.067  24.241  1.00  0.41           H  
ATOM   2512  H09 LYS A 160      17.509   4.716  23.793  1.00  0.41           H  
ATOM   2513  H10 LYS A 160      15.811   6.005  24.256  1.00  0.41           H  
ATOM   2514  H11 LYS A 160      22.750   5.582  20.859  1.00  0.41           H  
ATOM   2515  H12 LYS A 160      16.850   7.099  24.922  1.00  0.41           H  
ATOM   2516  H13 LYS A 160      16.376   7.261  23.350  1.00  0.41           H  
ATOM   2517  N   THR A 161      22.083   7.282  24.351  1.00  0.49           N  
ATOM   2518  CA  THR A 161      22.984   7.523  25.474  1.00  0.49           C  
ATOM   2519  C   THR A 161      22.670   6.485  26.554  1.00  0.49           C  
ATOM   2520  O   THR A 161      21.531   6.369  27.025  1.00  0.49           O  
ATOM   2521  CB  THR A 161      22.789   8.944  26.054  1.00  0.49           C  
ATOM   2522  CG2 THR A 161      23.759   9.204  27.183  1.00  0.49           C  
ATOM   2523  OG1 THR A 161      23.003   9.913  25.022  1.00  0.49           O  
ATOM   2524  H01 THR A 161      24.017   7.441  25.135  1.00  0.49           H  
ATOM   2525  H02 THR A 161      21.773   9.021  26.440  1.00  0.49           H  
ATOM   2526  H03 THR A 161      24.632   9.731  26.797  1.00  0.49           H  
ATOM   2527  H04 THR A 161      23.275   9.814  27.945  1.00  0.49           H  
ATOM   2528  H05 THR A 161      24.071   8.256  27.620  1.00  0.49           H  
ATOM   2529  H06 THR A 161      22.829  10.792  25.367  1.00  0.49           H  
ATOM   2530  H14 THR A 161      21.177   7.728  24.352  1.00  0.49           H  
ATOM   2531  N   LEU A 162      23.683   5.723  26.939  1.00  0.24           N  
ATOM   2532  CA  LEU A 162      23.503   4.686  27.941  1.00  0.24           C  
ATOM   2533  C   LEU A 162      23.215   5.185  29.343  1.00  0.24           C  
ATOM   2534  O   LEU A 162      23.805   6.155  29.813  1.00  0.24           O  
ATOM   2535  CB  LEU A 162      24.711   3.772  27.980  1.00  0.24           C  
ATOM   2536  CG  LEU A 162      24.982   3.018  26.688  1.00  0.24           C  
ATOM   2537  CD1 LEU A 162      26.075   1.988  26.943  1.00  0.24           C  
ATOM   2538  CD2 LEU A 162      23.694   2.356  26.226  1.00  0.24           C  
ATOM   2539  H01 LEU A 162      22.610   4.149  27.622  1.00  0.24           H  
ATOM   2540  H02 LEU A 162      24.500   3.017  28.737  1.00  0.24           H  
ATOM   2541  H03 LEU A 162      25.588   4.377  28.210  1.00  0.24           H  
ATOM   2542  H04 LEU A 162      25.321   3.695  25.904  1.00  0.24           H  
ATOM   2543  H05 LEU A 162      26.947   2.483  27.370  1.00  0.24           H  
ATOM   2544  H06 LEU A 162      25.709   1.234  27.640  1.00  0.24           H  
ATOM   2545  H07 LEU A 162      24.595   5.865  26.529  1.00  0.24           H  
ATOM   2546  H08 LEU A 162      26.352   1.511  26.003  1.00  0.24           H  
ATOM   2547  H09 LEU A 162      22.931   3.118  26.069  1.00  0.24           H  
ATOM   2548  H10 LEU A 162      23.873   1.824  25.292  1.00  0.24           H  
ATOM   2549  H11 LEU A 162      23.353   1.653  26.986  1.00  0.24           H  
ATOM   2550  N   THR A 163      22.278   4.511  29.994  1.00  0.38           N  
ATOM   2551  CA  THR A 163      21.893   4.811  31.359  1.00  0.38           C  
ATOM   2552  C   THR A 163      23.109   4.526  32.248  1.00  0.38           C  
ATOM   2553  O   THR A 163      23.931   3.658  31.927  1.00  0.38           O  
ATOM   2554  CB  THR A 163      20.677   3.937  31.750  1.00  0.38           C  
ATOM   2555  CG2 THR A 163      20.779   3.418  33.153  1.00  0.38           C  
ATOM   2556  OG1 THR A 163      19.476   4.698  31.592  1.00  0.38           O  
ATOM   2557  H01 THR A 163      21.596   5.853  31.478  1.00  0.38           H  
ATOM   2558  H02 THR A 163      20.661   3.071  31.089  1.00  0.38           H  
ATOM   2559  H03 THR A 163      21.251   4.171  33.785  1.00  0.38           H  
ATOM   2560  H04 THR A 163      19.781   3.199  33.533  1.00  0.38           H  
ATOM   2561  H05 THR A 163      21.380   2.508  33.162  1.00  0.38           H  
ATOM   2562  H06 THR A 163      19.195   4.666  30.675  1.00  0.38           H  
ATOM   2563  H12 THR A 163      21.810   3.753  29.517  1.00  0.38           H  
ATOM   2564  N   HIS A 164      23.206   5.216  33.380  1.00  0.48           N  
ATOM   2565  CA  HIS A 164      24.339   5.012  34.259  1.00  0.48           C  
ATOM   2566  C   HIS A 164      24.414   3.583  34.753  1.00  0.48           C  
ATOM   2567  O   HIS A 164      25.505   3.016  34.872  1.00  0.48           O  
ATOM   2568  CB  HIS A 164      24.305   5.959  35.454  1.00  0.48           C  
ATOM   2569  CG  HIS A 164      25.496   5.812  36.351  1.00  0.48           C  
ATOM   2570  CD2 HIS A 164      26.796   6.146  36.166  1.00  0.48           C  
ATOM   2571  ND1 HIS A 164      25.431   5.207  37.589  1.00  0.48           N  
ATOM   2572  CE1 HIS A 164      26.638   5.175  38.126  1.00  0.48           C  
ATOM   2573  NE2 HIS A 164      27.482   5.738  37.283  1.00  0.48           N  
ATOM   2574  H01 HIS A 164      25.228   5.227  33.666  1.00  0.48           H  
ATOM   2575  H02 HIS A 164      23.421   5.710  36.042  1.00  0.48           H  
ATOM   2576  H03 HIS A 164      24.272   6.984  35.085  1.00  0.48           H  
ATOM   2577  H04 HIS A 164      27.218   6.645  35.294  1.00  0.48           H  
ATOM   2578  H05 HIS A 164      26.893   4.755  39.099  1.00  0.48           H  
ATOM   2579  H06 HIS A 164      28.474   5.851  37.435  1.00  0.48           H  
ATOM   2580  H07 HIS A 164      22.489   5.883  33.627  1.00  0.48           H  
ATOM   2581  N   ASP A 165      23.251   3.022  35.068  1.00  0.30           N  
ATOM   2582  CA  ASP A 165      23.142   1.656  35.572  1.00  0.30           C  
ATOM   2583  C   ASP A 165      23.602   0.622  34.549  1.00  0.30           C  
ATOM   2584  O   ASP A 165      24.265  -0.355  34.902  1.00  0.30           O  
ATOM   2585  CB  ASP A 165      21.705   1.390  36.018  1.00  0.30           C  
ATOM   2586  CG  ASP A 165      21.189   2.461  36.981  1.00  0.30           C  
ATOM   2587  OD1 ASP A 165      21.763   2.607  38.087  1.00  0.30           O  
ATOM   2588  OD2 ASP A 165      20.229   3.180  36.619  1.00  0.30           O  
ATOM   2589  H01 ASP A 165      23.809   1.557  36.428  1.00  0.30           H  
ATOM   2590  H02 ASP A 165      21.690   0.435  36.543  1.00  0.30           H  
ATOM   2591  H03 ASP A 165      21.062   1.370  35.138  1.00  0.30           H  
ATOM   2592  H07 ASP A 165      22.406   3.564  34.954  1.00  0.30           H  
ATOM   2593  N   THR A 166      23.256   0.839  33.281  1.00  0.17           N  
ATOM   2594  CA  THR A 166      23.670  -0.062  32.211  1.00  0.17           C  
ATOM   2595  C   THR A 166      25.195  -0.070  32.159  1.00  0.17           C  
ATOM   2596  O   THR A 166      25.808  -1.126  32.060  1.00  0.17           O  
ATOM   2597  CB  THR A 166      23.098   0.397  30.856  1.00  0.17           C  
ATOM   2598  CG2 THR A 166      23.763  -0.333  29.683  1.00  0.17           C  
ATOM   2599  OG1 THR A 166      21.691   0.144  30.837  1.00  0.17           O  
ATOM   2600  H01 THR A 166      23.291  -1.064  32.409  1.00  0.17           H  
ATOM   2601  H02 THR A 166      23.299   1.462  30.743  1.00  0.17           H  
ATOM   2602  H03 THR A 166      24.767  -0.644  29.972  1.00  0.17           H  
ATOM   2603  H04 THR A 166      22.693   1.647  33.055  1.00  0.17           H  
ATOM   2604  H05 THR A 166      23.173  -1.210  29.419  1.00  0.17           H  
ATOM   2605  H06 THR A 166      23.824   0.337  28.825  1.00  0.17           H  
ATOM   2606  H07 THR A 166      21.373   0.034  31.736  1.00  0.17           H  
ATOM   2607  N   ARG A 167      25.798   1.113  32.270  1.00  0.37           N  
ATOM   2608  CA  ARG A 167      27.251   1.245  32.247  1.00  0.37           C  
ATOM   2609  C   ARG A 167      27.899   0.513  33.421  1.00  0.37           C  
ATOM   2610  O   ARG A 167      28.858  -0.229  33.236  1.00  0.37           O  
ATOM   2611  CB  ARG A 167      27.667   2.725  32.199  1.00  0.37           C  
ATOM   2612  CG  ARG A 167      27.128   3.474  30.969  1.00  0.37           C  
ATOM   2613  CD  ARG A 167      28.081   4.558  30.471  1.00  0.37           C  
ATOM   2614  NE  ARG A 167      28.484   5.468  31.538  1.00  0.37           N  
ATOM   2615  CZ  ARG A 167      29.740   5.851  31.759  1.00  0.37           C  
ATOM   2616  NH1 ARG A 167      30.727   5.417  30.985  1.00  0.37           N  
ATOM   2617  NH2 ARG A 167      30.020   6.642  32.786  1.00  0.37           N  
ATOM   2618  H01 ARG A 167      27.615   0.770  31.336  1.00  0.37           H  
ATOM   2619  H02 ARG A 167      28.755   2.750  32.138  1.00  0.37           H  
ATOM   2620  H03 ARG A 167      27.293   3.219  33.096  1.00  0.37           H  
ATOM   2621  H04 ARG A 167      26.200   3.964  31.264  1.00  0.37           H  
ATOM   2622  H05 ARG A 167      26.967   2.755  30.166  1.00  0.37           H  
ATOM   2623  H06 ARG A 167      27.558   5.141  29.713  1.00  0.37           H  
ATOM   2624  H07 ARG A 167      28.971   4.082  30.059  1.00  0.37           H  
ATOM   2625  H08 ARG A 167      25.232   1.943  32.373  1.00  0.37           H  
ATOM   2626  H09 ARG A 167      27.765   5.830  32.148  1.00  0.37           H  
ATOM   2627  H10 ARG A 167      31.678   5.702  31.172  1.00  0.37           H  
ATOM   2628  H11 ARG A 167      30.527   4.802  30.209  1.00  0.37           H  
ATOM   2629  H12 ARG A 167      29.279   6.966  33.391  1.00  0.37           H  
ATOM   2630  H13 ARG A 167      30.975   6.920  32.963  1.00  0.37           H  
ATOM   2631  N   VAL A 168      27.359   0.704  34.621  1.00  0.51           N  
ATOM   2632  CA  VAL A 168      27.868   0.025  35.819  1.00  0.51           C  
ATOM   2633  C   VAL A 168      27.745  -1.487  35.596  1.00  0.51           C  
ATOM   2634  O   VAL A 168      28.650  -2.255  35.925  1.00  0.51           O  
ATOM   2635  CB  VAL A 168      27.051   0.396  37.097  1.00  0.51           C  
ATOM   2636  CG1 VAL A 168      27.429  -0.506  38.243  1.00  0.51           C  
ATOM   2637  CG2 VAL A 168      27.307   1.831  37.490  1.00  0.51           C  
ATOM   2638  H01 VAL A 168      28.901   0.336  35.975  1.00  0.51           H  
ATOM   2639  H02 VAL A 168      25.993   0.268  36.870  1.00  0.51           H  
ATOM   2640  H03 VAL A 168      28.295  -0.092  38.760  1.00  0.51           H  
ATOM   2641  H04 VAL A 168      26.593  -0.581  38.938  1.00  0.51           H  
ATOM   2642  H05 VAL A 168      27.674  -1.497  37.861  1.00  0.51           H  
ATOM   2643  H06 VAL A 168      28.201   2.192  36.982  1.00  0.51           H  
ATOM   2644  H07 VAL A 168      26.453   2.445  37.202  1.00  0.51           H  
ATOM   2645  H08 VAL A 168      27.453   1.893  38.568  1.00  0.51           H  
ATOM   2646  H14 VAL A 168      26.575   1.335  34.711  1.00  0.51           H  
ATOM   2647  N   ALA A 169      26.620  -1.906  35.027  1.00  0.22           N  
ATOM   2648  CA  ALA A 169      26.374  -3.314  34.758  1.00  0.22           C  
ATOM   2649  C   ALA A 169      27.381  -3.861  33.749  1.00  0.22           C  
ATOM   2650  O   ALA A 169      27.905  -4.964  33.909  1.00  0.22           O  
ATOM   2651  CB  ALA A 169      24.956  -3.499  34.243  1.00  0.22           C  
ATOM   2652  H01 ALA A 169      26.493  -3.871  35.687  1.00  0.22           H  
ATOM   2653  H02 ALA A 169      24.324  -2.696  34.623  1.00  0.22           H  
ATOM   2654  H03 ALA A 169      24.958  -3.473  33.153  1.00  0.22           H  
ATOM   2655  H04 ALA A 169      24.567  -4.459  34.584  1.00  0.22           H  
ATOM   2656  H09 ALA A 169      25.916  -1.228  34.774  1.00  0.22           H  
ATOM   2657  N   ASN A 170      27.664  -3.081  32.717  1.00  0.29           N  
ATOM   2658  CA  ASN A 170      28.599  -3.509  31.689  1.00  0.29           C  
ATOM   2659  C   ASN A 170      30.068  -3.351  32.094  1.00  0.29           C  
ATOM   2660  O   ASN A 170      30.961  -3.893  31.435  1.00  0.29           O  
ATOM   2661  CB  ASN A 170      28.306  -2.787  30.366  1.00  0.29           C  
ATOM   2662  CG  ASN A 170      26.997  -3.235  29.726  1.00  0.29           C  
ATOM   2663  ND2 ASN A 170      26.768  -2.820  28.487  1.00  0.29           N  
ATOM   2664  OD1 ASN A 170      26.206  -3.944  30.335  1.00  0.29           O  
ATOM   2665  H01 ASN A 170      28.445  -4.580  31.554  1.00  0.29           H  
ATOM   2666  H02 ASN A 170      29.111  -3.033  29.673  1.00  0.29           H  
ATOM   2667  H03 ASN A 170      28.252  -1.715  30.558  1.00  0.29           H  
ATOM   2668  H04 ASN A 170      25.917  -3.088  28.014  1.00  0.29           H  
ATOM   2669  H05 ASN A 170      27.224  -2.175  32.643  1.00  0.29           H  
ATOM   2670  H06 ASN A 170      27.445  -2.237  28.017  1.00  0.29           H  
ATOM   2671  N   SER A 171      30.328  -2.666  33.205  1.00  0.88           N  
ATOM   2672  CA  SER A 171      31.708  -2.481  33.651  1.00  0.88           C  
ATOM   2673  C   SER A 171      32.385  -3.825  33.933  1.00  0.88           C  
ATOM   2674  O   SER A 171      33.610  -3.903  34.048  1.00  0.88           O  
ATOM   2675  CB  SER A 171      31.805  -1.526  34.853  1.00  0.88           C  
ATOM   2676  OG  SER A 171      31.115  -1.997  35.990  1.00  0.88           O  
ATOM   2677  H01 SER A 171      32.251  -2.006  32.834  1.00  0.88           H  
ATOM   2678  H02 SER A 171      31.342  -0.584  34.558  1.00  0.88           H  
ATOM   2679  H03 SER A 171      32.856  -1.399  35.112  1.00  0.88           H  
ATOM   2680  H04 SER A 171      31.041  -1.290  36.636  1.00  0.88           H  
ATOM   2681  H07 SER A 171      29.569  -2.272  33.742  1.00  0.88           H  
ATOM   2682  N   ARG A 172      31.577  -4.880  33.996  1.00  0.21           N  
ATOM   2683  CA  ARG A 172      32.054  -6.245  34.201  1.00  0.21           C  
ATOM   2684  C   ARG A 172      33.146  -6.531  33.178  1.00  0.21           C  
ATOM   2685  O   ARG A 172      34.224  -7.021  33.503  1.00  0.21           O  
ATOM   2686  CB  ARG A 172      30.922  -7.245  33.912  1.00  0.21           C  
ATOM   2687  CG  ARG A 172      30.160  -7.783  35.105  1.00  0.21           C  
ATOM   2688  CD  ARG A 172      29.238  -8.917  34.666  1.00  0.21           C  
ATOM   2689  NE  ARG A 172      28.308  -8.479  33.626  1.00  0.21           N  
ATOM   2690  CZ  ARG A 172      27.667  -9.294  32.795  1.00  0.21           C  
ATOM   2691  NH1 ARG A 172      27.850 -10.605  32.868  1.00  0.21           N  
ATOM   2692  NH2 ARG A 172      26.847  -8.796  31.880  1.00  0.21           N  
ATOM   2693  H01 ARG A 172      32.409  -6.344  35.227  1.00  0.21           H  
ATOM   2694  H02 ARG A 172      31.416  -8.114  33.476  1.00  0.21           H  
ATOM   2695  H03 ARG A 172      30.204  -6.750  33.258  1.00  0.21           H  
ATOM   2696  H04 ARG A 172      29.561  -6.982  35.538  1.00  0.21           H  
ATOM   2697  H05 ARG A 172      30.583  -4.729  33.897  1.00  0.21           H  
ATOM   2698  H06 ARG A 172      30.866  -8.157  35.847  1.00  0.21           H  
ATOM   2699  H07 ARG A 172      28.657  -9.239  35.530  1.00  0.21           H  
ATOM   2700  H08 ARG A 172      29.843  -9.737  34.279  1.00  0.21           H  
ATOM   2701  H09 ARG A 172      28.141  -7.487  33.533  1.00  0.21           H  
ATOM   2702  H10 ARG A 172      27.363 -11.219  32.231  1.00  0.21           H  
ATOM   2703  H11 ARG A 172      28.476 -10.990  33.561  1.00  0.21           H  
ATOM   2704  H12 ARG A 172      26.707  -7.798  31.817  1.00  0.21           H  
ATOM   2705  H13 ARG A 172      26.363  -9.415  31.246  1.00  0.21           H  
ATOM   2706  N   PHE A 173      32.839  -6.192  31.934  1.00  0.19           N  
ATOM   2707  CA  PHE A 173      33.722  -6.431  30.812  1.00  0.19           C  
ATOM   2708  C   PHE A 173      34.864  -5.441  30.673  1.00  0.19           C  
ATOM   2709  O   PHE A 173      35.778  -5.652  29.881  1.00  0.19           O  
ATOM   2710  CB  PHE A 173      32.880  -6.499  29.548  1.00  0.19           C  
ATOM   2711  CG  PHE A 173      31.725  -7.430  29.674  1.00  0.19           C  
ATOM   2712  CD1 PHE A 173      31.936  -8.792  29.802  1.00  0.19           C  
ATOM   2713  CD2 PHE A 173      30.431  -6.947  29.744  1.00  0.19           C  
ATOM   2714  CE1 PHE A 173      30.870  -9.663  30.005  1.00  0.19           C  
ATOM   2715  CE2 PHE A 173      29.359  -7.813  29.947  1.00  0.19           C  
ATOM   2716  CZ  PHE A 173      29.582  -9.171  30.079  1.00  0.19           C  
ATOM   2717  H01 PHE A 173      34.227  -7.380  30.994  1.00  0.19           H  
ATOM   2718  H02 PHE A 173      33.518  -6.875  28.748  1.00  0.19           H  
ATOM   2719  H03 PHE A 173      32.501  -5.501  29.327  1.00  0.19           H  
ATOM   2720  H04 PHE A 173      32.950  -9.187  29.743  1.00  0.19           H  
ATOM   2721  H05 PHE A 173      30.248  -5.878  29.639  1.00  0.19           H  
ATOM   2722  H06 PHE A 173      31.052 -10.733  30.106  1.00  0.19           H  
ATOM   2723  H07 PHE A 173      28.344  -7.420  30.002  1.00  0.19           H  
ATOM   2724  H08 PHE A 173      28.745  -9.850  30.241  1.00  0.19           H  
ATOM   2725  H14 PHE A 173      31.949  -5.747  31.761  1.00  0.19           H  
ATOM   2726  N   PHE A 174      34.822  -4.369  31.455  1.00  0.72           N  
ATOM   2727  CA  PHE A 174      35.870  -3.362  31.416  1.00  0.72           C  
ATOM   2728  C   PHE A 174      36.606  -3.360  32.748  1.00  0.72           C  
ATOM   2729  O   PHE A 174      36.845  -2.308  33.345  1.00  0.72           O  
ATOM   2730  CB  PHE A 174      35.285  -1.988  31.090  1.00  0.72           C  
ATOM   2731  CG  PHE A 174      34.789  -1.875  29.678  1.00  0.72           C  
ATOM   2732  CD1 PHE A 174      33.516  -2.318  29.336  1.00  0.72           C  
ATOM   2733  CD2 PHE A 174      35.610  -1.351  28.680  1.00  0.72           C  
ATOM   2734  CE1 PHE A 174      33.071  -2.247  28.023  1.00  0.72           C  
ATOM   2735  CE2 PHE A 174      35.172  -1.276  27.361  1.00  0.72           C  
ATOM   2736  CZ  PHE A 174      33.904  -1.723  27.031  1.00  0.72           C  
ATOM   2737  H01 PHE A 174      36.582  -3.600  30.625  1.00  0.72           H  
ATOM   2738  H02 PHE A 174      36.086  -1.259  31.210  1.00  0.72           H  
ATOM   2739  H03 PHE A 174      34.452  -1.796  31.767  1.00  0.72           H  
ATOM   2740  H04 PHE A 174      32.861  -2.725  30.106  1.00  0.72           H  
ATOM   2741  H05 PHE A 174      36.608  -0.995  28.936  1.00  0.72           H  
ATOM   2742  H06 PHE A 174      32.072  -2.600  27.766  1.00  0.72           H  
ATOM   2743  H07 PHE A 174      35.825  -0.867  26.590  1.00  0.72           H  
ATOM   2744  H08 PHE A 174      33.556  -1.666  26.000  1.00  0.72           H  
ATOM   2745  H09 PHE A 174      34.046  -4.251  32.090  1.00  0.72           H  
ATOM   2746  N   ASP A 175      36.939  -4.565  33.209  1.00  0.82           N  
ATOM   2747  CA  ASP A 175      37.645  -4.762  34.469  1.00  0.82           C  
ATOM   2748  C   ASP A 175      37.036  -3.924  35.577  1.00  0.82           C  
ATOM   2749  O   ASP A 175      37.738  -3.258  36.333  1.00  0.82           O  
ATOM   2750  CB  ASP A 175      39.150  -4.482  34.316  1.00  0.82           C  
ATOM   2751  CG  ASP A 175      39.925  -5.686  33.759  1.00  0.82           C  
ATOM   2752  OD1 ASP A 175      39.647  -6.836  34.185  1.00  0.82           O  
ATOM   2753  OD2 ASP A 175      40.817  -5.485  32.900  1.00  0.82           O  
ATOM   2754  H01 ASP A 175      37.534  -5.809  34.750  1.00  0.82           H  
ATOM   2755  H02 ASP A 175      39.546  -4.267  35.308  1.00  0.82           H  
ATOM   2756  H03 ASP A 175      39.281  -3.639  33.638  1.00  0.82           H  
ATOM   2757  H09 ASP A 175      36.692  -5.377  32.662  1.00  0.82           H  
ATOM   2758  N   ASN A 176      35.708  -3.921  35.611  1.00  0.67           N  
ATOM   2759  CA  ASN A 176      34.932  -3.201  36.608  1.00  0.67           C  
ATOM   2760  C   ASN A 176      35.104  -1.688  36.711  1.00  0.67           C  
ATOM   2761  O   ASN A 176      34.810  -1.095  37.748  1.00  0.67           O  
ATOM   2762  CB  ASN A 176      35.116  -3.861  37.970  1.00  0.67           C  
ATOM   2763  CG  ASN A 176      34.654  -5.301  37.970  1.00  0.67           C  
ATOM   2764  ND2 ASN A 176      33.425  -5.529  38.423  1.00  0.67           N  
ATOM   2765  OD1 ASN A 176      35.376  -6.196  37.529  1.00  0.67           O  
ATOM   2766  H01 ASN A 176      33.909  -3.285  36.241  1.00  0.67           H  
ATOM   2767  H02 ASN A 176      34.511  -3.314  38.693  1.00  0.67           H  
ATOM   2768  H03 ASN A 176      36.172  -3.830  38.237  1.00  0.67           H  
ATOM   2769  H04 ASN A 176      35.211  -4.447  34.907  1.00  0.67           H  
ATOM   2770  H05 ASN A 176      33.056  -6.469  38.431  1.00  0.67           H  
ATOM   2771  H06 ASN A 176      32.860  -4.762  38.759  1.00  0.67           H  
ATOM   2772  N   ASP A 177      35.515  -1.052  35.622  1.00  0.63           N  
ATOM   2773  CA  ASP A 177      35.690   0.397  35.617  1.00  0.63           C  
ATOM   2774  C   ASP A 177      34.608   1.049  34.750  1.00  0.63           C  
ATOM   2775  O   ASP A 177      34.676   1.012  33.518  1.00  0.63           O  
ATOM   2776  CB  ASP A 177      37.086   0.752  35.090  1.00  0.63           C  
ATOM   2777  CG  ASP A 177      37.456   2.213  35.311  1.00  0.63           C  
ATOM   2778  OD1 ASP A 177      36.597   3.008  35.756  1.00  0.63           O  
ATOM   2779  OD2 ASP A 177      38.624   2.557  35.036  1.00  0.63           O  
ATOM   2780  H01 ASP A 177      35.596   0.774  36.635  1.00  0.63           H  
ATOM   2781  H02 ASP A 177      37.080   0.578  34.014  1.00  0.63           H  
ATOM   2782  H03 ASP A 177      37.819   0.127  35.600  1.00  0.63           H  
ATOM   2783  H07 ASP A 177      35.710  -1.579  34.783  1.00  0.63           H  
ATOM   2784  N   VAL A 178      33.614   1.646  35.400  1.00  0.47           N  
ATOM   2785  CA  VAL A 178      32.511   2.311  34.699  1.00  0.47           C  
ATOM   2786  C   VAL A 178      33.027   3.406  33.783  1.00  0.47           C  
ATOM   2787  O   VAL A 178      32.483   3.631  32.706  1.00  0.47           O  
ATOM   2788  CB  VAL A 178      31.484   2.934  35.690  1.00  0.47           C  
ATOM   2789  CG1 VAL A 178      30.476   3.802  34.952  1.00  0.47           C  
ATOM   2790  CG2 VAL A 178      30.748   1.843  36.432  1.00  0.47           C  
ATOM   2791  H01 VAL A 178      32.012   1.541  34.110  1.00  0.47           H  
ATOM   2792  H02 VAL A 178      32.035   3.553  36.398  1.00  0.47           H  
ATOM   2793  H03 VAL A 178      29.597   3.950  35.579  1.00  0.47           H  
ATOM   2794  H04 VAL A 178      33.619   1.641  36.410  1.00  0.47           H  
ATOM   2795  H05 VAL A 178      30.926   4.769  34.725  1.00  0.47           H  
ATOM   2796  H06 VAL A 178      30.182   3.310  34.025  1.00  0.47           H  
ATOM   2797  H07 VAL A 178      29.767   1.696  35.981  1.00  0.47           H  
ATOM   2798  H08 VAL A 178      31.317   0.915  36.374  1.00  0.47           H  
ATOM   2799  H09 VAL A 178      30.627   2.131  37.476  1.00  0.47           H  
ATOM   2800  N   ASN A 179      34.113   4.042  34.201  1.00  0.64           N  
ATOM   2801  CA  ASN A 179      34.713   5.130  33.440  1.00  0.64           C  
ATOM   2802  C   ASN A 179      35.230   4.666  32.079  1.00  0.64           C  
ATOM   2803  O   ASN A 179      35.470   5.483  31.194  1.00  0.64           O  
ATOM   2804  CB  ASN A 179      35.833   5.778  34.251  1.00  0.64           C  
ATOM   2805  CG  ASN A 179      35.409   6.097  35.678  1.00  0.64           C  
ATOM   2806  ND2 ASN A 179      36.372   6.132  36.596  1.00  0.64           N  
ATOM   2807  OD1 ASN A 179      34.226   6.269  35.959  1.00  0.64           O  
ATOM   2808  H01 ASN A 179      33.935   5.868  33.248  1.00  0.64           H  
ATOM   2809  H02 ASN A 179      36.093   6.718  33.765  1.00  0.64           H  
ATOM   2810  H03 ASN A 179      36.683   5.096  34.282  1.00  0.64           H  
ATOM   2811  H04 ASN A 179      36.143   6.323  37.561  1.00  0.64           H  
ATOM   2812  H05 ASN A 179      37.332   5.968  36.328  1.00  0.64           H  
ATOM   2813  H10 ASN A 179      34.537   3.763  35.074  1.00  0.64           H  
ATOM   2814  N   GLN A 180      35.393   3.355  31.917  1.00  0.42           N  
ATOM   2815  CA  GLN A 180      35.866   2.791  30.659  1.00  0.42           C  
ATOM   2816  C   GLN A 180      34.749   2.321  29.736  1.00  0.42           C  
ATOM   2817  O   GLN A 180      34.997   2.032  28.566  1.00  0.42           O  
ATOM   2818  CB  GLN A 180      36.840   1.640  30.906  1.00  0.42           C  
ATOM   2819  CG  GLN A 180      38.054   2.035  31.720  1.00  0.42           C  
ATOM   2820  CD  GLN A 180      39.308   1.291  31.306  1.00  0.42           C  
ATOM   2821  NE2 GLN A 180      40.399   2.034  31.145  1.00  0.42           N  
ATOM   2822  OE1 GLN A 180      39.303   0.072  31.125  1.00  0.42           O  
ATOM   2823  H01 GLN A 180      36.376   3.610  30.151  1.00  0.42           H  
ATOM   2824  H02 GLN A 180      37.202   1.315  29.931  1.00  0.42           H  
ATOM   2825  H03 GLN A 180      36.311   0.849  31.437  1.00  0.42           H  
ATOM   2826  H04 GLN A 180      37.849   1.778  32.759  1.00  0.42           H  
ATOM   2827  H05 GLN A 180      38.225   3.104  31.594  1.00  0.42           H  
ATOM   2828  H06 GLN A 180      35.183   2.735  32.686  1.00  0.42           H  
ATOM   2829  H07 GLN A 180      41.268   1.601  30.867  1.00  0.42           H  
ATOM   2830  H08 GLN A 180      40.358   3.031  31.301  1.00  0.42           H  
ATOM   2831  N   VAL A 181      33.524   2.237  30.255  1.00  0.20           N  
ATOM   2832  CA  VAL A 181      32.387   1.792  29.444  1.00  0.20           C  
ATOM   2833  C   VAL A 181      31.901   2.943  28.567  1.00  0.20           C  
ATOM   2834  O   VAL A 181      31.687   4.053  29.055  1.00  0.20           O  
ATOM   2835  CB  VAL A 181      31.208   1.292  30.317  1.00  0.20           C  
ATOM   2836  CG1 VAL A 181      30.065   0.788  29.428  1.00  0.20           C  
ATOM   2837  CG2 VAL A 181      31.675   0.193  31.266  1.00  0.20           C  
ATOM   2838  H01 VAL A 181      32.731   0.959  28.830  1.00  0.20           H  
ATOM   2839  H02 VAL A 181      30.839   2.126  30.915  1.00  0.20           H  
ATOM   2840  H03 VAL A 181      29.232   1.489  29.476  1.00  0.20           H  
ATOM   2841  H04 VAL A 181      30.413   0.708  28.398  1.00  0.20           H  
ATOM   2842  H05 VAL A 181      29.736  -0.190  29.778  1.00  0.20           H  
ATOM   2843  H06 VAL A 181      32.577   0.520  31.784  1.00  0.20           H  
ATOM   2844  H07 VAL A 181      30.892  -0.015  31.996  1.00  0.20           H  
ATOM   2845  H08 VAL A 181      31.891  -0.711  30.697  1.00  0.20           H  
ATOM   2846  H09 VAL A 181      33.377   2.484  31.223  1.00  0.20           H  
ATOM   2847  N   PRO A 182      31.776   2.709  27.249  1.00  0.23           N  
ATOM   2848  CA  PRO A 182      31.309   3.764  26.342  1.00  0.23           C  
ATOM   2849  C   PRO A 182      29.965   4.333  26.786  1.00  0.23           C  
ATOM   2850  O   PRO A 182      29.078   3.591  27.218  1.00  0.23           O  
ATOM   2851  CB  PRO A 182      31.206   3.032  25.006  1.00  0.23           C  
ATOM   2852  CG  PRO A 182      32.325   2.048  25.097  1.00  0.23           C  
ATOM   2853  CD  PRO A 182      32.167   1.507  26.493  1.00  0.23           C  
ATOM   2854  H01 PRO A 182      31.273   3.691  24.140  1.00  0.23           H  
ATOM   2855  H02 PRO A 182      30.244   2.529  24.903  1.00  0.23           H  
ATOM   2856  H03 PRO A 182      33.305   2.485  24.908  1.00  0.23           H  
ATOM   2857  H04 PRO A 182      32.219   1.259  24.353  1.00  0.23           H  
ATOM   2858  H05 PRO A 182      31.449   0.690  26.567  1.00  0.23           H  
ATOM   2859  H06 PRO A 182      33.104   1.092  26.865  1.00  0.23           H  
ATOM   2860  H09 PRO A 182      31.970   4.630  26.306  1.00  0.23           H  
ATOM   2861  N   LYS A 183      29.827   5.651  26.687  1.00  0.32           N  
ATOM   2862  CA  LYS A 183      28.608   6.350  27.085  1.00  0.32           C  
ATOM   2863  C   LYS A 183      27.485   6.288  26.054  1.00  0.32           C  
ATOM   2864  O   LYS A 183      26.326   6.564  26.373  1.00  0.32           O  
ATOM   2865  CB  LYS A 183      28.922   7.817  27.383  1.00  0.32           C  
ATOM   2866  CG  LYS A 183      29.928   8.003  28.489  1.00  0.32           C  
ATOM   2867  CD  LYS A 183      30.295   9.466  28.652  1.00  0.32           C  
ATOM   2868  CE  LYS A 183      31.316   9.627  29.767  1.00  0.32           C  
ATOM   2869  NZ  LYS A 183      31.841  11.016  29.887  1.00  0.32           N  
ATOM   2870  H01 LYS A 183      28.249   5.831  27.974  1.00  0.32           H  
ATOM   2871  H02 LYS A 183      27.993   8.283  27.713  1.00  0.32           H  
ATOM   2872  H03 LYS A 183      29.315   8.277  26.477  1.00  0.32           H  
ATOM   2873  H04 LYS A 183      30.830   7.446  28.234  1.00  0.32           H  
ATOM   2874  H05 LYS A 183      29.503   7.635  29.423  1.00  0.32           H  
ATOM   2875  H06 LYS A 183      29.399  10.033  28.905  1.00  0.32           H  
ATOM   2876  H07 LYS A 183      30.597   6.192  26.321  1.00  0.32           H  
ATOM   2877  H08 LYS A 183      30.717   9.839  27.719  1.00  0.32           H  
ATOM   2878  H09 LYS A 183      32.161   8.982  29.527  1.00  0.32           H  
ATOM   2879  H10 LYS A 183      30.846   9.351  30.711  1.00  0.32           H  
ATOM   2880  H11 LYS A 183      32.725  11.084  29.404  1.00  0.32           H  
ATOM   2881  H12 LYS A 183      31.183  11.662  29.475  1.00  0.32           H  
ATOM   2882  H13 LYS A 183      31.972  11.244  30.862  1.00  0.32           H  
ATOM   2883  N   TYR A 184      27.817   5.906  24.826  1.00  0.31           N  
ATOM   2884  CA  TYR A 184      26.819   5.859  23.765  1.00  0.31           C  
ATOM   2885  C   TYR A 184      26.916   4.589  22.945  1.00  0.31           C  
ATOM   2886  O   TYR A 184      27.951   3.912  22.944  1.00  0.31           O  
ATOM   2887  CB  TYR A 184      26.982   7.063  22.822  1.00  0.31           C  
ATOM   2888  CG  TYR A 184      27.248   8.372  23.529  1.00  0.31           C  
ATOM   2889  CD1 TYR A 184      26.220   9.057  24.175  1.00  0.31           C  
ATOM   2890  CD2 TYR A 184      28.537   8.911  23.581  1.00  0.31           C  
ATOM   2891  CE1 TYR A 184      26.469  10.252  24.858  1.00  0.31           C  
ATOM   2892  CE2 TYR A 184      28.796  10.099  24.259  1.00  0.31           C  
ATOM   2893  CZ  TYR A 184      27.757  10.763  24.896  1.00  0.31           C  
ATOM   2894  OH  TYR A 184      27.996  11.944  25.558  1.00  0.31           O  
ATOM   2895  H01 TYR A 184      25.844   5.886  24.251  1.00  0.31           H  
ATOM   2896  H02 TYR A 184      26.035   7.179  22.295  1.00  0.31           H  
ATOM   2897  H03 TYR A 184      27.816   6.861  22.150  1.00  0.31           H  
ATOM   2898  H04 TYR A 184      25.207   8.655  24.147  1.00  0.31           H  
ATOM   2899  H05 TYR A 184      29.355   8.391  23.081  1.00  0.31           H  
ATOM   2900  H06 TYR A 184      25.655  10.778  25.357  1.00  0.31           H  
ATOM   2901  H07 TYR A 184      29.807  10.505  24.289  1.00  0.31           H  
ATOM   2902  H08 TYR A 184      28.183  11.761  26.482  1.00  0.31           H  
ATOM   2903  H14 TYR A 184      28.772   5.645  24.625  1.00  0.31           H  
ATOM   2904  N   ALA A 185      25.853   4.313  22.195  1.00  0.28           N  
ATOM   2905  CA  ALA A 185      25.799   3.144  21.335  1.00  0.28           C  
ATOM   2906  C   ALA A 185      24.793   3.317  20.205  1.00  0.28           C  
ATOM   2907  O   ALA A 185      23.825   4.069  20.316  1.00  0.28           O  
ATOM   2908  CB  ALA A 185      25.457   1.912  22.152  1.00  0.28           C  
ATOM   2909  H01 ALA A 185      26.784   3.020  20.884  1.00  0.28           H  
ATOM   2910  H02 ALA A 185      24.454   1.572  21.894  1.00  0.28           H  
ATOM   2911  H03 ALA A 185      26.175   1.121  21.935  1.00  0.28           H  
ATOM   2912  H04 ALA A 185      25.495   2.157  23.213  1.00  0.28           H  
ATOM   2913  H09 ALA A 185      25.058   4.936  22.224  1.00  0.28           H  
ATOM   2914  N   LEU A 186      25.084   2.673  19.087  1.00  0.36           N  
ATOM   2915  CA  LEU A 186      24.206   2.674  17.929  1.00  0.36           C  
ATOM   2916  C   LEU A 186      23.341   1.445  18.199  1.00  0.36           C  
ATOM   2917  O   LEU A 186      23.877   0.385  18.529  1.00  0.36           O  
ATOM   2918  CB  LEU A 186      25.033   2.478  16.658  1.00  0.36           C  
ATOM   2919  CG  LEU A 186      25.487   3.704  15.857  1.00  0.36           C  
ATOM   2920  CD1 LEU A 186      25.644   4.945  16.711  1.00  0.36           C  
ATOM   2921  CD2 LEU A 186      26.778   3.361  15.161  1.00  0.36           C  
ATOM   2922  H01 LEU A 186      23.637   3.593  17.789  1.00  0.36           H  
ATOM   2923  H02 LEU A 186      24.346   1.970  15.981  1.00  0.36           H  
ATOM   2924  H03 LEU A 186      25.933   1.935  16.945  1.00  0.36           H  
ATOM   2925  H04 LEU A 186      24.712   3.946  15.130  1.00  0.36           H  
ATOM   2926  H05 LEU A 186      25.952   2.159  19.036  1.00  0.36           H  
ATOM   2927  H06 LEU A 186      26.392   5.600  16.265  1.00  0.36           H  
ATOM   2928  H07 LEU A 186      24.690   5.470  16.769  1.00  0.36           H  
ATOM   2929  H08 LEU A 186      25.963   4.659  17.713  1.00  0.36           H  
ATOM   2930  H09 LEU A 186      27.571   3.252  15.901  1.00  0.36           H  
ATOM   2931  H10 LEU A 186      26.660   2.425  14.616  1.00  0.36           H  
ATOM   2932  H11 LEU A 186      27.039   4.158  14.464  1.00  0.36           H  
ATOM   2933  N   THR A 187      22.021   1.572  18.087  1.00  0.40           N  
ATOM   2934  CA  THR A 187      21.141   0.443  18.383  1.00  0.40           C  
ATOM   2935  C   THR A 187      19.908   0.422  17.495  1.00  0.40           C  
ATOM   2936  O   THR A 187      19.462   1.470  17.017  1.00  0.40           O  
ATOM   2937  CB  THR A 187      20.661   0.509  19.869  1.00  0.40           C  
ATOM   2938  CG2 THR A 187      19.785   1.760  20.108  1.00  0.40           C  
ATOM   2939  OG1 THR A 187      19.905  -0.663  20.199  1.00  0.40           O  
ATOM   2940  H01 THR A 187      21.723  -0.460  18.198  1.00  0.40           H  
ATOM   2941  H02 THR A 187      21.545   0.566  20.504  1.00  0.40           H  
ATOM   2942  H03 THR A 187      18.837   1.459  20.554  1.00  0.40           H  
ATOM   2943  H04 THR A 187      20.302   2.443  20.782  1.00  0.40           H  
ATOM   2944  H05 THR A 187      19.597   2.259  19.158  1.00  0.40           H  
ATOM   2945  H06 THR A 187      19.758  -0.693  21.147  1.00  0.40           H  
ATOM   2946  H12 THR A 187      21.625   2.454  17.796  1.00  0.40           H  
ATOM   2947  N   VAL A 188      19.401  -0.777  17.217  1.00  0.45           N  
ATOM   2948  CA  VAL A 188      18.177  -0.910  16.435  1.00  0.45           C  
ATOM   2949  C   VAL A 188      17.047  -0.475  17.378  1.00  0.45           C  
ATOM   2950  O   VAL A 188      17.134  -0.667  18.605  1.00  0.45           O  
ATOM   2951  CB  VAL A 188      17.927  -2.370  15.941  1.00  0.45           C  
ATOM   2952  CG1 VAL A 188      19.077  -2.836  15.037  1.00  0.45           C  
ATOM   2953  CG2 VAL A 188      17.715  -3.318  17.121  1.00  0.45           C  
ATOM   2954  H01 VAL A 188      18.239  -0.303  15.532  1.00  0.45           H  
ATOM   2955  H02 VAL A 188      17.012  -2.383  15.348  1.00  0.45           H  
ATOM   2956  H03 VAL A 188      19.966  -3.013  15.643  1.00  0.45           H  
ATOM   2957  H04 VAL A 188      18.792  -3.759  14.533  1.00  0.45           H  
ATOM   2958  H05 VAL A 188      19.291  -2.067  14.295  1.00  0.45           H  
ATOM   2959  H06 VAL A 188      16.680  -3.658  17.131  1.00  0.45           H  
ATOM   2960  H07 VAL A 188      19.870  -1.606  17.552  1.00  0.45           H  
ATOM   2961  H08 VAL A 188      18.378  -4.177  17.021  1.00  0.45           H  
ATOM   2962  H09 VAL A 188      17.934  -2.795  18.052  1.00  0.45           H  
ATOM   2963  N   GLY A 189      16.004   0.122  16.810  1.00  0.68           N  
ATOM   2964  CA  GLY A 189      14.898   0.589  17.621  1.00  0.68           C  
ATOM   2965  C   GLY A 189      13.867  -0.472  17.942  1.00  0.68           C  
ATOM   2966  O   GLY A 189      13.898  -1.571  17.389  1.00  0.68           O  
ATOM   2967  H01 GLY A 189      14.386   1.354  17.038  1.00  0.68           H  
ATOM   2968  H02 GLY A 189      15.300   0.970  18.560  1.00  0.68           H  
ATOM   2969  H10 GLY A 189      15.982   0.251  15.808  1.00  0.68           H  
ATOM   2970  N   VAL A 190      12.943  -0.135  18.831  1.00  0.59           N  
ATOM   2971  CA  VAL A 190      11.867  -1.047  19.210  1.00  0.59           C  
ATOM   2972  C   VAL A 190      11.031  -1.404  17.976  1.00  0.59           C  
ATOM   2973  O   VAL A 190      10.684  -2.570  17.768  1.00  0.59           O  
ATOM   2974  CB  VAL A 190      10.970  -0.419  20.291  1.00  0.59           C  
ATOM   2975  CG1 VAL A 190       9.764  -1.289  20.551  1.00  0.59           C  
ATOM   2976  CG2 VAL A 190      11.755  -0.240  21.565  1.00  0.59           C  
ATOM   2977  H01 VAL A 190      12.311  -1.954  19.621  1.00  0.59           H  
ATOM   2978  H02 VAL A 190      10.627   0.553  19.937  1.00  0.59           H  
ATOM   2979  H03 VAL A 190      12.984   0.779  19.259  1.00  0.59           H  
ATOM   2980  H04 VAL A 190       8.930  -0.946  19.939  1.00  0.59           H  
ATOM   2981  H05 VAL A 190       9.999  -2.323  20.297  1.00  0.59           H  
ATOM   2982  H06 VAL A 190       9.490  -1.226  21.604  1.00  0.59           H  
ATOM   2983  H07 VAL A 190      12.650   0.347  21.360  1.00  0.59           H  
ATOM   2984  H08 VAL A 190      11.141   0.280  22.301  1.00  0.59           H  
ATOM   2985  H09 VAL A 190      12.042  -1.216  21.956  1.00  0.59           H  
ATOM   2986  N   GLY A 191      10.738  -0.411  17.143  1.00  0.80           N  
ATOM   2987  CA  GLY A 191       9.973  -0.670  15.938  1.00  0.80           C  
ATOM   2988  C   GLY A 191      10.752  -1.578  14.994  1.00  0.80           C  
ATOM   2989  O   GLY A 191      10.165  -2.388  14.265  1.00  0.80           O  
ATOM   2990  H01 GLY A 191       9.779   0.277  15.434  1.00  0.80           H  
ATOM   2991  H02 GLY A 191       9.033  -1.152  16.206  1.00  0.80           H  
ATOM   2992  H10 GLY A 191      11.049   0.527  17.350  1.00  0.80           H  
ATOM   2993  N   THR A 192      12.079  -1.478  15.036  1.00  0.70           N  
ATOM   2994  CA  THR A 192      12.928  -2.296  14.178  1.00  0.70           C  
ATOM   2995  C   THR A 192      12.755  -3.755  14.579  1.00  0.70           C  
ATOM   2996  O   THR A 192      12.643  -4.634  13.724  1.00  0.70           O  
ATOM   2997  CB  THR A 192      14.418  -1.931  14.313  1.00  0.70           C  
ATOM   2998  CG2 THR A 192      15.216  -2.608  13.215  1.00  0.70           C  
ATOM   2999  OG1 THR A 192      14.589  -0.511  14.214  1.00  0.70           O  
ATOM   3000  H01 THR A 192      12.629  -2.120  13.145  1.00  0.70           H  
ATOM   3001  H02 THR A 192      14.774  -2.270  15.286  1.00  0.70           H  
ATOM   3002  H03 THR A 192      12.506  -0.823  15.675  1.00  0.70           H  
ATOM   3003  H04 THR A 192      16.201  -2.877  13.596  1.00  0.70           H  
ATOM   3004  H05 THR A 192      14.695  -3.508  12.888  1.00  0.70           H  
ATOM   3005  H06 THR A 192      15.327  -1.926  12.372  1.00  0.70           H  
ATOM   3006  H07 THR A 192      14.599  -0.127  15.094  1.00  0.70           H  
ATOM   3007  N   LEU A 193      12.734  -4.001  15.886  1.00  0.45           N  
ATOM   3008  CA  LEU A 193      12.556  -5.345  16.439  1.00  0.45           C  
ATOM   3009  C   LEU A 193      11.136  -5.852  16.224  1.00  0.45           C  
ATOM   3010  O   LEU A 193      10.932  -7.017  15.896  1.00  0.45           O  
ATOM   3011  CB  LEU A 193      12.868  -5.342  17.935  1.00  0.45           C  
ATOM   3012  CG  LEU A 193      14.348  -5.198  18.277  1.00  0.45           C  
ATOM   3013  CD1 LEU A 193      14.502  -4.525  19.618  1.00  0.45           C  
ATOM   3014  CD2 LEU A 193      15.013  -6.562  18.262  1.00  0.45           C  
ATOM   3015  H01 LEU A 193      13.244  -6.011  15.917  1.00  0.45           H  
ATOM   3016  H02 LEU A 193      12.557  -6.315  18.316  1.00  0.45           H  
ATOM   3017  H03 LEU A 193      12.331  -4.512  18.393  1.00  0.45           H  
ATOM   3018  H04 LEU A 193      14.838  -4.574  17.530  1.00  0.45           H  
ATOM   3019  H05 LEU A 193      15.137  -3.646  19.512  1.00  0.45           H  
ATOM   3020  H06 LEU A 193      13.522  -4.222  19.988  1.00  0.45           H  
ATOM   3021  H07 LEU A 193      14.959  -5.219  20.323  1.00  0.45           H  
ATOM   3022  H08 LEU A 193      12.846  -3.227  16.525  1.00  0.45           H  
ATOM   3023  H09 LEU A 193      15.973  -6.503  18.775  1.00  0.45           H  
ATOM   3024  H10 LEU A 193      14.374  -7.284  18.770  1.00  0.45           H  
ATOM   3025  H11 LEU A 193      15.171  -6.878  17.231  1.00  0.45           H  
ATOM   3026  N   LEU A 194      10.154  -4.977  16.413  1.00  0.81           N  
ATOM   3027  CA  LEU A 194       8.769  -5.373  16.238  1.00  0.81           C  
ATOM   3028  C   LEU A 194       8.526  -5.831  14.814  1.00  0.81           C  
ATOM   3029  O   LEU A 194       7.632  -6.631  14.563  1.00  0.81           O  
ATOM   3030  CB  LEU A 194       7.816  -4.244  16.640  1.00  0.81           C  
ATOM   3031  CG  LEU A 194       7.700  -3.962  18.150  1.00  0.81           C  
ATOM   3032  CD1 LEU A 194       6.741  -2.815  18.405  1.00  0.81           C  
ATOM   3033  CD2 LEU A 194       7.210  -5.197  18.888  1.00  0.81           C  
ATOM   3034  H01 LEU A 194       8.565  -6.215  16.900  1.00  0.81           H  
ATOM   3035  H02 LEU A 194       6.825  -4.572  16.326  1.00  0.81           H  
ATOM   3036  H03 LEU A 194       8.158  -3.330  16.155  1.00  0.81           H  
ATOM   3037  H04 LEU A 194       8.690  -3.692  18.518  1.00  0.81           H  
ATOM   3038  H05 LEU A 194       5.813  -3.204  18.823  1.00  0.81           H  
ATOM   3039  H06 LEU A 194       7.190  -2.115  19.110  1.00  0.81           H  
ATOM   3040  H07 LEU A 194       6.530  -2.302  17.467  1.00  0.81           H  
ATOM   3041  H08 LEU A 194       6.214  -5.461  18.533  1.00  0.81           H  
ATOM   3042  H09 LEU A 194       7.893  -6.026  18.703  1.00  0.81           H  
ATOM   3043  H10 LEU A 194       7.171  -4.990  19.957  1.00  0.81           H  
ATOM   3044  H12 LEU A 194      10.373  -4.028  16.681  1.00  0.81           H  
ATOM   3045  N   ASP A 195       9.356  -5.362  13.892  1.00  0.77           N  
ATOM   3046  CA  ASP A 195       9.239  -5.750  12.489  1.00  0.77           C  
ATOM   3047  C   ASP A 195       9.756  -7.144  12.172  1.00  0.77           C  
ATOM   3048  O   ASP A 195       9.550  -7.641  11.058  1.00  0.77           O  
ATOM   3049  CB  ASP A 195       9.972  -4.767  11.593  1.00  0.77           C  
ATOM   3050  CG  ASP A 195       9.182  -3.525  11.317  1.00  0.77           C  
ATOM   3051  OD1 ASP A 195       7.952  -3.494  11.560  1.00  0.77           O  
ATOM   3052  OD2 ASP A 195       9.801  -2.569  10.823  1.00  0.77           O  
ATOM   3053  H01 ASP A 195       8.166  -5.745  12.296  1.00  0.77           H  
ATOM   3054  H02 ASP A 195      10.144  -5.263  10.638  1.00  0.77           H  
ATOM   3055  H03 ASP A 195      10.907  -4.484  12.078  1.00  0.77           H  
ATOM   3056  H11 ASP A 195      10.087  -4.721  14.167  1.00  0.77           H  
ATOM   3057  N   ALA A 196      10.494  -7.740  13.105  1.00  0.84           N  
ATOM   3058  CA  ALA A 196      11.034  -9.075  12.891  1.00  0.84           C  
ATOM   3059  C   ALA A 196       9.858 -10.045  12.891  1.00  0.84           C  
ATOM   3060  O   ALA A 196       8.827  -9.773  13.511  1.00  0.84           O  
ATOM   3061  CB  ALA A 196      12.021  -9.427  13.980  1.00  0.84           C  
ATOM   3062  H01 ALA A 196      11.569  -9.127  11.943  1.00  0.84           H  
ATOM   3063  H02 ALA A 196      12.893  -8.777  13.903  1.00  0.84           H  
ATOM   3064  H03 ALA A 196      11.552  -9.291  14.954  1.00  0.84           H  
ATOM   3065  H04 ALA A 196      10.682  -7.260  13.973  1.00  0.84           H  
ATOM   3066  H05 ALA A 196      12.332 -10.466  13.868  1.00  0.84           H  
ATOM   3067  N   GLU A 197      10.007 -11.157  12.179  1.00  0.94           N  
ATOM   3068  CA  GLU A 197       8.958 -12.159  12.074  1.00  0.94           C  
ATOM   3069  C   GLU A 197       8.735 -12.848  13.416  1.00  0.94           C  
ATOM   3070  O   GLU A 197       7.607 -13.016  13.858  1.00  0.94           O  
ATOM   3071  CB  GLU A 197       9.332 -13.187  11.003  1.00  0.94           C  
ATOM   3072  CG  GLU A 197       8.146 -13.940  10.412  1.00  0.94           C  
ATOM   3073  CD  GLU A 197       8.552 -15.060   9.456  1.00  0.94           C  
ATOM   3074  OE1 GLU A 197       9.382 -14.828   8.548  1.00  0.94           O  
ATOM   3075  OE2 GLU A 197       8.030 -16.186   9.612  1.00  0.94           O  
ATOM   3076  H01 GLU A 197       8.029 -11.666  11.787  1.00  0.94           H  
ATOM   3077  H02 GLU A 197       9.960 -13.931  11.492  1.00  0.94           H  
ATOM   3078  H03 GLU A 197       9.844 -12.666  10.194  1.00  0.94           H  
ATOM   3079  H04 GLU A 197       7.565 -13.221   9.835  1.00  0.94           H  
ATOM   3080  H05 GLU A 197       7.570 -14.374  11.229  1.00  0.94           H  
ATOM   3081  H06 GLU A 197      10.879 -11.312  11.694  1.00  0.94           H  
ATOM   3082  N   GLU A 198       9.821 -13.193  14.090  1.00  0.91           N  
ATOM   3083  CA  GLU A 198       9.749 -13.871  15.377  1.00  0.91           C  
ATOM   3084  C   GLU A 198      10.824 -13.263  16.253  1.00  0.91           C  
ATOM   3085  O   GLU A 198      11.882 -12.894  15.758  1.00  0.91           O  
ATOM   3086  CB  GLU A 198       9.998 -15.374  15.185  1.00  0.91           C  
ATOM   3087  CG  GLU A 198       9.977 -16.206  16.459  1.00  0.91           C  
ATOM   3088  CD  GLU A 198      10.004 -17.706  16.183  1.00  0.91           C  
ATOM   3089  OE1 GLU A 198      10.612 -18.139  15.190  1.00  0.91           O  
ATOM   3090  OE2 GLU A 198       9.402 -18.460  16.962  1.00  0.91           O  
ATOM   3091  H01 GLU A 198       8.767 -13.752  15.835  1.00  0.91           H  
ATOM   3092  H02 GLU A 198      11.008 -15.463  14.785  1.00  0.91           H  
ATOM   3093  H03 GLU A 198       9.228 -15.761  14.517  1.00  0.91           H  
ATOM   3094  H04 GLU A 198       9.046 -15.984  16.981  1.00  0.91           H  
ATOM   3095  H05 GLU A 198      10.848 -15.946  17.061  1.00  0.91           H  
ATOM   3096  H06 GLU A 198      10.728 -12.979  13.700  1.00  0.91           H  
ATOM   3097  N   VAL A 199      10.530 -13.106  17.539  1.00  0.77           N  
ATOM   3098  CA  VAL A 199      11.477 -12.522  18.482  1.00  0.77           C  
ATOM   3099  C   VAL A 199      11.648 -13.504  19.620  1.00  0.77           C  
ATOM   3100  O   VAL A 199      10.667 -13.977  20.195  1.00  0.77           O  
ATOM   3101  CB  VAL A 199      10.989 -11.158  19.024  1.00  0.77           C  
ATOM   3102  CG1 VAL A 199      11.981 -10.603  20.036  1.00  0.77           C  
ATOM   3103  CG2 VAL A 199      10.831 -10.182  17.876  1.00  0.77           C  
ATOM   3104  H01 VAL A 199      12.424 -12.336  17.975  1.00  0.77           H  
ATOM   3105  H02 VAL A 199      10.028 -11.299  19.518  1.00  0.77           H  
ATOM   3106  H03 VAL A 199      12.854 -10.215  19.512  1.00  0.77           H  
ATOM   3107  H04 VAL A 199      11.511  -9.800  20.603  1.00  0.77           H  
ATOM   3108  H05 VAL A 199      12.289 -11.397  20.716  1.00  0.77           H  
ATOM   3109  H06 VAL A 199       9.624 -13.400  17.874  1.00  0.77           H  
ATOM   3110  H07 VAL A 199      10.146  -9.386  18.168  1.00  0.77           H  
ATOM   3111  H08 VAL A 199      11.802  -9.753  17.627  1.00  0.77           H  
ATOM   3112  H09 VAL A 199      10.430 -10.704  17.007  1.00  0.77           H  
ATOM   3113  N   MET A 200      12.896 -13.825  19.924  1.00  0.74           N  
ATOM   3114  CA  MET A 200      13.206 -14.779  20.975  1.00  0.74           C  
ATOM   3115  C   MET A 200      14.130 -14.114  21.997  1.00  0.74           C  
ATOM   3116  O   MET A 200      15.280 -13.775  21.685  1.00  0.74           O  
ATOM   3117  CB  MET A 200      13.869 -16.003  20.340  1.00  0.74           C  
ATOM   3118  CG  MET A 200      14.146 -17.179  21.271  1.00  0.74           C  
ATOM   3119  SD  MET A 200      15.130 -18.435  20.408  1.00  0.74           S  
ATOM   3120  CE  MET A 200      14.605 -19.813  21.190  1.00  0.74           C  
ATOM   3121  H01 MET A 200      12.301 -15.099  21.492  1.00  0.74           H  
ATOM   3122  H02 MET A 200      14.848 -15.662  20.003  1.00  0.74           H  
ATOM   3123  H03 MET A 200      13.218 -16.357  19.541  1.00  0.74           H  
ATOM   3124  H04 MET A 200      13.199 -17.619  21.583  1.00  0.74           H  
ATOM   3125  H05 MET A 200      14.695 -16.827  22.145  1.00  0.74           H  
ATOM   3126  H06 MET A 200      13.610 -20.077  20.832  1.00  0.74           H  
ATOM   3127  H07 MET A 200      15.293 -20.633  20.984  1.00  0.74           H  
ATOM   3128  H08 MET A 200      14.567 -19.630  22.264  1.00  0.74           H  
ATOM   3129  H10 MET A 200      13.653 -13.395  19.412  1.00  0.74           H  
ATOM   3130  N   ILE A 201      13.613 -13.883  23.198  1.00  0.66           N  
ATOM   3131  CA  ILE A 201      14.392 -13.254  24.256  1.00  0.66           C  
ATOM   3132  C   ILE A 201      14.859 -14.272  25.286  1.00  0.66           C  
ATOM   3133  O   ILE A 201      14.074 -15.077  25.779  1.00  0.66           O  
ATOM   3134  CB  ILE A 201      13.574 -12.163  24.984  1.00  0.66           C  
ATOM   3135  CG1 ILE A 201      13.022 -11.164  23.969  1.00  0.66           C  
ATOM   3136  CG2 ILE A 201      14.442 -11.441  26.014  1.00  0.66           C  
ATOM   3137  CD1 ILE A 201      14.078 -10.429  23.192  1.00  0.66           C  
ATOM   3138  H01 ILE A 201      15.259 -12.802  23.774  1.00  0.66           H  
ATOM   3139  H02 ILE A 201      12.743 -12.638  25.505  1.00  0.66           H  
ATOM   3140  H03 ILE A 201      12.471 -10.414  24.536  1.00  0.66           H  
ATOM   3141  H04 ILE A 201      12.392 -11.705  23.263  1.00  0.66           H  
ATOM   3142  H05 ILE A 201      15.340 -11.059  25.528  1.00  0.66           H  
ATOM   3143  H06 ILE A 201      13.882 -10.611  26.444  1.00  0.66           H  
ATOM   3144  H07 ILE A 201      14.725 -12.137  26.803  1.00  0.66           H  
ATOM   3145  H08 ILE A 201      14.993 -11.022  23.172  1.00  0.66           H  
ATOM   3146  H09 ILE A 201      12.657 -14.150  23.382  1.00  0.66           H  
ATOM   3147  H10 ILE A 201      13.731 -10.264  22.172  1.00  0.66           H  
ATOM   3148  H11 ILE A 201      14.278  -9.469  23.668  1.00  0.66           H  
ATOM   3149  N   LEU A 202      16.141 -14.228  25.614  1.00  0.61           N  
ATOM   3150  CA  LEU A 202      16.722 -15.130  26.602  1.00  0.61           C  
ATOM   3151  C   LEU A 202      16.790 -14.403  27.943  1.00  0.61           C  
ATOM   3152  O   LEU A 202      17.306 -13.281  28.012  1.00  0.61           O  
ATOM   3153  CB  LEU A 202      18.124 -15.549  26.160  1.00  0.61           C  
ATOM   3154  CG  LEU A 202      18.307 -16.796  25.291  1.00  0.61           C  
ATOM   3155  CD1 LEU A 202      17.295 -16.887  24.155  1.00  0.61           C  
ATOM   3156  CD2 LEU A 202      19.730 -16.781  24.773  1.00  0.61           C  
ATOM   3157  H01 LEU A 202      16.107 -16.025  26.698  1.00  0.61           H  
ATOM   3158  H02 LEU A 202      18.613 -15.820  27.096  1.00  0.61           H  
ATOM   3159  H03 LEU A 202      18.544 -14.711  25.603  1.00  0.61           H  
ATOM   3160  H04 LEU A 202      18.126 -17.685  25.895  1.00  0.61           H  
ATOM   3161  H05 LEU A 202      16.430 -16.267  24.390  1.00  0.61           H  
ATOM   3162  H06 LEU A 202      17.753 -16.536  23.230  1.00  0.61           H  
ATOM   3163  H07 LEU A 202      16.977 -17.922  24.033  1.00  0.61           H  
ATOM   3164  H08 LEU A 202      20.399 -17.173  25.539  1.00  0.61           H  
ATOM   3165  H09 LEU A 202      19.799 -17.401  23.879  1.00  0.61           H  
ATOM   3166  H10 LEU A 202      20.018 -15.758  24.529  1.00  0.61           H  
ATOM   3167  H12 LEU A 202      16.737 -13.547  25.165  1.00  0.61           H  
ATOM   3168  N   VAL A 203      16.250 -15.020  28.994  1.00  0.75           N  
ATOM   3169  CA  VAL A 203      16.266 -14.405  30.312  1.00  0.75           C  
ATOM   3170  C   VAL A 203      16.969 -15.331  31.308  1.00  0.75           C  
ATOM   3171  O   VAL A 203      16.499 -16.427  31.608  1.00  0.75           O  
ATOM   3172  CB  VAL A 203      14.839 -14.043  30.783  1.00  0.75           C  
ATOM   3173  CG1 VAL A 203      14.893 -13.156  32.029  1.00  0.75           C  
ATOM   3174  CG2 VAL A 203      14.070 -13.347  29.655  1.00  0.75           C  
ATOM   3175  H01 VAL A 203      16.825 -13.471  30.254  1.00  0.75           H  
ATOM   3176  H02 VAL A 203      14.314 -14.962  31.044  1.00  0.75           H  
ATOM   3177  H03 VAL A 203      15.086 -12.125  31.732  1.00  0.75           H  
ATOM   3178  H04 VAL A 203      13.940 -13.210  32.556  1.00  0.75           H  
ATOM   3179  H05 VAL A 203      15.692 -13.500  32.686  1.00  0.75           H  
ATOM   3180  H06 VAL A 203      13.166 -12.891  30.060  1.00  0.75           H  
ATOM   3181  H07 VAL A 203      14.697 -12.575  29.209  1.00  0.75           H  
ATOM   3182  H08 VAL A 203      13.798 -14.079  28.894  1.00  0.75           H  
ATOM   3183  H11 VAL A 203      15.824 -15.928  28.873  1.00  0.75           H  
ATOM   3184  N   LEU A 204      18.083 -14.865  31.852  1.00  0.68           N  
ATOM   3185  CA  LEU A 204      18.862 -15.675  32.773  1.00  0.68           C  
ATOM   3186  C   LEU A 204      19.279 -14.947  34.033  1.00  0.68           C  
ATOM   3187  O   LEU A 204      19.776 -13.836  33.971  1.00  0.68           O  
ATOM   3188  CB  LEU A 204      20.121 -16.177  32.059  1.00  0.68           C  
ATOM   3189  CG  LEU A 204      19.955 -16.989  30.767  1.00  0.68           C  
ATOM   3190  CD1 LEU A 204      21.319 -17.283  30.145  1.00  0.68           C  
ATOM   3191  CD2 LEU A 204      19.189 -18.271  31.070  1.00  0.68           C  
ATOM   3192  H01 LEU A 204      18.214 -16.495  33.082  1.00  0.68           H  
ATOM   3193  H02 LEU A 204      20.563 -16.882  32.762  1.00  0.68           H  
ATOM   3194  H03 LEU A 204      20.724 -15.302  31.815  1.00  0.68           H  
ATOM   3195  H04 LEU A 204      19.384 -16.410  30.041  1.00  0.68           H  
ATOM   3196  H05 LEU A 204      22.066 -17.370  30.934  1.00  0.68           H  
ATOM   3197  H06 LEU A 204      21.271 -18.218  29.587  1.00  0.68           H  
ATOM   3198  H07 LEU A 204      21.595 -16.471  29.472  1.00  0.68           H  
ATOM   3199  H08 LEU A 204      18.226 -18.247  30.560  1.00  0.68           H  
ATOM   3200  H09 LEU A 204      18.396 -13.932  31.623  1.00  0.68           H  
ATOM   3201  H10 LEU A 204      19.763 -19.129  30.721  1.00  0.68           H  
ATOM   3202  H11 LEU A 204      19.028 -18.353  32.145  1.00  0.68           H  
ATOM   3203  N   GLY A 205      19.058 -15.577  35.177  1.00  0.88           N  
ATOM   3204  CA  GLY A 205      19.464 -14.988  36.439  1.00  0.88           C  
ATOM   3205  C   GLY A 205      18.455 -14.123  37.154  1.00  0.88           C  
ATOM   3206  O   GLY A 205      17.622 -13.464  36.532  1.00  0.88           O  
ATOM   3207  H01 GLY A 205      20.281 -14.313  36.183  1.00  0.88           H  
ATOM   3208  H02 GLY A 205      19.732 -15.803  37.111  1.00  0.88           H  
ATOM   3209  H12 GLY A 205      18.602 -16.478  35.171  1.00  0.88           H  
ATOM   3210  N   SER A 206      18.577 -14.098  38.473  1.00  0.96           N  
ATOM   3211  CA  SER A 206      17.699 -13.327  39.333  1.00  0.96           C  
ATOM   3212  C   SER A 206      17.686 -11.829  39.050  1.00  0.96           C  
ATOM   3213  O   SER A 206      16.701 -11.154  39.330  1.00  0.96           O  
ATOM   3214  CB  SER A 206      18.095 -13.563  40.783  1.00  0.96           C  
ATOM   3215  OG  SER A 206      19.507 -13.464  40.925  1.00  0.96           O  
ATOM   3216  H01 SER A 206      16.687 -13.677  39.127  1.00  0.96           H  
ATOM   3217  H02 SER A 206      17.775 -14.561  41.083  1.00  0.96           H  
ATOM   3218  H03 SER A 206      19.315 -14.640  38.899  1.00  0.96           H  
ATOM   3219  H04 SER A 206      17.615 -12.816  41.415  1.00  0.96           H  
ATOM   3220  H05 SER A 206      19.870 -14.329  41.131  1.00  0.96           H  
ATOM   3221  N   GLN A 207      18.781 -11.312  38.502  1.00  0.94           N  
ATOM   3222  CA  GLN A 207      18.891  -9.889  38.183  1.00  0.94           C  
ATOM   3223  C   GLN A 207      17.865  -9.432  37.152  1.00  0.94           C  
ATOM   3224  O   GLN A 207      17.562  -8.242  37.045  1.00  0.94           O  
ATOM   3225  CB  GLN A 207      20.292  -9.546  37.665  1.00  0.94           C  
ATOM   3226  CG  GLN A 207      21.357  -9.539  38.723  1.00  0.94           C  
ATOM   3227  CD  GLN A 207      22.574  -8.728  38.327  1.00  0.94           C  
ATOM   3228  NE2 GLN A 207      23.515  -8.586  39.258  1.00  0.94           N  
ATOM   3229  OE1 GLN A 207      22.663  -8.215  37.208  1.00  0.94           O  
ATOM   3230  H01 GLN A 207      18.696  -9.362  39.117  1.00  0.94           H  
ATOM   3231  H02 GLN A 207      20.239  -8.532  37.269  1.00  0.94           H  
ATOM   3232  H03 GLN A 207      20.566 -10.281  36.908  1.00  0.94           H  
ATOM   3233  H04 GLN A 207      21.683 -10.569  38.867  1.00  0.94           H  
ATOM   3234  H05 GLN A 207      20.938  -9.116  39.636  1.00  0.94           H  
ATOM   3235  H06 GLN A 207      19.561 -11.921  38.300  1.00  0.94           H  
ATOM   3236  H07 GLN A 207      24.347  -8.049  39.058  1.00  0.94           H  
ATOM   3237  H08 GLN A 207      23.397  -9.015  40.165  1.00  0.94           H  
ATOM   3238  N   LYS A 208      17.347 -10.388  36.395  1.00  0.34           N  
ATOM   3239  CA  LYS A 208      16.369 -10.111  35.364  1.00  0.34           C  
ATOM   3240  C   LYS A 208      14.940 -10.395  35.814  1.00  0.34           C  
ATOM   3241  O   LYS A 208      14.004 -10.198  35.029  1.00  0.34           O  
ATOM   3242  CB  LYS A 208      16.654 -10.977  34.140  1.00  0.34           C  
ATOM   3243  CG  LYS A 208      18.096 -11.041  33.747  1.00  0.34           C  
ATOM   3244  CD  LYS A 208      18.582  -9.726  33.197  1.00  0.34           C  
ATOM   3245  CE  LYS A 208      19.880  -9.955  32.457  1.00  0.34           C  
ATOM   3246  NZ  LYS A 208      20.500  -8.720  31.951  1.00  0.34           N  
ATOM   3247  H01 LYS A 208      16.453  -9.049  35.133  1.00  0.34           H  
ATOM   3248  H02 LYS A 208      16.126 -10.516  33.305  1.00  0.34           H  
ATOM   3249  H03 LYS A 208      16.313 -11.990  34.352  1.00  0.34           H  
ATOM   3250  H04 LYS A 208      18.202 -11.795  32.967  1.00  0.34           H  
ATOM   3251  H05 LYS A 208      18.691 -11.300  34.623  1.00  0.34           H  
ATOM   3252  H06 LYS A 208      18.741  -9.021  34.013  1.00  0.34           H  
ATOM   3253  H07 LYS A 208      17.838  -9.317  32.514  1.00  0.34           H  
ATOM   3254  H08 LYS A 208      19.646 -10.572  31.589  1.00  0.34           H  
ATOM   3255  H09 LYS A 208      17.644 -11.342  36.542  1.00  0.34           H  
ATOM   3256  H10 LYS A 208      20.582 -10.440  33.135  1.00  0.34           H  
ATOM   3257  H11 LYS A 208      21.411  -8.933  31.571  1.00  0.34           H  
ATOM   3258  H12 LYS A 208      19.919  -8.323  31.227  1.00  0.34           H  
ATOM   3259  H13 LYS A 208      20.597  -8.057  32.707  1.00  0.34           H  
ATOM   3260  N   ALA A 209      14.760 -10.855  37.051  1.00  0.98           N  
ATOM   3261  CA  ALA A 209      13.427 -11.200  37.550  1.00  0.98           C  
ATOM   3262  C   ALA A 209      12.390 -10.085  37.387  1.00  0.98           C  
ATOM   3263  O   ALA A 209      11.275 -10.323  36.910  1.00  0.98           O  
ATOM   3264  CB  ALA A 209      13.502 -11.655  38.991  1.00  0.98           C  
ATOM   3265  H01 ALA A 209      13.077 -12.021  36.924  1.00  0.98           H  
ATOM   3266  H02 ALA A 209      13.812 -10.820  39.619  1.00  0.98           H  
ATOM   3267  H03 ALA A 209      12.522 -12.007  39.313  1.00  0.98           H  
ATOM   3268  H04 ALA A 209      14.226 -12.465  39.080  1.00  0.98           H  
ATOM   3269  H14 ALA A 209      15.560 -10.968  37.658  1.00  0.98           H  
ATOM   3270  N   LEU A 210      12.781  -8.860  37.722  1.00  0.99           N  
ATOM   3271  CA  LEU A 210      11.883  -7.721  37.611  1.00  0.99           C  
ATOM   3272  C   LEU A 210      11.561  -7.374  36.172  1.00  0.99           C  
ATOM   3273  O   LEU A 210      10.453  -6.932  35.875  1.00  0.99           O  
ATOM   3274  CB  LEU A 210      12.449  -6.501  38.343  1.00  0.99           C  
ATOM   3275  CG  LEU A 210      12.424  -6.673  39.866  1.00  0.99           C  
ATOM   3276  CD1 LEU A 210      12.979  -5.429  40.534  1.00  0.99           C  
ATOM   3277  CD2 LEU A 210      10.995  -6.958  40.339  1.00  0.99           C  
ATOM   3278  H01 LEU A 210      10.948  -8.014  38.089  1.00  0.99           H  
ATOM   3279  H02 LEU A 210      11.824  -5.644  38.094  1.00  0.99           H  
ATOM   3280  H03 LEU A 210      13.480  -6.347  38.024  1.00  0.99           H  
ATOM   3281  H04 LEU A 210      13.050  -7.521  40.144  1.00  0.99           H  
ATOM   3282  H05 LEU A 210      13.722  -8.717  38.061  1.00  0.99           H  
ATOM   3283  H06 LEU A 210      13.904  -5.133  40.038  1.00  0.99           H  
ATOM   3284  H07 LEU A 210      12.252  -4.620  40.459  1.00  0.99           H  
ATOM   3285  H08 LEU A 210      13.182  -5.639  41.584  1.00  0.99           H  
ATOM   3286  H09 LEU A 210      10.316  -6.917  39.487  1.00  0.99           H  
ATOM   3287  H10 LEU A 210      10.952  -7.949  40.790  1.00  0.99           H  
ATOM   3288  H11 LEU A 210      10.699  -6.210  41.075  1.00  0.99           H  
ATOM   3289  N   ALA A 211      12.528  -7.579  35.283  1.00  0.92           N  
ATOM   3290  CA  ALA A 211      12.365  -7.299  33.860  1.00  0.92           C  
ATOM   3291  C   ALA A 211      11.414  -8.318  33.246  1.00  0.92           C  
ATOM   3292  O   ALA A 211      10.589  -7.963  32.412  1.00  0.92           O  
ATOM   3293  CB  ALA A 211      13.709  -7.332  33.162  1.00  0.92           C  
ATOM   3294  H01 ALA A 211      11.942  -6.302  33.735  1.00  0.92           H  
ATOM   3295  H02 ALA A 211      14.467  -7.702  33.852  1.00  0.92           H  
ATOM   3296  H03 ALA A 211      13.653  -7.992  32.296  1.00  0.92           H  
ATOM   3297  H04 ALA A 211      13.975  -6.326  32.836  1.00  0.92           H  
ATOM   3298  H12 ALA A 211      13.413  -7.944  35.606  1.00  0.92           H  
ATOM   3299  N   LEU A 212      11.483  -9.565  33.708  1.00  0.93           N  
ATOM   3300  CA  LEU A 212      10.607 -10.626  33.201  1.00  0.93           C  
ATOM   3301  C   LEU A 212       9.160 -10.358  33.604  1.00  0.93           C  
ATOM   3302  O   LEU A 212       8.240 -10.571  32.812  1.00  0.93           O  
ATOM   3303  CB  LEU A 212      11.033 -11.991  33.744  1.00  0.93           C  
ATOM   3304  CG  LEU A 212      10.847 -13.231  32.857  1.00  0.93           C  
ATOM   3305  CD1 LEU A 212      10.058 -14.298  33.604  1.00  0.93           C  
ATOM   3306  CD2 LEU A 212      10.207 -12.886  31.508  1.00  0.93           C  
ATOM   3307  H01 LEU A 212      10.689 -10.634  32.114  1.00  0.93           H  
ATOM   3308  H02 LEU A 212      10.358 -12.163  34.582  1.00  0.93           H  
ATOM   3309  H03 LEU A 212      12.094 -11.924  33.984  1.00  0.93           H  
ATOM   3310  H04 LEU A 212      11.834 -13.633  32.629  1.00  0.93           H  
ATOM   3311  H05 LEU A 212      12.157  -9.786  34.427  1.00  0.93           H  
ATOM   3312  H06 LEU A 212       9.083 -14.424  33.134  1.00  0.93           H  
ATOM   3313  H07 LEU A 212      10.601 -15.242  33.571  1.00  0.93           H  
ATOM   3314  H08 LEU A 212       9.924 -13.992  34.641  1.00  0.93           H  
ATOM   3315  H09 LEU A 212       9.313 -12.285  31.674  1.00  0.93           H  
ATOM   3316  H10 LEU A 212      10.916 -12.322  30.902  1.00  0.93           H  
ATOM   3317  H11 LEU A 212       9.935 -13.805  30.989  1.00  0.93           H  
ATOM   3318  N   GLN A 213       8.962  -9.915  34.843  1.00  0.99           N  
ATOM   3319  CA  GLN A 213       7.625  -9.607  35.336  1.00  0.99           C  
ATOM   3320  C   GLN A 213       7.051  -8.424  34.564  1.00  0.99           C  
ATOM   3321  O   GLN A 213       5.867  -8.425  34.210  1.00  0.99           O  
ATOM   3322  CB  GLN A 213       7.660  -9.281  36.821  1.00  0.99           C  
ATOM   3323  CG  GLN A 213       6.334  -8.861  37.409  1.00  0.99           C  
ATOM   3324  CD  GLN A 213       6.511  -8.213  38.760  1.00  0.99           C  
ATOM   3325  NE2 GLN A 213       6.026  -8.871  39.800  1.00  0.99           N  
ATOM   3326  OE1 GLN A 213       7.117  -7.149  38.877  1.00  0.99           O  
ATOM   3327  H01 GLN A 213       6.992 -10.482  35.188  1.00  0.99           H  
ATOM   3328  H02 GLN A 213       8.328  -8.427  36.932  1.00  0.99           H  
ATOM   3329  H03 GLN A 213       8.003 -10.167  37.355  1.00  0.99           H  
ATOM   3330  H04 GLN A 213       5.717  -9.751  37.534  1.00  0.99           H  
ATOM   3331  H05 GLN A 213       5.855  -8.151  36.735  1.00  0.99           H  
ATOM   3332  H06 GLN A 213       6.131  -8.493  40.731  1.00  0.99           H  
ATOM   3333  H07 GLN A 213       5.551  -9.752  39.663  1.00  0.99           H  
ATOM   3334  H12 GLN A 213       9.755  -9.789  35.455  1.00  0.99           H  
ATOM   3335  N   ALA A 214       7.890  -7.426  34.285  1.00  0.98           N  
ATOM   3336  CA  ALA A 214       7.443  -6.254  33.541  1.00  0.98           C  
ATOM   3337  C   ALA A 214       6.995  -6.691  32.170  1.00  0.98           C  
ATOM   3338  O   ALA A 214       5.978  -6.222  31.656  1.00  0.98           O  
ATOM   3339  CB  ALA A 214       8.556  -5.251  33.416  1.00  0.98           C  
ATOM   3340  H01 ALA A 214       6.616  -5.784  34.073  1.00  0.98           H  
ATOM   3341  H02 ALA A 214       9.428  -5.730  32.971  1.00  0.98           H  
ATOM   3342  H03 ALA A 214       8.232  -4.425  32.782  1.00  0.98           H  
ATOM   3343  H04 ALA A 214       8.816  -4.871  34.404  1.00  0.98           H  
ATOM   3344  H08 ALA A 214       8.850  -7.483  34.594  1.00  0.98           H  
ATOM   3345  N   ALA A 215       7.764  -7.601  31.585  1.00  0.94           N  
ATOM   3346  CA  ALA A 215       7.470  -8.124  30.253  1.00  0.94           C  
ATOM   3347  C   ALA A 215       6.229  -8.991  30.223  1.00  0.94           C  
ATOM   3348  O   ALA A 215       5.353  -8.797  29.384  1.00  0.94           O  
ATOM   3349  CB  ALA A 215       8.656  -8.926  29.719  1.00  0.94           C  
ATOM   3350  H01 ALA A 215       7.285  -7.258  29.618  1.00  0.94           H  
ATOM   3351  H02 ALA A 215       9.515  -8.782  30.374  1.00  0.94           H  
ATOM   3352  H03 ALA A 215       8.396  -9.984  29.689  1.00  0.94           H  
ATOM   3353  H04 ALA A 215       8.904  -8.584  28.714  1.00  0.94           H  
ATOM   3354  H05 ALA A 215       8.578  -7.943  32.076  1.00  0.94           H  
ATOM   3355  N   VAL A 216       6.132  -9.919  31.165  1.00  0.96           N  
ATOM   3356  CA  VAL A 216       5.019 -10.844  31.177  1.00  0.96           C  
ATOM   3357  C   VAL A 216       3.750 -10.344  31.818  1.00  0.96           C  
ATOM   3358  O   VAL A 216       2.664 -10.459  31.244  1.00  0.96           O  
ATOM   3359  CB  VAL A 216       5.403 -12.183  31.855  1.00  0.96           C  
ATOM   3360  CG1 VAL A 216       4.261 -13.183  31.707  1.00  0.96           C  
ATOM   3361  CG2 VAL A 216       6.692 -12.732  31.251  1.00  0.96           C  
ATOM   3362  H01 VAL A 216       4.802 -10.976  30.117  1.00  0.96           H  
ATOM   3363  H02 VAL A 216       5.576 -12.010  32.917  1.00  0.96           H  
ATOM   3364  H03 VAL A 216       3.404 -12.690  31.249  1.00  0.96           H  
ATOM   3365  H04 VAL A 216       4.582 -14.012  31.076  1.00  0.96           H  
ATOM   3366  H05 VAL A 216       6.842  -9.981  31.881  1.00  0.96           H  
ATOM   3367  H06 VAL A 216       3.979 -13.562  32.690  1.00  0.96           H  
ATOM   3368  H07 VAL A 216       7.495 -12.664  31.985  1.00  0.96           H  
ATOM   3369  H08 VAL A 216       6.546 -13.775  30.969  1.00  0.96           H  
ATOM   3370  H09 VAL A 216       6.957 -12.150  30.369  1.00  0.96           H  
ATOM   3371  N   GLU A 217       3.883  -9.807  33.017  1.00  0.97           N  
ATOM   3372  CA  GLU A 217       2.725  -9.351  33.754  1.00  0.97           C  
ATOM   3373  C   GLU A 217       2.495  -7.850  33.789  1.00  0.97           C  
ATOM   3374  O   GLU A 217       1.459  -7.397  34.269  1.00  0.97           O  
ATOM   3375  CB  GLU A 217       2.786  -9.921  35.167  1.00  0.97           C  
ATOM   3376  CG  GLU A 217       2.841 -11.431  35.173  1.00  0.97           C  
ATOM   3377  CD  GLU A 217       2.872 -12.007  36.564  1.00  0.97           C  
ATOM   3378  OE1 GLU A 217       3.140 -11.259  37.527  1.00  0.97           O  
ATOM   3379  OE2 GLU A 217       2.634 -13.220  36.699  1.00  0.97           O  
ATOM   3380  H01 GLU A 217       1.862  -9.725  33.203  1.00  0.97           H  
ATOM   3381  H02 GLU A 217       1.878  -9.618  35.689  1.00  0.97           H  
ATOM   3382  H03 GLU A 217       3.676  -9.535  35.664  1.00  0.97           H  
ATOM   3383  H04 GLU A 217       3.763 -11.728  34.674  1.00  0.97           H  
ATOM   3384  H05 GLU A 217       1.962 -11.815  34.656  1.00  0.97           H  
ATOM   3385  H10 GLU A 217       4.803  -9.714  33.424  1.00  0.97           H  
ATOM   3386  N   GLY A 218       3.438  -7.082  33.260  1.00  0.97           N  
ATOM   3387  CA  GLY A 218       3.286  -5.643  33.273  1.00  0.97           C  
ATOM   3388  C   GLY A 218       2.506  -5.137  32.085  1.00  0.97           C  
ATOM   3389  O   GLY A 218       2.080  -5.910  31.229  1.00  0.97           O  
ATOM   3390  H01 GLY A 218       4.282  -5.203  33.228  1.00  0.97           H  
ATOM   3391  H02 GLY A 218       2.764  -5.354  34.185  1.00  0.97           H  
ATOM   3392  H06 GLY A 218       4.260  -7.500  32.849  1.00  0.97           H  
ATOM   3393  N   CYS A 219       2.309  -3.826  32.051  1.00  0.96           N  
ATOM   3394  CA  CYS A 219       1.600  -3.158  30.975  1.00  0.96           C  
ATOM   3395  C   CYS A 219       2.596  -2.636  29.943  1.00  0.96           C  
ATOM   3396  O   CYS A 219       3.791  -2.516  30.223  1.00  0.96           O  
ATOM   3397  CB  CYS A 219       0.818  -1.969  31.530  1.00  0.96           C  
ATOM   3398  SG  CYS A 219      -0.606  -2.377  32.573  1.00  0.96           S  
ATOM   3399  H01 CYS A 219       0.919  -3.872  30.511  1.00  0.96           H  
ATOM   3400  H02 CYS A 219       0.409  -1.453  30.661  1.00  0.96           H  
ATOM   3401  H03 CYS A 219       2.670  -3.266  32.810  1.00  0.96           H  
ATOM   3402  H04 CYS A 219       1.504  -1.364  32.122  1.00  0.96           H  
ATOM   3403  H05 CYS A 219      -0.885  -1.340  33.374  1.00  0.96           H  
ATOM   3404  N   VAL A 220       2.101  -2.292  28.762  1.00  0.94           N  
ATOM   3405  CA  VAL A 220       2.951  -1.744  27.723  1.00  0.94           C  
ATOM   3406  C   VAL A 220       3.349  -0.339  28.166  1.00  0.94           C  
ATOM   3407  O   VAL A 220       2.490   0.485  28.499  1.00  0.94           O  
ATOM   3408  CB  VAL A 220       2.207  -1.675  26.371  1.00  0.94           C  
ATOM   3409  CG1 VAL A 220       3.068  -0.977  25.328  1.00  0.94           C  
ATOM   3410  CG2 VAL A 220       1.851  -3.088  25.898  1.00  0.94           C  
ATOM   3411  H01 VAL A 220       3.825  -2.380  27.580  1.00  0.94           H  
ATOM   3412  H02 VAL A 220       1.289  -1.102  26.505  1.00  0.94           H  
ATOM   3413  H03 VAL A 220       4.043  -1.461  25.280  1.00  0.94           H  
ATOM   3414  H04 VAL A 220       2.583  -1.040  24.354  1.00  0.94           H  
ATOM   3415  H05 VAL A 220       3.196   0.070  25.603  1.00  0.94           H  
ATOM   3416  H06 VAL A 220       1.114  -2.414  28.583  1.00  0.94           H  
ATOM   3417  H07 VAL A 220       0.936  -3.053  25.307  1.00  0.94           H  
ATOM   3418  H08 VAL A 220       2.663  -3.482  25.287  1.00  0.94           H  
ATOM   3419  H09 VAL A 220       1.700  -3.734  26.763  1.00  0.94           H  
ATOM   3420  N   ASN A 221       4.652  -0.094  28.234  1.00  0.93           N  
ATOM   3421  CA  ASN A 221       5.188   1.203  28.637  1.00  0.93           C  
ATOM   3422  C   ASN A 221       6.599   1.321  28.076  1.00  0.93           C  
ATOM   3423  O   ASN A 221       7.237   0.315  27.783  1.00  0.93           O  
ATOM   3424  CB  ASN A 221       5.237   1.313  30.151  1.00  0.93           C  
ATOM   3425  CG  ASN A 221       6.336   0.482  30.749  1.00  0.93           C  
ATOM   3426  ND2 ASN A 221       6.051  -0.788  31.012  1.00  0.93           N  
ATOM   3427  OD1 ASN A 221       7.439   0.966  30.963  1.00  0.93           O  
ATOM   3428  H01 ASN A 221       4.549   2.000  28.256  1.00  0.93           H  
ATOM   3429  H02 ASN A 221       4.289   0.943  30.542  1.00  0.93           H  
ATOM   3430  H03 ASN A 221       5.399   2.356  30.422  1.00  0.93           H  
ATOM   3431  H04 ASN A 221       6.756  -1.392  31.410  1.00  0.93           H  
ATOM   3432  H05 ASN A 221       5.129  -1.150  30.815  1.00  0.93           H  
ATOM   3433  H10 ASN A 221       5.298  -0.834  27.998  1.00  0.93           H  
ATOM   3434  N   HIS A 222       7.097   2.545  27.953  1.00  0.92           N  
ATOM   3435  CA  HIS A 222       8.428   2.778  27.413  1.00  0.92           C  
ATOM   3436  C   HIS A 222       9.570   2.801  28.444  1.00  0.92           C  
ATOM   3437  O   HIS A 222      10.727   3.024  28.091  1.00  0.92           O  
ATOM   3438  CB  HIS A 222       8.440   4.030  26.495  1.00  0.92           C  
ATOM   3439  CG  HIS A 222       8.366   5.351  27.225  1.00  0.92           C  
ATOM   3440  CD2 HIS A 222       8.255   5.647  28.539  1.00  0.92           C  
ATOM   3441  ND1 HIS A 222       8.434   6.560  26.562  1.00  0.92           N  
ATOM   3442  CE1 HIS A 222       8.375   7.545  27.440  1.00  0.92           C  
ATOM   3443  NE2 HIS A 222       8.269   7.025  28.644  1.00  0.92           N  
ATOM   3444  H01 HIS A 222       8.648   1.895  26.813  1.00  0.92           H  
ATOM   3445  H02 HIS A 222       7.542   3.968  25.880  1.00  0.92           H  
ATOM   3446  H03 HIS A 222       9.361   4.015  25.912  1.00  0.92           H  
ATOM   3447  H04 HIS A 222       8.171   4.935  29.360  1.00  0.92           H  
ATOM   3448  H05 HIS A 222       8.408   8.609  27.207  1.00  0.92           H  
ATOM   3449  H06 HIS A 222       6.538   3.335  28.242  1.00  0.92           H  
ATOM   3450  H07 HIS A 222       8.208   7.548  29.506  1.00  0.92           H  
ATOM   3451  N   MET A 223       9.243   2.655  29.722  1.00  0.74           N  
ATOM   3452  CA  MET A 223      10.273   2.617  30.759  1.00  0.74           C  
ATOM   3453  C   MET A 223      10.907   1.227  30.728  1.00  0.74           C  
ATOM   3454  O   MET A 223      12.108   1.081  30.959  1.00  0.74           O  
ATOM   3455  CB  MET A 223       9.689   2.890  32.150  1.00  0.74           C  
ATOM   3456  CG  MET A 223       9.322   4.343  32.421  1.00  0.74           C  
ATOM   3457  SD  MET A 223      10.722   5.477  32.653  1.00  0.74           S  
ATOM   3458  CE  MET A 223      10.747   6.176  31.114  1.00  0.74           C  
ATOM   3459  H01 MET A 223      11.012   3.394  30.563  1.00  0.74           H  
ATOM   3460  H02 MET A 223      10.473   2.636  32.864  1.00  0.74           H  
ATOM   3461  H03 MET A 223       8.789   2.286  32.264  1.00  0.74           H  
ATOM   3462  H04 MET A 223       8.780   4.342  33.367  1.00  0.74           H  
ATOM   3463  H05 MET A 223       8.734   4.704  31.577  1.00  0.74           H  
ATOM   3464  H06 MET A 223      11.511   6.952  31.081  1.00  0.74           H  
ATOM   3465  H07 MET A 223      10.974   5.412  30.371  1.00  0.74           H  
ATOM   3466  H08 MET A 223       8.271   2.569  29.981  1.00  0.74           H  
ATOM   3467  H09 MET A 223       9.773   6.616  30.898  1.00  0.74           H  
ATOM   3468  N   TRP A 224      10.084   0.218  30.445  1.00  0.68           N  
ATOM   3469  CA  TRP A 224      10.522  -1.172  30.342  1.00  0.68           C  
ATOM   3470  C   TRP A 224      10.242  -1.557  28.891  1.00  0.68           C  
ATOM   3471  O   TRP A 224       9.201  -2.143  28.595  1.00  0.68           O  
ATOM   3472  CB  TRP A 224       9.701  -2.074  31.272  1.00  0.68           C  
ATOM   3473  CG  TRP A 224       9.772  -1.697  32.701  1.00  0.68           C  
ATOM   3474  CD1 TRP A 224       9.052  -0.723  33.326  1.00  0.68           C  
ATOM   3475  CD2 TRP A 224      10.629  -2.269  33.701  1.00  0.68           C  
ATOM   3476  CE2 TRP A 224      10.369  -1.581  34.911  1.00  0.68           C  
ATOM   3477  CE3 TRP A 224      11.577  -3.300  33.691  1.00  0.68           C  
ATOM   3478  NE1 TRP A 224       9.410  -0.642  34.651  1.00  0.68           N  
ATOM   3479  CZ2 TRP A 224      11.039  -1.886  36.104  1.00  0.68           C  
ATOM   3480  CZ3 TRP A 224      12.241  -3.603  34.878  1.00  0.68           C  
ATOM   3481  CH2 TRP A 224      11.963  -2.898  36.070  1.00  0.68           C  
ATOM   3482  H01 TRP A 224      11.569  -1.286  30.623  1.00  0.68           H  
ATOM   3483  H02 TRP A 224      10.125  -3.075  31.191  1.00  0.68           H  
ATOM   3484  H03 TRP A 224       8.658  -2.031  30.958  1.00  0.68           H  
ATOM   3485  H04 TRP A 224       8.300  -0.098  32.844  1.00  0.68           H  
ATOM   3486  H05 TRP A 224      11.790  -3.852  32.776  1.00  0.68           H  
ATOM   3487  H06 TRP A 224       9.026   0.006  35.324  1.00  0.68           H  
ATOM   3488  H07 TRP A 224      10.833  -1.339  37.024  1.00  0.68           H  
ATOM   3489  H08 TRP A 224      12.987  -4.397  34.887  1.00  0.68           H  
ATOM   3490  H09 TRP A 224      12.495  -3.165  36.983  1.00  0.68           H  
ATOM   3491  H10 TRP A 224       9.107   0.425  30.294  1.00  0.68           H  
ATOM   3492  N   THR A 225      11.180  -1.265  27.997  1.00  0.76           N  
ATOM   3493  CA  THR A 225      10.982  -1.540  26.578  1.00  0.76           C  
ATOM   3494  C   THR A 225      10.716  -2.988  26.185  1.00  0.76           C  
ATOM   3495  O   THR A 225      10.125  -3.253  25.138  1.00  0.76           O  
ATOM   3496  CB  THR A 225      12.077  -0.885  25.710  1.00  0.76           C  
ATOM   3497  CG2 THR A 225      11.965   0.631  25.810  1.00  0.76           C  
ATOM   3498  OG1 THR A 225      13.373  -1.282  26.166  1.00  0.76           O  
ATOM   3499  H01 THR A 225      10.028  -1.060  26.361  1.00  0.76           H  
ATOM   3500  H02 THR A 225      11.943  -1.205  24.677  1.00  0.76           H  
ATOM   3501  H03 THR A 225      11.027   0.894  26.299  1.00  0.76           H  
ATOM   3502  H04 THR A 225      12.800   1.020  26.393  1.00  0.76           H  
ATOM   3503  H05 THR A 225      11.987   1.064  24.810  1.00  0.76           H  
ATOM   3504  H06 THR A 225      13.698  -2.002  25.620  1.00  0.76           H  
ATOM   3505  H10 THR A 225      12.045  -0.845  28.305  1.00  0.76           H  
ATOM   3506  N   ILE A 226      11.083  -3.927  27.045  1.00  0.66           N  
ATOM   3507  CA  ILE A 226      10.822  -5.341  26.769  1.00  0.66           C  
ATOM   3508  C   ILE A 226       9.289  -5.614  26.698  1.00  0.66           C  
ATOM   3509  O   ILE A 226       8.849  -6.639  26.164  1.00  0.66           O  
ATOM   3510  CB  ILE A 226      11.471  -6.229  27.858  1.00  0.66           C  
ATOM   3511  CG1 ILE A 226      11.425  -7.701  27.445  1.00  0.66           C  
ATOM   3512  CG2 ILE A 226      10.804  -5.987  29.213  1.00  0.66           C  
ATOM   3513  CD1 ILE A 226      12.273  -8.007  26.234  1.00  0.66           C  
ATOM   3514  H01 ILE A 226      11.262  -5.588  25.803  1.00  0.66           H  
ATOM   3515  H02 ILE A 226      12.521  -5.956  27.962  1.00  0.66           H  
ATOM   3516  H03 ILE A 226      10.392  -7.931  27.183  1.00  0.66           H  
ATOM   3517  H04 ILE A 226      11.780  -8.307  28.279  1.00  0.66           H  
ATOM   3518  H05 ILE A 226       9.793  -6.393  29.197  1.00  0.66           H  
ATOM   3519  H06 ILE A 226      11.381  -6.480  29.996  1.00  0.66           H  
ATOM   3520  H07 ILE A 226      11.549  -3.664  27.902  1.00  0.66           H  
ATOM   3521  H08 ILE A 226      10.761  -4.916  29.412  1.00  0.66           H  
ATOM   3522  H09 ILE A 226      13.253  -8.358  26.557  1.00  0.66           H  
ATOM   3523  H10 ILE A 226      11.789  -8.780  25.637  1.00  0.66           H  
ATOM   3524  H11 ILE A 226      12.390  -7.104  25.634  1.00  0.66           H  
ATOM   3525  N   SER A 227       8.486  -4.676  27.204  1.00  0.86           N  
ATOM   3526  CA  SER A 227       7.033  -4.808  27.197  1.00  0.86           C  
ATOM   3527  C   SER A 227       6.465  -4.687  25.799  1.00  0.86           C  
ATOM   3528  O   SER A 227       5.283  -4.944  25.582  1.00  0.86           O  
ATOM   3529  CB  SER A 227       6.388  -3.747  28.093  1.00  0.86           C  
ATOM   3530  OG  SER A 227       6.608  -2.441  27.582  1.00  0.86           O  
ATOM   3531  H01 SER A 227       6.803  -5.802  27.581  1.00  0.86           H  
ATOM   3532  H02 SER A 227       6.840  -3.811  29.083  1.00  0.86           H  
ATOM   3533  H03 SER A 227       5.315  -3.932  28.148  1.00  0.86           H  
ATOM   3534  H04 SER A 227       6.547  -1.803  28.297  1.00  0.86           H  
ATOM   3535  H12 SER A 227       8.898  -3.846  27.606  1.00  0.86           H  
ATOM   3536  N   CYS A 228       7.302  -4.285  24.851  1.00  0.74           N  
ATOM   3537  CA  CYS A 228       6.880  -4.127  23.462  1.00  0.74           C  
ATOM   3538  C   CYS A 228       6.497  -5.482  22.843  1.00  0.74           C  
ATOM   3539  O   CYS A 228       5.732  -5.541  21.873  1.00  0.74           O  
ATOM   3540  CB  CYS A 228       8.015  -3.494  22.646  1.00  0.74           C  
ATOM   3541  SG  CYS A 228       9.389  -4.639  22.272  1.00  0.74           S  
ATOM   3542  H01 CYS A 228       6.004  -3.479  23.443  1.00  0.74           H  
ATOM   3543  H02 CYS A 228       8.431  -2.691  23.254  1.00  0.74           H  
ATOM   3544  H03 CYS A 228       7.601  -3.134  21.704  1.00  0.74           H  
ATOM   3545  H04 CYS A 228       9.701  -4.554  20.972  1.00  0.74           H  
ATOM   3546  H05 CYS A 228       8.260  -4.082  25.098  1.00  0.74           H  
ATOM   3547  N   LEU A 229       7.014  -6.572  23.405  1.00  0.59           N  
ATOM   3548  CA  LEU A 229       6.719  -7.904  22.877  1.00  0.59           C  
ATOM   3549  C   LEU A 229       5.251  -8.266  23.016  1.00  0.59           C  
ATOM   3550  O   LEU A 229       4.775  -9.194  22.367  1.00  0.59           O  
ATOM   3551  CB  LEU A 229       7.562  -8.969  23.573  1.00  0.59           C  
ATOM   3552  CG  LEU A 229       9.084  -8.839  23.573  1.00  0.59           C  
ATOM   3553  CD1 LEU A 229       9.666 -10.033  24.336  1.00  0.59           C  
ATOM   3554  CD2 LEU A 229       9.629  -8.759  22.155  1.00  0.59           C  
ATOM   3555  H01 LEU A 229       6.968  -7.874  21.816  1.00  0.59           H  
ATOM   3556  H02 LEU A 229       7.381  -9.867  22.982  1.00  0.59           H  
ATOM   3557  H03 LEU A 229       7.245  -8.995  24.616  1.00  0.59           H  
ATOM   3558  H04 LEU A 229       9.378  -7.913  24.068  1.00  0.59           H  
ATOM   3559  H05 LEU A 229       7.619  -6.478  24.208  1.00  0.59           H  
ATOM   3560  H06 LEU A 229      10.591  -9.733  24.829  1.00  0.59           H  
ATOM   3561  H07 LEU A 229       8.949 -10.371  25.084  1.00  0.59           H  
ATOM   3562  H08 LEU A 229       9.874 -10.844  23.638  1.00  0.59           H  
ATOM   3563  H09 LEU A 229      10.652  -9.134  22.138  1.00  0.59           H  
ATOM   3564  H10 LEU A 229       9.010  -9.364  21.492  1.00  0.59           H  
ATOM   3565  H11 LEU A 229       9.617  -7.722  21.819  1.00  0.59           H  
ATOM   3566  N   GLN A 230       4.538  -7.557  23.881  1.00  0.93           N  
ATOM   3567  CA  GLN A 230       3.116  -7.818  24.071  1.00  0.93           C  
ATOM   3568  C   GLN A 230       2.364  -7.436  22.810  1.00  0.93           C  
ATOM   3569  O   GLN A 230       1.258  -7.910  22.563  1.00  0.93           O  
ATOM   3570  CB  GLN A 230       2.582  -7.025  25.253  1.00  0.93           C  
ATOM   3571  CG  GLN A 230       3.247  -7.414  26.545  1.00  0.93           C  
ATOM   3572  CD  GLN A 230       2.525  -6.872  27.743  1.00  0.93           C  
ATOM   3573  NE2 GLN A 230       3.151  -6.968  28.905  1.00  0.93           N  
ATOM   3574  OE1 GLN A 230       1.401  -6.387  27.633  1.00  0.93           O  
ATOM   3575  H01 GLN A 230       2.973  -8.879  24.276  1.00  0.93           H  
ATOM   3576  H02 GLN A 230       1.518  -7.240  25.347  1.00  0.93           H  
ATOM   3577  H03 GLN A 230       2.757  -5.964  25.073  1.00  0.93           H  
ATOM   3578  H04 GLN A 230       4.252  -6.992  26.543  1.00  0.93           H  
ATOM   3579  H05 GLN A 230       3.273  -8.502  26.613  1.00  0.93           H  
ATOM   3580  H06 GLN A 230       2.709  -6.627  29.747  1.00  0.93           H  
ATOM   3581  H07 GLN A 230       4.071  -7.382  28.950  1.00  0.93           H  
ATOM   3582  H12 GLN A 230       4.986  -6.826  24.415  1.00  0.93           H  
ATOM   3583  N   LEU A 231       3.013  -6.605  22.006  1.00  0.81           N  
ATOM   3584  CA  LEU A 231       2.473  -6.108  20.760  1.00  0.81           C  
ATOM   3585  C   LEU A 231       2.966  -6.949  19.597  1.00  0.81           C  
ATOM   3586  O   LEU A 231       2.502  -6.779  18.474  1.00  0.81           O  
ATOM   3587  CB  LEU A 231       2.915  -4.656  20.546  1.00  0.81           C  
ATOM   3588  CG  LEU A 231       2.556  -3.648  21.644  1.00  0.81           C  
ATOM   3589  CD1 LEU A 231       3.254  -2.324  21.395  1.00  0.81           C  
ATOM   3590  CD2 LEU A 231       1.057  -3.461  21.695  1.00  0.81           C  
ATOM   3591  H01 LEU A 231       1.385  -6.162  20.809  1.00  0.81           H  
ATOM   3592  H02 LEU A 231       2.366  -4.321  19.666  1.00  0.81           H  
ATOM   3593  H03 LEU A 231       4.000  -4.654  20.440  1.00  0.81           H  
ATOM   3594  H04 LEU A 231       2.894  -4.033  22.606  1.00  0.81           H  
ATOM   3595  H05 LEU A 231       4.222  -2.506  20.929  1.00  0.81           H  
ATOM   3596  H06 LEU A 231       2.643  -1.709  20.734  1.00  0.81           H  
ATOM   3597  H07 LEU A 231       3.400  -1.805  22.343  1.00  0.81           H  
ATOM   3598  H08 LEU A 231       3.937  -6.302  22.279  1.00  0.81           H  
ATOM   3599  H09 LEU A 231       0.574  -4.432  21.804  1.00  0.81           H  
ATOM   3600  H10 LEU A 231       0.798  -2.829  22.545  1.00  0.81           H  
ATOM   3601  H11 LEU A 231       0.718  -2.988  20.773  1.00  0.81           H  
ATOM   3602  N   HIS A 232       3.916  -7.843  19.851  1.00  0.89           N  
ATOM   3603  CA  HIS A 232       4.452  -8.681  18.785  1.00  0.89           C  
ATOM   3604  C   HIS A 232       3.654  -9.973  18.650  1.00  0.89           C  
ATOM   3605  O   HIS A 232       3.451 -10.698  19.614  1.00  0.89           O  
ATOM   3606  CB  HIS A 232       5.931  -8.991  19.025  1.00  0.89           C  
ATOM   3607  CG  HIS A 232       6.655  -9.443  17.789  1.00  0.89           C  
ATOM   3608  CD2 HIS A 232       7.426  -8.761  16.914  1.00  0.89           C  
ATOM   3609  ND1 HIS A 232       6.587 -10.735  17.313  1.00  0.89           N  
ATOM   3610  CE1 HIS A 232       7.276 -10.827  16.188  1.00  0.89           C  
ATOM   3611  NE2 HIS A 232       7.796  -9.644  15.926  1.00  0.89           N  
ATOM   3612  H01 HIS A 232       4.364  -8.126  17.851  1.00  0.89           H  
ATOM   3613  H02 HIS A 232       5.975  -9.812  19.741  1.00  0.89           H  
ATOM   3614  H03 HIS A 232       6.417  -8.090  19.401  1.00  0.89           H  
ATOM   3615  H04 HIS A 232       7.703  -7.709  16.979  1.00  0.89           H  
ATOM   3616  H05 HIS A 232       7.394 -11.725  15.582  1.00  0.89           H  
ATOM   3617  H06 HIS A 232       8.373  -9.422  15.128  1.00  0.89           H  
ATOM   3618  H12 HIS A 232       4.270  -7.943  20.792  1.00  0.89           H  
ATOM   3619  N   PRO A 233       3.243 -10.307  17.427  1.00  0.76           N  
ATOM   3620  CA  PRO A 233       2.469 -11.528  17.191  1.00  0.76           C  
ATOM   3621  C   PRO A 233       3.221 -12.855  17.376  1.00  0.76           C  
ATOM   3622  O   PRO A 233       2.593 -13.908  17.467  1.00  0.76           O  
ATOM   3623  CB  PRO A 233       1.980 -11.347  15.752  1.00  0.76           C  
ATOM   3624  CG  PRO A 233       3.081 -10.533  15.124  1.00  0.76           C  
ATOM   3625  CD  PRO A 233       3.402  -9.523  16.189  1.00  0.76           C  
ATOM   3626  H01 PRO A 233       1.001 -10.872  15.686  1.00  0.76           H  
ATOM   3627  H02 PRO A 233       1.867 -12.309  15.251  1.00  0.76           H  
ATOM   3628  H03 PRO A 233       2.793 -10.081  14.175  1.00  0.76           H  
ATOM   3629  H04 PRO A 233       3.948 -11.154  14.897  1.00  0.76           H  
ATOM   3630  H05 PRO A 233       4.390  -9.076  16.081  1.00  0.76           H  
ATOM   3631  H06 PRO A 233       2.707  -8.684  16.160  1.00  0.76           H  
ATOM   3632  H07 PRO A 233       1.679 -11.628  17.936  1.00  0.76           H  
ATOM   3633  N   LYS A 234       4.543 -12.809  17.517  1.00  0.92           N  
ATOM   3634  CA  LYS A 234       5.309 -14.044  17.661  1.00  0.92           C  
ATOM   3635  C   LYS A 234       6.580 -13.891  18.496  1.00  0.92           C  
ATOM   3636  O   LYS A 234       7.690 -13.854  17.961  1.00  0.92           O  
ATOM   3637  CB  LYS A 234       5.646 -14.563  16.264  1.00  0.92           C  
ATOM   3638  CG  LYS A 234       5.975 -16.016  16.185  1.00  0.92           C  
ATOM   3639  CD  LYS A 234       6.005 -16.419  14.735  1.00  0.92           C  
ATOM   3640  CE  LYS A 234       5.945 -17.925  14.581  1.00  0.92           C  
ATOM   3641  NZ  LYS A 234       5.935 -18.284  13.137  1.00  0.92           N  
ATOM   3642  H01 LYS A 234       4.690 -14.755  18.208  1.00  0.92           H  
ATOM   3643  H02 LYS A 234       6.547 -14.033  15.956  1.00  0.92           H  
ATOM   3644  H03 LYS A 234       4.788 -14.376  15.619  1.00  0.92           H  
ATOM   3645  H04 LYS A 234       5.225 -16.599  16.720  1.00  0.92           H  
ATOM   3646  H05 LYS A 234       6.949 -16.199  16.639  1.00  0.92           H  
ATOM   3647  H06 LYS A 234       6.940 -16.066  14.299  1.00  0.92           H  
ATOM   3648  H07 LYS A 234       5.018 -11.918  17.524  1.00  0.92           H  
ATOM   3649  H08 LYS A 234       5.150 -15.975  14.225  1.00  0.92           H  
ATOM   3650  H09 LYS A 234       5.035 -18.299  15.051  1.00  0.92           H  
ATOM   3651  H10 LYS A 234       6.815 -18.373  15.060  1.00  0.92           H  
ATOM   3652  H11 LYS A 234       6.289 -17.509  12.595  1.00  0.92           H  
ATOM   3653  H12 LYS A 234       6.520 -19.094  12.987  1.00  0.92           H  
ATOM   3654  H13 LYS A 234       4.990 -18.492  12.848  1.00  0.92           H  
ATOM   3655  N   ALA A 235       6.397 -13.787  19.809  1.00  0.85           N  
ATOM   3656  CA  ALA A 235       7.491 -13.625  20.760  1.00  0.85           C  
ATOM   3657  C   ALA A 235       7.598 -14.840  21.668  1.00  0.85           C  
ATOM   3658  O   ALA A 235       6.585 -15.435  22.039  1.00  0.85           O  
ATOM   3659  CB  ALA A 235       7.264 -12.362  21.606  1.00  0.85           C  
ATOM   3660  H01 ALA A 235       8.422 -13.526  20.202  1.00  0.85           H  
ATOM   3661  H02 ALA A 235       6.248 -12.367  22.000  1.00  0.85           H  
ATOM   3662  H03 ALA A 235       7.973 -12.346  22.433  1.00  0.85           H  
ATOM   3663  H04 ALA A 235       7.408 -11.478  20.986  1.00  0.85           H  
ATOM   3664  H14 ALA A 235       5.453 -13.822  20.166  1.00  0.85           H  
ATOM   3665  N   ILE A 236       8.828 -15.197  22.019  1.00  0.71           N  
ATOM   3666  CA  ILE A 236       9.103 -16.320  22.904  1.00  0.71           C  
ATOM   3667  C   ILE A 236      10.167 -15.840  23.870  1.00  0.71           C  
ATOM   3668  O   ILE A 236      11.120 -15.170  23.465  1.00  0.71           O  
ATOM   3669  CB  ILE A 236       9.748 -17.520  22.173  1.00  0.71           C  
ATOM   3670  CG1 ILE A 236       9.015 -17.856  20.878  1.00  0.71           C  
ATOM   3671  CG2 ILE A 236       9.781 -18.731  23.101  1.00  0.71           C  
ATOM   3672  CD1 ILE A 236       9.658 -19.017  20.127  1.00  0.71           C  
ATOM   3673  H01 ILE A 236       8.161 -16.636  23.352  1.00  0.71           H  
ATOM   3674  H02 ILE A 236      10.767 -17.244  21.903  1.00  0.71           H  
ATOM   3675  H03 ILE A 236       9.063 -16.978  20.234  1.00  0.71           H  
ATOM   3676  H04 ILE A 236       7.985 -18.121  21.117  1.00  0.71           H  
ATOM   3677  H05 ILE A 236       9.607 -14.666  21.656  1.00  0.71           H  
ATOM   3678  H06 ILE A 236       9.905 -18.396  24.131  1.00  0.71           H  
ATOM   3679  H07 ILE A 236       8.847 -19.285  23.010  1.00  0.71           H  
ATOM   3680  H08 ILE A 236      10.615 -19.377  22.827  1.00  0.71           H  
ATOM   3681  H09 ILE A 236      10.648 -19.212  20.539  1.00  0.71           H  
ATOM   3682  H10 ILE A 236       9.039 -19.908  20.235  1.00  0.71           H  
ATOM   3683  H11 ILE A 236       9.748 -18.762  19.071  1.00  0.71           H  
ATOM   3684  N   MET A 237      10.010 -16.172  25.140  1.00  0.67           N  
ATOM   3685  CA  MET A 237      10.992 -15.802  26.140  1.00  0.67           C  
ATOM   3686  C   MET A 237      11.462 -17.121  26.723  1.00  0.67           C  
ATOM   3687  O   MET A 237      10.640 -17.949  27.111  1.00  0.67           O  
ATOM   3688  CB  MET A 237      10.355 -14.912  27.196  1.00  0.67           C  
ATOM   3689  CG  MET A 237       9.730 -13.673  26.590  1.00  0.67           C  
ATOM   3690  SD  MET A 237       9.536 -12.366  27.771  1.00  0.67           S  
ATOM   3691  CE  MET A 237      11.162 -11.722  27.814  1.00  0.67           C  
ATOM   3692  H01 MET A 237      11.824 -15.231  25.728  1.00  0.67           H  
ATOM   3693  H02 MET A 237      11.138 -14.592  27.884  1.00  0.67           H  
ATOM   3694  H03 MET A 237       9.582 -15.479  27.716  1.00  0.67           H  
ATOM   3695  H04 MET A 237       8.738 -13.944  26.230  1.00  0.67           H  
ATOM   3696  H05 MET A 237      10.367 -13.320  25.778  1.00  0.67           H  
ATOM   3697  H06 MET A 237      11.826 -12.374  27.246  1.00  0.67           H  
ATOM   3698  H07 MET A 237      11.170 -10.725  27.375  1.00  0.67           H  
ATOM   3699  H08 MET A 237      11.504 -11.667  28.847  1.00  0.67           H  
ATOM   3700  H12 MET A 237       9.191 -16.693  25.419  1.00  0.67           H  
ATOM   3701  N   VAL A 238      12.767 -17.368  26.685  1.00  0.66           N  
ATOM   3702  CA  VAL A 238      13.316 -18.617  27.200  1.00  0.66           C  
ATOM   3703  C   VAL A 238      13.977 -18.228  28.488  1.00  0.66           C  
ATOM   3704  O   VAL A 238      14.891 -17.401  28.493  1.00  0.66           O  
ATOM   3705  CB  VAL A 238      14.327 -19.239  26.220  1.00  0.66           C  
ATOM   3706  CG1 VAL A 238      14.770 -20.611  26.714  1.00  0.66           C  
ATOM   3707  CG2 VAL A 238      13.710 -19.334  24.821  1.00  0.66           C  
ATOM   3708  H01 VAL A 238      12.547 -19.376  27.339  1.00  0.66           H  
ATOM   3709  H02 VAL A 238      15.208 -18.599  26.165  1.00  0.66           H  
ATOM   3710  H03 VAL A 238      15.698 -20.511  27.278  1.00  0.66           H  
ATOM   3711  H04 VAL A 238      13.998 -21.033  27.358  1.00  0.66           H  
ATOM   3712  H05 VAL A 238      14.933 -21.270  25.861  1.00  0.66           H  
ATOM   3713  H06 VAL A 238      12.819 -18.708  24.774  1.00  0.66           H  
ATOM   3714  H07 VAL A 238      14.433 -18.992  24.080  1.00  0.66           H  
ATOM   3715  H08 VAL A 238      13.438 -20.369  24.613  1.00  0.66           H  
ATOM   3716  H09 VAL A 238      13.391 -16.678  26.292  1.00  0.66           H  
ATOM   3717  N   CYS A 239      13.513 -18.825  29.579  1.00  0.69           N  
ATOM   3718  CA  CYS A 239      14.004 -18.475  30.904  1.00  0.69           C  
ATOM   3719  C   CYS A 239      14.569 -19.613  31.722  1.00  0.69           C  
ATOM   3720  O   CYS A 239      14.287 -20.781  31.464  1.00  0.69           O  
ATOM   3721  CB  CYS A 239      12.855 -17.870  31.720  1.00  0.69           C  
ATOM   3722  SG  CYS A 239      11.737 -16.804  30.808  1.00  0.69           S  
ATOM   3723  H01 CYS A 239      14.826 -17.784  30.716  1.00  0.69           H  
ATOM   3724  H02 CYS A 239      13.324 -17.237  32.473  1.00  0.69           H  
ATOM   3725  H03 CYS A 239      12.271 -18.690  32.139  1.00  0.69           H  
ATOM   3726  H04 CYS A 239      11.389 -17.399  29.659  1.00  0.69           H  
ATOM   3727  H09 CYS A 239      12.803 -19.538  29.488  1.00  0.69           H  
ATOM   3728  N   ASP A 240      15.327 -19.252  32.749  1.00  0.55           N  
ATOM   3729  CA  ASP A 240      15.878 -20.225  33.669  1.00  0.55           C  
ATOM   3730  C   ASP A 240      15.034 -20.086  34.939  1.00  0.55           C  
ATOM   3731  O   ASP A 240      14.016 -19.391  34.938  1.00  0.55           O  
ATOM   3732  CB  ASP A 240      17.378 -19.989  33.925  1.00  0.55           C  
ATOM   3733  CG  ASP A 240      17.679 -18.699  34.697  1.00  0.55           C  
ATOM   3734  OD1 ASP A 240      16.791 -17.837  34.889  1.00  0.55           O  
ATOM   3735  OD2 ASP A 240      18.845 -18.547  35.121  1.00  0.55           O  
ATOM   3736  H01 ASP A 240      15.831 -21.238  33.270  1.00  0.55           H  
ATOM   3737  H02 ASP A 240      17.855 -19.893  32.950  1.00  0.55           H  
ATOM   3738  H03 ASP A 240      17.766 -20.831  34.498  1.00  0.55           H  
ATOM   3739  H05 ASP A 240      15.525 -18.272  32.893  1.00  0.55           H  
ATOM   3740  N   GLU A 241      15.448 -20.719  36.023  1.00  0.67           N  
ATOM   3741  CA  GLU A 241      14.677 -20.651  37.250  1.00  0.67           C  
ATOM   3742  C   GLU A 241      14.696 -19.317  38.020  1.00  0.67           C  
ATOM   3743  O   GLU A 241      13.649 -18.764  38.320  1.00  0.67           O  
ATOM   3744  CB  GLU A 241      15.068 -21.824  38.151  1.00  0.67           C  
ATOM   3745  CG  GLU A 241      14.246 -22.006  39.396  1.00  0.67           C  
ATOM   3746  CD  GLU A 241      14.571 -23.314  40.080  1.00  0.67           C  
ATOM   3747  OE1 GLU A 241      14.211 -24.376  39.533  1.00  0.67           O  
ATOM   3748  OE2 GLU A 241      15.218 -23.290  41.147  1.00  0.67           O  
ATOM   3749  H01 GLU A 241      13.636 -20.719  36.934  1.00  0.67           H  
ATOM   3750  H02 GLU A 241      16.077 -21.602  38.498  1.00  0.67           H  
ATOM   3751  H03 GLU A 241      14.988 -22.738  37.562  1.00  0.67           H  
ATOM   3752  H04 GLU A 241      16.305 -21.253  35.997  1.00  0.67           H  
ATOM   3753  H05 GLU A 241      13.193 -22.016  39.115  1.00  0.67           H  
ATOM   3754  H06 GLU A 241      14.452 -21.184  40.082  1.00  0.67           H  
ATOM   3755  N   PRO A 242      15.886 -18.766  38.326  1.00  0.54           N  
ATOM   3756  CA  PRO A 242      15.926 -17.497  39.067  1.00  0.54           C  
ATOM   3757  C   PRO A 242      15.183 -16.316  38.453  1.00  0.54           C  
ATOM   3758  O   PRO A 242      14.715 -15.448  39.188  1.00  0.54           O  
ATOM   3759  CB  PRO A 242      17.421 -17.204  39.146  1.00  0.54           C  
ATOM   3760  CG  PRO A 242      18.015 -18.545  39.189  1.00  0.54           C  
ATOM   3761  CD  PRO A 242      17.252 -19.270  38.109  1.00  0.54           C  
ATOM   3762  H01 PRO A 242      17.694 -16.585  40.000  1.00  0.54           H  
ATOM   3763  H02 PRO A 242      17.760 -16.652  38.270  1.00  0.54           H  
ATOM   3764  H03 PRO A 242      17.945 -19.022  40.167  1.00  0.54           H  
ATOM   3765  H04 PRO A 242      19.081 -18.512  38.966  1.00  0.54           H  
ATOM   3766  H05 PRO A 242      17.634 -19.098  37.103  1.00  0.54           H  
ATOM   3767  H06 PRO A 242      17.304 -20.351  38.241  1.00  0.54           H  
ATOM   3768  H07 PRO A 242      15.408 -17.612  40.019  1.00  0.54           H  
ATOM   3769  N   SER A 243      15.061 -16.278  37.126  1.00  0.44           N  
ATOM   3770  CA  SER A 243      14.390 -15.161  36.445  1.00  0.44           C  
ATOM   3771  C   SER A 243      12.872 -15.173  36.504  1.00  0.44           C  
ATOM   3772  O   SER A 243      12.233 -14.208  36.089  1.00  0.44           O  
ATOM   3773  CB  SER A 243      14.805 -15.097  34.984  1.00  0.44           C  
ATOM   3774  OG  SER A 243      14.529 -16.320  34.339  1.00  0.44           O  
ATOM   3775  H01 SER A 243      14.717 -14.282  37.001  1.00  0.44           H  
ATOM   3776  H02 SER A 243      15.876 -14.904  34.930  1.00  0.44           H  
ATOM   3777  H03 SER A 243      14.255 -14.297  34.489  1.00  0.44           H  
ATOM   3778  H04 SER A 243      14.364 -16.999  34.997  1.00  0.44           H  
ATOM   3779  H07 SER A 243      15.439 -17.035  36.575  1.00  0.44           H  
ATOM   3780  N   THR A 244      12.300 -16.272  36.983  1.00  0.72           N  
ATOM   3781  CA  THR A 244      10.856 -16.413  37.075  1.00  0.72           C  
ATOM   3782  C   THR A 244      10.308 -16.176  38.483  1.00  0.72           C  
ATOM   3783  O   THR A 244       9.102 -16.181  38.695  1.00  0.72           O  
ATOM   3784  CB  THR A 244      10.415 -17.814  36.568  1.00  0.72           C  
ATOM   3785  CG2 THR A 244      10.754 -17.983  35.102  1.00  0.72           C  
ATOM   3786  OG1 THR A 244      11.084 -18.837  37.315  1.00  0.72           O  
ATOM   3787  H01 THR A 244      10.435 -15.634  36.439  1.00  0.72           H  
ATOM   3788  H02 THR A 244       9.336 -17.898  36.701  1.00  0.72           H  
ATOM   3789  H03 THR A 244      11.792 -18.300  35.004  1.00  0.72           H  
ATOM   3790  H04 THR A 244      10.101 -18.737  34.662  1.00  0.72           H  
ATOM   3791  H05 THR A 244      12.887 -17.033  37.293  1.00  0.72           H  
ATOM   3792  H06 THR A 244      10.614 -17.034  34.584  1.00  0.72           H  
ATOM   3793  H07 THR A 244      11.288 -19.575  36.736  1.00  0.72           H  
ATOM   3794  N   MET A 245      11.196 -15.903  39.423  1.00  0.84           N  
ATOM   3795  CA  MET A 245      10.814 -15.693  40.812  1.00  0.84           C  
ATOM   3796  C   MET A 245       9.814 -14.585  41.118  1.00  0.84           C  
ATOM   3797  O   MET A 245       9.146 -14.643  42.149  1.00  0.84           O  
ATOM   3798  CB  MET A 245      12.062 -15.489  41.678  1.00  0.84           C  
ATOM   3799  CG  MET A 245      12.958 -16.725  41.796  1.00  0.84           C  
ATOM   3800  SD  MET A 245      12.178 -18.194  42.520  1.00  0.84           S  
ATOM   3801  CE  MET A 245      11.995 -19.225  41.071  1.00  0.84           C  
ATOM   3802  H01 MET A 245      10.276 -16.610  41.053  1.00  0.84           H  
ATOM   3803  H02 MET A 245      11.709 -15.263  42.684  1.00  0.84           H  
ATOM   3804  H03 MET A 245      12.650 -14.680  41.244  1.00  0.84           H  
ATOM   3805  H04 MET A 245      13.760 -16.447  42.480  1.00  0.84           H  
ATOM   3806  H05 MET A 245      13.303 -16.987  40.796  1.00  0.84           H  
ATOM   3807  H06 MET A 245      11.317 -18.743  40.366  1.00  0.84           H  
ATOM   3808  H07 MET A 245      12.968 -19.367  40.600  1.00  0.84           H  
ATOM   3809  H08 MET A 245      12.171 -15.838  39.169  1.00  0.84           H  
ATOM   3810  H09 MET A 245      11.587 -20.193  41.362  1.00  0.84           H  
ATOM   3811  N   GLU A 246       9.710 -13.576  40.259  1.00  0.87           N  
ATOM   3812  CA  GLU A 246       8.780 -12.469  40.504  1.00  0.87           C  
ATOM   3813  C   GLU A 246       7.414 -12.676  39.870  1.00  0.87           C  
ATOM   3814  O   GLU A 246       6.544 -11.828  40.004  1.00  0.87           O  
ATOM   3815  CB  GLU A 246       9.361 -11.140  40.004  1.00  0.87           C  
ATOM   3816  CG  GLU A 246      10.593 -10.635  40.756  1.00  0.87           C  
ATOM   3817  CD  GLU A 246      10.319 -10.262  42.207  1.00  0.87           C  
ATOM   3818  OE1 GLU A 246       9.200  -9.816  42.533  1.00  0.87           O  
ATOM   3819  OE2 GLU A 246      11.244 -10.405  43.033  1.00  0.87           O  
ATOM   3820  H01 GLU A 246       8.644 -12.440  41.585  1.00  0.87           H  
ATOM   3821  H02 GLU A 246       8.584 -10.394  40.169  1.00  0.87           H  
ATOM   3822  H03 GLU A 246       9.634 -11.265  38.956  1.00  0.87           H  
ATOM   3823  H04 GLU A 246      10.921  -9.726  40.252  1.00  0.87           H  
ATOM   3824  H05 GLU A 246      11.351 -11.418  40.739  1.00  0.87           H  
ATOM   3825  H10 GLU A 246      10.280 -13.572  39.425  1.00  0.87           H  
ATOM   3826  N   LEU A 247       7.235 -13.781  39.157  1.00  0.90           N  
ATOM   3827  CA  LEU A 247       5.960 -14.067  38.512  1.00  0.90           C  
ATOM   3828  C   LEU A 247       4.941 -14.651  39.496  1.00  0.90           C  
ATOM   3829  O   LEU A 247       5.304 -15.114  40.576  1.00  0.90           O  
ATOM   3830  CB  LEU A 247       6.153 -15.039  37.335  1.00  0.90           C  
ATOM   3831  CG  LEU A 247       7.107 -14.650  36.191  1.00  0.90           C  
ATOM   3832  CD1 LEU A 247       7.105 -15.753  35.127  1.00  0.90           C  
ATOM   3833  CD2 LEU A 247       6.722 -13.300  35.580  1.00  0.90           C  
ATOM   3834  H01 LEU A 247       5.571 -13.119  38.141  1.00  0.90           H  
ATOM   3835  H02 LEU A 247       5.173 -15.067  36.858  1.00  0.90           H  
ATOM   3836  H03 LEU A 247       6.520 -15.977  37.752  1.00  0.90           H  
ATOM   3837  H04 LEU A 247       8.114 -14.545  36.595  1.00  0.90           H  
ATOM   3838  H05 LEU A 247       7.583 -15.383  34.220  1.00  0.90           H  
ATOM   3839  H06 LEU A 247       7.997 -14.436  39.060  1.00  0.90           H  
ATOM   3840  H07 LEU A 247       7.654 -16.618  35.499  1.00  0.90           H  
ATOM   3841  H08 LEU A 247       6.078 -16.042  34.904  1.00  0.90           H  
ATOM   3842  H09 LEU A 247       5.816 -12.930  36.060  1.00  0.90           H  
ATOM   3843  H10 LEU A 247       7.532 -12.587  35.734  1.00  0.90           H  
ATOM   3844  H11 LEU A 247       6.542 -13.422  34.512  1.00  0.90           H  
ATOM   3845  N   LYS A 248       3.662 -14.562  39.146  1.00  0.90           N  
ATOM   3846  CA  LYS A 248       2.604 -15.121  39.977  1.00  0.90           C  
ATOM   3847  C   LYS A 248       2.617 -16.632  39.748  1.00  0.90           C  
ATOM   3848  O   LYS A 248       2.910 -17.108  38.638  1.00  0.90           O  
ATOM   3849  CB  LYS A 248       1.229 -14.581  39.568  1.00  0.90           C  
ATOM   3850  CG  LYS A 248       0.925 -13.147  39.947  1.00  0.90           C  
ATOM   3851  CD  LYS A 248      -0.374 -12.716  39.283  1.00  0.90           C  
ATOM   3852  CE  LYS A 248      -0.858 -11.330  39.731  1.00  0.90           C  
ATOM   3853  NZ  LYS A 248      -1.260 -11.310  41.173  1.00  0.90           N  
ATOM   3854  H01 LYS A 248       2.775 -14.854  41.020  1.00  0.90           H  
ATOM   3855  H02 LYS A 248       0.508 -15.183  40.120  1.00  0.90           H  
ATOM   3856  H03 LYS A 248       1.150 -14.661  38.484  1.00  0.90           H  
ATOM   3857  H04 LYS A 248       1.737 -12.501  39.613  1.00  0.90           H  
ATOM   3858  H05 LYS A 248       0.825 -13.069  41.030  1.00  0.90           H  
ATOM   3859  H06 LYS A 248      -1.139 -13.434  39.578  1.00  0.90           H  
ATOM   3860  H07 LYS A 248      -0.221 -12.697  38.204  1.00  0.90           H  
ATOM   3861  H08 LYS A 248      -1.735 -11.074  39.136  1.00  0.90           H  
ATOM   3862  H09 LYS A 248      -0.053 -10.611  39.580  1.00  0.90           H  
ATOM   3863  H10 LYS A 248      -2.218 -11.619  41.259  1.00  0.90           H  
ATOM   3864  H11 LYS A 248      -0.659 -11.928  41.699  1.00  0.90           H  
ATOM   3865  H12 LYS A 248       3.418 -14.096  38.284  1.00  0.90           H  
ATOM   3866  H13 LYS A 248      -1.176 -10.370  41.533  1.00  0.90           H  
ATOM   3867  N   VAL A 249       2.254 -17.380  40.779  1.00  0.75           N  
ATOM   3868  CA  VAL A 249       2.201 -18.827  40.697  1.00  0.75           C  
ATOM   3869  C   VAL A 249       1.337 -19.276  39.513  1.00  0.75           C  
ATOM   3870  O   VAL A 249       1.733 -20.152  38.741  1.00  0.75           O  
ATOM   3871  CB  VAL A 249       1.655 -19.418  42.019  1.00  0.75           C  
ATOM   3872  CG1 VAL A 249       1.543 -20.928  41.934  1.00  0.75           C  
ATOM   3873  CG2 VAL A 249       2.565 -19.024  43.164  1.00  0.75           C  
ATOM   3874  H01 VAL A 249       3.213 -19.199  40.538  1.00  0.75           H  
ATOM   3875  H02 VAL A 249       0.657 -19.017  42.194  1.00  0.75           H  
ATOM   3876  H03 VAL A 249       0.647 -21.194  41.373  1.00  0.75           H  
ATOM   3877  H04 VAL A 249       2.421 -21.330  41.428  1.00  0.75           H  
ATOM   3878  H05 VAL A 249       1.479 -21.345  42.939  1.00  0.75           H  
ATOM   3879  H06 VAL A 249       3.450 -18.526  42.769  1.00  0.75           H  
ATOM   3880  H07 VAL A 249       2.035 -18.346  43.833  1.00  0.75           H  
ATOM   3881  H08 VAL A 249       2.866 -19.916  43.713  1.00  0.75           H  
ATOM   3882  H14 VAL A 249       2.007 -16.929  41.648  1.00  0.75           H  
ATOM   3883  N   LYS A 250       0.174 -18.655  39.347  1.00  0.72           N  
ATOM   3884  CA  LYS A 250      -0.726 -19.017  38.254  1.00  0.72           C  
ATOM   3885  C   LYS A 250      -0.096 -18.835  36.862  1.00  0.72           C  
ATOM   3886  O   LYS A 250      -0.258 -19.680  35.989  1.00  0.72           O  
ATOM   3887  CB  LYS A 250      -2.032 -18.228  38.369  1.00  0.72           C  
ATOM   3888  CG  LYS A 250      -1.847 -16.734  38.285  1.00  0.72           C  
ATOM   3889  CD  LYS A 250      -3.099 -15.993  38.675  1.00  0.72           C  
ATOM   3890  CE  LYS A 250      -4.255 -16.323  37.770  1.00  0.72           C  
ATOM   3891  NZ  LYS A 250      -5.286 -15.249  37.868  1.00  0.72           N  
ATOM   3892  H01 LYS A 250      -0.934 -20.082  38.353  1.00  0.72           H  
ATOM   3893  H02 LYS A 250      -2.448 -18.442  39.354  1.00  0.72           H  
ATOM   3894  H03 LYS A 250      -2.695 -18.539  37.562  1.00  0.72           H  
ATOM   3895  H04 LYS A 250      -1.611 -16.479  37.252  1.00  0.72           H  
ATOM   3896  H05 LYS A 250      -1.039 -16.440  38.954  1.00  0.72           H  
ATOM   3897  H06 LYS A 250      -2.898 -14.925  38.588  1.00  0.72           H  
ATOM   3898  H07 LYS A 250      -3.364 -16.262  39.698  1.00  0.72           H  
ATOM   3899  H08 LYS A 250      -4.692 -17.275  38.072  1.00  0.72           H  
ATOM   3900  H09 LYS A 250      -0.092 -17.920  39.987  1.00  0.72           H  
ATOM   3901  H10 LYS A 250      -3.902 -16.396  36.741  1.00  0.72           H  
ATOM   3902  H11 LYS A 250      -6.118 -15.621  38.304  1.00  0.72           H  
ATOM   3903  H12 LYS A 250      -4.927 -14.487  38.425  1.00  0.72           H  
ATOM   3904  H13 LYS A 250      -5.512 -14.913  36.943  1.00  0.72           H  
ATOM   3905  N   THR A 251       0.656 -17.753  36.684  1.00  0.69           N  
ATOM   3906  CA  THR A 251       1.327 -17.450  35.424  1.00  0.69           C  
ATOM   3907  C   THR A 251       2.327 -18.550  35.053  1.00  0.69           C  
ATOM   3908  O   THR A 251       2.307 -19.069  33.934  1.00  0.69           O  
ATOM   3909  CB  THR A 251       2.048 -16.088  35.521  1.00  0.69           C  
ATOM   3910  CG2 THR A 251       2.589 -15.645  34.160  1.00  0.69           C  
ATOM   3911  OG1 THR A 251       1.116 -15.108  35.996  1.00  0.69           O  
ATOM   3912  H01 THR A 251       0.571 -17.400  34.640  1.00  0.69           H  
ATOM   3913  H02 THR A 251       2.890 -16.189  36.206  1.00  0.69           H  
ATOM   3914  H03 THR A 251       3.611 -16.005  34.041  1.00  0.69           H  
ATOM   3915  H04 THR A 251       1.964 -16.058  33.368  1.00  0.69           H  
ATOM   3916  H05 THR A 251       2.579 -14.557  34.101  1.00  0.69           H  
ATOM   3917  H06 THR A 251       0.940 -14.470  35.301  1.00  0.69           H  
ATOM   3918  H14 THR A 251       0.768 -17.112  37.456  1.00  0.69           H  
ATOM   3919  N   LEU A 252       3.177 -18.928  35.999  1.00  0.71           N  
ATOM   3920  CA  LEU A 252       4.149 -19.976  35.743  1.00  0.71           C  
ATOM   3921  C   LEU A 252       3.457 -21.333  35.540  1.00  0.71           C  
ATOM   3922  O   LEU A 252       3.878 -22.130  34.708  1.00  0.71           O  
ATOM   3923  CB  LEU A 252       5.159 -20.050  36.888  1.00  0.71           C  
ATOM   3924  CG  LEU A 252       6.431 -20.868  36.664  1.00  0.71           C  
ATOM   3925  CD1 LEU A 252       7.188 -20.385  35.417  1.00  0.71           C  
ATOM   3926  CD2 LEU A 252       7.296 -20.750  37.908  1.00  0.71           C  
ATOM   3927  H01 LEU A 252       4.681 -19.733  34.823  1.00  0.71           H  
ATOM   3928  H02 LEU A 252       4.632 -20.575  37.685  1.00  0.71           H  
ATOM   3929  H03 LEU A 252       5.464 -19.030  37.120  1.00  0.71           H  
ATOM   3930  H04 LEU A 252       6.172 -21.913  36.491  1.00  0.71           H  
ATOM   3931  H05 LEU A 252       8.186 -20.823  35.406  1.00  0.71           H  
ATOM   3932  H06 LEU A 252       6.648 -20.692  34.522  1.00  0.71           H  
ATOM   3933  H07 LEU A 252       3.148 -18.483  36.905  1.00  0.71           H  
ATOM   3934  H08 LEU A 252       7.269 -19.298  35.438  1.00  0.71           H  
ATOM   3935  H09 LEU A 252       8.186 -20.164  37.677  1.00  0.71           H  
ATOM   3936  H10 LEU A 252       6.731 -20.256  38.698  1.00  0.71           H  
ATOM   3937  H11 LEU A 252       7.593 -21.745  38.240  1.00  0.71           H  
ATOM   3938  N   ARG A 253       2.397 -21.594  36.298  1.00  0.62           N  
ATOM   3939  CA  ARG A 253       1.672 -22.848  36.173  1.00  0.62           C  
ATOM   3940  C   ARG A 253       1.144 -22.985  34.751  1.00  0.62           C  
ATOM   3941  O   ARG A 253       1.271 -24.036  34.118  1.00  0.62           O  
ATOM   3942  CB  ARG A 253       0.514 -22.888  37.172  1.00  0.62           C  
ATOM   3943  CG  ARG A 253      -0.258 -24.204  37.203  1.00  0.62           C  
ATOM   3944  CD  ARG A 253      -1.225 -24.234  38.380  1.00  0.62           C  
ATOM   3945  NE  ARG A 253      -0.820 -25.158  39.448  1.00  0.62           N  
ATOM   3946  CZ  ARG A 253       0.243 -25.006  40.238  1.00  0.62           C  
ATOM   3947  NH1 ARG A 253       1.056 -23.961  40.108  1.00  0.62           N  
ATOM   3948  NH2 ARG A 253       0.472 -25.894  41.195  1.00  0.62           N  
ATOM   3949  H01 ARG A 253       2.345 -23.678  36.389  1.00  0.62           H  
ATOM   3950  H02 ARG A 253      -0.194 -22.124  36.852  1.00  0.62           H  
ATOM   3951  H03 ARG A 253       0.918 -22.707  38.168  1.00  0.62           H  
ATOM   3952  H04 ARG A 253       0.452 -25.024  37.312  1.00  0.62           H  
ATOM   3953  H05 ARG A 253      -0.819 -24.312  36.275  1.00  0.62           H  
ATOM   3954  H06 ARG A 253      -2.183 -24.586  37.998  1.00  0.62           H  
ATOM   3955  H07 ARG A 253      -1.291 -23.230  38.799  1.00  0.62           H  
ATOM   3956  H08 ARG A 253      -1.394 -25.976  39.596  1.00  0.62           H  
ATOM   3957  H09 ARG A 253       1.848 -23.857  40.726  1.00  0.62           H  
ATOM   3958  H10 ARG A 253       0.882 -23.272  39.391  1.00  0.62           H  
ATOM   3959  H11 ARG A 253      -0.148 -26.683  41.311  1.00  0.62           H  
ATOM   3960  H12 ARG A 253       2.089 -20.909  36.973  1.00  0.62           H  
ATOM   3961  H13 ARG A 253       1.266 -25.782  41.809  1.00  0.62           H  
ATOM   3962  N   TYR A 254       0.582 -21.902  34.237  1.00  0.69           N  
ATOM   3963  CA  TYR A 254       0.053 -21.907  32.895  1.00  0.69           C  
ATOM   3964  C   TYR A 254       1.157 -22.252  31.900  1.00  0.69           C  
ATOM   3965  O   TYR A 254       1.015 -23.193  31.115  1.00  0.69           O  
ATOM   3966  CB  TYR A 254      -0.562 -20.554  32.563  1.00  0.69           C  
ATOM   3967  CG  TYR A 254      -1.173 -20.497  31.191  1.00  0.69           C  
ATOM   3968  CD1 TYR A 254      -2.451 -20.993  30.955  1.00  0.69           C  
ATOM   3969  CD2 TYR A 254      -0.465 -19.959  30.119  1.00  0.69           C  
ATOM   3970  CE1 TYR A 254      -3.008 -20.957  29.681  1.00  0.69           C  
ATOM   3971  CE2 TYR A 254      -1.013 -19.918  28.839  1.00  0.69           C  
ATOM   3972  CZ  TYR A 254      -2.283 -20.415  28.632  1.00  0.69           C  
ATOM   3973  OH  TYR A 254      -2.837 -20.323  27.385  1.00  0.69           O  
ATOM   3974  H01 TYR A 254      -0.728 -22.664  32.827  1.00  0.69           H  
ATOM   3975  H02 TYR A 254       0.243 -19.820  32.587  1.00  0.69           H  
ATOM   3976  H03 TYR A 254      -1.338 -20.337  33.297  1.00  0.69           H  
ATOM   3977  H04 TYR A 254      -3.024 -21.416  31.780  1.00  0.69           H  
ATOM   3978  H05 TYR A 254       0.537 -19.563  30.285  1.00  0.69           H  
ATOM   3979  H06 TYR A 254      -4.009 -21.353  29.509  1.00  0.69           H  
ATOM   3980  H07 TYR A 254      -0.444 -19.498  28.010  1.00  0.69           H  
ATOM   3981  H08 TYR A 254      -3.078 -21.199  27.076  1.00  0.69           H  
ATOM   3982  H14 TYR A 254       0.523 -21.060  34.792  1.00  0.69           H  
ATOM   3983  N   PHE A 255       2.267 -21.525  31.945  1.00  0.62           N  
ATOM   3984  CA  PHE A 255       3.363 -21.793  31.017  1.00  0.62           C  
ATOM   3985  C   PHE A 255       3.974 -23.175  31.172  1.00  0.62           C  
ATOM   3986  O   PHE A 255       4.420 -23.769  30.196  1.00  0.62           O  
ATOM   3987  CB  PHE A 255       4.440 -20.718  31.126  1.00  0.62           C  
ATOM   3988  CG  PHE A 255       4.007 -19.395  30.596  1.00  0.62           C  
ATOM   3989  CD1 PHE A 255       3.609 -19.267  29.268  1.00  0.62           C  
ATOM   3990  CD2 PHE A 255       3.958 -18.278  31.427  1.00  0.62           C  
ATOM   3991  CE1 PHE A 255       3.162 -18.044  28.773  1.00  0.62           C  
ATOM   3992  CE2 PHE A 255       3.510 -17.045  30.942  1.00  0.62           C  
ATOM   3993  CZ  PHE A 255       3.112 -16.932  29.612  1.00  0.62           C  
ATOM   3994  H01 PHE A 255       2.922 -21.766  30.021  1.00  0.62           H  
ATOM   3995  H02 PHE A 255       5.286 -21.046  30.522  1.00  0.62           H  
ATOM   3996  H03 PHE A 255       4.707 -20.600  32.176  1.00  0.62           H  
ATOM   3997  H04 PHE A 255       3.648 -20.134  28.608  1.00  0.62           H  
ATOM   3998  H05 PHE A 255       4.272 -18.366  32.467  1.00  0.62           H  
ATOM   3999  H06 PHE A 255       2.852 -17.957  27.732  1.00  0.62           H  
ATOM   4000  H07 PHE A 255       3.473 -16.178  31.601  1.00  0.62           H  
ATOM   4001  H08 PHE A 255       2.762 -15.974  29.227  1.00  0.62           H  
ATOM   4002  H09 PHE A 255       2.354 -20.783  32.624  1.00  0.62           H  
ATOM   4003  N   ASN A 256       3.996 -23.692  32.394  1.00  0.57           N  
ATOM   4004  CA  ASN A 256       4.547 -25.022  32.640  1.00  0.57           C  
ATOM   4005  C   ASN A 256       3.696 -26.098  31.981  1.00  0.57           C  
ATOM   4006  O   ASN A 256       4.219 -27.017  31.352  1.00  0.57           O  
ATOM   4007  CB  ASN A 256       4.694 -25.288  34.140  1.00  0.57           C  
ATOM   4008  CG  ASN A 256       6.080 -24.956  34.648  1.00  0.57           C  
ATOM   4009  ND2 ASN A 256       6.157 -24.074  35.621  1.00  0.57           N  
ATOM   4010  OD1 ASN A 256       7.075 -25.496  34.167  1.00  0.57           O  
ATOM   4011  H01 ASN A 256       5.540 -25.057  32.192  1.00  0.57           H  
ATOM   4012  H02 ASN A 256       4.523 -26.351  34.309  1.00  0.57           H  
ATOM   4013  H03 ASN A 256       3.967 -24.679  34.678  1.00  0.57           H  
ATOM   4014  H04 ASN A 256       7.057 -23.817  35.999  1.00  0.57           H  
ATOM   4015  H05 ASN A 256       5.316 -23.654  35.990  1.00  0.57           H  
ATOM   4016  H09 ASN A 256       3.626 -23.157  33.166  1.00  0.57           H  
ATOM   4017  N   GLU A 257       2.381 -25.963  32.087  1.00  0.66           N  
ATOM   4018  CA  GLU A 257       1.493 -26.929  31.476  1.00  0.66           C  
ATOM   4019  C   GLU A 257       1.650 -26.860  29.966  1.00  0.66           C  
ATOM   4020  O   GLU A 257       1.760 -27.878  29.304  1.00  0.66           O  
ATOM   4021  CB  GLU A 257       0.053 -26.640  31.874  1.00  0.66           C  
ATOM   4022  CG  GLU A 257      -0.245 -26.933  33.338  1.00  0.66           C  
ATOM   4023  CD  GLU A 257      -1.681 -26.601  33.728  1.00  0.66           C  
ATOM   4024  OE1 GLU A 257      -2.399 -25.953  32.927  1.00  0.66           O  
ATOM   4025  OE2 GLU A 257      -2.091 -26.982  34.850  1.00  0.66           O  
ATOM   4026  H01 GLU A 257       1.748 -27.931  31.820  1.00  0.66           H  
ATOM   4027  H02 GLU A 257      -0.581 -27.299  31.281  1.00  0.66           H  
ATOM   4028  H03 GLU A 257      -0.153 -25.587  31.684  1.00  0.66           H  
ATOM   4029  H04 GLU A 257       0.411 -26.303  33.938  1.00  0.66           H  
ATOM   4030  H05 GLU A 257      -0.069 -27.992  33.524  1.00  0.66           H  
ATOM   4031  H06 GLU A 257       1.997 -25.181  32.597  1.00  0.66           H  
ATOM   4032  N   LEU A 258       1.743 -25.639  29.455  1.00  0.62           N  
ATOM   4033  CA  LEU A 258       1.879 -25.352  28.032  1.00  0.62           C  
ATOM   4034  C   LEU A 258       3.094 -25.976  27.350  1.00  0.62           C  
ATOM   4035  O   LEU A 258       2.969 -26.600  26.293  1.00  0.62           O  
ATOM   4036  CB  LEU A 258       1.936 -23.834  27.829  1.00  0.62           C  
ATOM   4037  CG  LEU A 258       1.027 -23.162  26.796  1.00  0.62           C  
ATOM   4038  CD1 LEU A 258      -0.412 -23.402  27.161  1.00  0.62           C  
ATOM   4039  CD2 LEU A 258       1.303 -21.666  26.755  1.00  0.62           C  
ATOM   4040  H01 LEU A 258       1.006 -25.806  27.564  1.00  0.62           H  
ATOM   4041  H02 LEU A 258       2.935 -23.675  27.423  1.00  0.62           H  
ATOM   4042  H03 LEU A 258       1.707 -23.379  28.793  1.00  0.62           H  
ATOM   4043  H04 LEU A 258       1.228 -23.587  25.813  1.00  0.62           H  
ATOM   4044  H05 LEU A 258      -1.036 -23.283  26.275  1.00  0.62           H  
ATOM   4045  H06 LEU A 258       1.718 -24.857  30.094  1.00  0.62           H  
ATOM   4046  H07 LEU A 258      -0.525 -24.414  27.551  1.00  0.62           H  
ATOM   4047  H08 LEU A 258      -0.720 -22.683  27.920  1.00  0.62           H  
ATOM   4048  H09 LEU A 258       2.249 -21.485  26.244  1.00  0.62           H  
ATOM   4049  H10 LEU A 258       0.499 -21.162  26.219  1.00  0.62           H  
ATOM   4050  H11 LEU A 258       1.361 -21.279  27.772  1.00  0.62           H  
ATOM   4051  N   GLU A 259       4.268 -25.801  27.949  1.00  0.57           N  
ATOM   4052  CA  GLU A 259       5.503 -26.295  27.364  1.00  0.57           C  
ATOM   4053  C   GLU A 259       6.016 -27.634  27.872  1.00  0.57           C  
ATOM   4054  O   GLU A 259       7.131 -28.029  27.522  1.00  0.57           O  
ATOM   4055  CB  GLU A 259       6.604 -25.252  27.527  1.00  0.57           C  
ATOM   4056  CG  GLU A 259       6.210 -23.847  27.095  1.00  0.57           C  
ATOM   4057  CD  GLU A 259       5.937 -23.722  25.605  1.00  0.57           C  
ATOM   4058  OE1 GLU A 259       6.509 -24.496  24.811  1.00  0.57           O  
ATOM   4059  OE2 GLU A 259       5.161 -22.824  25.231  1.00  0.57           O  
ATOM   4060  H01 GLU A 259       5.244 -26.473  26.320  1.00  0.57           H  
ATOM   4061  H02 GLU A 259       7.421 -25.559  26.875  1.00  0.57           H  
ATOM   4062  H03 GLU A 259       6.889 -25.218  28.578  1.00  0.57           H  
ATOM   4063  H04 GLU A 259       7.054 -23.195  27.321  1.00  0.57           H  
ATOM   4064  H05 GLU A 259       5.309 -23.559  27.636  1.00  0.57           H  
ATOM   4065  H12 GLU A 259       4.302 -25.313  28.832  1.00  0.57           H  
ATOM   4066  N   ALA A 260       5.205 -28.351  28.643  1.00  0.86           N  
ATOM   4067  CA  ALA A 260       5.610 -29.647  29.186  1.00  0.86           C  
ATOM   4068  C   ALA A 260       6.283 -30.533  28.148  1.00  0.86           C  
ATOM   4069  O   ALA A 260       7.449 -30.876  28.282  1.00  0.86           O  
ATOM   4070  CB  ALA A 260       4.420 -30.359  29.782  1.00  0.86           C  
ATOM   4071  H01 ALA A 260       6.347 -29.449  29.965  1.00  0.86           H  
ATOM   4072  H02 ALA A 260       3.568 -30.267  29.109  1.00  0.86           H  
ATOM   4073  H03 ALA A 260       4.659 -31.413  29.922  1.00  0.86           H  
ATOM   4074  H04 ALA A 260       4.172 -29.911  30.744  1.00  0.86           H  
ATOM   4075  H06 ALA A 260       4.286 -27.992  28.859  1.00  0.86           H  
ATOM   4076  N   GLU A 261       5.570 -30.861  27.085  1.00  0.89           N  
ATOM   4077  CA  GLU A 261       6.147 -31.706  26.055  1.00  0.89           C  
ATOM   4078  C   GLU A 261       7.281 -31.002  25.314  1.00  0.89           C  
ATOM   4079  O   GLU A 261       8.369 -31.550  25.184  1.00  0.89           O  
ATOM   4080  CB  GLU A 261       5.077 -32.173  25.062  1.00  0.89           C  
ATOM   4081  CG  GLU A 261       3.962 -33.010  25.676  1.00  0.89           C  
ATOM   4082  CD  GLU A 261       4.469 -34.262  26.390  1.00  0.89           C  
ATOM   4083  OE1 GLU A 261       4.647 -35.300  25.710  1.00  0.89           O  
ATOM   4084  OE2 GLU A 261       4.679 -34.212  27.628  1.00  0.89           O  
ATOM   4085  H01 GLU A 261       6.564 -32.579  26.556  1.00  0.89           H  
ATOM   4086  H02 GLU A 261       5.584 -32.816  24.343  1.00  0.89           H  
ATOM   4087  H03 GLU A 261       4.628 -31.291  24.605  1.00  0.89           H  
ATOM   4088  H04 GLU A 261       3.321 -33.342  24.859  1.00  0.89           H  
ATOM   4089  H05 GLU A 261       4.623 -30.524  26.989  1.00  0.89           H  
ATOM   4090  H06 GLU A 261       3.423 -32.395  26.396  1.00  0.89           H  
ATOM   4091  N   ASN A 262       7.046 -29.766  24.893  1.00  0.49           N  
ATOM   4092  CA  ASN A 262       8.034 -29.007  24.140  1.00  0.49           C  
ATOM   4093  C   ASN A 262       9.390 -28.785  24.821  1.00  0.49           C  
ATOM   4094  O   ASN A 262      10.373 -28.454  24.150  1.00  0.49           O  
ATOM   4095  CB  ASN A 262       7.413 -27.683  23.677  1.00  0.49           C  
ATOM   4096  CG  ASN A 262       8.400 -26.795  22.926  1.00  0.49           C  
ATOM   4097  ND2 ASN A 262       9.019 -25.867  23.647  1.00  0.49           N  
ATOM   4098  OD1 ASN A 262       8.584 -26.925  21.710  1.00  0.49           O  
ATOM   4099  H01 ASN A 262       8.292 -29.636  23.288  1.00  0.49           H  
ATOM   4100  H02 ASN A 262       7.098 -27.140  24.568  1.00  0.49           H  
ATOM   4101  H03 ASN A 262       6.572 -27.904  23.019  1.00  0.49           H  
ATOM   4102  H04 ASN A 262       9.677 -25.241  23.206  1.00  0.49           H  
ATOM   4103  H05 ASN A 262       8.831 -25.788  24.636  1.00  0.49           H  
ATOM   4104  H07 ASN A 262       6.155 -29.339  25.101  1.00  0.49           H  
ATOM   4105  N   ILE A 263       9.467 -28.970  26.133  1.00  0.46           N  
ATOM   4106  CA  ILE A 263      10.742 -28.765  26.812  1.00  0.46           C  
ATOM   4107  C   ILE A 263      11.399 -30.054  27.294  1.00  0.46           C  
ATOM   4108  O   ILE A 263      12.487 -30.032  27.871  1.00  0.46           O  
ATOM   4109  CB  ILE A 263      10.610 -27.822  28.031  1.00  0.46           C  
ATOM   4110  CG1 ILE A 263       9.896 -28.531  29.180  1.00  0.46           C  
ATOM   4111  CG2 ILE A 263       9.882 -26.547  27.642  1.00  0.46           C  
ATOM   4112  CD1 ILE A 263      10.006 -27.802  30.489  1.00  0.46           C  
ATOM   4113  H01 ILE A 263      11.375 -28.315  26.047  1.00  0.46           H  
ATOM   4114  H02 ILE A 263      11.610 -27.550  28.370  1.00  0.46           H  
ATOM   4115  H03 ILE A 263      10.378 -29.500  29.309  1.00  0.46           H  
ATOM   4116  H04 ILE A 263       8.841 -28.628  28.925  1.00  0.46           H  
ATOM   4117  H05 ILE A 263       8.944 -26.483  28.193  1.00  0.46           H  
ATOM   4118  H06 ILE A 263       8.650 -29.250  26.657  1.00  0.46           H  
ATOM   4119  H07 ILE A 263      10.504 -25.685  27.883  1.00  0.46           H  
ATOM   4120  H08 ILE A 263       9.675 -26.558  26.572  1.00  0.46           H  
ATOM   4121  H09 ILE A 263      10.522 -26.854  30.334  1.00  0.46           H  
ATOM   4122  H10 ILE A 263       9.008 -27.611  30.884  1.00  0.46           H  
ATOM   4123  H11 ILE A 263      10.568 -28.410  31.198  1.00  0.46           H  
ATOM   4124  N   LYS A 264      10.766 -31.187  27.040  1.00  0.63           N  
ATOM   4125  CA  LYS A 264      11.324 -32.441  27.510  1.00  0.63           C  
ATOM   4126  C   LYS A 264      12.200 -33.177  26.525  1.00  0.63           C  
ATOM   4127  O   LYS A 264      11.958 -34.337  26.215  1.00  0.63           O  
ATOM   4128  CB  LYS A 264      10.218 -33.330  28.081  1.00  0.63           C  
ATOM   4129  CG  LYS A 264       9.715 -32.776  29.413  1.00  0.63           C  
ATOM   4130  CD  LYS A 264       8.421 -33.400  29.893  1.00  0.63           C  
ATOM   4131  CE  LYS A 264       7.936 -32.680  31.146  1.00  0.63           C  
ATOM   4132  NZ  LYS A 264       6.661 -33.253  31.643  1.00  0.63           N  
ATOM   4133  H01 LYS A 264      12.019 -32.172  28.305  1.00  0.63           H  
ATOM   4134  H02 LYS A 264      10.622 -34.329  28.247  1.00  0.63           H  
ATOM   4135  H03 LYS A 264       9.390 -33.371  27.374  1.00  0.63           H  
ATOM   4136  H04 LYS A 264       9.514 -31.716  29.256  1.00  0.63           H  
ATOM   4137  H05 LYS A 264      10.481 -32.951  30.168  1.00  0.63           H  
ATOM   4138  H06 LYS A 264       8.592 -34.451  30.125  1.00  0.63           H  
ATOM   4139  H07 LYS A 264       7.666 -33.316  29.111  1.00  0.63           H  
ATOM   4140  H08 LYS A 264       7.765 -31.633  30.894  1.00  0.63           H  
ATOM   4141  H09 LYS A 264       8.694 -32.772  31.924  1.00  0.63           H  
ATOM   4142  H10 LYS A 264       5.934 -33.100  30.958  1.00  0.63           H  
ATOM   4143  H11 LYS A 264       6.775 -34.245  31.797  1.00  0.63           H  
ATOM   4144  H12 LYS A 264       9.899 -31.179  26.522  1.00  0.63           H  
ATOM   4145  H13 LYS A 264       6.405 -32.804  32.511  1.00  0.63           H  
ATOM   4146  N   GLY A 265      13.242 -32.489  26.058  1.00  0.54           N  
ATOM   4147  CA  GLY A 265      14.184 -33.088  25.128  1.00  0.54           C  
ATOM   4148  C   GLY A 265      14.841 -34.267  25.822  1.00  0.54           C  
ATOM   4149  O   GLY A 265      14.862 -35.379  25.283  1.00  0.54           O  
ATOM   4150  H01 GLY A 265      14.936 -32.358  24.827  1.00  0.54           H  
ATOM   4151  H02 GLY A 265      13.659 -33.429  24.236  1.00  0.54           H  
ATOM   4152  H14 GLY A 265      13.379 -31.534  26.356  1.00  0.54           H  
ATOM   4153  N   LEU A 266      15.353 -34.006  27.026  1.00  0.57           N  
ATOM   4154  CA  LEU A 266      16.003 -35.005  27.878  1.00  0.57           C  
ATOM   4155  C   LEU A 266      17.253 -35.657  27.277  1.00  0.57           C  
ATOM   4156  O   LEU A 266      18.332 -35.035  27.395  1.00  0.57           O  
ATOM   4157  CB  LEU A 266      14.986 -36.070  28.310  1.00  0.57           C  
ATOM   4158  CG  LEU A 266      13.654 -35.536  28.844  1.00  0.57           C  
ATOM   4159  CD1 LEU A 266      12.758 -36.694  29.253  1.00  0.57           C  
ATOM   4160  CD2 LEU A 266      13.891 -34.590  30.013  1.00  0.57           C  
ATOM   4161  OXT LEU A 266      17.152 -36.777  26.721  1.00  0.57           O  
ATOM   4162  H01 LEU A 266      16.368 -34.456  28.746  1.00  0.57           H  
ATOM   4163  H02 LEU A 266      15.448 -36.602  29.141  1.00  0.57           H  
ATOM   4164  H03 LEU A 266      15.288 -33.059  27.372  1.00  0.57           H  
ATOM   4165  H04 LEU A 266      14.773 -36.701  27.447  1.00  0.57           H  
ATOM   4166  H05 LEU A 266      13.154 -34.975  28.055  1.00  0.57           H  
ATOM   4167  H06 LEU A 266      11.811 -36.627  28.717  1.00  0.57           H  
ATOM   4168  H07 LEU A 266      13.248 -37.637  29.009  1.00  0.57           H  
ATOM   4169  H08 LEU A 266      12.571 -36.648  30.326  1.00  0.57           H  
ATOM   4170  H09 LEU A 266      14.671 -33.875  29.749  1.00  0.57           H  
ATOM   4171  H10 LEU A 266      12.969 -34.054  30.240  1.00  0.57           H  
ATOM   4172  H11 LEU A 266      14.204 -35.162  30.886  1.00  0.57           H  
TER    4173      LEU A 266
ATOM   4174  P   PO4 A 267      23.845  -9.586  29.801  1.00  0.74           P  
ATOM   4175  O1  PO4 A 267      23.086 -10.006  28.613  1.00  0.74           O  
ATOM   4176  O2  PO4 A 267      25.006  -8.764  29.420  1.00  0.74           O  
ATOM   4177  O3  PO4 A 267      24.356 -10.763  30.532  1.00  0.74           O  
ATOM   4178  O4  PO4 A 267      22.983  -8.829  30.653  1.00  0.74           O  
ATOM   4179  H01 PO4 A 267      25.233  -8.175  30.143  1.00  0.74           H  
ATOM   4180  H12 PO4 A 267      22.840 -10.930  28.700  1.00  0.74           H  
ATOM   4181  P   16G A 269      -0.053 -16.096  21.378  1.00  0.00           P  
ATOM   4182  OP1 16G A 269       0.756 -14.891  21.585  1.00  0.00           O  
ATOM   4183  OP2 16G A 269      -1.104 -16.206  22.392  1.00  0.00           O  
ATOM   4184  O3P 16G A 269      -0.446 -16.296  19.996  1.00  0.00           O  
ATOM   4185  C1  16G A 269       0.686 -21.935  22.186  1.00  0.00           C  
ATOM   4186  O1  16G A 269       1.923 -22.212  21.620  1.00  0.00           O  
ATOM   4187  C2  16G A 269      -0.416 -22.045  21.143  1.00  0.00           C  
ATOM   4188  N2  16G A 269      -0.494 -23.417  20.668  1.00  0.00           N  
ATOM   4189  C3  16G A 269      -0.092 -21.113  19.997  1.00  0.00           C  
ATOM   4190  O3  16G A 269      -1.120 -21.184  19.029  1.00  0.00           O  
ATOM   4191  C4  16G A 269       0.013 -19.697  20.515  1.00  0.00           C  
ATOM   4192  O4  16G A 269       0.461 -18.866  19.460  1.00  0.00           O  
ATOM   4193  C5  16G A 269       0.992 -19.583  21.722  1.00  0.00           C  
ATOM   4194  O5  16G A 269       0.716 -20.612  22.687  1.00  0.00           O  
ATOM   4195  C6  16G A 269       0.828 -18.281  22.479  1.00  0.00           C  
ATOM   4196  O6  16G A 269       1.009 -17.229  21.622  1.00  0.00           O  
ATOM   4197  C7  16G A 269      -1.139 -24.349  21.362  1.00  0.00           C  
ATOM   4198  O7  16G A 269      -1.779 -24.081  22.388  1.00  0.00           O  
ATOM   4199  C8  16G A 269      -1.114 -25.755  20.764  1.00  0.00           C  
ATOM   4200  H01 16G A 269       0.483 -22.650  22.983  1.00  0.00           H  
ATOM   4201  H02 16G A 269       0.948 -14.790  22.520  1.00  0.00           H  
ATOM   4202  H03 16G A 269       2.165 -21.505  21.017  1.00  0.00           H  
ATOM   4203  H04 16G A 269      -1.377 -21.768  21.576  1.00  0.00           H  
ATOM   4204  H05 16G A 269      -0.050 -23.666  19.796  1.00  0.00           H  
ATOM   4205  H06 16G A 269       0.855 -21.407  19.545  1.00  0.00           H  
ATOM   4206  H07 16G A 269      -1.414 -22.093  18.940  1.00  0.00           H  
ATOM   4207  H08 16G A 269      -0.971 -19.386  20.867  1.00  0.00           H  
ATOM   4208  H09 16G A 269       0.447 -17.950  19.746  1.00  0.00           H  
ATOM   4209  H10 16G A 269       1.992 -19.659  21.295  1.00  0.00           H  
ATOM   4210  H11 16G A 269       1.568 -18.230  23.278  1.00  0.00           H  
ATOM   4211  H12 16G A 269      -0.173 -18.233  22.908  1.00  0.00           H  
ATOM   4212  H13 16G A 269      -0.136 -25.944  20.322  1.00  0.00           H  
ATOM   4213  H14 16G A 269      -1.306 -26.487  21.548  1.00  0.00           H  
ATOM   4214  H15 16G A 269      -1.881 -25.837  19.994  1.00  0.00           H  
TER    4215      16G A 269
ATOM   4216  N   MET B   1       4.737 -14.136  60.052  1.00  0.50           N  
ATOM   4217  CA  MET B   1       3.508 -14.902  59.740  1.00  0.50           C  
ATOM   4218  C   MET B   1       3.981 -16.228  59.234  1.00  0.50           C  
ATOM   4219  O   MET B   1       5.071 -16.305  58.664  1.00  0.50           O  
ATOM   4220  CB  MET B   1       2.763 -14.187  58.611  1.00  0.50           C  
ATOM   4221  CG  MET B   1       1.623 -14.929  58.012  1.00  0.50           C  
ATOM   4222  SD  MET B   1       0.976 -14.005  56.633  1.00  0.50           S  
ATOM   4223  CE  MET B   1       0.095 -12.729  57.522  1.00  0.50           C  
ATOM   4224  H01 MET B   1       5.040 -14.353  60.991  1.00  0.50           H  
ATOM   4225  H02 MET B   1       2.850 -15.000  60.604  1.00  0.50           H  
ATOM   4226  H03 MET B   1       3.490 -14.067  57.808  1.00  0.50           H  
ATOM   4227  H04 MET B   1       2.379 -13.247  59.007  1.00  0.50           H  
ATOM   4228  H05 MET B   1       0.842 -15.062  58.760  1.00  0.50           H  
ATOM   4229  H06 MET B   1       1.964 -15.906  57.669  1.00  0.50           H  
ATOM   4230  H07 MET B   1      -0.888 -13.101  57.811  1.00  0.50           H  
ATOM   4231  H08 MET B   1       0.656 -12.454  58.415  1.00  0.50           H  
ATOM   4232  H09 MET B   1      -0.022 -11.854  56.882  1.00  0.50           H  
ATOM   4233  H16 MET B   1       4.545 -13.147  59.980  1.00  0.50           H  
ATOM   4234  N   ARG B   2       3.236 -17.283  59.540  1.00  0.39           N  
ATOM   4235  CA  ARG B   2       3.566 -18.602  59.009  1.00  0.39           C  
ATOM   4236  C   ARG B   2       2.451 -18.860  58.000  1.00  0.39           C  
ATOM   4237  O   ARG B   2       1.320 -18.426  58.199  1.00  0.39           O  
ATOM   4238  CB  ARG B   2       3.514 -19.692  60.087  1.00  0.39           C  
ATOM   4239  CG  ARG B   2       4.708 -19.767  61.019  1.00  0.39           C  
ATOM   4240  CD  ARG B   2       4.517 -20.862  62.046  1.00  0.39           C  
ATOM   4241  NE  ARG B   2       4.543 -22.194  61.437  1.00  0.39           N  
ATOM   4242  CZ  ARG B   2       4.210 -23.321  62.068  1.00  0.39           C  
ATOM   4243  NH1 ARG B   2       3.821 -23.290  63.331  1.00  0.39           N  
ATOM   4244  NH2 ARG B   2       4.250 -24.482  61.425  1.00  0.39           N  
ATOM   4245  H01 ARG B   2       4.575 -18.626  58.596  1.00  0.39           H  
ATOM   4246  H02 ARG B   2       3.506 -20.638  59.546  1.00  0.39           H  
ATOM   4247  H03 ARG B   2       2.627 -19.517  60.695  1.00  0.39           H  
ATOM   4248  H04 ARG B   2       4.808 -18.814  61.538  1.00  0.39           H  
ATOM   4249  H05 ARG B   2       5.605 -19.975  60.436  1.00  0.39           H  
ATOM   4250  H06 ARG B   2       3.541 -20.722  62.510  1.00  0.39           H  
ATOM   4251  H07 ARG B   2       5.316 -20.796  62.785  1.00  0.39           H  
ATOM   4252  H08 ARG B   2       4.833 -22.264  60.472  1.00  0.39           H  
ATOM   4253  H09 ARG B   2       3.564 -24.146  63.801  1.00  0.39           H  
ATOM   4254  H10 ARG B   2       2.435 -17.172  60.145  1.00  0.39           H  
ATOM   4255  H11 ARG B   2       3.781 -22.410  63.826  1.00  0.39           H  
ATOM   4256  H12 ARG B   2       4.540 -24.514  60.458  1.00  0.39           H  
ATOM   4257  H13 ARG B   2       3.991 -25.333  61.903  1.00  0.39           H  
ATOM   4258  N   LEU B   3       2.772 -19.528  56.909  1.00  0.51           N  
ATOM   4259  CA  LEU B   3       1.780 -19.864  55.921  1.00  0.51           C  
ATOM   4260  C   LEU B   3       2.045 -21.325  55.616  1.00  0.51           C  
ATOM   4261  O   LEU B   3       3.154 -21.701  55.252  1.00  0.51           O  
ATOM   4262  CB  LEU B   3       1.933 -18.984  54.680  1.00  0.51           C  
ATOM   4263  CG  LEU B   3       0.932 -19.188  53.548  1.00  0.51           C  
ATOM   4264  CD1 LEU B   3       0.728 -17.872  52.818  1.00  0.51           C  
ATOM   4265  CD2 LEU B   3       1.412 -20.270  52.584  1.00  0.51           C  
ATOM   4266  H01 LEU B   3       0.759 -19.700  56.267  1.00  0.51           H  
ATOM   4267  H02 LEU B   3       2.896 -19.267  54.255  1.00  0.51           H  
ATOM   4268  H03 LEU B   3       1.855 -17.946  55.003  1.00  0.51           H  
ATOM   4269  H04 LEU B   3      -0.018 -19.519  53.968  1.00  0.51           H  
ATOM   4270  H05 LEU B   3      -0.092 -17.324  53.281  1.00  0.51           H  
ATOM   4271  H06 LEU B   3       1.640 -17.278  52.877  1.00  0.51           H  
ATOM   4272  H07 LEU B   3       0.488 -18.069  51.773  1.00  0.51           H  
ATOM   4273  H08 LEU B   3       2.419 -20.583  52.862  1.00  0.51           H  
ATOM   4274  H09 LEU B   3       0.739 -21.126  52.634  1.00  0.51           H  
ATOM   4275  H10 LEU B   3       1.422 -19.874  51.569  1.00  0.51           H  
ATOM   4276  H14 LEU B   3       3.731 -19.809  56.764  1.00  0.51           H  
ATOM   4277  N   ILE B   4       1.048 -22.155  55.885  1.00  0.50           N  
ATOM   4278  CA  ILE B   4       1.135 -23.591  55.671  1.00  0.50           C  
ATOM   4279  C   ILE B   4       0.539 -23.918  54.303  1.00  0.50           C  
ATOM   4280  O   ILE B   4      -0.678 -23.915  54.125  1.00  0.50           O  
ATOM   4281  CB  ILE B   4       0.363 -24.343  56.787  1.00  0.50           C  
ATOM   4282  CG1 ILE B   4       0.693 -23.750  58.159  1.00  0.50           C  
ATOM   4283  CG2 ILE B   4       0.676 -25.835  56.748  1.00  0.50           C  
ATOM   4284  CD1 ILE B   4       2.161 -23.705  58.506  1.00  0.50           C  
ATOM   4285  H01 ILE B   4       2.177 -23.908  55.703  1.00  0.50           H  
ATOM   4286  H02 ILE B   4      -0.706 -24.219  56.611  1.00  0.50           H  
ATOM   4287  H03 ILE B   4       0.230 -24.411  58.892  1.00  0.50           H  
ATOM   4288  H04 ILE B   4       0.308 -22.731  58.187  1.00  0.50           H  
ATOM   4289  H05 ILE B   4       1.625 -26.020  57.251  1.00  0.50           H  
ATOM   4290  H06 ILE B   4      -0.116 -26.386  57.254  1.00  0.50           H  
ATOM   4291  H07 ILE B   4       0.744 -26.166  55.712  1.00  0.50           H  
ATOM   4292  H08 ILE B   4       2.689 -23.097  57.771  1.00  0.50           H  
ATOM   4293  H09 ILE B   4       2.288 -23.268  59.496  1.00  0.50           H  
ATOM   4294  H10 ILE B   4       2.568 -24.716  58.500  1.00  0.50           H  
ATOM   4295  H11 ILE B   4       0.189 -21.774  56.255  1.00  0.50           H  
ATOM   4296  N   PRO B   5       1.392 -24.198  53.312  1.00  0.57           N  
ATOM   4297  CA  PRO B   5       0.867 -24.508  51.983  1.00  0.57           C  
ATOM   4298  C   PRO B   5       0.489 -25.985  51.818  1.00  0.57           C  
ATOM   4299  O   PRO B   5       1.352 -26.859  51.736  1.00  0.57           O  
ATOM   4300  CB  PRO B   5       2.020 -24.089  51.071  1.00  0.57           C  
ATOM   4301  CG  PRO B   5       3.213 -24.521  51.863  1.00  0.57           C  
ATOM   4302  CD  PRO B   5       2.869 -24.159  53.303  1.00  0.57           C  
ATOM   4303  H01 PRO B   5       2.019 -23.028  50.820  1.00  0.57           H  
ATOM   4304  H02 PRO B   5       1.974 -24.603  50.111  1.00  0.57           H  
ATOM   4305  H03 PRO B   5       4.131 -24.040  51.524  1.00  0.57           H  
ATOM   4306  H04 PRO B   5       3.374 -25.594  51.763  1.00  0.57           H  
ATOM   4307  H05 PRO B   5       3.321 -24.830  54.034  1.00  0.57           H  
ATOM   4308  H06 PRO B   5       3.237 -23.165  53.556  1.00  0.57           H  
ATOM   4309  H11 PRO B   5      -0.068 -23.993  51.762  1.00  0.57           H  
ATOM   4310  N   LEU B   6      -0.807 -26.266  51.828  1.00  0.42           N  
ATOM   4311  CA  LEU B   6      -1.284 -27.629  51.652  1.00  0.42           C  
ATOM   4312  C   LEU B   6      -2.013 -27.709  50.311  1.00  0.42           C  
ATOM   4313  O   LEU B   6      -2.192 -26.696  49.627  1.00  0.42           O  
ATOM   4314  CB  LEU B   6      -2.180 -28.039  52.817  1.00  0.42           C  
ATOM   4315  CG  LEU B   6      -1.468 -27.994  54.173  1.00  0.42           C  
ATOM   4316  CD1 LEU B   6      -2.442 -28.152  55.314  1.00  0.42           C  
ATOM   4317  CD2 LEU B   6      -0.413 -29.069  54.240  1.00  0.42           C  
ATOM   4318  H01 LEU B   6      -0.448 -28.328  51.644  1.00  0.42           H  
ATOM   4319  H02 LEU B   6      -2.481 -29.072  52.645  1.00  0.42           H  
ATOM   4320  H03 LEU B   6      -3.035 -27.364  52.852  1.00  0.42           H  
ATOM   4321  H04 LEU B   6      -0.994 -27.017  54.270  1.00  0.42           H  
ATOM   4322  H05 LEU B   6      -3.392 -28.526  54.931  1.00  0.42           H  
ATOM   4323  H06 LEU B   6      -2.040 -28.859  56.040  1.00  0.42           H  
ATOM   4324  H07 LEU B   6      -1.475 -25.520  51.960  1.00  0.42           H  
ATOM   4325  H08 LEU B   6      -2.599 -27.186  55.795  1.00  0.42           H  
ATOM   4326  H09 LEU B   6       0.475 -28.676  54.735  1.00  0.42           H  
ATOM   4327  H10 LEU B   6      -0.796 -29.920  54.804  1.00  0.42           H  
ATOM   4328  H11 LEU B   6      -0.154 -29.388  53.230  1.00  0.42           H  
ATOM   4329  N   THR B   7      -2.422 -28.909  49.927  1.00  0.46           N  
ATOM   4330  CA  THR B   7      -3.083 -29.111  48.647  1.00  0.46           C  
ATOM   4331  C   THR B   7      -4.595 -29.137  48.746  1.00  0.46           C  
ATOM   4332  O   THR B   7      -5.300 -28.461  47.991  1.00  0.46           O  
ATOM   4333  CB  THR B   7      -2.644 -30.465  48.044  1.00  0.46           C  
ATOM   4334  CG2 THR B   7      -3.204 -30.672  46.658  1.00  0.46           C  
ATOM   4335  OG1 THR B   7      -1.220 -30.514  47.985  1.00  0.46           O  
ATOM   4336  H01 THR B   7      -2.792 -28.265  48.024  1.00  0.46           H  
ATOM   4337  H02 THR B   7      -3.030 -31.257  48.685  1.00  0.46           H  
ATOM   4338  H03 THR B   7      -4.090 -30.051  46.528  1.00  0.46           H  
ATOM   4339  H04 THR B   7      -2.454 -30.394  45.917  1.00  0.46           H  
ATOM   4340  H05 THR B   7      -3.474 -31.720  46.527  1.00  0.46           H  
ATOM   4341  H06 THR B   7      -0.920 -30.127  47.159  1.00  0.46           H  
ATOM   4342  H12 THR B   7      -2.272 -29.701  50.536  1.00  0.46           H  
ATOM   4343  N   THR B   8      -5.076 -29.865  49.740  1.00  0.44           N  
ATOM   4344  CA  THR B   8      -6.497 -30.095  49.919  1.00  0.44           C  
ATOM   4345  C   THR B   8      -7.123 -29.514  51.178  1.00  0.44           C  
ATOM   4346  O   THR B   8      -6.428 -29.244  52.160  1.00  0.44           O  
ATOM   4347  CB  THR B   8      -6.733 -31.635  49.857  1.00  0.44           C  
ATOM   4348  CG2 THR B   8      -8.105 -32.026  50.329  1.00  0.44           C  
ATOM   4349  OG1 THR B   8      -6.572 -32.074  48.505  1.00  0.44           O  
ATOM   4350  H01 THR B   8      -7.000 -29.555  49.117  1.00  0.44           H  
ATOM   4351  H02 THR B   8      -6.006 -32.106  50.519  1.00  0.44           H  
ATOM   4352  H03 THR B   8      -8.818 -31.904  49.513  1.00  0.44           H  
ATOM   4353  H04 THR B   8      -8.096 -33.068  50.650  1.00  0.44           H  
ATOM   4354  H05 THR B   8      -8.397 -31.390  51.165  1.00  0.44           H  
ATOM   4355  H06 THR B   8      -6.883 -31.391  47.907  1.00  0.44           H  
ATOM   4356  H07 THR B   8      -4.430 -30.276  50.399  1.00  0.44           H  
ATOM   4357  N   ALA B   9      -8.437 -29.286  51.110  1.00  0.26           N  
ATOM   4358  CA  ALA B   9      -9.219 -28.809  52.243  1.00  0.26           C  
ATOM   4359  C   ALA B   9      -9.145 -29.866  53.365  1.00  0.26           C  
ATOM   4360  O   ALA B   9      -9.077 -29.518  54.550  1.00  0.26           O  
ATOM   4361  CB  ALA B   9     -10.659 -28.573  51.823  1.00  0.26           C  
ATOM   4362  H01 ALA B   9      -8.817 -27.862  52.604  1.00  0.26           H  
ATOM   4363  H02 ALA B   9     -11.257 -28.326  52.700  1.00  0.26           H  
ATOM   4364  H03 ALA B   9     -10.700 -27.748  51.112  1.00  0.26           H  
ATOM   4365  H04 ALA B   9     -11.055 -29.475  51.357  1.00  0.26           H  
ATOM   4366  H07 ALA B   9      -8.910 -29.452  50.233  1.00  0.26           H  
ATOM   4367  N   GLU B  10      -9.181 -31.148  52.994  1.00  0.48           N  
ATOM   4368  CA  GLU B  10      -9.070 -32.228  53.972  1.00  0.48           C  
ATOM   4369  C   GLU B  10      -7.750 -32.100  54.748  1.00  0.48           C  
ATOM   4370  O   GLU B  10      -7.709 -32.299  55.965  1.00  0.48           O  
ATOM   4371  CB  GLU B  10      -9.134 -33.603  53.295  1.00  0.48           C  
ATOM   4372  CG  GLU B  10      -9.118 -34.783  54.281  1.00  0.48           C  
ATOM   4373  CD  GLU B  10      -8.229 -35.953  53.825  1.00  0.48           C  
ATOM   4374  OE1 GLU B  10      -7.000 -35.927  54.093  1.00  0.48           O  
ATOM   4375  OE2 GLU B  10      -8.765 -36.909  53.216  1.00  0.48           O  
ATOM   4376  H01 GLU B  10      -9.912 -32.144  54.660  1.00  0.48           H  
ATOM   4377  H02 GLU B  10      -8.240 -33.694  52.678  1.00  0.48           H  
ATOM   4378  H03 GLU B  10     -10.052 -33.656  52.710  1.00  0.48           H  
ATOM   4379  H04 GLU B  10     -10.138 -35.162  54.343  1.00  0.48           H  
ATOM   4380  H05 GLU B  10      -9.287 -31.376  52.016  1.00  0.48           H  
ATOM   4381  H06 GLU B  10      -8.751 -34.425  55.243  1.00  0.48           H  
ATOM   4382  N   GLN B  11      -6.675 -31.767  54.034  1.00  0.53           N  
ATOM   4383  CA  GLN B  11      -5.366 -31.604  54.650  1.00  0.53           C  
ATOM   4384  C   GLN B  11      -5.380 -30.399  55.567  1.00  0.53           C  
ATOM   4385  O   GLN B  11      -4.854 -30.456  56.684  1.00  0.53           O  
ATOM   4386  CB  GLN B  11      -4.289 -31.416  53.593  1.00  0.53           C  
ATOM   4387  CG  GLN B  11      -3.956 -32.663  52.801  1.00  0.53           C  
ATOM   4388  CD  GLN B  11      -2.896 -32.395  51.759  1.00  0.53           C  
ATOM   4389  NE2 GLN B  11      -1.982 -33.327  51.594  1.00  0.53           N  
ATOM   4390  OE1 GLN B  11      -2.898 -31.350  51.115  1.00  0.53           O  
ATOM   4391  H01 GLN B  11      -5.143 -32.505  55.222  1.00  0.53           H  
ATOM   4392  H02 GLN B  11      -3.380 -31.138  54.126  1.00  0.53           H  
ATOM   4393  H03 GLN B  11      -4.627 -30.650  52.895  1.00  0.53           H  
ATOM   4394  H04 GLN B  11      -4.860 -32.992  52.289  1.00  0.53           H  
ATOM   4395  H05 GLN B  11      -3.594 -33.431  53.485  1.00  0.53           H  
ATOM   4396  H06 GLN B  11      -1.247 -33.199  50.913  1.00  0.53           H  
ATOM   4397  H07 GLN B  11      -6.771 -31.624  53.039  1.00  0.53           H  
ATOM   4398  H08 GLN B  11      -2.015 -34.171  52.148  1.00  0.53           H  
ATOM   4399  N   VAL B  12      -5.966 -29.301  55.088  1.00  0.28           N  
ATOM   4400  CA  VAL B  12      -6.077 -28.079  55.883  1.00  0.28           C  
ATOM   4401  C   VAL B  12      -6.781 -28.396  57.207  1.00  0.28           C  
ATOM   4402  O   VAL B  12      -6.286 -28.048  58.281  1.00  0.28           O  
ATOM   4403  CB  VAL B  12      -6.839 -26.979  55.112  1.00  0.28           C  
ATOM   4404  CG1 VAL B  12      -7.342 -25.915  56.057  1.00  0.28           C  
ATOM   4405  CG2 VAL B  12      -5.930 -26.342  54.081  1.00  0.28           C  
ATOM   4406  H01 VAL B  12      -5.075 -27.702  56.088  1.00  0.28           H  
ATOM   4407  H02 VAL B  12      -7.691 -27.442  54.614  1.00  0.28           H  
ATOM   4408  H03 VAL B  12      -8.350 -26.168  56.384  1.00  0.28           H  
ATOM   4409  H04 VAL B  12      -6.683 -25.857  56.923  1.00  0.28           H  
ATOM   4410  H05 VAL B  12      -7.357 -24.952  55.546  1.00  0.28           H  
ATOM   4411  H06 VAL B  12      -4.965 -26.850  54.085  1.00  0.28           H  
ATOM   4412  H07 VAL B  12      -6.382 -26.430  53.093  1.00  0.28           H  
ATOM   4413  H08 VAL B  12      -5.787 -25.289  54.323  1.00  0.28           H  
ATOM   4414  H09 VAL B  12      -6.343 -29.314  54.151  1.00  0.28           H  
ATOM   4415  N   GLY B  13      -7.911 -29.091  57.119  1.00  0.36           N  
ATOM   4416  CA  GLY B  13      -8.658 -29.459  58.305  1.00  0.36           C  
ATOM   4417  C   GLY B  13      -7.858 -30.338  59.241  1.00  0.36           C  
ATOM   4418  O   GLY B  13      -7.836 -30.099  60.453  1.00  0.36           O  
ATOM   4419  H01 GLY B  13      -9.533 -30.025  57.984  1.00  0.36           H  
ATOM   4420  H02 GLY B  13      -8.944 -28.551  58.835  1.00  0.36           H  
ATOM   4421  H09 GLY B  13      -8.255 -29.367  56.210  1.00  0.36           H  
ATOM   4422  N   LYS B  14      -7.169 -31.332  58.680  1.00  0.47           N  
ATOM   4423  CA  LYS B  14      -6.353 -32.248  59.476  1.00  0.47           C  
ATOM   4424  C   LYS B  14      -5.220 -31.507  60.149  1.00  0.47           C  
ATOM   4425  O   LYS B  14      -4.949 -31.725  61.336  1.00  0.47           O  
ATOM   4426  CB  LYS B  14      -5.792 -33.375  58.616  1.00  0.47           C  
ATOM   4427  CG  LYS B  14      -6.825 -34.393  58.197  1.00  0.47           C  
ATOM   4428  CD  LYS B  14      -6.262 -35.348  57.169  1.00  0.47           C  
ATOM   4429  CE  LYS B  14      -6.826 -36.731  57.372  1.00  0.47           C  
ATOM   4430  NZ  LYS B  14      -6.470 -37.196  58.750  1.00  0.47           N  
ATOM   4431  H01 LYS B  14      -6.997 -32.683  60.240  1.00  0.47           H  
ATOM   4432  H02 LYS B  14      -5.056 -33.901  59.223  1.00  0.47           H  
ATOM   4433  H03 LYS B  14      -7.212 -31.456  57.679  1.00  0.47           H  
ATOM   4434  H04 LYS B  14      -5.355 -32.938  57.718  1.00  0.47           H  
ATOM   4435  H05 LYS B  14      -7.670 -33.866  57.754  1.00  0.47           H  
ATOM   4436  H06 LYS B  14      -7.144 -34.959  59.072  1.00  0.47           H  
ATOM   4437  H07 LYS B  14      -5.178 -35.388  57.280  1.00  0.47           H  
ATOM   4438  H08 LYS B  14      -6.522 -34.996  56.171  1.00  0.47           H  
ATOM   4439  H09 LYS B  14      -6.411 -37.414  56.631  1.00  0.47           H  
ATOM   4440  H10 LYS B  14      -7.910 -36.706  57.261  1.00  0.47           H  
ATOM   4441  H11 LYS B  14      -5.696 -36.650  59.100  1.00  0.47           H  
ATOM   4442  H12 LYS B  14      -7.266 -37.081  59.361  1.00  0.47           H  
ATOM   4443  H13 LYS B  14      -6.207 -38.171  58.720  1.00  0.47           H  
ATOM   4444  N   TRP B  15      -4.588 -30.602  59.406  1.00  0.46           N  
ATOM   4445  CA  TRP B  15      -3.487 -29.816  59.943  1.00  0.46           C  
ATOM   4446  C   TRP B  15      -3.994 -28.915  61.068  1.00  0.46           C  
ATOM   4447  O   TRP B  15      -3.509 -28.986  62.214  1.00  0.46           O  
ATOM   4448  CB  TRP B  15      -2.834 -28.959  58.842  1.00  0.46           C  
ATOM   4449  CG  TRP B  15      -1.471 -28.454  59.238  1.00  0.46           C  
ATOM   4450  CD1 TRP B  15      -0.274 -29.045  58.965  1.00  0.46           C  
ATOM   4451  CD2 TRP B  15      -1.186 -27.339  60.095  1.00  0.46           C  
ATOM   4452  CE2 TRP B  15       0.211 -27.330  60.316  1.00  0.46           C  
ATOM   4453  CE3 TRP B  15      -1.967 -26.348  60.699  1.00  0.46           C  
ATOM   4454  NE1 TRP B  15       0.738 -28.383  59.616  1.00  0.46           N  
ATOM   4455  CZ2 TRP B  15       0.838 -26.375  61.120  1.00  0.46           C  
ATOM   4456  CZ3 TRP B  15      -1.344 -25.397  61.494  1.00  0.46           C  
ATOM   4457  CH2 TRP B  15       0.047 -25.417  61.698  1.00  0.46           C  
ATOM   4458  H01 TRP B  15      -2.736 -30.501  60.336  1.00  0.46           H  
ATOM   4459  H02 TRP B  15      -3.473 -28.092  58.674  1.00  0.46           H  
ATOM   4460  H03 TRP B  15      -2.736 -29.563  57.940  1.00  0.46           H  
ATOM   4461  H04 TRP B  15      -0.139 -29.916  58.324  1.00  0.46           H  
ATOM   4462  H05 TRP B  15      -3.046 -26.323  60.548  1.00  0.46           H  
ATOM   4463  H06 TRP B  15       1.716 -28.633  59.584  1.00  0.46           H  
ATOM   4464  H07 TRP B  15       1.916 -26.391  61.281  1.00  0.46           H  
ATOM   4465  H08 TRP B  15      -1.944 -24.620  61.969  1.00  0.46           H  
ATOM   4466  H09 TRP B  15       0.505 -24.655  62.329  1.00  0.46           H  
ATOM   4467  H14 TRP B  15      -4.878 -30.457  58.449  1.00  0.46           H  
ATOM   4468  N   ALA B  16      -4.975 -28.080  60.735  1.00  0.36           N  
ATOM   4469  CA  ALA B  16      -5.549 -27.147  61.685  1.00  0.36           C  
ATOM   4470  C   ALA B  16      -6.037 -27.829  62.943  1.00  0.36           C  
ATOM   4471  O   ALA B  16      -5.704 -27.387  64.048  1.00  0.36           O  
ATOM   4472  CB  ALA B  16      -6.662 -26.375  61.050  1.00  0.36           C  
ATOM   4473  H01 ALA B  16      -4.754 -26.461  61.978  1.00  0.36           H  
ATOM   4474  H02 ALA B  16      -7.502 -26.315  61.742  1.00  0.36           H  
ATOM   4475  H03 ALA B  16      -6.317 -25.369  60.810  1.00  0.36           H  
ATOM   4476  H04 ALA B  16      -6.979 -26.878  60.137  1.00  0.36           H  
ATOM   4477  H10 ALA B  16      -5.331 -28.097  59.790  1.00  0.36           H  
ATOM   4478  N   ALA B  17      -6.783 -28.924  62.787  1.00  0.42           N  
ATOM   4479  CA  ALA B  17      -7.306 -29.660  63.942  1.00  0.42           C  
ATOM   4480  C   ALA B  17      -6.198 -30.218  64.852  1.00  0.42           C  
ATOM   4481  O   ALA B  17      -6.311 -30.176  66.075  1.00  0.42           O  
ATOM   4482  CB  ALA B  17      -8.233 -30.765  63.485  1.00  0.42           C  
ATOM   4483  H01 ALA B  17      -7.867 -28.946  64.544  1.00  0.42           H  
ATOM   4484  H02 ALA B  17      -9.143 -30.328  63.075  1.00  0.42           H  
ATOM   4485  H03 ALA B  17      -7.739 -31.361  62.718  1.00  0.42           H  
ATOM   4486  H04 ALA B  17      -8.486 -31.402  64.333  1.00  0.42           H  
ATOM   4487  H05 ALA B  17      -6.992 -29.252  61.855  1.00  0.42           H  
ATOM   4488  N   ARG B  18      -5.126 -30.732  64.257  1.00  0.59           N  
ATOM   4489  CA  ARG B  18      -3.997 -31.261  65.019  1.00  0.59           C  
ATOM   4490  C   ARG B  18      -3.341 -30.119  65.804  1.00  0.59           C  
ATOM   4491  O   ARG B  18      -2.947 -30.277  66.971  1.00  0.59           O  
ATOM   4492  CB  ARG B  18      -2.977 -31.897  64.070  1.00  0.59           C  
ATOM   4493  CG  ARG B  18      -1.781 -32.518  64.772  1.00  0.59           C  
ATOM   4494  CD  ARG B  18      -0.790 -33.113  63.777  1.00  0.59           C  
ATOM   4495  NE  ARG B  18      -0.256 -32.108  62.857  1.00  0.59           N  
ATOM   4496  CZ  ARG B  18       0.630 -32.366  61.898  1.00  0.59           C  
ATOM   4497  NH1 ARG B  18       1.094 -33.601  61.725  1.00  0.59           N  
ATOM   4498  NH2 ARG B  18       1.038 -31.395  61.094  1.00  0.59           N  
ATOM   4499  H01 ARG B  18      -4.351 -32.024  65.713  1.00  0.59           H  
ATOM   4500  H02 ARG B  18      -2.591 -31.095  63.440  1.00  0.59           H  
ATOM   4501  H03 ARG B  18      -3.481 -32.675  63.497  1.00  0.59           H  
ATOM   4502  H04 ARG B  18      -2.143 -33.322  65.413  1.00  0.59           H  
ATOM   4503  H05 ARG B  18      -5.091 -30.758  63.248  1.00  0.59           H  
ATOM   4504  H06 ARG B  18      -1.276 -31.750  65.358  1.00  0.59           H  
ATOM   4505  H07 ARG B  18      -1.320 -33.859  63.185  1.00  0.59           H  
ATOM   4506  H08 ARG B  18       0.037 -33.559  64.329  1.00  0.59           H  
ATOM   4507  H09 ARG B  18      -0.581 -31.157  62.956  1.00  0.59           H  
ATOM   4508  H10 ARG B  18       1.760 -33.792  60.990  1.00  0.59           H  
ATOM   4509  H11 ARG B  18       0.781 -34.347  62.329  1.00  0.59           H  
ATOM   4510  H12 ARG B  18       0.683 -30.457  61.214  1.00  0.59           H  
ATOM   4511  H13 ARG B  18       1.704 -31.593  60.361  1.00  0.59           H  
ATOM   4512  N   HIS B  19      -3.269 -28.953  65.169  1.00  0.45           N  
ATOM   4513  CA  HIS B  19      -2.673 -27.783  65.801  1.00  0.45           C  
ATOM   4514  C   HIS B  19      -3.423 -27.393  67.073  1.00  0.45           C  
ATOM   4515  O   HIS B  19      -2.799 -27.136  68.103  1.00  0.45           O  
ATOM   4516  CB  HIS B  19      -2.624 -26.601  64.827  1.00  0.45           C  
ATOM   4517  CG  HIS B  19      -1.779 -25.465  65.315  1.00  0.45           C  
ATOM   4518  CD2 HIS B  19      -0.459 -25.398  65.602  1.00  0.45           C  
ATOM   4519  ND1 HIS B  19      -2.298 -24.224  65.604  1.00  0.45           N  
ATOM   4520  CE1 HIS B  19      -1.333 -23.439  66.051  1.00  0.45           C  
ATOM   4521  NE2 HIS B  19      -0.209 -24.127  66.059  1.00  0.45           N  
ATOM   4522  H01 HIS B  19      -1.652 -28.046  66.079  1.00  0.45           H  
ATOM   4523  H02 HIS B  19      -3.642 -26.225  64.725  1.00  0.45           H  
ATOM   4524  H03 HIS B  19      -2.219 -26.951  63.877  1.00  0.45           H  
ATOM   4525  H04 HIS B  19       0.269 -26.201  65.491  1.00  0.45           H  
ATOM   4526  H05 HIS B  19      -1.447 -22.400  66.360  1.00  0.45           H  
ATOM   4527  H06 HIS B  19       0.691 -23.776  66.354  1.00  0.45           H  
ATOM   4528  H14 HIS B  19      -3.634 -28.877  64.231  1.00  0.45           H  
ATOM   4529  N   ILE B  20      -4.750 -27.312  66.984  1.00  0.29           N  
ATOM   4530  CA  ILE B  20      -5.611 -26.970  68.127  1.00  0.29           C  
ATOM   4531  C   ILE B  20      -5.423 -27.987  69.261  1.00  0.29           C  
ATOM   4532  O   ILE B  20      -5.205 -27.610  70.415  1.00  0.29           O  
ATOM   4533  CB  ILE B  20      -7.106 -26.964  67.719  1.00  0.29           C  
ATOM   4534  CG1 ILE B  20      -7.397 -25.788  66.793  1.00  0.29           C  
ATOM   4535  CG2 ILE B  20      -7.998 -26.896  68.933  1.00  0.29           C  
ATOM   4536  CD1 ILE B  20      -8.754 -25.863  66.100  1.00  0.29           C  
ATOM   4537  H01 ILE B  20      -5.324 -25.974  68.464  1.00  0.29           H  
ATOM   4538  H02 ILE B  20      -7.315 -27.894  67.191  1.00  0.29           H  
ATOM   4539  H03 ILE B  20      -6.641 -25.812  66.008  1.00  0.29           H  
ATOM   4540  H04 ILE B  20      -7.362 -24.871  67.381  1.00  0.29           H  
ATOM   4541  H05 ILE B  20      -8.970 -27.328  68.694  1.00  0.29           H  
ATOM   4542  H06 ILE B  20      -7.544 -27.456  69.750  1.00  0.29           H  
ATOM   4543  H07 ILE B  20      -5.185 -27.494  66.091  1.00  0.29           H  
ATOM   4544  H08 ILE B  20      -8.127 -25.856  69.232  1.00  0.29           H  
ATOM   4545  H09 ILE B  20      -9.452 -25.189  66.596  1.00  0.29           H  
ATOM   4546  H10 ILE B  20      -8.646 -25.569  65.056  1.00  0.29           H  
ATOM   4547  H11 ILE B  20      -9.134 -26.883  66.153  1.00  0.29           H  
ATOM   4548  N   VAL B  21      -5.505 -29.272  68.923  1.00  0.61           N  
ATOM   4549  CA  VAL B  21      -5.337 -30.346  69.906  1.00  0.61           C  
ATOM   4550  C   VAL B  21      -3.982 -30.237  70.607  1.00  0.61           C  
ATOM   4551  O   VAL B  21      -3.888 -30.336  71.837  1.00  0.61           O  
ATOM   4552  CB  VAL B  21      -5.439 -31.732  69.230  1.00  0.61           C  
ATOM   4553  CG1 VAL B  21      -5.201 -32.844  70.249  1.00  0.61           C  
ATOM   4554  CG2 VAL B  21      -6.800 -31.890  68.537  1.00  0.61           C  
ATOM   4555  H01 VAL B  21      -6.135 -30.241  70.641  1.00  0.61           H  
ATOM   4556  H02 VAL B  21      -4.664 -31.809  68.468  1.00  0.61           H  
ATOM   4557  H03 VAL B  21      -4.389 -32.556  70.917  1.00  0.61           H  
ATOM   4558  H04 VAL B  21      -6.109 -33.005  70.830  1.00  0.61           H  
ATOM   4559  H05 VAL B  21      -4.934 -33.764  69.728  1.00  0.61           H  
ATOM   4560  H06 VAL B  21      -7.504 -31.167  68.950  1.00  0.61           H  
ATOM   4561  H07 VAL B  21      -6.686 -31.714  67.467  1.00  0.61           H  
ATOM   4562  H08 VAL B  21      -7.177 -32.899  68.702  1.00  0.61           H  
ATOM   4563  H12 VAL B  21      -5.689 -29.514  67.960  1.00  0.61           H  
ATOM   4564  N   ASN B  22      -2.930 -30.046  69.819  1.00  0.54           N  
ATOM   4565  CA  ASN B  22      -1.587 -29.921  70.363  1.00  0.54           C  
ATOM   4566  C   ASN B  22      -1.500 -28.780  71.363  1.00  0.54           C  
ATOM   4567  O   ASN B  22      -0.993 -28.970  72.463  1.00  0.54           O  
ATOM   4568  CB  ASN B  22      -0.557 -29.721  69.241  1.00  0.54           C  
ATOM   4569  CG  ASN B  22      -0.192 -31.022  68.518  1.00  0.54           C  
ATOM   4570  ND2 ASN B  22      -0.672 -32.158  69.022  1.00  0.54           N  
ATOM   4571  OD1 ASN B  22       0.517 -30.995  67.517  1.00  0.54           O  
ATOM   4572  H01 ASN B  22      -1.358 -30.850  70.885  1.00  0.54           H  
ATOM   4573  H02 ASN B  22       0.354 -29.340  69.702  1.00  0.54           H  
ATOM   4574  H03 ASN B  22      -0.969 -29.023  68.512  1.00  0.54           H  
ATOM   4575  H04 ASN B  22      -0.456 -33.039  68.578  1.00  0.54           H  
ATOM   4576  H05 ASN B  22      -1.252 -32.138  69.849  1.00  0.54           H  
ATOM   4577  H09 ASN B  22      -3.066 -29.986  68.820  1.00  0.54           H  
ATOM   4578  N   ARG B  23      -2.025 -27.614  70.988  1.00  0.53           N  
ATOM   4579  CA  ARG B  23      -2.021 -26.427  71.857  1.00  0.53           C  
ATOM   4580  C   ARG B  23      -2.783 -26.665  73.160  1.00  0.53           C  
ATOM   4581  O   ARG B  23      -2.321 -26.287  74.242  1.00  0.53           O  
ATOM   4582  CB  ARG B  23      -2.654 -25.222  71.140  1.00  0.53           C  
ATOM   4583  CG  ARG B  23      -1.850 -24.633  69.993  1.00  0.53           C  
ATOM   4584  CD  ARG B  23      -0.575 -24.002  70.488  1.00  0.53           C  
ATOM   4585  NE  ARG B  23       0.072 -23.245  69.424  1.00  0.53           N  
ATOM   4586  CZ  ARG B  23       1.381 -23.045  69.318  1.00  0.53           C  
ATOM   4587  NH1 ARG B  23       2.206 -23.543  70.228  1.00  0.53           N  
ATOM   4588  NH2 ARG B  23       1.863 -22.384  68.268  1.00  0.53           N  
ATOM   4589  H01 ARG B  23      -0.976 -26.222  72.091  1.00  0.53           H  
ATOM   4590  H02 ARG B  23      -2.717 -24.434  71.890  1.00  0.53           H  
ATOM   4591  H03 ARG B  23      -3.619 -25.538  70.744  1.00  0.53           H  
ATOM   4592  H04 ARG B  23      -2.451 -23.862  69.511  1.00  0.53           H  
ATOM   4593  H05 ARG B  23      -1.604 -25.426  69.287  1.00  0.53           H  
ATOM   4594  H06 ARG B  23      -2.442 -27.542  70.071  1.00  0.53           H  
ATOM   4595  H07 ARG B  23       0.101 -24.791  70.818  1.00  0.53           H  
ATOM   4596  H08 ARG B  23      -0.805 -23.332  71.316  1.00  0.53           H  
ATOM   4597  H09 ARG B  23      -0.520 -22.841  68.712  1.00  0.53           H  
ATOM   4598  H10 ARG B  23       3.202 -23.405  70.136  1.00  0.53           H  
ATOM   4599  H11 ARG B  23       1.838 -24.060  71.014  1.00  0.53           H  
ATOM   4600  H12 ARG B  23       1.233 -22.022  67.567  1.00  0.53           H  
ATOM   4601  H13 ARG B  23       2.859 -22.245  68.173  1.00  0.53           H  
ATOM   4602  N   ILE B  24      -3.970 -27.255  73.041  1.00  0.45           N  
ATOM   4603  CA  ILE B  24      -4.805 -27.536  74.197  1.00  0.45           C  
ATOM   4604  C   ILE B  24      -4.055 -28.462  75.128  1.00  0.45           C  
ATOM   4605  O   ILE B  24      -3.812 -28.124  76.286  1.00  0.45           O  
ATOM   4606  CB  ILE B  24      -6.155 -28.197  73.793  1.00  0.45           C  
ATOM   4607  CG1 ILE B  24      -7.057 -27.190  73.081  1.00  0.45           C  
ATOM   4608  CG2 ILE B  24      -6.884 -28.726  75.015  1.00  0.45           C  
ATOM   4609  CD1 ILE B  24      -8.405 -27.782  72.639  1.00  0.45           C  
ATOM   4610  H01 ILE B  24      -5.033 -26.590  74.689  1.00  0.45           H  
ATOM   4611  H02 ILE B  24      -5.927 -29.024  73.120  1.00  0.45           H  
ATOM   4612  H03 ILE B  24      -6.534 -26.873  72.179  1.00  0.45           H  
ATOM   4613  H04 ILE B  24      -7.250 -26.359  73.759  1.00  0.45           H  
ATOM   4614  H05 ILE B  24      -7.883 -29.055  74.728  1.00  0.45           H  
ATOM   4615  H06 ILE B  24      -6.331 -29.567  75.433  1.00  0.45           H  
ATOM   4616  H07 ILE B  24      -6.963 -27.936  75.762  1.00  0.45           H  
ATOM   4617  H08 ILE B  24      -9.134 -26.980  72.526  1.00  0.45           H  
ATOM   4618  H09 ILE B  24      -8.282 -28.297  71.686  1.00  0.45           H  
ATOM   4619  H10 ILE B  24      -8.756 -28.488  73.391  1.00  0.45           H  
ATOM   4620  H14 ILE B  24      -4.300 -27.515  72.122  1.00  0.45           H  
ATOM   4621  N   ASN B  25      -3.647 -29.612  74.605  1.00  0.64           N  
ATOM   4622  CA  ASN B  25      -2.934 -30.598  75.408  1.00  0.64           C  
ATOM   4623  C   ASN B  25      -1.662 -30.055  76.071  1.00  0.64           C  
ATOM   4624  O   ASN B  25      -1.383 -30.362  77.228  1.00  0.64           O  
ATOM   4625  CB  ASN B  25      -2.693 -31.882  74.601  1.00  0.64           C  
ATOM   4626  CG  ASN B  25      -3.991 -32.671  74.365  1.00  0.64           C  
ATOM   4627  ND2 ASN B  25      -3.970 -33.589  73.407  1.00  0.64           N  
ATOM   4628  OD1 ASN B  25      -4.997 -32.448  75.042  1.00  0.64           O  
ATOM   4629  H01 ASN B  25      -3.582 -30.851  76.247  1.00  0.64           H  
ATOM   4630  H02 ASN B  25      -2.016 -32.515  75.174  1.00  0.64           H  
ATOM   4631  H03 ASN B  25      -2.263 -31.615  73.636  1.00  0.64           H  
ATOM   4632  H04 ASN B  25      -4.797 -34.134  73.212  1.00  0.64           H  
ATOM   4633  H05 ASN B  25      -3.127 -33.742  72.873  1.00  0.64           H  
ATOM   4634  H11 ASN B  25      -3.834 -29.808  73.632  1.00  0.64           H  
ATOM   4635  N   ALA B  26      -0.936 -29.195  75.367  1.00  0.86           N  
ATOM   4636  CA  ALA B  26       0.269 -28.589  75.922  1.00  0.86           C  
ATOM   4637  C   ALA B  26      -0.106 -27.638  77.059  1.00  0.86           C  
ATOM   4638  O   ALA B  26       0.597 -27.542  78.063  1.00  0.86           O  
ATOM   4639  CB  ALA B  26       1.017 -27.831  74.837  1.00  0.86           C  
ATOM   4640  H01 ALA B  26       0.915 -29.375  76.313  1.00  0.86           H  
ATOM   4641  H02 ALA B  26       2.011 -28.261  74.714  1.00  0.86           H  
ATOM   4642  H03 ALA B  26       0.470 -27.906  73.897  1.00  0.86           H  
ATOM   4643  H04 ALA B  26       1.108 -26.783  75.122  1.00  0.86           H  
ATOM   4644  H06 ALA B  26      -1.224 -28.956  74.429  1.00  0.86           H  
ATOM   4645  N   PHE B  27      -1.233 -26.956  76.895  1.00  0.76           N  
ATOM   4646  CA  PHE B  27      -1.726 -25.996  77.874  1.00  0.76           C  
ATOM   4647  C   PHE B  27      -2.165 -26.648  79.172  1.00  0.76           C  
ATOM   4648  O   PHE B  27      -1.968 -26.075  80.251  1.00  0.76           O  
ATOM   4649  CB  PHE B  27      -2.898 -25.194  77.280  1.00  0.76           C  
ATOM   4650  CG  PHE B  27      -3.375 -24.058  78.155  1.00  0.76           C  
ATOM   4651  CD1 PHE B  27      -2.788 -22.801  78.063  1.00  0.76           C  
ATOM   4652  CD2 PHE B  27      -4.428 -24.243  79.052  1.00  0.76           C  
ATOM   4653  CE1 PHE B  27      -3.241 -21.750  78.841  1.00  0.76           C  
ATOM   4654  CE2 PHE B  27      -4.887 -23.198  79.834  1.00  0.76           C  
ATOM   4655  CZ  PHE B  27      -4.294 -21.947  79.729  1.00  0.76           C  
ATOM   4656  H01 PHE B  27      -0.894 -25.333  78.110  1.00  0.76           H  
ATOM   4657  H02 PHE B  27      -3.734 -25.886  77.181  1.00  0.76           H  
ATOM   4658  H03 PHE B  27      -2.580 -24.780  76.323  1.00  0.76           H  
ATOM   4659  H04 PHE B  27      -1.962 -22.642  77.370  1.00  0.76           H  
ATOM   4660  H05 PHE B  27      -1.772 -27.109  76.055  1.00  0.76           H  
ATOM   4661  H06 PHE B  27      -4.895 -25.224  79.138  1.00  0.76           H  
ATOM   4662  H07 PHE B  27      -2.773 -20.769  78.758  1.00  0.76           H  
ATOM   4663  H08 PHE B  27      -5.711 -23.356  80.530  1.00  0.76           H  
ATOM   4664  H09 PHE B  27      -4.653 -21.120  80.342  1.00  0.76           H  
ATOM   4665  N   LYS B  28      -2.773 -27.828  79.057  1.00  0.91           N  
ATOM   4666  CA  LYS B  28      -3.292 -28.582  80.208  1.00  0.91           C  
ATOM   4667  C   LYS B  28      -4.404 -27.797  80.912  1.00  0.91           C  
ATOM   4668  O   LYS B  28      -4.280 -27.432  82.079  1.00  0.91           O  
ATOM   4669  CB  LYS B  28      -2.172 -28.934  81.199  1.00  0.91           C  
ATOM   4670  CG  LYS B  28      -1.161 -29.930  80.671  1.00  0.91           C  
ATOM   4671  CD  LYS B  28      -1.509 -31.358  81.061  1.00  0.91           C  
ATOM   4672  CE  LYS B  28      -1.224 -31.623  82.542  1.00  0.91           C  
ATOM   4673  NZ  LYS B  28      -1.312 -33.078  82.890  1.00  0.91           N  
ATOM   4674  H01 LYS B  28      -3.710 -29.515  79.831  1.00  0.91           H  
ATOM   4675  H02 LYS B  28      -2.652 -29.404  82.057  1.00  0.91           H  
ATOM   4676  H03 LYS B  28      -1.644 -28.016  81.458  1.00  0.91           H  
ATOM   4677  H04 LYS B  28      -0.192 -29.689  81.108  1.00  0.91           H  
ATOM   4678  H05 LYS B  28      -1.131 -29.859  79.584  1.00  0.91           H  
ATOM   4679  H06 LYS B  28      -0.891 -32.033  80.469  1.00  0.91           H  
ATOM   4680  H07 LYS B  28      -2.568 -31.530  80.867  1.00  0.91           H  
ATOM   4681  H08 LYS B  28      -1.980 -31.096  83.125  1.00  0.91           H  
ATOM   4682  H09 LYS B  28      -0.221 -31.267  82.775  1.00  0.91           H  
ATOM   4683  H10 LYS B  28      -2.883 -28.224  78.134  1.00  0.91           H  
ATOM   4684  H11 LYS B  28      -2.229 -33.426  82.650  1.00  0.91           H  
ATOM   4685  H12 LYS B  28      -0.612 -33.591  82.373  1.00  0.91           H  
ATOM   4686  H13 LYS B  28      -1.155 -33.198  83.881  1.00  0.91           H  
ATOM   4687  N   PRO B  29      -5.510 -27.537  80.208  1.00  0.71           N  
ATOM   4688  CA  PRO B  29      -6.620 -26.790  80.802  1.00  0.71           C  
ATOM   4689  C   PRO B  29      -7.225 -27.479  82.032  1.00  0.71           C  
ATOM   4690  O   PRO B  29      -7.223 -28.702  82.138  1.00  0.71           O  
ATOM   4691  CB  PRO B  29      -7.618 -26.691  79.649  1.00  0.71           C  
ATOM   4692  CG  PRO B  29      -7.364 -27.961  78.875  1.00  0.71           C  
ATOM   4693  CD  PRO B  29      -5.865 -28.039  78.864  1.00  0.71           C  
ATOM   4694  H01 PRO B  29      -7.495 -25.789  79.049  1.00  0.71           H  
ATOM   4695  H02 PRO B  29      -8.643 -26.654  80.018  1.00  0.71           H  
ATOM   4696  H03 PRO B  29      -7.807 -27.959  77.879  1.00  0.71           H  
ATOM   4697  H04 PRO B  29      -7.801 -28.824  79.378  1.00  0.71           H  
ATOM   4698  H05 PRO B  29      -5.483 -29.039  78.658  1.00  0.71           H  
ATOM   4699  H06 PRO B  29      -5.442 -27.408  78.082  1.00  0.71           H  
ATOM   4700  H14 PRO B  29      -6.307 -25.821  81.190  1.00  0.71           H  
ATOM   4701  N   THR B  30      -7.747 -26.676  82.948  1.00  0.93           N  
ATOM   4702  CA  THR B  30      -8.366 -27.160  84.174  1.00  0.93           C  
ATOM   4703  C   THR B  30      -9.595 -26.276  84.410  1.00  0.93           C  
ATOM   4704  O   THR B  30      -9.879 -25.383  83.611  1.00  0.93           O  
ATOM   4705  CB  THR B  30      -7.400 -27.046  85.396  1.00  0.93           C  
ATOM   4706  CG2 THR B  30      -6.140 -27.866  85.173  1.00  0.93           C  
ATOM   4707  OG1 THR B  30      -7.037 -25.673  85.619  1.00  0.93           O  
ATOM   4708  H01 THR B  30      -8.625 -28.214  84.073  1.00  0.93           H  
ATOM   4709  H02 THR B  30      -7.923 -27.433  86.270  1.00  0.93           H  
ATOM   4710  H03 THR B  30      -5.334 -27.467  85.789  1.00  0.93           H  
ATOM   4711  H04 THR B  30      -6.328 -28.904  85.448  1.00  0.93           H  
ATOM   4712  H05 THR B  30      -5.853 -27.814  84.123  1.00  0.93           H  
ATOM   4713  H06 THR B  30      -6.926 -25.520  86.560  1.00  0.93           H  
ATOM   4714  H07 THR B  30      -7.714 -25.679  82.788  1.00  0.93           H  
ATOM   4715  N   ALA B  31     -10.326 -26.511  85.495  1.00  0.94           N  
ATOM   4716  CA  ALA B  31     -11.509 -25.701  85.780  1.00  0.94           C  
ATOM   4717  C   ALA B  31     -11.134 -24.242  86.054  1.00  0.94           C  
ATOM   4718  O   ALA B  31     -11.838 -23.328  85.634  1.00  0.94           O  
ATOM   4719  CB  ALA B  31     -12.287 -26.285  86.950  1.00  0.94           C  
ATOM   4720  H01 ALA B  31     -12.146 -25.719  84.896  1.00  0.94           H  
ATOM   4721  H02 ALA B  31     -13.278 -26.589  86.611  1.00  0.94           H  
ATOM   4722  H03 ALA B  31     -11.756 -27.152  87.343  1.00  0.94           H  
ATOM   4723  H04 ALA B  31     -12.386 -25.533  87.733  1.00  0.94           H  
ATOM   4724  H07 ALA B  31     -10.062 -27.254  86.126  1.00  0.94           H  
ATOM   4725  N   ASP B  32     -10.023 -24.021  86.749  1.00  0.96           N  
ATOM   4726  CA  ASP B  32      -9.590 -22.661  87.051  1.00  0.96           C  
ATOM   4727  C   ASP B  32      -8.886 -21.983  85.875  1.00  0.96           C  
ATOM   4728  O   ASP B  32      -9.017 -20.781  85.673  1.00  0.96           O  
ATOM   4729  CB  ASP B  32      -8.696 -22.645  88.293  1.00  0.96           C  
ATOM   4730  CG  ASP B  32      -9.424 -23.125  89.549  1.00  0.96           C  
ATOM   4731  OD1 ASP B  32     -10.675 -23.046  89.607  1.00  0.96           O  
ATOM   4732  OD2 ASP B  32      -8.731 -23.577  90.488  1.00  0.96           O  
ATOM   4733  H01 ASP B  32     -10.493 -22.083  87.250  1.00  0.96           H  
ATOM   4734  H02 ASP B  32      -8.389 -21.613  88.464  1.00  0.96           H  
ATOM   4735  H03 ASP B  32      -7.839 -23.295  88.115  1.00  0.96           H  
ATOM   4736  H05 ASP B  32      -9.472 -24.804  87.072  1.00  0.96           H  
ATOM   4737  N   ARG B  33      -8.125 -22.750  85.107  1.00  0.93           N  
ATOM   4738  CA  ARG B  33      -7.436 -22.194  83.957  1.00  0.93           C  
ATOM   4739  C   ARG B  33      -7.909 -22.895  82.698  1.00  0.93           C  
ATOM   4740  O   ARG B  33      -7.348 -23.917  82.301  1.00  0.93           O  
ATOM   4741  CB  ARG B  33      -5.917 -22.353  84.091  1.00  0.93           C  
ATOM   4742  CG  ARG B  33      -5.302 -21.612  85.263  1.00  0.93           C  
ATOM   4743  CD  ARG B  33      -5.509 -20.098  85.155  1.00  0.93           C  
ATOM   4744  NE  ARG B  33      -5.000 -19.387  86.330  1.00  0.93           N  
ATOM   4745  CZ  ARG B  33      -5.696 -19.188  87.448  1.00  0.93           C  
ATOM   4746  NH1 ARG B  33      -6.939 -19.643  87.559  1.00  0.93           N  
ATOM   4747  NH2 ARG B  33      -5.142 -18.539  88.461  1.00  0.93           N  
ATOM   4748  H01 ARG B  33      -7.665 -21.130  83.901  1.00  0.93           H  
ATOM   4749  H02 ARG B  33      -5.482 -21.919  83.191  1.00  0.93           H  
ATOM   4750  H03 ARG B  33      -5.695 -23.414  84.205  1.00  0.93           H  
ATOM   4751  H04 ARG B  33      -8.024 -23.731  85.324  1.00  0.93           H  
ATOM   4752  H05 ARG B  33      -4.230 -21.807  85.260  1.00  0.93           H  
ATOM   4753  H06 ARG B  33      -5.762 -21.966  86.185  1.00  0.93           H  
ATOM   4754  H07 ARG B  33      -6.581 -19.910  85.087  1.00  0.93           H  
ATOM   4755  H08 ARG B  33      -4.988 -19.734  84.270  1.00  0.93           H  
ATOM   4756  H09 ARG B  33      -4.059 -19.023  86.290  1.00  0.93           H  
ATOM   4757  H10 ARG B  33      -7.458 -19.491  88.412  1.00  0.93           H  
ATOM   4758  H11 ARG B  33      -7.365 -20.141  86.791  1.00  0.93           H  
ATOM   4759  H12 ARG B  33      -4.196 -18.194  88.383  1.00  0.93           H  
ATOM   4760  H13 ARG B  33      -5.666 -18.389  89.312  1.00  0.93           H  
ATOM   4761  N   PRO B  34      -9.010 -22.423  82.107  1.00  0.69           N  
ATOM   4762  CA  PRO B  34      -9.471 -23.082  80.885  1.00  0.69           C  
ATOM   4763  C   PRO B  34      -8.682 -22.581  79.679  1.00  0.69           C  
ATOM   4764  O   PRO B  34      -7.961 -21.576  79.759  1.00  0.69           O  
ATOM   4765  CB  PRO B  34     -10.933 -22.645  80.795  1.00  0.69           C  
ATOM   4766  CG  PRO B  34     -10.889 -21.264  81.361  1.00  0.69           C  
ATOM   4767  CD  PRO B  34      -9.997 -21.435  82.578  1.00  0.69           C  
ATOM   4768  H01 PRO B  34     -11.620 -23.309  81.320  1.00  0.69           H  
ATOM   4769  H02 PRO B  34     -11.281 -22.638  79.762  1.00  0.69           H  
ATOM   4770  H03 PRO B  34     -11.873 -20.860  81.598  1.00  0.69           H  
ATOM   4771  H04 PRO B  34     -10.456 -20.560  80.650  1.00  0.69           H  
ATOM   4772  H05 PRO B  34      -9.550 -20.504  82.926  1.00  0.69           H  
ATOM   4773  H06 PRO B  34     -10.560 -21.814  83.431  1.00  0.69           H  
ATOM   4774  H14 PRO B  34      -9.345 -24.165  80.899  1.00  0.69           H  
ATOM   4775  N   PHE B  35      -8.770 -23.306  78.577  1.00  0.36           N  
ATOM   4776  CA  PHE B  35      -8.104 -22.888  77.355  1.00  0.36           C  
ATOM   4777  C   PHE B  35      -9.232 -22.137  76.642  1.00  0.36           C  
ATOM   4778  O   PHE B  35     -10.367 -22.608  76.618  1.00  0.36           O  
ATOM   4779  CB  PHE B  35      -7.660 -24.116  76.558  1.00  0.36           C  
ATOM   4780  CG  PHE B  35      -6.996 -23.788  75.259  1.00  0.36           C  
ATOM   4781  CD1 PHE B  35      -5.624 -23.554  75.199  1.00  0.36           C  
ATOM   4782  CD2 PHE B  35      -7.740 -23.726  74.087  1.00  0.36           C  
ATOM   4783  CE1 PHE B  35      -4.997 -23.263  73.985  1.00  0.36           C  
ATOM   4784  CE2 PHE B  35      -7.127 -23.436  72.863  1.00  0.36           C  
ATOM   4785  CZ  PHE B  35      -5.745 -23.204  72.815  1.00  0.36           C  
ATOM   4786  H01 PHE B  35      -7.204 -22.291  77.500  1.00  0.36           H  
ATOM   4787  H02 PHE B  35      -8.561 -24.680  76.319  1.00  0.36           H  
ATOM   4788  H03 PHE B  35      -6.960 -24.687  77.168  1.00  0.36           H  
ATOM   4789  H04 PHE B  35      -5.031 -23.599  76.113  1.00  0.36           H  
ATOM   4790  H05 PHE B  35      -8.815 -23.906  74.122  1.00  0.36           H  
ATOM   4791  H06 PHE B  35      -3.922 -23.082  73.955  1.00  0.36           H  
ATOM   4792  H07 PHE B  35      -9.307 -24.161  78.585  1.00  0.36           H  
ATOM   4793  H08 PHE B  35      -7.721 -23.391  71.950  1.00  0.36           H  
ATOM   4794  H09 PHE B  35      -5.260 -22.979  71.865  1.00  0.36           H  
ATOM   4795  N   VAL B  36      -8.965 -20.934  76.162  1.00  0.63           N  
ATOM   4796  CA  VAL B  36     -10.005 -20.172  75.492  1.00  0.63           C  
ATOM   4797  C   VAL B  36      -9.779 -20.267  73.999  1.00  0.63           C  
ATOM   4798  O   VAL B  36      -8.686 -19.973  73.505  1.00  0.63           O  
ATOM   4799  CB  VAL B  36     -10.033 -18.708  75.961  1.00  0.63           C  
ATOM   4800  CG1 VAL B  36     -11.265 -17.995  75.414  1.00  0.63           C  
ATOM   4801  CG2 VAL B  36     -10.044 -18.658  77.463  1.00  0.63           C  
ATOM   4802  H01 VAL B  36     -10.979 -20.591  75.746  1.00  0.63           H  
ATOM   4803  H02 VAL B  36      -9.142 -18.204  75.586  1.00  0.63           H  
ATOM   4804  H03 VAL B  36     -12.061 -18.024  76.158  1.00  0.63           H  
ATOM   4805  H04 VAL B  36     -11.016 -16.958  75.189  1.00  0.63           H  
ATOM   4806  H05 VAL B  36     -11.600 -18.494  74.505  1.00  0.63           H  
ATOM   4807  H06 VAL B  36     -10.683 -17.840  77.794  1.00  0.63           H  
ATOM   4808  H07 VAL B  36     -10.428 -19.600  77.856  1.00  0.63           H  
ATOM   4809  H08 VAL B  36      -9.030 -18.497  77.829  1.00  0.63           H  
ATOM   4810  H10 VAL B  36      -8.038 -20.545  76.261  1.00  0.63           H  
ATOM   4811  N   LEU B  37     -10.826 -20.667  73.291  1.00  0.56           N  
ATOM   4812  CA  LEU B  37     -10.776 -20.872  71.852  1.00  0.56           C  
ATOM   4813  C   LEU B  37     -11.776 -19.994  71.106  1.00  0.56           C  
ATOM   4814  O   LEU B  37     -12.964 -19.957  71.442  1.00  0.56           O  
ATOM   4815  CB  LEU B  37     -11.112 -22.338  71.555  1.00  0.56           C  
ATOM   4816  CG  LEU B  37     -10.295 -23.233  70.622  1.00  0.56           C  
ATOM   4817  CD1 LEU B  37     -11.140 -24.465  70.325  1.00  0.56           C  
ATOM   4818  CD2 LEU B  37      -9.919 -22.532  69.321  1.00  0.56           C  
ATOM   4819  H01 LEU B  37      -9.774 -20.608  71.514  1.00  0.56           H  
ATOM   4820  H02 LEU B  37     -12.031 -22.226  70.980  1.00  0.56           H  
ATOM   4821  H03 LEU B  37     -11.114 -22.842  72.521  1.00  0.56           H  
ATOM   4822  H04 LEU B  37      -9.357 -23.496  71.110  1.00  0.56           H  
ATOM   4823  H05 LEU B  37     -12.072 -24.160  69.849  1.00  0.56           H  
ATOM   4824  H06 LEU B  37     -10.592 -25.130  69.657  1.00  0.56           H  
ATOM   4825  H07 LEU B  37     -11.362 -24.987  71.256  1.00  0.56           H  
ATOM   4826  H08 LEU B  37      -8.889 -22.777  69.061  1.00  0.56           H  
ATOM   4827  H09 LEU B  37     -11.697 -20.837  73.772  1.00  0.56           H  
ATOM   4828  H10 LEU B  37     -10.583 -22.864  68.523  1.00  0.56           H  
ATOM   4829  H11 LEU B  37     -10.014 -21.454  69.448  1.00  0.56           H  
ATOM   4830  N   GLY B  38     -11.295 -19.306  70.078  1.00  0.80           N  
ATOM   4831  CA  GLY B  38     -12.162 -18.473  69.267  1.00  0.80           C  
ATOM   4832  C   GLY B  38     -12.506 -19.311  68.051  1.00  0.80           C  
ATOM   4833  O   GLY B  38     -11.617 -19.963  67.491  1.00  0.80           O  
ATOM   4834  H01 GLY B  38     -11.679 -17.536  68.989  1.00  0.80           H  
ATOM   4835  H02 GLY B  38     -13.065 -18.211  69.818  1.00  0.80           H  
ATOM   4836  H12 GLY B  38     -10.311 -19.363  69.857  1.00  0.80           H  
ATOM   4837  N   LEU B  39     -13.764 -19.284  67.614  1.00  0.81           N  
ATOM   4838  CA  LEU B  39     -14.187 -20.090  66.470  1.00  0.81           C  
ATOM   4839  C   LEU B  39     -15.049 -19.355  65.456  1.00  0.81           C  
ATOM   4840  O   LEU B  39     -15.742 -18.393  65.797  1.00  0.81           O  
ATOM   4841  CB  LEU B  39     -14.951 -21.322  66.961  1.00  0.81           C  
ATOM   4842  CG  LEU B  39     -14.194 -22.335  67.826  1.00  0.81           C  
ATOM   4843  CD1 LEU B  39     -15.180 -23.397  68.379  1.00  0.81           C  
ATOM   4844  CD2 LEU B  39     -13.078 -22.968  66.992  1.00  0.81           C  
ATOM   4845  H01 LEU B  39     -13.267 -20.362  65.953  1.00  0.81           H  
ATOM   4846  H02 LEU B  39     -15.200 -21.870  66.052  1.00  0.81           H  
ATOM   4847  H03 LEU B  39     -14.438 -18.696  68.082  1.00  0.81           H  
ATOM   4848  H04 LEU B  39     -15.801 -20.967  67.544  1.00  0.81           H  
ATOM   4849  H05 LEU B  39     -13.739 -21.838  68.682  1.00  0.81           H  
ATOM   4850  H06 LEU B  39     -16.115 -23.349  67.821  1.00  0.81           H  
ATOM   4851  H07 LEU B  39     -14.743 -24.390  68.271  1.00  0.81           H  
ATOM   4852  H08 LEU B  39     -15.376 -23.198  69.433  1.00  0.81           H  
ATOM   4853  H09 LEU B  39     -12.179 -23.063  67.601  1.00  0.81           H  
ATOM   4854  H10 LEU B  39     -13.392 -23.955  66.653  1.00  0.81           H  
ATOM   4855  H11 LEU B  39     -12.866 -22.337  66.129  1.00  0.81           H  
ATOM   4856  N   PRO B  40     -15.005 -19.795  64.189  1.00  0.66           N  
ATOM   4857  CA  PRO B  40     -15.759 -19.233  63.069  1.00  0.66           C  
ATOM   4858  C   PRO B  40     -16.841 -20.181  62.536  1.00  0.66           C  
ATOM   4859  O   PRO B  40     -16.954 -21.325  62.960  1.00  0.66           O  
ATOM   4860  CB  PRO B  40     -14.679 -19.079  62.016  1.00  0.66           C  
ATOM   4861  CG  PRO B  40     -13.949 -20.393  62.169  1.00  0.66           C  
ATOM   4862  CD  PRO B  40     -13.864 -20.587  63.682  1.00  0.66           C  
ATOM   4863  H01 PRO B  40     -14.051 -18.196  62.138  1.00  0.66           H  
ATOM   4864  H02 PRO B  40     -15.103 -18.968  61.018  1.00  0.66           H  
ATOM   4865  H03 PRO B  40     -12.971 -20.391  61.688  1.00  0.66           H  
ATOM   4866  H04 PRO B  40     -14.507 -21.205  61.703  1.00  0.66           H  
ATOM   4867  H05 PRO B  40     -13.904 -21.634  63.981  1.00  0.66           H  
ATOM   4868  H06 PRO B  40     -12.920 -20.208  64.073  1.00  0.66           H  
ATOM   4869  H12 PRO B  40     -16.288 -18.322  63.348  1.00  0.66           H  
ATOM   4870  N   THR B  41     -17.619 -19.690  61.580  1.00  0.54           N  
ATOM   4871  CA  THR B  41     -18.646 -20.484  60.917  1.00  0.54           C  
ATOM   4872  C   THR B  41     -18.360 -20.350  59.411  1.00  0.54           C  
ATOM   4873  O   THR B  41     -17.321 -19.828  59.026  1.00  0.54           O  
ATOM   4874  CB  THR B  41     -20.063 -20.009  61.257  1.00  0.54           C  
ATOM   4875  CG2 THR B  41     -20.309 -20.123  62.745  1.00  0.54           C  
ATOM   4876  OG1 THR B  41     -20.219 -18.644  60.876  1.00  0.54           O  
ATOM   4877  H01 THR B  41     -18.608 -21.521  61.250  1.00  0.54           H  
ATOM   4878  H02 THR B  41     -20.775 -20.633  60.717  1.00  0.54           H  
ATOM   4879  H03 THR B  41     -21.357 -20.364  62.922  1.00  0.54           H  
ATOM   4880  H04 THR B  41     -19.680 -20.912  63.158  1.00  0.54           H  
ATOM   4881  H05 THR B  41     -20.068 -19.176  63.227  1.00  0.54           H  
ATOM   4882  H06 THR B  41     -20.370 -18.591  59.929  1.00  0.54           H  
ATOM   4883  H07 THR B  41     -17.495 -18.727  61.300  1.00  0.54           H  
ATOM   4884  N   GLY B  42     -19.273 -20.781  58.559  1.00  0.46           N  
ATOM   4885  CA  GLY B  42     -19.011 -20.699  57.138  1.00  0.46           C  
ATOM   4886  C   GLY B  42     -18.604 -22.063  56.628  1.00  0.46           C  
ATOM   4887  O   GLY B  42     -18.534 -23.026  57.389  1.00  0.46           O  
ATOM   4888  H01 GLY B  42     -18.208 -19.985  56.955  1.00  0.46           H  
ATOM   4889  H02 GLY B  42     -19.911 -20.369  56.619  1.00  0.46           H  
ATOM   4890  H07 GLY B  42     -20.145 -21.164  58.896  1.00  0.46           H  
ATOM   4891  N   GLY B  43     -18.338 -22.160  55.337  1.00  0.47           N  
ATOM   4892  CA  GLY B  43     -17.960 -23.436  54.773  1.00  0.47           C  
ATOM   4893  C   GLY B  43     -16.510 -23.770  55.033  1.00  0.47           C  
ATOM   4894  O   GLY B  43     -16.147 -24.937  55.157  1.00  0.47           O  
ATOM   4895  H01 GLY B  43     -18.101 -23.378  53.694  1.00  0.47           H  
ATOM   4896  H02 GLY B  43     -18.584 -24.214  55.213  1.00  0.47           H  
ATOM   4897  H03 GLY B  43     -18.399 -21.344  54.745  1.00  0.47           H  
ATOM   4898  N   THR B  44     -15.685 -22.751  55.202  1.00  0.38           N  
ATOM   4899  CA  THR B  44     -14.269 -22.975  55.408  1.00  0.38           C  
ATOM   4900  C   THR B  44     -13.819 -23.959  56.493  1.00  0.38           C  
ATOM   4901  O   THR B  44     -13.060 -24.884  56.197  1.00  0.38           O  
ATOM   4902  CB  THR B  44     -13.516 -21.640  55.525  1.00  0.38           C  
ATOM   4903  CG2 THR B  44     -12.013 -21.881  55.635  1.00  0.38           C  
ATOM   4904  OG1 THR B  44     -13.771 -20.860  54.347  1.00  0.38           O  
ATOM   4905  H01 THR B  44     -13.995 -23.513  54.501  1.00  0.38           H  
ATOM   4906  H02 THR B  44     -13.860 -21.117  56.418  1.00  0.38           H  
ATOM   4907  H03 THR B  44     -16.045 -21.808  55.187  1.00  0.38           H  
ATOM   4908  H04 THR B  44     -11.510 -20.941  55.861  1.00  0.38           H  
ATOM   4909  H05 THR B  44     -11.817 -22.598  56.432  1.00  0.38           H  
ATOM   4910  H06 THR B  44     -11.638 -22.275  54.691  1.00  0.38           H  
ATOM   4911  H07 THR B  44     -14.040 -21.440  53.631  1.00  0.38           H  
ATOM   4912  N   PRO B  45     -14.307 -23.814  57.741  1.00  0.59           N  
ATOM   4913  CA  PRO B  45     -13.890 -24.727  58.814  1.00  0.59           C  
ATOM   4914  C   PRO B  45     -14.555 -26.109  58.911  1.00  0.59           C  
ATOM   4915  O   PRO B  45     -14.308 -26.836  59.878  1.00  0.59           O  
ATOM   4916  CB  PRO B  45     -14.143 -23.901  60.075  1.00  0.59           C  
ATOM   4917  CG  PRO B  45     -15.395 -23.154  59.725  1.00  0.59           C  
ATOM   4918  CD  PRO B  45     -15.177 -22.739  58.270  1.00  0.59           C  
ATOM   4919  H01 PRO B  45     -13.310 -23.252  60.345  1.00  0.59           H  
ATOM   4920  H02 PRO B  45     -14.295 -24.542  60.943  1.00  0.59           H  
ATOM   4921  H03 PRO B  45     -15.577 -22.304  60.383  1.00  0.59           H  
ATOM   4922  H04 PRO B  45     -16.271 -23.796  59.819  1.00  0.59           H  
ATOM   4923  H05 PRO B  45     -16.107 -22.627  57.713  1.00  0.59           H  
ATOM   4924  H06 PRO B  45     -14.683 -21.769  58.209  1.00  0.59           H  
ATOM   4925  H08 PRO B  45     -12.860 -25.033  58.630  1.00  0.59           H  
ATOM   4926  N   MET B  46     -15.357 -26.487  57.922  1.00  0.77           N  
ATOM   4927  CA  MET B  46     -16.039 -27.779  57.957  1.00  0.77           C  
ATOM   4928  C   MET B  46     -15.113 -28.993  58.116  1.00  0.77           C  
ATOM   4929  O   MET B  46     -15.348 -29.858  58.977  1.00  0.77           O  
ATOM   4930  CB  MET B  46     -16.939 -27.932  56.735  1.00  0.77           C  
ATOM   4931  CG  MET B  46     -18.145 -26.990  56.741  1.00  0.77           C  
ATOM   4932  SD  MET B  46     -19.422 -27.413  57.965  1.00  0.77           S  
ATOM   4933  CE  MET B  46     -20.937 -27.103  56.964  1.00  0.77           C  
ATOM   4934  H01 MET B  46     -16.643 -27.770  58.865  1.00  0.77           H  
ATOM   4935  H02 MET B  46     -17.329 -28.950  56.751  1.00  0.77           H  
ATOM   4936  H03 MET B  46     -16.347 -27.729  55.843  1.00  0.77           H  
ATOM   4937  H04 MET B  46     -18.613 -27.078  55.760  1.00  0.77           H  
ATOM   4938  H05 MET B  46     -17.790 -25.981  56.953  1.00  0.77           H  
ATOM   4939  H06 MET B  46     -21.709 -26.668  57.599  1.00  0.77           H
[truncated: 1,647,903 more chars]
