# Supplementary material for: Mapping allosteric communications within individual proteins
Source: Nat Commun. 2020 Jul 31;11:3862. doi: 10.1038/s41467-020-17618-2 (PMC7395124; doi:10.1038/s41467-020-17618-2)
Supplement: Supplementary file 7 — Supplementary Data 4 [file 41467_2020_17618_MOESM7_ESM.zip › comparison-to-Amors/1hot/1hot-qs.txt]

110	A	20.11995927	ASN110 A	4041.571429	0.40625
244	F	22.91771311	THR244 F	14138.5	0.14375
32	C	32.21346417	ASP32 C	3377.416667	0.99375
166	C	7.489936181	THR166 C	2057.571429	0.1625
242	B	11.41852534	PRO242 B	2533.857143	0.3
118	E	34.8477957	CYS118 E	18800.36364	0.7125
57	C	21.36183246	LYS57 C	1757.5	0.98125
129	B	25.86984341	GLY129 B	4742.428571	0.7875
90	E	37.70310959	HIS90 E	21981.76471	0.49375
109	F	37.10052281	GLY109 F	22614.28571	0.25625
47	B	8.744006233	THR47 B	440.5714286	0.8375
93	B	13.09772385	PHE93 B	2385.95	0.4375
16	F	33.82811791	ALA16 F	20720.6	0.43125
204	A	5.942750037	LEU204 A	325.1578947	0.675
144	C	9.077559253	ILE144 C	711.4210526	0.74375
87	D	13.78331375	SER87 D	2551.636364	0.4125
169	A	5.733367597	ALA169 A	994.2	0.21875
166	A	7.489076979	THR166 A	1910.714286	0.175
25	F	42.53013333	ASN25 F	23266.78571	0.2625
8	C	13.0785677	THR8 C	1629.714286	0.65
31	E	51.27011149	ALA31 E	22070	0.83125
18	B	17.61998482	ARG18 B	3105.208333	0.5875
175	B	12.79849948	ASP175 B	1301.5	0.75
214	E	24.215882	ALA214 E	8621	0.3375
257	C	19.87068001	GLU257 C	3111.866667	0.6875
35	C	19.40066311	PHE35 C	2459.05	0.85
175	E	20.54408051	ASP175 E	18638.25	0.04375
108	A	19.29371193	ASN108 A	3739.857143	0.44375
213	E	22.15847174	GLN213 E	9362.235294	0.225
117	C	21.25838992	GLU117 C	4356.266667	0.41875
138	E	24.1148672	VAL138 E	14319.625	0.1625
113	A	25.83557315	ASP113 A	4287.666667	0.825
77	B	13.20409785	LEU77 B	4443.210526	0.08125
35	A	19.40126733	PHE35 A	2486.65	0.84375
193	C	12.79842869	LEU193 C	2371.210526	0.4125
241	E	22.85709192	GLU241 E	14503.4	0.13125
156	B	19.60988192	ARG156 B	5578.958333	0.2375
58	D	24.43531833	ALA58 D	2766.2	0.83125
254	B	16.48052114	TYR254 B	3653.904762	0.2625
207	A	6.59146577	GLN207 A	112.2941176	0.94375
223	B	14.70330198	MET223 B	4430.705882	0.11875
201	D	8.585842533	ILE201 D	1390.947368	0.3875
218	A	18.88367562	GLY218 A	1607.142857	0.96875
194	E	29.84577345	LEU194 E	13692.84211	0.6125
34	E	44.45366525	PRO34 E	21580.21429	0.94375
77	D	13.20429903	LEU77 D	4250.052632	0.0875
196	D	17.63370335	ALA196 D	3906.2	0.28125
206	E	14.94358331	SER206 E	14241.72727	0.025
185	B	12.78371155	ALA185 B	5042.4	0.0625
27	F	39.42363405	PHE27 F	23575.4	0.16875
92	B	10.70460429	ASN92 B	2307.285714	0.31875
146	F	26.342418	PHE146 F	14927.8	0.24375
70	B	10.63525745	ASN70 B	3000.571429	0.18125
78	B	17.74782494	PRO78 B	4524.357143	0.21875
214	D	14.12400556	ALA214 D	882.8	0.95
82	A	12.91587941	PRO82 A	2710.714286	0.34375
108	D	19.53542057	ASN108 D	5061.428571	0.28125
106	C	14.72024144	LEU106 C	3008.315789	0.33125
4	E	28.36766599	ILE4 E	14886.57895	0.35625
112	A	25.9650497	PRO112 A	4274.428571	0.84375
119	A	24.62317455	ARG119 A	3950.666667	0.68125
231	D	20.7797858	LEU231 D	4102.631579	0.43125
76	D	18.91371833	GLY76 D	4327.857143	0.30625
233	C	22.49584875	PRO233 C	2224.214286	0.80625
263	E	30.39719811	ILE263 E	15777.42105	0.51875
47	C	8.893667298	THR47 C	280.8571429	0.9
34	A	25.66190759	PRO34 A	2937.357143	0.90625
23	E	31.32231483	ARG23 E	19777	0.275
6	E	28.17880542	LEU6 E	16364.73684	0.28125
239	F	26.16065393	CYS239 F	16321.90909	0.16875
206	A	10.37149064	SER206 A	162.3636364	0.9625
219	A	20.20820954	CYS219 A	1939.818182	0.95625
153	E	24.49093279	LEU153 E	4957.947368	0.55625
92	F	31.7030041	ASN92 F	24528.85714	0
104	F	42.40621263	ILE104 F	23939.26316	0.15
101	B	23.26941155	ALA101 B	4234.2	0.50625
147	B	11.93079197	ASN147 B	4381.285714	0.0625
235	F	26.70874003	ALA235 F	15717.9	0.24375
48	B	9.602252652	THR48 B	587.4285714	0.80625
168	F	14.59679914	VAL168 F	20177.1875	0
174	E	22.61465481	PHE174 E	18643.05	0.0625
79	E	37.66650747	LYS79 E	20747.40909	0.6625
24	A	19.76986538	ILE24 A	2590.210526	0.78125
4	A	15.96389789	ILE4 A	1941.631579	0.79375
138	F	23.73800685	VAL138 F	16066.3125	0.1125
101	D	23.26905146	ALA101 D	4169.4	0.525
225	F	27.95986325	THR225 F	9538.142857	0.65625
40	C	6.08210531	PRO40 C	225.8571429	0.76875
19	D	16.89496052	HIS19 D	3144.764706	0.48125
111	B	22.43681236	ALA111 B	6015.6	0.3625
245	E	18.83499758	MET245 E	12910.41176	0.09375
57	F	41.3125876	LYS57 F	24593.04545	0.03125
21	F	41.30485401	VAL21 F	22541.375	0.325
118	A	20.93344589	CYS118 A	3967.545455	0.4625
43	D	1.969317902	GLY43 D	12.42857143	0.4875
191	D	19.26376684	GLY191 D	4345.428571	0.325
6	A	15.2192191	LEU6 A	1895.578947	0.7
156	C	19.53407203	ARG156 C	3447.625	0.58125
63	F	42.41129917	PHE63 F	24354.35	0.09375
29	E	44.57301415	PRO29 E	21928.78571	0.53125
3	E	25.52804634	LEU3 E	13594.31579	0.25625
225	D	12.87770616	THR225 D	2885.142857	0.2875
16	D	12.59142982	ALA16 D	2605.2	0.35625
40	A	6.082383579	PRO40 A	228.8571429	0.76875
25	C	24.53786187	ASN25 C	2676.285714	0.86875
216	A	15.81765514	VAL216 A	1038.5	0.9625
48	F	31.70965444	THR48 F	23218.57143	0.0625
203	D	7.548692668	VAL203 D	678.5	0.6
5	E	27.4739123	PRO5 E	15222.21429	0.29375
12	A	9.93743639	VAL12 A	1457.625	0.525
246	F	17.0728181	GLU246 F	12439.53333	0.05
19	A	17.11910132	HIS19 A	2078.117647	0.85
225	B	12.87735241	THR225 B	3405.428571	0.1625
150	F	22.51667775	ALA150 F	6585	0.3375
25	A	24.53776546	ASN25 A	2699.714286	0.8625
21	B	19.17177011	VAL21 B	3317.0625	0.6125
26	F	38.33476274	ALA26 F	23363.2	0.175
191	C	19.39315542	GLY191 C	2763.142857	0.74375
15	E	31.69672844	TRP15 E	18447.83333	0.46875
175	C	12.63312	ASP175 C	1057.166667	0.81875
260	C	25.6170802	ALA260 C	3421.6	0.875
128	C	24.54302388	TYR128 C	3252	0.7875
124	D	22.99651147	LYS124 D	5192.227273	0.425
90	B	15.08849343	HIS90 B	2513.882353	0.54375
26	E	38.0341281	ALA26 E	21395.9	0.575
3	A	15.90105434	LEU3 A	1931.315789	0.7875
85	D	7.076365381	TYR85 D	2790.619048	0.05
23	F	31.12715605	ARG23 F	21569.41667	0.14375
48	C	10.12369592	THR48 C	372.5714286	0.90625
142	F	22.35116984	GLY142 F	14001.57143	0.1375
97	C	19.14924077	VAL97 C	2266.5625	0.90625
97	B	18.50874274	VAL97 B	3312.5625	0.59375
41	A	4.321603522	THR41 A	106.5714286	0.71875
230	B	19.00306657	GLN230 B	3592.882353	0.5125
26	C	26.13108744	ALA26 C	2887.7	0.94375
217	A	18.46448391	GLU217 A	1336.533333	0.975
59	F	48.06458316	GLY59 F	24493.42857	0.15625
133	D	15.69031714	LEU133 D	2677.157895	0.54375
193	F	34.06568106	LEU193 F	16481.68421	0.80625
135	D	9.160611606	MET135 D	1112.529412	0.55625
55	D	18.28722234	MET55 D	2231.647059	0.89375
15	A	15.51760797	TRP15 A	1885.875	0.75
18	A	17.70855175	ARG18 A	2138.791667	0.8875
107	F	37.59087567	LEU107 F	22332.10526	0.35
209	C	10.51197303	ALA209 C	94.6	0.98125
171	B	9.038531352	SER171 B	432.9090909	0.85
258	E	19.99366632	LEU258 E	12040.78947	0.125
49	E	33.01531346	TYR49 E	21330.61905	0.225
26	A	26.1322159	ALA26 A	2910.5	0.93125
9	B	9.113903554	ALA9 B	2044	0.2625
120	A	24.90977591	GLN120 A	3845.470588	0.74375
146	D	7.839595206	PHE146 D	3427.85	0.00625
152	F	23.23550596	SER152 F	7284.181818	0.34375
163	F	21.21095448	THR163 F	17025.21429	0.075
267	C	0	PO4267 C	1	0.74375
79	C	17.70330876	LYS79 C	3370.272727	0.48125
141	E	20.64199932	ASP141 E	12404.16667	0.1375
224	B	11.39430669	TRP224 B	3039.291667	0.2125
198	E	31.32886956	GLU198 E	17093.86667	0.525
231	F	23.87866414	LEU231 F	9475.684211	0.3
36	D	19.59494085	VAL36 D	3289.5	0.64375
217	E	21.78704005	GLU217 E	5787.266667	0.35
59	B	26.12224401	GLY59 B	2930.714286	0.93125
142	C	8.78800899	GLY142 C	273.5714286	0.89375
119	F	34.81122873	ARG119 F	21398.58333	0.36875
61	E	44.50013669	VAL61 E	22272.25	0.44375
196	F	33.23540606	ALA196 F	17551.3	0.69375
62	B	24.02487886	SER62 B	3513.181818	0.66875
214	A	14.11069474	ALA214 A	570.6	0.98125
224	D	11.39371208	TRP224 D	2460.875	0.325
171	F	17.67305599	SER171 F	21370	0.0125
120	E	38.96418266	GLN120 E	18959.35294	0.9
248	C	19.73133358	LYS248 C	2159.954545	0.925
100	E	48.81471735	PRO100 E	22387.28571	0.7
14	A	15.12245668	LYS14 A	1766.636364	0.7625
96	B	16.88163422	HIS96 B	3064.058824	0.53125
67	F	45.13575463	VAL67 F	23449.0625	0.275
105	F	41.55201268	ASN105 F	23400.28571	0.25
218	D	18.84750928	GLY218 D	2573.142857	0.8
27	A	25.67661195	PHE27 A	3098.7	0.9
43	E	24.5489258	GLY43 E	20775.85714	0.04375
220	C	20.43739555	VAL220 C	2235	0.89375
202	E	27.45093416	LEU202 E	16068.47368	0.25625
67	E	45.44594407	VAL67 E	21227.0625	0.96875
119	B	24.36342051	ARG119 B	6125.916667	0.45625
228	B	15.13516201	CYS228 B	3608.272727	0.21875
211	D	9.238641946	ALA211 D	398.4	0.85625
80	E	36.64524842	GLU80 E	20946.13333	0.58125
69	B	14.33381645	PHE69 B	3498.55	0.18125
66	D	19.67500295	VAL66 D	3842.5	0.41875
70	F	35.11592791	ASN70 F	22133.35714	0.25
266	D	21.38013361	LEU266 D	5594.95	0.3375
180	B	14.76289369	GLN180 B	3252.294118	0.28125
80	C	18.57839746	GLU80 C	3220.466667	0.6375
158	E	27.6671792	ARG158 E	13168.41667	0.36875
105	B	17.20199936	ASN105 B	4268.714286	0.2125
237	C	11.52301445	MET237 C	1182.823529	0.725
148	C	10.66295855	GLU148 C	1313.066667	0.6125
27	E	39.22204853	PHE27 E	21594.3	0.5875
128	F	44.05953683	TYR128 F	21727.66667	0.59375
131	D	17.07593464	ILE131 D	3888.789474	0.25
17	A	14.97632966	ALA17 A	1796	0.71875
266	B	21.38071037	LEU266 B	5444.05	0.35
166	D	7.430038021	THR166 D	2815.428571	0.0625
116	B	26.18291122	ALA116 B	6248	0.6625
84	D	12.31478733	SER84 D	3035.181818	0.23125
193	A	12.79893253	LEU193 A	2305.842105	0.45
122	A	20.9012935	GLU122 A	3445.066667	0.575
57	D	21.14685882	LYS57 D	2638.136364	0.71875
254	C	16.25802836	TYR254 C	2861.809524	0.5375
261	A	26.31524399	GLU261 A	3903.6	0.8875
93	C	13.72274787	PHE93 C	1453.35	0.7625
144	D	8.937744234	ILE144 D	2536.894737	0.175
64	C	25.59216091	LYS64 C	2730.454545	0.94375
166	B	7.429631821	THR166 B	2920.714286	0.03125
250	D	18.67380767	LYS250 D	2479	0.8375
99	C	20.03210563	ILE99 C	2732.894737	0.73125
37	B	14.64966215	LEU37 B	2345.473684	0.5625
123	D	25.0941122	GLU123 D	5242.6	0.60625
61	C	21.26665112	VAL61 C	2233.5625	0.8375
43	F	24.3836138	GLY43 F	23304.85714	0
79	F	37.2386414	LYS79 F	23749.95455	0.14375
16	A	12.55656673	ALA16 A	1697.8	0.6
25	D	24.31513777	ASN25 D	3865.571429	0.6375
246	A	15.37158359	GLU246 A	1518.466667	0.86875
20	D	13.51519907	ILE20 D	2981.421053	0.29375
207	B	7.172616608	GLN207 B	165.5882353	0.9125
153	A	18.5421962	LEU153 A	2486.894737	0.825
265	B	24.53985375	GLY265 B	5310.714286	0.525
38	B	12.92706796	GLY38 B	1139.714286	0.8
188	D	13.20947652	VAL188 D	4209.6875	0.09375
11	E	30.50215827	GLN11 E	18178.58824	0.3375
220	F	23.84423693	VAL220 F	5647.375	0.45
91	F	34.39965729	ARG91 F	24646.16667	0
247	F	23.40780729	LEU247 F	12166.94737	0.2
105	C	17.40314144	ASN105 C	2945.285714	0.60625
167	B	10.28751729	ARG167 B	2874.291667	0.19375
38	D	12.92703419	GLY38 D	1125.428571	0.80625
116	C	26.24802534	ALA116 C	4454.2	0.8625
18	D	17.61935581	ARG18 D	3110.125	0.5875
77	F	30.22704074	LEU77 F	22807.26316	0.05625
207	F	13.59935914	GLN207 F	15364.58824	0
177	F	19.35739747	ASP177 F	22116.66667	0
218	F	23.23306465	GLY218 F	7233.285714	0.35
175	D	12.79916642	ASP175 D	1326.5	0.73125
241	A	14.36121353	GLU241 A	1731.666667	0.66875
265	F	35.4313788	GLY265 F	17444.57143	0.81875
167	D	10.28878579	ARG167 D	2781.208333	0.20625
254	F	16.53404705	TYR254 F	11268.2381	0.05625
178	E	17.70397091	VAL178 E	18201.75	0.025
152	A	19.7299332	SER152 A	2436.909091	0.85625
220	B	20.15863115	VAL220 B	3939.75	0.4375
68	A	16.55700852	THR68 A	2159	0.775
28	D	27.73516962	LYS28 D	4569.727273	0.9125
254	D	24.7681894	TYR254 D	4064.619048	0.68125
64	E	50.26497147	LYS64 E	22235.22727	0.78125
145	E	28.92997432	ALA145 E	12654	0.55
152	C	19.72982752	SER152 C	3600.727273	0.5375
87	C	13.70532422	SER87 C	1571.909091	0.6875
68	C	16.55698107	THR68 C	2136	0.78125
176	B	12.01359834	ASN176 B	1710.428571	0.575
30	C	29.861417	THR30 C	3422.642857	0.98125
228	C	14.921578	CYS228 C	1767.727273	0.73125
125	D	18.93145325	ILE125 D	5074.526316	0.23125
253	D	19.35858559	ARG253 D	3324.416667	0.63125
11	B	14.58573399	GLN11 B	2409.941176	0.53125
229	B	13.18967103	LEU229 B	3500.947368	0.15625
51	C	14.73674106	ALA51 C	663.4	0.98125
240	A	10.58398309	ASP240 A	1474	0.55
178	D	13.5662786	VAL178 D	2670.25	0.375
259	E	25.5625798	GLU259 E	13448.2	0.2625
211	F	20.60268514	ALA211 F	12057.6	0.14375
232	E	25.59422415	HIS232 E	9171.470588	0.39375
172	E	18.3098914	ARG172 E	18203.54167	0.03125
155	A	18.8785487	SER155 A	2750.454545	0.7375
261	B	26.51199466	GLU261 B	4821.333333	0.85
170	D	5.717935379	ASN170 D	904.4285714	0.2625
248	D	20.30461664	LYS248 D	2476.727273	0.80625
69	A	14.76042909	PHE69 A	2045.35	0.625
47	E	28.92047429	THR47 E	20942.14286	0.09375
147	F	28.99971134	ASN147 F	12989.5	0.54375
132	A	20.20456869	HIS132 A	1911.647059	0.9625
264	E	30.55405104	LYS264 E	16039	0.51875
154	E	25.11635145	ALA154 E	6213.6	0.5
96	C	17.23529605	HIS96 C	2082.705882	0.86875
169	C	5.733573493	ALA169 C	993.8	0.225
247	E	23.53128324	LEU247 E	11727.31579	0.21875
172	C	2.37252334	ARG172 C	89.95833333	0.2125
54	D	17.87405209	GLU54 D	1894.8	0.93125
58	C	24.79447172	ALA58 C	1847.2	0.99375
184	B	14.84744039	TYR184 B	5119.857143	0.1
243	C	10.25145751	SER243 C	1708.909091	0.46875
115	D	25.27159382	ASP115 D	5784.083333	0.58125
78	D	17.74797808	PRO78 D	4354.714286	0.23125
113	D	26.25611049	ASP113 D	5799.166667	0.725
73	A	12.18092037	GLU73 A	2448.866667	0.36875
147	D	11.93031848	ASN147 D	3554.428571	0.14375
187	E	33.06459038	THR187 E	14919.5	0.825
53	A	16.44581007	VAL53 A	1027.8125	0.975
154	C	21.93404064	ALA154 C	3690.6	0.53125
142	D	8.832013417	GLY142 D	1171.428571	0.525
151	F	25.04756663	SER151 F	6859.181818	0.46875
189	F	31.53770976	GLY189 F	16326.71429	0.6125
72	E	31.67481204	ASP72 E	18067.25	0.49375
95	F	40.1182104	ASP95 F	24711.25	0.01875
165	B	9.834441672	ASP165 B	3231.5	0.1125
243	A	10.25198244	SER243 A	1736.545455	0.4375
253	E	20.54079648	ARG253 E	11530.125	0.15625
40	E	31.17305287	PRO40 E	20539.42857	0.19375
52	F	37.43547712	LEU52 F	23908.21053	0.1375
154	A	21.93382324	ALA154 A	2653	0.70625
216	E	22.38247355	VAL216 E	6903.375	0.31875
169	F	17.58860776	ALA169 F	20538.2	0.0125
17	D	14.80324299	ALA17 D	2723.8	0.425
242	E	18.7539534	PRO242 E	14315.64286	0.075
221	C	17.87197622	ASN221 C	2237.642857	0.875
199	D	13.40219434	VAL199 D	2648.25	0.36875
5	A	16.784607	PRO5 A	1974.928571	0.85625
207	C	6.591469108	GLN207 C	112.6470588	0.94375
2	B	17.7104031	ARG2 B	3437.791667	0.3875
145	F	28.64316515	ALA145 F	14639.4	0.38125
227	A	15.32634275	SER227 A	1521.454545	0.85625
53	E	38.87975116	VAL53 E	22024.5	0.5125
91	D	13.99112215	ARG91 D	2678.791667	0.3875
227	B	15.14038038	SER227 B	3422.909091	0.2625
8	F	26.18315159	THR8 F	19274.5	0.08125
213	C	14.17901834	GLN213 C	503.2941176	0.99375
72	A	9.477017411	ASP72 A	2027.5	0.29375
96	E	38.2981384	HIS96 E	22466.94118	0.3375
5	C	16.78432435	PRO5 C	1926	0.875
90	F	37.54820162	HIS90 F	24459.76471	0.0875
64	F	49.83984083	LYS64 F	24406.18182	0.4375
89	A	11.34598634	MET89 A	1177.058824	0.7125
224	A	11.71659733	TRP224 A	1301.916667	0.68125
49	F	32.83661514	TYR49 F	23577.38095	0.0875
134	C	12.01096745	PHE134 C	996.45	0.7875
169	B	5.694398124	ALA169 B	1367.8	0.11875
22	C	21.60920177	ASN22 C	2390.285714	0.75625
242	A	11.73668173	PRO242 A	1767.071429	0.5375
24	B	19.64936274	ILE24 B	3788.210526	0.45
97	F	42.07556742	VAL97 F	24756.1875	0.00625
228	E	28.18806386	CYS228 E	7276.181818	0.84375
90	D	15.0886673	HIS90 D	2532.117647	0.53125
157	A	17.98901779	THR157 A	2977.571429	0.6625
51	E	35.68960826	ALA51 E	21649.9	0.4375
224	C	11.71682952	TRP224 C	1433.166667	0.64375
252	F	23.37744479	LEU252 F	12463.26316	0.19375
162	B	10.36254824	LEU162 B	4813.578947	0.01875
103	A	21.72685	ASN103 A	2983.571429	0.65
24	D	19.64940857	ILE24 D	3771.578947	0.46875
258	A	23.79798151	LEU258 A	3690.473684	0.625
199	B	13.40219195	VAL199 B	2678.5	0.3625
9	F	25.26504847	ALA9 F	19724.9	0.05625
163	B	12.12001753	THR163 B	4227.714286	0.075
216	B	15.83940068	VAL216 B	1719.625	0.8375
159	D	18.63036113	ILE159 D	4604.947368	0.25
71	A	7.149575792	MET71 A	1390.176471	0.25625
117	D	21.32043649	GLU117 D	5616.2	0.325
4	C	15.9636861	ILE4 C	1872.263158	0.80625
66	F	44.73088509	VAL66 F	23822.5	0.23125
171	D	9.038953645	SER171 D	436.9090909	0.84375
223	A	14.71622781	MET223 A	1685.705882	0.74375
165	C	9.565891333	ASP165 C	2233.666667	0.25
157	E	32.84119839	THR157 E	13439.85714	0.88125
19	B	16.8951493	HIS19 B	3149.588235	0.45
200	B	11.08423231	MET200 B	1934.764706	0.45
35	B	18.94848231	PHE35 B	3871.85	0.35625
222	E	19.93802804	HIS222 E	3347.352941	0.6
141	C	8.164965156	ASP141 C	194.5	0.9125
156	A	19.53389943	ARG156 A	2918.875	0.71875
128	D	24.06758723	TYR128 D	4808.285714	0.5125
63	D	18.13964669	PHE63 D	3591.1	0.375
67	A	20.27254372	VAL67 A	2449	0.81875
34	D	25.03507891	PRO34 D	4282.142857	0.7
237	B	12.92372895	MET237 B	2267.058824	0.475
155	F	27.00650303	SER155 F	10979.54545	0.425
230	E	22.6672542	GLN230 E	6039.764706	0.36875
136	C	7.317607942	GLY136 C	313.7142857	0.8125
196	C	17.90889145	ALA196 C	2349.4	0.825
71	E	31.1545052	MET71 E	18283.64706	0.40625
60	F	45.20107147	GLN60 F	24407.23529	0.06875
122	B	20.69540903	GLU122 B	5569.6	0.30625
93	D	13.09760287	PHE93 D	2389.35	0.43125
113	F	37.01980908	ASP113 F	22125.16667	0.39375
136	D	7.142643348	GLY136 D	820	0.4875
123	F	38.91085385	GLU123 F	20902.6	0.7125
41	D	3.843180714	THR41 D	133.4285714	0.50625
127	E	43.59303385	SER127 E	19522	0.9875
118	F	34.85490925	CYS118 F	21250.90909	0.45
21	D	19.1709995	VAL21 D	3305.4375	0.63125
108	E	40.00703831	ASN108 E	20203.85714	0.84375
222	A	17.24143234	HIS222 A	1793.058824	0.91875
234	C	19.11259493	LYS234 C	2090.090909	0.93125
15	B	15.56258452	TRP15 B	2812.041667	0.45625
260	A	25.61776895	ALA260 A	3761	0.85625
130	D	22.9013221	LYS130 D	4316.454545	0.48125
127	F	43.4439507	SER127 F	21507	0.74375
210	D	11.96625409	LEU210 D	309.2631579	0.96875
170	F	20.54430018	ASN170 F	20992.64286	0.01875
3	C	15.90154272	LEU3 C	1835	0.8125
70	C	11.00595934	ASN70 C	1608.142857	0.5375
6	D	14.90614192	LEU6 D	2734.526316	0.4375
88	E	29.33426144	PHE88 E	21718.65	0.08125
123	C	25.50591896	GLU123 C	3874.466667	0.83125
61	B	20.93508273	VAL61 B	3288.8125	0.6
101	A	23.86627332	ALA101 A	3035	0.71875
176	E	16.01957921	ASN176 E	18594.71429	0.01875
190	B	15.674617	VAL190 B	4818.8125	0.15
116	F	37.04154667	ALA116 F	21706.1	0.50625
135	F	33.46222835	MET135 F	19767.88235	0.5
197	E	31.54887323	GLU197 E	16845.46667	0.56875
260	E	26.64025597	ALA260 E	14297.1	0.28125
150	E	22.29151993	ALA150 E	5076.6	0.40625
124	F	41.90508506	LYS124 F	21312.27273	0.76875
202	F	27.26608285	LEU202 F	17833.15789	0.15625
101	C	23.8668257	ALA101 C	3024.6	0.725
221	A	17.87188613	ASN221 A	1921.928571	0.925
260	F	26.61455245	ALA260 F	15667.2	0.2375
267	A	0	PO4267 A	1	0.74375
65	F	48.07797279	HIS65 F	24147.23529	0.30625
183	E	26.53744867	LYS183 E	16308	0.2
119	E	35.25895249	ARG119 E	18988.45833	0.725
83	D	9.350284969	GLU83 D	3262.266667	0.04375
181	A	10.14696511	VAL181 A	2740.5	0.2
2	D	17.7103472	ARG2 D	3577.791667	0.35
179	C	16.42543616	ASN179 C	2572.285714	0.625
192	C	17.49819365	THR192 C	2792.714286	0.6625
193	D	12.53769652	LEU193 D	4108.263158	0.0875
106	A	14.71979755	LEU106 A	2995.684211	0.35
209	E	18.00903734	ALA209 E	11579.6	0.0875
158	B	17.06027224	ARG158 B	6328.125	0.1625
266	C	24.28582807	LEU266 C	4362.5	0.60625
199	C	13.51465697	VAL199 C	1384.625	0.76875
107	E	37.65326314	LEU107 E	20087.47368	0.75
179	A	16.42525635	ASN179 A	2525	0.64375
83	C	9.190408533	GLU83 C	2353.466667	0.2125
220	A	20.43732431	VAL220 A	2108.25	0.94375
201	A	8.441373111	ILE201 A	758.7368421	0.6625
266	A	24.28584017	LEU266 A	4596.95	0.575
230	A	18.91984519	GLN230 A	2082.470588	0.93125
132	B	19.93032145	HIS132 B	3441.647059	0.5875
107	C	15.37255574	LEU107 C	3497.421053	0.25
168	D	9.817368792	VAL168 D	2071.75	0.3125
55	C	20.19058667	MET55 C	1440.588235	1
126	D	25.01559965	ARG126 D	5243.958333	0.59375
251	B	20.34164182	THR251 B	2932.142857	0.69375
118	C	20.93345922	CYS118 C	4264.090909	0.4125
146	C	7.477791185	PHE146 C	1499.75	0.2625
158	F	27.69623104	ARG158 F	15939.875	0.275
114	D	21.41746565	ILE114 D	5730.947368	0.325
180	D	14.76358422	GLN180 D	3179.588235	0.3
14	F	33.64341161	LYS14 F	20465	0.45625
30	B	29.36143617	THR30 B	4762.214286	0.93125
107	A	15.37307939	LEU107 A	3397.631579	0.275
37	E	39.90707135	LEU37 E	20498.10526	0.80625
161	E	28.23728728	THR161 E	10906.64286	0.59375
55	E	41.50709079	MET55 E	22077.17647	0.525
137	B	4.344394319	GLY137 B	507.8571429	0.24375
95	C	18.67819352	ASP95 C	1960.25	0.9375
176	C	12.28652522	ASN176 C	1405.571429	0.6625
84	F	32.1960927	SER84 F	23948.90909	0.04375
151	C	16.11892382	SER151 C	3106.818182	0.3875
143	E	23.68316501	HIS143 E	11785.76471	0.225
122	C	20.90151176	GLU122 C	3677.2	0.5
112	D	26.67930443	PRO112 D	5748.071429	0.8
200	A	11.09667432	MET200 A	1029.470588	0.74375
112	F	40.20623779	PRO112 F	22377.28571	0.39375
204	B	5.560710117	LEU204 B	483.4736842	0.44375
150	C	17.5816233	ALA150 C	2525.6	0.725
209	B	10.65377722	ALA209 B	146.4	0.975
33	C	29.18427827	ARG33 C	3282.875	0.9625
9	E	25.49849498	ALA9 E	18156.8	0.09375
256	C	22.23377869	ASN256 C	2998.714286	0.63125
39	B	10.13656969	LEU39 B	658.8421053	0.80625
206	F	14.27608469	SER206 F	15920.09091	0.00625
176	F	15.38338984	ASN176 F	22244.5	0
121	B	15.80495764	TYR121 B	5261.095238	0.1375
189	D	16.57205859	GLY189 D	4274.571429	0.2
53	B	16.12200447	VAL53 B	1651.0625	0.88125
233	B	22.40341637	PRO233 B	3723.428571	0.54375
128	A	24.54211745	TYR128 A	3301.904762	0.78125
264	F	30.56319741	LYS264 F	17188.31818	0.4375
95	D	18.0334838	ASP95 D	2924.833333	0.68125
195	B	20.03213493	ASP195 B	4564.833333	0.35
104	A	18.36879618	ILE104 A	2891.210526	0.7
226	E	26.63933852	ILE226 E	7679.736842	0.6125
181	C	10.14664762	VAL181 C	2848.25	0.1875
17	C	14.97548547	ALA17 C	1788.8	0.71875
229	F	25.98474633	LEU229 F	10830.89474	0.35625
2	F	24.35836731	ARG2 F	15222.25	0.15
100	F	48.3394811	PRO100 F	24627.57143	0.11875
243	B	10.22190599	SER243 B	2520	0.23125
212	B	11.42772182	LEU212 B	678.0526316	0.86875
200	E	32.7393894	MET200 E	16307.52941	0.725
209	F	17.78292591	ALA209 F	13308.8	0.0625
225	C	13.01701755	THR225 C	1398.142857	0.725
36	C	19.87358078	VAL36 C	1867	0.95625
195	D	20.03281897	ASP195 D	4249.666667	0.36875
202	D	6.822356997	LEU202 D	846.4210526	0.4125
217	C	18.46491097	GLU217 C	1287.466667	0.9875
234	D	19.07281046	LYS234 D	3501	0.5625
203	A	7.333571163	VAL203 A	435.375	0.75
6	F	27.79844499	LEU6 F	17925.57895	0.175
12	D	9.840147306	VAL12 D	2249.5	0.28125
55	B	18.28772268	MET55 B	2244.470588	0.89375
7	C	14.83342543	THR7 C	1789.428571	0.7125
43	B	1.969718254	GLY43 B	12.42857143	0.46875
53	F	38.6458726	VAL53 F	24206.4375	0.11875
130	C	22.99051709	LYS130 C	2598.772727	0.7375
184	F	30.18507547	TYR184 F	19418.14286	0.23125
195	F	34.29147792	ASP195 F	16821.58333	0.8
104	E	42.88378096	ILE104 E	21570.42105	0.6125
30	D	29.36142895	THR30 D	4729.071429	0.94375
129	A	26.01525233	GLY129 A	3057.857143	0.91875
243	F	20.77978484	SER243 F	14723	0.1125
194	D	18.41554759	LEU194 D	4210.947368	0.2875
105	A	17.40294688	ASN105 A	2937.714286	0.6125
7	A	14.8336543	THR7 A	1796.857143	0.7
190	A	15.57040186	VAL190 A	2471.25	0.5875
27	D	25.44837822	PHE27 D	4333.75	0.775
77	E	30.97222377	LEU77 E	19761.57895	0.25625
118	B	21.02848787	CYS118 B	6098.090909	0.29375
184	D	14.84738219	TYR184 D	4330.52381	0.1375
109	C	17.39661277	GLY109 C	4029.428571	0.24375
116	A	26.24818373	ALA116 A	4171.5	0.875
84	E	32.32661535	SER84 E	21240.81818	0.1875
3	F	25.42996412	LEU3 F	15390.36842	0.1875
52	B	13.91269111	LEU52 B	1433.421053	0.775
68	D	16.15314319	THR68 D	3426.428571	0.30625
149	E	23.85372065	PRO149 E	6736.071429	0.39375
55	F	39.41274323	MET55 F	24214	0.11875
214	C	14.11026648	ALA214 C	572.6	0.975
162	F	25.46003608	LEU162 F	16480.26316	0.14375
202	A	6.670474196	LEU202 A	498.2105263	0.6125
236	A	14.01263558	ILE236 A	1609.736842	0.70625
109	E	36.89304067	GLY109 E	20100	0.7125
133	A	15.83034011	LEU133 A	1385.684211	0.925
149	D	12.22461427	PRO149 D	3553	0.14375
67	D	19.929913	VAL67 D	3742.125	0.48125
258	B	19.53206379	LEU258 B	4140.157895	0.35625
129	E	40.90064814	GLY129 E	19281.42857	0.9625
117	F	38.66573462	GLU117 F	21606.86667	0.56875
85	C	6.680876664	TYR85 C	1757.285714	0.14375
71	B	8.86332432	MET71 B	3088.941176	0.05625
64	B	25.09270193	LYS64 B	3943.545455	0.7625
89	E	35.65062723	MET89 E	21709.64706	0.43125
4	B	16.05217583	ILE4 B	2896.263158	0.5
227	C	15.3255685	SER227 C	1571.636364	0.8375
245	D	15.49806346	MET245 D	2202.882353	0.64375
158	A	17.0094544	ARG158 A	2712.291667	0.65625
99	D	19.36507849	ILE99 D	3858.368421	0.4
111	A	21.76731205	ALA111 A	4167	0.4625
5	F	27.60670775	PRO5 F	16794.28571	0.24375
140	C	5.031798982	ASN140 C	69.85714286	0.98125
110	D	19.81580301	ASN110 D	5372.142857	0.26875
236	B	13.9898767	ILE236 B	2676.684211	0.39375
20	E	37.71915568	ILE20 E	20159.63158	0.74375
63	C	18.7559755	PHE63 C	2433.75	0.85
146	A	7.477629705	PHE146 A	1475.05	0.28125
153	B	18.49468451	LEU153 B	6126.315789	0.19375
253	B	18.69048595	ARG253 B	3235.333333	0.64375
237	A	11.52329701	MET237 A	1283.294118	0.66875
265	C	23.70694213	GLY265 C	4210.571429	0.55625
103	E	46.71959955	ASN103 E	21848.92857	0.725
261	D	26.51210127	GLU261 D	4993.333333	0.8375
131	F	37.5920769	ILE131 F	20798.31579	0.64375
188	E	34.0475906	VAL188 E	14900.375	0.875
255	C	20.77627967	PHE255 C	2759.2	0.7125
69	C	14.76043255	PHE69 C	2025.05	0.63125
14	D	14.8785098	LYS14 D	2637.818182	0.46875
74	C	7.61018804	TYR74 C	2770.904762	0.06875
126	A	25.24868244	ARG126 A	3670.708333	0.81875
143	B	6.591427387	HIS143 B	1969.294118	0.06875
234	F	26.96297997	LYS234 F	15619.90909	0.25
192	A	17.49879693	THR192 A	2643.571429	0.7
19	F	32.71287951	HIS19 F	21625.70588	0.16875
175	F	19.91995628	ASP175 F	22259.25	0
29	B	25.37104541	PRO29 B	4632.571429	0.7125
56	B	21.04850821	HIS56 B	2563.235294	0.74375
253	F	18.69039959	ARG253 F	12411.08333	0.09375
151	D	16.03288452	SER151 D	3915.181818	0.20625
132	E	36.08723508	HIS132 E	19042.05882	0.7625
215	D	13.40780795	ALA215 D	1133.8	0.83125
165	E	17.06536144	ASP165 E	14134	0.04375
237	F	27.55439279	MET237 F	15807.41176	0.26875
268	D	0	PO4268 D	1	0.74375
33	D	28.6398959	ARG33 D	4651.583333	0.93125
131	A	17.19446382	ILE131 A	2349.105263	0.7625
182	D	12.08267868	PRO182 D	3768.285714	0.10625
35	D	18.94866816	PHE35 D	3834.95	0.375
56	D	21.04791954	HIS56 D	2552.941176	0.74375
226	B	10.61217631	ILE226 B	2869.052632	0.20625
211	C	9.218328265	ALA211 C	243.6	0.91875
145	D	8.376796643	ALA145 D	2983	0.025
173	D	3.518583522	PHE173 D	506.85	0.075
11	A	15.01213912	GLN11 A	1613.588235	0.80625
230	C	18.92066857	GLN230 C	1933.352941	0.94375
127	A	26.97393842	SER127 A	3500.181818	0.91875
46	D	6.532283674	MET46 D	267.7058824	0.775
191	B	19.2637222	GLY191 B	4860.857143	0.26875
143	F	23.24004172	HIS143 F	13983.64706	0.15625
221	B	17.98643861	ASN221 B	4200.857143	0.25625
72	C	9.477435413	ASP72 C	2058.833333	0.2875
135	E	33.5534988	MET135 E	17812.23529	0.7
120	F	39.09255925	GLN120 F	21272.29412	0.625
148	D	10.80310964	GLU148 D	3576.866667	0.10625
198	F	31.16298262	GLU198 F	18740.66667	0.35
127	C	26.97697844	SER127 C	3490.181818	0.925
251	F	20.34219794	THR251 F	11872.57143	0.14375
49	D	8.353737906	TYR49 D	622.8095238	0.725
169	D	5.694941176	ALA169 D	1355.4	0.13125
94	B	15.50837338	PHE94 B	2856	0.4375
81	B	13.93787904	HIS81 B	3988.411765	0.125
10	C	12.82835301	GLU10 C	1459.733333	0.68125
61	F	44.21337537	VAL61 F	24316.9375	0.08125
138	D	4.5563312	VAL138 D	310.5	0.4375
231	A	20.54298413	LEU231 A	2433.947368	0.8125
192	E	32.79218213	THR192 E	14452.5	0.83125
102	C	25.50598451	GLU102 C	3064.4	0.8875
31	A	30.56650628	ALA31 A	3457.4	0.98125
51	B	14.50424562	ALA51 B	1082.8	0.89375
86	D	13.69899171	TYR86 D	2903.333333	0.31875
266	E	37.12356978	LEU266 E	16356.3	0.91875
103	C	21.72691414	ASN103 C	2975.428571	0.65625
10	A	12.82859985	GLU10 A	1453.733333	0.68125
13	F	31.08570368	GLY13 F	20198.57143	0.225
124	B	22.99630416	LYS124 B	5514.409091	0.4125
76	F	35.08263868	GLY76 F	22267.57143	0.21875
255	E	21.94778798	PHE255 E	10969.7	0.175
113	E	37.03533352	ASP113 E	19477.58333	0.76875
219	F	22.79535994	CYS219 F	6034.636364	0.375
47	D	8.744277958	THR47 D	440.1428571	0.8375
198	B	17.06529352	GLU198 B	3275.733333	0.39375
159	B	18.63022195	ILE159 B	6367.684211	0.19375
142	E	22.76354344	GLY142 E	12014.57143	0.18125
81	F	29.14594876	HIS81 F	23995.29412	0.0125
138	B	4.556044556	VAL138 B	303.125	0.4375
212	F	22.60030772	LEU212 F	12249.21053	0.16875
218	E	23.28631875	GLY218 E	4561	0.48125
240	E	23.26875693	ASP240 E	14795.83333	0.125
91	C	13.51783348	ARG91 C	1634.708333	0.65625
252	A	19.36174902	LEU252 A	2976.315789	0.70625
242	D	11.41785676	PRO242 D	2442.142857	0.33125
213	D	14.13723895	GLN213 D	782.5882353	0.95625
130	F	33.93266157	LYS130 F	20634.5	0.4625
30	A	29.86156275	THR30 A	3451.642857	0.96875
115	A	24.95603857	ASP115 A	4228.416667	0.69375
179	F	21.32487594	ASN179 F	21825.35714	0.00625
63	B	18.14078582	PHE63 B	3608.55	0.35625
125	F	39.14320357	ILE125 F	21238.47368	0.6375
233	E	24.57502761	PRO233 E	10100.78571	0.30625
240	C	10.58424915	ASP240 C	1442.333333	0.55625
179	E	21.21424074	ASN179 E	18160.5	0.05
252	C	19.36074911	LEU252 C	2641.473684	0.78125
159	F	30.71100391	ILE159 F	16955.73684	0.46875
94	E	39.99083107	PHE94 E	22181.9	0.48125
142	A	8.787440242	GLY142 A	273.2857143	0.89375
44	E	25.12520882	THR44 E	20632.78571	0.04375
122	D	20.69548427	GLU122 D	5056	0.3375
217	F	21.75538304	GLU217 F	8582.266667	0.23125
257	D	25.01297755	GLU257 D	4300.266667	0.6875
150	B	17.40397937	ALA150 B	5685.4	0.175
1	D	17.19058396	MET1 D	3468	0.34375
110	C	20.11980186	ASN110 C	4222.428571	0.375
206	D	10.12378847	SER206 D	232	0.94375
222	C	17.24094583	HIS222 C	2430.352941	0.73125
262	E	29.22144312	ASN262 E	15527.85714	0.39375
57	E	41.19639437	LYS57 E	22449.27273	0.38125
115	B	25.27112372	ASP115 B	6314.333333	0.51875
157	B	17.97778921	THR157 B	5875	0.18125
253	A	20.96839953	ARG253 A	3247.291667	0.61875
183	B	15.44144495	LYS183 B	4723.545455	0.14375
257	B	19.76153802	GLU257 B	4030.133333	0.3875
250	F	15.48210079	LYS250 F	12066.45455	0.04375
53	C	16.44506458	VAL53 C	1013.5	0.975
204	C	5.942270694	LEU204 C	318.1052632	0.68125
37	A	14.98796017	LEU37 A	1185.894737	0.89375
185	C	12.42567201	ALA185 C	3327.4	0.18125
250	E	14.71848878	LYS250 E	11441.36364	0.0375
24	E	40.95654757	ILE24 E	20945.78947	0.79375
62	C	24.6489343	SER62 C	2410.818182	0.96875
190	D	15.67449183	VAL190 D	4264.75	0.16875
212	D	11.42805294	LEU212 D	642.2631579	0.875
23	D	20.08618876	ARG23 D	3604.958333	0.5375
41	F	28.7602834	THR41 F	23218.57143	0.03125
143	A	6.704054892	HIS143 A	420.4117647	0.69375
48	D	9.601723075	THR48 D	589.5714286	0.8
37	C	14.98769579	LEU37 C	1157.578947	0.91875
108	C	19.29342588	ASN108 C	3865.714286	0.39375
69	D	14.33379542	PHE69 D	3397.45	0.23125
112	B	26.67903083	PRO112 B	6194.285714	0.75625
52	E	37.77863399	LEU52 E	21761.68421	0.53125
138	C	4.60430277	VAL138 C	101.25	0.7875
115	F	31.86058797	ASP115 F	21795.91667	0.14375
113	C	25.83534589	ASP113 C	4574.083333	0.8
157	F	33.03899734	THR157 F	16019.5	0.775
183	F	26.36246627	LYS183 F	19843.86364	0.06875
268	F	22.9900144	PO4268 F	26464.8	0
130	B	22.90131394	LYS130 B	4433	0.475
174	D	9.227207703	PHE174 D	1069.25	0.575
137	E	28.00407445	GLY137 E	15478.28571	0.3
121	F	38.83588675	TYR121 F	21087	0.6625
250	A	18.54923764	LYS250 A	2738.181818	0.725
204	E	21.68090727	LEU204 E	15492.47368	0.1
128	E	43.87239882	TYR128 E	19704.28571	0.99375
201	B	8.584534757	ILE201 B	1377.578947	0.39375
218	C	18.8840569	GLY218 C	1565.714286	0.975
263	F	30.41650371	ILE263 F	17093.10526	0.41875
19	E	32.58924389	HIS19 E	19575.17647	0.45
7	B	14.51889793	THR7 B	2578.714286	0.4625
239	C	11.52855503	CYS239 C	1219.363636	0.7
85	F	27.76758175	TYR85 F	23684.28571	0.01875
100	B	23.68608328	PRO100 B	4110.785714	0.5625
196	B	17.63427498	ALA196 B	4047.6	0.25625
45	A	4.089917603	PRO45 A	64.35714286	0.84375
222	B	17.12338454	HIS222 B	4707.705882	0.19375
140	A	5.03199692	ASN140 A	69.85714286	0.975
157	C	17.98885669	THR157 C	3689.857143	0.34375
81	C	13.5279209	HIS81 C	2959.588235	0.3
199	A	13.51522083	VAL199 A	1410.125	0.76875
96	F	37.92919063	HIS96 F	24769.64706	0.00625
45	C	4.088923942	PRO45 C	63.21428571	0.85
80	B	18.58122464	GLU80 B	4276.866667	0.2875
243	D	10.22146575	SER243 D	2423.454545	0.25
232	C	19.12204186	HIS232 C	2268.941176	0.90625
181	F	22.28067147	VAL181 F	21082.625	0.025
8	D	12.94557569	THR8 D	2338.285714	0.44375
98	B	23.02487468	ASP98 B	3665.5	0.58125
139	E	22.30630687	GLY139 E	13700.85714	0.14375
111	D	22.43599122	ALA111 D	5609.2	0.38125
85	B	7.076148246	TYR85 B	2772.904762	0.05625
86	F	35.53544287	TYR86 F	24138.14286	0.10625
228	F	28.10613196	CYS228 F	10342.90909	0.61875
251	A	21.04129012	THR251 A	2856.357143	0.6875
45	E	28.3792862	PRO45 E	20844.71429	0.0875
68	F	41.35053492	THR68 F	23220.64286	0.25625
213	F	21.87468247	GLN213 F	11353.05882	0.16875
102	D	24.75969146	GLU102 D	4221.066667	0.6625
156	E	29.2020477	ARG156 E	12682.83333	0.6
18	C	17.70739419	ARG18 C	2127.041667	0.8875
208	F	18.66418844	LYS208 F	15168	0.05625
45	F	28.1641952	PRO45 F	23156.35714	0.03125
42	A	2.893695388	GLY42 A	27.71428571	0.61875
31	F	51.41673079	ALA31 F	24141.2	0.64375
149	F	23.67700376	PRO149 F	8324.357143	0.325
251	C	20.18956847	THR251 C	2527.571429	0.7875
207	D	7.173639383	GLN207 D	161.5882353	0.9125
185	E	30.86148509	ALA185 E	15681	0.5875
141	A	8.165958425	ASP141 A	194	0.91875
111	E	40.53703932	ALA111 E	19827.6	0.94375
240	B	10.32548779	ASP240 B	2186.666667	0.33125
212	E	22.85599188	LEU212 E	10332.26316	0.23125
86	C	13.71286804	TYR86 C	1878.761905	0.6125
128	B	24.06771537	TYR128 B	4975.809524	0.49375
266	F	36.64537858	LEU266 F	17633.9	0.85625
29	A	25.85663137	PRO29 A	3339.285714	0.89375
70	E	35.45880107	ASN70 E	19672.71429	0.6625
42	C	2.893595341	GLY42 C	27.71428571	0.60625
151	A	16.09035817	SER151 A	2247.181818	0.66875
133	E	35.32637243	LEU133 E	18681.52632	0.74375
155	D	18.93654815	SER155 D	4486.090909	0.2875
245	C	15.4779897	MET245 C	1603	0.85
251	E	20.18989034	THR251 E	10894.5	0.1625
242	F	18.73633822	PRO242 F	15094.92857	0.0625
60	D	24.07106024	GLN60 D	3119	0.7375
154	F	25.09256695	ALA154 F	8708.4	0.38125
259	D	20.87759148	GLU259 D	4364.533333	0.4
146	E	26.39192068	PHE146 E	12748.85	0.3125
186	D	14.26450122	LEU186 D	4440.842105	0.10625
70	A	11.00666007	ASN70 A	1618.142857	0.53125
39	D	10.13661684	LEU39 D	650.9473684	0.825
172	D	2.548025706	ARG172 D	106.375	0.325
22	D	21.46576097	ASN22 D	3542.714286	0.54375
106	D	14.14529194	LEU106 D	4207.052632	0.10625
193	E	34.37068725	LEU193 E	14520.63158	0.9
172	B	2.546736343	ARG172 B	105.0416667	0.33125
115	C	24.95667115	ASP115 C	4530.416667	0.64375
141	D	8.310431818	ASP141 D	803.1666667	0.6375
121	E	38.82185582	TYR121 E	18826.61905	0.90625
54	F	36.97324608	GLU54 F	24284.73333	0.1125
154	D	22.06510372	ALA154 D	4373.8	0.45625
37	F	39.60720482	LEU37 F	22653.52632	0.30625
111	F	41.25508832	ALA111 F	22492.5	0.35625
42	D	2.63130785	GLY42 D	35.14285714	0.4625
245	A	15.4787879	MET245 A	1610.882353	0.84375
59	C	26.50002849	GLY59 C	1975.142857	0.9875
215	C	13.48892208	ALA215 C	722.2	0.95625
115	E	31.88227842	ASP115 E	19208.16667	0.36875
79	B	17.47084025	LYS79 B	4423.272727	0.2125
262	B	22.64089629	ASN262 B	4845.285714	0.4375
237	E	28.28611069	MET237 E	14001.35294	0.3875
187	D	12.90769604	THR187 D	4186.571429	0.0875
28	B	27.73595708	LYS28 B	4597.727273	0.9125
154	B	22.06460534	ALA154 B	6192.6	0.33125
20	C	13.75104011	ILE20 C	1927.210526	0.6
267	E	22.99006968	PO4267 E	20409.2	0.0375
3	D	16.15943492	LEU3 D	2893.421053	0.5
183	A	15.01444451	LYS183 A	3112	0.31875
156	F	29.32039544	ARG156 F	15062.58333	0.44375
257	A	24.14693252	GLU257 A	3614.8	0.6625
187	B	12.90720512	THR187 B	4863.857143	0.0625
126	E	39.18394565	ARG126 E	19499.58333	0.8625
134	F	36.1740961	PHE134 F	19845.85	0.7
232	A	19.12253302	HIS232 A	2399	0.8875
17	E	36.65628456	ALA17 E	19619.8	0.73125
59	D	26.12201181	GLY59 D	2922.714286	0.93125
133	B	15.69035678	LEU133 B	2712.105263	0.525
180	E	23.47361372	GLN180 E	17974.41176	0.06875
72	B	9.4007755	ASP72 B	3753.833333	0.025
56	F	43.38941933	HIS56 F	24471.88235	0.05
190	C	15.57093783	VAL190 C	2653.75	0.5375
27	B	25.44879129	PHE27 B	4355.45	0.7625
262	F	29.00146172	ASN262 F	16845.92857	0.3125
209	A	10.51183761	ALA209 A	94.6	0.98125
146	B	7.83873389	PHE146 B	3967.95	0
140	B	5.750250082	ASN140 B	478.2857143	0.4875
249	D	20.24793101	VAL249 D	2583.5	0.7625
96	D	16.88127507	HIS96 D	3059.529412	0.53125
227	D	15.14065765	SER227 D	3064	0.35625
161	B	15.82750735	THR161 B	5701.571429	0.1125
218	B	18.84774302	GLY218 B	2666.857143	0.75625
199	F	31.49826817	VAL199 F	17669.9375	0.5
220	E	23.91292032	VAL220 E	3404.875	0.675
236	C	14.01259755	ILE236 C	1534.789474	0.74375
134	B	11.7956269	PHE134 B	2148.95	0.41875
269	E	19.84873412	16G269 E	10601.24242	0.15625
103	B	21.11201568	ASN103 B	4221.428571	0.425
18	F	35.46341289	ARG18 F	21658.875	0.4125
92	A	10.79269336	ASN92 A	1409.857143	0.575
180	A	14.73441594	GLN180 A	2706.529412	0.425
228	D	15.13275616	CYS228 D	3361.909091	0.26875
254	A	24.53793671	TYR254 A	3778.52381	0.6875
208	C	1.832534311	LYS208 C	22.09090909	0.10625
124	C	23.39899359	LYS124 C	3639.363636	0.60625
62	D	24.02445256	SER62 D	3499	0.675
189	C	16.77897413	GLY189 C	2701.428571	0.61875
95	E	40.89031124	ASP95 E	22379.08333	0.3875
159	C	18.11053078	ILE159 C	4273.789474	0.25
104	B	17.88634907	ILE104 B	4151.736842	0.2625
226	D	10.61198747	ILE226 D	2572.210526	0.24375
4	D	16.05148055	ILE4 D	2897.421053	0.5
235	B	16.62715264	ALA235 B	3068.8	0.4875
14	C	15.12141944	LYS14 C	1782	0.74375
208	A	1.832574419	LYS208 A	22.09090909	0.34375
158	C	17.0088081	ARG158 C	3781.791667	0.2625
55	A	20.19082381	MET55 A	1461.411765	0.9875
121	C	16.10343345	TYR121 C	3447.52381	0.2875
162	D	10.36209115	LEU162 D	3904.210526	0.0375
20	B	13.51507843	ILE20 B	2987.842105	0.29375
63	A	18.75584922	PHE63 A	2462	0.84375
140	D	5.750072695	ASN140 D	476.2857143	0.49375
13	A	12.07259388	GLY13 A	1648.142857	0.5875
10	E	28.62536108	GLU10 E	18370.6	0.20625
13	B	11.9549967	GLY13 B	2474.714286	0.35625
163	C	11.99053172	THR163 C	2582	0.325
95	A	18.67914481	ASP95 A	1967.833333	0.9375
226	C	10.25103609	ILE226 C	1164.210526	0.64375
255	A	20.77661974	PHE255 A	3254	0.61875
219	B	20.12824684	CYS219 B	3323.636364	0.6125
74	A	7.609813992	TYR74 A	2652.238095	0.06875
200	C	11.09677651	MET200 C	998.8823529	0.7625
108	F	40.17148019	ASN108 F	22614.5	0.3125
126	C	25.24893986	ARG126 C	3697.083333	0.8125
247	C	16.64103813	LEU247 C	1679.578947	0.90625
226	A	10.25154881	ILE226 A	1149.052632	0.65625
191	E	30.32092695	GLY191 E	13679.14286	0.68125
170	C	5.050538783	ASN170 C	655.7142857	0.2875
152	E	23.05127053	SER152 E	5170	0.4375
54	A	18.65133188	GLU54 A	1226.733333	0.9875
141	F	20.08837885	ASP141 F	14214.41667	0.10625
29	D	25.37056785	PRO29 D	4603.285714	0.7125
68	E	41.69444688	THR68 E	20935.07143	0.8375
225	E	27.9293533	THR225 E	6860.428571	0.85
151	B	16.06099872	SER151 B	6037.454545	0.11875
189	B	16.57195957	GLY189 B	4855.857143	0.175
30	E	47.5560828	THR30 E	22055.64286	0.65625
244	A	14.47734914	THR244 A	1689	0.71875
104	C	18.36865256	ILE104 C	2893.421053	0.69375
181	E	22.21435801	VAL181 E	17509.9375	0.08125
238	F	28.97012734	VAL238 F	16832.5625	0.30625
64	A	25.59208544	LYS64 A	2755.045455	0.925
75	F	32.90737259	VAL75 F	21539.5	0.2
203	E	23.85236074	VAL203 E	15188.375	0.13125
210	E	16.10781683	LEU210 E	9761.315789	0.0625
182	B	12.08304275	PRO182 B	4066	0.08125
74	E	26.59550658	TYR74 E	18085.66667	0.11875
94	A	16.03243715	PHE94 A	1805.15	0.83125
186	A	14.26859219	LEU186 A	2907.894737	0.3625
65	E	48.02489028	HIS65 E	21971.35294	0.7375
145	B	8.377590107	ALA145 B	3338.6	0.01875
75	D	15.61498245	VAL75 D	4229.875	0.16875
89	D	10.95247543	MET89 D	2031.705882	0.38125
123	B	25.09369174	GLU123 B	5638.333333	0.5625
203	C	7.333186347	VAL203 C	423	0.75625
124	E	41.83352113	LYS124 E	19477.59091	0.96875
46	B	6.531511387	MET46 B	267.7058824	0.76875
3	B	16.15874061	LEU3 B	2885.631579	0.50625
12	B	9.839845985	VAL12 B	2256.375	0.275
105	E	41.72080232	ASN105 E	20927.85714	0.84375
225	A	13.01700726	THR225 A	1330.428571	0.75625
201	E	29.00492189	ILE201 E	15153.31579	0.4
65	C	25.51009671	HIS65 C	2736.294118	0.91875
120	C	24.90969099	GLN120 C	4046.058824	0.7125
201	F	28.79250463	ILE201 F	17078.57895	0.2875
130	A	22.99081784	LYS130 A	2786.909091	0.7
57	A	21.36115772	LYS57 A	1781.727273	0.975
75	B	15.61568718	VAL75 B	4567.875	0.1625
84	A	12.08220216	SER84 A	2060.818182	0.49375
187	C	12.96934358	THR187 C	2758.285714	0.325
229	D	13.19002688	LEU229 D	3428.421053	0.1625
260	D	25.55629703	ALA260 D	4747.6	0.73125
153	C	18.54191978	LEU153 C	3556.368421	0.49375
26	D	25.95154832	ALA26 D	4111.3	0.8625
182	F	27.32318962	PRO182 F	20643.28571	0.0625
194	F	29.78577682	LEU194 F	15748.31579	0.45625
247	A	16.64159842	LEU247 A	1714.315789	0.9
65	A	25.51041268	HIS65 A	2761.470588	0.91875
85	E	28.43571476	TYR85 E	20989.52381	0.08125
109	A	17.3959731	GLY109 A	3877.714286	0.26875
173	F	22.12860816	PHE173 F	22127.75	0.00625
102	A	25.50592482	GLU102 A	3073.4	0.8875
31	C	30.56625069	ALA31 C	3428.6	0.9875
214	F	23.95917323	ALA214 F	10874.4	0.26875
97	A	19.14960812	VAL97 A	2277.25	0.90625
187	A	12.96941811	THR187 A	2452.285714	0.4
144	A	9.076955988	ILE144 A	713	0.7375
41	B	3.843259814	THR41 B	133.1428571	0.54375
137	D	4.3445841	GLY137 D	519.2857143	0.23125
164	D	12.93677282	HIS164 D	3374.294118	0.1625
252	B	19.06367934	LEU252 B	3144.684211	0.68125
26	B	25.95146426	ALA26 B	4130.2	0.85625
46	F	27.60329136	MET46 F	23336.23529	0.025
12	F	28.02376402	VAL12 F	19736.625	0.10625
163	E	21.55690954	THR163 E	12965.28571	0.15
73	D	12.40875969	GLU73 D	3739.666667	0.1125
140	F	16.47281837	ASN140 F	14890.71429	0.03125
229	A	13.03899555	LEU229 A	1834	0.5875
23	B	20.08557009	ARG23 B	3626.458333	0.53125
198	D	17.06528174	GLU198 D	3242.8	0.40625
32	B	31.13727981	ASP32 B	4765.666667	0.9625
252	D	19.06393669	LEU252 D	3177.105263	0.6625
137	A	4.395635449	GLY137 A	173.2857143	0.575
56	A	21.38514237	HIS56 A	1698.705882	0.98125
142	B	8.831883604	GLY142 B	1188.285714	0.51875
139	F	21.9823282	GLY139 F	15416.57143	0.1125
85	A	6.680471016	TYR85 A	1772.238095	0.14375
107	D	15.22445329	LEU107 D	4728.368421	0.125
61	D	20.93442471	VAL61 D	3279.0625	0.60625
184	C	14.53581852	TYR184 C	3508.904762	0.21875
52	C	14.04656574	LEU52 C	885	0.94375
165	D	9.83471779	ASP165 D	3038.333333	0.15625
214	B	14.12396948	ALA214 B	937	0.925
82	C	12.91598037	PRO82 C	2721.714286	0.3375
66	A	20.01151733	VAL66 A	2587.25	0.78125
46	C	6.645801532	MET46 C	170.6470588	0.86875
7	E	25.92514814	THR7 E	16992.07143	0.125
137	C	4.39481763	GLY137 C	173.8571429	0.5625
56	C	21.385022	HIS56 C	1675.058824	0.99375
249	C	20.29911557	VAL249 C	2452.1875	0.81875
126	F	38.99782029	ARG126 F	21499.125	0.6
107	B	15.22440232	LEU107 B	5035.736842	0.1125
168	E	14.60969709	VAL168 E	16014.1875	0.0125
96	A	17.23537763	HIS96 A	2089.941176	0.8625
184	A	14.53590647	TYR184 A	3099.857143	0.3125
145	C	8.468560326	ALA145 C	1003.8	0.5375
114	F	34.93267395	ILE114 F	21764.89474	0.33125
7	D	14.51901997	THR7 D	2566.428571	0.46875
180	F	23.10092028	GLN180 F	21598.76471	0.025
224	E	20.0606715	TRP224 E	5452	0.28125
32	F	48.5256616	ASP32 F	24113.75	0.35625
108	B	19.53516593	ASN108 B	5375.857143	0.25
122	F	34.91719984	GLU122 F	19755.86667	0.6125
228	A	14.92207687	CYS228 A	1752.818182	0.7375
231	B	20.77959153	LEU231 B	3967.157895	0.4625
113	B	26.2556344	ASP113 B	6293.75	0.68125
136	A	7.318040311	GLY136 A	312.5714286	0.825
51	A	14.73673064	ALA51 A	670.6	0.98125
139	A	4.39964294	GLY139 A	96.14285714	0.7625
1	B	17.19018243	MET1 B	3212.105263	0.5
91	E	33.20513456	ARG91 E	22172.04167	0.15
66	E	45.0403082	VAL66 E	21609.5625	0.93125
259	C	20.79849067	GLU259 C	3044.4	0.675
71	D	8.863397881	MET71 D	2857.176471	0.11875
212	C	11.54102123	LEU212 C	399.8421053	0.93125
188	C	13.51363852	VAL188 C	2638	0.38125
10	B	12.68164287	GLU10 B	2197.733333	0.48125
219	C	20.20779585	CYS219 C	1935.818182	0.95625
50	E	32.1456151	LYS50 E	21618.13636	0.1625
253	C	20.54000701	ARG253 C	2840.958333	0.70625
158	D	17.06017553	ARG158 D	4497.375	0.2
31	B	30.39298031	ALA31 B	4794.6	0.94375
195	A	20.18759745	ASP195 A	2567.166667	0.76875
131	E	37.44155656	ILE131 E	18860.73684	0.83125
17	B	14.80261051	ALA17 B	2725.4	0.41875
99	A	20.03211357	ILE99 A	2745.368421	0.725
185	A	12.42625821	ALA185 A	2913.2	0.275
166	E	20.73302479	THR166 E	14917.42857	0.1
241	D	14.15918373	GLU241 D	2412.866667	0.50625
50	C	12.29819946	LYS50 C	544.2727273	0.925
215	B	13.40653143	ALA215 B	1209.8	0.8125
233	A	22.49711528	PRO233 A	2356.142857	0.7625
255	D	20.85193255	PHE255 D	3905.35	0.46875
186	F	34.72388315	LEU186 F	19096.57895	0.675
190	F	29.16719491	VAL190 F	15267.875	0.4125
144	E	28.86266242	ILE144 E	12207.57895	0.5875
1	F	21.73437648	MET1 F	14281.84211	0.125
28	C	28.06406686	LYS28 C	3301.545455	0.95625
195	C	20.18620901	ASP195 C	2667.333333	0.74375
131	C	17.19428876	ILE131 C	2281.526316	0.79375
6	C	15.21870773	LEU6 C	1880	0.7125
69	F	39.20553411	PHE69 F	22459.75	0.35
238	D	11.1811884	VAL238 D	2008.125	0.4125
135	A	9.003418351	MET135 A	514.4117647	0.7875
245	F	18.82658689	MET245 F	13227.70588	0.0875
223	D	14.70286503	MET223 D	3001.588235	0.34375
29	C	25.85621359	PRO29 C	3309.5	0.9
42	F	26.41634057	GLY42 F	23291	0.01875
200	D	11.08427341	MET200 D	1926.647059	0.4625
216	C	15.81751652	VAL216 C	1007.625	0.96875
195	E	34.00490709	ASP195 E	14732.83333	0.88125
134	E	36.23463924	PHE134 E	17909.25	0.83125
232	B	19.21819024	HIS232 B	3843.764706	0.3875
117	E	38.64232902	GLU117 E	19113.6	0.875
250	C	14.71860883	LYS250 C	2471.545455	0.51875
231	E	24.23511514	LEU231 E	6231.368421	0.44375
192	D	17.284863	THR192 D	4356.571429	0.20625
194	A	18.47613231	LEU194 A	2527.368421	0.80625
186	B	14.26411648	LEU186 B	5141.684211	0.075
89	F	35.23303561	MET89 F	24161.94118	0.1
98	A	23.6118271	ASP98 A	2563.833333	0.79375
1	C	16.29031568	MET1 C	1960.210526	0.8125
91	B	13.99079958	ARG91 B	2668.291667	0.39375
239	D	11.44927779	CYS239 D	1974.818182	0.475
121	A	16.10333543	TYR121 A	3309.047619	0.325
205	F	19.07266499	GLY205 F	16483.28571	0.05
88	C	7.004297895	PHE88 C	948.75	0.4
58	F	45.70049351	ALA58 F	24546.9	0.04375
192	F	33.07675277	THR192 F	16627.78571	0.7375
256	F	24.4060768	ASN256 F	13096.14286	0.21875
42	B	2.631980433	GLY42 B	35.14285714	0.4625
47	F	28.49475687	THR47 F	23057.35714	0.0375
16	B	12.59097129	ALA16 B	2606.6	0.35625
239	B	11.44925626	CYS239 B	2025	0.45
177	B	14.24938837	ASP177 B	2212.333333	0.575
13	E	31.37598067	GLY13 E	18632	0.38125
232	F	25.2360933	HIS232 F	12614.47059	0.275
197	C	20.94930619	GLU197 C	2178.866667	0.86875
112	E	39.66285785	PRO112 E	19721.14286	0.8875
88	A	7.004769232	PHE88 A	956.85	0.39375
248	F	19.39318481	LYS248 F	12017.95455	0.125
198	A	17.29512027	GLU198 A	1870.4	0.9125
263	A	20.48650553	ILE263 A	3898.578947	0.4625
101	E	47.89644222	ALA101 E	22265.9	0.58125
40	B	5.758143885	PRO40 B	312.7142857	0.65625
98	E	47.36098352	ASP98 E	22488.41667	0.50625
167	A	10.06425025	ARG167 A	1967.041667	0.36875
177	D	14.24941855	ASP177 D	2231.833333	0.56875
102	B	24.75962136	GLU102 B	4294.8	0.65
219	E	22.78236919	CYS219 E	3638.090909	0.56875
197	A	20.95026847	GLU197 A	2129	0.94375
136	E	30.98869381	GLY136 E	16480.42857	0.5375
36	A	19.87377118	VAL36 A	1904.75	0.95
258	C	19.99347684	LEU258 C	3146.263158	0.675
263	C	20.48505987	ILE263 C	3698.368421	0.5
256	B	22.22110933	ASN256 B	3871.142857	0.49375
81	E	29.1901061	HIS81 E	21100.76471	0.09375
167	C	10.06449542	ARG167 C	2053.875	0.34375
71	C	7.149299686	MET71 C	1380.882353	0.2625
34	C	25.66175639	PRO34 C	2909.5	0.90625
97	D	18.50854954	VAL97 D	3297.25	0.6
38	F	37.86311721	GLY38 F	22389.85714	0.3375
36	B	19.59505563	VAL36 B	3328.125	0.63125
103	F	46.13816287	ASN103 F	24158.28571	0.19375
193	B	12.53793213	LEU193 B	4445.736842	0.06875
28	E	43.09705793	LYS28 E	21878.5	0.5625
167	E	20.40068442	ARG167 E	15601.08333	0.0875
13	C	12.07290292	GLY13 C	1662.142857	0.5875
254	E	16.25765011	TYR254 E	9228.47619	0.06875
174	C	9.512524849	PHE174 C	864.45	0.71875
262	A	21.77413525	ASN262 A	3869.928571	0.4875
82	D	12.79619635	PRO82 D	3675.571429	0.13125
261	F	28.15408178	GLU261 F	16445.53333	0.28125
167	F	20.28140377	ARG167 F	19799.33333	0.025
259	B	20.87793069	GLU259 B	4148	0.425
160	A	15.24414619	LYS160 A	2840.454545	0.40625
49	C	8.771264105	TYR49 C	374.8571429	0.85
244	D	14.51823436	THR244 D	2338.571429	0.55625
261	E	28.10040139	GLU261 E	15031.73333	0.325
100	C	24.19863827	PRO100 C	2919.428571	0.79375
196	A	17.90868225	ALA196 A	2318.6	0.84375
208	E	18.96686743	LYS208 E	13693.27273	0.0875
43	C	2.276005931	GLY43 C	8.714285714	0.65625
160	C	15.24413113	LYS160 C	4383.909091	0.15625
213	A	14.17902119	GLN213 A	502.7058824	0.99375
129	F	40.60959289	GLY129 F	21257.42857	0.7
234	A	19.11305899	LYS234 A	2184.363636	0.91875
264	D	24.62449128	LYS264 D	5317.909091	0.5375
182	C	11.79442966	PRO182 C	3139.857143	0.2
246	D	15.6225824	GLU246 D	2109.8	0.6625
101	F	47.37797219	ALA101 F	24525.8	0.0875
132	D	19.93007263	HIS132 D	3392.470588	0.6
168	B	9.817499936	VAL168 B	2090.125	0.30625
161	A	15.69085253	THR161 A	2800.142857	0.49375
183	C	15.01537479	LYS183 C	3436.818182	0.24375
156	D	19.61005745	ARG156 D	4634.458333	0.3125
148	A	10.66363484	GLU148 A	1270.4	0.63125
123	A	25.5057074	GLU123 A	3714.866667	0.84375
83	B	9.350104598	GLU83 B	3274	0.04375
160	D	15.24164902	LYS160 D	4435.545455	0.14375
191	A	19.39324699	GLY191 A	2590.571429	0.8
36	E	41.33113862	VAL36 E	20709.4375	0.85
11	F	30.27159845	GLN11 F	19684.88235	0.20625
72	D	9.400967397	ASP72 D	3450	0.025
54	E	37.70981306	GLU54 E	22078.93333	0.475
68	B	16.15398146	THR68 B	3493.857143	0.2875
8	B	12.94621389	THR8 B	2346.428571	0.4375
57	B	21.14708474	LYS57 B	2651.681818	0.71875
174	B	9.22661834	PHE174 B	1049.35	0.59375
211	B	9.238736602	ALA211 B	415.8	0.85625
185	D	12.783838	ALA185 D	4301.8	0.08125
246	E	17.28346681	GLU246 E	12278.86667	0.0625
60	C	24.35789387	GLN60 C	2127.176471	0.975
78	F	34.41757632	PRO78 F	23284.5	0.125
117	A	21.25940399	GLU117 A	4078.8	0.45625
199	E	31.48872498	VAL199 E	15802.5625	0.65625
238	A	11.03895149	VAL238 A	1233.75	0.65625
235	A	16.41409215	ALA235 A	1871	0.85
161	D	15.82701734	THR161 D	4202.428571	0.175
60	E	45.40395367	GLN60 E	22320.94118	0.45625
148	E	25.28503552	GLU148 E	9084.866667	0.375
83	F	27.00892277	GLU83 F	23917.8	0.00625
221	E	23.8128353	ASN221 E	3590.285714	0.63125
39	E	35.59686073	LEU39 E	20458.47368	0.575
162	A	10.21904462	LEU162 A	2492	0.2375
180	C	14.73420704	GLN180 C	2775.588235	0.40625
238	C	11.03836043	VAL238 C	1196.125	0.68125
149	A	12.29258228	PRO149 A	1606.928571	0.61875
124	A	23.39889102	LYS124 A	3556.5	0.61875
258	F	19.53189422	LEU258 F	13523.63158	0.10625
80	D	18.58173622	GLU80 D	4146.333333	0.3125
16	C	12.55722266	ALA16 C	1694.6	0.6
53	D	16.12157551	VAL53 D	1646.875	0.8875
159	A	18.11085404	ILE159 A	3021.473684	0.65625
130	E	34.44063584	LYS130 E	18681.72727	0.6875
95	B	18.033613	ASP95 B	2927.083333	0.68125
42	E	26.8936475	GLY42 E	20803.57143	0.05625
235	E	26.79608619	ALA235 E	13305.5	0.31875
66	B	19.67506516	VAL66 B	3888.5	0.40625
239	A	11.52953572	CYS239 A	1246.454545	0.69375
173	B	3.51840731	PHE173 B	498.45	0.0875
39	A	10.50992055	LEU39 A	440.7368421	0.88125
248	E	19.87664969	LYS248 E	11777.04545	0.1375
257	E	19.87039338	GLU257 E	11827.73333	0.13125
153	F	24.6228117	LEU153 F	7352.578947	0.4125
88	F	28.91508058	PHE88 F	24233.95	0
240	D	10.32533104	ASP240 D	2123.5	0.35
163	A	11.99015008	THR163 A	2286.571429	0.38125
159	E	30.43128497	ILE159 E	13674.63158	0.7125
256	E	24.20097118	ASN256 E	11604.85714	0.25625
125	A	19.12270446	ILE125 A	3499.052632	0.5625
248	B	19.54769227	LYS248 B	2528.727273	0.825
116	E	36.88431999	ALA116 E	19180.6	0.7875
171	E	18.08228741	SER171 E	17706.72727	0.03125
76	E	34.64785507	GLY76 E	19186.85714	0.65
49	B	8.353644175	TYR49 B	614.8095238	0.73125
197	F	31.72374355	GLU197 F	18251.8	0.48125
198	C	17.29510668	GLU198 C	1856	0.9125
60	B	24.07167194	GLN60 B	3125.764706	0.7375
233	D	22.40313168	PRO233 D	3804.571429	0.525
139	B	4.375703943	GLY139 B	359	0.375
265	D	24.53961599	GLY265 D	5462.142857	0.5
224	F	19.94421387	TRP224 F	8118.625	0.1875
236	E	28.27147775	ILE236 E	14481.63158	0.3625
172	F	17.55592484	ARG172 F	21938.08333	0.00625
54	C	18.65163676	GLU54 C	1210.733333	0.9875
122	E	34.96855422	GLU122 E	17710.8	0.79375
29	F	44.55240978	PRO29 F	23965.28571	0.20625
147	C	11.8899042	ASN147 C	1565.857143	0.6125
15	F	31.80971727	TRP15 F	19864.29167	0.325
204	D	5.56103093	LEU204 D	479.0526316	0.45625
38	A	13.15610041	GLY38 A	646.2857143	0.94375
33	A	29.18436235	ARG33 A	3309.875	0.95625
184	E	30.11664766	TYR184 E	15959	0.475
236	D	13.98941007	ILE236 D	2652.368421	0.40625
9	C	9.229722098	ALA9 C	1356	0.5
132	C	20.2043457	HIS132 C	1878.235294	0.9625
215	A	13.48897101	ALA215 A	727	0.94375
67	B	19.92994614	VAL67 B	3800.375	0.46875
137	F	27.61147162	GLY137 F	17269.85714	0.2125
93	E	37.47354055	PHE93 E	22129.4	0.44375
147	A	11.88997721	ASN147 A	1501.428571	0.625
144	F	28.44044351	ILE144 F	14115.73684	0.40625
38	C	13.15580127	GLY38 C	633.7142857	0.95625
127	D	26.59733276	SER127 D	5059.818182	0.84375
168	C	9.897550556	VAL168 C	1540	0.5
109	D	17.80705689	GLY109 D	5202.285714	0.2
173	C	3.63788565	PHE173 C	412.85	0.175
11	D	14.5868632	GLN11 D	2416.235294	0.525
200	F	32.67493891	MET200 F	18115.47059	0.575
92	E	32.04445133	ASN92 E	22139.14286	0.13125
20	A	13.75099764	ILE20 A	1939.473684	0.6
135	B	9.160767544	MET135 B	1098.176471	0.5625
129	D	25.86990649	GLY129 D	4597.571429	0.80625
191	F	30.64692921	GLY191 F	15877.57143	0.54375
35	F	39.08123853	PHE35 F	23234.45	0.225
16	E	34.15400085	ALA16 E	19095.7	0.625
87	F	34.15020524	SER87 F	24235.18182	0.05
10	F	28.45566086	GLU10 F	19964.2	0.1125
38	E	38.1030546	GLY38 E	20200.42857	0.76875
87	E	34.24690366	SER87 E	21645.90909	0.2625
76	C	18.46326715	GLY76 C	3335.857143	0.575
21	E	41.27042101	VAL21 E	20512	0.93125
202	B	6.822698073	LEU202 B	841.8947368	0.43125
188	A	13.51288308	VAL188 A	2440.625	0.45
114	A	21.64850762	ILE114 A	4198.052632	0.45625
84	C	12.08213636	SER84 C	2054.090909	0.49375
234	B	19.07294854	LYS234 B	3479.545455	0.5625
260	B	25.55770778	ALA260 B	4554.6	0.75625
32	A	32.21351991	ASP32 A	3405.25	0.99375
94	F	39.59516911	PHE94 F	24528.45	0.0625
17	F	36.2472645	ALA17 F	21390.7	0.51875
99	E	44.71780863	ILE99 E	22411.84211	0.40625
176	D	12.0136879	ASN176 D	1737	0.5625
10	D	12.68165376	GLU10 D	2197.333333	0.48125
215	F	25.42736483	ALA215 F	10429.8	0.3375
212	A	11.54138791	LEU212 A	409.7368421	0.93125
51	F	35.34566532	ALA51 F	23811.8	0.11875
150	D	17.4032072	ALA150 D	3659.1	0.3125
164	B	12.93657895	HIS164 B	3738.529412	0.125
87	B	13.78303221	SER87 B	2525.454545	0.425
129	C	26.01518282	GLY129 C	2963.571429	0.91875
204	F	21.47456936	LEU204 F	17245.10526	0.075
8	A	13.07801074	THR8 A	1627.428571	0.65
21	A	19.42646023	VAL21 A	2226.8125	0.91875
64	D	25.09281032	LYS64 D	3913.636364	0.76875
170	B	5.717764686	ASN170 B	908.4285714	0.25625
150	A	17.58200816	ALA150 A	1939.2	0.9125
183	D	15.44176175	LYS183 D	4168.727273	0.1625
149	C	12.29257931	PRO149 C	1794.642857	0.5625
50	A	12.29759838	LYS50 A	549.7272727	0.925
32	E	48.42418493	ASP32 E	22021.58333	0.75
189	A	16.77935473	GLY189 A	2495.714286	0.675
138	A	4.604703682	VAL138 A	100.5	0.825
238	B	11.18092603	VAL238 B	2043	0.40625
119	D	24.36380664	ARG119 D	5632	0.48125
164	F	16.84253401	HIS164 F	17907.29412	0.025
258	D	24.6689201	LEU258 D	4459.210526	0.63125
46	A	6.645468306	MET46 A	171.4705882	0.8625
74	D	8.432654742	TYR74 D	3622.142857	0.00625
65	D	25.08422106	HIS65 D	3976	0.75
232	D	19.21937059	HIS232 D	3917.117647	0.375
58	B	24.43533382	ALA58 B	2774	0.83125
179	B	16.66851433	ASN179 B	3010.714286	0.5125
8	E	26.231374	THR8 E	17701.35714	0.125
145	A	8.467361927	ALA145 A	1014.2	0.53125
192	B	17.28552938	THR192 B	4796.714286	0.2
47	A	8.89294237	THR47 A	283.1428571	0.8875
89	C	11.346143	MET89 C	1164.764706	0.7125
35	E	39.00324599	PHE35 E	21120.65	0.6625
99	B	19.36447317	ILE99 B	3900.789474	0.38125
105	D	17.20198747	ASN105 D	4140.142857	0.225
22	A	21.60872324	ASN22 A	2406.142857	0.75625
242	C	11.73720729	PRO242 C	1738.428571	0.54375
65	B	25.0842567	HIS65 B	4014.235294	0.75
92	D	10.70521971	ASN92 D	2319.285714	0.3125
13	D	11.9549721	GLY13 D	2470.428571	0.35625
110	F	37.89617799	ASN110 F	22635.28571	0.2875
207	E	13.76351765	GLN207 E	13716.23529	0.0125
173	E	22.45130662	PHE173 E	18512.4	0.0625
84	B	12.31486492	SER84 B	3029.909091	0.2375
40	F	30.8165292	PRO40 F	22876.5	0.0625
164	C	12.82419456	HIS164 C	2487	0.38125
259	A	20.79874309	GLU259 A	3408.266667	0.575
153	D	18.49421042	LEU153 D	4206.736842	0.3
178	F	17.25789608	VAL178 F	21930.6875	0.00625
46	E	28.18312376	MET46 E	21116.05882	0.06875
247	B	16.9762386	LEU247 B	2371.894737	0.725
102	F	49.46678868	GLU102 F	24414.86667	0.4125
155	E	26.94731998	SER155 E	8449.454545	0.5875
112	C	25.9653071	PRO112 C	4525.5	0.8125
2	A	17.59015682	ARG2 A	2444.208333	0.76875
39	F	35.25490231	LEU39 F	22737.05263	0.1625
31	D	30.3925318	ALA31 D	4759.4	0.95625
257	F	19.76154852	GLU257 F	13295.6	0.1125
40	D	5.758285161	PRO40 D	310.4285714	0.65625
44	F	24.88008055	THR44 F	23084	0.01875
210	A	11.88529045	LEU210 A	210	0.99375
216	D	15.83905638	VAL216 D	1645.875	0.875
186	E	34.81722753	LEU186 E	16054.57895	0.85
206	C	10.37109898	SER206 C	162.3636364	0.95
22	E	37.5405476	ASN22 E	20497.35714	0.69375
143	D	6.590937187	HIS143 D	1885.176471	0.08125
211	E	20.91128162	ALA211 E	10134.2	0.175
205	D	7.544228191	GLY205 D	312.5714286	0.84375
2	C	17.58990233	ARG2 C	2234.708333	0.84375
73	E	33.7662042	GLU73 E	18280.2	0.68125
23	A	20.0414497	ARG23 A	2342.291667	0.86875
28	A	28.0653889	LYS28 A	3329.227273	0.94375
252	E	23.20220328	LEU252 E	11463.15789	0.2125
178	B	13.56544028	VAL178 B	2674.625	0.375
44	C	1.832137004	THR44 C	13.28571429	0.51875
203	F	23.56182516	VAL203 F	16953.4375	0.09375
58	E	46.03868667	ALA58 E	22416.2	0.46875
135	C	9.003822633	MET135 C	509.7058824	0.80625
259	F	25.44779468	GLU259 F	14885.13333	0.20625
2	E	24.45793329	ARG2 E	13472.95833	0.20625
34	F	44.5821108	PRO34 F	23693.14286	0.25
148	B	10.80295279	GLU148 B	4698.666667	0.03125
268	B	0	PO4268 B	1	0.74375
23	C	20.04150656	ARG23 C	2326.708333	0.88125
33	B	28.63997935	ARG33 B	4691.625	0.925
196	E	33.14143811	ALA196 E	15766.9	0.79375
241	F	22.8745847	GLU241 F	15271.13333	0.11875
44	A	1.827004652	THR44 A	14.14285714	0.5
211	A	9.219359414	ALA211 A	243.6	0.91875
255	F	21.75140775	PHE255 F	12496.4	0.1625
263	B	20.32671043	ILE263 B	4889.842105	0.33125
136	B	7.142505793	GLY136 B	807.7142857	0.5
51	D	14.50461602	ALA51 D	1084	0.8875
1	A	16.29049717	MET1 A	2251.473684	0.6875
125	C	19.12252549	ILE125 C	3550.421053	0.55625
234	E	26.8842444	LYS234 E	12438.77273	0.35625
203	B	7.54841076	VAL203 B	678.625	0.6
160	F	26.90614744	LYS160 F	16010.27273	0.2375
12	C	9.937668187	VAL12 C	1487	0.5125
136	F	30.65426634	GLY136 F	18342.14286	0.34375
263	D	20.32752639	ILE263 D	5015.631579	0.325
34	B	25.0353567	PRO34 B	4325.571429	0.69375
94	D	15.5083039	PHE94 D	2837.45	0.44375
206	B	10.1243185	SER206 B	237.8181818	0.93125
249	E	22.62854686	VAL249 E	11736.5625	0.1875
123	E	38.64799882	GLU123 E	18880.46667	0.8875
264	B	24.62469967	LYS264 B	5155.909091	0.54375
231	C	20.54299163	LEU231 C	2271.105263	0.86875
188	F	34.15098723	VAL188 F	17502.375	0.75625
12	E	28.14452945	VAL12 E	18173.9375	0.19375
157	D	17.97770425	THR157 D	4695	0.21875
229	C	13.03925673	LEU229 C	1783.473684	0.6
1	E	22.00075558	MET1 E	12225.31579	0.1625
220	D	20.15754432	VAL220 D	3571	0.55
48	A	10.12713943	THR48 A	376.2857143	0.9
25	E	42.24507372	ASN25 E	21278.57143	0.8
174	F	22.25107979	PHE174 F	22199.65	0.00625
79	D	17.47105097	LYS79 D	4293.863636	0.21875
262	D	22.64041731	ASN262 D	4992.142857	0.41875
208	B	2.096385938	LYS208 B	35.36363636	0.3625
52	A	14.04701456	LEU52 A	896.7894737	0.9375
62	E	48.68522149	SER62 E	22320.63636	0.7125
160	B	15.24207053	LYS160 B	6102.454545	0.075
165	F	17.140096	ASP165 F	18613.16667	0.025
106	F	37.88795683	LEU106 F	23175.52632	0.20625
4	F	28.35765302	ILE4 F	16525.89474	0.2875
66	C	20.01137024	VAL66 C	2561.375	0.7875
227	F	26.98721375	SER227 F	9510	0.49375
222	D	17.12377978	HIS222 D	3117.235294	0.55625
6	B	14.90638018	LEU6 B	2746.842105	0.41875
249	A	20.29911183	VAL249 A	2633.875	0.75
15	C	15.51658493	TRP15 C	1881.541667	0.75
223	E	22.19510356	MET223 E	3868.411765	0.4875
73	F	33.75451801	GLU73 F	21138.93333	0.3375
162	E	25.47737932	LEU162 E	12407.36842	0.29375
91	A	13.5175362	ARG91 A	1643.833333	0.65625
48	E	31.97261337	THR48 E	21035.14286	0.2
205	E	19.37526591	GLY205 E	14770.14286	0.08125
262	C	21.77365429	ASN262 C	3646	0.5375
18	E	34.98723111	ARG18 E	19585.91667	0.6375
5	D	16.70223296	PRO5 D	2872.357143	0.575
78	E	34.33704521	PRO78 E	20292.78571	0.525
140	E	16.68130325	ASN140 E	13286.42857	0.05
49	A	8.771381875	TYR49 A	378	0.85
139	C	4.399243912	GLY139 C	96.14285714	0.74375
177	A	14.00585624	ASP177 A	1836.166667	0.63125
15	D	15.56122402	TRP15 D	2798.375	0.4625
88	D	6.78502675	PHE88 D	1694.55	0.16875
54	B	17.87369489	GLU54 B	1897.333333	0.93125
24	F	40.88285237	ILE24 F	22957.26316	0.2875
119	C	24.62303072	ARG119 C	4168.458333	0.64375
83	A	9.190273119	GLU83 A	2351.866667	0.21875
90	C	15.0834446	HIS90 C	1571.411765	0.825
201	C	8.440497023	ILE201 C	721.8947368	0.69375
103	D	21.1119537	ASN103 D	4139.285714	0.44375
248	A	19.72901893	LYS248 A	2277.636364	0.9
110	E	37.53320201	ASN110 E	20037.85714	0.75
244	B	14.51861391	THR244 B	2442.142857	0.5125
177	C	14.00506237	ASP177 C	1850.833333	0.63125
197	D	20.87695948	GLU197 D	3612.2	0.53125
88	B	6.785025129	PHE88 B	1669.05	0.16875
132	F	36.1103672	HIS132 F	20968.76471	0.55625
217	D	18.40547044	GLU217 D	2129.866667	0.9125
28	F	43.40939145	LYS28 F	23879.13636	0.2
90	A	15.0836906	HIS90 A	1581.176471	0.825
182	A	11.79412137	PRO182 A	2945.285714	0.225
71	F	32.3489181	MET71 F	20876.41176	0.2375
93	F	36.9664888	PHE93 F	24484.75	0.025
98	D	23.02469288	ASP98 D	3640.833333	0.5875
261	C	26.31507222	GLU261 C	3621.866667	0.9
216	F	22.28874846	VAL216 F	9511.6875	0.23125
177	E	19.68209351	ASP177 E	18437.33333	0.0375
161	C	15.69112182	THR161 C	3848.142857	0.2
187	F	32.98893518	THR187 F	17687.07143	0.65
197	B	20.87730457	GLU197 B	3679.533333	0.5
24	C	19.76921531	ILE24 C	2566.210526	0.80625
83	E	27.15324603	GLU83 E	21083.26667	0.05
176	A	12.2869237	ASN176 A	1397	0.66875
151	E	25.08760373	SER151 E	5352.454545	0.59375
143	C	6.704537046	HIS143 C	419.8235294	0.7
80	A	18.57830321	GLU80 A	3181.666667	0.65625
209	D	10.65417374	ALA209 D	142.6	0.975
33	E	39.78687423	ARG33 E	21930.375	0.55
131	B	17.07586736	ILE131 B	3971.421053	0.2375
182	E	27.25352003	PRO182 E	17126.5	0.2
194	C	18.47608985	LEU194 C	2598.210526	0.76875
120	B	24.68325015	GLN120 B	5908.294118	0.4875
98	C	23.61160412	ASP98 C	2550.083333	0.8
155	B	18.93640642	SER155 B	5936.454545	0.2
134	A	12.01107148	PHE134 A	998.15	0.7875
215	E	25.41969484	ALA215 E	7967.6	0.44375
118	D	21.0287575	CYS118 D	5544.363636	0.31875
161	F	28.44526449	THR161 F	15202.92857	0.35
93	A	13.72281768	PHE93 A	1461.85	0.75625
147	E	29.24383561	ASN147 E	11056.35714	0.73125
144	B	8.938035802	ILE144 B	2743.631579	0.15625
223	F	23.16411496	MET223 F	5958.235294	0.39375
70	D	10.63600085	ASN70 D	2880.714286	0.2
120	D	24.6833913	GLN120 D	5451.058824	0.53125
19	C	17.11823966	HIS19 C	2066.352941	0.8625
162	C	10.21867819	LEU162 C	2951.263158	0.175
100	D	23.68594929	PRO100 D	4058.714286	0.575
251	D	20.81271549	THR251 D	2977.428571	0.6875
185	F	30.67634687	ALA185 F	19023.7	0.3
141	B	8.310338501	ASP141 B	806.8333333	0.625
106	E	38.21724375	LEU106 E	20799.15789	0.6875
175	A	12.63226686	ASP175 A	1051	0.81875
127	B	26.58808256	SER127 B	5293.090909	0.825
76	B	18.91325131	GLY76 B	4593.571429	0.275
114	E	34.30867221	ILE114 E	19090.73684	0.63125
81	A	13.52752246	HIS81 A	2938.411765	0.3125
163	D	12.12025256	THR163 D	3618.142857	0.1375
121	D	15.79163383	TYR121 D	4884.333333	0.15
86	E	35.85648329	TYR86 E	21514.95238	0.4875
41	C	4.321679535	THR41 C	105.7142857	0.725
226	F	26.2184063	ILE226 F	10289.26316	0.39375
246	C	15.3723642	GLU246 C	1519.266667	0.86875
39	C	10.509848	LEU39 C	433.3684211	0.8875
249	F	22.82006374	VAL249 F	12139.5	0.18125
20	F	37.50125153	ILE20 F	22203.10526	0.4
36	F	41.29215388	VAL36 F	22847.5625	0.29375
221	F	23.68418217	ASN221 F	5781.357143	0.4375
160	E	26.70887036	LYS160 E	11425.40909	0.38125
9	D	9.113703857	ALA9 D	2038.4	0.26875
22	B	21.46474537	ASN22 B	3558.142857	0.54375
174	A	9.513227948	PHE174 A	857.95	0.725
79	A	17.70328162	LYS79 A	3311.909091	0.51875
233	F	24.66411046	PRO233 F	13359.5	0.21875
98	F	46.8469126	ASP98 F	24737	0.00625
82	B	12.79601289	PRO82 B	3718.428571	0.13125
189	E	31.41605356	GLY189 E	13854.42857	0.775
133	F	35.20511179	LEU133 F	20667.84211	0.5375
86	A	13.71297437	TYR86 A	1871.809524	0.61875
202	C	6.670209967	LEU202 C	485.5789474	0.63125
217	B	18.40574177	GLU217 B	2184.8	0.9
59	E	48.39784537	GLY59 E	22384.42857	0.6125
133	C	15.82976566	LEU133 C	1371.052632	0.9375
249	B	20.24929673	VAL249 B	2618.125	0.75625
50	F	30.11129037	LYS50 F	23805.45455	0.025
92	C	10.79294501	ASN92 C	1400.857143	0.58125
210	B	11.96601345	LEU210 B	321.8947368	0.9625
236	F	28.32614767	ILE236 F	16473.78947	0.29375
9	A	9.229584335	ALA9 A	1354.6	0.50625
22	F	36.91388717	ASN22 F	22444.92857	0.30625
82	F	30.7764837	PRO82 F	24011.42857	0.025
50	D	11.19804876	LYS50 D	854.2727273	0.78125
227	E	27.0787438	SER227 E	6620.909091	0.78125
99	F	44.05521948	ILE99 F	24635.78947	0.03125
27	C	25.67642171	PHE27 C	3074.15	0.9
111	C	21.76842619	ALA111 C	4390	0.4375
179	D	16.66862361	ASN179 D	2978.571429	0.55
110	B	19.81716125	ASN110 B	5724.285714	0.24375
178	A	12.88809579	VAL178 A	2262	0.46875
246	B	15.62240935	GLU246 B	2243.133333	0.6375
104	D	17.8858898	ILE104 D	4056.263158	0.26875
173	A	3.638415727	PHE173 A	411.25	0.1875
213	B	14.13830998	GLN213 B	827.5294118	0.95625
78	A	17.5769311	PRO78 A	3294.928571	0.50625
59	A	26.50072467	GLY59 A	1999.428571	0.9875
44	D	2.186373481	THR44 D	30	0.4125
50	B	11.17327495	LYS50 B	851.3636364	0.78125
235	D	16.6261836	ALA235 D	3073.2	0.48125
63	E	42.91105518	PHE63 E	22207.25	0.45
87	A	13.70465742	SER87 A	1580.272727	0.68125
100	A	24.19858994	PRO100 A	2931.357143	0.7875
265	A	23.7077152	GLY265 A	4440.857143	0.5375
230	D	19.00306149	GLN230 D	3759.647059	0.39375
210	F	15.96243995	LEU210 F	11725.10526	0.05
178	C	12.88830803	VAL178 C	2294.375	0.45625
125	B	18.93161826	ILE125 B	5369.105263	0.21875
114	C	21.64823369	ILE114 C	4542.157895	0.41875
78	C	17.57709717	PRO78 C	3376.928571	0.4
238	E	29.21034902	VAL238 E	15244.625	0.4125
44	B	2.187216725	THR44 B	30.57142857	0.38125
14	B	14.87917908	LYS14 B	2641.181818	0.46875
30	F	47.90163697	THR30 F	24104	0.3
194	B	18.41570713	LEU194 B	4514.421053	0.24375
60	A	24.35855862	GLN60 A	2152.647059	0.975
41	E	29.16823454	THR41 E	20801	0.10625
155	C	18.87906515	SER155 C	3567.727273	0.5125
230	F	22.60004011	GLN230 F	9281.588235	0.25625
37	D	14.64920424	LEU37 D	2332.421053	0.56875
134	D	11.79555463	PHE134 D	2140.15	0.43125
186	C	14.26861822	LEU186 C	3286.736842	0.25
116	D	26.18305937	ALA116 D	5728.4	0.725
235	C	16.41430218	ALA235 C	1786	0.875
52	D	13.91191288	LEU52 D	1430.263158	0.78125
256	D	22.22148278	ASN256 D	4097.857143	0.475
222	F	20.08168833	HIS222 F	5300.588235	0.29375
190	E	29.14480199	VAL190 E	12903.8125	0.5625
256	A	22.23281282	ASN256 A	3481.285714	0.575
172	A	2.371443653	ARG172 A	89.875	0.20625
265	E	36.579513	GLY265 E	16204.71429	0.90625
77	A	13.09512344	LEU77 A	3195.947368	0.23125
58	A	24.79417843	ALA58 A	1871.3	0.9875
21	C	19.42564483	VAL21 C	2210.8125	0.91875
244	E	22.97729401	THR244 E	13483.28571	0.1625
152	B	19.65626742	SER152 B	6313	0.20625
69	E	39.65146092	PHE69 E	20175.95	0.81875
73	C	12.18125683	GLU73 C	2530.333333	0.35
250	B	15.48368525	LYS250 B	2465.863636	0.58125
264	A	24.55384878	LYS264 A	4298.363636	0.63125
33	F	44.48840058	ARG33 F	24042.91667	0.1625
80	F	36.48557059	GLU80 F	23905.06667	0.125
241	B	14.15989958	GLU241 B	2506.6	0.4625
148	F	25.42485929	GLU148 F	10476.73333	0.325
77	C	13.09551175	LEU77 C	3300.684211	0.21875
181	B	10.36596667	VAL181 B	3542.875	0.1
255	B	20.85256965	PHE255 B	3665.05	0.5125
11	C	15.01317698	GLN11 C	1624.058824	0.8
152	D	19.65621057	SER152 D	4145.181818	0.35625
61	A	21.26671441	VAL61 A	2258.5625	0.83125
171	C	8.935053945	SER171 C	346.1818182	0.86875
264	C	24.5535655	LYS264 C	4068.590909	0.65625
62	F	48.46088289	SER62 F	24416.90909	0.225
74	B	8.432714095	TYR74 B	3860.904762	0
149	B	12.22504487	PRO149 B	4988.857143	0.05
126	B	25.01525634	ARG126 B	5519.291667	0.5625
45	B	3.812025184	PRO45 B	108.0714286	0.5875
181	D	10.36602667	VAL181 D	3375.125	0.125
243	E	20.94596259	SER243 E	14055.54545	0.11875
125	E	39.09490448	ILE125 E	19218.57895	0.8875
114	B	21.41756275	ILE114 B	6284.105263	0.3
219	D	20.12852538	CYS219 D	3159.090909	0.65625
14	E	33.87271795	LYS14 E	19025.59091	0.60625
171	A	8.935072076	SER171 A	346.1818182	0.875
76	A	18.46359134	GLY76 A	3191.571429	0.64375
81	D	13.9387422	HIS81 D	3916.647059	0.13125
240	F	23.1139581	ASP240 F	16076.16667	0.1
45	D	3.811968783	PRO45 D	108.0714286	0.5875
170	E	20.62865466	ASN170 E	17158.14286	0.06875
188	B	13.21031222	VAL188 B	4775.875	0.06875
75	E	32.7294684	VAL75 E	18369.625	0.5625
102	E	50.16792219	GLU102 E	22131.13333	0.80625
7	F	25.69758076	THR7 F	18588.64286	0.0875
97	E	42.88090579	VAL97 E	22492.9375	0.375
164	A	12.82437016	HIS164 A	2236.176471	0.48125
74	F	25.80423942	TYR74 F	21200.47619	0.04375
247	D	16.97574178	LEU247 D	2287.157895	0.775
139	D	4.375651266	GLY139 D	366.1428571	0.375
43	A	2.276845405	GLY43 A	8.714285714	0.68125
221	D	17.98665778	ASN221 D	3319.642857	0.5625
62	A	24.64926325	SER62 A	2436.363636	0.9625
75	C	15.10593241	VAL75 C	3256	0.29375
106	B	14.14558267	LEU106 B	4376.105263	0.1
82	E	31.00611148	PRO82 E	21166.35714	0.15
229	E	26.07837336	LEU229 E	7727.105263	0.50625
210	C	11.88485709	LEU210 C	210	0.99375
56	E	43.67194764	HIS56 E	22337.17647	0.4
241	C	14.36076812	GLU241 C	1702.066667	0.6875
239	E	26.41437203	CYS239 E	14885.27273	0.25625
208	D	2.088340489	LYS208 D	34.81818182	0.35625
170	A	5.050705396	ASN170 A	654.8571429	0.29375
75	A	15.1054518	VAL75 A	3068.125	0.3375
73	B	12.40913152	GLU73 B	4033.133333	0.1
86	B	13.69885324	TYR86 B	2857.714286	0.325
164	E	16.58254827	HIS164 E	13750.17647	0.04375
32	D	31.13735914	ASP32 D	4727.333333	0.96875
205	A	7.862541383	GLY205 A	214.8571429	0.875
205	B	7.545548158	GLY205 B	319.7142857	0.83125
117	B	21.32042488	GLU117 B	6131.333333	0.30625
245	B	15.49783943	MET245 B	2331.352941	0.60625
271	F	19.76826672	16G271 F	15417.66667	0.08125
168	A	9.897516961	VAL168 A	1508.5	0.5125
244	C	14.47698757	THR244 C	1666.428571	0.725
223	C	14.71624239	MET223 C	2146.647059	0.6
165	A	9.565887361	ASP165 A	2017.5	0.3
109	B	17.80680392	GLY109 B	5534.857143	0.1875
166	F	20.69306157	THR166 F	19139	0.04375
169	E	17.58278891	ALA169 E	16501.8	0.03125
94	C	16.03229148	PHE94 C	1797.8	0.83125
205	C	7.863004896	GLY205 C	214.5714286	0.88125
25	B	24.31467721	ASN25 B	3880.857143	0.6375
5	B	16.7022503	PRO5 B	2881.5	0.575
67	C	20.27245819	VAL67 C	2421.5	0.8375
89	B	10.95242859	MET89 B	2007.235294	0.39375
237	D	12.92401911	MET237 D	2222.117647	0.4875
72	F	31.43104901	ASP72 F	20797.08333	0.175
