# Supplementary material for: Mapping allosteric communications within individual proteins
Source: Nat Commun. 2020 Jul 31;11:3862. doi: 10.1038/s41467-020-17618-2 (PMC7395124; doi:10.1038/s41467-020-17618-2)
Supplement: Supplementary file 7 — Supplementary Data 4 [file 41467_2020_17618_MOESM7_ESM.zip › comparison-to-Amors/1hot/1hot-qs-hotspots.txt]

591 543 547 553 554 555 557 581 582 583 584 585 586 587 588 589 590 592 593 594 595 596 597 598 599 600 601 602 625 626 629 630 631 632 633 634 635 636 637 638 803 
213 2 3 4 5 6 138 139 140 141 142 144 150 171 174 175 203 205 206 207 208 209 210 211 212 214 215 216 217 218 219 220 221 222 223 225 227 228 230 231 244 245 246 247 541 542 780 781 782 783 784 785 787 788 789 791 975 979 1009 1010 1011 1013 1014 1015 1016 1017 1018 1019 1020 1021 1022 1051 1052 1053 1054 
568 152 153 154 155 156 537 538 539 540 550 551 558 559 560 561 562 563 564 565 566 567 569 570 571 572 573 574 575 576 577 603 604 659 662 663 664 665 666 667 668 669 670 671 672 727 730 731 732 733 734 735 736 768 769 770 771 772 773 
1200 1103 1104 1106 1108 1109 1110 1134 1136 1137 1138 1139 1140 1141 1172 1174 1175 1177 1179 1180 1181 1188 1189 1190 1191 1192 1193 1194 1195 1196 1197 1198 1199 1201 1202 1203 1204 1205 1206 1207 1219 1229 1231 1258 1259 1260 1261 1264 1265 1267 1268 1272 1297 1299 1300 
32 22 23 24 25 26 27 28 29 30 31 33 34 35 36 37 38 39 40 41 67 68 123 126 127 128 129 130 131 132 133 134 135 136 191 192 194 195 196 197 198 199 200 232 233 234 235 236 
749 674 675 676 677 678 679 680 686 707 710 711 739 741 742 743 744 745 746 747 748 750 751 752 753 754 755 756 757 758 761 763 764 766 767 775 
59 7 11 14 15 17 18 19 21 45 46 47 48 49 50 51 52 53 54 55 56 57 58 60 61 62 63 64 65 66 89 90 93 94 95 96 97 98 99 100 101 102 104 267 
477 248 249 250 251 252 254 473 474 475 476 478 479 480 481 482 483 484 485 486 510 511 512 513 514 515 516 517 519 
836 830 831 832 833 834 835 837 838 868 869 931 933 
300 294 295 296 297 298 299 301 302 332 333 395 397 
1183 1151 1182 1184 1185 1186 
863 842 843 844 850 851 852 853 854 855 856 857 858 859 860 861 862 864 865 866 899 1071 
327 306 307 308 314 315 316 317 318 319 320 321 322 323 324 325 326 328 363 535 
1093 1089 1090 1091 1092 1094 1095 1096 1097 1098 1124 1127 
1338 1335 1336 1337 
797 795 796 799 800 
261 257 258 259 260 263 264 
116 76 112 113 114 115 117 118 119 120 121 159 
652 648 649 650 651 653 654 655 656 657 
1606 1603 1604 1605 
439 434 435 436 437 438 440 441 442 443 444 445 446 449 
529 526 527 528 530 531 532 533 
1065 1061 1062 1063 1064 1066 1067 1068 1069 
1533 1411 1457 1460 1461 1462 1463 1464 1465 1466 1467 1468 1469 1471 1474 1484 1485 1487 1497 1526 1527 1528 1529 1530 1531 1532 1534 1535 1536 1539 1540 1541 1565 1568 1572 
916 914 915 917 918 919 920 
380 378 379 381 382 384 
1371 1370 1372 1373 1405 
