# Supplementary material for: Mapping allosteric communications within individual proteins
Source: Nat Commun. 2020 Jul 31;11:3862. doi: 10.1038/s41467-020-17618-2 (PMC7395124; doi:10.1038/s41467-020-17618-2)
Supplement: Supplementary file 7 — Supplementary Data 4 [file 41467_2020_17618_MOESM7_ESM.zip › comparison-to-Amors/1i2d/1i2d-qs.pdb]

MODEL        1
ATOM      1  N   ALA A   2       4.875  94.904  18.146  1.00  0.87           N  
ATOM      2  CA  ALA A   2       6.182  94.424  17.595  1.00  0.87           C  
ATOM      3  C   ALA A   2       6.990  95.504  16.844  1.00  0.87           C  
ATOM      4  O   ALA A   2       6.629  96.699  16.834  1.00  0.87           O  
ATOM      5  CB  ALA A   2       5.984  93.199  16.699  1.00  0.87           C  
ATOM      6  H01 ALA A   2       4.959  95.040  19.143  1.00  0.87           H  
ATOM      7  H02 ALA A   2       4.625  95.778  17.707  1.00  0.87           H  
ATOM      8  H03 ALA A   2       6.776  94.152  18.468  1.00  0.87           H  
ATOM      9  H04 ALA A   2       5.185  93.397  15.985  1.00  0.87           H  
ATOM     10  H05 ALA A   2       6.908  92.989  16.160  1.00  0.87           H  
ATOM     11  H06 ALA A   2       5.717  92.339  17.313  1.00  0.87           H  
ATOM     12  N   ASN A   3       8.064  95.046  16.203  1.00  0.49           N  
ATOM     13  CA  ASN A   3       9.054  95.879  15.548  1.00  0.49           C  
ATOM     14  C   ASN A   3       9.688  95.063  14.375  1.00  0.49           C  
ATOM     15  O   ASN A   3       9.667  93.816  14.382  1.00  0.49           O  
ATOM     16  CB  ASN A   3      10.097  96.212  16.654  1.00  0.49           C  
ATOM     17  CG  ASN A   3      11.293  97.029  16.145  1.00  0.49           C  
ATOM     18  ND2 ASN A   3      11.174  97.599  14.941  1.00  0.49           N  
ATOM     19  OD1 ASN A   3      12.313  97.143  16.836  1.00  0.49           O  
ATOM     20  H01 ASN A   3       8.646  96.795  15.120  1.00  0.49           H  
ATOM     21  H02 ASN A   3      10.490  95.263  17.018  1.00  0.49           H  
ATOM     22  H03 ASN A   3       9.599  96.782  17.438  1.00  0.49           H  
ATOM     23  H04 ASN A   3      11.934  98.147  14.564  1.00  0.49           H  
ATOM     24  H05 ASN A   3      10.324  97.482  14.409  1.00  0.49           H  
ATOM     25  H07 ASN A   3       8.199  94.046  16.171  1.00  0.49           H  
ATOM     26  N   ALA A   4      10.280  95.733  13.387  1.00  0.92           N  
ATOM     27  CA  ALA A   4      10.867  94.979  12.262  1.00  0.92           C  
ATOM     28  C   ALA A   4      12.153  94.267  12.606  1.00  0.92           C  
ATOM     29  O   ALA A   4      12.959  94.802  13.335  1.00  0.92           O  
ATOM     30  CB  ALA A   4      11.130  95.883  11.087  1.00  0.92           C  
ATOM     31  H01 ALA A   4      10.123  94.222  12.014  1.00  0.92           H  
ATOM     32  H02 ALA A   4      12.163  95.763  10.761  1.00  0.92           H  
ATOM     33  H03 ALA A   4      10.459  95.621  10.269  1.00  0.92           H  
ATOM     34  H04 ALA A   4      10.960  96.919  11.380  1.00  0.92           H  
ATOM     35  H06 ALA A   4      10.326  96.742  13.408  1.00  0.92           H  
ATOM     36  N   PRO A   5      12.375  93.072  12.047  1.00  0.89           N  
ATOM     37  CA  PRO A   5      13.560  92.237  12.258  1.00  0.89           C  
ATOM     38  C   PRO A   5      14.797  93.037  11.901  1.00  0.89           C  
ATOM     39  O   PRO A   5      14.741  93.983  11.136  1.00  0.89           O  
ATOM     40  CB  PRO A   5      13.370  91.087  11.257  1.00  0.89           C  
ATOM     41  CG  PRO A   5      11.938  91.067  10.968  1.00  0.89           C  
ATOM     42  CD  PRO A   5      11.526  92.514  10.990  1.00  0.89           C  
ATOM     43  H01 PRO A   5      13.719  90.135  11.657  1.00  0.89           H  
ATOM     44  H02 PRO A   5      13.942  91.272  10.348  1.00  0.89           H  
ATOM     45  H03 PRO A   5      11.380  90.468  11.687  1.00  0.89           H  
ATOM     46  H04 PRO A   5      11.748  90.627   9.989  1.00  0.89           H  
ATOM     47  H05 PRO A   5      13.676  91.889  13.285  1.00  0.89           H  
ATOM     48  H06 PRO A   5      11.646  93.014  10.029  1.00  0.89           H  
ATOM     49  H07 PRO A   5      10.469  92.619  11.236  1.00  0.89           H  
ATOM     50  N   HIS A   6      15.933  92.630  12.420  1.00  0.58           N  
ATOM     51  CA  HIS A   6      17.207  93.303  12.140  1.00  0.58           C  
ATOM     52  C   HIS A   6      17.611  92.951  10.736  1.00  0.58           C  
ATOM     53  O   HIS A   6      17.769  91.779  10.433  1.00  0.58           O  
ATOM     54  CB  HIS A   6      18.261  92.761  13.069  1.00  0.58           C  
ATOM     55  CG  HIS A   6      19.551  93.489  13.005  1.00  0.58           C  
ATOM     56  CD2 HIS A   6      20.819  93.037  12.858  1.00  0.58           C  
ATOM     57  ND1 HIS A   6      19.647  94.844  13.250  1.00  0.58           N  
ATOM     58  CE1 HIS A   6      20.922  95.187  13.271  1.00  0.58           C  
ATOM     59  NE2 HIS A   6      21.653  94.110  13.037  1.00  0.58           N  
ATOM     60  H01 HIS A   6      17.104  94.380  12.270  1.00  0.58           H  
ATOM     61  H02 HIS A   6      18.461  91.736  12.756  1.00  0.58           H  
ATOM     62  H03 HIS A   6      17.883  92.820  14.090  1.00  0.58           H  
ATOM     63  H04 HIS A   6      21.120  92.013  12.639  1.00  0.58           H  
ATOM     64  H05 HIS A   6      21.308  96.190  13.451  1.00  0.58           H  
ATOM     65  H06 HIS A   6      22.662  94.083  12.997  1.00  0.58           H  
ATOM     66  H08 HIS A   6      15.930  91.827  13.032  1.00  0.58           H  
ATOM     67  N   GLY A   7      17.835  93.949   9.890  1.00  0.94           N  
ATOM     68  CA  GLY A   7      18.191  93.655   8.505  1.00  0.94           C  
ATOM     69  C   GLY A   7      16.950  93.704   7.597  1.00  0.94           C  
ATOM     70  O   GLY A   7      17.092  93.701   6.367  1.00  0.94           O  
ATOM     71  H01 GLY A   7      18.616  92.652   8.460  1.00  0.94           H  
ATOM     72  H02 GLY A   7      18.917  94.391   8.158  1.00  0.94           H  
ATOM     73  H07 GLY A   7      17.760  94.906  10.203  1.00  0.94           H  
ATOM     74  N   GLY A   8      15.751  93.747   8.196  1.00  0.94           N  
ATOM     75  CA  GLY A   8      14.530  93.846   7.435  1.00  0.94           C  
ATOM     76  C   GLY A   8      13.820  92.547   7.097  1.00  0.94           C  
ATOM     77  O   GLY A   8      12.610  92.539   6.819  1.00  0.94           O  
ATOM     78  H01 GLY A   8      14.830  94.262   6.473  1.00  0.94           H  
ATOM     79  H02 GLY A   8      13.835  94.462   8.006  1.00  0.94           H  
ATOM     80  H03 GLY A   8      15.702  93.709   9.204  1.00  0.94           H  
ATOM     81  N   VAL A   9      14.563  91.450   7.082  1.00  0.95           N  
ATOM     82  CA  VAL A   9      13.926  90.177   6.830  1.00  0.95           C  
ATOM     83  C   VAL A   9      14.115  89.199   7.997  1.00  0.95           C  
ATOM     84  O   VAL A   9      15.235  88.929   8.374  1.00  0.95           O  
ATOM     85  CB  VAL A   9      14.477  89.523   5.612  1.00  0.95           C  
ATOM     86  CG1 VAL A   9      13.739  88.238   5.388  1.00  0.95           C  
ATOM     87  CG2 VAL A   9      14.341  90.432   4.480  1.00  0.95           C  
ATOM     88  H01 VAL A   9      12.867  90.399   6.698  1.00  0.95           H  
ATOM     89  H02 VAL A   9      15.536  89.295   5.731  1.00  0.95           H  
ATOM     90  H03 VAL A   9      15.559  91.502   7.244  1.00  0.95           H  
ATOM     91  H04 VAL A   9      12.794  88.445   4.886  1.00  0.95           H  
ATOM     92  H05 VAL A   9      14.342  87.576   4.767  1.00  0.95           H  
ATOM     93  H06 VAL A   9      13.543  87.759   6.347  1.00  0.95           H  
ATOM     94  H07 VAL A   9      13.697  91.266   4.760  1.00  0.95           H  
ATOM     95  H08 VAL A   9      15.323  90.811   4.198  1.00  0.95           H  
ATOM     96  H09 VAL A   9      13.900  89.900   3.637  1.00  0.95           H  
ATOM     97  N   LEU A  10      13.035  88.677   8.572  1.00  0.60           N  
ATOM     98  CA  LEU A  10      13.202  87.716   9.663  1.00  0.60           C  
ATOM     99  C   LEU A  10      13.642  86.439   9.006  1.00  0.60           C  
ATOM    100  O   LEU A  10      12.895  85.879   8.204  1.00  0.60           O  
ATOM    101  CB  LEU A  10      11.884  87.459  10.385  1.00  0.60           C  
ATOM    102  CG  LEU A  10      11.947  86.297  11.381  1.00  0.60           C  
ATOM    103  CD1 LEU A  10      12.770  86.760  12.639  1.00  0.60           C  
ATOM    104  CD2 LEU A  10      10.489  85.850  11.760  1.00  0.60           C  
ATOM    105  H01 LEU A  10      13.913  88.092  10.399  1.00  0.60           H  
ATOM    106  H02 LEU A  10      11.151  87.189   9.625  1.00  0.60           H  
ATOM    107  H03 LEU A  10      11.605  88.363  10.926  1.00  0.60           H  
ATOM    108  H04 LEU A  10      12.448  85.434  10.942  1.00  0.60           H  
ATOM    109  H05 LEU A  10      13.668  87.285  12.312  1.00  0.60           H  
ATOM    110  H06 LEU A  10      12.160  87.428  13.247  1.00  0.60           H  
ATOM    111  H07 LEU A  10      13.054  85.889  13.229  1.00  0.60           H  
ATOM    112  H08 LEU A  10       9.805  86.123  10.956  1.00  0.60           H  
ATOM    113  H09 LEU A  10      10.466  84.770  11.905  1.00  0.60           H  
ATOM    114  H10 LEU A  10      12.111  88.941   8.260  1.00  0.60           H  
ATOM    115  H11 LEU A  10      10.184  86.347  12.681  1.00  0.60           H  
ATOM    116  N   LYS A  11      14.843  85.968   9.324  1.00  0.76           N  
ATOM    117  CA  LYS A  11      15.388  84.718   8.731  1.00  0.76           C  
ATOM    118  C   LYS A  11      14.826  83.426   9.333  1.00  0.76           C  
ATOM    119  O   LYS A  11      15.564  82.642   9.823  1.00  0.76           O  
ATOM    120  CB  LYS A  11      16.894  84.696   8.923  1.00  0.76           C  
ATOM    121  CG  LYS A  11      17.752  85.211   7.757  1.00  0.76           C  
ATOM    122  CD  LYS A  11      17.190  86.475   7.100  1.00  0.76           C  
ATOM    123  CE  LYS A  11      17.833  86.750   5.751  1.00  0.76           C  
ATOM    124  NZ  LYS A  11      19.313  86.803   5.768  1.00  0.76           N  
ATOM    125  H01 LYS A  11      15.093  84.738   7.682  1.00  0.76           H  
ATOM    126  H02 LYS A  11      17.152  83.641   9.020  1.00  0.76           H  
ATOM    127  H03 LYS A  11      17.124  85.306   9.796  1.00  0.76           H  
ATOM    128  H04 LYS A  11      17.762  84.431   6.996  1.00  0.76           H  
ATOM    129  H05 LYS A  11      18.751  85.431   8.133  1.00  0.76           H  
ATOM    130  H06 LYS A  11      17.407  87.319   7.754  1.00  0.76           H  
ATOM    131  H07 LYS A  11      16.116  86.352   6.960  1.00  0.76           H  
ATOM    132  H08 LYS A  11      17.494  87.740   5.446  1.00  0.76           H  
ATOM    133  H09 LYS A  11      17.529  85.961   5.063  1.00  0.76           H  
ATOM    134  H10 LYS A  11      19.617  87.755   5.623  1.00  0.76           H  
ATOM    135  H11 LYS A  11      19.652  86.474   6.661  1.00  0.76           H  
ATOM    136  H12 LYS A  11      15.405  86.477   9.991  1.00  0.76           H  
ATOM    137  H13 LYS A  11      19.680  86.217   5.032  1.00  0.76           H  
ATOM    138  N   ASP A  12      13.516  83.227   9.316  1.00  0.79           N  
ATOM    139  CA  ASP A  12      12.885  82.045   9.871  1.00  0.79           C  
ATOM    140  C   ASP A  12      13.081  80.851   8.890  1.00  0.79           C  
ATOM    141  O   ASP A  12      12.192  80.479   8.079  1.00  0.79           O  
ATOM    142  CB  ASP A  12      11.393  82.398  10.102  1.00  0.79           C  
ATOM    143  CG  ASP A  12      10.614  81.341  10.903  1.00  0.79           C  
ATOM    144  OD1 ASP A  12      11.060  80.166  11.050  1.00  0.79           O  
ATOM    145  OD2 ASP A  12       9.517  81.723  11.367  1.00  0.79           O  
ATOM    146  H01 ASP A  12      13.326  81.741  10.820  1.00  0.79           H  
ATOM    147  H02 ASP A  12      10.927  82.452   9.118  1.00  0.79           H  
ATOM    148  H03 ASP A  12      11.344  83.343  10.643  1.00  0.79           H  
ATOM    149  H14 ASP A  12      12.928  83.933   8.896  1.00  0.79           H  
ATOM    150  N   LEU A  13      14.261  80.260   8.978  1.00  0.82           N  
ATOM    151  CA  LEU A  13      14.621  79.120   8.137  1.00  0.82           C  
ATOM    152  C   LEU A  13      13.625  77.964   8.308  1.00  0.82           C  
ATOM    153  O   LEU A  13      13.314  77.251   7.379  1.00  0.82           O  
ATOM    154  CB  LEU A  13      16.023  78.644   8.460  1.00  0.82           C  
ATOM    155  CG  LEU A  13      17.092  79.750   8.402  1.00  0.82           C  
ATOM    156  CD1 LEU A  13      18.459  79.112   8.191  1.00  0.82           C  
ATOM    157  CD2 LEU A  13      16.795  80.761   7.255  1.00  0.82           C  
ATOM    158  H01 LEU A  13      14.586  79.451   7.099  1.00  0.82           H  
ATOM    159  H02 LEU A  13      16.289  77.911   7.698  1.00  0.82           H  
ATOM    160  H03 LEU A  13      16.019  78.223   9.466  1.00  0.82           H  
ATOM    161  H04 LEU A  13      14.934  80.607   9.647  1.00  0.82           H  
ATOM    162  H05 LEU A  13      17.078  80.299   9.344  1.00  0.82           H  
ATOM    163  H06 LEU A  13      19.185  79.583   8.853  1.00  0.82           H  
ATOM    164  H07 LEU A  13      18.402  78.047   8.414  1.00  0.82           H  
ATOM    165  H08 LEU A  13      18.769  79.251   7.155  1.00  0.82           H  
ATOM    166  H09 LEU A  13      15.972  81.412   7.550  1.00  0.82           H  
ATOM    167  H10 LEU A  13      17.683  81.363   7.062  1.00  0.82           H  
ATOM    168  H11 LEU A  13      16.521  80.216   6.352  1.00  0.82           H  
ATOM    169  N   LEU A  14      13.079  77.788   9.493  1.00  0.65           N  
ATOM    170  CA  LEU A  14      12.103  76.731   9.645  1.00  0.65           C  
ATOM    171  C   LEU A  14      10.811  77.017   8.879  1.00  0.65           C  
ATOM    172  O   LEU A  14      10.223  76.100   8.299  1.00  0.65           O  
ATOM    173  CB  LEU A  14      11.804  76.506  11.100  1.00  0.65           C  
ATOM    174  CG  LEU A  14      12.882  75.811  11.941  1.00  0.65           C  
ATOM    175  CD1 LEU A  14      12.702  76.158  13.440  1.00  0.65           C  
ATOM    176  CD2 LEU A  14      12.708  74.309  11.744  1.00  0.65           C  
ATOM    177  H01 LEU A  14      12.538  75.827   9.218  1.00  0.65           H  
ATOM    178  H02 LEU A  14      10.958  75.819  11.108  1.00  0.65           H  
ATOM    179  H03 LEU A  14      11.614  77.480  11.550  1.00  0.65           H  
ATOM    180  H04 LEU A  14      13.875  76.139  11.632  1.00  0.65           H  
ATOM    181  H05 LEU A  14      11.646  76.093  13.703  1.00  0.65           H  
ATOM    182  H06 LEU A  14      13.271  75.454  14.047  1.00  0.65           H  
ATOM    183  H07 LEU A  14      13.060  77.171  13.625  1.00  0.65           H  
ATOM    184  H08 LEU A  14      11.811  74.122  11.154  1.00  0.65           H  
ATOM    185  H09 LEU A  14      13.576  73.907  11.222  1.00  0.65           H  
ATOM    186  H10 LEU A  14      12.611  73.823  12.715  1.00  0.65           H  
ATOM    187  H12 LEU A  14      13.334  78.375  10.274  1.00  0.65           H  
ATOM    188  N   ALA A  15      10.348  78.273   8.853  1.00  0.86           N  
ATOM    189  CA  ALA A  15       9.128  78.559   8.080  1.00  0.86           C  
ATOM    190  C   ALA A  15       9.451  78.497   6.584  1.00  0.86           C  
ATOM    191  O   ALA A  15       8.646  78.025   5.787  1.00  0.86           O  
ATOM    192  CB  ALA A  15       8.592  79.891   8.417  1.00  0.86           C  
ATOM    193  H01 ALA A  15       8.373  77.813   8.329  1.00  0.86           H  
ATOM    194  H02 ALA A  15       7.613  79.781   8.883  1.00  0.86           H  
ATOM    195  H03 ALA A  15       9.269  80.391   9.109  1.00  0.86           H  
ATOM    196  H04 ALA A  15       8.496  80.485   7.508  1.00  0.86           H  
ATOM    197  H11 ALA A  15      10.826  79.009   9.353  1.00  0.86           H  
ATOM    198  N   ARG A  16      10.632  78.973   6.200  1.00  0.88           N  
ATOM    199  CA  ARG A  16      11.035  78.956   4.799  1.00  0.88           C  
ATOM    200  C   ARG A  16      11.021  77.544   4.222  1.00  0.88           C  
ATOM    201  O   ARG A  16      10.385  77.278   3.204  1.00  0.88           O  
ATOM    202  CB  ARG A  16      12.436  79.483   4.642  1.00  0.88           C  
ATOM    203  CG  ARG A  16      12.876  79.648   3.186  1.00  0.88           C  
ATOM    204  CD  ARG A  16      14.375  80.009   3.080  1.00  0.88           C  
ATOM    205  NE  ARG A  16      15.186  78.883   3.506  1.00  0.88           N  
ATOM    206  CZ  ARG A  16      16.458  78.933   3.878  1.00  0.88           C  
ATOM    207  NH1 ARG A  16      17.104  80.089   3.877  1.00  0.88           N  
ATOM    208  NH2 ARG A  16      17.066  77.804   4.260  1.00  0.88           N  
ATOM    209  H01 ARG A  16      10.318  79.582   4.268  1.00  0.88           H  
ATOM    210  H02 ARG A  16      13.103  78.748   5.093  1.00  0.88           H  
ATOM    211  H03 ARG A  16      12.495  80.455   5.131  1.00  0.88           H  
ATOM    212  H04 ARG A  16      12.299  80.461   2.747  1.00  0.88           H  
ATOM    213  H05 ARG A  16      11.262  79.353   6.892  1.00  0.88           H  
ATOM    214  H06 ARG A  16      12.698  78.713   2.654  1.00  0.88           H  
ATOM    215  H07 ARG A  16      14.584  80.865   3.722  1.00  0.88           H  
ATOM    216  H08 ARG A  16      14.615  80.258   2.046  1.00  0.88           H  
ATOM    217  H09 ARG A  16      14.740  77.977   3.520  1.00  0.88           H  
ATOM    218  H10 ARG A  16      18.072  80.127   4.164  1.00  0.88           H  
ATOM    219  H11 ARG A  16      16.629  80.933   3.589  1.00  0.88           H  
ATOM    220  H12 ARG A  16      16.558  76.931   4.258  1.00  0.88           H  
ATOM    221  H13 ARG A  16      18.033  77.825   4.550  1.00  0.88           H  
ATOM    222  N   ASP A  17      11.722  76.637   4.884  1.00  0.90           N  
ATOM    223  CA  ASP A  17      11.836  75.292   4.381  1.00  0.90           C  
ATOM    224  C   ASP A  17      10.748  74.321   4.786  1.00  0.90           C  
ATOM    225  O   ASP A  17      10.872  73.131   4.556  1.00  0.90           O  
ATOM    226  CB  ASP A  17      13.199  74.720   4.761  1.00  0.90           C  
ATOM    227  CG  ASP A  17      14.323  75.657   4.405  1.00  0.90           C  
ATOM    228  OD1 ASP A  17      14.116  76.509   3.526  1.00  0.90           O  
ATOM    229  OD2 ASP A  17      15.423  75.551   4.995  1.00  0.90           O  
ATOM    230  H01 ASP A  17      11.718  75.395   3.302  1.00  0.90           H  
ATOM    231  H02 ASP A  17      13.343  73.795   4.203  1.00  0.90           H  
ATOM    232  H03 ASP A  17      13.218  74.539   5.836  1.00  0.90           H  
ATOM    233  H14 ASP A  17      12.180  76.890   5.748  1.00  0.90           H  
ATOM    234  N   ALA A  18       9.654  74.810   5.328  1.00  0.93           N  
ATOM    235  CA  ALA A  18       8.615  73.885   5.773  1.00  0.93           C  
ATOM    236  C   ALA A  18       8.014  73.080   4.645  1.00  0.93           C  
ATOM    237  O   ALA A  18       7.709  71.916   4.792  1.00  0.93           O  
ATOM    238  CB  ALA A  18       7.547  74.636   6.486  1.00  0.93           C  
ATOM    239  H01 ALA A  18       9.091  73.172   6.447  1.00  0.93           H  
ATOM    240  H02 ALA A  18       6.642  74.029   6.527  1.00  0.93           H  
ATOM    241  H03 ALA A  18       7.877  74.864   7.500  1.00  0.93           H  
ATOM    242  H04 ALA A  18       9.535  75.807   5.435  1.00  0.93           H  
ATOM    243  H05 ALA A  18       7.338  75.564   5.954  1.00  0.93           H  
ATOM    244  N   PRO A  19       7.820  73.700   3.488  1.00  1.00           N  
ATOM    245  CA  PRO A  19       7.240  72.966   2.359  1.00  1.00           C  
ATOM    246  C   PRO A  19       8.148  71.848   1.812  1.00  1.00           C  
ATOM    247  O   PRO A  19       7.662  70.930   1.183  1.00  1.00           O  
ATOM    248  CB  PRO A  19       7.029  74.060   1.337  1.00  1.00           C  
ATOM    249  CG  PRO A  19       6.885  75.291   2.191  1.00  1.00           C  
ATOM    250  CD  PRO A  19       7.965  75.128   3.168  1.00  1.00           C  
ATOM    251  H01 PRO A  19       6.172  73.883   0.687  1.00  1.00           H  
ATOM    252  H02 PRO A  19       7.885  74.144   0.668  1.00  1.00           H  
ATOM    253  H03 PRO A  19       5.900  75.391   2.646  1.00  1.00           H  
ATOM    254  H04 PRO A  19       7.020  76.198   1.602  1.00  1.00           H  
ATOM    255  H05 PRO A  19       8.952  75.415   2.807  1.00  1.00           H  
ATOM    256  H06 PRO A  19       6.333  72.431   2.639  1.00  1.00           H  
ATOM    257  H07 PRO A  19       7.813  75.756   4.046  1.00  1.00           H  
ATOM    258  N   ARG A  20       9.454  71.940   2.044  1.00  0.99           N  
ATOM    259  CA  ARG A  20      10.411  70.947   1.564  1.00  0.99           C  
ATOM    260  C   ARG A  20      10.826  69.948   2.648  1.00  0.99           C  
ATOM    261  O   ARG A  20      11.790  69.206   2.472  1.00  0.99           O  
ATOM    262  CB  ARG A  20      11.694  71.650   1.118  1.00  0.99           C  
ATOM    263  CG  ARG A  20      11.624  72.374  -0.145  1.00  0.99           C  
ATOM    264  CD  ARG A  20      13.024  72.668  -0.569  1.00  0.99           C  
ATOM    265  NE  ARG A  20      13.644  73.708   0.250  1.00  0.99           N  
ATOM    266  CZ  ARG A  20      14.957  73.881   0.314  1.00  0.99           C  
ATOM    267  NH1 ARG A  20      15.734  73.051  -0.384  1.00  0.99           N  
ATOM    268  NH2 ARG A  20      15.475  74.892   1.020  1.00  0.99           N  
ATOM    269  H01 ARG A  20       9.915  70.416   0.752  1.00  0.99           H  
ATOM    270  H02 ARG A  20      12.422  70.855   0.959  1.00  0.99           H  
ATOM    271  H03 ARG A  20      11.972  72.362   1.895  1.00  0.99           H  
ATOM    272  H04 ARG A  20      11.056  73.297  -0.028  1.00  0.99           H  
ATOM    273  H05 ARG A  20      11.126  71.763  -0.898  1.00  0.99           H  
ATOM    274  H06 ARG A  20      12.992  73.028  -1.597  1.00  0.99           H  
ATOM    275  H07 ARG A  20      13.615  71.756  -0.486  1.00  0.99           H  
ATOM    276  H08 ARG A  20       9.798  72.728   2.573  1.00  0.99           H  
ATOM    277  H09 ARG A  20      13.048  74.320   0.789  1.00  0.99           H  
ATOM    278  H10 ARG A  20      16.737  73.167  -0.371  1.00  0.99           H  
ATOM    279  H11 ARG A  20      15.319  72.306  -0.925  1.00  0.99           H  
ATOM    280  H12 ARG A  20      14.866  75.519   1.525  1.00  0.99           H  
ATOM    281  H13 ARG A  20      16.475  75.028   1.048  1.00  0.99           H  
ATOM    282  N   GLN A  21      10.128  69.944   3.769  1.00  0.93           N  
ATOM    283  CA  GLN A  21      10.519  69.123   4.921  1.00  0.93           C  
ATOM    284  C   GLN A  21      10.808  67.649   4.605  1.00  0.93           C  
ATOM    285  O   GLN A  21      11.919  67.147   4.839  1.00  0.93           O  
ATOM    286  CB  GLN A  21       9.452  69.252   6.003  1.00  0.93           C  
ATOM    287  CG  GLN A  21       9.944  69.071   7.396  1.00  0.93           C  
ATOM    288  CD  GLN A  21      10.337  67.667   7.695  1.00  0.93           C  
ATOM    289  NE2 GLN A  21      11.500  67.495   8.315  1.00  0.93           N  
ATOM    290  OE1 GLN A  21       9.601  66.728   7.375  1.00  0.93           O  
ATOM    291  H01 GLN A  21      11.476  69.512   5.267  1.00  0.93           H  
ATOM    292  H02 GLN A  21       8.739  68.447   5.825  1.00  0.93           H  
ATOM    293  H03 GLN A  21       9.010  70.245   5.926  1.00  0.93           H  
ATOM    294  H04 GLN A  21       9.126  69.331   8.067  1.00  0.93           H  
ATOM    295  H05 GLN A  21      10.811  69.715   7.546  1.00  0.93           H  
ATOM    296  H06 GLN A  21      11.817  66.564   8.544  1.00  0.93           H  
ATOM    297  H07 GLN A  21      12.066  68.295   8.557  1.00  0.93           H  
ATOM    298  H14 GLN A  21       9.302  70.522   3.835  1.00  0.93           H  
ATOM    299  N   ALA A  22       9.810  66.958   4.069  1.00  0.98           N  
ATOM    300  CA  ALA A  22       9.980  65.570   3.689  1.00  0.98           C  
ATOM    301  C   ALA A  22      11.277  65.332   2.859  1.00  0.98           C  
ATOM    302  O   ALA A  22      12.094  64.457   3.196  1.00  0.98           O  
ATOM    303  CB  ALA A  22       8.780  65.156   2.928  1.00  0.98           C  
ATOM    304  H01 ALA A  22      10.090  64.967   4.590  1.00  0.98           H  
ATOM    305  H02 ALA A  22       7.993  65.899   3.059  1.00  0.98           H  
ATOM    306  H03 ALA A  22       9.030  65.075   1.870  1.00  0.98           H  
ATOM    307  H04 ALA A  22       8.432  64.190   3.295  1.00  0.98           H  
ATOM    308  H08 ALA A  22       8.917  67.407   3.923  1.00  0.98           H  
ATOM    309  N   GLU A  23      11.479  66.125   1.806  1.00  0.99           N  
ATOM    310  CA  GLU A  23      12.638  65.993   0.932  1.00  0.99           C  
ATOM    311  C   GLU A  23      13.913  66.252   1.671  1.00  0.99           C  
ATOM    312  O   GLU A  23      14.902  65.511   1.546  1.00  0.99           O  
ATOM    313  CB  GLU A  23      12.553  66.991  -0.216  1.00  0.99           C  
ATOM    314  CG  GLU A  23      11.255  66.956  -0.999  1.00  0.99           C  
ATOM    315  CD  GLU A  23      10.903  68.322  -1.558  1.00  0.99           C  
ATOM    316  OE1 GLU A  23      11.824  69.060  -2.078  1.00  0.99           O  
ATOM    317  OE2 GLU A  23       9.684  68.633  -1.463  1.00  0.99           O  
ATOM    318  H01 GLU A  23      12.637  64.971   0.554  1.00  0.99           H  
ATOM    319  H02 GLU A  23      13.340  66.716  -0.918  1.00  0.99           H  
ATOM    320  H03 GLU A  23      12.673  67.993   0.196  1.00  0.99           H  
ATOM    321  H04 GLU A  23      10.457  66.649  -0.323  1.00  0.99           H  
ATOM    322  H05 GLU A  23      10.801  66.847   1.606  1.00  0.99           H  
ATOM    323  H06 GLU A  23      11.358  66.251  -1.824  1.00  0.99           H  
ATOM    324  N   LEU A  24      13.924  67.326   2.442  1.00  0.94           N  
ATOM    325  CA  LEU A  24      15.155  67.663   3.139  1.00  0.94           C  
ATOM    326  C   LEU A  24      15.514  66.571   4.114  1.00  0.94           C  
ATOM    327  O   LEU A  24      16.688  66.212   4.281  1.00  0.94           O  
ATOM    328  CB  LEU A  24      14.997  68.995   3.847  1.00  0.94           C  
ATOM    329  CG  LEU A  24      15.051  70.158   2.866  1.00  0.94           C  
ATOM    330  CD1 LEU A  24      14.282  71.405   3.438  1.00  0.94           C  
ATOM    331  CD2 LEU A  24      16.515  70.392   2.532  1.00  0.94           C  
ATOM    332  H01 LEU A  24      15.966  67.752   2.417  1.00  0.94           H  
ATOM    333  H02 LEU A  24      15.819  69.106   4.554  1.00  0.94           H  
ATOM    334  H03 LEU A  24      14.037  69.011   4.364  1.00  0.94           H  
ATOM    335  H04 LEU A  24      14.531  69.941   1.933  1.00  0.94           H  
ATOM    336  H05 LEU A  24      13.306  71.091   3.808  1.00  0.94           H  
ATOM    337  H06 LEU A  24      14.855  71.843   4.255  1.00  0.94           H  
ATOM    338  H07 LEU A  24      13.098  67.898   2.544  1.00  0.94           H  
ATOM    339  H08 LEU A  24      14.150  72.145   2.648  1.00  0.94           H  
ATOM    340  H09 LEU A  24      17.124  69.627   3.014  1.00  0.94           H  
ATOM    341  H10 LEU A  24      16.655  70.340   1.452  1.00  0.94           H  
ATOM    342  H11 LEU A  24      16.817  71.376   2.891  1.00  0.94           H  
ATOM    343  N   ALA A  25      14.477  66.037   4.748  1.00  0.95           N  
ATOM    344  CA  ALA A  25      14.636  64.974   5.739  1.00  0.95           C  
ATOM    345  C   ALA A  25      15.329  63.779   5.065  1.00  0.95           C  
ATOM    346  O   ALA A  25      16.396  63.314   5.523  1.00  0.95           O  
ATOM    347  CB  ALA A  25      13.294  64.581   6.267  1.00  0.95           C  
ATOM    348  H01 ALA A  25      15.245  65.317   6.575  1.00  0.95           H  
ATOM    349  H02 ALA A  25      12.557  64.645   5.467  1.00  0.95           H  
ATOM    350  H03 ALA A  25      13.336  63.558   6.642  1.00  0.95           H  
ATOM    351  H04 ALA A  25      13.010  65.254   7.076  1.00  0.95           H  
ATOM    352  H12 ALA A  25      13.549  66.376   4.539  1.00  0.95           H  
ATOM    353  N   ALA A  26      14.700  63.300   3.986  1.00  0.99           N  
ATOM    354  CA  ALA A  26      15.237  62.226   3.172  1.00  0.99           C  
ATOM    355  C   ALA A  26      16.694  62.540   2.774  1.00  0.99           C  
ATOM    356  O   ALA A  26      17.596  61.737   3.002  1.00  0.99           O  
ATOM    357  CB  ALA A  26      14.378  62.079   1.937  1.00  0.99           C  
ATOM    358  H01 ALA A  26      15.230  61.294   3.738  1.00  0.99           H  
ATOM    359  H02 ALA A  26      13.487  62.699   2.039  1.00  0.99           H  
ATOM    360  H03 ALA A  26      14.943  62.397   1.061  1.00  0.99           H  
ATOM    361  H04 ALA A  26      14.083  61.036   1.821  1.00  0.99           H  
ATOM    362  H05 ALA A  26      13.812  63.704   3.726  1.00  0.99           H  
ATOM    363  N   GLU A  27      16.947  63.698   2.179  1.00  0.98           N  
ATOM    364  CA  GLU A  27      18.323  63.990   1.804  1.00  0.98           C  
ATOM    365  C   GLU A  27      19.270  63.990   2.988  1.00  0.98           C  
ATOM    366  O   GLU A  27      20.462  63.747   2.830  1.00  0.98           O  
ATOM    367  CB  GLU A  27      18.441  65.356   1.115  1.00  0.98           C  
ATOM    368  CG  GLU A  27      19.903  65.772   0.908  1.00  0.98           C  
ATOM    369  CD  GLU A  27      20.077  67.130   0.285  1.00  0.98           C  
ATOM    370  OE1 GLU A  27      19.018  67.793   0.082  1.00  0.98           O  
ATOM    371  OE2 GLU A  27      21.268  67.525   0.015  1.00  0.98           O  
ATOM    372  H01 GLU A  27      18.606  63.190   1.120  1.00  0.98           H  
ATOM    373  H02 GLU A  27      17.968  66.099   1.758  1.00  0.98           H  
ATOM    374  H03 GLU A  27      17.948  65.305   0.144  1.00  0.98           H  
ATOM    375  H04 GLU A  27      20.337  65.052   0.214  1.00  0.98           H  
ATOM    376  H05 GLU A  27      16.206  64.358   1.991  1.00  0.98           H  
ATOM    377  H06 GLU A  27      20.399  65.775   1.879  1.00  0.98           H  
ATOM    378  N   ALA A  28      18.746  64.294   4.169  1.00  0.94           N  
ATOM    379  CA  ALA A  28      19.588  64.390   5.357  1.00  0.94           C  
ATOM    380  C   ALA A  28      20.050  63.035   5.885  1.00  0.94           C  
ATOM    381  O   ALA A  28      21.080  62.931   6.571  1.00  0.94           O  
ATOM    382  CB  ALA A  28      18.857  65.155   6.439  1.00  0.94           C  
ATOM    383  H01 ALA A  28      20.491  64.925   5.063  1.00  0.94           H  
ATOM    384  H02 ALA A  28      17.861  64.732   6.573  1.00  0.94           H  
ATOM    385  H03 ALA A  28      19.411  65.081   7.375  1.00  0.94           H  
ATOM    386  H04 ALA A  28      18.771  66.202   6.149  1.00  0.94           H  
ATOM    387  H07 ALA A  28      17.753  64.461   4.246  1.00  0.94           H  
ATOM    388  N   GLU A  29      19.274  62.006   5.574  1.00  0.97           N  
ATOM    389  CA  GLU A  29      19.593  60.643   5.971  1.00  0.97           C  
ATOM    390  C   GLU A  29      20.839  60.211   5.192  1.00  0.97           C  
ATOM    391  O   GLU A  29      21.520  59.281   5.578  1.00  0.97           O  
ATOM    392  CB  GLU A  29      18.493  59.665   5.552  1.00  0.97           C  
ATOM    393  CG  GLU A  29      17.104  59.904   6.024  1.00  0.97           C  
ATOM    394  CD  GLU A  29      16.923  59.560   7.495  1.00  0.97           C  
ATOM    395  OE1 GLU A  29      17.758  58.790   8.022  1.00  0.97           O  
ATOM    396  OE2 GLU A  29      15.939  60.047   8.124  1.00  0.97           O  
ATOM    397  H01 GLU A  29      19.721  60.627   7.053  1.00  0.97           H  
ATOM    398  H02 GLU A  29      18.777  58.729   6.032  1.00  0.97           H  
ATOM    399  H03 GLU A  29      18.465  59.661   4.462  1.00  0.97           H  
ATOM    400  H04 GLU A  29      16.442  59.257   5.448  1.00  0.97           H  
ATOM    401  H05 GLU A  29      18.432  62.174   5.043  1.00  0.97           H  
ATOM    402  H06 GLU A  29      16.860  60.956   5.877  1.00  0.97           H  
ATOM    403  N   SER A  30      21.132  60.886   4.090  1.00  1.00           N  
ATOM    404  CA  SER A  30      22.240  60.497   3.235  1.00  1.00           C  
ATOM    405  C   SER A  30      23.564  61.176   3.368  1.00  1.00           C  
ATOM    406  O   SER A  30      24.577  60.624   2.954  1.00  1.00           O  
ATOM    407  CB  SER A  30      21.808  60.633   1.795  1.00  1.00           C  
ATOM    408  OG  SER A  30      20.432  60.303   1.730  1.00  1.00           O  
ATOM    409  H01 SER A  30      22.443  59.483   3.580  1.00  1.00           H  
ATOM    410  H02 SER A  30      22.392  59.971   1.155  1.00  1.00           H  
ATOM    411  H03 SER A  30      21.962  61.657   1.455  1.00  1.00           H  
ATOM    412  H04 SER A  30      20.113  60.083   2.609  1.00  1.00           H  
ATOM    413  H07 SER A  30      20.573  61.689   3.839  1.00  1.00           H  
ATOM    414  N   LEU A  31      23.606  62.366   3.926  1.00  0.95           N  
ATOM    415  CA  LEU A  31      24.903  63.021   3.980  1.00  0.95           C  
ATOM    416  C   LEU A  31      25.655  62.697   5.226  1.00  0.95           C  
ATOM    417  O   LEU A  31      25.124  62.137   6.191  1.00  0.95           O  
ATOM    418  CB  LEU A  31      24.743  64.537   3.935  1.00  0.95           C  
ATOM    419  CG  LEU A  31      23.523  65.122   3.237  1.00  0.95           C  
ATOM    420  CD1 LEU A  31      23.302  66.576   3.715  1.00  0.95           C  
ATOM    421  CD2 LEU A  31      23.766  65.029   1.768  1.00  0.95           C  
ATOM    422  H01 LEU A  31      25.457  62.654   3.116  1.00  0.95           H  
ATOM    423  H02 LEU A  31      25.583  64.874   3.327  1.00  0.95           H  
ATOM    424  H03 LEU A  31      24.723  64.889   4.966  1.00  0.95           H  
ATOM    425  H04 LEU A  31      22.612  64.574   3.478  1.00  0.95           H  
ATOM    426  H05 LEU A  31      22.776  62.804   4.300  1.00  0.95           H  
ATOM    427  H06 LEU A  31      22.316  66.662   4.172  1.00  0.95           H  
ATOM    428  H07 LEU A  31      24.065  66.838   4.447  1.00  0.95           H  
ATOM    429  H08 LEU A  31      23.367  67.253   2.863  1.00  0.95           H  
ATOM    430  H09 LEU A  31      24.814  64.790   1.588  1.00  0.95           H  
ATOM    431  H10 LEU A  31      23.138  64.246   1.344  1.00  0.95           H  
ATOM    432  H11 LEU A  31      23.526  65.983   1.298  1.00  0.95           H  
ATOM    433  N   PRO A  32      26.925  63.038   5.218  1.00  0.95           N  
ATOM    434  CA  PRO A  32      27.707  62.778   6.416  1.00  0.95           C  
ATOM    435  C   PRO A  32      27.180  63.750   7.483  1.00  0.95           C  
ATOM    436  O   PRO A  32      27.110  64.960   7.251  1.00  0.95           O  
ATOM    437  CB  PRO A  32      29.124  63.128   5.984  1.00  0.95           C  
ATOM    438  CG  PRO A  32      28.940  64.173   4.940  1.00  0.95           C  
ATOM    439  CD  PRO A  32      27.739  63.638   4.155  1.00  0.95           C  
ATOM    440  H01 PRO A  32      29.674  62.262   5.615  1.00  0.95           H  
ATOM    441  H02 PRO A  32      29.700  63.517   6.824  1.00  0.95           H  
ATOM    442  H03 PRO A  32      29.825  64.338   4.326  1.00  0.95           H  
ATOM    443  H04 PRO A  32      28.721  65.144   5.385  1.00  0.95           H  
ATOM    444  H05 PRO A  32      27.216  64.400   3.577  1.00  0.95           H  
ATOM    445  H06 PRO A  32      28.045  62.893   3.420  1.00  0.95           H  
ATOM    446  H12 PRO A  32      27.658  61.766   6.818  1.00  0.95           H  
ATOM    447  N   ALA A  33      26.795  63.215   8.636  1.00  0.94           N  
ATOM    448  CA  ALA A  33      26.286  64.011   9.736  1.00  0.94           C  
ATOM    449  C   ALA A  33      27.326  64.457  10.774  1.00  0.94           C  
ATOM    450  O   ALA A  33      28.266  63.738  11.095  1.00  0.94           O  
ATOM    451  CB  ALA A  33      25.185  63.238  10.439  1.00  0.94           C  
ATOM    452  H01 ALA A  33      25.923  64.932   9.280  1.00  0.94           H  
ATOM    453  H02 ALA A  33      24.288  63.241   9.820  1.00  0.94           H  
ATOM    454  H03 ALA A  33      25.509  62.210  10.602  1.00  0.94           H  
ATOM    455  H04 ALA A  33      24.966  63.707  11.398  1.00  0.94           H  
ATOM    456  H07 ALA A  33      26.859  62.214   8.751  1.00  0.94           H  
ATOM    457  N   VAL A  34      27.163  65.668  11.285  1.00  0.81           N  
ATOM    458  CA  VAL A  34      28.026  66.167  12.350  1.00  0.81           C  
ATOM    459  C   VAL A  34      27.104  66.375  13.571  1.00  0.81           C  
ATOM    460  O   VAL A  34      26.016  66.969  13.454  1.00  0.81           O  
ATOM    461  CB  VAL A  34      28.681  67.456  11.970  1.00  0.81           C  
ATOM    462  CG1 VAL A  34      28.948  68.283  13.200  1.00  0.81           C  
ATOM    463  CG2 VAL A  34      29.935  67.142  11.276  1.00  0.81           C  
ATOM    464  H01 VAL A  34      28.832  65.464  12.558  1.00  0.81           H  
ATOM    465  H02 VAL A  34      28.030  68.034  11.314  1.00  0.81           H  
ATOM    466  H03 VAL A  34      29.743  68.998  12.991  1.00  0.81           H  
ATOM    467  H04 VAL A  34      28.042  68.820  13.481  1.00  0.81           H  
ATOM    468  H05 VAL A  34      26.425  66.259  10.930  1.00  0.81           H  
ATOM    469  H06 VAL A  34      29.253  67.630  14.018  1.00  0.81           H  
ATOM    470  H07 VAL A  34      30.731  67.009  12.008  1.00  0.81           H  
ATOM    471  H08 VAL A  34      29.813  66.224  10.702  1.00  0.81           H  
ATOM    472  H09 VAL A  34      30.194  67.960  10.604  1.00  0.81           H  
ATOM    473  N   THR A  35      27.504  65.824  14.724  1.00  0.81           N  
ATOM    474  CA  THR A  35      26.708  65.960  15.942  1.00  0.81           C  
ATOM    475  C   THR A  35      27.113  67.200  16.771  1.00  0.81           C  
ATOM    476  O   THR A  35      28.267  67.409  17.129  1.00  0.81           O  
ATOM    477  CB  THR A  35      26.757  64.706  16.790  1.00  0.81           C  
ATOM    478  CG2 THR A  35      26.333  65.046  18.189  1.00  0.81           C  
ATOM    479  OG1 THR A  35      25.850  63.723  16.263  1.00  0.81           O  
ATOM    480  H01 THR A  35      25.677  66.106  15.619  1.00  0.81           H  
ATOM    481  H02 THR A  35      27.772  64.308  16.784  1.00  0.81           H  
ATOM    482  H03 THR A  35      25.302  64.727  18.343  1.00  0.81           H  
ATOM    483  H04 THR A  35      26.981  64.534  18.900  1.00  0.81           H  
ATOM    484  H05 THR A  35      26.406  66.123  18.340  1.00  0.81           H  
ATOM    485  H06 THR A  35      25.616  63.100  16.955  1.00  0.81           H  
ATOM    486  H10 THR A  35      28.370  65.306  14.752  1.00  0.81           H  
ATOM    487  N   LEU A  36      26.122  68.028  17.061  1.00  0.57           N  
ATOM    488  CA  LEU A  36      26.363  69.254  17.761  1.00  0.57           C  
ATOM    489  C   LEU A  36      26.530  69.166  19.270  1.00  0.57           C  
ATOM    490  O   LEU A  36      25.928  68.314  19.957  1.00  0.57           O  
ATOM    491  CB  LEU A  36      25.223  70.233  17.438  1.00  0.57           C  
ATOM    492  CG  LEU A  36      25.034  70.646  15.984  1.00  0.57           C  
ATOM    493  CD1 LEU A  36      23.856  71.594  15.791  1.00  0.57           C  
ATOM    494  CD2 LEU A  36      26.302  71.281  15.583  1.00  0.57           C  
ATOM    495  H01 LEU A  36      27.336  69.591  17.404  1.00  0.57           H  
ATOM    496  H02 LEU A  36      25.498  71.154  17.952  1.00  0.57           H  
ATOM    497  H03 LEU A  36      24.293  69.771  17.769  1.00  0.57           H  
ATOM    498  H04 LEU A  36      24.799  69.779  15.367  1.00  0.57           H  
ATOM    499  H05 LEU A  36      23.018  71.260  16.403  1.00  0.57           H  
ATOM    500  H06 LEU A  36      24.146  72.601  16.091  1.00  0.57           H  
ATOM    501  H07 LEU A  36      25.180  67.791  16.784  1.00  0.57           H  
ATOM    502  H08 LEU A  36      23.560  71.598  14.742  1.00  0.57           H  
ATOM    503  H09 LEU A  36      27.084  70.524  15.525  1.00  0.57           H  
ATOM    504  H10 LEU A  36      26.180  71.753  14.608  1.00  0.57           H  
ATOM    505  H11 LEU A  36      26.580  72.035  16.320  1.00  0.57           H  
ATOM    506  N   THR A  37      27.348  70.093  19.762  1.00  0.45           N  
ATOM    507  CA  THR A  37      27.602  70.273  21.177  1.00  0.45           C  
ATOM    508  C   THR A  37      26.404  71.073  21.701  1.00  0.45           C  
ATOM    509  O   THR A  37      25.656  71.651  20.915  1.00  0.45           O  
ATOM    510  CB  THR A  37      28.879  71.137  21.431  1.00  0.45           C  
ATOM    511  CG2 THR A  37      30.054  70.569  20.751  1.00  0.45           C  
ATOM    512  OG1 THR A  37      28.699  72.467  20.950  1.00  0.45           O  
ATOM    513  H01 THR A  37      27.744  69.305  21.658  1.00  0.45           H  
ATOM    514  H02 THR A  37      29.041  71.144  22.509  1.00  0.45           H  
ATOM    515  H03 THR A  37      30.902  70.562  21.436  1.00  0.45           H  
ATOM    516  H04 THR A  37      29.834  69.549  20.436  1.00  0.45           H  
ATOM    517  H05 THR A  37      30.298  71.175  19.878  1.00  0.45           H  
ATOM    518  H06 THR A  37      28.532  72.446  20.005  1.00  0.45           H  
ATOM    519  H12 THR A  37      27.819  70.706  19.112  1.00  0.45           H  
ATOM    520  N   GLU A  38      26.215  71.145  23.015  1.00  0.19           N  
ATOM    521  CA  GLU A  38      25.093  71.922  23.541  1.00  0.19           C  
ATOM    522  C   GLU A  38      25.133  73.403  23.095  1.00  0.19           C  
ATOM    523  O   GLU A  38      24.117  73.957  22.668  1.00  0.19           O  
ATOM    524  CB  GLU A  38      25.053  71.826  25.056  1.00  0.19           C  
ATOM    525  CG  GLU A  38      23.841  72.431  25.668  1.00  0.19           C  
ATOM    526  CD  GLU A  38      23.698  72.072  27.124  1.00  0.19           C  
ATOM    527  OE1 GLU A  38      24.733  71.761  27.753  1.00  0.19           O  
ATOM    528  OE2 GLU A  38      22.556  72.109  27.638  1.00  0.19           O  
ATOM    529  H01 GLU A  38      24.182  71.491  23.125  1.00  0.19           H  
ATOM    530  H02 GLU A  38      25.909  72.388  25.430  1.00  0.19           H  
ATOM    531  H03 GLU A  38      25.089  70.773  25.335  1.00  0.19           H  
ATOM    532  H04 GLU A  38      22.970  72.041  25.141  1.00  0.19           H  
ATOM    533  H05 GLU A  38      23.906  73.515  25.578  1.00  0.19           H  
ATOM    534  H07 GLU A  38      26.842  70.666  23.646  1.00  0.19           H  
ATOM    535  N   ARG A  39      26.286  74.057  23.178  1.00  0.03           N  
ATOM    536  CA  ARG A  39      26.344  75.448  22.742  1.00  0.03           C  
ATOM    537  C   ARG A  39      26.046  75.667  21.244  1.00  0.03           C  
ATOM    538  O   ARG A  39      25.499  76.725  20.867  1.00  0.03           O  
ATOM    539  CB  ARG A  39      27.693  76.054  23.031  1.00  0.03           C  
ATOM    540  CG  ARG A  39      27.688  77.479  22.602  1.00  0.03           C  
ATOM    541  CD  ARG A  39      28.991  77.892  22.054  1.00  0.03           C  
ATOM    542  NE  ARG A  39      29.631  78.829  22.940  1.00  0.03           N  
ATOM    543  CZ  ARG A  39      30.816  79.360  22.710  1.00  0.03           C  
ATOM    544  NH1 ARG A  39      31.470  79.038  21.612  1.00  0.03           N  
ATOM    545  NH2 ARG A  39      31.346  80.201  23.588  1.00  0.03           N  
ATOM    546  H01 ARG A  39      25.555  75.936  23.314  1.00  0.03           H  
ATOM    547  H02 ARG A  39      28.464  75.509  22.487  1.00  0.03           H  
ATOM    548  H03 ARG A  39      27.899  75.994  24.100  1.00  0.03           H  
ATOM    549  H04 ARG A  39      27.480  78.094  23.477  1.00  0.03           H  
ATOM    550  H05 ARG A  39      26.924  77.615  21.836  1.00  0.03           H  
ATOM    551  H06 ARG A  39      27.111  73.598  23.538  1.00  0.03           H  
ATOM    552  H07 ARG A  39      28.834  78.369  21.087  1.00  0.03           H  
ATOM    553  H08 ARG A  39      29.627  77.015  21.937  1.00  0.03           H  
ATOM    554  H09 ARG A  39      29.145  79.094  23.785  1.00  0.03           H  
ATOM    555  H10 ARG A  39      32.380  79.437  21.431  1.00  0.03           H  
ATOM    556  H11 ARG A  39      31.061  78.393  20.951  1.00  0.03           H  
ATOM    557  H12 ARG A  39      30.840  80.438  24.429  1.00  0.03           H  
ATOM    558  H13 ARG A  39      32.256  80.604  23.415  1.00  0.03           H  
ATOM    559  N   GLN A  40      26.428  74.703  20.389  1.00  0.41           N  
ATOM    560  CA  GLN A  40      26.173  74.820  18.945  1.00  0.41           C  
ATOM    561  C   GLN A  40      24.676  74.578  18.720  1.00  0.41           C  
ATOM    562  O   GLN A  40      24.077  75.127  17.826  1.00  0.41           O  
ATOM    563  CB  GLN A  40      26.998  73.813  18.165  1.00  0.41           C  
ATOM    564  CG  GLN A  40      28.512  73.946  18.318  1.00  0.41           C  
ATOM    565  CD  GLN A  40      29.236  72.627  17.906  1.00  0.41           C  
ATOM    566  NE2 GLN A  40      30.511  72.727  17.560  1.00  0.41           N  
ATOM    567  OE1 GLN A  40      28.636  71.534  17.920  1.00  0.41           O  
ATOM    568  H01 GLN A  40      26.458  75.811  18.592  1.00  0.41           H  
ATOM    569  H02 GLN A  40      26.785  74.002  17.113  1.00  0.41           H  
ATOM    570  H03 GLN A  40      26.712  72.815  18.497  1.00  0.41           H  
ATOM    571  H04 GLN A  40      28.737  74.152  19.364  1.00  0.41           H  
ATOM    572  H05 GLN A  40      28.865  74.759  17.684  1.00  0.41           H  
ATOM    573  H06 GLN A  40      31.027  71.902  17.290  1.00  0.41           H  
ATOM    574  H07 GLN A  40      30.967  73.628  17.566  1.00  0.41           H  
ATOM    575  H14 GLN A  40      26.899  73.883  20.744  1.00  0.41           H  
ATOM    576  N   LEU A  41      24.069  73.763  19.563  1.00  0.44           N  
ATOM    577  CA  LEU A  41      22.646  73.540  19.458  1.00  0.44           C  
ATOM    578  C   LEU A  41      21.862  74.810  19.860  1.00  0.44           C  
ATOM    579  O   LEU A  41      20.778  75.014  19.379  1.00  0.44           O  
ATOM    580  CB  LEU A  41      22.226  72.366  20.359  1.00  0.44           C  
ATOM    581  CG  LEU A  41      21.815  71.055  19.717  1.00  0.44           C  
ATOM    582  CD1 LEU A  41      21.062  70.259  20.756  1.00  0.44           C  
ATOM    583  CD2 LEU A  41      20.912  71.303  18.518  1.00  0.44           C  
ATOM    584  H01 LEU A  41      22.414  73.300  18.420  1.00  0.44           H  
ATOM    585  H02 LEU A  41      21.313  72.719  20.838  1.00  0.44           H  
ATOM    586  H03 LEU A  41      23.068  72.150  21.016  1.00  0.44           H  
ATOM    587  H04 LEU A  41      22.697  70.517  19.370  1.00  0.44           H  
ATOM    588  H05 LEU A  41      20.073  70.007  20.373  1.00  0.44           H  
ATOM    589  H06 LEU A  41      21.609  69.343  20.979  1.00  0.44           H  
ATOM    590  H07 LEU A  41      20.959  70.852  21.665  1.00  0.44           H  
ATOM    591  H08 LEU A  41      24.601  73.295  20.283  1.00  0.44           H  
ATOM    592  H09 LEU A  41      20.026  71.852  18.838  1.00  0.44           H  
ATOM    593  H10 LEU A  41      21.451  71.887  17.771  1.00  0.44           H  
ATOM    594  H11 LEU A  41      20.611  70.349  18.086  1.00  0.44           H  
ATOM    595  N   CYS A  42      22.385  75.647  20.760  1.00  0.06           N  
ATOM    596  CA  CYS A  42      21.666  76.861  21.128  1.00  0.06           C  
ATOM    597  C   CYS A  42      21.795  77.782  19.927  1.00  0.06           C  
ATOM    598  O   CYS A  42      20.839  78.421  19.486  1.00  0.06           O  
ATOM    599  CB  CYS A  42      22.296  77.584  22.303  1.00  0.06           C  
ATOM    600  SG  CYS A  42      22.108  76.959  23.967  1.00  0.06           S  
ATOM    601  H06 CYS A  42      20.625  74.015  24.242  1.00  0.06           H  
ATOM    602  H07 CYS A  42      21.072  74.622  23.789  1.00  0.06           H  
ATOM    603  HG  CYS A  42      20.998  74.530  23.864  1.00  0.06           H  
ATOM    604  H01 CYS A  42      20.644  76.603  21.404  1.00  0.06           H  
ATOM    605  H02 CYS A  42      21.745  78.524  22.333  1.00  0.06           H  
ATOM    606  H03 CYS A  42      23.367  77.627  22.105  1.00  0.06           H  
ATOM    607  H04 CYS A  42      22.567  77.866  24.840  1.00  0.06           H  
ATOM    608  H05 CYS A  42      21.625  74.450  24.249  1.00  0.06           H  
ATOM    609  H12 CYS A  42      23.277  75.439  21.185  1.00  0.06           H  
ATOM    610  N   ASP A  43      22.997  77.856  19.390  1.00  0.27           N  
ATOM    611  CA  ASP A  43      23.183  78.712  18.278  1.00  0.27           C  
ATOM    612  C   ASP A  43      22.333  78.269  17.087  1.00  0.27           C  
ATOM    613  O   ASP A  43      21.685  79.097  16.420  1.00  0.27           O  
ATOM    614  CB  ASP A  43      24.658  78.751  17.954  1.00  0.27           C  
ATOM    615  CG  ASP A  43      25.453  79.529  18.993  1.00  0.27           C  
ATOM    616  OD1 ASP A  43      24.824  80.166  19.860  1.00  0.27           O  
ATOM    617  OD2 ASP A  43      26.695  79.522  18.929  1.00  0.27           O  
ATOM    618  H01 ASP A  43      22.847  79.721  18.519  1.00  0.27           H  
ATOM    619  H02 ASP A  43      24.777  79.255  16.995  1.00  0.27           H  
ATOM    620  H03 ASP A  43      25.037  77.730  17.913  1.00  0.27           H  
ATOM    621  H06 ASP A  43      23.765  77.316  19.762  1.00  0.27           H  
ATOM    622  N   LEU A  44      22.286  76.970  16.823  1.00  0.52           N  
ATOM    623  CA  LEU A  44      21.510  76.510  15.681  1.00  0.52           C  
ATOM    624  C   LEU A  44      20.027  76.829  15.867  1.00  0.52           C  
ATOM    625  O   LEU A  44      19.329  77.166  14.904  1.00  0.52           O  
ATOM    626  CB  LEU A  44      21.679  74.997  15.454  1.00  0.52           C  
ATOM    627  CG  LEU A  44      20.815  74.441  14.301  1.00  0.52           C  
ATOM    628  CD1 LEU A  44      21.375  74.898  12.966  1.00  0.52           C  
ATOM    629  CD2 LEU A  44      20.759  72.910  14.354  1.00  0.52           C  
ATOM    630  H01 LEU A  44      21.888  77.038  14.806  1.00  0.52           H  
ATOM    631  H02 LEU A  44      21.349  74.500  16.366  1.00  0.52           H  
ATOM    632  H03 LEU A  44      22.726  74.797  15.227  1.00  0.52           H  
ATOM    633  H04 LEU A  44      22.781  76.310  17.406  1.00  0.52           H  
ATOM    634  H05 LEU A  44      19.801  74.825  14.413  1.00  0.52           H  
ATOM    635  H06 LEU A  44      22.395  74.530  12.855  1.00  0.52           H  
ATOM    636  H07 LEU A  44      20.757  74.505  12.158  1.00  0.52           H  
ATOM    637  H08 LEU A  44      21.376  75.987  12.926  1.00  0.52           H  
ATOM    638  H09 LEU A  44      19.834  72.565  13.893  1.00  0.52           H  
ATOM    639  H10 LEU A  44      21.610  72.496  13.813  1.00  0.52           H  
ATOM    640  H11 LEU A  44      20.792  72.580  15.392  1.00  0.52           H  
ATOM    641  N   GLU A  45      19.538  76.739  17.101  1.00  0.36           N  
ATOM    642  CA  GLU A  45      18.126  76.979  17.291  1.00  0.36           C  
ATOM    643  C   GLU A  45      17.762  78.428  16.958  1.00  0.36           C  
ATOM    644  O   GLU A  45      16.737  78.701  16.289  1.00  0.36           O  
ATOM    645  CB  GLU A  45      17.701  76.601  18.708  1.00  0.36           C  
ATOM    646  CG  GLU A  45      16.203  76.678  18.966  1.00  0.36           C  
ATOM    647  CD  GLU A  45      15.774  76.390  20.389  1.00  0.36           C  
ATOM    648  OE1 GLU A  45      14.694  76.837  20.750  1.00  0.36           O  
ATOM    649  OE2 GLU A  45      16.481  75.731  21.172  1.00  0.36           O  
ATOM    650  H01 GLU A  45      17.575  76.342  16.599  1.00  0.36           H  
ATOM    651  H02 GLU A  45      18.165  77.330  19.372  1.00  0.36           H  
ATOM    652  H03 GLU A  45      18.027  75.579  18.899  1.00  0.36           H  
ATOM    653  H04 GLU A  45      15.752  75.898  18.353  1.00  0.36           H  
ATOM    654  H05 GLU A  45      15.868  77.683  18.710  1.00  0.36           H  
ATOM    655  H12 GLU A  45      20.136  76.510  17.882  1.00  0.36           H  
ATOM    656  N   LEU A  46      18.610  79.351  17.409  1.00  0.05           N  
ATOM    657  CA  LEU A  46      18.377  80.760  17.169  1.00  0.05           C  
ATOM    658  C   LEU A  46      18.653  81.148  15.733  1.00  0.05           C  
ATOM    659  O   LEU A  46      18.107  82.144  15.244  1.00  0.05           O  
ATOM    660  CB  LEU A  46      19.177  81.619  18.151  1.00  0.05           C  
ATOM    661  CG  LEU A  46      18.519  81.540  19.545  1.00  0.05           C  
ATOM    662  CD1 LEU A  46      19.393  82.144  20.582  1.00  0.05           C  
ATOM    663  CD2 LEU A  46      17.216  82.276  19.535  1.00  0.05           C  
ATOM    664  H01 LEU A  46      17.318  80.950  17.342  1.00  0.05           H  
ATOM    665  H02 LEU A  46      19.187  82.654  17.809  1.00  0.05           H  
ATOM    666  H03 LEU A  46      20.201  81.250  18.209  1.00  0.05           H  
ATOM    667  H04 LEU A  46      18.359  80.488  19.779  1.00  0.05           H  
ATOM    668  H05 LEU A  46      20.285  82.556  20.110  1.00  0.05           H  
ATOM    669  H06 LEU A  46      19.428  79.064  17.926  1.00  0.05           H  
ATOM    670  H07 LEU A  46      18.853  82.940  21.095  1.00  0.05           H  
ATOM    671  H08 LEU A  46      19.685  81.380  21.302  1.00  0.05           H  
ATOM    672  H09 LEU A  46      16.463  81.687  20.058  1.00  0.05           H  
ATOM    673  H10 LEU A  46      17.337  83.237  20.035  1.00  0.05           H  
ATOM    674  H11 LEU A  46      16.898  82.439  18.505  1.00  0.05           H  
ATOM    675  N   ILE A  47      19.495  80.379  15.043  1.00  0.49           N  
ATOM    676  CA  ILE A  47      19.738  80.695  13.655  1.00  0.49           C  
ATOM    677  C   ILE A  47      18.465  80.271  12.952  1.00  0.49           C  
ATOM    678  O   ILE A  47      17.766  81.107  12.407  1.00  0.49           O  
ATOM    679  CB  ILE A  47      20.915  79.905  13.063  1.00  0.49           C  
ATOM    680  CG1 ILE A  47      22.236  80.471  13.571  1.00  0.49           C  
ATOM    681  CG2 ILE A  47      20.901  79.997  11.504  1.00  0.49           C  
ATOM    682  CD1 ILE A  47      23.445  79.497  13.383  1.00  0.49           C  
ATOM    683  H01 ILE A  47      19.990  81.749  13.539  1.00  0.49           H  
ATOM    684  H02 ILE A  47      20.814  78.864  13.371  1.00  0.49           H  
ATOM    685  H03 ILE A  47      22.122  80.638  14.642  1.00  0.49           H  
ATOM    686  H04 ILE A  47      22.448  81.393  13.030  1.00  0.49           H  
ATOM    687  H05 ILE A  47      21.246  80.984  11.196  1.00  0.49           H  
ATOM    688  H06 ILE A  47      21.561  79.236  11.089  1.00  0.49           H  
ATOM    689  H07 ILE A  47      19.886  79.837  11.139  1.00  0.49           H  
ATOM    690  H08 ILE A  47      24.296  79.860  13.959  1.00  0.49           H  
ATOM    691  H09 ILE A  47      23.168  78.502  13.732  1.00  0.49           H  
ATOM    692  H10 ILE A  47      23.715  79.451  12.328  1.00  0.49           H  
ATOM    693  H12 ILE A  47      19.953  79.593  15.481  1.00  0.49           H  
ATOM    694  N   MET A  48      18.127  78.987  13.019  1.00  0.63           N  
ATOM    695  CA  MET A  48      16.958  78.501  12.305  1.00  0.63           C  
ATOM    696  C   MET A  48      15.663  79.211  12.548  1.00  0.63           C  
ATOM    697  O   MET A  48      14.806  79.217  11.640  1.00  0.63           O  
ATOM    698  CB  MET A  48      16.748  77.016  12.530  1.00  0.63           C  
ATOM    699  CG  MET A  48      17.940  76.183  12.118  1.00  0.63           C  
ATOM    700  SD  MET A  48      17.772  74.401  12.460  1.00  0.63           S  
ATOM    701  CE  MET A  48      16.085  74.205  12.766  1.00  0.63           C  
ATOM    702  H01 MET A  48      17.216  78.721  11.269  1.00  0.63           H  
ATOM    703  H02 MET A  48      15.905  76.708  11.911  1.00  0.63           H  
ATOM    704  H03 MET A  48      16.555  76.848  13.590  1.00  0.63           H  
ATOM    705  H04 MET A  48      18.783  76.534  12.713  1.00  0.63           H  
ATOM    706  H05 MET A  48      18.092  76.312  11.046  1.00  0.63           H  
ATOM    707  H06 MET A  48      15.527  74.383  11.847  1.00  0.63           H  
ATOM    708  H07 MET A  48      15.894  73.191  13.116  1.00  0.63           H  
ATOM    709  H08 MET A  48      15.768  74.918  13.527  1.00  0.63           H  
ATOM    710  H11 MET A  48      18.684  78.348  13.568  1.00  0.63           H  
ATOM    711  N   ASN A  49      15.477  79.820  13.718  1.00  0.31           N  
ATOM    712  CA  ASN A  49      14.172  80.464  13.945  1.00  0.31           C  
ATOM    713  C   ASN A  49      14.131  81.990  13.716  1.00  0.31           C  
ATOM    714  O   ASN A  49      13.104  82.638  13.951  1.00  0.31           O  
ATOM    715  CB  ASN A  49      13.593  80.115  15.322  1.00  0.31           C  
ATOM    716  CG  ASN A  49      14.309  80.831  16.453  1.00  0.31           C  
ATOM    717  ND2 ASN A  49      13.997  80.469  17.679  1.00  0.31           N  
ATOM    718  OD1 ASN A  49      15.129  81.705  16.223  1.00  0.31           O  
ATOM    719  H01 ASN A  49      13.540  80.040  13.165  1.00  0.31           H  
ATOM    720  H02 ASN A  49      13.724  79.044  15.474  1.00  0.31           H  
ATOM    721  H03 ASN A  49      12.540  80.396  15.341  1.00  0.31           H  
ATOM    722  H04 ASN A  49      14.443  80.917  18.467  1.00  0.31           H  
ATOM    723  H05 ASN A  49      13.311  79.743  17.832  1.00  0.31           H  
ATOM    724  H09 ASN A  49      16.202  79.839  14.421  1.00  0.31           H  
ATOM    725  N   GLY A  50      15.237  82.545  13.231  1.00  0.52           N  
ATOM    726  CA  GLY A  50      15.294  83.965  12.938  1.00  0.52           C  
ATOM    727  C   GLY A  50      15.850  84.863  14.028  1.00  0.52           C  
ATOM    728  O   GLY A  50      16.072  86.071  13.811  1.00  0.52           O  
ATOM    729  H01 GLY A  50      14.256  84.274  12.814  1.00  0.52           H  
ATOM    730  H02 GLY A  50      15.916  84.096  12.052  1.00  0.52           H  
ATOM    731  H06 GLY A  50      16.050  81.970  13.064  1.00  0.52           H  
ATOM    732  N   GLY A  51      16.085  84.280  15.203  1.00  0.22           N  
ATOM    733  CA  GLY A  51      16.619  85.041  16.325  1.00  0.22           C  
ATOM    734  C   GLY A  51      17.905  85.797  16.044  1.00  0.22           C  
ATOM    735  O   GLY A  51      18.142  86.844  16.622  1.00  0.22           O  
ATOM    736  H01 GLY A  51      16.862  84.310  17.096  1.00  0.22           H  
ATOM    737  H02 GLY A  51      15.863  85.764  16.632  1.00  0.22           H  
ATOM    738  H03 GLY A  51      15.890  83.296  15.318  1.00  0.22           H  
ATOM    739  N   PHE A  52      18.751  85.267  15.172  1.00  0.07           N  
ATOM    740  CA  PHE A  52      19.992  85.912  14.829  1.00  0.07           C  
ATOM    741  C   PHE A  52      19.886  86.672  13.473  1.00  0.07           C  
ATOM    742  O   PHE A  52      20.905  87.031  12.867  1.00  0.07           O  
ATOM    743  CB  PHE A  52      21.089  84.854  14.755  1.00  0.07           C  
ATOM    744  CG  PHE A  52      21.543  84.352  16.078  1.00  0.07           C  
ATOM    745  CD1 PHE A  52      22.428  83.258  16.156  1.00  0.07           C  
ATOM    746  CD2 PHE A  52      21.094  84.949  17.260  1.00  0.07           C  
ATOM    747  CE1 PHE A  52      22.848  82.765  17.406  1.00  0.07           C  
ATOM    748  CE2 PHE A  52      21.502  84.465  18.500  1.00  0.07           C  
ATOM    749  CZ  PHE A  52      22.381  83.368  18.570  1.00  0.07           C  
ATOM    750  H01 PHE A  52      20.230  86.649  15.596  1.00  0.07           H  
ATOM    751  H02 PHE A  52      21.951  85.330  14.289  1.00  0.07           H  
ATOM    752  H03 PHE A  52      18.519  84.386  14.736  1.00  0.07           H  
ATOM    753  H04 PHE A  52      20.711  84.009  14.179  1.00  0.07           H  
ATOM    754  H05 PHE A  52      22.790  82.790  15.241  1.00  0.07           H  
ATOM    755  H06 PHE A  52      20.418  85.802  17.210  1.00  0.07           H  
ATOM    756  H07 PHE A  52      23.533  81.919  17.462  1.00  0.07           H  
ATOM    757  H08 PHE A  52      21.141  84.935  19.415  1.00  0.07           H  
ATOM    758  H09 PHE A  52      22.698  82.989  19.541  1.00  0.07           H  
ATOM    759  N   SER A  53      18.673  86.915  12.990  1.00  0.50           N  
ATOM    760  CA  SER A  53      18.536  87.614  11.723  1.00  0.50           C  
ATOM    761  C   SER A  53      19.461  88.827  11.749  1.00  0.50           C  
ATOM    762  O   SER A  53      19.518  89.523  12.738  1.00  0.50           O  
ATOM    763  CB  SER A  53      17.095  88.097  11.528  1.00  0.50           C  
ATOM    764  OG  SER A  53      16.190  87.059  11.234  1.00  0.50           O  
ATOM    765  H01 SER A  53      18.793  86.939  10.907  1.00  0.50           H  
ATOM    766  H02 SER A  53      17.096  88.773  10.673  1.00  0.50           H  
ATOM    767  H03 SER A  53      16.769  88.591  12.443  1.00  0.50           H  
ATOM    768  H04 SER A  53      15.966  86.591  12.042  1.00  0.50           H  
ATOM    769  H10 SER A  53      17.853  86.617  13.499  1.00  0.50           H  
ATOM    770  N   PRO A  54      20.094  89.177  10.624  1.00  0.54           N  
ATOM    771  CA  PRO A  54      20.067  88.597   9.275  1.00  0.54           C  
ATOM    772  C   PRO A  54      20.865  87.305   9.092  1.00  0.54           C  
ATOM    773  O   PRO A  54      20.733  86.638   8.083  1.00  0.54           O  
ATOM    774  CB  PRO A  54      20.620  89.712   8.429  1.00  0.54           C  
ATOM    775  CG  PRO A  54      21.768  90.172   9.311  1.00  0.54           C  
ATOM    776  CD  PRO A  54      21.050  90.292  10.672  1.00  0.54           C  
ATOM    777  H01 PRO A  54      19.902  90.490   8.170  1.00  0.54           H  
ATOM    778  H02 PRO A  54      20.972  89.351   7.463  1.00  0.54           H  
ATOM    779  H03 PRO A  54      22.259  91.086   8.976  1.00  0.54           H  
ATOM    780  H04 PRO A  54      22.571  89.436   9.343  1.00  0.54           H  
ATOM    781  H05 PRO A  54      19.060  88.274   9.012  1.00  0.54           H  
ATOM    782  H06 PRO A  54      21.726  90.249  11.526  1.00  0.54           H  
ATOM    783  H07 PRO A  54      20.537  91.249  10.765  1.00  0.54           H  
ATOM    784  N   LEU A  55      21.705  86.957  10.048  1.00  0.47           N  
ATOM    785  CA  LEU A  55      22.486  85.717   9.952  1.00  0.47           C  
ATOM    786  C   LEU A  55      21.599  84.524   9.579  1.00  0.47           C  
ATOM    787  O   LEU A  55      20.468  84.447  10.067  1.00  0.47           O  
ATOM    788  CB  LEU A  55      23.123  85.420  11.297  1.00  0.47           C  
ATOM    789  CG  LEU A  55      24.219  84.378  11.293  1.00  0.47           C  
ATOM    790  CD1 LEU A  55      25.235  84.786  10.304  1.00  0.47           C  
ATOM    791  CD2 LEU A  55      24.851  84.294  12.656  1.00  0.47           C  
ATOM    792  H01 LEU A  55      23.241  85.859   9.178  1.00  0.47           H  
ATOM    793  H02 LEU A  55      22.326  85.007  11.916  1.00  0.47           H  
ATOM    794  H03 LEU A  55      23.546  86.349  11.679  1.00  0.47           H  
ATOM    795  H04 LEU A  55      23.807  83.402  11.037  1.00  0.47           H  
ATOM    796  H05 LEU A  55      26.163  84.246  10.493  1.00  0.47           H  
ATOM    797  H06 LEU A  55      24.879  84.555   9.300  1.00  0.47           H  
ATOM    798  H07 LEU A  55      25.415  85.858  10.388  1.00  0.47           H  
ATOM    799  H08 LEU A  55      21.812  87.552  10.857  1.00  0.47           H  
ATOM    800  H09 LEU A  55      25.744  84.918  12.681  1.00  0.47           H  
ATOM    801  H10 LEU A  55      24.143  84.644  13.407  1.00  0.47           H  
ATOM    802  H11 LEU A  55      25.124  83.260  12.867  1.00  0.47           H  
ATOM    803  N   GLU A  56      22.070  83.605   8.731  1.00  0.81           N  
ATOM    804  CA  GLU A  56      21.240  82.440   8.386  1.00  0.81           C  
ATOM    805  C   GLU A  56      22.040  81.174   8.170  1.00  0.81           C  
ATOM    806  O   GLU A  56      21.802  80.408   7.252  1.00  0.81           O  
ATOM    807  CB  GLU A  56      20.335  82.695   7.172  1.00  0.81           C  
ATOM    808  CG  GLU A  56      21.003  82.925   5.847  1.00  0.81           C  
ATOM    809  CD  GLU A  56      19.974  83.178   4.731  1.00  0.81           C  
ATOM    810  OE1 GLU A  56      19.520  82.202   4.064  1.00  0.81           O  
ATOM    811  OE2 GLU A  56      19.603  84.363   4.533  1.00  0.81           O  
ATOM    812  H01 GLU A  56      20.609  82.288   9.262  1.00  0.81           H  
ATOM    813  H02 GLU A  56      19.829  83.634   7.395  1.00  0.81           H  
ATOM    814  H03 GLU A  56      19.681  81.829   7.063  1.00  0.81           H  
ATOM    815  H04 GLU A  56      21.570  82.030   5.591  1.00  0.81           H  
ATOM    816  H05 GLU A  56      21.660  83.791   5.927  1.00  0.81           H  
ATOM    817  H12 GLU A  56      22.991  83.709   8.329  1.00  0.81           H  
ATOM    818  N   GLY A  57      22.987  80.971   9.071  1.00  0.68           N  
ATOM    819  CA  GLY A  57      23.858  79.815   9.058  1.00  0.68           C  
ATOM    820  C   GLY A  57      25.017  80.172   9.982  1.00  0.68           C  
ATOM    821  O   GLY A  57      25.059  81.282  10.518  1.00  0.68           O  
ATOM    822  H01 GLY A  57      24.201  79.577   8.051  1.00  0.68           H  
ATOM    823  H02 GLY A  57      23.331  78.935   9.428  1.00  0.68           H  
ATOM    824  H06 GLY A  57      23.108  81.656   9.803  1.00  0.68           H  
ATOM    825  N   PHE A  58      25.937  79.235  10.184  1.00  0.42           N  
ATOM    826  CA  PHE A  58      27.117  79.461  10.989  1.00  0.42           C  
ATOM    827  C   PHE A  58      28.066  80.335  10.178  1.00  0.42           C  
ATOM    828  O   PHE A  58      28.281  80.054   9.002  1.00  0.42           O  
ATOM    829  CB  PHE A  58      27.758  78.129  11.345  1.00  0.42           C  
ATOM    830  CG  PHE A  58      27.057  77.427  12.482  1.00  0.42           C  
ATOM    831  CD1 PHE A  58      26.277  76.321  12.244  1.00  0.42           C  
ATOM    832  CD2 PHE A  58      27.080  77.949  13.762  1.00  0.42           C  
ATOM    833  CE1 PHE A  58      25.511  75.740  13.260  1.00  0.42           C  
ATOM    834  CE2 PHE A  58      26.314  77.376  14.786  1.00  0.42           C  
ATOM    835  CZ  PHE A  58      25.523  76.267  14.528  1.00  0.42           C  
ATOM    836  H01 PHE A  58      26.867  79.963  11.924  1.00  0.42           H  
ATOM    837  H02 PHE A  58      28.780  78.333  11.666  1.00  0.42           H  
ATOM    838  H03 PHE A  58      25.807  78.328   9.758  1.00  0.42           H  
ATOM    839  H04 PHE A  58      27.731  77.483  10.467  1.00  0.42           H  
ATOM    840  H05 PHE A  58      26.255  75.888  11.244  1.00  0.42           H  
ATOM    841  H06 PHE A  58      27.702  78.818  13.977  1.00  0.42           H  
ATOM    842  H07 PHE A  58      24.901  74.863  13.044  1.00  0.42           H  
ATOM    843  H08 PHE A  58      26.340  77.803  15.788  1.00  0.42           H  
ATOM    844  H09 PHE A  58      24.920  75.821  15.319  1.00  0.42           H  
ATOM    845  N   MET A  59      28.631  81.381  10.806  1.00  0.35           N  
ATOM    846  CA  MET A  59      29.495  82.332  10.106  1.00  0.35           C  
ATOM    847  C   MET A  59      30.664  81.800   9.295  1.00  0.35           C  
ATOM    848  O   MET A  59      31.404  80.910   9.757  1.00  0.35           O  
ATOM    849  CB  MET A  59      30.031  83.381  11.071  1.00  0.35           C  
ATOM    850  CG  MET A  59      28.992  84.263  11.630  1.00  0.35           C  
ATOM    851  SD  MET A  59      29.596  85.488  12.780  1.00  0.35           S  
ATOM    852  CE  MET A  59      28.037  86.193  13.441  1.00  0.35           C  
ATOM    853  H01 MET A  59      28.810  82.734   9.360  1.00  0.35           H  
ATOM    854  H02 MET A  59      30.712  84.015  10.503  1.00  0.35           H  
ATOM    855  H03 MET A  59      30.527  82.869  11.895  1.00  0.35           H  
ATOM    856  H04 MET A  59      28.312  83.622  12.191  1.00  0.35           H  
ATOM    857  H05 MET A  59      28.505  84.782  10.804  1.00  0.35           H  
ATOM    858  H06 MET A  59      27.239  85.456  13.351  1.00  0.35           H  
ATOM    859  H07 MET A  59      28.172  86.455  14.490  1.00  0.35           H  
ATOM    860  H08 MET A  59      27.772  87.085  12.874  1.00  0.35           H  
ATOM    861  H10 MET A  59      28.454  81.514  11.791  1.00  0.35           H  
ATOM    862  N   ASN A  60      30.791  82.303   8.069  1.00  0.88           N  
ATOM    863  CA  ASN A  60      31.923  81.960   7.219  1.00  0.88           C  
ATOM    864  C   ASN A  60      32.915  83.074   7.527  1.00  0.88           C  
ATOM    865  O   ASN A  60      32.570  84.133   8.110  1.00  0.88           O  
ATOM    866  CB  ASN A  60      31.620  81.978   5.702  1.00  0.88           C  
ATOM    867  CG  ASN A  60      30.961  83.297   5.212  1.00  0.88           C  
ATOM    868  ND2 ASN A  60      29.930  83.126   4.403  1.00  0.88           N  
ATOM    869  OD1 ASN A  60      31.372  84.439   5.535  1.00  0.88           O  
ATOM    870  H01 ASN A  60      32.258  80.943   7.422  1.00  0.88           H  
ATOM    871  H02 ASN A  60      30.907  81.176   5.510  1.00  0.88           H  
ATOM    872  H03 ASN A  60      32.556  81.839   5.162  1.00  0.88           H  
ATOM    873  H04 ASN A  60      29.443  83.928   4.030  1.00  0.88           H  
ATOM    874  H05 ASN A  60      29.630  82.193   4.158  1.00  0.88           H  
ATOM    875  H09 ASN A  60      30.086  82.937   7.720  1.00  0.88           H  
ATOM    876  N   GLN A  61      34.143  82.868   7.084  1.00  0.90           N  
ATOM    877  CA  GLN A  61      35.181  83.817   7.415  1.00  0.90           C  
ATOM    878  C   GLN A  61      34.940  85.271   7.042  1.00  0.90           C  
ATOM    879  O   GLN A  61      35.331  86.182   7.754  1.00  0.90           O  
ATOM    880  CB  GLN A  61      36.481  83.335   6.829  1.00  0.90           C  
ATOM    881  CG  GLN A  61      37.625  83.934   7.509  1.00  0.90           C  
ATOM    882  CD  GLN A  61      38.881  83.567   6.826  1.00  0.90           C  
ATOM    883  NE2 GLN A  61      39.697  84.564   6.541  1.00  0.90           N  
ATOM    884  OE1 GLN A  61      39.129  82.382   6.551  1.00  0.90           O  
ATOM    885  H01 GLN A  61      35.198  83.843   8.505  1.00  0.90           H  
ATOM    886  H02 GLN A  61      36.514  83.628   5.779  1.00  0.90           H  
ATOM    887  H03 GLN A  61      36.536  82.251   6.929  1.00  0.90           H  
ATOM    888  H04 GLN A  61      37.660  83.564   8.534  1.00  0.90           H  
ATOM    889  H05 GLN A  61      37.518  85.019   7.506  1.00  0.90           H  
ATOM    890  H06 GLN A  61      34.353  82.057   6.521  1.00  0.90           H  
ATOM    891  H07 GLN A  61      40.574  84.381   6.075  1.00  0.90           H  
ATOM    892  H08 GLN A  61      39.445  85.510   6.789  1.00  0.90           H  
ATOM    893  N   ALA A  62      34.283  85.500   5.930  1.00  0.95           N  
ATOM    894  CA  ALA A  62      34.083  86.861   5.513  1.00  0.95           C  
ATOM    895  C   ALA A  62      33.258  87.573   6.568  1.00  0.95           C  
ATOM    896  O   ALA A  62      33.593  88.691   6.976  1.00  0.95           O  
ATOM    897  CB  ALA A  62      33.399  86.876   4.153  1.00  0.95           C  
ATOM    898  H01 ALA A  62      35.035  87.382   5.410  1.00  0.95           H  
ATOM    899  H02 ALA A  62      32.503  87.495   4.204  1.00  0.95           H  
ATOM    900  H03 ALA A  62      34.081  87.285   3.407  1.00  0.95           H  
ATOM    901  H04 ALA A  62      33.122  85.859   3.874  1.00  0.95           H  
ATOM    902  H09 ALA A  62      33.924  84.735   5.377  1.00  0.95           H  
ATOM    903  N   ASP A  63      32.185  86.896   7.002  1.00  0.78           N  
ATOM    904  CA  ASP A  63      31.257  87.404   8.018  1.00  0.78           C  
ATOM    905  C   ASP A  63      32.003  87.433   9.332  1.00  0.78           C  
ATOM    906  O   ASP A  63      32.031  88.460  10.027  1.00  0.78           O  
ATOM    907  CB  ASP A  63      30.055  86.462   8.185  1.00  0.78           C  
ATOM    908  CG  ASP A  63      28.894  86.792   7.262  1.00  0.78           C  
ATOM    909  OD1 ASP A  63      28.688  88.026   6.993  1.00  0.78           O  
ATOM    910  OD2 ASP A  63      28.201  85.796   6.847  1.00  0.78           O  
ATOM    911  H01 ASP A  63      30.897  88.388   7.719  1.00  0.78           H  
ATOM    912  H02 ASP A  63      29.695  86.580   9.207  1.00  0.78           H  
ATOM    913  H03 ASP A  63      30.383  85.443   7.978  1.00  0.78           H  
ATOM    914  H05 ASP A  63      32.006  85.984   6.607  1.00  0.78           H  
ATOM    915  N   TYR A  64      32.603  86.288   9.664  1.00  0.53           N  
ATOM    916  CA  TYR A  64      33.363  86.142  10.908  1.00  0.53           C  
ATOM    917  C   TYR A  64      34.340  87.295  11.158  1.00  0.53           C  
ATOM    918  O   TYR A  64      34.229  88.006  12.162  1.00  0.53           O  
ATOM    919  CB  TYR A  64      34.145  84.839  10.903  1.00  0.53           C  
ATOM    920  CG  TYR A  64      34.957  84.670  12.134  1.00  0.53           C  
ATOM    921  CD1 TYR A  64      34.591  83.765  13.116  1.00  0.53           C  
ATOM    922  CD2 TYR A  64      36.115  85.394  12.321  1.00  0.53           C  
ATOM    923  CE1 TYR A  64      35.375  83.575  14.257  1.00  0.53           C  
ATOM    924  CE2 TYR A  64      36.902  85.218  13.461  1.00  0.53           C  
ATOM    925  CZ  TYR A  64      36.528  84.299  14.422  1.00  0.53           C  
ATOM    926  OH  TYR A  64      37.325  84.082  15.524  1.00  0.53           O  
ATOM    927  H01 TYR A  64      32.625  86.148  11.710  1.00  0.53           H  
ATOM    928  H02 TYR A  64      34.826  84.860  10.052  1.00  0.53           H  
ATOM    929  H03 TYR A  64      33.444  84.008  10.827  1.00  0.53           H  
ATOM    930  H04 TYR A  64      32.531  85.498   9.039  1.00  0.53           H  
ATOM    931  H05 TYR A  64      33.673  83.189  12.997  1.00  0.53           H  
ATOM    932  H06 TYR A  64      36.422  86.117  11.565  1.00  0.53           H  
ATOM    933  H07 TYR A  64      35.071  82.853  15.014  1.00  0.53           H  
ATOM    934  H08 TYR A  64      37.811  85.805  13.592  1.00  0.53           H  
ATOM    935  H09 TYR A  64      37.586  83.159  15.554  1.00  0.53           H  
ATOM    936  N   ASP A  65      35.289  87.478  10.226  1.00  0.89           N  
ATOM    937  CA  ASP A  65      36.298  88.513  10.358  1.00  0.89           C  
ATOM    938  C   ASP A  65      35.699  89.894  10.555  1.00  0.89           C  
ATOM    939  O   ASP A  65      36.141  90.666  11.407  1.00  0.89           O  
ATOM    940  CB  ASP A  65      37.249  88.502   9.161  1.00  0.89           C  
ATOM    941  CG  ASP A  65      38.202  87.283   9.161  1.00  0.89           C  
ATOM    942  OD1 ASP A  65      38.449  86.647  10.220  1.00  0.89           O  
ATOM    943  OD2 ASP A  65      38.731  86.962   8.078  1.00  0.89           O  
ATOM    944  H01 ASP A  65      36.865  88.283  11.260  1.00  0.89           H  
ATOM    945  H02 ASP A  65      37.865  89.399   9.225  1.00  0.89           H  
ATOM    946  H03 ASP A  65      36.657  88.482   8.246  1.00  0.89           H  
ATOM    947  H10 ASP A  65      35.301  86.880   9.412  1.00  0.89           H  
ATOM    948  N   ARG A  66      34.675  90.231   9.793  1.00  0.76           N  
ATOM    949  CA  ARG A  66      34.100  91.556   9.985  1.00  0.76           C  
ATOM    950  C   ARG A  66      33.460  91.728  11.401  1.00  0.76           C  
ATOM    951  O   ARG A  66      33.187  92.844  11.855  1.00  0.76           O  
ATOM    952  CB  ARG A  66      33.099  91.881   8.867  1.00  0.76           C  
ATOM    953  CG  ARG A  66      32.568  93.328   8.986  1.00  0.76           C  
ATOM    954  CD  ARG A  66      33.203  94.320   8.018  1.00  0.76           C  
ATOM    955  NE  ARG A  66      32.211  94.793   7.054  1.00  0.76           N  
ATOM    956  CZ  ARG A  66      31.722  96.030   7.023  1.00  0.76           C  
ATOM    957  NH1 ARG A  66      32.143  96.928   7.899  1.00  0.76           N  
ATOM    958  NH2 ARG A  66      30.800  96.372   6.124  1.00  0.76           N  
ATOM    959  H01 ARG A  66      34.917  92.276   9.929  1.00  0.76           H  
ATOM    960  H02 ARG A  66      32.254  91.198   8.955  1.00  0.76           H  
ATOM    961  H03 ARG A  66      33.593  91.762   7.903  1.00  0.76           H  
ATOM    962  H04 ARG A  66      34.304  89.594   9.103  1.00  0.76           H  
ATOM    963  H05 ARG A  66      32.825  93.669   9.989  1.00  0.76           H  
ATOM    964  H06 ARG A  66      31.494  93.313   8.802  1.00  0.76           H  
ATOM    965  H07 ARG A  66      34.011  93.823   7.481  1.00  0.76           H  
ATOM    966  H08 ARG A  66      33.595  95.169   8.578  1.00  0.76           H  
ATOM    967  H09 ARG A  66      31.874  94.136   6.365  1.00  0.76           H  
ATOM    968  H10 ARG A  66      31.769  97.866   7.880  1.00  0.76           H  
ATOM    969  H11 ARG A  66      32.838  96.675   8.587  1.00  0.76           H  
ATOM    970  H12 ARG A  66      30.470  95.691   5.455  1.00  0.76           H  
ATOM    971  H13 ARG A  66      30.431  97.312   6.111  1.00  0.76           H  
ATOM    972  N   VAL A  67      33.206  90.626  12.095  1.00  0.37           N  
ATOM    973  CA  VAL A  67      32.687  90.752  13.440  1.00  0.37           C  
ATOM    974  C   VAL A  67      33.929  90.726  14.367  1.00  0.37           C  
ATOM    975  O   VAL A  67      34.099  91.707  15.100  1.00  0.37           O  
ATOM    976  CB  VAL A  67      31.698  89.615  13.770  1.00  0.37           C  
ATOM    977  CG1 VAL A  67      31.176  89.777  15.174  1.00  0.37           C  
ATOM    978  CG2 VAL A  67      30.548  89.610  12.776  1.00  0.37           C  
ATOM    979  H01 VAL A  67      32.119  91.673  13.569  1.00  0.37           H  
ATOM    980  H02 VAL A  67      32.221  88.662  13.697  1.00  0.37           H  
ATOM    981  H03 VAL A  67      30.151  89.408  15.225  1.00  0.37           H  
ATOM    982  H04 VAL A  67      31.801  89.208  15.862  1.00  0.37           H  
ATOM    983  H05 VAL A  67      31.196  90.831  15.450  1.00  0.37           H  
ATOM    984  H06 VAL A  67      29.728  90.212  13.167  1.00  0.37           H  
ATOM    985  H07 VAL A  67      30.885  90.028  11.828  1.00  0.37           H  
ATOM    986  H08 VAL A  67      30.205  88.587  12.621  1.00  0.37           H  
ATOM    987  H14 VAL A  67      33.372  89.715  11.692  1.00  0.37           H  
ATOM    988  N   CYS A  68      34.789  89.664  14.295  1.00  0.52           N  
ATOM    989  CA  CYS A  68      36.027  89.517  15.124  1.00  0.52           C  
ATOM    990  C   CYS A  68      36.622  90.917  15.280  1.00  0.52           C  
ATOM    991  O   CYS A  68      37.256  91.180  16.283  1.00  0.52           O  
ATOM    992  CB  CYS A  68      37.089  88.489  14.503  1.00  0.52           C  
ATOM    993  SG  CYS A  68      39.133  88.536  14.640  1.00  0.52           S  
ATOM    994  H01 CYS A  68      35.768  89.087  16.092  1.00  0.52           H  
ATOM    995  H02 CYS A  68      36.992  88.771  13.455  1.00  0.52           H  
ATOM    996  H03 CYS A  68      36.808  87.520  14.917  1.00  0.52           H  
ATOM    997  H04 CYS A  68      39.638  87.377  14.197  1.00  0.52           H  
ATOM    998  H09 CYS A  68      34.574  88.929  13.637  1.00  0.52           H  
ATOM    999  N   GLU A  69      36.373  91.837  14.340  1.00  0.71           N  
ATOM   1000  CA  GLU A  69      36.957  93.168  14.462  1.00  0.71           C  
ATOM   1001  C   GLU A  69      36.177  94.395  14.126  1.00  0.71           C  
ATOM   1002  O   GLU A  69      36.575  95.492  14.513  1.00  0.71           O  
ATOM   1003  CB  GLU A  69      38.267  93.253  13.700  1.00  0.71           C  
ATOM   1004  CG  GLU A  69      38.183  93.098  12.206  1.00  0.71           C  
ATOM   1005  CD  GLU A  69      39.317  92.190  11.684  1.00  0.71           C  
ATOM   1006  OE1 GLU A  69      39.844  92.485  10.578  1.00  0.71           O  
ATOM   1007  OE2 GLU A  69      39.665  91.182  12.392  1.00  0.71           O  
ATOM   1008  H01 GLU A  69      37.037  93.214  15.548  1.00  0.71           H  
ATOM   1009  H02 GLU A  69      38.858  92.405  14.046  1.00  0.71           H  
ATOM   1010  H03 GLU A  69      38.710  94.227  13.909  1.00  0.71           H  
ATOM   1011  H04 GLU A  69      38.284  94.081  11.747  1.00  0.71           H  
ATOM   1012  H05 GLU A  69      35.784  91.611  13.551  1.00  0.71           H  
ATOM   1013  H06 GLU A  69      37.222  92.656  11.946  1.00  0.71           H  
ATOM   1014  N   ASP A  70      35.079  94.283  13.402  1.00  0.69           N  
ATOM   1015  CA  ASP A  70      34.339  95.522  13.151  1.00  0.69           C  
ATOM   1016  C   ASP A  70      32.876  95.529  13.684  1.00  0.69           C  
ATOM   1017  O   ASP A  70      32.151  96.522  13.496  1.00  0.69           O  
ATOM   1018  CB  ASP A  70      34.414  95.909  11.635  1.00  0.69           C  
ATOM   1019  H01 ASP A  70      34.839  96.291  13.739  1.00  0.69           H  
ATOM   1020  H02 ASP A  70      35.419  96.257  11.399  1.00  0.69           H  
ATOM   1021  H03 ASP A  70      34.180  95.037  11.025  1.00  0.69           H  
ATOM   1022  H04 ASP A  70      33.697  96.703  11.426  1.00  0.69           H  
ATOM   1023  H07 ASP A  70      34.767  93.393  13.041  1.00  0.69           H  
ATOM   1024  N   ASN A  71      32.461  94.464  14.394  1.00  0.31           N  
ATOM   1025  CA  ASN A  71      31.082  94.403  14.911  1.00  0.31           C  
ATOM   1026  C   ASN A  71      30.014  94.524  13.794  1.00  0.31           C  
ATOM   1027  O   ASN A  71      28.921  95.082  13.996  1.00  0.31           O  
ATOM   1028  CB  ASN A  71      30.844  95.523  15.922  1.00  0.31           C  
ATOM   1029  CG  ASN A  71      31.356  95.178  17.286  1.00  0.31           C  
ATOM   1030  ND2 ASN A  71      32.072  96.110  17.897  1.00  0.31           N  
ATOM   1031  OD1 ASN A  71      31.109  94.083  17.799  1.00  0.31           O  
ATOM   1032  H01 ASN A  71      30.978  93.425  15.381  1.00  0.31           H  
ATOM   1033  H02 ASN A  71      29.768  95.677  16.000  1.00  0.31           H  
ATOM   1034  H03 ASN A  71      31.351  96.423  15.574  1.00  0.31           H  
ATOM   1035  H04 ASN A  71      32.443  95.937  18.820  1.00  0.31           H  
ATOM   1036  H05 ASN A  71      33.098  93.702  14.574  1.00  0.31           H  
ATOM   1037  H06 ASN A  71      32.247  96.993  17.440  1.00  0.31           H  
ATOM   1038  N   ARG A  72      30.358  94.014  12.619  1.00  0.90           N  
ATOM   1039  CA  ARG A  72      29.491  94.058  11.465  1.00  0.90           C  
ATOM   1040  C   ARG A  72      29.650  92.785  10.656  1.00  0.90           C  
ATOM   1041  O   ARG A  72      30.699  92.100  10.722  1.00  0.90           O  
ATOM   1042  CB  ARG A  72      29.841  95.263  10.575  1.00  0.90           C  
ATOM   1043  CG  ARG A  72      29.235  96.593  10.991  1.00  0.90           C  
ATOM   1044  CD  ARG A  72      30.005  97.761  10.369  1.00  0.90           C  
ATOM   1045  NE  ARG A  72      29.757  99.015  11.090  1.00  0.90           N  
ATOM   1046  CZ  ARG A  72      28.563  99.607  11.155  1.00  0.90           C  
ATOM   1047  NH1 ARG A  72      27.527  99.075  10.538  1.00  0.90           N  
ATOM   1048  NH2 ARG A  72      28.376 100.706  11.874  1.00  0.90           N  
ATOM   1049  H01 ARG A  72      28.462  94.153  11.810  1.00  0.90           H  
ATOM   1050  H02 ARG A  72      29.417  95.039   9.596  1.00  0.90           H  
ATOM   1051  H03 ARG A  72      30.925  95.375  10.574  1.00  0.90           H  
ATOM   1052  H04 ARG A  72      29.291  96.677  12.076  1.00  0.90           H  
ATOM   1053  H05 ARG A  72      28.197  96.632  10.661  1.00  0.90           H  
ATOM   1054  H06 ARG A  72      29.664  97.885   9.341  1.00  0.90           H  
ATOM   1055  H07 ARG A  72      31.264  93.577  12.528  1.00  0.90           H  
ATOM   1056  H08 ARG A  72      31.072  97.539  10.400  1.00  0.90           H  
ATOM   1057  H09 ARG A  72      30.533  99.454  11.563  1.00  0.90           H  
ATOM   1058  H10 ARG A  72      26.620  99.514  10.604  1.00  0.90           H  
ATOM   1059  H11 ARG A  72      27.640  98.228   9.999  1.00  0.90           H  
ATOM   1060  H12 ARG A  72      29.151 101.122  12.371  1.00  0.90           H  
ATOM   1061  H13 ARG A  72      27.459 101.127  11.924  1.00  0.90           H  
ATOM   1062  N   LEU A  73      28.585  92.453   9.931  1.00  0.79           N  
ATOM   1063  CA  LEU A  73      28.594  91.288   9.046  1.00  0.79           C  
ATOM   1064  C   LEU A  73      29.040  91.857   7.684  1.00  0.79           C  
ATOM   1065  O   LEU A  73      28.888  93.078   7.414  1.00  0.79           O  
ATOM   1066  CB  LEU A  73      27.198  90.700   8.926  1.00  0.79           C  
ATOM   1067  CG  LEU A  73      26.630  89.993  10.144  1.00  0.79           C  
ATOM   1068  CD1 LEU A  73      25.175  89.661   9.880  1.00  0.79           C  
ATOM   1069  CD2 LEU A  73      27.439  88.748  10.422  1.00  0.79           C  
ATOM   1070  H01 LEU A  73      29.244  90.493   9.411  1.00  0.79           H  
ATOM   1071  H02 LEU A  73      27.288  89.921   8.169  1.00  0.79           H  
ATOM   1072  H03 LEU A  73      26.520  91.515   8.675  1.00  0.79           H  
ATOM   1073  H04 LEU A  73      26.686  90.634  11.024  1.00  0.79           H  
ATOM   1074  H05 LEU A  73      24.593  90.582   9.845  1.00  0.79           H  
ATOM   1075  H06 LEU A  73      25.088  89.140   8.926  1.00  0.79           H  
ATOM   1076  H07 LEU A  73      24.797  89.023  10.679  1.00  0.79           H  
ATOM   1077  H08 LEU A  73      28.375  89.025  10.907  1.00  0.79           H  
ATOM   1078  H09 LEU A  73      26.873  88.085  11.077  1.00  0.79           H  
ATOM   1079  H10 LEU A  73      27.654  88.236   9.484  1.00  0.79           H  
ATOM   1080  H14 LEU A  73      27.751  93.019   9.993  1.00  0.79           H  
ATOM   1081  N   ALA A  74      29.604  91.003   6.840  1.00  0.99           N  
ATOM   1082  CA  ALA A  74      30.053  91.471   5.552  1.00  0.99           C  
ATOM   1083  C   ALA A  74      28.985  92.382   4.878  1.00  0.99           C  
ATOM   1084  O   ALA A  74      29.337  93.378   4.247  1.00  0.99           O  
ATOM   1085  CB  ALA A  74      30.381  90.303   4.708  1.00  0.99           C  
ATOM   1086  H01 ALA A  74      30.947  92.082   5.680  1.00  0.99           H  
ATOM   1087  H02 ALA A  74      31.387  89.956   4.944  1.00  0.99           H  
ATOM   1088  H03 ALA A  74      29.667  89.503   4.901  1.00  0.99           H  
ATOM   1089  H04 ALA A  74      30.333  90.588   3.657  1.00  0.99           H  
ATOM   1090  H11 ALA A  74      29.718  90.033   7.097  1.00  0.99           H  
ATOM   1091  N   ASP A  75      27.692  92.077   5.032  1.00  0.97           N  
ATOM   1092  CA  ASP A  75      26.646  92.899   4.443  1.00  0.97           C  
ATOM   1093  C   ASP A  75      26.496  94.269   5.094  1.00  0.97           C  
ATOM   1094  O   ASP A  75      25.596  95.080   4.763  1.00  0.97           O  
ATOM   1095  CB  ASP A  75      25.296  92.151   4.441  1.00  0.97           C  
ATOM   1096  CG  ASP A  75      24.682  91.919   5.847  1.00  0.97           C  
ATOM   1097  OD1 ASP A  75      23.740  91.080   5.928  1.00  0.97           O  
ATOM   1098  OD2 ASP A  75      25.100  92.537   6.854  1.00  0.97           O  
ATOM   1099  H01 ASP A  75      26.960  93.085   3.416  1.00  0.97           H  
ATOM   1100  H02 ASP A  75      25.492  91.163   4.024  1.00  0.97           H  
ATOM   1101  H03 ASP A  75      24.586  92.731   3.851  1.00  0.97           H  
ATOM   1102  H05 ASP A  75      27.437  91.260   5.568  1.00  0.97           H  
ATOM   1103  N   GLY A  76      27.363  94.544   6.056  1.00  0.95           N  
ATOM   1104  CA  GLY A  76      27.282  95.840   6.701  1.00  0.95           C  
ATOM   1105  C   GLY A  76      26.496  95.947   7.981  1.00  0.95           C  
ATOM   1106  O   GLY A  76      26.799  96.801   8.788  1.00  0.95           O  
ATOM   1107  H01 GLY A  76      26.733  96.461   5.993  1.00  0.95           H  
ATOM   1108  H02 GLY A  76      28.302  96.158   6.919  1.00  0.95           H  
ATOM   1109  H04 GLY A  76      28.062  93.869   6.333  1.00  0.95           H  
ATOM   1110  N   ASN A  77      25.489  95.099   8.164  1.00  0.92           N  
ATOM   1111  CA  ASN A  77      24.655  95.084   9.381  1.00  0.92           C  
ATOM   1112  C   ASN A  77      25.459  94.881  10.664  1.00  0.92           C  
ATOM   1113  O   ASN A  77      26.448  94.111  10.679  1.00  0.92           O  
ATOM   1114  CB  ASN A  77      23.631  93.953   9.290  1.00  0.92           C  
ATOM   1115  CG  ASN A  77      22.533  94.230   8.281  1.00  0.92           C  
ATOM   1116  ND2 ASN A  77      21.722  95.271   8.559  1.00  0.92           N  
ATOM   1117  OD1 ASN A  77      22.404  93.514   7.263  1.00  0.92           O  
ATOM   1118  H01 ASN A  77      24.177  96.062   9.432  1.00  0.92           H  
ATOM   1119  H02 ASN A  77      23.160  93.860  10.268  1.00  0.92           H  
ATOM   1120  H03 ASN A  77      25.285  94.432   7.434  1.00  0.92           H  
ATOM   1121  H04 ASN A  77      24.147  93.038   9.000  1.00  0.92           H  
ATOM   1122  H05 ASN A  77      20.969  95.507   7.929  1.00  0.92           H  
ATOM   1123  H06 ASN A  77      21.868  95.815   9.397  1.00  0.92           H  
ATOM   1124  N   VAL A  78      25.036  95.548  11.739  1.00  0.42           N  
ATOM   1125  CA  VAL A  78      25.737  95.375  13.011  1.00  0.42           C  
ATOM   1126  C   VAL A  78      25.470  93.984  13.590  1.00  0.42           C  
ATOM   1127  O   VAL A  78      24.345  93.470  13.550  1.00  0.42           O  
ATOM   1128  CB  VAL A  78      25.302  96.370  14.073  1.00  0.42           C  
ATOM   1129  CG1 VAL A  78      26.293  96.336  15.147  1.00  0.42           C  
ATOM   1130  CG2 VAL A  78      25.204  97.782  13.510  1.00  0.42           C  
ATOM   1131  H01 VAL A  78      26.791  95.527  12.778  1.00  0.42           H  
ATOM   1132  H02 VAL A  78      24.313  96.097  14.440  1.00  0.42           H  
ATOM   1133  H03 VAL A  78      27.153  96.945  14.867  1.00  0.42           H  
ATOM   1134  H04 VAL A  78      25.852  96.731  16.062  1.00  0.42           H  
ATOM   1135  H05 VAL A  78      26.615  95.308  15.313  1.00  0.42           H  
ATOM   1136  H06 VAL A  78      24.478  98.354  14.089  1.00  0.42           H  
ATOM   1137  H07 VAL A  78      24.240  96.166  11.675  1.00  0.42           H  
ATOM   1138  H08 VAL A  78      26.179  98.266  13.570  1.00  0.42           H  
ATOM   1139  H09 VAL A  78      24.884  97.737  12.469  1.00  0.42           H  
ATOM   1140  N   PHE A  79      26.518  93.383  14.130  1.00  0.50           N  
ATOM   1141  CA  PHE A  79      26.424  92.073  14.750  1.00  0.50           C  
ATOM   1142  C   PHE A  79      27.739  91.884  15.544  1.00  0.50           C  
ATOM   1143  O   PHE A  79      28.804  91.637  14.962  1.00  0.50           O  
ATOM   1144  CB  PHE A  79      26.254  91.003  13.674  1.00  0.50           C  
ATOM   1145  CG  PHE A  79      25.500  89.804  14.138  1.00  0.50           C  
ATOM   1146  CD1 PHE A  79      24.121  89.733  13.938  1.00  0.50           C  
ATOM   1147  CD2 PHE A  79      26.155  88.753  14.801  1.00  0.50           C  
ATOM   1148  CE1 PHE A  79      23.383  88.624  14.386  1.00  0.50           C  
ATOM   1149  CE2 PHE A  79      25.449  87.633  15.267  1.00  0.50           C  
ATOM   1150  CZ  PHE A  79      24.053  87.564  15.058  1.00  0.50           C  
ATOM   1151  H01 PHE A  79      25.563  91.988  15.413  1.00  0.50           H  
ATOM   1152  H02 PHE A  79      27.253  90.665  13.399  1.00  0.50           H  
ATOM   1153  H03 PHE A  79      25.719  91.442  12.832  1.00  0.50           H  
ATOM   1154  H04 PHE A  79      23.609  90.549  13.427  1.00  0.50           H  
ATOM   1155  H05 PHE A  79      27.232  88.808  14.957  1.00  0.50           H  
ATOM   1156  H06 PHE A  79      22.307  88.576  14.220  1.00  0.50           H  
ATOM   1157  H07 PHE A  79      25.971  86.827  15.783  1.00  0.50           H  
ATOM   1158  H08 PHE A  79      23.490  86.700  15.411  1.00  0.50           H  
ATOM   1159  H10 PHE A  79      27.413  93.851  14.110  1.00  0.50           H  
ATOM   1160  N   SER A  80      27.666  91.994  16.868  1.00  0.14           N  
ATOM   1161  CA  SER A  80      28.843  91.906  17.724  1.00  0.14           C  
ATOM   1162  C   SER A  80      29.356  90.575  18.234  1.00  0.14           C  
ATOM   1163  O   SER A  80      30.375  90.544  18.900  1.00  0.14           O  
ATOM   1164  CB  SER A  80      28.645  92.840  18.918  1.00  0.14           C  
ATOM   1165  OG  SER A  80      27.282  92.924  19.306  1.00  0.14           O  
ATOM   1166  H01 SER A  80      29.632  92.180  17.024  1.00  0.14           H  
ATOM   1167  H02 SER A  80      28.974  93.837  18.624  1.00  0.14           H  
ATOM   1168  H03 SER A  80      29.229  92.466  19.759  1.00  0.14           H  
ATOM   1169  H04 SER A  80      27.021  93.846  19.363  1.00  0.14           H  
ATOM   1170  H09 SER A  80      26.763  92.144  17.295  1.00  0.14           H  
ATOM   1171  N   MET A  81      28.732  89.472  17.872  1.00  0.08           N  
ATOM   1172  CA  MET A  81      29.153  88.178  18.423  1.00  0.08           C  
ATOM   1173  C   MET A  81      29.448  87.053  17.431  1.00  0.08           C  
ATOM   1174  O   MET A  81      28.605  86.644  16.663  1.00  0.08           O  
ATOM   1175  CB  MET A  81      28.057  87.717  19.415  1.00  0.08           C  
ATOM   1176  CG  MET A  81      28.352  86.499  20.272  1.00  0.08           C  
ATOM   1177  SD  MET A  81      29.599  86.648  21.583  1.00  0.08           S  
ATOM   1178  CE  MET A  81      29.078  88.198  22.351  1.00  0.08           C  
ATOM   1179  H01 MET A  81      30.122  88.362  18.887  1.00  0.08           H  
ATOM   1180  H02 MET A  81      27.222  87.415  18.783  1.00  0.08           H  
ATOM   1181  H03 MET A  81      27.855  88.550  20.089  1.00  0.08           H  
ATOM   1182  H04 MET A  81      28.781  85.779  19.575  1.00  0.08           H  
ATOM   1183  H05 MET A  81      27.965  89.517  17.216  1.00  0.08           H  
ATOM   1184  H06 MET A  81      27.417  86.205  20.748  1.00  0.08           H  
ATOM   1185  H07 MET A  81      28.082  88.075  22.777  1.00  0.08           H  
ATOM   1186  H08 MET A  81      29.780  88.467  23.140  1.00  0.08           H  
ATOM   1187  H09 MET A  81      29.056  88.987  21.599  1.00  0.08           H  
ATOM   1188  N   PRO A  82      30.656  86.536  17.438  1.00  0.20           N  
ATOM   1189  CA  PRO A  82      30.967  85.438  16.501  1.00  0.20           C  
ATOM   1190  C   PRO A  82      30.114  84.182  16.748  1.00  0.20           C  
ATOM   1191  O   PRO A  82      30.087  83.657  17.881  1.00  0.20           O  
ATOM   1192  CB  PRO A  82      32.455  85.157  16.748  1.00  0.20           C  
ATOM   1193  CG  PRO A  82      32.689  85.787  18.145  1.00  0.20           C  
ATOM   1194  CD  PRO A  82      31.847  87.015  18.150  1.00  0.20           C  
ATOM   1195  H01 PRO A  82      33.107  85.562  15.974  1.00  0.20           H  
ATOM   1196  H02 PRO A  82      32.658  84.086  16.759  1.00  0.20           H  
ATOM   1197  H03 PRO A  82      33.741  86.007  18.328  1.00  0.20           H  
ATOM   1198  H04 PRO A  82      32.377  85.102  18.934  1.00  0.20           H  
ATOM   1199  H05 PRO A  82      31.647  87.420  19.142  1.00  0.20           H  
ATOM   1200  H06 PRO A  82      32.330  87.835  17.619  1.00  0.20           H  
ATOM   1201  H10 PRO A  82      30.746  85.714  15.470  1.00  0.20           H  
ATOM   1202  N   ILE A  83      29.440  83.692  15.700  1.00  0.10           N  
ATOM   1203  CA  ILE A  83      28.613  82.508  15.844  1.00  0.10           C  
ATOM   1204  C   ILE A  83      29.140  81.490  14.849  1.00  0.10           C  
ATOM   1205  O   ILE A  83      28.819  81.537  13.665  1.00  0.10           O  
ATOM   1206  CB  ILE A  83      27.139  82.821  15.555  1.00  0.10           C  
ATOM   1207  CG1 ILE A  83      26.619  83.963  16.450  1.00  0.10           C  
ATOM   1208  CG2 ILE A  83      26.330  81.586  15.794  1.00  0.10           C  
ATOM   1209  CD1 ILE A  83      26.596  83.614  17.874  1.00  0.10           C  
ATOM   1210  H01 ILE A  83      28.660  82.130  16.865  1.00  0.10           H  
ATOM   1211  H02 ILE A  83      27.047  83.143  14.518  1.00  0.10           H  
ATOM   1212  H03 ILE A  83      25.591  84.168  16.150  1.00  0.10           H  
ATOM   1213  H04 ILE A  83      27.264  84.831  16.315  1.00  0.10           H  
ATOM   1214  H05 ILE A  83      25.376  81.670  15.273  1.00  0.10           H  
ATOM   1215  H06 ILE A  83      26.872  80.718  15.420  1.00  0.10           H  
ATOM   1216  H07 ILE A  83      29.508  84.150  14.802  1.00  0.10           H  
ATOM   1217  H08 ILE A  83      26.150  81.470  16.863  1.00  0.10           H  
ATOM   1218  H09 ILE A  83      25.826  84.198  18.378  1.00  0.10           H  
ATOM   1219  H10 ILE A  83      26.377  82.552  17.985  1.00  0.10           H  
ATOM   1220  H11 ILE A  83      27.567  83.834  18.318  1.00  0.10           H  
ATOM   1221  N   THR A  84      29.941  80.544  15.320  1.00  0.39           N  
ATOM   1222  CA  THR A  84      30.551  79.583  14.406  1.00  0.39           C  
ATOM   1223  C   THR A  84      30.428  78.136  14.787  1.00  0.39           C  
ATOM   1224  O   THR A  84      30.153  77.814  15.926  1.00  0.39           O  
ATOM   1225  CB  THR A  84      32.013  79.895  14.267  1.00  0.39           C  
ATOM   1226  CG2 THR A  84      32.200  81.387  14.035  1.00  0.39           C  
ATOM   1227  OG1 THR A  84      32.673  79.587  15.495  1.00  0.39           O  
ATOM   1228  H01 THR A  84      29.992  79.698  13.477  1.00  0.39           H  
ATOM   1229  H02 THR A  84      32.417  79.316  13.436  1.00  0.39           H  
ATOM   1230  H03 THR A  84      33.160  81.561  13.549  1.00  0.39           H  
ATOM   1231  H04 THR A  84      31.398  81.759  13.398  1.00  0.39           H  
ATOM   1232  H05 THR A  84      32.177  81.910  14.991  1.00  0.39           H  
ATOM   1233  H06 THR A  84      32.914  78.658  15.505  1.00  0.39           H  
ATOM   1234  H12 THR A  84      30.129  80.488  16.311  1.00  0.39           H  
ATOM   1235  N   LEU A  85      30.649  77.257  13.820  1.00  0.57           N  
ATOM   1236  CA  LEU A  85      30.552  75.816  14.048  1.00  0.57           C  
ATOM   1237  C   LEU A  85      31.938  75.229  13.944  1.00  0.57           C  
ATOM   1238  O   LEU A  85      32.433  75.087  12.856  1.00  0.57           O  
ATOM   1239  CB  LEU A  85      29.664  75.148  13.002  1.00  0.57           C  
ATOM   1240  CG  LEU A  85      29.776  73.610  12.942  1.00  0.57           C  
ATOM   1241  CD1 LEU A  85      29.310  72.989  14.278  1.00  0.57           C  
ATOM   1242  CD2 LEU A  85      28.943  73.059  11.789  1.00  0.57           C  
ATOM   1243  H01 LEU A  85      30.116  75.644  15.032  1.00  0.57           H  
ATOM   1244  H02 LEU A  85      30.002  75.517  12.034  1.00  0.57           H  
ATOM   1245  H03 LEU A  85      28.628  75.404  13.223  1.00  0.57           H  
ATOM   1246  H04 LEU A  85      30.820  73.345  12.775  1.00  0.57           H  
ATOM   1247  H05 LEU A  85      28.287  72.628  14.173  1.00  0.57           H  
ATOM   1248  H06 LEU A  85      29.963  72.157  14.540  1.00  0.57           H  
ATOM   1249  H07 LEU A  85      30.892  77.592  12.899  1.00  0.57           H  
ATOM   1250  H08 LEU A  85      29.350  73.744  15.064  1.00  0.57           H  
ATOM   1251  H09 LEU A  85      28.043  73.663  11.670  1.00  0.57           H  
ATOM   1252  H10 LEU A  85      29.527  73.093  10.869  1.00  0.57           H  
ATOM   1253  H11 LEU A  85      28.662  72.028  12.003  1.00  0.57           H  
ATOM   1254  N   ASP A  86      32.552  74.867  15.070  1.00  0.47           N  
ATOM   1255  CA  ASP A  86      33.919  74.337  15.087  1.00  0.47           C  
ATOM   1256  C   ASP A  86      34.034  72.832  14.996  1.00  0.47           C  
ATOM   1257  O   ASP A  86      33.173  72.072  15.471  1.00  0.47           O  
ATOM   1258  CB  ASP A  86      34.638  74.805  16.348  1.00  0.47           C  
ATOM   1259  CG  ASP A  86      33.872  74.437  17.615  1.00  0.47           C  
ATOM   1260  OD1 ASP A  86      32.729  74.949  17.766  1.00  0.47           O  
ATOM   1261  OD2 ASP A  86      34.401  73.645  18.441  1.00  0.47           O  
ATOM   1262  H01 ASP A  86      34.381  74.729  14.181  1.00  0.47           H  
ATOM   1263  H02 ASP A  86      34.716  75.891  16.306  1.00  0.47           H  
ATOM   1264  H03 ASP A  86      35.623  74.340  16.385  1.00  0.47           H  
ATOM   1265  H12 ASP A  86      32.057  74.961  15.945  1.00  0.47           H  
ATOM   1266  N   ALA A  87      35.122  72.414  14.359  1.00  0.79           N  
ATOM   1267  CA  ALA A  87      35.415  71.003  14.190  1.00  0.79           C  
ATOM   1268  C   ALA A  87      36.918  70.780  14.185  1.00  0.79           C  
ATOM   1269  O   ALA A  87      37.742  71.684  13.898  1.00  0.79           O  
ATOM   1270  CB  ALA A  87      34.795  70.455  12.887  1.00  0.79           C  
ATOM   1271  H01 ALA A  87      34.973  70.464  15.028  1.00  0.79           H  
ATOM   1272  H02 ALA A  87      33.897  71.024  12.645  1.00  0.79           H  
ATOM   1273  H03 ALA A  87      35.514  70.550  12.074  1.00  0.79           H  
ATOM   1274  H04 ALA A  87      35.763  73.097  13.982  1.00  0.79           H  
ATOM   1275  H05 ALA A  87      34.534  69.405  13.021  1.00  0.79           H  
ATOM   1276  N   SER A  88      37.257  69.537  14.504  1.00  0.84           N  
ATOM   1277  CA  SER A  88      38.646  69.087  14.554  1.00  0.84           C  
ATOM   1278  C   SER A  88      39.089  68.518  13.204  1.00  0.84           C  
ATOM   1279  O   SER A  88      38.267  68.007  12.415  1.00  0.84           O  
ATOM   1280  CB  SER A  88      38.802  67.981  15.615  1.00  0.84           C  
ATOM   1281  OG  SER A  88      38.126  66.787  15.217  1.00  0.84           O  
ATOM   1282  H01 SER A  88      39.264  69.949  14.805  1.00  0.84           H  
ATOM   1283  H02 SER A  88      38.362  68.333  16.548  1.00  0.84           H  
ATOM   1284  H03 SER A  88      39.861  67.763  15.750  1.00  0.84           H  
ATOM   1285  H04 SER A  88      37.946  66.248  15.991  1.00  0.84           H  
ATOM   1286  H06 SER A  88      36.525  68.876  14.721  1.00  0.84           H  
ATOM   1287  N   GLN A  89      40.397  68.586  12.968  1.00  0.91           N  
ATOM   1288  CA  GLN A  89      40.966  68.044  11.761  1.00  0.91           C  
ATOM   1289  C   GLN A  89      40.505  66.600  11.497  1.00  0.91           C  
ATOM   1290  O   GLN A  89      40.227  66.250  10.372  1.00  0.91           O  
ATOM   1291  CB  GLN A  89      42.464  68.048  11.868  1.00  0.91           C  
ATOM   1292  CG  GLN A  89      43.128  67.573  10.601  1.00  0.91           C  
ATOM   1293  CD  GLN A  89      43.123  68.652   9.523  1.00  0.91           C  
ATOM   1294  NE2 GLN A  89      42.442  68.373   8.416  1.00  0.91           N  
ATOM   1295  OE1 GLN A  89      43.720  69.728   9.685  1.00  0.91           O  
ATOM   1296  H01 GLN A  89      40.627  68.670  10.936  1.00  0.91           H  
ATOM   1297  H02 GLN A  89      42.743  67.363  12.668  1.00  0.91           H  
ATOM   1298  H03 GLN A  89      42.798  69.063  12.081  1.00  0.91           H  
ATOM   1299  H04 GLN A  89      42.569  66.715  10.226  1.00  0.91           H  
ATOM   1300  H05 GLN A  89      41.001  69.026  13.647  1.00  0.91           H  
ATOM   1301  H06 GLN A  89      44.159  67.299  10.823  1.00  0.91           H  
ATOM   1302  H07 GLN A  89      42.399  69.048   7.666  1.00  0.91           H  
ATOM   1303  H08 GLN A  89      41.968  67.486   8.325  1.00  0.91           H  
ATOM   1304  N   GLU A  90      40.426  65.767  12.532  1.00  0.94           N  
ATOM   1305  CA  GLU A  90      40.022  64.366  12.378  1.00  0.94           C  
ATOM   1306  C   GLU A  90      38.615  64.186  11.823  1.00  0.94           C  
ATOM   1307  O   GLU A  90      38.347  63.236  11.077  1.00  0.94           O  
ATOM   1308  CB  GLU A  90      40.117  63.615  13.713  1.00  0.94           C  
ATOM   1309  CG  GLU A  90      41.524  63.349  14.203  1.00  0.94           C  
ATOM   1310  CD  GLU A  90      42.140  64.515  14.990  1.00  0.94           C  
ATOM   1311  OE1 GLU A  90      42.147  65.679  14.510  1.00  0.94           O  
ATOM   1312  OE2 GLU A  90      42.643  64.253  16.107  1.00  0.94           O  
ATOM   1313  H01 GLU A  90      40.720  63.952  11.651  1.00  0.94           H  
ATOM   1314  H02 GLU A  90      39.666  62.637  13.543  1.00  0.94           H  
ATOM   1315  H03 GLU A  90      39.601  64.205  14.470  1.00  0.94           H  
ATOM   1316  H04 GLU A  90      42.144  63.202  13.319  1.00  0.94           H  
ATOM   1317  H05 GLU A  90      41.503  62.471  14.849  1.00  0.94           H  
ATOM   1318  H09 GLU A  90      40.652  66.111  13.454  1.00  0.94           H  
ATOM   1319  N   VAL A  91      37.701  65.084  12.199  1.00  0.85           N  
ATOM   1320  CA  VAL A  91      36.325  64.996  11.707  1.00  0.85           C  
ATOM   1321  C   VAL A  91      36.293  65.531  10.279  1.00  0.85           C  
ATOM   1322  O   VAL A  91      35.663  64.943   9.400  1.00  0.85           O  
ATOM   1323  CB  VAL A  91      35.363  65.817  12.559  1.00  0.85           C  
ATOM   1324  CG1 VAL A  91      33.923  65.424  12.221  1.00  0.85           C  
ATOM   1325  CG2 VAL A  91      35.658  65.584  14.013  1.00  0.85           C  
ATOM   1326  H01 VAL A  91      36.009  63.954  11.752  1.00  0.85           H  
ATOM   1327  H02 VAL A  91      35.490  66.879  12.348  1.00  0.85           H  
ATOM   1328  H03 VAL A  91      33.297  66.316  12.207  1.00  0.85           H  
ATOM   1329  H04 VAL A  91      33.896  64.947  11.241  1.00  0.85           H  
ATOM   1330  H05 VAL A  91      33.549  64.731  12.974  1.00  0.85           H  
ATOM   1331  H06 VAL A  91      37.961  65.830  12.828  1.00  0.85           H  
ATOM   1332  H07 VAL A  91      36.451  66.259  14.335  1.00  0.85           H  
ATOM   1333  H08 VAL A  91      34.760  65.773  14.601  1.00  0.85           H  
ATOM   1334  H09 VAL A  91      35.978  64.552  14.159  1.00  0.85           H  
ATOM   1335  N   ILE A  92      36.979  66.647  10.052  1.00  0.87           N  
ATOM   1336  CA  ILE A  92      37.038  67.231   8.722  1.00  0.87           C  
ATOM   1337  C   ILE A  92      37.530  66.190   7.705  1.00  0.87           C  
ATOM   1338  O   ILE A  92      37.044  66.136   6.569  1.00  0.87           O  
ATOM   1339  CB  ILE A  92      37.986  68.434   8.682  1.00  0.87           C  
ATOM   1340  CG1 ILE A  92      37.352  69.619   9.414  1.00  0.87           C  
ATOM   1341  CG2 ILE A  92      38.337  68.764   7.259  1.00  0.87           C  
ATOM   1342  CD1 ILE A  92      38.161  70.950   9.363  1.00  0.87           C  
ATOM   1343  H01 ILE A  92      36.031  67.561   8.468  1.00  0.87           H  
ATOM   1344  H02 ILE A  92      38.916  68.191   9.197  1.00  0.87           H  
ATOM   1345  H03 ILE A  92      37.312  69.334  10.465  1.00  0.87           H  
ATOM   1346  H04 ILE A  92      36.373  69.803   8.971  1.00  0.87           H  
ATOM   1347  H05 ILE A  92      39.374  68.487   7.068  1.00  0.87           H  
ATOM   1348  H06 ILE A  92      37.683  68.210   6.585  1.00  0.87           H  
ATOM   1349  H07 ILE A  92      38.210  69.834   7.092  1.00  0.87           H  
ATOM   1350  H08 ILE A  92      39.112  70.777   8.860  1.00  0.87           H  
ATOM   1351  H09 ILE A  92      37.592  71.701   8.815  1.00  0.87           H  
ATOM   1352  H10 ILE A  92      37.466  67.096  10.815  1.00  0.87           H  
ATOM   1353  H11 ILE A  92      38.346  71.303  10.378  1.00  0.87           H  
ATOM   1354  N   ASP A  93      38.495  65.358   8.111  1.00  0.96           N  
ATOM   1355  CA  ASP A  93      39.061  64.326   7.224  1.00  0.96           C  
ATOM   1356  C   ASP A  93      38.147  63.124   7.156  1.00  0.96           C  
ATOM   1357  O   ASP A  93      37.698  62.741   6.094  1.00  0.96           O  
ATOM   1358  CB  ASP A  93      40.440  63.857   7.709  1.00  0.96           C  
ATOM   1359  CG  ASP A  93      41.454  64.978   7.771  1.00  0.96           C  
ATOM   1360  OD1 ASP A  93      41.296  65.947   7.008  1.00  0.96           O  
ATOM   1361  OD2 ASP A  93      42.418  64.888   8.574  1.00  0.96           O  
ATOM   1362  H01 ASP A  93      39.163  64.779   6.238  1.00  0.96           H  
ATOM   1363  H02 ASP A  93      40.807  63.123   6.991  1.00  0.96           H  
ATOM   1364  H03 ASP A  93      40.332  63.429   8.706  1.00  0.96           H  
ATOM   1365  H12 ASP A  93      38.847  65.439   9.054  1.00  0.96           H  
ATOM   1366  N   GLU A  94      37.870  62.538   8.308  1.00  0.96           N  
ATOM   1367  CA  GLU A  94      37.030  61.353   8.388  1.00  0.96           C  
ATOM   1368  C   GLU A  94      35.697  61.480   7.611  1.00  0.96           C  
ATOM   1369  O   GLU A  94      35.191  60.516   7.031  1.00  0.96           O  
ATOM   1370  CB  GLU A  94      36.793  61.040   9.875  1.00  0.96           C  
ATOM   1371  CG  GLU A  94      36.659  59.558  10.194  1.00  0.96           C  
ATOM   1372  CD  GLU A  94      35.278  59.039   9.855  1.00  0.96           C  
ATOM   1373  OE1 GLU A  94      34.293  59.495  10.509  1.00  0.96           O  
ATOM   1374  OE2 GLU A  94      35.187  58.188   8.932  1.00  0.96           O  
ATOM   1375  H01 GLU A  94      37.551  60.529   7.900  1.00  0.96           H  
ATOM   1376  H02 GLU A  94      35.842  61.501  10.141  1.00  0.96           H  
ATOM   1377  H03 GLU A  94      37.633  61.437  10.445  1.00  0.96           H  
ATOM   1378  H04 GLU A  94      38.253  62.925   9.159  1.00  0.96           H  
ATOM   1379  H05 GLU A  94      36.821  59.423  11.263  1.00  0.96           H  
ATOM   1380  H06 GLU A  94      37.398  59.003   9.617  1.00  0.96           H  
ATOM   1381  N   LYS A  95      35.144  62.689   7.590  1.00  0.92           N  
ATOM   1382  CA  LYS A  95      33.869  62.967   6.917  1.00  0.92           C  
ATOM   1383  C   LYS A  95      34.093  63.493   5.488  1.00  0.92           C  
ATOM   1384  O   LYS A  95      33.190  63.506   4.659  1.00  0.92           O  
ATOM   1385  CB  LYS A  95      33.090  63.988   7.751  1.00  0.92           C  
ATOM   1386  CG  LYS A  95      32.796  63.537   9.197  1.00  0.92           C  
ATOM   1387  CD  LYS A  95      31.635  62.521   9.255  1.00  0.92           C  
ATOM   1388  CE  LYS A  95      31.128  62.348  10.698  1.00  0.92           C  
ATOM   1389  NZ  LYS A  95      31.139  63.657  11.431  1.00  0.92           N  
ATOM   1390  H01 LYS A  95      33.299  62.042   6.833  1.00  0.92           H  
ATOM   1391  H02 LYS A  95      32.124  64.117   7.263  1.00  0.92           H  
ATOM   1392  H03 LYS A  95      33.670  64.910   7.792  1.00  0.92           H  
ATOM   1393  H04 LYS A  95      32.507  64.415   9.774  1.00  0.92           H  
ATOM   1394  H05 LYS A  95      33.692  63.075   9.612  1.00  0.92           H  
ATOM   1395  H06 LYS A  95      31.997  61.558   8.896  1.00  0.92           H  
ATOM   1396  H07 LYS A  95      35.621  63.448   8.056  1.00  0.92           H  
ATOM   1397  H08 LYS A  95      30.817  62.877   8.629  1.00  0.92           H  
ATOM   1398  H09 LYS A  95      31.788  61.653  11.217  1.00  0.92           H  
ATOM   1399  H10 LYS A  95      30.110  61.960  10.675  1.00  0.92           H  
ATOM   1400  H11 LYS A  95      30.912  64.403  10.790  1.00  0.92           H  
ATOM   1401  H12 LYS A  95      30.456  63.633  12.174  1.00  0.92           H  
ATOM   1402  H13 LYS A  95      32.057  63.817  11.822  1.00  0.92           H  
ATOM   1403  N   LYS A  96      35.319  63.919   5.221  1.00  0.98           N  
ATOM   1404  CA  LYS A  96      35.702  64.432   3.917  1.00  0.98           C  
ATOM   1405  C   LYS A  96      35.000  65.755   3.663  1.00  0.98           C  
ATOM   1406  O   LYS A  96      34.431  65.999   2.625  1.00  0.98           O  
ATOM   1407  CB  LYS A  96      35.364  63.407   2.827  1.00  0.98           C  
ATOM   1408  CG  LYS A  96      35.995  62.028   3.031  1.00  0.98           C  
ATOM   1409  CD  LYS A  96      36.455  61.439   1.693  1.00  0.98           C  
ATOM   1410  CE  LYS A  96      36.702  59.928   1.754  1.00  0.98           C  
ATOM   1411  NZ  LYS A  96      35.420  59.143   1.836  1.00  0.98           N  
ATOM   1412  H01 LYS A  96      36.778  64.603   3.894  1.00  0.98           H  
ATOM   1413  H02 LYS A  96      35.775  63.799   1.897  1.00  0.98           H  
ATOM   1414  H03 LYS A  96      34.281  63.285   2.798  1.00  0.98           H  
ATOM   1415  H04 LYS A  96      35.250  61.363   3.468  1.00  0.98           H  
ATOM   1416  H05 LYS A  96      36.854  62.122   3.696  1.00  0.98           H  
ATOM   1417  H06 LYS A  96      37.403  61.913   1.439  1.00  0.98           H  
ATOM   1418  H07 LYS A  96      35.687  61.636   0.944  1.00  0.98           H  
ATOM   1419  H08 LYS A  96      37.278  59.720   2.656  1.00  0.98           H  
ATOM   1420  H09 LYS A  96      37.243  59.624   0.858  1.00  0.98           H  
ATOM   1421  H10 LYS A  96      34.699  59.622   1.317  1.00  0.98           H  
ATOM   1422  H11 LYS A  96      35.562  58.223   1.444  1.00  0.98           H  
ATOM   1423  H12 LYS A  96      35.138  59.058   2.802  1.00  0.98           H  
ATOM   1424  H14 LYS A  96      36.014  63.886   5.953  1.00  0.98           H  
ATOM   1425  N   LEU A  97      35.061  66.629   4.637  1.00  0.91           N  
ATOM   1426  CA  LEU A  97      34.410  67.902   4.494  1.00  0.91           C  
ATOM   1427  C   LEU A  97      35.299  68.843   3.726  1.00  0.91           C  
ATOM   1428  O   LEU A  97      36.504  68.921   3.956  1.00  0.91           O  
ATOM   1429  CB  LEU A  97      34.084  68.498   5.872  1.00  0.91           C  
ATOM   1430  CG  LEU A  97      33.394  67.557   6.881  1.00  0.91           C  
ATOM   1431  CD1 LEU A  97      33.000  68.398   8.058  1.00  0.91           C  
ATOM   1432  CD2 LEU A  97      32.181  66.802   6.276  1.00  0.91           C  
ATOM   1433  H01 LEU A  97      33.477  67.759   3.949  1.00  0.91           H  
ATOM   1434  H02 LEU A  97      33.364  69.294   5.680  1.00  0.91           H  
ATOM   1435  H03 LEU A  97      35.020  68.835   6.318  1.00  0.91           H  
ATOM   1436  H04 LEU A  97      34.083  66.767   7.180  1.00  0.91           H  
ATOM   1437  H05 LEU A  97      31.976  68.161   8.347  1.00  0.91           H  
ATOM   1438  H06 LEU A  97      33.670  68.192   8.893  1.00  0.91           H  
ATOM   1439  H07 LEU A  97      33.066  69.453   7.790  1.00  0.91           H  
ATOM   1440  H08 LEU A  97      31.362  67.503   6.112  1.00  0.91           H  
ATOM   1441  H09 LEU A  97      32.469  66.353   5.326  1.00  0.91           H  
ATOM   1442  H10 LEU A  97      31.858  66.021   6.965  1.00  0.91           H  
ATOM   1443  H13 LEU A  97      35.564  66.409   5.485  1.00  0.91           H  
ATOM   1444  N   GLN A  98      34.685  69.552   2.793  1.00  0.97           N  
ATOM   1445  CA  GLN A  98      35.378  70.533   1.963  1.00  0.97           C  
ATOM   1446  C   GLN A  98      34.329  71.480   1.421  1.00  0.97           C  
ATOM   1447  O   GLN A  98      33.140  71.140   1.428  1.00  0.97           O  
ATOM   1448  CB  GLN A  98      36.049  69.853   0.784  1.00  0.97           C  
ATOM   1449  CG  GLN A  98      35.073  69.242  -0.194  1.00  0.97           C  
ATOM   1450  CD  GLN A  98      35.762  68.741  -1.439  1.00  0.97           C  
ATOM   1451  NE2 GLN A  98      35.775  69.570  -2.480  1.00  0.97           N  
ATOM   1452  OE1 GLN A  98      36.294  67.632  -1.465  1.00  0.97           O  
ATOM   1453  H01 GLN A  98      36.135  71.049   2.554  1.00  0.97           H  
ATOM   1454  H02 GLN A  98      36.653  69.039   1.185  1.00  0.97           H  
ATOM   1455  H03 GLN A  98      36.651  70.592   0.255  1.00  0.97           H  
ATOM   1456  H04 GLN A  98      34.363  70.015  -0.489  1.00  0.97           H  
ATOM   1457  H05 GLN A  98      34.566  68.407   0.289  1.00  0.97           H  
ATOM   1458  H06 GLN A  98      36.228  69.294  -3.340  1.00  0.97           H  
ATOM   1459  H07 GLN A  98      35.332  70.475  -2.410  1.00  0.97           H  
ATOM   1460  H11 GLN A  98      33.696  69.409   2.649  1.00  0.97           H  
ATOM   1461  N   ALA A  99      34.762  72.642   0.940  1.00  0.96           N  
ATOM   1462  CA  ALA A  99      33.830  73.595   0.358  1.00  0.96           C  
ATOM   1463  C   ALA A  99      32.767  72.917  -0.536  1.00  0.96           C  
ATOM   1464  O   ALA A  99      33.031  71.904  -1.228  1.00  0.96           O  
ATOM   1465  CB  ALA A  99      34.593  74.648  -0.435  1.00  0.96           C  
ATOM   1466  H01 ALA A  99      33.295  74.069   1.181  1.00  0.96           H  
ATOM   1467  H02 ALA A  99      35.576  74.259  -0.702  1.00  0.96           H  
ATOM   1468  H03 ALA A  99      34.040  74.892  -1.342  1.00  0.96           H  
ATOM   1469  H04 ALA A  99      34.711  75.546   0.172  1.00  0.96           H  
ATOM   1470  H08 ALA A  99      35.746  72.865   0.979  1.00  0.96           H  
ATOM   1471  N   GLY A 100      31.554  73.466  -0.496  1.00  0.97           N  
ATOM   1472  CA  GLY A 100      30.474  72.925  -1.279  1.00  0.97           C  
ATOM   1473  C   GLY A 100      29.873  71.629  -0.754  1.00  0.97           C  
ATOM   1474  O   GLY A 100      28.906  71.110  -1.324  1.00  0.97           O  
ATOM   1475  H01 GLY A 100      30.900  72.685  -2.253  1.00  0.97           H  
ATOM   1476  H02 GLY A 100      29.681  73.672  -1.321  1.00  0.97           H  
ATOM   1477  H05 GLY A 100      31.390  74.272   0.091  1.00  0.97           H  
ATOM   1478  N   SER A 101      30.431  71.080   0.308  1.00  0.96           N  
ATOM   1479  CA  SER A 101      29.887  69.855   0.902  1.00  0.96           C  
ATOM   1480  C   SER A 101      28.576  70.122   1.678  1.00  0.96           C  
ATOM   1481  O   SER A 101      28.348  71.210   2.233  1.00  0.96           O  
ATOM   1482  CB  SER A 101      30.886  69.257   1.896  1.00  0.96           C  
ATOM   1483  OG  SER A 101      31.883  68.505   1.274  1.00  0.96           O  
ATOM   1484  H01 SER A 101      29.692  69.171   0.076  1.00  0.96           H  
ATOM   1485  H02 SER A 101      30.333  68.587   2.554  1.00  0.96           H  
ATOM   1486  H03 SER A 101      31.247  71.511   0.719  1.00  0.96           H  
ATOM   1487  H04 SER A 101      31.356  70.070   2.450  1.00  0.96           H  
ATOM   1488  H05 SER A 101      32.074  68.878   0.410  1.00  0.96           H  
ATOM   1489  N   ARG A 102      27.731  69.113   1.750  1.00  0.97           N  
ATOM   1490  CA  ARG A 102      26.498  69.243   2.496  1.00  0.97           C  
ATOM   1491  C   ARG A 102      26.468  68.285   3.697  1.00  0.97           C  
ATOM   1492  O   ARG A 102      26.284  67.069   3.543  1.00  0.97           O  
ATOM   1493  CB  ARG A 102      25.286  68.959   1.611  1.00  0.97           C  
ATOM   1494  CG  ARG A 102      25.196  69.813   0.376  1.00  0.97           C  
ATOM   1495  CD  ARG A 102      23.807  69.673  -0.215  1.00  0.97           C  
ATOM   1496  NE  ARG A 102      23.218  70.958   0.009  1.00  0.97           N  
ATOM   1497  CZ  ARG A 102      21.959  71.160   0.328  1.00  0.97           C  
ATOM   1498  NH1 ARG A 102      21.110  70.157   0.443  1.00  0.97           N  
ATOM   1499  NH2 ARG A 102      21.586  72.382   0.630  1.00  0.97           N  
ATOM   1500  H01 ARG A 102      26.453  70.271   2.854  1.00  0.97           H  
ATOM   1501  H02 ARG A 102      24.406  69.191   2.211  1.00  0.97           H  
ATOM   1502  H03 ARG A 102      25.329  67.915   1.300  1.00  0.97           H  
ATOM   1503  H04 ARG A 102      25.942  69.492  -0.351  1.00  0.97           H  
ATOM   1504  H05 ARG A 102      25.381  70.855   0.636  1.00  0.97           H  
ATOM   1505  H06 ARG A 102      27.945  68.244   1.282  1.00  0.97           H  
ATOM   1506  H07 ARG A 102      23.235  68.860   0.233  1.00  0.97           H  
ATOM   1507  H08 ARG A 102      23.857  69.447  -1.280  1.00  0.97           H  
ATOM   1508  H09 ARG A 102      23.813  71.769  -0.085  1.00  0.97           H  
ATOM   1509  H10 ARG A 102      20.157  70.332   0.728  1.00  0.97           H  
ATOM   1510  H11 ARG A 102      21.413  69.214   0.246  1.00  0.97           H  
ATOM   1511  H12 ARG A 102      22.251  73.141   0.577  1.00  0.97           H  
ATOM   1512  H13 ARG A 102      20.634  72.564   0.915  1.00  0.97           H  
ATOM   1513  N   ILE A 103      26.625  68.834   4.896  1.00  0.84           N  
ATOM   1514  CA  ILE A 103      26.595  68.007   6.094  1.00  0.84           C  
ATOM   1515  C   ILE A 103      25.237  68.112   6.773  1.00  0.84           C  
ATOM   1516  O   ILE A 103      24.515  69.061   6.564  1.00  0.84           O  
ATOM   1517  CB  ILE A 103      27.673  68.456   7.044  1.00  0.84           C  
ATOM   1518  CG1 ILE A 103      27.456  69.924   7.374  1.00  0.84           C  
ATOM   1519  CG2 ILE A 103      29.016  68.381   6.348  1.00  0.84           C  
ATOM   1520  CD1 ILE A 103      28.540  70.471   8.231  1.00  0.84           C  
ATOM   1521  H01 ILE A 103      26.768  66.969   5.811  1.00  0.84           H  
ATOM   1522  H02 ILE A 103      27.645  67.827   7.934  1.00  0.84           H  
ATOM   1523  H03 ILE A 103      26.519  70.009   7.924  1.00  0.84           H  
ATOM   1524  H04 ILE A 103      27.421  70.492   6.445  1.00  0.84           H  
ATOM   1525  H05 ILE A 103      29.775  68.052   7.058  1.00  0.84           H  
ATOM   1526  H06 ILE A 103      28.959  67.671   5.523  1.00  0.84           H  
ATOM   1527  H07 ILE A 103      29.282  69.366   5.964  1.00  0.84           H  
ATOM   1528  H08 ILE A 103      29.381  70.771   7.605  1.00  0.84           H  
ATOM   1529  H09 ILE A 103      28.169  71.337   8.779  1.00  0.84           H  
ATOM   1530  H10 ILE A 103      28.867  69.707   8.936  1.00  0.84           H  
ATOM   1531  H14 ILE A 103      26.766  69.831   4.977  1.00  0.84           H  
ATOM   1532  N   THR A 104      24.877  67.100   7.536  1.00  0.88           N  
ATOM   1533  CA  THR A 104      23.646  67.101   8.301  1.00  0.88           C  
ATOM   1534  C   THR A 104      24.044  67.471   9.749  1.00  0.88           C  
ATOM   1535  O   THR A 104      25.043  66.950  10.236  1.00  0.88           O  
ATOM   1536  CB  THR A 104      23.030  65.692   8.397  1.00  0.88           C  
ATOM   1537  CG2 THR A 104      22.061  65.624   9.559  1.00  0.88           C  
ATOM   1538  OG1 THR A 104      22.352  65.346   7.190  1.00  0.88           O  
ATOM   1539  H01 THR A 104      22.936  67.780   7.828  1.00  0.88           H  
ATOM   1540  H02 THR A 104      23.841  64.981   8.557  1.00  0.88           H  
ATOM   1541  H03 THR A 104      21.108  65.222   9.214  1.00  0.88           H  
ATOM   1542  H04 THR A 104      22.468  64.976  10.335  1.00  0.88           H  
ATOM   1543  H05 THR A 104      21.908  66.624   9.964  1.00  0.88           H  
ATOM   1544  H06 THR A 104      22.110  64.417   7.213  1.00  0.88           H  
ATOM   1545  H11 THR A 104      25.482  66.293   7.590  1.00  0.88           H  
ATOM   1546  N   LEU A 105      23.295  68.357  10.433  1.00  0.70           N  
ATOM   1547  CA  LEU A 105      23.577  68.694  11.856  1.00  0.70           C  
ATOM   1548  C   LEU A 105      22.587  67.922  12.712  1.00  0.70           C  
ATOM   1549  O   LEU A 105      21.347  68.057  12.569  1.00  0.70           O  
ATOM   1550  CB  LEU A 105      23.476  70.185  12.118  1.00  0.70           C  
ATOM   1551  CG  LEU A 105      24.367  70.901  11.107  1.00  0.70           C  
ATOM   1552  CD1 LEU A 105      24.601  72.373  11.479  1.00  0.70           C  
ATOM   1553  CD2 LEU A 105      25.668  70.149  11.014  1.00  0.70           C  
ATOM   1554  H01 LEU A 105      24.601  68.414  12.104  1.00  0.70           H  
ATOM   1555  H02 LEU A 105      23.796  70.414  13.134  1.00  0.70           H  
ATOM   1556  H03 LEU A 105      22.443  70.513  12.000  1.00  0.70           H  
ATOM   1557  H04 LEU A 105      23.869  70.913  10.137  1.00  0.70           H  
ATOM   1558  H05 LEU A 105      25.490  72.740  10.966  1.00  0.70           H  
ATOM   1559  H06 LEU A 105      23.738  72.966  11.178  1.00  0.70           H  
ATOM   1560  H07 LEU A 105      22.519  68.806   9.967  1.00  0.70           H  
ATOM   1561  H08 LEU A 105      24.743  72.458  12.556  1.00  0.70           H  
ATOM   1562  H09 LEU A 105      26.433  70.676  11.585  1.00  0.70           H  
ATOM   1563  H10 LEU A 105      25.538  69.146  11.420  1.00  0.70           H  
ATOM   1564  H11 LEU A 105      25.976  70.082   9.971  1.00  0.70           H  
ATOM   1565  N   ARG A 106      23.133  67.093  13.603  1.00  0.76           N  
ATOM   1566  CA  ARG A 106      22.314  66.214  14.462  1.00  0.76           C  
ATOM   1567  C   ARG A 106      22.257  66.579  15.946  1.00  0.76           C  
ATOM   1568  O   ARG A 106      23.264  67.006  16.534  1.00  0.76           O  
ATOM   1569  CB  ARG A 106      22.827  64.768  14.322  1.00  0.76           C  
ATOM   1570  CG  ARG A 106      22.034  63.721  15.102  1.00  0.76           C  
ATOM   1571  CD  ARG A 106      22.412  62.350  14.633  1.00  0.76           C  
ATOM   1572  NE  ARG A 106      22.144  62.229  13.205  1.00  0.76           N  
ATOM   1573  CZ  ARG A 106      22.833  61.469  12.360  1.00  0.76           C  
ATOM   1574  NH1 ARG A 106      23.854  60.734  12.776  1.00  0.76           N  
ATOM   1575  NH2 ARG A 106      22.495  61.447  11.088  1.00  0.76           N  
ATOM   1576  H01 ARG A 106      21.292  66.340  14.104  1.00  0.76           H  
ATOM   1577  H02 ARG A 106      23.833  64.761  14.741  1.00  0.76           H  
ATOM   1578  H03 ARG A 106      22.796  64.499  13.266  1.00  0.76           H  
ATOM   1579  H04 ARG A 106      20.968  63.878  14.936  1.00  0.76           H  
ATOM   1580  H05 ARG A 106      22.256  63.815  16.165  1.00  0.76           H  
ATOM   1581  H06 ARG A 106      21.825  61.608  15.175  1.00  0.76           H  
ATOM   1582  H07 ARG A 106      23.473  62.182  14.819  1.00  0.76           H  
ATOM   1583  H08 ARG A 106      21.375  62.764  12.829  1.00  0.76           H  
ATOM   1584  H09 ARG A 106      24.366  60.163  12.119  1.00  0.76           H  
ATOM   1585  H10 ARG A 106      24.120  60.745  13.750  1.00  0.76           H  
ATOM   1586  H11 ARG A 106      21.718  62.004  10.762  1.00  0.76           H  
ATOM   1587  H12 ARG A 106      24.139  67.066  13.693  1.00  0.76           H  
ATOM   1588  H13 ARG A 106      23.012  60.873  10.438  1.00  0.76           H  
ATOM   1589  N   ASP A 107      21.078  66.371  16.533  1.00  0.62           N  
ATOM   1590  CA  ASP A 107      20.794  66.623  17.964  1.00  0.62           C  
ATOM   1591  C   ASP A 107      21.335  65.461  18.821  1.00  0.62           C  
ATOM   1592  O   ASP A 107      20.786  64.354  18.775  1.00  0.62           O  
ATOM   1593  CB  ASP A 107      19.266  66.684  18.197  1.00  0.62           C  
ATOM   1594  CG  ASP A 107      18.875  67.499  19.436  1.00  0.62           C  
ATOM   1595  OD1 ASP A 107      19.585  67.431  20.425  1.00  0.62           O  
ATOM   1596  OD2 ASP A 107      17.836  68.196  19.424  1.00  0.62           O  
ATOM   1597  H01 ASP A 107      21.268  67.565  18.241  1.00  0.62           H  
ATOM   1598  H02 ASP A 107      18.923  65.662  18.361  1.00  0.62           H  
ATOM   1599  H03 ASP A 107      18.799  67.137  17.322  1.00  0.62           H  
ATOM   1600  H14 ASP A 107      20.325  66.016  15.961  1.00  0.62           H  
ATOM   1601  N   PHE A 108      22.381  65.701  19.611  1.00  0.38           N  
ATOM   1602  CA  PHE A 108      22.942  64.639  20.468  1.00  0.38           C  
ATOM   1603  C   PHE A 108      21.938  64.161  21.524  1.00  0.38           C  
ATOM   1604  O   PHE A 108      22.104  63.132  22.152  1.00  0.38           O  
ATOM   1605  CB  PHE A 108      24.196  65.135  21.189  1.00  0.38           C  
ATOM   1606  CG  PHE A 108      23.907  65.992  22.354  1.00  0.38           C  
ATOM   1607  CD1 PHE A 108      23.504  65.430  23.567  1.00  0.38           C  
ATOM   1608  CD2 PHE A 108      23.977  67.385  22.242  1.00  0.38           C  
ATOM   1609  CE1 PHE A 108      23.171  66.243  24.655  1.00  0.38           C  
ATOM   1610  CE2 PHE A 108      23.646  68.229  23.334  1.00  0.38           C  
ATOM   1611  CZ  PHE A 108      23.244  67.654  24.533  1.00  0.38           C  
ATOM   1612  H01 PHE A 108      23.186  63.806  19.809  1.00  0.38           H  
ATOM   1613  H02 PHE A 108      24.755  65.742  20.477  1.00  0.38           H  
ATOM   1614  H03 PHE A 108      24.764  64.269  21.530  1.00  0.38           H  
ATOM   1615  H04 PHE A 108      22.795  66.622  19.623  1.00  0.38           H  
ATOM   1616  H05 PHE A 108      23.448  64.346  23.667  1.00  0.38           H  
ATOM   1617  H06 PHE A 108      24.292  67.830  21.298  1.00  0.38           H  
ATOM   1618  H07 PHE A 108      22.856  65.793  25.596  1.00  0.38           H  
ATOM   1619  H08 PHE A 108      23.706  69.313  23.233  1.00  0.38           H  
ATOM   1620  H09 PHE A 108      22.984  68.288  25.381  1.00  0.38           H  
ATOM   1621  N   ARG A 109      20.887  64.913  21.741  1.00  0.40           N  
ATOM   1622  CA  ARG A 109      19.970  64.484  22.756  1.00  0.40           C  
ATOM   1623  C   ARG A 109      19.071  63.351  22.257  1.00  0.40           C  
ATOM   1624  O   ARG A 109      18.993  62.302  22.904  1.00  0.40           O  
ATOM   1625  CB  ARG A 109      19.146  65.698  23.274  1.00  0.40           C  
ATOM   1626  CG  ARG A 109      19.993  66.864  23.923  1.00  0.40           C  
ATOM   1627  CD  ARG A 109      19.167  68.164  24.127  1.00  0.40           C  
ATOM   1628  NE  ARG A 109      18.557  68.623  22.885  1.00  0.40           N  
ATOM   1629  CZ  ARG A 109      17.379  69.214  22.796  1.00  0.40           C  
ATOM   1630  NH1 ARG A 109      16.661  69.440  23.881  1.00  0.40           N  
ATOM   1631  NH2 ARG A 109      16.911  69.557  21.605  1.00  0.40           N  
ATOM   1632  H01 ARG A 109      20.540  64.080  23.593  1.00  0.40           H  
ATOM   1633  H02 ARG A 109      18.509  65.311  24.069  1.00  0.40           H  
ATOM   1634  H03 ARG A 109      18.591  66.113  22.432  1.00  0.40           H  
ATOM   1635  H04 ARG A 109      20.809  67.097  23.239  1.00  0.40           H  
ATOM   1636  H05 ARG A 109      20.363  66.529  24.892  1.00  0.40           H  
ATOM   1637  H06 ARG A 109      19.845  68.942  24.477  1.00  0.40           H  
ATOM   1638  H07 ARG A 109      18.380  67.971  24.856  1.00  0.40           H  
ATOM   1639  H08 ARG A 109      19.073  68.478  22.029  1.00  0.40           H  
ATOM   1640  H09 ARG A 109      15.757  69.884  23.805  1.00  0.40           H  
ATOM   1641  H10 ARG A 109      20.729  65.760  21.215  1.00  0.40           H  
ATOM   1642  H11 ARG A 109      17.016  69.169  24.787  1.00  0.40           H  
ATOM   1643  H12 ARG A 109      17.458  69.375  20.776  1.00  0.40           H  
ATOM   1644  H13 ARG A 109      16.007  70.001  21.526  1.00  0.40           H  
ATOM   1645  N   ASP A 110      18.390  63.541  21.125  1.00  0.77           N  
ATOM   1646  CA  ASP A 110      17.503  62.495  20.625  1.00  0.77           C  
ATOM   1647  C   ASP A 110      17.885  61.949  19.256  1.00  0.77           C  
ATOM   1648  O   ASP A 110      17.104  61.230  18.617  1.00  0.77           O  
ATOM   1649  CB  ASP A 110      16.027  62.960  20.627  1.00  0.77           C  
ATOM   1650  CG  ASP A 110      15.814  64.359  20.001  1.00  0.77           C  
ATOM   1651  OD1 ASP A 110      16.745  64.877  19.294  1.00  0.77           O  
ATOM   1652  OD2 ASP A 110      14.679  64.896  20.229  1.00  0.77           O  
ATOM   1653  H01 ASP A 110      17.623  61.667  21.323  1.00  0.77           H  
ATOM   1654  H02 ASP A 110      15.716  63.028  21.670  1.00  0.77           H  
ATOM   1655  H03 ASP A 110      15.437  62.237  20.064  1.00  0.77           H  
ATOM   1656  H14 ASP A 110      18.488  64.407  20.615  1.00  0.77           H  
ATOM   1657  N   ASP A 111      19.105  62.265  18.830  1.00  0.82           N  
ATOM   1658  CA  ASP A 111      19.621  61.818  17.542  1.00  0.82           C  
ATOM   1659  C   ASP A 111      18.955  62.373  16.289  1.00  0.82           C  
ATOM   1660  O   ASP A 111      19.337  61.985  15.191  1.00  0.82           O  
ATOM   1661  CB  ASP A 111      19.580  60.289  17.461  1.00  0.82           C  
ATOM   1662  CG  ASP A 111      20.739  59.631  18.212  1.00  0.82           C  
ATOM   1663  OD1 ASP A 111      21.886  60.198  18.170  1.00  0.82           O  
ATOM   1664  OD2 ASP A 111      20.488  58.548  18.824  1.00  0.82           O  
ATOM   1665  H01 ASP A 111      20.633  62.223  17.532  1.00  0.82           H  
ATOM   1666  H02 ASP A 111      19.666  60.011  16.411  1.00  0.82           H  
ATOM   1667  H03 ASP A 111      18.641  59.941  17.891  1.00  0.82           H  
ATOM   1668  H04 ASP A 111      19.695  62.835  19.420  1.00  0.82           H  
ATOM   1669  N   ARG A 112      17.976  63.263  16.441  1.00  0.73           N  
ATOM   1670  CA  ARG A 112      17.271  63.819  15.293  1.00  0.73           C  
ATOM   1671  C   ARG A 112      18.127  64.665  14.333  1.00  0.73           C  
ATOM   1672  O   ARG A 112      19.127  65.304  14.744  1.00  0.73           O  
ATOM   1673  CB  ARG A 112      16.052  64.618  15.772  1.00  0.73           C  
ATOM   1674  CG  ARG A 112      15.052  63.785  16.614  1.00  0.73           C  
ATOM   1675  CD  ARG A 112      13.677  64.435  16.575  1.00  0.73           C  
ATOM   1676  NE  ARG A 112      13.876  65.881  16.655  1.00  0.73           N  
ATOM   1677  CZ  ARG A 112      13.032  66.812  16.232  1.00  0.73           C  
ATOM   1678  NH1 ARG A 112      11.861  66.480  15.673  1.00  0.73           N  
ATOM   1679  NH2 ARG A 112      13.406  68.083  16.334  1.00  0.73           N  
ATOM   1680  H01 ARG A 112      16.965  62.959  14.698  1.00  0.73           H  
ATOM   1681  H02 ARG A 112      15.519  64.949  14.881  1.00  0.73           H  
ATOM   1682  H03 ARG A 112      16.403  65.452  16.380  1.00  0.73           H  
ATOM   1683  H04 ARG A 112      17.717  63.559  17.371  1.00  0.73           H  
ATOM   1684  H05 ARG A 112      15.400  63.742  17.646  1.00  0.73           H  
ATOM   1685  H06 ARG A 112      14.988  62.776  16.206  1.00  0.73           H  
ATOM   1686  H07 ARG A 112      13.062  64.084  17.404  1.00  0.73           H  
ATOM   1687  H08 ARG A 112      13.169  64.179  15.645  1.00  0.73           H  
ATOM   1688  H09 ARG A 112      14.738  66.201  17.072  1.00  0.73           H  
ATOM   1689  H10 ARG A 112      11.238  67.202  15.339  1.00  0.73           H  
ATOM   1690  H11 ARG A 112      11.601  65.508  15.586  1.00  0.73           H  
ATOM   1691  H12 ARG A 112      14.301  68.315  16.741  1.00  0.73           H  
ATOM   1692  H13 ARG A 112      12.795  68.817  16.005  1.00  0.73           H  
ATOM   1693  N   ASN A 113      17.764  64.615  13.048  1.00  0.86           N  
ATOM   1694  CA  ASN A 113      18.466  65.402  12.028  1.00  0.86           C  
ATOM   1695  C   ASN A 113      17.807  66.775  12.025  1.00  0.86           C  
ATOM   1696  O   ASN A 113      16.602  66.882  11.691  1.00  0.86           O  
ATOM   1697  CB  ASN A 113      18.306  64.761  10.656  1.00  0.86           C  
ATOM   1698  CG  ASN A 113      19.037  63.451  10.539  1.00  0.86           C  
ATOM   1699  ND2 ASN A 113      18.365  62.444   9.980  1.00  0.86           N  
ATOM   1700  OD1 ASN A 113      20.196  63.347  10.920  1.00  0.86           O  
ATOM   1701  H01 ASN A 113      19.532  65.461  12.246  1.00  0.86           H  
ATOM   1702  H02 ASN A 113      18.734  65.444   9.922  1.00  0.86           H  
ATOM   1703  H03 ASN A 113      17.246  64.587  10.473  1.00  0.86           H  
ATOM   1704  H04 ASN A 113      18.808  61.543   9.866  1.00  0.86           H  
ATOM   1705  H05 ASN A 113      17.413  62.582   9.671  1.00  0.86           H  
ATOM   1706  H14 ASN A 113      16.992  64.024  12.774  1.00  0.86           H  
ATOM   1707  N   LEU A 114      18.569  67.809  12.397  1.00  0.59           N  
ATOM   1708  CA  LEU A 114      17.974  69.141  12.486  1.00  0.59           C  
ATOM   1709  C   LEU A 114      18.026  70.058  11.266  1.00  0.59           C  
ATOM   1710  O   LEU A 114      16.998  70.642  10.849  1.00  0.59           O  
ATOM   1711  CB  LEU A 114      18.589  69.885  13.658  1.00  0.59           C  
ATOM   1712  CG  LEU A 114      18.377  69.196  15.008  1.00  0.59           C  
ATOM   1713  CD1 LEU A 114      19.044  70.007  16.059  1.00  0.59           C  
ATOM   1714  CD2 LEU A 114      16.959  69.021  15.326  1.00  0.59           C  
ATOM   1715  H01 LEU A 114      16.913  68.916  12.596  1.00  0.59           H  
ATOM   1716  H02 LEU A 114      18.091  70.853  13.715  1.00  0.59           H  
ATOM   1717  H03 LEU A 114      19.661  69.977  13.483  1.00  0.59           H  
ATOM   1718  H04 LEU A 114      18.811  68.197  14.960  1.00  0.59           H  
ATOM   1719  H05 LEU A 114      19.952  70.452  15.652  1.00  0.59           H  
ATOM   1720  H06 LEU A 114      19.546  67.671  12.614  1.00  0.59           H  
ATOM   1721  H07 LEU A 114      18.370  70.797  16.392  1.00  0.59           H  
ATOM   1722  H08 LEU A 114      19.301  69.368  16.904  1.00  0.59           H  
ATOM   1723  H09 LEU A 114      16.369  69.112  14.414  1.00  0.59           H  
ATOM   1724  H10 LEU A 114      16.803  68.035  15.763  1.00  0.59           H  
ATOM   1725  H11 LEU A 114      16.648  69.787  16.037  1.00  0.59           H  
ATOM   1726  N   ALA A 115      19.230  70.169  10.716  1.00  0.77           N  
ATOM   1727  CA  ALA A 115      19.502  71.044   9.596  1.00  0.77           C  
ATOM   1728  C   ALA A 115      20.550  70.496   8.664  1.00  0.77           C  
ATOM   1729  O   ALA A 115      21.301  69.593   9.055  1.00  0.77           O  
ATOM   1730  CB  ALA A 115      19.997  72.371  10.135  1.00  0.77           C  
ATOM   1731  H01 ALA A 115      18.576  71.147   9.030  1.00  0.77           H  
ATOM   1732  H02 ALA A 115      20.924  72.644   9.631  1.00  0.77           H  
ATOM   1733  H03 ALA A 115      19.246  73.140   9.954  1.00  0.77           H  
ATOM   1734  H04 ALA A 115      20.178  72.284  11.206  1.00  0.77           H  
ATOM   1735  H12 ALA A 115      19.988  69.619  11.096  1.00  0.77           H  
ATOM   1736  N   ILE A 116      20.611  71.045   7.442  1.00  0.87           N  
ATOM   1737  CA  ILE A 116      21.631  70.654   6.464  1.00  0.87           C  
ATOM   1738  C   ILE A 116      22.410  71.937   6.206  1.00  0.87           C  
ATOM   1739  O   ILE A 116      21.830  72.973   5.823  1.00  0.87           O  
ATOM   1740  CB  ILE A 116      21.010  70.136   5.140  1.00  0.87           C  
ATOM   1741  CG1 ILE A 116      20.158  68.891   5.398  1.00  0.87           C  
ATOM   1742  CG2 ILE A 116      22.098  69.784   4.169  1.00  0.87           C  
ATOM   1743  CD1 ILE A 116      19.484  68.294   4.166  1.00  0.87           C  
ATOM   1744  H01 ILE A 116      22.247  69.837   6.839  1.00  0.87           H  
ATOM   1745  H02 ILE A 116      20.382  70.925   4.726  1.00  0.87           H  
ATOM   1746  H03 ILE A 116      19.351  69.210   6.057  1.00  0.87           H  
ATOM   1747  H04 ILE A 116      20.801  68.127   5.834  1.00  0.87           H  
ATOM   1748  H05 ILE A 116      19.933  71.749   7.188  1.00  0.87           H  
ATOM   1749  H06 ILE A 116      23.004  69.526   4.717  1.00  0.87           H  
ATOM   1750  H07 ILE A 116      21.785  68.933   3.564  1.00  0.87           H  
ATOM   1751  H08 ILE A 116      22.297  70.637   3.521  1.00  0.87           H  
ATOM   1752  H09 ILE A 116      18.580  68.859   3.937  1.00  0.87           H  
ATOM   1753  H10 ILE A 116      20.167  68.343   3.318  1.00  0.87           H  
ATOM   1754  H11 ILE A 116      19.222  67.254   4.363  1.00  0.87           H  
ATOM   1755  N   LEU A 117      23.714  71.894   6.462  1.00  0.76           N  
ATOM   1756  CA  LEU A 117      24.562  73.066   6.268  1.00  0.76           C  
ATOM   1757  C   LEU A 117      25.353  72.836   4.993  1.00  0.76           C  
ATOM   1758  O   LEU A 117      25.745  71.697   4.732  1.00  0.76           O  
ATOM   1759  CB  LEU A 117      25.529  73.231   7.447  1.00  0.76           C  
ATOM   1760  CG  LEU A 117      26.464  74.445   7.278  1.00  0.76           C  
ATOM   1761  CD1 LEU A 117      26.777  75.040   8.616  1.00  0.76           C  
ATOM   1762  CD2 LEU A 117      27.701  74.052   6.556  1.00  0.76           C  
ATOM   1763  H01 LEU A 117      23.954  73.968   6.202  1.00  0.76           H  
ATOM   1764  H02 LEU A 117      26.152  72.337   7.492  1.00  0.76           H  
ATOM   1765  H03 LEU A 117      24.949  73.360   8.361  1.00  0.76           H  
ATOM   1766  H04 LEU A 117      25.960  75.203   6.679  1.00  0.76           H  
ATOM   1767  H05 LEU A 117      27.590  75.758   8.512  1.00  0.76           H  
ATOM   1768  H06 LEU A 117      25.893  75.546   9.005  1.00  0.76           H  
ATOM   1769  H07 LEU A 117      27.077  74.250   9.305  1.00  0.76           H  
ATOM   1770  H08 LEU A 117      28.520  73.950   7.268  1.00  0.76           H  
ATOM   1771  H09 LEU A 117      27.540  73.100   6.049  1.00  0.76           H  
ATOM   1772  H10 LEU A 117      27.952  74.817   5.822  1.00  0.76           H  
ATOM   1773  H12 LEU A 117      24.125  71.034   6.797  1.00  0.76           H  
ATOM   1774  N   THR A 118      25.590  73.902   4.222  1.00  0.89           N  
ATOM   1775  CA  THR A 118      26.332  73.834   2.951  1.00  0.89           C  
ATOM   1776  C   THR A 118      27.598  74.633   3.129  1.00  0.89           C  
ATOM   1777  O   THR A 118      27.576  75.859   3.152  1.00  0.89           O  
ATOM   1778  CB  THR A 118      25.524  74.442   1.765  1.00  0.89           C  
ATOM   1779  CG2 THR A 118      26.385  74.563   0.575  1.00  0.89           C  
ATOM   1780  OG1 THR A 118      24.397  73.606   1.448  1.00  0.89           O  
ATOM   1781  H01 THR A 118      26.529  72.789   2.713  1.00  0.89           H  
ATOM   1782  H02 THR A 118      25.170  75.429   2.061  1.00  0.89           H  
ATOM   1783  H03 THR A 118      27.359  74.122   0.786  1.00  0.89           H  
ATOM   1784  H04 THR A 118      25.924  74.040  -0.263  1.00  0.89           H  
ATOM   1785  H05 THR A 118      26.510  75.616   0.322  1.00  0.89           H  
ATOM   1786  H06 THR A 118      24.127  73.122   2.232  1.00  0.89           H  
ATOM   1787  H11 THR A 118      25.243  74.800   4.526  1.00  0.89           H  
ATOM   1788  N   ILE A 119      28.713  73.922   3.216  1.00  0.92           N  
ATOM   1789  CA  ILE A 119      29.977  74.568   3.506  1.00  0.92           C  
ATOM   1790  C   ILE A 119      30.461  75.625   2.552  1.00  0.92           C  
ATOM   1791  O   ILE A 119      30.582  75.380   1.367  1.00  0.92           O  
ATOM   1792  CB  ILE A 119      31.088  73.520   3.680  1.00  0.92           C  
ATOM   1793  CG1 ILE A 119      30.578  72.373   4.550  1.00  0.92           C  
ATOM   1794  CG2 ILE A 119      32.323  74.171   4.259  1.00  0.92           C  
ATOM   1795  CD1 ILE A 119      31.629  71.529   5.115  1.00  0.92           C  
ATOM   1796  H01 ILE A 119      29.757  75.110   4.426  1.00  0.92           H  
ATOM   1797  H02 ILE A 119      31.364  73.103   2.712  1.00  0.92           H  
ATOM   1798  H03 ILE A 119      29.981  71.733   3.901  1.00  0.92           H  
ATOM   1799  H04 ILE A 119      30.003  72.798   5.372  1.00  0.92           H  
ATOM   1800  H05 ILE A 119      33.109  74.193   3.504  1.00  0.92           H  
ATOM   1801  H06 ILE A 119      32.087  75.190   4.567  1.00  0.92           H  
ATOM   1802  H07 ILE A 119      28.681  72.922   3.079  1.00  0.92           H  
ATOM   1803  H08 ILE A 119      32.665  73.600   5.122  1.00  0.92           H  
ATOM   1804  H09 ILE A 119      32.489  72.146   5.375  1.00  0.92           H  
ATOM   1805  H10 ILE A 119      31.255  71.032   6.010  1.00  0.92           H  
ATOM   1806  H11 ILE A 119      31.928  70.780   4.381  1.00  0.92           H  
ATOM   1807  N   ASP A 120      30.717  76.814   3.077  1.00  0.91           N  
ATOM   1808  CA  ASP A 120      31.270  77.870   2.256  1.00  0.91           C  
ATOM   1809  C   ASP A 120      32.759  77.647   2.351  1.00  0.91           C  
ATOM   1810  O   ASP A 120      33.420  77.392   1.363  1.00  0.91           O  
ATOM   1811  CB  ASP A 120      30.969  79.254   2.813  1.00  0.91           C  
ATOM   1812  CG  ASP A 120      29.549  79.705   2.542  1.00  0.91           C  
ATOM   1813  OD1 ASP A 120      29.153  80.795   3.042  1.00  0.91           O  
ATOM   1814  OD2 ASP A 120      28.821  78.983   1.829  1.00  0.91           O  
ATOM   1815  H01 ASP A 120      30.858  77.838   1.247  1.00  0.91           H  
ATOM   1816  H02 ASP A 120      31.635  79.958   2.314  1.00  0.91           H  
ATOM   1817  H03 ASP A 120      31.129  79.238   3.891  1.00  0.91           H  
ATOM   1818  H12 ASP A 120      30.526  76.984   4.054  1.00  0.91           H  
ATOM   1819  N   ASP A 121      33.276  77.723   3.571  1.00  0.89           N  
ATOM   1820  CA  ASP A 121      34.685  77.562   3.812  1.00  0.89           C  
ATOM   1821  C   ASP A 121      34.913  76.683   5.012  1.00  0.89           C  
ATOM   1822  O   ASP A 121      33.974  76.202   5.622  1.00  0.89           O  
ATOM   1823  CB  ASP A 121      35.345  78.939   4.032  1.00  0.89           C  
ATOM   1824  CG  ASP A 121      34.524  79.845   4.917  1.00  0.89           C  
ATOM   1825  OD1 ASP A 121      33.601  79.283   5.525  1.00  0.89           O  
ATOM   1826  OD2 ASP A 121      34.784  81.090   5.020  1.00  0.89           O  
ATOM   1827  H01 ASP A 121      35.136  77.088   2.941  1.00  0.89           H  
ATOM   1828  H02 ASP A 121      35.431  79.421   3.058  1.00  0.89           H  
ATOM   1829  H03 ASP A 121      36.320  78.789   4.495  1.00  0.89           H  
ATOM   1830  H04 ASP A 121      32.662  77.899   4.353  1.00  0.89           H  
ATOM   1831  N   ILE A 122      36.188  76.468   5.322  1.00  0.90           N  
ATOM   1832  CA  ILE A 122      36.625  75.681   6.471  1.00  0.90           C  
ATOM   1833  C   ILE A 122      37.915  76.362   6.878  1.00  0.90           C  
ATOM   1834  O   ILE A 122      38.931  75.970   6.415  1.00  0.90           O  
ATOM   1835  CB  ILE A 122      36.927  74.184   6.097  1.00  0.90           C  
ATOM   1836  CG1 ILE A 122      35.649  73.494   5.599  1.00  0.90           C  
ATOM   1837  CG2 ILE A 122      37.513  73.443   7.292  1.00  0.90           C  
ATOM   1838  CD1 ILE A 122      35.737  71.919   5.517  1.00  0.90           C  
ATOM   1839  H01 ILE A 122      35.861  75.643   7.247  1.00  0.90           H  
ATOM   1840  H02 ILE A 122      37.663  74.165   5.294  1.00  0.90           H  
ATOM   1841  H03 ILE A 122      35.487  73.846   4.580  1.00  0.90           H  
ATOM   1842  H04 ILE A 122      36.896  76.873   4.727  1.00  0.90           H  
ATOM   1843  H05 ILE A 122      34.836  73.754   6.277  1.00  0.90           H  
ATOM   1844  H06 ILE A 122      38.414  73.955   7.630  1.00  0.90           H  
ATOM   1845  H07 ILE A 122      36.783  73.422   8.101  1.00  0.90           H  
ATOM   1846  H08 ILE A 122      37.763  72.423   7.001  1.00  0.90           H  
ATOM   1847  H09 ILE A 122      36.668  71.583   5.973  1.00  0.90           H  
ATOM   1848  H10 ILE A 122      34.893  71.479   6.049  1.00  0.90           H  
ATOM   1849  H11 ILE A 122      35.712  71.607   4.473  1.00  0.90           H  
ATOM   1850  N   TYR A 123      37.862  77.398   7.707  1.00  0.73           N  
ATOM   1851  CA  TYR A 123      39.069  78.103   8.141  1.00  0.73           C  
ATOM   1852  C   TYR A 123      39.551  77.816   9.595  1.00  0.73           C  
ATOM   1853  O   TYR A 123      38.801  77.326  10.454  1.00  0.73           O  
ATOM   1854  CB  TYR A 123      38.866  79.608   7.929  1.00  0.73           C  
ATOM   1855  CG  TYR A 123      37.601  80.166   8.555  1.00  0.73           C  
ATOM   1856  CD1 TYR A 123      37.657  81.143   9.554  1.00  0.73           C  
ATOM   1857  CD2 TYR A 123      36.356  79.709   8.172  1.00  0.73           C  
ATOM   1858  CE1 TYR A 123      36.499  81.645  10.151  1.00  0.73           C  
ATOM   1859  CE2 TYR A 123      35.197  80.199   8.764  1.00  0.73           C  
ATOM   1860  CZ  TYR A 123      35.276  81.168   9.752  1.00  0.73           C  
ATOM   1861  OH  TYR A 123      34.131  81.665  10.337  1.00  0.73           O  
ATOM   1862  H01 TYR A 123      39.875  77.710   7.521  1.00  0.73           H  
ATOM   1863  H02 TYR A 123      38.773  79.760   6.854  1.00  0.73           H  
ATOM   1864  H03 TYR A 123      39.720  80.132   8.360  1.00  0.73           H  
ATOM   1865  H04 TYR A 123      38.628  81.522   9.874  1.00  0.73           H  
ATOM   1866  H05 TYR A 123      36.280  78.951   7.392  1.00  0.73           H  
ATOM   1867  H06 TYR A 123      36.566  82.408  10.926  1.00  0.73           H  
ATOM   1868  H07 TYR A 123      34.224  79.820   8.450  1.00  0.73           H  
ATOM   1869  H08 TYR A 123      33.909  82.510   9.939  1.00  0.73           H  
ATOM   1870  H12 TYR A 123      36.963  77.708   8.048  1.00  0.73           H  
ATOM   1871  N   ARG A 124      40.823  78.119   9.853  1.00  0.88           N  
ATOM   1872  CA  ARG A 124      41.443  77.935  11.168  1.00  0.88           C  
ATOM   1873  C   ARG A 124      41.600  79.336  11.720  1.00  0.88           C  
ATOM   1874  O   ARG A 124      42.455  80.073  11.254  1.00  0.88           O  
ATOM   1875  CB  ARG A 124      42.815  77.278  11.005  1.00  0.88           C  
ATOM   1876  CG  ARG A 124      43.640  77.152  12.263  1.00  0.88           C  
ATOM   1877  CD  ARG A 124      44.613  75.965  12.141  1.00  0.88           C  
ATOM   1878  NE  ARG A 124      45.262  75.673  13.418  1.00  0.88           N  
ATOM   1879  CZ  ARG A 124      46.196  76.447  13.983  1.00  0.88           C  
ATOM   1880  NH1 ARG A 124      46.595  77.559  13.363  1.00  0.88           N  
ATOM   1881  NH2 ARG A 124      46.720  76.133  15.179  1.00  0.88           N  
ATOM   1882  H01 ARG A 124      40.851  77.297  11.824  1.00  0.88           H  
ATOM   1883  H02 ARG A 124      43.381  77.937  10.347  1.00  0.88           H  
ATOM   1884  H03 ARG A 124      42.661  76.276  10.604  1.00  0.88           H  
ATOM   1885  H04 ARG A 124      42.975  76.982  13.110  1.00  0.88           H  
ATOM   1886  H05 ARG A 124      44.207  78.070  12.416  1.00  0.88           H  
ATOM   1887  H06 ARG A 124      45.384  76.227  11.417  1.00  0.88           H  
ATOM   1888  H07 ARG A 124      44.060  75.084  11.814  1.00  0.88           H  
ATOM   1889  H08 ARG A 124      44.988  74.832  13.906  1.00  0.88           H  
ATOM   1890  H09 ARG A 124      41.388  78.494   9.105  1.00  0.88           H  
ATOM   1891  H10 ARG A 124      47.293  78.152  13.789  1.00  0.88           H  
ATOM   1892  H11 ARG A 124      46.199  77.808  12.468  1.00  0.88           H  
ATOM   1893  H12 ARG A 124      46.417  75.298  15.660  1.00  0.88           H  
ATOM   1894  H13 ARG A 124      47.417  76.732  15.598  1.00  0.88           H  
ATOM   1895  N   PRO A 125      40.764  79.721  12.714  1.00  0.69           N  
ATOM   1896  CA  PRO A 125      40.790  81.058  13.345  1.00  0.69           C  
ATOM   1897  C   PRO A 125      41.921  81.286  14.381  1.00  0.69           C  
ATOM   1898  O   PRO A 125      42.433  80.324  15.012  1.00  0.69           O  
ATOM   1899  CB  PRO A 125      39.402  81.154  13.974  1.00  0.69           C  
ATOM   1900  CG  PRO A 125      39.199  79.734  14.469  1.00  0.69           C  
ATOM   1901  CD  PRO A 125      39.749  78.850  13.354  1.00  0.69           C  
ATOM   1902  H01 PRO A 125      38.627  81.503  13.292  1.00  0.69           H  
ATOM   1903  H02 PRO A 125      39.384  81.870  14.796  1.00  0.69           H  
ATOM   1904  H03 PRO A 125      38.152  79.520  14.685  1.00  0.69           H  
ATOM   1905  H04 PRO A 125      39.746  79.568  15.397  1.00  0.69           H  
ATOM   1906  H05 PRO A 125      40.157  77.905  13.714  1.00  0.69           H  
ATOM   1907  H06 PRO A 125      38.966  78.574  12.648  1.00  0.69           H  
ATOM   1908  H14 PRO A 125      41.011  81.835  12.614  1.00  0.69           H  
ATOM   1909  N   ASP A 126      42.289  82.562  14.542  1.00  0.72           N  
ATOM   1910  CA  ASP A 126      43.324  82.983  15.498  1.00  0.72           C  
ATOM   1911  C   ASP A 126      42.669  83.113  16.862  1.00  0.72           C  
ATOM   1912  O   ASP A 126      42.274  84.226  17.272  1.00  0.72           O  
ATOM   1913  CB  ASP A 126      43.935  84.340  15.064  1.00  0.72           C  
ATOM   1914  CG  ASP A 126      44.891  84.964  16.116  1.00  0.72           C  
ATOM   1915  OD1 ASP A 126      45.393  84.235  17.015  1.00  0.72           O  
ATOM   1916  OD2 ASP A 126      45.148  86.199  16.024  1.00  0.72           O  
ATOM   1917  H01 ASP A 126      44.130  82.250  15.533  1.00  0.72           H  
ATOM   1918  H02 ASP A 126      43.105  85.035  14.939  1.00  0.72           H  
ATOM   1919  H03 ASP A 126      44.493  84.186  14.140  1.00  0.72           H  
ATOM   1920  H07 ASP A 126      41.835  83.269  13.981  1.00  0.72           H  
ATOM   1921  N   LYS A 127      42.557  81.996  17.576  1.00  0.53           N  
ATOM   1922  CA  LYS A 127      41.906  82.063  18.861  1.00  0.53           C  
ATOM   1923  C   LYS A 127      42.381  83.168  19.790  1.00  0.53           C  
ATOM   1924  O   LYS A 127      41.658  83.565  20.688  1.00  0.53           O  
ATOM   1925  CB  LYS A 127      41.980  80.717  19.533  1.00  0.53           C  
ATOM   1926  CG  LYS A 127      41.090  79.722  18.835  1.00  0.53           C  
ATOM   1927  CD  LYS A 127      40.845  78.517  19.659  1.00  0.53           C  
ATOM   1928  CE  LYS A 127      39.922  77.563  18.907  1.00  0.53           C  
ATOM   1929  NZ  LYS A 127      39.864  76.206  19.572  1.00  0.53           N  
ATOM   1930  H01 LYS A 127      40.872  82.334  18.649  1.00  0.53           H  
ATOM   1931  H02 LYS A 127      41.645  80.823  20.565  1.00  0.53           H  
ATOM   1932  H03 LYS A 127      43.009  80.359  19.505  1.00  0.53           H  
ATOM   1933  H04 LYS A 127      42.920  81.121  17.226  1.00  0.53           H  
ATOM   1934  H05 LYS A 127      41.594  79.406  17.922  1.00  0.53           H  
ATOM   1935  H06 LYS A 127      40.134  80.198  18.615  1.00  0.53           H  
ATOM   1936  H07 LYS A 127      40.376  78.810  20.598  1.00  0.53           H  
ATOM   1937  H08 LYS A 127      41.792  78.019  19.866  1.00  0.53           H  
ATOM   1938  H09 LYS A 127      40.315  77.432  17.899  1.00  0.53           H  
ATOM   1939  H10 LYS A 127      38.919  77.988  18.880  1.00  0.53           H  
ATOM   1940  H11 LYS A 127      38.900  75.929  19.686  1.00  0.53           H  
ATOM   1941  H12 LYS A 127      40.343  75.528  18.997  1.00  0.53           H  
ATOM   1942  H13 LYS A 127      40.309  76.255  20.477  1.00  0.53           H  
ATOM   1943  N   THR A 128      43.570  83.702  19.564  1.00  0.59           N  
ATOM   1944  CA  THR A 128      44.045  84.751  20.430  1.00  0.59           C  
ATOM   1945  C   THR A 128      43.415  86.101  20.098  1.00  0.59           C  
ATOM   1946  O   THR A 128      43.097  86.886  20.991  1.00  0.59           O  
ATOM   1947  CB  THR A 128      45.590  84.834  20.375  1.00  0.59           C  
ATOM   1948  CG2 THR A 128      46.108  85.919  21.336  1.00  0.59           C  
ATOM   1949  OG1 THR A 128      46.138  83.564  20.768  1.00  0.59           O  
ATOM   1950  H01 THR A 128      43.741  84.501  21.446  1.00  0.59           H  
ATOM   1951  H02 THR A 128      45.895  85.086  19.359  1.00  0.59           H  
ATOM   1952  H03 THR A 128      47.011  86.368  20.923  1.00  0.59           H  
ATOM   1953  H04 THR A 128      45.346  86.688  21.462  1.00  0.59           H  
ATOM   1954  H05 THR A 128      46.335  85.470  22.303  1.00  0.59           H  
ATOM   1955  H06 THR A 128      46.293  83.027  19.988  1.00  0.59           H  
ATOM   1956  H14 THR A 128      44.138  83.378  18.794  1.00  0.59           H  
ATOM   1957  N   LYS A 129      43.227  86.374  18.816  1.00  0.55           N  
ATOM   1958  CA  LYS A 129      42.623  87.646  18.397  1.00  0.55           C  
ATOM   1959  C   LYS A 129      41.134  87.684  18.759  1.00  0.55           C  
ATOM   1960  O   LYS A 129      40.582  88.761  19.015  1.00  0.55           O  
ATOM   1961  CB  LYS A 129      42.807  87.856  16.873  1.00  0.55           C  
ATOM   1962  H01 LYS A 129      43.129  88.454  18.926  1.00  0.55           H  
ATOM   1963  H02 LYS A 129      43.863  87.764  16.619  1.00  0.55           H  
ATOM   1964  H03 LYS A 129      42.236  87.102  16.330  1.00  0.55           H  
ATOM   1965  H04 LYS A 129      42.453  88.849  16.597  1.00  0.55           H  
ATOM   1966  H07 LYS A 129      43.502  85.699  18.117  1.00  0.55           H  
ATOM   1967  N   GLU A 130      40.493  86.503  18.764  1.00  0.33           N  
ATOM   1968  CA  GLU A 130      39.063  86.393  19.102  1.00  0.33           C  
ATOM   1969  C   GLU A 130      39.013  86.723  20.574  1.00  0.33           C  
ATOM   1970  O   GLU A 130      38.340  87.684  20.990  1.00  0.33           O  
ATOM   1971  CB  GLU A 130      38.508  84.966  18.883  1.00  0.33           C  
ATOM   1972  CG  GLU A 130      36.966  84.926  18.679  1.00  0.33           C  
ATOM   1973  CD  GLU A 130      36.414  83.489  18.496  1.00  0.33           C  
ATOM   1974  OE1 GLU A 130      36.902  82.748  17.583  1.00  0.33           O  
ATOM   1975  OE2 GLU A 130      35.478  83.104  19.266  1.00  0.33           O  
ATOM   1976  H01 GLU A 130      38.461  87.048  18.473  1.00  0.33           H  
ATOM   1977  H02 GLU A 130      38.727  84.394  19.785  1.00  0.33           H  
ATOM   1978  H03 GLU A 130      38.985  84.541  18.000  1.00  0.33           H  
ATOM   1979  H04 GLU A 130      36.745  85.478  17.765  1.00  0.33           H  
ATOM   1980  H05 GLU A 130      41.007  85.666  18.529  1.00  0.33           H  
ATOM   1981  H06 GLU A 130      36.488  85.373  19.551  1.00  0.33           H  
ATOM   1982  N   ALA A 131      39.757  85.921  21.339  1.00  0.26           N  
ATOM   1983  CA  ALA A 131      39.860  86.082  22.781  1.00  0.26           C  
ATOM   1984  C   ALA A 131      39.952  87.547  23.133  1.00  0.26           C  
ATOM   1985  O   ALA A 131      39.142  88.049  23.922  1.00  0.26           O  
ATOM   1986  CB  ALA A 131      41.082  85.351  23.312  1.00  0.26           C  
ATOM   1987  H01 ALA A 131      38.968  85.656  23.240  1.00  0.26           H  
ATOM   1988  H02 ALA A 131      41.885  86.067  23.489  1.00  0.26           H  
ATOM   1989  H03 ALA A 131      40.829  84.851  24.247  1.00  0.26           H  
ATOM   1990  H04 ALA A 131      41.410  84.612  22.581  1.00  0.26           H  
ATOM   1991  H07 ALA A 131      40.270  85.171  20.898  1.00  0.26           H  
ATOM   1992  N   LYS A 132      40.915  88.222  22.507  1.00  0.40           N  
ATOM   1993  CA  LYS A 132      41.169  89.619  22.754  1.00  0.40           C  
ATOM   1994  C   LYS A 132      40.222  90.638  22.116  1.00  0.40           C  
ATOM   1995  O   LYS A 132      39.808  91.615  22.771  1.00  0.40           O  
ATOM   1996  CB  LYS A 132      42.628  89.942  22.387  1.00  0.40           C  
ATOM   1997  CG  LYS A 132      43.084  91.410  22.654  1.00  0.40           C  
ATOM   1998  CD  LYS A 132      42.872  92.303  21.409  1.00  0.40           C  
ATOM   1999  CE  LYS A 132      43.590  93.664  21.487  1.00  0.40           C  
ATOM   2000  NZ  LYS A 132      43.646  94.382  20.161  1.00  0.40           N  
ATOM   2001  H01 LYS A 132      40.972  89.740  23.819  1.00  0.40           H  
ATOM   2002  H02 LYS A 132      42.701  89.800  21.309  1.00  0.40           H  
ATOM   2003  H03 LYS A 132      43.274  89.280  22.964  1.00  0.40           H  
ATOM   2004  H04 LYS A 132      44.148  91.400  22.891  1.00  0.40           H  
ATOM   2005  H05 LYS A 132      41.489  87.736  21.833  1.00  0.40           H  
ATOM   2006  H06 LYS A 132      42.507  91.816  23.485  1.00  0.40           H  
ATOM   2007  H07 LYS A 132      41.804  92.512  21.348  1.00  0.40           H  
ATOM   2008  H08 LYS A 132      43.243  91.768  20.535  1.00  0.40           H  
ATOM   2009  H09 LYS A 132      44.618  93.471  21.795  1.00  0.40           H  
ATOM   2010  H10 LYS A 132      43.062  94.295  22.202  1.00  0.40           H  
ATOM   2011  H11 LYS A 132      44.550  94.820  20.054  1.00  0.40           H  
ATOM   2012  H12 LYS A 132      43.503  93.719  19.412  1.00  0.40           H  
ATOM   2013  H13 LYS A 132      42.924  95.088  20.129  1.00  0.40           H  
ATOM   2014  N   LEU A 133      39.854  90.446  20.858  1.00  0.34           N  
ATOM   2015  CA  LEU A 133      38.988  91.445  20.246  1.00  0.34           C  
ATOM   2016  C   LEU A 133      37.489  91.365  20.644  1.00  0.34           C  
ATOM   2017  O   LEU A 133      36.784  92.410  20.774  1.00  0.34           O  
ATOM   2018  CB  LEU A 133      39.164  91.391  18.735  1.00  0.34           C  
ATOM   2019  CG  LEU A 133      40.399  92.001  18.061  1.00  0.34           C  
ATOM   2020  CD1 LEU A 133      40.453  91.548  16.571  1.00  0.34           C  
ATOM   2021  CD2 LEU A 133      40.330  93.531  18.169  1.00  0.34           C  
ATOM   2022  H01 LEU A 133      39.307  92.410  20.641  1.00  0.34           H  
ATOM   2023  H02 LEU A 133      38.356  92.030  18.377  1.00  0.34           H  
ATOM   2024  H03 LEU A 133      39.148  90.337  18.458  1.00  0.34           H  
ATOM   2025  H04 LEU A 133      41.307  91.658  18.558  1.00  0.34           H  
ATOM   2026  H05 LEU A 133      41.406  91.848  16.135  1.00  0.34           H  
ATOM   2027  H06 LEU A 133      40.354  90.464  16.516  1.00  0.34           H  
ATOM   2028  H07 LEU A 133      39.638  92.016  16.019  1.00  0.34           H  
ATOM   2029  H08 LEU A 133      39.385  93.820  18.629  1.00  0.34           H  
ATOM   2030  H09 LEU A 133      41.157  93.890  18.782  1.00  0.34           H  
ATOM   2031  H10 LEU A 133      40.398  93.970  17.173  1.00  0.34           H  
ATOM   2032  H14 LEU A 133      40.163  89.635  20.341  1.00  0.34           H  
ATOM   2033  N   VAL A 134      37.012  90.143  20.873  1.00  0.08           N  
ATOM   2034  CA  VAL A 134      35.615  89.959  21.245  1.00  0.08           C  
ATOM   2035  C   VAL A 134      35.336  89.928  22.756  1.00  0.08           C  
ATOM   2036  O   VAL A 134      34.483  90.678  23.240  1.00  0.08           O  
ATOM   2037  CB  VAL A 134      35.051  88.664  20.617  1.00  0.08           C  
ATOM   2038  CG1 VAL A 134      33.554  88.753  20.511  1.00  0.08           C  
ATOM   2039  CG2 VAL A 134      35.655  88.434  19.259  1.00  0.08           C  
ATOM   2040  H01 VAL A 134      35.115  90.846  20.855  1.00  0.08           H  
ATOM   2041  H02 VAL A 134      35.310  87.822  21.259  1.00  0.08           H  
ATOM   2042  H03 VAL A 134      33.149  89.171  21.433  1.00  0.08           H  
ATOM   2043  H04 VAL A 134      33.286  89.396  19.672  1.00  0.08           H  
ATOM   2044  H05 VAL A 134      33.141  87.757  20.353  1.00  0.08           H  
ATOM   2045  H06 VAL A 134      36.671  88.056  19.373  1.00  0.08           H  
ATOM   2046  H07 VAL A 134      35.056  87.705  18.713  1.00  0.08           H  
ATOM   2047  H08 VAL A 134      35.677  89.373  18.707  1.00  0.08           H  
ATOM   2048  H11 VAL A 134      37.620  89.341  20.789  1.00  0.08           H  
ATOM   2049  N   PHE A 135      36.041  89.071  23.497  1.00  0.04           N  
ATOM   2050  CA  PHE A 135      35.815  88.972  24.942  1.00  0.04           C  
ATOM   2051  C   PHE A 135      36.875  89.636  25.820  1.00  0.04           C  
ATOM   2052  O   PHE A 135      37.277  89.023  26.808  1.00  0.04           O  
ATOM   2053  CB  PHE A 135      35.731  87.499  25.323  1.00  0.04           C  
ATOM   2054  CG  PHE A 135      34.889  86.717  24.414  1.00  0.04           C  
ATOM   2055  CD1 PHE A 135      35.444  85.726  23.621  1.00  0.04           C  
ATOM   2056  CD2 PHE A 135      33.547  87.011  24.294  1.00  0.04           C  
ATOM   2057  CE1 PHE A 135      34.664  85.034  22.699  1.00  0.04           C  
ATOM   2058  CE2 PHE A 135      32.766  86.329  23.385  1.00  0.04           C  
ATOM   2059  CZ  PHE A 135      33.329  85.334  22.579  1.00  0.04           C  
ATOM   2060  H01 PHE A 135      34.889  89.515  25.130  1.00  0.04           H  
ATOM   2061  H02 PHE A 135      35.277  87.445  26.313  1.00  0.04           H  
ATOM   2062  H03 PHE A 135      36.737  87.079  25.312  1.00  0.04           H  
ATOM   2063  H04 PHE A 135      36.503  85.486  23.720  1.00  0.04           H  
ATOM   2064  H05 PHE A 135      33.102  87.785  24.920  1.00  0.04           H  
ATOM   2065  H06 PHE A 135      35.110  84.259  22.076  1.00  0.04           H  
ATOM   2066  H07 PHE A 135      31.706  86.566  23.294  1.00  0.04           H  
ATOM   2067  H08 PHE A 135      32.711  84.799  21.858  1.00  0.04           H  
ATOM   2068  H09 PHE A 135      36.737  88.485  23.058  1.00  0.04           H  
ATOM   2069  N   GLY A 136      37.296  90.870  25.510  1.00  0.25           N  
ATOM   2070  CA  GLY A 136      38.387  91.497  26.271  1.00  0.25           C  
ATOM   2071  C   GLY A 136      39.575  90.545  26.062  1.00  0.25           C  
ATOM   2072  O   GLY A 136      39.666  89.957  24.983  1.00  0.25           O  
ATOM   2073  H01 GLY A 136      38.140  91.637  27.323  1.00  0.25           H  
ATOM   2074  H02 GLY A 136      38.612  92.490  25.882  1.00  0.25           H  
ATOM   2075  H09 GLY A 136      36.861  91.372  24.749  1.00  0.25           H  
ATOM   2076  N   GLY A 137      40.469  90.341  27.024  1.00  0.60           N  
ATOM   2077  CA  GLY A 137      41.518  89.380  26.754  1.00  0.60           C  
ATOM   2078  C   GLY A 137      41.820  88.412  27.882  1.00  0.60           C  
ATOM   2079  O   GLY A 137      42.584  87.459  27.724  1.00  0.60           O  
ATOM   2080  H01 GLY A 137      42.428  89.962  26.607  1.00  0.60           H  
ATOM   2081  H02 GLY A 137      41.225  88.798  25.880  1.00  0.60           H  
ATOM   2082  H03 GLY A 137      40.419  90.834  27.904  1.00  0.60           H  
ATOM   2083  N   ASP A 138      41.203  88.634  29.033  1.00  0.53           N  
ATOM   2084  CA  ASP A 138      41.454  87.814  30.211  1.00  0.53           C  
ATOM   2085  C   ASP A 138      41.199  86.322  30.084  1.00  0.53           C  
ATOM   2086  O   ASP A 138      40.085  85.873  29.854  1.00  0.53           O  
ATOM   2087  CB  ASP A 138      40.646  88.367  31.357  1.00  0.53           C  
ATOM   2088  CG  ASP A 138      41.078  87.819  32.670  1.00  0.53           C  
ATOM   2089  OD1 ASP A 138      41.087  88.628  33.633  1.00  0.53           O  
ATOM   2090  OD2 ASP A 138      41.396  86.596  32.733  1.00  0.53           O  
ATOM   2091  H01 ASP A 138      42.530  87.879  30.373  1.00  0.53           H  
ATOM   2092  H02 ASP A 138      39.607  88.077  31.201  1.00  0.53           H  
ATOM   2093  H03 ASP A 138      40.540  89.393  29.096  1.00  0.53           H  
ATOM   2094  H04 ASP A 138      40.759  89.451  31.375  1.00  0.53           H  
ATOM   2095  N   PRO A 139      42.236  85.529  30.280  1.00  0.84           N  
ATOM   2096  CA  PRO A 139      42.219  84.068  30.199  1.00  0.84           C  
ATOM   2097  C   PRO A 139      41.313  83.407  31.201  1.00  0.84           C  
ATOM   2098  O   PRO A 139      41.075  82.194  31.144  1.00  0.84           O  
ATOM   2099  CB  PRO A 139      43.664  83.701  30.439  1.00  0.84           C  
ATOM   2100  CG  PRO A 139      44.410  84.913  29.974  1.00  0.84           C  
ATOM   2101  CD  PRO A 139      43.590  86.034  30.503  1.00  0.84           C  
ATOM   2102  H01 PRO A 139      43.964  82.791  29.920  1.00  0.84           H  
ATOM   2103  H02 PRO A 139      43.849  83.510  31.496  1.00  0.84           H  
ATOM   2104  H03 PRO A 139      44.539  84.949  28.892  1.00  0.84           H  
ATOM   2105  H04 PRO A 139      45.419  84.936  30.387  1.00  0.84           H  
ATOM   2106  H05 PRO A 139      41.822  83.725  29.244  1.00  0.84           H  
ATOM   2107  H06 PRO A 139      43.804  86.293  31.540  1.00  0.84           H  
ATOM   2108  H07 PRO A 139      43.769  86.956  29.950  1.00  0.84           H  
ATOM   2109  N   GLU A 140      40.830  84.200  32.143  1.00  0.40           N  
ATOM   2110  CA  GLU A 140      39.943  83.671  33.180  1.00  0.40           C  
ATOM   2111  C   GLU A 140      38.490  83.857  32.726  1.00  0.40           C  
ATOM   2112  O   GLU A 140      37.586  83.212  33.249  1.00  0.40           O  
ATOM   2113  CB  GLU A 140      40.203  84.400  34.503  1.00  0.40           C  
ATOM   2114  CG  GLU A 140      40.209  83.529  35.765  1.00  0.40           C  
ATOM   2115  CD  GLU A 140      41.240  84.028  36.780  1.00  0.40           C  
ATOM   2116  OE1 GLU A 140      41.319  85.257  37.014  1.00  0.40           O  
ATOM   2117  OE2 GLU A 140      41.986  83.196  37.339  1.00  0.40           O  
ATOM   2118  H01 GLU A 140      40.133  82.609  33.337  1.00  0.40           H  
ATOM   2119  H02 GLU A 140      39.366  85.087  34.627  1.00  0.40           H  
ATOM   2120  H03 GLU A 140      41.175  84.887  34.430  1.00  0.40           H  
ATOM   2121  H04 GLU A 140      40.473  82.511  35.479  1.00  0.40           H  
ATOM   2122  H05 GLU A 140      39.219  83.556  36.221  1.00  0.40           H  
ATOM   2123  H08 GLU A 140      41.076  85.180  32.147  1.00  0.40           H  
ATOM   2124  N   HIS A 141      38.286  84.736  31.743  1.00  0.11           N  
ATOM   2125  CA  HIS A 141      36.957  84.978  31.182  1.00  0.11           C  
ATOM   2126  C   HIS A 141      36.366  83.628  30.723  1.00  0.11           C  
ATOM   2127  O   HIS A 141      37.030  82.842  30.047  1.00  0.11           O  
ATOM   2128  CB  HIS A 141      37.083  85.947  30.010  1.00  0.11           C  
ATOM   2129  CG  HIS A 141      35.774  86.452  29.484  1.00  0.11           C  
ATOM   2130  CD2 HIS A 141      35.296  87.715  29.355  1.00  0.11           C  
ATOM   2131  ND1 HIS A 141      34.782  85.615  29.020  1.00  0.11           N  
ATOM   2132  CE1 HIS A 141      33.748  86.341  28.638  1.00  0.11           C  
ATOM   2133  NE2 HIS A 141      34.035  87.618  28.831  1.00  0.11           N  
ATOM   2134  H01 HIS A 141      36.294  85.420  31.926  1.00  0.11           H  
ATOM   2135  H02 HIS A 141      37.553  85.394  29.197  1.00  0.11           H  
ATOM   2136  H03 HIS A 141      37.674  86.803  30.336  1.00  0.11           H  
ATOM   2137  H04 HIS A 141      35.818  88.635  29.619  1.00  0.11           H  
ATOM   2138  H05 HIS A 141      32.814  85.953  28.232  1.00  0.11           H  
ATOM   2139  H06 HIS A 141      39.074  85.250  31.375  1.00  0.11           H  
ATOM   2140  H07 HIS A 141      33.423  88.395  28.625  1.00  0.11           H  
ATOM   2141  N   PRO A 142      35.099  83.357  31.070  1.00  0.13           N  
ATOM   2142  CA  PRO A 142      34.419  82.097  30.708  1.00  0.13           C  
ATOM   2143  C   PRO A 142      34.418  81.734  29.208  1.00  0.13           C  
ATOM   2144  O   PRO A 142      34.635  80.566  28.830  1.00  0.13           O  
ATOM   2145  CB  PRO A 142      32.999  82.304  31.239  1.00  0.13           C  
ATOM   2146  CG  PRO A 142      33.143  83.397  32.279  1.00  0.13           C  
ATOM   2147  CD  PRO A 142      34.149  84.318  31.671  1.00  0.13           C  
ATOM   2148  H01 PRO A 142      32.572  81.390  31.652  1.00  0.13           H  
ATOM   2149  H02 PRO A 142      32.329  82.617  30.439  1.00  0.13           H  
ATOM   2150  H03 PRO A 142      33.446  83.019  33.256  1.00  0.13           H  
ATOM   2151  H04 PRO A 142      32.194  83.908  32.444  1.00  0.13           H  
ATOM   2152  H05 PRO A 142      33.729  85.031  30.962  1.00  0.13           H  
ATOM   2153  H06 PRO A 142      34.632  84.937  32.427  1.00  0.13           H  
ATOM   2154  H08 PRO A 142      34.948  81.246  31.137  1.00  0.13           H  
ATOM   2155  N   ALA A 143      34.145  82.740  28.369  1.00  0.06           N  
ATOM   2156  CA  ALA A 143      34.112  82.575  26.918  1.00  0.06           C  
ATOM   2157  C   ALA A 143      35.482  82.163  26.403  1.00  0.06           C  
ATOM   2158  O   ALA A 143      35.609  81.262  25.576  1.00  0.06           O  
ATOM   2159  CB  ALA A 143      33.689  83.875  26.243  1.00  0.06           C  
ATOM   2160  H01 ALA A 143      33.387  81.796  26.680  1.00  0.06           H  
ATOM   2161  H02 ALA A 143      32.781  84.250  26.715  1.00  0.06           H  
ATOM   2162  H03 ALA A 143      34.483  84.614  26.347  1.00  0.06           H  
ATOM   2163  H04 ALA A 143      33.499  83.691  25.186  1.00  0.06           H  
ATOM   2164  H07 ALA A 143      33.953  83.653  28.756  1.00  0.06           H  
ATOM   2165  N   ILE A 144      36.507  82.845  26.901  1.00  0.13           N  
ATOM   2166  CA  ILE A 144      37.854  82.561  26.494  1.00  0.13           C  
ATOM   2167  C   ILE A 144      38.269  81.172  26.949  1.00  0.13           C  
ATOM   2168  O   ILE A 144      38.860  80.405  26.193  1.00  0.13           O  
ATOM   2169  CB  ILE A 144      38.792  83.620  27.011  1.00  0.13           C  
ATOM   2170  CG1 ILE A 144      38.521  84.934  26.245  1.00  0.13           C  
ATOM   2171  CG2 ILE A 144      40.198  83.157  26.819  1.00  0.13           C  
ATOM   2172  CD1 ILE A 144      39.321  86.192  26.675  1.00  0.13           C  
ATOM   2173  H01 ILE A 144      37.904  82.577  25.405  1.00  0.13           H  
ATOM   2174  H02 ILE A 144      38.634  83.799  28.075  1.00  0.13           H  
ATOM   2175  H03 ILE A 144      37.482  85.176  26.469  1.00  0.13           H  
ATOM   2176  H04 ILE A 144      38.740  84.751  25.193  1.00  0.13           H  
ATOM   2177  H05 ILE A 144      36.336  83.575  27.577  1.00  0.13           H  
ATOM   2178  H06 ILE A 144      40.847  83.664  27.533  1.00  0.13           H  
ATOM   2179  H07 ILE A 144      40.252  82.080  26.980  1.00  0.13           H  
ATOM   2180  H08 ILE A 144      40.522  83.390  25.805  1.00  0.13           H  
ATOM   2181  H09 ILE A 144      40.253  86.239  26.112  1.00  0.13           H  
ATOM   2182  H10 ILE A 144      38.730  87.086  26.473  1.00  0.13           H  
ATOM   2183  H11 ILE A 144      39.543  86.136  27.741  1.00  0.13           H  
ATOM   2184  N   VAL A 145      37.948  80.828  28.176  1.00  0.20           N  
ATOM   2185  CA  VAL A 145      38.283  79.499  28.656  1.00  0.20           C  
ATOM   2186  C   VAL A 145      37.612  78.478  27.736  1.00  0.20           C  
ATOM   2187  O   VAL A 145      38.199  77.448  27.417  1.00  0.20           O  
ATOM   2188  CB  VAL A 145      37.783  79.303  30.105  1.00  0.20           C  
ATOM   2189  CG1 VAL A 145      37.971  77.866  30.554  1.00  0.20           C  
ATOM   2190  CG2 VAL A 145      38.505  80.277  31.015  1.00  0.20           C  
ATOM   2191  H01 VAL A 145      39.365  79.367  28.650  1.00  0.20           H  
ATOM   2192  H02 VAL A 145      36.714  79.509  30.153  1.00  0.20           H  
ATOM   2193  H03 VAL A 145      38.835  77.803  31.215  1.00  0.20           H  
ATOM   2194  H04 VAL A 145      37.081  77.532  31.087  1.00  0.20           H  
ATOM   2195  H05 VAL A 145      38.133  77.231  29.683  1.00  0.20           H  
ATOM   2196  H06 VAL A 145      39.420  80.617  30.530  1.00  0.20           H  
ATOM   2197  H07 VAL A 145      37.861  81.133  31.216  1.00  0.20           H  
ATOM   2198  H08 VAL A 145      38.755  79.782  31.953  1.00  0.20           H  
ATOM   2199  H12 VAL A 145      37.472  81.483  28.780  1.00  0.20           H  
ATOM   2200  N   TYR A 146      36.386  78.770  27.291  1.00  0.09           N  
ATOM   2201  CA  TYR A 146      35.659  77.828  26.410  1.00  0.09           C  
ATOM   2202  C   TYR A 146      36.365  77.757  25.045  1.00  0.09           C  
ATOM   2203  O   TYR A 146      36.616  76.684  24.483  1.00  0.09           O  
ATOM   2204  CB  TYR A 146      34.215  78.300  26.222  1.00  0.09           C  
ATOM   2205  CG  TYR A 146      33.296  77.239  25.679  1.00  0.09           C  
ATOM   2206  CD1 TYR A 146      32.802  76.239  26.494  1.00  0.09           C  
ATOM   2207  CD2 TYR A 146      32.922  77.234  24.328  1.00  0.09           C  
ATOM   2208  CE1 TYR A 146      31.946  75.231  25.986  1.00  0.09           C  
ATOM   2209  CE2 TYR A 146      32.071  76.252  23.809  1.00  0.09           C  
ATOM   2210  CZ  TYR A 146      31.578  75.244  24.645  1.00  0.09           C  
ATOM   2211  OH  TYR A 146      30.673  74.288  24.184  1.00  0.09           O  
ATOM   2212  H01 TYR A 146      35.652  76.839  26.867  1.00  0.09           H  
ATOM   2213  H02 TYR A 146      34.237  79.106  25.489  1.00  0.09           H  
ATOM   2214  H03 TYR A 146      33.831  78.627  27.188  1.00  0.09           H  
ATOM   2215  H04 TYR A 146      33.076  76.225  27.549  1.00  0.09           H  
ATOM   2216  H05 TYR A 146      33.303  78.013  23.667  1.00  0.09           H  
ATOM   2217  H06 TYR A 146      31.576  74.446  26.646  1.00  0.09           H  
ATOM   2218  H07 TYR A 146      31.793  76.272  22.755  1.00  0.09           H  
ATOM   2219  H08 TYR A 146      30.436  73.698  24.903  1.00  0.09           H  
ATOM   2220  H09 TYR A 146      35.951  79.642  27.558  1.00  0.09           H  
ATOM   2221  N   LEU A 147      36.678  78.938  24.544  1.00  0.26           N  
ATOM   2222  CA  LEU A 147      37.344  79.118  23.289  1.00  0.26           C  
ATOM   2223  C   LEU A 147      38.550  78.225  23.170  1.00  0.26           C  
ATOM   2224  O   LEU A 147      38.787  77.656  22.092  1.00  0.26           O  
ATOM   2225  CB  LEU A 147      37.798  80.563  23.143  1.00  0.26           C  
ATOM   2226  CG  LEU A 147      38.368  80.881  21.768  1.00  0.26           C  
ATOM   2227  CD1 LEU A 147      37.483  80.167  20.731  1.00  0.26           C  
ATOM   2228  CD2 LEU A 147      38.428  82.422  21.522  1.00  0.26           C  
ATOM   2229  H01 LEU A 147      36.634  78.860  22.504  1.00  0.26           H  
ATOM   2230  H02 LEU A 147      38.596  80.724  23.867  1.00  0.26           H  
ATOM   2231  H03 LEU A 147      36.943  81.215  23.322  1.00  0.26           H  
ATOM   2232  H04 LEU A 147      39.396  80.527  21.687  1.00  0.26           H  
ATOM   2233  H05 LEU A 147      36.584  80.757  20.554  1.00  0.26           H  
ATOM   2234  H06 LEU A 147      38.034  80.056  19.797  1.00  0.26           H  
ATOM   2235  H07 LEU A 147      37.203  79.183  21.107  1.00  0.26           H  
ATOM   2236  H08 LEU A 147      39.420  82.693  21.161  1.00  0.26           H  
ATOM   2237  H09 LEU A 147      36.434  79.761  25.076  1.00  0.26           H  
ATOM   2238  H10 LEU A 147      37.682  82.701  20.778  1.00  0.26           H  
ATOM   2239  H11 LEU A 147      38.225  82.948  22.455  1.00  0.26           H  
ATOM   2240  N   ASN A 148      39.311  78.098  24.267  1.00  0.48           N  
ATOM   2241  CA  ASN A 148      40.528  77.291  24.269  1.00  0.48           C  
ATOM   2242  C   ASN A 148      40.392  75.832  24.668  1.00  0.48           C  
ATOM   2243  O   ASN A 148      41.080  74.976  24.130  1.00  0.48           O  
ATOM   2244  CB  ASN A 148      41.566  77.941  25.163  1.00  0.48           C  
ATOM   2245  CG  ASN A 148      41.818  79.362  24.796  1.00  0.48           C  
ATOM   2246  ND2 ASN A 148      41.661  80.262  25.758  1.00  0.48           N  
ATOM   2247  OD1 ASN A 148      42.155  79.667  23.659  1.00  0.48           O  
ATOM   2248  H01 ASN A 148      40.822  77.266  23.220  1.00  0.48           H  
ATOM   2249  H02 ASN A 148      42.501  77.394  25.040  1.00  0.48           H  
ATOM   2250  H03 ASN A 148      41.215  77.902  26.194  1.00  0.48           H  
ATOM   2251  H04 ASN A 148      41.820  81.241  25.565  1.00  0.48           H  
ATOM   2252  H05 ASN A 148      41.383  79.969  26.684  1.00  0.48           H  
ATOM   2253  H12 ASN A 148      39.035  78.573  25.114  1.00  0.48           H  
ATOM   2254  N   ASN A 149      39.507  75.539  25.599  1.00  0.51           N  
ATOM   2255  CA  ASN A 149      39.383  74.173  26.078  1.00  0.51           C  
ATOM   2256  C   ASN A 149      38.282  73.353  25.430  1.00  0.51           C  
ATOM   2257  O   ASN A 149      38.347  72.113  25.442  1.00  0.51           O  
ATOM   2258  CB  ASN A 149      39.159  74.161  27.605  1.00  0.51           C  
ATOM   2259  CG  ASN A 149      40.324  74.763  28.388  1.00  0.51           C  
ATOM   2260  ND2 ASN A 149      40.806  74.021  29.373  1.00  0.51           N  
ATOM   2261  OD1 ASN A 149      40.771  75.883  28.124  1.00  0.51           O  
ATOM   2262  H01 ASN A 149      40.325  73.702  25.798  1.00  0.51           H  
ATOM   2263  H02 ASN A 149      39.067  73.119  27.911  1.00  0.51           H  
ATOM   2264  H03 ASN A 149      38.258  74.733  27.828  1.00  0.51           H  
ATOM   2265  H04 ASN A 149      41.572  74.363  29.935  1.00  0.51           H  
ATOM   2266  H05 ASN A 149      40.407  73.113  29.563  1.00  0.51           H  
ATOM   2267  H06 ASN A 149      38.915  76.264  25.979  1.00  0.51           H  
ATOM   2268  N   THR A 150      37.266  74.014  24.876  1.00  0.33           N  
ATOM   2269  CA  THR A 150      36.171  73.252  24.292  1.00  0.33           C  
ATOM   2270  C   THR A 150      36.043  73.420  22.793  1.00  0.33           C  
ATOM   2271  O   THR A 150      35.798  72.439  22.076  1.00  0.33           O  
ATOM   2272  CB  THR A 150      34.839  73.604  24.966  1.00  0.33           C  
ATOM   2273  CG2 THR A 150      33.784  72.534  24.650  1.00  0.33           C  
ATOM   2274  OG1 THR A 150      35.032  73.651  26.382  1.00  0.33           O  
ATOM   2275  H01 THR A 150      36.415  72.205  24.473  1.00  0.33           H  
ATOM   2276  H02 THR A 150      34.497  74.569  24.593  1.00  0.33           H  
ATOM   2277  H03 THR A 150      32.898  73.011  24.231  1.00  0.33           H  
ATOM   2278  H04 THR A 150      34.190  71.825  23.928  1.00  0.33           H  
ATOM   2279  H05 THR A 150      33.514  72.008  25.565  1.00  0.33           H  
ATOM   2280  H06 THR A 150      37.256  75.024  24.861  1.00  0.33           H  
ATOM   2281  H07 THR A 150      35.390  72.813  26.685  1.00  0.33           H  
ATOM   2282  N   VAL A 151      36.213  74.656  22.329  1.00  0.33           N  
ATOM   2283  CA  VAL A 151      36.121  74.976  20.899  1.00  0.33           C  
ATOM   2284  C   VAL A 151      37.228  74.229  20.177  1.00  0.33           C  
ATOM   2285  O   VAL A 151      38.374  74.318  20.580  1.00  0.33           O  
ATOM   2286  CB  VAL A 151      36.351  76.492  20.641  1.00  0.33           C  
ATOM   2287  CG1 VAL A 151      36.284  76.793  19.156  1.00  0.33           C  
ATOM   2288  CG2 VAL A 151      35.353  77.321  21.438  1.00  0.33           C  
ATOM   2289  H01 VAL A 151      35.128  74.696  20.548  1.00  0.33           H  
ATOM   2290  H02 VAL A 151      37.349  76.765  20.982  1.00  0.33           H  
ATOM   2291  H03 VAL A 151      36.059  77.849  19.010  1.00  0.33           H  
ATOM   2292  H04 VAL A 151      37.243  76.559  18.694  1.00  0.33           H  
ATOM   2293  H05 VAL A 151      35.502  76.188  18.697  1.00  0.33           H  
ATOM   2294  H06 VAL A 151      34.416  76.772  21.529  1.00  0.33           H  
ATOM   2295  H07 VAL A 151      35.756  77.519  22.431  1.00  0.33           H  
ATOM   2296  H08 VAL A 151      36.412  75.399  22.983  1.00  0.33           H  
ATOM   2297  H09 VAL A 151      35.171  78.265  20.924  1.00  0.33           H  
ATOM   2298  N   LYS A 152      36.902  73.493  19.117  1.00  0.64           N  
ATOM   2299  CA  LYS A 152      37.924  72.768  18.350  1.00  0.64           C  
ATOM   2300  C   LYS A 152      38.815  73.712  17.584  1.00  0.64           C  
ATOM   2301  O   LYS A 152      38.819  74.931  17.829  1.00  0.64           O  
ATOM   2302  CB  LYS A 152      37.319  71.808  17.363  1.00  0.64           C  
ATOM   2303  CG  LYS A 152      36.505  70.761  18.001  1.00  0.64           C  
ATOM   2304  CD  LYS A 152      37.274  70.049  19.072  1.00  0.64           C  
ATOM   2305  CE  LYS A 152      36.383  68.952  19.645  1.00  0.64           C  
ATOM   2306  NZ  LYS A 152      36.911  68.333  20.895  1.00  0.64           N  
ATOM   2307  H01 LYS A 152      38.506  72.215  19.088  1.00  0.64           H  
ATOM   2308  H02 LYS A 152      38.141  71.311  16.847  1.00  0.64           H  
ATOM   2309  H03 LYS A 152      36.687  72.369  16.675  1.00  0.64           H  
ATOM   2310  H04 LYS A 152      36.223  70.034  17.240  1.00  0.64           H  
ATOM   2311  H05 LYS A 152      35.620  71.219  18.443  1.00  0.64           H  
ATOM   2312  H06 LYS A 152      37.564  70.748  19.857  1.00  0.64           H  
ATOM   2313  H07 LYS A 152      38.177  69.609  18.649  1.00  0.64           H  
ATOM   2314  H08 LYS A 152      36.337  68.161  18.897  1.00  0.64           H  
ATOM   2315  H09 LYS A 152      35.405  69.382  19.861  1.00  0.64           H  
ATOM   2316  H10 LYS A 152      35.934  73.432  18.835  1.00  0.64           H  
ATOM   2317  H11 LYS A 152      37.737  68.832  21.194  1.00  0.64           H  
ATOM   2318  H12 LYS A 152      36.208  68.382  21.619  1.00  0.64           H  
ATOM   2319  H13 LYS A 152      37.147  67.367  20.719  1.00  0.64           H  
ATOM   2320  N   GLU A 153      39.553  73.161  16.629  1.00  0.83           N  
ATOM   2321  CA  GLU A 153      40.535  73.971  15.894  1.00  0.83           C  
ATOM   2322  C   GLU A 153      40.081  74.803  14.676  1.00  0.83           C  
ATOM   2323  O   GLU A 153      40.609  75.919  14.424  1.00  0.83           O  
ATOM   2324  CB  GLU A 153      41.690  73.049  15.516  1.00  0.83           C  
ATOM   2325  CG  GLU A 153      42.754  73.680  14.630  1.00  0.83           C  
ATOM   2326  CD  GLU A 153      43.741  72.623  14.125  1.00  0.83           C  
ATOM   2327  OE1 GLU A 153      43.364  71.398  14.190  1.00  0.83           O  
ATOM   2328  OE2 GLU A 153      44.856  73.028  13.664  1.00  0.83           O  
ATOM   2329  H01 GLU A 153      40.800  74.768  16.588  1.00  0.83           H  
ATOM   2330  H02 GLU A 153      41.253  72.237  14.935  1.00  0.83           H  
ATOM   2331  H03 GLU A 153      42.170  72.713  16.435  1.00  0.83           H  
ATOM   2332  H04 GLU A 153      43.303  74.417  15.216  1.00  0.83           H  
ATOM   2333  H05 GLU A 153      42.272  74.156  13.776  1.00  0.83           H  
ATOM   2334  H14 GLU A 153      39.440  72.182  16.406  1.00  0.83           H  
ATOM   2335  N   PHE A 154      39.119  74.241  13.928  1.00  0.81           N  
ATOM   2336  CA  PHE A 154      38.557  74.884  12.738  1.00  0.81           C  
ATOM   2337  C   PHE A 154      37.092  75.289  12.822  1.00  0.81           C  
ATOM   2338  O   PHE A 154      36.267  74.632  13.475  1.00  0.81           O  
ATOM   2339  CB  PHE A 154      38.692  73.976  11.527  1.00  0.81           C  
ATOM   2340  CG  PHE A 154      40.078  73.566  11.253  1.00  0.81           C  
ATOM   2341  CD1 PHE A 154      40.531  72.311  11.670  1.00  0.81           C  
ATOM   2342  CD2 PHE A 154      40.973  74.452  10.623  1.00  0.81           C  
ATOM   2343  CE1 PHE A 154      41.862  71.933  11.470  1.00  0.81           C  
ATOM   2344  CE2 PHE A 154      42.317  74.092  10.415  1.00  0.81           C  
ATOM   2345  CZ  PHE A 154      42.761  72.832  10.839  1.00  0.81           C  
ATOM   2346  H01 PHE A 154      39.140  75.801  12.654  1.00  0.81           H  
ATOM   2347  H02 PHE A 154      38.348  74.543  10.662  1.00  0.81           H  
ATOM   2348  H03 PHE A 154      38.094  73.081  11.698  1.00  0.81           H  
ATOM   2349  H04 PHE A 154      39.841  71.621  12.155  1.00  0.81           H  
ATOM   2350  H05 PHE A 154      40.620  75.429  10.292  1.00  0.81           H  
ATOM   2351  H06 PHE A 154      38.767  73.334  14.198  1.00  0.81           H  
ATOM   2352  H07 PHE A 154      42.208  70.952  11.797  1.00  0.81           H  
ATOM   2353  H08 PHE A 154      43.005  74.785   9.930  1.00  0.81           H  
ATOM   2354  H09 PHE A 154      43.800  72.542  10.684  1.00  0.81           H  
ATOM   2355  N   TYR A 155      36.790  76.376  12.128  1.00  0.39           N  
ATOM   2356  CA  TYR A 155      35.429  76.906  12.035  1.00  0.39           C  
ATOM   2357  C   TYR A 155      34.880  76.542  10.627  1.00  0.39           C  
ATOM   2358  O   TYR A 155      35.521  76.815   9.616  1.00  0.39           O  
ATOM   2359  CB  TYR A 155      35.461  78.437  12.207  1.00  0.39           C  
ATOM   2360  CG  TYR A 155      35.643  78.938  13.638  1.00  0.39           C  
ATOM   2361  CD1 TYR A 155      35.973  80.278  13.882  1.00  0.39           C  
ATOM   2362  CD2 TYR A 155      35.477  78.070  14.746  1.00  0.39           C  
ATOM   2363  CE1 TYR A 155      36.139  80.756  15.174  1.00  0.39           C  
ATOM   2364  CE2 TYR A 155      35.644  78.547  16.058  1.00  0.39           C  
ATOM   2365  CZ  TYR A 155      35.973  79.896  16.254  1.00  0.39           C  
ATOM   2366  OH  TYR A 155      36.118  80.394  17.516  1.00  0.39           O  
ATOM   2367  H01 TYR A 155      34.793  76.483  12.813  1.00  0.39           H  
ATOM   2368  H02 TYR A 155      34.480  78.792  11.890  1.00  0.39           H  
ATOM   2369  H03 TYR A 155      36.285  78.825  11.608  1.00  0.39           H  
ATOM   2370  H04 TYR A 155      36.102  80.958  13.040  1.00  0.39           H  
ATOM   2371  H05 TYR A 155      35.218  77.024  14.580  1.00  0.39           H  
ATOM   2372  H06 TYR A 155      36.398  81.801  15.342  1.00  0.39           H  
ATOM   2373  H07 TYR A 155      35.520  77.878  16.910  1.00  0.39           H  
ATOM   2374  H08 TYR A 155      36.520  79.728  18.079  1.00  0.39           H  
ATOM   2375  H10 TYR A 155      37.531  76.860  11.642  1.00  0.39           H  
ATOM   2376  N   ILE A 156      33.707  75.933  10.551  1.00  0.78           N  
ATOM   2377  CA  ILE A 156      33.122  75.551   9.268  1.00  0.78           C  
ATOM   2378  C   ILE A 156      31.968  76.485   8.918  1.00  0.78           C  
ATOM   2379  O   ILE A 156      30.891  76.282   9.441  1.00  0.78           O  
ATOM   2380  CB  ILE A 156      32.595  74.147   9.404  1.00  0.78           C  
ATOM   2381  CG1 ILE A 156      33.757  73.193   9.559  1.00  0.78           C  
ATOM   2382  CG2 ILE A 156      31.708  73.766   8.239  1.00  0.78           C  
ATOM   2383  CD1 ILE A 156      33.251  71.752   9.702  1.00  0.78           C  
ATOM   2384  H01 ILE A 156      33.874  75.613   8.481  1.00  0.78           H  
ATOM   2385  H02 ILE A 156      31.969  74.089  10.295  1.00  0.78           H  
ATOM   2386  H03 ILE A 156      34.317  73.461  10.455  1.00  0.78           H  
ATOM   2387  H04 ILE A 156      34.400  73.263   8.681  1.00  0.78           H  
ATOM   2388  H05 ILE A 156      30.818  74.395   8.240  1.00  0.78           H  
ATOM   2389  H06 ILE A 156      32.252  73.908   7.305  1.00  0.78           H  
ATOM   2390  H07 ILE A 156      31.413  72.721   8.333  1.00  0.78           H  
ATOM   2391  H08 ILE A 156      32.283  71.657   9.209  1.00  0.78           H  
ATOM   2392  H09 ILE A 156      33.204  75.727  11.402  1.00  0.78           H  
ATOM   2393  H10 ILE A 156      33.963  71.069   9.239  1.00  0.78           H  
ATOM   2394  H11 ILE A 156      33.146  71.507  10.759  1.00  0.78           H  
ATOM   2395  N   GLY A 157      32.186  77.505   8.075  1.00  0.81           N  
ATOM   2396  CA  GLY A 157      31.129  78.463   7.688  1.00  0.81           C  
ATOM   2397  C   GLY A 157      30.083  77.949   6.676  1.00  0.81           C  
ATOM   2398  O   GLY A 157      30.365  77.042   5.874  1.00  0.81           O  
ATOM   2399  H01 GLY A 157      31.646  79.280   7.185  1.00  0.81           H  
ATOM   2400  H02 GLY A 157      30.600  78.759   8.594  1.00  0.81           H  
ATOM   2401  H12 GLY A 157      33.111  77.624   7.688  1.00  0.81           H  
ATOM   2402  N   GLY A 158      28.867  78.492   6.689  1.00  0.83           N  
ATOM   2403  CA  GLY A 158      27.878  78.002   5.739  1.00  0.83           C  
ATOM   2404  C   GLY A 158      26.407  78.279   5.998  1.00  0.83           C  
ATOM   2405  O   GLY A 158      25.950  78.320   7.133  1.00  0.83           O  
ATOM   2406  H01 GLY A 158      27.957  76.918   5.816  1.00  0.83           H  
ATOM   2407  H02 GLY A 158      28.120  78.440   4.771  1.00  0.83           H  
ATOM   2408  H03 GLY A 158      28.636  79.227   7.343  1.00  0.83           H  
ATOM   2409  N   LYS A 159      25.640  78.477   4.931  1.00  0.85           N  
ATOM   2410  CA  LYS A 159      24.227  78.724   5.115  1.00  0.85           C  
ATOM   2411  C   LYS A 159      23.498  77.434   5.502  1.00  0.85           C  
ATOM   2412  O   LYS A 159      23.968  76.349   5.197  1.00  0.85           O  
ATOM   2413  CB  LYS A 159      23.644  79.345   3.882  1.00  0.85           C  
ATOM   2414  CG  LYS A 159      23.871  80.831   3.763  1.00  0.85           C  
ATOM   2415  CD  LYS A 159      23.016  81.338   2.625  1.00  0.85           C  
ATOM   2416  CE  LYS A 159      23.105  82.841   2.376  1.00  0.85           C  
ATOM   2417  NZ  LYS A 159      22.087  83.149   1.297  1.00  0.85           N  
ATOM   2418  H01 LYS A 159      24.095  79.429   5.936  1.00  0.85           H  
ATOM   2419  H02 LYS A 159      22.565  79.200   3.943  1.00  0.85           H  
ATOM   2420  H03 LYS A 159      26.039  78.455   4.003  1.00  0.85           H  
ATOM   2421  H04 LYS A 159      24.090  78.861   3.013  1.00  0.85           H  
ATOM   2422  H05 LYS A 159      24.923  81.042   3.572  1.00  0.85           H  
ATOM   2423  H06 LYS A 159      23.586  81.326   4.691  1.00  0.85           H  
ATOM   2424  H07 LYS A 159      21.982  81.135   2.905  1.00  0.85           H  
ATOM   2425  H08 LYS A 159      23.324  80.824   1.714  1.00  0.85           H  
ATOM   2426  H09 LYS A 159      24.109  83.135   2.071  1.00  0.85           H  
ATOM   2427  H10 LYS A 159      22.870  83.391   3.287  1.00  0.85           H  
ATOM   2428  H11 LYS A 159      21.287  83.607   1.710  1.00  0.85           H  
ATOM   2429  H12 LYS A 159      22.502  83.756   0.605  1.00  0.85           H  
ATOM   2430  H13 LYS A 159      21.791  82.289   0.857  1.00  0.85           H  
ATOM   2431  N   ILE A 160      22.362  77.578   6.193  1.00  0.70           N  
ATOM   2432  CA  ILE A 160      21.582  76.475   6.717  1.00  0.70           C  
ATOM   2433  C   ILE A 160      20.223  76.285   6.087  1.00  0.70           C  
ATOM   2434  O   ILE A 160      19.592  77.266   5.754  1.00  0.70           O  
ATOM   2435  CB  ILE A 160      21.272  76.700   8.219  1.00  0.70           C  
ATOM   2436  CG1 ILE A 160      22.543  76.747   9.048  1.00  0.70           C  
ATOM   2437  CG2 ILE A 160      20.407  75.592   8.741  1.00  0.70           C  
ATOM   2438  CD1 ILE A 160      23.252  75.436   9.167  1.00  0.70           C  
ATOM   2439  H01 ILE A 160      22.207  75.607   6.506  1.00  0.70           H  
ATOM   2440  H02 ILE A 160      20.756  77.656   8.303  1.00  0.70           H  
ATOM   2441  H03 ILE A 160      22.245  77.032  10.057  1.00  0.70           H  
ATOM   2442  H04 ILE A 160      23.224  77.463   8.588  1.00  0.70           H  
ATOM   2443  H05 ILE A 160      19.453  75.597   8.214  1.00  0.70           H  
ATOM   2444  H06 ILE A 160      20.905  74.636   8.581  1.00  0.70           H  
ATOM   2445  H07 ILE A 160      20.233  75.738   9.807  1.00  0.70           H  
ATOM   2446  H08 ILE A 160      24.203  75.583   9.678  1.00  0.70           H  
ATOM   2447  H09 ILE A 160      22.637  74.740   9.738  1.00  0.70           H  
ATOM   2448  H10 ILE A 160      23.434  75.029   8.172  1.00  0.70           H  
ATOM   2449  H14 ILE A 160      22.026  78.516   6.360  1.00  0.70           H  
ATOM   2450  N   GLU A 161      19.770  75.028   5.961  1.00  0.86           N  
ATOM   2451  CA  GLU A 161      18.426  74.740   5.468  1.00  0.86           C  
ATOM   2452  C   GLU A 161      17.801  73.933   6.616  1.00  0.86           C  
ATOM   2453  O   GLU A 161      18.432  73.081   7.198  1.00  0.86           O  
ATOM   2454  CB  GLU A 161      18.427  73.947   4.166  1.00  0.86           C  
ATOM   2455  CG  GLU A 161      19.158  74.640   3.029  1.00  0.86           C  
ATOM   2456  CD  GLU A 161      18.952  73.950   1.704  1.00  0.86           C  
ATOM   2457  OE1 GLU A 161      19.481  72.845   1.552  1.00  0.86           O  
ATOM   2458  OE2 GLU A 161      18.251  74.491   0.819  1.00  0.86           O  
ATOM   2459  H01 GLU A 161      17.876  75.648   5.221  1.00  0.86           H  
ATOM   2460  H02 GLU A 161      17.387  73.841   3.858  1.00  0.86           H  
ATOM   2461  H03 GLU A 161      18.906  72.985   4.349  1.00  0.86           H  
ATOM   2462  H04 GLU A 161      20.224  74.611   3.255  1.00  0.86           H  
ATOM   2463  H05 GLU A 161      18.793  75.664   2.951  1.00  0.86           H  
ATOM   2464  H11 GLU A 161      20.375  74.260   6.214  1.00  0.86           H  
ATOM   2465  N   ALA A 162      16.548  74.176   6.937  1.00  0.82           N  
ATOM   2466  CA  ALA A 162      15.995  73.505   8.090  1.00  0.82           C  
ATOM   2467  C   ALA A 162      15.240  72.204   7.879  1.00  0.82           C  
ATOM   2468  O   ALA A 162      14.324  72.122   7.044  1.00  0.82           O  
ATOM   2469  CB  ALA A 162      15.106  74.518   8.895  1.00  0.82           C  
ATOM   2470  H01 ALA A 162      16.877  73.177   8.640  1.00  0.82           H  
ATOM   2471  H02 ALA A 162      14.139  74.062   9.108  1.00  0.82           H  
ATOM   2472  H03 ALA A 162      15.601  74.772   9.832  1.00  0.82           H  
ATOM   2473  H04 ALA A 162      14.959  75.422   8.304  1.00  0.82           H  
ATOM   2474  H06 ALA A 162      15.988  74.815   6.391  1.00  0.82           H  
ATOM   2475  N   VAL A 163      15.622  71.206   8.678  1.00  0.86           N  
ATOM   2476  CA  VAL A 163      14.978  69.887   8.637  1.00  0.86           C  
ATOM   2477  C   VAL A 163      13.972  69.675   9.771  1.00  0.86           C  
ATOM   2478  O   VAL A 163      12.871  69.208   9.570  1.00  0.86           O  
ATOM   2479  CB  VAL A 163      15.973  68.711   8.726  1.00  0.86           C  
ATOM   2480  CG1 VAL A 163      15.194  67.456   8.444  1.00  0.86           C  
ATOM   2481  CG2 VAL A 163      17.141  68.878   7.742  1.00  0.86           C  
ATOM   2482  H01 VAL A 163      14.478  69.890   7.668  1.00  0.86           H  
ATOM   2483  H02 VAL A 163      16.424  68.670   9.718  1.00  0.86           H  
ATOM   2484  H03 VAL A 163      14.255  67.714   7.955  1.00  0.86           H  
ATOM   2485  H04 VAL A 163      15.776  66.805   7.791  1.00  0.86           H  
ATOM   2486  H05 VAL A 163      16.377  71.363   9.331  1.00  0.86           H  
ATOM   2487  H06 VAL A 163      14.985  66.939   9.381  1.00  0.86           H  
ATOM   2488  H07 VAL A 163      18.026  68.383   8.142  1.00  0.86           H  
ATOM   2489  H08 VAL A 163      16.877  68.430   6.784  1.00  0.86           H  
ATOM   2490  H09 VAL A 163      17.351  69.939   7.602  1.00  0.86           H  
ATOM   2491  N   ASN A 164      14.367  69.996  10.980  1.00  0.81           N  
ATOM   2492  CA  ASN A 164      13.452  69.856  12.099  1.00  0.81           C  
ATOM   2493  C   ASN A 164      13.736  70.892  13.165  1.00  0.81           C  
ATOM   2494  O   ASN A 164      14.897  71.273  13.334  1.00  0.81           O  
ATOM   2495  CB  ASN A 164      13.632  68.516  12.763  1.00  0.81           C  
ATOM   2496  CG  ASN A 164      13.073  67.386  11.973  1.00  0.81           C  
ATOM   2497  ND2 ASN A 164      13.982  66.529  11.551  1.00  0.81           N  
ATOM   2498  OD1 ASN A 164      11.839  67.249  11.744  1.00  0.81           O  
ATOM   2499  H01 ASN A 164      12.446  69.973  11.697  1.00  0.81           H  
ATOM   2500  H02 ASN A 164      13.088  68.549  13.707  1.00  0.81           H  
ATOM   2501  H03 ASN A 164      14.698  68.342  12.909  1.00  0.81           H  
ATOM   2502  H04 ASN A 164      13.703  65.722  11.011  1.00  0.81           H  
ATOM   2503  H05 ASN A 164      14.957  66.679  11.768  1.00  0.81           H  
ATOM   2504  H10 ASN A 164      15.305  70.339  11.132  1.00  0.81           H  
ATOM   2505  N   LYS A 165      12.708  71.338  13.884  1.00  0.54           N  
ATOM   2506  CA  LYS A 165      12.957  72.270  14.981  1.00  0.54           C  
ATOM   2507  C   LYS A 165      13.393  71.434  16.192  1.00  0.54           C  
ATOM   2508  O   LYS A 165      12.837  70.368  16.393  1.00  0.54           O  
ATOM   2509  CB  LYS A 165      11.697  73.067  15.339  1.00  0.54           C  
ATOM   2510  CG  LYS A 165      10.484  72.273  15.711  1.00  0.54           C  
ATOM   2511  CD  LYS A 165       9.319  73.172  16.234  1.00  0.54           C  
ATOM   2512  CE  LYS A 165       9.769  74.144  17.419  1.00  0.54           C  
ATOM   2513  NZ  LYS A 165       8.713  75.029  18.084  1.00  0.54           N  
ATOM   2514  H01 LYS A 165      13.723  72.987  14.687  1.00  0.54           H  
ATOM   2515  H02 LYS A 165      11.424  73.597  14.426  1.00  0.54           H  
ATOM   2516  H03 LYS A 165      11.942  73.712  16.183  1.00  0.54           H  
ATOM   2517  H04 LYS A 165      10.766  71.595  16.516  1.00  0.54           H  
ATOM   2518  H05 LYS A 165      10.139  71.728  14.832  1.00  0.54           H  
ATOM   2519  H06 LYS A 165      11.768  71.036  13.674  1.00  0.54           H  
ATOM   2520  H07 LYS A 165       8.547  72.511  16.628  1.00  0.54           H  
ATOM   2521  H08 LYS A 165       8.948  73.778  15.407  1.00  0.54           H  
ATOM   2522  H09 LYS A 165      10.443  74.853  16.938  1.00  0.54           H  
ATOM   2523  H10 LYS A 165      10.203  73.519  18.200  1.00  0.54           H  
ATOM   2524  H11 LYS A 165       7.863  74.499  18.214  1.00  0.54           H  
ATOM   2525  H12 LYS A 165       9.053  75.344  18.981  1.00  0.54           H  
ATOM   2526  H13 LYS A 165       8.524  75.828  17.496  1.00  0.54           H  
ATOM   2527  N   LEU A 166      14.398  71.871  16.965  1.00  0.37           N  
ATOM   2528  CA  LEU A 166      14.784  71.147  18.184  1.00  0.37           C  
ATOM   2529  C   LEU A 166      13.593  70.717  19.035  1.00  0.37           C  
ATOM   2530  O   LEU A 166      12.571  71.413  19.129  1.00  0.37           O  
ATOM   2531  CB  LEU A 166      15.582  72.003  19.154  1.00  0.37           C  
ATOM   2532  CG  LEU A 166      16.843  72.749  18.787  1.00  0.37           C  
ATOM   2533  CD1 LEU A 166      17.821  72.673  19.926  1.00  0.37           C  
ATOM   2534  CD2 LEU A 166      17.425  72.107  17.601  1.00  0.37           C  
ATOM   2535  H01 LEU A 166      15.348  70.304  17.785  1.00  0.37           H  
ATOM   2536  H02 LEU A 166      15.982  71.239  19.821  1.00  0.37           H  
ATOM   2537  H03 LEU A 166      14.888  72.759  19.521  1.00  0.37           H  
ATOM   2538  H04 LEU A 166      16.617  73.795  18.581  1.00  0.37           H  
ATOM   2539  H05 LEU A 166      18.691  73.289  19.699  1.00  0.37           H  
ATOM   2540  H06 LEU A 166      17.347  73.037  20.838  1.00  0.37           H  
ATOM   2541  H07 LEU A 166      18.136  71.639  20.067  1.00  0.37           H  
ATOM   2542  H08 LEU A 166      18.436  71.770  17.830  1.00  0.37           H  
ATOM   2543  H09 LEU A 166      16.814  71.252  17.313  1.00  0.37           H  
ATOM   2544  H10 LEU A 166      17.459  72.823  16.780  1.00  0.37           H  
ATOM   2545  H14 LEU A 166      14.897  72.710  16.705  1.00  0.37           H  
ATOM   2546  N   ASN A 167      13.721  69.569  19.691  1.00  0.61           N  
ATOM   2547  CA  ASN A 167      12.670  69.161  20.611  1.00  0.61           C  
ATOM   2548  C   ASN A 167      13.078  69.599  22.052  1.00  0.61           C  
ATOM   2549  O   ASN A 167      14.285  69.619  22.428  1.00  0.61           O  
ATOM   2550  CB  ASN A 167      12.495  67.678  20.548  1.00  0.61           C  
ATOM   2551  CG  ASN A 167      11.373  67.270  19.645  1.00  0.61           C  
ATOM   2552  ND2 ASN A 167      10.481  68.206  19.342  1.00  0.61           N  
ATOM   2553  OD1 ASN A 167      11.290  66.109  19.233  1.00  0.61           O  
ATOM   2554  H01 ASN A 167      11.725  69.631  20.339  1.00  0.61           H  
ATOM   2555  H02 ASN A 167      12.254  67.331  21.553  1.00  0.61           H  
ATOM   2556  H03 ASN A 167      13.419  67.232  20.181  1.00  0.61           H  
ATOM   2557  H04 ASN A 167       9.699  67.983  18.743  1.00  0.61           H  
ATOM   2558  H05 ASN A 167      10.585  69.141  19.710  1.00  0.61           H  
ATOM   2559  H11 ASN A 167      14.536  68.988  19.553  1.00  0.61           H  
ATOM   2560  N   HIS A 168      12.096  70.018  22.847  1.00  0.34           N  
ATOM   2561  CA  HIS A 168      12.396  70.409  24.229  1.00  0.34           C  
ATOM   2562  C   HIS A 168      11.319  69.834  25.070  1.00  0.34           C  
ATOM   2563  O   HIS A 168      10.146  69.913  24.704  1.00  0.34           O  
ATOM   2564  CB  HIS A 168      12.372  71.917  24.441  1.00  0.34           C  
ATOM   2565  CG  HIS A 168      13.593  72.600  23.950  1.00  0.34           C  
ATOM   2566  CD2 HIS A 168      13.769  73.571  23.021  1.00  0.34           C  
ATOM   2567  ND1 HIS A 168      14.842  72.268  24.397  1.00  0.34           N  
ATOM   2568  CE1 HIS A 168      15.742  72.999  23.763  1.00  0.34           C  
ATOM   2569  NE2 HIS A 168      15.117  73.801  22.921  1.00  0.34           N  
ATOM   2570  H01 HIS A 168      13.396  70.054  24.478  1.00  0.34           H  
ATOM   2571  H02 HIS A 168      12.317  72.090  25.516  1.00  0.34           H  
ATOM   2572  H03 HIS A 168      11.510  72.327  23.914  1.00  0.34           H  
ATOM   2573  H04 HIS A 168      12.984  74.076  22.458  1.00  0.34           H  
ATOM   2574  H05 HIS A 168      16.821  72.948  23.911  1.00  0.34           H  
ATOM   2575  H06 HIS A 168      11.149  70.067  22.500  1.00  0.34           H  
ATOM   2576  H07 HIS A 168      15.557  74.471  22.307  1.00  0.34           H  
ATOM   2577  N   TYR A 169      11.675  69.255  26.209  1.00  0.85           N  
ATOM   2578  CA  TYR A 169      10.580  68.735  26.979  1.00  0.85           C  
ATOM   2579  C   TYR A 169      10.220  69.567  28.189  1.00  0.85           C  
ATOM   2580  O   TYR A 169       9.198  69.329  28.841  1.00  0.85           O  
ATOM   2581  CB  TYR A 169      10.776  67.249  27.274  1.00  0.85           C  
ATOM   2582  CG  TYR A 169      10.837  66.441  26.000  1.00  0.85           C  
ATOM   2583  CD1 TYR A 169      12.038  66.294  25.333  1.00  0.85           C  
ATOM   2584  CD2 TYR A 169       9.685  65.853  25.422  1.00  0.85           C  
ATOM   2585  CE1 TYR A 169      12.141  65.592  24.115  1.00  0.85           C  
ATOM   2586  CE2 TYR A 169       9.765  65.126  24.178  1.00  0.85           C  
ATOM   2587  CZ  TYR A 169      11.029  65.006  23.532  1.00  0.85           C  
ATOM   2588  OH  TYR A 169      11.253  64.309  22.321  1.00  0.85           O  
ATOM   2589  H01 TYR A 169       9.690  68.817  26.355  1.00  0.85           H  
ATOM   2590  H02 TYR A 169       9.927  66.900  27.862  1.00  0.85           H  
ATOM   2591  H03 TYR A 169      11.707  67.115  27.825  1.00  0.85           H  
ATOM   2592  H04 TYR A 169      12.937  66.736  25.763  1.00  0.85           H  
ATOM   2593  H05 TYR A 169       8.723  65.951  25.925  1.00  0.85           H  
ATOM   2594  H06 TYR A 169      13.111  65.509  23.624  1.00  0.85           H  
ATOM   2595  H07 TYR A 169       8.874  64.676  23.740  1.00  0.85           H  
ATOM   2596  H08 TYR A 169      12.637  69.186  26.510  1.00  0.85           H  
ATOM   2597  H09 TYR A 169      11.070  64.890  21.579  1.00  0.85           H  
ATOM   2598  N   ASP A 170      10.998  70.621  28.414  1.00  0.49           N  
ATOM   2599  CA  ASP A 170      10.732  71.513  29.543  1.00  0.49           C  
ATOM   2600  C   ASP A 170      10.134  72.811  29.137  1.00  0.49           C  
ATOM   2601  O   ASP A 170      10.703  73.531  28.309  1.00  0.49           O  
ATOM   2602  CB  ASP A 170      12.016  71.832  30.283  1.00  0.49           C  
ATOM   2603  CG  ASP A 170      13.046  72.449  29.388  1.00  0.49           C  
ATOM   2604  OD1 ASP A 170      12.986  72.226  28.170  1.00  0.49           O  
ATOM   2605  OD2 ASP A 170      13.928  73.152  29.895  1.00  0.49           O  
ATOM   2606  H01 ASP A 170      10.023  70.976  30.173  1.00  0.49           H  
ATOM   2607  H02 ASP A 170      12.423  70.896  30.666  1.00  0.49           H  
ATOM   2608  H03 ASP A 170      11.792  72.526  31.093  1.00  0.49           H  
ATOM   2609  H10 ASP A 170      11.779  70.808  27.801  1.00  0.49           H  
ATOM   2610  N   TYR A 171       9.002  73.132  29.745  1.00  0.33           N  
ATOM   2611  CA  TYR A 171       8.323  74.428  29.505  1.00  0.33           C  
ATOM   2612  C   TYR A 171       7.975  74.731  28.035  1.00  0.33           C  
ATOM   2613  O   TYR A 171       8.197  75.853  27.587  1.00  0.33           O  
ATOM   2614  CB  TYR A 171       9.183  75.589  30.075  1.00  0.33           C  
ATOM   2615  CG  TYR A 171       9.665  75.370  31.512  1.00  0.33           C  
ATOM   2616  CD1 TYR A 171      11.024  75.183  31.781  1.00  0.33           C  
ATOM   2617  CD2 TYR A 171       8.763  75.296  32.591  1.00  0.33           C  
ATOM   2618  CE1 TYR A 171      11.482  74.941  33.044  1.00  0.33           C  
ATOM   2619  CE2 TYR A 171       9.221  75.034  33.893  1.00  0.33           C  
ATOM   2620  CZ  TYR A 171      10.584  74.854  34.105  1.00  0.33           C  
ATOM   2621  OH  TYR A 171      11.070  74.496  35.350  1.00  0.33           O  
ATOM   2622  H01 TYR A 171       7.367  74.343  30.022  1.00  0.33           H  
ATOM   2623  H02 TYR A 171       8.543  76.471  30.092  1.00  0.33           H  
ATOM   2624  H03 TYR A 171      10.057  75.712  29.436  1.00  0.33           H  
ATOM   2625  H04 TYR A 171       8.589  72.475  30.391  1.00  0.33           H  
ATOM   2626  H05 TYR A 171      11.738  75.232  30.959  1.00  0.33           H  
ATOM   2627  H06 TYR A 171       7.698  75.444  32.414  1.00  0.33           H  
ATOM   2628  H07 TYR A 171      12.550  74.816  33.222  1.00  0.33           H  
ATOM   2629  H08 TYR A 171       8.519  74.973  34.725  1.00  0.33           H  
ATOM   2630  H09 TYR A 171      11.303  73.565  35.347  1.00  0.33           H  
ATOM   2631  N   VAL A 172       7.405  73.776  27.288  1.00  0.93           N  
ATOM   2632  CA  VAL A 172       7.126  74.084  25.892  1.00  0.93           C  
ATOM   2633  C   VAL A 172       6.154  75.240  25.730  1.00  0.93           C  
ATOM   2634  O   VAL A 172       6.265  75.969  24.758  1.00  0.93           O  
ATOM   2635  CB  VAL A 172       6.584  72.878  25.039  1.00  0.93           C  
ATOM   2636  CG1 VAL A 172       7.569  71.783  25.045  1.00  0.93           C  
ATOM   2637  CG2 VAL A 172       5.270  72.388  25.566  1.00  0.93           C  
ATOM   2638  H01 VAL A 172       8.110  74.353  25.508  1.00  0.93           H  
ATOM   2639  H02 VAL A 172       6.429  73.224  24.017  1.00  0.93           H  
ATOM   2640  H03 VAL A 172       8.473  72.111  25.557  1.00  0.93           H  
ATOM   2641  H04 VAL A 172       7.151  70.920  25.564  1.00  0.93           H  
ATOM   2642  H05 VAL A 172       7.813  71.507  24.019  1.00  0.93           H  
ATOM   2643  H06 VAL A 172       4.506  72.502  24.797  1.00  0.93           H  
ATOM   2644  H07 VAL A 172       5.356  71.336  25.838  1.00  0.93           H  
ATOM   2645  H08 VAL A 172       4.991  72.969  26.445  1.00  0.93           H  
ATOM   2646  H10 VAL A 172       7.177  72.873  27.679  1.00  0.93           H  
ATOM   2647  N   ALA A 173       5.212  75.430  26.653  1.00  0.93           N  
ATOM   2648  CA  ALA A 173       4.278  76.541  26.476  1.00  0.93           C  
ATOM   2649  C   ALA A 173       4.909  77.906  26.764  1.00  0.93           C  
ATOM   2650  O   ALA A 173       4.335  78.945  26.405  1.00  0.93           O  
ATOM   2651  CB  ALA A 173       3.072  76.347  27.337  1.00  0.93           C  
ATOM   2652  H01 ALA A 173       3.988  76.539  25.425  1.00  0.93           H  
ATOM   2653  H02 ALA A 173       2.226  76.055  26.715  1.00  0.93           H  
ATOM   2654  H03 ALA A 173       3.270  75.565  28.070  1.00  0.93           H  
ATOM   2655  H04 ALA A 173       2.839  77.279  27.852  1.00  0.93           H  
ATOM   2656  H09 ALA A 173       5.145  74.821  27.456  1.00  0.93           H  
ATOM   2657  N   LEU A 174       6.080  77.918  27.397  1.00  0.45           N  
ATOM   2658  CA  LEU A 174       6.703  79.179  27.696  1.00  0.45           C  
ATOM   2659  C   LEU A 174       7.828  79.488  26.731  1.00  0.45           C  
ATOM   2660  O   LEU A 174       8.454  80.545  26.824  1.00  0.45           O  
ATOM   2661  CB  LEU A 174       7.250  79.175  29.115  1.00  0.45           C  
ATOM   2662  CG  LEU A 174       6.303  79.080  30.305  1.00  0.45           C  
ATOM   2663  CD1 LEU A 174       7.184  79.226  31.531  1.00  0.45           C  
ATOM   2664  CD2 LEU A 174       5.202  80.159  30.281  1.00  0.45           C  
ATOM   2665  H01 LEU A 174       5.939  79.950  27.596  1.00  0.45           H  
ATOM   2666  H02 LEU A 174       7.676  80.173  29.218  1.00  0.45           H  
ATOM   2667  H03 LEU A 174       7.930  78.326  29.187  1.00  0.45           H  
ATOM   2668  H04 LEU A 174       5.764  78.133  30.292  1.00  0.45           H  
ATOM   2669  H05 LEU A 174       6.526  77.052  27.664  1.00  0.45           H  
ATOM   2670  H06 LEU A 174       8.072  79.804  31.273  1.00  0.45           H  
ATOM   2671  H07 LEU A 174       6.632  79.741  32.317  1.00  0.45           H  
ATOM   2672  H08 LEU A 174       7.483  78.239  31.884  1.00  0.45           H  
ATOM   2673  H09 LEU A 174       4.320  79.789  30.805  1.00  0.45           H  
ATOM   2674  H10 LEU A 174       5.565  81.061  30.774  1.00  0.45           H  
ATOM   2675  H11 LEU A 174       4.940  80.389  29.248  1.00  0.45           H  
ATOM   2676  N   ARG A 175       8.112  78.568  25.815  1.00  0.36           N  
ATOM   2677  CA  ARG A 175       9.190  78.815  24.846  1.00  0.36           C  
ATOM   2678  C   ARG A 175       8.560  79.446  23.610  1.00  0.36           C  
ATOM   2679  O   ARG A 175       7.446  79.094  23.203  1.00  0.36           O  
ATOM   2680  CB  ARG A 175       9.918  77.511  24.482  1.00  0.36           C  
ATOM   2681  CG  ARG A 175      10.892  76.991  25.559  1.00  0.36           C  
ATOM   2682  CD  ARG A 175      11.413  75.615  25.203  1.00  0.36           C  
ATOM   2683  NE  ARG A 175      12.311  75.062  26.216  1.00  0.36           N  
ATOM   2684  CZ  ARG A 175      13.625  75.291  26.304  1.00  0.36           C  
ATOM   2685  NH1 ARG A 175      14.248  76.067  25.445  1.00  0.36           N  
ATOM   2686  NH2 ARG A 175      14.334  74.730  27.274  1.00  0.36           N  
ATOM   2687  H01 ARG A 175       9.936  79.483  25.277  1.00  0.36           H  
ATOM   2688  H02 ARG A 175      10.523  77.733  23.603  1.00  0.36           H  
ATOM   2689  H03 ARG A 175       9.167  76.741  24.303  1.00  0.36           H  
ATOM   2690  H04 ARG A 175      10.357  76.924  26.506  1.00  0.36           H  
ATOM   2691  H05 ARG A 175      11.732  77.680  25.643  1.00  0.36           H  
ATOM   2692  H06 ARG A 175      11.985  75.713  24.280  1.00  0.36           H  
ATOM   2693  H07 ARG A 175      10.564  74.941  25.086  1.00  0.36           H  
ATOM   2694  H08 ARG A 175      11.902  74.453  26.911  1.00  0.36           H  
ATOM   2695  H09 ARG A 175      15.242  76.223  25.534  1.00  0.36           H  
ATOM   2696  H10 ARG A 175      13.733  76.507  24.696  1.00  0.36           H  
ATOM   2697  H11 ARG A 175      13.881  74.129  27.948  1.00  0.36           H  
ATOM   2698  H12 ARG A 175       7.590  77.704  25.785  1.00  0.36           H  
ATOM   2699  H13 ARG A 175      15.327  74.904  27.339  1.00  0.36           H  
ATOM   2700  N   TYR A 176       9.245  80.406  23.012  1.00  0.45           N  
ATOM   2701  CA  TYR A 176       8.680  81.070  21.837  1.00  0.45           C  
ATOM   2702  C   TYR A 176       9.719  81.311  20.730  1.00  0.45           C  
ATOM   2703  O   TYR A 176      10.913  81.521  20.991  1.00  0.45           O  
ATOM   2704  CB  TYR A 176       8.056  82.432  22.197  1.00  0.45           C  
ATOM   2705  CG  TYR A 176       6.787  82.455  23.029  1.00  0.45           C  
ATOM   2706  CD1 TYR A 176       6.818  82.522  24.433  1.00  0.45           C  
ATOM   2707  CD2 TYR A 176       5.553  82.471  22.419  1.00  0.45           C  
ATOM   2708  CE1 TYR A 176       5.620  82.602  25.201  1.00  0.45           C  
ATOM   2709  CE2 TYR A 176       4.363  82.544  23.156  1.00  0.45           C  
ATOM   2710  CZ  TYR A 176       4.407  82.601  24.547  1.00  0.45           C  
ATOM   2711  OH  TYR A 176       3.212  82.572  25.235  1.00  0.45           O  
ATOM   2712  H01 TYR A 176       7.915  80.387  21.468  1.00  0.45           H  
ATOM   2713  H02 TYR A 176       7.749  82.845  21.236  1.00  0.45           H  
ATOM   2714  H03 TYR A 176       8.810  82.996  22.745  1.00  0.45           H  
ATOM   2715  H04 TYR A 176       7.780  82.513  24.946  1.00  0.45           H  
ATOM   2716  H05 TYR A 176       5.500  82.426  21.331  1.00  0.45           H  
ATOM   2717  H06 TYR A 176       5.663  82.663  26.288  1.00  0.45           H  
ATOM   2718  H07 TYR A 176       3.403  82.556  22.640  1.00  0.45           H  
ATOM   2719  H08 TYR A 176       2.986  83.460  25.522  1.00  0.45           H  
ATOM   2720  H14 TYR A 176      10.152  80.679  23.364  1.00  0.45           H  
ATOM   2721  N   THR A 177       9.269  81.243  19.487  1.00  0.61           N  
ATOM   2722  CA  THR A 177      10.144  81.575  18.377  1.00  0.61           C  
ATOM   2723  C   THR A 177       9.800  83.009  18.090  1.00  0.61           C  
ATOM   2724  O   THR A 177       8.743  83.495  18.518  1.00  0.61           O  
ATOM   2725  CB  THR A 177       9.827  80.803  17.065  1.00  0.61           C  
ATOM   2726  CG2 THR A 177      10.241  79.416  17.249  1.00  0.61           C  
ATOM   2727  OG1 THR A 177       8.424  80.927  16.665  1.00  0.61           O  
ATOM   2728  H01 THR A 177      11.175  81.347  18.646  1.00  0.61           H  
ATOM   2729  H02 THR A 177      10.386  81.241  16.238  1.00  0.61           H  
ATOM   2730  H03 THR A 177      11.186  79.388  17.791  1.00  0.61           H  
ATOM   2731  H04 THR A 177       9.481  78.882  17.819  1.00  0.61           H  
ATOM   2732  H05 THR A 177      10.367  78.942  16.276  1.00  0.61           H  
ATOM   2733  H06 THR A 177       8.070  80.058  16.464  1.00  0.61           H  
ATOM   2734  H09 THR A 177       8.316  80.960  19.311  1.00  0.61           H  
ATOM   2735  N   PRO A 178      10.689  83.721  17.399  1.00  0.48           N  
ATOM   2736  CA  PRO A 178      10.406  85.118  17.059  1.00  0.48           C  
ATOM   2737  C   PRO A 178       9.012  85.172  16.415  1.00  0.48           C  
ATOM   2738  O   PRO A 178       8.149  85.992  16.806  1.00  0.48           O  
ATOM   2739  CB  PRO A 178      11.514  85.449  16.081  1.00  0.48           C  
ATOM   2740  CG  PRO A 178      12.693  84.708  16.672  1.00  0.48           C  
ATOM   2741  CD  PRO A 178      12.089  83.366  17.102  1.00  0.48           C  
ATOM   2742  H01 PRO A 178      11.686  86.519  15.960  1.00  0.48           H  
ATOM   2743  H02 PRO A 178      11.280  85.087  15.080  1.00  0.48           H  
ATOM   2744  H03 PRO A 178      13.165  85.246  17.495  1.00  0.48           H  
ATOM   2745  H04 PRO A 178      13.477  84.564  15.928  1.00  0.48           H  
ATOM   2746  H05 PRO A 178      12.186  82.586  16.347  1.00  0.48           H  
ATOM   2747  H06 PRO A 178      12.592  82.973  17.986  1.00  0.48           H  
ATOM   2748  H07 PRO A 178      10.388  85.819  17.893  1.00  0.48           H  
ATOM   2749  N   ALA A 179       8.750  84.271  15.475  1.00  0.94           N  
ATOM   2750  CA  ALA A 179       7.421  84.266  14.878  1.00  0.94           C  
ATOM   2751  C   ALA A 179       6.289  84.071  15.873  1.00  0.94           C  
ATOM   2752  O   ALA A 179       5.275  84.786  15.813  1.00  0.94           O  
ATOM   2753  CB  ALA A 179       7.324  83.205  13.838  1.00  0.94           C  
ATOM   2754  H01 ALA A 179       7.300  85.259  14.444  1.00  0.94           H  
ATOM   2755  H02 ALA A 179       6.748  83.579  12.991  1.00  0.94           H  
ATOM   2756  H03 ALA A 179       8.324  82.931  13.504  1.00  0.94           H  
ATOM   2757  H04 ALA A 179       6.827  82.330  14.256  1.00  0.94           H  
ATOM   2758  H07 ALA A 179       9.453  83.607  15.182  1.00  0.94           H  
ATOM   2759  N   GLU A 180       6.427  83.090  16.774  1.00  0.93           N  
ATOM   2760  CA  GLU A 180       5.336  82.859  17.711  1.00  0.93           C  
ATOM   2761  C   GLU A 180       5.137  84.039  18.657  1.00  0.93           C  
ATOM   2762  O   GLU A 180       3.982  84.428  18.930  1.00  0.93           O  
ATOM   2763  CB  GLU A 180       5.555  81.609  18.531  1.00  0.93           C  
ATOM   2764  CG  GLU A 180       5.577  80.334  17.813  1.00  0.93           C  
ATOM   2765  CD  GLU A 180       6.249  79.179  18.635  1.00  0.93           C  
ATOM   2766  OE1 GLU A 180       7.253  79.412  19.349  1.00  0.93           O  
ATOM   2767  OE2 GLU A 180       5.792  78.013  18.527  1.00  0.93           O  
ATOM   2768  H01 GLU A 180       4.441  82.736  17.102  1.00  0.93           H  
ATOM   2769  H02 GLU A 180       4.686  81.547  19.186  1.00  0.93           H  
ATOM   2770  H03 GLU A 180       6.512  81.715  19.042  1.00  0.93           H  
ATOM   2771  H04 GLU A 180       6.170  80.479  16.910  1.00  0.93           H  
ATOM   2772  H05 GLU A 180       7.264  82.526  16.803  1.00  0.93           H  
ATOM   2773  H06 GLU A 180       4.551  80.046  17.583  1.00  0.93           H  
ATOM   2774  N   LEU A 181       6.242  84.616  19.145  1.00  0.18           N  
ATOM   2775  CA  LEU A 181       6.150  85.724  20.105  1.00  0.18           C  
ATOM   2776  C   LEU A 181       5.423  86.895  19.412  1.00  0.18           C  
ATOM   2777  O   LEU A 181       4.463  87.501  19.951  1.00  0.18           O  
ATOM   2778  CB  LEU A 181       7.540  86.128  20.597  1.00  0.18           C  
ATOM   2779  CG  LEU A 181       7.597  86.849  21.934  1.00  0.18           C  
ATOM   2780  CD1 LEU A 181       6.862  86.036  22.932  1.00  0.18           C  
ATOM   2781  CD2 LEU A 181       8.982  87.001  22.401  1.00  0.18           C  
ATOM   2782  H01 LEU A 181       5.585  85.420  20.986  1.00  0.18           H  
ATOM   2783  H02 LEU A 181       7.911  86.845  19.864  1.00  0.18           H  
ATOM   2784  H03 LEU A 181       8.140  85.222  20.682  1.00  0.18           H  
ATOM   2785  H04 LEU A 181       7.157  87.839  21.814  1.00  0.18           H  
ATOM   2786  H05 LEU A 181       5.873  85.792  22.544  1.00  0.18           H  
ATOM   2787  H06 LEU A 181       7.412  85.116  23.128  1.00  0.18           H  
ATOM   2788  H07 LEU A 181       7.150  84.286  18.850  1.00  0.18           H  
ATOM   2789  H08 LEU A 181       6.759  86.602  23.858  1.00  0.18           H  
ATOM   2790  H09 LEU A 181       9.591  87.420  21.600  1.00  0.18           H  
ATOM   2791  H10 LEU A 181       9.005  87.670  23.261  1.00  0.18           H  
ATOM   2792  H11 LEU A 181       9.379  86.027  22.687  1.00  0.18           H  
ATOM   2793  N   ARG A 182       5.845  87.178  18.184  1.00  0.87           N  
ATOM   2794  CA  ARG A 182       5.190  88.225  17.429  1.00  0.87           C  
ATOM   2795  C   ARG A 182       3.694  87.968  17.297  1.00  0.87           C  
ATOM   2796  O   ARG A 182       2.870  88.876  17.469  1.00  0.87           O  
ATOM   2797  CB  ARG A 182       5.807  88.328  16.066  1.00  0.87           C  
ATOM   2798  CG  ARG A 182       7.196  88.923  16.085  1.00  0.87           C  
ATOM   2799  CD  ARG A 182       7.944  88.653  14.769  1.00  0.87           C  
ATOM   2800  NE  ARG A 182       9.242  89.319  14.751  1.00  0.87           N  
ATOM   2801  CZ  ARG A 182       9.388  90.610  14.449  1.00  0.87           C  
ATOM   2802  NH1 ARG A 182       8.296  91.320  14.134  1.00  0.87           N  
ATOM   2803  NH2 ARG A 182      10.600  91.203  14.494  1.00  0.87           N  
ATOM   2804  H01 ARG A 182       5.324  89.162  17.969  1.00  0.87           H  
ATOM   2805  H02 ARG A 182       5.178  88.994  15.475  1.00  0.87           H  
ATOM   2806  H03 ARG A 182       5.863  87.329  15.634  1.00  0.87           H  
ATOM   2807  H04 ARG A 182       7.755  88.458  16.897  1.00  0.87           H  
ATOM   2808  H05 ARG A 182       7.119  90.000  16.234  1.00  0.87           H  
ATOM   2809  H06 ARG A 182       7.345  89.044  13.947  1.00  0.87           H  
ATOM   2810  H07 ARG A 182       8.094  87.579  14.659  1.00  0.87           H  
ATOM   2811  H08 ARG A 182      10.065  88.779  14.977  1.00  0.87           H  
ATOM   2812  H09 ARG A 182       8.378  92.302  13.915  1.00  0.87           H  
ATOM   2813  H10 ARG A 182       7.391  90.873  14.116  1.00  0.87           H  
ATOM   2814  H11 ARG A 182      11.417  90.665  14.746  1.00  0.87           H  
ATOM   2815  H12 ARG A 182       6.617  86.666  17.781  1.00  0.87           H  
ATOM   2816  H13 ARG A 182      10.690  92.185  14.276  1.00  0.87           H  
ATOM   2817  N   VAL A 183       3.312  86.750  17.006  1.00  0.96           N  
ATOM   2818  CA  VAL A 183       1.900  86.490  16.877  1.00  0.96           C  
ATOM   2819  C   VAL A 183       1.215  86.675  18.193  1.00  0.96           C  
ATOM   2820  O   VAL A 183       0.036  87.040  18.266  1.00  0.96           O  
ATOM   2821  CB  VAL A 183       1.685  85.079  16.437  1.00  0.96           C  
ATOM   2822  CG1 VAL A 183       0.254  84.722  16.576  1.00  0.96           C  
ATOM   2823  CG2 VAL A 183       2.146  84.932  14.984  1.00  0.96           C  
ATOM   2824  H01 VAL A 183       1.490  87.185  16.144  1.00  0.96           H  
ATOM   2825  H02 VAL A 183       2.266  84.401  17.062  1.00  0.96           H  
ATOM   2826  H03 VAL A 183      -0.334  85.297  15.861  1.00  0.96           H  
ATOM   2827  H04 VAL A 183       0.124  83.658  16.380  1.00  0.96           H  
ATOM   2828  H05 VAL A 183      -0.081  84.950  17.588  1.00  0.96           H  
ATOM   2829  H06 VAL A 183       3.175  84.574  14.964  1.00  0.96           H  
ATOM   2830  H07 VAL A 183       1.503  84.218  14.469  1.00  0.96           H  
ATOM   2831  H08 VAL A 183       2.089  85.899  14.485  1.00  0.96           H  
ATOM   2832  H14 VAL A 183       3.989  86.012  16.875  1.00  0.96           H  
ATOM   2833  N   HIS A 184       1.957  86.390  19.255  1.00  0.69           N  
ATOM   2834  CA  HIS A 184       1.395  86.530  20.571  1.00  0.69           C  
ATOM   2835  C   HIS A 184       1.201  88.029  20.930  1.00  0.69           C  
ATOM   2836  O   HIS A 184       0.113  88.406  21.399  1.00  0.69           O  
ATOM   2837  CB  HIS A 184       2.282  85.814  21.571  1.00  0.69           C  
ATOM   2838  CG  HIS A 184       1.646  85.635  22.910  1.00  0.69           C  
ATOM   2839  CD2 HIS A 184       2.044  86.012  24.156  1.00  0.69           C  
ATOM   2840  ND1 HIS A 184       0.457  84.962  23.068  1.00  0.69           N  
ATOM   2841  CE1 HIS A 184       0.153  84.927  24.358  1.00  0.69           C  
ATOM   2842  NE2 HIS A 184       1.096  85.556  25.039  1.00  0.69           N  
ATOM   2843  H01 HIS A 184       0.407  86.071  20.600  1.00  0.69           H  
ATOM   2844  H02 HIS A 184       3.166  86.434  21.717  1.00  0.69           H  
ATOM   2845  H03 HIS A 184       2.529  84.830  21.172  1.00  0.69           H  
ATOM   2846  H04 HIS A 184       2.946  86.571  24.406  1.00  0.69           H  
ATOM   2847  H05 HIS A 184      -0.731  84.456  24.788  1.00  0.69           H  
ATOM   2848  H06 HIS A 184       1.116  85.680  26.041  1.00  0.69           H  
ATOM   2849  H09 HIS A 184       2.910  86.077  19.140  1.00  0.69           H  
ATOM   2850  N   PHE A 185       2.231  88.866  20.723  1.00  0.26           N  
ATOM   2851  CA  PHE A 185       2.107  90.295  21.005  1.00  0.26           C  
ATOM   2852  C   PHE A 185       0.858  90.817  20.266  1.00  0.26           C  
ATOM   2853  O   PHE A 185       0.071  91.682  20.729  1.00  0.26           O  
ATOM   2854  CB  PHE A 185       3.326  91.032  20.532  1.00  0.26           C  
ATOM   2855  CG  PHE A 185       4.547  90.780  21.351  1.00  0.26           C  
ATOM   2856  CD1 PHE A 185       5.803  91.044  20.824  1.00  0.26           C  
ATOM   2857  CD2 PHE A 185       4.457  90.290  22.648  1.00  0.26           C  
ATOM   2858  CE1 PHE A 185       6.952  90.819  21.573  1.00  0.26           C  
ATOM   2859  CE2 PHE A 185       5.604  90.049  23.405  1.00  0.26           C  
ATOM   2860  CZ  PHE A 185       6.865  90.312  22.864  1.00  0.26           C  
ATOM   2861  H01 PHE A 185       2.012  90.456  22.079  1.00  0.26           H  
ATOM   2862  H02 PHE A 185       3.103  92.095  20.620  1.00  0.26           H  
ATOM   2863  H03 PHE A 185       3.533  90.729  19.506  1.00  0.26           H  
ATOM   2864  H04 PHE A 185       5.890  91.433  19.809  1.00  0.26           H  
ATOM   2865  H05 PHE A 185       3.476  90.091  23.080  1.00  0.26           H  
ATOM   2866  H06 PHE A 185       7.929  91.042  21.144  1.00  0.26           H  
ATOM   2867  H07 PHE A 185       3.104  88.503  20.367  1.00  0.26           H  
ATOM   2868  H08 PHE A 185       5.516  89.656  24.418  1.00  0.26           H  
ATOM   2869  H09 PHE A 185       7.767  90.122  23.446  1.00  0.26           H  
ATOM   2870  N   ASP A 186       0.656  90.257  19.102  1.00  0.97           N  
ATOM   2871  CA  ASP A 186      -0.521  90.610  18.365  1.00  0.97           C  
ATOM   2872  C   ASP A 186      -1.783  90.166  19.058  1.00  0.97           C  
ATOM   2873  O   ASP A 186      -2.654  90.955  19.285  1.00  0.97           O  
ATOM   2874  CB  ASP A 186      -0.497  89.943  17.045  1.00  0.97           C  
ATOM   2875  CG  ASP A 186      -0.764  90.873  15.976  1.00  0.97           C  
ATOM   2876  OD1 ASP A 186       0.167  91.705  15.676  1.00  0.97           O  
ATOM   2877  OD2 ASP A 186      -1.911  90.768  15.471  1.00  0.97           O  
ATOM   2878  H01 ASP A 186      -0.521  91.696  18.275  1.00  0.97           H  
ATOM   2879  H02 ASP A 186      -1.275  89.179  17.035  1.00  0.97           H  
ATOM   2880  H03 ASP A 186       0.486  89.498  16.890  1.00  0.97           H  
ATOM   2881  H10 ASP A 186       1.316  89.589  18.730  1.00  0.97           H  
ATOM   2882  N   LYS A 187      -1.887  88.875  19.357  1.00  0.99           N  
ATOM   2883  CA  LYS A 187      -3.050  88.347  20.015  1.00  0.99           C  
ATOM   2884  C   LYS A 187      -3.363  89.204  21.244  1.00  0.99           C  
ATOM   2885  O   LYS A 187      -4.518  89.488  21.508  1.00  0.99           O  
ATOM   2886  CB  LYS A 187      -2.811  86.890  20.460  1.00  0.99           C  
ATOM   2887  CG  LYS A 187      -4.085  86.191  20.970  1.00  0.99           C  
ATOM   2888  CD  LYS A 187      -3.771  84.995  21.824  1.00  0.99           C  
ATOM   2889  CE  LYS A 187      -5.052  84.192  22.178  1.00  0.99           C  
ATOM   2890  NZ  LYS A 187      -4.720  82.871  22.775  1.00  0.99           N  
ATOM   2891  H01 LYS A 187      -3.887  88.366  19.317  1.00  0.99           H  
ATOM   2892  H02 LYS A 187      -2.105  86.918  21.290  1.00  0.99           H  
ATOM   2893  H03 LYS A 187      -2.424  86.327  19.611  1.00  0.99           H  
ATOM   2894  H04 LYS A 187      -1.131  88.251  19.116  1.00  0.99           H  
ATOM   2895  H05 LYS A 187      -4.648  85.845  20.103  1.00  0.99           H  
ATOM   2896  H06 LYS A 187      -4.665  86.902  21.559  1.00  0.99           H  
ATOM   2897  H07 LYS A 187      -3.323  85.348  22.753  1.00  0.99           H  
ATOM   2898  H08 LYS A 187      -3.083  84.345  21.284  1.00  0.99           H  
ATOM   2899  H09 LYS A 187      -5.612  84.020  21.259  1.00  0.99           H  
ATOM   2900  H10 LYS A 187      -5.644  84.765  22.891  1.00  0.99           H  
ATOM   2901  H11 LYS A 187      -3.886  82.957  23.338  1.00  0.99           H  
ATOM   2902  H12 LYS A 187      -5.486  82.561  23.355  1.00  0.99           H  
ATOM   2903  H13 LYS A 187      -4.561  82.198  22.038  1.00  0.99           H  
ATOM   2904  N   LEU A 188      -2.332  89.588  21.995  1.00  0.91           N  
ATOM   2905  CA  LEU A 188      -2.536  90.390  23.189  1.00  0.91           C  
ATOM   2906  C   LEU A 188      -2.884  91.845  22.865  1.00  0.91           C  
ATOM   2907  O   LEU A 188      -3.334  92.599  23.759  1.00  0.91           O  
ATOM   2908  CB  LEU A 188      -1.294  90.348  24.073  1.00  0.91           C  
ATOM   2909  CG  LEU A 188      -0.885  88.936  24.474  1.00  0.91           C  
ATOM   2910  CD1 LEU A 188       0.241  88.955  25.521  1.00  0.91           C  
ATOM   2911  CD2 LEU A 188      -2.096  88.298  24.986  1.00  0.91           C  
ATOM   2912  H01 LEU A 188      -3.385  89.957  23.719  1.00  0.91           H  
ATOM   2913  H02 LEU A 188      -1.533  90.886  24.990  1.00  0.91           H  
ATOM   2914  H03 LEU A 188      -0.467  90.807  23.531  1.00  0.91           H  
ATOM   2915  H04 LEU A 188      -0.482  88.381  23.626  1.00  0.91           H  
ATOM   2916  H05 LEU A 188       1.075  89.548  25.146  1.00  0.91           H  
ATOM   2917  H06 LEU A 188      -0.130  89.395  26.446  1.00  0.91           H  
ATOM   2918  H07 LEU A 188       0.577  87.936  25.712  1.00  0.91           H  
ATOM   2919  H08 LEU A 188      -2.912  88.449  24.280  1.00  0.91           H  
ATOM   2920  H09 LEU A 188      -1.919  87.230  25.112  1.00  0.91           H  
ATOM   2921  H10 LEU A 188      -2.361  88.739  25.947  1.00  0.91           H  
ATOM   2922  H14 LEU A 188      -1.395  89.318  21.731  1.00  0.91           H  
ATOM   2923  N   GLY A 189      -2.660  92.236  21.608  1.00  1.00           N  
ATOM   2924  CA  GLY A 189      -2.940  93.592  21.195  1.00  1.00           C  
ATOM   2925  C   GLY A 189      -1.895  94.614  21.648  1.00  1.00           C  
ATOM   2926  O   GLY A 189      -2.188  95.798  21.792  1.00  1.00           O  
ATOM   2927  H01 GLY A 189      -3.880  93.875  21.668  1.00  1.00           H  
ATOM   2928  H02 GLY A 189      -2.992  93.615  20.106  1.00  1.00           H  
ATOM   2929  H11 GLY A 189      -2.291  91.576  20.938  1.00  1.00           H  
ATOM   2930  N   TRP A 190      -0.676  94.158  21.873  1.00  0.67           N  
ATOM   2931  CA  TRP A 190       0.388  95.008  22.344  1.00  0.67           C  
ATOM   2932  C   TRP A 190       1.046  95.692  21.201  1.00  0.67           C  
ATOM   2933  O   TRP A 190       1.010  95.188  20.097  1.00  0.67           O  
ATOM   2934  CB  TRP A 190       1.442  94.151  23.039  1.00  0.67           C  
ATOM   2935  CG  TRP A 190       1.018  93.597  24.380  1.00  0.67           C  
ATOM   2936  CD1 TRP A 190      -0.241  93.661  24.968  1.00  0.67           C  
ATOM   2937  CD2 TRP A 190       1.858  92.922  25.317  1.00  0.67           C  
ATOM   2938  CE2 TRP A 190       1.066  92.611  26.445  1.00  0.67           C  
ATOM   2939  CE3 TRP A 190       3.202  92.559  25.313  1.00  0.67           C  
ATOM   2940  NE1 TRP A 190      -0.202  93.064  26.210  1.00  0.67           N  
ATOM   2941  CZ2 TRP A 190       1.570  91.971  27.532  1.00  0.67           C  
ATOM   2942  CZ3 TRP A 190       3.708  91.920  26.418  1.00  0.67           C  
ATOM   2943  CH2 TRP A 190       2.894  91.634  27.510  1.00  0.67           C  
ATOM   2944  H01 TRP A 190      -0.034  95.745  23.027  1.00  0.67           H  
ATOM   2945  H02 TRP A 190       2.294  94.804  23.230  1.00  0.67           H  
ATOM   2946  H03 TRP A 190      -0.483  93.180  21.709  1.00  0.67           H  
ATOM   2947  H04 TRP A 190       1.685  93.313  22.386  1.00  0.67           H  
ATOM   2948  H05 TRP A 190      -1.123  94.114  24.516  1.00  0.67           H  
ATOM   2949  H06 TRP A 190       3.837  92.777  24.454  1.00  0.67           H  
ATOM   2950  H07 TRP A 190      -0.984  92.976  26.844  1.00  0.67           H  
ATOM   2951  H08 TRP A 190       0.941  91.735  28.390  1.00  0.67           H  
ATOM   2952  H09 TRP A 190       4.759  91.633  26.440  1.00  0.67           H  
ATOM   2953  H10 TRP A 190       3.325  91.126  28.373  1.00  0.67           H  
ATOM   2954  N   SER A 191       1.711  96.812  21.463  1.00  0.98           N  
ATOM   2955  CA  SER A 191       2.447  97.534  20.398  1.00  0.98           C  
ATOM   2956  C   SER A 191       3.779  98.016  20.840  1.00  0.98           C  
ATOM   2957  O   SER A 191       4.645  98.219  20.024  1.00  0.98           O  
ATOM   2958  CB  SER A 191       1.688  98.745  19.854  1.00  0.98           C  
ATOM   2959  OG  SER A 191       0.897  99.324  20.869  1.00  0.98           O  
ATOM   2960  H01 SER A 191       2.560  96.786  19.613  1.00  0.98           H  
ATOM   2961  H02 SER A 191       1.039  98.420  19.041  1.00  0.98           H  
ATOM   2962  H03 SER A 191       2.402  99.483  19.488  1.00  0.98           H  
ATOM   2963  H04 SER A 191       0.789 100.262  20.696  1.00  0.98           H  
ATOM   2964  H11 SER A 191       1.715  97.178  22.404  1.00  0.98           H  
ATOM   2965  N   ARG A 192       3.959  98.221  22.120  1.00  0.95           N  
ATOM   2966  CA  ARG A 192       5.259  98.682  22.574  1.00  0.95           C  
ATOM   2967  C   ARG A 192       5.602  97.643  23.620  1.00  0.95           C  
ATOM   2968  O   ARG A 192       4.785  97.369  24.520  1.00  0.95           O  
ATOM   2969  CB  ARG A 192       5.125 100.089  23.190  1.00  0.95           C  
ATOM   2970  CG  ARG A 192       3.989 100.918  22.563  1.00  0.95           C  
ATOM   2971  CD  ARG A 192       3.742 102.266  23.227  1.00  0.95           C  
ATOM   2972  NE  ARG A 192       4.704 103.252  22.761  1.00  0.95           N  
ATOM   2973  CZ  ARG A 192       5.957 103.283  23.175  1.00  0.95           C  
ATOM   2974  NH1 ARG A 192       6.336 102.386  24.058  1.00  0.95           N  
ATOM   2975  NH2 ARG A 192       6.828 104.163  22.692  1.00  0.95           N  
ATOM   2976  H01 ARG A 192       6.016  98.773  21.795  1.00  0.95           H  
ATOM   2977  H02 ARG A 192       6.058 100.618  22.996  1.00  0.95           H  
ATOM   2978  H03 ARG A 192       4.930  99.984  24.257  1.00  0.95           H  
ATOM   2979  H04 ARG A 192       3.076 100.338  22.697  1.00  0.95           H  
ATOM   2980  H05 ARG A 192       3.210  98.062  22.778  1.00  0.95           H  
ATOM   2981  H06 ARG A 192       4.235 101.095  21.516  1.00  0.95           H  
ATOM   2982  H07 ARG A 192       3.853 102.151  24.305  1.00  0.95           H  
ATOM   2983  H08 ARG A 192       2.735 102.606  22.985  1.00  0.95           H  
ATOM   2984  H09 ARG A 192       4.400 103.944  22.091  1.00  0.95           H  
ATOM   2985  H10 ARG A 192       7.291 102.372  24.385  1.00  0.95           H  
ATOM   2986  H11 ARG A 192       5.672 101.711  24.409  1.00  0.95           H  
ATOM   2987  H12 ARG A 192       6.533 104.839  22.002  1.00  0.95           H  
ATOM   2988  H13 ARG A 192       7.785 104.155  23.014  1.00  0.95           H  
ATOM   2989  N   VAL A 193       6.792  97.056  23.510  1.00  0.86           N  
ATOM   2990  CA  VAL A 193       7.172  95.996  24.456  1.00  0.86           C  
ATOM   2991  C   VAL A 193       8.621  96.136  24.909  1.00  0.86           C  
ATOM   2992  O   VAL A 193       9.515  96.075  24.088  1.00  0.86           O  
ATOM   2993  CB  VAL A 193       6.976  94.530  23.789  1.00  0.86           C  
ATOM   2994  CG1 VAL A 193       7.591  93.488  24.635  1.00  0.86           C  
ATOM   2995  CG2 VAL A 193       5.478  94.163  23.579  1.00  0.86           C  
ATOM   2996  H01 VAL A 193       6.519  96.100  25.322  1.00  0.86           H  
ATOM   2997  H02 VAL A 193       7.463  94.574  22.815  1.00  0.86           H  
ATOM   2998  H03 VAL A 193       8.512  93.873  25.073  1.00  0.86           H  
ATOM   2999  H04 VAL A 193       6.900  93.210  25.431  1.00  0.86           H  
ATOM   3000  H05 VAL A 193       7.817  92.612  24.027  1.00  0.86           H  
ATOM   3001  H06 VAL A 193       4.899  95.074  23.427  1.00  0.86           H  
ATOM   3002  H07 VAL A 193       5.380  93.521  22.704  1.00  0.86           H  
ATOM   3003  H08 VAL A 193       5.105  93.639  24.459  1.00  0.86           H  
ATOM   3004  H14 VAL A 193       7.431  97.337  22.780  1.00  0.86           H  
ATOM   3005  N   VAL A 194       8.849  96.329  26.205  1.00  0.87           N  
ATOM   3006  CA  VAL A 194      10.209  96.417  26.776  1.00  0.87           C  
ATOM   3007  C   VAL A 194      10.582  94.991  27.134  1.00  0.87           C  
ATOM   3008  O   VAL A 194       9.818  94.334  27.838  1.00  0.87           O  
ATOM   3009  CB  VAL A 194      10.285  97.092  28.172  1.00  0.87           C  
ATOM   3010  CG1 VAL A 194      11.529  97.888  28.273  1.00  0.87           C  
ATOM   3011  CG2 VAL A 194       9.080  97.880  28.467  1.00  0.87           C  
ATOM   3012  H01 VAL A 194      10.814  96.963  26.052  1.00  0.87           H  
ATOM   3013  H02 VAL A 194      10.320  96.316  28.937  1.00  0.87           H  
ATOM   3014  H03 VAL A 194      12.312  97.414  27.682  1.00  0.87           H  
ATOM   3015  H04 VAL A 194      11.349  98.894  27.895  1.00  0.87           H  
ATOM   3016  H05 VAL A 194      11.843  97.941  29.315  1.00  0.87           H  
ATOM   3017  H06 VAL A 194       8.261  97.208  28.724  1.00  0.87           H  
ATOM   3018  H07 VAL A 194       9.278  98.548  29.305  1.00  0.87           H  
ATOM   3019  H08 VAL A 194       8.806  98.467  27.591  1.00  0.87           H  
ATOM   3020  H09 VAL A 194       8.058  96.419  26.826  1.00  0.87           H  
ATOM   3021  N   ALA A 195      11.743  94.521  26.704  1.00  0.97           N  
ATOM   3022  CA  ALA A 195      12.157  93.170  27.006  1.00  0.97           C  
ATOM   3023  C   ALA A 195      13.197  93.271  28.068  1.00  0.97           C  
ATOM   3024  O   ALA A 195      14.014  94.183  28.014  1.00  0.97           O  
ATOM   3025  CB  ALA A 195      12.755  92.514  25.777  1.00  0.97           C  
ATOM   3026  H01 ALA A 195      11.307  92.569  27.330  1.00  0.97           H  
ATOM   3027  H02 ALA A 195      13.766  92.175  26.002  1.00  0.97           H  
ATOM   3028  H03 ALA A 195      12.143  91.660  25.486  1.00  0.97           H  
ATOM   3029  H04 ALA A 195      12.787  93.234  24.959  1.00  0.97           H  
ATOM   3030  H09 ALA A 195      12.348  95.116  26.157  1.00  0.97           H  
ATOM   3031  N   PHE A 196      13.186  92.322  29.011  1.00  0.50           N  
ATOM   3032  CA  PHE A 196      14.141  92.275  30.131  1.00  0.50           C  
ATOM   3033  C   PHE A 196      14.975  91.023  30.026  1.00  0.50           C  
ATOM   3034  O   PHE A 196      14.434  89.934  30.049  1.00  0.50           O  
ATOM   3035  CB  PHE A 196      13.382  92.270  31.462  1.00  0.50           C  
ATOM   3036  CG  PHE A 196      14.273  92.248  32.667  1.00  0.50           C  
ATOM   3037  CD1 PHE A 196      15.158  93.302  32.912  1.00  0.50           C  
ATOM   3038  CD2 PHE A 196      14.237  91.170  33.571  1.00  0.50           C  
ATOM   3039  CE1 PHE A 196      16.004  93.292  34.045  1.00  0.50           C  
ATOM   3040  CE2 PHE A 196      15.056  91.140  34.676  1.00  0.50           C  
ATOM   3041  CZ  PHE A 196      15.956  92.221  34.916  1.00  0.50           C  
ATOM   3042  H01 PHE A 196      14.787  93.152  30.089  1.00  0.50           H  
ATOM   3043  H02 PHE A 196      12.792  91.354  31.487  1.00  0.50           H  
ATOM   3044  H03 PHE A 196      12.762  93.166  31.508  1.00  0.50           H  
ATOM   3045  H04 PHE A 196      15.196  94.143  32.220  1.00  0.50           H  
ATOM   3046  H05 PHE A 196      12.484  91.598  28.951  1.00  0.50           H  
ATOM   3047  H06 PHE A 196      13.548  90.344  33.393  1.00  0.50           H  
ATOM   3048  H07 PHE A 196      16.687  94.121  34.229  1.00  0.50           H  
ATOM   3049  H08 PHE A 196      15.018  90.295  35.364  1.00  0.50           H  
ATOM   3050  H09 PHE A 196      16.608  92.202  35.789  1.00  0.50           H  
ATOM   3051  N   GLN A 197      16.287  91.180  29.902  1.00  0.75           N  
ATOM   3052  CA  GLN A 197      17.201  90.038  29.786  1.00  0.75           C  
ATOM   3053  C   GLN A 197      17.567  89.581  31.177  1.00  0.75           C  
ATOM   3054  O   GLN A 197      17.566  90.419  32.076  1.00  0.75           O  
ATOM   3055  CB  GLN A 197      18.453  90.501  29.047  1.00  0.75           C  
ATOM   3056  CG  GLN A 197      19.763  89.892  29.460  1.00  0.75           C  
ATOM   3057  CD  GLN A 197      19.915  88.419  29.050  1.00  0.75           C  
ATOM   3058  NE2 GLN A 197      20.677  87.677  29.847  1.00  0.75           N  
ATOM   3059  OE1 GLN A 197      19.371  87.957  28.018  1.00  0.75           O  
ATOM   3060  H01 GLN A 197      16.737  89.216  29.241  1.00  0.75           H  
ATOM   3061  H02 GLN A 197      18.547  91.559  29.293  1.00  0.75           H  
ATOM   3062  H03 GLN A 197      18.309  90.282  27.989  1.00  0.75           H  
ATOM   3063  H04 GLN A 197      19.801  89.925  30.549  1.00  0.75           H  
ATOM   3064  H05 GLN A 197      20.569  90.463  29.000  1.00  0.75           H  
ATOM   3065  H06 GLN A 197      20.829  86.701  29.636  1.00  0.75           H  
ATOM   3066  H07 GLN A 197      21.104  88.089  30.664  1.00  0.75           H  
ATOM   3067  H10 GLN A 197      16.668  92.115  29.887  1.00  0.75           H  
ATOM   3068  N   THR A 198      17.848  88.284  31.388  1.00  0.67           N  
ATOM   3069  CA  THR A 198      18.282  87.837  32.710  1.00  0.67           C  
ATOM   3070  C   THR A 198      18.701  86.403  32.830  1.00  0.67           C  
ATOM   3071  O   THR A 198      18.175  85.538  32.127  1.00  0.67           O  
ATOM   3072  CB  THR A 198      17.221  88.110  33.845  1.00  0.67           C  
ATOM   3073  CG2 THR A 198      15.951  87.317  33.640  1.00  0.67           C  
ATOM   3074  OG1 THR A 198      17.789  87.749  35.120  1.00  0.67           O  
ATOM   3075  H01 THR A 198      19.171  88.453  32.845  1.00  0.67           H  
ATOM   3076  H02 THR A 198      16.968  89.170  33.812  1.00  0.67           H  
ATOM   3077  H03 THR A 198      15.171  87.974  33.257  1.00  0.67           H  
ATOM   3078  H04 THR A 198      16.134  86.516  32.924  1.00  0.67           H  
ATOM   3079  H05 THR A 198      15.631  86.890  34.591  1.00  0.67           H  
ATOM   3080  H06 THR A 198      18.023  86.818  35.114  1.00  0.67           H  
ATOM   3081  H08 THR A 198      17.759  87.618  30.633  1.00  0.67           H  
ATOM   3082  N   ARG A 199      19.651  86.137  33.725  1.00  0.69           N  
ATOM   3083  CA  ARG A 199      20.122  84.780  33.944  1.00  0.69           C  
ATOM   3084  C   ARG A 199      20.136  84.463  35.444  1.00  0.69           C  
ATOM   3085  O   ARG A 199      20.814  83.534  35.907  1.00  0.69           O  
ATOM   3086  CB  ARG A 199      21.503  84.596  33.360  1.00  0.69           C  
ATOM   3087  CG  ARG A 199      22.441  85.742  33.615  1.00  0.69           C  
ATOM   3088  CD  ARG A 199      23.876  85.298  33.463  1.00  0.69           C  
ATOM   3089  NE  ARG A 199      24.537  85.150  34.755  1.00  0.69           N  
ATOM   3090  CZ  ARG A 199      24.947  86.164  35.502  1.00  0.69           C  
ATOM   3091  NH1 ARG A 199      24.778  87.409  35.077  1.00  0.69           N  
ATOM   3092  NH2 ARG A 199      25.484  85.923  36.688  1.00  0.69           N  
ATOM   3093  H01 ARG A 199      19.441  84.092  33.443  1.00  0.69           H  
ATOM   3094  H02 ARG A 199      21.378  84.531  32.279  1.00  0.69           H  
ATOM   3095  H03 ARG A 199      21.939  83.695  33.791  1.00  0.69           H  
ATOM   3096  H04 ARG A 199      22.290  86.099  34.634  1.00  0.69           H  
ATOM   3097  H05 ARG A 199      22.235  86.540  32.902  1.00  0.69           H  
ATOM   3098  H06 ARG A 199      24.408  86.062  32.896  1.00  0.69           H  
ATOM   3099  H07 ARG A 199      20.052  86.893  34.262  1.00  0.69           H  
ATOM   3100  H08 ARG A 199      23.896  84.340  32.944  1.00  0.69           H  
ATOM   3101  H09 ARG A 199      24.692  84.214  35.102  1.00  0.69           H  
ATOM   3102  H10 ARG A 199      25.075  88.184  35.653  1.00  0.69           H  
ATOM   3103  H11 ARG A 199      24.352  87.582  34.178  1.00  0.69           H  
ATOM   3104  H12 ARG A 199      25.593  84.972  37.009  1.00  0.69           H  
ATOM   3105  H13 ARG A 199      25.785  86.691  37.272  1.00  0.69           H  
ATOM   3106  N   ASN A 200      19.363  85.249  36.192  1.00  0.78           N  
ATOM   3107  CA  ASN A 200      19.223  85.068  37.633  1.00  0.78           C  
ATOM   3108  C   ASN A 200      17.838  85.171  38.121  1.00  0.78           C  
ATOM   3109  O   ASN A 200      16.932  85.611  37.432  1.00  0.78           O  
ATOM   3110  CB  ASN A 200      19.973  86.118  38.428  1.00  0.78           C  
ATOM   3111  CG  ASN A 200      21.402  85.830  38.507  1.00  0.78           C  
ATOM   3112  ND2 ASN A 200      22.209  86.840  38.276  1.00  0.78           N  
ATOM   3113  OD1 ASN A 200      21.801  84.687  38.762  1.00  0.78           O  
ATOM   3114  H01 ASN A 200      19.619  84.064  37.782  1.00  0.78           H  
ATOM   3115  H02 ASN A 200      19.574  86.119  39.443  1.00  0.78           H  
ATOM   3116  H03 ASN A 200      19.835  87.087  37.949  1.00  0.78           H  
ATOM   3117  H04 ASN A 200      23.209  86.705  38.309  1.00  0.78           H  
ATOM   3118  H05 ASN A 200      21.829  87.752  38.065  1.00  0.78           H  
ATOM   3119  H14 ASN A 200      18.855  85.998  35.745  1.00  0.78           H  
ATOM   3120  N   PRO A 201      17.639  84.747  39.347  1.00  0.97           N  
ATOM   3121  CA  PRO A 201      16.270  84.883  39.843  1.00  0.97           C  
ATOM   3122  C   PRO A 201      15.990  86.390  39.926  1.00  0.97           C  
ATOM   3123  O   PRO A 201      16.899  87.196  40.086  1.00  0.97           O  
ATOM   3124  CB  PRO A 201      16.315  84.201  41.219  1.00  0.97           C  
ATOM   3125  CG  PRO A 201      17.739  84.219  41.598  1.00  0.97           C  
ATOM   3126  CD  PRO A 201      18.498  84.005  40.275  1.00  0.97           C  
ATOM   3127  H01 PRO A 201      15.908  83.190  41.192  1.00  0.97           H  
ATOM   3128  H02 PRO A 201      15.717  84.754  41.943  1.00  0.97           H  
ATOM   3129  H03 PRO A 201      17.978  83.456  42.339  1.00  0.97           H  
ATOM   3130  H04 PRO A 201      18.007  85.176  42.045  1.00  0.97           H  
ATOM   3131  H05 PRO A 201      19.537  84.334  40.291  1.00  0.97           H  
ATOM   3132  H06 PRO A 201      15.486  84.437  39.231  1.00  0.97           H  
ATOM   3133  H07 PRO A 201      18.558  82.949  40.011  1.00  0.97           H  
ATOM   3134  N   MET A 202      14.739  86.778  39.810  1.00  0.88           N  
ATOM   3135  CA  MET A 202      14.415  88.179  39.855  1.00  0.88           C  
ATOM   3136  C   MET A 202      14.002  88.573  41.250  1.00  0.88           C  
ATOM   3137  O   MET A 202      13.117  87.970  41.840  1.00  0.88           O  
ATOM   3138  CB  MET A 202      13.269  88.483  38.875  1.00  0.88           C  
ATOM   3139  CG  MET A 202      13.712  88.736  37.449  1.00  0.88           C  
ATOM   3140  SD  MET A 202      12.347  88.961  36.373  1.00  0.88           S  
ATOM   3141  CE  MET A 202      11.793  90.605  36.708  1.00  0.88           C  
ATOM   3142  H01 MET A 202      15.298  88.751  39.569  1.00  0.88           H  
ATOM   3143  H02 MET A 202      12.801  89.404  39.222  1.00  0.88           H  
ATOM   3144  H03 MET A 202      12.586  87.633  38.874  1.00  0.88           H  
ATOM   3145  H04 MET A 202      14.271  87.864  37.109  1.00  0.88           H  
ATOM   3146  H05 MET A 202      14.332  89.632  37.425  1.00  0.88           H  
ATOM   3147  H06 MET A 202      10.817  90.567  37.192  1.00  0.88           H  
ATOM   3148  H07 MET A 202      12.505  91.102  37.367  1.00  0.88           H  
ATOM   3149  H08 MET A 202      14.006  86.093  39.689  1.00  0.88           H  
ATOM   3150  H09 MET A 202      11.713  91.160  35.773  1.00  0.88           H  
ATOM   3151  N   HIS A 203      14.638  89.604  41.779  1.00  0.60           N  
ATOM   3152  CA  HIS A 203      14.274  90.080  43.109  1.00  0.60           C  
ATOM   3153  C   HIS A 203      13.521  91.392  42.997  1.00  0.60           C  
ATOM   3154  O   HIS A 203      13.252  91.908  41.915  1.00  0.60           O  
ATOM   3155  CB  HIS A 203      15.513  90.247  44.000  1.00  0.60           C  
ATOM   3156  CG  HIS A 203      16.291  88.984  44.176  1.00  0.60           C  
ATOM   3157  CD2 HIS A 203      17.550  88.661  43.798  1.00  0.60           C  
ATOM   3158  ND1 HIS A 203      15.743  87.837  44.723  1.00  0.60           N  
ATOM   3159  CE1 HIS A 203      16.633  86.862  44.660  1.00  0.60           C  
ATOM   3160  NE2 HIS A 203      17.739  87.332  44.104  1.00  0.60           N  
ATOM   3161  H01 HIS A 203      13.629  89.335  43.575  1.00  0.60           H  
ATOM   3162  H02 HIS A 203      15.161  90.549  44.987  1.00  0.60           H  
ATOM   3163  H03 HIS A 203      16.165  90.995  43.550  1.00  0.60           H  
ATOM   3164  H04 HIS A 203      18.278  89.328  43.337  1.00  0.60           H  
ATOM   3165  H05 HIS A 203      16.482  85.840  45.008  1.00  0.60           H  
ATOM   3166  H06 HIS A 203      18.582  86.803  43.933  1.00  0.60           H  
ATOM   3167  H10 HIS A 203      15.375  90.062  41.263  1.00  0.60           H  
ATOM   3168  N   ARG A 204      13.183  91.938  44.141  1.00  0.58           N  
ATOM   3169  CA  ARG A 204      12.426  93.160  44.199  1.00  0.58           C  
ATOM   3170  C   ARG A 204      12.933  94.273  43.298  1.00  0.58           C  
ATOM   3171  O   ARG A 204      12.154  94.967  42.630  1.00  0.58           O  
ATOM   3172  CB  ARG A 204      12.423  93.601  45.628  1.00  0.58           C  
ATOM   3173  CG  ARG A 204      11.228  93.186  46.347  1.00  0.58           C  
ATOM   3174  CD  ARG A 204      10.177  94.131  45.960  1.00  0.58           C  
ATOM   3175  NE  ARG A 204       9.298  94.362  47.084  1.00  0.58           N  
ATOM   3176  CZ  ARG A 204       8.436  95.358  47.110  1.00  0.58           C  
ATOM   3177  NH1 ARG A 204       8.369  96.202  46.079  1.00  0.58           N  
ATOM   3178  NH2 ARG A 204       7.619  95.485  48.140  1.00  0.58           N  
ATOM   3179  H01 ARG A 204      11.424  92.952  43.823  1.00  0.58           H  
ATOM   3180  H02 ARG A 204      12.445  94.691  45.633  1.00  0.58           H  
ATOM   3181  H03 ARG A 204      13.294  93.175  46.126  1.00  0.58           H  
ATOM   3182  H04 ARG A 204      11.389  93.187  47.425  1.00  0.58           H  
ATOM   3183  H05 ARG A 204      10.949  92.171  46.065  1.00  0.58           H  
ATOM   3184  H06 ARG A 204       9.604  93.717  45.131  1.00  0.58           H  
ATOM   3185  H07 ARG A 204      13.461  91.489  45.002  1.00  0.58           H  
ATOM   3186  H08 ARG A 204      10.630  95.073  45.653  1.00  0.58           H  
ATOM   3187  H09 ARG A 204       9.346  93.738  47.877  1.00  0.58           H  
ATOM   3188  H10 ARG A 204       7.699  96.958  46.088  1.00  0.58           H  
ATOM   3189  H11 ARG A 204       8.988  96.085  45.290  1.00  0.58           H  
ATOM   3190  H12 ARG A 204       7.668  94.830  48.908  1.00  0.58           H  
ATOM   3191  H13 ARG A 204       6.945  96.237  48.160  1.00  0.58           H  
ATOM   3192  N   ALA A 205      14.244  94.457  43.304  1.00  0.30           N  
ATOM   3193  CA  ALA A 205      14.843  95.500  42.504  1.00  0.30           C  
ATOM   3194  C   ALA A 205      14.496  95.333  41.037  1.00  0.30           C  
ATOM   3195  O   ALA A 205      14.165  96.329  40.380  1.00  0.30           O  
ATOM   3196  CB  ALA A 205      16.356  95.509  42.675  1.00  0.30           C  
ATOM   3197  H01 ALA A 205      14.440  96.451  42.851  1.00  0.30           H  
ATOM   3198  H02 ALA A 205      16.784  96.316  42.080  1.00  0.30           H  
ATOM   3199  H03 ALA A 205      16.603  95.663  43.726  1.00  0.30           H  
ATOM   3200  H04 ALA A 205      16.766  94.556  42.341  1.00  0.30           H  
ATOM   3201  H14 ALA A 205      14.830  93.863  43.873  1.00  0.30           H  
ATOM   3202  N   HIS A 206      14.558  94.100  40.513  1.00  0.28           N  
ATOM   3203  CA  HIS A 206      14.269  93.879  39.091  1.00  0.28           C  
ATOM   3204  C   HIS A 206      12.785  94.074  38.760  1.00  0.28           C  
ATOM   3205  O   HIS A 206      12.416  94.550  37.663  1.00  0.28           O  
ATOM   3206  CB  HIS A 206      14.752  92.487  38.669  1.00  0.28           C  
ATOM   3207  CG  HIS A 206      16.128  92.164  39.161  1.00  0.28           C  
ATOM   3208  CD2 HIS A 206      17.350  92.444  38.645  1.00  0.28           C  
ATOM   3209  ND1 HIS A 206      16.366  91.569  40.381  1.00  0.28           N  
ATOM   3210  CE1 HIS A 206      17.671  91.499  40.597  1.00  0.28           C  
ATOM   3211  NE2 HIS A 206      18.293  92.022  39.558  1.00  0.28           N  
ATOM   3212  H01 HIS A 206      14.813  94.632  38.521  1.00  0.28           H  
ATOM   3213  H02 HIS A 206      14.787  92.474  37.580  1.00  0.28           H  
ATOM   3214  H03 HIS A 206      14.059  91.745  39.065  1.00  0.28           H  
ATOM   3215  H04 HIS A 206      17.550  92.917  37.683  1.00  0.28           H  
ATOM   3216  H05 HIS A 206      14.805  93.317  41.102  1.00  0.28           H  
ATOM   3217  H06 HIS A 206      18.149  91.080  41.482  1.00  0.28           H  
ATOM   3218  H07 HIS A 206      19.294  92.100  39.449  1.00  0.28           H  
ATOM   3219  N   ARG A 207      11.914  93.732  39.705  1.00  0.41           N  
ATOM   3220  CA  ARG A 207      10.501  93.901  39.413  1.00  0.41           C  
ATOM   3221  C   ARG A 207      10.338  95.411  39.224  1.00  0.41           C  
ATOM   3222  O   ARG A 207       9.625  95.818  38.313  1.00  0.41           O  
ATOM   3223  CB  ARG A 207       9.615  93.329  40.544  1.00  0.41           C  
ATOM   3224  CG  ARG A 207       8.107  93.350  40.300  1.00  0.41           C  
ATOM   3225  CD  ARG A 207       7.471  94.470  41.080  1.00  0.41           C  
ATOM   3226  NE  ARG A 207       6.060  94.640  40.764  1.00  0.41           N  
ATOM   3227  CZ  ARG A 207       5.417  95.803  40.889  1.00  0.41           C  
ATOM   3228  NH1 ARG A 207       6.066  96.889  41.330  1.00  0.41           N  
ATOM   3229  NH2 ARG A 207       4.137  95.898  40.539  1.00  0.41           N  
ATOM   3230  H01 ARG A 207      10.180  93.353  38.527  1.00  0.41           H  
ATOM   3231  H02 ARG A 207       9.779  93.983  41.400  1.00  0.41           H  
ATOM   3232  H03 ARG A 207       9.911  92.293  40.707  1.00  0.41           H  
ATOM   3233  H04 ARG A 207       7.680  92.402  40.627  1.00  0.41           H  
ATOM   3234  H05 ARG A 207       7.915  93.496  39.237  1.00  0.41           H  
ATOM   3235  H06 ARG A 207       7.984  95.393  40.810  1.00  0.41           H  
ATOM   3236  H07 ARG A 207       7.568  94.255  42.144  1.00  0.41           H  
ATOM   3237  H08 ARG A 207      12.224  93.368  40.594  1.00  0.41           H  
ATOM   3238  H09 ARG A 207       5.542  93.838  40.434  1.00  0.41           H  
ATOM   3239  H10 ARG A 207       5.580  97.771  41.409  1.00  0.41           H  
ATOM   3240  H11 ARG A 207       7.042  96.826  41.583  1.00  0.41           H  
ATOM   3241  H12 ARG A 207       3.647  95.086  40.192  1.00  0.41           H  
ATOM   3242  H13 ARG A 207       3.656  96.782  40.620  1.00  0.41           H  
ATOM   3243  N   GLU A 208      11.037  96.222  40.030  1.00  0.45           N  
ATOM   3244  CA  GLU A 208      10.947  97.677  39.910  1.00  0.45           C  
ATOM   3245  C   GLU A 208      11.493  98.251  38.590  1.00  0.45           C  
ATOM   3246  O   GLU A 208      10.852  99.129  38.028  1.00  0.45           O  
ATOM   3247  CB  GLU A 208      11.625  98.381  41.099  1.00  0.45           C  
ATOM   3248  CG  GLU A 208      10.979  98.056  42.450  1.00  0.45           C  
ATOM   3249  CD  GLU A 208       9.472  98.330  42.474  1.00  0.45           C  
ATOM   3250  OE1 GLU A 208       8.703  97.540  43.111  1.00  0.45           O  
ATOM   3251  OE2 GLU A 208       9.078  99.348  41.857  1.00  0.45           O  
ATOM   3252  H01 GLU A 208       9.877  97.883  39.914  1.00  0.45           H  
ATOM   3253  H02 GLU A 208      11.516  99.454  40.941  1.00  0.45           H  
ATOM   3254  H03 GLU A 208      12.670  98.074  41.133  1.00  0.45           H  
ATOM   3255  H04 GLU A 208      11.440  98.704  43.196  1.00  0.45           H  
ATOM   3256  H05 GLU A 208      11.145  97.001  42.670  1.00  0.45           H  
ATOM   3257  H14 GLU A 208      11.638  95.820  40.735  1.00  0.45           H  
ATOM   3258  N   LEU A 209      12.648  97.774  38.105  1.00  0.17           N  
ATOM   3259  CA  LEU A 209      13.194  98.244  36.829  1.00  0.17           C  
ATOM   3260  C   LEU A 209      12.109  98.044  35.788  1.00  0.17           C  
ATOM   3261  O   LEU A 209      11.726  98.970  35.052  1.00  0.17           O  
ATOM   3262  CB  LEU A 209      14.348  97.396  36.300  1.00  0.17           C  
ATOM   3263  CG  LEU A 209      15.513  97.147  37.200  1.00  0.17           C  
ATOM   3264  CD1 LEU A 209      16.445  96.107  36.663  1.00  0.17           C  
ATOM   3265  CD2 LEU A 209      16.191  98.425  37.313  1.00  0.17           C  
ATOM   3266  H01 LEU A 209      13.531  99.267  36.993  1.00  0.17           H  
ATOM   3267  H02 LEU A 209      14.762  97.985  35.481  1.00  0.17           H  
ATOM   3268  H03 LEU A 209      13.937  96.424  36.027  1.00  0.17           H  
ATOM   3269  H04 LEU A 209      15.175  96.763  38.163  1.00  0.17           H  
ATOM   3270  H05 LEU A 209      17.385  96.143  37.214  1.00  0.17           H  
ATOM   3271  H06 LEU A 209      13.153  97.075  38.631  1.00  0.17           H  
ATOM   3272  H07 LEU A 209      15.995  95.121  36.777  1.00  0.17           H  
ATOM   3273  H08 LEU A 209      16.636  96.300  35.607  1.00  0.17           H  
ATOM   3274  H09 LEU A 209      17.143  98.379  36.784  1.00  0.17           H  
ATOM   3275  H10 LEU A 209      15.570  99.206  36.875  1.00  0.17           H  
ATOM   3276  H11 LEU A 209      16.371  98.650  38.364  1.00  0.17           H  
ATOM   3277  N   THR A 210      11.628  96.815  35.706  1.00  0.31           N  
ATOM   3278  CA  THR A 210      10.651  96.534  34.699  1.00  0.31           C  
ATOM   3279  C   THR A 210       9.386  97.377  34.785  1.00  0.31           C  
ATOM   3280  O   THR A 210       8.857  97.796  33.769  1.00  0.31           O  
ATOM   3281  CB  THR A 210      10.294  95.037  34.684  1.00  0.31           C  
ATOM   3282  CG2 THR A 210      11.559  94.228  34.425  1.00  0.31           C  
ATOM   3283  OG1 THR A 210       9.699  94.670  35.931  1.00  0.31           O  
ATOM   3284  H01 THR A 210      11.127  96.813  33.759  1.00  0.31           H  
ATOM   3285  H02 THR A 210       9.575  94.831  33.891  1.00  0.31           H  
ATOM   3286  H03 THR A 210      12.365  94.603  35.056  1.00  0.31           H  
ATOM   3287  H04 THR A 210      11.374  93.179  34.658  1.00  0.31           H  
ATOM   3288  H05 THR A 210      11.844  94.323  33.377  1.00  0.31           H  
ATOM   3289  H06 THR A 210       9.668  95.436  36.509  1.00  0.31           H  
ATOM   3290  H12 THR A 210      11.942  96.093  36.338  1.00  0.31           H  
ATOM   3291  N   VAL A 211       8.886  97.658  35.974  1.00  0.33           N  
ATOM   3292  CA  VAL A 211       7.666  98.448  36.022  1.00  0.33           C  
ATOM   3293  C   VAL A 211       8.005  99.905  35.706  1.00  0.33           C  
ATOM   3294  O   VAL A 211       7.203 100.660  35.165  1.00  0.33           O  
ATOM   3295  CB  VAL A 211       6.987  98.327  37.394  1.00  0.33           C  
ATOM   3296  CG1 VAL A 211       5.690  99.080  37.418  1.00  0.33           C  
ATOM   3297  CG2 VAL A 211       6.739  96.861  37.698  1.00  0.33           C  
ATOM   3298  H01 VAL A 211       6.963  98.072  35.279  1.00  0.33           H  
ATOM   3299  H02 VAL A 211       7.642  98.758  38.151  1.00  0.33           H  
ATOM   3300  H03 VAL A 211       4.928  98.474  37.909  1.00  0.33           H  
ATOM   3301  H04 VAL A 211       5.821 100.013  37.967  1.00  0.33           H  
ATOM   3302  H05 VAL A 211       5.377  99.299  36.397  1.00  0.33           H  
ATOM   3303  H06 VAL A 211       5.772  96.565  37.291  1.00  0.33           H  
ATOM   3304  H07 VAL A 211       9.335  97.336  36.820  1.00  0.33           H  
ATOM   3305  H08 VAL A 211       7.525  96.257  37.244  1.00  0.33           H  
ATOM   3306  H09 VAL A 211       6.740  96.708  38.777  1.00  0.33           H  
ATOM   3307  N   ARG A 212       9.223 100.296  36.017  1.00  0.23           N  
ATOM   3308  CA  ARG A 212       9.635 101.650  35.735  1.00  0.23           C  
ATOM   3309  C   ARG A 212       9.745 101.834  34.262  1.00  0.23           C  
ATOM   3310  O   ARG A 212       9.284 102.835  33.744  1.00  0.23           O  
ATOM   3311  CB  ARG A 212      10.979 101.949  36.392  1.00  0.23           C  
ATOM   3312  CG  ARG A 212      10.831 102.237  37.847  1.00  0.23           C  
ATOM   3313  CD  ARG A 212      12.146 102.322  38.544  1.00  0.23           C  
ATOM   3314  NE  ARG A 212      12.030 103.187  39.713  1.00  0.23           N  
ATOM   3315  CZ  ARG A 212      12.451 104.443  39.726  1.00  0.23           C  
ATOM   3316  NH1 ARG A 212      13.035 104.957  38.635  1.00  0.23           N  
ATOM   3317  NH2 ARG A 212      12.232 105.187  40.805  1.00  0.23           N  
ATOM   3318  H01 ARG A 212       8.891 102.337  36.139  1.00  0.23           H  
ATOM   3319  H02 ARG A 212      11.401 102.832  35.913  1.00  0.23           H  
ATOM   3320  H03 ARG A 212      11.633 101.086  36.267  1.00  0.23           H  
ATOM   3321  H04 ARG A 212      10.270 101.416  38.294  1.00  0.23           H  
ATOM   3322  H05 ARG A 212      10.309 103.186  37.966  1.00  0.23           H  
ATOM   3323  H06 ARG A 212      12.889 102.736  37.862  1.00  0.23           H  
ATOM   3324  H07 ARG A 212      12.454 101.325  38.860  1.00  0.23           H  
ATOM   3325  H08 ARG A 212      11.609 102.811  40.551  1.00  0.23           H  
ATOM   3326  H09 ARG A 212      13.338 105.920  38.631  1.00  0.23           H  
ATOM   3327  H10 ARG A 212       9.867  99.651  36.451  1.00  0.23           H  
ATOM   3328  H11 ARG A 212      13.172 104.381  37.817  1.00  0.23           H  
ATOM   3329  H12 ARG A 212      11.770 104.787  41.609  1.00  0.23           H  
ATOM   3330  H13 ARG A 212      12.528 106.153  40.821  1.00  0.23           H  
ATOM   3331  N   ALA A 213      10.374 100.884  33.579  1.00  0.27           N  
ATOM   3332  CA  ALA A 213      10.519 100.987  32.138  1.00  0.27           C  
ATOM   3333  C   ALA A 213       9.148 100.951  31.479  1.00  0.27           C  
ATOM   3334  O   ALA A 213       8.878 101.674  30.504  1.00  0.27           O  
ATOM   3335  CB  ALA A 213      11.362  99.877  31.624  1.00  0.27           C  
ATOM   3336  H01 ALA A 213      11.006 101.932  31.898  1.00  0.27           H  
ATOM   3337  H02 ALA A 213      12.318  99.876  32.147  1.00  0.27           H  
ATOM   3338  H03 ALA A 213      10.855  98.927  31.793  1.00  0.27           H  
ATOM   3339  H04 ALA A 213      11.532 100.014  30.556  1.00  0.27           H  
ATOM   3340  H14 ALA A 213      10.754 100.085  34.065  1.00  0.27           H  
ATOM   3341  N   ALA A 214       8.257 100.149  32.036  1.00  0.62           N  
ATOM   3342  CA  ALA A 214       6.938 100.018  31.452  1.00  0.62           C  
ATOM   3343  C   ALA A 214       6.192 101.352  31.536  1.00  0.62           C  
ATOM   3344  O   ALA A 214       5.550 101.800  30.582  1.00  0.62           O  
ATOM   3345  CB  ALA A 214       6.145  98.895  32.181  1.00  0.62           C  
ATOM   3346  H01 ALA A 214       7.036  99.746  30.401  1.00  0.62           H  
ATOM   3347  H02 ALA A 214       5.169  98.776  31.710  1.00  0.62           H  
ATOM   3348  H03 ALA A 214       6.697  97.957  32.114  1.00  0.62           H  
ATOM   3349  H04 ALA A 214       6.012  99.165  33.229  1.00  0.62           H  
ATOM   3350  H05 ALA A 214       8.496  99.628  32.868  1.00  0.62           H  
ATOM   3351  N   ARG A 215       6.286 101.976  32.700  1.00  0.62           N  
ATOM   3352  CA  ARG A 215       5.623 103.241  32.969  1.00  0.62           C  
ATOM   3353  C   ARG A 215       6.217 104.355  32.111  1.00  0.62           C  
ATOM   3354  O   ARG A 215       5.479 105.101  31.463  1.00  0.62           O  
ATOM   3355  CB  ARG A 215       5.785 103.577  34.436  1.00  0.62           C  
ATOM   3356  CG  ARG A 215       5.014 104.772  34.885  1.00  0.62           C  
ATOM   3357  CD  ARG A 215       5.136 104.864  36.376  1.00  0.62           C  
ATOM   3358  NE  ARG A 215       4.747 103.609  37.040  1.00  0.62           N  
ATOM   3359  CZ  ARG A 215       5.397 103.095  38.080  1.00  0.62           C  
ATOM   3360  NH1 ARG A 215       6.471 103.714  38.554  1.00  0.62           N  
ATOM   3361  NH2 ARG A 215       4.951 102.000  38.686  1.00  0.62           N  
ATOM   3362  H01 ARG A 215       4.565 103.151  32.722  1.00  0.62           H  
ATOM   3363  H02 ARG A 215       6.838 103.814  34.585  1.00  0.62           H  
ATOM   3364  H03 ARG A 215       5.455 102.719  35.021  1.00  0.62           H  
ATOM   3365  H04 ARG A 215       3.967 104.680  34.594  1.00  0.62           H  
ATOM   3366  H05 ARG A 215       6.841 101.555  33.431  1.00  0.62           H  
ATOM   3367  H06 ARG A 215       5.421 105.671  34.423  1.00  0.62           H  
ATOM   3368  H07 ARG A 215       4.463 105.649  36.721  1.00  0.62           H  
ATOM   3369  H08 ARG A 215       6.171 105.092  36.632  1.00  0.62           H  
ATOM   3370  H09 ARG A 215       3.943 103.111  36.686  1.00  0.62           H  
ATOM   3371  H10 ARG A 215       6.956 103.340  39.357  1.00  0.62           H  
ATOM   3372  H11 ARG A 215       6.803 104.559  38.112  1.00  0.62           H  
ATOM   3373  H12 ARG A 215       4.122 101.536  38.344  1.00  0.62           H  
ATOM   3374  H13 ARG A 215       5.441 101.632  39.489  1.00  0.62           H  
ATOM   3375  N   SER A 216       7.545 104.467  32.101  1.00  0.28           N  
ATOM   3376  CA  SER A 216       8.208 105.490  31.310  1.00  0.28           C  
ATOM   3377  C   SER A 216       8.074 105.260  29.808  1.00  0.28           C  
ATOM   3378  O   SER A 216       7.713 106.187  29.108  1.00  0.28           O  
ATOM   3379  CB  SER A 216       9.680 105.614  31.681  1.00  0.28           C  
ATOM   3380  OG  SER A 216      10.525 104.890  30.810  1.00  0.28           O  
ATOM   3381  H01 SER A 216       7.698 106.424  31.548  1.00  0.28           H  
ATOM   3382  H02 SER A 216       9.803 105.197  32.681  1.00  0.28           H  
ATOM   3383  H03 SER A 216       9.962 106.666  31.646  1.00  0.28           H  
ATOM   3384  H04 SER A 216      10.661 105.393  30.004  1.00  0.28           H  
ATOM   3385  H14 SER A 216       8.101 103.829  32.653  1.00  0.28           H  
ATOM   3386  N   ARG A 217       8.358 104.083  29.259  1.00  0.29           N  
ATOM   3387  CA  ARG A 217       8.156 104.000  27.822  1.00  0.29           C  
ATOM   3388  C   ARG A 217       6.669 103.677  27.466  1.00  0.29           C  
ATOM   3389  O   ARG A 217       6.324 103.446  26.312  1.00  0.29           O  
ATOM   3390  CB  ARG A 217       9.092 102.977  27.204  1.00  0.29           C  
ATOM   3391  CG  ARG A 217      10.563 103.203  27.479  1.00  0.29           C  
ATOM   3392  CD  ARG A 217      11.087 104.539  26.992  1.00  0.29           C  
ATOM   3393  NE  ARG A 217      11.974 105.017  28.035  1.00  0.29           N  
ATOM   3394  CZ  ARG A 217      13.299 105.117  27.966  1.00  0.29           C  
ATOM   3395  NH1 ARG A 217      13.969 104.806  26.854  1.00  0.29           N  
ATOM   3396  NH2 ARG A 217      13.964 105.423  29.081  1.00  0.29           N  
ATOM   3397  H01 ARG A 217       8.389 104.978  27.402  1.00  0.29           H  
ATOM   3398  H02 ARG A 217       8.968 103.066  26.125  1.00  0.29           H  
ATOM   3399  H03 ARG A 217       8.823 101.994  27.592  1.00  0.29           H  
ATOM   3400  H04 ARG A 217      11.106 102.434  26.929  1.00  0.29           H  
ATOM   3401  H05 ARG A 217       8.691 103.300  29.803  1.00  0.29           H  
ATOM   3402  H06 ARG A 217      10.723 103.144  28.556  1.00  0.29           H  
ATOM   3403  H07 ARG A 217      10.277 105.243  26.800  1.00  0.29           H  
ATOM   3404  H08 ARG A 217      11.632 104.416  26.056  1.00  0.29           H  
ATOM   3405  H09 ARG A 217      11.542 105.303  28.902  1.00  0.29           H  
ATOM   3406  H10 ARG A 217      14.978 104.846  26.844  1.00  0.29           H  
ATOM   3407  H11 ARG A 217      13.467 104.530  26.022  1.00  0.29           H  
ATOM   3408  H12 ARG A 217      13.458 105.614  29.934  1.00  0.29           H  
ATOM   3409  H13 ARG A 217      14.973 105.464  29.072  1.00  0.29           H  
ATOM   3410  N   GLN A 218       5.762 103.713  28.428  1.00  0.90           N  
ATOM   3411  CA  GLN A 218       4.369 103.356  28.092  1.00  0.90           C  
ATOM   3412  C   GLN A 218       4.332 102.005  27.337  1.00  0.90           C  
ATOM   3413  O   GLN A 218       3.760 101.883  26.259  1.00  0.90           O  
ATOM   3414  CB  GLN A 218       3.769 104.462  27.248  1.00  0.90           C  
ATOM   3415  CG  GLN A 218       3.378 105.660  28.094  1.00  0.90           C  
ATOM   3416  CD  GLN A 218       2.427 105.233  29.206  1.00  0.90           C  
ATOM   3417  NE2 GLN A 218       2.887 105.300  30.473  1.00  0.90           N  
ATOM   3418  OE1 GLN A 218       1.293 104.818  28.924  1.00  0.90           O  
ATOM   3419  H01 GLN A 218       3.784 103.245  29.005  1.00  0.90           H  
ATOM   3420  H02 GLN A 218       2.870 104.075  26.768  1.00  0.90           H  
ATOM   3421  H03 GLN A 218       4.501 104.777  26.504  1.00  0.90           H  
ATOM   3422  H04 GLN A 218       2.878 106.393  27.461  1.00  0.90           H  
ATOM   3423  H05 GLN A 218       4.274 106.098  28.534  1.00  0.90           H  
ATOM   3424  H06 GLN A 218       2.295 105.016  31.241  1.00  0.90           H  
ATOM   3425  H07 GLN A 218       3.823 105.634  30.653  1.00  0.90           H  
ATOM   3426  H14 GLN A 218       6.016 103.978  29.369  1.00  0.90           H  
ATOM   3427  N   ALA A 219       4.953 100.992  27.933  1.00  0.80           N  
ATOM   3428  CA  ALA A 219       5.089  99.698  27.304  1.00  0.80           C  
ATOM   3429  C   ALA A 219       4.646  98.518  28.145  1.00  0.80           C  
ATOM   3430  O   ALA A 219       4.500  98.635  29.349  1.00  0.80           O  
ATOM   3431  CB  ALA A 219       6.537  99.496  26.927  1.00  0.80           C  
ATOM   3432  H01 ALA A 219       4.422  99.718  26.442  1.00  0.80           H  
ATOM   3433  H02 ALA A 219       7.156  99.550  27.823  1.00  0.80           H  
ATOM   3434  H03 ALA A 219       6.659  98.519  26.460  1.00  0.80           H  
ATOM   3435  H04 ALA A 219       6.843 100.274  26.228  1.00  0.80           H  
ATOM   3436  H08 ALA A 219       5.342 101.131  28.855  1.00  0.80           H  
ATOM   3437  N   ASN A 220       4.432  97.380  27.487  1.00  0.82           N  
ATOM   3438  CA  ASN A 220       4.087  96.155  28.169  1.00  0.82           C  
ATOM   3439  C   ASN A 220       5.414  95.467  28.460  1.00  0.82           C  
ATOM   3440  O   ASN A 220       6.429  95.800  27.832  1.00  0.82           O  
ATOM   3441  CB  ASN A 220       3.224  95.310  27.302  1.00  0.82           C  
ATOM   3442  CG  ASN A 220       1.785  95.696  27.389  1.00  0.82           C  
ATOM   3443  ND2 ASN A 220       1.298  96.429  26.393  1.00  0.82           N  
ATOM   3444  OD1 ASN A 220       1.108  95.347  28.346  1.00  0.82           O  
ATOM   3445  H01 ASN A 220       3.525  96.337  29.085  1.00  0.82           H  
ATOM   3446  H02 ASN A 220       3.314  94.279  27.644  1.00  0.82           H  
ATOM   3447  H03 ASN A 220       3.554  95.415  26.269  1.00  0.82           H  
ATOM   3448  H04 ASN A 220       0.331  96.719  26.405  1.00  0.82           H  
ATOM   3449  H05 ASN A 220       4.514  97.374  26.480  1.00  0.82           H  
ATOM   3450  H06 ASN A 220       1.895  96.696  25.624  1.00  0.82           H  
ATOM   3451  N   VAL A 221       5.422  94.535  29.410  1.00  0.72           N  
ATOM   3452  CA  VAL A 221       6.673  93.878  29.796  1.00  0.72           C  
ATOM   3453  C   VAL A 221       6.829  92.453  29.312  1.00  0.72           C  
ATOM   3454  O   VAL A 221       5.900  91.640  29.425  1.00  0.72           O  
ATOM   3455  CB  VAL A 221       6.844  93.849  31.345  1.00  0.72           C  
ATOM   3456  CG1 VAL A 221       8.227  93.344  31.682  1.00  0.72           C  
ATOM   3457  CG2 VAL A 221       6.652  95.223  31.903  1.00  0.72           C  
ATOM   3458  H01 VAL A 221       7.435  94.486  29.308  1.00  0.72           H  
ATOM   3459  H02 VAL A 221       6.098  93.185  31.783  1.00  0.72           H  
ATOM   3460  H03 VAL A 221       8.902  94.191  31.806  1.00  0.72           H  
ATOM   3461  H04 VAL A 221       8.190  92.772  32.609  1.00  0.72           H  
ATOM   3462  H05 VAL A 221       8.588  92.707  30.875  1.00  0.72           H  
ATOM   3463  H06 VAL A 221       5.655  95.303  32.336  1.00  0.72           H  
ATOM   3464  H07 VAL A 221       4.559  94.279  29.868  1.00  0.72           H  
ATOM   3465  H08 VAL A 221       7.398  95.410  32.675  1.00  0.72           H  
ATOM   3466  H09 VAL A 221       6.761  95.958  31.106  1.00  0.72           H  
ATOM   3467  N   LEU A 222       8.011  92.156  28.782  1.00  0.80           N  
ATOM   3468  CA  LEU A 222       8.323  90.806  28.321  1.00  0.80           C  
ATOM   3469  C   LEU A 222       9.483  90.390  29.195  1.00  0.80           C  
ATOM   3470  O   LEU A 222      10.602  90.934  29.006  1.00  0.80           O  
ATOM   3471  CB  LEU A 222       8.815  90.788  26.863  1.00  0.80           C  
ATOM   3472  CG  LEU A 222       9.404  89.417  26.475  1.00  0.80           C  
ATOM   3473  CD1 LEU A 222       8.219  88.454  26.261  1.00  0.80           C  
ATOM   3474  CD2 LEU A 222      10.342  89.472  25.229  1.00  0.80           C  
ATOM   3475  H01 LEU A 222       7.443  90.164  28.375  1.00  0.80           H  
ATOM   3476  H02 LEU A 222       9.602  91.536  26.762  1.00  0.80           H  
ATOM   3477  H03 LEU A 222       7.976  91.012  26.204  1.00  0.80           H  
ATOM   3478  H04 LEU A 222      10.049  89.065  27.280  1.00  0.80           H  
ATOM   3479  H05 LEU A 222       7.377  89.003  25.839  1.00  0.80           H  
ATOM   3480  H06 LEU A 222       8.515  87.660  25.576  1.00  0.80           H  
ATOM   3481  H07 LEU A 222       7.926  88.020  27.217  1.00  0.80           H  
ATOM   3482  H08 LEU A 222      11.310  89.042  25.485  1.00  0.80           H  
ATOM   3483  H09 LEU A 222       9.897  88.903  24.413  1.00  0.80           H  
ATOM   3484  H10 LEU A 222       8.709  92.881  28.696  1.00  0.80           H  
ATOM   3485  H11 LEU A 222      10.476  90.509  24.920  1.00  0.80           H  
ATOM   3486  N   ILE A 223       9.243  89.470  30.159  1.00  0.90           N  
ATOM   3487  CA  ILE A 223      10.343  88.969  30.991  1.00  0.90           C  
ATOM   3488  C   ILE A 223      10.880  87.860  30.091  1.00  0.90           C  
ATOM   3489  O   ILE A 223      10.163  86.896  29.791  1.00  0.90           O  
ATOM   3490  CB  ILE A 223       9.805  88.491  32.310  1.00  0.90           C  
ATOM   3491  CG1 ILE A 223       9.242  89.718  33.062  1.00  0.90           C  
ATOM   3492  CG2 ILE A 223      10.923  87.842  33.150  1.00  0.90           C  
ATOM   3493  CD1 ILE A 223       8.685  89.388  34.442  1.00  0.90           C  
ATOM   3494  H01 ILE A 223      11.113  89.686  31.275  1.00  0.90           H  
ATOM   3495  H02 ILE A 223       9.028  87.744  32.144  1.00  0.90           H  
ATOM   3496  H03 ILE A 223       8.413  90.103  32.468  1.00  0.90           H  
ATOM   3497  H04 ILE A 223      10.043  90.448  33.179  1.00  0.90           H  
ATOM   3498  H05 ILE A 223      11.771  88.524  33.214  1.00  0.90           H  
ATOM   3499  H06 ILE A 223      10.550  87.632  34.152  1.00  0.90           H  
ATOM   3500  H07 ILE A 223      11.240  86.913  32.677  1.00  0.90           H  
ATOM   3501  H08 ILE A 223       7.665  89.017  34.342  1.00  0.90           H  
ATOM   3502  H09 ILE A 223       9.304  88.624  34.911  1.00  0.90           H  
ATOM   3503  H10 ILE A 223       8.686  90.286  35.059  1.00  0.90           H  
ATOM   3504  H12 ILE A 223       8.304  89.128  30.306  1.00  0.90           H  
ATOM   3505  N   HIS A 224      12.104  88.048  29.602  1.00  0.94           N  
ATOM   3506  CA  HIS A 224      12.699  87.159  28.593  1.00  0.94           C  
ATOM   3507  C   HIS A 224      14.001  86.547  29.090  1.00  0.94           C  
ATOM   3508  O   HIS A 224      15.072  86.892  28.618  1.00  0.94           O  
ATOM   3509  CB  HIS A 224      12.987  88.009  27.342  1.00  0.94           C  
ATOM   3510  CG  HIS A 224      13.015  87.257  26.037  1.00  0.94           C  
ATOM   3511  CD2 HIS A 224      12.217  86.275  25.548  1.00  0.94           C  
ATOM   3512  ND1 HIS A 224      13.887  87.583  25.015  1.00  0.94           N  
ATOM   3513  CE1 HIS A 224      13.621  86.838  23.960  1.00  0.94           C  
ATOM   3514  NE2 HIS A 224      12.614  86.035  24.256  1.00  0.94           N  
ATOM   3515  H01 HIS A 224      12.009  86.343  28.377  1.00  0.94           H  
ATOM   3516  H02 HIS A 224      13.992  88.408  27.478  1.00  0.94           H  
ATOM   3517  H03 HIS A 224      12.215  88.776  27.272  1.00  0.94           H  
ATOM   3518  H04 HIS A 224      11.411  85.771  26.081  1.00  0.94           H  
ATOM   3519  H05 HIS A 224      14.144  86.878  23.004  1.00  0.94           H  
ATOM   3520  H06 HIS A 224      12.203  85.355  23.633  1.00  0.94           H  
ATOM   3521  H11 HIS A 224      12.645  88.832  29.937  1.00  0.94           H  
ATOM   3522  N   PRO A 225      13.933  85.609  30.036  1.00  0.94           N  
ATOM   3523  CA  PRO A 225      15.140  84.960  30.586  1.00  0.94           C  
ATOM   3524  C   PRO A 225      15.881  83.937  29.733  1.00  0.94           C  
ATOM   3525  O   PRO A 225      15.291  83.274  28.882  1.00  0.94           O  
ATOM   3526  CB  PRO A 225      14.631  84.327  31.846  1.00  0.94           C  
ATOM   3527  CG  PRO A 225      13.221  83.958  31.453  1.00  0.94           C  
ATOM   3528  CD  PRO A 225      12.728  85.200  30.773  1.00  0.94           C  
ATOM   3529  H01 PRO A 225      14.692  84.973  32.722  1.00  0.94           H  
ATOM   3530  H02 PRO A 225      15.214  83.445  32.113  1.00  0.94           H  
ATOM   3531  H03 PRO A 225      12.603  83.656  32.299  1.00  0.94           H  
ATOM   3532  H04 PRO A 225      13.213  83.107  30.772  1.00  0.94           H  
ATOM   3533  H05 PRO A 225      11.847  85.052  30.149  1.00  0.94           H  
ATOM   3534  H06 PRO A 225      12.421  85.958  31.494  1.00  0.94           H  
ATOM   3535  H07 PRO A 225      15.917  85.717  30.692  1.00  0.94           H  
ATOM   3536  N   VAL A 226      17.185  83.799  29.954  1.00  0.91           N  
ATOM   3537  CA  VAL A 226      17.922  82.825  29.182  1.00  0.91           C  
ATOM   3538  C   VAL A 226      17.790  81.445  29.807  1.00  0.91           C  
ATOM   3539  O   VAL A 226      17.926  81.266  30.999  1.00  0.91           O  
ATOM   3540  CB  VAL A 226      19.367  83.164  29.080  1.00  0.91           C  
ATOM   3541  CG1 VAL A 226      20.132  81.968  28.489  1.00  0.91           C  
ATOM   3542  CG2 VAL A 226      19.545  84.348  28.221  1.00  0.91           C  
ATOM   3543  H01 VAL A 226      17.494  82.831  28.180  1.00  0.91           H  
ATOM   3544  H02 VAL A 226      19.757  83.387  30.073  1.00  0.91           H  
ATOM   3545  H03 VAL A 226      21.106  81.886  28.972  1.00  0.91           H  
ATOM   3546  H04 VAL A 226      19.564  81.053  28.659  1.00  0.91           H  
ATOM   3547  H05 VAL A 226      20.270  82.117  27.418  1.00  0.91           H  
ATOM   3548  H06 VAL A 226      20.571  84.380  27.855  1.00  0.91           H  
ATOM   3549  H07 VAL A 226      17.652  84.365  30.649  1.00  0.91           H  
ATOM   3550  H08 VAL A 226      18.860  84.290  27.375  1.00  0.91           H  
ATOM   3551  H09 VAL A 226      19.337  85.250  28.797  1.00  0.91           H  
ATOM   3552  N   VAL A 227      17.576  80.448  28.971  1.00  0.84           N  
ATOM   3553  CA  VAL A 227      17.342  79.117  29.461  1.00  0.84           C  
ATOM   3554  C   VAL A 227      18.263  78.108  28.765  1.00  0.84           C  
ATOM   3555  O   VAL A 227      18.201  76.902  29.002  1.00  0.84           O  
ATOM   3556  CB  VAL A 227      15.892  78.903  29.241  1.00  0.84           C  
ATOM   3557  CG1 VAL A 227      15.649  77.686  28.407  1.00  0.84           C  
ATOM   3558  CG2 VAL A 227      15.179  79.001  30.562  1.00  0.84           C  
ATOM   3559  H01 VAL A 227      17.582  78.979  30.515  1.00  0.84           H  
ATOM   3560  H02 VAL A 227      15.447  79.689  28.631  1.00  0.84           H  
ATOM   3561  H03 VAL A 227      14.808  77.867  27.737  1.00  0.84           H  
ATOM   3562  H04 VAL A 227      16.540  77.464  27.819  1.00  0.84           H  
ATOM   3563  H05 VAL A 227      15.421  76.840  29.055  1.00  0.84           H  
ATOM   3564  H06 VAL A 227      14.175  78.589  30.464  1.00  0.84           H  
ATOM   3565  H07 VAL A 227      15.730  78.438  31.315  1.00  0.84           H  
ATOM   3566  H08 VAL A 227      15.114  80.046  30.864  1.00  0.84           H  
ATOM   3567  H10 VAL A 227      17.576  80.621  27.976  1.00  0.84           H  
ATOM   3568  N   GLY A 228      19.168  78.639  27.938  1.00  0.82           N  
ATOM   3569  CA  GLY A 228      20.111  77.817  27.212  1.00  0.82           C  
ATOM   3570  C   GLY A 228      21.392  77.486  27.971  1.00  0.82           C  
ATOM   3571  O   GLY A 228      21.553  76.369  28.475  1.00  0.82           O  
ATOM   3572  H01 GLY A 228      20.414  78.397  26.340  1.00  0.82           H  
ATOM   3573  H02 GLY A 228      19.617  76.880  26.955  1.00  0.82           H  
ATOM   3574  H09 GLY A 228      19.194  79.641  27.817  1.00  0.82           H  
ATOM   3575  N   LEU A 229      22.330  78.429  27.963  1.00  0.57           N  
ATOM   3576  CA  LEU A 229      23.603  78.321  28.678  1.00  0.57           C  
ATOM   3577  C   LEU A 229      23.813  79.696  29.236  1.00  0.57           C  
ATOM   3578  O   LEU A 229      23.583  80.701  28.543  1.00  0.57           O  
ATOM   3579  CB  LEU A 229      24.771  78.007  27.774  1.00  0.57           C  
ATOM   3580  CG  LEU A 229      24.664  76.591  27.272  1.00  0.57           C  
ATOM   3581  CD1 LEU A 229      25.952  76.231  26.533  1.00  0.57           C  
ATOM   3582  CD2 LEU A 229      24.411  75.670  28.430  1.00  0.57           C  
ATOM   3583  H01 LEU A 229      23.558  77.517  29.412  1.00  0.57           H  
ATOM   3584  H02 LEU A 229      25.699  78.120  28.335  1.00  0.57           H  
ATOM   3585  H03 LEU A 229      22.154  79.270  27.432  1.00  0.57           H  
ATOM   3586  H04 LEU A 229      24.768  78.693  26.927  1.00  0.57           H  
ATOM   3587  H05 LEU A 229      23.830  76.489  26.577  1.00  0.57           H  
ATOM   3588  H06 LEU A 229      26.761  76.107  27.253  1.00  0.57           H  
ATOM   3589  H07 LEU A 229      25.809  75.300  25.985  1.00  0.57           H  
ATOM   3590  H08 LEU A 229      26.206  77.029  25.835  1.00  0.57           H  
ATOM   3591  H09 LEU A 229      23.381  75.314  28.392  1.00  0.57           H  
ATOM   3592  H10 LEU A 229      25.091  74.820  28.374  1.00  0.57           H  
ATOM   3593  H11 LEU A 229      24.575  76.207  29.364  1.00  0.57           H  
ATOM   3594  N   THR A 230      24.270  79.735  30.479  1.00  0.45           N  
ATOM   3595  CA  THR A 230      24.477  80.959  31.231  1.00  0.45           C  
ATOM   3596  C   THR A 230      25.905  80.967  31.797  1.00  0.45           C  
ATOM   3597  O   THR A 230      26.761  80.236  31.288  1.00  0.45           O  
ATOM   3598  CB  THR A 230      23.335  80.971  32.299  1.00  0.45           C  
ATOM   3599  CG2 THR A 230      23.651  81.793  33.560  1.00  0.45           C  
ATOM   3600  OG1 THR A 230      22.165  81.523  31.674  1.00  0.45           O  
ATOM   3601  H01 THR A 230      24.415  81.875  30.643  1.00  0.45           H  
ATOM   3602  H02 THR A 230      23.198  79.943  32.635  1.00  0.45           H  
ATOM   3603  H03 THR A 230      24.472  82.478  33.350  1.00  0.45           H  
ATOM   3604  H04 THR A 230      22.769  82.363  33.853  1.00  0.45           H  
ATOM   3605  H05 THR A 230      23.936  81.122  34.370  1.00  0.45           H  
ATOM   3606  H06 THR A 230      21.860  80.929  30.984  1.00  0.45           H  
ATOM   3607  H12 THR A 230      24.488  78.859  30.931  1.00  0.45           H  
ATOM   3608  N   LYS A 231      26.190  81.810  32.793  1.00  0.41           N  
ATOM   3609  CA  LYS A 231      27.507  81.820  33.456  1.00  0.41           C  
ATOM   3610  C   LYS A 231      27.780  80.458  34.166  1.00  0.41           C  
ATOM   3611  O   LYS A 231      26.864  79.779  34.657  1.00  0.41           O  
ATOM   3612  CB  LYS A 231      27.559  82.941  34.466  1.00  0.41           C  
ATOM   3613  CG  LYS A 231      28.923  83.194  35.041  1.00  0.41           C  
ATOM   3614  CD  LYS A 231      28.807  84.433  35.890  1.00  0.41           C  
ATOM   3615  CE  LYS A 231      29.999  84.614  36.778  1.00  0.41           C  
ATOM   3616  NZ  LYS A 231      29.784  85.837  37.613  1.00  0.41           N  
ATOM   3617  H01 LYS A 231      28.275  81.974  32.698  1.00  0.41           H  
ATOM   3618  H02 LYS A 231      26.922  82.640  35.298  1.00  0.41           H  
ATOM   3619  H03 LYS A 231      27.218  83.855  33.980  1.00  0.41           H  
ATOM   3620  H04 LYS A 231      29.664  83.325  34.253  1.00  0.41           H  
ATOM   3621  H05 LYS A 231      29.238  82.347  35.651  1.00  0.41           H  
ATOM   3622  H06 LYS A 231      27.926  84.327  36.524  1.00  0.41           H  
ATOM   3623  H07 LYS A 231      25.482  82.461  33.101  1.00  0.41           H  
ATOM   3624  H08 LYS A 231      28.718  85.301  35.237  1.00  0.41           H  
ATOM   3625  H09 LYS A 231      30.901  84.725  36.176  1.00  0.41           H  
ATOM   3626  H10 LYS A 231      30.114  83.743  37.423  1.00  0.41           H  
ATOM   3627  H11 LYS A 231      28.841  85.836  37.974  1.00  0.41           H  
ATOM   3628  H12 LYS A 231      30.438  85.839  38.382  1.00  0.41           H  
ATOM   3629  H13 LYS A 231      29.926  86.661  37.047  1.00  0.41           H  
ATOM   3630  N   PRO A 232      29.043  80.024  34.211  1.00  0.76           N  
ATOM   3631  CA  PRO A 232      29.315  78.744  34.857  1.00  0.76           C  
ATOM   3632  C   PRO A 232      28.595  78.286  36.119  1.00  0.76           C  
ATOM   3633  O   PRO A 232      28.075  77.157  36.127  1.00  0.76           O  
ATOM   3634  CB  PRO A 232      30.804  78.759  34.980  1.00  0.76           C  
ATOM   3635  CG  PRO A 232      31.164  79.242  33.610  1.00  0.76           C  
ATOM   3636  CD  PRO A 232      30.225  80.460  33.446  1.00  0.76           C  
ATOM   3637  H01 PRO A 232      31.254  77.809  35.268  1.00  0.76           H  
ATOM   3638  H02 PRO A 232      31.141  79.447  35.755  1.00  0.76           H  
ATOM   3639  H03 PRO A 232      31.048  78.488  32.832  1.00  0.76           H  
ATOM   3640  H04 PRO A 232      32.212  79.538  33.555  1.00  0.76           H  
ATOM   3641  H05 PRO A 232      30.654  81.401  33.789  1.00  0.76           H  
ATOM   3642  H06 PRO A 232      29.980  80.637  32.399  1.00  0.76           H  
ATOM   3643  H14 PRO A 232      28.868  77.967  34.237  1.00  0.76           H  
ATOM   3644  N   GLY A 233      28.511  79.056  37.194  1.00  0.88           N  
ATOM   3645  CA  GLY A 233      27.746  78.435  38.283  1.00  0.88           C  
ATOM   3646  C   GLY A 233      26.391  79.036  38.681  1.00  0.88           C  
ATOM   3647  O   GLY A 233      26.096  79.100  39.867  1.00  0.88           O  
ATOM   3648  H01 GLY A 233      28.370  78.595  39.163  1.00  0.88           H  
ATOM   3649  H02 GLY A 233      27.564  77.399  37.996  1.00  0.88           H  
ATOM   3650  H07 GLY A 233      28.929  79.973  37.258  1.00  0.88           H  
ATOM   3651  N   ASP A 234      25.534  79.482  37.754  1.00  0.92           N  
ATOM   3652  CA  ASP A 234      24.301  80.085  38.242  1.00  0.92           C  
ATOM   3653  C   ASP A 234      23.265  79.069  38.547  1.00  0.92           C  
ATOM   3654  O   ASP A 234      23.392  77.901  38.207  1.00  0.92           O  
ATOM   3655  CB  ASP A 234      23.615  81.134  37.311  1.00  0.92           C  
ATOM   3656  CG  ASP A 234      24.525  81.706  36.260  1.00  0.92           C  
ATOM   3657  OD1 ASP A 234      24.459  82.932  35.978  1.00  0.92           O  
ATOM   3658  OD2 ASP A 234      25.281  80.907  35.692  1.00  0.92           O  
ATOM   3659  H01 ASP A 234      24.658  80.608  39.130  1.00  0.92           H  
ATOM   3660  H02 ASP A 234      23.306  81.964  37.946  1.00  0.92           H  
ATOM   3661  H03 ASP A 234      25.732  79.404  36.767  1.00  0.92           H  
ATOM   3662  H04 ASP A 234      22.774  80.652  36.812  1.00  0.92           H  
ATOM   3663  N   ILE A 235      22.213  79.566  39.189  1.00  0.75           N  
ATOM   3664  CA  ILE A 235      21.082  78.760  39.563  1.00  0.75           C  
ATOM   3665  C   ILE A 235      20.491  78.149  38.307  1.00  0.75           C  
ATOM   3666  O   ILE A 235      20.310  78.840  37.296  1.00  0.75           O  
ATOM   3667  CB  ILE A 235      20.137  79.649  40.237  1.00  0.75           C  
ATOM   3668  CG1 ILE A 235      20.885  80.211  41.424  1.00  0.75           C  
ATOM   3669  CG2 ILE A 235      18.855  78.927  40.570  1.00  0.75           C  
ATOM   3670  CD1 ILE A 235      20.133  81.244  42.165  1.00  0.75           C  
ATOM   3671  H01 ILE A 235      21.349  77.942  40.233  1.00  0.75           H  
ATOM   3672  H02 ILE A 235      19.801  80.473  39.608  1.00  0.75           H  
ATOM   3673  H03 ILE A 235      21.784  80.689  41.036  1.00  0.75           H  
ATOM   3674  H04 ILE A 235      21.112  79.393  42.108  1.00  0.75           H  
ATOM   3675  H05 ILE A 235      22.207  80.548  39.424  1.00  0.75           H  
ATOM   3676  H06 ILE A 235      18.066  79.258  39.895  1.00  0.75           H  
ATOM   3677  H07 ILE A 235      19.002  77.853  40.457  1.00  0.75           H  
ATOM   3678  H08 ILE A 235      18.569  79.149  41.598  1.00  0.75           H  
ATOM   3679  H09 ILE A 235      19.153  80.853  42.438  1.00  0.75           H  
ATOM   3680  H10 ILE A 235      20.680  81.515  43.068  1.00  0.75           H  
ATOM   3681  H11 ILE A 235      20.009  82.126  41.536  1.00  0.75           H  
ATOM   3682  N   ASP A 236      20.202  76.853  38.372  1.00  0.74           N  
ATOM   3683  CA  ASP A 236      19.667  76.088  37.233  1.00  0.74           C  
ATOM   3684  C   ASP A 236      18.407  76.738  36.639  1.00  0.74           C  
ATOM   3685  O   ASP A 236      17.641  77.374  37.381  1.00  0.74           O  
ATOM   3686  CB  ASP A 236      19.363  74.675  37.684  1.00  0.74           C  
ATOM   3687  CG  ASP A 236      18.169  74.616  38.618  1.00  0.74           C  
ATOM   3688  OD1 ASP A 236      17.053  74.221  38.152  1.00  0.74           O  
ATOM   3689  OD2 ASP A 236      18.350  74.983  39.815  1.00  0.74           O  
ATOM   3690  H01 ASP A 236      20.422  76.078  36.447  1.00  0.74           H  
ATOM   3691  H02 ASP A 236      20.232  74.303  38.228  1.00  0.74           H  
ATOM   3692  H03 ASP A 236      19.154  74.063  36.807  1.00  0.74           H  
ATOM   3693  H12 ASP A 236      20.357  76.369  39.245  1.00  0.74           H  
ATOM   3694  N   HIS A 237      18.149  76.536  35.337  1.00  0.27           N  
ATOM   3695  CA  HIS A 237      17.026  77.240  34.771  1.00  0.27           C  
ATOM   3696  C   HIS A 237      15.673  76.777  35.244  1.00  0.27           C  
ATOM   3697  O   HIS A 237      14.740  77.588  35.290  1.00  0.27           O  
ATOM   3698  CB  HIS A 237      17.080  77.286  33.254  1.00  0.27           C  
ATOM   3699  CG  HIS A 237      16.590  76.050  32.608  1.00  0.27           C  
ATOM   3700  CD2 HIS A 237      15.351  75.704  32.181  1.00  0.27           C  
ATOM   3701  ND1 HIS A 237      17.397  74.947  32.412  1.00  0.27           N  
ATOM   3702  CE1 HIS A 237      16.667  73.974  31.891  1.00  0.27           C  
ATOM   3703  NE2 HIS A 237      15.426  74.407  31.740  1.00  0.27           N  
ATOM   3704  H01 HIS A 237      17.137  78.253  35.158  1.00  0.27           H  
ATOM   3705  H02 HIS A 237      18.127  77.400  32.974  1.00  0.27           H  
ATOM   3706  H03 HIS A 237      16.468  78.121  32.912  1.00  0.27           H  
ATOM   3707  H04 HIS A 237      18.718  75.917  34.778  1.00  0.27           H  
ATOM   3708  H05 HIS A 237      14.463  76.336  32.187  1.00  0.27           H  
ATOM   3709  H06 HIS A 237      17.029  72.980  31.629  1.00  0.27           H  
ATOM   3710  H07 HIS A 237      14.659  73.870  31.362  1.00  0.27           H  
ATOM   3711  N   PHE A 238      15.532  75.516  35.617  1.00  0.67           N  
ATOM   3712  CA  PHE A 238      14.231  75.086  36.135  1.00  0.67           C  
ATOM   3713  C   PHE A 238      13.903  75.872  37.439  1.00  0.67           C  
ATOM   3714  O   PHE A 238      12.728  76.274  37.656  1.00  0.67           O  
ATOM   3715  CB  PHE A 238      14.180  73.610  36.473  1.00  0.67           C  
ATOM   3716  CG  PHE A 238      14.555  72.721  35.372  1.00  0.67           C  
ATOM   3717  CD1 PHE A 238      15.906  72.409  35.140  1.00  0.67           C  
ATOM   3718  CD2 PHE A 238      13.575  72.166  34.553  1.00  0.67           C  
ATOM   3719  CE1 PHE A 238      16.267  71.570  34.111  1.00  0.67           C  
ATOM   3720  CE2 PHE A 238      13.946  71.295  33.492  1.00  0.67           C  
ATOM   3721  CZ  PHE A 238      15.296  71.007  33.277  1.00  0.67           C  
ATOM   3722  H01 PHE A 238      13.509  75.283  35.343  1.00  0.67           H  
ATOM   3723  H02 PHE A 238      13.141  73.383  36.714  1.00  0.67           H  
ATOM   3724  H03 PHE A 238      14.859  73.427  37.305  1.00  0.67           H  
ATOM   3725  H04 PHE A 238      16.676  72.836  35.782  1.00  0.67           H  
ATOM   3726  H05 PHE A 238      12.524  72.399  34.725  1.00  0.67           H  
ATOM   3727  H06 PHE A 238      17.320  71.342  33.944  1.00  0.67           H  
ATOM   3728  H07 PHE A 238      13.182  70.855  32.851  1.00  0.67           H  
ATOM   3729  H08 PHE A 238      16.302  74.866  35.546  1.00  0.67           H  
ATOM   3730  H09 PHE A 238      15.591  70.346  32.462  1.00  0.67           H  
ATOM   3731  N   THR A 239      14.905  76.087  38.311  1.00  0.64           N  
ATOM   3732  CA  THR A 239      14.656  76.866  39.542  1.00  0.64           C  
ATOM   3733  C   THR A 239      14.326  78.317  39.188  1.00  0.64           C  
ATOM   3734  O   THR A 239      13.372  78.898  39.702  1.00  0.64           O  
ATOM   3735  CB  THR A 239      15.844  76.862  40.430  1.00  0.64           C  
ATOM   3736  CG2 THR A 239      15.625  77.796  41.638  1.00  0.64           C  
ATOM   3737  OG1 THR A 239      16.074  75.512  40.841  1.00  0.64           O  
ATOM   3738  H01 THR A 239      13.818  76.400  40.060  1.00  0.64           H  
ATOM   3739  H02 THR A 239      16.720  77.238  39.902  1.00  0.64           H  
ATOM   3740  H03 THR A 239      14.585  77.735  41.960  1.00  0.64           H  
ATOM   3741  H04 THR A 239      16.276  77.491  42.457  1.00  0.64           H  
ATOM   3742  H05 THR A 239      15.857  78.822  41.352  1.00  0.64           H  
ATOM   3743  H06 THR A 239      16.203  74.959  40.067  1.00  0.64           H  
ATOM   3744  H10 THR A 239      15.826  75.717  38.125  1.00  0.64           H  
ATOM   3745  N   ARG A 240      15.100  78.893  38.283  1.00  0.32           N  
ATOM   3746  CA  ARG A 240      14.822  80.255  37.865  1.00  0.32           C  
ATOM   3747  C   ARG A 240      13.442  80.424  37.236  1.00  0.32           C  
ATOM   3748  O   ARG A 240      12.736  81.386  37.540  1.00  0.32           O  
ATOM   3749  CB  ARG A 240      15.907  80.750  36.891  1.00  0.32           C  
ATOM   3750  CG  ARG A 240      17.288  80.858  37.568  1.00  0.32           C  
ATOM   3751  CD  ARG A 240      18.262  81.643  36.735  1.00  0.32           C  
ATOM   3752  NE  ARG A 240      18.865  80.823  35.696  1.00  0.32           N  
ATOM   3753  CZ  ARG A 240      18.590  80.929  34.405  1.00  0.32           C  
ATOM   3754  NH1 ARG A 240      17.720  81.820  33.959  1.00  0.32           N  
ATOM   3755  NH2 ARG A 240      19.194  80.127  33.571  1.00  0.32           N  
ATOM   3756  H01 ARG A 240      14.832  80.861  38.771  1.00  0.32           H  
ATOM   3757  H02 ARG A 240      15.622  81.745  36.549  1.00  0.32           H  
ATOM   3758  H03 ARG A 240      15.977  80.051  36.057  1.00  0.32           H  
ATOM   3759  H04 ARG A 240      17.684  79.850  37.689  1.00  0.32           H  
ATOM   3760  H05 ARG A 240      17.170  81.352  38.533  1.00  0.32           H  
ATOM   3761  H06 ARG A 240      19.057  82.001  37.389  1.00  0.32           H  
ATOM   3762  H07 ARG A 240      15.879  78.388  37.885  1.00  0.32           H  
ATOM   3763  H08 ARG A 240      17.737  82.476  36.268  1.00  0.32           H  
ATOM   3764  H09 ARG A 240      19.539  80.126  35.978  1.00  0.32           H  
ATOM   3765  H10 ARG A 240      17.523  81.883  32.970  1.00  0.32           H  
ATOM   3766  H11 ARG A 240      17.253  82.438  34.607  1.00  0.32           H  
ATOM   3767  H12 ARG A 240      19.856  79.446  33.915  1.00  0.32           H  
ATOM   3768  H13 ARG A 240      18.999  80.187  32.582  1.00  0.32           H  
ATOM   3769  N   VAL A 241      13.050  79.513  36.352  1.00  0.62           N  
ATOM   3770  CA  VAL A 241      11.759  79.675  35.713  1.00  0.62           C  
ATOM   3771  C   VAL A 241      10.657  79.613  36.784  1.00  0.62           C  
ATOM   3772  O   VAL A 241       9.672  80.332  36.793  1.00  0.62           O  
ATOM   3773  CB  VAL A 241      11.531  78.569  34.655  1.00  0.62           C  
ATOM   3774  CG1 VAL A 241      10.057  78.503  34.280  1.00  0.62           C  
ATOM   3775  CG2 VAL A 241      12.389  78.828  33.454  1.00  0.62           C  
ATOM   3776  H01 VAL A 241      11.729  80.640  35.208  1.00  0.62           H  
ATOM   3777  H02 VAL A 241      11.815  77.603  35.072  1.00  0.62           H  
ATOM   3778  H03 VAL A 241       9.512  79.283  34.812  1.00  0.62           H  
ATOM   3779  H04 VAL A 241       9.948  78.653  33.206  1.00  0.62           H  
ATOM   3780  H05 VAL A 241       9.655  77.528  34.554  1.00  0.62           H  
ATOM   3781  H06 VAL A 241      13.367  78.370  33.601  1.00  0.62           H  
ATOM   3782  H07 VAL A 241      11.917  78.399  32.570  1.00  0.62           H  
ATOM   3783  H08 VAL A 241      12.509  79.903  33.317  1.00  0.62           H  
ATOM   3784  H14 VAL A 241      13.640  78.724  36.130  1.00  0.62           H  
ATOM   3785  N   ARG A 242      10.825  78.697  37.695  1.00  0.70           N  
ATOM   3786  CA  ARG A 242       9.869  78.533  38.756  1.00  0.70           C  
ATOM   3787  C   ARG A 242       9.855  79.903  39.521  1.00  0.70           C  
ATOM   3788  O   ARG A 242       8.806  80.410  39.911  1.00  0.70           O  
ATOM   3789  CB  ARG A 242      10.403  77.400  39.616  1.00  0.70           C  
ATOM   3790  CG  ARG A 242       9.421  76.439  40.144  1.00  0.70           C  
ATOM   3791  CD  ARG A 242      10.172  75.340  40.875  1.00  0.70           C  
ATOM   3792  NE  ARG A 242      10.442  74.291  39.934  1.00  0.70           N  
ATOM   3793  CZ  ARG A 242      11.552  73.580  39.899  1.00  0.70           C  
ATOM   3794  NH1 ARG A 242      12.554  73.788  40.746  1.00  0.70           N  
ATOM   3795  NH2 ARG A 242      11.620  72.607  39.021  1.00  0.70           N  
ATOM   3796  H01 ARG A 242       8.855  78.290  38.438  1.00  0.70           H  
ATOM   3797  H02 ARG A 242      10.821  77.888  40.496  1.00  0.70           H  
ATOM   3798  H03 ARG A 242      11.120  76.841  39.015  1.00  0.70           H  
ATOM   3799  H04 ARG A 242       8.836  76.014  39.328  1.00  0.70           H  
ATOM   3800  H05 ARG A 242       8.744  76.944  40.833  1.00  0.70           H  
ATOM   3801  H06 ARG A 242       9.577  74.961  41.706  1.00  0.70           H  
ATOM   3802  H07 ARG A 242      11.108  75.731  41.273  1.00  0.70           H  
ATOM   3803  H08 ARG A 242       9.730  74.082  39.249  1.00  0.70           H  
ATOM   3804  H09 ARG A 242      11.636  78.096  37.655  1.00  0.70           H  
ATOM   3805  H10 ARG A 242      13.381  73.209  40.702  1.00  0.70           H  
ATOM   3806  H11 ARG A 242      12.489  74.525  41.434  1.00  0.70           H  
ATOM   3807  H12 ARG A 242      10.848  72.439  38.392  1.00  0.70           H  
ATOM   3808  H13 ARG A 242      12.445  72.026  38.974  1.00  0.70           H  
ATOM   3809  N   ALA A 243      11.033  80.502  39.730  1.00  0.62           N  
ATOM   3810  CA  ALA A 243      11.097  81.774  40.420  1.00  0.62           C  
ATOM   3811  C   ALA A 243      10.412  82.885  39.563  1.00  0.62           C  
ATOM   3812  O   ALA A 243       9.615  83.649  40.093  1.00  0.62           O  
ATOM   3813  CB  ALA A 243      12.552  82.114  40.747  1.00  0.62           C  
ATOM   3814  H01 ALA A 243      10.553  81.709  41.362  1.00  0.62           H  
ATOM   3815  H02 ALA A 243      13.148  82.071  39.836  1.00  0.62           H  
ATOM   3816  H03 ALA A 243      12.605  83.118  41.168  1.00  0.62           H  
ATOM   3817  H04 ALA A 243      12.940  81.396  41.469  1.00  0.62           H  
ATOM   3818  H14 ALA A 243      11.883  80.064  39.405  1.00  0.62           H  
ATOM   3819  N   TYR A 244      10.707  82.993  38.263  1.00  0.42           N  
ATOM   3820  CA  TYR A 244      10.020  84.012  37.455  1.00  0.42           C  
ATOM   3821  C   TYR A 244       8.509  83.782  37.554  1.00  0.42           C  
ATOM   3822  O   TYR A 244       7.729  84.725  37.690  1.00  0.42           O  
ATOM   3823  CB  TYR A 244      10.445  83.948  35.984  1.00  0.42           C  
ATOM   3824  CG  TYR A 244      11.943  84.012  35.798  1.00  0.42           C  
ATOM   3825  CD1 TYR A 244      12.599  83.085  34.992  1.00  0.42           C  
ATOM   3826  CD2 TYR A 244      12.706  84.975  36.460  1.00  0.42           C  
ATOM   3827  CE1 TYR A 244      13.984  83.102  34.856  1.00  0.42           C  
ATOM   3828  CE2 TYR A 244      14.106  85.021  36.310  1.00  0.42           C  
ATOM   3829  CZ  TYR A 244      14.736  84.081  35.502  1.00  0.42           C  
ATOM   3830  OH  TYR A 244      16.090  84.160  35.258  1.00  0.42           O  
ATOM   3831  H01 TYR A 244      10.289  84.996  37.840  1.00  0.42           H  
ATOM   3832  H02 TYR A 244      10.018  84.817  35.484  1.00  0.42           H  
ATOM   3833  H03 TYR A 244      10.081  83.013  35.557  1.00  0.42           H  
ATOM   3834  H04 TYR A 244      12.018  82.333  34.458  1.00  0.42           H  
ATOM   3835  H05 TYR A 244      11.393  82.383  37.842  1.00  0.42           H  
ATOM   3836  H06 TYR A 244      12.211  85.703  37.103  1.00  0.42           H  
ATOM   3837  H07 TYR A 244      14.481  82.349  34.244  1.00  0.42           H  
ATOM   3838  H08 TYR A 244      14.690  85.786  36.822  1.00  0.42           H  
ATOM   3839  H09 TYR A 244      16.359  85.081  35.239  1.00  0.42           H  
ATOM   3840  N   GLN A 245       8.068  82.536  37.493  1.00  0.75           N  
ATOM   3841  CA  GLN A 245       6.640  82.320  37.588  1.00  0.75           C  
ATOM   3842  C   GLN A 245       6.042  82.769  38.940  1.00  0.75           C  
ATOM   3843  O   GLN A 245       4.891  83.185  39.000  1.00  0.75           O  
ATOM   3844  CB  GLN A 245       6.310  80.857  37.341  1.00  0.75           C  
ATOM   3845  CG  GLN A 245       6.457  80.422  35.922  1.00  0.75           C  
ATOM   3846  CD  GLN A 245       6.284  78.912  35.777  1.00  0.75           C  
ATOM   3847  NE2 GLN A 245       5.435  78.502  34.868  1.00  0.75           N  
ATOM   3848  OE1 GLN A 245       6.910  78.137  36.481  1.00  0.75           O  
ATOM   3849  H01 GLN A 245       6.185  82.942  36.818  1.00  0.75           H  
ATOM   3850  H02 GLN A 245       5.258  80.729  37.597  1.00  0.75           H  
ATOM   3851  H03 GLN A 245       6.974  80.249  37.955  1.00  0.75           H  
ATOM   3852  H04 GLN A 245       7.461  80.684  35.587  1.00  0.75           H  
ATOM   3853  H05 GLN A 245       5.703  80.925  35.317  1.00  0.75           H  
ATOM   3854  H06 GLN A 245       5.281  77.513  34.730  1.00  0.75           H  
ATOM   3855  H07 GLN A 245       4.934  79.174  34.305  1.00  0.75           H  
ATOM   3856  H10 GLN A 245       8.707  81.761  37.384  1.00  0.75           H  
ATOM   3857  N   ALA A 246       6.805  82.696  40.025  1.00  0.76           N  
ATOM   3858  CA  ALA A 246       6.275  83.093  41.336  1.00  0.76           C  
ATOM   3859  C   ALA A 246       6.098  84.597  41.432  1.00  0.76           C  
ATOM   3860  O   ALA A 246       5.316  85.086  42.251  1.00  0.76           O  
ATOM   3861  CB  ALA A 246       7.214  82.608  42.473  1.00  0.76           C  
ATOM   3862  H01 ALA A 246       5.298  82.623  41.447  1.00  0.76           H  
ATOM   3863  H02 ALA A 246       8.102  83.240  42.505  1.00  0.76           H  
ATOM   3864  H03 ALA A 246       6.691  82.669  43.427  1.00  0.76           H  
ATOM   3865  H04 ALA A 246       7.510  81.576  42.285  1.00  0.76           H  
ATOM   3866  H08 ALA A 246       7.756  82.365  39.948  1.00  0.76           H  
ATOM   3867  N   LEU A 247       6.823  85.313  40.573  1.00  0.21           N  
ATOM   3868  CA  LEU A 247       6.873  86.753  40.527  1.00  0.21           C  
ATOM   3869  C   LEU A 247       5.737  87.367  39.718  1.00  0.21           C  
ATOM   3870  O   LEU A 247       5.202  88.420  40.067  1.00  0.21           O  
ATOM   3871  CB  LEU A 247       8.210  87.158  39.911  1.00  0.21           C  
ATOM   3872  CG  LEU A 247       8.503  88.640  39.888  1.00  0.21           C  
ATOM   3873  CD1 LEU A 247       9.066  88.978  41.209  1.00  0.21           C  
ATOM   3874  CD2 LEU A 247       9.508  89.000  38.877  1.00  0.21           C  
ATOM   3875  H01 LEU A 247       6.765  87.126  41.545  1.00  0.21           H  
ATOM   3876  H02 LEU A 247       8.159  86.851  38.866  1.00  0.21           H  
ATOM   3877  H03 LEU A 247       9.002  86.669  40.478  1.00  0.21           H  
ATOM   3878  H04 LEU A 247       7.583  89.175  39.652  1.00  0.21           H  
ATOM   3879  H05 LEU A 247       7.382  84.807  39.901  1.00  0.21           H  
ATOM   3880  H06 LEU A 247       9.954  89.596  41.077  1.00  0.21           H  
ATOM   3881  H07 LEU A 247       8.325  89.527  41.791  1.00  0.21           H  
ATOM   3882  H08 LEU A 247       9.336  88.062  41.735  1.00  0.21           H  
ATOM   3883  H09 LEU A 247      10.439  88.474  39.087  1.00  0.21           H  
ATOM   3884  H10 LEU A 247       9.147  88.717  37.888  1.00  0.21           H  
ATOM   3885  H11 LEU A 247       9.685  90.075  38.906  1.00  0.21           H  
ATOM   3886  N   LEU A 248       5.368  86.728  38.620  1.00  0.58           N  
ATOM   3887  CA  LEU A 248       4.311  87.284  37.778  1.00  0.58           C  
ATOM   3888  C   LEU A 248       3.141  87.948  38.502  1.00  0.58           C  
ATOM   3889  O   LEU A 248       2.771  89.077  38.181  1.00  0.58           O  
ATOM   3890  CB  LEU A 248       3.732  86.232  36.805  1.00  0.58           C  
ATOM   3891  CG  LEU A 248       4.703  85.763  35.726  1.00  0.58           C  
ATOM   3892  CD1 LEU A 248       4.023  84.733  34.923  1.00  0.58           C  
ATOM   3893  CD2 LEU A 248       5.214  86.916  34.866  1.00  0.58           C  
ATOM   3894  H01 LEU A 248       4.838  88.076  37.246  1.00  0.58           H  
ATOM   3895  H02 LEU A 248       2.903  86.714  36.286  1.00  0.58           H  
ATOM   3896  H03 LEU A 248       3.423  85.363  37.387  1.00  0.58           H  
ATOM   3897  H04 LEU A 248       5.592  85.340  36.193  1.00  0.58           H  
ATOM   3898  H05 LEU A 248       3.100  85.143  34.513  1.00  0.58           H  
ATOM   3899  H06 LEU A 248       4.674  84.419  34.107  1.00  0.58           H  
ATOM   3900  H07 LEU A 248       3.790  83.875  35.554  1.00  0.58           H  
ATOM   3901  H08 LEU A 248       6.218  86.686  34.510  1.00  0.58           H  
ATOM   3902  H09 LEU A 248       4.550  87.056  34.013  1.00  0.58           H  
ATOM   3903  H10 LEU A 248       5.240  87.829  35.460  1.00  0.58           H  
ATOM   3904  H12 LEU A 248       5.815  85.859  38.365  1.00  0.58           H  
ATOM   3905  N   PRO A 249       2.534  87.264  39.485  1.00  0.84           N  
ATOM   3906  CA  PRO A 249       1.390  87.865  40.196  1.00  0.84           C  
ATOM   3907  C   PRO A 249       1.674  89.216  40.862  1.00  0.84           C  
ATOM   3908  O   PRO A 249       0.754  89.821  41.389  1.00  0.84           O  
ATOM   3909  CB  PRO A 249       0.995  86.783  41.227  1.00  0.84           C  
ATOM   3910  CG  PRO A 249       1.542  85.531  40.638  1.00  0.84           C  
ATOM   3911  CD  PRO A 249       2.895  85.972  40.088  1.00  0.84           C  
ATOM   3912  H01 PRO A 249      -0.079  86.736  41.405  1.00  0.84           H  
ATOM   3913  H02 PRO A 249       1.444  86.987  42.199  1.00  0.84           H  
ATOM   3914  H03 PRO A 249       0.892  85.094  39.880  1.00  0.84           H  
ATOM   3915  H04 PRO A 249       1.660  84.759  41.398  1.00  0.84           H  
ATOM   3916  H05 PRO A 249       3.691  86.025  40.831  1.00  0.84           H  
ATOM   3917  H06 PRO A 249       3.275  85.272  39.344  1.00  0.84           H  
ATOM   3918  H11 PRO A 249       0.594  88.120  39.497  1.00  0.84           H  
ATOM   3919  N   ARG A 250       2.937  89.656  40.871  1.00  0.62           N  
ATOM   3920  CA  ARG A 250       3.283  90.939  41.464  1.00  0.62           C  
ATOM   3921  C   ARG A 250       3.098  92.096  40.454  1.00  0.62           C  
ATOM   3922  O   ARG A 250       3.322  93.257  40.812  1.00  0.62           O  
ATOM   3923  CB  ARG A 250       4.738  90.956  41.976  1.00  0.62           C  
ATOM   3924  CG  ARG A 250       5.075  89.965  43.054  1.00  0.62           C  
ATOM   3925  CD  ARG A 250       4.252  90.173  44.260  1.00  0.62           C  
ATOM   3926  NE  ARG A 250       4.599  89.203  45.290  1.00  0.62           N  
ATOM   3927  CZ  ARG A 250       4.280  89.355  46.570  1.00  0.62           C  
ATOM   3928  NH1 ARG A 250       3.623  90.417  46.937  1.00  0.62           N  
ATOM   3929  NH2 ARG A 250       4.621  88.463  47.482  1.00  0.62           N  
ATOM   3930  H01 ARG A 250       2.606  91.081  42.306  1.00  0.62           H  
ATOM   3931  H02 ARG A 250       4.875  91.937  42.430  1.00  0.62           H  
ATOM   3932  H03 ARG A 250       5.392  90.759  41.127  1.00  0.62           H  
ATOM   3933  H04 ARG A 250       6.121  90.102  43.328  1.00  0.62           H  
ATOM   3934  H05 ARG A 250       4.901  88.958  42.676  1.00  0.62           H  
ATOM   3935  H06 ARG A 250       3.202  90.045  43.996  1.00  0.62           H  
ATOM   3936  H07 ARG A 250       3.663  89.088  40.459  1.00  0.62           H  
ATOM   3937  H08 ARG A 250       4.423  91.179  44.642  1.00  0.62           H  
ATOM   3938  H09 ARG A 250       5.107  88.374  45.017  1.00  0.62           H  
ATOM   3939  H10 ARG A 250       3.377  90.548  47.908  1.00  0.62           H  
ATOM   3940  H11 ARG A 250       3.359  91.110  46.251  1.00  0.62           H  
ATOM   3941  H12 ARG A 250       5.135  87.636  47.212  1.00  0.62           H  
ATOM   3942  H13 ARG A 250       4.368  88.608  48.449  1.00  0.62           H  
ATOM   3943  N   TYR A 251       2.750  91.797  39.199  1.00  0.19           N  
ATOM   3944  CA  TYR A 251       2.537  92.862  38.219  1.00  0.19           C  
ATOM   3945  C   TYR A 251       1.055  92.983  38.083  1.00  0.19           C  
ATOM   3946  O   TYR A 251       0.329  92.037  38.368  1.00  0.19           O  
ATOM   3947  CB  TYR A 251       3.034  92.535  36.817  1.00  0.19           C  
ATOM   3948  CG  TYR A 251       4.512  92.462  36.634  1.00  0.19           C  
ATOM   3949  CD1 TYR A 251       5.186  91.283  36.837  1.00  0.19           C  
ATOM   3950  CD2 TYR A 251       5.244  93.565  36.233  1.00  0.19           C  
ATOM   3951  CE1 TYR A 251       6.566  91.195  36.657  1.00  0.19           C  
ATOM   3952  CE2 TYR A 251       6.637  93.473  36.039  1.00  0.19           C  
ATOM   3953  CZ  TYR A 251       7.279  92.271  36.265  1.00  0.19           C  
ATOM   3954  OH  TYR A 251       8.644  92.189  36.119  1.00  0.19           O  
ATOM   3955  H01 TYR A 251       3.071  93.745  38.569  1.00  0.19           H  
ATOM   3956  H02 TYR A 251       2.708  93.368  36.195  1.00  0.19           H  
ATOM   3957  H03 TYR A 251       2.617  91.569  36.534  1.00  0.19           H  
ATOM   3958  H04 TYR A 251       4.631  90.397  37.145  1.00  0.19           H  
ATOM   3959  H05 TYR A 251       4.738  94.516  36.065  1.00  0.19           H  
ATOM   3960  H06 TYR A 251       7.074  90.247  36.835  1.00  0.19           H  
ATOM   3961  H07 TYR A 251       7.204  94.345  35.713  1.00  0.19           H  
ATOM   3962  H08 TYR A 251       8.930  92.799  35.435  1.00  0.19           H  
ATOM   3963  H14 TYR A 251       2.634  90.832  38.926  1.00  0.19           H  
ATOM   3964  N   PRO A 252       0.573  94.152  37.650  1.00  0.79           N  
ATOM   3965  CA  PRO A 252      -0.884  94.267  37.498  1.00  0.79           C  
ATOM   3966  C   PRO A 252      -1.352  93.283  36.430  1.00  0.79           C  
ATOM   3967  O   PRO A 252      -0.633  92.987  35.485  1.00  0.79           O  
ATOM   3968  CB  PRO A 252      -1.110  95.724  37.080  1.00  0.79           C  
ATOM   3969  CG  PRO A 252       0.287  96.236  36.737  1.00  0.79           C  
ATOM   3970  CD  PRO A 252       1.239  95.468  37.611  1.00  0.79           C  
ATOM   3971  H01 PRO A 252      -1.590  96.313  37.862  1.00  0.79           H  
ATOM   3972  H02 PRO A 252      -1.767  95.781  36.212  1.00  0.79           H  
ATOM   3973  H03 PRO A 252       0.370  97.310  36.906  1.00  0.79           H  
ATOM   3974  H04 PRO A 252       0.509  96.056  35.685  1.00  0.79           H  
ATOM   3975  H05 PRO A 252       2.267  95.444  37.249  1.00  0.79           H  
ATOM   3976  H06 PRO A 252       1.318  95.909  38.605  1.00  0.79           H  
ATOM   3977  H09 PRO A 252      -1.443  94.030  38.403  1.00  0.79           H  
ATOM   3978  N   ASN A 253      -2.542  92.737  36.598  1.00  0.97           N  
ATOM   3979  CA  ASN A 253      -3.107  91.800  35.644  1.00  0.97           C  
ATOM   3980  C   ASN A 253      -2.863  92.100  34.146  1.00  0.97           C  
ATOM   3981  O   ASN A 253      -3.172  93.173  33.652  1.00  0.97           O  
ATOM   3982  CB  ASN A 253      -4.588  91.705  35.906  1.00  0.97           C  
ATOM   3983  CG  ASN A 253      -4.958  90.473  36.696  1.00  0.97           C  
ATOM   3984  ND2 ASN A 253      -5.214  90.646  38.022  1.00  0.97           N  
ATOM   3985  OD1 ASN A 253      -5.020  89.365  36.132  1.00  0.97           O  
ATOM   3986  H01 ASN A 253      -2.580  90.861  35.810  1.00  0.97           H  
ATOM   3987  H02 ASN A 253      -5.091  91.643  34.941  1.00  0.97           H  
ATOM   3988  H03 ASN A 253      -4.902  92.587  36.465  1.00  0.97           H  
ATOM   3989  H04 ASN A 253      -5.467  89.854  38.595  1.00  0.97           H  
ATOM   3990  H05 ASN A 253      -5.151  91.567  38.433  1.00  0.97           H  
ATOM   3991  H07 ASN A 253      -3.078  92.980  37.419  1.00  0.97           H  
ATOM   3992  N   GLY A 254      -2.307  91.136  33.417  1.00  0.97           N  
ATOM   3993  CA  GLY A 254      -2.035  91.333  31.988  1.00  0.97           C  
ATOM   3994  C   GLY A 254      -1.009  92.385  31.564  1.00  0.97           C  
ATOM   3995  O   GLY A 254      -1.120  92.983  30.511  1.00  0.97           O  
ATOM   3996  H01 GLY A 254      -2.977  91.715  31.594  1.00  0.97           H  
ATOM   3997  H02 GLY A 254      -1.694  90.376  31.593  1.00  0.97           H  
ATOM   3998  H06 GLY A 254      -2.069  90.257  33.853  1.00  0.97           H  
ATOM   3999  N   MET A 255       0.018  92.596  32.358  1.00  0.81           N  
ATOM   4000  CA  MET A 255       0.963  93.625  32.029  1.00  0.81           C  
ATOM   4001  C   MET A 255       2.280  93.007  31.556  1.00  0.81           C  
ATOM   4002  O   MET A 255       2.961  93.572  30.730  1.00  0.81           O  
ATOM   4003  CB  MET A 255       1.148  94.501  33.294  1.00  0.81           C  
ATOM   4004  CG  MET A 255       1.480  95.939  33.035  1.00  0.81           C  
ATOM   4005  SD  MET A 255       3.026  96.245  33.658  1.00  0.81           S  
ATOM   4006  CE  MET A 255       2.640  97.320  35.076  1.00  0.81           C  
ATOM   4007  H01 MET A 255       0.604  94.245  31.208  1.00  0.81           H  
ATOM   4008  H02 MET A 255       2.004  94.085  33.825  1.00  0.81           H  
ATOM   4009  H03 MET A 255       0.141  92.039  33.192  1.00  0.81           H  
ATOM   4010  H04 MET A 255       0.221  94.467  33.867  1.00  0.81           H  
ATOM   4011  H05 MET A 255       0.746  96.587  33.514  1.00  0.81           H  
ATOM   4012  H06 MET A 255       1.468  96.134  31.963  1.00  0.81           H  
ATOM   4013  H07 MET A 255       1.612  97.146  35.394  1.00  0.81           H  
ATOM   4014  H08 MET A 255       3.317  97.093  35.900  1.00  0.81           H  
ATOM   4015  H09 MET A 255       2.758  98.364  34.784  1.00  0.81           H  
ATOM   4016  N   ALA A 256       2.635  91.845  32.089  1.00  0.68           N  
ATOM   4017  CA  ALA A 256       3.870  91.198  31.741  1.00  0.68           C  
ATOM   4018  C   ALA A 256       3.598  89.834  31.195  1.00  0.68           C  
ATOM   4019  O   ALA A 256       2.586  89.236  31.465  1.00  0.68           O  
ATOM   4020  CB  ALA A 256       4.733  91.094  32.901  1.00  0.68           C  
ATOM   4021  H01 ALA A 256       4.371  91.798  30.981  1.00  0.68           H  
ATOM   4022  H02 ALA A 256       5.618  91.712  32.751  1.00  0.68           H  
ATOM   4023  H03 ALA A 256       4.196  91.437  33.786  1.00  0.68           H  
ATOM   4024  H04 ALA A 256       5.035  90.056  33.038  1.00  0.68           H  
ATOM   4025  H10 ALA A 256       2.020  91.403  32.758  1.00  0.68           H  
ATOM   4026  N   VAL A 257       4.509  89.370  30.364  1.00  0.72           N  
ATOM   4027  CA  VAL A 257       4.412  88.065  29.741  1.00  0.72           C  
ATOM   4028  C   VAL A 257       5.796  87.458  29.941  1.00  0.72           C  
ATOM   4029  O   VAL A 257       6.811  88.179  29.833  1.00  0.72           O  
ATOM   4030  CB  VAL A 257       4.114  88.193  28.242  1.00  0.72           C  
ATOM   4031  CG1 VAL A 257       4.572  86.989  27.527  1.00  0.72           C  
ATOM   4032  CG2 VAL A 257       2.645  88.358  28.026  1.00  0.72           C  
ATOM   4033  H01 VAL A 257       3.610  87.463  30.169  1.00  0.72           H  
ATOM   4034  H02 VAL A 257       4.642  89.066  27.858  1.00  0.72           H  
ATOM   4035  H03 VAL A 257       5.568  86.717  27.875  1.00  0.72           H  
ATOM   4036  H04 VAL A 257       3.883  86.167  27.721  1.00  0.72           H  
ATOM   4037  H05 VAL A 257       5.309  89.949  30.152  1.00  0.72           H  
ATOM   4038  H06 VAL A 257       4.605  87.192  26.457  1.00  0.72           H  
ATOM   4039  H07 VAL A 257       2.156  88.540  28.983  1.00  0.72           H  
ATOM   4040  H08 VAL A 257       2.468  89.204  27.361  1.00  0.72           H  
ATOM   4041  H09 VAL A 257       2.239  87.451  27.578  1.00  0.72           H  
ATOM   4042  N   LEU A 258       5.834  86.170  30.296  1.00  0.66           N  
ATOM   4043  CA  LEU A 258       7.101  85.463  30.499  1.00  0.66           C  
ATOM   4044  C   LEU A 258       7.346  84.566  29.272  1.00  0.66           C  
ATOM   4045  O   LEU A 258       6.477  83.773  28.920  1.00  0.66           O  
ATOM   4046  CB  LEU A 258       7.048  84.592  31.759  1.00  0.66           C  
ATOM   4047  CG  LEU A 258       8.163  83.551  31.891  1.00  0.66           C  
ATOM   4048  CD1 LEU A 258       9.512  84.209  32.083  1.00  0.66           C  
ATOM   4049  CD2 LEU A 258       7.855  82.662  33.040  1.00  0.66           C  
ATOM   4050  H01 LEU A 258       7.905  86.189  30.622  1.00  0.66           H  
ATOM   4051  H02 LEU A 258       6.119  84.026  31.691  1.00  0.66           H  
ATOM   4052  H03 LEU A 258       7.099  85.251  32.626  1.00  0.66           H  
ATOM   4053  H04 LEU A 258       8.213  82.968  30.971  1.00  0.66           H  
ATOM   4054  H05 LEU A 258      10.229  83.776  31.386  1.00  0.66           H  
ATOM   4055  H06 LEU A 258       9.425  85.279  31.895  1.00  0.66           H  
ATOM   4056  H07 LEU A 258       9.854  84.046  33.105  1.00  0.66           H  
ATOM   4057  H08 LEU A 258       6.831  82.300  32.954  1.00  0.66           H  
ATOM   4058  H09 LEU A 258       8.541  81.815  33.039  1.00  0.66           H  
ATOM   4059  H10 LEU A 258       4.966  85.671  30.428  1.00  0.66           H  
ATOM   4060  H11 LEU A 258       7.966  83.218  33.971  1.00  0.66           H  
ATOM   4061  N   GLY A 259       8.505  84.713  28.635  1.00  0.74           N  
ATOM   4062  CA  GLY A 259       8.834  83.906  27.488  1.00  0.74           C  
ATOM   4063  C   GLY A 259      10.305  83.524  27.608  1.00  0.74           C  
ATOM   4064  O   GLY A 259      11.174  84.381  27.882  1.00  0.74           O  
ATOM   4065  H01 GLY A 259       8.653  84.457  26.565  1.00  0.74           H  
ATOM   4066  H02 GLY A 259       8.215  83.009  27.473  1.00  0.74           H  
ATOM   4067  H12 GLY A 259       9.166  85.403  28.962  1.00  0.74           H  
ATOM   4068  N   LEU A 260      10.608  82.246  27.383  1.00  0.71           N  
ATOM   4069  CA  LEU A 260      11.971  81.773  27.491  1.00  0.71           C  
ATOM   4070  C   LEU A 260      12.804  81.833  26.186  1.00  0.71           C  
ATOM   4071  O   LEU A 260      12.292  81.589  25.081  1.00  0.71           O  
ATOM   4072  CB  LEU A 260      11.949  80.369  28.046  1.00  0.71           C  
ATOM   4073  CG  LEU A 260      11.007  80.084  29.203  1.00  0.71           C  
ATOM   4074  CD1 LEU A 260      11.308  78.681  29.623  1.00  0.71           C  
ATOM   4075  CD2 LEU A 260      11.234  81.061  30.359  1.00  0.71           C  
ATOM   4076  H01 LEU A 260      12.483  82.462  28.162  1.00  0.71           H  
ATOM   4077  H02 LEU A 260      12.947  80.220  28.459  1.00  0.71           H  
ATOM   4078  H03 LEU A 260       9.875  81.598  27.133  1.00  0.71           H  
ATOM   4079  H04 LEU A 260      11.676  79.700  27.230  1.00  0.71           H  
ATOM   4080  H05 LEU A 260       9.965  80.205  28.908  1.00  0.71           H  
ATOM   4081  H06 LEU A 260      12.216  78.670  30.225  1.00  0.71           H  
ATOM   4082  H07 LEU A 260      10.478  78.291  30.212  1.00  0.71           H  
ATOM   4083  H08 LEU A 260      11.451  78.059  28.739  1.00  0.71           H  
ATOM   4084  H09 LEU A 260      12.006  81.778  30.081  1.00  0.71           H  
ATOM   4085  H10 LEU A 260      10.307  81.592  30.574  1.00  0.71           H  
ATOM   4086  H11 LEU A 260      11.552  80.510  31.244  1.00  0.71           H  
ATOM   4087  N   LEU A 261      14.096  82.156  26.345  1.00  0.49           N  
ATOM   4088  CA  LEU A 261      15.010  82.319  25.244  1.00  0.49           C  
ATOM   4089  C   LEU A 261      16.113  81.300  25.318  1.00  0.49           C  
ATOM   4090  O   LEU A 261      16.907  81.272  26.280  1.00  0.49           O  
ATOM   4091  CB  LEU A 261      15.632  83.720  25.272  1.00  0.49           C  
ATOM   4092  CG  LEU A 261      16.668  83.986  24.146  1.00  0.49           C  
ATOM   4093  CD1 LEU A 261      15.986  83.933  22.768  1.00  0.49           C  
ATOM   4094  CD2 LEU A 261      17.302  85.344  24.346  1.00  0.49           C  
ATOM   4095  H01 LEU A 261      14.449  82.182  24.319  1.00  0.49           H  
ATOM   4096  H02 LEU A 261      16.172  83.801  26.216  1.00  0.49           H  
ATOM   4097  H03 LEU A 261      14.830  84.452  25.177  1.00  0.49           H  
ATOM   4098  H04 LEU A 261      17.437  83.215  24.189  1.00  0.49           H  
ATOM   4099  H05 LEU A 261      15.090  84.554  22.782  1.00  0.49           H  
ATOM   4100  H06 LEU A 261      16.673  84.304  22.007  1.00  0.49           H  
ATOM   4101  H07 LEU A 261      15.710  82.904  22.538  1.00  0.49           H  
ATOM   4102  H08 LEU A 261      18.253  85.382  23.815  1.00  0.49           H  
ATOM   4103  H09 LEU A 261      16.638  86.116  23.958  1.00  0.49           H  
ATOM   4104  H10 LEU A 261      17.473  85.513  25.409  1.00  0.49           H  
ATOM   4105  H12 LEU A 261      14.445  82.292  27.283  1.00  0.49           H  
ATOM   4106  N   GLY A 262      16.192  80.474  24.286  1.00  0.81           N  
ATOM   4107  CA  GLY A 262      17.194  79.421  24.274  1.00  0.81           C  
ATOM   4108  C   GLY A 262      18.586  79.846  23.903  1.00  0.81           C  
ATOM   4109  O   GLY A 262      19.302  79.107  23.237  1.00  0.81           O  
ATOM   4110  H01 GLY A 262      16.881  78.724  23.496  1.00  0.81           H  
ATOM   4111  H02 GLY A 262      17.232  78.984  25.272  1.00  0.81           H  
ATOM   4112  H11 GLY A 262      15.556  80.576  23.508  1.00  0.81           H  
ATOM   4113  N   LEU A 263      18.986  81.031  24.345  1.00  0.35           N  
ATOM   4114  CA  LEU A 263      20.319  81.543  24.057  1.00  0.35           C  
ATOM   4115  C   LEU A 263      21.499  80.903  24.814  1.00  0.35           C  
ATOM   4116  O   LEU A 263      21.385  80.428  25.969  1.00  0.35           O  
ATOM   4117  CB  LEU A 263      20.327  83.034  24.330  1.00  0.35           C  
ATOM   4118  CG  LEU A 263      21.634  83.735  23.994  1.00  0.35           C  
ATOM   4119  CD1 LEU A 263      21.818  83.719  22.468  1.00  0.35           C  
ATOM   4120  CD2 LEU A 263      21.550  85.157  24.477  1.00  0.35           C  
ATOM   4121  H01 LEU A 263      20.492  81.282  23.013  1.00  0.35           H  
ATOM   4122  H02 LEU A 263      20.183  83.151  25.404  1.00  0.35           H  
ATOM   4123  H03 LEU A 263      18.351  81.592  24.895  1.00  0.35           H  
ATOM   4124  H04 LEU A 263      19.534  83.492  23.739  1.00  0.35           H  
ATOM   4125  H05 LEU A 263      22.476  83.233  24.471  1.00  0.35           H  
ATOM   4126  H06 LEU A 263      22.874  83.588  22.231  1.00  0.35           H  
ATOM   4127  H07 LEU A 263      21.246  82.895  22.041  1.00  0.35           H  
ATOM   4128  H08 LEU A 263      21.466  84.662  22.049  1.00  0.35           H  
ATOM   4129  H09 LEU A 263      20.530  85.372  24.796  1.00  0.35           H  
ATOM   4130  H10 LEU A 263      22.230  85.297  25.317  1.00  0.35           H  
ATOM   4131  H11 LEU A 263      21.827  85.833  23.668  1.00  0.35           H  
ATOM   4132  N   ALA A 264      22.650  80.846  24.172  1.00  0.68           N  
ATOM   4133  CA  ALA A 264      23.804  80.333  24.897  1.00  0.68           C  
ATOM   4134  C   ALA A 264      24.659  81.586  25.131  1.00  0.68           C  
ATOM   4135  O   ALA A 264      25.406  81.996  24.243  1.00  0.68           O  
ATOM   4136  CB  ALA A 264      24.563  79.307  24.082  1.00  0.68           C  
ATOM   4137  H01 ALA A 264      23.527  79.821  25.818  1.00  0.68           H  
ATOM   4138  H02 ALA A 264      25.544  79.143  24.528  1.00  0.68           H  
ATOM   4139  H03 ALA A 264      24.008  78.369  24.071  1.00  0.68           H  
ATOM   4140  H04 ALA A 264      24.685  79.670  23.062  1.00  0.68           H  
ATOM   4141  H12 ALA A 264      22.728  81.148  23.211  1.00  0.68           H  
ATOM   4142  N   MET A 265      24.521  82.211  26.306  1.00  0.42           N  
ATOM   4143  CA  MET A 265      25.284  83.416  26.610  1.00  0.42           C  
ATOM   4144  C   MET A 265      26.789  83.189  26.536  1.00  0.42           C  
ATOM   4145  O   MET A 265      27.270  82.053  26.620  1.00  0.42           O  
ATOM   4146  CB  MET A 265      24.927  83.916  27.973  1.00  0.42           C  
ATOM   4147  CG  MET A 265      23.598  84.556  28.040  1.00  0.42           C  
ATOM   4148  SD  MET A 265      23.481  85.505  29.578  1.00  0.42           S  
ATOM   4149  CE  MET A 265      22.851  84.142  30.464  1.00  0.42           C  
ATOM   4150  H01 MET A 265      25.023  84.156  25.854  1.00  0.42           H  
ATOM   4151  H02 MET A 265      25.661  84.678  28.236  1.00  0.42           H  
ATOM   4152  H03 MET A 265      24.939  83.073  28.664  1.00  0.42           H  
ATOM   4153  H04 MET A 265      22.819  83.793  28.017  1.00  0.42           H  
ATOM   4154  H05 MET A 265      23.879  81.843  26.993  1.00  0.42           H  
ATOM   4155  H06 MET A 265      23.469  85.222  27.187  1.00  0.42           H  
ATOM   4156  H07 MET A 265      21.855  83.898  30.094  1.00  0.42           H  
ATOM   4157  H08 MET A 265      23.509  83.284  30.328  1.00  0.42           H  
ATOM   4158  H09 MET A 265      22.793  84.392  31.523  1.00  0.42           H  
ATOM   4159  N   ARG A 266      27.546  84.265  26.361  1.00  0.45           N  
ATOM   4160  CA  ARG A 266      29.005  84.126  26.306  1.00  0.45           C  
ATOM   4161  C   ARG A 266      29.559  84.903  27.497  1.00  0.45           C  
ATOM   4162  O   ARG A 266      30.648  84.633  27.971  1.00  0.45           O  
ATOM   4163  CB  ARG A 266      29.561  84.721  24.987  1.00  0.45           C  
ATOM   4164  CG  ARG A 266      29.844  83.700  23.863  1.00  0.45           C  
ATOM   4165  CD  ARG A 266      28.595  83.234  23.148  1.00  0.45           C  
ATOM   4166  NE  ARG A 266      28.893  82.400  21.993  1.00  0.45           N  
ATOM   4167  CZ  ARG A 266      27.992  81.667  21.350  1.00  0.45           C  
ATOM   4168  NH1 ARG A 266      26.723  81.641  21.732  1.00  0.45           N  
ATOM   4169  NH2 ARG A 266      28.355  80.964  20.306  1.00  0.45           N  
ATOM   4170  H01 ARG A 266      29.295  83.076  26.341  1.00  0.45           H  
ATOM   4171  H02 ARG A 266      30.526  85.160  25.241  1.00  0.45           H  
ATOM   4172  H03 ARG A 266      28.835  85.442  24.611  1.00  0.45           H  
ATOM   4173  H04 ARG A 266      30.294  82.824  24.330  1.00  0.45           H  
ATOM   4174  H05 ARG A 266      30.508  84.163  23.134  1.00  0.45           H  
ATOM   4175  H06 ARG A 266      28.068  84.119  22.791  1.00  0.45           H  
ATOM   4176  H07 ARG A 266      27.985  82.661  23.846  1.00  0.45           H  
ATOM   4177  H08 ARG A 266      29.846  82.377  21.659  1.00  0.45           H  
ATOM   4178  H09 ARG A 266      26.054  81.080  21.224  1.00  0.45           H  
ATOM   4179  H10 ARG A 266      27.119  85.175  26.266  1.00  0.45           H  
ATOM   4180  H11 ARG A 266      26.425  82.182  22.531  1.00  0.45           H  
ATOM   4181  H12 ARG A 266      29.317  80.977  19.998  1.00  0.45           H  
ATOM   4182  H13 ARG A 266      27.673  80.409  19.809  1.00  0.45           H  
ATOM   4183  N   MET A 267      28.749  85.834  27.984  1.00  0.30           N  
ATOM   4184  CA  MET A 267      29.077  86.757  29.078  1.00  0.30           C  
ATOM   4185  C   MET A 267      30.065  87.729  28.483  1.00  0.30           C  
ATOM   4186  O   MET A 267      31.101  87.992  29.064  1.00  0.30           O  
ATOM   4187  CB  MET A 267      29.705  86.062  30.278  1.00  0.30           C  
ATOM   4188  CG  MET A 267      28.895  84.909  30.862  1.00  0.30           C  
ATOM   4189  SD  MET A 267      27.290  85.274  31.529  1.00  0.30           S  
ATOM   4190  CE  MET A 267      27.474  86.956  32.266  1.00  0.30           C  
ATOM   4191  H01 MET A 267      28.170  87.230  29.455  1.00  0.30           H  
ATOM   4192  H02 MET A 267      29.766  86.815  31.064  1.00  0.30           H  
ATOM   4193  H03 MET A 267      30.675  85.671  29.972  1.00  0.30           H  
ATOM   4194  H04 MET A 267      29.477  84.574  31.720  1.00  0.30           H  
ATOM   4195  H05 MET A 267      28.758  84.174  30.069  1.00  0.30           H  
ATOM   4196  H06 MET A 267      28.271  87.492  31.751  1.00  0.30           H  
ATOM   4197  H07 MET A 267      26.539  87.505  32.158  1.00  0.30           H  
ATOM   4198  H08 MET A 267      27.722  86.865  33.323  1.00  0.30           H  
ATOM   4199  H14 MET A 267      27.832  85.914  27.568  1.00  0.30           H  
ATOM   4200  N   GLY A 268      29.736  88.240  27.303  1.00  0.69           N  
ATOM   4201  CA  GLY A 268      30.612  89.165  26.618  1.00  0.69           C  
ATOM   4202  C   GLY A 268      30.319  90.624  26.899  1.00  0.69           C  
ATOM   4203  O   GLY A 268      30.581  91.518  26.085  1.00  0.69           O  
ATOM   4204  H01 GLY A 268      30.452  89.014  25.550  1.00  0.69           H  
ATOM   4205  H02 GLY A 268      31.637  88.957  26.925  1.00  0.69           H  
ATOM   4206  H09 GLY A 268      28.859  87.978  26.876  1.00  0.69           H  
ATOM   4207  N   GLY A 269      29.763  90.877  28.063  1.00  0.59           N  
ATOM   4208  CA  GLY A 269      29.495  92.241  28.403  1.00  0.59           C  
ATOM   4209  C   GLY A 269      29.020  93.089  27.249  1.00  0.59           C  
ATOM   4210  O   GLY A 269      28.105  92.711  26.517  1.00  0.59           O  
ATOM   4211  H01 GLY A 269      30.440  92.670  28.736  1.00  0.59           H  
ATOM   4212  H02 GLY A 269      28.727  92.256  29.177  1.00  0.59           H  
ATOM   4213  H03 GLY A 269      29.531  90.129  28.700  1.00  0.59           H  
ATOM   4214  N   PRO A 270      29.668  94.234  27.026  1.00  0.71           N  
ATOM   4215  CA  PRO A 270      29.286  95.160  25.950  1.00  0.71           C  
ATOM   4216  C   PRO A 270      28.894  94.523  24.614  1.00  0.71           C  
ATOM   4217  O   PRO A 270      27.822  94.865  24.079  1.00  0.71           O  
ATOM   4218  CB  PRO A 270      30.494  96.103  25.841  1.00  0.71           C  
ATOM   4219  CG  PRO A 270      31.117  96.026  27.182  1.00  0.71           C  
ATOM   4220  CD  PRO A 270      31.028  94.536  27.500  1.00  0.71           C  
ATOM   4221  H01 PRO A 270      30.215  97.119  25.561  1.00  0.71           H  
ATOM   4222  H02 PRO A 270      31.185  95.764  25.070  1.00  0.71           H  
ATOM   4223  H03 PRO A 270      28.355  95.669  26.199  1.00  0.71           H  
ATOM   4224  H04 PRO A 270      30.631  96.659  27.924  1.00  0.71           H  
ATOM   4225  H05 PRO A 270      32.153  96.363  27.156  1.00  0.71           H  
ATOM   4226  H06 PRO A 270      31.810  93.930  27.043  1.00  0.71           H  
ATOM   4227  H07 PRO A 270      31.133  94.346  28.568  1.00  0.71           H  
ATOM   4228  N   ARG A 271      29.719  93.618  24.072  1.00  0.75           N  
ATOM   4229  CA  ARG A 271      29.337  93.017  22.795  1.00  0.75           C  
ATOM   4230  C   ARG A 271      28.035  92.223  22.956  1.00  0.75           C  
ATOM   4231  O   ARG A 271      27.070  92.405  22.165  1.00  0.75           O  
ATOM   4232  CB  ARG A 271      30.429  92.108  22.262  1.00  0.75           C  
ATOM   4233  CG  ARG A 271      31.741  92.796  22.229  1.00  0.75           C  
ATOM   4234  CD  ARG A 271      32.726  92.162  21.283  1.00  0.75           C  
ATOM   4235  NE  ARG A 271      32.684  92.815  19.982  1.00  0.75           N  
ATOM   4236  CZ  ARG A 271      33.533  92.535  19.009  1.00  0.75           C  
ATOM   4237  NH1 ARG A 271      34.478  91.627  19.193  1.00  0.75           N  
ATOM   4238  NH2 ARG A 271      33.428  93.148  17.855  1.00  0.75           N  
ATOM   4239  H01 ARG A 271      29.186  93.824  22.078  1.00  0.75           H  
ATOM   4240  H02 ARG A 271      30.168  91.822  21.243  1.00  0.75           H  
ATOM   4241  H03 ARG A 271      30.505  91.230  22.904  1.00  0.75           H  
ATOM   4242  H04 ARG A 271      32.166  92.725  23.230  1.00  0.75           H  
ATOM   4243  H05 ARG A 271      31.582  93.830  21.922  1.00  0.75           H  
ATOM   4244  H06 ARG A 271      32.463  91.112  21.156  1.00  0.75           H  
ATOM   4245  H07 ARG A 271      33.730  92.253  21.697  1.00  0.75           H  
ATOM   4246  H08 ARG A 271      30.580  93.358  24.532  1.00  0.75           H  
ATOM   4247  H09 ARG A 271      31.974  93.514  19.816  1.00  0.75           H  
ATOM   4248  H10 ARG A 271      35.122  91.410  18.446  1.00  0.75           H  
ATOM   4249  H11 ARG A 271      34.555  91.151  20.080  1.00  0.75           H  
ATOM   4250  H12 ARG A 271      32.703  93.837  17.713  1.00  0.75           H  
ATOM   4251  H13 ARG A 271      34.072  92.932  17.108  1.00  0.75           H  
ATOM   4252  N   GLU A 272      27.995  91.380  23.997  1.00  0.55           N  
ATOM   4253  CA  GLU A 272      26.822  90.581  24.238  1.00  0.55           C  
ATOM   4254  C   GLU A 272      25.608  91.486  24.361  1.00  0.55           C  
ATOM   4255  O   GLU A 272      24.491  91.096  23.985  1.00  0.55           O  
ATOM   4256  CB  GLU A 272      26.991  89.726  25.479  1.00  0.55           C  
ATOM   4257  CG  GLU A 272      25.734  88.939  25.835  1.00  0.55           C  
ATOM   4258  CD  GLU A 272      25.967  87.462  26.194  1.00  0.55           C  
ATOM   4259  OE1 GLU A 272      27.112  86.959  26.241  1.00  0.55           O  
ATOM   4260  OE2 GLU A 272      24.963  86.786  26.438  1.00  0.55           O  
ATOM   4261  H01 GLU A 272      26.676  89.905  23.395  1.00  0.55           H  
ATOM   4262  H02 GLU A 272      27.202  90.397  26.311  1.00  0.55           H  
ATOM   4263  H03 GLU A 272      27.806  89.022  25.309  1.00  0.55           H  
ATOM   4264  H04 GLU A 272      25.114  88.938  24.939  1.00  0.55           H  
ATOM   4265  H05 GLU A 272      25.262  89.424  26.689  1.00  0.55           H  
ATOM   4266  H14 GLU A 272      28.791  91.305  24.615  1.00  0.55           H  
ATOM   4267  N   ALA A 273      25.800  92.707  24.844  1.00  0.54           N  
ATOM   4268  CA  ALA A 273      24.662  93.591  24.964  1.00  0.54           C  
ATOM   4269  C   ALA A 273      24.112  94.048  23.614  1.00  0.54           C  
ATOM   4270  O   ALA A 273      22.895  94.152  23.448  1.00  0.54           O  
ATOM   4271  CB  ALA A 273      25.022  94.751  25.772  1.00  0.54           C  
ATOM   4272  H01 ALA A 273      23.869  93.023  25.450  1.00  0.54           H  
ATOM   4273  H02 ALA A 273      25.906  95.228  25.349  1.00  0.54           H  
ATOM   4274  H03 ALA A 273      24.195  95.461  25.778  1.00  0.54           H  
ATOM   4275  H04 ALA A 273      25.235  94.432  26.792  1.00  0.54           H  
ATOM   4276  H06 ALA A 273      26.722  93.012  25.122  1.00  0.54           H  
ATOM   4277  N   ILE A 274      24.999  94.348  22.657  1.00  0.72           N  
ATOM   4278  CA  ILE A 274      24.565  94.777  21.324  1.00  0.72           C  
ATOM   4279  C   ILE A 274      23.780  93.578  20.758  1.00  0.72           C  
ATOM   4280  O   ILE A 274      22.611  93.723  20.304  1.00  0.72           O  
ATOM   4281  CB  ILE A 274      25.798  95.111  20.438  1.00  0.72           C  
ATOM   4282  CG1 ILE A 274      26.482  96.363  20.976  1.00  0.72           C  
ATOM   4283  CG2 ILE A 274      25.389  95.355  18.999  1.00  0.72           C  
ATOM   4284  CD1 ILE A 274      27.902  96.477  20.510  1.00  0.72           C  
ATOM   4285  H01 ILE A 274      23.954  95.679  21.354  1.00  0.72           H  
ATOM   4286  H02 ILE A 274      26.479  94.260  20.467  1.00  0.72           H  
ATOM   4287  H03 ILE A 274      26.491  96.298  22.064  1.00  0.72           H  
ATOM   4288  H04 ILE A 274      25.929  97.239  20.637  1.00  0.72           H  
ATOM   4289  H05 ILE A 274      25.986  94.277  22.857  1.00  0.72           H  
ATOM   4290  H06 ILE A 274      24.542  96.040  18.974  1.00  0.72           H  
ATOM   4291  H07 ILE A 274      26.225  95.791  18.452  1.00  0.72           H  
ATOM   4292  H08 ILE A 274      25.105  94.410  18.536  1.00  0.72           H  
ATOM   4293  H09 ILE A 274      28.554  95.938  21.198  1.00  0.72           H  
ATOM   4294  H10 ILE A 274      27.993  96.048  19.512  1.00  0.72           H  
ATOM   4295  H11 ILE A 274      28.193  97.527  20.483  1.00  0.72           H  
ATOM   4296  N   TRP A 275      24.441  92.410  20.820  1.00  0.74           N  
ATOM   4297  CA  TRP A 275      23.887  91.129  20.418  1.00  0.74           C  
ATOM   4298  C   TRP A 275      22.452  90.913  20.972  1.00  0.74           C  
ATOM   4299  O   TRP A 275      21.509  90.579  20.207  1.00  0.74           O  
ATOM   4300  CB  TRP A 275      24.789  90.038  20.951  1.00  0.74           C  
ATOM   4301  CG  TRP A 275      24.519  88.662  20.417  1.00  0.74           C  
ATOM   4302  CD1 TRP A 275      24.052  88.319  19.179  1.00  0.74           C  
ATOM   4303  CD2 TRP A 275      24.766  87.436  21.101  1.00  0.74           C  
ATOM   4304  CE2 TRP A 275      24.426  86.386  20.219  1.00  0.74           C  
ATOM   4305  CE3 TRP A 275      25.244  87.122  22.376  1.00  0.74           C  
ATOM   4306  NE1 TRP A 275      23.995  86.951  19.053  1.00  0.74           N  
ATOM   4307  CZ2 TRP A 275      24.552  85.047  20.572  1.00  0.74           C  
ATOM   4308  CZ3 TRP A 275      25.371  85.786  22.720  1.00  0.74           C  
ATOM   4309  CH2 TRP A 275      25.030  84.766  21.820  1.00  0.74           C  
ATOM   4310  H01 TRP A 275      23.827  91.105  19.330  1.00  0.74           H  
ATOM   4311  H02 TRP A 275      24.597  89.987  22.023  1.00  0.74           H  
ATOM   4312  H03 TRP A 275      25.818  90.300  20.703  1.00  0.74           H  
ATOM   4313  H04 TRP A 275      23.766  89.029  18.403  1.00  0.74           H  
ATOM   4314  H05 TRP A 275      25.510  87.908  23.082  1.00  0.74           H  
ATOM   4315  H06 TRP A 275      23.686  86.448  18.234  1.00  0.74           H  
ATOM   4316  H07 TRP A 275      24.279  84.251  19.879  1.00  0.74           H  
ATOM   4317  H08 TRP A 275      25.743  85.522  23.710  1.00  0.74           H  
ATOM   4318  H09 TRP A 275      25.149  83.726  22.123  1.00  0.74           H  
ATOM   4319  H12 TRP A 275      25.388  92.424  21.170  1.00  0.74           H  
ATOM   4320  N   HIS A 276      22.290  91.098  22.290  1.00  0.86           N  
ATOM   4321  CA  HIS A 276      20.981  90.938  22.931  1.00  0.86           C  
ATOM   4322  C   HIS A 276      19.915  91.879  22.335  1.00  0.86           C  
ATOM   4323  O   HIS A 276      18.746  91.488  22.142  1.00  0.86           O  
ATOM   4324  CB  HIS A 276      21.053  91.198  24.438  1.00  0.86           C  
ATOM   4325  CG  HIS A 276      21.685  90.099  25.234  1.00  0.86           C  
ATOM   4326  CD2 HIS A 276      22.190  88.895  24.869  1.00  0.86           C  
ATOM   4327  ND1 HIS A 276      21.930  90.220  26.583  1.00  0.86           N  
ATOM   4328  CE1 HIS A 276      22.570  89.142  27.009  1.00  0.86           C  
ATOM   4329  NE2 HIS A 276      22.743  88.325  25.991  1.00  0.86           N  
ATOM   4330  H01 HIS A 276      20.692  89.904  22.744  1.00  0.86           H  
ATOM   4331  H02 HIS A 276      20.023  91.276  24.786  1.00  0.86           H  
ATOM   4332  H03 HIS A 276      21.630  92.109  24.599  1.00  0.86           H  
ATOM   4333  H04 HIS A 276      22.163  88.459  23.870  1.00  0.86           H  
ATOM   4334  H05 HIS A 276      22.899  88.961  28.032  1.00  0.86           H  
ATOM   4335  H06 HIS A 276      23.206  87.428  26.028  1.00  0.86           H  
ATOM   4336  H10 HIS A 276      23.088  91.353  22.854  1.00  0.86           H  
ATOM   4337  N   ALA A 277      20.309  93.118  22.056  1.00  0.84           N  
ATOM   4338  CA  ALA A 277      19.381  94.084  21.484  1.00  0.84           C  
ATOM   4339  C   ALA A 277      18.883  93.581  20.112  1.00  0.84           C  
ATOM   4340  O   ALA A 277      17.709  93.717  19.759  1.00  0.84           O  
ATOM   4341  CB  ALA A 277      20.072  95.429  21.342  1.00  0.84           C  
ATOM   4342  H01 ALA A 277      18.521  94.200  22.143  1.00  0.84           H  
ATOM   4343  H02 ALA A 277      21.036  95.292  20.853  1.00  0.84           H  
ATOM   4344  H03 ALA A 277      19.452  96.095  20.742  1.00  0.84           H  
ATOM   4345  H04 ALA A 277      20.225  95.866  22.329  1.00  0.84           H  
ATOM   4346  H07 ALA A 277      21.263  93.392  22.243  1.00  0.84           H  
ATOM   4347  N   ILE A 278      19.796  92.991  19.358  1.00  0.81           N  
ATOM   4348  CA  ILE A 278      19.481  92.468  18.044  1.00  0.81           C  
ATOM   4349  C   ILE A 278      18.497  91.340  18.190  1.00  0.81           C  
ATOM   4350  O   ILE A 278      17.466  91.309  17.534  1.00  0.81           O  
ATOM   4351  CB  ILE A 278      20.749  91.971  17.393  1.00  0.81           C  
ATOM   4352  CG1 ILE A 278      21.551  93.190  16.948  1.00  0.81           C  
ATOM   4353  CG2 ILE A 278      20.457  91.033  16.248  1.00  0.81           C  
ATOM   4354  CD1 ILE A 278      22.940  92.816  16.548  1.00  0.81           C  
ATOM   4355  H01 ILE A 278      19.043  93.248  17.422  1.00  0.81           H  
ATOM   4356  H02 ILE A 278      21.333  91.388  18.105  1.00  0.81           H  
ATOM   4357  H03 ILE A 278      21.612  93.883  17.787  1.00  0.81           H  
ATOM   4358  H04 ILE A 278      21.050  93.653  16.098  1.00  0.81           H  
ATOM   4359  H05 ILE A 278      20.739  92.903  19.708  1.00  0.81           H  
ATOM   4360  H06 ILE A 278      19.627  91.425  15.660  1.00  0.81           H  
ATOM   4361  H07 ILE A 278      21.340  90.945  15.615  1.00  0.81           H  
ATOM   4362  H08 ILE A 278      20.191  90.051  16.640  1.00  0.81           H  
ATOM   4363  H09 ILE A 278      23.621  93.010  17.377  1.00  0.81           H  
ATOM   4364  H10 ILE A 278      22.972  91.757  16.293  1.00  0.81           H  
ATOM   4365  H11 ILE A 278      23.242  93.408  15.684  1.00  0.81           H  
ATOM   4366  N   ILE A 279      18.805  90.435  19.103  1.00  0.77           N  
ATOM   4367  CA  ILE A 279      17.959  89.298  19.336  1.00  0.77           C  
ATOM   4368  C   ILE A 279      16.575  89.710  19.777  1.00  0.77           C  
ATOM   4369  O   ILE A 279      15.574  89.205  19.276  1.00  0.77           O  
ATOM   4370  CB  ILE A 279      18.608  88.370  20.379  1.00  0.77           C  
ATOM   4371  CG1 ILE A 279      19.981  87.913  19.852  1.00  0.77           C  
ATOM   4372  CG2 ILE A 279      17.726  87.159  20.638  1.00  0.77           C  
ATOM   4373  CD1 ILE A 279      20.869  87.210  20.843  1.00  0.77           C  
ATOM   4374  H01 ILE A 279      17.849  88.760  18.395  1.00  0.77           H  
ATOM   4375  H02 ILE A 279      18.730  88.912  21.317  1.00  0.77           H  
ATOM   4376  H03 ILE A 279      20.510  88.827  19.582  1.00  0.77           H  
ATOM   4377  H04 ILE A 279      19.809  87.234  19.017  1.00  0.77           H  
ATOM   4378  H05 ILE A 279      16.782  87.278  20.107  1.00  0.77           H  
ATOM   4379  H06 ILE A 279      18.230  86.259  20.285  1.00  0.77           H  
ATOM   4380  H07 ILE A 279      17.532  87.072  21.707  1.00  0.77           H  
ATOM   4381  H08 ILE A 279      21.765  87.806  21.014  1.00  0.77           H  
ATOM   4382  H09 ILE A 279      20.334  87.082  21.784  1.00  0.77           H  
ATOM   4383  H10 ILE A 279      21.152  86.234  20.449  1.00  0.77           H  
ATOM   4384  H12 ILE A 279      19.650  90.545  19.646  1.00  0.77           H  
ATOM   4385  N   ARG A 280      16.489  90.642  20.708  1.00  0.92           N  
ATOM   4386  CA  ARG A 280      15.161  91.029  21.186  1.00  0.92           C  
ATOM   4387  C   ARG A 280      14.372  91.719  20.081  1.00  0.92           C  
ATOM   4388  O   ARG A 280      13.130  91.617  19.993  1.00  0.92           O  
ATOM   4389  CB  ARG A 280      15.273  91.914  22.442  1.00  0.92           C  
ATOM   4390  CG  ARG A 280      15.216  91.112  23.750  1.00  0.92           C  
ATOM   4391  CD  ARG A 280      16.333  90.088  23.848  1.00  0.92           C  
ATOM   4392  NE  ARG A 280      16.179  89.171  24.985  1.00  0.92           N  
ATOM   4393  CZ  ARG A 280      17.192  88.681  25.712  1.00  0.92           C  
ATOM   4394  NH1 ARG A 280      18.445  88.983  25.461  1.00  0.92           N  
ATOM   4395  NH2 ARG A 280      16.957  87.906  26.734  1.00  0.92           N  
ATOM   4396  H01 ARG A 280      14.615  90.128  21.466  1.00  0.92           H  
ATOM   4397  H02 ARG A 280      14.420  92.592  22.439  1.00  0.92           H  
ATOM   4398  H03 ARG A 280      16.220  92.452  22.405  1.00  0.92           H  
ATOM   4399  H04 ARG A 280      14.268  90.574  23.770  1.00  0.92           H  
ATOM   4400  H05 ARG A 280      15.298  91.803  24.589  1.00  0.92           H  
ATOM   4401  H06 ARG A 280      17.263  90.637  23.998  1.00  0.92           H  
ATOM   4402  H07 ARG A 280      16.348  89.502  22.929  1.00  0.92           H  
ATOM   4403  H08 ARG A 280      15.242  88.890  25.237  1.00  0.92           H  
ATOM   4404  H09 ARG A 280      19.181  88.606  26.041  1.00  0.92           H  
ATOM   4405  H10 ARG A 280      18.673  89.592  24.688  1.00  0.92           H  
ATOM   4406  H11 ARG A 280      17.320  91.078  21.082  1.00  0.92           H  
ATOM   4407  H12 ARG A 280      16.007  87.659  26.973  1.00  0.92           H  
ATOM   4408  H13 ARG A 280      17.725  87.552  27.287  1.00  0.92           H  
ATOM   4409  N   LYS A 281      15.094  92.431  19.225  1.00  0.79           N  
ATOM   4410  CA  LYS A 281      14.437  93.106  18.118  1.00  0.79           C  
ATOM   4411  C   LYS A 281      13.874  92.001  17.170  1.00  0.79           C  
ATOM   4412  O   LYS A 281      12.712  92.023  16.737  1.00  0.79           O  
ATOM   4413  CB  LYS A 281      15.439  93.995  17.401  1.00  0.79           C  
ATOM   4414  CG  LYS A 281      14.864  94.839  16.277  1.00  0.79           C  
ATOM   4415  CD  LYS A 281      16.027  95.589  15.564  1.00  0.79           C  
ATOM   4416  CE  LYS A 281      15.707  96.066  14.174  1.00  0.79           C  
ATOM   4417  NZ  LYS A 281      14.334  96.700  14.141  1.00  0.79           N  
ATOM   4418  H01 LYS A 281      13.622  93.743  18.463  1.00  0.79           H  
ATOM   4419  H02 LYS A 281      16.161  93.324  16.937  1.00  0.79           H  
ATOM   4420  H03 LYS A 281      15.882  94.667  18.136  1.00  0.79           H  
ATOM   4421  H04 LYS A 281      14.154  95.560  16.683  1.00  0.79           H  
ATOM   4422  H05 LYS A 281      14.349  94.197  15.562  1.00  0.79           H  
ATOM   4423  H06 LYS A 281      16.841  94.871  15.464  1.00  0.79           H  
ATOM   4424  H07 LYS A 281      16.294  96.456  16.168  1.00  0.79           H  
ATOM   4425  H08 LYS A 281      15.721  95.214  13.494  1.00  0.79           H  
ATOM   4426  H09 LYS A 281      16.451  96.800  13.865  1.00  0.79           H  
ATOM   4427  H10 LYS A 281      13.684  96.121  14.654  1.00  0.79           H  
ATOM   4428  H11 LYS A 281      14.375  97.616  14.565  1.00  0.79           H  
ATOM   4429  H12 LYS A 281      14.025  96.785  13.183  1.00  0.79           H  
ATOM   4430  H14 LYS A 281      16.095  92.503  19.342  1.00  0.79           H  
ATOM   4431  N   ASN A 282      14.678  90.994  16.886  1.00  0.85           N  
ATOM   4432  CA  ASN A 282      14.172  89.932  16.053  1.00  0.85           C  
ATOM   4433  C   ASN A 282      12.942  89.278  16.688  1.00  0.85           C  
ATOM   4434  O   ASN A 282      12.006  88.830  15.981  1.00  0.85           O  
ATOM   4435  CB  ASN A 282      15.262  88.924  15.829  1.00  0.85           C  
ATOM   4436  CG  ASN A 282      16.365  89.465  14.932  1.00  0.85           C  
ATOM   4437  ND2 ASN A 282      17.583  89.012  15.128  1.00  0.85           N  
ATOM   4438  OD1 ASN A 282      16.102  90.267  14.057  1.00  0.85           O  
ATOM   4439  H01 ASN A 282      13.861  90.344  15.093  1.00  0.85           H  
ATOM   4440  H02 ASN A 282      14.822  88.058  15.335  1.00  0.85           H  
ATOM   4441  H03 ASN A 282      15.693  88.651  16.792  1.00  0.85           H  
ATOM   4442  H04 ASN A 282      18.343  89.338  14.548  1.00  0.85           H  
ATOM   4443  H05 ASN A 282      17.760  88.338  15.859  1.00  0.85           H  
ATOM   4444  H13 ASN A 282      15.623  90.968  17.243  1.00  0.85           H  
ATOM   4445  N   HIS A 283      12.926  89.221  18.027  1.00  0.81           N  
ATOM   4446  CA  HIS A 283      11.771  88.639  18.683  1.00  0.81           C  
ATOM   4447  C   HIS A 283      10.608  89.606  18.750  1.00  0.81           C  
ATOM   4448  O   HIS A 283       9.542  89.258  19.262  1.00  0.81           O  
ATOM   4449  CB  HIS A 283      12.107  88.095  20.061  1.00  0.81           C  
ATOM   4450  CG  HIS A 283      12.820  86.778  20.018  1.00  0.81           C  
ATOM   4451  CD2 HIS A 283      12.360  85.518  20.200  1.00  0.81           C  
ATOM   4452  ND1 HIS A 283      14.172  86.657  19.761  1.00  0.81           N  
ATOM   4453  CE1 HIS A 283      14.510  85.383  19.802  1.00  0.81           C  
ATOM   4454  NE2 HIS A 283      13.427  84.670  20.070  1.00  0.81           N  
ATOM   4455  H01 HIS A 283      11.462  87.795  18.066  1.00  0.81           H  
ATOM   4456  H02 HIS A 283      11.164  87.936  20.585  1.00  0.81           H  
ATOM   4457  H03 HIS A 283      12.742  88.817  20.574  1.00  0.81           H  
ATOM   4458  H04 HIS A 283      11.330  85.231  20.411  1.00  0.81           H  
ATOM   4459  H05 HIS A 283      15.512  84.984  19.642  1.00  0.81           H  
ATOM   4460  H06 HIS A 283      13.702  89.576  18.568  1.00  0.81           H  
ATOM   4461  H07 HIS A 283      13.393  83.665  20.163  1.00  0.81           H  
ATOM   4462  N   GLY A 284      10.809  90.828  18.252  1.00  0.96           N  
ATOM   4463  CA  GLY A 284       9.696  91.761  18.232  1.00  0.96           C  
ATOM   4464  C   GLY A 284       9.526  92.765  19.340  1.00  0.96           C  
ATOM   4465  O   GLY A 284       8.499  93.425  19.403  1.00  0.96           O  
ATOM   4466  H01 GLY A 284       8.828  91.112  18.352  1.00  0.96           H  
ATOM   4467  H02 GLY A 284       9.779  92.328  17.305  1.00  0.96           H  
ATOM   4468  H08 GLY A 284      11.715  91.098  17.897  1.00  0.96           H  
ATOM   4469  N   ALA A 285      10.515  92.889  20.212  1.00  0.77           N  
ATOM   4470  CA  ALA A 285      10.414  93.852  21.315  1.00  0.77           C  
ATOM   4471  C   ALA A 285      10.775  95.245  20.750  1.00  0.77           C  
ATOM   4472  O   ALA A 285      11.647  95.351  19.880  1.00  0.77           O  
ATOM   4473  CB  ALA A 285      11.382  93.437  22.486  1.00  0.77           C  
ATOM   4474  H01 ALA A 285       9.405  93.872  21.726  1.00  0.77           H  
ATOM   4475  H02 ALA A 285      12.266  94.075  22.469  1.00  0.77           H  
ATOM   4476  H03 ALA A 285      11.343  92.318  20.118  1.00  0.77           H  
ATOM   4477  H04 ALA A 285      10.869  93.553  23.441  1.00  0.77           H  
ATOM   4478  H05 ALA A 285      11.682  92.397  22.359  1.00  0.77           H  
ATOM   4479  N   THR A 286      10.071  96.275  21.214  1.00  0.88           N  
ATOM   4480  CA  THR A 286      10.305  97.664  20.774  1.00  0.88           C  
ATOM   4481  C   THR A 286      11.316  98.364  21.656  1.00  0.88           C  
ATOM   4482  O   THR A 286      11.902  99.333  21.247  1.00  0.88           O  
ATOM   4483  CB  THR A 286       9.068  98.519  20.831  1.00  0.88           C  
ATOM   4484  CG2 THR A 286       7.954  97.956  19.898  1.00  0.88           C  
ATOM   4485  OG1 THR A 286       8.631  98.592  22.198  1.00  0.88           O  
ATOM   4486  H01 THR A 286      10.654  97.564  19.746  1.00  0.88           H  
ATOM   4487  H02 THR A 286       9.293  99.523  20.471  1.00  0.88           H  
ATOM   4488  H03 THR A 286       7.104  98.638  19.896  1.00  0.88           H  
ATOM   4489  H04 THR A 286       8.343  97.858  18.885  1.00  0.88           H  
ATOM   4490  H05 THR A 286       7.635  96.979  20.261  1.00  0.88           H  
ATOM   4491  H06 THR A 286       9.347  96.099  21.895  1.00  0.88           H  
ATOM   4492  H07 THR A 286       8.680  99.501  22.502  1.00  0.88           H  
ATOM   4493  N   HIS A 287      11.534  97.868  22.854  1.00  0.81           N  
ATOM   4494  CA  HIS A 287      12.534  98.424  23.746  1.00  0.81           C  
ATOM   4495  C   HIS A 287      13.253  97.297  24.499  1.00  0.81           C  
ATOM   4496  O   HIS A 287      12.673  96.248  24.745  1.00  0.81           O  
ATOM   4497  CB  HIS A 287      11.916  99.316  24.800  1.00  0.81           C  
ATOM   4498  CG  HIS A 287      11.128 100.456  24.250  1.00  0.81           C  
ATOM   4499  CD2 HIS A 287      11.283 101.797  24.382  1.00  0.81           C  
ATOM   4500  ND1 HIS A 287       9.932 100.269  23.590  1.00  0.81           N  
ATOM   4501  CE1 HIS A 287       9.376 101.448  23.357  1.00  0.81           C  
ATOM   4502  NE2 HIS A 287      10.172 102.388  23.831  1.00  0.81           N  
ATOM   4503  H01 HIS A 287      13.219  98.999  23.123  1.00  0.81           H  
ATOM   4504  H02 HIS A 287      12.741  99.750  25.366  1.00  0.81           H  
ATOM   4505  H03 HIS A 287      11.254  98.709  25.418  1.00  0.81           H  
ATOM   4506  H04 HIS A 287      12.130 102.309  24.839  1.00  0.81           H  
ATOM   4507  H05 HIS A 287       8.421 101.614  22.858  1.00  0.81           H  
ATOM   4508  H06 HIS A 287       9.993 103.381  23.795  1.00  0.81           H  
ATOM   4509  H08 HIS A 287      10.989  97.076  23.163  1.00  0.81           H  
ATOM   4510  N   PHE A 288      14.477  97.566  24.939  1.00  0.57           N  
ATOM   4511  CA  PHE A 288      15.291  96.596  25.637  1.00  0.57           C  
ATOM   4512  C   PHE A 288      16.116  97.215  26.764  1.00  0.57           C  
ATOM   4513  O   PHE A 288      16.908  98.105  26.528  1.00  0.57           O  
ATOM   4514  CB  PHE A 288      16.262  95.973  24.680  1.00  0.57           C  
ATOM   4515  CG  PHE A 288      17.185  94.985  25.322  1.00  0.57           C  
ATOM   4516  CD1 PHE A 288      16.685  93.822  25.939  1.00  0.57           C  
ATOM   4517  CD2 PHE A 288      18.536  95.150  25.212  1.00  0.57           C  
ATOM   4518  CE1 PHE A 288      17.542  92.835  26.414  1.00  0.57           C  
ATOM   4519  CE2 PHE A 288      19.413  94.181  25.678  1.00  0.57           C  
ATOM   4520  CZ  PHE A 288      18.912  93.006  26.282  1.00  0.57           C  
ATOM   4521  H01 PHE A 288      14.601  95.866  26.061  1.00  0.57           H  
ATOM   4522  H02 PHE A 288      16.881  96.778  24.284  1.00  0.57           H  
ATOM   4523  H03 PHE A 288      15.698  95.462  23.899  1.00  0.57           H  
ATOM   4524  H04 PHE A 288      15.608  93.693  26.046  1.00  0.57           H  
ATOM   4525  H05 PHE A 288      18.931  96.056  24.752  1.00  0.57           H  
ATOM   4526  H06 PHE A 288      17.141  91.937  26.885  1.00  0.57           H  
ATOM   4527  H07 PHE A 288      14.856  98.489  24.779  1.00  0.57           H  
ATOM   4528  H08 PHE A 288      20.489  94.326  25.578  1.00  0.57           H  
ATOM   4529  H09 PHE A 288      19.598  92.239  26.642  1.00  0.57           H  
ATOM   4530  N   ILE A 289      15.995  96.673  27.968  1.00  0.47           N  
ATOM   4531  CA  ILE A 289      16.699  97.193  29.125  1.00  0.47           C  
ATOM   4532  C   ILE A 289      18.166  96.801  29.223  1.00  0.47           C  
ATOM   4533  O   ILE A 289      18.543  95.660  28.993  1.00  0.47           O  
ATOM   4534  CB  ILE A 289      15.973  96.736  30.416  1.00  0.47           C  
ATOM   4535  CG1 ILE A 289      14.673  97.499  30.583  1.00  0.47           C  
ATOM   4536  CG2 ILE A 289      16.794  96.941  31.593  1.00  0.47           C  
ATOM   4537  CD1 ILE A 289      13.711  96.791  31.514  1.00  0.47           C  
ATOM   4538  H01 ILE A 289      16.687  98.276  29.006  1.00  0.47           H  
ATOM   4539  H02 ILE A 289      15.771  95.670  30.315  1.00  0.47           H  
ATOM   4540  H03 ILE A 289      14.199  97.572  29.604  1.00  0.47           H  
ATOM   4541  H04 ILE A 289      14.894  98.486  30.989  1.00  0.47           H  
ATOM   4542  H05 ILE A 289      17.684  97.507  31.320  1.00  0.47           H  
ATOM   4543  H06 ILE A 289      16.226  97.495  32.341  1.00  0.47           H  
ATOM   4544  H07 ILE A 289      17.090  95.975  32.003  1.00  0.47           H  
ATOM   4545  H08 ILE A 289      12.764  96.626  31.000  1.00  0.47           H  
ATOM   4546  H09 ILE A 289      14.133  95.832  31.813  1.00  0.47           H  
ATOM   4547  H10 ILE A 289      15.392  95.871  28.084  1.00  0.47           H  
ATOM   4548  H11 ILE A 289      13.542  97.405  32.398  1.00  0.47           H  
ATOM   4549  N   VAL A 290      19.017  97.769  29.503  1.00  0.54           N  
ATOM   4550  CA  VAL A 290      20.410  97.453  29.753  1.00  0.54           C  
ATOM   4551  C   VAL A 290      20.665  98.196  31.044  1.00  0.54           C  
ATOM   4552  O   VAL A 290      20.361  99.401  31.160  1.00  0.54           O  
ATOM   4553  CB  VAL A 290      21.375  97.926  28.679  1.00  0.54           C  
ATOM   4554  CG1 VAL A 290      22.753  97.418  29.015  1.00  0.54           C  
ATOM   4555  CG2 VAL A 290      20.967  97.385  27.313  1.00  0.54           C  
ATOM   4556  H01 VAL A 290      20.575  96.376  29.779  1.00  0.54           H  
ATOM   4557  H02 VAL A 290      21.362  99.015  28.642  1.00  0.54           H  
ATOM   4558  H03 VAL A 290      23.430  98.263  29.142  1.00  0.54           H  
ATOM   4559  H04 VAL A 290      22.713  96.842  29.940  1.00  0.54           H  
ATOM   4560  H05 VAL A 290      23.114  96.783  28.206  1.00  0.54           H  
ATOM   4561  H06 VAL A 290      20.111  97.948  26.941  1.00  0.54           H  
ATOM   4562  H07 VAL A 290      21.800  97.488  26.617  1.00  0.54           H  
ATOM   4563  H08 VAL A 290      20.697  96.333  27.404  1.00  0.54           H  
ATOM   4564  H12 VAL A 290      18.700  98.727  29.543  1.00  0.54           H  
ATOM   4565  N   GLY A 291      21.145  97.454  32.041  1.00  0.62           N  
ATOM   4566  CA  GLY A 291      21.412  98.025  33.352  1.00  0.62           C  
ATOM   4567  C   GLY A 291      22.874  97.915  33.714  1.00  0.62           C  
ATOM   4568  O   GLY A 291      23.757  97.881  32.827  1.00  0.62           O  
ATOM   4569  H01 GLY A 291      20.833  97.471  34.091  1.00  0.62           H  
ATOM   4570  H02 GLY A 291      21.126  99.077  33.346  1.00  0.62           H  
ATOM   4571  H09 GLY A 291      21.328  96.473  31.883  1.00  0.62           H  
ATOM   4572  N   ARG A 292      23.150  97.837  35.014  1.00  0.12           N  
ATOM   4573  CA  ARG A 292      24.528  97.761  35.455  1.00  0.12           C  
ATOM   4574  C   ARG A 292      25.129  96.426  35.152  1.00  0.12           C  
ATOM   4575  O   ARG A 292      24.522  95.402  35.406  1.00  0.12           O  
ATOM   4576  CB  ARG A 292      24.623  97.997  36.943  1.00  0.12           C  
ATOM   4577  CG  ARG A 292      25.977  97.543  37.546  1.00  0.12           C  
ATOM   4578  CD  ARG A 292      25.972  97.552  39.095  1.00  0.12           C  
ATOM   4579  NE  ARG A 292      26.637  98.734  39.630  1.00  0.12           N  
ATOM   4580  CZ  ARG A 292      27.947  98.809  39.867  1.00  0.12           C  
ATOM   4581  NH1 ARG A 292      28.730  97.754  39.629  1.00  0.12           N  
ATOM   4582  NH2 ARG A 292      28.487  99.952  40.304  1.00  0.12           N  
ATOM   4583  H01 ARG A 292      25.076  98.533  34.915  1.00  0.12           H  
ATOM   4584  H02 ARG A 292      23.841  97.403  37.416  1.00  0.12           H  
ATOM   4585  H03 ARG A 292      22.401  97.831  35.691  1.00  0.12           H  
ATOM   4586  H04 ARG A 292      24.497  99.063  37.135  1.00  0.12           H  
ATOM   4587  H05 ARG A 292      26.739  98.248  37.214  1.00  0.12           H  
ATOM   4588  H06 ARG A 292      26.191  96.531  37.203  1.00  0.12           H  
ATOM   4589  H07 ARG A 292      26.514  96.672  39.441  1.00  0.12           H  
ATOM   4590  H08 ARG A 292      24.940  97.537  39.446  1.00  0.12           H  
ATOM   4591  H09 ARG A 292      26.071  99.545  39.833  1.00  0.12           H  
ATOM   4592  H10 ARG A 292      29.725  97.816  39.794  1.00  0.12           H  
ATOM   4593  H11 ARG A 292      28.328  96.894  39.284  1.00  0.12           H  
ATOM   4594  H12 ARG A 292      27.900 100.757  40.470  1.00  0.12           H  
ATOM   4595  H13 ARG A 292      29.482 100.010  40.468  1.00  0.12           H  
ATOM   4596  N   ASP A 293      26.328  96.426  34.601  1.00  0.87           N  
ATOM   4597  CA  ASP A 293      27.011  95.168  34.332  1.00  0.87           C  
ATOM   4598  C   ASP A 293      26.315  94.136  33.471  1.00  0.87           C  
ATOM   4599  O   ASP A 293      26.522  92.928  33.664  1.00  0.87           O  
ATOM   4600  CB  ASP A 293      27.351  94.510  35.639  1.00  0.87           C  
ATOM   4601  CG  ASP A 293      28.739  94.783  36.048  1.00  0.87           C  
ATOM   4602  OD1 ASP A 293      29.656  94.396  35.259  1.00  0.87           O  
ATOM   4603  OD2 ASP A 293      28.899  95.382  37.144  1.00  0.87           O  
ATOM   4604  H01 ASP A 293      27.870  95.481  33.738  1.00  0.87           H  
ATOM   4605  H02 ASP A 293      27.243  93.433  35.512  1.00  0.87           H  
ATOM   4606  H03 ASP A 293      26.676  94.885  36.409  1.00  0.87           H  
ATOM   4607  H14 ASP A 293      26.774  97.301  34.365  1.00  0.87           H  
ATOM   4608  N   HIS A 294      25.495  94.605  32.529  1.00  0.73           N  
ATOM   4609  CA  HIS A 294      24.758  93.735  31.627  1.00  0.73           C  
ATOM   4610  C   HIS A 294      25.694  92.683  31.006  1.00  0.73           C  
ATOM   4611  O   HIS A 294      26.796  93.000  30.553  1.00  0.73           O  
ATOM   4612  CB  HIS A 294      24.104  94.574  30.560  1.00  0.73           C  
ATOM   4613  CG  HIS A 294      23.158  93.808  29.698  1.00  0.73           C  
ATOM   4614  CD2 HIS A 294      23.380  92.846  28.760  1.00  0.73           C  
ATOM   4615  ND1 HIS A 294      21.795  94.042  29.704  1.00  0.73           N  
ATOM   4616  CE1 HIS A 294      21.217  93.262  28.805  1.00  0.73           C  
ATOM   4617  NE2 HIS A 294      22.155  92.527  28.215  1.00  0.73           N  
ATOM   4618  H01 HIS A 294      23.987  93.201  32.183  1.00  0.73           H  
ATOM   4619  H02 HIS A 294      24.898  94.946  29.913  1.00  0.73           H  
ATOM   4620  H03 HIS A 294      23.555  95.382  31.044  1.00  0.73           H  
ATOM   4621  H04 HIS A 294      25.382  95.605  32.439  1.00  0.73           H  
ATOM   4622  H05 HIS A 294      24.343  92.411  28.491  1.00  0.73           H  
ATOM   4623  H06 HIS A 294      20.150  93.228  28.585  1.00  0.73           H  
ATOM   4624  H07 HIS A 294      21.996  91.846  27.486  1.00  0.73           H  
ATOM   4625  N   ALA A 295      25.265  91.428  31.054  1.00  0.78           N  
ATOM   4626  CA  ALA A 295      26.032  90.348  30.510  1.00  0.78           C  
ATOM   4627  C   ALA A 295      27.491  90.250  30.969  1.00  0.78           C  
ATOM   4628  O   ALA A 295      28.315  89.588  30.302  1.00  0.78           O  
ATOM   4629  CB  ALA A 295      25.965  90.414  28.982  1.00  0.78           C  
ATOM   4630  H01 ALA A 295      25.572  89.442  30.904  1.00  0.78           H  
ATOM   4631  H02 ALA A 295      25.750  91.437  28.672  1.00  0.78           H  
ATOM   4632  H03 ALA A 295      26.921  90.101  28.562  1.00  0.78           H  
ATOM   4633  H04 ALA A 295      25.176  89.753  28.623  1.00  0.78           H  
ATOM   4634  H08 ALA A 295      24.374  91.229  31.486  1.00  0.78           H  
ATOM   4635  N   GLY A 296      27.820  90.874  32.101  1.00  0.99           N  
ATOM   4636  CA  GLY A 296      29.202  90.835  32.611  1.00  0.99           C  
ATOM   4637  C   GLY A 296      29.480  89.649  33.518  1.00  0.99           C  
ATOM   4638  O   GLY A 296      28.604  89.295  34.299  1.00  0.99           O  
ATOM   4639  H01 GLY A 296      29.349  91.736  33.207  1.00  0.99           H  
ATOM   4640  H02 GLY A 296      29.883  90.787  31.761  1.00  0.99           H  
ATOM   4641  H05 GLY A 296      27.113  91.380  32.615  1.00  0.99           H  
ATOM   4642  N   PRO A 297      30.658  89.011  33.463  1.00  0.99           N  
ATOM   4643  CA  PRO A 297      30.842  87.860  34.359  1.00  0.99           C  
ATOM   4644  C   PRO A 297      31.629  88.176  35.601  1.00  0.99           C  
ATOM   4645  O   PRO A 297      32.415  87.363  36.062  1.00  0.99           O  
ATOM   4646  CB  PRO A 297      31.563  86.861  33.491  1.00  0.99           C  
ATOM   4647  CG  PRO A 297      32.540  87.779  32.766  1.00  0.99           C  
ATOM   4648  CD  PRO A 297      31.693  89.034  32.424  1.00  0.99           C  
ATOM   4649  H01 PRO A 297      30.916  86.278  32.836  1.00  0.99           H  
ATOM   4650  H02 PRO A 297      32.082  86.109  34.086  1.00  0.99           H  
ATOM   4651  H03 PRO A 297      29.890  87.501  34.750  1.00  0.99           H  
ATOM   4652  H04 PRO A 297      32.975  87.313  31.882  1.00  0.99           H  
ATOM   4653  H05 PRO A 297      33.379  88.041  33.411  1.00  0.99           H  
ATOM   4654  H06 PRO A 297      32.272  89.957  32.408  1.00  0.99           H  
ATOM   4655  H07 PRO A 297      31.255  88.956  31.429  1.00  0.99           H  
ATOM   4656  N   GLY A 298      31.426  89.381  36.118  1.00  0.96           N  
ATOM   4657  CA  GLY A 298      32.101  89.803  37.333  1.00  0.96           C  
ATOM   4658  C   GLY A 298      33.553  90.231  37.270  1.00  0.96           C  
ATOM   4659  O   GLY A 298      33.953  91.094  36.474  1.00  0.96           O  
ATOM   4660  H01 GLY A 298      32.128  88.897  37.938  1.00  0.96           H  
ATOM   4661  H02 GLY A 298      31.538  90.647  37.732  1.00  0.96           H  
ATOM   4662  H08 GLY A 298      30.790  90.017  35.658  1.00  0.96           H  
ATOM   4663  N   SER A 299      34.360  89.609  38.114  1.00  0.99           N  
ATOM   4664  CA  SER A 299      35.778  89.947  38.166  1.00  0.99           C  
ATOM   4665  C   SER A 299      36.658  88.704  38.092  1.00  0.99           C  
ATOM   4666  O   SER A 299      36.205  87.598  38.356  1.00  0.99           O  
ATOM   4667  CB  SER A 299      36.064  90.707  39.461  1.00  0.99           C  
ATOM   4668  OG  SER A 299      35.818  89.848  40.571  1.00  0.99           O  
ATOM   4669  H01 SER A 299      36.013  90.569  37.302  1.00  0.99           H  
ATOM   4670  H02 SER A 299      35.416  91.581  39.524  1.00  0.99           H  
ATOM   4671  H03 SER A 299      33.992  88.895  38.726  1.00  0.99           H  
ATOM   4672  H04 SER A 299      37.105  91.030  39.473  1.00  0.99           H  
ATOM   4673  H05 SER A 299      35.959  90.332  41.388  1.00  0.99           H  
ATOM   4674  N   ASN A 300      37.914  88.890  37.709  1.00  0.99           N  
ATOM   4675  CA  ASN A 300      38.827  87.762  37.642  1.00  0.99           C  
ATOM   4676  C   ASN A 300      39.394  87.448  39.038  1.00  0.99           C  
ATOM   4677  O   ASN A 300      38.963  88.010  40.059  1.00  0.99           O  
ATOM   4678  CB  ASN A 300      39.982  88.033  36.669  1.00  0.99           C  
ATOM   4679  CG  ASN A 300      40.923  89.128  37.155  1.00  0.99           C  
ATOM   4680  ND2 ASN A 300      41.165  90.124  36.316  1.00  0.99           N  
ATOM   4681  OD1 ASN A 300      41.433  89.068  38.263  1.00  0.99           O  
ATOM   4682  H01 ASN A 300      38.263  86.904  37.277  1.00  0.99           H  
ATOM   4683  H02 ASN A 300      39.545  88.371  35.730  1.00  0.99           H  
ATOM   4684  H03 ASN A 300      40.554  87.114  36.542  1.00  0.99           H  
ATOM   4685  H04 ASN A 300      41.786  90.873  36.587  1.00  0.99           H  
ATOM   4686  H05 ASN A 300      40.728  90.135  35.405  1.00  0.99           H  
ATOM   4687  H06 ASN A 300      38.236  89.816  37.464  1.00  0.99           H  
ATOM   4688  N   SER A 301      40.372  86.548  39.063  1.00  0.99           N  
ATOM   4689  CA  SER A 301      41.004  86.101  40.286  1.00  0.99           C  
ATOM   4690  C   SER A 301      41.802  87.212  40.970  1.00  0.99           C  
ATOM   4691  O   SER A 301      41.734  87.367  42.180  1.00  0.99           O  
ATOM   4692  CB  SER A 301      41.895  84.923  39.963  1.00  0.99           C  
ATOM   4693  OG  SER A 301      42.442  84.414  41.147  1.00  0.99           O  
ATOM   4694  H01 SER A 301      40.227  85.806  40.991  1.00  0.99           H  
ATOM   4695  H02 SER A 301      42.698  85.246  39.301  1.00  0.99           H  
ATOM   4696  H03 SER A 301      41.309  84.148  39.470  1.00  0.99           H  
ATOM   4697  H04 SER A 301      42.671  83.490  41.023  1.00  0.99           H  
ATOM   4698  H06 SER A 301      40.689  86.158  38.187  1.00  0.99           H  
ATOM   4699  N   LYS A 302      42.571  87.979  40.207  1.00  1.00           N  
ATOM   4700  CA  LYS A 302      43.332  89.089  40.776  1.00  1.00           C  
ATOM   4701  C   LYS A 302      42.306  90.218  41.173  1.00  1.00           C  
ATOM   4702  O   LYS A 302      42.649  91.392  41.366  1.00  1.00           O  
ATOM   4703  CB  LYS A 302      44.406  89.593  39.718  1.00  1.00           C  
ATOM   4704  H01 LYS A 302      43.882  88.786  41.667  1.00  1.00           H  
ATOM   4705  H02 LYS A 302      45.340  89.050  39.862  1.00  1.00           H  
ATOM   4706  H03 LYS A 302      44.035  89.414  38.709  1.00  1.00           H  
ATOM   4707  H04 LYS A 302      44.581  90.660  39.858  1.00  1.00           H  
ATOM   4708  H05 LYS A 302      42.631  87.792  39.216  1.00  1.00           H  
ATOM   4709  N   GLY A 303      41.032  89.847  41.280  1.00  0.98           N  
ATOM   4710  CA  GLY A 303      39.998  90.801  41.654  1.00  0.98           C  
ATOM   4711  C   GLY A 303      39.654  91.921  40.683  1.00  0.98           C  
ATOM   4712  O   GLY A 303      38.841  92.799  41.009  1.00  0.98           O  
ATOM   4713  H01 GLY A 303      40.414  91.318  42.518  1.00  0.98           H  
ATOM   4714  H02 GLY A 303      39.084  90.233  41.827  1.00  0.98           H  
ATOM   4715  H05 GLY A 303      40.778  88.886  41.098  1.00  0.98           H  
ATOM   4716  N   GLU A 304      40.267  91.924  39.500  1.00  0.89           N  
ATOM   4717  CA  GLU A 304      39.973  92.966  38.511  1.00  0.89           C  
ATOM   4718  C   GLU A 304      38.707  92.546  37.749  1.00  0.89           C  
ATOM   4719  O   GLU A 304      38.586  91.390  37.325  1.00  0.89           O  
ATOM   4720  CB  GLU A 304      41.172  93.129  37.560  1.00  0.89           C  
ATOM   4721  H01 GLU A 304      39.803  93.929  38.993  1.00  0.89           H  
ATOM   4722  H02 GLU A 304      42.043  92.630  37.985  1.00  0.89           H  
ATOM   4723  H03 GLU A 304      40.940  91.203  39.283  1.00  0.89           H  
ATOM   4724  H04 GLU A 304      40.934  92.683  36.594  1.00  0.89           H  
ATOM   4725  H05 GLU A 304      41.390  94.189  37.428  1.00  0.89           H  
ATOM   4726  N   ASP A 305      37.738  93.440  37.591  1.00  0.65           N  
ATOM   4727  CA  ASP A 305      36.554  92.994  36.864  1.00  0.65           C  
ATOM   4728  C   ASP A 305      36.595  93.233  35.339  1.00  0.65           C  
ATOM   4729  O   ASP A 305      36.920  94.329  34.875  1.00  0.65           O  
ATOM   4730  CB  ASP A 305      35.236  93.510  37.511  1.00  0.65           C  
ATOM   4731  CG  ASP A 305      35.238  95.000  37.847  1.00  0.65           C  
ATOM   4732  OD1 ASP A 305      35.612  95.846  37.011  1.00  0.65           O  
ATOM   4733  OD2 ASP A 305      34.806  95.338  38.965  1.00  0.65           O  
ATOM   4734  H01 ASP A 305      36.566  91.909  36.965  1.00  0.65           H  
ATOM   4735  H02 ASP A 305      35.126  92.979  38.456  1.00  0.65           H  
ATOM   4736  H03 ASP A 305      34.417  93.317  36.818  1.00  0.65           H  
ATOM   4737  H06 ASP A 305      37.816  94.379  37.955  1.00  0.65           H  
ATOM   4738  N   PHE A 306      36.279  92.170  34.586  1.00  0.52           N  
ATOM   4739  CA  PHE A 306      36.327  92.161  33.121  1.00  0.52           C  
ATOM   4740  C   PHE A 306      35.793  93.359  32.338  1.00  0.52           C  
ATOM   4741  O   PHE A 306      36.390  93.766  31.336  1.00  0.52           O  
ATOM   4742  CB  PHE A 306      35.657  90.918  32.629  1.00  0.52           C  
ATOM   4743  CG  PHE A 306      36.074  89.704  33.359  1.00  0.52           C  
ATOM   4744  CD1 PHE A 306      35.374  89.289  34.487  1.00  0.52           C  
ATOM   4745  CD2 PHE A 306      37.097  88.899  32.855  1.00  0.52           C  
ATOM   4746  CE1 PHE A 306      35.683  88.057  35.099  1.00  0.52           C  
ATOM   4747  CE2 PHE A 306      37.417  87.676  33.449  1.00  0.52           C  
ATOM   4748  CZ  PHE A 306      36.710  87.245  34.572  1.00  0.52           C  
ATOM   4749  H01 PHE A 306      37.397  92.214  32.918  1.00  0.52           H  
ATOM   4750  H02 PHE A 306      35.948  90.785  31.587  1.00  0.52           H  
ATOM   4751  H03 PHE A 306      34.579  91.037  32.741  1.00  0.52           H  
ATOM   4752  H04 PHE A 306      35.990  91.324  35.056  1.00  0.52           H  
ATOM   4753  H05 PHE A 306      34.585  89.918  34.899  1.00  0.52           H  
ATOM   4754  H06 PHE A 306      37.657  89.231  31.981  1.00  0.52           H  
ATOM   4755  H07 PHE A 306      35.129  87.732  35.979  1.00  0.52           H  
ATOM   4756  H08 PHE A 306      38.216  87.060  33.037  1.00  0.52           H  
ATOM   4757  H09 PHE A 306      36.949  86.289  35.038  1.00  0.52           H  
ATOM   4758  N   TYR A 307      34.664  93.911  32.747  1.00  0.31           N  
ATOM   4759  CA  TYR A 307      34.158  95.085  32.044  1.00  0.31           C  
ATOM   4760  C   TYR A 307      33.763  96.041  33.161  1.00  0.31           C  
ATOM   4761  O   TYR A 307      33.618  95.617  34.297  1.00  0.31           O  
ATOM   4762  CB  TYR A 307      32.928  94.738  31.145  1.00  0.31           C  
ATOM   4763  CG  TYR A 307      33.115  93.541  30.223  1.00  0.31           C  
ATOM   4764  CD1 TYR A 307      32.546  92.329  30.522  1.00  0.31           C  
ATOM   4765  CD2 TYR A 307      33.930  93.603  29.103  1.00  0.31           C  
ATOM   4766  CE1 TYR A 307      32.775  91.206  29.743  1.00  0.31           C  
ATOM   4767  CE2 TYR A 307      34.185  92.469  28.319  1.00  0.31           C  
ATOM   4768  CZ  TYR A 307      33.601  91.270  28.648  1.00  0.31           C  
ATOM   4769  OH  TYR A 307      33.870  90.105  27.934  1.00  0.31           O  
ATOM   4770  H01 TYR A 307      34.899  95.507  31.366  1.00  0.31           H  
ATOM   4771  H02 TYR A 307      32.777  95.599  30.494  1.00  0.31           H  
ATOM   4772  H03 TYR A 307      32.080  94.532  31.798  1.00  0.31           H  
ATOM   4773  H04 TYR A 307      31.897  92.247  31.394  1.00  0.31           H  
ATOM   4774  H05 TYR A 307      34.383  94.555  28.826  1.00  0.31           H  
ATOM   4775  H06 TYR A 307      32.295  90.262  30.002  1.00  0.31           H  
ATOM   4776  H07 TYR A 307      34.843  92.538  27.453  1.00  0.31           H  
ATOM   4777  H08 TYR A 307      33.816  90.286  26.993  1.00  0.31           H  
ATOM   4778  H10 TYR A 307      34.160  93.527  33.533  1.00  0.31           H  
ATOM   4779  N   GLY A 308      33.613  97.322  32.860  1.00  0.37           N  
ATOM   4780  CA  GLY A 308      33.202  98.256  33.888  1.00  0.37           C  
ATOM   4781  C   GLY A 308      31.694  98.303  33.955  1.00  0.37           C  
ATOM   4782  O   GLY A 308      30.996  97.848  33.051  1.00  0.37           O  
ATOM   4783  H01 GLY A 308      33.585  99.248  33.650  1.00  0.37           H  
ATOM   4784  H02 GLY A 308      33.599  97.935  34.851  1.00  0.37           H  
ATOM   4785  H09 GLY A 308      33.784  97.646  31.919  1.00  0.37           H  
ATOM   4786  N   PRO A 309      31.134  98.816  35.038  1.00  0.36           N  
ATOM   4787  CA  PRO A 309      29.660  98.856  35.059  1.00  0.36           C  
ATOM   4788  C   PRO A 309      29.300  99.814  33.937  1.00  0.36           C  
ATOM   4789  O   PRO A 309      30.158 100.561  33.453  1.00  0.36           O  
ATOM   4790  CB  PRO A 309      29.346  99.471  36.424  1.00  0.36           C  
ATOM   4791  CG  PRO A 309      30.596  99.125  37.256  1.00  0.36           C  
ATOM   4792  CD  PRO A 309      31.720  99.348  36.276  1.00  0.36           C  
ATOM   4793  H01 PRO A 309      28.421  99.095  36.862  1.00  0.36           H  
ATOM   4794  H02 PRO A 309      29.212 100.550  36.347  1.00  0.36           H  
ATOM   4795  H03 PRO A 309      29.136  97.909  34.928  1.00  0.36           H  
ATOM   4796  H04 PRO A 309      30.575  98.116  37.667  1.00  0.36           H  
ATOM   4797  H05 PRO A 309      30.689  99.784  38.119  1.00  0.36           H  
ATOM   4798  H06 PRO A 309      32.049 100.385  36.204  1.00  0.36           H  
ATOM   4799  H07 PRO A 309      32.616  98.797  36.563  1.00  0.36           H  
ATOM   4800  N   TYR A 310      28.060  99.830  33.513  1.00  0.42           N  
ATOM   4801  CA  TYR A 310      27.696 100.764  32.435  1.00  0.42           C  
ATOM   4802  C   TYR A 310      28.496 100.809  31.101  1.00  0.42           C  
ATOM   4803  O   TYR A 310      28.123 101.572  30.229  1.00  0.42           O  
ATOM   4804  CB  TYR A 310      27.583 102.176  32.999  1.00  0.42           C  
ATOM   4805  CG  TYR A 310      26.925 102.163  34.350  1.00  0.42           C  
ATOM   4806  CD1 TYR A 310      27.692 102.159  35.507  1.00  0.42           C  
ATOM   4807  CD2 TYR A 310      25.540 102.053  34.477  1.00  0.42           C  
ATOM   4808  CE1 TYR A 310      27.108 102.043  36.768  1.00  0.42           C  
ATOM   4809  CE2 TYR A 310      24.933 101.934  35.739  1.00  0.42           C  
ATOM   4810  CZ  TYR A 310      25.724 101.933  36.889  1.00  0.42           C  
ATOM   4811  OH  TYR A 310      25.142 101.847  38.150  1.00  0.42           O  
ATOM   4812  H01 TYR A 310      26.756 100.326  32.100  1.00  0.42           H  
ATOM   4813  H02 TYR A 310      26.974 102.774  32.321  1.00  0.42           H  
ATOM   4814  H03 TYR A 310      28.581 102.605  33.091  1.00  0.42           H  
ATOM   4815  H04 TYR A 310      28.775 102.249  35.428  1.00  0.42           H  
ATOM   4816  H05 TYR A 310      24.918 102.059  33.582  1.00  0.42           H  
ATOM   4817  H06 TYR A 310      27.735 102.038  37.660  1.00  0.42           H  
ATOM   4818  H07 TYR A 310      23.850 101.843  35.819  1.00  0.42           H  
ATOM   4819  H08 TYR A 310      27.369  99.215  33.917  1.00  0.42           H  
ATOM   4820  H09 TYR A 310      25.115 102.719  38.550  1.00  0.42           H  
ATOM   4821  N   ASP A 311      29.557 100.019  30.919  1.00  0.51           N  
ATOM   4822  CA  ASP A 311      30.268 100.014  29.626  1.00  0.51           C  
ATOM   4823  C   ASP A 311      29.329  99.510  28.530  1.00  0.51           C  
ATOM   4824  O   ASP A 311      29.271 100.058  27.424  1.00  0.51           O  
ATOM   4825  CB  ASP A 311      31.477  99.082  29.630  1.00  0.51           C  
ATOM   4826  CG  ASP A 311      32.649  99.657  30.376  1.00  0.51           C  
ATOM   4827  OD1 ASP A 311      32.532 100.809  30.868  1.00  0.51           O  
ATOM   4828  OD2 ASP A 311      33.679  98.945  30.465  1.00  0.51           O  
ATOM   4829  H01 ASP A 311      30.600 101.037  29.449  1.00  0.51           H  
ATOM   4830  H02 ASP A 311      31.785  98.937  28.594  1.00  0.51           H  
ATOM   4831  H03 ASP A 311      31.191  98.141  30.100  1.00  0.51           H  
ATOM   4832  H10 ASP A 311      29.874  99.422  31.670  1.00  0.51           H  
ATOM   4833  N   ALA A 312      28.615  98.434  28.835  1.00  0.40           N  
ATOM   4834  CA  ALA A 312      27.654  97.870  27.906  1.00  0.40           C  
ATOM   4835  C   ALA A 312      26.614  98.926  27.522  1.00  0.40           C  
ATOM   4836  O   ALA A 312      26.114  98.892  26.444  1.00  0.40           O  
ATOM   4837  CB  ALA A 312      26.979  96.691  28.538  1.00  0.40           C  
ATOM   4838  H01 ALA A 312      28.173  97.546  27.004  1.00  0.40           H  
ATOM   4839  H02 ALA A 312      25.996  96.551  28.088  1.00  0.40           H  
ATOM   4840  H03 ALA A 312      27.582  95.797  28.377  1.00  0.40           H  
ATOM   4841  H04 ALA A 312      28.744  97.997  29.736  1.00  0.40           H  
ATOM   4842  H05 ALA A 312      26.866  96.867  29.608  1.00  0.40           H  
ATOM   4843  N   GLN A 313      26.270  99.866  28.386  1.00  0.35           N  
ATOM   4844  CA  GLN A 313      25.286 100.884  27.994  1.00  0.35           C  
ATOM   4845  C   GLN A 313      25.926 101.813  26.972  1.00  0.35           C  
ATOM   4846  O   GLN A 313      25.248 102.336  26.118  1.00  0.35           O  
ATOM   4847  CB  GLN A 313      24.787 101.737  29.179  1.00  0.35           C  
ATOM   4848  CG  GLN A 313      24.244 100.984  30.371  1.00  0.35           C  
ATOM   4849  CD  GLN A 313      23.583 101.881  31.376  1.00  0.35           C  
ATOM   4850  NE2 GLN A 313      22.388 101.517  31.798  1.00  0.35           N  
ATOM   4851  OE1 GLN A 313      24.137 102.887  31.777  1.00  0.35           O  
ATOM   4852  H01 GLN A 313      24.424 100.356  27.586  1.00  0.35           H  
ATOM   4853  H02 GLN A 313      23.943 102.306  28.789  1.00  0.35           H  
ATOM   4854  H03 GLN A 313      25.622 102.346  29.524  1.00  0.35           H  
ATOM   4855  H04 GLN A 313      25.088 100.504  30.866  1.00  0.35           H  
ATOM   4856  H05 GLN A 313      23.513 100.256  30.020  1.00  0.35           H  
ATOM   4857  H06 GLN A 313      26.681  99.884  29.309  1.00  0.35           H  
ATOM   4858  H07 GLN A 313      21.898 102.083  32.476  1.00  0.35           H  
ATOM   4859  H08 GLN A 313      21.963 100.673  31.443  1.00  0.35           H  
ATOM   4860  N   HIS A 314      27.234 102.005  27.062  1.00  0.38           N  
ATOM   4861  CA  HIS A 314      27.952 102.886  26.140  1.00  0.38           C  
ATOM   4862  C   HIS A 314      28.009 102.209  24.789  1.00  0.38           C  
ATOM   4863  O   HIS A 314      27.642 102.805  23.768  1.00  0.38           O  
ATOM   4864  CB  HIS A 314      29.387 103.181  26.650  1.00  0.38           C  
ATOM   4865  CG  HIS A 314      29.426 103.889  27.976  1.00  0.38           C  
ATOM   4866  CD2 HIS A 314      28.551 104.756  28.551  1.00  0.38           C  
ATOM   4867  ND1 HIS A 314      30.424 103.671  28.911  1.00  0.38           N  
ATOM   4868  CE1 HIS A 314      30.154 104.366  30.004  1.00  0.38           C  
ATOM   4869  NE2 HIS A 314      29.023 105.032  29.812  1.00  0.38           N  
ATOM   4870  H01 HIS A 314      27.428 103.839  26.067  1.00  0.38           H  
ATOM   4871  H02 HIS A 314      29.852 103.845  25.922  1.00  0.38           H  
ATOM   4872  H03 HIS A 314      29.919 102.235  26.749  1.00  0.38           H  
ATOM   4873  H04 HIS A 314      27.645 105.157  28.097  1.00  0.38           H  
ATOM   4874  H05 HIS A 314      30.759 104.388  30.910  1.00  0.38           H  
ATOM   4875  H06 HIS A 314      28.580 105.643  30.484  1.00  0.38           H  
ATOM   4876  H09 HIS A 314      27.751 101.529  27.788  1.00  0.38           H  
ATOM   4877  N   ALA A 315      28.468 100.966  24.788  1.00  0.57           N  
ATOM   4878  CA  ALA A 315      28.553 100.190  23.553  1.00  0.57           C  
ATOM   4879  C   ALA A 315      27.201 100.156  22.790  1.00  0.57           C  
ATOM   4880  O   ALA A 315      27.105 100.475  21.598  1.00  0.57           O  
ATOM   4881  CB  ALA A 315      29.023  98.776  23.876  1.00  0.57           C  
ATOM   4882  H01 ALA A 315      29.274 100.676  22.896  1.00  0.57           H  
ATOM   4883  H02 ALA A 315      29.964  98.823  24.424  1.00  0.57           H  
ATOM   4884  H03 ALA A 315      28.272  98.273  24.486  1.00  0.57           H  
ATOM   4885  H04 ALA A 315      29.170  98.221  22.950  1.00  0.57           H  
ATOM   4886  H07 ALA A 315      28.765 100.547  25.658  1.00  0.57           H  
ATOM   4887  N   VAL A 316      26.136  99.794  23.474  1.00  0.25           N  
ATOM   4888  CA  VAL A 316      24.865  99.753  22.792  1.00  0.25           C  
ATOM   4889  C   VAL A 316      24.531 101.163  22.325  1.00  0.25           C  
ATOM   4890  O   VAL A 316      23.769 101.339  21.399  1.00  0.25           O  
ATOM   4891  CB  VAL A 316      23.721  99.185  23.694  1.00  0.25           C  
ATOM   4892  CG1 VAL A 316      23.217 100.215  24.671  1.00  0.25           C  
ATOM   4893  CG2 VAL A 316      22.597  98.785  22.845  1.00  0.25           C  
ATOM   4894  H01 VAL A 316      24.945  99.076  21.942  1.00  0.25           H  
ATOM   4895  H02 VAL A 316      24.126  98.339  24.249  1.00  0.25           H  
ATOM   4896  H03 VAL A 316      22.207  99.952  24.986  1.00  0.25           H  
ATOM   4897  H04 VAL A 316      23.873 100.243  25.541  1.00  0.25           H  
ATOM   4898  H05 VAL A 316      26.207  99.551  24.452  1.00  0.25           H  
ATOM   4899  H06 VAL A 316      23.204 101.195  24.193  1.00  0.25           H  
ATOM   4900  H07 VAL A 316      21.779  99.495  22.967  1.00  0.25           H  
ATOM   4901  H08 VAL A 316      22.915  98.774  21.802  1.00  0.25           H  
ATOM   4902  H09 VAL A 316      22.259  97.790  23.133  1.00  0.25           H  
ATOM   4903  N   GLU A 317      25.113 102.175  22.959  1.00  0.23           N  
ATOM   4904  CA  GLU A 317      24.857 103.574  22.577  1.00  0.23           C  
ATOM   4905  C   GLU A 317      25.593 103.933  21.259  1.00  0.23           C  
ATOM   4906  O   GLU A 317      25.019 104.614  20.384  1.00  0.23           O  
ATOM   4907  CB  GLU A 317      25.312 104.502  23.700  1.00  0.23           C  
ATOM   4908  CG  GLU A 317      25.295 105.981  23.382  1.00  0.23           C  
ATOM   4909  CD  GLU A 317      23.914 106.511  23.148  1.00  0.23           C  
ATOM   4910  OE1 GLU A 317      23.115 106.545  24.106  1.00  0.23           O  
ATOM   4911  OE2 GLU A 317      23.614 106.895  21.993  1.00  0.23           O  
ATOM   4912  H01 GLU A 317      23.787 103.699  22.412  1.00  0.23           H  
ATOM   4913  H02 GLU A 317      26.357 104.252  23.884  1.00  0.23           H  
ATOM   4914  H03 GLU A 317      24.659 104.336  24.557  1.00  0.23           H  
ATOM   4915  H04 GLU A 317      25.860 106.124  22.461  1.00  0.23           H  
ATOM   4916  H05 GLU A 317      25.739 106.522  24.217  1.00  0.23           H  
ATOM   4917  H10 GLU A 317      25.746 101.980  23.721  1.00  0.23           H  
ATOM   4918  N   LYS A 318      26.845 103.457  21.131  1.00  0.59           N  
ATOM   4919  CA  LYS A 318      27.664 103.695  19.944  1.00  0.59           C  
ATOM   4920  C   LYS A 318      26.807 103.391  18.717  1.00  0.59           C  
ATOM   4921  O   LYS A 318      26.973 104.037  17.708  1.00  0.59           O  
ATOM   4922  CB  LYS A 318      28.946 102.811  19.947  1.00  0.59           C  
ATOM   4923  CG  LYS A 318      29.874 102.989  18.777  1.00  0.59           C  
ATOM   4924  CD  LYS A 318      30.626 104.298  18.898  1.00  0.59           C  
ATOM   4925  CE  LYS A 318      31.522 104.330  20.137  1.00  0.59           C  
ATOM   4926  NZ  LYS A 318      32.701 103.423  20.030  1.00  0.59           N  
ATOM   4927  H01 LYS A 318      27.997 104.733  19.932  1.00  0.59           H  
ATOM   4928  H02 LYS A 318      28.592 101.782  19.886  1.00  0.59           H  
ATOM   4929  H03 LYS A 318      29.506 103.038  20.855  1.00  0.59           H  
ATOM   4930  H04 LYS A 318      29.288 103.000  17.858  1.00  0.59           H  
ATOM   4931  H05 LYS A 318      30.587 102.165  18.754  1.00  0.59           H  
ATOM   4932  H06 LYS A 318      27.235 102.912  21.887  1.00  0.59           H  
ATOM   4933  H07 LYS A 318      29.894 105.100  18.991  1.00  0.59           H  
ATOM   4934  H08 LYS A 318      31.245 104.432  18.011  1.00  0.59           H  
ATOM   4935  H09 LYS A 318      30.923 103.986  20.980  1.00  0.59           H  
ATOM   4936  H10 LYS A 318      31.880 105.350  20.281  1.00  0.59           H  
ATOM   4937  H11 LYS A 318      33.475 103.816  20.546  1.00  0.59           H  
ATOM   4938  H12 LYS A 318      32.466 102.518  20.413  1.00  0.59           H
[truncated: 1,787,196 more chars]
