# Supplementary material for: Mapping allosteric communications within individual proteins
Source: Nat Commun. 2020 Jul 31;11:3862. doi: 10.1038/s41467-020-17618-2 (PMC7395124; doi:10.1038/s41467-020-17618-2)
Supplement: Supplementary file 7 — Supplementary Data 4 [file 41467_2020_17618_MOESM7_ESM.zip › comparison-to-Amors/1i2d/1i2d-qs.txt]

220	D	31.29083099	ASN220 D	32948.14286	0.066860465
414	D	24.73386711	ARG414 D	13395.20833	0.23255814
110	A	27.49461433	ASP110 A	6531.833333	0.76744186
244	F	29.77913096	TYR244 F	30373	0.087209302
32	C	34.82647138	PRO32 C	6880.714286	0.953488372
541	F	47.63404679	LYS541 F	24390.57143	0.776162791
459	E	40.05134046	ALA459 E	25741.9	0.569767442
166	C	19.93441559	LEU166 C	4609	0.372093023
242	B	13.93977224	ARG242 B	1151.083333	0.738372093
434	D	33.29879146	ASP434 D	24794.16667	0.380813953
285	B	12.29446872	ALA285 B	827	0.770348837
450	F	46.4244027	ASP450 F	29162	0.651162791
424	B	28.97478487	GLY424 B	8372.142857	0.747093023
553	C	28.39039633	VAL553 C	10033.25	0.645348837
118	E	52.61954966	THR118 E	41770.57143	0.584302326
57	C	23.53808988	GLY57 C	4350.428571	0.712209302
432	E	29.33608868	LEU432 E	23090	0.215116279
521	A	53.20125308	ALA521 A	22825.4	0.941860465
109	F	35.62085559	ARG109 F	34724.125	0.171511628
47	B	19.13719117	ILE47 B	3411.684211	0.459302326
93	B	36.43833985	ASP93 B	7198.416667	0.956395349
16	F	40.99155309	ARG16 F	40597.875	0.078488372
528	B	50.9528528	GLY528 B	22809.42857	0.924418605
208	D	38.45494417	GLU208 D	36034	0.252906977
204	A	7.839709816	ARG204 A	621.75	0.578488372
144	C	14.40538903	ILE144 C	2601.789474	0.125
293	E	50.31890506	ASP293 E	41908.58333	0.36627907
87	D	56.24894254	ALA87 D	46858.4	0.069767442
428	E	23.89663696	VAL428 E	18913.125	0.093023256
442	F	37.86673345	SER442 F	27674.81818	0.48255814
335	C	6.977536958	TYR335 C	313.952381	0.918604651
169	A	22.51708822	TYR169 A	3559.285714	0.848837209
166	A	20.06374407	LEU166 A	4809.368421	0.369186047
233	D	45.86227941	GLY233 D	37661.14286	0.479651163
391	E	33.97333234	PRO391 E	30014.57143	0.26744186
25	F	41.52241542	ALA25 F	41713.8	0.058139535
8	C	22.79965934	GLY8 C	2871.285714	0.947674419
516	A	50.38824452	GLY516 A	23682.28571	0.909883721
270	F	53.43798567	PRO270 F	41016.71429	0.627906977
468	B	26.45243501	ALA468 B	16357.3	0.244186047
465	B	29.05675388	LEU465 B	17876.42105	0.363372093
488	D	43.21168587	ARG488 D	25151.79167	0.671511628
31	E	50.5327377	LEU31 E	41030	0.537790698
461	A	31.94376088	VAL461 A	19588.1875	0.462209302
409	B	36.05039313	LYS409 B	14703.63636	0.819767442
105	A	25.86744715	LEU105 A	6079.157895	0.703488372
18	B	31.42846931	ALA18 B	6240.9	0.901162791
175	B	15.29130465	ARG175 B	2128.291667	0.305232558
7	A	21.37072222	GLY7 A	2514.571429	0.938953488
531	E	49.29076224	GLY531 E	24306	0.840116279
417	C	32.97922505	GLN417 C	11044.47059	0.790697674
190	A	15.54146036	TRP190 A	1616.458333	0.665697674
569	F	30.7918162	PHE569 F	24293.45	0.270348837
552	E	33.60444067	SER552 E	17032.54545	0.648255814
301	D	60.02173147	SER301 D	47182.81818	0.156976744
515	F	32.66451195	ARG515 F	13049.54167	0.726744186
35	C	26.55335435	THR35 C	5550.142857	0.799418605
262	A	12.80924842	GLY262 A	823.7142857	0.808139535
269	A	6.888878646	GLY269 A	492.5714286	0.593023256
560	E	33.13343969	ILE560 E	20813.05263	0.50872093
108	A	21.46272336	PHE108 A	5942.9	0.380813953
213	E	40.61422987	ALA213 E	32681.8	0.465116279
472	D	30.74893748	VAL472 D	21738.9375	0.345930233
117	C	27.04289868	LEU117 C	6208.789474	0.76744186
486	D	44.93372634	PHE486 D	25956.3	0.683139535
359	C	8.72486934	GLY359 C	2922.428571	0.034883721
524	C	57.90740896	GLY524 C	23474.57143	0.965116279
348	C	10.07767915	VAL348 C	1114.625	0.26744186
294	D	45.13395097	HIS294 D	44583.94118	0.014534884
138	E	60.78013356	ASP138 E	44936	0.473837209
418	B	30.94739614	VAL418 B	10569.1875	0.74127907
365	D	41.28016608	ARG365 D	39234.91667	0.177325581
302	B	19.60993381	LYS302 B	961.1428571	0.994186047
113	A	30.35298195	ASN113 A	6363.357143	0.860465116
77	B	21.15186138	ASN77 B	2785.714286	0.912790698
511	E	43.33535542	GLN511 E	18979.41176	0.927325581
342	E	41.23666258	TYR342 E	40845.66667	0.075581395
542	A	29.13551374	ALA542 A	14293.2	0.50872093
349	C	14.53750481	PRO349 C	1312.857143	0.715116279
35	A	26.61167806	THR35 A	5575.714286	0.805232558
403	D	41.23335178	GLY403 D	21980.28571	0.752906977
241	E	28.9364525	VAL241 E	28208.4375	0.095930233
522	A	49.95706249	ARG522 A	22415.25	0.921511628
311	C	8.630229313	ASP311 C	776.3333333	0.50872093
156	B	26.45216645	ILE156 B	5847.736842	0.761627907
565	C	16.72701019	GLU565 C	2638.333333	0.360465116
58	D	47.55324171	PHE58 D	44577.3	0.023255814
370	E	39.82155359	ALA370 E	37140.3	0.25872093
254	B	19.63575733	GLY254 B	1503.285714	0.962209302
307	B	8.584992079	TYR307 B	1032.47619	0.281976744
555	A	23.71237759	SER555 A	7732	0.421511628
373	B	13.60701632	PRO373 B	2438.928571	0.084302326
207	A	8.465354511	ARG207 A	838.7083333	0.409883721
223	B	7.75620255	ILE223 B	401.7368421	0.880813953
551	D	36.88262789	GLN551 D	18451.47059	0.720930233
201	D	36.98216588	PRO201 D	37683	0.098837209
218	A	16.93160813	GLN218 A	1300.176471	0.904069767
194	E	37.43449546	VAL194 E	31978.875	0.377906977
34	E	48.72739404	VAL34 E	40311.125	0.479651163
278	A	11.69940981	ILE278 A	696.6315789	0.811046512
287	F	40.89235803	HIS287 F	35154.64706	0.412790698
77	D	53.4119366	ASN77 D	45104	0.151162791
533	B	51.85215665	ASP533 B	21808.83333	0.979651163
196	D	37.53633954	PHE196 D	37618.05	0.113372093
542	C	28.87649555	ALA542 C	14968.2	0.424418605
515	B	45.18016205	ARG515 B	25055.08333	0.712209302
206	E	38.88724291	HIS206 E	34262.94118	0.372093023
185	B	14.50835359	PHE185 B	2030.1	0.229651163
340	F	41.53356466	ASP340 F	41010.25	0.072674419
519	A	52.20967735	ALA519 A	22822.4	0.933139535
49	C	17.65262473	ASN49 C	3390.214286	0.313953488
27	F	47.41071555	GLU27 F	41754.66667	0.212209302
385	F	35.32499633	LEU385 F	33891.73684	0.203488372
92	B	31.4087941	ILE92 B	7033.789474	0.86627907
460	A	29.4167284	PHE460 A	20542.15	0.302325581
571	E	29.24983709	GLU571 E	24804.33333	0.159883721
487	D	42.02663514	ALA487 D	25700.8	0.627906977
146	F	50.22169467	TYR146 F	44983.33333	0.037790698
70	B	21.30995537	ASP70 B	3325.428571	0.651162791
78	B	16.43775599	VAL78 B	2369.3125	0.398255814
364	F	42.70558934	ARG364 F	37892.375	0.36627907
449	D	49.59578818	GLU449 D	28140.14286	0.76744186
214	D	35.99628817	ALA214 D	33930.1	0.226744186
306	C	11.00866177	PHE306 C	1083.2	0.334302326
463	D	37.33958355	THR463 D	23726.57143	0.555232558
542	E	43.93095977	ALA542 E	24390	0.706395349
108	D	42.50459797	PHE108 D	37833.2	0.363372093
269	B	6.64532392	GLY269 B	601.5714286	0.497093023
550	D	40.16982623	LYS550 D	18948.40909	0.875
106	C	26.79619615	ARG106 C	6169.458333	0.75872093
4	E	43.20923404	ALA4 E	34325.2	0.48255814
473	B	33.30745361	ILE473 B	13318.84211	0.747093023
112	A	26.93164484	ARG112 A	6648.75	0.73255814
119	A	31.77038114	ILE119 A	6311.526316	0.924418605
231	D	45.77852309	LYS231 D	39688.09091	0.35755814
84	B	19.37524903	THR84 B	4057	0.39244186
76	D	57.96528221	GLY76 D	45350.85714	0.348837209
468	E	30.65235433	ALA468 E	22497.5	0.316860465
545	D	42.12231842	VAL545 D	21755.625	0.793604651
233	C	10.73980423	GLY233 C	364.8571429	0.985465116
263	E	39.67187903	LEU263 E	36255.94737	0.316860465
47	C	19.52641109	ILE47 C	3328	0.5
543	A	26.05550853	ASP543 A	13424.25	0.316860465
34	A	27.89845883	VAL34 A	6145.125	0.813953488
368	D	37.95913048	SER368 D	37755.90909	0.125
527	D	50.16423812	LYS527 D	21671	0.98255814
23	E	43.41964413	GLU23 E	41194	0.119186047
282	F	40.00137805	ASN282 F	34952.71429	0.389534884
66	C	23.03534955	ARG66 C	3853.541667	0.793604651
369	A	21.28147864	GLY369 A	3525.571429	0.604651163
417	B	32.92789047	GLN417 B	10705.58824	0.805232558
430	D	26.22477983	LEU430 D	20480.52632	0.127906977
6	E	45.96048899	HIS6 E	36994.23529	0.5
536	D	44.17052919	TYR536 D	24542.66667	0.706395349
267	E	48.1515172	MET267 E	40070.76471	0.465116279
206	A	2.465962895	HIS206 A	265.1764706	0.279069767
550	B	28.41915785	LYS550 B	11100.31818	0.601744186
219	A	14.75468295	ALA219 A	1111.4	0.799418605
153	E	60.47769315	GLU153 E	44617.86667	0.752906977
92	F	60.07446258	ILE92 F	44579.84211	0.770348837
485	D	47.58861273	LYS485 D	26007.27273	0.75
52	B	13.29684955	PHE52 B	2678.05	0.055232558
104	F	46.65638964	THR104 F	40809.5	0.276162791
101	B	35.4148194	SER101 B	7011.818182	0.953488372
289	F	40.48310592	ILE289 F	37017.94737	0.313953488
362	D	42.11624627	LEU362 D	39602.21053	0.194767442
324	C	16.43131979	GLY324 C	1252.428571	0.877906977
347	E	49.81721785	GLN347 E	42169.52941	0.287790698
322	B	17.90605825	GLU322 B	1859.933333	0.802325581
369	C	21.04425406	GLY369 C	3567.571429	0.590116279
235	F	37.82445032	ILE235 F	31545.47368	0.404069767
48	B	21.79665236	MET48 B	3782.294118	0.60755814
168	F	29.90352019	HIS168 F	27728.94118	0.119186047
381	B	11.69445445	VAL381 B	1698.875	0.14244186
174	E	25.23194646	LEU174 E	14892.47368	0.212209302
463	A	25.77672301	THR463 A	18287.64286	0.151162791
339	C	15.26995963	THR339 C	959.5714286	0.880813953
308	B	8.72543466	GLY308 B	908.1428571	0.334302326
498	A	25.76829096	PHE498 A	10514.4	0.412790698
290	F	46.28276694	VAL290 F	39019.625	0.447674419
387	F	31.43740799	GLU387 F	33396.73333	0.061046512
24	A	33.56900562	LEU24 A	7132.157895	0.938953488
4	A	19.55801802	ALA4 A	2176.6	0.915697674
473	F	28.26484866	ILE473 F	21191.42105	0.209302326
408	E	34.91296255	GLY408 E	19188.14286	0.622093023
138	F	60.81507075	ASP138 F	44926.33333	0.476744186
536	A	38.88555035	TYR536 A	19056.47619	0.808139535
101	D	56.37712743	SER101 D	45231.45455	0.270348837
225	F	33.82087537	PRO225 F	32878	0.159883721
40	C	18.64605183	GLN40 C	3459.764706	0.415697674
19	D	39.58640095	PRO19 D	43804.28571	0.00872093
183	A	22.90306735	VAL183 A	2418.625	0.962209302
345	E	51.78351611	VAL345 E	41782.3125	0.558139535
482	F	49.73900188	GLU482 F	26828.06667	0.796511628
111	B	28.83858727	ASP111 B	7094	0.787790698
245	E	24.8940382	GLN245 E	30106.70588	0.014534884
492	B	21.68177121	SER492 B	16353.63636	0.063953488
470	D	28.72953691	ALA470 D	21520.1	0.223837209
21	F	37.60708463	GLN21 F	41716.41176	0.00872093
311	B	8.975041003	ASP311 B	792.5833333	0.537790698
118	A	31.37517721	THR118 A	6354.928571	0.89244186
43	D	44.68965188	ASP43 D	41665.91667	0.127906977
191	D	34.79849436	SER191 D	26834.90909	0.398255814
6	A	17.44899693	HIS6 A	2214.941176	0.581395349
290	D	46.47408597	VAL290 D	41887.25	0.177325581
291	B	2.237549999	GLY291 B	32.57142857	0.808139535
457	D	39.4373121	ARG457 D	25927.79167	0.555232558
363	D	43.97841308	ARG363 D	39593.25	0.270348837
156	C	26.48116198	ILE156 C	5695.052632	0.776162791
540	A	33.1349944	GLU540 A	16295.14286	0.651162791
505	F	44.84183259	PRO505 F	20484.64286	0.86627907
63	F	56.13941596	ASP63 F	43697.75	0.572674419
393	B	24.59982055	ALA393 B	5011.4	0.720930233
3	E	39.892799	ASN3 E	33426.07143	0.433139535
489	D	45.74364206	ASP489 D	25597.08333	0.703488372
437	F	36.5322316	ARG437 F	26752.875	0.468023256
343	B	7.044026547	ARG343 B	764.0833333	0.39244186
225	D	33.87261983	PRO225 D	36223.14286	0.043604651
16	D	40.90334161	ARG16 D	43242.79167	0.020348837
40	A	18.68480474	GLN40 A	3544.882353	0.406976744
480	C	37.47562082	TYR480 C	20236.19048	0.683139535
188	C	19.57654208	LEU188 C	2297.263158	0.88372093
281	A	12.95058647	LYS281 A	868	0.787790698
380	B	17.05104026	GLU380 B	1822.466667	0.703488372
454	B	37.73898157	ASN454 B	23069.78571	0.578488372
451	F	45.75861237	ARG451 F	28919.41667	0.64244186
25	C	35.67889341	ALA25 C	7146.7	0.950581395
216	A	12.20711981	SER216 A	1312.545455	0.276162791
48	F	39.78708812	MET48 F	38624	0.148255814
275	A	9.574308435	TRP275 A	634.2083333	0.74127907
381	F	32.4898968	VAL381 F	34176.9375	0.078488372
312	B	6.387475479	ALA312 B	724.2	0.369186047
308	F	56.38350654	GLY308 F	43233	0.64244186
267	D	48.27107297	MET267 D	42866.35294	0.156976744
573	F	24.59573317	GLN573 F	24270	0.058139535
370	C	18.74086132	ALA370 C	3382.7	0.433139535
203	D	38.12398102	HIS203 D	37393.70588	0.154069767
5	E	42.48059602	PRO5 E	35515.28571	0.450581395
393	D	30.29588081	ALA393 D	27768	0.136627907
410	B	37.84656776	ASP410 B	14160.33333	0.918604651
12	A	24.1506527	ASP12 A	4382.416667	0.787790698
246	F	27.10857115	ALA246 F	30470.7	0.037790698
19	A	34.11751395	PRO19 A	6482.571429	0.997093023
462	A	29.97926518	ALA462 A	18526.1	0.38372093
499	B	30.77022426	LEU499 B	13044.15789	0.651162791
60	A	26.23390411	ASN60 A	4674.928571	0.880813953
549	E	41.216123	SER549 E	19675.54545	0.872093023
281	C	13.09480882	LYS281 C	908.7272727	0.776162791
150	F	52.04984062	THR150 F	45258.71429	0.078488372
315	B	10.90443015	ALA315 B	1056.8	0.375
501	B	31.65534775	HIS501 B	13821.94118	0.665697674
25	A	35.56050562	ALA25 A	7210.4	0.950581395
21	B	32.7052386	GLN21 B	7138.529412	0.915697674
26	F	44.63718426	ALA26 F	41749.6	0.11627907
17	E	41.29553903	ASP17 E	40356.41667	0.101744186
453	C	36.86258402	THR453 C	23460.57143	0.546511628
15	E	37.54240244	ALA15 E	39698.7	0.031976744
272	E	47.19417079	GLU272 E	40641.2	0.325581395
175	C	15.4897019	ARG175 C	2124.375	0.343023256
394	B	25.29961654	THR394 B	5362.571429	0.738372093
260	C	11.54134169	LEU260 C	901.7368421	0.700581395
268	E	51.09482661	GLY268 E	40590.42857	0.581395349
128	C	22.71937765	THR128 C	4367.428571	0.60755814
124	D	63.74523438	ARG124 D	47569.04167	0.191860465
90	B	34.19857286	GLU90 B	6996.4	0.944767442
26	E	44.41392865	ALA26 E	41083.3	0.151162791
3	A	16.13035183	ASN3 A	2038.285714	0.488372093
336	D	47.35410198	LEU336 D	43452.15789	0.069767442
23	F	43.62384685	GLU23 F	41804.46667	0.081395349
281	E	41.88751463	LYS281 E	36258.95455	0.404069767
412	E	30.44491874	ILE412 E	16731.05263	0.502906977
48	C	22.04875967	MET48 C	3698.529412	0.651162791
541	A	31.72109461	LYS541 A	15308.71429	0.625
421	A	30.83695969	ASN421 A	8861.571429	0.784883721
465	E	30.18609697	LEU465 E	23153.10526	0.26744186
142	F	52.27415318	PRO142 F	44454	0.171511628
97	C	32.64004084	LEU97 C	7131	0.909883721
357	D	45.05771987	ILE357 D	41115.84211	0.186046512
272	C	6.208757283	GLU272 C	510.1333333	0.529069767
97	B	32.80171528	LEU97 B	7240.368421	0.915697674
321	F	54.88293819	ASP321 F	41234.08333	0.656976744
524	B	58.43246602	GLY524 B	23127.28571	0.973837209
286	D	39.42431562	THR286 D	37194	0.235465116
41	A	18.90846419	LEU41 A	3423.578947	0.441860465
230	B	6.124274079	THR230 B	595.4285714	0.48255814
447	D	49.81149464	THR447 D	28808.5	0.75872093
280	A	6.436626834	ARG280 A	285.5416667	0.924418605
521	D	47.28373136	ALA521 D	19400.1	0.99127907
26	C	38.98414226	ALA26 C	7190.7	0.99127907
483	D	46.07336699	SER483 D	26336.45455	0.697674419
217	A	11.75905213	ARG217 A	1221.083333	0.290697674
411	F	29.66622027	ALA411 F	16034.3	0.438953488
276	A	4.494261563	HIS276 A	225.1176471	0.85755814
59	F	52.27013123	MET59 F	42841.29412	0.375
133	D	61.11056779	LEU133 D	47864.52632	0.078488372
193	F	34.30093524	VAL193 F	28607.25	0.340116279
135	D	54.01602178	PHE135 D	47359.95	0.00872093
436	E	34.68144366	VAL436 E	26057.375	0.409883721
404	C	39.67642447	TYR404 C	18249.14286	0.880813953
421	C	30.9458974	ASN421 C	8928	0.787790698
340	D	41.92186173	ASP340 D	43422.58333	0.023255814
55	D	47.78863901	LEU55 D	43673.36842	0.058139535
439	F	29.80652803	GLU439 F	25696.86667	0.165697674
461	B	31.89132305	VAL461 B	19898.5	0.441860465
15	A	27.30581555	ALA15 A	5131.9	0.85755814
418	D	20.08616068	VAL418 D	7807.0625	0.154069767
18	A	31.63488957	ALA18 A	6208.5	0.927325581
107	F	38.91318564	ASP107 F	36601.66667	0.247093023
405	B	43.76586974	MET405 B	18523.88235	0.938953488
209	C	3.050112949	LEU209 C	670.6842105	0.188953488
297	E	51.26687524	PRO297 E	43049.28571	0.25
171	B	16.05835776	TYR171 B	2103.857143	0.438953488
187	B	24.29969455	LYS187 B	2597.954545	0.976744186
258	E	27.9231411	LEU258 E	28232.36842	0.069767442
378	C	12.11770944	TYR378 C	1885	0.122093023
26	A	38.88603377	ALA26 A	7260.5	0.988372093
9	B	24.22696058	VAL9 B	3222.75	0.950581395
120	A	31.01283215	ASP120 A	5901.583333	0.906976744
146	D	50.44361487	TYR146 D	47686.85714	0
152	F	55.52138579	LYS152 F	45103.45455	0.24127907
163	F	39.56990186	VAL163 F	38962.375	0.122093023
191	C	20.21408039	SER191 C	1320.272727	0.98255814
267	C	2.952767007	MET267 C	447.3529412	0.264534884
339	E	45.86407286	THR339 E	41758.78571	0.156976744
562	B	17.13856657	LEU562 B	3248.315789	0.290697674
432	B	39.37810397	LEU432 B	17448.84211	0.895348837
283	C	14.1871194	HIS283 C	1054.176471	0.781976744
141	E	54.06161781	HIS141 E	44708.17647	0.209302326
403	F	41.7704389	GLY403 F	22181.57143	0.75872093
306	B	10.59980363	PHE306 B	1132.25	0.276162791
224	B	7.500871283	HIS224 B	301.6470588	0.938953488
198	E	37.78352985	THR198 E	37142.85714	0.151162791
231	F	45.65595143	LYS231 F	36967.59091	0.488372093
556	E	34.11542811	ILE556 E	17534.73684	0.648255814
452	E	47.03797881	HIS452 E	28663.58824	0.668604651
410	C	37.89610414	ASP410 C	14682.25	0.915697674
539	C	34.73970642	PRO539 C	17647.78571	0.665697674
120	C	31.06315113	ASP120 C	5859.916667	0.918604651
217	E	41.24423658	ARG217 E	32909.29167	0.468023256
546	A	27.42243102	VAL546 A	11772.5	0.48255814
420	A	27.80109899	LEU420 A	8787.315789	0.662790698
59	B	19.25598808	MET59 B	4313.823529	0.351744186
232	E	46.8733348	PRO232 E	36207.85714	0.566860465
423	F	22.4612854	GLN423 F	8619.411765	0.290697674
119	F	56.19028396	ILE119 F	43041.63158	0.645348837
61	E	60.33238429	GLN61 E	43547.41176	0.851744186
27	B	38.08248001	GLU27 B	7302.066667	0.976744186
196	F	37.40949492	PHE196 F	34407.15	0.284883721
555	B	23.59964419	SER555 B	7951.363636	0.404069767
62	B	27.1960355	ALA62 B	4549.6	0.909883721
24	D	43.57047235	LEU24 D	43949.26316	0.023255814
377	B	10.65874753	SER377 B	1479.818182	0.165697674
283	A	14.32155564	HIS283 A	1017.470588	0.811046512
284	B	16.34713473	GLY284 B	934.8571429	0.956395349
389	A	13.7585122	ASN389 A	2822.714286	0.061046512
214	A	12.3967793	ALA214 A	1206.2	0.625
356	B	6.157570056	ASN356 B	1697.142857	0.151162791
277	A	9.094587126	ALA277 A	487.7	0.837209302
423	E	22.40412875	GLN423 E	9515	0.235465116
224	D	34.6244881	HIS224 D	36439.58824	0.058139535
171	F	26.37196022	TYR171 F	15635.14286	0.270348837
124	A	28.86347585	ARG124 A	5458.458333	0.877906977
474	C	36.39103506	ALA474 C	14788.1	0.834302326
539	A	35.04300003	PRO539 A	17115	0.697674419
120	E	57.54389303	ASP120 E	43052.75	0.752906977
403	C	37.7512472	GLY403 C	17054.28571	0.831395349
519	B	52.22076723	ALA519 B	22803.2	0.933139535
390	E	34.42439519	PRO390 E	30902.07143	0.261627907
496	C	24.97578784	SER496 C	13677.72727	0.24127907
264	D	43.77031311	ALA264 D	40135.6	0.218023256
248	C	13.7213554	LEU248 C	1394.631579	0.63372093
100	E	58.61024481	GLY100 E	42620.71429	0.822674419
14	A	23.82091455	LEU14 A	4892.368421	0.651162791
96	B	38.62631628	LYS96 B	7445.5	0.98255814
67	F	55.57021196	VAL67 F	43649.5625	0.549418605
374	A	13.35926443	GLU374 A	2323.2	0.084302326
415	D	25.29616457	ALA415 D	12558.8	0.299418605
433	F	35.05879697	GLY433 F	23823.28571	0.49127907
279	E	41.41584077	ILE279 E	37451.94737	0.337209302
218	D	38.20186054	GLN218 D	33525.35294	0.369186047
27	A	38.33652032	GLU27 A	7219.2	0.98255814
121	A	30.2170787	ASP121 A	5726.833333	0.889534884
576	B	0	ADX576 B	1	0.031976744
427	B	33.50196384	SER427 B	10568.81818	0.828488372
220	C	13.88247777	ASN220 C	928.8571429	0.822674419
458	E	37.29886295	ILE458 E	26178.10526	0.497093023
314	E	55.96149632	HIS314 E	42066.47059	0.694767442
202	E	35.61901348	MET202 E	34738.47059	0.171511628
296	F	50.23933305	GLY296 F	42540	0.255813953
119	B	31.85433638	ILE119 B	6383.157895	0.921511628
477	B	41.47638482	ILE477 B	19924	0.860465116
228	B	10.31584558	GLY228 B	588.7142857	0.822674419
211	D	34.95832074	VAL211 D	34652.375	0.136627907
80	E	52.76830307	SER80 E	42031.54545	0.578488372
69	B	21.8767925	GLU69 B	3571.6	0.686046512
94	F	58.53263421	GLU94 F	44577.6	0.479651163
321	A	18.26422881	ASP321 A	1774.333333	0.895348837
474	E	33.94062896	ALA474 E	23215.7	0.456395349
562	F	34.12740484	LEU562 F	22663	0.488372093
423	A	23.2195386	GLN423 A	7036.117647	0.430232558
66	D	60.3601698	ARG66 D	46580.54167	0.264534884
70	F	60.56532473	ASP70 F	43410	0.860465116
413	B	34.72543476	ALA413 B	12457.5	0.825581395
383	B	18.04030052	LYS383 B	2048.272727	0.715116279
8	F	46.93640984	GLY8 F	37049.57143	0.540697674
557	C	25.27518754	VAL557 C	7541.6875	0.552325581
282	A	15.29657458	ASN282 A	1085.428571	0.848837209
522	B	49.80517689	ARG522 B	22505.20833	0.915697674
180	B	21.1158356	GLU180 B	2490.133333	0.933139535
355	D	48.71710095	LEU355 D	42658.21053	0.191860465
80	C	12.76421016	SER80 C	1944.272727	0.139534884
548	D	33.67292754	PHE548 D	19248.85	0.584302326
158	E	52.46075945	GLY158 E	42205.71429	0.558139535
557	A	25.50724076	VAL557 A	6483.625	0.648255814
105	B	25.86483437	LEU105 B	6161.894737	0.694767442
237	C	10.8812134	HIS237 C	990.1176471	0.619186047
148	C	19.74823974	ASN148 C	3709.857143	0.462209302
538	A	37.15307802	THR538 A	17981	0.75872093
328	D	43.58763276	VAL328 D	40616.875	0.165697674
128	F	65.03467833	THR128 F	45366	0.566860465
381	A	11.67828391	VAL381 A	1793.9375	0.136627907
17	A	30.72001136	ASP17 A	5825.083333	0.901162791
266	B	7.968672349	ARG266 B	890.875	0.319767442
166	D	34.37286361	LEU166 D	35546.36842	0.095930233
116	B	30.30829593	ILE116 B	6395.578947	0.860465116
84	D	52.46821465	THR84 D	45696.28571	0.052325581
561	D	28.68318464	ILE561 D	20680.78947	0.247093023
193	A	13.23998705	VAL193 A	730.125	0.85755814
122	A	30.85834093	ILE122 A	5867.263158	0.901162791
57	D	49.1668131	GLY57 D	44326.85714	0.052325581
254	C	19.93238011	GLY254 C	1487.428571	0.968023256
261	A	8.750428618	LEU261 A	809.6842105	0.488372093
477	C	41.06731651	ILE477 C	19183.36842	0.889534884
382	E	34.98420132	VAL382 E	34686.8125	0.136627907
93	C	36.29581966	ASP93 C	7096.333333	0.959302326
564	D	31.33369685	LEU564 D	22911.73684	0.345930233
482	E	49.75901617	GLU482 E	27309.2	0.781976744
294	C	1.883675662	HIS294 C	23.05882353	0.700581395
319	F	54.49666542	TYR319 F	41541.04762	0.63372093
304	C	15.76889578	GLU304 C	978.2857143	0.904069767
349	F	52.89810819	PRO349 F	41510.92857	0.604651163
361	E	47.07063333	GLU361 E	38626.66667	0.488372093
64	C	21.68806605	TYR64 C	4243.619048	0.546511628
166	B	19.63792222	LEU166 B	4762.789474	0.337209302
453	B	37.03483295	THR453 B	22873.5	0.566860465
250	D	28.83988826	ARG250 D	32880.79167	0.031976744
366	C	13.41159532	LEU366 C	3540.578947	0.014534884
422	A	25.27495577	GLN422 A	7990.705882	0.526162791
339	F	45.46925627	THR339 F	41140.28571	0.197674419
361	F	47.04767417	GLU361 F	38180.13333	0.50872093
564	F	31.33670058	LEU564 F	23172.26316	0.337209302
490	A	25.2815067	ALA490 A	16721.8	0.165697674
350	C	17.42583915	ALA350 C	1452.8	0.909883721
247	E	29.7859606	LEU247 E	31244.94737	0.066860465
490	B	25.02382435	ALA490 B	17194.3	0.148255814
285	A	12.33654709	ALA285 A	824.6	0.773255814
458	B	33.74495705	ILE458 B	20358.63158	0.549418605
410	E	31.35423863	ASP410 E	17686.66667	0.529069767
37	B	20.33253868	THR37 B	4209.357143	0.453488372
161	D	45.36662097	GLU161 D	43262.86667	0.049418605
474	B	36.72762633	ALA474 B	14801.8	0.848837209
461	D	34.16542875	VAL461 D	23984.875	0.441860465
561	C	21.43526034	ILE561 C	4610.315789	0.488372093
328	C	7.214650996	VAL328 C	569.125	0.558139535
61	C	27.13683992	GLN61 C	4545.058824	0.909883721
376	E	40.90929217	PHE376 E	37540.7	0.290697674
477	E	41.24140486	ILE477 E	26472.15789	0.593023256
156	D	55.40205639	ILE156 D	46337.10526	0.098837209
365	C	14.70830337	ARG365 C	3479.541667	0.063953488
335	E	43.86513656	TYR335 E	41335.04762	0.125
79	F	48.68714347	PHE79 F	41620.85	0.290697674
382	A	14.03009558	VAL382 A	2065.5625	0.162790698
318	C	14.39191867	LYS318 C	1601.272727	0.566860465
439	D	29.89801028	GLU439 D	25740.53333	0.168604651
16	A	29.14047139	ARG16 A	5458.083333	0.880813953
304	D	60.86550282	GLU304 D	47126.42857	0.186046512
25	D	41.42289692	ALA25 D	43931.7	0.014534884
319	B	14.57854166	TYR319 B	1721.761905	0.38372093
277	C	9.049040336	ALA277 C	552.1	0.764534884
349	B	15.16715204	PRO349 B	1505.285714	0.677325581
246	A	14.80968838	ALA246 A	1233.9	0.761627907
239	E	32.9526603	THR239 E	28175	0.273255814
495	B	22.70723193	GLY495 B	14340.71429	0.119186047
440	D	34.81904966	LEU440 D	25594.57895	0.418604651
20	D	42.00368533	ARG20 D	43802.375	0.01744186
328	A	7.191246484	VAL328 A	607.75	0.531976744
207	B	8.477177655	ARG207 B	995.4583333	0.293604651
153	A	27.04548127	GLU153 A	5352.8	0.834302326
422	E	19.31350548	GLN422 E	6617.117647	0.159883721
227	A	10.03374432	VAL227 A	505.75	0.843023256
398	B	29.59644784	THR398 B	10850.57143	0.671511628
265	B	4.277571858	MET265 B	499.1176471	0.372093023
523	D	46.2953051	ARG523 D	20186.58333	0.947674419
346	B	8.935691244	ASP346 B	859	0.441860465
38	B	16.70074732	GLU38 B	3584.133333	0.186046512
432	C	39.17705095	LEU432 C	17243.78947	0.895348837
188	D	25.0195723	LEU188 D	13506.42105	0.261627907
299	C	11.84896476	SER299 C	389.4545455	0.988372093
425	A	28.5403692	GLY425 A	8546.285714	0.715116279
409	F	33.85149459	LYS409 F	18467.09091	0.60755814
149	A	20.49076802	ASN149 A	3766.714286	0.511627907
220	F	31.29140205	ASN220 F	29418.71429	0.145348837
520	B	54.84722531	ALA520 B	22906	0.944767442
537	E	49.70389705	GLU537 E	25973.33333	0.822674419
337	F	47.28782723	PRO337 F	41100.92857	0.276162791
351	A	17.78343074	GLY351 A	1592.571429	0.901162791
247	F	29.55162725	LEU247 F	30903.68421	0.066860465
513	E	39.91189771	ASP513 E	16756.33333	0.921511628
105	C	25.86361881	LEU105 C	6029	0.709302326
311	A	8.608158165	ASP311 A	773.25	0.50872093
167	B	22.50398231	ASN167 B	4351.214286	0.595930233
38	D	41.75437916	GLU38 D	42104.8	0.049418605
578	C	0	ADX578 C	1	0.031976744
338	F	48.97207405	ASP338 F	41171.5	0.38372093
504	B	35.75827773	THR504 B	15924.42857	0.764534884
116	C	30.68327266	ILE116 C	6284.157895	0.880813953
18	D	36.90402311	ALA18 D	43637.3	0
478	C	38.44460702	ALA478 C	19327.1	0.779069767
430	F	26.58691735	LEU430 F	20481.63158	0.145348837
77	F	53.32187001	ASN77 F	42174.71429	0.587209302
103	B	29.98147391	ILE103 B	6676.736842	0.837209302
207	F	32.40190235	ARG207 F	31751	0.11627907
499	A	30.83936572	LEU499 A	12802.78947	0.662790698
177	F	32.30810044	THR177 F	15610	0.64244186
147	D	56.70704547	LEU147 D	47886.36842	0.020348837
218	F	38.13445914	GLN218 F	30810.35294	0.436046512
187	E	20.75954819	LYS187 E	7130.863636	0.25872093
241	A	11.60418907	VAL241 A	1086.375	0.622093023
309	D	54.82464106	PRO309 D	45644.07143	0.148255814
424	C	28.85946117	GLY424 C	8156.142857	0.752906977
364	E	42.78913751	ARG364 E	38411.33333	0.331395349
496	A	25.4116331	SER496 A	12919.45455	0.296511628
485	F	47.69891496	LYS485 F	26197.68182	0.74127907
254	F	24.6599426	GLY254 F	26438	0.034883721
440	C	37.75483966	LEU440 C	23028.84211	0.581395349
178	E	35.4135228	PRO178 E	18416.07143	0.668604651
331	C	2.668618182	GLN331 C	214.3529412	0.406976744
152	A	23.82406735	LYS152 A	4999.909091	0.636627907
273	E	48.83895257	ALA273 E	40598	0.456395349
568	D	34.14817947	GLY568 D	24085.71429	0.433139535
248	A	13.46770879	LEU248 A	1421.736842	0.584302326
479	D	44.72158287	PRO479 D	26195.42857	0.674418605
220	B	13.58489087	ASN220 B	921	0.805232558
129	B	21.31716477	LYS129 B	4267.857143	0.514534884
337	B	12.1874917	PRO337 B	919.7142857	0.729651163
512	C	41.63945919	SER512 C	21967.54545	0.76744186
378	D	33.28838566	TYR378 D	37369.66667	0.011627907
8	B	22.78690304	GLY8 B	2871.857143	0.947674419
519	E	45.4566658	ALA519 E	19515.1	0.941860465
57	B	23.31458955	GLY57 B	4459.428571	0.665697674
424	A	28.67553321	GLY424 A	8071	0.75
226	A	5.889291553	VAL226 A	268.25	0.912790698
28	D	45.55420645	ALA28 D	43647.1	0.031976744
96	C	38.41037804	LYS96 C	7338.318182	0.979651163
219	C	14.80842331	ALA219 C	1098.4	0.811046512
64	E	57.59356195	TYR64 E	43762.47619	0.712209302
145	E	56.05962281	VAL145 E	44943.625	0.308139535
399	E	32.67357997	ILE399 E	23254.89474	0.395348837
392	D	33.49966074	ARG392 D	28747.08333	0.296511628
152	C	23.76501126	LYS152 C	5077.272727	0.619186047
371	F	39.59842847	HIS371 F	37133.35294	0.25
559	D	34.41776031	GLU559 D	19636.66667	0.595930233
39	E	45.58412862	ARG39 E	39552.125	0.363372093
87	C	26.81923386	ALA87 C	5761.2	0.793604651
68	C	20.55128344	CYS68 C	3552.636364	0.546511628
176	B	16.48650509	TYR176 B	2290.809524	0.430232558
426	F	23.8299782	ARG426 F	16824.75	0.113372093
402	A	35.82562202	THR402 A	15689.78571	0.776162791
346	C	7.820466866	ASP346 C	675.5	0.529069767
30	C	39.57731849	SER30 C	7206.636364	0.997093023
228	C	10.73010652	GLY228 C	593.2857143	0.831395349
550	F	40.70746062	LYS550 F	19398.63636	0.869186047
253	D	21.98983074	ASN253 D	26942.92857	0
125	D	60.60517098	PRO125 D	47730.64286	0.081395349
354	F	51.0664785	THR354 F	40870.14286	0.572674419
11	B	23.05471815	LYS11 B	3992.636364	0.723837209
229	B	8.993202322	LEU229 B	734.3684211	0.60755814
51	C	16.350625	GLY51 C	2957.857143	0.247093023
325	D	42.97679702	ILE325 D	40923.36842	0.125
240	A	6.586137639	ARG240 A	813.0416667	0.316860465
417	F	23.71713771	GLN417 F	10905	0.270348837
427	C	33.58915032	SER427 C	10629.45455	0.828488372
259	E	30.32872912	GLY259 E	28385	0.122093023
211	F	34.74709926	VAL211 F	32199.125	0.23255814
265	C	4.302887984	MET265 C	484.4117647	0.427325581
142	C	9.534231432	PRO142 C	1821.285714	0.127906977
172	E	24.48495465	VAL172 E	11946.375	0.281976744
189	C	23.79176255	GLY189 C	1975.571429	0.994186047
155	A	21.04498957	TYR155 A	5412.904762	0.39244186
356	D	48.5662575	ASN356 D	42036.35714	0.238372093
261	B	8.581980016	LEU261 B	769.6842105	0.514534884
307	C	9.025012964	TYR307 C	1022.714286	0.290697674
189	F	28.53069135	GLY189 F	11667.42857	0.590116279
170	D	28.96403565	ASP170 D	19696.66667	0.299418605
494	D	38.74103443	ALA494 D	24836.5	0.561046512
526	E	45.02991141	ILE526 E	22138	0.799418605
248	D	25.83668349	LEU248 D	32926.36842	0.011627907
545	B	27.39711352	VAL545 B	12374.25	0.436046512
69	A	21.95645021	GLU69 A	3497	0.706395349
472	A	31.97815744	VAL472 A	12754.3125	0.703488372
47	E	43.2856249	ILE47 E	38665.73684	0.340116279
147	F	56.48729629	LEU147 F	45188.52632	0.290697674
370	B	19.23521391	ALA370 B	3272.8	0.48255814
298	A	7.659353824	GLY298 A	236.5714286	0.956395349
322	F	52.62244865	GLU322 F	41157	0.60755814
264	E	43.6121961	ALA264 E	37364.8	0.433139535
154	E	58.50471006	PHE154 E	44333.15	0.720930233
310	E	52.46784849	TYR310 E	42567.28571	0.529069767
427	A	33.6381975	SER427 A	10251.09091	0.834302326
493	E	42.80593742	GLN493 E	25793.58824	0.639534884
512	D	38.51369227	SER512 D	17088.36364	0.869186047
169	C	22.0971757	TYR169 C	3248.285714	0.89244186
99	C	35.93017331	ALA99 C	7016.8	0.959302326
438	D	31.38190503	HIS438 D	26092.41176	0.24127907
82	C	15.64778444	PRO82 C	2590.357143	0.229651163
387	B	18.81076899	GLU387 B	2522.133333	0.598837209
526	D	44.7366252	ILE526 D	21099.15789	0.834302326
413	D	28.21977103	ALA413 D	15079	0.39244186
172	C	20.62665896	VAL172 C	2263.3125	0.938953488
54	D	48.47711389	PRO54 D	43202	0.13372093
326	E	45.80975619	GLU326 E	37029.26667	0.497093023
58	C	20.23080191	PHE58 C	4404.35	0.427325581
380	F	28.72878837	GLU380 F	34047.2	0.020348837
184	B	18.62472349	HIS184 B	2346.941176	0.648255814
243	C	10.84039524	ALA243 C	901.9	0.651162791
115	D	44.13552894	ALA115 D	41820.2	0.093023256
563	D	35.9621008	VAL563 D	22625.5	0.549418605
78	D	52.89355224	VAL78 D	44648.4375	0.180232558
336	B	10.36385498	LEU336 B	748.7894737	0.703488372
113	D	41.4914199	ASN113 D	39266.35714	0.194767442
73	A	21.37560217	LEU73 A	3114.684211	0.793604651
483	C	33.42945728	SER483 C	19614.63636	0.558139535
175	D	28.51975654	ARG175 D	18261.41667	0.311046512
182	A	19.25863014	ARG182 A	2237.5	0.86627907
53	A	19.11709701	SER53 A	3096.272727	0.502906977
482	B	33.24964561	GLU482 B	20150.66667	0.534883721
572	D	23.8350819	ARG572 D	24253.91667	0.040697674
154	C	26.71678323	PHE154 C	5648.3	0.796511628
401	A	32.50725159	LEU401 A	13838.68421	0.691860465
441	E	38.54542667	SER441 E	27097.36364	0.5
142	D	52.48757958	PRO142 D	47198.21429	0.002906977
450	A	42.06678398	ASP450 A	23166.25	0.712209302
151	F	54.68277364	VAL151 F	45175.8125	0.191860465
292	C	1.734376545	ARG292 C	96.625	0.052325581
72	E	57.27186871	ARG72 E	42584.16667	0.764534884
257	C	13.08987853	VAL257 C	1028.3125	0.735465116
408	C	35.93427056	GLY408 C	15960.57143	0.770348837
348	A	10.36798539	VAL348 A	1245.4375	0.220930233
95	F	53.7761998	LYS95 F	44334.09091	0.244186047
165	B	22.47084309	LYS165 B	5080.363636	0.520348837
313	D	50.3728191	GLN313 D	44473.17647	0.095930233
243	A	10.62901585	ALA243 A	957.6	0.61627907
338	D	49.36172599	ASP338 D	43530.25	0.145348837
400	E	37.25198368	PHE400 E	23902.95	0.546511628
253	E	22.30892122	ASN253 E	24876.21429	0.00872093
567	C	20.74106258	GLN567 C	4070.235294	0.494186047
40	E	45.55880339	GLN40 E	39520.35294	0.363372093
367	A	17.42960668	ARG367 A	3792.958333	0.24127907
298	E	53.10789197	GLY298 E	43559.14286	0.325581395
414	A	34.44407695	ARG414 A	12310.04167	0.819767442
52	F	43.9914857	PHE52 F	39424.75	0.290697674
154	A	26.70009539	PHE154 A	5605.95	0.808139535
216	E	41.97653375	SER216 E	32027.72727	0.49127907
399	F	32.74548433	ILE399 F	22840.05263	0.404069767
169	F	27.95621899	TYR169 F	19620.33333	0.235465116
438	A	46.57291505	HIS438 A	22779.64706	0.805232558
17	D	41.17852609	ASP17 D	43366.16667	0.020348837
242	E	28.08503441	ARG242 E	27692.95833	0.087209302
221	C	10.22267974	VAL221 C	710.125	0.726744186
162	B	27.29398719	ALA162 B	5957.5	0.799418605
473	A	32.97298218	ILE473 A	13012	0.738372093
5	A	19.42909684	PRO5 A	2207.857143	0.89244186
207	C	8.507529371	ARG207 C	818.6666667	0.462209302
299	A	11.80431976	SER299 A	384.3636364	0.994186047
2	B	18.8748045	ALA2 B	2046.444444	0.880813953
183	C	22.92452473	VAL183 C	2496.625	0.959302326
145	F	56.05159863	VAL145 F	45024.1875	0.290697674
25	B	35.32010831	ALA25 B	7311.8	0.947674419
336	F	46.98402897	LEU336 F	41028.10526	0.264534884
235	B	8.933187449	ILE235 B	466.3157895	0.843023256
572	C	22.25322669	ARG572 C	5488.708333	0.468023256
53	E	43.98376161	SER53 E	39652.27273	0.26744186
261	C	8.886449741	LEU261 C	776.2105263	0.546511628
91	D	55.96832401	VAL91 D	47127.9375	0.049418605
414	C	34.36998449	ARG414 C	12629.16667	0.808139535
130	D	57.53080839	GLU130 D	47947.06667	0.034883721
114	B	24.11435203	LEU114 B	6034.684211	0.572674419
484	D	44.59352464	ARG484 D	26015.625	0.680232558
312	D	51.98797566	ALA312 D	44747.5	0.127906977
213	C	9.205048452	ALA213 C	1048.7	0.284883721
292	D	49.07362767	ARG292 D	44088.33333	0.063953488
408	F	34.47793709	GLY408 F	18908.14286	0.619186047
72	A	20.93949316	ARG72 A	2764.708333	0.901162791
96	E	61.008996	LYS96 E	43647.18182	0.86627907
5	C	19.70186961	PRO5 C	2237.857143	0.909883721
304	F	60.75584519	GLU304 F	44275.14286	0.825581395
90	F	61.3732963	GLU90 F	44702.6	0.645348837
64	F	57.61017638	TYR64 F	43865.2381	0.700581395
400	A	33.45709249	PHE400 A	13601.8	0.74127907
528	A	51.36064102	GLY528 A	22567.28571	0.927325581
89	A	32.22728054	GLN89 A	6739.588235	0.912790698
398	C	29.66644638	THR398 C	11047	0.668604651
399	C	28.78874813	ILE399 C	11579.57895	0.604651163
224	A	7.5030829	HIS224 A	300.3529412	0.941860465
451	A	40.13348305	ARG451 A	22910.04167	0.677325581
414	E	25.3923266	ARG414 E	14345.33333	0.247093023
541	E	47.52494896	LYS541 E	24822.42857	0.76744186
49	F	36.76024305	ASN49 F	38133.64286	0.075581395
134	C	14.40255269	VAL134 C	2980.6875	0.075581395
169	B	21.96863676	TYR169 B	3336.714286	0.851744186
382	F	34.9944614	VAL382 F	34436.25	0.154069767
509	B	40.85641268	CYS509 B	19809.09091	0.848837209
269	D	52.23697482	GLY269 D	43717.85714	0.235465116
345	B	6.476988961	VAL345 B	630.5	0.479651163
242	A	13.82184861	ARG242 A	1225.375	0.700581395
434	E	33.87306916	ASP434 E	25372.33333	0.395348837
309	F	54.72960395	PRO309 F	42873.14286	0.598837209
529	E	43.64476515	PHE529 E	23357.75	0.735465116
97	F	56.73922966	LEU97 F	44012.73684	0.534883721
524	F	52.58362379	GLY524 F	21243.42857	0.988372093
228	E	39.0219107	GLY228 E	35118.57143	0.345930233
2	F	36.18750826	ALA2 F	31264	0.351744186
415	A	30.73222143	ALA415 A	11159.9	0.703488372
377	C	10.05537632	SER377 C	1933.181818	0.098837209
157	A	26.77492605	GLY157 A	5609.571429	0.811046512
51	E	41.19278599	GLY51 E	38895	0.209302326
439	A	43.18353845	GLU439 A	22954.73333	0.75
224	C	7.691814025	HIS224 C	310.1764706	0.938953488
517	F	39.16206044	ILE517 F	17440.84211	0.889534884
342	B	6.800680995	TYR342 B	814.952381	0.328488372
470	A	29.50002876	ALA470 A	13608.4	0.578488372
486	B	28.79946532	PHE486 B	18452.2	0.328488372
252	F	27.30423317	PRO252 F	27168.71429	0.072674419
289	E	40.74478633	ILE289 E	37313.63158	0.302325581
539	B	34.95443723	PRO539 B	17374.78571	0.680232558
24	C	33.73123564	LEU24 C	7072.947368	0.941860465
199	D	40.3543347	ARG199 D	39806.375	0.104651163
496	D	37.8012953	SER496 D	24300.63636	0.552325581
460	F	38.97195102	PHE460 F	24287.1	0.575581395
529	C	47.82837438	PHE529 C	22790.85	0.831395349
307	E	54.68677424	TYR307 E	43782.33333	0.404069767
286	B	14.2101892	THR286 B	766.1428571	0.88372093
571	C	18.80119608	GLU571 C	5190.2	0.223837209
258	A	11.21550989	LEU258 A	934.1052632	0.662790698
199	B	1.905148288	ARG199 B	23.83333333	0.703488372
9	F	45.73319766	VAL9 F	37475.125	0.479651163
549	F	40.91550139	SER549 F	19664	0.85755814
534	B	47.2859032	ASP534 B	21288.25	0.872093023
163	B	29.38798282	VAL163 B	5995.125	0.85755814
216	B	11.69356417	SER216 B	1338.090909	0.220930233
552	D	32.85696769	SER552 D	16953.09091	0.622093023
159	D	51.068336	LYS159 D	44469.31818	0.122093023
71	A	17.01395868	ASN71 A	3002.642857	0.308139535
553	D	29.1304202	VAL553 D	15407.75	0.421511628
500	B	29.18269811	VAL500 B	13075.3125	0.581395349
117	D	50.21634011	LEU117 D	44077.52632	0.125
4	C	19.7420737	ALA4 C	2186.4	0.921511628
565	D	32.96550101	GLU565 D	25006.6	0.372093023
529	A	48.38182623	PHE529 A	22180.7	0.877906977
326	F	45.54041161	GLU326 F	36757.8	0.494186047
66	F	60.30399333	ARG66 F	43798.25	0.837209302
171	D	26.68742101	TYR171 D	17302.57143	0.226744186
138	D	60.88124176	ASP138 D	47698.25	0.119186047
192	E	36.32079545	ARG192 E	26720.66667	0.465116279
452	A	34.04094906	HIS452 A	22579.47059	0.485465116
503	E	42.87198816	ALA503 E	21426.5	0.808139535
468	C	26.46516433	ALA468 C	16344.7	0.247093023
542	F	43.95250506	ALA542 F	23985.8	0.718023256
395	B	21.30334389	GLN395 B	5666.352941	0.386627907
271	D	52.06911044	ARG271 D	44176.04167	0.186046512
19	B	33.99110744	PRO19 B	6549.071429	0.99127907
200	B	2.338487759	ASN200 B	36.42857143	0.822674419
389	D	39.04414247	ASN389 D	32370.57143	0.427325581
517	C	49.31764068	ILE517 C	23296.78947	0.875
534	D	50.11373833	ASP534 D	24227.5	0.88372093
355	F	48.45857601	LEU355 F	40372.42105	0.453488372
383	A	17.86435358	LYS383 A	2119.227273	0.656976744
396	E	31.87791353	GLY396 E	25245.28571	0.308139535
271	B	11.04066891	ARG271 B	877.4166667	0.671511628
35	B	26.79691949	THR35 B	5681.428571	0.799418605
222	E	32.41598058	LEU222 E	30358.63158	0.168604651
514	D	33.86064921	LYS514 D	13528.81818	0.755813953
141	C	10.42535894	HIS141 C	1922.764706	0.084302326
416	A	28.7967406	LEU416 A	10188.42105	0.656976744
311	D	56.15152245	ASP311 D	45049.66667	0.299418605
156	A	26.51839005	ILE156 A	5705.473684	0.779069767
278	F	44.75546038	ILE278 F	38448.21053	0.421511628
128	D	65.24522403	THR128 D	48111.42857	0.01744186
63	D	56.12951038	ASP63 D	46449.83333	0.119186047
535	A	45.97003042	PRO535 A	20294.42857	0.941860465
67	A	18.38808617	VAL67 A	3575.0625	0.36627907
333	B	2.100152614	VAL333 B	30.625	0.76744186
362	F	41.83785207	LEU362 F	37930.52632	0.319767442
34	D	49.02185687	VAL34 D	43078.6875	0.165697674
237	B	10.80489357	HIS237 B	1014.529412	0.572674419
561	F	28.77257338	ILE561 F	20935.31579	0.244186047
204	E	37.32879951	ARG204 E	34943.25	0.25
230	E	41.5630801	THR230 E	36587.42857	0.38372093
300	C	14.91523392	ASN300 C	630.7142857	0.985465116
136	C	15.4812817	GLY136 C	2465	0.24127907
196	C	2.443860266	PHE196 C	141.45	0.468023256
127	F	59.63487911	LYS127 F	45370.36364	0.38372093
71	E	57.25078683	ASN71 E	43052.14286	0.735465116
421	B	31.06437535	ASN421 B	9052.642857	0.784883721
476	E	37.85603109	PRO476 E	25495.5	0.511627907
60	F	56.60130653	ASN60 F	43460.21429	0.639534884
303	A	17.21840762	GLY303 A	957	0.976744186
122	B	30.89892157	ILE122 B	5972.526316	0.895348837
457	C	34.69860379	ARG457 C	21725.125	0.540697674
444	C	40.68701088	LEU444 C	25743.42105	0.590116279
323	F	49.96857883	LEU323 F	40134.63158	0.563953488
180	C	21.21766022	GLU180 C	2575.8	0.924418605
521	C	52.61385401	ALA521 C	23195.5	0.927325581
271	C	10.93265937	ARG271 C	834.7083333	0.686046512
93	D	62.67356949	ASP93 D	47143.08333	0.244186047
316	F	49.97951566	VAL316 F	41514.3125	0.430232558
70	A	21.27857373	ASP70 A	3276.857143	0.686046512
136	D	60.10458892	GLY136 D	47625.42857	0.084302326
172	B	20.42461011	VAL172 B	2283.9375	0.927325581
297	B	6.279791716	PRO297 B	170.5	0.959302326
127	E	59.721469	LYS127 E	45229.18182	0.401162791
118	F	52.7829518	THR118 F	42359.35714	0.561046512
21	D	37.52814524	GLN21 D	44027.35294	0
315	F	55.19371408	ALA315 F	41728.6	0.656976744
421	D	19.51767645	ASN421 D	7691.571429	0.139534884
108	E	42.10073074	PHE108 E	34978.05	0.453488372
222	A	9.247178272	LEU222 A	547.4210526	0.796511628
453	A	37.36917112	THR453 A	22482	0.587209302
324	F	46.43137277	GLY324 F	38806.42857	0.459302326
234	C	6.389043903	ASP234 C	198.6666667	0.953488372
15	B	27.14450959	ALA15 B	5108.1	0.85755814
260	A	11.88482394	LEU260 A	928.4736842	0.706395349
559	C	21.59359683	GLU559 C	6230.733333	0.369186047
279	B	10.35202265	ILE279 B	724.2631579	0.723837209
374	D	36.52139878	GLU374 D	39408	0.023255814
210	D	36.69724386	THR210 D	35348.35714	0.206395349
170	F	28.65989046	ASP170 F	17674.33333	0.343023256
314	C	10.63277184	HIS314 C	983.0588235	0.584302326
3	C	16.37211175	ASN3 C	2014.142857	0.558139535
393	E	30.11111572	ALA393 E	27938	0.125
170	A	17.41778568	ASP170 A	2459	0.488372093
70	C	21.27642458	ASP70 C	3242.428571	0.694767442
282	E	40.14073724	ASN282 E	35406.57143	0.377906977
80	A	12.84669319	SER80 A	1983.909091	0.136627907
417	A	32.77516502	GLN417 A	10630.47059	0.799418605
348	F	51.21553359	VAL348 F	41397.125	0.555232558
511	A	43.99988882	GLN511 A	20856.47059	0.837209302
446	E	42.6791304	PHE446 E	30897.6	0.526162791
386	B	17.14875791	ARG386 B	2406.916667	0.470930233
308	A	8.514046453	GLY308 A	866.1428571	0.372093023
472	B	31.80359649	VAL472 B	13121.1875	0.683139535
88	E	58.11628806	SER88 E	44038	0.723837209
476	A	39.27560029	PRO476 A	18202.07143	0.863372093
123	C	25.55659471	TYR123 C	5512.190476	0.744186047
61	B	27.02321944	GLN61 B	4713.411765	0.889534884
435	D	29.48159068	THR435 D	25119.35714	0.165697674
253	F	21.34255849	ASN253 F	25298.07143	0
101	A	35.2803105	SER101 A	6894.909091	0.962209302
276	C	4.730217014	HIS276 C	272.1764706	0.590116279
176	E	26.17583573	TYR176 E	14122.47619	0.305232558
190	B	15.35385727	TRP190 B	1607.833333	0.656976744
557	F	28.34733464	VAL557 F	17734.5625	0.322674419
420	D	23.38630713	LEU420 D	10917.15789	0.252906977
297	F	51.19172461	PRO297 F	42884.14286	0.276162791
135	F	53.75386434	PHE135 F	44559.5	0.212209302
350	A	15.5447835	ALA350 A	1542.5	0.694767442
308	C	8.519830808	GLY308 C	912.2857143	0.322674419
522	C	49.37382403	ARG522 C	22878.83333	0.895348837
197	E	40.18566747	GLN197 E	37398.11765	0.264534884
341	C	10.5638732	GLU341 C	778.1333333	0.703488372
540	D	50.07017885	GLU540 D	24496.57143	0.869186047
328	B	6.99291613	VAL328 B	597.25	0.520348837
482	A	33.65752662	GLU482 A	19736.73333	0.572674419
124	F	63.57199136	ARG124 F	44921.04167	0.593023256
497	E	38.90337499	PHE497 E	24731.75	0.563953488
292	B	1.823119853	ARG292 B	68.375	0.125
431	C	36.31335848	LEU431 C	16427.84211	0.776162791
510	C	44.07508497	GLU510 C	21183.46667	0.828488372
202	F	35.22528798	MET202 F	34351.35294	0.165697674
101	C	35.40404769	SER101 C	6908.363636	0.962209302
361	A	11.9649509	GLU361 A	3346.066667	0.002906977
467	E	35.00198957	ARG467 E	23428.375	0.5
453	F	44.70478418	THR453 F	28534.85714	0.630813953
436	F	34.26679047	VAL436 F	25300.125	0.409883721
221	A	10.15136813	VAL221 A	710.875	0.720930233
454	A	38.06207314	ASN454 A	22428.28571	0.604651163
260	F	30.33499281	LEU260 F	27620.89474	0.148255814
279	A	10.71392967	ILE279 A	677.6315789	0.76744186
348	B	10.17568828	VAL348 B	1310.25	0.203488372
267	A	3.239468784	MET267 A	439.3529412	0.299418605
569	D	30.9798307	PHE569 D	24091.15	0.296511628
339	B	15.45129632	THR339 B	1107.428571	0.851744186
308	E	56.52853596	GLY308 E	43397.14286	0.639534884
471	B	32.00770142	ALA471 B	12646.4	0.706395349
65	F	61.17647026	ASP65 F	43826.41667	0.86627907
556	C	26.11210957	ILE556 C	8614.526316	0.555232558
183	E	28.70560855	VAL183 E	15405.125	0.409883721
497	A	27.59867136	PHE497 A	12665.2	0.436046512
119	E	56.10024202	ILE119 E	42520.63158	0.677325581
540	B	32.98183885	GLU540 B	16510.42857	0.639534884
281	F	41.92541055	LYS281 F	35900.68182	0.427325581
83	D	48.87991148	ILE83 D	45197.42105	0.00872093
455	E	42.35187605	ILE455 E	27627.10526	0.601744186
95	A	32.93181023	LYS95 A	7319.227273	0.918604651
410	A	37.96588185	ASP410 A	14024.08333	0.924418605
181	A	14.59573318	LEU181 A	2251.368421	0.177325581
510	A	44.68398135	GLU510 A	20565.93333	0.851744186
388	C	15.51303565	SER388 C	2913.363636	0.151162791
361	C	11.54650047	GLU361 C	3257.866667	0.005813953
420	C	27.81896547	LEU420 C	9024.736842	0.654069767
309	A	6.733351691	PRO309 A	759.0714286	0.363372093
2	D	36.43786166	ALA2 D	35416.22222	0.188953488
369	E	36.87938688	GLY369 E	36907.14286	0.11627907
518	D	41.90704869	TYR518 D	18308.85714	0.924418605
179	C	21.65289297	ALA179 C	2590	0.941860465
192	C	17.11027954	ARG192 C	1093.708333	0.953488372
477	A	41.34210055	ILE477 A	19990.57895	0.851744186
404	E	41.58788879	TYR404 E	21906.61905	0.776162791
437	A	44.34727197	ARG437 A	23568.375	0.74127907
490	C	24.78798945	ALA490 C	17406.5	0.130813953
106	A	26.9489431	ARG106 A	6240.25	0.761627907
209	E	40.80993194	LEU209 E	34045.73684	0.444767442
127	A	21.91744166	LYS127 A	4500.909091	0.534883721
455	C	34.54103028	ILE455 C	22123.73684	0.514534884
138	A	15.68246629	ASP138 A	1879.75	0.529069767
158	B	27.43765996	GLY158 B	5675.714286	0.825581395
266	C	7.967456997	ARG266 C	818.5	0.39244186
543	C	25.78872426	ASP543 C	14137.83333	0.284883721
295	F	47.62514298	ALA295 F	42216.1	0.188953488
147	B	17.09278155	LEU147 B	3599.578947	0.223837209
362	B	10.04854089	LEU362 B	3201	0.020348837
549	D	40.41272431	SER549 D	19200.90909	0.86627907
199	C	1.719790976	ARG199 C	19.45833333	0.090116279
92	C	31.3552901	ILE92 C	6922.736842	0.86627907
179	A	21.55327987	ALA179 A	2525.4	0.941860465
481	A	35.02770426	GLU481 A	19332.26667	0.619186047
548	A	32.6438926	PHE548 A	11814.1	0.75872093
322	A	18.04404339	GLU322 A	1775.6	0.872093023
83	C	14.95632007	ILE83 C	3073.157895	0.110465116
479	C	41.45519425	PRO479 C	19803.07143	0.869186047
220	A	13.92918551	ASN220 A	937	0.822674419
518	A	44.85123225	TYR518 A	22356.47619	0.790697674
455	A	35.11061962	ILE455 A	21378	0.563953488
201	A	6.125671718	PRO201 A	150.9285714	0.973837209
407	D	38.12680907	SER407 D	19530.54545	0.744186047
266	A	7.899925949	ARG266 A	777.2916667	0.453488372
495	D	38.18037529	GLY495 D	24629.28571	0.555232558
268	D	51.1834822	GLY268 D	43370.14286	0.226744186
499	C	30.51968783	LEU499 C	13599.26316	0.627906977
389	F	38.67571473	ASN389 F	31993.92857	0.421511628
518	C	44.08104772	TYR518 C	22424.57143	0.784883721
132	B	18.73856881	LYS132 B	3925.681818	0.348837209
107	C	24.68928515	ASP107 C	5904.666667	0.622093023
168	D	30.13044976	HIS168 D	29303	0.101744186
463	C	25.32864572	THR463 C	18539.42857	0.130813953
571	B	18.42478165	GLU571 B	4886.8	0.209302326
329	B	6.396756913	GLU329 B	535.8	0.520348837
490	D	42.9687507	ALA490 D	25429.3	0.656976744
428	C	33.57570951	VAL428 C	11695.5625	0.796511628
55	C	19.74262802	LEU55 C	3660.578947	0.468023256
411	A	34.61338166	ALA411 A	13315.4	0.796511628
288	F	41.86570542	PHE288 F	36429.95	0.404069767
291	E	47.59932306	GLY291 E	40488.71429	0.369186047
460	D	38.97373912	PHE460 D	24113.9	0.581395349
126	D	64.68051118	ASP126 D	47967.16667	0.136627907
423	C	23.49086029	GLN423 C	6929.882353	0.456395349
118	C	31.47204445	THR118 C	6318.928571	0.898255814
146	C	15.0252163	TYR146 C	3352.238095	0.087209302
158	F	52.4403808	GLY158 F	42587.85714	0.520348837
276	B	4.344701371	HIS276 B	273.4117647	0.558139535
114	D	39.44441805	LEU114 D	40441.84211	0.063953488
535	B	45.51657674	PRO535 B	20707.71429	0.854651163
131	A	17.48674541	ALA131 A	3748.9	0.25872093
399	B	29.27446322	ILE399 B	11476.78947	0.639534884
303	C	17.09960397	GLY303 C	956.4285714	0.970930233
14	F	36.54625746	LEU14 F	39511.15789	0.020348837
30	B	39.21541099	SER30 B	7355.363636	0.99127907
107	A	24.73312267	ASP107 A	6005.666667	0.61627907
407	C	36.61093552	SER407 C	17165.27273	0.761627907
470	F	28.56712611	ALA470 F	21523.4	0.215116279
275	E	47.08074469	TRP275 E	40059.04167	0.401162791
37	E	45.67655159	THR37 E	39515	0.372093023
329	D	48.2807213	GLU329 D	41467.66667	0.281976744
161	E	45.36771537	GLU161 E	40338.4	0.261627907
76	C	23.3860623	GLY76 C	2839.571429	0.956395349
55	E	47.86427308	LEU55 E	40737.57895	0.354651163
487	A	29.48303107	ALA487 A	17454.9	0.389534884
35	D	46.7743996	THR35 D	42444.14286	0.139534884
558	F	31.34002305	HIS558 F	19165.35294	0.427325581
381	C	11.71263992	VAL381 C	1777.5625	0.136627907
530	B	45.55733625	THR530 B	22260.07143	0.802325581
22	C	37.84385839	ALA22 C	7091.9	0.979651163
93	A	36.32021615	ASP93 A	7129.416667	0.959302326
176	C	16.68792186	TYR176 C	2339.380952	0.438953488
554	D	24.4610926	ARG554 D	14603.125	0.183139535
425	F	24.02372034	GLY425 F	13195.57143	0.203488372
296	A	4.233859114	GLY296 A	49.71428571	0.985465116
480	A	38.01608003	TYR480 A	20124.04762	0.706395349
151	C	19.15520624	VAL151 C	4501.6875	0.316860465
549	A	33.06737806	SER549 A	11470.18182	0.779069767
200	C	2.417493744	ASN200 C	53.71428571	0.822674419
143	E	53.48970459	ALA143 E	44658.8	0.194767442
412	C	30.97956405	ILE412 C	12944.42105	0.662790698
303	E	61.15327591	GLY303 E	44473.71429	0.688953488
122	C	30.87050325	ILE122 C	5846.421053	0.904069767
329	F	48.1213105	GLU329 F	38558	0.546511628
366	B	13.57049428	LEU366 B	3385.578947	0.020348837
112	D	34.99784145	ARG112 D	36934.25	0.052325581
456	A	32.81236191	GLN456 A	21313.58824	0.453488372
200	A	2.366746712	ASN200 A	56.78571429	0.784883721
353	E	52.12476327	LYS353 E	41943.18182	0.561046512
24	B	33.42686382	LEU24 B	7231.578947	0.936046512
204	B	8.084779898	ARG204 B	702.5416667	0.529069767
298	B	7.440419948	GLY298 B	274	0.947674419
209	B	2.415724736	LEU209 B	740	0.072674419
419	F	23.69132063	THR419 F	9562.857143	0.322674419
33	C	32.66352236	ALA33 C	6522.4	0.938953488
540	C	32.91788518	GLU540 C	16853	0.627906977
9	E	45.86213418	VAL9 E	37805	0.476744186
256	C	13.29770078	ALA256 C	1119	0.709302326
39	B	13.57744453	ARG39 B	3217.375	0.029069767
296	C	4.257262736	GLY296 C	49.14285714	0.985465116
412	A	31.29806801	ILE412 A	12193.63158	0.694767442
431	F	30.96557017	LEU431 F	22196.47368	0.345930233
507	E	46.46811312	GLU507 E	20170.33333	0.953488372
563	C	20.89344885	VAL563 C	4111.9375	0.502906977
465	A	29.22386097	LEU465 A	17520.94737	0.377906977
283	B	14.05405756	HIS283 B	1035.588235	0.779069767
206	F	38.74678633	HIS206 F	34088.76471	0.372093023
176	F	25.97953212	TYR176 F	13316.95238	0.313953488
121	B	30.27435354	ASP121 B	5826.666667	0.889534884
457	F	39.48883445	ARG457 F	26436.625	0.529069767
189	D	28.97859848	GLY189 D	18174.85714	0.351744186
53	B	19.21562461	SER53 B	3193.090909	0.497093023
233	B	11.06694872	GLY233 B	398.8571429	0.976744186
128	A	22.44088621	THR128 A	4322.357143	0.590116279
293	D	50.24290091	ASP293 D	44431.41667	0.090116279
95	D	53.9024653	LYS95 D	46816.18182	0.01744186
195	B	7.020509027	ALA195 B	206.6	0.959302326
104	A	31.14268492	THR104 A	6496.857143	0.88372093
226	E	38.27313572	VAL226 E	33972.75	0.35755814
480	D	47.68699644	TYR480 D	26180	0.744186047
570	B	22.3919325	LEU570 B	4415.157895	0.581395349
425	B	28.90018744	GLY425 B	8840.714286	0.718023256
390	D	34.70740821	PRO390 D	30957.78571	0.276162791
17	C	30.87271731	ASP17 C	5731.333333	0.927325581
229	F	42.01975838	LEU229 F	36288.63158	0.415697674
90	D	61.49538877	GLU90 D	47249.6	0.186046512
100	F	58.80326993	GLY100 F	43264.14286	0.802325581
174	C	15.70147044	LEU174 C	1829.631579	0.587209302
243	B	10.95754343	ALA243 B	909.6	0.654069767
170	C	17.23807112	ASP170 C	2225.416667	0.561046512
382	C	13.84560905	VAL382 C	2046.5625	0.151162791
456	E	42.76143956	GLN456 E	27237	0.619186047
357	B	7.630735286	ILE357 B	2221.736842	0.081395349
538	D	48.76778677	THR538 D	24908	0.808139535
483	B	33.52868403	SER483 B	19617.81818	0.566860465
297	A	6.393471827	PRO297 A	143.7857143	0.985465116
425	E	24.03861739	GLY425 E	13986.14286	0.171511628
298	F	53.00505294	GLY298 F	43403.14286	0.343023256
209	F	40.50593263	LEU209 F	33790.94737	0.441860465
293	B	3.458678649	ASP293 B	45.16666667	0.880813953
294	F	45.09467046	HIS294 F	41655.47059	0.139534884
36	C	22.74407514	LEU36 C	4853.894737	0.566860465
195	D	37.6151457	ALA195 D	36505.9	0.191860465
349	D	54.96022571	PRO349 D	44099.71429	0.375
202	D	35.31795563	MET202 D	37066.11765	0.069767442
217	C	11.82491353	ARG217 C	1201.25	0.322674419
406	C	40.9336432	ASN406 C	18306.07143	0.912790698
347	A	9.702291121	GLN347 A	1066.705882	0.281976744
472	E	30.70392092	VAL472 E	22236.5	0.331395349
464	C	26.67357595	GLU464 C	18355	0.200581395
367	D	38.42304573	ARG367 D	37538.08333	0.156976744
357	E	44.88459399	ILE357 E	39644.68421	0.316860465
234	D	42.65661034	ASP234 D	36601.08333	0.427325581
370	F	39.73119456	ALA370 F	36794.9	0.276162791
203	A	6.381934973	HIS203 A	432.5882353	0.595930233
294	E	45.2425732	HIS294 E	41975.82353	0.122093023
431	B	36.31506731	LEU431 B	16651.05263	0.76744186
6	F	45.73865225	HIS6 F	36529.52941	0.505813953
12	D	37.60560981	ASP12 D	42249.16667	0.002906977
55	B	19.41321295	LEU55 B	3785.210526	0.436046512
7	C	21.4710778	GLY7 C	2561.571429	0.938953488
82	A	15.50387358	PRO82 A	2643.5	0.197674419
43	B	15.33063981	ASP43 B	2413.25	0.23255814
405	D	39.14017959	MET405 D	20557.88235	0.744186047
462	B	29.84359394	ALA462 B	18814.5	0.377906977
53	F	43.86287727	SER53 F	39718.72727	0.252906977
54	A	20.15615901	PRO54 A	3360.857143	0.543604651
267	F	48.13452887	MET267 F	39971.82353	0.470930233
413	A	34.61171498	ALA413 A	12401.2	0.822674419
195	F	37.51578933	ALA195 F	33048.4	0.354651163
104	E	46.52695921	THR104 E	39921.42857	0.38372093
570	F	28.46180662	LEU570 F	23587.68421	0.154069767
464	A	26.87168478	GLU464 A	18015.2	0.218023256
476	B	38.99326509	PRO476 B	18283.71429	0.840116279
30	D	49.8362223	SER30 D	43756	0.14244186
373	C	12.98445536	PRO373 C	2556.714286	0.052325581
57	F	49.15336299	GLY57 F	41632.28571	0.313953488
129	A	21.45799739	LYS129 A	4081.857143	0.549418605
551	E	37.71374444	GLN551 E	18754.17647	0.755813953
243	F	31.28842703	ALA243 F	29303.5	0.151162791
493	C	19.23426346	GLN493 C	16312.17647	0.002906977
459	F	40.11091156	ALA459 F	25193.5	0.587209302
194	D	37.32888277	VAL194 D	35052.125	0.244186047
318	E	57.46702814	LYS318 E	41827.68182	0.793604651
214	E	36.40106232	ALA214 E	31771.7	0.343023256
357	F	44.85343909	ILE357 F	39124.21053	0.36627907
27	D	47.24471955	GLU27 D	43930.6	0.037790698
294	B	1.870815063	HIS294 B	23.41176471	0.686046512
77	E	53.50923688	ASN77 E	42278.85714	0.590116279
469	D	29.75044301	GLY469 D	21811.14286	0.290697674
326	C	11.43514971	GLU326 C	864.5333333	0.715116279
330	E	43.63092763	PHE330 E	38935.25	0.328488372
358	D	48.31048426	SER358 D	40733.63636	0.401162791
184	D	24.50222425	HIS184 D	19626.82353	0.098837209
270	C	9.170189584	PRO270 C	674.6428571	0.656976744
504	D	39.41632359	THR504 D	20178.78571	0.790697674
569	E	30.85341411	PHE569 E	24841.3	0.252906977
116	A	30.60570945	ILE116 A	6340.789474	0.872093023
84	E	52.2152969	THR84 E	42770.14286	0.39244186
347	D	49.9019213	GLN347 D	43902.41176	0.127906977
3	F	39.59122712	ASN3 F	32277.28571	0.450581395
443	B	45.86759371	GLU443 B	24922.93333	0.73255814
294	A	1.901709757	HIS294 A	16.88235294	0.73255814
551	A	25.66701083	GLN551 A	9830.941176	0.436046512
68	D	59.94166258	CYS68 D	46550.27273	0.247093023
543	B	26.02517314	ASP543 B	13674.08333	0.308139535
55	F	47.7826423	LEU55 F	40865.84211	0.334302326
214	C	12.30477923	ALA214 C	1168.6	0.630813953
496	F	37.77044731	SER496 F	24507.45455	0.537790698
308	D	56.46916951	GLY308 D	46006.42857	0.177325581
162	F	41.05897988	ALA162 F	39882.3	0.127906977
449	E	50.13520228	GLU449 E	29125.71429	0.764534884
354	B	9.335651772	THR354 B	1455.142857	0.171511628
267	B	2.840571069	MET267 B	583	0.186046512
202	A	5.283095873	MET202 A	271.9411765	0.880813953
236	A	11.60651003	ASP236 A	841	0.738372093
109	E	35.50581475	ARG109 E	33257.125	0.229651163
372	F	40.55421236	ILE372 F	37272.05263	0.293604651
133	A	17.83949702	LEU133 A	3392.842105	0.340116279
397	D	30.19010267	PHE397 D	23262.3	0.264534884
568	B	20.9508423	GLY568 B	4026	0.514534884
149	D	57.46311039	ASN149 D	47989.57143	0.029069767
443	D	41.85340609	GLU443 D	27598.86667	0.581395349
479	B	41.64825407	PRO479 B	20206.64286	0.843023256
544	B	24.19076365	LEU544 B	11561.89474	0.276162791
525	D	48.0428585	GLU525 D	20674.4	0.98255814
337	D	47.71669906	PRO337 D	43489.85714	0.081395349
67	D	55.70175935	VAL67 D	46425.5	0.098837209
258	B	11.2940877	LEU258 B	875.4736842	0.691860465
129	E	63.67015642	LYS129 E	45166.85714	0.520348837
388	D	35.82425	SER388 D	33183.81818	0.247093023
103	A	29.91597496	ILE103 A	6589.894737	0.840116279
513	C	45.3246158	ASP513 C	22905.25	0.776162791
117	F	50.2219895	LEU117 F	41738.21053	0.409883721
547	E	40.61511554	ASP547 E	20408.33333	0.819767442
85	C	22.68406211	LEU85 C	4782.368421	0.569767442
275	F	46.98920026	TRP275 F	39920.45833	0.415697674
506	C	41.00300533	LEU506 C	19219.31579	0.889534884
71	B	16.8667702	ASN71 B	3020	0.296511628
344	D	47.57742969	PRO344 D	43477.92857	0.075581395
64	B	21.52720776	TYR64 B	4402.761905	0.51744186
89	E	62.24424534	GLN89 E	44161.47059	0.639534884
331	A	2.788904624	GLN331 A	234.3529412	0.421511628
4	B	19.66626332	ALA4 B	2137	0.924418605
279	C	10.78293434	ILE279 C	727.3157895	0.755813953
385	E	35.31353772	LEU385 E	34020.57895	0.197674419
227	C	9.716117177	VAL227 C	487.75	0.851744186
451	E	46.17396993	ARG451 E	28923.25	0.651162791
245	D	24.88863333	GLN245 D	32689.64706	0.002906977
452	B	33.61762645	HIS452 B	22764.82353	0.450581395
158	A	27.37734237	GLY158 A	5557.571429	0.831395349
99	D	61.23509829	ALA99 D	45948.7	0.331395349
127	B	21.85185658	LYS127 B	4636.181818	0.51744186
311	F	56.0756803	ASP311 F	42236.91667	0.694767442
434	A	45.2291655	ASP434 A	20585.33333	0.863372093
304	A	15.60712943	GLU304 A	980.2857143	0.89244186
111	A	29.28935848	ASP111 A	6943.833333	0.816860465
449	A	40.69486872	GLU449 A	23188.28571	0.688953488
5	F	42.35869097	PRO5 F	34744.85714	0.462209302
140	C	14.67250016	GLU140 C	1931.866667	0.290697674
110	D	36.21619649	ASP110 D	35199.33333	0.183139535
530	A	45.59314582	THR530 A	21983.64286	0.816860465
29	E	43.71280542	GLU29 E	40698.93333	0.162790698
295	A	2.000338721	ALA295 A	13	0.779069767
416	B	28.92242917	LEU416 B	10186.15789	0.665697674
236	B	11.68401596	ASP236 B	711.5	0.805232558
331	F	49.07950919	GLN331 F	39964	0.529069767
20	E	42.17090924	ARG20 E	40918.5	0.087209302
525	C	58.66876356	GLU525 C	23528.06667	0.970930233
264	A	10.28961059	ALA264 A	760.6	0.680232558
63	C	24.13745262	ASP63 C	4244.416667	0.834302326
393	A	24.26701723	ALA393 A	4791.4	0.715116279
153	B	27.13400617	GLU153 B	5497.933333	0.828488372
253	B	21.30998944	ASN253 B	1720.357143	0.973837209
237	A	10.68045046	HIS237 A	1149.823529	0.270348837
345	D	51.76350928	VAL345 D	43705.6875	0.209302326
424	F	21.08785513	GLY424 F	10434	0.13372093
103	E	50.64869126	ILE103 E	41057.36842	0.549418605
132	A	18.87550911	LYS132 A	3697.409091	0.398255814
392	F	33.34452783	ARG392 F	28782.41667	0.279069767
275	B	9.848744742	TRP275 B	717.0416667	0.677325581
131	F	60.36061641	ALA131 F	45243.9	0.409883721
188	E	24.94020243	LEU188 E	9531.105263	0.409883721
255	C	16.08257672	MET255 C	1320.294118	0.831395349
69	C	22.11699575	GLU69 C	3469.666667	0.74127907
295	C	1.796664966	ALA295 C	12.6	0.723837209
368	B	20.59043608	SER368 B	3577.636364	0.543604651
520	A	54.84891899	ALA520 A	22889.2	0.947674419
14	D	36.59979025	LEU14 D	42250.73684	0
393	C	24.92683674	ALA393 C	5147	0.729651163
486	C	28.55755611	PHE486 C	18567.55	0.308139535
74	C	26.10290951	ALA74 C	3120.7	0.988372093
539	D	45.28122626	PRO539 D	24684.14286	0.720930233
466	D	33.9418662	THR466 D	22945	0.465116279
500	F	36.92944454	VAL500 F	22825.375	0.563953488
126	A	24.27578402	ASP126 A	4795.75	0.720930233
143	B	11.47686516	ALA143 B	2292	0.043604651
531	B	47.1108335	GLY531 B	22205.42857	0.828488372
234	F	42.42892638	ASP234 F	33962.91667	0.476744186
326	B	11.17308579	GLU326 B	874.2666667	0.680232558
192	A	17.16185826	ARG192 A	1108.041667	0.950581395
295	E	47.66245702	ALA295 E	42402.3	0.177325581
518	E	42.84672849	TYR518 E	19223.14286	0.915697674
19	F	39.80593068	PRO19 F	41356.5	0.037790698
175	F	28.36234818	ARG175 F	14078.66667	0.427325581
73	F	52.49953658	LEU73 F	42712.42105	0.505813953
435	A	43.72366111	THR435 A	21293.14286	0.825581395
558	E	31.60708163	HIS558 E	19469.64706	0.436046512
401	C	32.02483252	LEU401 C	14422.42105	0.659883721
516	F	41.19540597	GLY516 F	15892.85714	0.936046512
29	B	37.80739241	GLU29 B	7436.733333	0.968023256
448	A	38.13193408	ARG448 A	22565.04167	0.604651163
566	E	36.60878004	SER566 E	25081.45455	0.502906977
56	B	23.80415111	GLU56 B	4358	0.747093023
354	D	51.67796546	THR354 D	43245.85714	0.252906977
342	C	6.556439506	TYR342 C	668.952381	0.459302326
151	D	54.91284809	VAL151 D	47806.1875	0.011627907
127	C	22.0413138	LYS127 C	4494.136364	0.546511628
500	D	36.68725991	VAL500 D	22540.375	0.572674419
292	A	1.808845488	ARG292 A	84	0.125
132	E	63.17003506	LYS132 E	45218.95455	0.453488372
215	D	37.26138136	ARG215 D	32373.875	0.363372093
165	E	30.62822677	LYS165 E	33871.5	0.037790698
526	C	53.84473754	ILE526 C	23468.73684	0.930232558
392	A	22.49018104	ARG392 A	4501.041667	0.581395349
357	C	7.189079635	ILE357 C	2194.263158	0.101744186
488	C	26.43468506	ARG488 C	16827.45833	0.226744186
273	D	48.79250402	ALA273 D	43381	0.13372093
237	F	33.47622401	HIS237 F	26010.70588	0.372093023
344	A	5.4881004	PRO344 A	554.9285714	0.468023256
230	A	5.834523288	THR230 A	624.5714286	0.447674419
517	E	39.28024708	ILE517 E	17708.21053	0.886627907
435	C	43.6013821	THR435 C	20803.85714	0.840116279
280	B	6.484504144	ARG280 B	291.4583333	0.921511628
33	D	49.13314808	ALA33 D	43253.6	0.151162791
381	D	32.80795428	VAL381 D	36342.6875	0.014534884
448	C	37.62509809	ARG448 C	23329.75	0.566860465
426	D	23.88305738	ARG426 D	17151.875	0.10755814
182	D	32.56621915	ARG182 D	26279.33333	0.313953488
137	B	17.12655313	GLY137 B	2359.571429	0.485465116
56	D	47.68402389	GLU56 D	43724.66667	0.055232558
570	C	21.92443956	LEU570 C	4714.736842	0.514534884
307	F	54.6476483	TYR307 F	43650.90476	0.421511628
359	D	47.3288707	GLY359 D	40423.57143	0.360465116
319	D	54.72280308	TYR319 D	44491.19048	0.284883721
226	B	5.566106539	VAL226 B	251	0.909883721
211	C	10.77113894	VAL211 C	1031.125	0.377906977
145	D	56.32053879	VAL145 D	47752.625	0.020348837
173	D	22.86360921	ALA173 D	14217.7	0.122093023
317	C	11.99128688	GLU317 C	1355.733333	0.229651163
11	A	23.22917672	LYS11 A	3996.590909	0.755813953
333	D	44.46502219	VAL333 D	43033.875	0.046511628
316	B	8.273952864	VAL316 B	1099.25	0.24127907
287	B	10.62858791	HIS287 B	618.3529412	0.808139535
332	A	2.10074582	MET332 A	84.11764706	0.369186047
440	B	37.99352799	LEU440 B	23001.78947	0.590116279
81	B	10.68953769	MET81 B	2065.823529	0.066860465
230	C	5.627587583	THR230 C	573.7142857	0.462209302
293	C	3.422523922	ASP293 C	58.66666667	0.86627907
360	E	48.42478641	THR360 E	38920.78571	0.543604651
284	E	37.8582752	GLY284 E	34536.28571	0.305232558
46	D	39.65477041	LEU46 D	40805.68421	0.058139535
484	B	32.13692285	ARG484 B	19049.70833	0.520348837
191	B	19.96997201	SER191 B	1314.636364	0.979651163
368	C	20.34522394	SER368 C	3698.454545	0.50872093
391	C	21.71997021	PRO391 C	4304.357143	0.540697674
221	B	9.929350684	VAL221 B	697.625	0.712209302
139	B	18.05493132	PRO139 B	2151.928571	0.665697674
346	D	52.89718345	ASP346 D	43843.75	0.247093023
72	C	20.91093728	ARG72 C	2692.166667	0.915697674
279	F	41.31998167	ILE279 F	37469.52632	0.328488372
135	E	53.81879416	PHE135 E	44538.05	0.226744186
494	C	21.79760374	ALA494 C	15691.4	0.072674419
432	A	39.37504532	LEU432 A	17384.68421	0.901162791
120	F	57.61391426	ASP120 F	43478.41667	0.73255814
332	C	2.184692885	MET332 C	76.47058824	0.529069767
518	F	42.64470115	TYR518 F	18935.38095	0.918604651
451	C	39.56561166	ARG451 C	23771.58333	0.604651163
198	F	37.63385766	THR198 F	36988.85714	0.154069767
417	E	23.79062042	GLN417 E	11462.17647	0.25872093
379	C	16.26700689	PRO379 C	1992.285714	0.558139535
293	A	3.445195785	ASP293 A	50.83333333	0.869186047
251	F	27.69262691	TYR251 F	29643.85714	0.055232558
49	D	36.89562969	ASN49 D	41169.71429	0.005813953
386	F	36.51562672	ARG386 F	34294.33333	0.235465116
169	D	28.3101207	TYR169 D	20539.66667	0.229651163
94	B	37.29359662	GLU94 B	7336.933333	0.962209302
433	E	35.35219051	GLY433 E	24569.42857	0.479651163
368	A	20.60558104	SER368 A	3650.909091	0.537790698
472	F	30.78801307	VAL472 F	21743.25	0.354651163
10	C	21.2432498	LEU10 C	3403.052632	0.61627907
391	A	21.99537754	PRO391 A	3941.142857	0.598837209
429	D	26.89136696	SER429 D	19984.36364	0.162790698
61	F	60.31201826	GLN61 F	43734.29412	0.843023256
223	A	7.583009956	ILE223 A	394.7894737	0.895348837
134	D	56.42829032	VAL134 D	47582.375	0.031976744
231	A	5.924845483	LYS231 A	667.7272727	0.412790698
320	F	53.18700714	LYS320 F	41353.28571	0.61627907
165	C	22.82865717	LYS165 C	5008.590909	0.558139535
102	C	35.12052303	ARG102 C	6805.375	0.970930233
273	A	6.453407007	ALA273 A	512.2	0.543604651
31	A	35.48737433	LEU31 A	7119.052632	0.950581395
491	E	38.51498787	VAL491 E	25912.8125	0.514534884
341	F	43.07845701	GLU341 F	40838.4	0.136627907
51	B	15.98253175	GLY51 B	3062	0.180232558
86	D	53.95724216	ASP86 D	46435.08333	0.040697674
310	D	52.43982808	TYR310 D	45066.33333	0.113372093
246	C	15.08683204	ALA246 C	1198	0.787790698
386	D	36.77923747	ARG386 D	35632.625	0.197674419
459	D	39.99888358	ALA459 D	24861	0.595930233
406	B	41.25014818	ASN406 B	17865.35714	0.924418605
514	C	41.6975434	LYS514 C	24213.63636	0.662790698
103	C	29.87660573	ILE103 C	6576.105263	0.837209302
10	A	21.04004964	LEU10 A	3414.368421	0.595930233
274	E	49.34538734	ILE274 E	40492.15789	0.511627907
467	C	21.28959502	ARG467 C	17249.875	0.043604651
13	F	41.68357837	LEU13 F	39643.26316	0.156976744
124	B	28.88544107	ARG124 B	5581.541667	0.86627907
62	C	27.42521573	ALA62 C	4395.5	0.956395349
212	D	39.83215629	ARG212 D	35654.91667	0.35755814
225	B	6.209813685	PRO225 B	267.5714286	0.930232558
320	D	53.4270736	LYS320 D	44316.85714	0.229651163
290	C	2.777151238	VAL290 C	105.25	0.584302326
492	C	21.60807266	SER492 C	16589.63636	0.061046512
343	C	6.888965815	ARG343 C	599.625	0.514534884
488	B	26.65072254	ARG488 B	16578.29167	0.252906977
483	E	46.34536238	SER483 E	27069.36364	0.688953488
398	E	34.37332416	THR398 E	23794.78571	0.459302326
219	F	35.78815473	ALA219 F	30139.8	0.36627907
47	D	43.48108566	ILE47 D	41656.10526	0.081395349
300	D	59.2153637	ASN300 D	47066.85714	0.139534884
198	B	1.707144106	THR198 B	13.14285714	0.075581395
401	B	32.52959039	LEU401 B	14025.89474	0.686046512
428	D	23.91494399	VAL428 D	18425.625	0.098837209
159	B	27.98638085	LYS159 B	5687.318182	0.834302326
232	C	9.813630674	PRO232 C	526.8571429	0.834302326
486	A	29.13120873	PHE486 A	18107.4	0.360465116
433	A	42.42455512	GLY433 A	19323.71429	0.904069767
522	E	49.70866272	ARG522 E	20600.75	0.994186047
402	E	40.39077041	THR402 E	23347.78571	0.639534884
396	F	31.85798779	GLY396 F	24918.85714	0.316860465
508	A	36.63412634	HIS508 A	19179.17647	0.694767442
447	B	44.12809165	THR447 B	24489	0.706395349
555	E	33.07362872	SER555 E	16051.72727	0.654069767
212	F	39.65405394	ARG212 F	33416.91667	0.418604651
320	B	14.84704967	LYS320 B	1763	0.409883721
290	A	2.756959194	VAL290 A	130.25	0.543604651
510	E	44.60222919	GLU510 E	19729.6	0.930232558
218	E	38.4997033	GLN218 E	31731.58824	0.421511628
371	D	39.9412371	HIS371 D	38736.94118	0.145348837
111	F	41.10767206	ASP111 F	33541.25	0.456395349
91	C	30.71321224	VAL91 C	6941.125	0.845930233
334	E	47.14818773	THR334 E	41297.07143	0.244186047
82	D	53.00156361	PRO82 D	45405.42857	0.101744186
252	A	17.18039327	PRO252 A	1667.428571	0.793604651
459	C	30.01333294	ALA459 C	20251.3	0.351744186
242	D	28.39546599	ARG242 D	30192.66667	0.058139535
232	A	9.950401198	PRO232 A	635.9285714	0.75872093
416	C	28.29983926	LEU416 C	10661.10526	0.61627907
355	C	7.866794201	LEU355 C	1412.315789	0.186046512
274	A	9.624148845	ILE274 A	653.9473684	0.723837209
30	A	39.53880632	SER30 A	7257.454545	0.997093023
330	F	43.30286609	PHE330 F	38624.8	0.343023256
179	F	33.19178956	ALA179 F	16397.3	0.648255814
63	B	23.9285234	ASP63 B	4385.916667	0.752906977
373	A	13.30357234	PRO373 A	2582.785714	0.066860465
125	F	60.50664613	PRO125 F	45045.5	0.441860465
551	B	25.59613947	GLN551 B	10096.94118	0.418604651
528	D	49.73364198	GLY528 D	22171.57143	0.973837209
475	D	33.9670987	ALA475 D	23440	0.447674419
409	A	36.00455046	LYS409 A	14537.81818	0.822674419
233	E	45.4948359	GLY233 E	35113.57143	0.531976744
445	E	46.62393799	GLY445 E	29638.71429	0.645348837
454	F	40.54503158	ASN454 F	28912.42857	0.50872093
451	B	39.73295287	ARG451 B	23199.5	0.622093023
240	C	6.737696713	ARG240 C	711.75	0.438953488
523	C	56.46003596	ARG523 C	23465.08333	0.947674419
13	A	24.98422058	LEU13 A	4708.789474	0.819767442
252	C	17.12969638	PRO252 C	1622.857143	0.825581395
159	F	51.07414177	LYS159 F	41934.18182	0.505813953
484	C	31.91142925	ARG484 C	19105.33333	0.505813953
142	A	9.480035074	PRO142 A	1757.071429	0.130813953
333	C	1.895538446	VAL333 C	25.875	0.654069767
272	B	6.134484575	GLU272 B	549.3333333	0.5
44	E	42.73197143	LEU44 E	38368.36842	0.331395349
122	D	60.08273625	ILE122 D	46793.57895	0.212209302
508	E	39.96844892	HIS508 E	19988.88235	0.813953488
317	E	55.00685963	GLU317 E	41818.06667	0.64244186
217	F	40.84519294	ARG217 F	32589.95833	0.468023256
505	D	44.25823524	PRO505 D	19960.5	0.89244186
257	D	27.21483406	VAL257 D	30258.25	0.043604651
543	E	41.38558147	ASP543 E	24092.33333	0.656976744
147	C	17.13737206	LEU147 C	3583.947368	0.23255814
150	B	18.85723312	THR150 B	4215.785714	0.322674419
430	A	37.1260054	LEU430 A	14145.63158	0.895348837
434	B	45.34979066	ASP434 B	20575	0.869186047
301	B	17.59140526	SER301 B	851.4545455	0.985465116
110	C	27.32448508	ASP110 C	6445	0.764534884
541	D	47.39420625	LYS541 D	24140	0.779069767
206	D	38.92119505	HIS206 D	36747.58824	0.235465116
222	C	9.253046255	LEU222 C	550.7894737	0.793604651
538	B	37.02954103	THR538 B	18280.14286	0.73255814
434	F	33.53307414	ASP434 F	24485.75	0.401162791
291	A	2.013451266	GLY291 A	34.42857143	0.622093023
529	D	43.00280984	PHE529 D	22316.7	0.773255814
262	E	37.08796239	GLY262 E	34159.42857	0.276162791
148	D	59.0620977	ASN148 D	47981.85714	0.049418605
412	B	31.37127989	ILE412 B	12284.52632	0.694767442
348	E	52.47970279	VAL348 E	42270.125	0.552325581
57	E	49.20659083	GLY57 E	41398.57143	0.35755814
418	C	30.77250965	VAL418 C	10825.9375	0.723837209
221	F	32.33802025	VAL221 F	29893.125	0.188953488
115	B	26.90801176	ALA115 B	6156.1	0.764534884
563	B	21.30129142	VAL563 B	3691	0.590116279
157	B	26.90610477	GLY157 B	5741.428571	0.799418605
253	A	21.41739211	ASN253 A	1723.285714	0.973837209
183	B	22.7895071	VAL183 B	2389.875	0.962209302
257	B	12.82493762	VAL257 B	998.75	0.73255814
250	F	28.58959477	ARG250 F	31056.41667	0.049418605
53	C	19.16998385	SER53 C	3103.090909	0.505813953
233	A	11.03487313	GLY233 A	491.7142857	0.880813953
37	A	20.17121023	THR37 A	4115.642857	0.453488372
463	E	37.29016339	THR463 E	24425.57143	0.526162791
305	E	57.62858167	ASP305 E	44317.91667	0.494186047
185	C	14.73201405	PHE185 C	2171.35	0.209302326
321	B	18.06227253	ASP321 B	1827.833333	0.863372093
529	B	48.36049614	PHE529 B	22423.75	0.85755814
307	D	54.71954101	TYR307 D	46425.38095	0.061046512
408	A	36.05985632	GLY408 A	15243	0.802325581
512	B	41.76553868	SER512 B	21601.27273	0.796511628
558	B	18.09679162	HIS558 B	5162.470588	0.156976744
299	E	55.70947671	SER299 E	43987.27273	0.433139535
447	C	44.01995787	THR447 C	25299.42857	0.686046512
313	B	6.391848402	GLN313 B	730.2941176	0.36627907
533	E	51.92173662	ASP533 E	24640.5	0.915697674
468	D	30.82205245	ALA468 D	21927.8	0.345930233
184	E	24.58267315	HIS184 E	14533.05882	0.191860465
76	F	57.91010153	GLY76 F	42444.42857	0.781976744
426	E	23.81539962	ARG426 E	17582	0.101744186
190	D	28.62951765	TRP190 D	22756.875	0.188953488
255	E	28.05696201	MET255 E	27680.76471	0.084302326
23	D	43.3833637	GLU23 D	44069.53333	0.020348837
41	F	40.66899371	LEU41 F	39251.10526	0.14244186
143	A	11.48979791	ALA143 A	2162.2	0.063953488
430	E	26.82471968	LEU430 E	20976.47368	0.14244186
48	D	39.98125192	MET48 D	41410.82353	0.040697674
354	E	51.98560436	THR354 E	41556.71429	0.575581395
37	C	20.13263989	THR37 C	4111.142857	0.450581395
438	C	46.12038717	HIS438 C	22392.17647	0.808139535
526	B	54.39588236	ILE526 B	23101.05263	0.941860465
560	C	23.88287952	ILE560 C	5860.631579	0.561046512
108	C	21.35262258	PHE108 C	5840.3	0.380813953
69	D	61.94573669	GLU69 D	46501	0.290697674
376	D	41.04945248	PHE376 D	39225.9	0.165697674
321	D	55.1054016	ASP321 D	44190.08333	0.375
471	A	32.42881302	ALA471 A	12356.9	0.735465116
412	F	30.24866357	ILE412 F	16439.36842	0.5
485	E	47.61126761	LYS485 E	26710.45455	0.729651163
419	B	26.29323116	THR419 B	9408.285714	0.526162791
52	E	44.06772103	PHE52 E	39463.95	0.287790698
138	C	15.83114838	ASP138 C	2019.916667	0.441860465
431	A	36.41230381	LEU431 A	16350.47368	0.784883721
365	B	15.10228797	ARG365 B	3396.958333	0.087209302
29	A	38.05293426	GLU29 A	7340.6	0.973837209
480	F	48.15094132	TYR480 F	26272.04762	0.755813953
22	B	37.56006926	ALA22 B	7252.8	0.970930233
302	D	63.18522584	LYS302 D	47213.85714	0.223837209
113	C	30.3725831	ASN113 C	6286.428571	0.86627907
157	F	55.71677037	GLY157 F	43196	0.619186047
362	C	9.737384556	LEU362 C	3201.421053	0.023255814
478	A	39.09899591	ALA478 A	20229.8	0.764534884
268	F	51.07542005	GLY268 F	40471.28571	0.590116279
130	B	18.36831759	GLU130 B	4041.266667	0.296511628
174	D	25.21634757	LEU174 D	18707.52632	0.125
442	D	37.99203992	SER442 D	27157.27273	0.494186047
137	E	62.71268015	GLY137 E	44909	0.590116279
85	D	50.72356765	LEU85 D	45666.68421	0.014534884
121	F	59.53979	ASP121 F	43850.08333	0.802325581
250	A	14.81248831	ARG250 A	1637.875	0.61627907
408	D	34.01998066	GLY408 D	18618.42857	0.60755814
155	F	57.07291975	TYR155 F	44312	0.453488372
325	C	11.66365547	ILE325 C	1009.157895	0.656976744
128	E	65.0414111	THR128 E	45240.42857	0.575581395
373	D	41.26883587	PRO373 D	39285.78571	0.174418605
313	F	50.24971289	GLN313 F	41627.70588	0.436046512
422	D	19.37503765	GLN422 D	6575	0.171511628
201	B	6.496138314	PRO201 B	133.7142857	0.997093023
218	C	16.93707463	GLN218 C	1275.764706	0.912790698
263	F	39.61038385	LEU263 F	36089.47368	0.322674419
19	E	39.70975007	PRO19 E	40868.35714	0.052325581
7	B	21.43023773	GLY7 B	2560.857143	0.936046512
315	C	10.83404827	ALA315 C	1028.6	0.514534884
239	C	12.65129855	THR239 C	966.6428571	0.738372093
85	F	50.65325247	LEU85 F	43067.36842	0.23255814
100	B	36.5052858	GLY100 B	7038.714286	0.965116279
196	B	2.274998242	PHE196 B	131.35	0.354651163
45	A	17.78080743	GLU45 A	3233.8	0.35755814
399	D	32.64959278	ILE399 D	22521.73684	0.406976744
428	B	33.70253385	VAL428 B	11663.1875	0.808139535
481	D	48.65782031	GLU481 D	26166.8	0.773255814
222	B	8.933271629	LEU222 B	537.4210526	0.787790698
546	D	37.5194529	VAL546 D	20739.4375	0.654069767
316	A	8.456420874	VAL316 A	1088.1875	0.247093023
174	A	15.56403592	LEU174 A	1925.210526	0.447674419
460	C	28.83721495	PHE460 C	20753.05	0.261627907
444	B	40.92219518	LEU444 B	25062.15789	0.610465116
153	C	27.10837867	GLU153 C	5400	0.831395349
140	A	14.66996254	GLU140 A	1723.666667	0.404069767
157	C	26.80704286	GLY157 C	5590.142857	0.811046512
81	C	10.95336565	MET81 C	1885.941176	0.101744186
402	F	40.17223125	THR402 F	22965.78571	0.674418605
199	A	1.867705544	ARG199 A	22.66666667	0.691860465
95	B	33.28773369	LYS95 B	7378.909091	0.930232558
96	F	61.16491832	LYS96 F	44366.81818	0.755813953
470	C	29.56274693	ALA470 C	13738.3	0.575581395
45	C	17.78088215	GLU45 C	3186	0.36627907
80	B	12.87295254	SER80 B	2121.363636	0.095930233
243	D	31.4370508	ALA243 D	32316.3	0.090116279
421	E	19.52996352	ASN421 E	8067.785714	0.127906977
532	E	49.46389942	VAL532 E	24144.125	0.851744186
305	A	11.68288774	ASP305 A	1038.166667	0.645348837
491	B	24.74356682	VAL491 B	16544.25	0.151162791
187	D	20.56751696	LYS187 D	10678.22727	0.10755814
568	C	20.92173358	GLY568 C	4306.428571	0.48255814
333	A	1.988574615	VAL333 A	29	0.712209302
479	A	42.01099711	PRO479 A	20130.14286	0.854651163
142	E	52.20085633	PRO142 E	44440.28571	0.171511628
280	E	39.22503438	ARG280 E	36023.125	0.305232558
318	A	14.52127012	LYS318 A	1600.727273	0.593023256
181	F	31.08047556	LEU181 F	16275.73684	0.563953488
251	B	9.840452073	TYR251 B	1400.619048	0.174418605
474	D	33.61604178	ALA474 D	22633.4	0.456395349
8	D	46.74004331	GLY8 D	40478.28571	0.316860465
296	B	3.900661611	GLY296 B	61.71428571	0.938953488
98	B	36.99071723	GLN98 B	7228.176471	0.965116279
527	B	53.75539455	LYS527 B	22977.85714	0.938953488
464	E	34.93402061	GLU464 E	23830.13333	0.485465116
282	D	39.99438262	ASN282 D	38733.92857	0.148255814
111	D	41.21750737	ASP111 D	34824.91667	0.438953488
85	B	22.81843406	LEU85 B	4855.631579	0.572674419
86	F	53.73347612	ASP86 F	43755.33333	0.340116279
477	F	40.91031216	ILE477 F	25295.68421	0.60755814
228	F	38.98225017	GLY228 F	34957.57143	0.351744186
251	A	10.13432568	TYR251 A	1383.47619	0.188953488
45	E	36.18321487	GLU45 E	36671.66667	0.10755814
68	F	59.8869102	CYS68 F	43801.63636	0.834302326
81	F	50.33334138	MET81 F	42143.88235	0.334302326
213	F	40.27360785	ALA213 F	32588.4	0.453488372
102	D	50.69549538	ARG102 D	44413.33333	0.10755814
156	E	55.22456852	ILE156 E	43368.42105	0.569767442
18	C	31.68778272	ALA18 C	6136.6	0.933139535
341	E	43.69160767	GLU341 E	41485.66667	0.10755814
507	B	42.27855566	GLU507 B	19270.73333	0.906976744
390	A	19.7445748	PRO390 A	3401.642857	0.502906977
299	F	55.64425033	SER299 F	43840.27273	0.514534884
208	F	38.20894069	GLU208 F	33451.2	0.369186047
45	F	36.16552126	GLU45 F	36993.93333	0.098837209
437	E	36.90854868	ARG437 E	27812.75	0.459302326
42	A	13.34229905	CYS42 A	2639.090909	0.061046512
31	F	50.71430359	LEU31 F	41732.63158	0.497093023
406	A	41.25715092	ASN406 A	17501.42857	0.927325581
296	D	50.23686878	GLY296 D	45420.71429	0.01744186
402	B	35.88711351	THR402 B	15840	0.773255814
454	D	40.34441338	ASN454 D	27406.57143	0.529069767
380	A	17.09555512	GLU380 A	1961.133333	0.648255814
315	A	10.9841829	ALA315 A	1039.4	0.572674419
501	C	31.2399648	HIS501 C	14429.64706	0.636627907
251	C	10.00132361	TYR251 C	1338.380952	0.200581395
207	D	32.59240066	ARG207 D	34497.25	0.063953488
339	A	15.30902453	THR339 A	1105.5	0.837209302
185	E	30.74696339	PHE185 E	15605.95	0.578488372
551	C	25.02447444	GLN551 C	11242.05882	0.340116279
141	A	10.21488497	HIS141 A	1835.294118	0.113372093
543	F	41.53697588	ASP543 F	23698.08333	0.694767442
559	E	34.69049765	GLU559 E	20455	0.581395349
278	D	44.88208831	ILE278 D	41524.84211	0.14244186
240	B	6.787801485	ARG240 B	725.7083333	0.427325581
212	E	40.01811522	ARG212 E	33262.125	0.441860465
86	C	22.00310528	ASP86 C	5214.25	0.476744186
128	B	22.38764311	THR128 B	4475.142857	0.578488372
455	F	42.19090679	ILE455 F	27485	0.598837209
469	B	26.93744208	GLY469 B	15111	0.313953488
497	D	38.90074864	PHE497 D	24073.3	0.581395349
358	B	7.846219344	SER358 B	2650	0.052325581
510	B	44.34204413	GLU510 B	20744.26667	0.843023256
70	E	60.75526856	ASP70 E	43375.71429	0.872093023
42	C	14.36997481	CYS42 C	2565.545455	0.125
338	E	49.40313072	ASP338 E	41779.58333	0.308139535
151	A	19.15329697	VAL151 A	4417.3125	0.328488372
133	E	61.13983292	LEU133 E	45017.84211	0.459302326
155	D	57.22249224	TYR155 D	46946.80952	0.090116279
527	F	50.32796403	LYS527 F	22580.85714	0.921511628
334	B	4.834474739	THR334 B	91.28571429	0.965116279
245	C	13.92087645	GLN245 C	1064.823529	0.764534884
251	E	28.06591766	TYR251 E	29850.2381	0.058139535
498	D	36.78782574	PHE498 D	23534.7	0.543604651
504	C	35.3438469	THR504 C	16521.42857	0.723837209
242	F	28.02430656	ARG242 F	26941.75	0.093023256
277	D	45.42563782	ALA277 D	41890.1	0.136627907
60	D	56.67286614	ASN60 D	46129	0.165697674
306	D	56.39739804	PHE306 D	46873.75	0.075581395
173	C	20.31575679	ALA173 C	2123	0.941860465
154	F	58.51941774	PHE154 F	44667.5	0.444767442
435	B	43.58089781	THR435 B	21184.71429	0.825581395
487	B	29.07195797	ALA487 B	17821.7	0.363372093
259	D	30.35418676	GLY259 D	31485.14286	0.075581395
164	A	26.83907461	ASN164 A	5692.428571	0.808139535
256	A	13.20661857	ALA256 A	1149.2	0.683139535
186	D	29.11620789	ASP186 D	16700	0.389534884
113	F	41.4610245	ASN113 F	37481.5	0.337209302
39	D	45.79706638	ARG39 D	42350.41667	0.10755814
338	C	15.75515731	ASP338 C	926.1666667	0.924418605
172	D	24.74038842	VAL172 D	13676.625	0.226744186
22	D	39.92385839	ALA22 D	44062.9	0.005813953
375	D	41.10941521	TRP375 D	39856.83333	0.127906977
106	D	44.1144527	ARG106 D	40236.04167	0.220930233
274	B	9.572698366	ILE274 B	740.2631579	0.645348837
380	E	28.86236077	GLU380 E	34274.33333	0.020348837
149	B	20.5326434	ASN149 B	3944.428571	0.494186047
579	C	41.5775033	ADX579 C	34093.725	0.456395349
275	C	9.730560004	TRP275 C	705.125	0.674418605
115	C	27.18583633	ALA115 C	6030.2	0.787790698
404	D	40.57938385	TYR404 D	21258.47619	0.784883721
498	F	36.79532605	PHE498 F	23795.9	0.531976744
141	D	54.0644083	HIS141 D	47462.70588	0.00872093
249	B	16.82048281	PRO249 B	1534.214286	0.828488372
377	D	37.62798206	SER377 D	38376.18182	0.090116279
513	F	39.80065243	ASP513 F	16574.83333	0.921511628
318	F	57.2484017	LYS318 F	41713.54545	0.781976744
43	A	15.31830846	ASP43 A	2256.833333	0.270348837
559	A	22.14529343	GLU559 A	5067.866667	0.497093023
405	A	43.7061851	MET405 A	18195.76471	0.938953488
41	D	40.78882126	LEU41 D	41513.57895	0.052325581
489	E	45.67205418	ASP489 E	26336.66667	0.688953488
154	D	58.64310841	PHE154 D	47274.7	0.10755814
455	B	34.77137399	ILE455 B	21685.42105	0.540697674
37	F	45.75831964	THR37 F	40135.85714	0.302325581
314	A	10.48201569	HIS314 A	1007.882353	0.375
240	E	33.09752989	ARG240 E	29810.91667	0.226744186
42	D	41.66005696	CYS42 D	41563.27273	0.066860465
354	C	9.140909637	THR354 C	1407.857143	0.183139535
245	A	13.7039757	GLN245 A	1104.352941	0.75
499	D	40.54352697	LEU499 D	23337.10526	0.668604651
338	A	15.90965726	ASP338 A	1072.5	0.889534884
41	B	18.56877594	LEU41 B	3485.263158	0.404069767
59	C	19.21552323	MET59 C	4163.823529	0.363372093
325	F	42.7576825	ILE325 F	37662	0.380813953
285	D	38.42418016	ALA285 D	37415.7	0.165697674
215	C	13.76241004	ARG215 C	1382	0.639534884
313	C	6.188049774	GLN313 C	693.7058824	0.404069767
115	E	43.97602358	ALA115 E	38911.1	0.345930233
79	B	16.72277713	PHE79 B	2307.2	0.456395349
262	B	12.53375367	GLY262 B	802.2857143	0.793604651
237	E	33.46870432	HIS237 E	26032.35294	0.369186047
175	E	28.41988427	ARG175 E	14185.83333	0.424418605
418	A	30.88175225	VAL418 A	10403.75	0.747093023
297	C	6.44695432	PRO297 C	143.3571429	0.99127907
268	C	7.793681672	GLY268 C	517.5714286	0.656976744
28	B	34.29967256	ALA28 B	7326.7	0.941860465
154	B	26.66136422	PHE154 B	5765.9	0.781976744
301	A	17.75336546	SER301 A	776.1818182	0.988372093
305	B	11.70877128	ASP305 B	1115.833333	0.619186047
302	F	62.24066121	LYS302 F	44345.71429	0.627906977
462	D	35.20644998	ALA462 D	23893.6	0.494186047
252	B	17.04355515	PRO252 B	1673.928571	0.764534884
20	C	34.51355308	ARG20 C	6556.708333	0.99127907
239	F	32.95564908	THR239 F	27845.57143	0.293604651
191	F	34.49557059	SER191 F	20481.63636	0.572674419
414	F	25.16690048	ARG414 F	14046.45833	0.238372093
313	E	50.45364181	GLN313 E	41911.94118	0.389534884
490	E	42.89695665	ALA490 E	26168.6	0.63372093
567	B	20.93975179	GLN567 B	3789.352941	0.540697674
336	C	9.950816097	LEU336 C	605.6315789	0.779069767
291	D	47.48825322	GLY291 D	43021.28571	0.110465116
513	B	45.51925098	ASP513 B	22661.83333	0.787790698
156	F	55.24816041	ILE156 F	43733.89474	0.514534884
257	A	13.03861269	VAL257 A	1049.875	0.720930233
486	F	45.02972344	PHE486 F	26162.75	0.683139535
346	F	52.3595723	ASP346 F	41121.58333	0.604651163
126	E	64.44092744	ASP126 E	45080.91667	0.581395349
531	F	49.0139349	GLY531 F	24185.42857	0.834302326
509	C	40.15974565	CYS509 C	20329.45455	0.805232558
445	C	45.8229658	GLY445 C	26163.14286	0.694767442
441	A	41.73578855	SER441 A	23778.18182	0.697674419
314	D	55.88578274	HIS314 D	44688.76471	0.340116279
134	F	56.22311372	VAL134 F	44772.125	0.345930233
213	D	40.33239142	ALA213 D	34945.5	0.401162791
466	F	33.78514459	THR466 F	23111.71429	0.447674419
59	D	52.45087341	MET59 D	45512.82353	0.058139535
133	B	17.82214294	LEU133 B	3627.368421	0.296511628
406	F	37.80285976	ASN406 F	20280.42857	0.706395349
574	A	0	ADX574 A	1	0.031976744
180	E	29.58157088	GLU180 E	16032.2	0.430232558
72	B	20.90578614	ARG72 B	2761.791667	0.901162791
325	B	11.61685129	ILE325 B	1017.578947	0.648255814
436	C	39.96065337	VAL436 C	21249.5625	0.747093023
558	A	18.17162439	HIS558 A	5157.647059	0.168604651
404	A	40.14401157	TYR404 A	17571.28571	0.912790698
516	B	50.28281529	GLY516 B	23638.14286	0.909883721
366	A	13.67876508	LEU366 A	3507.684211	0.01744186
481	F	49.01995219	GLU481 F	26324.26667	0.776162791
317	B	11.82899425	GLU317 B	1374	0.215116279
332	F	48.77308108	MET332 F	40454.94118	0.468023256
56	F	47.65564909	GLU56 F	40970.86667	0.305232558
190	C	15.53518284	TRP190 C	1634.166667	0.659883721
573	C	26.38084521	GLN573 C	5600.058824	0.781976744
262	F	37.09050009	GLY262 F	33828.71429	0.299418605
552	F	33.35602922	SER552 F	17333.45455	0.630813953
209	A	2.992296443	LEU209 A	705.2631579	0.168604651
531	D	48.26778555	GLY531 D	23325	0.831395349
301	E	59.16856048	SER301 E	44441.81818	0.744186047
146	B	15.12998728	TYR146 B	3365.571429	0.090116279
403	E	42.09638486	GLY403 E	22531.57143	0.74127907
560	D	33.02231612	ILE560 D	20095.10526	0.529069767
359	A	9.039452472	GLY359 A	2987	0.029069767
249	D	24.58757737	PRO249 D	32768.07143	0.002906977
501	E	41.79225897	HIS501 E	22719.94118	0.720930233
370	D	40.07202121	ALA370 D	38321.6	0.200581395
96	D	61.17700026	LYS96 D	46850.27273	0.25
227	D	34.05954346	VAL227 D	36619.875	0.029069767
355	E	48.49033286	LEU355 E	41020.21053	0.35755814
419	A	26.16352287	THR419 A	9211.142857	0.529069767
280	F	39.11658731	ARG280 F	35752.54167	0.313953488
415	B	30.79149776	ALA415 B	11148.4	0.706395349
548	E	34.59484352	PHE548 E	19811.75	0.595930233
161	B	29.67723533	GLU161 B	6160.2	0.854651163
218	B	16.28377631	GLN218 B	1289.823529	0.863372093
302	A	19.86587076	LYS302 A	885.1428571	0.997093023
394	E	29.12264633	THR394 E	27335.42857	0.10755814
199	F	40.29207509	ARG199 F	36969.83333	0.302325581
467	F	34.95536442	ARG467 F	22888.70833	0.50872093
220	E	31.59464787	ASN220 E	30229.14286	0.127906977
193	B	13.0060855	VAL193 B	729.625	0.840116279
511	D	42.58577146	GLN511 D	18063.23529	0.930232558
236	C	11.6636439	ASP236 C	690	0.813953488
134	B	14.09169191	VAL134 B	3090.875	0.058139535
386	C	17.12990969	ARG386 C	2527.833333	0.438953488
269	E	52.12055258	GLY269 E	40940.42857	0.601744186
465	F	30.12062982	LEU465 F	22670.63158	0.284883721
478	F	42.64959133	ALA478 F	25635.7	0.639534884
68	A	20.28462797	CYS68 A	3570.909091	0.523255814
547	F	40.22548543	ASP547 F	20303.91667	0.811046512
18	F	37.05657875	ALA18 F	41128.2	0.00872093
92	A	31.40629244	ILE92 A	6944	0.872093023
440	F	34.73932144	LEU440 F	25678.47368	0.415697674
228	D	39.27722224	GLY228 D	37929.71429	0.177325581
254	A	19.84916789	GLY254 A	1529.142857	0.968023256
208	C	7.783043428	GLU208 C	720.8	0.488372093
124	C	28.96090332	ARG124 C	5472.125	0.877906977
62	D	61.03692767	ALA62 D	46453.1	0.287790698
180	A	21.19799792	GLU180 A	2522.533333	0.930232558
548	C	32.42293449	PHE548 C	12897.75	0.720930233
484	F	44.90128517	ARG484 F	26174.75	0.680232558
411	E	30.0893707	ALA411 E	16281.4	0.468023256
292	F	48.98640719	ARG292 F	41190.25	0.372093023
523	F	46.6262195	ARG523 F	21034.70833	0.86627907
502	D	37.15334071	VAL502 D	21229.9375	0.613372093
547	A	30.33556662	ASP547 A	11747.75	0.674418605
95	E	53.42662942	LYS95 E	43467.63636	0.369186047
159	C	28.31205007	LYS159 C	5566.181818	0.854651163
104	B	30.97442637	THR104 B	6582.714286	0.875
226	D	38.26216911	VAL226 D	36797.9375	0.209302326
407	B	37.11258106	SER407 B	16688	0.811046512
351	D	58.92278987	GLY351 D	44006.71429	0.776162791
403	A	38.25193288	GLY403 A	16439.14286	0.880813953
32	B	34.86183383	PRO32 B	7017.214286	0.947674419
390	C	19.60654314	PRO390 C	3824.214286	0.447674419
368	F	37.69163665	SER368 F	36359	0.203488372
4	D	43.07152939	ALA4 D	37269.2	0.409883721
193	C	13.18021525	VAL193 C	719.75	0.85755814
14	C	23.88048253	LEU14 C	4838.789474	0.671511628
521	B	53.15908485	ALA521 B	22866.9	0.936046512
208	A	7.636197549	GLU208 A	758.4	0.453488372
367	E	38.19469059	ARG367 E	36441.08333	0.218023256
158	C	27.46981596	GLY158 C	5531.285714	0.831395349
55	A	19.74638385	LEU55 A	3704.684211	0.465116279
411	C	34.52946424	ALA411 C	13994.5	0.770348837
353	F	52.36714932	LYS353 F	41264.36364	0.598837209
121	C	30.29581809	ASP121 C	5687.5	0.89244186
368	E	37.71322153	SER368 E	36635.54545	0.186046512
527	C	53.5815517	LYS527 C	23354.57143	0.930232558
162	D	41.01882862	ALA162 D	42146.8	0.034883721
449	C	40.14620043	GLU449 C	24124.57143	0.610465116
562	A	17.02761031	LEU562 A	3309.157895	0.270348837
525	E	48.28142784	GLU525 E	21752.93333	0.970930233
260	B	11.4484029	LEU260 B	891.6842105	0.697674419
422	C	24.66496673	GLN422 C	7778.941176	0.485465116
340	C	14.16927246	ASP340 C	901	0.834302326
416	D	26.3667776	LEU416 D	12982.94737	0.35755814
464	B	26.66234337	GLU464 B	18323.73333	0.203488372
491	A	25.21143062	VAL491 A	16073.6875	0.177325581
341	B	10.81424292	GLU341 B	931.9333333	0.636627907
331	D	49.36522587	GLN331 D	42723.29412	0.203488372
397	F	30.20856849	PHE397 F	23404.6	0.264534884
20	B	34.19959937	ARG20 B	6716.583333	0.973837209
63	A	23.96694703	ASP63 A	4312.833333	0.776162791
352	B	14.39321945	VAL352 B	1687.5625	0.377906977
213	A	9.330018757	ALA213 A	1086.9	0.26744186
503	D	42.26236005	ALA503 D	20812.7	0.834302326
140	D	57.66862423	GLU140 D	47601.6	0.055232558
179	E	33.28189078	ALA179 E	17780.5	0.610465116
384	C	14.5060201	ILE384 C	1897	0.276162791
10	E	39.07612551	LEU10 E	37519.89474	0.206395349
523	B	56.64768166	ARG523 B	23118.95833	0.950581395
304	E	60.87917477	GLU304 E	44409.42857	0.779069767
13	B	24.68419028	LEU13 B	4687.578947	0.773255814
163	C	29.63656944	VAL163 C	5892.5	0.86627907
130	F	57.38238353	GLU130 F	45167	0.351744186
226	C	5.871277714	VAL226 C	253.875	0.924418605
437	B	44.07030483	ARG437 B	23506.79167	0.738372093
255	A	16.06121468	MET255 A	1356.470588	0.813953488
545	F	42.41518762	VAL545 F	22080.5	0.781976744
536	E	44.78431699	TYR536 E	25452.14286	0.694767442
79	C	16.67516072	PHE79 C	2182.1	0.5
557	E	28.47329733	VAL557 E	17743.5	0.334302326
219	B	14.5368619	ALA219 B	1097.8	0.787790698
443	A	46.14019797	GLU443 A	24918.2	0.735465116
507	A	42.49976732	GLU507 A	19070.8	0.915697674
6	D	45.77302239	HIS6 D	40050.17647	0.316860465
503	B	33.17302693	ALA503 B	14898.2	0.683139535
74	A	26.1756041	ALA74 A	3172.3	0.988372093
466	E	33.82609735	THR466 E	23634.71429	0.427325581
456	C	32.29112325	GLN456 C	21854.94118	0.409883721
94	E	58.3134148	GLU94 E	43896.53333	0.738372093
318	D	57.3964322	LYS318 D	44623.13636	0.409883721
579	F	37.57544465	ADX579 F	38199.05	0.095930233
108	F	42.29956488	PHE108 F	36232.25	0.430232558
375	E	40.8658851	TRP375 E	38312.95833	0.23255814
364	A	15.76443887	ARG364 A	3622.791667	0.119186047
247	C	9.685998348	LEU247 C	1248.315789	0.218023256
330	D	43.43503389	PHE330 D	41415.15	0.101744186
396	B	25.74827163	GLY396 B	6877.714286	0.63372093
319	A	14.78787104	TYR319 A	1714.095238	0.427325581
181	C	14.50646442	LEU181 C	2336.526316	0.145348837
191	E	34.90011675	SER191 E	21958.54545	0.537790698
504	E	40.36583284	THR504 E	20883.85714	0.799418605
212	B	7.4905658	ARG212 B	1183.25	0.223837209
176	D	26.15247111	TYR176 D	19904.42857	0.13372093
290	E	46.50139484	VAL290 E	39305.625	0.441860465
499	F	40.73024425	LEU499 F	23582.52632	0.651162791
152	E	55.41266363	LYS152 E	44836.86364	0.270348837
380	C	17.12037038	GLU380 C	1913.4	0.674418605
559	F	34.71643457	GLU559 F	19985.13333	0.593023256
443	C	45.61380757	GLU443 C	25436.06667	0.706395349
441	F	38.09759058	SER441 F	26850.54545	0.497093023
520	C	54.57838269	ALA520 C	23202.7	0.938953488
141	F	53.9830325	HIS141 F	44690.11765	0.203488372
29	D	43.92409341	GLU29 D	43506.66667	0.029069767
68	E	59.95381572	CYS68 E	43714.27273	0.837209302
563	A	21.14848243	VAL563 A	3710.75	0.572674419
139	F	60.70416675	PRO139 F	44945.71429	0.462209302
394	D	29.30119475	THR394 D	27101.92857	0.110465116
225	E	33.87560244	PRO225 E	33247	0.148255814
384	D	29.33158893	ILE384 D	35446.52632	0.011627907
151	B	19.1988077	VAL151 B	4592.1875	0.311046512
189	B	23.47056488	GLY189 B	1929.571429	0.99127907
30	E	49.69625661	SER30 E	40937	0.505813953
492	A	22.16477394	SER492 A	15910.54545	0.075581395
330	B	2.491085707	PHE330 B	429.3	0.171511628
244	A	5.46490192	TYR244 A	618.7619048	0.421511628
104	C	31.08404848	THR104 C	6457.357143	0.880813953
181	E	31.1965844	LEU181 E	18180.84211	0.48255814
238	F	31.13556939	PHE238 F	24364.25	0.296511628
64	A	21.55603398	TYR64 A	4317.761905	0.529069767
75	F	54.70171398	ASP75 F	42649.08333	0.613372093
457	E	39.65441177	ARG457 E	26781.41667	0.520348837
203	E	38.06773617	HIS203 E	35175.52941	0.281976744
443	E	42.18523008	GLU443 E	28218.46667	0.578488372
210	E	36.84693477	THR210 E	32916	0.325581395
379	D	32.62535097	PRO379 D	37082	0.00872093
61	D	60.39330974	GLN61 D	46440.29412	0.270348837
552	B	27.01458343	SER552 B	9395.545455	0.587209302
182	B	19.40383717	ARG182 B	2192.75	0.898255814
374	B	13.90559869	GLU374 B	2174.533333	0.14244186
74	E	58.64264737	ALA74 E	42847.7	0.808139535
94	A	37.09992352	GLU94 A	7265.4	0.962209302
225	C	6.349163252	PRO225 C	267.3571429	0.933139535
65	E	61.21918217	ASP65 E	43717.58333	0.877906977
467	B	21.46030636	ARG467 B	17236.08333	0.049418605
442	A	45.44277545	SER442 A	24385.54545	0.738372093
284	F	37.67724016	GLY284 F	34108.85714	0.319767442
145	B	15.81214125	VAL145 B	2939.6875	0.183139535
504	A	35.88373683	THR504 A	15653.64286	0.779069767
75	D	54.73639245	ASP75 D	45522.91667	0.159883721
395	D	32.56037386	GLN395 D	26518.88235	0.308139535
89	D	62.53520824	GLN89 D	47245.58824	0.209302326
321	C	18.29234211	ASP321 C	1808.833333	0.889534884
446	F	42.4026277	PHE446 F	31808.75	0.502906977
123	B	25.57183603	TYR123 B	5621.904762	0.729651163
559	B	22.25527158	GLU559 B	5049.666667	0.505813953
203	C	6.39887537	HIS203 C	413.6470588	0.610465116
520	D	45.85592845	ALA520 D	19089.3	0.959302326
124	E	63.53913564	ARG124 E	44661.08333	0.60755814
537	F	49.51334628	GLU537 F	25480.46667	0.822674419
365	A	15.12859908	ARG365 A	3526.583333	0.075581395
343	E	46.88171376	ARG343 E	41486.83333	0.218023256
46	B	12.7928387	LEU46 B	2731.842105	0.034883721
354	A	9.293762478	THR354 A	1374	0.191860465
3	B	16.22749827	ASN3 B	1932.928571	0.590116279
12	B	24.02370271	ASP12 B	4341.916667	0.776162791
105	E	44.95458621	LEU105 E	39071.89474	0.380813953
186	C	22.81858834	ASP186 C	2404.583333	0.959302326
461	F	34.26742876	VAL461 F	24098.5625	0.441860465
201	E	36.8646854	PRO201 E	35463.42857	0.212209302
65	C	24.73959308	ASP65 C	4089.833333	0.906976744
36	D	45.0632536	LEU36 D	42353.31579	0.084302326
405	F	39.44785841	MET405 F	20918.47059	0.729651163
456	B	32.41176664	GLN456 B	21568.70588	0.412790698
201	F	36.7282058	PRO201 F	34995.85714	0.218023256
130	A	18.36303967	GLU130 A	3837.333333	0.325581395
57	A	23.2960375	GLY57 A	4381.714286	0.683139535
269	C	6.80406724	GLY269 C	537.7142857	0.546511628
393	F	30.07376016	ALA393 F	27789.4	0.125
127	D	59.70450017	LYS127 D	48102.22727	0.046511628
563	F	36.07953288	VAL563 F	22888.125	0.546511628
75	B	24.87352265	ASP75 B	3112.583333	0.968023256
84	A	19.28814416	THR84 A	3999.571429	0.39244186
564	A	22.58796452	LEU564 A	3678.684211	0.75
187	C	24.47799432	LYS187 C	2666.954545	0.979651163
499	E	40.66633597	LEU499 E	23920.84211	0.630813953
229	D	42.29393453	LEU229 D	39141.89474	0.24127907
260	D	30.63118543	LEU260 D	31519.36842	0.087209302
116	F	46.73168311	ILE116 F	40864.57895	0.264534884
26	D	44.40125203	ALA26 D	43947.9	0.023255814
493	A	19.85192507	GLN493 A	15660.52941	0.020348837
182	F	32.44946597	ARG182 F	19329.20833	0.526162791
194	F	37.29338582	VAL194 F	31387.375	0.389534884
247	A	9.66839542	LEU247 A	1263.842105	0.209302326
309	B	6.875789991	PRO309 B	775.9285714	0.354651163
570	E	28.33378739	LEU570 E	24131.89474	0.136627907
65	A	24.52106095	ASP65 A	4128.916667	0.889534884
85	E	50.57689536	LEU85 E	42699.31579	0.25872093
44	D	42.86425752	LEU44 D	41227.73684	0.093023256
412	D	29.82206626	ILE412 D	16084.26316	0.456395349
326	A	11.22247793	GLU326 A	874.1333333	0.680232558
298	C	7.796815632	GLY298 C	236	0.970930233
516	C	50.09507583	GLY516 C	23811	0.895348837
109	A	21.60033007	ARG109 A	5873.041667	0.404069767
173	F	22.68490822	ALA173 F	12009.7	0.156976744
102	A	35.03383099	ARG102 A	6811.541667	0.968023256
465	D	30.08691101	LEU465 D	22519.63158	0.287790698
31	C	35.50091737	LEU31 C	7080	0.953488372
214	F	35.96341665	ALA214 F	31716.9	0.322674419
564	C	22.47548642	LEU564 C	4029.684211	0.639534884
97	A	32.64996101	LEU97 A	7142.842105	0.906976744
187	A	24.56056264	LYS187 A	2487	0.985465116
144	A	14.34453833	ILE144 A	2548.631579	0.130813953
517	B	49.39625473	ILE517 B	23088.63158	0.886627907
297	D	51.31911353	PRO297 D	45751.42857	0.023255814
137	D	62.75478858	GLY137 D	47691.28571	0.159883721
164	D	37.38452911	ASN164 D	39341.42857	0.043604651
310	B	5.730288038	TYR310 B	601.1904762	0.453488372
327	E	47.05767775	VAL327 E	37888.625	0.514534884
378	B	12.38329504	TYR378 B	1681.380952	0.159883721
26	B	38.62879748	ALA26 B	7356.7	0.985465116
46	F	39.53541832	LEU46 F	38150.89474	0.174418605
12	F	37.56597622	ASP12 F	39221.25	0.058139535
537	B	39.71757894	GLU537 B	19388.4	0.834302326
505	A	36.18215414	PRO505 A	17051.92857	0.75
286	F	39.07918947	THR286 F	33948.28571	0.38372093
163	E	39.39551205	VAL163 E	38105.6875	0.168604651
485	A	26.93539836	LYS485 A	18154.13636	0.218023256
436	D	34.05228691	VAL436 D	25560.0625	0.398255814
494	E	38.66380113	ALA494 E	25494.6	0.531976744
365	F	40.90776094	ARG365 F	37663.29167	0.281976744
392	B	22.14872967	ARG392 B	4695.875	0.534883721
351	F	57.73079637	GLY351 F	41511.42857	0.813953488
560	F	33.18951586	ILE560 F	20475.05263	0.520348837
362	A	10.0638905	LEU362 A	3310.210526	0.005813953
73	D	52.58785538	LEU73 D	45552.26316	0.063953488
140	F	57.46575991	GLU140 F	44852.06667	0.39244186
229	A	8.916350655	LEU229 A	765.2105263	0.569767442
23	B	38.75853787	GLU23 B	7309.6	0.985465116
198	D	37.73179712	THR198 D	39907.85714	0.031976744
493	D	42.91217419	GLN493 D	25105.52941	0.665697674
252	D	27.36379199	PRO252 D	29181.42857	0.055232558
137	A	17.30320089	GLY137 A	2122.285714	0.604651163
56	A	24.04449263	GLU56 A	4283.533333	0.808139535
[truncated: 1,444 more rows]
