# Supplementary material for: Mapping allosteric communications within individual proteins
Source: Nat Commun. 2020 Jul 31;11:3862. doi: 10.1038/s41467-020-17618-2 (PMC7395124; doi:10.1038/s41467-020-17618-2)
Supplement: Supplementary file 7 — Supplementary Data 4 [file 41467_2020_17618_MOESM7_ESM.zip › comparison-to-Amors/1i2d/1i2d-qs-hotspots.txt]

1166 1158 1159 1160 1162 1163 1164 1165 1167 1168 1169 1170 1171 1172 1173 1174 1179 1180 1181 1182 1203 1204 1249 1250 1251 1252 1253 1257 1258 1259 1260 1262 1263 1264 1307 1308 1309 1310 1311 
188 1 172 178 179 181 182 183 184 185 186 187 189 190 191 217 218 219 280 281 282 283 284 285 286 1137 1142 
29 24 25 26 27 28 30 31 32 33 34 100 101 102 103 104 105 109 110 111 112 160 161 
774 772 773 775 776 779 805 806 807 808 809 811 812 813 815 816 864 866 868 869 870 871 
18 10 11 12 14 15 16 17 19 20 21 22 23 55 114 115 116 162 163 
301 138 139 292 293 294 295 296 297 298 299 300 302 303 
1449 1448 1450 1451 
1177 1175 1176 1178 
524 392 393 399 401 402 403 404 405 406 407 408 409 410 412 413 414 416 417 420 423 424 426 427 428 429 430 431 432 433 434 435 436 437 438 440 441 442 444 445 446 449 470 471 472 473 474 475 476 477 478 479 501 502 503 504 505 506 508 509 510 511 512 514 515 516 517 518 519 520 521 522 523 525 526 527 528 529 530 531 532 533 534 535 536 537 538 547 548 552 572 
1336 1149 1316 1319 1320 1326 1327 1329 1330 1331 1332 1333 1334 1335 1337 1338 1339 1340 1341 1342 1344 1345 1365 1366 1367 1368 1369 1370 1371 1372 1373 1374 1375 1404 1406 1407 1409 1424 1425 1426 1427 1428 1429 1430 1431 1432 1433 1434 1471 1473 
875 713 872 873 874 876 877 
1098 966 967 973 975 976 977 978 979 980 981 982 983 984 985 986 987 988 990 991 994 997 998 1000 1001 1002 1003 1004 1005 1006 1007 1008 1009 1010 1011 1012 1015 1016 1018 1019 1020 1023 1044 1046 1047 1048 1049 1050 1051 1052 1075 1077 1078 1079 1080 1082 1083 1084 1085 1086 1088 1089 1090 1091 1092 1093 1094 1095 1096 1097 1099 1100 1101 1102 1103 1104 1105 1106 1107 1108 1109 1110 1111 1121 1122 1146 
762 575 742 745 746 752 753 755 756 757 758 759 760 761 763 764 765 766 791 850 851 854 855 856 857 858 859 860 894 895 897 
1444 1286 1288 1289 1347 1348 1349 1378 1379 1380 1381 1382 1383 1385 1386 1389 1438 1440 1441 1442 1443 1445 1446 1447 
603 598 599 600 601 602 604 605 606 607 608 675 676 677 678 679 683 684 685 686 734 735 
592 584 585 586 588 589 590 591 593 594 595 596 597 629 688 689 690 736 737 
1221 1151 1152 1154 1155 1156 1207 1208 1209 1210 1212 1213 1216 1217 1219 1220 1222 1223 1224 1468 1469 
73 3 4 6 7 8 59 60 61 62 64 65 68 71 72 74 75 76 320 321 323 
647 577 578 580 581 582 633 634 635 636 638 639 645 646 648 649 650 
669 660 661 662 663 664 665 666 667 668 670 671 672 673 674 691 692 693 694 695 696 697 699 726 727 729 730 731 732 
1243 1234 1235 1236 1237 1238 1239 1240 1241 1242 1244 1245 1246 1247 1248 1265 1266 1267 1268 1269 1270 1271 1272 1273 1300 1301 1303 1304 1305 1306 
95 86 87 88 89 90 91 92 93 94 96 97 98 99 117 118 119 120 121 122 123 124 125 152 153 155 156 157 158 159 
1680 1540 1541 1544 1547 1549 1550 1551 1552 1553 1554 1555 1556 1557 1558 1560 1561 1564 1565 1568 1571 1572 1574 1575 1576 1577 1578 1579 1580 1581 1582 1583 1584 1585 1586 1589 1590 1592 1594 1618 1619 1620 1621 1622 1623 1624 1625 1626 1651 1652 1653 1654 1656 1657 1658 1659 1660 1662 1663 1664 1665 1666 1667 1668 1669 1670 1671 1672 1673 1674 1675 1676 1677 1678 1679 1681 1682 1683 1684 1685 1695 1696 1720 
1400 396 397 563 568 1392 1393 1396 1398 1399 1401 1402 1403 
1481 1479 1480 1482 1483 1489 1490 1491 1492 
826 818 819 822 824 825 827 828 829 952 953 956 
200 198 199 201 202 205 231 232 233 234 235 
252 241 244 245 248 250 251 253 254 
194 192 193 195 196 220 221 222 223 224 225 226 227 255 256 258 259 261 263 267 269 270 273 274 275 276 277 278 279 
907 905 906 908 909 915 916 917 918 921 928 929 
768 767 769 770 792 793 794 795 796 797 798 799 800 801 830 831 832 833 835 837 848 852 853 
333 331 332 334 335 336 337 338 339 340 341 342 343 344 347 354 355 
1498 1484 1485 1486 1487 1488 1496 1497 1499 1500 
171 167 168 169 170 
924 910 911 912 913 922 923 925 926 
350 348 349 351 352 
