# Supplementary material for: Mapping allosteric communications within individual proteins
Source: Nat Commun. 2020 Jul 31;11:3862. doi: 10.1038/s41467-020-17618-2 (PMC7395124; doi:10.1038/s41467-020-17618-2)
Supplement: Supplementary file 7 — Supplementary Data 4 [file 41467_2020_17618_MOESM7_ESM.zip › comparison-to-Amors/1lth/1lth-qs.pdb]

MODEL        1
ATOM      1  N   PRO A   7      -2.309   6.311  22.172  1.00  0.42           N  
ATOM      2  CA  PRO A   7      -2.406   6.905  20.797  1.00  0.42           C  
ATOM      3  C   PRO A   7      -1.185   7.736  20.354  1.00  0.42           C  
ATOM      4  O   PRO A   7      -0.675   8.565  21.101  1.00  0.42           O  
ATOM      5  CB  PRO A   7      -3.694   7.733  20.867  1.00  0.42           C  
ATOM      6  CG  PRO A   7      -3.833   8.053  22.328  1.00  0.42           C  
ATOM      7  CD  PRO A   7      -3.389   6.825  23.058  1.00  0.42           C  
ATOM      8  H01 PRO A   7      -2.388   5.306  22.104  1.00  0.42           H  
ATOM      9  H02 PRO A   7      -2.424   6.129  20.031  1.00  0.42           H  
ATOM     10  H03 PRO A   7      -4.559   7.203  20.467  1.00  0.42           H  
ATOM     11  H04 PRO A   7      -3.604   8.644  20.276  1.00  0.42           H  
ATOM     12  H05 PRO A   7      -4.858   8.323  22.584  1.00  0.42           H  
ATOM     13  H06 PRO A   7      -3.203   8.902  22.593  1.00  0.42           H  
ATOM     14  H07 PRO A   7      -3.064   7.016  24.081  1.00  0.42           H  
ATOM     15  H08 PRO A   7      -4.201   6.104  23.153  1.00  0.42           H  
ATOM     16  N   THR A   8      -0.682   7.425  19.166  1.00  0.57           N  
ATOM     17  CA  THR A   8       0.475   8.086  18.563  1.00  0.57           C  
ATOM     18  C   THR A   8       0.156   9.540  18.271  1.00  0.57           C  
ATOM     19  O   THR A   8      -0.634   9.841  17.384  1.00  0.57           O  
ATOM     20  CB  THR A   8       0.851   7.383  17.238  1.00  0.57           C  
ATOM     21  CG2 THR A   8       1.795   8.232  16.390  1.00  0.57           C  
ATOM     22  OG1 THR A   8       1.443   6.113  17.530  1.00  0.57           O  
ATOM     23  H01 THR A   8       1.308   8.029  19.263  1.00  0.57           H  
ATOM     24  H02 THR A   8      -0.059   7.241  16.655  1.00  0.57           H  
ATOM     25  H03 THR A   8       2.748   7.714  16.279  1.00  0.57           H  
ATOM     26  H04 THR A   8       1.354   8.395  15.407  1.00  0.57           H  
ATOM     27  H05 THR A   8       1.959   9.192  16.879  1.00  0.57           H  
ATOM     28  H06 THR A   8       1.599   5.636  16.711  1.00  0.57           H  
ATOM     29  H09 THR A   8      -1.127   6.684  18.644  1.00  0.57           H  
ATOM     30  N   LYS A   9       0.787  10.438  19.010  1.00  0.52           N  
ATOM     31  CA  LYS A   9       0.523  11.853  18.879  1.00  0.52           C  
ATOM     32  C   LYS A   9       1.696  12.577  18.263  1.00  0.52           C  
ATOM     33  O   LYS A   9       2.787  12.598  18.848  1.00  0.52           O  
ATOM     34  CB  LYS A   9       0.236  12.441  20.250  1.00  0.52           C  
ATOM     35  CG  LYS A   9       0.018  13.907  20.205  1.00  0.52           C  
ATOM     36  CD  LYS A   9      -0.847  14.356  21.324  1.00  0.52           C  
ATOM     37  CE  LYS A   9      -1.018  15.840  21.244  1.00  0.52           C  
ATOM     38  NZ  LYS A   9      -0.962  16.403  22.607  1.00  0.52           N  
ATOM     39  H01 LYS A   9      -0.339  11.979  18.224  1.00  0.52           H  
ATOM     40  H02 LYS A   9       1.107  12.255  20.879  1.00  0.52           H  
ATOM     41  H03 LYS A   9      -0.658  11.966  20.655  1.00  0.52           H  
ATOM     42  H04 LYS A   9      -0.478  14.153  19.266  1.00  0.52           H  
ATOM     43  H05 LYS A   9       0.981  14.413  20.274  1.00  0.52           H  
ATOM     44  H06 LYS A   9      -0.385  14.090  22.275  1.00  0.52           H  
ATOM     45  H07 LYS A   9       1.472  10.126  19.684  1.00  0.52           H  
ATOM     46  H08 LYS A   9      -1.820  13.871  21.251  1.00  0.52           H  
ATOM     47  H09 LYS A   9      -1.979  16.076  20.787  1.00  0.52           H  
ATOM     48  H10 LYS A   9      -0.220  16.269  20.637  1.00  0.52           H  
ATOM     49  H11 LYS A   9      -0.803  17.399  22.553  1.00  0.52           H  
ATOM     50  H12 LYS A   9      -1.837  16.228  23.080  1.00  0.52           H  
ATOM     51  H13 LYS A   9      -0.208  15.969  23.120  1.00  0.52           H  
ATOM     52  N   LEU A  10       1.485  13.135  17.072  1.00  0.29           N  
ATOM     53  CA  LEU A  10       2.457  14.041  16.461  1.00  0.29           C  
ATOM     54  C   LEU A  10       1.950  15.482  16.488  1.00  0.29           C  
ATOM     55  O   LEU A  10       0.870  15.797  15.965  1.00  0.29           O  
ATOM     56  CB  LEU A  10       2.742  13.638  15.015  1.00  0.29           C  
ATOM     57  CG  LEU A  10       3.575  14.578  14.125  1.00  0.29           C  
ATOM     58  CD1 LEU A  10       4.942  14.790  14.712  1.00  0.29           C  
ATOM     59  CD2 LEU A  10       3.697  13.985  12.739  1.00  0.29           C  
ATOM     60  H01 LEU A  10       3.377  13.973  17.041  1.00  0.29           H  
ATOM     61  H02 LEU A  10       1.758  13.641  14.546  1.00  0.29           H  
ATOM     62  H03 LEU A  10       3.265  12.682  15.047  1.00  0.29           H  
ATOM     63  H04 LEU A  10       3.072  15.543  14.066  1.00  0.29           H  
ATOM     64  H05 LEU A  10       5.611  15.175  13.943  1.00  0.29           H  
ATOM     65  H06 LEU A  10       4.879  15.507  15.531  1.00  0.29           H  
ATOM     66  H07 LEU A  10       5.328  13.842  15.087  1.00  0.29           H  
ATOM     67  H08 LEU A  10       4.751  13.864  12.488  1.00  0.29           H  
ATOM     68  H09 LEU A  10       3.204  13.013  12.714  1.00  0.29           H  
ATOM     69  H10 LEU A  10       3.226  14.650  12.016  1.00  0.29           H  
ATOM     70  H14 LEU A  10       0.630  12.927  16.577  1.00  0.29           H  
ATOM     71  N   ALA A  11       2.738  16.353  17.109  1.00  0.33           N  
ATOM     72  CA  ALA A  11       2.449  17.785  17.146  1.00  0.33           C  
ATOM     73  C   ALA A  11       3.366  18.475  16.148  1.00  0.33           C  
ATOM     74  O   ALA A  11       4.583  18.296  16.198  1.00  0.33           O  
ATOM     75  CB  ALA A  11       2.700  18.330  18.547  1.00  0.33           C  
ATOM     76  H01 ALA A  11       1.406  17.967  16.889  1.00  0.33           H  
ATOM     77  H02 ALA A  11       3.461  19.109  18.502  1.00  0.33           H  
ATOM     78  H03 ALA A  11       1.776  18.748  18.946  1.00  0.33           H  
ATOM     79  H04 ALA A  11       3.044  17.524  19.195  1.00  0.33           H  
ATOM     80  H11 ALA A  11       3.568  16.013  17.573  1.00  0.33           H  
ATOM     81  N   VAL A  12       2.789  19.203  15.201  1.00  0.15           N  
ATOM     82  CA  VAL A  12       3.582  20.046  14.310  1.00  0.15           C  
ATOM     83  C   VAL A  12       3.387  21.486  14.738  1.00  0.15           C  
ATOM     84  O   VAL A  12       2.252  21.955  14.834  1.00  0.15           O  
ATOM     85  CB  VAL A  12       3.140  19.931  12.858  1.00  0.15           C  
ATOM     86  CG1 VAL A  12       4.078  20.680  11.974  1.00  0.15           C  
ATOM     87  CG2 VAL A  12       3.095  18.475  12.454  1.00  0.15           C  
ATOM     88  H01 VAL A  12       4.621  19.724  14.376  1.00  0.15           H  
ATOM     89  H02 VAL A  12       2.144  20.362  12.753  1.00  0.15           H  
ATOM     90  H03 VAL A  12       5.028  20.149  11.921  1.00  0.15           H  
ATOM     91  H04 VAL A  12       3.651  20.760  10.974  1.00  0.15           H  
ATOM     92  H05 VAL A  12       1.785  19.174  15.094  1.00  0.15           H  
ATOM     93  H06 VAL A  12       4.242  21.678  12.380  1.00  0.15           H  
ATOM     94  H07 VAL A  12       2.468  18.363  11.569  1.00  0.15           H  
ATOM     95  H08 VAL A  12       4.104  18.128  12.230  1.00  0.15           H  
ATOM     96  H09 VAL A  12       2.680  17.884  13.270  1.00  0.15           H  
ATOM     97  N   ILE A  13       4.494  22.153  15.049  1.00  0.16           N  
ATOM     98  CA  ILE A  13       4.504  23.550  15.456  1.00  0.16           C  
ATOM     99  C   ILE A  13       4.788  24.390  14.216  1.00  0.16           C  
ATOM    100  O   ILE A  13       5.866  24.280  13.633  1.00  0.16           O  
ATOM    101  CB  ILE A  13       5.657  23.840  16.429  1.00  0.16           C  
ATOM    102  CG1 ILE A  13       5.972  22.634  17.338  1.00  0.16           C  
ATOM    103  CG2 ILE A  13       5.284  25.053  17.230  1.00  0.16           C  
ATOM    104  CD1 ILE A  13       5.015  22.445  18.513  1.00  0.16           C  
ATOM    105  H01 ILE A  13       3.548  23.776  15.929  1.00  0.16           H  
ATOM    106  H02 ILE A  13       6.571  24.027  15.866  1.00  0.16           H  
ATOM    107  H03 ILE A  13       6.953  22.828  17.772  1.00  0.16           H  
ATOM    108  H04 ILE A  13       5.941  21.732  16.727  1.00  0.16           H  
ATOM    109  H05 ILE A  13       4.278  24.928  17.631  1.00  0.16           H  
ATOM    110  H06 ILE A  13       5.989  25.178  18.052  1.00  0.16           H  
ATOM    111  H07 ILE A  13       5.312  25.935  16.590  1.00  0.16           H  
ATOM    112  H08 ILE A  13       4.057  22.077  18.145  1.00  0.16           H  
ATOM    113  H09 ILE A  13       5.436  21.724  19.213  1.00  0.16           H  
ATOM    114  H10 ILE A  13       5.376  21.664  15.000  1.00  0.16           H  
ATOM    115  H11 ILE A  13       4.867  23.399  19.019  1.00  0.16           H  
ATOM    116  N   GLY A  14       3.861  25.262  13.848  1.00  0.21           N  
ATOM    117  CA  GLY A  14       3.992  26.012  12.622  1.00  0.21           C  
ATOM    118  C   GLY A  14       3.098  25.339  11.603  1.00  0.21           C  
ATOM    119  O   GLY A  14       3.403  24.260  11.068  1.00  0.21           O  
ATOM    120  H01 GLY A  14       5.028  26.031  12.283  1.00  0.21           H  
ATOM    121  H02 GLY A  14       3.676  27.044  12.776  1.00  0.21           H  
ATOM    122  H12 GLY A  14       3.051  25.404  14.434  1.00  0.21           H  
ATOM    123  N   ALA A  15       1.959  25.962  11.345  1.00  0.32           N  
ATOM    124  CA  ALA A  15       1.051  25.486  10.313  1.00  0.32           C  
ATOM    125  C   ALA A  15       1.222  26.268   9.002  1.00  0.32           C  
ATOM    126  O   ALA A  15       0.255  26.520   8.300  1.00  0.32           O  
ATOM    127  CB  ALA A  15      -0.413  25.534  10.814  1.00  0.32           C  
ATOM    128  H01 ALA A  15       1.303  24.447  10.098  1.00  0.32           H  
ATOM    129  H02 ALA A  15      -1.069  25.098  10.060  1.00  0.32           H  
ATOM    130  H03 ALA A  15       1.715  26.786  11.876  1.00  0.32           H  
ATOM    131  H04 ALA A  15      -0.499  24.968  11.741  1.00  0.32           H  
ATOM    132  H05 ALA A  15      -0.703  26.570  10.992  1.00  0.32           H  
ATOM    133  N   GLY A  16       2.456  26.637   8.668  1.00  0.08           N  
ATOM    134  CA  GLY A  16       2.721  27.311   7.396  1.00  0.08           C  
ATOM    135  C   GLY A  16       2.872  26.332   6.251  1.00  0.08           C  
ATOM    136  O   GLY A  16       2.518  25.177   6.405  1.00  0.08           O  
ATOM    137  H01 GLY A  16       3.659  27.857   7.496  1.00  0.08           H  
ATOM    138  H02 GLY A  16       1.893  27.985   7.176  1.00  0.08           H  
ATOM    139  H06 GLY A  16       3.220  26.449   9.301  1.00  0.08           H  
ATOM    140  N   ALA A  17       3.431  26.764   5.122  1.00  0.00           N  
ATOM    141  CA  ALA A  17       3.566  25.910   3.927  1.00  0.00           C  
ATOM    142  C   ALA A  17       4.212  24.534   4.183  1.00  0.00           C  
ATOM    143  O   ALA A  17       3.779  23.532   3.634  1.00  0.00           O  
ATOM    144  CB  ALA A  17       4.334  26.663   2.803  1.00  0.00           C  
ATOM    145  H01 ALA A  17       2.544  25.698   3.611  1.00  0.00           H  
ATOM    146  H02 ALA A  17       5.328  26.230   2.690  1.00  0.00           H  
ATOM    147  H03 ALA A  17       3.776  27.713   5.083  1.00  0.00           H  
ATOM    148  H04 ALA A  17       3.789  26.569   1.864  1.00  0.00           H  
ATOM    149  H05 ALA A  17       4.425  27.717   3.067  1.00  0.00           H  
ATOM    150  N   VAL A  18       5.251  24.507   5.011  1.00  0.05           N  
ATOM    151  CA  VAL A  18       5.997  23.302   5.345  1.00  0.05           C  
ATOM    152  C   VAL A  18       5.230  22.510   6.410  1.00  0.05           C  
ATOM    153  O   VAL A  18       4.843  21.374   6.169  1.00  0.05           O  
ATOM    154  CB  VAL A  18       7.423  23.703   5.854  1.00  0.05           C  
ATOM    155  CG1 VAL A  18       8.076  22.597   6.658  1.00  0.05           C  
ATOM    156  CG2 VAL A  18       8.299  24.066   4.689  1.00  0.05           C  
ATOM    157  H01 VAL A  18       6.111  22.670   4.464  1.00  0.05           H  
ATOM    158  H02 VAL A  18       7.303  24.563   6.513  1.00  0.05           H  
ATOM    159  H03 VAL A  18       9.000  22.968   7.101  1.00  0.05           H  
ATOM    160  H04 VAL A  18       7.399  22.274   7.449  1.00  0.05           H  
ATOM    161  H05 VAL A  18       8.300  21.755   6.003  1.00  0.05           H  
ATOM    162  H06 VAL A  18       5.541  25.376   5.435  1.00  0.05           H  
ATOM    163  H07 VAL A  18       9.273  23.590   4.805  1.00  0.05           H  
ATOM    164  H08 VAL A  18       7.835  23.723   3.764  1.00  0.05           H  
ATOM    165  H09 VAL A  18       8.426  25.148   4.652  1.00  0.05           H  
ATOM    166  N   GLY A  19       5.004  23.130   7.573  1.00  0.02           N  
ATOM    167  CA  GLY A  19       4.239  22.525   8.659  1.00  0.02           C  
ATOM    168  C   GLY A  19       2.913  21.949   8.238  1.00  0.02           C  
ATOM    169  O   GLY A  19       2.523  20.884   8.683  1.00  0.02           O  
ATOM    170  H01 GLY A  19       4.021  23.323   9.369  1.00  0.02           H  
ATOM    171  H02 GLY A  19       4.837  21.724   9.094  1.00  0.02           H  
ATOM    172  H10 GLY A  19       5.379  24.058   7.706  1.00  0.02           H  
ATOM    173  N   SER A  20       2.240  22.619   7.321  1.00  0.19           N  
ATOM    174  CA  SER A  20       0.982  22.122   6.770  1.00  0.19           C  
ATOM    175  C   SER A  20       1.117  20.962   5.787  1.00  0.19           C  
ATOM    176  O   SER A  20       0.547  19.888   6.019  1.00  0.19           O  
ATOM    177  CB  SER A  20       0.211  23.260   6.159  1.00  0.19           C  
ATOM    178  OG  SER A  20      -0.192  24.123   7.214  1.00  0.19           O  
ATOM    179  H01 SER A  20       0.434  21.700   7.613  1.00  0.19           H  
ATOM    180  H02 SER A  20      -0.658  22.886   5.618  1.00  0.19           H  
ATOM    181  H03 SER A  20       2.606  23.501   6.991  1.00  0.19           H  
ATOM    182  H04 SER A  20       0.843  23.802   5.455  1.00  0.19           H  
ATOM    183  H05 SER A  20      -0.157  25.034   6.914  1.00  0.19           H  
ATOM    184  N   THR A  21       1.946  21.120   4.758  1.00  0.06           N  
ATOM    185  CA  THR A  21       2.187  19.990   3.870  1.00  0.06           C  
ATOM    186  C   THR A  21       2.585  18.770   4.720  1.00  0.06           C  
ATOM    187  O   THR A  21       2.165  17.648   4.445  1.00  0.06           O  
ATOM    188  CB  THR A  21       3.279  20.291   2.790  1.00  0.06           C  
ATOM    189  CG2 THR A  21       3.553  19.056   2.025  1.00  0.06           C  
ATOM    190  OG1 THR A  21       2.837  21.319   1.884  1.00  0.06           O  
ATOM    191  H01 THR A  21       1.267  19.786   3.322  1.00  0.06           H  
ATOM    192  H02 THR A  21       4.182  20.637   3.293  1.00  0.06           H  
ATOM    193  H03 THR A  21       4.556  18.700   2.259  1.00  0.06           H  
ATOM    194  H04 THR A  21       2.824  18.292   2.295  1.00  0.06           H  
ATOM    195  H05 THR A  21       3.482  19.266   0.958  1.00  0.06           H  
ATOM    196  H06 THR A  21       2.400  22.007   4.595  1.00  0.06           H  
ATOM    197  H07 THR A  21       2.638  20.929   1.030  1.00  0.06           H  
ATOM    198  N   LEU A  22       3.351  19.003   5.777  1.00  0.10           N  
ATOM    199  CA  LEU A  22       3.933  17.903   6.510  1.00  0.10           C  
ATOM    200  C   LEU A  22       2.853  17.162   7.241  1.00  0.10           C  
ATOM    201  O   LEU A  22       2.844  15.938   7.229  1.00  0.10           O  
ATOM    202  CB  LEU A  22       5.020  18.383   7.467  1.00  0.10           C  
ATOM    203  CG  LEU A  22       5.838  17.300   8.164  1.00  0.10           C  
ATOM    204  CD1 LEU A  22       7.286  17.454   7.760  1.00  0.10           C  
ATOM    205  CD2 LEU A  22       5.691  17.406   9.665  1.00  0.10           C  
ATOM    206  H01 LEU A  22       4.411  17.225   5.803  1.00  0.10           H  
ATOM    207  H02 LEU A  22       4.492  18.905   8.265  1.00  0.10           H  
ATOM    208  H03 LEU A  22       5.710  19.007   6.899  1.00  0.10           H  
ATOM    209  H04 LEU A  22       5.476  16.317   7.864  1.00  0.10           H  
ATOM    210  H05 LEU A  22       7.911  16.837   8.406  1.00  0.10           H  
ATOM    211  H06 LEU A  22       7.411  17.136   6.725  1.00  0.10           H  
ATOM    212  H07 LEU A  22       7.582  18.498   7.858  1.00  0.10           H  
ATOM    213  H08 LEU A  22       3.528  19.953   6.071  1.00  0.10           H  
ATOM    214  H09 LEU A  22       4.634  17.378   9.929  1.00  0.10           H  
ATOM    215  H10 LEU A  22       6.206  16.572  10.141  1.00  0.10           H  
ATOM    216  H11 LEU A  22       6.125  18.345  10.008  1.00  0.10           H  
ATOM    217  N   ALA A  23       1.946  17.888   7.883  1.00  0.51           N  
ATOM    218  CA  ALA A  23       0.808  17.259   8.546  1.00  0.51           C  
ATOM    219  C   ALA A  23      -0.127  16.555   7.524  1.00  0.51           C  
ATOM    220  O   ALA A  23      -0.722  15.524   7.810  1.00  0.51           O  
ATOM    221  CB  ALA A  23       0.052  18.295   9.350  1.00  0.51           C  
ATOM    222  H01 ALA A  23       1.182  16.489   9.221  1.00  0.51           H  
ATOM    223  H02 ALA A  23      -0.931  17.904   9.611  1.00  0.51           H  
ATOM    224  H03 ALA A  23       0.605  18.524  10.261  1.00  0.51           H  
ATOM    225  H04 ALA A  23      -0.064  19.202   8.757  1.00  0.51           H  
ATOM    226  H12 ALA A  23       2.045  18.893   7.913  1.00  0.51           H  
ATOM    227  N   PHE A  24      -0.214  17.074   6.308  1.00  0.29           N  
ATOM    228  CA  PHE A  24      -1.025  16.438   5.296  1.00  0.29           C  
ATOM    229  C   PHE A  24      -0.453  15.087   4.907  1.00  0.29           C  
ATOM    230  O   PHE A  24      -1.142  14.085   5.028  1.00  0.29           O  
ATOM    231  CB  PHE A  24      -1.138  17.318   4.078  1.00  0.29           C  
ATOM    232  CG  PHE A  24      -2.102  16.797   3.056  1.00  0.29           C  
ATOM    233  CD1 PHE A  24      -3.286  16.194   3.454  1.00  0.29           C  
ATOM    234  CD2 PHE A  24      -1.802  16.843   1.704  1.00  0.29           C  
ATOM    235  CE1 PHE A  24      -4.149  15.648   2.534  1.00  0.29           C  
ATOM    236  CE2 PHE A  24      -2.665  16.297   0.773  1.00  0.29           C  
ATOM    237  CZ  PHE A  24      -3.843  15.695   1.196  1.00  0.29           C  
ATOM    238  H01 PHE A  24      -2.019  16.283   5.715  1.00  0.29           H  
ATOM    239  H02 PHE A  24      -0.155  17.346   3.608  1.00  0.29           H  
ATOM    240  H03 PHE A  24      -1.470  18.307   4.395  1.00  0.29           H  
ATOM    241  H04 PHE A  24      -3.536  16.152   4.514  1.00  0.29           H  
ATOM    242  H05 PHE A  24       0.291  17.921   6.087  1.00  0.29           H  
ATOM    243  H06 PHE A  24      -0.877  17.314   1.372  1.00  0.29           H  
ATOM    244  H07 PHE A  24      -5.075  15.178   2.866  1.00  0.29           H  
ATOM    245  H08 PHE A  24      -2.422  16.339  -0.289  1.00  0.29           H  
ATOM    246  H09 PHE A  24      -4.525  15.260   0.466  1.00  0.29           H  
ATOM    247  N   ALA A  25       0.799  15.062   4.447  1.00  0.39           N  
ATOM    248  CA  ALA A  25       1.487  13.810   4.085  1.00  0.39           C  
ATOM    249  C   ALA A  25       1.521  12.833   5.257  1.00  0.39           C  
ATOM    250  O   ALA A  25       1.194  11.656   5.108  1.00  0.39           O  
ATOM    251  CB  ALA A  25       2.911  14.104   3.608  1.00  0.39           C  
ATOM    252  H01 ALA A  25       0.925  13.346   3.274  1.00  0.39           H  
ATOM    253  H02 ALA A  25       3.597  13.377   4.044  1.00  0.39           H  
ATOM    254  H03 ALA A  25       2.952  14.035   2.521  1.00  0.39           H  
ATOM    255  H04 ALA A  25       3.199  15.108   3.920  1.00  0.39           H  
ATOM    256  H10 ALA A  25       1.295  15.936   4.343  1.00  0.39           H  
ATOM    257  N   ALA A  26       1.875  13.328   6.436  1.00  0.55           N  
ATOM    258  CA  ALA A  26       1.875  12.493   7.623  1.00  0.55           C  
ATOM    259  C   ALA A  26       0.487  11.873   7.891  1.00  0.55           C  
ATOM    260  O   ALA A  26       0.396  10.709   8.283  1.00  0.55           O  
ATOM    261  CB  ALA A  26       2.337  13.302   8.818  1.00  0.55           C  
ATOM    262  H01 ALA A  26       2.568  11.668   7.455  1.00  0.55           H  
ATOM    263  H02 ALA A  26       3.216  13.886   8.543  1.00  0.55           H  
ATOM    264  H03 ALA A  26       1.539  13.974   9.133  1.00  0.55           H  
ATOM    265  H04 ALA A  26       2.590  12.629   9.637  1.00  0.55           H  
ATOM    266  H05 ALA A  26       2.148  14.298   6.508  1.00  0.55           H  
ATOM    267  N   ALA A  27      -0.587  12.632   7.669  1.00  0.54           N  
ATOM    268  CA  ALA A  27      -1.932  12.139   7.978  1.00  0.54           C  
ATOM    269  C   ALA A  27      -2.305  11.058   6.983  1.00  0.54           C  
ATOM    270  O   ALA A  27      -2.741   9.966   7.355  1.00  0.54           O  
ATOM    271  CB  ALA A  27      -2.947  13.295   7.920  1.00  0.54           C  
ATOM    272  H01 ALA A  27      -1.946  11.723   8.985  1.00  0.54           H  
ATOM    273  H02 ALA A  27      -3.854  13.009   8.453  1.00  0.54           H  
ATOM    274  H03 ALA A  27      -2.516  14.181   8.386  1.00  0.54           H  
ATOM    275  H04 ALA A  27      -3.191  13.513   6.880  1.00  0.54           H  
ATOM    276  H05 ALA A  27      -0.472  13.558   7.283  1.00  0.54           H  
ATOM    277  N   GLN A  28      -2.146  11.428   5.709  1.00  0.48           N  
ATOM    278  CA  GLN A  28      -2.220  10.563   4.522  1.00  0.48           C  
ATOM    279  C   GLN A  28      -1.530   9.216   4.730  1.00  0.48           C  
ATOM    280  O   GLN A  28      -2.040   8.181   4.301  1.00  0.48           O  
ATOM    281  CB  GLN A  28      -1.527  11.259   3.359  1.00  0.48           C  
ATOM    282  CG  GLN A  28      -2.377  11.542   2.168  1.00  0.48           C  
ATOM    283  CD  GLN A  28      -1.554  12.142   1.052  1.00  0.48           C  
ATOM    284  NE2 GLN A  28      -1.865  11.775  -0.181  1.00  0.48           N  
ATOM    285  OE1 GLN A  28      -0.632  12.915   1.300  1.00  0.48           O  
ATOM    286  H01 GLN A  28      -3.277  10.382   4.324  1.00  0.48           H  
ATOM    287  H02 GLN A  28      -0.761  10.564   3.015  1.00  0.48           H  
ATOM    288  H03 GLN A  28      -1.135  12.209   3.723  1.00  0.48           H  
ATOM    289  H04 GLN A  28      -3.151  12.254   2.453  1.00  0.48           H  
ATOM    290  H05 GLN A  28      -1.955  12.406   5.544  1.00  0.48           H  
ATOM    291  H06 GLN A  28      -2.828  10.612   1.821  1.00  0.48           H  
ATOM    292  H07 GLN A  28      -1.341  12.140  -0.964  1.00  0.48           H  
ATOM    293  H08 GLN A  28      -2.626  11.130  -0.339  1.00  0.48           H  
ATOM    294  N   ARG A  29      -0.344   9.247   5.333  1.00  0.45           N  
ATOM    295  CA  ARG A  29       0.360   8.036   5.728  1.00  0.45           C  
ATOM    296  C   ARG A  29      -0.130   7.365   7.005  1.00  0.45           C  
ATOM    297  O   ARG A  29       0.326   6.287   7.344  1.00  0.45           O  
ATOM    298  CB  ARG A  29       1.846   8.312   5.885  1.00  0.45           C  
ATOM    299  CG  ARG A  29       2.646   8.122   4.629  1.00  0.45           C  
ATOM    300  CD  ARG A  29       3.993   7.560   5.000  1.00  0.45           C  
ATOM    301  NE  ARG A  29       4.881   7.428   3.857  1.00  0.45           N  
ATOM    302  CZ  ARG A  29       6.029   6.775   3.906  1.00  0.45           C  
ATOM    303  NH1 ARG A  29       6.409   6.200   5.045  1.00  0.45           N  
ATOM    304  NH2 ARG A  29       6.795   6.703   2.826  1.00  0.45           N  
ATOM    305  H01 ARG A  29       0.151   7.341   4.915  1.00  0.45           H  
ATOM    306  H02 ARG A  29       2.223   7.588   6.607  1.00  0.45           H  
ATOM    307  H03 ARG A  29       1.969   9.343   6.216  1.00  0.45           H  
ATOM    308  H04 ARG A  29       2.768   9.076   4.117  1.00  0.45           H  
ATOM    309  H05 ARG A  29       2.129   7.430   3.964  1.00  0.45           H  
ATOM    310  H06 ARG A  29       3.832   6.562   5.408  1.00  0.45           H  
ATOM    311  H07 ARG A  29       4.459   8.222   5.729  1.00  0.45           H  
ATOM    312  H08 ARG A  29       4.608   7.856   2.984  1.00  0.45           H  
ATOM    313  H09 ARG A  29       0.083  10.143   5.523  1.00  0.45           H  
ATOM    314  H10 ARG A  29       7.286   5.701   5.091  1.00  0.45           H  
ATOM    315  H11 ARG A  29       5.820   6.262   5.863  1.00  0.45           H  
ATOM    316  H12 ARG A  29       6.500   7.145   1.967  1.00  0.45           H  
ATOM    317  H13 ARG A  29       7.674   6.207   2.862  1.00  0.45           H  
ATOM    318  N   GLY A  30      -1.008   8.011   7.751  1.00  0.60           N  
ATOM    319  CA  GLY A  30      -1.489   7.411   8.980  1.00  0.60           C  
ATOM    320  C   GLY A  30      -0.327   7.045   9.875  1.00  0.60           C  
ATOM    321  O   GLY A  30      -0.362   6.054  10.612  1.00  0.60           O  
ATOM    322  H01 GLY A  30      -2.048   6.507   8.738  1.00  0.60           H  
ATOM    323  H02 GLY A  30      -2.134   8.120   9.499  1.00  0.60           H  
ATOM    324  H14 GLY A  30      -1.343   8.920   7.466  1.00  0.60           H  
ATOM    325  N   ILE A  31       0.746   7.812   9.772  1.00  0.42           N  
ATOM    326  CA  ILE A  31       1.864   7.611  10.679  1.00  0.42           C  
ATOM    327  C   ILE A  31       1.494   8.060  12.105  1.00  0.42           C  
ATOM    328  O   ILE A  31       1.992   7.514  13.079  1.00  0.42           O  
ATOM    329  CB  ILE A  31       3.154   8.312  10.181  1.00  0.42           C  
ATOM    330  CG1 ILE A  31       4.305   7.951  11.109  1.00  0.42           C  
ATOM    331  CG2 ILE A  31       2.982   9.813  10.135  1.00  0.42           C  
ATOM    332  CD1 ILE A  31       4.578   6.470  11.161  1.00  0.42           C  
ATOM    333  H01 ILE A  31       2.079   6.543  10.702  1.00  0.42           H  
ATOM    334  H02 ILE A  31       3.367   7.970   9.168  1.00  0.42           H  
ATOM    335  H03 ILE A  31       0.788   8.534   9.067  1.00  0.42           H  
ATOM    336  H04 ILE A  31       4.024   8.266  12.114  1.00  0.42           H  
ATOM    337  H05 ILE A  31       5.205   8.459  10.761  1.00  0.42           H  
ATOM    338  H06 ILE A  31       2.063  10.089  10.653  1.00  0.42           H  
ATOM    339  H07 ILE A  31       3.831  10.292  10.623  1.00  0.42           H  
ATOM    340  H08 ILE A  31       2.926  10.141   9.097  1.00  0.42           H  
ATOM    341  H09 ILE A  31       5.515   6.292  11.689  1.00  0.42           H  
ATOM    342  H10 ILE A  31       3.765   5.968  11.686  1.00  0.42           H  
ATOM    343  H11 ILE A  31       4.653   6.078  10.147  1.00  0.42           H  
ATOM    344  N   ALA A  32       0.580   9.013  12.221  1.00  0.63           N  
ATOM    345  CA  ALA A  32       0.113   9.443  13.526  1.00  0.63           C  
ATOM    346  C   ALA A  32      -1.363   9.157  13.661  1.00  0.63           C  
ATOM    347  O   ALA A  32      -2.121   9.314  12.697  1.00  0.63           O  
ATOM    348  CB  ALA A  32       0.371  10.931  13.726  1.00  0.63           C  
ATOM    349  H01 ALA A  32       0.661   8.890  14.290  1.00  0.63           H  
ATOM    350  H02 ALA A  32       1.288  11.213  13.209  1.00  0.63           H  
ATOM    351  H03 ALA A  32      -0.464  11.503  13.321  1.00  0.63           H  
ATOM    352  H04 ALA A  32       0.475  11.142  14.790  1.00  0.63           H  
ATOM    353  H12 ALA A  32       0.203   9.446  11.390  1.00  0.63           H  
ATOM    354  N   ARG A  33      -1.763   8.727  14.856  1.00  0.59           N  
ATOM    355  CA  ARG A  33      -3.179   8.586  15.172  1.00  0.59           C  
ATOM    356  C   ARG A  33      -3.798   9.952  15.481  1.00  0.59           C  
ATOM    357  O   ARG A  33      -4.918  10.206  15.078  1.00  0.59           O  
ATOM    358  CB  ARG A  33      -3.404   7.642  16.352  1.00  0.59           C  
ATOM    359  CG  ARG A  33      -2.901   6.196  16.151  1.00  0.59           C  
ATOM    360  CD  ARG A  33      -3.439   5.485  14.893  1.00  0.59           C  
ATOM    361  NE  ARG A  33      -2.328   5.097  14.017  1.00  0.59           N  
ATOM    362  CZ  ARG A  33      -2.443   4.489  12.836  1.00  0.59           C  
ATOM    363  NH1 ARG A  33      -3.625   4.166  12.331  1.00  0.59           N  
ATOM    364  NH2 ARG A  33      -1.351   4.203  12.149  1.00  0.59           N  
ATOM    365  H01 ARG A  33      -3.665   8.157  14.296  1.00  0.59           H  
ATOM    366  H02 ARG A  33      -4.485   7.569  16.475  1.00  0.59           H  
ATOM    367  H03 ARG A  33      -2.892   8.059  17.219  1.00  0.59           H  
ATOM    368  H04 ARG A  33      -3.270   5.625  17.003  1.00  0.59           H  
ATOM    369  H05 ARG A  33      -1.073   8.494  15.556  1.00  0.59           H  
ATOM    370  H06 ARG A  33      -1.813   6.222  16.086  1.00  0.59           H  
ATOM    371  H07 ARG A  33      -4.096   6.166  14.353  1.00  0.59           H  
ATOM    372  H08 ARG A  33      -3.992   4.594  15.191  1.00  0.59           H  
ATOM    373  H09 ARG A  33      -1.394   5.309  14.337  1.00  0.59           H  
ATOM    374  H10 ARG A  33      -3.682   3.707  11.433  1.00  0.59           H  
ATOM    375  H11 ARG A  33      -4.469   4.379  12.844  1.00  0.59           H  
ATOM    376  H12 ARG A  33      -0.443   4.444  12.520  1.00  0.59           H  
ATOM    377  H13 ARG A  33      -1.424   3.744  11.253  1.00  0.59           H  
ATOM    378  N   GLU A  34      -3.071  10.809  16.205  1.00  0.65           N  
ATOM    379  CA  GLU A  34      -3.464  12.204  16.451  1.00  0.65           C  
ATOM    380  C   GLU A  34      -2.428  13.103  15.814  1.00  0.65           C  
ATOM    381  O   GLU A  34      -1.220  12.928  16.043  1.00  0.65           O  
ATOM    382  CB  GLU A  34      -3.473  12.535  17.941  1.00  0.65           C  
ATOM    383  CG  GLU A  34      -4.205  11.541  18.795  1.00  0.65           C  
ATOM    384  CD  GLU A  34      -4.440  12.039  20.212  1.00  0.65           C  
ATOM    385  OE1 GLU A  34      -3.516  12.644  20.805  1.00  0.65           O  
ATOM    386  OE2 GLU A  34      -5.555  11.800  20.739  1.00  0.65           O  
ATOM    387  H01 GLU A  34      -4.464  12.349  16.042  1.00  0.65           H  
ATOM    388  H02 GLU A  34      -4.003  13.482  18.045  1.00  0.65           H  
ATOM    389  H03 GLU A  34      -2.440  12.585  18.285  1.00  0.65           H  
ATOM    390  H04 GLU A  34      -3.585  10.647  18.861  1.00  0.65           H  
ATOM    391  H05 GLU A  34      -5.170  11.330  18.335  1.00  0.65           H  
ATOM    392  H14 GLU A  34      -2.204  10.480  16.605  1.00  0.65           H  
ATOM    393  N   ILE A  35      -2.885  14.052  15.008  1.00  0.52           N  
ATOM    394  CA  ILE A  35      -1.994  15.081  14.502  1.00  0.52           C  
ATOM    395  C   ILE A  35      -2.525  16.418  14.984  1.00  0.52           C  
ATOM    396  O   ILE A  35      -3.659  16.790  14.674  1.00  0.52           O  
ATOM    397  CB  ILE A  35      -1.929  15.095  12.974  1.00  0.52           C  
ATOM    398  CG1 ILE A  35      -1.495  13.724  12.456  1.00  0.52           C  
ATOM    399  CG2 ILE A  35      -0.986  16.200  12.527  1.00  0.52           C  
ATOM    400  CD1 ILE A  35      -0.613  13.726  11.191  1.00  0.52           C  
ATOM    401  H01 ILE A  35      -0.986  14.882  14.866  1.00  0.52           H  
ATOM    402  H02 ILE A  35      -2.914  15.300  12.555  1.00  0.52           H  
ATOM    403  H03 ILE A  35      -2.415  13.214  12.171  1.00  0.52           H  
ATOM    404  H04 ILE A  35      -0.938  13.228  13.251  1.00  0.52           H  
ATOM    405  H05 ILE A  35      -0.047  15.761  12.191  1.00  0.52           H  
ATOM    406  H06 ILE A  35      -3.860  14.059  14.744  1.00  0.52           H  
ATOM    407  H07 ILE A  35      -1.440  16.757  11.707  1.00  0.52           H  
ATOM    408  H08 ILE A  35      -0.793  16.874  13.362  1.00  0.52           H  
ATOM    409  H09 ILE A  35       0.365  13.310  11.430  1.00  0.52           H  
ATOM    410  H10 ILE A  35      -1.085  13.121  10.417  1.00  0.52           H  
ATOM    411  H11 ILE A  35      -0.494  14.748  10.832  1.00  0.52           H  
ATOM    412  N   VAL A  36      -1.759  17.096  15.823  1.00  0.50           N  
ATOM    413  CA  VAL A  36      -2.172  18.403  16.307  1.00  0.50           C  
ATOM    414  C   VAL A  36      -1.271  19.483  15.690  1.00  0.50           C  
ATOM    415  O   VAL A  36      -0.060  19.300  15.585  1.00  0.50           O  
ATOM    416  CB  VAL A  36      -2.142  18.457  17.861  1.00  0.50           C  
ATOM    417  CG1 VAL A  36      -3.147  17.484  18.445  1.00  0.50           C  
ATOM    418  CG2 VAL A  36      -0.771  18.105  18.383  1.00  0.50           C  
ATOM    419  H01 VAL A  36      -3.201  18.589  16.001  1.00  0.50           H  
ATOM    420  H02 VAL A  36      -2.395  19.474  18.160  1.00  0.50           H  
ATOM    421  H03 VAL A  36      -4.072  17.530  17.871  1.00  0.50           H  
ATOM    422  H04 VAL A  36      -2.742  16.473  18.401  1.00  0.50           H  
ATOM    423  H05 VAL A  36      -3.351  17.750  19.482  1.00  0.50           H  
ATOM    424  H06 VAL A  36      -0.093  18.943  18.217  1.00  0.50           H  
ATOM    425  H07 VAL A  36      -0.831  17.894  19.451  1.00  0.50           H  
ATOM    426  H08 VAL A  36      -0.397  17.226  17.859  1.00  0.50           H  
ATOM    427  H12 VAL A  36      -0.881  16.703  16.129  1.00  0.50           H  
ATOM    428  N   LEU A  37      -1.877  20.565  15.206  1.00  0.41           N  
ATOM    429  CA  LEU A  37      -1.150  21.719  14.666  1.00  0.41           C  
ATOM    430  C   LEU A  37      -1.203  22.809  15.725  1.00  0.41           C  
ATOM    431  O   LEU A  37      -2.239  23.012  16.355  1.00  0.41           O  
ATOM    432  CB  LEU A  37      -1.824  22.234  13.390  1.00  0.41           C  
ATOM    433  CG  LEU A  37      -1.980  21.242  12.241  1.00  0.41           C  
ATOM    434  CD1 LEU A  37      -2.901  21.798  11.169  1.00  0.41           C  
ATOM    435  CD2 LEU A  37      -0.611  20.933  11.677  1.00  0.41           C  
ATOM    436  H01 LEU A  37      -0.126  21.438  14.421  1.00  0.41           H  
ATOM    437  H02 LEU A  37      -1.156  23.006  13.009  1.00  0.41           H  
ATOM    438  H03 LEU A  37      -2.820  22.583  13.661  1.00  0.41           H  
ATOM    439  H04 LEU A  37      -2.434  20.322  12.610  1.00  0.41           H  
ATOM    440  H05 LEU A  37      -3.787  22.225  11.638  1.00  0.41           H  
ATOM    441  H06 LEU A  37      -2.379  22.573  10.607  1.00  0.41           H  
ATOM    442  H07 LEU A  37      -3.199  20.996  10.493  1.00  0.41           H  
ATOM    443  H08 LEU A  37       0.117  20.904  12.488  1.00  0.41           H  
ATOM    444  H09 LEU A  37      -2.887  20.593  15.211  1.00  0.41           H  
ATOM    445  H10 LEU A  37      -0.634  19.966  11.175  1.00  0.41           H  
ATOM    446  H11 LEU A  37      -0.328  21.707  10.963  1.00  0.41           H  
ATOM    447  N   GLU A  38      -0.081  23.480  15.957  1.00  0.38           N  
ATOM    448  CA  GLU A  38      -0.050  24.602  16.887  1.00  0.38           C  
ATOM    449  C   GLU A  38       0.670  25.722  16.179  1.00  0.38           C  
ATOM    450  O   GLU A  38       1.739  25.505  15.619  1.00  0.38           O  
ATOM    451  CB  GLU A  38       0.699  24.228  18.173  1.00  0.38           C  
ATOM    452  CG  GLU A  38       0.592  25.283  19.299  1.00  0.38           C  
ATOM    453  CD  GLU A  38       1.378  26.562  19.020  1.00  0.38           C  
ATOM    454  OE1 GLU A  38       2.620  26.507  18.922  1.00  0.38           O  
ATOM    455  OE2 GLU A  38       0.752  27.624  18.879  1.00  0.38           O  
ATOM    456  H01 GLU A  38      -1.060  24.892  17.175  1.00  0.38           H  
ATOM    457  H02 GLU A  38       1.755  24.156  17.911  1.00  0.38           H  
ATOM    458  H03 GLU A  38       0.292  23.288  18.545  1.00  0.38           H  
ATOM    459  H04 GLU A  38       1.021  24.836  20.196  1.00  0.38           H  
ATOM    460  H05 GLU A  38      -0.458  25.545  19.427  1.00  0.38           H  
ATOM    461  H12 GLU A  38       0.767  23.208  15.480  1.00  0.38           H  
ATOM    462  N   ASP A  39       0.079  26.913  16.187  1.00  0.25           N  
ATOM    463  CA  ASP A  39       0.663  28.061  15.497  1.00  0.25           C  
ATOM    464  C   ASP A  39       0.146  29.375  16.048  1.00  0.25           C  
ATOM    465  O   ASP A  39      -1.018  29.498  16.390  1.00  0.25           O  
ATOM    466  CB  ASP A  39       0.377  27.998  14.015  1.00  0.25           C  
ATOM    467  CG  ASP A  39       1.154  29.026  13.233  1.00  0.25           C  
ATOM    468  OD1 ASP A  39       1.430  30.134  13.712  1.00  0.25           O  
ATOM    469  OD2 ASP A  39       1.507  28.731  12.088  1.00  0.25           O  
ATOM    470  H01 ASP A  39       1.739  28.015  15.665  1.00  0.25           H  
ATOM    471  H02 ASP A  39      -0.683  28.207  13.873  1.00  0.25           H  
ATOM    472  H03 ASP A  39       0.642  27.006  13.649  1.00  0.25           H  
ATOM    473  H06 ASP A  39      -0.794  27.027  16.682  1.00  0.25           H  
ATOM    474  N   ILE A  40       1.016  30.375  16.104  1.00  0.43           N  
ATOM    475  CA  ILE A  40       0.627  31.668  16.644  1.00  0.43           C  
ATOM    476  C   ILE A  40      -0.450  32.330  15.823  1.00  0.43           C  
ATOM    477  O   ILE A  40      -1.152  33.205  16.305  1.00  0.43           O  
ATOM    478  CB  ILE A  40       1.819  32.632  16.802  1.00  0.43           C  
ATOM    479  CG1 ILE A  40       2.400  33.024  15.445  1.00  0.43           C  
ATOM    480  CG2 ILE A  40       2.865  32.016  17.723  1.00  0.43           C  
ATOM    481  CD1 ILE A  40       3.568  34.002  15.558  1.00  0.43           C  
ATOM    482  H01 ILE A  40       0.229  31.454  17.636  1.00  0.43           H  
ATOM    483  H02 ILE A  40       1.469  33.555  17.264  1.00  0.43           H  
ATOM    484  H03 ILE A  40       1.610  33.522  14.883  1.00  0.43           H  
ATOM    485  H04 ILE A  40       1.958  30.237  15.768  1.00  0.43           H  
ATOM    486  H05 ILE A  40       2.748  32.122  14.941  1.00  0.43           H  
ATOM    487  H06 ILE A  40       3.730  32.677  17.783  1.00  0.43           H  
ATOM    488  H07 ILE A  40       2.440  31.883  18.718  1.00  0.43           H  
ATOM    489  H08 ILE A  40       3.175  31.049  17.327  1.00  0.43           H  
ATOM    490  H09 ILE A  40       4.415  33.623  14.986  1.00  0.43           H  
ATOM    491  H10 ILE A  40       3.269  34.973  15.163  1.00  0.43           H  
ATOM    492  H11 ILE A  40       3.855  34.107  16.604  1.00  0.43           H  
ATOM    493  N   ALA A  41      -0.615  31.884  14.593  1.00  0.63           N  
ATOM    494  CA  ALA A  41      -1.662  32.415  13.749  1.00  0.63           C  
ATOM    495  C   ALA A  41      -2.936  31.566  13.915  1.00  0.63           C  
ATOM    496  O   ALA A  41      -3.095  30.534  13.277  1.00  0.63           O  
ATOM    497  CB  ALA A  41      -1.177  32.448  12.295  1.00  0.63           C  
ATOM    498  H01 ALA A  41      -1.905  33.437  14.042  1.00  0.63           H  
ATOM    499  H02 ALA A  41      -0.149  32.089  12.247  1.00  0.63           H  
ATOM    500  H03 ALA A  41      -1.813  31.807  11.684  1.00  0.63           H  
ATOM    501  H04 ALA A  41      -1.222  33.470  11.919  1.00  0.63           H  
ATOM    502  H12 ALA A  41      -0.003  31.164  14.237  1.00  0.63           H  
ATOM    503  N   LYS A  42      -3.825  32.003  14.802  1.00  0.66           N  
ATOM    504  CA  LYS A  42      -5.062  31.287  15.090  1.00  0.66           C  
ATOM    505  C   LYS A  42      -5.852  31.078  13.830  1.00  0.66           C  
ATOM    506  O   LYS A  42      -6.373  29.999  13.604  1.00  0.66           O  
ATOM    507  CB  LYS A  42      -5.932  32.059  16.086  1.00  0.66           C  
ATOM    508  CG  LYS A  42      -7.206  31.335  16.528  1.00  0.66           C  
ATOM    509  CD  LYS A  42      -7.475  31.505  18.035  1.00  0.66           C  
ATOM    510  CE  LYS A  42      -7.933  30.172  18.677  1.00  0.66           C  
ATOM    511  NZ  LYS A  42      -8.009  30.160  20.182  1.00  0.66           N  
ATOM    512  H01 LYS A  42      -4.786  30.326  15.524  1.00  0.66           H  
ATOM    513  H02 LYS A  42      -6.258  32.962  15.570  1.00  0.66           H  
ATOM    514  H03 LYS A  42      -5.332  32.262  16.973  1.00  0.66           H  
ATOM    515  H04 LYS A  42      -7.074  30.272  16.328  1.00  0.66           H  
ATOM    516  H05 LYS A  42      -3.636  32.864  15.295  1.00  0.66           H  
ATOM    517  H06 LYS A  42      -8.052  31.739  15.971  1.00  0.66           H  
ATOM    518  H07 LYS A  42      -8.270  32.240  18.162  1.00  0.66           H  
ATOM    519  H08 LYS A  42      -6.561  31.840  18.524  1.00  0.66           H  
ATOM    520  H09 LYS A  42      -7.170  29.440  18.414  1.00  0.66           H  
ATOM    521  H10 LYS A  42      -8.924  29.937  18.290  1.00  0.66           H  
ATOM    522  H11 LYS A  42      -8.946  30.401  20.473  1.00  0.66           H  
ATOM    523  H12 LYS A  42      -7.778  29.238  20.524  1.00  0.66           H  
ATOM    524  H13 LYS A  42      -7.356  30.833  20.558  1.00  0.66           H  
ATOM    525  N   GLU A  43      -5.959  32.109  13.011  1.00  0.39           N  
ATOM    526  CA  GLU A  43      -6.725  31.977  11.784  1.00  0.39           C  
ATOM    527  C   GLU A  43      -6.161  30.858  10.911  1.00  0.39           C  
ATOM    528  O   GLU A  43      -6.911  30.019  10.409  1.00  0.39           O  
ATOM    529  CB  GLU A  43      -6.779  33.304  11.009  1.00  0.39           C  
ATOM    530  CG  GLU A  43      -7.548  34.436  11.739  1.00  0.39           C  
ATOM    531  CD  GLU A  43      -8.198  35.495  10.806  1.00  0.39           C  
ATOM    532  OE1 GLU A  43      -7.717  35.707   9.658  1.00  0.39           O  
ATOM    533  OE2 GLU A  43      -9.197  36.129  11.245  1.00  0.39           O  
ATOM    534  H01 GLU A  43      -7.747  31.715  12.058  1.00  0.39           H  
ATOM    535  H02 GLU A  43      -7.320  33.104  10.084  1.00  0.39           H  
ATOM    536  H03 GLU A  43      -5.757  33.641  10.835  1.00  0.39           H  
ATOM    537  H04 GLU A  43      -6.809  34.969  12.337  1.00  0.39           H  
ATOM    538  H05 GLU A  43      -8.338  33.979  12.335  1.00  0.39           H  
ATOM    539  H14 GLU A  43      -5.510  32.985  13.237  1.00  0.39           H  
ATOM    540  N   ARG A  44      -4.841  30.796  10.793  1.00  0.50           N  
ATOM    541  CA  ARG A  44      -4.219  29.816   9.920  1.00  0.50           C  
ATOM    542  C   ARG A  44      -4.453  28.385  10.422  1.00  0.50           C  
ATOM    543  O   ARG A  44      -5.172  27.591   9.800  1.00  0.50           O  
ATOM    544  CB  ARG A  44      -2.717  30.092   9.827  1.00  0.50           C  
ATOM    545  CG  ARG A  44      -2.188  30.215   8.418  1.00  0.50           C  
ATOM    546  CD  ARG A  44      -0.712  30.499   8.460  1.00  0.50           C  
ATOM    547  NE  ARG A  44      -0.420  31.879   8.100  1.00  0.50           N  
ATOM    548  CZ  ARG A  44       0.771  32.448   8.235  1.00  0.50           C  
ATOM    549  NH1 ARG A  44       1.767  31.755   8.728  1.00  0.50           N  
ATOM    550  NH2 ARG A  44       0.991  33.694   7.824  1.00  0.50           N  
ATOM    551  H01 ARG A  44      -4.675  29.904   8.934  1.00  0.50           H  
ATOM    552  H02 ARG A  44      -2.216  29.232  10.271  1.00  0.50           H  
ATOM    553  H03 ARG A  44      -2.508  31.024  10.352  1.00  0.50           H  
ATOM    554  H04 ARG A  44      -2.700  31.031   7.908  1.00  0.50           H  
ATOM    555  H05 ARG A  44      -2.364  29.283   7.880  1.00  0.50           H  
ATOM    556  H06 ARG A  44      -4.262  31.437  11.316  1.00  0.50           H  
ATOM    557  H07 ARG A  44      -0.220  29.848   7.738  1.00  0.50           H  
ATOM    558  H08 ARG A  44      -0.344  30.310   9.468  1.00  0.50           H  
ATOM    559  H09 ARG A  44      -1.172  32.439   7.724  1.00  0.50           H  
ATOM    560  H10 ARG A  44       2.682  32.175   8.813  1.00  0.50           H  
ATOM    561  H11 ARG A  44       1.621  30.800   9.024  1.00  0.50           H  
ATOM    562  H12 ARG A  44       0.238  34.233   7.421  1.00  0.50           H  
ATOM    563  H13 ARG A  44       1.911  34.101   7.915  1.00  0.50           H  
ATOM    564  N   VAL A  45      -3.848  28.075  11.566  1.00  0.70           N  
ATOM    565  CA  VAL A  45      -3.868  26.737  12.139  1.00  0.70           C  
ATOM    566  C   VAL A  45      -5.260  26.127  12.164  1.00  0.70           C  
ATOM    567  O   VAL A  45      -5.403  24.927  11.927  1.00  0.70           O  
ATOM    568  CB  VAL A  45      -3.266  26.723  13.551  1.00  0.70           C  
ATOM    569  CG1 VAL A  45      -4.088  27.537  14.504  1.00  0.70           C  
ATOM    570  CG2 VAL A  45      -3.150  25.313  14.032  1.00  0.70           C  
ATOM    571  H01 VAL A  45      -3.252  26.122  11.483  1.00  0.70           H  
ATOM    572  H02 VAL A  45      -2.274  27.173  13.507  1.00  0.70           H  
ATOM    573  H03 VAL A  45      -5.066  27.072  14.629  1.00  0.70           H  
ATOM    574  H04 VAL A  45      -3.584  27.586  15.469  1.00  0.70           H  
ATOM    575  H05 VAL A  45      -4.214  28.544  14.107  1.00  0.70           H  
ATOM    576  H06 VAL A  45      -2.351  25.246  14.770  1.00  0.70           H  
ATOM    577  H07 VAL A  45      -4.091  25.005  14.487  1.00  0.70           H  
ATOM    578  H08 VAL A  45      -2.922  24.659  13.190  1.00  0.70           H  
ATOM    579  H14 VAL A  45      -3.351  28.803  12.060  1.00  0.70           H  
ATOM    580  N   GLU A  46      -6.263  26.971  12.423  1.00  0.52           N  
ATOM    581  CA  GLU A  46      -7.695  26.636  12.465  1.00  0.52           C  
ATOM    582  C   GLU A  46      -8.301  26.459  11.035  1.00  0.52           C  
ATOM    583  O   GLU A  46      -9.212  25.646  10.814  1.00  0.52           O  
ATOM    584  CB  GLU A  46      -8.389  27.771  13.243  1.00  0.52           C  
ATOM    585  CG  GLU A  46      -9.921  27.858  13.208  1.00  0.52           C  
ATOM    586  CD  GLU A  46     -10.458  29.186  13.788  1.00  0.52           C  
ATOM    587  OE1 GLU A  46     -10.418  29.345  15.028  1.00  0.52           O  
ATOM    588  OE2 GLU A  46     -10.916  30.069  13.018  1.00  0.52           O  
ATOM    589  H01 GLU A  46      -7.848  25.677  12.959  1.00  0.52           H  
ATOM    590  H02 GLU A  46      -8.061  28.678  12.736  1.00  0.52           H  
ATOM    591  H03 GLU A  46      -8.096  27.670  14.288  1.00  0.52           H  
ATOM    592  H04 GLU A  46     -10.310  27.049  13.826  1.00  0.52           H  
ATOM    593  H05 GLU A  46     -10.252  27.770  12.173  1.00  0.52           H  
ATOM    594  H09 GLU A  46      -6.014  27.932  12.608  1.00  0.52           H  
ATOM    595  N   ALA A  47      -7.780  27.215  10.073  1.00  0.36           N  
ATOM    596  CA  ALA A  47      -8.243  27.161   8.698  1.00  0.36           C  
ATOM    597  C   ALA A  47      -7.826  25.849   8.102  1.00  0.36           C  
ATOM    598  O   ALA A  47      -8.537  25.271   7.294  1.00  0.36           O  
ATOM    599  CB  ALA A  47      -7.626  28.285   7.908  1.00  0.36           C  
ATOM    600  H01 ALA A  47      -9.328  27.259   8.671  1.00  0.36           H  
ATOM    601  H02 ALA A  47      -6.630  27.991   7.576  1.00  0.36           H  
ATOM    602  H03 ALA A  47      -8.248  28.504   7.040  1.00  0.36           H  
ATOM    603  H04 ALA A  47      -7.552  29.173   8.536  1.00  0.36           H  
ATOM    604  H06 ALA A  47      -7.032  27.852  10.308  1.00  0.36           H  
ATOM    605  N   GLU A  48      -6.648  25.394   8.516  1.00  0.58           N  
ATOM    606  CA  GLU A  48      -6.006  24.152   8.057  1.00  0.58           C  
ATOM    607  C   GLU A  48      -6.695  22.898   8.550  1.00  0.58           C  
ATOM    608  O   GLU A  48      -6.881  21.933   7.813  1.00  0.58           O  
ATOM    609  CB  GLU A  48      -4.572  24.136   8.580  1.00  0.58           C  
ATOM    610  CG  GLU A  48      -3.821  25.365   8.203  1.00  0.58           C  
ATOM    611  CD  GLU A  48      -3.465  25.360   6.744  1.00  0.58           C  
ATOM    612  OE1 GLU A  48      -4.349  25.119   5.892  1.00  0.58           O  
ATOM    613  OE2 GLU A  48      -2.279  25.591   6.449  1.00  0.58           O  
ATOM    614  H01 GLU A  48      -6.059  24.147   6.968  1.00  0.58           H  
ATOM    615  H02 GLU A  48      -4.063  23.283   8.132  1.00  0.58           H  
ATOM    616  H03 GLU A  48      -4.595  24.058   9.667  1.00  0.58           H  
ATOM    617  H04 GLU A  48      -2.898  25.396   8.782  1.00  0.58           H  
ATOM    618  H05 GLU A  48      -6.153  25.946   9.202  1.00  0.58           H  
ATOM    619  H06 GLU A  48      -4.438  26.238   8.416  1.00  0.58           H  
ATOM    620  N   VAL A  49      -6.936  22.895   9.850  1.00  0.71           N  
ATOM    621  CA  VAL A  49      -7.651  21.843  10.526  1.00  0.71           C  
ATOM    622  C   VAL A  49      -8.957  21.561   9.788  1.00  0.71           C  
ATOM    623  O   VAL A  49      -9.169  20.459   9.302  1.00  0.71           O  
ATOM    624  CB  VAL A  49      -7.879  22.263  11.990  1.00  0.71           C  
ATOM    625  CG1 VAL A  49      -9.010  21.461  12.636  1.00  0.71           C  
ATOM    626  CG2 VAL A  49      -6.582  22.084  12.765  1.00  0.71           C  
ATOM    627  H01 VAL A  49      -7.077  20.917  10.528  1.00  0.71           H  
ATOM    628  H02 VAL A  49      -8.178  23.311  12.012  1.00  0.71           H  
ATOM    629  H03 VAL A  49      -9.897  21.512  12.005  1.00  0.71           H  
ATOM    630  H04 VAL A  49      -8.702  20.421  12.746  1.00  0.71           H  
ATOM    631  H05 VAL A  49      -9.238  21.878  13.617  1.00  0.71           H  
ATOM    632  H06 VAL A  49      -5.838  22.790  12.396  1.00  0.71           H  
ATOM    633  H07 VAL A  49      -6.600  23.673  10.399  1.00  0.71           H  
ATOM    634  H08 VAL A  49      -6.763  22.268  13.824  1.00  0.71           H  
ATOM    635  H09 VAL A  49      -6.215  21.067  12.630  1.00  0.71           H  
ATOM    636  N   LEU A  50      -9.760  22.594   9.591  1.00  0.63           N  
ATOM    637  CA  LEU A  50     -11.046  22.460   8.903  1.00  0.63           C  
ATOM    638  C   LEU A  50     -10.886  21.928   7.454  1.00  0.63           C  
ATOM    639  O   LEU A  50     -11.795  21.290   6.887  1.00  0.63           O  
ATOM    640  CB  LEU A  50     -11.752  23.823   8.886  1.00  0.63           C  
ATOM    641  CG  LEU A  50     -13.217  23.747   8.494  1.00  0.63           C  
ATOM    642  CD1 LEU A  50     -14.057  23.606   9.757  1.00  0.63           C  
ATOM    643  CD2 LEU A  50     -13.593  24.984   7.694  1.00  0.63           C  
ATOM    644  H01 LEU A  50     -11.644  21.730   9.448  1.00  0.63           H  
ATOM    645  H02 LEU A  50     -11.252  24.431   8.132  1.00  0.63           H  
ATOM    646  H03 LEU A  50     -11.684  24.259   9.883  1.00  0.63           H  
ATOM    647  H04 LEU A  50     -13.404  22.879   7.862  1.00  0.63           H  
ATOM    648  H05 LEU A  50     -15.041  23.217   9.496  1.00  0.63           H  
ATOM    649  H06 LEU A  50     -13.566  22.918  10.446  1.00  0.63           H  
ATOM    650  H07 LEU A  50     -14.166  24.581  10.232  1.00  0.63           H  
ATOM    651  H08 LEU A  50     -14.481  25.442   8.130  1.00  0.63           H  
ATOM    652  H09 LEU A  50     -12.769  25.697   7.717  1.00  0.63           H  
ATOM    653  H10 LEU A  50      -9.477  23.504   9.926  1.00  0.63           H  
ATOM    654  H11 LEU A  50     -13.800  24.701   6.662  1.00  0.63           H  
ATOM    655  N   ASP A  51      -9.747  22.236   6.842  1.00  0.60           N  
ATOM    656  CA  ASP A  51      -9.437  21.713   5.517  1.00  0.60           C  
ATOM    657  C   ASP A  51      -9.164  20.207   5.597  1.00  0.60           C  
ATOM    658  O   ASP A  51      -9.761  19.406   4.877  1.00  0.60           O  
ATOM    659  CB  ASP A  51      -8.218  22.433   4.943  1.00  0.60           C  
ATOM    660  CG  ASP A  51      -7.950  22.062   3.510  1.00  0.60           C  
ATOM    661  OD1 ASP A  51      -8.826  21.428   2.900  1.00  0.60           O  
ATOM    662  OD2 ASP A  51      -6.873  22.421   2.989  1.00  0.60           O  
ATOM    663  H01 ASP A  51     -10.291  21.884   4.862  1.00  0.60           H  
ATOM    664  H02 ASP A  51      -7.350  22.132   5.530  1.00  0.60           H  
ATOM    665  H03 ASP A  51      -8.387  23.508   5.000  1.00  0.60           H  
ATOM    666  H12 ASP A  51      -9.085  22.843   7.303  1.00  0.60           H  
ATOM    667  N   MET A  52      -8.252  19.819   6.467  1.00  0.81           N  
ATOM    668  CA  MET A  52      -7.901  18.434   6.531  1.00  0.81           C  
ATOM    669  C   MET A  52      -9.065  17.659   7.097  1.00  0.81           C  
ATOM    670  O   MET A  52      -9.434  16.618   6.573  1.00  0.81           O  
ATOM    671  CB  MET A  52      -6.635  18.263   7.354  1.00  0.81           C  
ATOM    672  CG  MET A  52      -5.426  18.743   6.602  1.00  0.81           C  
ATOM    673  SD  MET A  52      -3.959  18.570   7.564  1.00  0.81           S  
ATOM    674  CE  MET A  52      -3.622  20.269   7.942  1.00  0.81           C  
ATOM    675  H01 MET A  52      -7.691  18.043   5.535  1.00  0.81           H  
ATOM    676  H02 MET A  52      -6.506  17.203   7.571  1.00  0.81           H  
ATOM    677  H03 MET A  52      -6.730  18.835   8.277  1.00  0.81           H  
ATOM    678  H04 MET A  52      -7.808  20.489   7.078  1.00  0.81           H  
ATOM    679  H05 MET A  52      -5.563  19.800   6.372  1.00  0.81           H  
ATOM    680  H06 MET A  52      -5.322  18.160   5.687  1.00  0.81           H  
ATOM    681  H07 MET A  52      -2.711  20.581   7.431  1.00  0.81           H  
ATOM    682  H08 MET A  52      -4.455  20.888   7.609  1.00  0.81           H  
ATOM    683  H09 MET A  52      -3.491  20.383   9.018  1.00  0.81           H  
ATOM    684  N   GLN A  53      -9.711  18.224   8.101  1.00  0.89           N  
ATOM    685  CA  GLN A  53     -10.816  17.562   8.748  1.00  0.89           C  
ATOM    686  C   GLN A  53     -11.977  17.321   7.800  1.00  0.89           C  
ATOM    687  O   GLN A  53     -12.556  16.243   7.800  1.00  0.89           O  
ATOM    688  CB  GLN A  53     -11.279  18.351   9.963  1.00  0.89           C  
ATOM    689  CG  GLN A  53     -10.426  18.147  11.192  1.00  0.89           C  
ATOM    690  CD  GLN A  53     -10.984  18.865  12.409  1.00  0.89           C  
ATOM    691  NE2 GLN A  53     -10.427  18.563  13.584  1.00  0.89           N  
ATOM    692  OE1 GLN A  53     -11.866  19.724  12.296  1.00  0.89           O  
ATOM    693  H01 GLN A  53     -10.456  16.587   9.075  1.00  0.89           H  
ATOM    694  H02 GLN A  53     -12.277  17.990  10.210  1.00  0.89           H  
ATOM    695  H03 GLN A  53     -11.266  19.411   9.709  1.00  0.89           H  
ATOM    696  H04 GLN A  53      -9.440  18.562  10.985  1.00  0.89           H  
ATOM    697  H05 GLN A  53     -10.372  17.080  11.408  1.00  0.89           H  
ATOM    698  H06 GLN A  53     -10.741  19.025  14.425  1.00  0.89           H  
ATOM    699  H07 GLN A  53      -9.691  17.873  13.632  1.00  0.89           H  
ATOM    700  H10 GLN A  53      -9.425  19.138   8.422  1.00  0.89           H  
ATOM    701  N   HIS A  54     -12.293  18.306   6.959  1.00  0.96           N  
ATOM    702  CA  HIS A  54     -13.381  18.182   5.970  1.00  0.96           C  
ATOM    703  C   HIS A  54     -13.045  17.164   4.873  1.00  0.96           C  
ATOM    704  O   HIS A  54     -13.875  16.893   4.008  1.00  0.96           O  
ATOM    705  CB  HIS A  54     -13.703  19.552   5.347  1.00  0.96           C  
ATOM    706  CG  HIS A  54     -14.852  19.527   4.386  1.00  0.96           C  
ATOM    707  CD2 HIS A  54     -14.882  19.524   3.032  1.00  0.96           C  
ATOM    708  ND1 HIS A  54     -16.167  19.458   4.792  1.00  0.96           N  
ATOM    709  CE1 HIS A  54     -16.956  19.409   3.732  1.00  0.96           C  
ATOM    710  NE2 HIS A  54     -16.199  19.445   2.652  1.00  0.96           N  
ATOM    711  H01 HIS A  54     -14.261  17.816   6.500  1.00  0.96           H  
ATOM    712  H02 HIS A  54     -12.823  19.856   4.780  1.00  0.96           H  
ATOM    713  H03 HIS A  54     -13.942  20.248   6.151  1.00  0.96           H  
ATOM    714  H04 HIS A  54     -14.020  19.575   2.367  1.00  0.96           H  
ATOM    715  H05 HIS A  54     -18.044  19.349   3.748  1.00  0.96           H  
ATOM    716  H06 HIS A  54     -16.534  19.419   1.700  1.00  0.96           H  
ATOM    717  H08 HIS A  54     -11.769  19.168   7.000  1.00  0.96           H  
ATOM    718  N   GLY A  55     -11.829  16.612   4.912  1.00  0.89           N  
ATOM    719  CA  GLY A  55     -11.390  15.621   3.936  1.00  0.89           C  
ATOM    720  C   GLY A  55     -10.943  14.323   4.593  1.00  0.89           C  
ATOM    721  O   GLY A  55     -10.429  13.413   3.923  1.00  0.89           O  
ATOM    722  H01 GLY A  55     -10.536  16.036   3.401  1.00  0.89           H  
ATOM    723  H02 GLY A  55     -12.216  15.405   3.258  1.00  0.89           H  
ATOM    724  H07 GLY A  55     -11.191  16.891   5.644  1.00  0.89           H  
ATOM    725  N   SER A  56     -11.274  14.193   5.880  1.00  0.96           N  
ATOM    726  CA  SER A  56     -10.882  13.068   6.725  1.00  0.96           C  
ATOM    727  C   SER A  56     -11.384  11.699   6.303  1.00  0.96           C  
ATOM    728  O   SER A  56     -10.942  10.692   6.828  1.00  0.96           O  
ATOM    729  CB  SER A  56     -11.345  13.313   8.156  1.00  0.96           C  
ATOM    730  OG  SER A  56     -12.757  13.368   8.204  1.00  0.96           O  
ATOM    731  H01 SER A  56      -9.797  13.033   6.626  1.00  0.96           H  
ATOM    732  H02 SER A  56     -10.938  14.261   8.506  1.00  0.96           H  
ATOM    733  H03 SER A  56     -11.834  14.923   6.298  1.00  0.96           H  
ATOM    734  H04 SER A  56     -10.993  12.503   8.794  1.00  0.96           H  
ATOM    735  H05 SER A  56     -13.034  14.240   8.496  1.00  0.96           H  
ATOM    736  N   SER A  57     -12.334  11.652   5.389  1.00  0.94           N  
ATOM    737  CA  SER A  57     -12.819  10.381   4.876  1.00  0.94           C  
ATOM    738  C   SER A  57     -11.675   9.597   4.286  1.00  0.94           C  
ATOM    739  O   SER A  57     -11.803   8.409   4.079  1.00  0.94           O  
ATOM    740  CB  SER A  57     -13.844  10.613   3.766  1.00  0.94           C  
ATOM    741  OG  SER A  57     -13.226  11.133   2.597  1.00  0.94           O  
ATOM    742  H01 SER A  57     -13.275   9.835   5.702  1.00  0.94           H  
ATOM    743  H02 SER A  57     -14.578  11.337   4.120  1.00  0.94           H  
ATOM    744  H03 SER A  57     -14.326   9.666   3.523  1.00  0.94           H  
ATOM    745  H04 SER A  57     -13.183  12.090   2.656  1.00  0.94           H  
ATOM    746  H06 SER A  57     -12.731  12.513   5.040  1.00  0.94           H  
ATOM    747  N   PHE A  58     -10.595  10.280   3.916  1.00  0.72           N  
ATOM    748  CA  PHE A  58      -9.466   9.624   3.259  1.00  0.72           C  
ATOM    749  C   PHE A  58      -8.366   9.252   4.234  1.00  0.72           C  
ATOM    750  O   PHE A  58      -7.314   8.810   3.820  1.00  0.72           O  
ATOM    751  CB  PHE A  58      -8.920  10.506   2.137  1.00  0.72           C  
ATOM    752  CG  PHE A  58      -9.941  10.841   1.081  1.00  0.72           C  
ATOM    753  CD1 PHE A  58     -10.741  11.938   1.200  1.00  0.72           C  
ATOM    754  CD2 PHE A  58     -10.124  10.028  -0.005  1.00  0.72           C  
ATOM    755  CE1 PHE A  58     -11.701  12.210   0.260  1.00  0.72           C  
ATOM    756  CE2 PHE A  58     -11.091  10.305  -0.946  1.00  0.72           C  
ATOM    757  CZ  PHE A  58     -11.875  11.394  -0.808  1.00  0.72           C  
ATOM    758  H01 PHE A  58      -9.836   8.692   2.831  1.00  0.72           H  
ATOM    759  H02 PHE A  58      -8.126   9.943   1.646  1.00  0.72           H  
ATOM    760  H03 PHE A  58      -8.558  11.436   2.575  1.00  0.72           H  
ATOM    761  H04 PHE A  58     -10.616  12.606   2.052  1.00  0.72           H  
ATOM    762  H05 PHE A  58     -10.554  11.274   4.093  1.00  0.72           H  
ATOM    763  H06 PHE A  58      -9.494   9.147  -0.127  1.00  0.72           H  
ATOM    764  H07 PHE A  58     -12.331  13.092   0.373  1.00  0.72           H  
ATOM    765  H08 PHE A  58     -11.223   9.644  -1.803  1.00  0.72           H  
ATOM    766  H09 PHE A  58     -12.642  11.616  -1.550  1.00  0.72           H  
ATOM    767  N   TYR A  59      -8.621   9.426   5.527  1.00  0.74           N  
ATOM    768  CA  TYR A  59      -7.712   8.988   6.575  1.00  0.74           C  
ATOM    769  C   TYR A  59      -8.414   8.857   7.922  1.00  0.74           C  
ATOM    770  O   TYR A  59      -7.963   9.417   8.925  1.00  0.74           O  
ATOM    771  CB  TYR A  59      -6.498   9.922   6.695  1.00  0.74           C  
ATOM    772  CG  TYR A  59      -6.757  11.393   6.410  1.00  0.74           C  
ATOM    773  CD1 TYR A  59      -7.326  12.241   7.363  1.00  0.74           C  
ATOM    774  CD2 TYR A  59      -6.426  11.938   5.183  1.00  0.74           C  
ATOM    775  CE1 TYR A  59      -7.552  13.582   7.086  1.00  0.74           C  
ATOM    776  CE2 TYR A  59      -6.652  13.280   4.912  1.00  0.74           C  
ATOM    777  CZ  TYR A  59      -7.208  14.084   5.862  1.00  0.74           C  
ATOM    778  OH  TYR A  59      -7.390  15.403   5.553  1.00  0.74           O  
ATOM    779  H01 TYR A  59      -7.357   7.999   6.285  1.00  0.74           H  
ATOM    780  H02 TYR A  59      -5.798   9.593   5.927  1.00  0.74           H  
ATOM    781  H03 TYR A  59      -6.114   9.841   7.712  1.00  0.74           H  
ATOM    782  H04 TYR A  59      -7.597  11.843   8.341  1.00  0.74           H  
ATOM    783  H05 TYR A  59      -5.981  11.304   4.417  1.00  0.74           H  
ATOM    784  H06 TYR A  59      -8.000  14.230   7.839  1.00  0.74           H  
ATOM    785  H07 TYR A  59      -6.385  13.692   3.939  1.00  0.74           H  
ATOM    786  H08 TYR A  59      -7.514  15.496   4.606  1.00  0.74           H  
ATOM    787  H10 TYR A  59      -9.482   9.882   5.793  1.00  0.74           H  
ATOM    788  N   PRO A  60      -9.477   8.026   7.987  1.00  0.94           N  
ATOM    789  CA  PRO A  60     -10.422   7.928   9.111  1.00  0.94           C  
ATOM    790  C   PRO A  60      -9.811   7.768  10.512  1.00  0.94           C  
ATOM    791  O   PRO A  60     -10.313   8.338  11.489  1.00  0.94           O  
ATOM    792  CB  PRO A  60     -11.254   6.716   8.748  1.00  0.94           C  
ATOM    793  CG  PRO A  60     -11.238   6.705   7.274  1.00  0.94           C  
ATOM    794  CD  PRO A  60      -9.849   7.092   6.913  1.00  0.94           C  
ATOM    795  H01 PRO A  60     -12.263   6.761   9.157  1.00  0.94           H  
ATOM    796  H02 PRO A  60     -10.809   5.805   9.148  1.00  0.94           H  
ATOM    797  H03 PRO A  60     -11.980   7.380   6.847  1.00  0.94           H  
ATOM    798  H04 PRO A  60     -11.473   5.711   6.893  1.00  0.94           H  
ATOM    799  H05 PRO A  60      -9.173   6.241   6.831  1.00  0.94           H  
ATOM    800  H06 PRO A  60      -9.818   7.581   5.939  1.00  0.94           H  
ATOM    801  H09 PRO A  60     -10.970   8.865   9.214  1.00  0.94           H  
ATOM    802  N   THR A  61      -8.751   6.969  10.620  1.00  0.94           N  
ATOM    803  CA  THR A  61      -8.135   6.666  11.922  1.00  0.94           C  
ATOM    804  C   THR A  61      -7.578   7.925  12.574  1.00  0.94           C  
ATOM    805  O   THR A  61      -7.694   8.121  13.792  1.00  0.94           O  
ATOM    806  CB  THR A  61      -7.001   5.629  11.748  1.00  0.94           C  
ATOM    807  CG2 THR A  61      -7.514   4.266  11.277  1.00  0.94           C  
ATOM    808  OG1 THR A  61      -6.065   6.091  10.784  1.00  0.94           O  
ATOM    809  H01 THR A  61      -8.909   6.254  12.569  1.00  0.94           H  
ATOM    810  H02 THR A  61      -6.541   5.511  12.729  1.00  0.94           H  
ATOM    811  H03 THR A  61      -8.450   4.398  10.734  1.00  0.94           H  
ATOM    812  H04 THR A  61      -6.775   3.806  10.620  1.00  0.94           H  
ATOM    813  H05 THR A  61      -7.684   3.623  12.140  1.00  0.94           H  
ATOM    814  H06 THR A  61      -5.917   7.032  10.906  1.00  0.94           H  
ATOM    815  H07 THR A  61      -8.359   6.559   9.784  1.00  0.94           H  
ATOM    816  N   VAL A  62      -6.999   8.762  11.750  1.00  0.86           N  
ATOM    817  CA  VAL A  62      -6.349   9.981  12.225  1.00  0.86           C  
ATOM    818  C   VAL A  62      -7.344  11.116  12.479  1.00  0.86           C  
ATOM    819  O   VAL A  62      -8.286  11.340  11.705  1.00  0.86           O  
ATOM    820  CB  VAL A  62      -5.327  10.476  11.195  1.00  0.86           C  
ATOM    821  CG1 VAL A  62      -4.236  11.354  11.816  1.00  0.86           C  
ATOM    822  CG2 VAL A  62      -4.587   9.338  10.485  1.00  0.86           C  
ATOM    823  H01 VAL A  62      -5.864   9.721  13.166  1.00  0.86           H  
ATOM    824  H02 VAL A  62      -5.935  11.042  10.489  1.00  0.86           H  
ATOM    825  H03 VAL A  62      -3.376  11.391  11.148  1.00  0.86           H  
ATOM    826  H04 VAL A  62      -4.622  12.362  11.966  1.00  0.86           H  
ATOM    827  H05 VAL A  62      -3.933  10.934  12.775  1.00  0.86           H  
ATOM    828  H06 VAL A  62      -3.607   9.202  10.942  1.00  0.86           H  
ATOM    829  H07 VAL A  62      -7.002   8.560  10.761  1.00  0.86           H  
ATOM    830  H08 VAL A  62      -5.161   8.416  10.578  1.00  0.86           H  
ATOM    831  H09 VAL A  62      -4.465   9.585   9.431  1.00  0.86           H  
ATOM    832  N   SER A  63      -7.088  11.784  13.587  1.00  0.83           N  
ATOM    833  CA  SER A  63      -7.798  13.003  13.971  1.00  0.83           C  
ATOM    834  C   SER A  63      -6.744  14.117  13.958  1.00  0.83           C  
ATOM    835  O   SER A  63      -5.687  14.018  14.604  1.00  0.83           O  
ATOM    836  CB  SER A  63      -8.482  12.845  15.335  1.00  0.83           C  
ATOM    837  OG  SER A  63      -7.531  12.560  16.342  1.00  0.83           O  
ATOM    838  H01 SER A  63      -8.609  13.238  13.282  1.00  0.83           H  
ATOM    839  H02 SER A  63      -9.189  12.018  15.278  1.00  0.83           H  
ATOM    840  H03 SER A  63      -9.002  13.770  15.584  1.00  0.83           H  
ATOM    841  H04 SER A  63      -7.252  11.644  16.270  1.00  0.83           H  
ATOM    842  H10 SER A  63      -6.365  11.436  14.201  1.00  0.83           H  
ATOM    843  N   ILE A  64      -6.999  15.136  13.148  1.00  0.80           N  
ATOM    844  CA  ILE A  64      -6.158  16.317  13.109  1.00  0.80           C  
ATOM    845  C   ILE A  64      -6.828  17.295  14.040  1.00  0.80           C  
ATOM    846  O   ILE A  64      -8.042  17.268  14.182  1.00  0.80           O  
ATOM    847  CB  ILE A  64      -6.101  16.928  11.681  1.00  0.80           C  
ATOM    848  CG1 ILE A  64      -5.501  15.918  10.697  1.00  0.80           C  
ATOM    849  CG2 ILE A  64      -5.267  18.195  11.657  1.00  0.80           C  
ATOM    850  CD1 ILE A  64      -6.427  14.858  10.254  1.00  0.80           C  
ATOM    851  H01 ILE A  64      -5.133  16.081  13.394  1.00  0.80           H  
ATOM    852  H02 ILE A  64      -7.122  17.173  11.387  1.00  0.80           H  
ATOM    853  H03 ILE A  64      -4.693  15.416  11.229  1.00  0.80           H  
ATOM    854  H04 ILE A  64      -5.162  16.463   9.816  1.00  0.80           H  
ATOM    855  H05 ILE A  64      -7.804  15.088  12.540  1.00  0.80           H  
ATOM    856  H06 ILE A  64      -4.323  17.998  11.149  1.00  0.80           H  
ATOM    857  H07 ILE A  64      -5.809  18.977  11.125  1.00  0.80           H  
ATOM    858  H08 ILE A  64      -5.069  18.520  12.678  1.00  0.80           H  
ATOM    859  H09 ILE A  64      -7.333  15.312   9.852  1.00  0.80           H  
ATOM    860  H10 ILE A  64      -5.949  14.257   9.481  1.00  0.80           H  
ATOM    861  H11 ILE A  64      -6.685  14.223  11.101  1.00  0.80           H  
ATOM    862  N   ASP A  65      -6.047  18.141  14.696  1.00  0.77           N  
ATOM    863  CA  ASP A  65      -6.608  19.222  15.489  1.00  0.77           C  
ATOM    864  C   ASP A  65      -5.656  20.413  15.490  1.00  0.77           C  
ATOM    865  O   ASP A  65      -4.612  20.348  14.868  1.00  0.77           O  
ATOM    866  CB  ASP A  65      -6.892  18.720  16.892  1.00  0.77           C  
ATOM    867  CG  ASP A  65      -8.000  19.467  17.548  1.00  0.77           C  
ATOM    868  OD1 ASP A  65      -9.076  19.669  16.911  1.00  0.77           O  
ATOM    869  OD2 ASP A  65      -7.781  19.841  18.710  1.00  0.77           O  
ATOM    870  H01 ASP A  65      -7.550  19.558  15.054  1.00  0.77           H  
ATOM    871  H02 ASP A  65      -5.992  18.871  17.487  1.00  0.77           H  
ATOM    872  H03 ASP A  65      -7.163  17.666  16.839  1.00  0.77           H  
ATOM    873  H12 ASP A  65      -5.044  18.033  14.644  1.00  0.77           H  
ATOM    874  N   GLY A  66      -6.020  21.499  16.164  1.00  0.59           N  
ATOM    875  CA  GLY A  66      -5.248  22.731  16.066  1.00  0.59           C  
ATOM    876  C   GLY A  66      -5.476  23.719  17.199  1.00  0.59           C  
ATOM    877  O   GLY A  66      -6.460  23.624  17.927  1.00  0.59           O  
ATOM    878  H01 GLY A  66      -5.580  23.228  15.155  1.00  0.59           H  
ATOM    879  H02 GLY A  66      -4.190  22.469  16.052  1.00  0.59           H  
ATOM    880  H04 GLY A  66      -6.841  21.470  16.751  1.00  0.59           H  
ATOM    881  N   SER A  67      -4.557  24.667  17.368  1.00  0.49           N  
ATOM    882  CA  SER A  67      -4.588  25.617  18.496  1.00  0.49           C  
ATOM    883  C   SER A  67      -3.457  26.649  18.356  1.00  0.49           C  
ATOM    884  O   SER A  67      -2.468  26.418  17.644  1.00  0.49           O  
ATOM    885  CB  SER A  67      -4.463  24.875  19.850  1.00  0.49           C  
ATOM    886  OG  SER A  67      -4.672  25.760  20.953  1.00  0.49           O  
ATOM    887  H01 SER A  67      -5.547  26.135  18.475  1.00  0.49           H  
ATOM    888  H02 SER A  67      -3.455  24.467  19.925  1.00  0.49           H  
ATOM    889  H03 SER A  67      -3.807  24.739  16.696  1.00  0.49           H  
ATOM    890  H04 SER A  67      -5.206  24.078  19.888  1.00  0.49           H  
ATOM    891  H05 SER A  67      -4.479  26.661  20.682  1.00  0.49           H  
ATOM    892  N   ASP A  68      -3.631  27.812  18.978  1.00  0.40           N  
ATOM    893  CA  ASP A  68      -2.569  28.822  19.036  1.00  0.40           C  
ATOM    894  C   ASP A  68      -1.907  28.705  20.424  1.00  0.40           C  
ATOM    895  O   ASP A  68      -1.248  29.617  20.917  1.00  0.40           O  
ATOM    896  CB  ASP A  68      -3.160  30.218  18.767  1.00  0.40           C  
ATOM    897  CG  ASP A  68      -4.206  30.652  19.793  1.00  0.40           C  
ATOM    898  OD1 ASP A  68      -4.565  29.940  20.754  1.00  0.40           O  
ATOM    899  OD2 ASP A  68      -4.709  31.777  19.641  1.00  0.40           O  
ATOM    900  H01 ASP A  68      -1.810  28.663  18.270  1.00  0.40           H  
ATOM    901  H02 ASP A  68      -3.663  30.169  17.801  1.00  0.40           H  
ATOM    902  H03 ASP A  68      -2.347  30.944  18.776  1.00  0.40           H  
ATOM    903  H06 ASP A  68      -4.518  28.005  19.422  1.00  0.40           H  
ATOM    904  N   ASP A  69      -2.068  27.517  21.004  1.00  0.45           N  
ATOM    905  CA  ASP A  69      -1.871  27.248  22.422  1.00  0.45           C  
ATOM    906  C   ASP A  69      -1.086  25.926  22.482  1.00  0.45           C  
ATOM    907  O   ASP A  69      -1.569  24.878  22.061  1.00  0.45           O  
ATOM    908  CB  ASP A  69      -3.275  27.125  23.094  1.00  0.45           C  
ATOM    909  CG  ASP A  69      -3.217  26.829  24.581  1.00  0.45           C  
ATOM    910  OD1 ASP A  69      -2.225  27.175  25.257  1.00  0.45           O  
ATOM    911  OD2 ASP A  69      -4.183  26.225  25.092  1.00  0.45           O  
ATOM    912  H01 ASP A  69      -1.325  28.032  22.947  1.00  0.45           H  
ATOM    913  H02 ASP A  69      -3.781  26.283  22.622  1.00  0.45           H  
ATOM    914  H03 ASP A  69      -3.809  28.064  22.950  1.00  0.45           H  
ATOM    915  H04 ASP A  69      -2.348  26.745  20.417  1.00  0.45           H  
ATOM    916  N   PRO A  70       0.144  25.959  23.014  1.00  0.17           N  
ATOM    917  CA  PRO A  70       0.998  24.752  23.004  1.00  0.17           C  
ATOM    918  C   PRO A  70       0.575  23.608  23.939  1.00  0.17           C  
ATOM    919  O   PRO A  70       1.148  22.513  23.909  1.00  0.17           O  
ATOM    920  CB  PRO A  70       2.392  25.294  23.342  1.00  0.17           C  
ATOM    921  CG  PRO A  70       2.132  26.599  24.075  1.00  0.17           C  
ATOM    922  CD  PRO A  70       0.853  27.154  23.518  1.00  0.17           C  
ATOM    923  H01 PRO A  70       3.005  25.436  22.452  1.00  0.17           H  
ATOM    924  H02 PRO A  70       2.933  24.595  23.980  1.00  0.17           H  
ATOM    925  H03 PRO A  70       2.957  27.298  23.939  1.00  0.17           H  
ATOM    926  H04 PRO A  70       0.933  24.258  22.034  1.00  0.17           H  
ATOM    927  H05 PRO A  70       2.030  26.417  25.145  1.00  0.17           H  
ATOM    928  H06 PRO A  70       0.275  27.708  24.258  1.00  0.17           H  
ATOM    929  H07 PRO A  70       1.053  27.858  22.710  1.00  0.17           H  
ATOM    930  N   GLU A  71      -0.418  23.876  24.776  1.00  0.26           N  
ATOM    931  CA  GLU A  71      -0.992  22.863  25.629  1.00  0.26           C  
ATOM    932  C   GLU A  71      -1.555  21.769  24.751  1.00  0.26           C  
ATOM    933  O   GLU A  71      -1.567  20.604  25.120  1.00  0.26           O  
ATOM    934  CB  GLU A  71      -2.100  23.478  26.463  1.00  0.26           C  
ATOM    935  CG  GLU A  71      -2.982  22.477  27.208  1.00  0.26           C  
ATOM    936  CD  GLU A  71      -2.244  21.681  28.294  1.00  0.26           C  
ATOM    937  OE1 GLU A  71      -1.262  22.209  28.884  1.00  0.26           O  
ATOM    938  OE2 GLU A  71      -2.669  20.523  28.563  1.00  0.26           O  
ATOM    939  H01 GLU A  71      -0.235  22.451  26.297  1.00  0.26           H  
ATOM    940  H02 GLU A  71      -2.755  23.997  25.763  1.00  0.26           H  
ATOM    941  H03 GLU A  71      -1.642  24.139  27.199  1.00  0.26           H  
ATOM    942  H04 GLU A  71      -3.331  21.754  26.470  1.00  0.26           H  
ATOM    943  H05 GLU A  71      -3.799  23.023  27.679  1.00  0.26           H  
ATOM    944  H08 GLU A  71      -0.783  24.817  24.818  1.00  0.26           H  
ATOM    945  N   ILE A  72      -1.959  22.134  23.544  1.00  0.08           N  
ATOM    946  CA  ILE A  72      -2.480  21.154  22.614  1.00  0.08           C  
ATOM    947  C   ILE A  72      -1.427  20.098  22.315  1.00  0.08           C  
ATOM    948  O   ILE A  72      -1.742  18.999  21.873  1.00  0.08           O  
ATOM    949  CB  ILE A  72      -2.907  21.813  21.311  1.00  0.08           C  
ATOM    950  CG1 ILE A  72      -3.901  20.897  20.591  1.00  0.08           C  
ATOM    951  CG2 ILE A  72      -1.690  22.176  20.473  1.00  0.08           C  
ATOM    952  CD1 ILE A  72      -4.332  21.379  19.266  1.00  0.08           C  
ATOM    953  H01 ILE A  72      -3.349  20.686  23.077  1.00  0.08           H  
ATOM    954  H02 ILE A  72      -3.420  22.755  21.506  1.00  0.08           H  
ATOM    955  H03 ILE A  72      -4.796  20.863  21.213  1.00  0.08           H  
ATOM    956  H04 ILE A  72      -3.433  19.921  20.463  1.00  0.08           H  
ATOM    957  H05 ILE A  72      -0.838  21.576  20.792  1.00  0.08           H  
ATOM    958  H06 ILE A  72      -1.903  23.104  23.270  1.00  0.08           H  
ATOM    959  H07 ILE A  72      -1.900  21.978  19.422  1.00  0.08           H  
ATOM    960  H08 ILE A  72      -1.460  23.233  20.605  1.00  0.08           H  
ATOM    961  H09 ILE A  72      -5.195  22.035  19.382  1.00  0.08           H  
ATOM    962  H10 ILE A  72      -3.517  21.930  18.797  1.00  0.08           H  
ATOM    963  H11 ILE A  72      -4.604  20.529  18.640  1.00  0.08           H  
ATOM    964  N   CYS A  73      -0.166  20.446  22.553  1.00  0.11           N  
ATOM    965  CA  CYS A  73       0.954  19.543  22.293  1.00  0.11           C  
ATOM    966  C   CYS A  73       1.319  18.690  23.498  1.00  0.11           C  
ATOM    967  O   CYS A  73       2.390  18.070  23.501  1.00  0.11           O  
ATOM    968  CB  CYS A  73       2.179  20.331  21.819  1.00  0.11           C  
ATOM    969  SG  CYS A  73       1.895  21.141  20.246  1.00  0.11           S  
ATOM    970  H01 CYS A  73       0.628  18.863  21.506  1.00  0.11           H  
ATOM    971  H02 CYS A  73       3.000  19.626  21.689  1.00  0.11           H  
ATOM    972  H03 CYS A  73       2.421  21.087  22.566  1.00  0.11           H  
ATOM    973  H04 CYS A  73       1.476  20.239  19.348  1.00  0.11           H  
ATOM    974  H12 CYS A  73       0.025  21.365  22.926  1.00  0.11           H  
ATOM    975  N   ARG A  74       0.430  18.632  24.497  1.00  0.10           N  
ATOM    976  CA  ARG A  74       0.705  17.888  25.725  1.00  0.10           C  
ATOM    977  C   ARG A  74       0.940  16.406  25.484  1.00  0.10           C  
ATOM    978  O   ARG A  74       0.112  15.727  24.867  1.00  0.10           O  
ATOM    979  CB  ARG A  74      -0.429  18.049  26.725  1.00  0.10           C  
ATOM    980  CG  ARG A  74      -0.022  17.709  28.167  1.00  0.10           C  
ATOM    981  CD  ARG A  74       0.109  18.980  29.001  1.00  0.10           C  
ATOM    982  NE  ARG A  74       0.446  18.740  30.402  1.00  0.10           N  
ATOM    983  CZ  ARG A  74      -0.382  18.935  31.433  1.00  0.10           C  
ATOM    984  NH1 ARG A  74      -1.627  19.370  31.244  1.00  0.10           N  
ATOM    985  NH2 ARG A  74       0.049  18.722  32.674  1.00  0.10           N  
ATOM    986  H01 ARG A  74       1.625  18.313  26.127  1.00  0.10           H  
ATOM    987  H02 ARG A  74      -1.213  17.349  26.438  1.00  0.10           H  
ATOM    988  H03 ARG A  74      -0.772  19.083  26.696  1.00  0.10           H  
ATOM    989  H04 ARG A  74       0.941  17.199  28.149  1.00  0.10           H  
ATOM    990  H05 ARG A  74      -0.452  19.114  24.400  1.00  0.10           H  
ATOM    991  H06 ARG A  74      -0.780  17.064  28.612  1.00  0.10           H  
ATOM    992  H07 ARG A  74      -0.867  19.465  28.991  1.00  0.10           H  
ATOM    993  H08 ARG A  74       0.890  19.600  28.561  1.00  0.10           H  
ATOM    994  H09 ARG A  74       1.375  18.401  30.607  1.00  0.10           H  
ATOM    995  H10 ARG A  74      -2.234  19.523  32.036  1.00  0.10           H  
ATOM    996  H11 ARG A  74      -1.964  19.547  30.308  1.00  0.10           H  
ATOM    997  H12 ARG A  74       0.994  18.403  32.833  1.00  0.10           H  
ATOM    998  H13 ARG A  74      -0.569  18.879  33.457  1.00  0.10           H  
ATOM    999  N   ASP A  75       2.074  15.919  25.991  1.00  0.33           N  
ATOM   1000  CA  ASP A  75       2.473  14.513  25.888  1.00  0.33           C  
ATOM   1001  C   ASP A  75       2.467  13.956  24.454  1.00  0.33           C  
ATOM   1002  O   ASP A  75       2.013  12.828  24.215  1.00  0.33           O  
ATOM   1003  CB  ASP A  75       1.600  13.632  26.810  1.00  0.33           C  
ATOM   1004  CG  ASP A  75       1.802  13.932  28.305  1.00  0.33           C  
ATOM   1005  OD1 ASP A  75       2.974  14.009  28.743  1.00  0.33           O  
ATOM   1006  OD2 ASP A  75       0.786  14.067  29.038  1.00  0.33           O  
ATOM   1007  H01 ASP A  75       3.512  14.479  26.216  1.00  0.33           H  
ATOM   1008  H02 ASP A  75       1.898  12.597  26.645  1.00  0.33           H  
ATOM   1009  H03 ASP A  75       0.552  13.801  26.561  1.00  0.33           H  
ATOM   1010  H14 ASP A  75       2.692  16.556  26.473  1.00  0.33           H  
ATOM   1011  N   ALA A  76       2.961  14.751  23.505  1.00  0.28           N  
ATOM   1012  CA  ALA A  76       3.119  14.313  22.116  1.00  0.28           C  
ATOM   1013  C   ALA A  76       4.242  13.292  22.107  1.00  0.28           C  
ATOM   1014  O   ALA A  76       5.011  13.243  23.043  1.00  0.28           O  
ATOM   1015  CB  ALA A  76       3.481  15.494  21.241  1.00  0.28           C  
ATOM   1016  H01 ALA A  76       2.195  13.882  21.730  1.00  0.28           H  
ATOM   1017  H02 ALA A  76       4.491  15.362  20.853  1.00  0.28           H  
ATOM   1018  H03 ALA A  76       2.779  15.560  20.410  1.00  0.28           H  
ATOM   1019  H04 ALA A  76       3.237  15.691  23.753  1.00  0.28           H  
ATOM   1020  H05 ALA A  76       3.436  16.410  21.830  1.00  0.28           H  
ATOM   1021  N   ASP A  77       4.325  12.434  21.105  1.00  0.47           N  
ATOM   1022  CA  ASP A  77       5.456  11.496  21.072  1.00  0.47           C  
ATOM   1023  C   ASP A  77       6.611  12.076  20.250  1.00  0.47           C  
ATOM   1024  O   ASP A  77       7.781  11.875  20.571  1.00  0.47           O  
ATOM   1025  CB  ASP A  77       5.041  10.111  20.539  1.00  0.47           C  
ATOM   1026  CG  ASP A  77       3.886   9.486  21.338  1.00  0.47           C  
ATOM   1027  OD1 ASP A  77       4.063   9.076  22.499  1.00  0.47           O  
ATOM   1028  OD2 ASP A  77       2.779   9.403  20.795  1.00  0.47           O  
ATOM   1029  H01 ASP A  77       5.796  11.355  22.098  1.00  0.47           H  
ATOM   1030  H02 ASP A  77       5.902   9.451  20.637  1.00  0.47           H  
ATOM   1031  H03 ASP A  77       4.729  10.216  19.500  1.00  0.47           H  
ATOM   1032  H06 ASP A  77       3.625  12.423  20.377  1.00  0.47           H  
ATOM   1033  N   MET A  78       6.272  12.808  19.195  1.00  0.29           N  
ATOM   1034  CA  MET A  78       7.251  13.501  18.387  1.00  0.29           C  
ATOM   1035  C   MET A  78       6.695  14.876  18.067  1.00  0.29           C  
ATOM   1036  O   MET A  78       5.514  15.046  17.769  1.00  0.29           O  
ATOM   1037  CB  MET A  78       7.532  12.729  17.111  1.00  0.29           C  
ATOM   1038  CG  MET A  78       8.591  13.351  16.248  1.00  0.29           C  
ATOM   1039  SD  MET A  78       9.145  12.232  14.958  1.00  0.29           S  
ATOM   1040  CE  MET A  78      10.739  12.916  14.580  1.00  0.29           C  
ATOM   1041  H01 MET A  78       8.193  13.591  18.928  1.00  0.29           H  
ATOM   1042  H02 MET A  78       6.609  12.729  16.531  1.00  0.29           H  
ATOM   1043  H03 MET A  78       7.854  11.723  17.381  1.00  0.29           H  
ATOM   1044  H04 MET A  78       5.296  12.883  18.948  1.00  0.29           H  
ATOM   1045  H05 MET A  78       9.447  13.587  16.881  1.00  0.29           H  
ATOM   1046  H06 MET A  78       8.186  14.251  15.785  1.00  0.29           H  
ATOM   1047  H07 MET A  78      11.471  12.112  14.508  1.00  0.29           H  
ATOM   1048  H08 MET A  78      10.691  13.448  13.630  1.00  0.29           H  
ATOM   1049  H09 MET A  78      11.035  13.607  15.369  1.00  0.29           H  
ATOM   1050  N   VAL A  79       7.547  15.869  18.207  1.00  0.35           N  
ATOM   1051  CA  VAL A  79       7.203  17.231  17.888  1.00  0.35           C  
ATOM   1052  C   VAL A  79       8.225  17.733  16.874  1.00  0.35           C  
ATOM   1053  O   VAL A  79       9.431  17.590  17.082  1.00  0.35           O  
ATOM   1054  CB  VAL A  79       7.278  18.080  19.138  1.00  0.35           C  
ATOM   1055  CG1 VAL A  79       7.300  19.556  18.770  1.00  0.35           C  
ATOM   1056  CG2 VAL A  79       6.095  17.765  20.033  1.00  0.35           C  
ATOM   1057  H01 VAL A  79       6.192  17.289  17.485  1.00  0.35           H  
ATOM   1058  H02 VAL A  79       8.198  17.853  19.677  1.00  0.35           H  
ATOM   1059  H03 VAL A  79       8.313  19.943  18.882  1.00  0.35           H  
ATOM   1060  H04 VAL A  79       6.978  19.678  17.736  1.00  0.35           H  
ATOM   1061  H05 VAL A  79       6.627  20.105  19.428  1.00  0.35           H  
ATOM   1062  H06 VAL A  79       5.227  17.528  19.417  1.00  0.35           H  
ATOM   1063  H07 VAL A  79       6.335  16.910  20.666  1.00  0.35           H  
ATOM   1064  H08 VAL A  79       5.871  18.629  20.658  1.00  0.35           H  
ATOM   1065  H10 VAL A  79       8.476  15.669  18.550  1.00  0.35           H  
ATOM   1066  N   VAL A  80       7.737  18.204  15.734  1.00  0.17           N  
ATOM   1067  CA  VAL A  80       8.581  18.783  14.700  1.00  0.17           C  
ATOM   1068  C   VAL A  80       8.288  20.276  14.646  1.00  0.17           C  
ATOM   1069  O   VAL A  80       7.130  20.698  14.519  1.00  0.17           O  
ATOM   1070  CB  VAL A  80       8.274  18.178  13.301  1.00  0.17           C  
ATOM   1071  CG1 VAL A  80       9.177  18.816  12.245  1.00  0.17           C  
ATOM   1072  CG2 VAL A  80       8.438  16.632  13.317  1.00  0.17           C  
ATOM   1073  H01 VAL A  80       9.623  18.575  14.941  1.00  0.17           H  
ATOM   1074  H02 VAL A  80       7.237  18.396  13.046  1.00  0.17           H  
ATOM   1075  H03 VAL A  80      10.145  18.315  12.245  1.00  0.17           H  
ATOM   1076  H04 VAL A  80       8.716  18.715  11.263  1.00  0.17           H  
ATOM   1077  H05 VAL A  80       9.315  19.872  12.475  1.00  0.17           H  
ATOM   1078  H06 VAL A  80       9.359  16.370  13.837  1.00  0.17           H  
ATOM   1079  H07 VAL A  80       7.590  16.181  13.832  1.00  0.17           H  
ATOM   1080  H08 VAL A  80       8.481  16.260  12.293  1.00  0.17           H  
ATOM   1081  H09 VAL A  80       6.740  18.159  15.578  1.00  0.17           H  
ATOM   1082  N   ILE A  81       9.348  21.068  14.782  1.00  0.27           N  
ATOM   1083  CA  ILE A  81       9.322  22.531  14.700  1.00  0.27           C  
ATOM   1084  C   ILE A  81       9.511  22.923  13.228  1.00  0.27           C  
ATOM   1085  O   ILE A  81      10.614  22.756  12.663  1.00  0.27           O  
ATOM   1086  CB  ILE A  81      10.510  23.159  15.503  1.00  0.27           C  
ATOM   1087  CG1 ILE A  81      10.588  22.589  16.921  1.00  0.27           C  
ATOM   1088  CG2 ILE A  81      10.434  24.670  15.484  1.00  0.27           C  
ATOM   1089  CD1 ILE A  81       9.296  22.623  17.667  1.00  0.27           C  
ATOM   1090  H01 ILE A  81       8.378  22.890  15.109  1.00  0.27           H  
ATOM   1091  H02 ILE A  81      11.442  22.882  15.010  1.00  0.27           H  
ATOM   1092  H03 ILE A  81      11.284  23.220  17.473  1.00  0.27           H  
ATOM   1093  H04 ILE A  81      10.918  21.552  16.856  1.00  0.27           H  
ATOM   1094  H05 ILE A  81       9.533  24.994  16.005  1.00  0.27           H  
ATOM   1095  H06 ILE A  81      11.310  25.085  15.982  1.00  0.27           H  
ATOM   1096  H07 ILE A  81      10.402  25.020  14.452  1.00  0.27           H  
ATOM   1097  H08 ILE A  81       8.510  22.187  17.051  1.00  0.27           H  
ATOM   1098  H09 ILE A  81      10.240  20.627  14.955  1.00  0.27           H  
ATOM   1099  H10 ILE A  81       9.393  22.051  18.589  1.00  0.27           H  
ATOM   1100  H11 ILE A  81       9.040  23.656  17.905  1.00  0.27           H  
ATOM   1101  N   THR A  82       8.441  23.393  12.593  1.00  0.17           N  
ATOM   1102  CA  THR A  82       8.579  23.979  11.273  1.00  0.17           C  
ATOM   1103  C   THR A  82       8.323  25.492  11.327  1.00  0.17           C  
ATOM   1104  O   THR A  82       8.356  26.173  10.291  1.00  0.17           O  
ATOM   1105  CB  THR A  82       7.653  23.314  10.244  1.00  0.17           C  
ATOM   1106  CG2 THR A  82       7.826  21.846  10.263  1.00  0.17           C  
ATOM   1107  OG1 THR A  82       6.292  23.608  10.556  1.00  0.17           O  
ATOM   1108  H01 THR A  82       9.604  23.803  10.947  1.00  0.17           H  
ATOM   1109  H02 THR A  82       7.909  23.701   9.258  1.00  0.17           H  
ATOM   1110  H03 THR A  82       8.750  21.596  10.784  1.00  0.17           H  
ATOM   1111  H04 THR A  82       6.983  21.387  10.779  1.00  0.17           H  
ATOM   1112  H05 THR A  82       7.874  21.472   9.240  1.00  0.17           H  
ATOM   1113  H06 THR A  82       6.025  24.410  10.101  1.00  0.17           H  
ATOM   1114  H12 THR A  82       7.532  23.342  13.030  1.00  0.17           H  
ATOM   1115  N   ALA A  83       8.089  26.019  12.530  1.00  0.56           N  
ATOM   1116  CA  ALA A  83       7.837  27.437  12.678  1.00  0.56           C  
ATOM   1117  C   ALA A  83       9.141  28.051  12.314  1.00  0.56           C  
ATOM   1118  O   ALA A  83      10.137  27.829  12.989  1.00  0.56           O  
ATOM   1119  CB  ALA A  83       7.486  27.779  14.072  1.00  0.56           C  
ATOM   1120  H01 ALA A  83       7.003  27.780  12.067  1.00  0.56           H  
ATOM   1121  H02 ALA A  83       6.450  27.500  14.264  1.00  0.56           H  
ATOM   1122  H03 ALA A  83       8.140  27.237  14.755  1.00  0.56           H  
ATOM   1123  H04 ALA A  83       7.608  28.851  14.225  1.00  0.56           H  
ATOM   1124  H07 ALA A  83       8.088  25.423  13.345  1.00  0.56           H  
ATOM   1125  N   GLY A  84       9.166  28.734  11.183  1.00  0.29           N  
ATOM   1126  CA  GLY A  84      10.423  29.239  10.696  1.00  0.29           C  
ATOM   1127  C   GLY A  84      10.454  30.732  10.536  1.00  0.29           C  
ATOM   1128  O   GLY A  84       9.400  31.364  10.428  1.00  0.29           O  
ATOM   1129  H01 GLY A  84      10.575  28.810   9.706  1.00  0.29           H  
ATOM   1130  H02 GLY A  84      11.205  28.951  11.398  1.00  0.29           H  
ATOM   1131  H05 GLY A  84       8.314  28.900  10.667  1.00  0.29           H  
ATOM   1132  N   PRO A  85      11.653  31.330  10.559  1.00  0.08           N  
ATOM   1133  CA  PRO A  85      11.729  32.711  10.084  1.00  0.08           C  
ATOM   1134  C   PRO A  85      11.269  32.779   8.624  1.00  0.08           C  
ATOM   1135  O   PRO A  85      11.671  31.961   7.779  1.00  0.08           O  
ATOM   1136  CB  PRO A  85      13.218  33.090  10.243  1.00  0.08           C  
ATOM   1137  CG  PRO A  85      13.915  31.894  10.714  1.00  0.08           C  
ATOM   1138  CD  PRO A  85      12.961  30.793  10.993  1.00  0.08           C  
ATOM   1139  H01 PRO A  85      13.337  33.913  10.948  1.00  0.08           H  
ATOM   1140  H02 PRO A  85      13.628  33.410   9.285  1.00  0.08           H  
ATOM   1141  H03 PRO A  85      11.087  33.398  10.635  1.00  0.08           H  
ATOM   1142  H04 PRO A  85      14.438  32.140  11.638  1.00  0.08           H  
ATOM   1143  H05 PRO A  85      14.621  31.569   9.950  1.00  0.08           H  
ATOM   1144  H06 PRO A  85      13.226  29.870  10.478  1.00  0.08           H  
ATOM   1145  H07 PRO A  85      12.948  30.552  12.056  1.00  0.08           H  
ATOM   1146  N   ARG A  86      10.318  33.674   8.380  1.00  0.07           N  
ATOM   1147  CA  ARG A  86       9.923  34.046   7.024  1.00  0.07           C  
ATOM   1148  C   ARG A  86      10.802  35.272   6.719  1.00  0.07           C  
ATOM   1149  O   ARG A  86      10.641  36.338   7.339  1.00  0.07           O  
ATOM   1150  CB  ARG A  86       8.436  34.421   7.015  1.00  0.07           C  
ATOM   1151  CG  ARG A  86       7.756  34.396   5.641  1.00  0.07           C  
ATOM   1152  CD  ARG A  86       6.232  34.305   5.811  1.00  0.07           C  
ATOM   1153  NE  ARG A  86       5.470  34.504   4.578  1.00  0.07           N  
ATOM   1154  CZ  ARG A  86       4.140  34.631   4.532  1.00  0.07           C  
ATOM   1155  NH1 ARG A  86       3.418  34.577   5.651  1.00  0.07           N  
ATOM   1156  NH2 ARG A  86       3.528  34.831   3.366  1.00  0.07           N  
ATOM   1157  H01 ARG A  86      10.053  33.250   6.291  1.00  0.07           H  
ATOM   1158  H02 ARG A  86       8.387  35.456   7.353  1.00  0.07           H  
ATOM   1159  H03 ARG A  86       7.909  33.722   7.664  1.00  0.07           H  
ATOM   1160  H04 ARG A  86       8.106  33.527   5.084  1.00  0.07           H  
ATOM   1161  H05 ARG A  86       8.006  35.307   5.097  1.00  0.07           H  
ATOM   1162  H06 ARG A  86       5.947  35.113   6.484  1.00  0.07           H  
ATOM   1163  H07 ARG A  86       5.991  33.318   6.205  1.00  0.07           H  
ATOM   1164  H08 ARG A  86       9.851  34.113   9.161  1.00  0.07           H  
ATOM   1165  H09 ARG A  86       5.980  34.548   3.708  1.00  0.07           H  
ATOM   1166  H10 ARG A  86       2.414  34.681   5.610  1.00  0.07           H  
ATOM   1167  H11 ARG A  86       3.875  34.432   6.540  1.00  0.07           H  
ATOM   1168  H12 ARG A  86       4.068  34.880   2.514  1.00  0.07           H  
ATOM   1169  H13 ARG A  86       2.524  34.934   3.334  1.00  0.07           H  
ATOM   1170  N   GLN A  87      11.788  35.067   5.844  1.00  0.17           N  
ATOM   1171  CA  GLN A  87      12.843  36.040   5.580  1.00  0.17           C  
ATOM   1172  C   GLN A  87      12.320  37.424   5.170  1.00  0.17           C  
ATOM   1173  O   GLN A  87      11.529  37.556   4.227  1.00  0.17           O  
ATOM   1174  CB  GLN A  87      13.813  35.472   4.539  1.00  0.17           C  
ATOM   1175  CG  GLN A  87      14.457  34.161   4.965  1.00  0.17           C  
ATOM   1176  CD  GLN A  87      15.487  33.693   3.967  1.00  0.17           C  
ATOM   1177  NE2 GLN A  87      16.099  32.551   4.237  1.00  0.17           N  
ATOM   1178  OE1 GLN A  87      15.735  34.367   2.960  1.00  0.17           O  
ATOM   1179  H01 GLN A  87      13.371  36.207   6.519  1.00  0.17           H  
ATOM   1180  H02 GLN A  87      14.615  36.199   4.417  1.00  0.17           H  
ATOM   1181  H03 GLN A  87      13.266  35.304   3.612  1.00  0.17           H  
ATOM   1182  H04 GLN A  87      13.675  33.404   5.026  1.00  0.17           H  
ATOM   1183  H05 GLN A  87      14.940  34.302   5.932  1.00  0.17           H  
ATOM   1184  H06 GLN A  87      16.800  32.192   3.605  1.00  0.17           H  
ATOM   1185  H07 GLN A  87      15.865  32.038   5.075  1.00  0.17           H  
ATOM   1186  H14 GLN A  87      11.805  34.193   5.338  1.00  0.17           H  
ATOM   1187  N   LYS A  88      12.804  38.442   5.884  1.00  0.04           N  
ATOM   1188  CA  LYS A  88      12.341  39.823   5.774  1.00  0.04           C  
ATOM   1189  C   LYS A  88      13.241  40.702   4.875  1.00  0.04           C  
ATOM   1190  O   LYS A  88      14.058  40.173   4.118  1.00  0.04           O  
ATOM   1191  CB  LYS A  88      12.229  40.394   7.190  1.00  0.04           C  
ATOM   1192  CG  LYS A  88      10.793  40.682   7.625  1.00  0.04           C  
ATOM   1193  CD  LYS A  88      10.780  41.575   8.850  1.00  0.04           C  
ATOM   1194  CE  LYS A  88       9.548  42.458   8.870  1.00  0.04           C  
ATOM   1195  NZ  LYS A  88       9.309  42.986  10.246  1.00  0.04           N  
ATOM   1196  H01 LYS A  88      11.369  39.828   5.281  1.00  0.04           H  
ATOM   1197  H02 LYS A  88      12.759  41.347   7.192  1.00  0.04           H  
ATOM   1198  H03 LYS A  88      12.663  39.676   7.886  1.00  0.04           H  
ATOM   1199  H04 LYS A  88      10.303  39.740   7.870  1.00  0.04           H  
ATOM   1200  H05 LYS A  88      10.264  41.179   6.812  1.00  0.04           H  
ATOM   1201  H06 LYS A  88      11.663  42.214   8.821  1.00  0.04           H  
ATOM   1202  H07 LYS A  88      10.787  40.953   9.745  1.00  0.04           H  
ATOM   1203  H08 LYS A  88      13.541  38.244   6.546  1.00  0.04           H  
ATOM   1204  H09 LYS A  88       8.685  41.867   8.563  1.00  0.04           H  
ATOM   1205  H10 LYS A  88       9.692  43.293   8.184  1.00  0.04           H  
ATOM   1206  H11 LYS A  88       8.340  42.848  10.495  1.00  0.04           H  
ATOM   1207  H12 LYS A  88       9.898  42.494  10.903  1.00  0.04           H  
ATOM   1208  H13 LYS A  88       9.526  43.972  10.271  1.00  0.04           H  
ATOM   1209  N   PRO A  89      13.065  42.042   4.903  1.00  0.04           N  
ATOM   1210  CA  PRO A  89      13.998  42.943   4.207  1.00  0.04           C  
ATOM   1211  C   PRO A  89      15.468  42.934   4.637  1.00  0.04           C  
ATOM   1212  O   PRO A  89      15.795  43.168   5.798  1.00  0.04           O  
ATOM   1213  CB  PRO A  89      13.348  44.335   4.378  1.00  0.04           C  
ATOM   1214  CG  PRO A  89      12.296  44.154   5.429  1.00  0.04           C  
ATOM   1215  CD  PRO A  89      11.825  42.766   5.245  1.00  0.04           C  
ATOM   1216  H01 PRO A  89      12.928  44.705   3.443  1.00  0.04           H  
ATOM   1217  H02 PRO A  89      14.089  45.066   4.701  1.00  0.04           H  
ATOM   1218  H03 PRO A  89      11.489  44.881   5.337  1.00  0.04           H  
ATOM   1219  H04 PRO A  89      12.718  44.290   6.425  1.00  0.04           H  
ATOM   1220  H05 PRO A  89      11.318  42.363   6.122  1.00  0.04           H  
ATOM   1221  H06 PRO A  89      11.096  42.702   4.437  1.00  0.04           H  
ATOM   1222  H14 PRO A  89      14.111  42.606   3.177  1.00  0.04           H  
ATOM   1223  N   GLY A  90      16.347  42.721   3.657  1.00  0.13           N  
ATOM   1224  CA  GLY A  90      17.785  42.777   3.879  1.00  0.13           C  
ATOM   1225  C   GLY A  90      18.392  41.603   4.624  1.00  0.13           C  
ATOM   1226  O   GLY A  90      19.169  41.830   5.546  1.00  0.13           O  
ATOM   1227  H01 GLY A  90      17.949  43.645   4.518  1.00  0.13           H  
ATOM   1228  H02 GLY A  90      18.271  42.841   2.905  1.00  0.13           H  
ATOM   1229  H07 GLY A  90      16.004  42.514   2.730  1.00  0.13           H  
ATOM   1230  N   GLN A  91      18.086  40.369   4.201  1.00  0.13           N  
ATOM   1231  CA  GLN A  91      18.498  39.138   4.908  1.00  0.13           C  
ATOM   1232  C   GLN A  91      19.950  38.689   4.683  1.00  0.13           C  
ATOM   1233  O   GLN A  91      20.262  38.057   3.667  1.00  0.13           O  
ATOM   1234  CB  GLN A  91      17.577  37.959   4.533  1.00  0.13           C  
ATOM   1235  CG  GLN A  91      16.242  37.915   5.233  1.00  0.13           C  
ATOM   1236  CD  GLN A  91      16.373  38.031   6.724  1.00  0.13           C  
ATOM   1237  NE2 GLN A  91      15.645  38.970   7.304  1.00  0.13           N  
ATOM   1238  OE1 GLN A  91      17.131  37.301   7.352  1.00  0.13           O  
ATOM   1239  H01 GLN A  91      18.414  39.409   5.960  1.00  0.13           H  
ATOM   1240  H02 GLN A  91      18.106  37.061   4.852  1.00  0.13           H  
ATOM   1241  H03 GLN A  91      17.545  40.275   3.353  1.00  0.13           H  
ATOM   1242  H04 GLN A  91      17.390  38.009   3.460  1.00  0.13           H  
ATOM   1243  H05 GLN A  91      15.784  36.950   5.014  1.00  0.13           H  
ATOM   1244  H06 GLN A  91      15.628  38.739   4.870  1.00  0.13           H  
ATOM   1245  H07 GLN A  91      15.695  39.102   8.304  1.00  0.13           H  
ATOM   1246  H08 GLN A  91      15.039  39.555   6.747  1.00  0.13           H  
ATOM   1247  N   SER A  92      20.831  38.989   5.634  1.00  0.22           N  
ATOM   1248  CA  SER A  92      22.172  38.414   5.622  1.00  0.22           C  
ATOM   1249  C   SER A  92      22.115  37.069   6.346  1.00  0.22           C  
ATOM   1250  O   SER A  92      21.029  36.574   6.675  1.00  0.22           O  
ATOM   1251  CB  SER A  92      23.177  39.361   6.293  1.00  0.22           C  
ATOM   1252  OG  SER A  92      22.702  39.846   7.536  1.00  0.22           O  
ATOM   1253  H01 SER A  92      22.509  38.268   4.596  1.00  0.22           H  
ATOM   1254  H02 SER A  92      23.325  40.216   5.633  1.00  0.22           H  
ATOM   1255  H03 SER A  92      24.111  38.824   6.458  1.00  0.22           H  
ATOM   1256  H04 SER A  92      22.721  40.806   7.534  1.00  0.22           H  
ATOM   1257  H09 SER A  92      20.568  39.624   6.374  1.00  0.22           H  
ATOM   1258  N   ARG A  93      23.277  36.473   6.591  1.00  0.36           N  
ATOM   1259  CA  ARG A  93      23.318  35.255   7.375  1.00  0.36           C  
ATOM   1260  C   ARG A  93      23.046  35.638   8.812  1.00  0.36           C  
ATOM   1261  O   ARG A  93      22.001  35.303   9.368  1.00  0.36           O  
ATOM   1262  CB  ARG A  93      24.669  34.564   7.251  1.00  0.36           C  
ATOM   1263  CG  ARG A  93      24.836  33.831   5.939  1.00  0.36           C  
ATOM   1264  CD  ARG A  93      24.913  32.327   6.158  1.00  0.36           C  
ATOM   1265  NE  ARG A  93      23.609  31.667   6.092  1.00  0.36           N  
ATOM   1266  CZ  ARG A  93      23.270  30.609   6.826  1.00  0.36           C  
ATOM   1267  NH1 ARG A  93      24.124  30.088   7.700  1.00  0.36           N  
ATOM   1268  NH2 ARG A  93      22.092  30.032   6.647  1.00  0.36           N  
ATOM   1269  H01 ARG A  93      22.570  34.550   7.014  1.00  0.36           H  
ATOM   1270  H02 ARG A  93      24.733  33.825   8.049  1.00  0.36           H  
ATOM   1271  H03 ARG A  93      25.454  35.316   7.333  1.00  0.36           H  
ATOM   1272  H04 ARG A  93      25.765  34.161   5.474  1.00  0.36           H  
ATOM   1273  H05 ARG A  93      24.133  36.869   6.230  1.00  0.36           H  
ATOM   1274  H06 ARG A  93      23.986  34.055   5.295  1.00  0.36           H  
ATOM   1275  H07 ARG A  93      25.307  32.166   7.162  1.00  0.36           H  
ATOM   1276  H08 ARG A  93      25.559  31.897   5.392  1.00  0.36           H  
ATOM   1277  H09 ARG A  93      22.923  32.037   5.450  1.00  0.36           H  
ATOM   1278  H10 ARG A  93      23.864  29.272   8.236  1.00  0.36           H  
ATOM   1279  H11 ARG A  93      25.034  30.508   7.829  1.00  0.36           H  
ATOM   1280  H12 ARG A  93      21.444  30.407   5.970  1.00  0.36           H  
ATOM   1281  H13 ARG A  93      21.842  29.216   7.188  1.00  0.36           H  
ATOM   1282  N   LEU A  94      23.928  36.447   9.378  1.00  0.33           N  
ATOM   1283  CA  LEU A  94      23.818  36.813  10.783  1.00  0.33           C  
ATOM   1284  C   LEU A  94      22.454  37.406  11.195  1.00  0.33           C  
ATOM   1285  O   LEU A  94      22.068  37.323  12.363  1.00  0.33           O  
ATOM   1286  CB  LEU A  94      24.948  37.761  11.150  1.00  0.33           C  
ATOM   1287  CG  LEU A  94      25.125  37.871  12.654  1.00  0.33           C  
ATOM   1288  CD1 LEU A  94      25.352  36.476  13.212  1.00  0.33           C  
ATOM   1289  CD2 LEU A  94      26.262  38.818  12.994  1.00  0.33           C  
ATOM   1290  H01 LEU A  94      23.898  35.882  11.345  1.00  0.33           H  
ATOM   1291  H02 LEU A  94      24.699  38.750  10.765  1.00  0.33           H  
ATOM   1292  H03 LEU A  94      25.875  37.393  10.711  1.00  0.33           H  
ATOM   1293  H04 LEU A  94      24.229  38.291  13.112  1.00  0.33           H  
ATOM   1294  H05 LEU A  94      26.220  36.486  13.871  1.00  0.33           H  
ATOM   1295  H06 LEU A  94      24.473  36.161  13.774  1.00  0.33           H  
ATOM   1296  H07 LEU A  94      25.527  35.780  12.392  1.00  0.33           H  
ATOM   1297  H08 LEU A  94      27.111  38.615  12.341  1.00  0.33           H  
ATOM   1298  H09 LEU A  94      25.933  39.847  12.851  1.00  0.33           H  
ATOM   1299  H10 LEU A  94      26.559  38.672  14.032  1.00  0.33           H  
ATOM   1300  H14 LEU A  94      24.689  36.816   8.826  1.00  0.33           H  
ATOM   1301  N   GLU A  95      21.714  37.967  10.238  1.00  0.40           N  
ATOM   1302  CA  GLU A  95      20.385  38.507  10.516  1.00  0.40           C  
ATOM   1303  C   GLU A  95      19.320  37.426  10.632  1.00  0.40           C  
ATOM   1304  O   GLU A  95      18.369  37.550  11.409  1.00  0.40           O  
ATOM   1305  CB  GLU A  95      19.960  39.473   9.427  1.00  0.40           C  
ATOM   1306  CG  GLU A  95      18.460  39.762   9.459  1.00  0.40           C  
ATOM   1307  CD  GLU A  95      18.076  40.953   8.632  1.00  0.40           C  
ATOM   1308  OE1 GLU A  95      18.967  41.684   8.159  1.00  0.40           O  
ATOM   1309  OE2 GLU A  95      16.868  41.178   8.473  1.00  0.40           O  
ATOM   1310  H01 GLU A  95      20.466  39.018  11.476  1.00  0.40           H  
ATOM   1311  H02 GLU A  95      20.189  39.013   8.466  1.00  0.40           H  
ATOM   1312  H03 GLU A  95      20.501  40.410   9.559  1.00  0.40           H  
ATOM   1313  H04 GLU A  95      18.192  39.982  10.492  1.00  0.40           H  
ATOM   1314  H05 GLU A  95      17.929  38.889   9.080  1.00  0.40           H  
ATOM   1315  H11 GLU A  95      22.081  38.020   9.298  1.00  0.40           H  
ATOM   1316  N   LEU A  96      19.468  36.390   9.814  1.00  0.39           N  
ATOM   1317  CA  LEU A  96      18.550  35.250   9.793  1.00  0.39           C  
ATOM   1318  C   LEU A  96      18.768  34.360  11.004  1.00  0.39           C  
ATOM   1319  O   LEU A  96      17.813  33.859  11.596  1.00  0.39           O  
ATOM   1320  CB  LEU A  96      18.755  34.440   8.501  1.00  0.39           C  
ATOM   1321  CG  LEU A  96      18.046  33.090   8.303  1.00  0.39           C  
ATOM   1322  CD1 LEU A  96      16.536  33.270   8.276  1.00  0.39           C  
ATOM   1323  CD2 LEU A  96      18.514  32.458   6.994  1.00  0.39           C  
ATOM   1324  H01 LEU A  96      17.528  35.627   9.825  1.00  0.39           H  
ATOM   1325  H02 LEU A  96      19.806  34.158   8.555  1.00  0.39           H  
ATOM   1326  H03 LEU A  96      18.442  35.081   7.677  1.00  0.39           H  
ATOM   1327  H04 LEU A  96      18.298  32.438   9.139  1.00  0.39           H  
ATOM   1328  H05 LEU A  96      16.076  32.587   8.990  1.00  0.39           H  
ATOM   1329  H06 LEU A  96      20.251  36.389   9.176  1.00  0.39           H  
ATOM   1330  H07 LEU A  96      16.287  34.297   8.545  1.00  0.39           H  
ATOM   1331  H08 LEU A  96      16.162  33.055   7.275  1.00  0.39           H  
ATOM   1332  H09 LEU A  96      19.536  32.098   7.110  1.00  0.39           H  
ATOM   1333  H10 LEU A  96      17.862  31.622   6.740  1.00  0.39           H  
ATOM   1334  H11 LEU A  96      18.480  33.202   6.198  1.00  0.39           H  
ATOM   1335  N   VAL A  97      20.031  34.154  11.356  1.00  0.53           N  
ATOM   1336  CA  VAL A  97      20.390  33.285  12.471  1.00  0.53           C  
ATOM   1337  C   VAL A  97      19.814  33.909  13.742  1.00  0.53           C  
ATOM   1338  O   VAL A  97      19.265  33.190  14.610  1.00  0.53           O  
ATOM   1339  CB  VAL A  97      21.936  33.119  12.560  1.00  0.53           C  
ATOM   1340  CG1 VAL A  97      22.322  32.107  13.619  1.00  0.53           C  
ATOM   1341  CG2 VAL A  97      22.485  32.686  11.204  1.00  0.53           C  
ATOM   1342  H01 VAL A  97      19.978  32.285  12.333  1.00  0.53           H  
ATOM   1343  H02 VAL A  97      22.366  34.080  12.841  1.00  0.53           H  
ATOM   1344  H03 VAL A  97      23.197  32.465  14.161  1.00  0.53           H  
ATOM   1345  H04 VAL A  97      21.494  31.975  14.315  1.00  0.53           H  
ATOM   1346  H05 VAL A  97      22.554  31.154  13.144  1.00  0.53           H  
ATOM   1347  H06 VAL A  97      23.505  32.320  11.325  1.00  0.53           H  
ATOM   1348  H07 VAL A  97      21.861  31.891  10.796  1.00  0.53           H  
ATOM   1349  H08 VAL A  97      22.483  33.537  10.522  1.00  0.53           H  
ATOM   1350  H12 VAL A  97      20.765  34.613  10.836  1.00  0.53           H  
ATOM   1351  N   GLY A  98      19.870  35.252  13.790  1.00  0.75           N  
ATOM   1352  CA  GLY A  98      19.264  36.023  14.868  1.00  0.75           C  
ATOM   1353  C   GLY A  98      17.743  35.894  14.957  1.00  0.75           C  
ATOM   1354  O   GLY A  98      17.186  35.670  16.056  1.00  0.75           O  
ATOM   1355  H01 GLY A  98      19.476  37.071  14.658  1.00  0.75           H  
ATOM   1356  H02 GLY A  98      19.692  35.685  15.812  1.00  0.75           H  
ATOM   1357  H09 GLY A  98      20.350  35.745  13.051  1.00  0.75           H  
ATOM   1358  N   ALA A  99      17.062  36.043  13.817  1.00  0.42           N  
ATOM   1359  CA  ALA A  99      15.612  35.771  13.707  1.00  0.42           C  
ATOM   1360  C   ALA A  99      15.198  34.383  14.285  1.00  0.42           C  
ATOM   1361  O   ALA A  99      14.407  34.289  15.243  1.00  0.42           O  
ATOM   1362  CB  ALA A  99      15.170  35.901  12.232  1.00  0.42           C  
ATOM   1363  H01 ALA A  99      15.099  36.515  14.317  1.00  0.42           H  
ATOM   1364  H02 ALA A  99      14.315  36.574  12.167  1.00  0.42           H  
ATOM   1365  H03 ALA A  99      17.559  36.355  12.995  1.00  0.42           H  
ATOM   1366  H04 ALA A  99      15.993  36.301  11.640  1.00  0.42           H  
ATOM   1367  H05 ALA A  99      14.889  34.920  11.848  1.00  0.42           H  
ATOM   1368  N   THR A 100      15.765  33.320  13.725  1.00  0.33           N  
ATOM   1369  CA  THR A 100      15.574  31.976  14.240  1.00  0.33           C  
ATOM   1370  C   THR A 100      15.756  31.939  15.737  1.00  0.33           C  
ATOM   1371  O   THR A 100      14.809  31.616  16.456  1.00  0.33           O  
ATOM   1372  CB  THR A 100      16.553  31.023  13.612  1.00  0.33           C  
ATOM   1373  CG2 THR A 100      16.472  29.651  14.240  1.00  0.33           C  
ATOM   1374  OG1 THR A 100      16.251  30.917  12.220  1.00  0.33           O  
ATOM   1375  H01 THR A 100      14.556  31.675  13.992  1.00  0.33           H  
ATOM   1376  H02 THR A 100      17.561  31.406  13.768  1.00  0.33           H  
ATOM   1377  H03 THR A 100      15.440  29.300  14.213  1.00  0.33           H  
ATOM   1378  H04 THR A 100      17.105  28.959  13.685  1.00  0.33           H  
ATOM   1379  H05 THR A 100      16.810  29.704  15.275  1.00  0.33           H  
ATOM   1380  H06 THR A 100      16.350  33.451  12.912  1.00  0.33           H  
ATOM   1381  H07 THR A 100      15.977  30.019  12.019  1.00  0.33           H  
ATOM   1382  N   VAL A 101      16.943  32.315  16.214  1.00  0.54           N  
ATOM   1383  CA  VAL A 101      17.240  32.187  17.645  1.00  0.54           C  
ATOM   1384  C   VAL A 101      16.176  32.846  18.499  1.00  0.54           C  
ATOM   1385  O   VAL A 101      15.852  32.343  19.576  1.00  0.54           O  
ATOM   1386  CB  VAL A 101      18.657  32.705  18.036  1.00  0.54           C  
ATOM   1387  CG1 VAL A 101      18.894  32.568  19.540  1.00  0.54           C  
ATOM   1388  CG2 VAL A 101      19.718  31.915  17.312  1.00  0.54           C  
ATOM   1389  H01 VAL A 101      17.234  31.116  17.847  1.00  0.54           H  
ATOM   1390  H02 VAL A 101      18.713  33.757  17.755  1.00  0.54           H  
ATOM   1391  H03 VAL A 101      19.631  33.305  19.860  1.00  0.54           H  
ATOM   1392  H04 VAL A 101      17.958  32.737  20.073  1.00  0.54           H  
ATOM   1393  H05 VAL A 101      19.263  31.566  19.761  1.00  0.54           H  
ATOM   1394  H06 VAL A 101      20.628  31.895  17.912  1.00  0.54           H  
ATOM   1395  H07 VAL A 101      19.367  30.896  17.152  1.00  0.54           H  
ATOM   1396  H08 VAL A 101      17.641  32.690  15.587  1.00  0.54           H  
ATOM   1397  H09 VAL A 101      19.927  32.383  16.350  1.00  0.54           H  
ATOM   1398  N   ASN A 102      15.540  33.890  17.972  1.00  0.57           N  
ATOM   1399  CA  ASN A 102      14.468  34.550  18.734  1.00  0.57           C  
ATOM   1400  C   ASN A 102      13.231  33.675  18.842  1.00  0.57           C  
ATOM   1401  O   ASN A 102      12.672  33.494  19.931  1.00  0.57           O  
ATOM   1402  CB  ASN A 102      14.125  35.916  18.144  1.00  0.57           C  
ATOM   1403  CG  ASN A 102      15.124  36.960  18.533  1.00  0.57           C  
ATOM   1404  ND2 ASN A 102      15.257  38.002  17.725  1.00  0.57           N  
ATOM   1405  OD1 ASN A 102      15.787  36.821  19.555  1.00  0.57           O  
ATOM   1406  H01 ASN A 102      14.845  34.708  19.745  1.00  0.57           H  
ATOM   1407  H02 ASN A 102      13.153  36.217  18.535  1.00  0.57           H  
ATOM   1408  H03 ASN A 102      14.104  35.836  17.057  1.00  0.57           H  
ATOM   1409  H04 ASN A 102      15.923  38.729  17.944  1.00  0.57           H  
ATOM   1410  H05 ASN A 102      14.692  38.069  16.890  1.00  0.57           H  
ATOM   1411  H10 ASN A 102      15.792  34.227  17.054  1.00  0.57           H  
ATOM   1412  N   ILE A 103      12.841  33.107  17.702  1.00  0.23           N  
ATOM   1413  CA  ILE A 103      11.766  32.099  17.643  1.00  0.23           C  
ATOM   1414  C   ILE A 103      12.107  30.900  18.542  1.00  0.23           C  
ATOM   1415  O   ILE A 103      11.304  30.484  19.376  1.00  0.23           O  
ATOM   1416  CB  ILE A 103      11.534  31.585  16.199  1.00  0.23           C  
ATOM   1417  CG1 ILE A 103      11.684  32.738  15.201  1.00  0.23           C  
ATOM   1418  CG2 ILE A 103      10.137  30.973  16.087  1.00  0.23           C  
ATOM   1419  CD1 ILE A 103      11.087  32.475  13.814  1.00  0.23           C  
ATOM   1420  H01 ILE A 103      10.855  32.586  17.992  1.00  0.23           H  
ATOM   1421  H02 ILE A 103      12.277  30.822  15.968  1.00  0.23           H  
ATOM   1422  H03 ILE A 103      12.755  32.874  15.051  1.00  0.23           H  
ATOM   1423  H04 ILE A 103      11.192  33.616  15.621  1.00  0.23           H  
ATOM   1424  H05 ILE A 103       9.448  31.714  15.681  1.00  0.23           H  
ATOM   1425  H06 ILE A 103      13.300  33.377  16.844  1.00  0.23           H  
ATOM   1426  H07 ILE A 103      10.171  30.108  15.425  1.00  0.23           H  
ATOM   1427  H08 ILE A 103       9.796  30.662  17.074  1.00  0.23           H  
ATOM   1428  H09 ILE A 103      10.196  33.089  13.680  1.00  0.23           H  
ATOM   1429  H10 ILE A 103      11.820  32.728  13.048  1.00  0.23           H  
ATOM   1430  H11 ILE A 103      10.818  31.422  13.727  1.00  0.23           H  
ATOM   1431  N   LEU A 104      13.324  30.392  18.424  1.00  0.24           N  
ATOM   1432  CA  LEU A 104      13.691  29.270  19.240  1.00  0.24           C  
ATOM   1433  C   LEU A 104      13.538  29.567  20.710  1.00  0.24           C  
ATOM   1434  O   LEU A 104      12.811  28.860  21.382  1.00  0.24           O  
ATOM   1435  CB  LEU A 104      15.082  28.762  18.912  1.00  0.24           C  
ATOM   1436  CG  LEU A 104      15.166  28.119  17.539  1.00  0.24           C  
ATOM   1437  CD1 LEU A 104      16.445  27.337  17.510  1.00  0.24           C  
ATOM   1438  CD2 LEU A 104      13.965  27.188  17.270  1.00  0.24           C  
ATOM   1439  H01 LEU A 104      12.993  28.467  19.003  1.00  0.24           H  
ATOM   1440  H02 LEU A 104      15.333  27.998  19.647  1.00  0.24           H  
ATOM   1441  H03 LEU A 104      15.777  29.601  18.947  1.00  0.24           H  
ATOM   1442  H04 LEU A 104      15.145  28.885  16.763  1.00  0.24           H  
ATOM   1443  H05 LEU A 104      17.220  27.890  18.041  1.00  0.24           H  
ATOM   1444  H06 LEU A 104      16.292  26.372  17.993  1.00  0.24           H  
ATOM   1445  H07 LEU A 104      16.753  27.182  16.476  1.00  0.24           H  
ATOM   1446  H08 LEU A 104      13.132  27.774  16.881  1.00  0.24           H  
ATOM   1447  H09 LEU A 104      14.248  26.430  16.540  1.00  0.24           H  
ATOM   1448  H10 LEU A 104      13.665  26.704  18.199  1.00  0.24           H  
ATOM   1449  H12 LEU A 104      13.984  30.788  17.770  1.00  0.24           H  
ATOM   1450  N   LYS A 105      14.148  30.642  21.199  1.00  0.37           N  
ATOM   1451  CA  LYS A 105      14.005  31.016  22.608  1.00  0.37           C  
ATOM   1452  C   LYS A 105      12.542  31.234  23.032  1.00  0.37           C  
ATOM   1453  O   LYS A 105      12.223  31.197  24.229  1.00  0.37           O  
ATOM   1454  CB  LYS A 105      14.860  32.246  22.913  1.00  0.37           C  
ATOM   1455  CG  LYS A 105      14.696  32.822  24.326  1.00  0.37           C  
ATOM   1456  CD  LYS A 105      15.187  31.897  25.447  1.00  0.37           C  
ATOM   1457  CE  LYS A 105      15.064  32.604  26.814  1.00  0.37           C  
ATOM   1458  NZ  LYS A 105      15.136  31.675  27.982  1.00  0.37           N  
ATOM   1459  H01 LYS A 105      14.363  30.174  23.201  1.00  0.37           H  
ATOM   1460  H02 LYS A 105      14.524  33.025  22.228  1.00  0.37           H  
ATOM   1461  H03 LYS A 105      15.906  31.972  22.779  1.00  0.37           H  
ATOM   1462  H04 LYS A 105      13.626  32.961  24.483  1.00  0.37           H  
ATOM   1463  H05 LYS A 105      15.257  33.755  24.382  1.00  0.37           H  
ATOM   1464  H06 LYS A 105      16.233  31.647  25.269  1.00  0.37           H  
ATOM   1465  H07 LYS A 105      14.584  30.989  25.455  1.00  0.37           H  
ATOM   1466  H08 LYS A 105      14.080  33.072  26.841  1.00  0.37           H  
ATOM   1467  H09 LYS A 105      15.873  33.329  26.901  1.00  0.37           H  
ATOM   1468  H10 LYS A 105      15.505  32.169  28.782  1.00  0.37           H  
ATOM   1469  H11 LYS A 105      14.719  31.210  20.589  1.00  0.37           H  
ATOM   1470  H12 LYS A 105      14.211  31.331  28.197  1.00  0.37           H  
ATOM   1471  H13 LYS A 105      15.741  30.898  27.758  1.00  0.37           H  
ATOM   1472  N   ALA A 106      11.652  31.347  22.040  1.00  0.37           N  
ATOM   1473  CA  ALA A 106      10.215  31.559  22.254  1.00  0.37           C  
ATOM   1474  C   ALA A 106       9.398  30.263  22.372  1.00  0.37           C  
ATOM   1475  O   ALA A 106       8.715  30.022  23.390  1.00  0.37           O  
ATOM   1476  CB  ALA A 106       9.646  32.423  21.134  1.00  0.37           C  
ATOM   1477  H01 ALA A 106      10.127  32.063  23.216  1.00  0.37           H  
ATOM   1478  H02 ALA A 106       8.746  32.927  21.486  1.00  0.37           H  
ATOM   1479  H03 ALA A 106      10.385  33.167  20.837  1.00  0.37           H  
ATOM   1480  H04 ALA A 106       9.398  31.794  20.279  1.00  0.37           H  
ATOM   1481  H14 ALA A 106      11.988  31.283  21.090  1.00  0.37           H  
ATOM   1482  N   ILE A 107       9.442  29.455  21.309  1.00  0.18           N  
ATOM   1483  CA  ILE A 107       8.734  28.169  21.251  1.00  0.18           C  
ATOM   1484  C   ILE A 107       9.172  27.213  22.363  1.00  0.18           C  
ATOM   1485  O   ILE A 107       8.358  26.790  23.186  1.00  0.18           O  
ATOM   1486  CB  ILE A 107       8.988  27.442  19.903  1.00  0.18           C  
ATOM   1487  CG1 ILE A 107       8.628  28.332  18.719  1.00  0.18           C  
ATOM   1488  CG2 ILE A 107       8.138  26.211  19.811  1.00  0.18           C  
ATOM   1489  CD1 ILE A 107       8.909  27.654  17.363  1.00  0.18           C  
ATOM   1490  H01 ILE A 107       7.679  28.415  21.367  1.00  0.18           H  
ATOM   1491  H02 ILE A 107      10.048  27.189  19.870  1.00  0.18           H  
ATOM   1492  H03 ILE A 107       9.249  29.226  18.777  1.00  0.18           H  
ATOM   1493  H04 ILE A 107       7.567  28.577  18.775  1.00  0.18           H  
ATOM   1494  H05 ILE A 107       9.987  29.741  20.508  1.00  0.18           H  
ATOM   1495  H06 ILE A 107       7.202  26.453  19.308  1.00  0.18           H  
ATOM   1496  H07 ILE A 107       8.667  25.445  19.244  1.00  0.18           H  
ATOM   1497  H08 ILE A 107       7.925  25.840  20.814  1.00  0.18           H  
ATOM   1498  H09 ILE A 107       9.945  27.318  17.333  1.00  0.18           H  
ATOM   1499  H10 ILE A 107       8.246  26.798  17.240  1.00  0.18           H  
ATOM   1500  H11 ILE A 107       8.736  28.367  16.557  1.00  0.18           H  
ATOM   1501  N   MET A 108      10.470  26.926  22.401  1.00  0.27           N  
ATOM   1502  CA  MET A 108      11.012  25.796  23.141  1.00  0.27           C  
ATOM   1503  C   MET A 108      10.596  25.702  24.608  1.00  0.27           C  
ATOM   1504  O   MET A 108       9.823  24.821  24.958  1.00  0.27           O  
ATOM   1505  CB  MET A 108      12.546  25.711  23.005  1.00  0.27           C  
ATOM   1506  CG  MET A 108      13.081  25.603  21.594  1.00  0.27           C  
ATOM   1507  SD  MET A 108      12.340  24.290  20.641  1.00  0.27           S  
ATOM   1508  CE  MET A 108      13.085  22.900  21.456  1.00  0.27           C  
ATOM   1509  H01 MET A 108      10.553  24.930  22.664  1.00  0.27           H  
ATOM   1510  H02 MET A 108      12.834  24.784  23.500  1.00  0.27           H  
ATOM   1511  H03 MET A 108      12.972  26.607  23.456  1.00  0.27           H  
ATOM   1512  H04 MET A 108      14.144  25.375  21.675  1.00  0.27           H  
ATOM   1513  H05 MET A 108      12.895  26.547  21.082  1.00  0.27           H  
ATOM   1514  H06 MET A 108      14.014  23.214  21.931  1.00  0.27           H  
ATOM   1515  H07 MET A 108      12.403  22.514  22.213  1.00  0.27           H  
ATOM   1516  H08 MET A 108      13.297  22.120  20.725  1.00  0.27           H  
ATOM   1517  H12 MET A 108      11.109  27.520  21.893  1.00  0.27           H  
ATOM   1518  N   PRO A 109      11.128  26.574  25.487  1.00  0.25           N  
ATOM   1519  CA  PRO A 109      10.894  26.386  26.921  1.00  0.25           C  
ATOM   1520  C   PRO A 109       9.477  25.978  27.333  1.00  0.25           C  
ATOM   1521  O   PRO A 109       9.315  24.997  28.042  1.00  0.25           O  
ATOM   1522  CB  PRO A 109      11.307  27.725  27.496  1.00  0.25           C  
ATOM   1523  CG  PRO A 109      12.499  28.059  26.650  1.00  0.25           C  
ATOM   1524  CD  PRO A 109      12.040  27.715  25.257  1.00  0.25           C  
ATOM   1525  H01 PRO A 109      11.514  27.704  28.566  1.00  0.25           H  
ATOM   1526  H02 PRO A 109      10.517  28.468  27.384  1.00  0.25           H  
ATOM   1527  H03 PRO A 109      13.399  27.521  26.948  1.00  0.25           H  
ATOM   1528  H04 PRO A 109      12.751  29.116  26.729  1.00  0.25           H  
ATOM   1529  H05 PRO A 109      11.566  28.549  24.740  1.00  0.25           H  
ATOM   1530  H06 PRO A 109      12.880  27.426  24.626  1.00  0.25           H  
ATOM   1531  H09 PRO A 109      11.458  25.533  27.298  1.00  0.25           H  
ATOM   1532  N   ASN A 110       8.456  26.684  26.855  1.00  0.29           N  
ATOM   1533  CA  ASN A 110       7.069  26.308  27.146  1.00  0.29           C  
ATOM   1534  C   ASN A 110       6.667  24.990  26.485  1.00  0.29           C  
ATOM   1535  O   ASN A 110       5.868  24.221  27.036  1.00  0.29           O  
ATOM   1536  CB  ASN A 110       6.107  27.402  26.697  1.00  0.29           C  
ATOM   1537  CG  ASN A 110       5.978  28.511  27.707  1.00  0.29           C  
ATOM   1538  ND2 ASN A 110       5.380  29.611  27.288  1.00  0.29           N  
ATOM   1539  OD1 ASN A 110       6.382  28.375  28.861  1.00  0.29           O  
ATOM   1540  H01 ASN A 110       7.008  26.178  28.226  1.00  0.29           H  
ATOM   1541  H02 ASN A 110       5.123  26.948  26.579  1.00  0.29           H  
ATOM   1542  H03 ASN A 110       6.470  27.823  25.759  1.00  0.29           H  
ATOM   1543  H04 ASN A 110       5.251  30.388  27.920  1.00  0.29           H  
ATOM   1544  H05 ASN A 110       5.051  29.676  26.335  1.00  0.29           H  
ATOM   1545  H07 ASN A 110       8.640  27.494  26.281  1.00  0.29           H  
ATOM   1546  N   LEU A 111       7.215  24.743  25.295  1.00  0.15           N  
ATOM   1547  CA  LEU A 111       6.898  23.560  24.498  1.00  0.15           C  
ATOM   1548  C   LEU A 111       7.396  22.323  25.203  1.00  0.15           C  
ATOM   1549  O   LEU A 111       6.633  21.390  25.452  1.00  0.15           O  
ATOM   1550  CB  LEU A 111       7.592  23.671  23.155  1.00  0.15           C  
ATOM   1551  CG  LEU A 111       6.968  22.869  22.040  1.00  0.15           C  
ATOM   1552  CD1 LEU A 111       5.481  23.113  21.975  1.00  0.15           C  
ATOM   1553  CD2 LEU A 111       7.658  23.238  20.756  1.00  0.15           C  
ATOM   1554  H01 LEU A 111       5.819  23.493  24.362  1.00  0.15           H  
ATOM   1555  H02 LEU A 111       8.592  23.262  23.298  1.00  0.15           H  
ATOM   1556  H03 LEU A 111       7.589  24.720  22.859  1.00  0.15           H  
ATOM   1557  H04 LEU A 111       7.097  21.802  22.220  1.00  0.15           H  
ATOM   1558  H05 LEU A 111       4.985  22.538  22.757  1.00  0.15           H  
ATOM   1559  H06 LEU A 111       7.882  25.406  24.926  1.00  0.15           H  
ATOM   1560  H07 LEU A 111       5.280  24.174  22.122  1.00  0.15           H  
ATOM   1561  H08 LEU A 111       5.103  22.802  21.001  1.00  0.15           H  
ATOM   1562  H09 LEU A 111       8.664  22.819  20.752  1.00  0.15           H  
ATOM   1563  H10 LEU A 111       7.095  22.838  19.912  1.00  0.15           H  
ATOM   1564  H11 LEU A 111       7.716  24.323  20.673  1.00  0.15           H  
ATOM   1565  N   VAL A 112       8.677  22.346  25.557  1.00  0.13           N  
ATOM   1566  CA  VAL A 112       9.309  21.253  26.286  1.00  0.13           C  
ATOM   1567  C   VAL A 112       8.599  20.956  27.606  1.00  0.13           C  
ATOM   1568  O   VAL A 112       8.527  19.794  28.013  1.00  0.13           O  
ATOM   1569  CB  VAL A 112      10.820  21.534  26.567  1.00  0.13           C  
ATOM   1570  CG1 VAL A 112      11.371  20.537  27.571  1.00  0.13           C  
ATOM   1571  CG2 VAL A 112      11.617  21.438  25.294  1.00  0.13           C  
ATOM   1572  H01 VAL A 112       9.227  20.379  25.640  1.00  0.13           H  
ATOM   1573  H02 VAL A 112      10.904  22.541  26.975  1.00  0.13           H  
ATOM   1574  H03 VAL A 112      12.280  20.938  28.019  1.00  0.13           H  
ATOM   1575  H04 VAL A 112      10.630  20.359  28.351  1.00  0.13           H  
ATOM   1576  H05 VAL A 112      11.599  19.599  27.065  1.00  0.13           H  
ATOM   1577  H06 VAL A 112      12.608  21.041  25.515  1.00  0.13           H  
ATOM   1578  H07 VAL A 112      11.108  20.774  24.595  1.00  0.13           H  
ATOM   1579  H08 VAL A 112      11.714  22.429  24.850  1.00  0.13           H  
ATOM   1580  H12 VAL A 112       9.234  23.152  25.311  1.00  0.13           H  
ATOM   1581  N   LYS A 113       8.083  21.992  28.274  1.00  0.07           N  
ATOM   1582  CA  LYS A 113       7.448  21.818  29.585  1.00  0.07           C  
ATOM   1583  C   LYS A 113       6.104  21.124  29.384  1.00  0.07           C  
ATOM   1584  O   LYS A 113       5.572  20.478  30.292  1.00  0.07           O  
ATOM   1585  CB  LYS A 113       7.259  23.169  30.301  1.00  0.07           C  
ATOM   1586  CG  LYS A 113       5.839  23.790  30.178  1.00  0.07           C  
ATOM   1587  CD  LYS A 113       5.787  25.283  30.526  1.00  0.07           C  
ATOM   1588  CE  LYS A 113       5.154  25.542  31.900  1.00  0.07           C  
ATOM   1589  NZ  LYS A 113       5.249  26.985  32.327  1.00  0.07           N  
ATOM   1590  H01 LYS A 113       8.092  21.208  30.218  1.00  0.07           H  
ATOM   1591  H02 LYS A 113       7.938  23.868  29.812  1.00  0.07           H  
ATOM   1592  H03 LYS A 113       7.474  23.023  31.360  1.00  0.07           H  
ATOM   1593  H04 LYS A 113       5.202  23.273  30.896  1.00  0.07           H  
ATOM   1594  H05 LYS A 113       5.495  23.663  29.152  1.00  0.07           H  
ATOM   1595  H06 LYS A 113       5.168  25.777  29.777  1.00  0.07           H  
ATOM   1596  H07 LYS A 113       6.803  25.678  30.528  1.00  0.07           H  
ATOM   1597  H08 LYS A 113       5.704  24.948  32.630  1.00  0.07           H  
ATOM   1598  H09 LYS A 113       8.131  22.915  27.867  1.00  0.07           H  
ATOM   1599  H10 LYS A 113       4.102  25.260  31.858  1.00  0.07           H  
ATOM   1600  H11 LYS A 113       5.962  27.450  31.784  1.00  0.07           H  
ATOM   1601  H12 LYS A 113       4.360  27.441  32.176  1.00  0.07           H  
ATOM   1602  H13 LYS A 113       5.489  27.032  33.307  1.00  0.07           H  
ATOM   1603  N   VAL A 114       5.568  21.243  28.178  1.00  0.19           N  
ATOM   1604  CA  VAL A 114       4.287  20.650  27.897  1.00  0.19           C  
ATOM   1605  C   VAL A 114       4.497  19.219  27.451  1.00  0.19           C  
ATOM   1606  O   VAL A 114       3.665  18.346  27.716  1.00  0.19           O  
ATOM   1607  CB  VAL A 114       3.544  21.492  26.861  1.00  0.19           C  
ATOM   1608  CG1 VAL A 114       3.208  20.677  25.612  1.00  0.19           C  
ATOM   1609  CG2 VAL A 114       2.294  22.116  27.499  1.00  0.19           C  
ATOM   1610  H01 VAL A 114       3.663  20.630  28.791  1.00  0.19           H  
ATOM   1611  H02 VAL A 114       4.197  22.300  26.531  1.00  0.19           H  
ATOM   1612  H03 VAL A 114       2.368  21.139  25.093  1.00  0.19           H  
ATOM   1613  H04 VAL A 114       4.074  20.651  24.950  1.00  0.19           H  
ATOM   1614  H05 VAL A 114       2.941  19.661  25.902  1.00  0.19           H  
ATOM   1615  H06 VAL A 114       1.459  21.420  27.417  1.00  0.19           H  
ATOM   1616  H07 VAL A 114       2.489  22.327  28.551  1.00  0.19           H  
ATOM   1617  H08 VAL A 114       2.046  23.043  26.982  1.00  0.19           H  
ATOM   1618  H14 VAL A 114       6.059  21.750  27.455  1.00  0.19           H  
ATOM   1619  N   ALA A 115       5.634  18.977  26.800  1.00  0.18           N  
ATOM   1620  CA  ALA A 115       5.972  17.643  26.322  1.00  0.18           C  
ATOM   1621  C   ALA A 115       7.458  17.342  26.412  1.00  0.18           C  
ATOM   1622  O   ALA A 115       8.147  17.287  25.392  1.00  0.18           O  
ATOM   1623  CB  ALA A 115       5.510  17.478  24.916  1.00  0.18           C  
ATOM   1624  H01 ALA A 115       5.462  16.933  26.973  1.00  0.18           H  
ATOM   1625  H02 ALA A 115       4.643  18.115  24.742  1.00  0.18           H  
ATOM   1626  H03 ALA A 115       6.312  17.762  24.234  1.00  0.18           H  
ATOM   1627  H04 ALA A 115       5.236  16.437  24.743  1.00  0.18           H  
ATOM   1628  H09 ALA A 115       6.278  19.737  26.634  1.00  0.18           H  
ATOM   1629  N   PRO A 116       7.955  17.024  27.625  1.00  0.39           N  
ATOM   1630  CA  PRO A 116       9.395  16.914  27.907  1.00  0.39           C  
ATOM   1631  C   PRO A 116      10.006  15.590  27.464  1.00  0.39           C  
ATOM   1632  O   PRO A 116      11.205  15.387  27.565  1.00  0.39           O  
ATOM   1633  CB  PRO A 116       9.427  16.986  29.411  1.00  0.39           C  
ATOM   1634  CG  PRO A 116       8.191  16.233  29.798  1.00  0.39           C  
ATOM   1635  CD  PRO A 116       7.152  16.653  28.812  1.00  0.39           C  
ATOM   1636  H01 PRO A 116       9.453  18.005  29.797  1.00  0.39           H  
ATOM   1637  H02 PRO A 116      10.322  16.508  29.810  1.00  0.39           H  
ATOM   1638  H03 PRO A 116       7.889  16.446  30.823  1.00  0.39           H  
ATOM   1639  H04 PRO A 116       8.363  15.158  29.739  1.00  0.39           H  
ATOM   1640  H05 PRO A 116       9.965  17.678  27.378  1.00  0.39           H  
ATOM   1641  H06 PRO A 116       6.414  15.878  28.607  1.00  0.39           H  
ATOM   1642  H07 PRO A 116       6.580  17.504  29.182  1.00  0.39           H  
ATOM   1643  N   ASN A 117       9.170  14.638  27.096  1.00  0.54           N  
ATOM   1644  CA  ASN A 117       9.685  13.354  26.679  1.00  0.54           C  
ATOM   1645  C   ASN A 117       9.417  13.044  25.199  1.00  0.54           C  
ATOM   1646  O   ASN A 117       9.713  11.948  24.748  1.00  0.54           O  
ATOM   1647  CB  ASN A 117       9.153  12.229  27.586  1.00  0.54           C  
ATOM   1648  CG  ASN A 117       9.837  12.188  28.959  1.00  0.54           C  
ATOM   1649  ND2 ASN A 117       9.056  11.947  29.991  1.00  0.54           N  
ATOM   1650  OD1 ASN A 117      11.047  12.352  29.082  1.00  0.54           O  
ATOM   1651  H01 ASN A 117      10.768  13.408  26.785  1.00  0.54           H  
ATOM   1652  H02 ASN A 117       9.366  11.283  27.089  1.00  0.54           H  
ATOM   1653  H03 ASN A 117       8.084  12.379  27.735  1.00  0.54           H  
ATOM   1654  H04 ASN A 117       9.448  11.900  30.921  1.00  0.54           H  
ATOM   1655  H05 ASN A 117       8.065  11.809  29.853  1.00  0.54           H  
ATOM   1656  H08 ASN A 117       8.174  14.806  27.106  1.00  0.54           H  
ATOM   1657  N   ALA A 118       8.861  13.981  24.435  1.00  0.41           N  
ATOM   1658  CA  ALA A 118       8.774  13.760  22.987  1.00  0.41           C  
ATOM   1659  C   ALA A 118      10.175  13.739  22.397  1.00  0.41           C  
ATOM   1660  O   ALA A 118      11.120  14.171  23.035  1.00  0.41           O  
ATOM   1661  CB  ALA A 118       7.957  14.858  22.299  1.00  0.41           C  
ATOM   1662  H01 ALA A 118       8.274  12.806  22.820  1.00  0.41           H  
ATOM   1663  H02 ALA A 118       7.039  15.032  22.860  1.00  0.41           H  
ATOM   1664  H03 ALA A 118       8.540  15.778  22.264  1.00  0.41           H  
ATOM   1665  H04 ALA A 118       7.709  14.546  21.285  1.00  0.41           H  
ATOM   1666  H06 ALA A 118       8.504  14.832  24.846  1.00  0.41           H  
ATOM   1667  N   ILE A 119      10.329  13.182  21.209  1.00  0.44           N  
ATOM   1668  CA  ILE A 119      11.532  13.447  20.435  1.00  0.44           C  
ATOM   1669  C   ILE A 119      11.236  14.769  19.737  1.00  0.44           C  
ATOM   1670  O   ILE A 119      10.067  15.106  19.526  1.00  0.44           O  
ATOM   1671  CB  ILE A 119      11.810  12.338  19.383  1.00  0.44           C  
ATOM   1672  CG1 ILE A 119      11.843  10.956  20.056  1.00  0.44           C  
ATOM   1673  CG2 ILE A 119      13.141  12.561  18.718  1.00  0.44           C  
ATOM   1674  CD1 ILE A 119      12.598  10.888  21.426  1.00  0.44           C  
ATOM   1675  H01 ILE A 119      12.418  13.477  21.069  1.00  0.44           H  
ATOM   1676  H02 ILE A 119      11.010  12.378  18.643  1.00  0.44           H  
ATOM   1677  H03 ILE A 119      12.398  10.308  19.378  1.00  0.44           H  
ATOM   1678  H04 ILE A 119      10.814  10.639  20.224  1.00  0.44           H  
ATOM   1679  H05 ILE A 119       9.613  12.573  20.839  1.00  0.44           H  
ATOM   1680  H06 ILE A 119      13.902  11.965  19.222  1.00  0.44           H  
ATOM   1681  H07 ILE A 119      13.080  12.262  17.672  1.00  0.44           H  
ATOM   1682  H08 ILE A 119      13.406  13.616  18.780  1.00  0.44           H  
ATOM   1683  H09 ILE A 119      13.495  11.505  21.377  1.00  0.44           H  
ATOM   1684  H10 ILE A 119      11.947  11.256  22.219  1.00  0.44           H  
ATOM   1685  H11 ILE A 119      12.879   9.856  21.636  1.00  0.44           H  
ATOM   1686  N   TYR A 120      12.262  15.561  19.448  1.00  0.61           N  
ATOM   1687  CA  TYR A 120      12.051  16.804  18.729  1.00  0.61           C  
ATOM   1688  C   TYR A 120      12.912  16.836  17.496  1.00  0.61           C  
ATOM   1689  O   TYR A 120      14.133  16.861  17.621  1.00  0.61           O  
ATOM   1690  CB  TYR A 120      12.441  18.013  19.568  1.00  0.61           C  
ATOM   1691  CG  TYR A 120      11.585  18.288  20.759  1.00  0.61           C  
ATOM   1692  CD1 TYR A 120      11.685  17.505  21.906  1.00  0.61           C  
ATOM   1693  CD2 TYR A 120      10.705  19.351  20.759  1.00  0.61           C  
ATOM   1694  CE1 TYR A 120      10.917  17.780  23.036  1.00  0.61           C  
ATOM   1695  CE2 TYR A 120       9.943  19.640  21.868  1.00  0.61           C  
ATOM   1696  CZ  TYR A 120      10.054  18.851  22.999  1.00  0.61           C  
ATOM   1697  OH  TYR A 120       9.302  19.151  24.101  1.00  0.61           O  
ATOM   1698  H01 TYR A 120      10.990  16.849  18.482  1.00  0.61           H  
ATOM   1699  H02 TYR A 120      12.318  18.876  18.913  1.00  0.61           H  
ATOM   1700  H03 TYR A 120      13.462  17.861  19.918  1.00  0.61           H  
ATOM   1701  H04 TYR A 120      12.376  16.662  21.920  1.00  0.61           H  
ATOM   1702  H05 TYR A 120      10.612  19.971  19.867  1.00  0.61           H  
ATOM   1703  H06 TYR A 120      10.998  17.160  23.929  1.00  0.61           H  
ATOM   1704  H07 TYR A 120       9.256  20.486  21.855  1.00  0.61           H  
ATOM   1705  H08 TYR A 120       9.206  20.103  24.174  1.00  0.61           H  
ATOM   1706  H12 TYR A 120      13.195  15.297  19.730  1.00  0.61           H  
ATOM   1707  N   MET A 121      12.278  16.884  16.323  1.00  0.60           N  
ATOM   1708  CA  MET A 121      12.986  17.150  15.073  1.00  0.60           C  
ATOM   1709  C   MET A 121      12.773  18.605  14.658  1.00  0.60           C  
ATOM   1710  O   MET A 121      11.630  19.090  14.724  1.00  0.60           O  
ATOM   1711  CB  MET A 121      12.506  16.229  13.944  1.00  0.60           C  
ATOM   1712  CG  MET A 121      13.098  16.606  12.604  1.00  0.60           C  
ATOM   1713  SD  MET A 121      12.580  15.556  11.272  1.00  0.60           S  
ATOM   1714  CE  MET A 121      11.270  16.563  10.571  1.00  0.60           C  
ATOM   1715  H01 MET A 121      14.045  16.958  15.245  1.00  0.60           H  
ATOM   1716  H02 MET A 121      11.423  16.330  13.870  1.00  0.60           H  
ATOM   1717  H03 MET A 121      12.795  15.205  14.180  1.00  0.60           H  
ATOM   1718  H04 MET A 121      14.179  16.496  12.693  1.00  0.60           H  
ATOM   1719  H05 MET A 121      12.801  17.629  12.372  1.00  0.60           H  
ATOM   1720  H06 MET A 121      10.419  16.576  11.252  1.00  0.60           H  
ATOM   1721  H07 MET A 121      11.632  17.580  10.423  1.00  0.60           H  
ATOM   1722  H08 MET A 121      10.962  16.144   9.613  1.00  0.60           H  
ATOM   1723  H09 MET A 121      11.280  16.732  16.298  1.00  0.60           H  
ATOM   1724  N   LEU A 122      13.849  19.293  14.247  1.00  0.75           N  
ATOM   1725  CA  LEU A 122      13.753  20.668  13.741  1.00  0.75           C  
ATOM   1726  C   LEU A 122      13.902  20.705  12.242  1.00  0.75           C  
ATOM   1727  O   LEU A 122      14.585  19.858  11.656  1.00  0.75           O  
ATOM   1728  CB  LEU A 122      14.784  21.603  14.392  1.00  0.75           C  
ATOM   1729  CG  LEU A 122      14.466  21.861  15.866  1.00  0.75           C  
ATOM   1730  CD1 LEU A 122      15.375  21.010  16.728  1.00  0.75           C  
ATOM   1731  CD2 LEU A 122      14.601  23.296  16.233  1.00  0.75           C  
ATOM   1732  H01 LEU A 122      12.760  21.029  14.010  1.00  0.75           H  
ATOM   1733  H02 LEU A 122      14.754  22.558  13.867  1.00  0.75           H  
ATOM   1734  H03 LEU A 122      15.771  21.147  14.318  1.00  0.75           H  
ATOM   1735  H04 LEU A 122      13.424  21.590  16.037  1.00  0.75           H  
ATOM   1736  H05 LEU A 122      16.274  21.575  16.975  1.00  0.75           H  
ATOM   1737  H06 LEU A 122      14.855  20.737  17.646  1.00  0.75           H  
ATOM   1738  H07 LEU A 122      15.652  20.107  16.184  1.00  0.75           H  
ATOM   1739  H08 LEU A 122      15.439  23.732  15.689  1.00  0.75           H  
ATOM   1740  H09 LEU A 122      14.756  18.850  14.287  1.00  0.75           H  
ATOM   1741  H10 LEU A 122      13.685  23.826  15.973  1.00  0.75           H  
ATOM   1742  H11 LEU A 122      14.780  23.382  17.305  1.00  0.75           H  
ATOM   1743  N   ILE A 123      13.221  21.656  11.615  1.00  0.83           N  
ATOM   1744  CA  ILE A 123      13.301  21.822  10.162  1.00  0.83           C  
ATOM   1745  C   ILE A 123      13.656  23.262   9.914  1.00  0.83           C  
ATOM   1746  O   ILE A 123      14.134  23.630   8.835  1.00  0.83           O  
ATOM   1747  CB  ILE A 123      11.944  21.547   9.480  1.00  0.83           C  
ATOM   1748  CG1 ILE A 123      11.646  20.056   9.470  1.00  0.83           C  
ATOM   1749  CG2 ILE A 123      11.920  22.103   8.079  1.00  0.83           C  
ATOM   1750  CD1 ILE A 123      10.334  19.707   8.786  1.00  0.83           C  
ATOM   1751  H01 ILE A 123      14.033  21.123   9.758  1.00  0.83           H  
ATOM   1752  H02 ILE A 123      11.167  22.052  10.055  1.00  0.83           H  
ATOM   1753  H03 ILE A 123      11.561  19.738  10.509  1.00  0.83           H  
ATOM   1754  H04 ILE A 123      12.455  19.545   8.948  1.00  0.83           H  
ATOM   1755  H05 ILE A 123      12.117  23.175   8.111  1.00  0.83           H  
ATOM   1756  H06 ILE A 123      12.686  21.611   7.479  1.00  0.83           H  
ATOM   1757  H07 ILE A 123      10.940  21.927   7.634  1.00  0.83           H  
ATOM   1758  H08 ILE A 123       9.598  20.484   8.994  1.00  0.83           H  
ATOM   1759  H09 ILE A 123      10.492  19.636   7.710  1.00  0.83           H  
ATOM   1760  H10 ILE A 123       9.969  18.752   9.164  1.00  0.83           H  
ATOM   1761  H12 ILE A 123      12.635  22.279  12.152  1.00  0.83           H  
ATOM   1762  N   THR A 124      13.357  24.084  10.913  1.00  0.94           N  
ATOM   1763  CA  THR A 124      13.673  25.502  10.911  1.00  0.94           C  
ATOM   1764  C   THR A 124      15.116  25.732  10.405  1.00  0.94           C  
ATOM   1765  O   THR A 124      16.066  25.030  10.781  1.00  0.94           O  
ATOM   1766  CB  THR A 124      13.481  26.059  12.337  1.00  0.94           C  
ATOM   1767  CG2 THR A 124      13.349  27.535  12.319  1.00  0.94           C  
ATOM   1768  OG1 THR A 124      12.283  25.495  12.909  1.00  0.94           O  
ATOM   1769  H01 THR A 124      13.003  26.030  10.233  1.00  0.94           H  
ATOM   1770  H02 THR A 124      14.355  25.791  12.930  1.00  0.94           H  
ATOM   1771  H03 THR A 124      12.433  27.824  12.835  1.00  0.94           H  
ATOM   1772  H04 THR A 124      14.206  27.983  12.822  1.00  0.94           H  
ATOM   1773  H05 THR A 124      13.309  27.884  11.287  1.00  0.94           H  
ATOM   1774  H06 THR A 124      12.053  25.974  13.708  1.00  0.94           H  
ATOM   1775  H11 THR A 124      12.883  23.702  11.719  1.00  0.94           H  
ATOM   1776  N   ASN A 125      15.240  26.682   9.490  1.00  0.95           N  
ATOM   1777  CA  ASN A 125      16.472  26.979   8.785  1.00  0.95           C  
ATOM   1778  C   ASN A 125      17.113  28.232   9.332  1.00  0.95           C  
ATOM   1779  O   ASN A 125      16.444  29.267   9.440  1.00  0.95           O  
ATOM   1780  CB  ASN A 125      16.157  27.152   7.292  1.00  0.95           C  
ATOM   1781  CG  ASN A 125      17.078  28.116   6.595  1.00  0.95           C  
ATOM   1782  ND2 ASN A 125      18.109  27.582   5.975  1.00  0.95           N  
ATOM   1783  OD1 ASN A 125      16.831  29.319   6.558  1.00  0.95           O  
ATOM   1784  H01 ASN A 125      17.174  26.157   8.923  1.00  0.95           H  
ATOM   1785  H02 ASN A 125      15.149  27.562   7.221  1.00  0.95           H  
ATOM   1786  H03 ASN A 125      16.241  26.180   6.806  1.00  0.95           H  
ATOM   1787  H04 ASN A 125      18.752  28.171   5.465  1.00  0.95           H  
ATOM   1788  H05 ASN A 125      18.257  26.583   6.009  1.00  0.95           H  
ATOM   1789  H07 ASN A 125      14.424  27.235   9.269  1.00  0.95           H  
ATOM   1790  N   PRO A 126      18.452  28.187   9.564  1.00  0.96           N  
ATOM   1791  CA  PRO A 126      19.319  27.092   9.105  1.00  0.96           C  
ATOM   1792  C   PRO A 126      19.348  25.933  10.095  1.00  0.96           C  
ATOM   1793  O   PRO A 126      19.655  26.129  11.269  1.00  0.96           O  
ATOM   1794  CB  PRO A 126      20.673  27.764   8.994  1.00  0.96           C  
ATOM   1795  CG  PRO A 126      20.646  28.789  10.082  1.00  0.96           C  
ATOM   1796  CD  PRO A 126      19.220  29.156  10.374  1.00  0.96           C  
ATOM   1797  H01 PRO A 126      20.852  28.196   8.009  1.00  0.96           H  
ATOM   1798  H02 PRO A 126      21.479  27.047   9.153  1.00  0.96           H  
ATOM   1799  H03 PRO A 126      21.196  29.675   9.766  1.00  0.96           H  
ATOM   1800  H04 PRO A 126      21.110  28.382  10.980  1.00  0.96           H  
ATOM   1801  H05 PRO A 126      18.976  29.115  11.436  1.00  0.96           H  
ATOM   1802  H06 PRO A 126      18.980  26.642   8.172  1.00  0.96           H  
ATOM   1803  H07 PRO A 126      19.008  30.180  10.066  1.00  0.96           H  
ATOM   1804  N   VAL A 127      19.114  24.723   9.596  1.00  0.87           N  
ATOM   1805  CA  VAL A 127      18.808  23.606  10.464  1.00  0.87           C  
ATOM   1806  C   VAL A 127      19.877  23.205  11.474  1.00  0.87           C  
ATOM   1807  O   VAL A 127      19.535  22.913  12.627  1.00  0.87           O  
ATOM   1808  CB  VAL A 127      18.337  22.393   9.687  1.00  0.87           C  
ATOM   1809  CG1 VAL A 127      19.369  21.974   8.678  1.00  0.87           C  
ATOM   1810  CG2 VAL A 127      17.986  21.275  10.646  1.00  0.87           C  
ATOM   1811  H01 VAL A 127      17.994  24.000  11.072  1.00  0.87           H  
ATOM   1812  H02 VAL A 127      17.436  22.648   9.129  1.00  0.87           H  
ATOM   1813  H03 VAL A 127      20.296  21.720   9.192  1.00  0.87           H  
ATOM   1814  H04 VAL A 127      19.009  21.104   8.129  1.00  0.87           H  
ATOM   1815  H05 VAL A 127      19.552  22.793   7.983  1.00  0.87           H  
ATOM   1816  H06 VAL A 127      16.975  20.924  10.439  1.00  0.87           H  
ATOM   1817  H07 VAL A 127      18.689  20.452  10.519  1.00  0.87           H  
ATOM   1818  H08 VAL A 127      19.150  24.581   8.597  1.00  0.87           H  
ATOM   1819  H09 VAL A 127      18.039  21.644  11.670  1.00  0.87           H  
ATOM   1820  N   ASP A 128      21.155  23.237  11.090  1.00  0.82           N  
ATOM   1821  CA  ASP A 128      22.219  22.834  12.009  1.00  0.82           C  
ATOM   1822  C   ASP A 128      22.423  23.820  13.166  1.00  0.82           C  
ATOM   1823  O   ASP A 128      22.647  23.420  14.317  1.00  0.82           O  
ATOM   1824  CB  ASP A 128      23.524  22.595  11.269  1.00  0.82           C  
ATOM   1825  CG  ASP A 128      23.340  21.836   9.969  1.00  0.82           C  
ATOM   1826  OD1 ASP A 128      22.794  20.673   9.985  1.00  0.82           O  
ATOM   1827  OD2 ASP A 128      23.732  22.365   8.867  1.00  0.82           O  
ATOM   1828  H01 ASP A 128      21.892  21.894  12.455  1.00  0.82           H  
ATOM   1829  H02 ASP A 128      24.156  21.985  11.914  1.00  0.82           H  
ATOM   1830  H03 ASP A 128      23.979  23.560  11.047  1.00  0.82           H  
ATOM   1831  H10 ASP A 128      21.389  23.542  10.156  1.00  0.82           H  
ATOM   1832  N   ILE A 129      22.359  25.111  12.906  1.00  0.80           N  
ATOM   1833  CA  ILE A 129      22.514  26.072  14.010  1.00  0.80           C  
ATOM   1834  C   ILE A 129      21.237  26.053  14.873  1.00  0.80           C  
ATOM   1835  O   ILE A 129      21.276  26.285  16.083  1.00  0.80           O  
ATOM   1836  CB  ILE A 129      22.814  27.492  13.502  1.00  0.80           C  
ATOM   1837  CG1 ILE A 129      23.984  27.537  12.512  1.00  0.80           C  
ATOM   1838  CG2 ILE A 129      23.206  28.457  14.638  1.00  0.80           C  
ATOM   1839  CD1 ILE A 129      24.086  28.861  11.750  1.00  0.80           C  
ATOM   1840  H01 ILE A 129      23.371  25.773  14.614  1.00  0.80           H  
ATOM   1841  H02 ILE A 129      21.883  27.796  13.024  1.00  0.80           H  
ATOM   1842  H03 ILE A 129      23.810  26.754  11.774  1.00  0.80           H  
ATOM   1843  H04 ILE A 129      22.206  25.436  11.962  1.00  0.80           H  
ATOM   1844  H05 ILE A 129      24.911  27.383  13.065  1.00  0.80           H  
ATOM   1845  H06 ILE A 129      24.070  29.046  14.331  1.00  0.80           H  
ATOM   1846  H07 ILE A 129      22.371  29.123  14.854  1.00  0.80           H  
ATOM   1847  H08 ILE A 129      23.456  27.885  15.532  1.00  0.80           H  
ATOM   1848  H09 ILE A 129      25.124  29.040  11.471  1.00  0.80           H  
ATOM   1849  H10 ILE A 129      23.472  28.812  10.851  1.00  0.80           H  
ATOM   1850  H11 ILE A 129      23.736  29.674  12.385  1.00  0.80           H  
ATOM   1851  N   ALA A 130      20.109  25.749  14.241  1.00  0.77           N  
ATOM   1852  CA  ALA A 130      18.802  25.703  14.943  1.00  0.77           C  
ATOM   1853  C   ALA A 130      18.750  24.531  15.939  1.00  0.77           C  
ATOM   1854  O   ALA A 130      18.391  24.705  17.116  1.00  0.77           O  
ATOM   1855  CB  ALA A 130      17.662  25.542  13.935  1.00  0.77           C  
ATOM   1856  H01 ALA A 130      18.688  26.641  15.487  1.00  0.77           H  
ATOM   1857  H02 ALA A 130      16.834  26.192  14.217  1.00  0.77           H  
ATOM   1858  H03 ALA A 130      18.015  25.814  12.940  1.00  0.77           H  
ATOM   1859  H04 ALA A 130      17.324  24.506  13.930  1.00  0.77           H  
ATOM   1860  H12 ALA A 130      20.142  25.543  13.253  1.00  0.77           H  
ATOM   1861  N   THR A 131      19.130  23.347  15.471  1.00  0.76           N  
ATOM   1862  CA  THR A 131      19.145  22.177  16.332  1.00  0.76           C  
ATOM   1863  C   THR A 131      20.062  22.405  17.533  1.00  0.76           C  
ATOM   1864  O   THR A 131      19.727  22.023  18.644  1.00  0.76           O  
ATOM   1865  CB  THR A 131      19.610  20.956  15.555  1.00  0.76           C  
ATOM   1866  CG2 THR A 131      19.609  19.731  16.443  1.00  0.76           C  
ATOM   1867  OG1 THR A 131      18.749  20.762  14.416  1.00  0.76           O  
ATOM   1868  H01 THR A 131      18.131  22.006  16.692  1.00  0.76           H  
ATOM   1869  H02 THR A 131      20.631  21.115  15.208  1.00  0.76           H  
ATOM   1870  H03 THR A 131      19.075  19.953  17.367  1.00  0.76           H  
ATOM   1871  H04 THR A 131      19.115  18.908  15.927  1.00  0.76           H  
ATOM   1872  H05 THR A 131      19.412  23.259  14.505  1.00  0.76           H  
ATOM   1873  H06 THR A 131      20.636  19.450  16.677  1.00  0.76           H  
ATOM   1874  H07 THR A 131      18.484  19.841  14.368  1.00  0.76           H  
ATOM   1875  N   HIS A 132      21.176  23.098  17.304  1.00  0.89           N  
ATOM   1876  CA  HIS A 132      22.185  23.352  18.333  1.00  0.89           C  
ATOM   1877  C   HIS A 132      21.589  24.210  19.402  1.00  0.89           C  
ATOM   1878  O   HIS A 132      21.608  23.862  20.575  1.00  0.89           O  
ATOM   1879  CB  HIS A 132      23.387  24.092  17.725  1.00  0.89           C  
ATOM   1880  CG  HIS A 132      24.578  24.205  18.630  1.00  0.89           C  
ATOM   1881  CD2 HIS A 132      25.045  25.240  19.364  1.00  0.89           C  
ATOM   1882  ND1 HIS A 132      25.469  23.178  18.814  1.00  0.89           N  
ATOM   1883  CE1 HIS A 132      26.434  23.572  19.626  1.00  0.89           C  
ATOM   1884  NE2 HIS A 132      26.201  24.822  19.973  1.00  0.89           N  
ATOM   1885  H01 HIS A 132      22.516  22.400  18.747  1.00  0.89           H  
ATOM   1886  H02 HIS A 132      23.053  25.111  17.528  1.00  0.89           H  
ATOM   1887  H03 HIS A 132      23.694  23.560  16.824  1.00  0.89           H  
ATOM   1888  H04 HIS A 132      24.587  26.225  19.455  1.00  0.89           H  
ATOM   1889  H05 HIS A 132      27.279  22.966  19.953  1.00  0.89           H  
ATOM   1890  H06 HIS A 132      26.778  25.380  20.586  1.00  0.89           H  
ATOM   1891  H08 HIS A 132      21.332  23.466  16.376  1.00  0.89           H  
ATOM   1892  N   VAL A 133      21.092  25.351  18.977  1.00  0.89           N  
ATOM   1893  CA  VAL A 133      20.505  26.305  19.894  1.00  0.89           C  
ATOM   1894  C   VAL A 133      19.370  25.652  20.698  1.00  0.89           C  
ATOM   1895  O   VAL A 133      19.360  25.710  21.917  1.00  0.89           O  
ATOM   1896  CB  VAL A 133      20.014  27.564  19.134  1.00  0.89           C  
ATOM   1897  CG1 VAL A 133      19.109  28.413  20.019  1.00  0.89           C  
ATOM   1898  CG2 VAL A 133      21.207  28.384  18.679  1.00  0.89           C  
ATOM   1899  H01 VAL A 133      21.270  26.625  20.601  1.00  0.89           H  
ATOM   1900  H02 VAL A 133      19.440  27.242  18.265  1.00  0.89           H  
ATOM   1901  H03 VAL A 133      18.147  27.915  20.138  1.00  0.89           H  
ATOM   1902  H04 VAL A 133      19.573  28.542  20.997  1.00  0.89           H  
ATOM   1903  H05 VAL A 133      18.958  29.388  19.556  1.00  0.89           H  
ATOM   1904  H06 VAL A 133      22.059  27.724  18.514  1.00  0.89           H  
ATOM   1905  H07 VAL A 133      21.120  25.566  17.991  1.00  0.89           H  
ATOM   1906  H08 VAL A 133      20.962  28.899  17.750  1.00  0.89           H  
ATOM   1907  H09 VAL A 133      21.459  29.116  19.446  1.00  0.89           H  
ATOM   1908  N   ALA A 134      18.457  24.972  20.025  1.00  0.83           N  
ATOM   1909  CA  ALA A 134      17.371  24.319  20.740  1.00  0.83           C  
ATOM   1910  C   ALA A 134      17.943  23.368  21.803  1.00  0.83           C  
ATOM   1911  O   ALA A 134      17.588  23.467  22.963  1.00  0.83           O  
ATOM   1912  CB  ALA A 134      16.434  23.580  19.749  1.00  0.83           C  
ATOM   1913  H01 ALA A 134      16.771  25.072  21.251  1.00  0.83           H  
ATOM   1914  H02 ALA A 134      15.540  24.180  19.579  1.00  0.83           H  
ATOM   1915  H03 ALA A 134      16.953  23.426  18.803  1.00  0.83           H  
ATOM   1916  H04 ALA A 134      16.149  22.615  20.169  1.00  0.83           H  
ATOM   1917  H10 ALA A 134      18.513  24.906  19.019  1.00  0.83           H  
ATOM   1918  N   GLN A 135      18.879  22.512  21.418  1.00  0.79           N  
ATOM   1919  CA  GLN A 135      19.485  21.564  22.342  1.00  0.79           C  
ATOM   1920  C   GLN A 135      20.019  22.272  23.575  1.00  0.79           C  
ATOM   1921  O   GLN A 135      19.457  22.142  24.659  1.00  0.79           O  
ATOM   1922  CB  GLN A 135      20.612  20.794  21.644  1.00  0.79           C  
ATOM   1923  CG  GLN A 135      21.021  19.488  22.316  1.00  0.79           C  
ATOM   1924  CD  GLN A 135      21.900  19.681  23.562  1.00  0.79           C  
ATOM   1925  NE2 GLN A 135      21.490  19.093  24.669  1.00  0.79           N  
ATOM   1926  OE1 GLN A 135      22.948  20.333  23.511  1.00  0.79           O  
ATOM   1927  H01 GLN A 135      18.717  20.859  22.661  1.00  0.79           H  
ATOM   1928  H02 GLN A 135      21.488  21.441  21.683  1.00  0.79           H  
ATOM   1929  H03 GLN A 135      20.286  20.564  20.630  1.00  0.79           H  
ATOM   1930  H04 GLN A 135      21.615  18.931  21.592  1.00  0.79           H  
ATOM   1931  H05 GLN A 135      19.181  22.518  20.454  1.00  0.79           H  
ATOM   1932  H06 GLN A 135      20.117  18.955  22.611  1.00  0.79           H  
ATOM   1933  H07 GLN A 135      22.033  19.177  25.516  1.00  0.79           H  
ATOM   1934  H08 GLN A 135      20.633  18.559  24.669  1.00  0.79           H  
ATOM   1935  N   LYS A 136      21.100  23.029  23.415  1.00  0.67           N  
ATOM   1936  CA  LYS A 136      21.747  23.734  24.541  1.00  0.67           C  
ATOM   1937  C   LYS A 136      20.722  24.400  25.462  1.00  0.67           C  
ATOM   1938  O   LYS A 136      20.649  24.115  26.657  1.00  0.67           O  
ATOM   1939  CB  LYS A 136      22.729  24.787  24.006  1.00  0.67           C  
ATOM   1940  CG  LYS A 136      23.803  24.200  23.090  1.00  0.67           C  
ATOM   1941  CD  LYS A 136      25.025  23.719  23.869  1.00  0.67           C  
ATOM   1942  CE  LYS A 136      25.706  24.887  24.593  1.00  0.67           C  
ATOM   1943  NZ  LYS A 136      27.045  24.550  25.187  1.00  0.67           N  
ATOM   1944  H01 LYS A 136      22.287  22.991  25.128  1.00  0.67           H  
ATOM   1945  H02 LYS A 136      23.239  25.220  24.866  1.00  0.67           H  
ATOM   1946  H03 LYS A 136      22.166  25.534  23.446  1.00  0.67           H  
ATOM   1947  H04 LYS A 136      24.129  24.987  22.409  1.00  0.67           H  
ATOM   1948  H05 LYS A 136      23.378  23.356  22.546  1.00  0.67           H  
ATOM   1949  H06 LYS A 136      25.736  23.282  23.167  1.00  0.67           H  
ATOM   1950  H07 LYS A 136      24.712  22.977  24.603  1.00  0.67           H  
ATOM   1951  H08 LYS A 136      25.056  25.160  25.424  1.00  0.67           H  
ATOM   1952  H09 LYS A 136      21.494  23.126  22.490  1.00  0.67           H  
ATOM   1953  H10 LYS A 136      25.843  25.699  23.879  1.00  0.67           H  
ATOM   1954  H11 LYS A 136      27.695  25.299  24.996  1.00  0.67           H  
ATOM   1955  H12 LYS A 136      26.951  24.433  26.186  1.00  0.67           H  
ATOM   1956  H13 LYS A 136      27.389  23.693  24.778  1.00  0.67           H  
ATOM   1957  N   LEU A 137      19.947  25.291  24.858  1.00  0.63           N  
ATOM   1958  CA  LEU A 137      18.833  26.018  25.457  1.00  0.63           C  
ATOM   1959  C   LEU A 137      17.956  25.146  26.316  1.00  0.63           C  
ATOM   1960  O   LEU A 137      17.499  25.577  27.362  1.00  0.63           O  
ATOM   1961  CB  LEU A 137      17.975  26.583  24.327  1.00  0.63           C  
ATOM   1962  CG  LEU A 137      17.030  27.755  24.514  1.00  0.63           C  
ATOM   1963  CD1 LEU A 137      17.664  28.749  25.467  1.00  0.63           C  
ATOM   1964  CD2 LEU A 137      16.782  28.394  23.163  1.00  0.63           C  
ATOM   1965  H01 LEU A 137      19.252  26.796  26.095  1.00  0.63           H  
ATOM   1966  H02 LEU A 137      17.276  25.765  24.155  1.00  0.63           H  
ATOM   1967  H03 LEU A 137      18.670  26.879  23.541  1.00  0.63           H  
ATOM   1968  H04 LEU A 137      16.079  27.425  24.933  1.00  0.63           H  
ATOM   1969  H05 LEU A 137      18.577  29.146  25.023  1.00  0.63           H  
ATOM   1970  H06 LEU A 137      16.968  29.566  25.657  1.00  0.63           H  
ATOM   1971  H07 LEU A 137      17.904  28.250  26.406  1.00  0.63           H  
ATOM   1972  H08 LEU A 137      16.017  29.165  23.261  1.00  0.63           H  
ATOM   1973  H09 LEU A 137      17.705  28.844  22.798  1.00  0.63           H  
ATOM   1974  H10 LEU A 137      16.444  27.635  22.458  1.00  0.63           H  
ATOM   1975  H14 LEU A 137      20.148  25.485  23.887  1.00  0.63           H  
ATOM   1976  N   THR A 138      17.679  23.937  25.850  1.00  0.67           N  
ATOM   1977  CA  THR A 138      16.720  23.072  26.518  1.00  0.67           C  
ATOM   1978  C   THR A 138      17.367  22.153  27.534  1.00  0.67           C  
ATOM   1979  O   THR A 138      16.722  21.720  28.494  1.00  0.67           O  
ATOM   1980  CB  THR A 138      15.987  22.188  25.507  1.00  0.67           C  
ATOM   1981  CG2 THR A 138      15.092  23.017  24.606  1.00  0.67           C  
ATOM   1982  OG1 THR A 138      16.950  21.477  24.714  1.00  0.67           O  
ATOM   1983  H01 THR A 138      16.029  23.742  27.029  1.00  0.67           H  
ATOM   1984  H02 THR A 138      15.359  21.482  26.051  1.00  0.67           H  
ATOM   1985  H03 THR A 138      14.195  23.306  25.153  1.00  0.67           H  
ATOM   1986  H04 THR A 138      15.626  23.912  24.286  1.00  0.67           H  
ATOM   1987  H05 THR A 138      14.811  22.429  23.732  1.00  0.67           H  
ATOM   1988  H06 THR A 138      17.117  21.961  23.902  1.00  0.67           H  
ATOM   1989  H11 THR A 138      18.143  23.610  25.015  1.00  0.67           H  
ATOM   1990  N   GLY A 139      18.627  21.801  27.287  1.00  0.67           N  
ATOM   1991  CA  GLY A 139      19.295  20.801  28.111  1.00  0.67           C  
ATOM   1992  C   GLY A 139      18.733  19.423  27.840  1.00  0.67           C  
ATOM   1993  O   GLY A 139      18.939  18.476  28.610  1.00  0.67           O  
ATOM   1994  H01 GLY A 139      19.131  21.046  29.160  1.00  0.67           H  
ATOM   1995  H02 GLY A 139      20.361  20.804  27.885  1.00  0.67           H  
ATOM   1996  H07 GLY A 139      19.125  22.231  26.521  1.00  0.67           H  
ATOM   1997  N   LEU A 140      17.973  19.318  26.753  1.00  0.48           N  
ATOM   1998  CA  LEU A 140      17.436  18.042  26.337  1.00  0.48           C  
ATOM   1999  C   LEU A 140      18.608  17.116  26.067  1.00  0.48           C  
ATOM   2000  O   LEU A 140      19.573  17.496  25.387  1.00  0.48           O  
ATOM   2001  CB  LEU A 140      16.587  18.178  25.061  1.00  0.48           C  
ATOM   2002  CG  LEU A 140      15.143  18.645  25.233  1.00  0.48           C  
ATOM   2003  CD1 LEU A 140      14.376  18.266  23.995  1.00  0.48           C  
ATOM   2004  CD2 LEU A 140      14.515  18.004  26.458  1.00  0.48           C  
ATOM   2005  H01 LEU A 140      16.790  17.648  27.122  1.00  0.48           H  
ATOM   2006  H02 LEU A 140      16.510  17.166  24.664  1.00  0.48           H  
ATOM   2007  H03 LEU A 140      17.768  20.144  26.209  1.00  0.48           H  
ATOM   2008  H04 LEU A 140      17.088  18.892  24.407  1.00  0.48           H  
ATOM   2009  H05 LEU A 140      15.119  19.725  25.375  1.00  0.48           H  
ATOM   2010  H06 LEU A 140      13.476  18.877  23.924  1.00  0.48           H  
ATOM   2011  H07 LEU A 140      14.998  18.433  23.116  1.00  0.48           H  
ATOM   2012  H08 LEU A 140      14.096  17.214  24.048  1.00  0.48           H  
ATOM   2013  H09 LEU A 140      13.506  17.670  26.216  1.00  0.48           H  
ATOM   2014  H10 LEU A 140      15.115  17.149  26.770  1.00  0.48           H  
ATOM   2015  H11 LEU A 140      14.471  18.732  27.268  1.00  0.48           H  
ATOM   2016  N   PRO A 141      18.544  15.887  26.598  1.00  0.57           N  
ATOM   2017  CA  PRO A 141      19.448  14.811  26.201  1.00  0.57           C  
ATOM   2018  C   PRO A 141      19.757  14.923  24.710  1.00  0.57           C  
ATOM   2019  O   PRO A 141      18.846  15.174  23.917  1.00  0.57           O  
ATOM   2020  CB  PRO A 141      18.618  13.573  26.506  1.00  0.57           C  
ATOM   2021  CG  PRO A 141      17.891  13.948  27.740  1.00  0.57           C  
ATOM   2022  CD  PRO A 141      17.522  15.407  27.541  1.00  0.57           C  
ATOM   2023  H01 PRO A 141      19.221  12.673  26.623  1.00  0.57           H  
ATOM   2024  H02 PRO A 141      17.924  13.357  25.693  1.00  0.57           H  
ATOM   2025  H03 PRO A 141      18.492  13.793  28.636  1.00  0.57           H  
ATOM   2026  H04 PRO A 141      16.996  13.337  27.861  1.00  0.57           H  
ATOM   2027  H05 PRO A 141      16.505  15.544  27.175  1.00  0.57           H  
ATOM   2028  H06 PRO A 141      17.569  15.955  28.482  1.00  0.57           H  
ATOM   2029  H12 PRO A 141      20.413  14.815  26.707  1.00  0.57           H  
ATOM   2030  N   GLU A 142      21.024  14.732  24.332  1.00  0.46           N  
ATOM   2031  CA  GLU A 142      21.467  14.924  22.942  1.00  0.46           C  
ATOM   2032  C   GLU A 142      20.757  13.973  21.964  1.00  0.46           C  
ATOM   2033  O   GLU A 142      20.623  14.263  20.763  1.00  0.46           O  
ATOM   2034  CB  GLU A 142      22.992  14.732  22.828  1.00  0.46           C  
ATOM   2035  CG  GLU A 142      23.901  15.841  23.436  1.00  0.46           C  
ATOM   2036  CD  GLU A 142      24.020  15.790  24.962  1.00  0.46           C  
ATOM   2037  OE1 GLU A 142      23.592  14.787  25.587  1.00  0.46           O  
ATOM   2038  OE2 GLU A 142      24.530  16.779  25.539  1.00  0.46           O  
ATOM   2039  H01 GLU A 142      21.202  15.945  22.668  1.00  0.46           H  
ATOM   2040  H02 GLU A 142      23.197  14.759  21.758  1.00  0.46           H  
ATOM   2041  H03 GLU A 142      23.242  13.794  23.324  1.00  0.46           H  
ATOM   2042  H04 GLU A 142      23.436  16.796  23.191  1.00  0.46           H  
ATOM   2043  H05 GLU A 142      24.899  15.736  23.011  1.00  0.46           H  
ATOM   2044  H07 GLU A 142      21.701  14.446  25.024  1.00  0.46           H  
ATOM   2045  N   ASN A 143      20.304  12.832  22.477  1.00  0.44           N  
ATOM   2046  CA  ASN A 143      19.603  11.855  21.653  1.00  0.44           C  
ATOM   2047  C   ASN A 143      18.165  12.261  21.265  1.00  0.44           C  
ATOM   2048  O   ASN A 143      17.616  11.763  20.279  1.00  0.44           O  
ATOM   2049  CB  ASN A 143      19.569  10.506  22.364  1.00  0.44           C  
ATOM   2050  CG  ASN A 143      18.438  10.413  23.372  1.00  0.44           C  
ATOM   2051  ND2 ASN A 143      17.364   9.721  23.003  1.00  0.44           N  
ATOM   2052  OD1 ASN A 143      18.519  10.978  24.453  1.00  0.44           O  
ATOM   2053  H01 ASN A 143      20.167  11.797  20.722  1.00  0.44           H  
ATOM   2054  H02 ASN A 143      20.508  10.392  22.906  1.00  0.44           H  
ATOM   2055  H03 ASN A 143      19.441   9.720  21.620  1.00  0.44           H  
ATOM   2056  H04 ASN A 143      16.577   9.636  23.631  1.00  0.44           H  
ATOM   2057  H05 ASN A 143      17.335   9.280  22.095  1.00  0.44           H  
ATOM   2058  H06 ASN A 143      20.449  12.639  23.458  1.00  0.44           H  
ATOM   2059  N   GLN A 144      17.566  13.166  22.025  1.00  0.56           N  
ATOM   2060  CA  GLN A 144      16.153  13.470  21.883  1.00  0.56           C  
ATOM   2061  C   GLN A 144      15.772  14.437  20.804  1.00  0.56           C  
ATOM   2062  O   GLN A 144      14.599  14.549  20.483  1.00  0.56           O  
ATOM   2063  CB  GLN A 144      15.623  14.031  23.174  1.00  0.56           C  
ATOM   2064  CG  GLN A 144      14.380  13.372  23.617  1.00  0.56           C  
ATOM   2065  CD  GLN A 144      14.017  13.869  24.939  1.00  0.56           C  
ATOM   2066  NE2 GLN A 144      12.732  13.962  25.204  1.00  0.56           N  
ATOM   2067  OE1 GLN A 144      14.891  14.213  25.730  1.00  0.56           O  
ATOM   2068  H01 GLN A 144      15.719  12.510  21.603  1.00  0.56           H  
ATOM   2069  H02 GLN A 144      15.393  15.083  23.004  1.00  0.56           H  
ATOM   2070  H03 GLN A 144      16.381  13.903  23.947  1.00  0.56           H  
ATOM   2071  H04 GLN A 144      14.534  12.294  23.662  1.00  0.56           H  
ATOM   2072  H05 GLN A 144      13.579  13.592  22.912  1.00  0.56           H  
ATOM   2073  H06 GLN A 144      18.107  13.658  22.722  1.00  0.56           H  
ATOM   2074  H07 GLN A 144      12.425  14.314  26.099  1.00  0.56           H  
ATOM   2075  H08 GLN A 144      12.052  13.681  24.512  1.00  0.56           H  
ATOM   2076  N   ILE A 145      16.754  15.151  20.272  1.00  0.68           N  
ATOM   2077  CA  ILE A 145      16.509  16.333  19.460  1.00  0.68           C  
ATOM   2078  C   ILE A 145      17.492  16.395  18.275  1.00  0.68           C  
ATOM   2079  O   ILE A 145      18.712  16.292  18.432  1.00  0.68           O  
ATOM   2080  CB  ILE A 145      16.547  17.615  20.375  1.00  0.68           C  
ATOM   2081  CG1 ILE A 145      16.513  18.902  19.573  1.00  0.68           C  
ATOM   2082  CG2 ILE A 145      17.774  17.627  21.258  1.00  0.68           C  
ATOM   2083  CD1 ILE A 145      16.442  20.142  20.446  1.00  0.68           C  
ATOM   2084  H01 ILE A 145      15.514  16.283  19.017  1.00  0.68           H  
ATOM   2085  H02 ILE A 145      15.649  17.565  20.991  1.00  0.68           H  
ATOM   2086  H03 ILE A 145      15.611  18.882  18.961  1.00  0.68           H  
ATOM   2087  H04 ILE A 145      17.415  18.956  18.963  1.00  0.68           H  
ATOM   2088  H05 ILE A 145      18.554  18.225  20.787  1.00  0.68           H  
ATOM   2089  H06 ILE A 145      17.521  18.059  22.226  1.00  0.68           H  
ATOM   2090  H07 ILE A 145      18.132  16.607  21.397  1.00  0.68           H  
ATOM   2091  H08 ILE A 145      15.399  20.427  20.587  1.00  0.68           H  
ATOM   2092  H09 ILE A 145      17.708  14.864  20.437  1.00  0.68           H  
ATOM   2093  H10 ILE A 145      16.894  19.931  21.415  1.00  0.68           H  
ATOM   2094  H11 ILE A 145      16.980  20.958  19.963  1.00  0.68           H  
ATOM   2095  N   PHE A 146      16.936  16.475  17.076  1.00  0.64           N  
ATOM   2096  CA  PHE A 146      17.729  16.490  15.858  1.00  0.64           C  
ATOM   2097  C   PHE A 146      16.999  17.266  14.782  1.00  0.64           C  
ATOM   2098  O   PHE A 146      15.841  17.588  14.944  1.00  0.64           O  
ATOM   2099  CB  PHE A 146      18.005  15.064  15.379  1.00  0.64           C  
ATOM   2100  CG  PHE A 146      16.774  14.257  15.139  1.00  0.64           C  
ATOM   2101  CD1 PHE A 146      16.147  13.599  16.190  1.00  0.64           C  
ATOM   2102  CD2 PHE A 146      16.272  14.114  13.866  1.00  0.64           C  
ATOM   2103  CE1 PHE A 146      15.053  12.807  15.981  1.00  0.64           C  
ATOM   2104  CE2 PHE A 146      15.171  13.322  13.648  1.00  0.64           C  
ATOM   2105  CZ  PHE A 146      14.559  12.663  14.713  1.00  0.64           C  
ATOM   2106  H01 PHE A 146      18.683  16.974  16.067  1.00  0.64           H  
ATOM   2107  H02 PHE A 146      18.559  14.566  16.174  1.00  0.64           H  
ATOM   2108  H03 PHE A 146      18.568  15.117  14.447  1.00  0.64           H  
ATOM   2109  H04 PHE A 146      16.536  13.717  17.202  1.00  0.64           H  
ATOM   2110  H05 PHE A 146      16.748  14.629  13.031  1.00  0.64           H  
ATOM   2111  H06 PHE A 146      14.578  12.294  16.817  1.00  0.64           H  
ATOM   2112  H07 PHE A 146      14.775  13.208  12.639  1.00  0.64           H  
ATOM   2113  H08 PHE A 146      13.687  12.033  14.536  1.00  0.64           H  
ATOM   2114  H12 PHE A 146      15.930  16.527  17.006  1.00  0.64           H  
ATOM   2115  N   GLY A 147      17.687  17.591  13.695  1.00  0.64           N  
ATOM   2116  CA  GLY A 147      17.081  18.391  12.643  1.00  0.64           C  
ATOM   2117  C   GLY A 147      17.085  17.674  11.310  1.00  0.64           C  
ATOM   2118  O   GLY A 147      17.890  16.763  11.112  1.00  0.64           O  
ATOM   2119  H01 GLY A 147      17.667  19.304  12.535  1.00  0.64           H  
ATOM   2120  H02 GLY A 147      16.051  18.615  12.920  1.00  0.64           H  
ATOM   2121  H09 GLY A 147      18.643  17.279  13.597  1.00  0.64           H  
ATOM   2122  N   SER A 148      16.231  18.097  10.380  1.00  0.60           N  
ATOM   2123  CA  SER A 148      16.065  17.359   9.141  1.00  0.60           C  
ATOM   2124  C   SER A 148      17.360  17.286   8.339  1.00  0.60           C  
ATOM   2125  O   SER A 148      17.490  16.467   7.428  1.00  0.60           O  
ATOM   2126  CB  SER A 148      14.930  17.943   8.316  1.00  0.60           C  
ATOM   2127  OG  SER A 148      15.059  19.333   8.274  1.00  0.60           O  
ATOM   2128  H01 SER A 148      15.802  16.334   9.402  1.00  0.60           H  
ATOM   2129  H02 SER A 148      13.975  17.678   8.770  1.00  0.60           H  
ATOM   2130  H03 SER A 148      15.694  18.938  10.538  1.00  0.60           H  
ATOM   2131  H04 SER A 148      14.971  17.542   7.303  1.00  0.60           H  
ATOM   2132  H05 SER A 148      15.073  19.681   9.169  1.00  0.60           H  
ATOM   2133  N   GLY A 149      18.331  18.118   8.686  1.00  0.67           N  
ATOM   2134  CA  GLY A 149      19.652  17.935   8.128  1.00  0.67           C  
ATOM   2135  C   GLY A 149      19.670  17.768   6.638  1.00  0.67           C  
ATOM   2136  O   GLY A 149      18.862  18.400   5.970  1.00  0.67           O  
ATOM   2137  H01 GLY A 149      20.047  17.012   8.552  1.00  0.67           H  
ATOM   2138  H02 GLY A 149      20.256  18.806   8.383  1.00  0.67           H  
ATOM   2139  H06 GLY A 149      18.150  18.872   9.333  1.00  0.67           H  
ATOM   2140  N   THR A 150      20.583  16.935   6.135  1.00  0.74           N  
ATOM   2141  CA  THR A 150      20.800  16.749   4.699  1.00  0.74           C  
ATOM   2142  C   THR A 150      20.083  15.567   4.078  1.00  0.74           C  
ATOM   2143  O   THR A 150      20.410  15.145   2.946  1.00  0.74           O  
ATOM   2144  CB  THR A 150      22.283  16.605   4.380  1.00  0.74           C  
ATOM   2145  CG2 THR A 150      22.906  17.962   4.117  1.00  0.74           C  
ATOM   2146  OG1 THR A 150      22.949  15.961   5.477  1.00  0.74           O  
ATOM   2147  H01 THR A 150      20.375  17.652   4.262  1.00  0.74           H  
ATOM   2148  H02 THR A 150      22.394  15.997   3.482  1.00  0.74           H  
ATOM   2149  H03 THR A 150      21.154  16.405   6.778  1.00  0.74           H  
ATOM   2150  H04 THR A 150      23.879  17.829   3.644  1.00  0.74           H  
ATOM   2151  H05 THR A 150      22.258  18.538   3.457  1.00  0.74           H  
ATOM   2152  H06 THR A 150      23.030  18.494   5.060  1.00  0.74           H  
ATOM   2153  H07 THR A 150      23.179  15.062   5.229  1.00  0.74           H  
ATOM   2154  N   ASN A 151      19.039  15.115   4.774  1.00  0.81           N  
ATOM   2155  CA  ASN A 151      18.196  14.006   4.352  1.00  0.81           C  
ATOM   2156  C   ASN A 151      17.635  14.192   2.946  1.00  0.81           C  
ATOM   2157  O   ASN A 151      18.002  13.468   2.032  1.00  0.81           O  
ATOM   2158  CB  ASN A 151      17.058  13.834   5.352  1.00  0.81           C  
ATOM   2159  CG  ASN A 151      16.301  12.552   5.149  1.00  0.81           C  
ATOM   2160  ND2 ASN A 151      15.028  12.573   5.450  1.00  0.81           N  
ATOM   2161  OD1 ASN A 151      16.858  11.550   4.723  1.00  0.81           O  
ATOM   2162  H01 ASN A 151      18.817  13.111   4.324  1.00  0.81           H  
ATOM   2163  H02 ASN A 151      16.360  14.657   5.203  1.00  0.81           H  
ATOM   2164  H03 ASN A 151      17.474  13.839   6.360  1.00  0.81           H  
ATOM   2165  H04 ASN A 151      14.468  11.741   5.334  1.00  0.81           H  
ATOM   2166  H05 ASN A 151      14.605  13.421   5.799  1.00  0.81           H  
ATOM   2167  H08 ASN A 151      18.820  15.571   5.648  1.00  0.81           H  
ATOM   2168  N   LEU A 152      16.778  15.199   2.764  1.00  0.57           N  
ATOM   2169  CA  LEU A 152      16.126  15.467   1.486  1.00  0.57           C  
ATOM   2170  C   LEU A 152      17.134  15.582   0.354  1.00  0.57           C  
ATOM   2171  O   LEU A 152      16.841  15.187  -0.772  1.00  0.57           O  
ATOM   2172  CB  LEU A 152      15.293  16.747   1.551  1.00  0.57           C  
ATOM   2173  CG  LEU A 152      14.706  17.182   0.193  1.00  0.57           C  
ATOM   2174  CD1 LEU A 152      13.539  16.268  -0.147  1.00  0.57           C  
ATOM   2175  CD2 LEU A 152      14.300  18.658   0.166  1.00  0.57           C  
ATOM   2176  H01 LEU A 152      15.470  14.620   1.285  1.00  0.57           H  
ATOM   2177  H02 LEU A 152      15.963  17.543   1.875  1.00  0.57           H  
ATOM   2178  H03 LEU A 152      14.469  16.586   2.246  1.00  0.57           H  
ATOM   2179  H04 LEU A 152      15.481  17.086  -0.567  1.00  0.57           H  
ATOM   2180  H05 LEU A 152      12.701  16.867  -0.503  1.00  0.57           H  
ATOM   2181  H06 LEU A 152      16.571  15.803   3.547  1.00  0.57           H  
ATOM   2182  H07 LEU A 152      13.840  15.567  -0.926  1.00  0.57           H  
ATOM   2183  H08 LEU A 152      13.238  15.716   0.743  1.00  0.57           H  
ATOM   2184  H09 LEU A 152      13.347  18.782   0.680  1.00  0.57           H  
ATOM   2185  H10 LEU A 152      15.063  19.254   0.667  1.00  0.57           H  
ATOM   2186  H11 LEU A 152      14.200  18.989  -0.868  1.00  0.57           H  
ATOM   2187  N   ASP A 153      18.333  16.076   0.649  1.00  0.87           N  
ATOM   2188  CA  ASP A 153      19.352  16.281  -0.391  1.00  0.87           C  
ATOM   2189  C   ASP A 153      20.186  15.068  -0.829  1.00  0.87           C  
ATOM   2190  O   ASP A 153      20.667  15.021  -1.975  1.00  0.87           O  
ATOM   2191  CB  ASP A 153      20.273  17.421   0.016  1.00  0.87           C  
ATOM   2192  CG  ASP A 153      19.587  18.755  -0.066  1.00  0.87           C  
ATOM   2193  OD1 ASP A 153      18.758  19.067   0.824  1.00  0.87           O  
ATOM   2194  OD2 ASP A 153      19.852  19.480  -1.049  1.00  0.87           O  
ATOM   2195  H01 ASP A 153      18.765  16.513  -1.280  1.00  0.87           H  
ATOM   2196  H02 ASP A 153      21.117  17.434  -0.673  1.00  0.87           H  
ATOM   2197  H03 ASP A 153      20.605  17.257   1.041  1.00  0.87           H  
ATOM   2198  H12 ASP A 153      18.548  16.315   1.606  1.00  0.87           H  
ATOM   2199  N   SER A 154      20.420  14.129   0.097  1.00  0.90           N  
ATOM   2200  CA  SER A 154      21.019  12.845  -0.279  1.00  0.90           C  
ATOM   2201  C   SER A 154      20.026  12.105  -1.180  1.00  0.90           C  
ATOM   2202  O   SER A 154      20.415  11.435  -2.131  1.00  0.90           O  
ATOM   2203  CB  SER A 154      21.337  11.984   0.954  1.00  0.90           C  
ATOM   2204  OG  SER A 154      22.079  12.693   1.930  1.00  0.90           O  
ATOM   2205  H01 SER A 154      21.959  13.030  -0.799  1.00  0.90           H  
ATOM   2206  H02 SER A 154      21.943  11.141   0.623  1.00  0.90           H  
ATOM   2207  H03 SER A 154      20.400  11.650   1.400  1.00  0.90           H  
ATOM   2208  H04 SER A 154      20.182  14.307   1.062  1.00  0.90           H  
ATOM   2209  H05 SER A 154      22.319  12.098   2.645  1.00  0.90           H  
ATOM   2210  N   ALA A 155      18.736  12.257  -0.882  1.00  0.95           N  
ATOM   2211  CA  ALA A 155      17.681  11.620  -1.652  1.00  0.95           C  
ATOM   2212  C   ALA A 155      17.700  12.125  -3.096  1.00  0.95           C  
ATOM   2213  O   ALA A 155      17.773  11.338  -4.041  1.00  0.95           O  
ATOM   2214  CB  ALA A 155      16.344  11.903  -1.002  1.00  0.95           C  
ATOM   2215  H01 ALA A 155      17.845  10.542  -1.670  1.00  0.95           H  
ATOM   2216  H02 ALA A 155      15.581  11.264  -1.448  1.00  0.95           H  
ATOM   2217  H03 ALA A 155      16.409  11.699   0.067  1.00  0.95           H  
ATOM   2218  H04 ALA A 155      16.078  12.948  -1.157  1.00  0.95           H  
ATOM   2219  H06 ALA A 155      18.483  12.835  -0.093  1.00  0.95           H  
ATOM   2220  N   ARG A 156      17.652  13.441  -3.264  1.00  0.85           N  
ATOM   2221  CA  ARG A 156      17.664  14.056  -4.578  1.00  0.85           C  
ATOM   2222  C   ARG A 156      18.952  13.747  -5.357  1.00  0.85           C  
ATOM   2223  O   ARG A 156      18.891  13.464  -6.563  1.00  0.85           O  
ATOM   2224  CB  ARG A 156      17.468  15.566  -4.440  1.00  0.85           C  
ATOM   2225  CG  ARG A 156      17.131  16.289  -5.748  1.00  0.85           C  
ATOM   2226  CD  ARG A 156      16.052  15.608  -6.571  1.00  0.85           C  
ATOM   2227  NE  ARG A 156      15.757  16.401  -7.772  1.00  0.85           N  
ATOM   2228  CZ  ARG A 156      15.627  15.904  -9.002  1.00  0.85           C  
ATOM   2229  NH1 ARG A 156      15.783  14.607  -9.216  1.00  0.85           N  
ATOM   2230  NH2 ARG A 156      15.232  16.687 -10.005  1.00  0.85           N  
ATOM   2231  H01 ARG A 156      16.841  13.630  -5.152  1.00  0.85           H  
ATOM   2232  H02 ARG A 156      18.422  15.971  -4.101  1.00  0.85           H  
ATOM   2233  H03 ARG A 156      16.655  15.741  -3.735  1.00  0.85           H  
ATOM   2234  H04 ARG A 156      18.038  16.284  -6.353  1.00  0.85           H  
ATOM   2235  H05 ARG A 156      17.605  14.035  -2.448  1.00  0.85           H  
ATOM   2236  H06 ARG A 156      16.793  17.297  -5.506  1.00  0.85           H  
ATOM   2237  H07 ARG A 156      15.147  15.521  -5.970  1.00  0.85           H  
ATOM   2238  H08 ARG A 156      16.396  14.617  -6.868  1.00  0.85           H  
ATOM   2239  H09 ARG A 156      15.644  17.398  -7.657  1.00  0.85           H  
ATOM   2240  H10 ARG A 156      15.643  14.227 -10.141  1.00  0.85           H  
ATOM   2241  H11 ARG A 156      16.042  13.997  -8.454  1.00  0.85           H  
ATOM   2242  H12 ARG A 156      15.070  17.671  -9.844  1.00  0.85           H  
ATOM   2243  H13 ARG A 156      15.095  16.297 -10.926  1.00  0.85           H  
ATOM   2244  N   LEU A 157      20.103  13.760  -4.672  1.00  0.98           N  
ATOM   2245  CA  LEU A 157      21.391  13.356  -5.269  1.00  0.98           C  
ATOM   2246  C   LEU A 157      21.347  11.918  -5.795  1.00  0.98           C  
ATOM   2247  O   LEU A 157      21.684  11.666  -6.945  1.00  0.98           O  
ATOM   2248  CB  LEU A 157      22.516  13.461  -4.238  1.00  0.98           C  
ATOM   2249  CG  LEU A 157      23.929  13.131  -4.704  1.00  0.98           C  
ATOM   2250  CD1 LEU A 157      24.677  14.428  -4.715  1.00  0.98           C  
ATOM   2251  CD2 LEU A 157      24.588  12.146  -3.805  1.00  0.98           C  
ATOM   2252  H01 LEU A 157      21.579  14.032  -6.103  1.00  0.98           H  
ATOM   2253  H02 LEU A 157      22.283  12.699  -3.494  1.00  0.98           H  
ATOM   2254  H03 LEU A 157      22.525  14.486  -3.866  1.00  0.98           H  
ATOM   2255  H04 LEU A 157      23.912  12.671  -5.692  1.00  0.98           H  
ATOM   2256  H05 LEU A 157      25.630  14.293  -5.226  1.00  0.98           H  
ATOM   2257  H06 LEU A 157      24.089  15.183  -5.237  1.00  0.98           H  
ATOM   2258  H07 LEU A 157      24.858  14.752  -3.690  1.00  0.98           H  
ATOM   2259  H08 LEU A 157      25.507  12.576  -3.407  1.00  0.98           H  
ATOM   2260  H09 LEU A 157      23.917  11.899  -2.982  1.00  0.98           H  
ATOM   2261  H10 LEU A 157      24.824  11.242  -4.366  1.00  0.98           H  
ATOM   2262  H14 LEU A 157      20.089  14.059  -3.707  1.00  0.98           H  
ATOM   2263  N   ARG A 158      20.929  10.972  -4.954  1.00  0.97           N  
ATOM   2264  CA  ARG A 158      20.711   9.600  -5.423  1.00  0.97           C  
ATOM   2265  C   ARG A 158      19.804   9.563  -6.654  1.00  0.97           C  
ATOM   2266  O   ARG A 158      20.170   8.989  -7.682  1.00  0.97           O  
ATOM   2267  CB  ARG A 158      20.099   8.710  -4.339  1.00  0.97           C  
ATOM   2268  CG  ARG A 158      21.041   8.290  -3.267  1.00  0.97           C  
ATOM   2269  CD  ARG A 158      20.291   7.552  -2.186  1.00  0.97           C  
ATOM   2270  NE  ARG A 158      21.109   7.415  -0.988  1.00  0.97           N  
ATOM   2271  CZ  ARG A 158      20.930   6.495  -0.048  1.00  0.97           C  
ATOM   2272  NH1 ARG A 158      19.937   5.608  -0.147  1.00  0.97           N  
ATOM   2273  NH2 ARG A 158      21.799   6.412   0.953  1.00  0.97           N  
ATOM   2274  H01 ARG A 158      21.697   9.215  -5.684  1.00  0.97           H  
ATOM   2275  H02 ARG A 158      19.779   7.796  -4.839  1.00  0.97           H  
ATOM   2276  H03 ARG A 158      19.279   9.257  -3.874  1.00  0.97           H  
ATOM   2277  H04 ARG A 158      21.513   9.174  -2.837  1.00  0.97           H  
ATOM   2278  H05 ARG A 158      21.803   7.636  -3.690  1.00  0.97           H  
ATOM   2279  H06 ARG A 158      20.041   6.557  -2.553  1.00  0.97           H  
ATOM   2280  H07 ARG A 158      19.384   8.104  -1.939  1.00  0.97           H  
ATOM   2281  H08 ARG A 158      21.869   8.069  -0.864  1.00  0.97           H  
ATOM   2282  H09 ARG A 158      19.827   4.892   0.557  1.00  0.97           H  
ATOM   2283  H10 ARG A 158      19.295   5.653  -0.926  1.00  0.97           H  
ATOM   2284  H11 ARG A 158      20.761  11.202  -3.985  1.00  0.97           H  
ATOM   2285  H12 ARG A 158      22.568   7.064   1.010  1.00  0.97           H  
ATOM   2286  H13 ARG A 158      21.691   5.696   1.658  1.00  0.97           H  
ATOM   2287  N   PHE A 159      18.625  10.159  -6.553  1.00  0.92           N  
ATOM   2288  CA  PHE A 159      17.735  10.120  -7.676  1.00  0.92           C  
ATOM   2289  C   PHE A 159      18.421  10.602  -8.959  1.00  0.92           C  
ATOM   2290  O   PHE A 159      18.249  10.008 -10.025  1.00  0.92           O  
ATOM   2291  CB  PHE A 159      16.463  10.908  -7.414  1.00  0.92           C  
ATOM   2292  CG  PHE A 159      15.459  10.777  -8.517  1.00  0.92           C  
ATOM   2293  CD1 PHE A 159      14.643   9.664  -8.586  1.00  0.92           C  
ATOM   2294  CD2 PHE A 159      15.395  11.711  -9.522  1.00  0.92           C  
ATOM   2295  CE1 PHE A 159      13.796   9.488  -9.634  1.00  0.92           C  
ATOM   2296  CE2 PHE A 159      14.554  11.550 -10.572  1.00  0.92           C  
ATOM   2297  CZ  PHE A 159      13.746  10.433 -10.637  1.00  0.92           C  
ATOM   2298  H01 PHE A 159      17.455   9.077  -7.820  1.00  0.92           H  
ATOM   2299  H02 PHE A 159      16.739  11.960  -7.346  1.00  0.92           H  
ATOM   2300  H03 PHE A 159      16.014  10.547  -6.489  1.00  0.92           H  
ATOM   2301  H04 PHE A 159      14.679   8.919  -7.791  1.00  0.92           H  
ATOM   2302  H05 PHE A 159      16.031  12.595  -9.474  1.00  0.92           H  
ATOM   2303  H06 PHE A 159      13.159   8.604  -9.682  1.00  0.92           H  
ATOM   2304  H07 PHE A 159      14.516  12.300 -11.362  1.00  0.92           H  
ATOM   2305  H08 PHE A 159      13.069  10.298 -11.480  1.00  0.92           H  
ATOM   2306  H14 PHE A 159      18.358  10.632  -5.701  1.00  0.92           H  
ATOM   2307  N   LEU A 160      19.253  11.627  -8.863  1.00  0.87           N  
ATOM   2308  CA  LEU A 160      19.924  12.118 -10.056  1.00  0.87           C  
ATOM   2309  C   LEU A 160      21.021  11.186 -10.531  1.00  0.87           C  
ATOM   2310  O   LEU A 160      21.285  11.057 -11.739  1.00  0.87           O  
ATOM   2311  CB  LEU A 160      20.468  13.510  -9.814  1.00  0.87           C  
ATOM   2312  CG  LEU A 160      19.370  14.559  -9.767  1.00  0.87           C  
ATOM   2313  CD1 LEU A 160      19.948  15.879  -9.263  1.00  0.87           C  
ATOM   2314  CD2 LEU A 160      18.820  14.706 -11.158  1.00  0.87           C  
ATOM   2315  H01 LEU A 160      19.181  12.158 -10.853  1.00  0.87           H  
ATOM   2316  H02 LEU A 160      21.130  13.758 -10.644  1.00  0.87           H  
ATOM   2317  H03 LEU A 160      21.002  13.518  -8.864  1.00  0.87           H  
ATOM   2318  H04 LEU A 160      18.571  14.264  -9.087  1.00  0.87           H  
ATOM   2319  H05 LEU A 160      20.883  16.088  -9.783  1.00  0.87           H  
ATOM   2320  H06 LEU A 160      19.239  16.684  -9.455  1.00  0.87           H  
ATOM   2321  H07 LEU A 160      20.137  15.808  -8.192  1.00  0.87           H  
ATOM   2322  H08 LEU A 160      17.937  15.344 -11.133  1.00  0.87           H  
ATOM   2323  H09 LEU A 160      19.420  12.065  -7.968  1.00  0.87           H  
ATOM   2324  H10 LEU A 160      19.575  15.157 -11.802  1.00  0.87           H  
ATOM   2325  H11 LEU A 160      18.548  13.725 -11.547  1.00  0.87           H  
ATOM   2326  N   ILE A 161      21.648  10.503  -9.589  1.00  0.98           N  
ATOM   2327  CA  ILE A 161      22.601   9.486  -9.988  1.00  0.98           C  
ATOM   2328  C   ILE A 161      21.856   8.353 -10.674  1.00  0.98           C  
ATOM   2329  O   ILE A 161      22.128   8.060 -11.841  1.00  0.98           O  
ATOM   2330  CB  ILE A 161      23.400   8.949  -8.822  1.00  0.98           C  
ATOM   2331  CG1 ILE A 161      24.190  10.089  -8.175  1.00  0.98           C  
ATOM   2332  CG2 ILE A 161      24.336   7.894  -9.339  1.00  0.98           C  
ATOM   2333  CD1 ILE A 161      24.145  10.107  -6.690  1.00  0.98           C  
ATOM   2334  H01 ILE A 161      23.314   9.946 -10.673  1.00  0.98           H  
ATOM   2335  H02 ILE A 161      22.738   8.518  -8.071  1.00  0.98           H  
ATOM   2336  H03 ILE A 161      23.724  11.016  -8.509  1.00  0.98           H  
ATOM   2337  H04 ILE A 161      25.232  10.000  -8.483  1.00  0.98           H  
ATOM   2338  H05 ILE A 161      25.275   7.940  -8.787  1.00  0.98           H  
ATOM   2339  H06 ILE A 161      23.885   6.911  -9.206  1.00  0.98           H  
ATOM   2340  H07 ILE A 161      24.528   8.066 -10.398  1.00  0.98           H  
ATOM   2341  H08 ILE A 161      23.234  10.607  -6.361  1.00  0.98           H  
ATOM   2342  H09 ILE A 161      24.154   9.084  -6.313  1.00  0.98           H  
ATOM   2343  H10 ILE A 161      25.013  10.644  -6.306  1.00  0.98           H  
ATOM   2344  H12 ILE A 161      21.467  10.686  -8.612  1.00  0.98           H  
ATOM   2345  N   ALA A 162      20.900   7.754  -9.953  1.00  0.98           N  
ATOM   2346  CA  ALA A 162      19.970   6.756 -10.502  1.00  0.98           C  
ATOM   2347  C   ALA A 162      19.600   7.092 -11.941  1.00  0.98           C  
ATOM   2348  O   ALA A 162      19.901   6.334 -12.856  1.00  0.98           O  
ATOM   2349  CB  ALA A 162      18.719   6.689  -9.648  1.00  0.98           C  
ATOM   2350  H01 ALA A 162      20.465   5.785 -10.493  1.00  0.98           H  
ATOM   2351  H02 ALA A 162      17.889   6.318 -10.249  1.00  0.98           H  
ATOM   2352  H03 ALA A 162      18.888   6.015  -8.808  1.00  0.98           H  
ATOM   2353  H04 ALA A 162      18.480   7.684  -9.274  1.00  0.98           H  
ATOM   2354  H11 ALA A 162      20.813   8.001  -8.978  1.00  0.98           H  
ATOM   2355  N   GLN A 163      19.025   8.270 -12.136  1.00  0.95           N  
ATOM   2356  CA  GLN A 163      18.743   8.779 -13.462  1.00  0.95           C  
ATOM   2357  C   GLN A 163      19.953   8.832 -14.452  1.00  0.95           C  
ATOM   2358  O   GLN A 163      19.823   8.452 -15.622  1.00  0.95           O  
ATOM   2359  CB  GLN A 163      18.104  10.153 -13.319  1.00  0.95           C  
ATOM   2360  CG  GLN A 163      16.771  10.136 -12.615  1.00  0.95           C  
ATOM   2361  CD  GLN A 163      15.612   9.655 -13.496  1.00  0.95           C  
ATOM   2362  NE2 GLN A 163      14.571  10.474 -13.597  1.00  0.95           N  
ATOM   2363  OE1 GLN A 163      15.648   8.561 -14.070  1.00  0.95           O  
ATOM   2364  H01 GLN A 163      18.068   8.059 -13.926  1.00  0.95           H  
ATOM   2365  H02 GLN A 163      17.924  10.525 -14.328  1.00  0.95           H  
ATOM   2366  H03 GLN A 163      18.783  10.791 -12.754  1.00  0.95           H  
ATOM   2367  H04 GLN A 163      16.549  11.165 -12.332  1.00  0.95           H  
ATOM   2368  H05 GLN A 163      18.775   8.831 -11.334  1.00  0.95           H  
ATOM   2369  H06 GLN A 163      16.846   9.474 -11.752  1.00  0.95           H  
ATOM   2370  H07 GLN A 163      13.775  10.212 -14.160  1.00  0.95           H  
ATOM   2371  H08 GLN A 163      14.576  11.359 -13.110  1.00  0.95           H  
ATOM   2372  N   GLN A 164      21.116   9.300 -14.000  1.00  0.98           N  
ATOM   2373  CA  GLN A 164      22.298   9.372 -14.869  1.00  0.98           C  
ATOM   2374  C   GLN A 164      22.716   7.979 -15.326  1.00  0.98           C  
ATOM   2375  O   GLN A 164      22.844   7.742 -16.520  1.00  0.98           O  
ATOM   2376  CB  GLN A 164      23.482  10.049 -14.128  1.00  0.98           C  
ATOM   2377  CG  GLN A 164      24.663  10.590 -15.002  1.00  0.98           C  
ATOM   2378  CD  GLN A 164      25.569   9.504 -15.616  1.00  0.98           C  
ATOM   2379  NE2 GLN A 164      26.254   9.853 -16.705  1.00  0.98           N  
ATOM   2380  OE1 GLN A 164      25.643   8.373 -15.127  1.00  0.98           O  
ATOM   2381  H01 GLN A 164      22.034   9.969 -15.742  1.00  0.98           H  
ATOM   2382  H02 GLN A 164      23.923   9.256 -13.524  1.00  0.98           H  
ATOM   2383  H03 GLN A 164      23.078  10.891 -13.565  1.00  0.98           H  
ATOM   2384  H04 GLN A 164      25.296  11.172 -14.332  1.00  0.98           H  
ATOM   2385  H05 GLN A 164      24.240  11.179 -15.816  1.00  0.98           H  
ATOM   2386  H06 GLN A 164      26.862   9.184 -17.155  1.00  0.98           H  
ATOM   2387  H07 GLN A 164      26.165  10.787 -17.080  1.00  0.98           H  
ATOM   2388  H09 GLN A 164      21.186   9.611 -13.042  1.00  0.98           H  
ATOM   2389  N   THR A 165      22.942   7.073 -14.372  1.00  0.98           N  
ATOM   2390  CA  THR A 165      23.453   5.723 -14.628  1.00  0.98           C  
ATOM   2391  C   THR A 165      22.508   4.671 -15.240  1.00  0.98           C  
ATOM   2392  O   THR A 165      22.982   3.703 -15.839  1.00  0.98           O  
ATOM   2393  CB  THR A 165      24.110   5.117 -13.361  1.00  0.98           C  
ATOM   2394  CG2 THR A 165      25.490   5.692 -13.150  1.00  0.98           C  
ATOM   2395  OG1 THR A 165      23.324   5.419 -12.205  1.00  0.98           O  
ATOM   2396  H01 THR A 165      24.172   5.927 -15.422  1.00  0.98           H  
ATOM   2397  H02 THR A 165      24.175   4.038 -13.505  1.00  0.98           H  
ATOM   2398  H03 THR A 165      26.171   5.283 -13.896  1.00  0.98           H  
ATOM   2399  H04 THR A 165      25.451   6.777 -13.250  1.00  0.98           H  
ATOM   2400  H05 THR A 165      25.844   5.431 -12.153  1.00  0.98           H  
ATOM   2401  H06 THR A 165      23.228   6.371 -12.122  1.00  0.98           H  
ATOM   2402  H08 THR A 165      22.749   7.334 -13.415  1.00  0.98           H  
ATOM   2403  N   GLY A 166      21.193   4.869 -15.147  1.00  0.98           N  
ATOM   2404  CA  GLY A 166      20.244   3.874 -15.633  1.00  0.98           C  
ATOM   2405  C   GLY A 166      20.054   2.713 -14.663  1.00  0.98           C  
ATOM   2406  O   GLY A 166      19.777   1.582 -15.066  1.00  0.98           O  
ATOM   2407  H01 GLY A 166      20.646   3.464 -16.560  1.00  0.98           H  
ATOM   2408  H02 GLY A 166      19.280   4.359 -15.790  1.00  0.98           H  
ATOM   2409  H07 GLY A 166      20.848   5.723 -14.733  1.00  0.98           H  
ATOM   2410  N   VAL A 167      20.228   3.006 -13.378  1.00  0.96           N  
ATOM   2411  CA  VAL A 167      20.063   2.055 -12.282  1.00  0.96           C  
ATOM   2412  C   VAL A 167      18.875   2.538 -11.406  1.00  0.96           C  
ATOM   2413  O   VAL A 167      18.665   3.742 -11.219  1.00  0.96           O  
ATOM   2414  CB  VAL A 167      21.392   1.989 -11.448  1.00  0.96           C  
ATOM   2415  CG1 VAL A 167      21.163   1.517 -10.031  1.00  0.96           C  
ATOM   2416  CG2 VAL A 167      22.370   1.082 -12.112  1.00  0.96           C  
ATOM   2417  H01 VAL A 167      19.852   1.054 -12.657  1.00  0.96           H  
ATOM   2418  H02 VAL A 167      21.786   3.004 -11.403  1.00  0.96           H  
ATOM   2419  H03 VAL A 167      20.493   3.952 -13.143  1.00  0.96           H  
ATOM   2420  H04 VAL A 167      20.117   1.238  -9.906  1.00  0.96           H  
ATOM   2421  H05 VAL A 167      21.795   0.653  -9.829  1.00  0.96           H  
ATOM   2422  H06 VAL A 167      21.410   2.319  -9.336  1.00  0.96           H  
ATOM   2423  H07 VAL A 167      23.301   1.074 -11.545  1.00  0.96           H  
ATOM   2424  H08 VAL A 167      21.961   0.072 -12.152  1.00  0.96           H  
ATOM   2425  H09 VAL A 167      22.565   1.436 -13.124  1.00  0.96           H  
ATOM   2426  N   ASN A 168      18.099   1.611 -10.868  1.00  0.93           N  
ATOM   2427  CA  ASN A 168      16.969   1.988 -10.045  1.00  0.93           C  
ATOM   2428  C   ASN A 168      17.373   2.788  -8.797  1.00  0.93           C  
ATOM   2429  O   ASN A 168      18.410   2.540  -8.202  1.00  0.93           O  
ATOM   2430  CB  ASN A 168      16.188   0.749  -9.643  1.00  0.93           C  
ATOM   2431  CG  ASN A 168      14.898   1.084  -8.983  1.00  0.93           C  
ATOM   2432  ND2 ASN A 168      13.839   1.137  -9.747  1.00  0.93           N  
ATOM   2433  OD1 ASN A 168      14.864   1.342  -7.799  1.00  0.93           O  
ATOM   2434  H01 ASN A 168      16.342   2.646 -10.647  1.00  0.93           H  
ATOM   2435  H02 ASN A 168      16.793   0.191  -8.928  1.00  0.93           H  
ATOM   2436  H03 ASN A 168      15.983   0.158 -10.536  1.00  0.93           H  
ATOM   2437  H04 ASN A 168      12.942   1.380  -9.351  1.00  0.93           H  
ATOM   2438  H05 ASN A 168      13.917   0.935 -10.734  1.00  0.93           H  
ATOM   2439  H10 ASN A 168      18.296   0.634 -11.033  1.00  0.93           H  
ATOM   2440  N   VAL A 169      16.519   3.724  -8.382  1.00  0.83           N  
ATOM   2441  CA  VAL A 169      16.811   4.624  -7.259  1.00  0.83           C  
ATOM   2442  C   VAL A 169      17.200   3.853  -6.007  1.00  0.83           C  
ATOM   2443  O   VAL A 169      17.997   4.334  -5.195  1.00  0.83           O  
ATOM   2444  CB  VAL A 169      15.596   5.486  -6.869  1.00  0.83           C  
ATOM   2445  CG1 VAL A 169      16.057   6.789  -6.303  1.00  0.83           C  
ATOM   2446  CG2 VAL A 169      14.692   5.712  -8.053  1.00  0.83           C  
ATOM   2447  H01 VAL A 169      17.631   5.251  -7.608  1.00  0.83           H  
ATOM   2448  H02 VAL A 169      15.023   4.954  -6.109  1.00  0.83           H  
ATOM   2449  H03 VAL A 169      16.979   7.094  -6.798  1.00  0.83           H  
ATOM   2450  H04 VAL A 169      15.291   7.547  -6.465  1.00  0.83           H  
ATOM   2451  H05 VAL A 169      16.239   6.677  -5.234  1.00  0.83           H  
ATOM   2452  H06 VAL A 169      15.634   3.818  -8.860  1.00  0.83           H  
ATOM   2453  H07 VAL A 169      13.808   6.264  -7.734  1.00  0.83           H  
ATOM   2454  H08 VAL A 169      15.224   6.285  -8.813  1.00  0.83           H  
ATOM   2455  H09 VAL A 169      14.389   4.751  -8.468  1.00  0.83           H  
ATOM   2456  N   LYS A 170      16.635   2.661  -5.842  1.00  0.84           N  
ATOM   2457  CA  LYS A 170      16.843   1.921  -4.601  1.00  0.84           C  
ATOM   2458  C   LYS A 170      18.198   1.261  -4.513  1.00  0.84           C  
ATOM   2459  O   LYS A 170      18.535   0.710  -3.475  1.00  0.84           O  
ATOM   2460  CB  LYS A 170      15.742   0.883  -4.386  1.00  0.84           C  
ATOM   2461  CG  LYS A 170      14.347   1.485  -4.261  1.00  0.84           C  
ATOM   2462  CD  LYS A 170      13.324   0.375  -3.938  1.00  0.84           C  
ATOM   2463  CE  LYS A 170      12.199   0.866  -3.025  1.00  0.84           C  
ATOM   2464  NZ  LYS A 170      12.672   1.137  -1.629  1.00  0.84           N  
ATOM   2465  H01 LYS A 170      16.801   2.665  -3.806  1.00  0.84           H  
ATOM   2466  H02 LYS A 170      15.958   0.382  -3.442  1.00  0.84           H  
ATOM   2467  H03 LYS A 170      15.746   0.196  -5.232  1.00  0.84           H  
ATOM   2468  H04 LYS A 170      14.075   1.961  -5.203  1.00  0.84           H  
ATOM   2469  H05 LYS A 170      14.342   2.226  -3.461  1.00  0.84           H  
ATOM   2470  H06 LYS A 170      13.853  -0.421  -3.414  1.00  0.84           H  
ATOM   2471  H07 LYS A 170      12.888   0.018  -4.871  1.00  0.84           H  
ATOM   2472  H08 LYS A 170      11.447   0.079  -2.973  1.00  0.84           H  
ATOM   2473  H09 LYS A 170      11.787   1.786  -3.440  1.00  0.84           H  
ATOM   2474  H10 LYS A 170      16.062   2.268  -6.575  1.00  0.84           H  
ATOM   2475  H11 LYS A 170      13.477   1.746  -1.659  1.00  0.84           H  
ATOM   2476  H12 LYS A 170      11.933   1.582  -1.103  1.00  0.84           H  
ATOM   2477  H13 LYS A 170      12.926   0.267  -1.184  1.00  0.84           H  
ATOM   2478  N   ASN A 171      18.961   1.306  -5.607  1.00  0.90           N  
ATOM   2479  CA  ASN A 171      20.277   0.654  -5.688  1.00  0.90           C  
ATOM   2480  C   ASN A 171      21.480   1.599  -5.751  1.00  0.90           C  
ATOM   2481  O   ASN A 171      22.610   1.168  -6.034  1.00  0.90           O  
ATOM   2482  CB  ASN A 171      20.337  -0.299  -6.875  1.00  0.90           C  
ATOM   2483  CG  ASN A 171      19.382  -1.471  -6.712  1.00  0.90           C  
ATOM   2484  ND2 ASN A 171      19.387  -2.160  -5.588  1.00  0.90           N  
ATOM   2485  OD1 ASN A 171      18.611  -1.761  -7.620  1.00  0.90           O  
ATOM   2486  H01 ASN A 171      20.363   0.117  -4.743  1.00  0.90           H  
ATOM   2487  H02 ASN A 171      21.350  -0.696  -6.937  1.00  0.90           H  
ATOM   2488  H03 ASN A 171      20.073   0.248  -7.780  1.00  0.90           H  
ATOM   2489  H04 ASN A 171      18.754  -2.938  -5.470  1.00  0.90           H  
ATOM   2490  H05 ASN A 171      20.024  -1.910  -4.845  1.00  0.90           H  
ATOM   2491  H14 ASN A 171      18.620   1.809  -6.414  1.00  0.90           H  
ATOM   2492  N   VAL A 172      21.225   2.849  -5.485  1.00  0.92           N  
ATOM   2493  CA  VAL A 172      22.282   3.861  -5.365  1.00  0.92           C  
ATOM   2494  C   VAL A 172      22.474   4.107  -3.881  1.00  0.92           C  
ATOM   2495  O   VAL A 172      21.512   4.097  -3.109  1.00  0.92           O  
ATOM   2496  CB  VAL A 172      21.836   5.161  -6.009  1.00  0.92           C  
ATOM   2497  CG1 VAL A 172      22.940   6.215  -6.021  1.00  0.92           C  
ATOM   2498  CG2 VAL A 172      21.376   4.981  -7.449  1.00  0.92           C  
ATOM   2499  H01 VAL A 172      23.196   3.521  -5.852  1.00  0.92           H  
ATOM   2500  H02 VAL A 172      21.002   5.493  -5.391  1.00  0.92           H  
ATOM   2501  H03 VAL A 172      23.818   5.815  -6.529  1.00  0.92           H  
ATOM   2502  H04 VAL A 172      22.590   7.103  -6.547  1.00  0.92           H  
ATOM   2503  H05 VAL A 172      23.202   6.479  -4.996  1.00  0.92           H  
ATOM   2504  H06 VAL A 172      20.264   3.132  -5.357  1.00  0.92           H  
ATOM   2505  H07 VAL A 172      20.512   5.619  -7.636  1.00  0.92           H  
ATOM   2506  H08 VAL A 172      22.184   5.257  -8.126  1.00  0.92           H  
ATOM   2507  H09 VAL A 172      21.101   3.940  -7.616  1.00  0.92           H  
ATOM   2508  N   HIS A 173      23.692   4.331  -3.428  1.00  0.90           N  
ATOM   2509  CA  HIS A 173      23.853   4.546  -1.985  1.00  0.90           C  
ATOM   2510  C   HIS A 173      24.828   5.659  -1.628  1.00  0.90           C  
ATOM   2511  O   HIS A 173      26.029   5.474  -1.533  1.00  0.90           O  
ATOM   2512  CB  HIS A 173      24.261   3.254  -1.279  1.00  0.90           C  
ATOM   2513  CG  HIS A 173      23.274   2.116  -1.554  1.00  0.90           C  
ATOM   2514  CD2 HIS A 173      23.264   1.158  -2.511  1.00  0.90           C  
ATOM   2515  ND1 HIS A 173      22.132   1.900  -0.777  1.00  0.90           N  
ATOM   2516  CE1 HIS A 173      21.487   0.855  -1.277  1.00  0.90           C  
ATOM   2517  NE2 HIS A 173      22.151   0.403  -2.312  1.00  0.90           N  
ATOM   2518  H01 HIS A 173      22.873   4.867  -1.633  1.00  0.90           H  
ATOM   2519  H02 HIS A 173      24.267   3.444  -0.206  1.00  0.90           H  
ATOM   2520  H03 HIS A 173      25.249   2.957  -1.630  1.00  0.90           H  
ATOM   2521  H04 HIS A 173      24.009   1.018  -3.294  1.00  0.90           H  
ATOM   2522  H05 HIS A 173      20.556   0.440  -0.890  1.00  0.90           H  
ATOM   2523  H06 HIS A 173      21.877  -0.388  -2.877  1.00  0.90           H  
ATOM   2524  H10 HIS A 173      24.486   4.354  -4.052  1.00  0.90           H  
ATOM   2525  N   ALA A 174      24.281   6.847  -1.466  1.00  0.94           N  
ATOM   2526  CA  ALA A 174      25.080   8.037  -1.242  1.00  0.94           C  
ATOM   2527  C   ALA A 174      24.477   8.800  -0.079  1.00  0.94           C  
ATOM   2528  O   ALA A 174      23.266   8.734   0.177  1.00  0.94           O  
ATOM   2529  CB  ALA A 174      25.084   8.910  -2.497  1.00  0.94           C  
ATOM   2530  H01 ALA A 174      26.110   7.760  -1.015  1.00  0.94           H  
ATOM   2531  H02 ALA A 174      25.652   9.820  -2.304  1.00  0.94           H  
ATOM   2532  H03 ALA A 174      25.544   8.363  -3.320  1.00  0.94           H  
ATOM   2533  H04 ALA A 174      24.059   9.171  -2.762  1.00  0.94           H  
ATOM   2534  H07 ALA A 174      23.275   6.932  -1.499  1.00  0.94           H  
ATOM   2535  N   TYR A 175      25.352   9.449   0.673  1.00  0.82           N  
ATOM   2536  CA  TYR A 175      24.945  10.349   1.729  1.00  0.82           C  
ATOM   2537  C   TYR A 175      25.542  11.707   1.417  1.00  0.82           C  
ATOM   2538  O   TYR A 175      26.605  11.788   0.816  1.00  0.82           O  
ATOM   2539  CB  TYR A 175      25.481   9.864   3.078  1.00  0.82           C  
ATOM   2540  CG  TYR A 175      24.794   8.663   3.607  1.00  0.82           C  
ATOM   2541  CD1 TYR A 175      23.435   8.604   3.689  1.00  0.82           C  
ATOM   2542  CD2 TYR A 175      25.506   7.553   3.985  1.00  0.82           C  
ATOM   2543  CE1 TYR A 175      22.807   7.464   4.123  1.00  0.82           C  
ATOM   2544  CE2 TYR A 175      24.878   6.412   4.419  1.00  0.82           C  
ATOM   2545  CZ  TYR A 175      23.525   6.363   4.488  1.00  0.82           C  
ATOM   2546  OH  TYR A 175      22.883   5.205   4.891  1.00  0.82           O  
ATOM   2547  H01 TYR A 175      23.858  10.395   1.787  1.00  0.82           H  
ATOM   2548  H02 TYR A 175      25.303  10.667   3.793  1.00  0.82           H  
ATOM   2549  H03 TYR A 175      26.539   9.630   2.962  1.00  0.82           H  
ATOM   2550  H04 TYR A 175      22.840   9.473   3.407  1.00  0.82           H  
ATOM   2551  H05 TYR A 175      26.338   9.311   0.503  1.00  0.82           H  
ATOM   2552  H06 TYR A 175      26.595   7.578   3.940  1.00  0.82           H  
ATOM   2553  H07 TYR A 175      21.719   7.438   4.177  1.00  0.82           H  
ATOM   2554  H08 TYR A 175      25.469   5.543   4.709  1.00  0.82           H  
ATOM   2555  H09 TYR A 175      22.765   5.219   5.844  1.00  0.82           H  
ATOM   2556  N   ILE A 176      24.854  12.770   1.795  1.00  0.55           N  
ATOM   2557  CA  ILE A 176      25.500  14.056   1.855  1.00  0.55           C  
ATOM   2558  C   ILE A 176      25.604  14.288   3.319  1.00  0.55           C  
ATOM   2559  O   ILE A 176      24.767  13.804   4.075  1.00  0.55           O  
ATOM   2560  CB  ILE A 176      24.711  15.142   1.203  1.00  0.55           C  
ATOM   2561  CG1 ILE A 176      24.856  15.033  -0.304  1.00  0.55           C  
ATOM   2562  CG2 ILE A 176      25.239  16.454   1.625  1.00  0.55           C  
ATOM   2563  CD1 ILE A 176      23.994  15.978  -1.091  1.00  0.55           C  
ATOM   2564  H01 ILE A 176      26.452  14.065   1.324  1.00  0.55           H  
ATOM   2565  H02 ILE A 176      23.664  15.047   1.491  1.00  0.55           H  
ATOM   2566  H03 ILE A 176      24.530  14.028  -0.571  1.00  0.55           H  
ATOM   2567  H04 ILE A 176      25.897  15.230  -0.560  1.00  0.55           H  
ATOM   2568  H05 ILE A 176      26.176  16.652   1.105  1.00  0.55           H  
ATOM   2569  H06 ILE A 176      24.517  17.233   1.380  1.00  0.55           H  
ATOM   2570  H07 ILE A 176      25.415  16.446   2.701  1.00  0.55           H  
ATOM   2571  H08 ILE A 176      23.088  16.199  -0.526  1.00  0.55           H  
ATOM   2572  H09 ILE A 176      24.541  16.902  -1.275  1.00  0.55           H  
ATOM   2573  H10 ILE A 176      23.878  12.681   2.041  1.00  0.55           H  
ATOM   2574  H11 ILE A 176      23.725  15.519  -2.042  1.00  0.55           H  
ATOM   2575  N   ALA A 177      26.720  14.887   3.718  1.00  0.69           N  
ATOM   2576  CA  ALA A 177      27.008  15.116   5.114  1.00  0.69           C  
ATOM   2577  C   ALA A 177      27.442  16.568   5.321  1.00  0.69           C  
ATOM   2578  O   ALA A 177      27.547  17.346   4.364  1.00  0.69           O  
ATOM   2579  CB  ALA A 177      28.075  14.170   5.589  1.00  0.69           C  
ATOM   2580  H01 ALA A 177      26.107  14.933   5.699  1.00  0.69           H  
ATOM   2581  H02 ALA A 177      28.944  14.739   5.919  1.00  0.69           H  
ATOM   2582  H03 ALA A 177      27.692  13.578   6.420  1.00  0.69           H  
ATOM   2583  H04 ALA A 177      28.364  13.508   4.773  1.00  0.69           H  
ATOM   2584  H12 ALA A 177      27.387  15.192   3.024  1.00  0.69           H  
ATOM   2585  N   GLY A 178      27.629  16.932   6.581  1.00  0.62           N  
ATOM   2586  CA  GLY A 178      28.061  18.266   6.911  1.00  0.62           C  
ATOM   2587  C   GLY A 178      26.955  19.288   7.055  1.00  0.62           C  
ATOM   2588  O   GLY A 178      25.864  18.999   7.588  1.00  0.62           O  
ATOM   2589  H01 GLY A 178      28.672  18.600   6.072  1.00  0.62           H  
ATOM   2590  H02 GLY A 178      28.603  18.221   7.855  1.00  0.62           H  
ATOM   2591  H05 GLY A 178      27.466  16.264   7.321  1.00  0.62           H  
ATOM   2592  N   GLU A 179      27.264  20.504   6.607  1.00  0.57           N  
ATOM   2593  CA  GLU A 179      26.368  21.634   6.732  1.00  0.57           C  
ATOM   2594  C   GLU A 179      25.419  21.586   5.551  1.00  0.57           C  
ATOM   2595  O   GLU A 179      25.819  21.282   4.437  1.00  0.57           O  
ATOM   2596  CB  GLU A 179      27.165  22.944   6.734  1.00  0.57           C  
ATOM   2597  CG  GLU A 179      26.365  24.175   7.162  1.00  0.57           C  
ATOM   2598  CD  GLU A 179      27.140  25.478   7.138  1.00  0.57           C  
ATOM   2599  OE1 GLU A 179      28.292  25.513   6.643  1.00  0.57           O  
ATOM   2600  OE2 GLU A 179      26.577  26.483   7.621  1.00  0.57           O  
ATOM   2601  H01 GLU A 179      25.812  21.588   7.669  1.00  0.57           H  
ATOM   2602  H02 GLU A 179      27.473  23.119   5.703  1.00  0.57           H  
ATOM   2603  H03 GLU A 179      28.160  20.643   6.162  1.00  0.57           H  
ATOM   2604  H04 GLU A 179      28.006  22.830   7.418  1.00  0.57           H  
ATOM   2605  H05 GLU A 179      26.079  24.008   8.200  1.00  0.57           H  
ATOM   2606  H06 GLU A 179      25.511  24.275   6.492  1.00  0.57           H  
ATOM   2607  N   HIS A 180      24.145  21.828   5.832  1.00  0.45           N  
ATOM   2608  CA  HIS A 180      23.100  21.785   4.850  1.00  0.45           C  
ATOM   2609  C   HIS A 180      23.193  23.087   4.051  1.00  0.45           C  
ATOM   2610  O   HIS A 180      23.026  24.184   4.609  1.00  0.45           O  
ATOM   2611  CB  HIS A 180      21.761  21.655   5.595  1.00  0.45           C  
ATOM   2612  CG  HIS A 180      20.540  21.715   4.720  1.00  0.45           C  
ATOM   2613  CD2 HIS A 180      20.328  21.313   3.446  1.00  0.45           C  
ATOM   2614  ND1 HIS A 180      19.333  22.214   5.164  1.00  0.45           N  
ATOM   2615  CE1 HIS A 180      18.431  22.114   4.207  1.00  0.45           C  
ATOM   2616  NE2 HIS A 180      19.010  21.571   3.155  1.00  0.45           N  
ATOM   2617  H01 HIS A 180      23.186  20.942   4.165  1.00  0.45           H  
ATOM   2618  H02 HIS A 180      21.699  22.514   6.264  1.00  0.45           H  
ATOM   2619  H03 HIS A 180      21.756  20.699   6.119  1.00  0.45           H  
ATOM   2620  H04 HIS A 180      21.064  20.868   2.776  1.00  0.45           H  
ATOM   2621  H05 HIS A 180      17.389  22.426   4.274  1.00  0.45           H  
ATOM   2622  H06 HIS A 180      18.557  21.375   2.274  1.00  0.45           H  
ATOM   2623  H07 HIS A 180      23.899  22.054   6.785  1.00  0.45           H  
ATOM   2624  N   GLY A 181      23.550  22.959   2.769  1.00  0.48           N  
ATOM   2625  CA  GLY A 181      23.473  24.065   1.840  1.00  0.48           C  
ATOM   2626  C   GLY A 181      24.631  24.066   0.875  1.00  0.48           C  
ATOM   2627  O   GLY A 181      24.883  23.071   0.187  1.00  0.48           O  
ATOM   2628  H01 GLY A 181      23.508  24.992   2.413  1.00  0.48           H  
ATOM   2629  H02 GLY A 181      22.543  23.989   1.276  1.00  0.48           H  
ATOM   2630  H07 GLY A 181      23.883  22.064   2.440  1.00  0.48           H  
ATOM   2631  N   ASP A 182      25.364  25.181   0.866  1.00  0.50           N  
ATOM   2632  CA  ASP A 182      26.538  25.357   0.019  1.00  0.50           C  
ATOM   2633  C   ASP A 182      27.716  24.491   0.412  1.00  0.50           C  
ATOM   2634  O   ASP A 182      28.382  23.938  -0.458  1.00  0.50           O  
ATOM   2635  CB  ASP A 182      26.997  26.815   0.009  1.00  0.50           C  
ATOM   2636  CG  ASP A 182      26.120  27.709  -0.856  1.00  0.50           C  
ATOM   2637  OD1 ASP A 182      25.548  27.211  -1.859  1.00  0.50           O  
ATOM   2638  OD2 ASP A 182      26.035  28.924  -0.538  1.00  0.50           O  
ATOM   2639  H01 ASP A 182      26.213  25.046  -0.974  1.00  0.50           H  
ATOM   2640  H02 ASP A 182      28.002  26.837  -0.414  1.00  0.50           H  
ATOM   2641  H03 ASP A 182      25.093  25.940   1.475  1.00  0.50           H  
ATOM   2642  H04 ASP A 182      26.978  27.193   1.031  1.00  0.50           H  
ATOM   2643  N   SER A 183      27.985  24.386   1.710  1.00  0.56           N  
ATOM   2644  CA  SER A 183      29.160  23.659   2.182  1.00  0.56           C  
ATOM   2645  C   SER A 183      28.946  22.150   2.200  1.00  0.56           C  
ATOM   2646  O   SER A 183      29.814  21.381   2.648  1.00  0.56           O  
ATOM   2647  CB  SER A 183      29.558  24.146   3.565  1.00  0.56           C  
ATOM   2648  OG  SER A 183      29.955  25.512   3.515  1.00  0.56           O  
ATOM   2649  H01 SER A 183      29.965  23.861   1.476  1.00  0.56           H  
ATOM   2650  H02 SER A 183      30.396  23.548   3.923  1.00  0.56           H  
ATOM   2651  H03 SER A 183      28.709  24.042   4.241  1.00  0.56           H  
ATOM   2652  H04 SER A 183      30.038  25.855   4.408  1.00  0.56           H  
ATOM   2653  H05 SER A 183      27.366  24.817   2.381  1.00  0.56           H  
ATOM   2654  N   GLU A 184      27.794  21.751   1.667  1.00  0.33           N  
ATOM   2655  CA  GLU A 184      27.321  20.383   1.696  1.00  0.33           C  
ATOM   2656  C   GLU A 184      28.278  19.414   1.045  1.00  0.33           C  
ATOM   2657  O   GLU A 184      28.556  19.528  -0.154  1.00  0.33           O  
ATOM   2658  CB  GLU A 184      25.977  20.320   1.004  1.00  0.33           C  
ATOM   2659  CG  GLU A 184      24.864  19.904   1.921  1.00  0.33           C  
ATOM   2660  CD  GLU A 184      23.604  19.607   1.156  1.00  0.33           C  
ATOM   2661  OE1 GLU A 184      23.728  19.203  -0.020  1.00  0.33           O  
ATOM   2662  OE2 GLU A 184      22.502  19.784   1.738  1.00  0.33           O  
ATOM   2663  H01 GLU A 184      27.238  20.083   2.740  1.00  0.33           H  
ATOM   2664  H02 GLU A 184      26.050  19.568   0.218  1.00  0.33           H  
ATOM   2665  H03 GLU A 184      25.746  21.306   0.602  1.00  0.33           H  
ATOM   2666  H04 GLU A 184      24.662  20.725   2.609  1.00  0.33           H  
ATOM   2667  H05 GLU A 184      27.215  22.444   1.215  1.00  0.33           H  
ATOM   2668  H06 GLU A 184      25.168  19.010   2.466  1.00  0.33           H  
ATOM   2669  N   VAL A 185      28.689  18.411   1.824  1.00  0.59           N  
ATOM   2670  CA  VAL A 185      29.739  17.459   1.441  1.00  0.59           C  
ATOM   2671  C   VAL A 185      29.191  16.072   1.143  1.00  0.59           C  
ATOM   2672  O   VAL A 185      28.780  15.343   2.044  1.00  0.59           O  
ATOM   2673  CB  VAL A 185      30.842  17.278   2.541  1.00  0.59           C  
ATOM   2674  CG1 VAL A 185      32.078  16.691   1.928  1.00  0.59           C  
ATOM   2675  CG2 VAL A 185      31.158  18.569   3.206  1.00  0.59           C  
ATOM   2676  H01 VAL A 185      30.174  17.902   0.545  1.00  0.59           H  
ATOM   2677  H02 VAL A 185      30.459  16.598   3.302  1.00  0.59           H  
ATOM   2678  H03 VAL A 185      32.901  16.754   2.640  1.00  0.59           H  
ATOM   2679  H04 VAL A 185      31.897  15.647   1.673  1.00  0.59           H  
ATOM   2680  H05 VAL A 185      32.336  17.246   1.026  1.00  0.59           H  
ATOM   2681  H06 VAL A 185      32.042  19.008   2.744  1.00  0.59           H  
ATOM   2682  H07 VAL A 185      28.253  18.301   2.728  1.00  0.59           H  
ATOM   2683  H08 VAL A 185      30.315  19.251   3.096  1.00  0.59           H  
ATOM   2684  H09 VAL A 185      31.351  18.395   4.265  1.00  0.59           H  
ATOM   2685  N   PRO A 186      29.208  15.691  -0.131  1.00  0.57           N  
ATOM   2686  CA  PRO A 186      28.862  14.361  -0.613  1.00  0.57           C  
ATOM   2687  C   PRO A 186      29.981  13.314  -0.417  1.00  0.57           C  
ATOM   2688  O   PRO A 186      31.079  13.451  -0.947  1.00  0.57           O  
ATOM   2689  CB  PRO A 186      28.528  14.611  -2.084  1.00  0.57           C  
ATOM   2690  CG  PRO A 186      29.446  15.705  -2.452  1.00  0.57           C  
ATOM   2691  CD  PRO A 186      29.453  16.617  -1.247  1.00  0.57           C  
ATOM   2692  H01 PRO A 186      27.479  14.857  -2.250  1.00  0.57           H  
ATOM   2693  H02 PRO A 186      28.716  13.722  -2.686  1.00  0.57           H  
ATOM   2694  H03 PRO A 186      29.132  16.221  -3.359  1.00  0.57           H  
ATOM   2695  H04 PRO A 186      30.446  15.319  -2.650  1.00  0.57           H  
ATOM   2696  H05 PRO A 186      30.379  17.182  -1.141  1.00  0.57           H  
ATOM   2697  H06 PRO A 186      28.664  17.366  -1.317  1.00  0.57           H  
ATOM   2698  H10 PRO A 186      28.038  13.918  -0.054  1.00  0.57           H  
ATOM   2699  N   LEU A 187      29.652  12.242   0.299  1.00  0.81           N  
ATOM   2700  CA  LEU A 187      30.585  11.196   0.676  1.00  0.81           C  
ATOM   2701  C   LEU A 187      30.922  10.194  -0.432  1.00  0.81           C  
ATOM   2702  O   LEU A 187      30.963   8.992  -0.205  1.00  0.81           O  
ATOM   2703  CB  LEU A 187      30.017  10.469   1.881  1.00  0.81           C  
ATOM   2704  CG  LEU A 187      29.803  11.442   3.035  1.00  0.81           C  
ATOM   2705  CD1 LEU A 187      29.578  10.642   4.320  1.00  0.81           C  
ATOM   2706  CD2 LEU A 187      31.036  12.368   3.169  1.00  0.81           C  
ATOM   2707  H01 LEU A 187      31.532  11.686   0.901  1.00  0.81           H  
ATOM   2708  H02 LEU A 187      30.722   9.698   2.194  1.00  0.81           H  
ATOM   2709  H03 LEU A 187      29.063  10.015   1.611  1.00  0.81           H  
ATOM   2710  H04 LEU A 187      28.928  12.065   2.848  1.00  0.81           H  
ATOM   2711  H05 LEU A 187      28.539  10.317   4.368  1.00  0.81           H  
ATOM   2712  H06 LEU A 187      30.231   9.769   4.324  1.00  0.81           H  
ATOM   2713  H07 LEU A 187      28.692  12.150   0.599  1.00  0.81           H  
ATOM   2714  H08 LEU A 187      29.802  11.269   5.183  1.00  0.81           H  
ATOM   2715  H09 LEU A 187      31.858  11.965   2.578  1.00  0.81           H  
ATOM   2716  H10 LEU A 187      30.783  13.365   2.808  1.00  0.81           H  
ATOM   2717  H11 LEU A 187      31.336  12.425   4.215  1.00  0.81           H  
ATOM   2718  N   TRP A 188      31.240  10.714  -1.608  1.00  0.82           N  
ATOM   2719  CA  TRP A 188      31.534   9.918  -2.796  1.00  0.82           C  
ATOM   2720  C   TRP A 188      32.358   8.631  -2.588  1.00  0.82           C  
ATOM   2721  O   TRP A 188      32.206   7.642  -3.321  1.00  0.82           O  
ATOM   2722  CB  TRP A 188      32.234  10.808  -3.828  1.00  0.82           C  
ATOM   2723  CG  TRP A 188      31.457  12.023  -4.288  1.00  0.82           C  
ATOM   2724  CD1 TRP A 188      31.884  13.313  -4.257  1.00  0.82           C  
ATOM   2725  CD2 TRP A 188      30.149  12.047  -4.911  1.00  0.82           C  
ATOM   2726  CE2 TRP A 188      29.865  13.387  -5.230  1.00  0.82           C  
ATOM   2727  CE3 TRP A 188      29.201  11.063  -5.237  1.00  0.82           C  
ATOM   2728  NE1 TRP A 188      30.934  14.141  -4.821  1.00  0.82           N  
ATOM   2729  CZ2 TRP A 188      28.678  13.767  -5.857  1.00  0.82           C  
ATOM   2730  CZ3 TRP A 188      28.027  11.442  -5.864  1.00  0.82           C  
ATOM   2731  CH2 TRP A 188      27.776  12.778  -6.166  1.00  0.82           C  
ATOM   2732  H01 TRP A 188      30.562   9.559  -3.134  1.00  0.82           H  
ATOM   2733  H02 TRP A 188      32.362  10.187  -4.715  1.00  0.82           H  
ATOM   2734  H03 TRP A 188      33.170  11.155  -3.391  1.00  0.82           H  
ATOM   2735  H04 TRP A 188      32.838  13.645  -3.847  1.00  0.82           H  
ATOM   2736  H05 TRP A 188      29.387  10.016  -4.999  1.00  0.82           H  
ATOM   2737  H06 TRP A 188      31.014  15.143  -4.917  1.00  0.82           H  
ATOM   2738  H07 TRP A 188      28.474  14.811  -6.093  1.00  0.82           H  
ATOM   2739  H08 TRP A 188      27.288  10.684  -6.125  1.00  0.82           H  
ATOM   2740  H09 TRP A 188      26.842  13.045  -6.659  1.00  0.82           H  
ATOM   2741  H12 TRP A 188      31.282  11.720  -1.687  1.00  0.82           H  
ATOM   2742  N   GLU A 189      33.255   8.646  -1.611  1.00  0.85           N  
ATOM   2743  CA  GLU A 189      34.175   7.536  -1.447  1.00  0.85           C  
ATOM   2744  C   GLU A 189      33.502   6.367  -0.814  1.00  0.85           C  
ATOM   2745  O   GLU A 189      33.887   5.238  -1.046  1.00  0.85           O  
ATOM   2746  CB  GLU A 189      35.365   7.950  -0.608  1.00  0.85           C  
ATOM   2747  CG  GLU A 189      36.150   9.076  -1.227  1.00  0.85           C  
ATOM   2748  CD  GLU A 189      37.315   8.587  -2.048  1.00  0.85           C  
ATOM   2749  OE1 GLU A 189      38.345   8.221  -1.437  1.00  0.85           O  
ATOM   2750  OE2 GLU A 189      37.204   8.574  -3.296  1.00  0.85           O  
ATOM   2751  H01 GLU A 189      34.518   7.245  -2.440  1.00  0.85           H  
ATOM   2752  H02 GLU A 189      36.029   7.089  -0.532  1.00  0.85           H  
ATOM   2753  H03 GLU A 189      35.008   8.270   0.371  1.00  0.85           H  
ATOM   2754  H04 GLU A 189      36.550   9.684  -0.416  1.00  0.85           H  
ATOM   2755  H05 GLU A 189      35.486   9.653  -1.871  1.00  0.85           H  
ATOM   2756  H10 GLU A 189      33.298   9.433  -0.979  1.00  0.85           H  
ATOM   2757  N   SER A 190      32.529   6.633   0.040  1.00  0.82           N  
ATOM   2758  CA  SER A 190      31.764   5.567   0.668  1.00  0.82           C  
ATOM   2759  C   SER A 190      30.496   5.235  -0.138  1.00  0.82           C  
ATOM   2760  O   SER A 190      29.563   4.622   0.372  1.00  0.82           O  
ATOM   2761  CB  SER A 190      31.410   5.989   2.093  1.00  0.82           C  
ATOM   2762  OG  SER A 190      31.552   7.397   2.272  1.00  0.82           O  
ATOM   2763  H01 SER A 190      32.369   4.661   0.694  1.00  0.82           H  
ATOM   2764  H02 SER A 190      32.093   5.487   2.778  1.00  0.82           H  
ATOM   2765  H03 SER A 190      30.378   5.707   2.300  1.00  0.82           H  
ATOM   2766  H04 SER A 190      31.644   7.594   3.207  1.00  0.82           H  
ATOM   2767  H06 SER A 190      32.313   7.595   0.261  1.00  0.82           H  
ATOM   2768  N   ALA A 191      30.425   5.688  -1.385  1.00  0.79           N  
ATOM   2769  CA  ALA A 191      29.185   5.572  -2.135  1.00  0.79           C  
ATOM   2770  C   ALA A 191      29.266   4.355  -3.007  1.00  0.79           C  
ATOM   2771  O   ALA A 191      30.334   4.014  -3.515  1.00  0.79           O  
ATOM   2772  CB  ALA A 191      28.954   6.810  -2.985  1.00  0.79           C  
ATOM   2773  H01 ALA A 191      28.348   5.480  -1.442  1.00  0.79           H  
ATOM   2774  H02 ALA A 191      28.133   7.391  -2.564  1.00  0.79           H  
ATOM   2775  H03 ALA A 191      29.859   7.417  -2.997  1.00  0.79           H  
ATOM   2776  H04 ALA A 191      28.703   6.511  -4.003  1.00  0.79           H  
ATOM   2777  H05 ALA A 191      31.235   6.114  -1.813  1.00  0.79           H  
ATOM   2778  N   THR A 192      28.141   3.690  -3.201  1.00  0.83           N  
ATOM   2779  CA  THR A 192      28.140   2.491  -4.008  1.00  0.83           C  
ATOM   2780  C   THR A 192      26.902   2.497  -4.836  1.00  0.83           C  
ATOM   2781  O   THR A 192      25.971   3.276  -4.576  1.00  0.83           O  
ATOM   2782  CB  THR A 192      28.111   1.245  -3.146  1.00  0.83           C  
ATOM   2783  CG2 THR A 192      29.455   1.008  -2.492  1.00  0.83           C  
ATOM   2784  OG1 THR A 192      27.096   1.383  -2.146  1.00  0.83           O  
ATOM   2785  H01 THR A 192      29.045   2.479  -4.616  1.00  0.83           H  
ATOM   2786  H02 THR A 192      27.888   0.386  -3.779  1.00  0.83           H  
ATOM   2787  H03 THR A 192      30.158   1.774  -2.820  1.00  0.83           H  
ATOM   2788  H04 THR A 192      29.346   1.055  -1.409  1.00  0.83           H  
ATOM   2789  H05 THR A 192      27.282   4.020  -2.785  1.00  0.83           H  
ATOM   2790  H06 THR A 192      29.830   0.025  -2.777  1.00  0.83           H  
ATOM   2791  H07 THR A 192      26.932   2.315  -1.982  1.00  0.83           H  
ATOM   2792  N   ILE A 193      26.915   1.629  -5.843  1.00  0.87           N  
ATOM   2793  CA  ILE A 193      25.760   1.320  -6.684  1.00  0.87           C  
ATOM   2794  C   ILE A 193      25.856  -0.202  -6.812  1.00  0.87           C  
ATOM   2795  O   ILE A 193      26.788  -0.704  -7.430  1.00  0.87           O  
ATOM   2796  CB  ILE A 193      25.849   1.997  -8.107  1.00  0.87           C  
ATOM   2797  CG1 ILE A 193      25.853   3.530  -7.994  1.00  0.87           C  
ATOM   2798  CG2 ILE A 193      24.663   1.573  -8.955  1.00  0.87           C  
ATOM   2799  CD1 ILE A 193      26.131   4.253  -9.298  1.00  0.87           C  
ATOM   2800  H01 ILE A 193      24.824   1.685  -6.262  1.00  0.87           H  
ATOM   2801  H02 ILE A 193      26.781   1.674  -8.572  1.00  0.87           H  
ATOM   2802  H03 ILE A 193      26.665   3.790  -7.315  1.00  0.87           H  
ATOM   2803  H04 ILE A 193      24.877   3.848  -7.628  1.00  0.87           H  
ATOM   2804  H05 ILE A 193      23.854   2.293  -8.833  1.00  0.87           H  
ATOM   2805  H06 ILE A 193      24.960   1.535 -10.003  1.00  0.87           H  
ATOM   2806  H07 ILE A 193      24.322   0.588  -8.637  1.00  0.87           H  
ATOM   2807  H08 ILE A 193      27.782   1.150  -6.040  1.00  0.87           H  
ATOM   2808  H09 ILE A 193      27.169   4.091  -9.589  1.00  0.87           H  
ATOM   2809  H10 ILE A 193      25.472   3.867 -10.076  1.00  0.87           H  
ATOM   2810  H11 ILE A 193      25.954   5.321  -9.167  1.00  0.87           H  
ATOM   2811  N   GLY A 194      25.017  -0.935  -6.083  1.00  0.67           N  
ATOM   2812  CA  GLY A 194      25.037  -2.392  -6.169  1.00  0.67           C  
ATOM   2813  C   GLY A 194      26.370  -3.047  -5.827  1.00  0.67           C  
ATOM   2814  O   GLY A 194      26.811  -4.039  -6.456  1.00  0.67           O  
ATOM   2815  H01 GLY A 194      24.842  -2.634  -7.214  1.00  0.67           H  
ATOM   2816  H02 GLY A 194      24.284  -2.781  -5.483  1.00  0.67           H  
ATOM   2817  H12 GLY A 194      24.361  -0.479  -5.465  1.00  0.67           H  
ATOM   2818  N   GLY A 195      27.036  -2.485  -4.832  1.00  0.68           N  
ATOM   2819  CA  GLY A 195      28.277  -3.088  -4.378  1.00  0.68           C  
ATOM   2820  C   GLY A 195      29.550  -2.496  -4.941  1.00  0.68           C  
ATOM   2821  O   GLY A 195      30.574  -2.499  -4.256  1.00  0.68           O  
ATOM   2822  H01 GLY A 195      28.250  -4.117  -4.736  1.00  0.68           H  
ATOM   2823  H02 GLY A 195      28.316  -2.993  -3.293  1.00  0.68           H  
ATOM   2824  H03 GLY A 195      26.685  -1.646  -4.393  1.00  0.68           H  
ATOM   2825  N   VAL A 196      29.485  -2.014  -6.183  1.00  0.74           N  
ATOM   2826  CA  VAL A 196      30.618  -1.368  -6.872  1.00  0.74           C  
ATOM   2827  C   VAL A 196      30.698   0.019  -6.295  1.00  0.74           C  
ATOM   2828  O   VAL A 196      29.669   0.651  -6.118  1.00  0.74           O  
ATOM   2829  CB  VAL A 196      30.330  -1.127  -8.390  1.00  0.74           C  
ATOM   2830  CG1 VAL A 196      31.631  -1.092  -9.173  1.00  0.74           C  
ATOM   2831  CG2 VAL A 196      29.358  -2.152  -8.947  1.00  0.74           C  
ATOM   2832  H01 VAL A 196      31.502  -1.995  -6.754  1.00  0.74           H  
ATOM   2833  H02 VAL A 196      29.847  -0.156  -8.497  1.00  0.74           H  
ATOM   2834  H03 VAL A 196      28.610  -2.096  -6.680  1.00  0.74           H  
ATOM   2835  H04 VAL A 196      32.428  -1.529  -8.572  1.00  0.74           H  
ATOM   2836  H05 VAL A 196      31.517  -1.663 -10.094  1.00  0.74           H  
ATOM   2837  H06 VAL A 196      31.883  -0.059  -9.414  1.00  0.74           H  
ATOM   2838  H07 VAL A 196      28.460  -1.645  -9.302  1.00  0.74           H  
ATOM   2839  H08 VAL A 196      29.826  -2.684  -9.775  1.00  0.74           H  
ATOM   2840  H09 VAL A 196      29.089  -2.861  -8.164  1.00  0.74           H  
ATOM   2841  N   PRO A 197      31.910   0.538  -6.035  1.00  0.85           N  
ATOM   2842  CA  PRO A 197      32.008   1.956  -5.649  1.00  0.85           C  
ATOM   2843  C   PRO A 197      31.852   2.897  -6.862  1.00  0.85           C  
ATOM   2844  O   PRO A 197      32.127   2.504  -8.011  1.00  0.85           O  
ATOM   2845  CB  PRO A 197      33.386   2.047  -5.013  1.00  0.85           C  
ATOM   2846  CG  PRO A 197      33.727   0.608  -4.657  1.00  0.85           C  
ATOM   2847  CD  PRO A 197      33.186  -0.158  -5.814  1.00  0.85           C  
ATOM   2848  H01 PRO A 197      33.403   2.707  -4.146  1.00  0.85           H  
ATOM   2849  H02 PRO A 197      34.112   2.454  -5.717  1.00  0.85           H  
ATOM   2850  H03 PRO A 197      33.312   0.292  -3.700  1.00  0.85           H  
ATOM   2851  H04 PRO A 197      34.804   0.471  -4.564  1.00  0.85           H  
ATOM   2852  H05 PRO A 197      33.842  -0.183  -6.684  1.00  0.85           H  
ATOM   2853  H06 PRO A 197      33.033  -1.208  -5.564  1.00  0.85           H  
ATOM   2854  H10 PRO A 197      31.214   2.271  -4.972  1.00  0.85           H  
ATOM   2855  N   MET A 198      31.384   4.124  -6.623  1.00  0.71           N  
ATOM   2856  CA  MET A 198      30.930   4.979  -7.725  1.00  0.71           C  
ATOM   2857  C   MET A 198      32.030   5.423  -8.673  1.00  0.71           C  
ATOM   2858  O   MET A 198      31.839   5.508  -9.890  1.00  0.71           O  
ATOM   2859  CB  MET A 198      30.199   6.197  -7.180  1.00  0.71           C  
ATOM   2860  CG  MET A 198      28.719   5.992  -6.995  1.00  0.71           C  
ATOM   2861  SD  MET A 198      27.994   7.455  -6.253  1.00  0.71           S  
ATOM   2862  CE  MET A 198      26.596   6.715  -5.425  1.00  0.71           C  
ATOM   2863  H01 MET A 198      30.256   4.358  -8.316  1.00  0.71           H  
ATOM   2864  H02 MET A 198      30.317   6.991  -7.918  1.00  0.71           H  
ATOM   2865  H03 MET A 198      30.633   6.454  -6.214  1.00  0.71           H  
ATOM   2866  H04 MET A 198      28.552   5.136  -6.341  1.00  0.71           H  
ATOM   2867  H05 MET A 198      28.254   5.808  -7.964  1.00  0.71           H  
ATOM   2868  H06 MET A 198      25.736   6.714  -6.095  1.00  0.71           H  
ATOM   2869  H07 MET A 198      31.342   4.467  -5.674  1.00  0.71           H  
ATOM   2870  H08 MET A 198      26.839   5.690  -5.145  1.00  0.71           H  
ATOM   2871  H09 MET A 198      26.357   7.289  -4.530  1.00  0.71           H  
ATOM   2872  N   SER A 199      33.185   5.713  -8.099  1.00  0.77           N  
ATOM   2873  CA  SER A 199      34.355   6.095  -8.869  1.00  0.77           C  
ATOM   2874  C   SER A 199      34.823   4.980  -9.834  1.00  0.77           C  
ATOM   2875  O   SER A 199      35.432   5.269 -10.876  1.00  0.77           O  
ATOM   2876  CB  SER A 199      35.458   6.461  -7.891  1.00  0.77           C  
ATOM   2877  OG  SER A 199      35.209   5.852  -6.629  1.00  0.77           O  
ATOM   2878  H01 SER A 199      34.100   6.946  -9.500  1.00  0.77           H  
ATOM   2879  H02 SER A 199      35.483   7.544  -7.768  1.00  0.77           H  
ATOM   2880  H03 SER A 199      36.416   6.113  -8.278  1.00  0.77           H  
ATOM   2881  H04 SER A 199      35.374   6.487  -5.928  1.00  0.77           H  
ATOM   2882  H10 SER A 199      33.256   5.667  -7.093  1.00  0.77           H  
ATOM   2883  N   ASP A 200      34.530   3.719  -9.476  1.00  0.79           N  
ATOM   2884  CA  ASP A 200      34.895   2.521 -10.260  1.00  0.79           C  
ATOM   2885  C   ASP A 200      33.736   1.938 -11.066  1.00  0.79           C  
ATOM   2886  O   ASP A 200      33.885   0.907 -11.729  1.00  0.79           O  
ATOM   2887  CB  ASP A 200      35.438   1.436  -9.333  1.00  0.79           C  
ATOM   2888  CG  ASP A 200      36.756   1.813  -8.729  1.00  0.79           C  
ATOM   2889  OD1 ASP A 200      36.799   2.718  -7.855  1.00  0.79           O  
ATOM   2890  OD2 ASP A 200      37.762   1.223  -9.162  1.00  0.79           O  
ATOM   2891  H01 ASP A 200      35.653   2.849 -10.971  1.00  0.79           H  
ATOM   2892  H02 ASP A 200      35.589   0.535  -9.927  1.00  0.79           H  
ATOM   2893  H03 ASP A 200      34.719   1.267  -8.531  1.00  0.79           H  
ATOM   2894  H05 ASP A 200      34.026   3.580  -8.612  1.00  0.79           H  
ATOM   2895  N   TRP A 201      32.571   2.564 -10.949  1.00  0.70           N  
ATOM   2896  CA  TRP A 201      31.391   2.152 -11.696  1.00  0.70           C  
ATOM   2897  C   TRP A 201      31.666   2.277 -13.198  1.00  0.70           C  
ATOM   2898  O   TRP A 201      32.441   3.153 -13.613  1.00  0.70           O  
ATOM   2899  CB  TRP A 201      30.198   3.020 -11.297  1.00  0.70           C  
ATOM   2900  CG  TRP A 201      28.994   2.776 -12.101  1.00  0.70           C  
ATOM   2901  CD1 TRP A 201      28.564   3.513 -13.157  1.00  0.70           C  
ATOM   2902  CD2 TRP A 201      28.011   1.738 -11.905  1.00  0.70           C  
ATOM   2903  CE2 TRP A 201      27.010   1.928 -12.889  1.00  0.70           C  
ATOM   2904  CE3 TRP A 201      27.879   0.685 -10.999  1.00  0.70           C  
ATOM   2905  NE1 TRP A 201      27.377   3.012 -13.635  1.00  0.70           N  
ATOM   2906  CZ2 TRP A 201      25.900   1.112 -12.984  1.00  0.70           C  
ATOM   2907  CZ3 TRP A 201      26.772  -0.127 -11.095  1.00  0.70           C  
ATOM   2908  CH2 TRP A 201      25.800   0.091 -12.077  1.00  0.70           C  
ATOM   2909  H01 TRP A 201      31.158   1.112 -11.466  1.00  0.70           H  
ATOM   2910  H02 TRP A 201      30.489   4.057 -11.467  1.00  0.70           H  
ATOM   2911  H03 TRP A 201      29.961   2.820 -10.252  1.00  0.70           H  
ATOM   2912  H04 TRP A 201      32.501   3.352 -10.321  1.00  0.70           H  
ATOM   2913  H05 TRP A 201      29.085   4.378 -13.567  1.00  0.70           H  
ATOM   2914  H06 TRP A 201      28.635   0.510 -10.233  1.00  0.70           H  
ATOM   2915  H07 TRP A 201      26.857   3.387 -14.416  1.00  0.70           H  
ATOM   2916  H08 TRP A 201      25.138   1.273 -13.746  1.00  0.70           H  
ATOM   2917  H09 TRP A 201      26.651  -0.953 -10.395  1.00  0.70           H  
ATOM   2918  H10 TRP A 201      24.936  -0.572 -12.122  1.00  0.70           H  
ATOM   2919  N   THR A 202      30.998   1.434 -13.995  1.00  0.50           N  
ATOM   2920  CA  THR A 202      31.190   1.384 -15.446  1.00  0.50           C  
ATOM   2921  C   THR A 202      29.993   1.999 -16.210  1.00  0.50           C  
ATOM   2922  O   THR A 202      28.831   1.694 -15.912  1.00  0.50           O  
ATOM   2923  CB  THR A 202      31.481  -0.088 -15.923  1.00  0.50           C  
ATOM   2924  CG2 THR A 202      31.436  -0.197 -17.449  1.00  0.50           C  
ATOM   2925  OG1 THR A 202      32.768  -0.509 -15.447  1.00  0.50           O  
ATOM   2926  H01 THR A 202      32.062   1.994 -15.681  1.00  0.50           H  
ATOM   2927  H02 THR A 202      30.706  -0.735 -15.512  1.00  0.50           H  
ATOM   2928  H03 THR A 202      31.414   0.802 -17.884  1.00  0.50           H  
ATOM   2929  H04 THR A 202      32.321  -0.727 -17.802  1.00  0.50           H  
ATOM   2930  H05 THR A 202      30.541  -0.743 -17.749  1.00  0.50           H  
ATOM   2931  H06 THR A 202      33.090  -1.231 -15.991  1.00  0.50           H  
ATOM   2932  H11 THR A 202      30.330   0.803 -13.576  1.00  0.50           H  
ATOM   2933  N   PRO A 203      30.261   2.885 -17.182  1.00  0.63           N  
ATOM   2934  CA  PRO A 203      29.200   3.422 -18.043  1.00  0.63           C  
ATOM   2935  C   PRO A 203      28.373   2.298 -18.659  1.00  0.63           C  
ATOM   2936  O   PRO A 203      28.701   1.756 -19.734  1.00  0.63           O  
ATOM   2937  CB  PRO A 203      29.947   4.184 -19.135  1.00  0.63           C  
ATOM   2938  CG  PRO A 203      31.319   4.289 -18.714  1.00  0.63           C  
ATOM   2939  CD  PRO A 203      31.577   3.459 -17.502  1.00  0.63           C  
ATOM   2940  H01 PRO A 203      29.511   5.171 -19.287  1.00  0.63           H  
ATOM   2941  H02 PRO A 203      29.885   3.643 -20.079  1.00  0.63           H  
ATOM   2942  H03 PRO A 203      31.525   5.331 -18.469  1.00  0.63           H  
ATOM   2943  H04 PRO A 203      31.967   3.950 -19.522  1.00  0.63           H  
ATOM   2944  H05 PRO A 203      32.339   2.698 -17.668  1.00  0.63           H  
ATOM   2945  H06 PRO A 203      31.943   4.074 -16.680  1.00  0.63           H  
ATOM   2946  H07 PRO A 203      28.503   4.050 -17.489  1.00  0.63           H  
ATOM   2947  N   LEU A 204      27.336   1.912 -17.922  1.00  0.61           N  
ATOM   2948  CA  LEU A 204      26.380   0.900 -18.354  1.00  0.61           C  
ATOM   2949  C   LEU A 204      25.933   1.285 -19.767  1.00  0.61           C  
ATOM   2950  O   LEU A 204      25.552   2.433 -19.983  1.00  0.61           O  
ATOM   2951  CB  LEU A 204      25.183   0.908 -17.383  1.00  0.61           C  
ATOM   2952  CG  LEU A 204      23.913   0.070 -17.567  1.00  0.61           C  
ATOM   2953  CD1 LEU A 204      24.259  -1.403 -17.450  1.00  0.61           C  
ATOM   2954  CD2 LEU A 204      22.838   0.499 -16.581  1.00  0.61           C  
ATOM   2955  H01 LEU A 204      26.814  -0.100 -18.358  1.00  0.61           H  
ATOM   2956  H02 LEU A 204      24.791   1.910 -17.554  1.00  0.61           H  
ATOM   2957  H03 LEU A 204      25.589   0.618 -16.414  1.00  0.61           H  
ATOM   2958  H04 LEU A 204      23.501   0.237 -18.562  1.00  0.61           H  
ATOM   2959  H05 LEU A 204      25.200  -1.513 -16.911  1.00  0.61           H  
ATOM   2960  H06 LEU A 204      23.468  -1.921 -16.908  1.00  0.61           H  
ATOM   2961  H07 LEU A 204      27.204   2.341 -17.017  1.00  0.61           H  
ATOM   2962  H08 LEU A 204      24.359  -1.834 -18.446  1.00  0.61           H  
ATOM   2963  H09 LEU A 204      21.920  -0.054 -16.781  1.00  0.61           H  
ATOM   2964  H10 LEU A 204      23.172   0.291 -15.565  1.00  0.61           H  
ATOM   2965  H11 LEU A 204      22.649   1.567 -16.691  1.00  0.61           H  
ATOM   2966  N   PRO A 205      26.021   0.344 -20.748  1.00  0.00           N  
ATOM   2967  CA  PRO A 205      25.681   0.542 -22.161  1.00  0.00           C  
ATOM   2968  C   PRO A 205      24.688   1.665 -22.442  1.00  0.00           C  
ATOM   2969  O   PRO A 205      23.570   1.673 -21.917  1.00  0.00           O  
ATOM   2970  CB  PRO A 205      25.109  -0.812 -22.558  1.00  0.00           C  
ATOM   2971  CG  PRO A 205      25.960  -1.780 -21.788  1.00  0.00           C  
ATOM   2972  CD  PRO A 205      26.446  -1.058 -20.531  1.00  0.00           C  
ATOM   2973  H01 PRO A 205      25.128  -0.986 -23.634  1.00  0.00           H  
ATOM   2974  H02 PRO A 205      24.061  -0.895 -22.269  1.00  0.00           H  
ATOM   2975  H03 PRO A 205      26.804  -2.116 -22.391  1.00  0.00           H  
ATOM   2976  H04 PRO A 205      25.373  -2.656 -21.512  1.00  0.00           H  
ATOM   2977  H05 PRO A 205      26.041  -1.486 -19.614  1.00  0.00           H  
ATOM   2978  H06 PRO A 205      27.530  -1.127 -20.436  1.00  0.00           H  
ATOM   2979  H12 PRO A 205      26.555   0.859 -22.731  1.00  0.00           H  
ATOM   2980  N   GLY A 206      25.127   2.636 -23.236  1.00  0.72           N  
ATOM   2981  CA  GLY A 206      24.254   3.726 -23.618  1.00  0.72           C  
ATOM   2982  C   GLY A 206      24.417   4.919 -22.716  1.00  0.72           C  
ATOM   2983  O   GLY A 206      23.938   6.005 -23.048  1.00  0.72           O  
ATOM   2984  H01 GLY A 206      23.224   3.378 -23.535  1.00  0.72           H  
ATOM   2985  H02 GLY A 206      24.486   4.023 -24.641  1.00  0.72           H  
ATOM   2986  H07 GLY A 206      26.078   2.613 -23.576  1.00  0.72           H  
ATOM   2987  N   HIS A 207      25.103   4.721 -21.586  1.00  0.79           N  
ATOM   2988  CA  HIS A 207      25.288   5.764 -20.565  1.00  0.79           C  
ATOM   2989  C   HIS A 207      26.724   6.259 -20.533  1.00  0.79           C  
ATOM   2990  O   HIS A 207      27.672   5.504 -20.715  1.00  0.79           O  
ATOM   2991  CB  HIS A 207      24.892   5.256 -19.161  1.00  0.79           C  
ATOM   2992  CG  HIS A 207      23.461   4.820 -19.056  1.00  0.79           C  
ATOM   2993  CD2 HIS A 207      22.764   3.885 -19.743  1.00  0.79           C  
ATOM   2994  ND1 HIS A 207      22.557   5.421 -18.208  1.00  0.79           N  
ATOM   2995  CE1 HIS A 207      21.364   4.883 -18.385  1.00  0.79           C  
ATOM   2996  NE2 HIS A 207      21.463   3.948 -19.311  1.00  0.79           N  
ATOM   2997  H01 HIS A 207      24.634   6.591 -20.839  1.00  0.79           H  
ATOM   2998  H02 HIS A 207      25.020   6.092 -18.474  1.00  0.79           H  
ATOM   2999  H03 HIS A 207      25.514   3.812 -21.425  1.00  0.79           H  
ATOM   3000  H04 HIS A 207      25.529   4.408 -18.909  1.00  0.79           H  
ATOM   3001  H05 HIS A 207      23.162   3.208 -20.499  1.00  0.79           H  
ATOM   3002  H06 HIS A 207      20.453   5.163 -17.856  1.00  0.79           H  
ATOM   3003  H07 HIS A 207      20.704   3.372 -19.647  1.00  0.79           H  
ATOM   3004  N   ASP A 208      26.872   7.548 -20.313  1.00  0.91           N  
ATOM   3005  CA  ASP A 208      28.174   8.155 -20.237  1.00  0.91           C  
ATOM   3006  C   ASP A 208      28.747   7.943 -18.849  1.00  0.91           C  
ATOM   3007  O   ASP A 208      28.053   7.535 -17.925  1.00  0.91           O  
ATOM   3008  CB  ASP A 208      28.043   9.647 -20.548  1.00  0.91           C  
ATOM   3009  CG  ASP A 208      27.553   9.912 -21.970  1.00  0.91           C  
ATOM   3010  OD1 ASP A 208      27.761   9.037 -22.855  1.00  0.91           O  
ATOM   3011  OD2 ASP A 208      26.966  11.003 -22.204  1.00  0.91           O  
ATOM   3012  H01 ASP A 208      28.848   7.700 -20.962  1.00  0.91           H  
ATOM   3013  H02 ASP A 208      29.034  10.091 -20.454  1.00  0.91           H  
ATOM   3014  H03 ASP A 208      27.336  10.089 -19.847  1.00  0.91           H  
ATOM   3015  H08 ASP A 208      26.052   8.125 -20.195  1.00  0.91           H  
ATOM   3016  N   PRO A 209      30.038   8.215 -18.686  1.00  0.92           N  
ATOM   3017  CA  PRO A 209      30.750   8.053 -17.417  1.00  0.92           C  
ATOM   3018  C   PRO A 209      30.173   8.816 -16.238  1.00  0.92           C  
ATOM   3019  O   PRO A 209      29.868   9.994 -16.354  1.00  0.92           O  
ATOM   3020  CB  PRO A 209      32.144   8.576 -17.747  1.00  0.92           C  
ATOM   3021  CG  PRO A 209      32.313   8.225 -19.189  1.00  0.92           C  
ATOM   3022  CD  PRO A 209      30.969   8.478 -19.800  1.00  0.92           C  
ATOM   3023  H01 PRO A 209      32.920   8.149 -17.112  1.00  0.92           H  
ATOM   3024  H02 PRO A 209      32.202   9.654 -17.598  1.00  0.92           H  
ATOM   3025  H03 PRO A 209      32.642   7.195 -19.328  1.00  0.92           H  
ATOM   3026  H04 PRO A 209      30.698   7.016 -17.085  1.00  0.92           H  
ATOM   3027  H05 PRO A 209      33.072   8.855 -19.653  1.00  0.92           H  
ATOM   3028  H06 PRO A 209      30.869   9.482 -20.213  1.00  0.92           H  
ATOM   3029  H07 PRO A 209      30.784   7.801 -20.634  1.00  0.92           H  
ATOM   3030  N   LEU A 210      30.081   8.168 -15.088  1.00  0.71           N  
ATOM   3031  CA  LEU A 210      29.857   8.893 -13.841  1.00  0.71           C  
ATOM   3032  C   LEU A 210      31.237   9.373 -13.339  1.00  0.71           C  
ATOM   3033  O   LEU A 210      31.692   9.016 -12.254  1.00  0.71           O  
ATOM   3034  CB  LEU A 210      29.179   7.990 -12.792  1.00  0.71           C  
ATOM   3035  CG  LEU A 210      28.694   8.762 -11.564  1.00  0.71           C  
ATOM   3036  CD1 LEU A 210      27.545   9.649 -12.003  1.00  0.71           C  
ATOM   3037  CD2 LEU A 210      28.260   7.848 -10.466  1.00  0.71           C  
ATOM   3038  H01 LEU A 210      29.191   9.740 -14.007  1.00  0.71           H  
ATOM   3039  H02 LEU A 210      29.923   7.270 -12.452  1.00  0.71           H  
ATOM   3040  H03 LEU A 210      28.323   7.500 -13.256  1.00  0.71           H  
ATOM   3041  H04 LEU A 210      29.514   9.358 -11.164  1.00  0.71           H  
ATOM   3042  H05 LEU A 210      26.706   9.520 -11.319  1.00  0.71           H  
ATOM   3043  H06 LEU A 210      27.865  10.691 -11.992  1.00  0.71           H  
ATOM   3044  H07 LEU A 210      27.237   9.373 -13.012  1.00  0.71           H  
ATOM   3045  H08 LEU A 210      30.167   7.162 -15.073  1.00  0.71           H  
ATOM   3046  H09 LEU A 210      27.245   7.502 -10.662  1.00  0.71           H  
ATOM   3047  H10 LEU A 210      28.932   6.991 -10.419  1.00  0.71           H  
ATOM   3048  H11 LEU A 210      28.285   8.383  -9.516  1.00  0.71           H  
ATOM   3049  N   ASP A 211      31.918  10.158 -14.163  1.00  0.85           N  
ATOM   3050  CA  ASP A 211      33.229  10.673 -13.811  1.00  0.85           C  
ATOM   3051  C   ASP A 211      33.076  11.739 -12.718  1.00  0.85           C  
ATOM   3052  O   ASP A 211      31.966  12.206 -12.435  1.00  0.85           O  
ATOM   3053  CB  ASP A 211      33.951  11.249 -15.051  1.00  0.85           C  
ATOM   3054  CG  ASP A 211      33.230  12.443 -15.668  1.00  0.85           C  
ATOM   3055  OD1 ASP A 211      32.836  13.412 -14.918  1.00  0.85           O  
ATOM   3056  OD2 ASP A 211      33.019  12.479 -16.939  1.00  0.85           O  
ATOM   3057  H01 ASP A 211      33.843   9.857 -13.430  1.00  0.85           H  
ATOM   3058  H02 ASP A 211      33.975  10.462 -15.805  1.00  0.85           H  
ATOM   3059  H03 ASP A 211      34.952  11.564 -14.755  1.00  0.85           H  
ATOM   3060  H12 ASP A 211      31.515  10.403 -15.056  1.00  0.85           H  
ATOM   3061  N   ALA A 212      34.210  12.088 -12.142  1.00  0.78           N  
ATOM   3062  CA  ALA A 212      34.293  13.030 -11.008  1.00  0.78           C  
ATOM   3063  C   ALA A 212      33.592  14.369 -11.278  1.00  0.78           C  
ATOM   3064  O   ALA A 212      33.001  14.975 -10.379  1.00  0.78           O  
ATOM   3065  CB  ALA A 212      35.747  13.330 -10.671  1.00  0.78           C  
ATOM   3066  H01 ALA A 212      33.786  12.536 -10.180  1.00  0.78           H  
ATOM   3067  H02 ALA A 212      36.332  13.367 -11.590  1.00  0.78           H  
ATOM   3068  H03 ALA A 212      35.811  14.291 -10.161  1.00  0.78           H  
ATOM   3069  H04 ALA A 212      35.068  11.689 -12.496  1.00  0.78           H  
ATOM   3070  H05 ALA A 212      36.139  12.547 -10.022  1.00  0.78           H  
ATOM   3071  N   ASP A 213      33.662  14.855 -12.500  1.00  0.77           N  
ATOM   3072  CA  ASP A 213      33.017  16.139 -12.829  1.00  0.77           C  
ATOM   3073  C   ASP A 213      31.510  15.971 -12.762  1.00  0.77           C  
ATOM   3074  O   ASP A 213      30.812  16.748 -12.099  1.00  0.77           O  
ATOM   3075  CB  ASP A 213      33.446  16.607 -14.216  1.00  0.77           C  
ATOM   3076  CG  ASP A 213      34.890  17.109 -14.239  1.00  0.77           C  
ATOM   3077  OD1 ASP A 213      35.576  17.144 -13.147  1.00  0.77           O  
ATOM   3078  OD2 ASP A 213      35.422  17.488 -15.348  1.00  0.77           O  
ATOM   3079  H01 ASP A 213      33.325  16.897 -12.108  1.00  0.77           H  
ATOM   3080  H02 ASP A 213      32.800  17.437 -14.502  1.00  0.77           H  
ATOM   3081  H03 ASP A 213      33.353  15.773 -14.912  1.00  0.77           H  
ATOM   3082  H06 ASP A 213      34.160  14.345 -13.216  1.00  0.77           H  
ATOM   3083  N   LYS A 214      31.005  14.939 -13.422  1.00  0.73           N  
ATOM   3084  CA  LYS A 214      29.581  14.657 -13.406  1.00  0.73           C  
ATOM   3085  C   LYS A 214      29.100  14.577 -11.947  1.00  0.73           C  
ATOM   3086  O   LYS A 214      28.105  15.190 -11.574  1.00  0.73           O  
ATOM   3087  CB  LYS A 214      29.316  13.345 -14.140  1.00  0.73           C  
ATOM   3088  CG  LYS A 214      27.915  13.222 -14.634  1.00  0.73           C  
ATOM   3089  CD  LYS A 214      27.623  14.189 -15.790  1.00  0.73           C  
ATOM   3090  CE  LYS A 214      26.140  14.515 -15.839  1.00  0.73           C  
ATOM   3091  NZ  LYS A 214      25.766  15.394 -16.967  1.00  0.73           N  
ATOM   3092  H01 LYS A 214      29.033  15.452 -13.912  1.00  0.73           H  
ATOM   3093  H02 LYS A 214      29.481  12.536 -13.428  1.00  0.73           H  
ATOM   3094  H03 LYS A 214      29.992  13.282 -14.993  1.00  0.73           H  
ATOM   3095  H04 LYS A 214      31.623  14.337 -13.947  1.00  0.73           H  
ATOM   3096  H05 LYS A 214      27.246  13.472 -13.811  1.00  0.73           H  
ATOM   3097  H06 LYS A 214      27.752  12.201 -14.979  1.00  0.73           H  
ATOM   3098  H07 LYS A 214      27.915  13.719 -16.729  1.00  0.73           H  
ATOM   3099  H08 LYS A 214      28.190  15.108 -15.643  1.00  0.73           H  
ATOM   3100  H09 LYS A 214      25.900  15.052 -14.921  1.00  0.73           H  
ATOM   3101  H10 LYS A 214      25.584  13.582 -15.929  1.00  0.73           H  
ATOM   3102  H11 LYS A 214      24.969  15.956 -16.705  1.00  0.73           H  
ATOM   3103  H12 LYS A 214      26.543  15.998 -17.196  1.00  0.73           H  
ATOM   3104  H13 LYS A 214      25.529  14.829 -17.770  1.00  0.73           H  
ATOM   3105  N   ARG A 215      29.863  13.881 -11.116  1.00  0.68           N  
ATOM   3106  CA  ARG A 215      29.540  13.748  -9.705  1.00  0.68           C  
ATOM   3107  C   ARG A 215      29.348  15.120  -9.112  1.00  0.68           C  
ATOM   3108  O   ARG A 215      28.587  15.310  -8.171  1.00  0.68           O  
ATOM   3109  CB  ARG A 215      30.676  13.062  -8.944  1.00  0.68           C  
ATOM   3110  CG  ARG A 215      30.834  11.601  -9.196  1.00  0.68           C  
ATOM   3111  CD  ARG A 215      31.272  10.918  -7.921  1.00  0.68           C  
ATOM   3112  NE  ARG A 215      32.475  10.131  -8.130  1.00  0.68           N  
ATOM   3113  CZ  ARG A 215      33.709  10.621  -8.069  1.00  0.68           C  
ATOM   3114  NH1 ARG A 215      33.909  11.908  -7.794  1.00  0.68           N  
ATOM   3115  NH2 ARG A 215      34.746   9.827  -8.304  1.00  0.68           N  
ATOM   3116  H01 ARG A 215      28.634  13.149  -9.619  1.00  0.68           H  
ATOM   3117  H02 ARG A 215      30.424  13.155  -7.888  1.00  0.68           H  
ATOM   3118  H03 ARG A 215      31.609  13.553  -9.220  1.00  0.68           H  
ATOM   3119  H04 ARG A 215      31.585  11.444  -9.970  1.00  0.68           H  
ATOM   3120  H05 ARG A 215      29.883  11.183  -9.526  1.00  0.68           H  
ATOM   3121  H06 ARG A 215      30.475  10.248  -7.599  1.00  0.68           H  
ATOM   3122  H07 ARG A 215      31.469  11.675  -7.162  1.00  0.68           H  
ATOM   3123  H08 ARG A 215      32.367   9.148  -8.335  1.00  0.68           H  
ATOM   3124  H09 ARG A 215      34.849  12.276  -7.757  1.00  0.68           H  
ATOM   3125  H10 ARG A 215      33.121  12.516  -7.623  1.00  0.68           H  
ATOM   3126  H11 ARG A 215      34.597   8.852  -8.521  1.00  0.68           H  
ATOM   3127  H12 ARG A 215      35.685  10.198  -8.266  1.00  0.68           H  
ATOM   3128  H14 ARG A 215      30.693  13.430 -11.474  1.00  0.68           H  
ATOM   3129  N   GLU A 216      30.075  16.081  -9.641  1.00  0.71           N  
ATOM   3130  CA  GLU A 216      29.980  17.416  -9.105  1.00  0.71           C  
ATOM   3131  C   GLU A 216      28.916  18.245  -9.790  1.00  0.71           C  
ATOM   3132  O   GLU A 216      28.340  19.125  -9.163  1.00  0.71           O  
ATOM   3133  CB  GLU A 216      31.314  18.129  -9.159  1.00  0.71           C  
ATOM   3134  CG  GLU A 216      31.376  19.248  -8.146  1.00  0.71           C  
ATOM   3135  CD  GLU A 216      32.738  19.890  -8.063  1.00  0.71           C  
ATOM   3136  OE1 GLU A 216      33.754  19.187  -8.301  1.00  0.71           O  
ATOM   3137  OE2 GLU A 216      32.782  21.104  -7.754  1.00  0.71           O  
ATOM   3138  H01 GLU A 216      29.684  17.303  -8.062  1.00  0.71           H  
ATOM   3139  H02 GLU A 216      31.437  18.557 -10.154  1.00  0.71           H  
ATOM   3140  H03 GLU A 216      32.109  17.414  -8.949  1.00  0.71           H  
ATOM   3141  H04 GLU A 216      31.158  18.817  -7.169  1.00  0.71           H  
ATOM   3142  H05 GLU A 216      30.648  20.010  -8.424  1.00  0.71           H  
ATOM   3143  H13 GLU A 216      30.694  15.885 -10.415  1.00  0.71           H  
ATOM   3144  N   GLU A 217      28.620  17.931 -11.050  1.00  0.75           N  
ATOM   3145  CA  GLU A 217      27.537  18.585 -11.771  1.00  0.75           C  
ATOM   3146  C   GLU A 217      26.202  18.170 -11.168  1.00  0.75           C  
ATOM   3147  O   GLU A 217      25.214  18.906 -11.243  1.00  0.75           O  
ATOM   3148  CB  GLU A 217      27.561  18.185 -13.240  1.00  0.75           C  
ATOM   3149  CG  GLU A 217      26.529  18.912 -14.127  1.00  0.75           C  
ATOM   3150  CD  GLU A 217      26.492  18.372 -15.569  1.00  0.75           C  
ATOM   3151  OE1 GLU A 217      27.589  18.144 -16.150  1.00  0.75           O  
ATOM   3152  OE2 GLU A 217      25.367  18.162 -16.104  1.00  0.75           O  
ATOM   3153  H01 GLU A 217      27.666  19.664 -11.690  1.00  0.75           H  
ATOM   3154  H02 GLU A 217      27.301  17.127 -13.273  1.00  0.75           H  
ATOM   3155  H03 GLU A 217      28.555  18.396 -13.633  1.00  0.75           H  
ATOM   3156  H04 GLU A 217      26.823  19.960 -14.178  1.00  0.75           H  
ATOM   3157  H05 GLU A 217      25.541  18.790 -13.684  1.00  0.75           H  
ATOM   3158  H06 GLU A 217      29.162  17.219 -11.519  1.00  0.75           H  
ATOM   3159  N   ILE A 218      26.171  16.976 -10.589  1.00  0.63           N  
ATOM   3160  CA  ILE A 218      24.965  16.458  -9.972  1.00  0.63           C  
ATOM   3161  C   ILE A 218      24.672  17.210  -8.692  1.00  0.63           C  
ATOM   3162  O   ILE A 218      23.601  17.813  -8.550  1.00  0.63           O  
ATOM   3163  CB  ILE A 218      25.086  14.945  -9.681  1.00  0.63           C  
ATOM   3164  CG1 ILE A 218      24.799  14.154 -10.967  1.00  0.63           C  
ATOM   3165  CG2 ILE A 218      24.158  14.546  -8.503  1.00  0.63           C  
ATOM   3166  CD1 ILE A 218      24.904  12.644 -10.845  1.00  0.63           C  
ATOM   3167  H01 ILE A 218      24.142  16.602 -10.672  1.00  0.63           H  
ATOM   3168  H02 ILE A 218      26.101  14.701  -9.368  1.00  0.63           H  
ATOM   3169  H03 ILE A 218      25.571  14.450 -11.678  1.00  0.63           H  
ATOM   3170  H04 ILE A 218      23.787  14.395 -11.291  1.00  0.63           H  
ATOM   3171  H05 ILE A 218      23.191  14.230  -8.894  1.00  0.63           H  
ATOM   3172  H06 ILE A 218      27.010  16.413 -10.578  1.00  0.63           H  
ATOM   3173  H07 ILE A 218      24.610  13.726  -7.946  1.00  0.63           H  
ATOM   3174  H08 ILE A 218      24.020  15.402  -7.843  1.00  0.63           H  
ATOM   3175  H09 ILE A 218      25.788  12.388 -10.261  1.00  0.63           H  
ATOM   3176  H10 ILE A 218      24.015  12.256 -10.347  1.00  0.63           H  
ATOM   3177  H11 ILE A 218      24.986  12.203 -11.839  1.00  0.63           H  
ATOM   3178  N   HIS A 219      25.633  17.206  -7.770  1.00  0.48           N  
ATOM   3179  CA  HIS A 219      25.411  17.869  -6.513  1.00  0.48           C  
ATOM   3180  C   HIS A 219      25.198  19.332  -6.730  1.00  0.48           C  
ATOM   3181  O   HIS A 219      24.447  19.955  -5.991  1.00  0.48           O  
ATOM   3182  CB  HIS A 219      26.571  17.694  -5.567  1.00  0.48           C  
ATOM   3183  CG  HIS A 219      26.239  18.076  -4.160  1.00  0.48           C  
ATOM   3184  CD2 HIS A 219      25.052  18.131  -3.512  1.00  0.48           C  
ATOM   3185  ND1 HIS A 219      27.194  18.434  -3.236  1.00  0.48           N  
ATOM   3186  CE1 HIS A 219      26.614  18.693  -2.079  1.00  0.48           C  
ATOM   3187  NE2 HIS A 219      25.313  18.517  -2.219  1.00  0.48           N  
ATOM   3188  H01 HIS A 219      24.526  17.414  -6.070  1.00  0.48           H  
ATOM   3189  H02 HIS A 219      27.370  18.355  -5.905  1.00  0.48           H  
ATOM   3190  H03 HIS A 219      26.877  16.648  -5.581  1.00  0.48           H  
ATOM   3191  H04 HIS A 219      24.072  17.910  -3.936  1.00  0.48           H  
ATOM   3192  H05 HIS A 219      27.122  19.000  -1.165  1.00  0.48           H  
ATOM   3193  H06 HIS A 219      24.622  18.645  -1.494  1.00  0.48           H  
ATOM   3194  H12 HIS A 219      26.511  16.741  -7.952  1.00  0.48           H  
ATOM   3195  N   GLN A 220      25.913  19.895  -7.697  1.00  0.42           N  
ATOM   3196  CA  GLN A 220      25.779  21.302  -8.019  1.00  0.42           C  
ATOM   3197  C   GLN A 220      24.386  21.590  -8.530  1.00  0.42           C  
ATOM   3198  O   GLN A 220      23.926  22.717  -8.445  1.00  0.42           O  
ATOM   3199  CB  GLN A 220      26.843  21.754  -9.033  1.00  0.42           C  
ATOM   3200  CG  GLN A 220      26.739  23.220  -9.498  1.00  0.42           C  
ATOM   3201  CD  GLN A 220      26.955  24.270  -8.386  1.00  0.42           C  
ATOM   3202  NE2 GLN A 220      27.419  25.442  -8.788  1.00  0.42           N  
ATOM   3203  OE1 GLN A 220      26.684  24.040  -7.202  1.00  0.42           O  
ATOM   3204  H01 GLN A 220      25.941  21.875  -7.106  1.00  0.42           H  
ATOM   3205  H02 GLN A 220      26.683  21.147  -9.924  1.00  0.42           H  
ATOM   3206  H03 GLN A 220      27.823  21.615  -8.576  1.00  0.42           H  
ATOM   3207  H04 GLN A 220      25.718  23.357  -9.854  1.00  0.42           H  
ATOM   3208  H05 GLN A 220      27.489  23.385 -10.271  1.00  0.42           H  
ATOM   3209  H06 GLN A 220      27.574  26.181  -8.117  1.00  0.42           H  
ATOM   3210  H07 GLN A 220      26.566  19.329  -8.221  1.00  0.42           H  
ATOM   3211  H08 GLN A 220      27.618  25.598  -9.766  1.00  0.42           H  
ATOM   3212  N   GLU A 221      23.687  20.571  -9.010  1.00  0.42           N  
ATOM   3213  CA  GLU A 221      22.280  20.736  -9.322  1.00  0.42           C  
ATOM   3214  C   GLU A 221      21.410  20.596  -8.096  1.00  0.42           C  
ATOM   3215  O   GLU A 221      20.325  21.163  -8.038  1.00  0.42           O  
ATOM   3216  CB  GLU A 221      21.839  19.701 -10.310  1.00  0.42           C  
ATOM   3217  CG  GLU A 221      22.342  19.931 -11.664  1.00  0.42           C  
ATOM   3218  CD  GLU A 221      21.532  19.161 -12.649  1.00  0.42           C  
ATOM   3219  OE1 GLU A 221      21.263  17.962 -12.390  1.00  0.42           O  
ATOM   3220  OE2 GLU A 221      21.148  19.768 -13.670  1.00  0.42           O  
ATOM   3221  H01 GLU A 221      22.169  21.740  -9.733  1.00  0.42           H  
ATOM   3222  H02 GLU A 221      20.751  19.752 -10.361  1.00  0.42           H  
ATOM   3223  H03 GLU A 221      22.193  18.727  -9.971  1.00  0.42           H  
ATOM   3224  H04 GLU A 221      23.379  19.601 -11.720  1.00  0.42           H  
ATOM   3225  H05 GLU A 221      22.279  20.994 -11.897  1.00  0.42           H  
ATOM   3226  H09 GLU A 221      24.135  19.678  -9.159  1.00  0.42           H  
ATOM   3227  N   VAL A 222      21.859  19.776  -7.153  1.00  0.56           N  
ATOM   3228  CA  VAL A 222      21.163  19.542  -5.887  1.00  0.56           C  
ATOM   3229  C   VAL A 222      21.141  20.790  -4.982  1.00  0.56           C  
ATOM   3230  O   VAL A 222      20.091  21.127  -4.423  1.00  0.56           O  
ATOM   3231  CB  VAL A 222      21.805  18.349  -5.120  1.00  0.56           C  
ATOM   3232  CG1 VAL A 222      21.027  18.044  -3.861  1.00  0.56           C  
ATOM   3233  CG2 VAL A 222      21.885  17.107  -6.021  1.00  0.56           C  
ATOM   3234  H01 VAL A 222      20.130  19.302  -6.141  1.00  0.56           H  
ATOM   3235  H02 VAL A 222      22.819  18.631  -4.835  1.00  0.56           H  
ATOM   3236  H03 VAL A 222      20.034  17.682  -4.127  1.00  0.56           H  
ATOM   3237  H04 VAL A 222      21.550  17.279  -3.286  1.00  0.56           H  
ATOM   3238  H05 VAL A 222      20.935  18.950  -3.262  1.00  0.56           H  
ATOM   3239  H06 VAL A 222      22.727  19.288  -7.318  1.00  0.56           H  
ATOM   3240  H07 VAL A 222      22.930  16.842  -6.181  1.00  0.56           H  
ATOM   3241  H08 VAL A 222      21.369  16.275  -5.541  1.00  0.56           H  
ATOM   3242  H09 VAL A 222      21.415  17.322  -6.980  1.00  0.56           H  
ATOM   3243  N   LYS A 223      22.282  21.472  -4.848  1.00  0.33           N  
ATOM   3244  CA  LYS A 223      22.356  22.707  -4.055  1.00  0.33           C  
ATOM   3245  C   LYS A 223      21.526  23.798  -4.733  1.00  0.33           C  
ATOM   3246  O   LYS A 223      20.611  24.350  -4.131  1.00  0.33           O  
ATOM   3247  CB  LYS A 223      23.798  23.221  -3.932  1.00  0.33           C  
ATOM   3248  CG  LYS A 223      24.829  22.283  -3.328  1.00  0.33           C  
ATOM   3249  CD  LYS A 223      26.183  22.535  -3.999  1.00  0.33           C  
ATOM   3250  CE  LYS A 223      27.380  22.311  -3.065  1.00  0.33           C  
ATOM   3251  NZ  LYS A 223      28.668  22.375  -3.785  1.00  0.33           N  
ATOM   3252  H01 LYS A 223      21.975  22.478  -3.060  1.00  0.33           H  
ATOM   3253  H02 LYS A 223      23.736  24.053  -3.231  1.00  0.33           H  
ATOM   3254  H03 LYS A 223      24.139  23.480  -4.934  1.00  0.33           H  
ATOM   3255  H04 LYS A 223      24.525  21.249  -3.488  1.00  0.33           H  
ATOM   3256  H05 LYS A 223      24.910  22.469  -2.257  1.00  0.33           H  
ATOM   3257  H06 LYS A 223      26.202  23.583  -4.299  1.00  0.33           H  
ATOM   3258  H07 LYS A 223      26.278  21.861  -4.850  1.00  0.33           H  
ATOM   3259  H08 LYS A 223      27.286  21.314  -2.634  1.00  0.33           H  
ATOM   3260  H09 LYS A 223      27.371  23.079  -2.291  1.00  0.33           H  
ATOM   3261  H10 LYS A 223      23.116  21.130  -5.304  1.00  0.33           H  
ATOM   3262  H11 LYS A 223      29.389  21.948  -3.222  1.00  0.33           H  
ATOM   3263  H12 LYS A 223      28.589  21.880  -4.662  1.00  0.33           H  
ATOM   3264  H13 LYS A 223      28.908  23.340  -3.962  1.00  0.33           H  
ATOM   3265  N   ASN A 224      21.876  24.115  -5.979  1.00  0.44           N  
ATOM   3266  CA  ASN A 224      21.193  25.129  -6.769  1.00  0.44           C  
ATOM   3267  C   ASN A 224      19.694  25.091  -6.585  1.00  0.44           C  
ATOM   3268  O   ASN A 224      19.093  26.069  -6.123  1.00  0.44           O  
ATOM   3269  CB  ASN A 224      21.515  24.955  -8.251  1.00  0.44           C  
ATOM   3270  CG  ASN A 224      22.871  25.545  -8.635  1.00  0.44           C  
ATOM   3271  ND2 ASN A 224      23.167  25.547  -9.936  1.00  0.44           N  
ATOM   3272  OD1 ASN A 224      23.633  26.010  -7.776  1.00  0.44           O  
ATOM   3273  H01 ASN A 224      21.554  26.095  -6.415  1.00  0.44           H  
ATOM   3274  H02 ASN A 224      20.752  25.489  -8.817  1.00  0.44           H  
ATOM   3275  H03 ASN A 224      21.519  23.890  -8.485  1.00  0.44           H  
ATOM   3276  H04 ASN A 224      24.046  25.931 -10.253  1.00  0.44           H  
ATOM   3277  H05 ASN A 224      22.512  25.165 -10.603  1.00  0.44           H  
ATOM   3278  H14 ASN A 224      22.655  23.627  -6.397  1.00  0.44           H  
ATOM   3279  N   ALA A 225      19.086  23.957  -6.931  1.00  0.52           N  
ATOM   3280  CA  ALA A 225      17.656  23.749  -6.699  1.00  0.52           C  
ATOM   3281  C   ALA A 225      17.294  23.929  -5.198  1.00  0.52           C  
ATOM   3282  O   ALA A 225      16.427  24.757  -4.859  1.00  0.52           O  
ATOM   3283  CB  ALA A 225      17.236  22.357  -7.216  1.00  0.52           C  
ATOM   3284  H01 ALA A 225      17.101  24.506  -7.254  1.00  0.52           H  
ATOM   3285  H02 ALA A 225      16.313  22.446  -7.789  1.00  0.52           H  
ATOM   3286  H03 ALA A 225      18.022  21.953  -7.854  1.00  0.52           H  
ATOM   3287  H04 ALA A 225      17.074  21.688  -6.371  1.00  0.52           H  
ATOM   3288  H06 ALA A 225      19.626  23.222  -7.365  1.00  0.52           H  
ATOM   3289  N   ALA A 226      17.990  23.208  -4.311  1.00  0.25           N  
ATOM   3290  CA  ALA A 226      17.758  23.306  -2.856  1.00  0.25           C  
ATOM   3291  C   ALA A 226      17.660  24.760  -2.441  1.00  0.25           C  
ATOM   3292  O   ALA A 226      16.844  25.143  -1.612  1.00  0.25           O  
ATOM   3293  CB  ALA A 226      18.901  22.643  -2.080  1.00  0.25           C  
ATOM   3294  H01 ALA A 226      16.824  22.793  -2.628  1.00  0.25           H  
ATOM   3295  H02 ALA A 226      19.738  23.337  -2.004  1.00  0.25           H  
ATOM   3296  H03 ALA A 226      18.557  22.379  -1.080  1.00  0.25           H  
ATOM   3297  H04 ALA A 226      19.222  21.743  -2.604  1.00  0.25           H  
ATOM   3298  H05 ALA A 226      18.700  22.574  -4.649  1.00  0.25           H  
ATOM   3299  N   TYR A 227      18.516  25.553  -3.062  1.00  0.21           N  
ATOM   3300  CA  TYR A 227      18.652  26.964  -2.786  1.00  0.21           C  
ATOM   3301  C   TYR A 227      17.375  27.714  -3.136  1.00  0.21           C  
ATOM   3302  O   TYR A 227      16.773  28.334  -2.258  1.00  0.21           O  
ATOM   3303  CB  TYR A 227      19.844  27.520  -3.575  1.00  0.21           C  
ATOM   3304  CG  TYR A 227      20.154  28.947  -3.237  1.00  0.21           C  
ATOM   3305  CD1 TYR A 227      20.784  29.268  -2.040  1.00  0.21           C  
ATOM   3306  CD2 TYR A 227      19.764  29.985  -4.080  1.00  0.21           C  
ATOM   3307  CE1 TYR A 227      21.014  30.571  -1.684  1.00  0.21           C  
ATOM   3308  CE2 TYR A 227      19.988  31.297  -3.729  1.00  0.21           C  
ATOM   3309  CZ  TYR A 227      20.612  31.579  -2.527  1.00  0.21           C  
ATOM   3310  OH  TYR A 227      20.821  32.880  -2.151  1.00  0.21           O  
ATOM   3311  H01 TYR A 227      18.830  27.103  -1.720  1.00  0.21           H  
ATOM   3312  H02 TYR A 227      19.581  27.485  -4.632  1.00  0.21           H  
ATOM   3313  H03 TYR A 227      20.721  26.912  -3.355  1.00  0.21           H  
ATOM   3314  H04 TYR A 227      21.101  28.467  -1.372  1.00  0.21           H  
ATOM   3315  H05 TYR A 227      19.110  25.148  -3.771  1.00  0.21           H  
ATOM   3316  H06 TYR A 227      19.276  29.756  -5.028  1.00  0.21           H  
ATOM   3317  H07 TYR A 227      21.510  30.805  -0.742  1.00  0.21           H  
ATOM   3318  H08 TYR A 227      19.677  32.105  -4.391  1.00  0.21           H  
ATOM   3319  H09 TYR A 227      20.956  32.921  -1.201  1.00  0.21           H  
ATOM   3320  N   LYS A 228      16.944  27.655  -4.397  1.00  0.20           N  
ATOM   3321  CA  LYS A 228      15.723  28.372  -4.772  1.00  0.20           C  
ATOM   3322  C   LYS A 228      14.617  27.994  -3.803  1.00  0.20           C  
ATOM   3323  O   LYS A 228      13.997  28.853  -3.198  1.00  0.20           O  
ATOM   3324  CB  LYS A 228      15.283  28.061  -6.191  1.00  0.20           C  
ATOM   3325  CG  LYS A 228      16.265  28.460  -7.247  1.00  0.20           C  
ATOM   3326  CD  LYS A 228      15.814  27.856  -8.567  1.00  0.20           C  
ATOM   3327  CE  LYS A 228      16.872  27.954  -9.660  1.00  0.20           C  
ATOM   3328  NZ  LYS A 228      16.326  27.637 -11.029  1.00  0.20           N  
ATOM   3329  H01 LYS A 228      15.932  29.441  -4.726  1.00  0.20           H  
ATOM   3330  H02 LYS A 228      14.381  28.646  -6.370  1.00  0.20           H  
ATOM   3331  H03 LYS A 228      15.116  26.987  -6.269  1.00  0.20           H  
ATOM   3332  H04 LYS A 228      17.261  28.101  -6.990  1.00  0.20           H  
ATOM   3333  H05 LYS A 228      16.298  29.546  -7.330  1.00  0.20           H  
ATOM   3334  H06 LYS A 228      14.945  28.421  -8.904  1.00  0.20           H  
ATOM   3335  H07 LYS A 228      15.577  26.804  -8.405  1.00  0.20           H  
ATOM   3336  H08 LYS A 228      17.645  27.219  -9.436  1.00  0.20           H  
ATOM   3337  H09 LYS A 228      17.272  28.968  -9.669  1.00  0.20           H  
ATOM   3338  H10 LYS A 228      17.454  27.121  -5.086  1.00  0.20           H  
ATOM   3339  H11 LYS A 228      15.505  28.200 -11.202  1.00  0.20           H  
ATOM   3340  H12 LYS A 228      17.027  27.841 -11.727  1.00  0.20           H  
ATOM   3341  H13 LYS A 228      16.079  26.659 -11.075  1.00  0.20           H  
ATOM   3342  N   ILE A 229      14.441  26.699  -3.592  1.00  0.22           N  
ATOM   3343  CA  ILE A 229      13.440  26.194  -2.661  1.00  0.22           C  
ATOM   3344  C   ILE A 229      13.365  26.944  -1.325  1.00  0.22           C  
ATOM   3345  O   ILE A 229      12.276  27.250  -0.825  1.00  0.22           O  
ATOM   3346  CB  ILE A 229      13.672  24.685  -2.413  1.00  0.22           C  
ATOM   3347  CG1 ILE A 229      13.156  23.893  -3.609  1.00  0.22           C  
ATOM   3348  CG2 ILE A 229      13.038  24.230  -1.110  1.00  0.22           C  
ATOM   3349  CD1 ILE A 229      13.239  22.409  -3.408  1.00  0.22           C  
ATOM   3350  H01 ILE A 229      12.476  26.365  -3.141  1.00  0.22           H  
ATOM   3351  H02 ILE A 229      14.741  24.500  -2.310  1.00  0.22           H  
ATOM   3352  H03 ILE A 229      13.787  24.142  -4.462  1.00  0.22           H  
ATOM   3353  H04 ILE A 229      12.114  24.163  -3.782  1.00  0.22           H  
ATOM   3354  H05 ILE A 229      12.027  23.872  -1.304  1.00  0.22           H  
ATOM   3355  H06 ILE A 229      13.631  23.424  -0.679  1.00  0.22           H  
ATOM   3356  H07 ILE A 229      12.999  25.067  -0.412  1.00  0.22           H  
ATOM   3357  H08 ILE A 229      14.083  22.178  -2.759  1.00  0.22           H  
ATOM   3358  H09 ILE A 229      12.318  22.052  -2.947  1.00  0.22           H  
ATOM   3359  H10 ILE A 229      13.377  21.918  -4.372  1.00  0.22           H  
ATOM   3360  H14 ILE A 229      15.019  26.039  -4.093  1.00  0.22           H  
ATOM   3361  N   ILE A 230      14.525  27.245  -0.767  1.00  0.12           N  
ATOM   3362  CA  ILE A 230      14.615  27.750   0.602  1.00  0.12           C  
ATOM   3363  C   ILE A 230      14.535  29.284   0.686  1.00  0.12           C  
ATOM   3364  O   ILE A 230      14.157  29.831   1.731  1.00  0.12           O  
ATOM   3365  CB  ILE A 230      15.902  27.178   1.291  1.00  0.12           C  
ATOM   3366  CG1 ILE A 230      15.590  26.728   2.714  1.00  0.12           C  
ATOM   3367  CG2 ILE A 230      17.050  28.174   1.227  1.00  0.12           C  
ATOM   3368  CD1 ILE A 230      16.619  25.785   3.264  1.00  0.12           C  
ATOM   3369  H01 ILE A 230      13.741  27.396   1.149  1.00  0.12           H  
ATOM   3370  H02 ILE A 230      16.232  26.296   0.741  1.00  0.12           H  
ATOM   3371  H03 ILE A 230      14.638  26.197   2.689  1.00  0.12           H  
ATOM   3372  H04 ILE A 230      15.544  27.608   3.356  1.00  0.12           H  
ATOM   3373  H05 ILE A 230      17.910  27.706   0.749  1.00  0.12           H  
ATOM   3374  H06 ILE A 230      16.744  29.046   0.649  1.00  0.12           H  
ATOM   3375  H07 ILE A 230      17.320  28.484   2.237  1.00  0.12           H  
ATOM   3376  H08 ILE A 230      17.497  26.349   3.578  1.00  0.12           H  
ATOM   3377  H09 ILE A 230      16.205  25.253   4.121  1.00  0.12           H  
ATOM   3378  H10 ILE A 230      16.904  25.068   2.494  1.00  0.12           H  
ATOM   3379  H11 ILE A 230      15.373  27.123  -1.302  1.00  0.12           H  
ATOM   3380  N   ASN A 231      14.877  29.949  -0.428  1.00  0.22           N  
ATOM   3381  CA  ASN A 231      14.855  31.421  -0.564  1.00  0.22           C  
ATOM   3382  C   ASN A 231      13.599  31.928  -1.294  1.00  0.22           C  
ATOM   3383  O   ASN A 231      12.939  32.866  -0.834  1.00  0.22           O  
ATOM   3384  CB  ASN A 231      16.104  31.924  -1.323  1.00  0.22           C  
ATOM   3385  CG  ASN A 231      17.392  31.713  -0.551  1.00  0.22           C  
ATOM   3386  ND2 ASN A 231      17.831  32.735   0.155  1.00  0.22           N  
ATOM   3387  OD1 ASN A 231      17.986  30.642  -0.591  1.00  0.22           O  
ATOM   3388  H01 ASN A 231      14.847  31.817   0.451  1.00  0.22           H  
ATOM   3389  H02 ASN A 231      15.985  32.997  -1.470  1.00  0.22           H  
ATOM   3390  H03 ASN A 231      16.174  31.389  -2.270  1.00  0.22           H  
ATOM   3391  H04 ASN A 231      18.685  32.651   0.688  1.00  0.22           H  
ATOM   3392  H05 ASN A 231      17.314  33.603   0.163  1.00  0.22           H  
ATOM   3393  H11 ASN A 231      15.169  29.407  -1.228  1.00  0.22           H  
ATOM   3394  N   GLY A 232      13.315  31.331  -2.455  1.00  0.41           N  
ATOM   3395  CA  GLY A 232      12.187  31.724  -3.283  1.00  0.41           C  
ATOM   3396  C   GLY A 232      10.824  31.604  -2.623  1.00  0.41           C  
ATOM   3397  O   GLY A 232      10.707  31.090  -1.511  1.00  0.41           O  
ATOM   3398  H01 GLY A 232      12.176  31.032  -4.125  1.00  0.41           H  
ATOM   3399  H02 GLY A 232      12.330  32.764  -3.576  1.00  0.41           H  
ATOM   3400  H06 GLY A 232      13.908  30.576  -2.770  1.00  0.41           H  
ATOM   3401  N   LYS A 233       9.789  32.057  -3.333  1.00  0.45           N  
ATOM   3402  CA  LYS A 233       8.419  32.138  -2.802  1.00  0.45           C  
ATOM   3403  C   LYS A 233       7.858  30.789  -2.334  1.00  0.45           C  
ATOM   3404  O   LYS A 233       7.319  30.004  -3.131  1.00  0.45           O  
ATOM   3405  CB  LYS A 233       7.484  32.769  -3.842  1.00  0.45           C  
ATOM   3406  CG  LYS A 233       6.061  33.026  -3.366  1.00  0.45           C  
ATOM   3407  CD  LYS A 233       5.181  33.448  -4.544  1.00  0.45           C  
ATOM   3408  CE  LYS A 233       3.731  33.736  -4.128  1.00  0.45           C  
ATOM   3409  NZ  LYS A 233       2.787  33.790  -5.294  1.00  0.45           N  
ATOM   3410  H01 LYS A 233       8.472  32.770  -1.916  1.00  0.45           H  
ATOM   3411  H02 LYS A 233       7.404  32.046  -4.654  1.00  0.45           H  
ATOM   3412  H03 LYS A 233       9.954  32.359  -4.282  1.00  0.45           H  
ATOM   3413  H04 LYS A 233       7.915  33.722  -4.149  1.00  0.45           H  
ATOM   3414  H05 LYS A 233       6.072  33.825  -2.625  1.00  0.45           H  
ATOM   3415  H06 LYS A 233       5.658  32.115  -2.922  1.00  0.45           H  
ATOM   3416  H07 LYS A 233       5.161  32.620  -5.253  1.00  0.45           H  
ATOM   3417  H08 LYS A 233       5.602  34.349  -4.989  1.00  0.45           H  
ATOM   3418  H09 LYS A 233       3.717  34.716  -3.651  1.00  0.45           H  
ATOM   3419  H10 LYS A 233       3.401  32.950  -3.449  1.00  0.45           H  
ATOM   3420  H11 LYS A 233       1.975  34.336  -5.044  1.00  0.45           H  
ATOM   3421  H12 LYS A 233       3.250  34.218  -6.083  1.00  0.45           H  
ATOM   3422  H13 LYS A 233       2.500  32.853  -5.539  1.00  0.45           H  
ATOM   3423  N   GLY A 234       8.027  30.526  -1.038  1.00  0.65           N  
ATOM   3424  CA  GLY A 234       7.475  29.339  -0.414  1.00  0.65           C  
ATOM   3425  C   GLY A 234       5.964  29.422  -0.380  1.00  0.65           C  
ATOM   3426  O   GLY A 234       5.367  29.792   0.636  1.00  0.65           O  
ATOM   3427  H01 GLY A 234       7.850  29.266   0.607  1.00  0.65           H  
ATOM   3428  H02 GLY A 234       7.775  28.459  -0.983  1.00  0.65           H  
ATOM   3429  H14 GLY A 234       8.556  31.174  -0.473  1.00  0.65           H  
ATOM   3430  N   ALA A 235       5.366  29.179  -1.541  1.00  0.79           N  
ATOM   3431  CA  ALA A 235       3.928  29.017  -1.667  1.00  0.79           C  
ATOM   3432  C   ALA A 235       3.576  27.605  -1.195  1.00  0.79           C  
ATOM   3433  O   ALA A 235       2.526  27.380  -0.601  1.00  0.79           O  
ATOM   3434  CB  ALA A 235       3.520  29.201  -3.115  1.00  0.79           C  
ATOM   3435  H01 ALA A 235       3.401  29.758  -1.066  1.00  0.79           H  
ATOM   3436  H02 ALA A 235       2.674  29.886  -3.169  1.00  0.79           H  
ATOM   3437  H03 ALA A 235       5.936  29.104  -2.372  1.00  0.79           H  
ATOM   3438  H04 ALA A 235       4.357  29.613  -3.679  1.00  0.79           H  
ATOM   3439  H05 ALA A 235       3.235  28.238  -3.538  1.00  0.79           H  
ATOM   3440  N   THR A 236       4.461  26.657  -1.496  1.00  0.75           N  
ATOM   3441  CA  THR A 236       4.359  25.298  -0.992  1.00  0.75           C  
ATOM   3442  C   THR A 236       5.723  24.638  -1.002  1.00  0.75           C  
ATOM   3443  O   THR A 236       6.540  24.910  -1.866  1.00  0.75           O  
ATOM   3444  CB  THR A 236       3.391  24.455  -1.822  1.00  0.75           C  
ATOM   3445  CG2 THR A 236       4.054  23.970  -3.095  1.00  0.75           C  
ATOM   3446  OG1 THR A 236       2.978  23.330  -1.039  1.00  0.75           O  
ATOM   3447  H01 THR A 236       3.976  25.357   0.027  1.00  0.75           H  
ATOM   3448  H02 THR A 236       2.530  25.065  -2.097  1.00  0.75           H  
ATOM   3449  H03 THR A 236       5.061  23.621  -2.869  1.00  0.75           H  
ATOM   3450  H04 THR A 236       3.473  23.151  -3.519  1.00  0.75           H  
ATOM   3451  H05 THR A 236       4.106  24.789  -3.813  1.00  0.75           H  
ATOM   3452  H06 THR A 236       5.236  26.892  -2.100  1.00  0.75           H  
ATOM   3453  H07 THR A 236       2.971  23.571  -0.110  1.00  0.75           H  
ATOM   3454  N   ASN A 237       5.958  23.753  -0.047  1.00  0.68           N  
ATOM   3455  CA  ASN A 237       7.241  23.073   0.082  1.00  0.68           C  
ATOM   3456  C   ASN A 237       6.971  21.595   0.287  1.00  0.68           C  
ATOM   3457  O   ASN A 237       7.125  21.073   1.378  1.00  0.68           O  
ATOM   3458  CB  ASN A 237       8.035  23.641   1.271  1.00  0.68           C  
ATOM   3459  CG  ASN A 237       8.588  25.038   1.003  1.00  0.68           C  
ATOM   3460  ND2 ASN A 237       9.789  25.102   0.416  1.00  0.68           N  
ATOM   3461  OD1 ASN A 237       7.949  26.047   1.326  1.00  0.68           O  
ATOM   3462  H01 ASN A 237       7.836  23.226  -0.818  1.00  0.68           H  
ATOM   3463  H02 ASN A 237       8.885  22.980   1.442  1.00  0.68           H  
ATOM   3464  H03 ASN A 237       7.377  23.687   2.139  1.00  0.68           H  
ATOM   3465  H04 ASN A 237      10.207  26.000   0.217  1.00  0.68           H  
ATOM   3466  H05 ASN A 237      10.278  24.252   0.172  1.00  0.68           H  
ATOM   3467  H08 ASN A 237       5.224  23.542   0.614  1.00  0.68           H  
ATOM   3468  N   TYR A 238       6.508  20.937  -0.762  1.00  0.52           N  
ATOM   3469  CA  TYR A 238       6.096  19.548  -0.690  1.00  0.52           C  
ATOM   3470  C   TYR A 238       7.256  18.627  -0.400  1.00  0.52           C  
ATOM   3471  O   TYR A 238       7.100  17.651   0.336  1.00  0.52           O  
ATOM   3472  CB  TYR A 238       5.473  19.118  -2.011  1.00  0.52           C  
ATOM   3473  CG  TYR A 238       4.245  19.880  -2.397  1.00  0.52           C  
ATOM   3474  CD1 TYR A 238       3.200  20.011  -1.494  1.00  0.52           C  
ATOM   3475  CD2 TYR A 238       4.093  20.437  -3.678  1.00  0.52           C  
ATOM   3476  CE1 TYR A 238       2.025  20.670  -1.832  1.00  0.52           C  
ATOM   3477  CE2 TYR A 238       2.905  21.104  -4.029  1.00  0.52           C  
ATOM   3478  CZ  TYR A 238       1.870  21.224  -3.095  1.00  0.52           C  
ATOM   3479  OH  TYR A 238       0.696  21.939  -3.328  1.00  0.52           O  
ATOM   3480  H01 TYR A 238       5.374  19.475   0.124  1.00  0.52           H  
ATOM   3481  H02 TYR A 238       5.165  18.080  -1.884  1.00  0.52           H  
ATOM   3482  H03 TYR A 238       6.217  19.249  -2.797  1.00  0.52           H  
ATOM   3483  H04 TYR A 238       3.304  19.587  -0.495  1.00  0.52           H  
ATOM   3484  H05 TYR A 238       4.901  20.352  -4.405  1.00  0.52           H  
ATOM   3485  H06 TYR A 238       6.439  21.419  -1.647  1.00  0.52           H  
ATOM   3486  H07 TYR A 238       1.220  20.752  -1.101  1.00  0.52           H  
ATOM   3487  H08 TYR A 238       2.791  21.527  -5.027  1.00  0.52           H  
ATOM   3488  H09 TYR A 238       0.408  21.796  -4.233  1.00  0.52           H  
ATOM   3489  N   ALA A 239       8.401  18.905  -1.031  1.00  0.46           N  
ATOM   3490  CA  ALA A 239       9.611  18.074  -0.909  1.00  0.46           C  
ATOM   3491  C   ALA A 239      10.087  17.940   0.533  1.00  0.46           C  
ATOM   3492  O   ALA A 239      10.186  16.832   1.069  1.00  0.46           O  
ATOM   3493  CB  ALA A 239      10.697  18.610  -1.774  1.00  0.46           C  
ATOM   3494  H01 ALA A 239       9.347  17.072  -1.247  1.00  0.46           H  
ATOM   3495  H02 ALA A 239      11.599  18.014  -1.634  1.00  0.46           H  
ATOM   3496  H03 ALA A 239      10.388  18.561  -2.818  1.00  0.46           H  
ATOM   3497  H04 ALA A 239      10.901  19.646  -1.503  1.00  0.46           H  
ATOM   3498  H10 ALA A 239       8.438  19.725  -1.620  1.00  0.46           H  
ATOM   3499  N   ILE A 240      10.236  19.070   1.208  1.00  0.33           N  
ATOM   3500  CA  ILE A 240      10.644  19.033   2.594  1.00  0.33           C  
ATOM   3501  C   ILE A 240       9.598  18.282   3.414  1.00  0.33           C  
ATOM   3502  O   ILE A 240       9.917  17.575   4.380  1.00  0.33           O  
ATOM   3503  CB  ILE A 240      10.874  20.437   3.146  1.00  0.33           C  
ATOM   3504  CG1 ILE A 240      11.305  20.379   4.618  1.00  0.33           C  
ATOM   3505  CG2 ILE A 240       9.658  21.217   3.032  1.00  0.33           C  
ATOM   3506  CD1 ILE A 240      12.567  19.553   4.877  1.00  0.33           C  
ATOM   3507  H01 ILE A 240      11.595  18.505   2.664  1.00  0.33           H  
ATOM   3508  H02 ILE A 240      11.668  20.907   2.565  1.00  0.33           H  
ATOM   3509  H03 ILE A 240      10.496  19.887   5.159  1.00  0.33           H  
ATOM   3510  H04 ILE A 240      11.488  21.398   4.961  1.00  0.33           H  
ATOM   3511  H05 ILE A 240      10.065  19.956   0.755  1.00  0.33           H  
ATOM   3512  H06 ILE A 240       8.874  20.757   3.634  1.00  0.33           H  
ATOM   3513  H07 ILE A 240       9.841  22.231   3.389  1.00  0.33           H  
ATOM   3514  H08 ILE A 240       9.343  21.249   1.989  1.00  0.33           H  
ATOM   3515  H09 ILE A 240      13.361  20.207   5.237  1.00  0.33           H  
ATOM   3516  H10 ILE A 240      12.356  18.791   5.628  1.00  0.33           H  
ATOM   3517  H11 ILE A 240      12.884  19.073   3.951  1.00  0.33           H  
ATOM   3518  N   GLY A 241       8.349  18.360   2.981  1.00  0.23           N  
ATOM   3519  CA  GLY A 241       7.299  17.643   3.686  1.00  0.23           C  
ATOM   3520  C   GLY A 241       7.433  16.132   3.535  1.00  0.23           C  
ATOM   3521  O   GLY A 241       7.154  15.396   4.491  1.00  0.23           O  
ATOM   3522  H01 GLY A 241       6.343  17.939   3.254  1.00  0.23           H  
ATOM   3523  H02 GLY A 241       7.350  17.897   4.745  1.00  0.23           H  
ATOM   3524  H12 GLY A 241       8.127  18.914   2.166  1.00  0.23           H  
ATOM   3525  N   MET A 242       7.894  15.683   2.358  1.00  0.37           N  
ATOM   3526  CA  MET A 242       8.141  14.260   2.102  1.00  0.37           C  
ATOM   3527  C   MET A 242       9.293  13.752   2.975  1.00  0.37           C  
ATOM   3528  O   MET A 242       9.188  12.739   3.677  1.00  0.37           O  
ATOM   3529  CB  MET A 242       8.466  14.035   0.626  1.00  0.37           C  
ATOM   3530  CG  MET A 242       7.235  14.108  -0.291  1.00  0.37           C  
ATOM   3531  SD  MET A 242       5.705  13.225   0.404  1.00  0.37           S  
ATOM   3532  CE  MET A 242       6.136  11.501   0.002  1.00  0.37           C  
ATOM   3533  H01 MET A 242       7.238  13.703   2.353  1.00  0.37           H  
ATOM   3534  H02 MET A 242       8.872  13.027   0.537  1.00  0.37           H  
ATOM   3535  H03 MET A 242       8.078  16.349   1.621  1.00  0.37           H  
ATOM   3536  H04 MET A 242       9.179  14.796   0.309  1.00  0.37           H  
ATOM   3537  H05 MET A 242       7.500  13.599  -1.218  1.00  0.37           H  
ATOM   3538  H06 MET A 242       6.985  15.157  -0.448  1.00  0.37           H  
ATOM   3539  H07 MET A 242       7.110  11.261   0.430  1.00  0.37           H  
ATOM   3540  H08 MET A 242       5.383  10.831   0.417  1.00  0.37           H  
ATOM   3541  H09 MET A 242       6.175  11.379  -1.080  1.00  0.37           H  
ATOM   3542  N   SER A 243      10.376  14.506   2.981  1.00  0.18           N  
ATOM   3543  CA  SER A 243      11.528  14.156   3.780  1.00  0.18           C  
ATOM   3544  C   SER A 243      11.123  14.032   5.227  1.00  0.18           C  
ATOM   3545  O   SER A 243      11.230  12.984   5.800  1.00  0.18           O  
ATOM   3546  CB  SER A 243      12.613  15.216   3.580  1.00  0.18           C  
ATOM   3547  OG  SER A 243      13.677  15.144   4.520  1.00  0.18           O  
ATOM   3548  H01 SER A 243      11.931  13.192   3.468  1.00  0.18           H  
ATOM   3549  H02 SER A 243      12.134  16.185   3.722  1.00  0.18           H  
ATOM   3550  H03 SER A 243      13.030  15.095   2.580  1.00  0.18           H  
ATOM   3551  H04 SER A 243      13.977  14.235   4.596  1.00  0.18           H  
ATOM   3552  H10 SER A 243      10.400  15.343   2.417  1.00  0.18           H  
ATOM   3553  N   GLY A 244      10.582  15.087   5.796  1.00  0.28           N  
ATOM   3554  CA  GLY A 244      10.251  15.056   7.206  1.00  0.28           C  
ATOM   3555  C   GLY A 244       9.462  13.832   7.568  1.00  0.28           C  
ATOM   3556  O   GLY A 244       9.761  13.209   8.567  1.00  0.28           O  
ATOM   3557  H01 GLY A 244       9.639  15.930   7.429  1.00  0.28           H  
ATOM   3558  H02 GLY A 244      11.174  15.066   7.786  1.00  0.28           H  
ATOM   3559  H05 GLY A 244      10.398  15.917   5.251  1.00  0.28           H  
ATOM   3560  N   VAL A 245       8.491  13.461   6.740  1.00  0.44           N  
ATOM   3561  CA  VAL A 245       7.641  12.315   7.031  1.00  0.44           C  
ATOM   3562  C   VAL A 245       8.406  10.977   6.923  1.00  0.44           C  
ATOM   3563  O   VAL A 245       8.146  10.035   7.688  1.00  0.44           O  
ATOM   3564  CB  VAL A 245       6.353  12.336   6.164  1.00  0.44           C  
ATOM   3565  CG1 VAL A 245       5.654  10.954   6.191  1.00  0.44           C  
ATOM   3566  CG2 VAL A 245       5.424  13.421   6.692  1.00  0.44           C  
ATOM   3567  H01 VAL A 245       7.328  12.397   8.072  1.00  0.44           H  
ATOM   3568  H02 VAL A 245       6.613  12.553   5.128  1.00  0.44           H  
ATOM   3569  H03 VAL A 245       8.339  13.985   5.890  1.00  0.44           H  
ATOM   3570  H04 VAL A 245       4.695  11.023   5.678  1.00  0.44           H  
ATOM   3571  H05 VAL A 245       6.282  10.219   5.688  1.00  0.44           H  
ATOM   3572  H06 VAL A 245       5.492  10.648   7.225  1.00  0.44           H  
ATOM   3573  H07 VAL A 245       4.478  12.972   6.996  1.00  0.44           H  
ATOM   3574  H08 VAL A 245       5.886  13.910   7.549  1.00  0.44           H  
ATOM   3575  H09 VAL A 245       5.241  14.156   5.909  1.00  0.44           H  
ATOM   3576  N   ASP A 246       9.390  10.919   6.035  1.00  0.57           N  
ATOM   3577  CA  ASP A 246      10.255   9.753   5.972  1.00  0.57           C  
ATOM   3578  C   ASP A 246      10.964   9.612   7.311  1.00  0.57           C  
ATOM   3579  O   ASP A 246      11.098   8.522   7.852  1.00  0.57           O  
ATOM   3580  CB  ASP A 246      11.296   9.949   4.885  1.00  0.57           C  
ATOM   3581  CG  ASP A 246      12.105   8.718   4.632  1.00  0.57           C  
ATOM   3582  OD1 ASP A 246      11.535   7.614   4.644  1.00  0.57           O  
ATOM   3583  OD2 ASP A 246      13.317   8.837   4.393  1.00  0.57           O  
ATOM   3584  H01 ASP A 246       9.665   8.863   5.752  1.00  0.57           H  
ATOM   3585  H02 ASP A 246      11.980  10.728   5.221  1.00  0.57           H  
ATOM   3586  H03 ASP A 246      10.789  10.229   3.962  1.00  0.57           H  
ATOM   3587  H10 ASP A 246       9.539  11.690   5.399  1.00  0.57           H  
ATOM   3588  N   ILE A 247      11.360  10.741   7.873  1.00  0.13           N  
ATOM   3589  CA  ILE A 247      12.082  10.779   9.130  1.00  0.13           C  
ATOM   3590  C   ILE A 247      11.189  10.428  10.334  1.00  0.13           C  
ATOM   3591  O   ILE A 247      11.640   9.707  11.215  1.00  0.13           O  
ATOM   3592  CB  ILE A 247      12.698  12.191   9.308  1.00  0.13           C  
ATOM   3593  CG1 ILE A 247      13.608  12.507   8.104  1.00  0.13           C  
ATOM   3594  CG2 ILE A 247      13.343  12.334  10.664  1.00  0.13           C  
ATOM   3595  CD1 ILE A 247      14.195  13.895   8.052  1.00  0.13           C  
ATOM   3596  H01 ILE A 247      12.866  10.023   9.095  1.00  0.13           H  
ATOM   3597  H02 ILE A 247      11.921  12.956   9.304  1.00  0.13           H  
ATOM   3598  H03 ILE A 247      12.964  12.433   7.228  1.00  0.13           H  
ATOM   3599  H04 ILE A 247      11.151  11.613   7.408  1.00  0.13           H  
ATOM   3600  H05 ILE A 247      14.435  11.797   8.117  1.00  0.13           H  
ATOM   3601  H06 ILE A 247      14.237  12.952  10.577  1.00  0.13           H  
ATOM   3602  H07 ILE A 247      12.642  12.805  11.353  1.00  0.13           H  
ATOM   3603  H08 ILE A 247      13.618  11.349  11.042  1.00  0.13           H  
ATOM   3604  H09 ILE A 247      15.159  13.862   7.544  1.00  0.13           H  
ATOM   3605  H10 ILE A 247      13.520  14.555   7.507  1.00  0.13           H  
ATOM   3606  H11 ILE A 247      14.331  14.271   9.066  1.00  0.13           H  
ATOM   3607  N   ILE A 248       9.933  10.924  10.356  1.00  0.47           N  
ATOM   3608  CA  ILE A 248       8.999  10.695  11.487  1.00  0.47           C  
ATOM   3609  C   ILE A 248       8.502   9.253  11.545  1.00  0.47           C  
ATOM   3610  O   ILE A 248       8.209   8.733  12.617  1.00  0.47           O  
ATOM   3611  CB  ILE A 248       7.728  11.575  11.445  1.00  0.47           C  
ATOM   3612  CG1 ILE A 248       8.055  13.050  11.280  1.00  0.47           C  
ATOM   3613  CG2 ILE A 248       6.989  11.420  12.747  1.00  0.47           C  
ATOM   3614  CD1 ILE A 248       6.799  13.926  11.291  1.00  0.47           C  
ATOM   3615  H01 ILE A 248       9.601  10.952  12.359  1.00  0.47           H  
ATOM   3616  H02 ILE A 248       7.133  11.250  10.591  1.00  0.47           H  
ATOM   3617  H03 ILE A 248       8.543  13.178  10.314  1.00  0.47           H  
ATOM   3618  H04 ILE A 248       8.707  13.359  12.097  1.00  0.47           H  
ATOM   3619  H05 ILE A 248       5.989  11.032  12.553  1.00  0.47           H  
ATOM   3620  H06 ILE A 248       7.528  10.726  13.391  1.00  0.47           H  
ATOM   3621  H07 ILE A 248       6.913  12.389  13.240  1.00  0.47           H  
ATOM   3622  H08 ILE A 248       5.992  13.396  11.796  1.00  0.47           H  
ATOM   3623  H09 ILE A 248       7.009  14.856  11.819  1.00  0.47           H  
ATOM   3624  H10 ILE A 248       6.501  14.148  10.266  1.00  0.47           H  
ATOM   3625  H12 ILE A 248       9.616  11.474   9.570  1.00  0.47           H  
ATOM   3626  N   GLU A 249       8.283   8.668  10.377  1.00  0.56           N  
ATOM   3627  CA  GLU A 249       8.033   7.253  10.287  1.00  0.56           C  
ATOM   3628  C   GLU A 249       9.188   6.534  11.024  1.00  0.56           C  
ATOM   3629  O   GLU A 249       8.953   5.737  11.942  1.00  0.56           O  
ATOM   3630  CB  GLU A 249       7.985   6.864   8.804  1.00  0.56           C  
ATOM   3631  CG  GLU A 249       7.557   5.420   8.499  1.00  0.56           C  
ATOM   3632  CD  GLU A 249       8.741   4.487   8.285  1.00  0.56           C  
ATOM   3633  OE1 GLU A 249       9.871   4.984   8.059  1.00  0.56           O  
ATOM   3634  OE2 GLU A 249       8.546   3.250   8.348  1.00  0.56           O  
ATOM   3635  H01 GLU A 249       7.084   6.971  10.744  1.00  0.56           H  
ATOM   3636  H02 GLU A 249       9.011   6.948   8.446  1.00  0.56           H  
ATOM   3637  H03 GLU A 249       7.283   7.533   8.306  1.00  0.56           H  
ATOM   3638  H04 GLU A 249       6.981   5.437   7.574  1.00  0.56           H  
ATOM   3639  H05 GLU A 249       6.966   5.047   9.335  1.00  0.56           H  
ATOM   3640  H11 GLU A 249       8.292   9.225   9.534  1.00  0.56           H  
ATOM   3641  N   ALA A 250      10.432   6.875  10.695  1.00  0.53           N  
ATOM   3642  CA  ALA A 250      11.566   6.145  11.243  1.00  0.53           C  
ATOM   3643  C   ALA A 250      11.586   6.160  12.726  1.00  0.53           C  
ATOM   3644  O   ALA A 250      12.172   5.287  13.361  1.00  0.53           O  
ATOM   3645  CB  ALA A 250      12.875   6.683  10.725  1.00  0.53           C  
ATOM   3646  H01 ALA A 250      11.444   5.114  10.911  1.00  0.53           H  
ATOM   3647  H02 ALA A 250      13.652   5.928  10.849  1.00  0.53           H  
ATOM   3648  H03 ALA A 250      12.774   6.930   9.668  1.00  0.53           H  
ATOM   3649  H04 ALA A 250      13.147   7.579  11.284  1.00  0.53           H  
ATOM   3650  H06 ALA A 250      10.590   7.645  10.061  1.00  0.53           H  
ATOM   3651  N   VAL A 251      11.018   7.192  13.305  1.00  0.52           N  
ATOM   3652  CA  VAL A 251      11.110   7.319  14.746  1.00  0.52           C  
ATOM   3653  C   VAL A 251       9.888   6.635  15.409  1.00  0.52           C  
ATOM   3654  O   VAL A 251      10.034   5.702  16.206  1.00  0.52           O  
ATOM   3655  CB  VAL A 251      11.298   8.816  15.151  1.00  0.52           C  
ATOM   3656  CG1 VAL A 251      11.312   8.972  16.661  1.00  0.52           C  
ATOM   3657  CG2 VAL A 251      12.581   9.363  14.585  1.00  0.52           C  
ATOM   3658  H01 VAL A 251      11.994   6.800  15.117  1.00  0.52           H  
ATOM   3659  H02 VAL A 251      10.456   9.375  14.743  1.00  0.52           H  
ATOM   3660  H03 VAL A 251      10.972   9.973  16.925  1.00  0.52           H  
ATOM   3661  H04 VAL A 251      10.648   8.233  17.109  1.00  0.52           H  
ATOM   3662  H05 VAL A 251      10.527   7.884  12.757  1.00  0.52           H  
ATOM   3663  H06 VAL A 251      12.326   8.823  17.033  1.00  0.52           H  
ATOM   3664  H07 VAL A 251      13.377   8.630  14.717  1.00  0.52           H  
ATOM   3665  H08 VAL A 251      12.451   9.570  13.523  1.00  0.52           H  
ATOM   3666  H09 VAL A 251      12.845  10.284  15.105  1.00  0.52           H  
ATOM   3667  N   LEU A 252       8.690   6.991  14.950  1.00  0.57           N  
ATOM   3668  CA  LEU A 252       7.473   6.524  15.577  1.00  0.57           C  
ATOM   3669  C   LEU A 252       7.296   5.055  15.340  1.00  0.57           C  
ATOM   3670  O   LEU A 252       6.809   4.333  16.233  1.00  0.57           O  
ATOM   3671  CB  LEU A 252       6.274   7.301  15.076  1.00  0.57           C  
ATOM   3672  CG  LEU A 252       6.384   8.786  15.373  1.00  0.57           C  
ATOM   3673  CD1 LEU A 252       5.135   9.434  14.916  1.00  0.57           C  
ATOM   3674  CD2 LEU A 252       6.589   9.018  16.816  1.00  0.57           C  
ATOM   3675  H01 LEU A 252       7.553   6.692  16.651  1.00  0.57           H  
ATOM   3676  H02 LEU A 252       5.392   6.922  15.593  1.00  0.57           H  
ATOM   3677  H03 LEU A 252       6.192   7.164  13.998  1.00  0.57           H  
ATOM   3678  H04 LEU A 252       7.242   9.208  14.851  1.00  0.57           H  
ATOM   3679  H05 LEU A 252       4.372   9.335  15.688  1.00  0.57           H  
ATOM   3680  H06 LEU A 252       5.322  10.491  14.725  1.00  0.57           H  
ATOM   3681  H07 LEU A 252       4.790   8.954  14.000  1.00  0.57           H  
ATOM   3682  H08 LEU A 252       7.296   9.836  16.955  1.00  0.57           H  
ATOM   3683  H09 LEU A 252       5.638   9.277  17.282  1.00  0.57           H  
ATOM   3684  H10 LEU A 252       8.630   7.600  14.147  1.00  0.57           H  
ATOM   3685  H11 LEU A 252       6.986   8.114  17.277  1.00  0.57           H  
ATOM   3686  N   HIS A 253       7.701   4.616  14.140  1.00  0.68           N  
ATOM   3687  CA  HIS A 253       7.738   3.198  13.807  1.00  0.68           C  
ATOM   3688  C   HIS A 253       8.948   2.440  14.368  1.00  0.68           C  
ATOM   3689  O   HIS A 253       9.084   1.249  14.105  1.00  0.68           O  
ATOM   3690  CB  HIS A 253       7.660   2.989  12.306  1.00  0.68           C  
ATOM   3691  CG  HIS A 253       6.265   3.057  11.760  1.00  0.68           C  
ATOM   3692  CD2 HIS A 253       5.102   3.455  12.330  1.00  0.68           C  
ATOM   3693  ND1 HIS A 253       5.953   2.703  10.459  1.00  0.68           N  
ATOM   3694  CE1 HIS A 253       4.661   2.887  10.254  1.00  0.68           C  
ATOM   3695  NE2 HIS A 253       4.124   3.342  11.374  1.00  0.68           N  
ATOM   3696  H01 HIS A 253       6.859   2.777  14.295  1.00  0.68           H  
ATOM   3697  H02 HIS A 253       8.032   1.985  12.105  1.00  0.68           H  
ATOM   3698  H03 HIS A 253       8.259   3.759  11.819  1.00  0.68           H  
ATOM   3699  H04 HIS A 253       4.968   3.800  13.355  1.00  0.68           H  
ATOM   3700  H05 HIS A 253       4.129   2.697   9.322  1.00  0.68           H  
ATOM   3701  H06 HIS A 253       3.149   3.570  11.505  1.00  0.68           H  
ATOM   3702  H12 HIS A 253       7.990   5.289  13.445  1.00  0.68           H  
ATOM   3703  N   ASP A 254       9.819   3.130  15.112  1.00  0.77           N  
ATOM   3704  CA  ASP A 254      10.935   2.500  15.823  1.00  0.77           C  
ATOM   3705  C   ASP A 254      11.863   1.768  14.849  1.00  0.77           C  
ATOM   3706  O   ASP A 254      12.414   0.711  15.175  1.00  0.77           O  
ATOM   3707  CB  ASP A 254      10.360   1.494  16.835  1.00  0.77           C  
ATOM   3708  CG  ASP A 254      11.240   1.290  18.041  1.00  0.77           C  
ATOM   3709  OD1 ASP A 254      12.463   1.113  17.891  1.00  0.77           O  
ATOM   3710  OD2 ASP A 254      10.695   1.318  19.165  1.00  0.77           O  
ATOM   3711  H01 ASP A 254      11.516   3.270  16.331  1.00  0.77           H  
ATOM   3712  H02 ASP A 254      10.284   0.533  16.326  1.00  0.77           H  
ATOM   3713  H03 ASP A 254       9.390   1.858  17.172  1.00  0.77           H  
ATOM   3714  H07 ASP A 254       9.702   4.130  15.187  1.00  0.77           H  
ATOM   3715  N   THR A 255      12.061   2.311  13.660  1.00  0.72           N  
ATOM   3716  CA  THR A 255      12.586   1.479  12.594  1.00  0.72           C  
ATOM   3717  C   THR A 255      14.067   1.030  12.662  1.00  0.72           C  
ATOM   3718  O   THR A 255      14.439   0.045  12.015  1.00  0.72           O  
ATOM   3719  CB  THR A 255      12.302   2.109  11.265  1.00  0.72           C  
ATOM   3720  CG2 THR A 255      10.867   2.389  11.128  1.00  0.72           C  
ATOM   3721  OG1 THR A 255      12.982   3.344  11.208  1.00  0.72           O  
ATOM   3722  H01 THR A 255      12.048   0.542  12.738  1.00  0.72           H  
ATOM   3723  H02 THR A 255      12.623   1.431  10.474  1.00  0.72           H  
ATOM   3724  H03 THR A 255      10.340   2.019  12.007  1.00  0.72           H  
ATOM   3725  H04 THR A 255      11.851   3.285  13.497  1.00  0.72           H  
ATOM   3726  H05 THR A 255      10.713   3.464  11.038  1.00  0.72           H  
ATOM   3727  H06 THR A 255      10.482   1.891  10.238  1.00  0.72           H  
ATOM   3728  H07 THR A 255      13.132   3.669  12.099  1.00  0.72           H  
ATOM   3729  N   ASN A 256      14.906   1.738  13.422  1.00  0.89           N  
ATOM   3730  CA  ASN A 256      16.348   1.478  13.427  1.00  0.89           C  
ATOM   3731  C   ASN A 256      17.060   1.799  12.110  1.00  0.89           C  
ATOM   3732  O   ASN A 256      18.170   1.314  11.859  1.00  0.89           O  
ATOM   3733  CB  ASN A 256      16.622   0.031  13.780  1.00  0.89           C  
ATOM   3734  CG  ASN A 256      16.437  -0.238  15.221  1.00  0.89           C  
ATOM   3735  ND2 ASN A 256      15.402  -0.999  15.549  1.00  0.89           N  
ATOM   3736  OD1 ASN A 256      17.211   0.237  16.053  1.00  0.89           O  
ATOM   3737  H01 ASN A 256      16.751   2.156  14.179  1.00  0.89           H  
ATOM   3738  H02 ASN A 256      17.662  -0.182  13.531  1.00  0.89           H  
ATOM   3739  H03 ASN A 256      15.941  -0.604  13.214  1.00  0.89           H  
ATOM   3740  H04 ASN A 256      15.222  -1.216  16.519  1.00  0.89           H  
ATOM   3741  H05 ASN A 256      14.794  -1.362  14.829  1.00  0.89           H  
ATOM   3742  H08 ASN A 256      14.537   2.472  14.009  1.00  0.89           H  
ATOM   3743  N   ARG A 257      16.416   2.623  11.280  1.00  0.68           N  
ATOM   3744  CA  ARG A 257      16.909   2.972   9.948  1.00  0.68           C  
ATOM   3745  C   ARG A 257      18.019   3.987  10.039  1.00  0.68           C  
ATOM   3746  O   ARG A 257      18.108   4.707  11.020  1.00  0.68           O  
ATOM   3747  CB  ARG A 257      15.776   3.552   9.114  1.00  0.68           C  
ATOM   3748  CG  ARG A 257      14.838   2.535   8.535  1.00  0.68           C  
ATOM   3749  CD  ARG A 257      14.399   2.963   7.157  1.00  0.68           C  
ATOM   3750  NE  ARG A 257      13.310   3.923   7.248  1.00  0.68           N  
ATOM   3751  CZ  ARG A 257      13.267   5.072   6.579  1.00  0.68           C  
ATOM   3752  NH1 ARG A 257      14.249   5.415   5.749  1.00  0.68           N  
ATOM   3753  NH2 ARG A 257      12.273   5.915   6.802  1.00  0.68           N  
ATOM   3754  H01 ARG A 257      17.292   2.066   9.478  1.00  0.68           H  
ATOM   3755  H02 ARG A 257      16.244   4.055   8.268  1.00  0.68           H  
ATOM   3756  H03 ARG A 257      15.198   4.226   9.747  1.00  0.68           H  
ATOM   3757  H04 ARG A 257      13.962   2.449   9.178  1.00  0.68           H  
ATOM   3758  H05 ARG A 257      15.344   1.572   8.470  1.00  0.68           H  
ATOM   3759  H06 ARG A 257      15.543   3.026  11.588  1.00  0.68           H  
ATOM   3760  H07 ARG A 257      14.053   2.087   6.608  1.00  0.68           H  
ATOM   3761  H08 ARG A 257      15.240   3.421   6.637  1.00  0.68           H  
ATOM   3762  H09 ARG A 257      12.536   3.703   7.859  1.00  0.68           H  
ATOM   3763  H10 ARG A 257      14.218   6.304   5.270  1.00  0.68           H  
ATOM   3764  H11 ARG A 257      15.025   4.787   5.598  1.00  0.68           H  
ATOM   3765  H12 ARG A 257      11.541   5.671   7.453  1.00  0.68           H  
ATOM   3766  H13 ARG A 257      12.246   6.803   6.321  1.00  0.68           H  
ATOM   3767  N   ILE A 258      18.854   4.059   9.016  1.00  0.67           N  
ATOM   3768  CA  ILE A 258      19.953   5.017   8.995  1.00  0.67           C  
ATOM   3769  C   ILE A 258      19.627   6.119   7.993  1.00  0.67           C  
ATOM   3770  O   ILE A 258      19.353   5.834   6.811  1.00  0.67           O  
ATOM   3771  CB  ILE A 258      21.307   4.338   8.628  1.00  0.67           C  
ATOM   3772  CG1 ILE A 258      21.749   3.406   9.773  1.00  0.67           C  
ATOM   3773  CG2 ILE A 258      22.376   5.400   8.324  1.00  0.67           C  
ATOM   3774  CD1 ILE A 258      22.918   2.496   9.451  1.00  0.67           C  
ATOM   3775  H01 ILE A 258      20.065   5.438   9.994  1.00  0.67           H  
ATOM   3776  H02 ILE A 258      21.176   3.737   7.728  1.00  0.67           H  
ATOM   3777  H03 ILE A 258      20.902   2.750   9.972  1.00  0.67           H  
ATOM   3778  H04 ILE A 258      22.029   4.026  10.625  1.00  0.67           H  
ATOM   3779  H05 ILE A 258      23.279   4.911   7.957  1.00  0.67           H  
ATOM   3780  H06 ILE A 258      22.001   6.087   7.565  1.00  0.67           H  
ATOM   3781  H07 ILE A 258      22.607   5.954   9.234  1.00  0.67           H  
ATOM   3782  H08 ILE A 258      23.775   2.775  10.064  1.00  0.67           H  
ATOM   3783  H09 ILE A 258      22.643   1.462   9.661  1.00  0.67           H  
ATOM   3784  H10 ILE A 258      23.178   2.597   8.397  1.00  0.67           H  
ATOM   3785  H14 ILE A 258      18.728   3.436   8.231  1.00  0.67           H  
ATOM   3786  N   LEU A 259      19.631   7.365   8.471  1.00  0.38           N  
ATOM   3787  CA  LEU A 259      19.289   8.521   7.657  1.00  0.38           C  
ATOM   3788  C   LEU A 259      20.301   9.628   7.970  1.00  0.38           C  
ATOM   3789  O   LEU A 259      20.705   9.787   9.132  1.00  0.38           O  
ATOM   3790  CB  LEU A 259      17.864   9.006   8.003  1.00  0.38           C  
ATOM   3791  CG  LEU A 259      16.636   8.115   7.746  1.00  0.38           C  
ATOM   3792  CD1 LEU A 259      15.388   8.856   8.089  1.00  0.38           C  
ATOM   3793  CD2 LEU A 259      16.560   7.703   6.264  1.00  0.38           C  
ATOM   3794  H01 LEU A 259      19.318   8.262   6.599  1.00  0.38           H  
ATOM   3795  H02 LEU A 259      17.714   9.826   7.300  1.00  0.38           H  
ATOM   3796  H03 LEU A 259      17.864   9.233   9.069  1.00  0.38           H  
ATOM   3797  H04 LEU A 259      16.733   7.225   8.368  1.00  0.38           H  
ATOM   3798  H05 LEU A 259      14.583   8.145   8.276  1.00  0.38           H  
ATOM   3799  H06 LEU A 259      15.556   9.457   8.983  1.00  0.38           H  
ATOM   3800  H07 LEU A 259      15.112   9.507   7.259  1.00  0.38           H  
ATOM   3801  H08 LEU A 259      16.258   8.561   5.664  1.00  0.38           H  
ATOM   3802  H09 LEU A 259      17.538   7.355   5.932  1.00  0.38           H  
ATOM   3803  H10 LEU A 259      15.830   6.903   6.146  1.00  0.38           H  
ATOM   3804  H11 LEU A 259      19.882   7.511   9.438  1.00  0.38           H  
ATOM   3805  N   PRO A 260      20.737  10.398   6.949  1.00  0.21           N  
ATOM   3806  CA  PRO A 260      21.597  11.539   7.238  1.00  0.21           C  
ATOM   3807  C   PRO A 260      20.788  12.668   7.814  1.00  0.21           C  
ATOM   3808  O   PRO A 260      20.051  13.316   7.097  1.00  0.21           O  
ATOM   3809  CB  PRO A 260      22.155  11.901   5.882  1.00  0.21           C  
ATOM   3810  CG  PRO A 260      21.053  11.563   4.961  1.00  0.21           C  
ATOM   3811  CD  PRO A 260      20.497  10.278   5.500  1.00  0.21           C  
ATOM   3812  H01 PRO A 260      23.082  11.377   5.648  1.00  0.21           H  
ATOM   3813  H02 PRO A 260      22.398  12.962   5.829  1.00  0.21           H  
ATOM   3814  H03 PRO A 260      21.389  11.469   3.928  1.00  0.21           H  
ATOM   3815  H04 PRO A 260      20.293  12.344   4.964  1.00  0.21           H  
ATOM   3816  H05 PRO A 260      19.448  10.124   5.249  1.00  0.21           H  
ATOM   3817  H06 PRO A 260      21.022   9.418   5.085  1.00  0.21           H  
ATOM   3818  H11 PRO A 260      22.376  11.326   7.970  1.00  0.21           H  
ATOM   3819  N   VAL A 261      20.934  12.897   9.116  1.00  0.27           N  
ATOM   3820  CA  VAL A 261      20.245  13.984   9.808  1.00  0.27           C  
ATOM   3821  C   VAL A 261      21.213  14.778  10.673  1.00  0.27           C  
ATOM   3822  O   VAL A 261      22.337  14.361  10.909  1.00  0.27           O  
ATOM   3823  CB  VAL A 261      19.092  13.464  10.675  1.00  0.27           C  
ATOM   3824  CG1 VAL A 261      17.972  13.031   9.795  1.00  0.27           C  
ATOM   3825  CG2 VAL A 261      19.538  12.307  11.535  1.00  0.27           C  
ATOM   3826  H01 VAL A 261      19.831  14.637   9.040  1.00  0.27           H  
ATOM   3827  H02 VAL A 261      18.762  14.269  11.332  1.00  0.27           H  
ATOM   3828  H03 VAL A 261      17.144  13.734   9.889  1.00  0.27           H  
ATOM   3829  H04 VAL A 261      18.311  13.007   8.759  1.00  0.27           H  
ATOM   3830  H05 VAL A 261      17.639  12.037  10.092  1.00  0.27           H  
ATOM   3831  H06 VAL A 261      20.442  12.585  12.077  1.00  0.27           H  
ATOM   3832  H07 VAL A 261      21.546  12.295   9.648  1.00  0.27           H  
ATOM   3833  H08 VAL A 261      18.751  12.058  12.247  1.00  0.27           H  
ATOM   3834  H09 VAL A 261      19.745  11.443  10.904  1.00  0.27           H  
ATOM   3835  N   SER A 262      20.798  15.951  11.103  1.00  0.18           N  
ATOM   3836  CA  SER A 262      21.673  16.814  11.876  1.00  0.18           C  
ATOM   3837  C   SER A 262      21.487  16.570  13.372  1.00  0.18           C  
ATOM   3838  O   SER A 262      20.429  16.834  13.915  1.00  0.18           O  
ATOM   3839  CB  SER A 262      21.364  18.270  11.523  1.00  0.18           C  
ATOM   3840  OG  SER A 262      22.280  19.172  12.109  1.00  0.18           O  
ATOM   3841  H01 SER A 262      22.712  16.592  11.633  1.00  0.18           H  
ATOM   3842  H02 SER A 262      20.373  18.503  11.912  1.00  0.18           H  
ATOM   3843  H03 SER A 262      21.403  18.384  10.440  1.00  0.18           H  
ATOM   3844  H04 SER A 262      22.528  18.856  12.981  1.00  0.18           H  
ATOM   3845  H10 SER A 262      19.858  16.255  10.892  1.00  0.18           H  
ATOM   3846  N   SER A 263      22.503  16.008  14.021  1.00  0.33           N  
ATOM   3847  CA  SER A 263      22.520  15.876  15.483  1.00  0.33           C  
ATOM   3848  C   SER A 263      23.884  16.352  16.008  1.00  0.33           C  
ATOM   3849  O   SER A 263      24.795  16.616  15.222  1.00  0.33           O  
ATOM   3850  CB  SER A 263      22.290  14.437  15.890  1.00  0.33           C  
ATOM   3851  OG  SER A 263      23.390  13.645  15.498  1.00  0.33           O  
ATOM   3852  H01 SER A 263      21.722  16.484  15.908  1.00  0.33           H  
ATOM   3853  H02 SER A 263      21.389  14.066  15.402  1.00  0.33           H  
ATOM   3854  H03 SER A 263      22.171  14.381  16.972  1.00  0.33           H  
ATOM   3855  H04 SER A 263      23.616  13.839  14.585  1.00  0.33           H  
ATOM   3856  H05 SER A 263      23.289  15.661  13.490  1.00  0.33           H  
ATOM   3857  N   MET A 264      23.978  16.510  17.332  1.00  0.33           N  
ATOM   3858  CA  MET A 264      25.141  17.039  18.036  1.00  0.33           C  
ATOM   3859  C   MET A 264      26.230  15.999  17.991  1.00  0.33           C  
ATOM   3860  O   MET A 264      26.121  14.962  18.649  1.00  0.33           O  
ATOM   3861  CB  MET A 264      24.781  17.307  19.501  1.00  0.33           C  
ATOM   3862  CG  MET A 264      25.873  18.001  20.322  1.00  0.33           C  
ATOM   3863  SD  MET A 264      26.223  19.742  19.825  1.00  0.33           S  
ATOM   3864  CE  MET A 264      24.823  20.586  20.540  1.00  0.33           C  
ATOM   3865  H01 MET A 264      25.468  17.967  17.567  1.00  0.33           H  
ATOM   3866  H02 MET A 264      24.631  16.330  19.960  1.00  0.33           H  
ATOM   3867  H03 MET A 264      23.891  17.936  19.521  1.00  0.33           H  
ATOM   3868  H04 MET A 264      26.792  17.441  20.147  1.00  0.33           H  
ATOM   3869  H05 MET A 264      23.180  16.242  17.890  1.00  0.33           H  
ATOM   3870  H06 MET A 264      25.564  18.001  21.367  1.00  0.33           H  
ATOM   3871  H07 MET A 264      23.965  19.914  20.559  1.00  0.33           H  
ATOM   3872  H08 MET A 264      25.065  20.895  21.557  1.00  0.33           H  
ATOM   3873  H09 MET A 264      24.582  21.464  19.941  1.00  0.33           H  
ATOM   3874  N   LEU A 265      27.257  16.261  17.183  1.00  0.08           N  
ATOM   3875  CA  LEU A 265      28.339  15.320  16.982  1.00  0.08           C  
ATOM   3876  C   LEU A 265      29.163  15.127  18.251  1.00  0.08           C  
ATOM   3877  O   LEU A 265      29.735  16.071  18.811  1.00  0.08           O  
ATOM   3878  CB  LEU A 265      29.222  15.759  15.819  1.00  0.08           C  
ATOM   3879  CG  LEU A 265      28.609  15.627  14.432  1.00  0.08           C  
ATOM   3880  CD1 LEU A 265      29.737  15.563  13.448  1.00  0.08           C  
ATOM   3881  CD2 LEU A 265      27.781  14.362  14.313  1.00  0.08           C  
ATOM   3882  H01 LEU A 265      27.896  14.355  16.735  1.00  0.08           H  
ATOM   3883  H02 LEU A 265      30.078  15.084  15.828  1.00  0.08           H  
ATOM   3884  H03 LEU A 265      29.481  16.807  15.972  1.00  0.08           H  
ATOM   3885  H04 LEU A 265      27.953  16.477  14.243  1.00  0.08           H  
ATOM   3886  H05 LEU A 265      30.627  15.172  13.941  1.00  0.08           H  
ATOM   3887  H06 LEU A 265      29.463  14.907  12.622  1.00  0.08           H  
ATOM   3888  H07 LEU A 265      29.944  16.563  13.066  1.00  0.08           H  
ATOM   3889  H08 LEU A 265      26.841  14.590  13.810  1.00  0.08           H  
ATOM   3890  H09 LEU A 265      28.331  13.620  13.735  1.00  0.08           H  
ATOM   3891  H10 LEU A 265      27.281  17.145  16.695  1.00  0.08           H  
ATOM   3892  H11 LEU A 265      27.574  13.968  15.308  1.00  0.08           H  
ATOM   3893  N   LYS A 266      29.177  13.905  18.748  1.00  0.03           N  
ATOM   3894  CA  LYS A 266      29.960  13.650  19.933  1.00  0.03           C  
ATOM   3895  C   LYS A 266      31.379  13.268  19.513  1.00  0.03           C  
ATOM   3896  O   LYS A 266      32.323  13.506  20.245  1.00  0.03           O  
ATOM   3897  CB  LYS A 266      29.313  12.583  20.823  1.00  0.03           C  
ATOM   3898  CG  LYS A 266      30.133  12.268  22.070  1.00  0.03           C  
ATOM   3899  CD  LYS A 266      29.499  11.209  22.944  1.00  0.03           C  
ATOM   3900  CE  LYS A 266      29.633  11.600  24.414  1.00  0.03           C  
ATOM   3901  NZ  LYS A 266      28.718  10.813  25.278  1.00  0.03           N  
ATOM   3902  H01 LYS A 266      30.003  14.555  20.539  1.00  0.03           H  
ATOM   3903  H02 LYS A 266      29.248  11.666  20.237  1.00  0.03           H  
ATOM   3904  H03 LYS A 266      28.330  12.938  21.133  1.00  0.03           H  
ATOM   3905  H04 LYS A 266      30.193  13.183  22.659  1.00  0.03           H  
ATOM   3906  H05 LYS A 266      31.118  11.919  21.760  1.00  0.03           H  
ATOM   3907  H06 LYS A 266      30.004  10.258  22.778  1.00  0.03           H  
ATOM   3908  H07 LYS A 266      28.443  11.114  22.689  1.00  0.03           H  
ATOM   3909  H08 LYS A 266      29.368  12.653  24.510  1.00  0.03           H  
ATOM   3910  H09 LYS A 266      30.660  11.425  24.734  1.00  0.03           H  
ATOM   3911  H10 LYS A 266      27.836  10.685  24.804  1.00  0.03           H  
ATOM   3912  H11 LYS A 266      29.130   9.911  25.472  1.00  0.03           H  
ATOM   3913  H12 LYS A 266      28.651  13.164  18.308  1.00  0.03           H  
ATOM   3914  H13 LYS A 266      28.565  11.307  26.145  1.00  0.03           H  
ATOM   3915  N   ASP A 267      31.542  12.757  18.302  1.00  0.02           N  
ATOM   3916  CA  ASP A 267      32.883  12.586  17.768  1.00  0.02           C  
ATOM   3917  C   ASP A 267      32.862  11.969  16.400  1.00  0.02           C  
ATOM   3918  O   ASP A 267      32.964  10.762  16.245  1.00  0.02           O  
ATOM   3919  CB  ASP A 267      33.746  11.722  18.696  1.00  0.02           C  
ATOM   3920  CG  ASP A 267      35.123  11.444  18.122  1.00  0.02           C  
ATOM   3921  OD1 ASP A 267      35.675  12.296  17.387  1.00  0.02           O  
ATOM   3922  OD2 ASP A 267      35.646  10.360  18.384  1.00  0.02           O  
ATOM   3923  H01 ASP A 267      33.318  13.583  17.697  1.00  0.02           H  
ATOM   3924  H02 ASP A 267      33.241  10.764  18.819  1.00  0.02           H  
ATOM   3925  H03 ASP A 267      33.862  12.240  19.648  1.00  0.02           H  
ATOM   3926  H14 ASP A 267      30.739  12.488  17.752  1.00  0.02           H  
ATOM   3927  N   PHE A 268      32.765  12.791  15.387  1.00  0.02           N  
ATOM   3928  CA  PHE A 268      32.857  12.258  14.062  1.00  0.02           C  
ATOM   3929  C   PHE A 268      34.254  12.535  13.552  1.00  0.02           C  
ATOM   3930  O   PHE A 268      34.568  13.659  13.221  1.00  0.02           O  
ATOM   3931  CB  PHE A 268      31.812  12.907  13.180  1.00  0.02           C  
ATOM   3932  CG  PHE A 268      31.558  12.171  11.908  1.00  0.02           C  
ATOM   3933  CD1 PHE A 268      30.978  10.919  11.925  1.00  0.02           C  
ATOM   3934  CD2 PHE A 268      31.862  12.742  10.699  1.00  0.02           C  
ATOM   3935  CE1 PHE A 268      30.701  10.255  10.748  1.00  0.02           C  
ATOM   3936  CE2 PHE A 268      31.586  12.082   9.532  1.00  0.02           C  
ATOM   3937  CZ  PHE A 268      31.007  10.839   9.555  1.00  0.02           C  
ATOM   3938  H01 PHE A 268      32.673  11.184  14.055  1.00  0.02           H  
ATOM   3939  H02 PHE A 268      32.193  13.891  12.907  1.00  0.02           H  
ATOM   3940  H03 PHE A 268      30.877  12.964  13.738  1.00  0.02           H  
ATOM   3941  H04 PHE A 268      32.628  13.780  15.537  1.00  0.02           H  
ATOM   3942  H05 PHE A 268      30.736  10.450  12.879  1.00  0.02           H  
ATOM   3943  H06 PHE A 268      32.326  13.728  10.667  1.00  0.02           H  
ATOM   3944  H07 PHE A 268      30.240   9.268  10.772  1.00  0.02           H  
ATOM   3945  H08 PHE A 268      31.828  12.548   8.577  1.00  0.02           H  
ATOM   3946  H09 PHE A 268      30.792  10.319   8.621  1.00  0.02           H  
ATOM   3947  N   HIS A 269      35.111  11.521  13.596  1.00  0.00           N  
ATOM   3948  CA  HIS A 269      36.474  11.605  13.071  1.00  0.00           C  
ATOM   3949  C   HIS A 269      37.278  12.814  13.534  1.00  0.00           C  
ATOM   3950  O   HIS A 269      38.093  13.341  12.786  1.00  0.00           O  
ATOM   3951  CB  HIS A 269      36.457  11.562  11.549  1.00  0.00           C  
ATOM   3952  CG  HIS A 269      35.920  10.282  10.988  1.00  0.00           C  
ATOM   3953  CD2 HIS A 269      34.657   9.801  10.911  1.00  0.00           C  
ATOM   3954  ND1 HIS A 269      36.728   9.321  10.418  1.00  0.00           N  
ATOM   3955  CE1 HIS A 269      35.988   8.305  10.013  1.00  0.00           C  
ATOM   3956  NE2 HIS A 269      34.727   8.573  10.302  1.00  0.00           N  
ATOM   3957  H01 HIS A 269      36.984  10.735  13.485  1.00  0.00           H  
ATOM   3958  H02 HIS A 269      37.492  11.645  11.217  1.00  0.00           H  
ATOM   3959  H03 HIS A 269      35.838  12.383  11.188  1.00  0.00           H  
ATOM   3960  H04 HIS A 269      33.753  10.296  11.266  1.00  0.00           H  
ATOM   3961  H05 HIS A 269      36.354   7.402   9.525  1.00  0.00           H  
ATOM   3962  H06 HIS A 269      33.940   7.971  10.106  1.00  0.00           H  
ATOM   3963  H10 HIS A 269      34.808  10.652  14.011  1.00  0.00           H  
ATOM   3964  N   GLY A 270      37.047  13.254  14.764  1.00  0.00           N  
ATOM   3965  CA  GLY A 270      37.814  14.361  15.291  1.00  0.00           C  
ATOM   3966  C   GLY A 270      36.932  15.587  15.438  1.00  0.00           C  
ATOM   3967  O   GLY A 270      37.350  16.624  15.975  1.00  0.00           O  
ATOM   3968  H01 GLY A 270      38.628  14.589  14.603  1.00  0.00           H  
ATOM   3969  H02 GLY A 270      38.218  14.088  16.266  1.00  0.00           H  
ATOM   3970  H07 GLY A 270      36.336  12.816  15.332  1.00  0.00           H  
ATOM   3971  N   ILE A 271      35.692  15.453  14.991  1.00  0.00           N  
ATOM   3972  CA  ILE A 271      34.732  16.535  15.026  1.00  0.00           C  
ATOM   3973  C   ILE A 271      33.713  16.277  16.139  1.00  0.00           C  
ATOM   3974  O   ILE A 271      32.921  15.357  16.043  1.00  0.00           O  
ATOM   3975  CB  ILE A 271      34.008  16.591  13.663  1.00  0.00           C  
ATOM   3976  CG1 ILE A 271      35.016  16.856  12.544  1.00  0.00           C  
ATOM   3977  CG2 ILE A 271      32.917  17.631  13.676  1.00  0.00           C  
ATOM   3978  CD1 ILE A 271      34.481  16.581  11.134  1.00  0.00           C  
ATOM   3979  H01 ILE A 271      35.238  17.481  15.219  1.00  0.00           H  
ATOM   3980  H02 ILE A 271      33.536  15.626  13.477  1.00  0.00           H  
ATOM   3981  H03 ILE A 271      35.406  14.562  14.611  1.00  0.00           H  
ATOM   3982  H04 ILE A 271      35.846  16.167  12.702  1.00  0.00           H  
ATOM   3983  H05 ILE A 271      35.319  17.902  12.597  1.00  0.00           H  
ATOM   3984  H06 ILE A 271      32.039  17.230  14.183  1.00  0.00           H  
ATOM   3985  H07 ILE A 271      33.267  18.519  14.203  1.00  0.00           H  
ATOM   3986  H08 ILE A 271      32.655  17.896  12.652  1.00  0.00           H  
ATOM   3987  H09 ILE A 271      33.600  17.197  10.954  1.00  0.00           H  
ATOM   3988  H10 ILE A 271      35.249  16.824  10.400  1.00  0.00           H  
ATOM   3989  H11 ILE A 271      34.213  15.528  11.046  1.00  0.00           H  
ATOM   3990  N   SER A 272      33.741  17.047  17.207  1.00  0.02           N  
ATOM   3991  CA  SER A 272      32.715  16.904  18.244  1.00  0.02           C  
ATOM   3992  C   SER A 272      31.987  18.224  18.580  1.00  0.02           C  
ATOM   3993  O   SER A 272      32.291  19.259  18.011  1.00  0.02           O  
ATOM   3994  CB  SER A 272      33.334  16.290  19.510  1.00  0.02           C  
ATOM   3995  OG  SER A 272      34.439  17.043  20.014  1.00  0.02           O  
ATOM   3996  H01 SER A 272      31.953  16.237  17.841  1.00  0.02           H  
ATOM   3997  H02 SER A 272      33.709  15.302  19.243  1.00  0.02           H  
ATOM   3998  H03 SER A 272      32.567  16.239  20.283  1.00  0.02           H  
ATOM   3999  H04 SER A 272      34.722  16.674  20.854  1.00  0.02           H  
ATOM   4000  H12 SER A 272      34.471  17.737  17.312  1.00  0.02           H  
ATOM   4001  N   ASP A 273      30.998  18.180  19.465  1.00  0.06           N  
ATOM   4002  CA  ASP A 273      30.440  19.400  20.079  1.00  0.06           C  
ATOM   4003  C   ASP A 273      29.664  20.394  19.211  1.00  0.06           C  
ATOM   4004  O   ASP A 273      29.526  21.561  19.563  1.00  0.06           O  
ATOM   4005  CB  ASP A 273      31.555  20.145  20.837  1.00  0.06           C  
ATOM   4006  CG  ASP A 273      31.790  19.593  22.247  1.00  0.06           C  
ATOM   4007  OD1 ASP A 273      31.392  18.435  22.541  1.00  0.06           O  
ATOM   4008  OD2 ASP A 273      32.372  20.339  23.071  1.00  0.06           O  
ATOM   4009  H01 ASP A 273      29.658  18.998  20.724  1.00  0.06           H  
ATOM   4010  H02 ASP A 273      31.241  21.184  20.941  1.00  0.06           H  
ATOM   4011  H03 ASP A 273      32.481  20.056  20.269  1.00  0.06           H  
ATOM   4012  H05 ASP A 273      30.615  17.282  19.726  1.00  0.06           H  
ATOM   4013  N   ILE A 274      29.098  19.919  18.114  1.00  0.09           N  
ATOM   4014  CA  ILE A 274      28.419  20.777  17.176  1.00  0.09           C  
ATOM   4015  C   ILE A 274      27.511  19.874  16.311  1.00  0.09           C  
ATOM   4016  O   ILE A 274      27.790  18.692  16.159  1.00  0.09           O  
ATOM   4017  CB  ILE A 274      29.457  21.489  16.319  1.00  0.09           C  
ATOM   4018  CG1 ILE A 274      28.809  22.592  15.495  1.00  0.09           C  
ATOM   4019  CG2 ILE A 274      30.138  20.501  15.415  1.00  0.09           C  
ATOM   4020  CD1 ILE A 274      28.187  23.690  16.335  1.00  0.09           C  
ATOM   4021  H01 ILE A 274      27.817  21.535  17.678  1.00  0.09           H  
ATOM   4022  H02 ILE A 274      30.198  21.943  16.977  1.00  0.09           H  
ATOM   4023  H03 ILE A 274      28.003  22.132  14.922  1.00  0.09           H  
ATOM   4024  H04 ILE A 274      29.143  18.927  17.928  1.00  0.09           H  
ATOM   4025  H05 ILE A 274      29.570  23.037  14.854  1.00  0.09           H  
ATOM   4026  H06 ILE A 274      31.130  20.276  15.806  1.00  0.09           H  
ATOM   4027  H07 ILE A 274      29.550  19.585  15.369  1.00  0.09           H  
ATOM   4028  H08 ILE A 274      30.230  20.926  14.415  1.00  0.09           H  
ATOM   4029  H09 ILE A 274      27.189  23.384  16.650  1.00  0.09           H  
ATOM   4030  H10 ILE A 274      28.806  23.871  17.214  1.00  0.09           H  
ATOM   4031  H11 ILE A 274      28.117  24.604  15.745  1.00  0.09           H  
ATOM   4032  N   CYS A 275      26.413  20.426  15.786  1.00  0.10           N  
ATOM   4033  CA  CYS A 275      25.405  19.684  15.031  1.00  0.10           C  
ATOM   4034  C   CYS A 275      25.626  19.808  13.557  1.00  0.10           C  
ATOM   4035  O   CYS A 275      25.647  20.918  13.021  1.00  0.10           O  
ATOM   4036  CB  CYS A 275      24.021  20.224  15.316  1.00  0.10           C  
ATOM   4037  SG  CYS A 275      23.627  20.229  17.040  1.00  0.10           S  
ATOM   4038  H01 CYS A 275      25.490  18.642  15.340  1.00  0.10           H  
ATOM   4039  H02 CYS A 275      23.305  19.569  14.819  1.00  0.10           H  
ATOM   4040  H03 CYS A 275      23.962  21.246  14.942  1.00  0.10           H  
ATOM   4041  H04 CYS A 275      23.804  21.461  17.536  1.00  0.10           H  
ATOM   4042  H12 CYS A 275      26.271  21.417  15.919  1.00  0.10           H  
ATOM   4043  N   MET A 276      25.760  18.663  12.899  1.00  0.10           N  
ATOM   4044  CA  MET A 276      25.901  18.571  11.458  1.00  0.10           C  
ATOM   4045  C   MET A 276      25.296  17.228  11.169  1.00  0.10           C  
ATOM   4046  O   MET A 276      25.126  16.419  12.084  1.00  0.10           O  
ATOM   4047  CB  MET A 276      27.369  18.529  11.040  1.00  0.10           C  
ATOM   4048  CG  MET A 276      28.166  19.824  11.190  1.00  0.10           C  
ATOM   4049  SD  MET A 276      29.605  19.871  10.046  1.00  0.10           S  
ATOM   4050  CE  MET A 276      30.167  18.169  10.233  1.00  0.10           C  
ATOM   4051  H01 MET A 276      25.447  19.416  10.940  1.00  0.10           H  
ATOM   4052  H02 MET A 276      27.354  18.326   9.969  1.00  0.10           H  
ATOM   4053  H03 MET A 276      27.862  17.766  11.642  1.00  0.10           H  
ATOM   4054  H04 MET A 276      28.542  19.876  12.212  1.00  0.10           H  
ATOM   4055  H05 MET A 276      25.764  17.806  13.433  1.00  0.10           H  
ATOM   4056  H06 MET A 276      27.513  20.669  10.973  1.00  0.10           H  
ATOM   4057  H07 MET A 276      31.118  18.157  10.766  1.00  0.10           H  
ATOM   4058  H08 MET A 276      29.427  17.601  10.798  1.00  0.10           H  
ATOM   4059  H09 MET A 276      30.298  17.719   9.249  1.00  0.10           H  
ATOM   4060  N   SER A 277      24.994  16.966   9.911  1.00  0.00           N  
ATOM   4061  CA  SER A 277      24.407  15.695   9.539  1.00  0.00           C  
ATOM   4062  C   SER A 277      25.495  14.639   9.336  1.00  0.00           C  
ATOM   4063  O   SER A 277      26.560  14.941   8.828  1.00  0.00           O  
ATOM   4064  CB  SER A 277      23.609  15.834   8.241  1.00  0.00           C  
ATOM   4065  OG  SER A 277      22.859  17.039   8.186  1.00  0.00           O  
ATOM   4066  H01 SER A 277      23.744  15.385  10.347  1.00  0.00           H  
ATOM   4067  H02 SER A 277      22.903  15.004   8.198  1.00  0.00           H  
ATOM   4068  H03 SER A 277      24.303  15.815   7.400  1.00  0.00           H  
ATOM   4069  H04 SER A 277      22.686  17.267   7.270  1.00  0.00           H  
ATOM   4070  H10 SER A 277      25.174  17.660   9.200  1.00  0.00           H  
ATOM   4071  N   VAL A 278      25.222  13.418   9.776  1.00  0.24           N  
ATOM   4072  CA  VAL A 278      26.065  12.268   9.509  1.00  0.24           C  
ATOM   4073  C   VAL A 278      25.074  11.137   9.501  1.00  0.24           C  
ATOM   4074  O   VAL A 278      24.079  11.198  10.255  1.00  0.24           O  
ATOM   4075  CB  VAL A 278      27.100  11.994  10.637  1.00  0.24           C  
ATOM   4076  CG1 VAL A 278      28.061  13.153  10.801  1.00  0.24           C  
ATOM   4077  CG2 VAL A 278      26.401  11.690  11.898  1.00  0.24           C  
ATOM   4078  H01 VAL A 278      26.645  12.405   8.596  1.00  0.24           H  
ATOM   4079  H02 VAL A 278      27.696  11.126  10.355  1.00  0.24           H  
ATOM   4080  H03 VAL A 278      28.973  12.950  10.240  1.00  0.24           H  
ATOM   4081  H04 VAL A 278      27.599  14.065  10.424  1.00  0.24           H  
ATOM   4082  H05 VAL A 278      24.385  13.282  10.325  1.00  0.24           H  
ATOM   4083  H06 VAL A 278      28.304  13.278  11.856  1.00  0.24           H  
ATOM   4084  H07 VAL A 278      25.399  11.323  11.678  1.00  0.24           H  
ATOM   4085  H08 VAL A 278      26.954  10.927  12.446  1.00  0.24           H  
ATOM   4086  H09 VAL A 278      26.332  12.594  12.503  1.00  0.24           H  
ATOM   4087  N   PRO A 279      25.305  10.101   8.669  1.00  0.30           N  
ATOM   4088  CA  PRO A 279      24.331   9.007   8.653  1.00  0.30           C  
ATOM   4089  C   PRO A 279      24.034   8.541  10.076  1.00  0.30           C  
ATOM   4090  O   PRO A 279      24.951   8.225  10.848  1.00  0.30           O  
ATOM   4091  CB  PRO A 279      25.009   7.915   7.804  1.00  0.30           C  
ATOM   4092  CG  PRO A 279      26.389   8.207   7.781  1.00  0.30           C  
ATOM   4093  CD  PRO A 279      26.567   9.689   8.035  1.00  0.30           C  
ATOM   4094  H01 PRO A 279      24.599   7.897   6.794  1.00  0.30           H  
ATOM   4095  H02 PRO A 279      24.841   6.935   8.250  1.00  0.30           H  
ATOM   4096  H03 PRO A 279      26.813   7.939   6.813  1.00  0.30           H  
ATOM   4097  H04 PRO A 279      26.900   7.636   8.556  1.00  0.30           H  
ATOM   4098  H05 PRO A 279      27.436   9.904   8.657  1.00  0.30           H  
ATOM   4099  H06 PRO A 279      26.724  10.226   7.100  1.00  0.30           H  
ATOM   4100  H10 PRO A 279      23.364   9.291   8.237  1.00  0.30           H  
ATOM   4101  N   THR A 280      22.755   8.539  10.430  1.00  0.29           N  
ATOM   4102  CA  THR A 280      22.384   8.358  11.812  1.00  0.29           C  
ATOM   4103  C   THR A 280      21.367   7.250  11.966  1.00  0.29           C  
ATOM   4104  O   THR A 280      20.564   6.999  11.063  1.00  0.29           O  
ATOM   4105  CB  THR A 280      21.878   9.697  12.366  1.00  0.29           C  
ATOM   4106  CG2 THR A 280      21.182   9.520  13.685  1.00  0.29           C  
ATOM   4107  OG1 THR A 280      22.997  10.577  12.518  1.00  0.29           O  
ATOM   4108  H01 THR A 280      23.254   8.048  12.391  1.00  0.29           H  
ATOM   4109  H02 THR A 280      21.153  10.117  11.669  1.00  0.29           H  
ATOM   4110  H03 THR A 280      20.176   9.135  13.516  1.00  0.29           H  
ATOM   4111  H04 THR A 280      21.741   8.815  14.300  1.00  0.29           H  
ATOM   4112  H05 THR A 280      21.122  10.481  14.196  1.00  0.29           H  
ATOM   4113  H06 THR A 280      23.258  10.607  13.441  1.00  0.29           H  
ATOM   4114  H07 THR A 280      22.039   8.665   9.729  1.00  0.29           H  
ATOM   4115  N   LEU A 281      21.437   6.560  13.099  1.00  0.42           N  
ATOM   4116  CA  LEU A 281      20.477   5.509  13.417  1.00  0.42           C  
ATOM   4117  C   LEU A 281      19.310   6.177  14.107  1.00  0.42           C  
ATOM   4118  O   LEU A 281      19.490   6.841  15.149  1.00  0.42           O  
ATOM   4119  CB  LEU A 281      21.092   4.468  14.357  1.00  0.42           C  
ATOM   4120  CG  LEU A 281      20.450   3.085  14.313  1.00  0.42           C  
ATOM   4121  CD1 LEU A 281      21.398   2.117  13.686  1.00  0.42           C  
ATOM   4122  CD2 LEU A 281      20.104   2.633  15.706  1.00  0.42           C  
ATOM   4123  H01 LEU A 281      20.170   4.993  12.507  1.00  0.42           H  
ATOM   4124  H02 LEU A 281      20.928   4.843  15.367  1.00  0.42           H  
ATOM   4125  H03 LEU A 281      22.145   4.359  14.096  1.00  0.42           H  
ATOM   4126  H04 LEU A 281      19.536   3.132  13.721  1.00  0.42           H  
ATOM   4127  H05 LEU A 281      22.336   2.117  14.241  1.00  0.42           H  
ATOM   4128  H06 LEU A 281      20.964   1.117  13.707  1.00  0.42           H  
ATOM   4129  H07 LEU A 281      22.174   6.769  13.757  1.00  0.42           H  
ATOM   4130  H08 LEU A 281      21.587   2.410  12.653  1.00  0.42           H  
ATOM   4131  H09 LEU A 281      19.070   2.289  15.729  1.00  0.42           H  
ATOM   4132  H10 LEU A 281      20.765   1.817  15.998  1.00  0.42           H  
ATOM   4133  H11 LEU A 281      20.225   3.465  16.399  1.00  0.42           H  
ATOM   4134  N   LEU A 282      18.128   6.051  13.511  1.00  0.24           N  
ATOM   4135  CA  LEU A 282      16.926   6.644  14.088  1.00  0.24           C  
ATOM   4136  C   LEU A 282      16.043   5.555  14.628  1.00  0.24           C  
ATOM   4137  O   LEU A 282      16.054   4.429  14.116  1.00  0.24           O  
ATOM   4138  CB  LEU A 282      16.150   7.406  13.026  1.00  0.24           C  
ATOM   4139  CG  LEU A 282      16.787   8.618  12.379  1.00  0.24           C  
ATOM   4140  CD1 LEU A 282      15.691   9.345  11.714  1.00  0.24           C  
ATOM   4141  CD2 LEU A 282      17.413   9.530  13.404  1.00  0.24           C  
ATOM   4142  H01 LEU A 282      17.223   7.327  14.884  1.00  0.24           H  
ATOM   4143  H02 LEU A 282      15.299   7.817  13.569  1.00  0.24           H  
ATOM   4144  H03 LEU A 282      15.922   6.700  12.228  1.00  0.24           H  
ATOM   4145  H04 LEU A 282      17.573   8.306  11.691  1.00  0.24           H  
ATOM   4146  H05 LEU A 282      14.852   9.445  12.403  1.00  0.24           H  
ATOM   4147  H06 LEU A 282      16.038  10.335  11.418  1.00  0.24           H  
ATOM   4148  H07 LEU A 282      15.371   8.792  10.831  1.00  0.24           H  
ATOM   4149  H08 LEU A 282      18.322   9.969  12.992  1.00  0.24           H  
ATOM   4150  H09 LEU A 282      16.712  10.324  13.662  1.00  0.24           H  
ATOM   4151  H10 LEU A 282      17.660   8.958  14.298  1.00  0.24           H  
ATOM   4152  H12 LEU A 282      18.061   5.536  12.645  1.00  0.24           H  
ATOM   4153  N   ASN A 283      15.317   5.872  15.684  1.00  0.37           N  
ATOM   4154  CA  ASN A 283      14.203   5.046  16.137  1.00  0.37           C  
ATOM   4155  C   ASN A 283      13.484   5.681  17.322  1.00  0.37           C  
ATOM   4156  O   ASN A 283      13.776   6.806  17.695  1.00  0.37           O  
ATOM   4157  CB  ASN A 283      14.635   3.603  16.447  1.00  0.37           C  
ATOM   4158  CG  ASN A 283      15.637   3.512  17.562  1.00  0.37           C  
ATOM   4159  ND2 ASN A 283      16.660   2.700  17.378  1.00  0.37           N  
ATOM   4160  OD1 ASN A 283      15.476   4.138  18.590  1.00  0.37           O  
ATOM   4161  H01 ASN A 283      13.495   4.991  15.310  1.00  0.37           H  
ATOM   4162  H02 ASN A 283      15.112   3.208  15.550  1.00  0.37           H  
ATOM   4163  H03 ASN A 283      13.752   3.029  16.726  1.00  0.37           H  
ATOM   4164  H04 ASN A 283      17.355   2.592  18.102  1.00  0.37           H  
ATOM   4165  H05 ASN A 283      16.748   2.186  16.513  1.00  0.37           H  
ATOM   4166  H11 ASN A 283      15.540   6.714  16.195  1.00  0.37           H  
ATOM   4167  N   ARG A 284      12.572   4.949  17.936  1.00  0.37           N  
ATOM   4168  CA  ARG A 284      11.651   5.538  18.899  1.00  0.37           C  
ATOM   4169  C   ARG A 284      12.302   6.160  20.142  1.00  0.37           C  
ATOM   4170  O   ARG A 284      11.630   6.810  20.944  1.00  0.37           O  
ATOM   4171  CB  ARG A 284      10.592   4.492  19.274  1.00  0.37           C  
ATOM   4172  CG  ARG A 284       9.412   4.998  20.072  1.00  0.37           C  
ATOM   4173  CD  ARG A 284       8.898   6.368  19.622  1.00  0.37           C  
ATOM   4174  NE  ARG A 284       7.765   6.749  20.452  1.00  0.37           N  
ATOM   4175  CZ  ARG A 284       7.764   7.761  21.305  1.00  0.37           C  
ATOM   4176  NH1 ARG A 284       8.836   8.528  21.448  1.00  0.37           N  
ATOM   4177  NH2 ARG A 284       6.697   7.963  22.063  1.00  0.37           N  
ATOM   4178  H01 ARG A 284      11.190   6.393  18.405  1.00  0.37           H  
ATOM   4179  H02 ARG A 284      11.101   3.780  19.923  1.00  0.37           H  
ATOM   4180  H03 ARG A 284      10.209   4.059  18.350  1.00  0.37           H  
ATOM   4181  H04 ARG A 284       9.753   5.112  21.101  1.00  0.37           H  
ATOM   4182  H05 ARG A 284       8.599   4.278  19.977  1.00  0.37           H  
ATOM   4183  H06 ARG A 284      12.512   3.961  17.734  1.00  0.37           H  
ATOM   4184  H07 ARG A 284       8.587   6.318  18.578  1.00  0.37           H  
ATOM   4185  H08 ARG A 284       9.692   7.108  19.725  1.00  0.37           H  
ATOM   4186  H09 ARG A 284       6.919   6.202  20.371  1.00  0.37           H  
ATOM   4187  H10 ARG A 284       8.831   9.283  22.119  1.00  0.37           H  
ATOM   4188  H11 ARG A 284       9.657   8.358  20.886  1.00  0.37           H  
ATOM   4189  H12 ARG A 284       5.890   7.363  21.969  1.00  0.37           H  
ATOM   4190  H13 ARG A 284       6.690   8.717  22.735  1.00  0.37           H  
ATOM   4191  N   GLN A 285      13.607   5.966  20.281  1.00  0.38           N  
ATOM   4192  CA  GLN A 285      14.388   6.500  21.399  1.00  0.38           C  
ATOM   4193  C   GLN A 285      15.010   7.837  21.036  1.00  0.38           C  
ATOM   4194  O   GLN A 285      15.194   8.691  21.902  1.00  0.38           O  
ATOM   4195  CB  GLN A 285      15.511   5.527  21.799  1.00  0.38           C  
ATOM   4196  CG  GLN A 285      15.043   4.087  22.023  1.00  0.38           C  
ATOM   4197  CD  GLN A 285      13.855   4.008  22.958  1.00  0.38           C  
ATOM   4198  NE2 GLN A 285      12.670   3.722  22.412  1.00  0.38           N  
ATOM   4199  OE1 GLN A 285      13.999   4.226  24.163  1.00  0.38           O  
ATOM   4200  H01 GLN A 285      13.704   6.632  22.237  1.00  0.38           H  
ATOM   4201  H02 GLN A 285      15.906   5.880  22.752  1.00  0.38           H  
ATOM   4202  H03 GLN A 285      16.260   5.524  21.007  1.00  0.38           H  
ATOM   4203  H04 GLN A 285      15.865   3.537  22.481  1.00  0.38           H  
ATOM   4204  H05 GLN A 285      14.763   3.655  21.062  1.00  0.38           H  
ATOM   4205  H06 GLN A 285      11.846   3.667  22.994  1.00  0.38           H  
ATOM   4206  H07 GLN A 285      12.598   3.560  21.418  1.00  0.38           H  
ATOM   4207  H14 GLN A 285      14.087   5.421  19.579  1.00  0.38           H  
ATOM   4208  N   GLY A 286      15.373   7.995  19.769  1.00  0.20           N  
ATOM   4209  CA  GLY A 286      15.917   9.256  19.308  1.00  0.20           C  
ATOM   4210  C   GLY A 286      16.888   9.085  18.161  1.00  0.20           C  
ATOM   4211  O   GLY A 286      16.546   8.492  17.116  1.00  0.20           O  
ATOM   4212  H01 GLY A 286      16.463   9.704  20.139  1.00  0.20           H  
ATOM   4213  H02 GLY A 286      15.095   9.892  18.979  1.00  0.20           H  
ATOM   4214  H08 GLY A 286      15.269   7.228  19.120  1.00  0.20           H  
ATOM   4215  N   VAL A 287      18.082   9.653  18.334  1.00  0.19           N  
ATOM   4216  CA  VAL A 287      19.139   9.528  17.337  1.00  0.19           C  
ATOM   4217  C   VAL A 287      20.337   8.754  17.857  1.00  0.19           C  
ATOM   4218  O   VAL A 287      20.515   8.588  19.070  1.00  0.19           O  
ATOM   4219  CB  VAL A 287      19.638  10.893  16.831  1.00  0.19           C  
ATOM   4220  CG1 VAL A 287      18.498  11.703  16.355  1.00  0.19           C  
ATOM   4221  CG2 VAL A 287      20.413  11.628  17.898  1.00  0.19           C  
ATOM   4222  H01 VAL A 287      18.680   8.981  16.513  1.00  0.19           H  
ATOM   4223  H02 VAL A 287      20.319  10.720  15.998  1.00  0.19           H  
ATOM   4224  H03 VAL A 287      18.259  10.183  19.176  1.00  0.19           H  
ATOM   4225  H04 VAL A 287      17.671  11.614  17.059  1.00  0.19           H  
ATOM   4226  H05 VAL A 287      18.800  12.748  16.280  1.00  0.19           H  
ATOM   4227  H06 VAL A 287      18.181  11.345  15.375  1.00  0.19           H  
ATOM   4228  H07 VAL A 287      21.318  12.052  17.462  1.00  0.19           H  
ATOM   4229  H08 VAL A 287      19.798  12.429  18.308  1.00  0.19           H  
ATOM   4230  H09 VAL A 287      20.685  10.934  18.694  1.00  0.19           H  
ATOM   4231  N   ASN A 288      21.144   8.261  16.918  1.00  0.22           N  
ATOM   4232  CA  ASN A 288      22.439   7.664  17.227  1.00  0.22           C  
ATOM   4233  C   ASN A 288      23.382   7.851  16.039  1.00  0.22           C  
ATOM   4234  O   ASN A 288      23.327   7.108  15.062  1.00  0.22           O  
ATOM   4235  CB  ASN A 288      22.287   6.186  17.559  1.00  0.22           C  
ATOM   4236  CG  ASN A 288      23.434   5.675  18.366  1.00  0.22           C  
ATOM   4237  ND2 ASN A 288      23.139   5.136  19.531  1.00  0.22           N  
ATOM   4238  OD1 ASN A 288      24.586   5.808  17.971  1.00  0.22           O  
ATOM   4239  H01 ASN A 288      22.859   8.162  18.101  1.00  0.22           H  
ATOM   4240  H02 ASN A 288      22.261   5.631  16.621  1.00  0.22           H  
ATOM   4241  H03 ASN A 288      21.366   6.044  18.125  1.00  0.22           H  
ATOM   4242  H04 ASN A 288      23.876   4.792  20.129  1.00  0.22           H  
ATOM   4243  H05 ASN A 288      22.176   5.067  19.826  1.00  0.22           H  
ATOM   4244  H10 ASN A 288      20.847   8.302  15.953  1.00  0.22           H  
ATOM   4245  N   ASN A 289      24.215   8.888  16.123  1.00  0.21           N  
ATOM   4246  CA  ASN A 289      25.114   9.314  15.033  1.00  0.21           C  
ATOM   4247  C   ASN A 289      26.471   8.653  15.183  1.00  0.21           C  
ATOM   4248  O   ASN A 289      27.467   9.080  14.605  1.00  0.21           O  
ATOM   4249  CB  ASN A 289      25.271  10.849  15.027  1.00  0.21           C  
ATOM   4250  CG  ASN A 289      25.848  11.397  16.334  1.00  0.21           C  
ATOM   4251  ND2 ASN A 289      25.962  12.709  16.432  1.00  0.21           N  
ATOM   4252  OD1 ASN A 289      26.172  10.644  17.243  1.00  0.21           O  
ATOM   4253  H01 ASN A 289      24.674   9.006  14.085  1.00  0.21           H  
ATOM   4254  H02 ASN A 289      24.276  11.277  14.906  1.00  0.21           H  
ATOM   4255  H03 ASN A 289      25.936  11.127  14.209  1.00  0.21           H  
ATOM   4256  H04 ASN A 289      26.332  13.122  17.276  1.00  0.21           H  
ATOM   4257  H05 ASN A 289      25.679  13.299  15.663  1.00  0.21           H  
ATOM   4258  H06 ASN A 289      24.232   9.414  16.985  1.00  0.21           H  
ATOM   4259  N   THR A 290      26.484   7.587  15.970  1.00  0.18           N  
ATOM   4260  CA  THR A 290      27.714   6.939  16.367  1.00  0.18           C  
ATOM   4261  C   THR A 290      28.030   5.852  15.348  1.00  0.18           C  
ATOM   4262  O   THR A 290      28.640   4.833  15.668  1.00  0.18           O  
ATOM   4263  CB  THR A 290      27.589   6.403  17.820  1.00  0.18           C  
ATOM   4264  CG2 THR A 290      28.936   5.894  18.333  1.00  0.18           C  
ATOM   4265  OG1 THR A 290      27.124   7.464  18.681  1.00  0.18           O  
ATOM   4266  H01 THR A 290      28.547   7.642  16.377  1.00  0.18           H  
ATOM   4267  H02 THR A 290      26.880   5.575  17.823  1.00  0.18           H  
ATOM   4268  H03 THR A 290      29.656   6.712  18.335  1.00  0.18           H  
ATOM   4269  H04 THR A 290      28.818   5.512  19.347  1.00  0.18           H  
ATOM   4270  H05 THR A 290      29.295   5.096  17.683  1.00  0.18           H  
ATOM   4271  H06 THR A 290      25.606   7.215  16.303  1.00  0.18           H  
ATOM   4272  H07 THR A 290      27.112   8.291  18.193  1.00  0.18           H  
ATOM   4273  N   ILE A 291      27.634   6.105  14.102  1.00  0.22           N  
ATOM   4274  CA  ILE A 291      27.971   5.234  12.984  1.00  0.22           C  
ATOM   4275  C   ILE A 291      29.275   5.751  12.378  1.00  0.22           C  
ATOM   4276  O   ILE A 291      29.371   6.923  11.987  1.00  0.22           O  
ATOM   4277  CB  ILE A 291      26.815   5.183  11.950  1.00  0.22           C  
ATOM   4278  CG1 ILE A 291      25.558   4.690  12.653  1.00  0.22           C  
ATOM   4279  CG2 ILE A 291      27.115   4.219  10.841  1.00  0.22           C  
ATOM   4280  CD1 ILE A 291      24.339   4.786  11.833  1.00  0.22           C  
ATOM   4281  H01 ILE A 291      28.111   4.207  13.320  1.00  0.22           H  
ATOM   4282  H02 ILE A 291      26.687   6.182  11.534  1.00  0.22           H  
ATOM   4283  H03 ILE A 291      25.407   5.334  13.520  1.00  0.22           H  
ATOM   4284  H04 ILE A 291      25.705   3.646  12.929  1.00  0.22           H  
ATOM   4285  H05 ILE A 291      28.137   3.855  10.943  1.00  0.22           H  
ATOM   4286  H06 ILE A 291      26.424   3.378  10.893  1.00  0.22           H  
ATOM   4287  H07 ILE A 291      27.003   4.723   9.881  1.00  0.22           H  
ATOM   4288  H08 ILE A 291      27.080   6.931  13.926  1.00  0.22           H  
ATOM   4289  H09 ILE A 291      23.573   5.332  12.384  1.00  0.22           H  
ATOM   4290  H10 ILE A 291      24.564   5.314  10.906  1.00  0.22           H  
ATOM   4291  H11 ILE A 291      23.976   3.785  11.602  1.00  0.22           H  
ATOM   4292  N   ASN A 292      30.281   4.868  12.385  1.00  0.24           N  
ATOM   4293  CA  ASN A 292      31.677   5.118  11.960  1.00  0.24           C  
ATOM   4294  C   ASN A 292      31.828   5.165  10.422  1.00  0.24           C  
ATOM   4295  O   ASN A 292      32.250   4.194   9.792  1.00  0.24           O  
ATOM   4296  CB  ASN A 292      32.569   3.987  12.538  1.00  0.24           C  
ATOM   4297  CG  ASN A 292      34.048   4.368  12.632  1.00  0.24           C  
ATOM   4298  ND2 ASN A 292      34.336   5.482  13.306  1.00  0.24           N  
ATOM   4299  OD1 ASN A 292      34.914   3.653  12.140  1.00  0.24           O  
ATOM   4300  H01 ASN A 292      31.982   6.094  12.337  1.00  0.24           H  
ATOM   4301  H02 ASN A 292      32.498   3.140  11.855  1.00  0.24           H  
ATOM   4302  H03 ASN A 292      32.211   3.740  13.537  1.00  0.24           H  
ATOM   4303  H04 ASN A 292      35.297   5.774  13.413  1.00  0.24           H  
ATOM   4304  H05 ASN A 292      33.593   6.034  13.710  1.00  0.24           H  
ATOM   4305  H12 ASN A 292      30.066   3.937  12.713  1.00  0.24           H  
ATOM   4306  N   THR A 293      31.520   6.308   9.830  1.00  0.25           N  
ATOM   4307  CA  THR A 293      31.405   6.401   8.387  1.00  0.25           C  
ATOM   4308  C   THR A 293      32.746   6.785   7.799  1.00  0.25           C  
ATOM   4309  O   THR A 293      33.443   7.618   8.353  1.00  0.25           O  
ATOM   4310  CB  THR A 293      30.314   7.449   8.008  1.00  0.25           C  
ATOM   4311  CG2 THR A 293      29.626   7.067   6.698  1.00  0.25           C  
ATOM   4312  OG1 THR A 293      29.325   7.511   9.058  1.00  0.25           O  
ATOM   4313  H01 THR A 293      31.107   5.435   7.980  1.00  0.25           H  
ATOM   4314  H02 THR A 293      30.795   8.419   7.883  1.00  0.25           H  
ATOM   4315  H03 THR A 293      28.726   7.669   6.572  1.00  0.25           H  
ATOM   4316  H04 THR A 293      30.304   7.248   5.864  1.00  0.25           H  
ATOM   4317  H05 THR A 293      29.355   6.012   6.724  1.00  0.25           H  
ATOM   4318  H06 THR A 293      31.362   7.131  10.394  1.00  0.25           H  
ATOM   4319  H07 THR A 293      29.171   8.427   9.300  1.00  0.25           H  
ATOM   4320  N   PRO A 294      33.180   6.112   6.728  1.00  0.24           N  
ATOM   4321  CA  PRO A 294      34.428   6.539   6.094  1.00  0.24           C  
ATOM   4322  C   PRO A 294      34.397   7.821   5.268  1.00  0.24           C  
ATOM   4323  O   PRO A 294      33.685   7.918   4.268  1.00  0.24           O  
ATOM   4324  CB  PRO A 294      34.819   5.312   5.261  1.00  0.24           C  
ATOM   4325  CG  PRO A 294      34.355   4.193   6.110  1.00  0.24           C  
ATOM   4326  CD  PRO A 294      32.945   4.691   6.426  1.00  0.24           C  
ATOM   4327  H01 PRO A 294      35.882   5.267   5.023  1.00  0.24           H  
ATOM   4328  H02 PRO A 294      34.313   5.312   4.296  1.00  0.24           H  
ATOM   4329  H03 PRO A 294      34.978   3.977   6.978  1.00  0.24           H  
ATOM   4330  H04 PRO A 294      34.342   3.247   5.568  1.00  0.24           H  
ATOM   4331  H05 PRO A 294      32.231   4.527   5.619  1.00  0.24           H  
ATOM   4332  H06 PRO A 294      32.523   4.168   7.284  1.00  0.24           H  
ATOM   4333  H08 PRO A 294      35.151   6.833   6.855  1.00  0.24           H  
ATOM   4334  N   VAL A 295      35.169   8.805   5.720  1.00  0.13           N  
ATOM   4335  CA  VAL A 295      35.394  10.054   4.993  1.00  0.13           C  
ATOM   4336  C   VAL A 295      36.850  10.086   4.529  1.00  0.13           C  
ATOM   4337  O   VAL A 295      37.744   9.767   5.319  1.00  0.13           O  
ATOM   4338  CB  VAL A 295      35.134  11.312   5.877  1.00  0.13           C  
ATOM   4339  CG1 VAL A 295      33.651  11.482   6.134  1.00  0.13           C  
ATOM   4340  CG2 VAL A 295      35.883  11.233   7.210  1.00  0.13           C  
ATOM   4341  H01 VAL A 295      34.698  10.083   4.155  1.00  0.13           H  
ATOM   4342  H02 VAL A 295      35.508  12.176   5.329  1.00  0.13           H  
ATOM   4343  H03 VAL A 295      33.095  10.749   5.550  1.00  0.13           H  
ATOM   4344  H04 VAL A 295      33.446  11.332   7.194  1.00  0.13           H  
ATOM   4345  H05 VAL A 295      33.344  12.486   5.842  1.00  0.13           H  
ATOM   4346  H06 VAL A 295      36.780  11.850   7.159  1.00  0.13           H  
ATOM   4347  H07 VAL A 295      35.624   8.683   6.613  1.00  0.13           H  
ATOM   4348  H08 VAL A 295      35.239  11.595   8.011  1.00  0.13           H  
ATOM   4349  H09 VAL A 295      36.165  10.199   7.408  1.00  0.13           H  
ATOM   4350  N   SER A 296      37.092  10.413   3.251  1.00  0.04           N  
ATOM   4351  CA  SER A 296      38.456  10.639   2.776  1.00  0.04           C  
ATOM   4352  C   SER A 296      38.912  11.930   3.376  1.00  0.04           C  
ATOM   4353  O   SER A 296      38.109  12.738   3.835  1.00  0.04           O  
ATOM   4354  CB  SER A 296      38.536  10.757   1.254  1.00  0.04           C  
ATOM   4355  OG  SER A 296      37.666  11.744   0.734  1.00  0.04           O  
ATOM   4356  H01 SER A 296      39.077   9.791   3.066  1.00  0.04           H  
ATOM   4357  H02 SER A 296      38.232   9.798   0.834  1.00  0.04           H  
ATOM   4358  H03 SER A 296      39.559  11.013   0.977  1.00  0.04           H  
ATOM   4359  H04 SER A 296      37.433  11.521  -0.170  1.00  0.04           H  
ATOM   4360  H10 SER A 296      36.320  10.505   2.607  1.00  0.04           H  
ATOM   4361  N   ASP A 297      40.200  12.173   3.328  1.00  0.02           N  
ATOM   4362  CA  ASP A 297      40.692  13.405   3.878  1.00  0.02           C  
ATOM   4363  C   ASP A 297      39.968  14.602   3.326  1.00  0.02           C  
ATOM   4364  O   ASP A 297      39.392  15.336   4.084  1.00  0.02           O  
ATOM   4365  CB  ASP A 297      42.173  13.492   3.661  1.00  0.02           C  
ATOM   4366  CG  ASP A 297      42.910  12.642   4.612  1.00  0.02           C  
ATOM   4367  OD1 ASP A 297      42.529  12.686   5.811  1.00  0.02           O  
ATOM   4368  OD2 ASP A 297      43.843  11.935   4.155  1.00  0.02           O  
ATOM   4369  H01 ASP A 297      40.496  13.410   4.950  1.00  0.02           H  
ATOM   4370  H02 ASP A 297      42.481  14.526   3.818  1.00  0.02           H  
ATOM   4371  H03 ASP A 297      42.402  13.169   2.645  1.00  0.02           H  
ATOM   4372  H05 ASP A 297      40.834  11.506   2.912  1.00  0.02           H  
ATOM   4373  N   LYS A 298      39.857  14.714   2.010  1.00  0.00           N  
ATOM   4374  CA  LYS A 298      39.075  15.789   1.406  1.00  0.00           C  
ATOM   4375  C   LYS A 298      37.741  15.989   2.134  1.00  0.00           C  
ATOM   4376  O   LYS A 298      37.400  17.108   2.506  1.00  0.00           O  
ATOM   4377  CB  LYS A 298      38.796  15.464  -0.057  1.00  0.00           C  
ATOM   4378  CG  LYS A 298      40.042  15.213  -0.878  1.00  0.00           C  
ATOM   4379  CD  LYS A 298      40.895  16.461  -0.979  1.00  0.00           C  
ATOM   4380  CE  LYS A 298      41.727  16.472  -2.281  1.00  0.00           C  
ATOM   4381  NZ  LYS A 298      41.092  17.350  -3.335  1.00  0.00           N  
ATOM   4382  H01 LYS A 298      39.656  16.708   1.486  1.00  0.00           H  
ATOM   4383  H02 LYS A 298      38.305  16.337  -0.487  1.00  0.00           H  
ATOM   4384  H03 LYS A 298      38.172  14.571  -0.098  1.00  0.00           H  
ATOM   4385  H04 LYS A 298      40.322  14.044   1.414  1.00  0.00           H  
ATOM   4386  H05 LYS A 298      39.738  14.922  -1.884  1.00  0.00           H  
ATOM   4387  H06 LYS A 298      40.625  14.421  -0.408  1.00  0.00           H  
ATOM   4388  H07 LYS A 298      41.582  16.476  -0.133  1.00  0.00           H  
ATOM   4389  H08 LYS A 298      40.246  17.337  -0.965  1.00  0.00           H  
ATOM   4390  H09 LYS A 298      41.773  15.453  -2.666  1.00  0.00           H  
ATOM   4391  H10 LYS A 298      42.726  16.848  -2.061  1.00  0.00           H  
ATOM   4392  H11 LYS A 298      40.251  17.767  -2.963  1.00  0.00           H  
ATOM   4393  H12 LYS A 298      41.739  18.078  -3.602  1.00  0.00           H  
ATOM   4394  H13 LYS A 298      40.861  16.792  -4.144  1.00  0.00           H  
ATOM   4395  N   GLU A 299      37.032  14.889   2.404  1.00  0.06           N  
ATOM   4396  CA  GLU A 299      35.757  14.966   3.096  1.00  0.06           C  
ATOM   4397  C   GLU A 299      35.991  15.397   4.524  1.00  0.06           C  
ATOM   4398  O   GLU A 299      35.399  16.380   4.960  1.00  0.06           O  
ATOM   4399  CB  GLU A 299      34.964  13.651   2.995  1.00  0.06           C  
ATOM   4400  CG  GLU A 299      34.542  13.282   1.527  1.00  0.06           C  
ATOM   4401  CD  GLU A 299      34.418  11.778   1.259  1.00  0.06           C  
ATOM   4402  OE1 GLU A 299      34.449  10.977   2.213  1.00  0.06           O  
ATOM   4403  OE2 GLU A 299      34.266  11.373   0.083  1.00  0.06           O  
ATOM   4404  H01 GLU A 299      35.133  15.716   2.609  1.00  0.06           H  
ATOM   4405  H02 GLU A 299      34.046  13.787   3.567  1.00  0.06           H  
ATOM   4406  H03 GLU A 299      35.581  12.844   3.390  1.00  0.06           H  
ATOM   4407  H04 GLU A 299      35.336  13.648   0.876  1.00  0.06           H  
ATOM   4408  H05 GLU A 299      33.577  13.745   1.323  1.00  0.06           H  
ATOM   4409  H14 GLU A 299      37.389  13.987   2.122  1.00  0.06           H  
ATOM   4410  N   LEU A 300      36.940  14.775   5.211  1.00  0.02           N  
ATOM   4411  CA  LEU A 300      37.188  15.130   6.610  1.00  0.02           C  
ATOM   4412  C   LEU A 300      37.542  16.615   6.748  1.00  0.02           C  
ATOM   4413  O   LEU A 300      37.036  17.328   7.623  1.00  0.02           O  
ATOM   4414  CB  LEU A 300      38.305  14.263   7.205  1.00  0.02           C  
ATOM   4415  CG  LEU A 300      38.686  14.653   8.626  1.00  0.02           C  
ATOM   4416  CD1 LEU A 300      37.484  14.551   9.575  1.00  0.02           C  
ATOM   4417  CD2 LEU A 300      39.846  13.804   9.087  1.00  0.02           C  
ATOM   4418  H01 LEU A 300      36.269  14.942   7.165  1.00  0.02           H  
ATOM   4419  H02 LEU A 300      39.189  14.411   6.585  1.00  0.02           H  
ATOM   4420  H03 LEU A 300      37.972  13.225   7.209  1.00  0.02           H  
ATOM   4421  H04 LEU A 300      38.999  15.697   8.638  1.00  0.02           H  
ATOM   4422  H05 LEU A 300      36.617  14.187   9.024  1.00  0.02           H  
ATOM   4423  H06 LEU A 300      37.493  14.055   4.768  1.00  0.02           H  
ATOM   4424  H07 LEU A 300      37.717  13.859  10.384  1.00  0.02           H  
ATOM   4425  H08 LEU A 300      37.263  15.535   9.990  1.00  0.02           H  
ATOM   4426  H09 LEU A 300      40.679  14.449   9.366  1.00  0.02           H  
ATOM   4427  H10 LEU A 300      39.542  13.210   9.949  1.00  0.02           H  
ATOM   4428  H11 LEU A 300      40.155  13.141   8.279  1.00  0.02           H  
ATOM   4429  N   ALA A 301      38.427  17.066   5.873  1.00  0.02           N  
ATOM   4430  CA  ALA A 301      38.914  18.428   5.872  1.00  0.02           C  
ATOM   4431  C   ALA A 301      37.769  19.420   5.650  1.00  0.02           C  
ATOM   4432  O   ALA A 301      37.714  20.478   6.291  1.00  0.02           O  
ATOM   4433  CB  ALA A 301      39.983  18.585   4.803  1.00  0.02           C  
ATOM   4434  H01 ALA A 301      39.352  18.647   6.846  1.00  0.02           H  
ATOM   4435  H02 ALA A 301      40.904  18.109   5.139  1.00  0.02           H  
ATOM   4436  H03 ALA A 301      39.646  18.113   3.880  1.00  0.02           H  
ATOM   4437  H04 ALA A 301      40.166  19.645   4.624  1.00  0.02           H  
ATOM   4438  H12 ALA A 301      38.779  16.429   5.173  1.00  0.02           H  
ATOM   4439  N   ALA A 302      36.855  19.072   4.751  1.00  0.01           N  
ATOM   4440  CA  ALA A 302      35.763  19.956   4.414  1.00  0.01           C  
ATOM   4441  C   ALA A 302      34.770  20.089   5.573  1.00  0.01           C  
ATOM   4442  O   ALA A 302      34.133  21.119   5.746  1.00  0.01           O  
ATOM   4443  CB  ALA A 302      35.074  19.441   3.183  1.00  0.01           C  
ATOM   4444  H01 ALA A 302      36.165  20.950   4.219  1.00  0.01           H  
ATOM   4445  H02 ALA A 302      34.171  20.024   3.002  1.00  0.01           H  
ATOM   4446  H03 ALA A 302      35.743  19.532   2.327  1.00  0.01           H  
ATOM   4447  H04 ALA A 302      34.807  18.394   3.327  1.00  0.01           H  
ATOM   4448  H05 ALA A 302      36.925  18.174   4.295  1.00  0.01           H  
ATOM   4449  N   LEU A 303      34.657  19.027   6.359  1.00  0.02           N  
ATOM   4450  CA  LEU A 303      33.681  18.921   7.419  1.00  0.02           C  
ATOM   4451  C   LEU A 303      34.193  19.614   8.656  1.00  0.02           C  
ATOM   4452  O   LEU A 303      33.411  20.052   9.489  1.00  0.02           O  
ATOM   4453  CB  LEU A 303      33.436  17.453   7.744  1.00  0.02           C  
ATOM   4454  CG  LEU A 303      32.890  16.607   6.604  1.00  0.02           C  
ATOM   4455  CD1 LEU A 303      32.940  15.114   6.971  1.00  0.02           C  
ATOM   4456  CD2 LEU A 303      31.494  17.062   6.314  1.00  0.02           C  
ATOM   4457  H01 LEU A 303      32.752  19.389   7.093  1.00  0.02           H  
ATOM   4458  H02 LEU A 303      32.666  17.444   8.515  1.00  0.02           H  
ATOM   4459  H03 LEU A 303      34.383  17.017   8.061  1.00  0.02           H  
ATOM   4460  H04 LEU A 303      33.500  16.731   5.709  1.00  0.02           H  
ATOM   4461  H05 LEU A 303      35.286  18.251   6.209  1.00  0.02           H  
ATOM   4462  H06 LEU A 303      33.622  14.969   7.809  1.00  0.02           H  
ATOM   4463  H07 LEU A 303      31.943  14.775   7.252  1.00  0.02           H  
ATOM   4464  H08 LEU A 303      33.291  14.540   6.114  1.00  0.02           H  
ATOM   4465  H09 LEU A 303      30.853  16.829   7.164  1.00  0.02           H  
ATOM   4466  H10 LEU A 303      31.491  18.138   6.141  1.00  0.02           H  
ATOM   4467  H11 LEU A 303      31.121  16.550   5.427  1.00  0.02           H  
ATOM   4468  N   LYS A 304      35.510  19.659   8.812  1.00  0.01           N  
ATOM   4469  CA  LYS A 304      36.112  20.421   9.891  1.00  0.01           C  
ATOM   4470  C   LYS A 304      35.986  21.945   9.643  1.00  0.01           C  
ATOM   4471  O   LYS A 304      35.694  22.717  10.574  1.00  0.01           O  
ATOM   4472  CB  LYS A 304      37.560  19.999  10.052  1.00  0.01           C  
ATOM   4473  CG  LYS A 304      37.721  18.543  10.424  1.00  0.01           C  
ATOM   4474  CD  LYS A 304      39.052  18.346  11.127  1.00  0.01           C  
ATOM   4475  CE  LYS A 304      39.034  17.269  12.215  1.00  0.01           C  
ATOM   4476  NZ  LYS A 304      40.262  16.445  12.030  1.00  0.01           N  
ATOM   4477  H01 LYS A 304      35.579  20.211  10.818  1.00  0.01           H  
ATOM   4478  H02 LYS A 304      37.979  20.588  10.868  1.00  0.01           H  
ATOM   4479  H03 LYS A 304      38.079  20.175   9.110  1.00  0.01           H  
ATOM   4480  H04 LYS A 304      37.692  17.932   9.522  1.00  0.01           H  
ATOM   4481  H05 LYS A 304      36.910  18.245  11.089  1.00  0.01           H  
ATOM   4482  H06 LYS A 304      39.286  19.288  11.623  1.00  0.01           H  
ATOM   4483  H07 LYS A 304      39.795  18.066  10.381  1.00  0.01           H  
ATOM   4484  H08 LYS A 304      38.137  16.654  12.140  1.00  0.01           H  
ATOM   4485  H09 LYS A 304      39.038  17.732  13.202  1.00  0.01           H  
ATOM   4486  H10 LYS A 304      41.012  16.830  12.586  1.00  0.01           H  
ATOM   4487  H11 LYS A 304      40.079  15.496  12.324  1.00  0.01           H  
ATOM   4488  H12 LYS A 304      36.104  19.155   8.169  1.00  0.01           H  
ATOM   4489  H13 LYS A 304      40.528  16.451  11.056  1.00  0.01           H  
ATOM   4490  N   ARG A 305      36.150  22.358   8.379  1.00  0.00           N  
ATOM   4491  CA  ARG A 305      35.906  23.732   7.988  1.00  0.00           C  
ATOM   4492  C   ARG A 305      34.494  24.080   8.394  1.00  0.00           C  
ATOM   4493  O   ARG A 305      34.275  24.970   9.206  1.00  0.00           O  
ATOM   4494  CB  ARG A 305      36.071  23.943   6.476  1.00  0.00           C  
ATOM   4495  CG  ARG A 305      35.923  25.441   6.052  1.00  0.00           C  
ATOM   4496  CD  ARG A 305      36.870  26.349   6.891  1.00  0.00           C  
ATOM   4497  NE  ARG A 305      36.736  27.802   6.694  1.00  0.00           N  
ATOM   4498  CZ  ARG A 305      36.629  28.689   7.693  1.00  0.00           C  
ATOM   4499  NH1 ARG A 305      36.617  28.281   8.961  1.00  0.00           N  
ATOM   4500  NH2 ARG A 305      36.591  29.997   7.438  1.00  0.00           N  
ATOM   4501  H01 ARG A 305      36.636  24.374   8.482  1.00  0.00           H  
ATOM   4502  H02 ARG A 305      35.279  23.382   5.979  1.00  0.00           H  
ATOM   4503  H03 ARG A 305      37.060  23.593   6.181  1.00  0.00           H  
ATOM   4504  H04 ARG A 305      34.894  25.754   6.227  1.00  0.00           H  
ATOM   4505  H05 ARG A 305      36.174  25.541   4.996  1.00  0.00           H  
ATOM   4506  H06 ARG A 305      37.877  26.105   6.551  1.00  0.00           H  
ATOM   4507  H07 ARG A 305      36.683  26.139   7.944  1.00  0.00           H  
ATOM   4508  H08 ARG A 305      36.724  28.152   5.747  1.00  0.00           H  
ATOM   4509  H09 ARG A 305      36.558  28.958   9.709  1.00  0.00           H  
ATOM   4510  H10 ARG A 305      36.667  27.295   9.175  1.00  0.00           H  
ATOM   4511  H11 ARG A 305      36.621  30.327   6.484  1.00  0.00           H  
ATOM   4512  H12 ARG A 305      36.532  30.658   8.199  1.00  0.00           H  
ATOM   4513  H14 ARG A 305      36.452  21.694   7.680  1.00  0.00           H  
ATOM   4514  N   SER A 306      33.535  23.355   7.838  1.00  0.00           N  
ATOM   4515  CA  SER A 306      32.151  23.507   8.236  1.00  0.00           C  
ATOM   4516  C   SER A 306      32.017  23.532   9.750  1.00  0.00           C  
ATOM   4517  O   SER A 306      31.470  24.477  10.297  1.00  0.00           O  
ATOM   4518  CB  SER A 306      31.292  22.389   7.663  1.00  0.00           C  
ATOM   4519  OG  SER A 306      30.644  22.806   6.484  1.00  0.00           O  
ATOM   4520  H01 SER A 306      31.800  24.459   7.837  1.00  0.00           H  
ATOM   4521  H02 SER A 306      30.535  22.120   8.399  1.00  0.00           H  
ATOM   4522  H03 SER A 306      31.925  21.531   7.438  1.00  0.00           H  
ATOM   4523  H04 SER A 306      30.403  22.037   5.962  1.00  0.00           H  
ATOM   4524  H13 SER A 306      33.774  22.683   7.123  1.00  0.00           H  
ATOM   4525  N   ALA A 307      32.552  22.541  10.442  1.00  0.01           N  
ATOM   4526  CA  ALA A 307      32.337  22.496  11.883  1.00  0.01           C  
ATOM   4527  C   ALA A 307      32.836  23.799  12.474  1.00  0.01           C  
ATOM   4528  O   ALA A 307      32.261  24.317  13.430  1.00  0.01           O  
ATOM   4529  CB  ALA A 307      33.062  21.337  12.501  1.00  0.01           C  
ATOM   4530  H01 ALA A 307      31.275  22.365  12.089  1.00  0.01           H  
ATOM   4531  H02 ALA A 307      33.992  21.688  12.948  1.00  0.01           H  
ATOM   4532  H03 ALA A 307      32.437  20.886  13.271  1.00  0.01           H  
ATOM   4533  H04 ALA A 307      33.285  20.596  11.733  1.00  0.01           H  
ATOM   4534  H05 ALA A 307      33.099  21.828   9.981  1.00  0.01           H  
ATOM   4535  N   GLU A 308      33.861  24.360  11.839  1.00  0.02           N  
ATOM   4536  CA  GLU A 308      34.529  25.533  12.352  1.00  0.02           C  
ATOM   4537  C   GLU A 308      33.625  26.704  12.178  1.00  0.02           C  
ATOM   4538  O   GLU A 308      33.363  27.421  13.140  1.00  0.02           O  
ATOM   4539  CB  GLU A 308      35.823  25.773  11.596  1.00  0.02           C  
ATOM   4540  CG  GLU A 308      36.771  26.792  12.198  1.00  0.02           C  
ATOM   4541  CD  GLU A 308      38.154  26.718  11.545  1.00  0.02           C  
ATOM   4542  OE1 GLU A 308      38.969  25.859  11.950  1.00  0.02           O  
ATOM   4543  OE2 GLU A 308      38.425  27.499  10.607  1.00  0.02           O  
ATOM   4544  H01 GLU A 308      34.765  25.390  13.406  1.00  0.02           H  
ATOM   4545  H02 GLU A 308      35.525  26.186  10.632  1.00  0.02           H  
ATOM   4546  H03 GLU A 308      36.353  24.822  11.532  1.00  0.02           H  
ATOM   4547  H04 GLU A 308      36.880  26.575  13.261  1.00  0.02           H  
ATOM   4548  H05 GLU A 308      34.182  23.953  10.972  1.00  0.02           H  
ATOM   4549  H06 GLU A 308      36.361  27.791  12.050  1.00  0.02           H  
ATOM   4550  N   THR A 309      33.155  26.914  10.953  1.00  0.04           N  
ATOM   4551  CA  THR A 309      32.250  28.032  10.660  1.00  0.04           C  
ATOM   4552  C   THR A 309      30.979  27.949  11.486  1.00  0.04           C  
ATOM   4553  O   THR A 309      30.443  28.972  11.892  1.00  0.04           O  
ATOM   4554  CB  THR A 309      31.861  28.095   9.178  1.00  0.04           C  
ATOM   4555  CG2 THR A 309      32.984  28.683   8.349  1.00  0.04           C  
ATOM   4556  OG1 THR A 309      31.593  26.776   8.709  1.00  0.04           O  
ATOM   4557  H01 THR A 309      32.803  28.935  10.919  1.00  0.04           H  
ATOM   4558  H02 THR A 309      30.979  28.727   9.080  1.00  0.04           H  
ATOM   4559  H03 THR A 309      33.878  28.069   8.462  1.00  0.04           H  
ATOM   4560  H04 THR A 309      32.689  28.705   7.300  1.00  0.04           H  
ATOM   4561  H05 THR A 309      33.195  29.697   8.689  1.00  0.04           H  
ATOM   4562  H06 THR A 309      31.456  26.191   9.458  1.00  0.04           H  
ATOM   4563  H07 THR A 309      33.427  26.290  10.207  1.00  0.04           H  
ATOM   4564  N   LEU A 310      30.546  26.723  11.774  1.00  0.01           N  
ATOM   4565  CA  LEU A 310      29.381  26.461  12.606  1.00  0.01           C  
ATOM   4566  C   LEU A 310      29.598  26.862  14.045  1.00  0.01           C  
ATOM   4567  O   LEU A 310      28.756  27.544  14.631  1.00  0.01           O  
ATOM   4568  CB  LEU A 310      29.036  24.981  12.594  1.00  0.01           C  
ATOM   4569  CG  LEU A 310      28.199  24.449  11.446  1.00  0.01           C  
ATOM   4570  CD1 LEU A 310      27.830  23.038  11.763  1.00  0.01           C  
ATOM   4571  CD2 LEU A 310      26.958  25.276  11.274  1.00  0.01           C  
ATOM   4572  H01 LEU A 310      28.572  27.057  12.184  1.00  0.01           H  
ATOM   4573  H02 LEU A 310      28.406  24.844  13.473  1.00  0.01           H  
ATOM   4574  H03 LEU A 310      29.976  24.429  12.592  1.00  0.01           H  
ATOM   4575  H04 LEU A 310      28.767  24.497  10.517  1.00  0.01           H  
ATOM   4576  H05 LEU A 310      26.857  22.811  11.328  1.00  0.01           H  
ATOM   4577  H06 LEU A 310      28.579  22.364  11.348  1.00  0.01           H  
ATOM   4578  H07 LEU A 310      31.052  25.935  11.396  1.00  0.01           H  
ATOM   4579  H08 LEU A 310      27.783  22.908  12.844  1.00  0.01           H  
ATOM   4580  H09 LEU A 310      26.164  24.874  11.904  1.00  0.01           H  
ATOM   4581  H10 LEU A 310      27.164  26.306  11.564  1.00  0.01           H  
ATOM   4582  H11 LEU A 310      26.643  25.247  10.231  1.00  0.01           H  
ATOM   4583  N   LYS A 311      30.666  26.352  14.650  1.00  0.09           N  
ATOM   4584  CA  LYS A 311      30.963  26.671  16.041  1.00  0.09           C  
ATOM   4585  C   LYS A 311      31.040  28.196  16.176  1.00  0.09           C  
ATOM   4586  O   LYS A 311      30.500  28.781  17.116  1.00  0.09           O  
ATOM   4587  CB  LYS A 311      32.285  26.032  16.485  1.00  0.09           C  
ATOM   4588  CG  LYS A 311      32.212  24.570  16.980  1.00  0.09           C  
ATOM   4589  CD  LYS A 311      33.620  23.887  17.005  1.00  0.09           C  
ATOM   4590  CE  LYS A 311      33.542  22.386  17.394  1.00  0.09           C  
ATOM   4591  NZ  LYS A 311      34.657  21.500  16.882  1.00  0.09           N  
ATOM   4592  H01 LYS A 311      30.176  26.272  16.681  1.00  0.09           H  
ATOM   4593  H02 LYS A 311      32.610  26.613  17.348  1.00  0.09           H  
ATOM   4594  H03 LYS A 311      32.969  26.061  15.637  1.00  0.09           H  
ATOM   4595  H04 LYS A 311      31.580  24.012  16.288  1.00  0.09           H  
ATOM   4596  H05 LYS A 311      31.797  24.560  17.988  1.00  0.09           H  
ATOM   4597  H06 LYS A 311      34.222  24.395  17.758  1.00  0.09           H  
ATOM   4598  H07 LYS A 311      34.068  23.970  16.015  1.00  0.09           H  
ATOM   4599  H08 LYS A 311      32.634  22.011  16.921  1.00  0.09           H  
ATOM   4600  H09 LYS A 311      33.541  22.324  18.482  1.00  0.09           H  
ATOM   4601  H10 LYS A 311      35.477  21.625  17.458  1.00  0.09           H  
ATOM   4602  H11 LYS A 311      34.364  20.534  16.919  1.00  0.09           H  
ATOM   4603  H12 LYS A 311      31.280  25.735  14.139  1.00  0.09           H  
ATOM   4604  H13 LYS A 311      34.875  21.750  15.928  1.00  0.09           H  
ATOM   4605  N   GLU A 312      31.662  28.831  15.187  1.00  0.10           N  
ATOM   4606  CA  GLU A 312      31.820  30.275  15.159  1.00  0.10           C  
ATOM   4607  C   GLU A 312      30.468  30.998  15.339  1.00  0.10           C  
ATOM   4608  O   GLU A 312      30.249  31.699  16.338  1.00  0.10           O  
ATOM   4609  CB  GLU A 312      32.453  30.661  13.831  1.00  0.10           C  
ATOM   4610  CG  GLU A 312      33.652  31.549  13.943  1.00  0.10           C  
ATOM   4611  CD  GLU A 312      33.865  32.352  12.686  1.00  0.10           C  
ATOM   4612  OE1 GLU A 312      34.501  31.838  11.731  1.00  0.10           O  
ATOM   4613  OE2 GLU A 312      33.370  33.500  12.655  1.00  0.10           O  
ATOM   4614  H01 GLU A 312      32.459  30.580  15.988  1.00  0.10           H  
ATOM   4615  H02 GLU A 312      31.700  31.230  13.286  1.00  0.10           H  
ATOM   4616  H03 GLU A 312      32.754  29.747  13.319  1.00  0.10           H  
ATOM   4617  H04 GLU A 312      34.529  30.921  14.099  1.00  0.10           H  
ATOM   4618  H05 GLU A 312      33.511  32.232  14.781  1.00  0.10           H  
ATOM   4619  H14 GLU A 312      32.040  28.287  14.424  1.00  0.10           H  
ATOM   4620  N   THR A 313      29.560  30.787  14.386  1.00  0.06           N  
ATOM   4621  CA  THR A 313      28.228  31.374  14.426  1.00  0.06           C  
ATOM   4622  C   THR A 313      27.536  31.035  15.696  1.00  0.06           C  
ATOM   4623  O   THR A 313      26.854  31.867  16.260  1.00  0.06           O  
ATOM   4624  CB  THR A 313      27.306  30.853  13.347  1.00  0.06           C  
ATOM   4625  CG2 THR A 313      25.989  31.550  13.482  1.00  0.06           C  
ATOM   4626  OG1 THR A 313      27.833  31.137  12.041  1.00  0.06           O  
ATOM   4627  H01 THR A 313      28.404  32.442  14.301  1.00  0.06           H  
ATOM   4628  H02 THR A 313      27.203  29.774  13.460  1.00  0.06           H  
ATOM   4629  H03 THR A 313      25.241  30.845  13.845  1.00  0.06           H  
ATOM   4630  H04 THR A 313      26.084  32.374  14.189  1.00  0.06           H  
ATOM   4631  H05 THR A 313      25.681  31.937  12.511  1.00  0.06           H  
ATOM   4632  H06 THR A 313      29.806  30.196  13.605  1.00  0.06           H  
ATOM   4633  H07 THR A 313      27.830  32.086  11.893  1.00  0.06           H  
ATOM   4634  N   ALA A 314      27.676  29.805  16.147  1.00  0.10           N  
ATOM   4635  CA  ALA A 314      27.002  29.433  17.366  1.00  0.10           C  
ATOM   4636  C   ALA A 314      27.477  30.349  18.476  1.00  0.10           C  
ATOM   4637  O   ALA A 314      26.686  30.861  19.237  1.00  0.10           O  
ATOM   4638  CB  ALA A 314      27.280  28.005  17.706  1.00  0.10           C  
ATOM   4639  H01 ALA A 314      25.925  29.537  17.238  1.00  0.10           H  
ATOM   4640  H02 ALA A 314      28.190  27.945  18.302  1.00  0.10           H  
ATOM   4641  H03 ALA A 314      26.445  27.598  18.276  1.00  0.10           H  
ATOM   4642  H04 ALA A 314      27.409  27.431  16.788  1.00  0.10           H  
ATOM   4643  H08 ALA A 314      28.245  29.136  15.648  1.00  0.10           H  
ATOM   4644  N   ALA A 315      28.764  30.655  18.485  1.00  0.18           N  
ATOM   4645  CA  ALA A 315      29.368  31.373  19.598  1.00  0.18           C  
ATOM   4646  C   ALA A 315      28.868  32.798  19.654  1.00  0.18           C  
ATOM   4647  O   ALA A 315      28.657  33.338  20.726  1.00  0.18           O  
ATOM   4648  CB  ALA A 315      30.886  31.353  19.471  1.00  0.18           C  
ATOM   4649  H01 ALA A 315      29.082  30.874  20.524  1.00  0.18           H  
ATOM   4650  H02 ALA A 315      31.334  31.478  20.457  1.00  0.18           H  
ATOM   4651  H03 ALA A 315      31.203  30.401  19.046  1.00  0.18           H  
ATOM   4652  H04 ALA A 315      31.208  32.167  18.821  1.00  0.18           H  
ATOM   4653  H05 ALA A 315      29.341  30.384  17.701  1.00  0.18           H  
ATOM   4654  N   GLN A 316      28.655  33.396  18.493  1.00  0.17           N  
ATOM   4655  CA  GLN A 316      28.146  34.752  18.409  1.00  0.17           C  
ATOM   4656  C   GLN A 316      26.804  34.947  19.111  1.00  0.17           C  
ATOM   4657  O   GLN A 316      26.287  36.070  19.138  1.00  0.17           O  
ATOM   4658  CB  GLN A 316      27.939  35.160  16.946  1.00  0.17           C  
ATOM   4659  CG  GLN A 316      29.159  35.196  16.110  1.00  0.17           C  
ATOM   4660  CD  GLN A 316      28.815  35.639  14.719  1.00  0.17           C  
ATOM   4661  NE2 GLN A 316      29.265  36.834  14.337  1.00  0.17           N  
ATOM   4662  OE1 GLN A 316      28.100  34.934  14.003  1.00  0.17           O  
ATOM   4663  H01 GLN A 316      28.898  35.366  18.905  1.00  0.17           H  
ATOM   4664  H02 GLN A 316      27.569  36.185  16.974  1.00  0.17           H  
ATOM   4665  H03 GLN A 316      27.244  34.451  16.495  1.00  0.17           H  
ATOM   4666  H04 GLN A 316      29.594  34.198  16.070  1.00  0.17           H  
ATOM   4667  H05 GLN A 316      28.853  32.893  17.640  1.00  0.17           H  
ATOM   4668  H06 GLN A 316      29.875  35.893  16.545  1.00  0.17           H  
ATOM   4669  H07 GLN A 316      29.042  37.187  13.417  1.00  0.17           H  
ATOM   4670  H08 GLN A 316      29.829  37.386  14.967  1.00  0.17           H  
ATOM   4671  N   PHE A 317      26.187  33.860  19.561  1.00  0.10           N  
ATOM   4672  CA  PHE A 317      24.874  33.938  20.181  1.00  0.10           C  
ATOM   4673  C   PHE A 317      24.837  33.433  21.613  1.00  0.10           C  
ATOM   4674  O   PHE A 317      23.795  33.481  22.268  1.00  0.10           O  
ATOM   4675  CB  PHE A 317      23.843  33.209  19.321  1.00  0.10           C  
ATOM   4676  CG  PHE A 317      23.635  33.834  17.960  1.00  0.10           C  
ATOM   4677  CD1 PHE A 317      24.503  33.563  16.914  1.00  0.10           C  
ATOM   4678  CD2 PHE A 317      22.550  34.659  17.718  1.00  0.10           C  
ATOM   4679  CE1 PHE A 317      24.293  34.097  15.678  1.00  0.10           C  
ATOM   4680  CE2 PHE A 317      22.342  35.195  16.469  1.00  0.10           C  
ATOM   4681  CZ  PHE A 317      23.212  34.910  15.453  1.00  0.10           C  
ATOM   4682  H01 PHE A 317      24.624  34.997  20.238  1.00  0.10           H  
ATOM   4683  H02 PHE A 317      22.890  33.269  19.847  1.00  0.10           H  
ATOM   4684  H03 PHE A 317      24.176  32.181  19.181  1.00  0.10           H  
ATOM   4685  H04 PHE A 317      25.363  32.915  17.082  1.00  0.10           H  
ATOM   4686  H05 PHE A 317      21.854  34.886  18.525  1.00  0.10           H  
ATOM   4687  H06 PHE A 317      24.986  33.877  14.866  1.00  0.10           H  
ATOM   4688  H07 PHE A 317      21.486  35.845  16.289  1.00  0.10           H  
ATOM   4689  H08 PHE A 317      23.046  35.330  14.461  1.00  0.10           H  
ATOM   4690  H09 PHE A 317      26.639  32.961  19.471  1.00  0.10           H  
ATOM   4691  N   GLY A 318      25.980  32.976  22.112  1.00  0.29           N  
ATOM   4692  CA  GLY A 318      26.072  32.505  23.491  1.00  0.29           C  
ATOM   4693  C   GLY A 318      25.896  31.005  23.641  1.00  0.29           C  
ATOM   4694  O   GLY A 318      25.851  30.463  24.758  1.00  0.29           O  
ATOM   4695  H01 GLY A 318      25.257  32.976  24.041  1.00  0.29           H  
ATOM   4696  H02 GLY A 318      27.052  32.777  23.883  1.00  0.29           H  
ATOM   4697  H09 GLY A 318      26.802  32.954  21.526  1.00  0.29           H  
ATOM   4698  N   PHE A 319      25.830  30.333  22.496  1.00  0.26           N  
ATOM   4699  CA  PHE A 319      25.560  28.907  22.445  1.00  0.26           C  
ATOM   4700  C   PHE A 319      26.754  28.117  21.926  1.00  0.26           C  
ATOM   4701  O   PHE A 319      26.696  26.869  21.983  1.00  0.26           O  
ATOM   4702  CB  PHE A 319      24.315  28.666  21.586  1.00  0.26           C  
ATOM   4703  CG  PHE A 319      23.055  29.243  22.190  1.00  0.26           C  
ATOM   4704  CD1 PHE A 319      22.700  28.937  23.507  1.00  0.26           C  
ATOM   4705  CD2 PHE A 319      22.238  30.108  21.461  1.00  0.26           C  
ATOM   4706  CE1 PHE A 319      21.560  29.478  24.087  1.00  0.26           C  
ATOM   4707  CE2 PHE A 319      21.092  30.647  22.047  1.00  0.26           C  
ATOM   4708  CZ  PHE A 319      20.756  30.327  23.366  1.00  0.26           C  
ATOM   4709  OXT PHE A 319      27.734  28.752  21.471  1.00  0.26           O  
ATOM   4710  H01 PHE A 319      25.376  28.549  23.458  1.00  0.26           H  
ATOM   4711  H02 PHE A 319      24.175  27.587  21.514  1.00  0.26           H  
ATOM   4712  H03 PHE A 319      25.973  30.832  21.630  1.00  0.26           H  
ATOM   4713  H04 PHE A 319      24.473  29.124  20.609  1.00  0.26           H  
ATOM   4714  H05 PHE A 319      23.328  28.262  24.088  1.00  0.26           H  
ATOM   4715  H06 PHE A 319      22.495  30.363  20.433  1.00  0.26           H  
ATOM   4716  H07 PHE A 319      21.303  29.228  25.116  1.00  0.26           H  
ATOM   4717  H08 PHE A 319      20.456  31.321  21.474  1.00  0.26           H  
ATOM   4718  H09 PHE A 319      19.860  30.749  23.820  1.00  0.26           H  
TER    4719      PHE A 319
ATOM   4720  P1  FBP A 320      21.206   3.131   2.734  1.00  0.00           P  
ATOM   4721  P2  FBP A 320      20.526  -2.900  -2.370  1.00  0.00           P  
ATOM   4722  OP1 FBP A 320      22.235   3.807   1.943  1.00  0.00           O  
ATOM   4723  OP2 FBP A 320      20.303   4.075   3.449  1.00  0.00           O  
ATOM   4724  O3P FBP A 320      21.714   2.046   3.595  1.00  0.00           O  
ATOM   4725  O4P FBP A 320      19.917  -4.057  -3.083  1.00  0.00           O  
ATOM   4726  O5P FBP A 320      20.537  -1.665  -3.169  1.00  0.00           O  
ATOM   4727  O6P FBP A 320      21.814  -3.221  -1.740  1.00  0.00           O  
ATOM   4728  C1  FBP A 320      18.913   1.915   1.994  1.00  0.00           C  
ATOM   4729  O1  FBP A 320      20.259   2.391   1.632  1.00  0.00           O  
ATOM   4730  C2  FBP A 320      18.164   1.403   0.733  1.00  0.00           C  
ATOM   4731  O2  FBP A 320      17.929   2.494  -0.145  1.00  0.00           O  
ATOM   4732  C3  FBP A 320      16.837   0.747   1.104  1.00  0.00           C  
ATOM   4733  O3  FBP A 320      15.718   1.582   0.779  1.00  0.00           O  
ATOM   4734  C4  FBP A 320      16.788  -0.533   0.293  1.00  0.00           C  
ATOM   4735  O4  FBP A 320      16.094  -1.553   1.008  1.00  0.00           O  
ATOM   4736  C5  FBP A 320      18.218  -0.898   0.072  1.00  0.00           C  
ATOM   4737  O5  FBP A 320      18.970   0.367   0.052  1.00  0.00           O  
ATOM   4738  C6  FBP A 320      18.405  -1.657  -1.258  1.00  0.00           C  
ATOM   4739  O6  FBP A 320      19.522  -2.597  -1.122  1.00  0.00           O  
ATOM   4740  PA  NAD A 321       5.988  29.984   6.646  1.00  0.04           P  
ATOM   4741  PN  NAD A 321       7.859  27.901   5.679  1.00  0.04           P  
ATOM   4742  C1B NAD A 321       4.615  30.184  12.552  1.00  0.04           C  
ATOM   4743  C1D NAD A 321      12.218  26.011   6.527  1.00  0.04           C  
ATOM   4744  N1A NAD A 321       5.158  29.652  17.724  1.00  0.04           N  
ATOM   4745  N1N NAD A 321      12.359  25.157   5.299  1.00  0.04           N  
ATOM   4746  O1A NAD A 321       6.409  31.396   6.766  1.00  0.04           O  
ATOM   4747  O1N NAD A 321       8.697  28.492   4.598  1.00  0.04           O  
ATOM   4748  C2A NAD A 321       4.282  28.988  16.920  1.00  0.04           C  
ATOM   4749  C2B NAD A 321       4.136  31.300  11.703  1.00  0.04           C  
ATOM   4750  C2D NAD A 321      12.279  27.490   6.218  1.00  0.04           C  
ATOM   4751  C2N NAD A 321      13.297  24.119   5.297  1.00  0.04           C  
ATOM   4752  O2A NAD A 321       5.141  29.575   5.508  1.00  0.04           O  
ATOM   4753  O2B NAD A 321       2.833  31.803  12.161  1.00  0.04           O  
ATOM   4754  O2D NAD A 321      13.603  27.949   5.956  1.00  0.04           O  
ATOM   4755  O2N NAD A 321       6.711  27.057   5.306  1.00  0.04           O  
ATOM   4756  C3B NAD A 321       4.006  30.642  10.335  1.00  0.04           C  
ATOM   4757  C3D NAD A 321      11.748  28.113   7.454  1.00  0.04           C  
ATOM   4758  C3N NAD A 321      13.537  23.403   4.148  1.00  0.04           C  
ATOM   4759  N3A NAD A 321       4.229  29.236  15.567  1.00  0.04           N  
ATOM   4760  O3  NAD A 321       7.302  29.061   6.631  1.00  0.04           O  
ATOM   4761  O3B NAD A 321       2.700  30.173  10.181  1.00  0.04           O  
ATOM   4762  O3D NAD A 321      12.834  28.316   8.401  1.00  0.04           O  
ATOM   4763  C4A NAD A 321       5.052  30.167  15.032  1.00  0.04           C  
ATOM   4764  C4B NAD A 321       4.933  29.475  10.351  1.00  0.04           C  
ATOM   4765  C4D NAD A 321      10.748  27.108   7.995  1.00  0.04           C  
ATOM   4766  C4N NAD A 321      12.837  23.710   2.981  1.00  0.04           C  
ATOM   4767  O4B NAD A 321       5.501  29.399  11.690  1.00  0.04           O  
ATOM   4768  O4D NAD A 321      10.971  25.823   7.222  1.00  0.04           O  
ATOM   4769  C5A NAD A 321       5.875  30.781  15.824  1.00  0.04           C  
ATOM   4770  C5B NAD A 321       5.955  29.626   9.282  1.00  0.04           C  
ATOM   4771  C5D NAD A 321       9.328  27.628   7.804  1.00  0.04           C  
ATOM   4772  C5N NAD A 321      11.894  24.737   2.974  1.00  0.04           C  
ATOM   4773  O5B NAD A 321       5.249  29.586   8.013  1.00  0.04           O  
ATOM   4774  O5D NAD A 321       8.802  27.061   6.644  1.00  0.04           O  
ATOM   4775  C6A NAD A 321       5.982  30.571  17.179  1.00  0.04           C  
ATOM   4776  C6N NAD A 321      11.651  25.458   4.125  1.00  0.04           C  
ATOM   4777  N6A NAD A 321       6.913  31.173  17.905  1.00  0.04           N  
ATOM   4778  C7N NAD A 321      14.618  22.312   4.144  1.00  0.04           C  
ATOM   4779  N7A NAD A 321       6.621  31.672  15.220  1.00  0.04           N  
ATOM   4780  N7N NAD A 321      15.080  21.976   5.352  1.00  0.04           N  
ATOM   4781  O7N NAD A 321      15.004  21.790   3.083  1.00  0.04           O  
ATOM   4782  C8A NAD A 321       6.249  31.604  13.907  1.00  0.04           C  
ATOM   4783  N9A NAD A 321       5.276  30.650  13.800  1.00  0.04           N  
ATOM   4784  H01 NAD A 321      13.057  25.691   7.145  1.00  0.04           H  
ATOM   4785  H02 NAD A 321       3.611  28.247  17.355  1.00  0.04           H  
ATOM   4786  H03 NAD A 321       4.801  32.164  11.717  1.00  0.04           H  
ATOM   4787  H04 NAD A 321      11.719  27.739   5.316  1.00  0.04           H  
ATOM   4788  H05 NAD A 321      13.840  23.877   6.211  1.00  0.04           H  
ATOM   4789  H06 NAD A 321       2.586  32.572  11.642  1.00  0.04           H  
ATOM   4790  H07 NAD A 321      13.873  28.559   6.647  1.00  0.04           H  
ATOM   4791  H08 NAD A 321       4.237  31.337   9.528  1.00  0.04           H  
ATOM   4792  H09 NAD A 321      11.289  29.085   7.275  1.00  0.04           H  
ATOM   4793  H10 NAD A 321       3.786  29.579  12.920  1.00  0.04           H  
ATOM   4794  H11 NAD A 321       2.387  29.817  11.016  1.00  0.04           H  
ATOM   4795  H12 NAD A 321      13.133  27.466   8.733  1.00  0.04           H  
ATOM   4796  H13 NAD A 321       4.420  28.537  10.137  1.00  0.04           H  
ATOM   4797  H14 NAD A 321      10.883  26.940   9.063  1.00  0.04           H  
ATOM   4798  H15 NAD A 321      13.028  23.144   2.069  1.00  0.04           H  
ATOM   4799  H16 NAD A 321       6.699  28.831   9.339  1.00  0.04           H  
ATOM   4800  H17 NAD A 321       6.476  30.577   9.392  1.00  0.04           H  
ATOM   4801  H18 NAD A 321       9.337  28.715   7.718  1.00  0.04           H  
ATOM   4802  H19 NAD A 321       8.715  27.349   8.661  1.00  0.04           H  
ATOM   4803  H20 NAD A 321      11.349  24.970   2.059  1.00  0.04           H  
ATOM   4804  H21 NAD A 321      10.912  26.259   4.123  1.00  0.04           H  
ATOM   4805  H22 NAD A 321       6.992  30.973  18.892  1.00  0.04           H  
ATOM   4806  H23 NAD A 321       7.544  31.832  17.471  1.00  0.04           H  
ATOM   4807  H24 NAD A 321      15.790  21.263   5.441  1.00  0.04           H  
ATOM   4808  H25 NAD A 321      14.720  22.435   6.176  1.00  0.04           H  
ATOM   4809  H26 NAD A 321       6.655  32.203  13.092  1.00  0.04           H  
TER    4810      NAD A 321
ATOM   4811  N   PRO B   7       2.309  -6.311  22.172  1.00  0.50           N  
ATOM   4812  CA  PRO B   7       2.406  -6.905  20.797  1.00  0.50           C  
ATOM   4813  C   PRO B   7       1.185  -7.736  20.354  1.00  0.50           C  
ATOM   4814  O   PRO B   7       0.675  -8.565  21.101  1.00  0.50           O  
ATOM   4815  CB  PRO B   7       3.694  -7.733  20.867  1.00  0.50           C  
ATOM   4816  CG  PRO B   7       3.833  -8.053  22.328  1.00  0.50           C  
ATOM   4817  CD  PRO B   7       3.389  -6.825  23.058  1.00  0.50           C  
ATOM   4818  H01 PRO B   7       2.424  -6.129  20.031  1.00  0.50           H  
ATOM   4819  H02 PRO B   7       4.559  -7.203  20.467  1.00  0.50           H  
ATOM   4820  H03 PRO B   7       3.604  -8.644  20.276  1.00  0.50           H  
ATOM   4821  H04 PRO B   7       4.858  -8.323  22.584  1.00  0.50           H  
ATOM   4822  H05 PRO B   7       3.203  -8.902  22.593  1.00  0.50           H  
ATOM   4823  H06 PRO B   7       3.064  -7.016  24.081  1.00  0.50           H  
ATOM   4824  H07 PRO B   7       4.201  -6.104  23.153  1.00  0.50           H  
ATOM   4825  H27 PRO B   7       2.388  -5.306  22.104  1.00  0.50           H  
ATOM   4826  N   THR B   8       0.682  -7.425  19.166  1.00  0.60           N  
ATOM   4827  CA  THR B   8      -0.475  -8.086  18.563  1.00  0.60           C  
ATOM   4828  C   THR B   8      -0.156  -9.540  18.271  1.00  0.60           C  
ATOM   4829  O   THR B   8       0.634  -9.841  17.384  1.00  0.60           O  
ATOM   4830  CB  THR B   8      -0.851  -7.383  17.238  1.00  0.60           C  
ATOM   4831  CG2 THR B   8      -1.795  -8.232  16.390  1.00  0.60           C  
ATOM   4832  OG1 THR B   8      -1.443  -6.113  17.530  1.00  0.60           O  
ATOM   4833  H01 THR B   8      -1.308  -8.029  19.263  1.00  0.60           H  
ATOM   4834  H02 THR B   8       0.059  -7.241  16.655  1.00  0.60           H  
ATOM   4835  H03 THR B   8      -2.689  -7.655  16.155  1.00  0.60           H  
ATOM   4836  H04 THR B   8      -1.295  -8.519  15.465  1.00  0.60           H  
ATOM   4837  H05 THR B   8      -2.076  -9.128  16.944  1.00  0.60           H  
ATOM   4838  H06 THR B   8      -1.550  -5.614  16.717  1.00  0.60           H  
ATOM   4839  H08 THR B   8       1.127  -6.684  18.644  1.00  0.60           H  
ATOM   4840  N   LYS B   9      -0.787 -10.438  19.010  1.00  0.53           N  
ATOM   4841  CA  LYS B   9      -0.523 -11.853  18.879  1.00  0.53           C  
ATOM   4842  C   LYS B   9      -1.696 -12.577  18.263  1.00  0.53           C  
ATOM   4843  O   LYS B   9      -2.787 -12.598  18.848  1.00  0.53           O  
ATOM   4844  CB  LYS B   9      -0.236 -12.441  20.250  1.00  0.53           C  
ATOM   4845  CG  LYS B   9      -0.018 -13.907  20.205  1.00  0.53           C  
ATOM   4846  CD  LYS B   9       0.847 -14.356  21.324  1.00  0.53           C  
ATOM   4847  CE  LYS B   9       1.018 -15.840  21.244  1.00  0.53           C  
ATOM   4848  NZ  LYS B   9       0.962 -16.403  22.607  1.00  0.53           N  
ATOM   4849  H01 LYS B   9       0.339 -11.979  18.224  1.00  0.53           H  
ATOM   4850  H02 LYS B   9      -1.107 -12.255  20.879  1.00  0.53           H  
ATOM   4851  H03 LYS B   9       0.658 -11.966  20.655  1.00  0.53           H  
ATOM   4852  H04 LYS B   9       0.478 -14.153  19.266  1.00  0.53           H  
ATOM   4853  H05 LYS B   9      -0.981 -14.413  20.274  1.00  0.53           H  
ATOM   4854  H06 LYS B   9       0.385 -14.090  22.275  1.00  0.53           H  
ATOM   4855  H07 LYS B   9      -1.472 -10.126  19.684  1.00  0.53           H  
ATOM   4856  H08 LYS B   9       1.820 -13.871  21.251  1.00  0.53           H  
ATOM   4857  H09 LYS B   9       1.979 -16.076  20.787  1.00  0.53           H  
ATOM   4858  H10 LYS B   9       0.220 -16.269  20.637  1.00  0.53           H  
ATOM   4859  H11 LYS B   9       0.056 -16.215  23.011  1.00  0.53           H  
ATOM   4860  H12 LYS B   9       1.112 -17.401  22.566  1.00  0.53           H  
ATOM   4861  H13 LYS B   9       1.679 -15.978  23.177  1.00  0.53           H  
ATOM   4862  N   LEU B  10      -1.485 -13.135  17.072  1.00  0.29           N  
ATOM   4863  CA  LEU B  10      -2.457 -14.041  16.461  1.00  0.29           C  
ATOM   4864  C   LEU B  10      -1.950 -15.482  16.488  1.00  0.29           C  
ATOM   4865  O   LEU B  10      -0.870 -15.797  15.965  1.00  0.29           O  
ATOM   4866  CB  LEU B  10      -2.742 -13.638  15.015  1.00  0.29           C  
ATOM   4867  CG  LEU B  10      -3.575 -14.578  14.125  1.00  0.29           C  
ATOM   4868  CD1 LEU B  10      -4.942 -14.790  14.712  1.00  0.29           C  
ATOM   4869  CD2 LEU B  10      -3.697 -13.985  12.739  1.00  0.29           C  
ATOM   4870  H01 LEU B  10      -3.377 -13.973  17.041  1.00  0.29           H  
ATOM   4871  H02 LEU B  10      -1.758 -13.641  14.546  1.00  0.29           H  
ATOM   4872  H03 LEU B  10      -3.265 -12.682  15.047  1.00  0.29           H  
ATOM   4873  H04 LEU B  10      -3.072 -15.543  14.066  1.00  0.29           H  
ATOM   4874  H05 LEU B  10      -5.665 -14.929  13.908  1.00  0.29           H  
ATOM   4875  H06 LEU B  10      -4.932 -15.675  15.348  1.00  0.29           H  
ATOM   4876  H07 LEU B  10      -5.222 -13.920  15.305  1.00  0.29           H  
ATOM   4877  H08 LEU B  10      -4.235 -13.039  12.795  1.00  0.29           H  
ATOM   4878  H09 LEU B  10      -2.702 -13.813  12.328  1.00  0.29           H  
ATOM   4879  H10 LEU B  10      -4.242 -14.675  12.095  1.00  0.29           H  
ATOM   4880  H14 LEU B  10      -0.630 -12.927  16.577  1.00  0.29           H  
ATOM   4881  N   ALA B  11      -2.738 -16.353  17.109  1.00  0.35           N  
ATOM   4882  CA  ALA B  11      -2.449 -17.785  17.146  1.00  0.35           C  
ATOM   4883  C   ALA B  11      -3.366 -18.475  16.148  1.00  0.35           C  
ATOM   4884  O   ALA B  11      -4.583 -18.296  16.198  1.00  0.35           O  
ATOM   4885  CB  ALA B  11      -2.700 -18.330  18.547  1.00  0.35           C  
ATOM   4886  H01 ALA B  11      -1.406 -17.967  16.889  1.00  0.35           H  
ATOM   4887  H02 ALA B  11      -3.742 -18.636  18.636  1.00  0.35           H  
ATOM   4888  H03 ALA B  11      -2.054 -19.190  18.724  1.00  0.35           H  
ATOM   4889  H04 ALA B  11      -2.485 -17.555  19.283  1.00  0.35           H  
ATOM   4890  H11 ALA B  11      -3.568 -16.013  17.573  1.00  0.35           H  
ATOM   4891  N   VAL B  12      -2.789 -19.203  15.201  1.00  0.20           N  
ATOM   4892  CA  VAL B  12      -3.582 -20.046  14.310  1.00  0.20           C  
ATOM   4893  C   VAL B  12      -3.387 -21.486  14.738  1.00  0.20           C  
ATOM   4894  O   VAL B  12      -2.252 -21.955  14.834  1.00  0.20           O  
ATOM   4895  CB  VAL B  12      -3.140 -19.931  12.858  1.00  0.20           C  
ATOM   4896  CG1 VAL B  12      -4.078 -20.680  11.974  1.00  0.20           C  
ATOM   4897  CG2 VAL B  12      -3.095 -18.475  12.454  1.00  0.20           C  
ATOM   4898  H01 VAL B  12      -4.621 -19.724  14.376  1.00  0.20           H  
ATOM   4899  H02 VAL B  12      -2.144 -20.362  12.753  1.00  0.20           H  
ATOM   4900  H03 VAL B  12      -4.967 -20.075  11.793  1.00  0.20           H  
ATOM   4901  H04 VAL B  12      -3.588 -20.898  11.025  1.00  0.20           H  
ATOM   4902  H05 VAL B  12      -1.785 -19.174  15.094  1.00  0.20           H  
ATOM   4903  H06 VAL B  12      -4.367 -21.613  12.457  1.00  0.20           H  
ATOM   4904  H07 VAL B  12      -2.060 -18.177  12.284  1.00  0.20           H  
ATOM   4905  H08 VAL B  12      -3.668 -18.334  11.538  1.00  0.20           H  
ATOM   4906  H09 VAL B  12      -3.523 -17.863  13.249  1.00  0.20           H  
ATOM   4907  N   ILE B  13      -4.494 -22.153  15.049  1.00  0.15           N  
ATOM   4908  CA  ILE B  13      -4.504 -23.550  15.456  1.00  0.15           C  
ATOM   4909  C   ILE B  13      -4.788 -24.390  14.216  1.00  0.15           C  
ATOM   4910  O   ILE B  13      -5.866 -24.280  13.633  1.00  0.15           O  
ATOM   4911  CB  ILE B  13      -5.657 -23.840  16.429  1.00  0.15           C  
ATOM   4912  CG1 ILE B  13      -5.972 -22.634  17.338  1.00  0.15           C  
ATOM   4913  CG2 ILE B  13      -5.284 -25.053  17.230  1.00  0.15           C  
ATOM   4914  CD1 ILE B  13      -5.015 -22.445  18.513  1.00  0.15           C  
ATOM   4915  H01 ILE B  13      -3.548 -23.776  15.929  1.00  0.15           H  
ATOM   4916  H02 ILE B  13      -6.571 -24.027  15.866  1.00  0.15           H  
ATOM   4917  H03 ILE B  13      -6.953 -22.828  17.772  1.00  0.15           H  
ATOM   4918  H04 ILE B  13      -5.941 -21.732  16.727  1.00  0.15           H  
ATOM   4919  H05 ILE B  13      -4.391 -24.840  17.817  1.00  0.15           H  
ATOM   4920  H06 ILE B  13      -6.104 -25.313  17.899  1.00  0.15           H  
ATOM   4921  H07 ILE B  13      -5.085 -25.887  16.557  1.00  0.15           H  
ATOM   4922  H08 ILE B  13      -4.138 -21.890  18.181  1.00  0.15           H  
ATOM   4923  H09 ILE B  13      -5.517 -21.890  19.306  1.00  0.15           H  
ATOM   4924  H10 ILE B  13      -5.376 -21.664  15.000  1.00  0.15           H  
ATOM   4925  H11 ILE B  13      -4.706 -23.420  18.891  1.00  0.15           H  
ATOM   4926  N   GLY B  14      -3.861 -25.262  13.848  1.00  0.21           N  
ATOM   4927  CA  GLY B  14      -3.992 -26.012  12.622  1.00  0.21           C  
ATOM   4928  C   GLY B  14      -3.098 -25.339  11.603  1.00  0.21           C  
ATOM   4929  O   GLY B  14      -3.403 -24.260  11.068  1.00  0.21           O  
ATOM   4930  H01 GLY B  14      -5.028 -26.031  12.283  1.00  0.21           H  
ATOM   4931  H02 GLY B  14      -3.676 -27.044  12.776  1.00  0.21           H  
ATOM   4932  H12 GLY B  14      -3.051 -25.404  14.434  1.00  0.21           H  
ATOM   4933  N   ALA B  15      -1.959 -25.962  11.345  1.00  0.31           N  
ATOM   4934  CA  ALA B  15      -1.051 -25.486  10.313  1.00  0.31           C  
ATOM   4935  C   ALA B  15      -1.222 -26.268   9.002  1.00  0.31           C  
ATOM   4936  O   ALA B  15      -0.255 -26.520   8.300  1.00  0.31           O  
ATOM   4937  CB  ALA B  15       0.413 -25.534  10.814  1.00  0.31           C  
ATOM   4938  H01 ALA B  15      -1.303 -24.447  10.098  1.00  0.31           H  
ATOM   4939  H02 ALA B  15       1.016 -24.829  10.241  1.00  0.31           H
[truncated: 1,158,069 more chars]
