# Supplementary material for: Mapping allosteric communications within individual proteins
Source: Nat Commun. 2020 Jul 31;11:3862. doi: 10.1038/s41467-020-17618-2 (PMC7395124; doi:10.1038/s41467-020-17618-2)
Supplement: Supplementary file 7 — Supplementary Data 4 [file 41467_2020_17618_MOESM7_ESM.zip › comparison-to-Amors/1lth/1lth-qs.txt]

135	B	18.51358747	GLN135 B	1890.235294	0.793650794
285	D	24.66321877	GLN285 D	3314.764706	0.5
215	C	17.26588755	ARG215 C	2003.958333	0.722222222
171	C	20.66525129	ASN171 C	1455.857143	0.904761905
313	C	14.06919436	THR313 C	3044.285714	0.071428571
110	A	24.3644916	ASN110 A	3464.142857	0.293650794
122	A	10.71418653	LEU122 A	512.7368421	0.746031746
79	B	17.1557945	VAL79 B	2609.125	0.380952381
91	D	7.712719948	GLN91 D	1296.588235	0.158730159
260	C	12.01976277	PRO260 C	1635.5	0.357142857
222	A	6.825872179	VAL222 A	558.875	0.555555556
166	C	22.67323993	GLY166 C	988.8571429	0.984126984
63	A	19.42039773	SER63 A	1686.363636	0.825396825
226	B	2.589827214	ALA226 B	845.8	0.293650794
262	B	11.90770784	SER262 B	1784.090909	0.277777778
257	C	17.16587283	ARG257 C	1986.25	0.73015873
234	C	6.927237689	GLY234 C	528.4285714	0.666666667
15	B	14.47391789	ALA15 B	2282.6	0.30952381
260	A	12.01976277	PRO260 A	1900.357143	0.214285714
268	C	19.67011291	PHE268 C	3732.35	0.063492063
279	B	16.71169273	PRO279 B	2480.857143	0.436507937
28	B	16.52255516	GLN28 B	2265.294118	0.523809524
154	B	9.006746416	SER154 B	134.8181818	0.920634921
140	B	21.79378072	LEU140 B	2811.210526	0.53968254
301	A	20.87239212	ALA301 A	3875.9	0.023809524
129	B	10.99417396	ILE129 B	470.2105263	0.833333333
202	B	29.43851008	THR202 B	2924.428571	0.698412698
314	C	16.71539898	ALA314 C	3127.4	0.119047619
305	B	17.60331054	ARG305 B	3751.708333	0.023809524
312	C	18.09946632	GLU312 C	3250.933333	0.174603175
188	A	15.54343225	TRP188 A	1371.333333	0.817460317
114	A	26.79169858	VAL114 A	3690.9375	0.19047619
47	B	9.862787334	ALA47 B	1138.2	0.349206349
93	B	3.011054633	ARG93 B	764.875	0.420634921
129	A	10.99417396	ILE129 A	481.3684211	0.801587302
70	C	23.04198488	PRO70 C	3499.142857	0.174603175
32	C	23.02381324	ALA32 C	2781.2	0.634920635
234	B	6.927237689	GLY234 B	528.4285714	0.650793651
260	B	12.01976277	PRO260 B	1745.785714	0.301587302
204	A	28.27190057	LEU204 A	3118	0.611111111
144	C	20.74670359	GLN144 C	2539.941176	0.603174603
20	C	12.86534749	SER20 C	2160.818182	0.206349206
87	D	2.902687892	GLN87 D	1014.823529	0.174603175
295	B	19.95148421	VAL295 B	3295.125	0.206349206
32	A	23.02381324	ALA32 A	2789.2	0.626984127
308	A	18.62238529	GLU308 A	3718.4	0.023809524
169	A	15.57463682	VAL169 A	1320	0.825396825
247	C	11.07762118	ILE247 C	1762.105263	0.174603175
166	A	22.67323993	GLY166 A	999.1428571	0.976190476
183	A	10.44395983	SER183 A	954.8181818	0.563492063
291	D	21.67106509	ILE291 D	3189.578947	0.325396825
43	D	13.9716921	GLU43 D	1940.066667	0.404761905
257	A	17.16587283	ARG257 A	2053.125	0.682539683
187	B	15.81574336	LEU187 B	1303.052632	0.857142857
10	D	18.01695241	LEU10 D	2907.421053	0.293650794
281	B	20.71123304	LEU281 B	2763.894737	0.46031746
61	B	21.29669092	THR61 B	1292.428571	0.952380952
176	D	9.038887763	ILE176 D	674.7894737	0.603174603
8	C	25.83985296	THR8 C	3214.285714	0.587301587
247	B	11.07762118	ILE247 B	1760.421053	0.182539683
314	D	16.71539898	ALA314 D	3110.7	0.126984127
212	A	21.54095058	ALA212 A	2221.6	0.777777778
101	A	15.274385	VAL101 A	2002.875	0.53968254
191	C	18.92540148	ALA191 C	1768.8	0.817460317
312	A	18.09946632	GLU312 A	3419.6	0.103174603
276	C	13.67853717	MET276 C	2552.823529	0.111111111
271	C	20.1075775	ILE271 C	3760.157895	0.047619048
190	B	20.54977686	SER190 B	1745.090909	0.849206349
59	D	13.02356349	TYR59 D	844.1904762	0.761904762
105	A	19.26002526	LYS105 A	2795.090909	0.373015873
133	B	15.91965794	VAL133 B	1134.125	0.896825397
18	B	6.190712479	VAL18 B	2061.25	0.047619048
175	B	13.97655329	TYR175 B	905.4285714	0.849206349
72	B	22.59532653	ILE72 B	3590.631579	0.095238095
144	A	20.74670359	GLN144 A	2618.764706	0.563492063
164	B	19.0703388	GLN164 B	785.7647059	0.984126984
316	A	19.45137029	GLN316 A	3409.647059	0.166666667
87	B	2.902687892	GLN87 B	1018.117647	0.166666667
129	C	10.99417396	ILE129 C	469.7894737	0.833333333
301	D	20.87239212	ALA301 D	3564.8	0.126984127
35	C	19.79852489	ILE35 C	2548.315789	0.53968254
308	C	18.62238529	GLU308 C	3512.133333	0.095238095
317	B	16.9798765	PHE317 B	3081.85	0.198412698
187	D	15.81574336	LEU187 D	1304.105263	0.849206349
108	A	18.83911192	MET108 A	3059.058824	0.26984127
190	C	20.54977686	SER190 C	1739.272727	0.849206349
27	B	16.82914867	ALA27 B	2158	0.626984127
117	C	26.1735136	ASN117 C	3323.428571	0.555555556
230	D	3.156563163	ILE230 D	1141.105263	0.119047619
209	A	25.58352368	PRO209 A	2463.285714	0.920634921
281	D	20.71123304	LEU281 D	2705	0.515873016
178	C	11.29437466	GLY178 C	583.2857143	0.73015873
297	C	24.92527653	ASP297 C	3658	0.126984127
8	A	25.83985296	THR8 A	3227.428571	0.571428571
292	B	23.16936454	ASN292 B	3285.857143	0.349206349
21	A	10.7677467	THR21 A	2090.571429	0.055555556
64	D	15.60559723	ILE64 D	1624.526316	0.785714286
170	B	19.38298496	LYS170 B	1371.545455	0.880952381
146	B	14.73669698	PHE146 B	1538.45	0.666666667
302	B	17.37701427	ALA302 B	3533.3	0.071428571
113	A	26.29948222	LYS113 A	3744.272727	0.071428571
249	D	18.14899317	GLU249 D	2313.4	0.611111111
210	B	20.11527474	LEU210 B	2079.736842	0.753968254
221	A	9.155209446	GLU221 A	929.2	0.420634921
77	B	23.55976303	ASP77 B	3150	0.476190476
254	C	25.35290636	ASP254 C	2574	0.817460317
227	D	6.140284765	TYR227 D	1019.238095	0.238095238
267	A	25.53814108	ASP267 A	3938.666667	0.023809524
54	C	7.097360495	HIS54 C	71.11764706	0.96031746
35	A	19.79852489	ILE35 A	2551.894737	0.523809524
73	B	21.41596145	CYS73 B	3566.363636	0.111111111
161	B	15.62217069	ILE161 B	397.2631579	0.984126984
218	B	13.17452352	ILE218 B	1180.789474	0.650793651
302	A	17.37701427	ALA302 A	3798.9	0.007936508
57	C	13.06524937	SER57 C	391.9090909	0.936507937
311	C	17.99476493	LYS311 C	3280.636364	0.150793651
189	A	20.9361666	GLU189 A	1815.4	0.849206349
117	A	26.1735136	ASN117 A	3364.571429	0.53968254
52	A	10.29601675	MET52 A	421.2352941	0.80952381
58	D	10.60117418	PHE58 D	546.65	0.714285714
238	B	7.736107031	TYR238 B	740.047619	0.531746032
304	C	19.44017505	LYS304 C	3747.045455	0.03968254
254	B	25.35290636	ASP254 B	2619.083333	0.777777778
307	B	16.77527508	ALA307 B	3525	0.03968254
172	B	17.87792496	VAL172 B	1034.5	0.928571429
319	C	19.35327368	PHE319 C	3073.571429	0.293650794
207	A	24.51623407	HIS207 A	2555.882353	0.785714286
223	B	6.763627281	LYS223 B	882.1818182	0.365079365
236	C	2.145252899	THR236 C	76	0.746031746
134	B	16.67707561	ALA134 B	1433.2	0.825396825
237	B	6.046846782	ASN237 B	411.8571429	0.698412698
201	D	25.60031012	TRP201 D	2666.791667	0.761904762
218	A	13.17452352	ILE218 A	1197.631579	0.634920635
295	D	19.95148421	VAL295 D	3215.75	0.253968254
270	D	25.78985037	GLY270 D	3787.142857	0.047619048
309	A	14.18788166	THR309 A	3441.071429	0.03968254
278	A	15.60384731	VAL278 A	2666.125	0.238095238
258	A	18.27927622	ILE258 A	2193.052632	0.666666667
92	A	8.474564945	SER92 A	1144.090909	0.222222222
180	A	2.143013999	HIS180 A	422.8823529	0.452380952
179	C	8.71239657	GLU179 C	420.3333333	0.761904762
77	D	23.55976303	ASP77 D	3147.166667	0.5
254	A	25.35290636	ASP254 A	2632.583333	0.76984127
193	D	22.13768484	ILE193 D	1936	0.888888889
196	D	24.19045343	VAL196 D	2499.75	0.80952381
208	C	26.3900255	ASP208 C	2502	0.952380952
124	C	7.762684909	THR124 C	89	0.928571429
62	D	18.42828625	VAL62 D	1556.875	0.841269841
46	A	12.59595197	GLU46 A	1393.533333	0.523809524
9	B	24.06732877	LYS9 B	3200.727273	0.531746032
284	A	24.41356176	ARG284 A	3395.708333	0.373015873
146	C	14.73669698	PHE146 C	1537.25	0.666666667
185	B	12.7174523	VAL185 B	977.0625	0.666666667
288	B	22.84749689	ASN288 B	3323.714286	0.26984127
65	D	18.25078653	ASP65 D	1979.833333	0.761904762
213	A	21.12119357	ASP213 A	2164	0.76984127
106	A	20.32001673	ALA106 A	2910	0.365079365
311	A	17.99476493	LYS311 A	3462.636364	0.087301587
189	C	20.9361666	GLU189 C	1645.8	0.888888889
92	B	8.474564945	SER92 B	1081.181818	0.26984127
58	B	10.60117418	PHE58 B	538.35	0.722222222
179	B	8.71239657	GLU179 B	415.9333333	0.761904762
127	A	6.601213601	VAL127 A	176.875	0.873015873
84	C	9.925386189	GLY84 C	1244.571429	0.30952381
159	C	12.17357466	PHE159 C	282.65	0.920634921
145	A	17.12657409	ILE145 A	2048.578947	0.682539683
192	B	21.4459187	THR192 B	1920.428571	0.857142857
158	B	13.00164597	ARG158 B	236.0416667	1
266	C	23.73396448	LYS266 C	3612.545455	0.111111111
31	D	19.6074547	ILE31 D	2703.578947	0.436507937
70	B	23.04198488	PRO70 B	3501.071429	0.166666667
89	C	9.104819054	PRO89 C	1498.214286	0.111111111
278	C	15.60384731	VAL278 C	2389.875	0.365079365
211	B	23.02782272	ASP211 B	2207.5	0.880952381
199	C	24.42647134	SER199 C	2484.636364	0.817460317
92	C	8.474564945	SER92 C	1086.636364	0.261904762
227	A	6.140284765	TYR227 A	1087.333333	0.206349206
14	C	13.74170983	GLY14 C	2376	0.214285714
179	A	8.71239657	GLU179 A	743.6666667	0.571428571
131	B	11.9285598	THR131 B	606.8571429	0.76984127
208	A	26.3900255	ASP208 A	2568.916667	0.912698413
82	A	9.831328038	THR82 A	1513.571429	0.174603175
158	C	13.00164597	ARG158 C	239.0416667	0.976190476
99	B	12.83083166	ALA99 B	1556.6	0.436507937
55	A	10.69971177	GLY55 A	167.4285714	0.888888889
269	B	23.8417629	HIS269 B	3899.941176	0.007936508
22	A	11.55154782	LEU22 A	2058	0.103174603
242	C	10.50548895	MET242 C	1156.705882	0.380952381
65	B	18.25078653	ASP65 B	1960.833333	0.777777778
121	C	12.56749004	MET121 C	1083.764706	0.626984127
106	C	20.32001673	ALA106 C	2871.6	0.388888889
24	D	12.34979275	PHE24 D	1806.85	0.341269841
199	B	24.42647134	SER199 B	2463	0.833333333
119	A	19.12025099	ILE119 A	2658.631579	0.444444444
83	C	11.92463488	ALA83 C	1192.8	0.563492063
13	D	14.12102379	ILE13 D	2518.578947	0.158730159
220	A	10.97961047	GLN220 A	1179.235294	0.420634921
303	C	15.58218034	LEU303 C	3470.736842	0.03968254
76	D	23.58849436	ALA76 D	3371.8	0.30952381
201	A	25.60031012	TRP201 A	2749.875	0.698412698
233	C	7.154383621	LYS233 C	789.9090909	0.46031746
266	A	23.73396448	LYS266 A	3834.090909	0.031746032
47	C	9.862787334	ALA47 C	1127.8	0.349206349
230	A	3.156563163	ILE230 A	1161.526316	0.119047619
34	A	23.30927622	GLU34 A	2762.533333	0.650793651
213	D	21.12119357	ASP213 D	2124	0.785714286
210	A	20.11527474	LEU210 A	2144.157895	0.714285714
303	A	15.58218034	LEU303 A	3675.157895	0.023809524
186	D	12.20757969	PRO186 D	1008.357143	0.634920635
132	B	14.77753951	HIS132 B	885.1764706	0.912698413
107	C	16.36378471	ILE107 C	2950.052632	0.222222222
164	C	19.0703388	GLN164 C	788.8235294	0.968253968
20	B	12.86534749	SER20 B	2161.909091	0.198412698
198	C	20.38441272	MET198 C	2110.352941	0.753968254
168	D	21.37545429	ASN168 D	1321.714286	0.944444444
153	D	5.195021463	ASP153 D	115.8333333	0.888888889
140	D	21.79378072	LEU140 D	2800.368421	0.555555556
48	B	11.19598897	GLU48 B	1005.733333	0.571428571
223	C	6.763627281	LYS223 C	884.1818182	0.341269841
206	A	29.10695087	GLY206 A	2878.571429	0.722222222
55	C	10.69971177	GLY55 C	167.4285714	0.888888889
76	A	23.58849436	ALA76 A	3389	0.277777778
219	A	11.90613145	HIS219 A	1304.235294	0.476190476
112	C	22.40261065	VAL112 C	3505.875	0.150793651
251	B	19.28952433	VAL251 B	2517.375	0.515873016
279	A	16.71169273	PRO279 A	2685.142857	0.301587302
45	A	15.19506301	VAL45 A	1657.375	0.698412698
13	B	14.12102379	ILE13 B	2528.157895	0.150793651
275	D	14.59337038	CYS275 D	2692.545455	0.134920635
163	C	16.67587782	GLN163 C	622.6470588	0.96031746
95	A	10.44990167	GLU95 A	1129.466667	0.396825397
181	A	5.996509235	GLY181 A	685.7142857	0.484126984
216	D	16.16518747	GLU216 D	1824.8	0.722222222
255	A	22.59176631	THR255 A	2468.642857	0.722222222
101	B	15.274385	VAL101 B	1961.875	0.563492063
68	C	21.89533304	ASP68 C	3009.166667	0.404761905
276	B	13.67853717	MET276 B	2561.529412	0.103174603
114	D	26.79169858	VAL114 D	3663.5625	0.246031746
47	A	9.862787334	ALA47 A	1125.8	0.357142857
147	B	11.90555412	GLY147 B	898.4285714	0.666666667
287	A	19.15983719	VAL287 A	3313.875	0.19047619
40	D	17.5265973	ILE40 D	2568.789474	0.444444444
68	D	21.89533304	ASP68 D	3009.833333	0.404761905
322	B	0	OXM322 B	1	0.547619048
286	B	21.42913302	GLY286 B	3306.428571	0.238095238
30	B	21.73181801	GLY30 B	2597.571429	0.642857143
107	A	16.36378471	ILE107 A	2989.105263	0.182539683
310	A	12.08061824	LEU310 A	3010.789474	0.007936508
270	A	25.78985037	GLY270 A	4057.857143	0
118	C	22.39027365	ALA118 C	3002	0.452380952
134	C	16.67707561	ALA134 C	1431.2	0.865079365
99	C	12.83083166	ALA99 C	1558.6	0.436507937
74	A	27.42737745	ARG74 A	3686.291667	0.095238095
308	B	18.62238529	GLU308 B	3464.733333	0.103174603
283	C	22.83192241	ASN283 C	3073.142857	0.444444444
206	C	29.10695087	GLY206 C	2809.857143	0.873015873
318	D	22.67987804	GLY318 D	3174.142857	0.365079365
200	C	27.17511474	ASP200 C	2646.666667	0.857142857
25	B	14.57279376	ALA25 B	2076.6	0.404761905
24	A	12.34979275	PHE24 A	1843.05	0.285714286
143	D	21.50061753	ASN143 D	2794.571429	0.53968254
148	A	8.498762439	SER148 A	658.4545455	0.595238095
230	C	3.156563163	ILE230 C	1133.105263	0.142857143
156	B	1.946155441	ARG156 B	18.875	0.849206349
116	A	26.6121728	PRO116 A	3540	0.388888889
30	C	21.73181801	GLY30 C	2646.142857	0.619047619
95	C	10.44990167	GLU95 C	1080.933333	0.428571429
226	A	2.589827214	ALA226 A	865.2	0.253968254
17	C	8.246343796	ALA17 C	2107	0.007936508
212	B	21.54095058	ALA212 B	2170.2	0.801587302
101	D	15.274385	VAL101 D	1965.125	0.555555556
176	C	9.038887763	ILE176 C	678.2631579	0.603174603
296	A	22.94771851	SER296 A	3742	0.03968254
19	D	10.70000584	GLY19 D	2129.285714	0.03968254
151	C	8.913173004	ASN151 C	304.2857143	0.849206349
21	C	10.7677467	THR21 C	2069.571429	0.071428571
196	B	24.19045343	VAL196 B	2513.875	0.801587302
54	A	7.097360495	HIS54 A	71.11764706	0.96031746
23	A	15.24185546	ALA23 A	2048.2	0.507936508
111	B	19.14981089	LEU111 B	3394.210526	0.150793651
28	A	16.52255516	GLN28 A	2338.705882	0.484126984
249	A	18.14899317	GLU249 A	2367.666667	0.563492063
216	B	16.16518747	GLU216 B	1820.533333	0.746031746
270	C	25.78985037	GLY270 C	3840.857143	0.047619048
118	A	22.39027365	ALA118 A	3047	0.412698413
191	D	18.92540148	ALA191 D	1767.6	0.817460317
178	B	11.29437466	GLY178 B	579.8571429	0.73015873
283	D	22.83192241	ASN283 D	3092.571429	0.420634921
126	C	6.467760895	PRO126 C	77.35714286	0.96031746
308	D	18.62238529	GLU308 D	3462.533333	0.111111111
290	D	20.98622034	THR290 D	3252	0.261904762
291	B	21.67106509	ILE291 B	3262.842105	0.261904762
272	B	24.01596981	SER272 B	3642.545455	0.071428571
200	A	27.17511474	ASP200 A	2721.75	0.785714286
189	B	20.9361666	GLU189 B	1656.2	0.880952381
156	C	1.946155441	ARG156 C	18.875	0.849206349
204	B	28.27190057	LEU204 B	3043.947368	0.650793651
298	B	22.01963799	LYS298 B	3669.863636	0.047619048
209	B	25.58352368	PRO209 B	2386.428571	0.944444444
135	C	18.51358747	GLN135 C	1887.529412	0.801587302
245	D	13.20651161	VAL245 D	1597	0.468253968
33	C	22.78330312	ARG33 C	2796.625	0.587301587
304	A	19.44017505	LYS304 A	3964.681818	0.007936508
244	A	10.65971754	GLY244 A	1451.142857	0.277777778
104	C	14.31315304	LEU104 C	2389.947368	0.261904762
236	B	2.145252899	THR236 B	76	0.746031746
123	C	6.936031286	ILE123 C	228.9473684	0.833333333
64	A	15.60559723	ILE64 A	1599.157895	0.801587302
256	C	24.21747344	ASN256 C	2297.285714	0.920634921
225	D	5.310895311	ALA225 D	576	0.531746032
16	D	11.40385062	GLY16 D	2211.142857	0.095238095
39	B	16.20089695	ASP39 B	2747.166667	0.253968254
40	A	17.5265973	ILE40 A	2591.526316	0.428571429
321	A	3.369285533	NAD321 A	5299.185714	0.03968254
281	A	20.71123304	LEU281 A	2824.421053	0.420634921
268	B	19.67011291	PHE268 B	3747.45	0.047619048
23	C	15.24185546	ALA23 C	2025	0.515873016
25	C	14.57279376	ALA25 C	2100.4	0.396825397
33	B	22.78330312	ARG33 B	2777.041667	0.619047619
216	A	16.16518747	GLU216 A	1859.6	0.706349206
275	A	14.59337038	CYS275 A	2957.272727	0.103174603
60	B	19.69551165	PRO60 B	988.0714286	0.944444444
182	B	8.65747827	ASP182 B	530.1666667	0.698412698
312	B	18.09946632	GLU312 B	3201	0.206349206
283	B	22.83192241	ASN283 B	3135.714286	0.396825397
94	A	8.958571147	LEU94 A	993.9473684	0.333333333
225	C	5.310895311	ALA225 C	573.6	0.555555556
267	D	25.53814108	ASP267 D	3669.5	0.19047619
121	B	12.56749004	MET121 B	1120.352941	0.603174603
228	C	7.823298345	LYS228 C	1127.727273	0.206349206
189	D	20.9361666	GLU189 D	1657.666667	0.880952381
53	B	11.71658982	GLN53 B	232.6470588	0.888888889
44	A	13.58154082	ARG44 A	1648.708333	0.5
203	D	28.00631475	PRO203 D	2988.642857	0.666666667
128	A	9.024543036	ASP128 A	313.6666667	0.817460317
286	A	21.42913302	GLY286 A	3372.428571	0.198412698
293	D	19.88562431	THR293 D	3012.214286	0.349206349
95	D	10.44990167	GLU95 D	1080.133333	0.428571429
195	B	22.51736161	GLY195 B	2422.285714	0.753968254
192	D	21.4459187	THR192 D	1924.428571	0.857142857
211	A	23.02782272	ASP211 A	2264.333333	0.849206349
104	A	14.31315304	LEU104 A	2430.789474	0.238095238
319	A	19.35327368	PHE319 A	3166.190476	0.261904762
12	A	14.59088801	VAL12 A	2633.75	0.150793651
75	D	27.54707638	ASP75 D	3554.333333	0.365079365
19	A	10.70000584	GLY19 A	2169.857143	0.023809524
225	B	5.310895311	ALA225 B	573.8	0.547619048
181	C	5.996509235	GLY181 C	333.1428571	0.738095238
89	D	9.104819054	PRO89 D	1494.5	0.119047619
51	D	6.537435277	ASP51 D	514.6666667	0.626984127
321	C	3.369285533	NAD321 C	5403.671429	0
123	B	6.936031286	ILE123 B	229.1578947	0.833333333
203	C	28.00631475	PRO203 C	2993	0.666666667
315	B	19.93744806	ALA315 B	3196	0.261904762
140	A	21.79378072	LEU140 A	2878.157895	0.476190476
25	A	14.57279376	ALA25 A	2121.4	0.388888889
21	B	10.7677467	THR21 B	2069.428571	0.071428571
243	B	8.422571104	SER243 B	1251.636364	0.19047619
248	B	15.47583051	ILE248 B	2144.052632	0.476190476
46	B	12.59595197	GLU46 B	1413.533333	0.5
305	C	17.60331054	ARG305 C	3789.833333	0.015873016
12	B	14.59088801	VAL12 B	2622	0.198412698
318	A	22.67987804	GLY318 A	3282.571429	0.293650794
225	A	5.310895311	ALA225 A	580.4	0.523809524
173	A	18.30215181	HIS173 A	1198.647059	0.904761905
65	C	18.25078653	ASP65 C	1969.166667	0.76984127
175	C	13.97655329	TYR175 C	915.9047619	0.841269841
297	A	24.92527653	ASP297 A	3869	0.023809524
11	A	18.19809847	ALA11 A	2817.8	0.333333333
203	B	28.00631475	PRO203 B	2985.357143	0.69047619
128	C	9.024543036	ASP128 C	303.3333333	0.857142857
286	C	21.42913302	GLY286 C	3251	0.26984127
293	B	19.88562431	THR293 B	3094.428571	0.325396825
130	A	10.68766509	ALA130 A	479.8	0.76984127
57	A	13.06524937	SER57 A	391.9090909	0.936507937
90	B	9.13380868	GLY90 B	1414	0.166666667
195	D	22.51736161	GLY195 D	2409.142857	0.761904762
202	D	29.43851008	THR202 D	2923.714286	0.722222222
217	C	15.48458882	GLU217 C	1614.733333	0.761904762
12	C	14.59088801	VAL12 C	2622.125	0.19047619
40	C	17.5265973	ILE40 C	2589.421053	0.436507937
75	B	27.54707638	ASP75 B	3556.5	0.341269841
84	A	9.925386189	GLY84 A	1264	0.293650794
30	D	21.73181801	GLY30 D	2617.285714	0.634920635
34	B	23.30927622	GLU34 B	2745.333333	0.658730159
85	D	7.053505866	PRO85 D	1503.214286	0.103174603
234	D	6.927237689	GLY234 D	533.2857143	0.642857143
296	B	22.94771851	SER296 B	3514.909091	0.150793651
229	D	4.868941774	ILE229 D	1028.210526	0.238095238
260	D	12.01976277	PRO260 D	1583.5	0.373015873
72	A	22.59532653	ILE72 A	3592.631579	0.079365079
203	A	28.00631475	PRO203 A	3063.571429	0.626984127
48	C	11.19598897	GLU48 C	998.8	0.579365079
153	C	5.195021463	ASP153 C	115.8333333	0.888888889
103	A	13.95681038	ILE103 A	2392.473684	0.23015873
26	D	16.78469857	ALA26 D	2180.8	0.579365079
316	B	19.45137029	GLN316 B	3254.411765	0.222222222
94	D	8.958571147	LEU94 D	928.4736842	0.404761905
305	A	17.60331054	ARG305 A	4009.708333	0
306	A	13.76081818	SER306 A	3853.545455	0
247	A	11.07762118	ILE247 A	1806.736842	0.134920635
55	B	10.69971177	GLY55 B	167.4285714	0.896825397
97	C	11.98483921	VAL97 C	1216.625	0.563492063
65	A	18.25078653	ASP65 A	1963.5	0.76984127
43	B	13.9716921	GLU43 B	1975.4	0.388888889
97	B	11.98483921	VAL97 B	1219.5	0.53968254
286	D	21.42913302	GLY286 D	3257	0.261904762
41	A	18.56646978	ALA41 A	2321.2	0.634920635
230	B	3.156563163	ILE230 B	1138.157895	0.142857143
264	B	19.09074985	MET264 B	2817.294118	0.357142857
280	A	17.07951595	THR280 A	2794.857143	0.285714286
298	C	22.01963799	LYS298 C	3727.318182	0.047619048
231	C	8.783669848	ASN231 C	1128.428571	0.246031746
26	C	16.78469857	ALA26 C	2229	0.563492063
109	A	22.61469498	PRO109 A	3329.285714	0.253968254
217	A	15.48458882	GLU217 A	1640.866667	0.746031746
102	A	16.9385894	ASN102 A	2233.857143	0.571428571
276	A	13.67853717	MET276 A	2823.882353	0.095238095
157	D	10.42405271	LEU157 D	109.7894737	0.984126984
31	C	19.6074547	ILE31 C	2720.736842	0.436507937
106	D	20.32001673	ALA106 D	2873.8	0.380952381
150	B	7.420869087	THR150 B	368	0.793650794
229	C	4.868941774	ILE229 C	1020.631579	0.261904762
133	D	15.91965794	VAL133 D	1132.125	0.904761905
97	A	11.98483921	VAL97 A	1252.25	0.531746032
187	A	15.81574336	LEU187 A	1514	0.80952381
150	D	7.420869087	THR150 D	368.5714286	0.785714286
41	B	18.56646978	ALA41 B	2324.8	0.626984127
220	D	10.97961047	GLN220 D	1162.411765	0.444444444
164	D	19.0703388	GLN164 D	789.1764706	0.96031746
310	B	12.08061824	LEU310 B	2746.684211	0.047619048
285	B	24.66321877	GLN285 B	3360.529412	0.428571429
68	B	21.89533304	ASP68 B	3010.833333	0.396825397
289	A	22.70377	ASN289 A	3401.428571	0.214285714
26	B	16.78469857	ALA26 B	2179.4	0.579365079
79	D	17.1557945	VAL79 D	2615.125	0.357142857
194	D	21.03146141	GLY194 D	2259.285714	0.714285714
55	D	10.69971177	GLY55 D	167.4285714	0.896825397
7	A	28.42707959	PRO7 A	3314.428571	0.420634921
190	A	20.54977686	SER190 A	1890.363636	0.817460317
15	A	14.47391789	ALA15 A	2279.4	0.317460317
272	A	24.01596981	SER272 A	3857.454545	0.023809524
18	A	6.190712479	VAL18 A	2060.125	0.047619048
209	C	25.58352368	PRO209 C	2405.714286	0.936507937
171	B	20.66525129	ASN171 B	1348.571429	0.912698413
279	D	16.71169273	PRO279 D	2436.785714	0.452380952
208	B	26.3900255	ASP208 B	2479.833333	0.968253968
294	B	22.67295777	PRO294 B	3215.857143	0.349206349
160	B	11.73388222	LEU160 B	290	0.865079365
29	D	18.3341375	ARG29 D	2548.791667	0.484126984
26	A	16.78469857	ALA26 A	2246	0.547619048
109	C	22.61469498	PRO109 C	3286.571429	0.293650794
120	A	17.0984528	TYR120 A	2209.285714	0.611111111
146	D	14.73669698	PHE146 D	1528.95	0.682539683
73	D	22.18716372	CYS73 D	3562.181818	0.111111111
78	B	17.37197726	MET78 B	2794.352941	0.30952381
214	D	19.19116958	LYS214 D	2024.909091	0.746031746
306	C	13.76081818	SER306 C	3631.363636	0.007936508
229	A	4.868941774	ILE229 A	1042.842105	0.222222222
165	A	21.26961591	THR165 A	847.3571429	0.976190476
23	B	15.24185546	ALA23 B	2019.2	0.523809524
66	C	18.2186561	GLY66 C	2347.428571	0.587301587
155	C	9.166998255	ALA155 C	83	0.952380952
198	D	20.38441272	MET198 D	2077.941176	0.761904762
170	C	19.38298496	LYS170 C	1538	0.865079365
267	C	25.53814108	ASP267 C	3720.666667	0.079365079
32	B	23.02381324	ALA32 B	2753.2	0.642857143
252	D	21.42535528	LEU252 D	2612.263158	0.603174603
289	C	22.70377	ASN289 C	3265	0.325396825
137	A	20.04115166	LEU137 A	2459.578947	0.626984127
56	A	12.71009378	SER56 A	277.8181818	0.96031746
191	B	18.92540148	ALA191 B	1772.4	0.80952381
142	B	22.20100921	GLU142 B	2877.933333	0.53968254
214	C	19.19116958	LYS214 C	2025	0.746031746
306	B	13.76081818	SER306 B	3590.090909	0.007936508
15	C	14.47391789	ALA15 C	2270.6	0.325396825
85	A	7.053505866	PRO85 A	1520.928571	0.079365079
224	B	7.689642775	ASN224 B	837	0.444444444
61	D	21.29669092	THR61 D	1363.428571	0.936507937
184	C	6.482170856	GLU184 C	715.4666667	0.484126984
242	B	10.50548895	MET242 B	1199.294118	0.373015873
52	C	10.29601675	MET52 C	421.5882353	0.801587302
202	A	29.43851008	THR202 A	3004.285714	0.5
236	A	2.145252899	THR236 A	76	0.746031746
36	D	20.32216448	VAL36 D	2686.75	0.492063492
269	C	23.8417629	HIS269 C	3886.588235	0.007936508
288	C	22.84749689	ASN288 C	3261.714286	0.341269841
167	B	21.73716102	VAL167 B	1238.375	0.968253968
133	A	15.91965794	VAL133 A	1161.125	0.888888889
214	B	19.19116958	LYS214 B	2019.409091	0.753968254
82	C	9.831328038	THR82 C	1514.285714	0.166666667
59	B	12.45943277	TYR59 B	745.9047619	0.738095238
16	A	11.40385062	GLY16 A	2238.857143	0.079365079
91	A	7.712719948	GLN91 A	1347.882353	0.126984127
66	A	18.2186561	GLY66 A	2344.857143	0.587301587
63	B	19.42039773	SER63 B	1678	0.833333333
67	D	20.47962736	SER67 D	2724.181818	0.468253968
258	B	18.27927622	ILE258 B	2189.421053	0.674603175
46	C	12.59595197	GLU46 C	1395.533333	0.515873016
71	A	27.09768116	GLU71 A	3647.333333	0.261904762
214	A	19.19116958	LYS214 A	2063.454545	0.73015873
137	C	20.04115166	LEU137 C	2397.789474	0.658730159
56	C	12.71009378	SER56 C	277.8181818	0.96031746
278	B	15.60384731	VAL278 B	2408.25	0.341269841
210	D	20.11527474	LEU210 D	2092.894737	0.738095238
262	C	12.00792459	SER262 C	1748.454545	0.285714286
249	C	18.14899317	GLU249 C	2313	0.619047619
223	A	6.763627281	LYS223 A	904.2727273	0.325396825
277	A	10.77227618	SER277 A	2549	0
85	C	7.053505866	PRO85 C	1497.5	0.103174603
107	B	16.36378471	ILE107 B	2956.684211	0.206349206
44	C	13.58154082	ARG44 C	1652.375	0.484126984
96	A	6.258755627	LEU96 A	886.2105263	0.388888889
184	A	6.482170856	GLU184 A	965.8666667	0.325396825
71	B	27.09768116	GLU71 B	3643.4	0.261904762
150	C	7.420869087	THR150 C	369.5714286	0.777777778
145	C	17.12657409	ILE145 C	1972.894737	0.73015873
49	A	12.27194276	VAL49 A	750.375	0.714285714
64	B	15.60559723	ILE64 B	1596	0.801587302
288	A	22.84749689	ASN288 A	3393.428571	0.222222222
224	D	7.689642775	ASN224 D	840.4285714	0.436507937
7	D	28.42707959	PRO7 D	3308.5	0.476190476
139	C	23.95860415	GLY139 C	2633.571429	0.698412698
119	B	19.12025099	ILE119 B	2634.421053	0.46031746
248	C	15.47583051	ILE248 C	2129.526316	0.484126984
193	A	22.13768484	ILE193 A	2033.052632	0.873015873
14	A	13.74170983	GLY14 A	2384.571429	0.206349206
62	B	18.42828625	VAL62 B	1493.125	0.873015873
96	B	6.258755627	LEU96 B	867.8947368	0.388888889
177	A	12.61324205	ALA177 A	941.6	0.69047619
158	A	13.00164597	ARG158 A	239.4583333	0.968253968
108	B	18.83911192	MET108 B	3021.882353	0.285714286
218	D	13.17452352	ILE218 D	1196.263158	0.642857143
127	B	6.601213601	VAL127 B	174.375	0.880952381
27	A	16.82914867	ALA27 A	2262.8	0.53968254
139	B	23.95860415	GLY139 B	2640.714286	0.69047619
121	A	12.56749004	MET121 A	1110.823529	0.603174603
54	B	7.097360495	HIS54 B	71.11764706	0.96031746
294	D	22.67295777	PRO294 D	3119.928571	0.388888889
277	C	10.77227618	SER277 C	2242.090909	0.015873016
111	A	19.14981089	LEU111 A	3421.052632	0.150793651
132	C	14.77753951	HIS132 C	882.8235294	0.912698413
119	C	19.12025099	ILE119 C	2609.894737	0.468253968
83	A	11.92463488	ALA83 A	1206.4	0.555555556
76	B	23.58849436	ALA76 B	3373.8	0.293650794
228	A	7.823298345	LYS228 A	1159.636364	0.198412698
110	D	24.3644916	ASN110 D	3429.357143	0.317460317
220	C	10.97961047	GLN220 C	1158.882353	0.452380952
252	B	21.42535528	LEU252 B	2630.578947	0.579365079
90	C	9.13380868	GLY90 C	1416	0.150793651
94	C	8.958571147	LEU94 C	928.8947368	0.380952381
201	C	25.60031012	TRP201 C	2679.5	0.746031746
295	A	19.95148421	VAL295 A	3503.875	0.126984127
170	D	19.38298496	LYS170 D	1387.909091	0.873015873
136	A	20.4564822	LYS136 A	2282.363636	0.674603175
51	A	6.537435277	ASP51 A	527.1666667	0.603174603
139	A	23.95860415	GLY139 A	2703.857143	0.674603175
248	A	15.47583051	ILE248 A	2182.052632	0.468253968
228	B	7.823298345	LYS228 B	1126.909091	0.214285714
63	C	19.42039773	SER63 C	1687.090909	0.825396825
244	B	10.65971754	GLY244 B	1424.857143	0.285714286
153	B	5.195021463	ASP153 B	115.8333333	0.920634921
177	C	12.61324205	ALA177 C	728	0.80952381
212	C	21.54095058	ALA212 C	2177.8	0.801587302
188	C	15.54343225	TRP188 C	1243.291667	0.857142857
137	B	20.04115166	LEU137 B	2404.526316	0.650793651
101	C	15.274385	VAL101 C	1963.5	0.555555556
237	A	6.046846782	ASN237 A	414.5714286	0.682539683
157	B	10.42405271	LEU157 B	109.7894737	0.984126984
197	D	25.37850721	PRO197 D	2410	0.928571429
10	B	18.01695241	LEU10 B	2899.736842	0.293650794
88	B	8.33430747	LYS88 B	1501.090909	0.047619048
219	C	11.90613145	HIS219 C	1279.882353	0.492063492
217	D	15.48458882	GLU217 D	1616.733333	0.753968254
132	A	14.77753951	HIS132 A	900.8235294	0.888888889
42	A	17.53184477	LYS42 A	2179.181818	0.658730159
307	A	16.77527508	ALA307 A	3781	0.007936508
253	A	23.40716397	HIS253 A	2598.588235	0.682539683
66	D	18.2186561	GLY66 D	2358.285714	0.571428571
275	B	14.59337038	CYS275 B	2742.727273	0.111111111
90	A	9.13380868	GLY90 A	1462	0.134920635
182	A	8.65747827	ASP182 A	867.1666667	0.5
266	D	23.73396448	LYS266 D	3565.636364	0.158730159
255	C	22.63517135	THR255 C	2412.142857	0.76984127
253	C	23.40716397	HIS253 C	2542.058824	0.73015873
158	D	13.00164597	ARG158 D	236.4583333	0.992063492
295	C	19.95148421	VAL295 C	3293	0.214285714
18	C	6.190712479	VAL18 C	2052.375	0.055555556
31	B	19.6074547	ILE31 B	2681.789474	0.452380952
273	B	21.86733088	ASP273 B	3434.25	0.182539683
282	A	16.73922056	LEU282 A	2889.842105	0.238095238
98	D	14.99355612	GLY98 D	1446.714286	0.777777778
287	C	19.15983719	VAL287 C	3187.875	0.23015873
180	B	2.143013999	HIS180 B	109.0555556	0.650793651
14	D	13.74170983	GLY14 D	2370.285714	0.222222222
261	C	12.12019195	VAL261 C	1664.375	0.357142857
310	C	12.08061824	LEU310 C	2821.736842	0.03968254
195	A	22.51736161	GLY195 A	2513.142857	0.682539683
80	C	12.71432149	VAL80 C	2194.625	0.150793651
17	B	8.246343796	ALA17 B	2118.4	0
148	B	8.498762439	SER148 B	631.3636364	0.650793651
74	C	27.42737745	ARG74 C	3677.291667	0.166666667
99	A	12.83083166	ALA99 A	1591.8	0.420634921
185	A	12.7174523	VAL185 A	1226.0625	0.587301587
241	D	8.621170106	GLY241 D	1061.142857	0.30952381
105	B	19.26002526	LYS105 B	2754.727273	0.404761905
237	C	6.046846782	ASN237 C	403.8571429	0.73015873
148	C	8.498762439	SER148 C	634.8181818	0.642857143
197	B	25.37850721	PRO197 B	2420.785714	0.920634921
126	A	6.467760895	PRO126 A	77.35714286	0.96031746
143	B	21.50061753	ASN143 B	2813.857143	0.507936508
248	D	15.47583051	ILE248 D	2125	0.5
50	C	8.331491223	LEU50 C	624.9473684	0.634920635
215	B	17.26588755	ARG215 B	2011.041667	0.714285714
233	A	7.154383621	LYS233 A	797	0.452380952
270	B	25.78985037	GLY270 B	3851.428571	0.03968254
255	D	22.63517135	THR255 D	2439.928571	0.746031746
192	A	21.4459187	THR192 A	2043.714286	0.825396825
17	A	8.246343796	ALA17 A	2121.6	0
266	B	23.73396448	LYS266 B	3634.363636	0.071428571
176	A	9.038887763	ILE176 A	789	0.547619048
309	B	14.18788166	THR309 B	3190.5	0.063492063
116	B	26.6121728	PRO116 B	3515.571429	0.404761905
84	D	9.925386189	GLY84 D	1256	0.301587302
206	B	29.10695087	GLY206 B	2792.142857	0.936507937
143	C	21.50061753	ASN143 C	2801.428571	0.531746032
91	B	7.712719948	GLN91 B	1296.941176	0.158730159
227	C	6.140284765	TYR227 C	1011.238095	0.285714286
28	C	16.52255516	GLN28 C	2337.529412	0.5
57	D	13.06524937	SER57 D	393.5454545	0.936507937
96	D	6.258755627	LEU96 D	865.6842105	0.388888889
195	C	22.51736161	GLY195 C	2430.285714	0.738095238
29	B	18.3341375	ARG29 B	2530.458333	0.492063492
80	A	12.71432149	VAL80 A	2179.75	0.166666667
56	B	12.71009378	SER56 B	277.8181818	0.968253968
93	C	3.011054633	ARG93 C	773.4583333	0.404761905
151	D	8.913173004	ASN151 D	302.1428571	0.849206349
293	A	19.88562431	THR293 A	3214.785714	0.246031746
232	B	9.745441704	GLY232 B	987.8571429	0.420634921
292	A	23.16936454	ASN292 A	3386	0.238095238
238	D	7.736107031	TYR238 D	719.3809524	0.53968254
150	A	7.420869087	THR150 A	391.5714286	0.738095238
294	C	22.67295777	PRO294 C	3190.428571	0.349206349
209	D	25.58352368	PRO209 D	2411.071429	0.928571429
135	A	18.51358747	GLN135 A	1940.588235	0.785714286
50	A	8.331491223	LEU50 A	625.6842105	0.626984127
215	D	17.26588755	ARG215 D	2004.875	0.722222222
259	A	13.91389956	LEU259 A	2017.368421	0.380952381
48	A	11.19598897	GLU48 A	995.6	0.579365079
29	C	18.3341375	ARG29 C	2585.375	0.46031746
192	C	21.4459187	THR192 C	1939.142857	0.841269841
194	C	21.03146141	GLY194 C	2282.714286	0.698412698
64	C	15.60559723	ILE64 C	1612.526316	0.793650794
120	B	17.0984528	TYR120 B	2183.761905	0.626984127
166	B	22.67323993	GLY166 B	975.4285714	0.992063492
276	D	13.67853717	MET276 D	2521.294118	0.126984127
273	D	21.86733088	ASP273 D	3382.416667	0.206349206
98	C	14.99355612	GLY98 C	1445.285714	0.785714286
200	D	27.17511474	ASP200 D	2626.333333	0.984126984
250	D	18.36726814	ALA250 D	2371.3	0.579365079
322	A	0	OXM322 A	1	0.547619048
126	D	6.467760895	PRO126 D	77.35714286	0.96031746
155	B	9.166998255	ALA155 B	82.2	0.968253968
268	D	19.67011291	PHE268 D	3672.05	0.071428571
280	B	17.07951595	THR280 B	2656.142857	0.333333333
33	D	22.78330312	ARG33 D	2808.208333	0.571428571
216	C	16.16518747	GLU216 C	1822.8	0.738095238
131	A	11.9300979	THR131 A	615.7142857	0.761904762
107	D	16.36378471	ILE107 D	2952.789474	0.214285714
182	D	8.65747827	ASP182 D	528.3333333	0.698412698
35	D	19.79852489	ILE35 D	2557.052632	0.523809524
56	D	12.71009378	SER56 D	277.8181818	0.968253968
205	D	30.21125678	PRO205 D	2979.357143	0.158730159
93	A	3.011054633	ARG93 A	851.125	0.357142857
265	C	17.81595341	LEU265 C	3230.526316	0.166666667
250	C	18.36726814	ALA250 C	2370.7	0.579365079
277	B	10.77227618	SER277 B	2252.272727	0.007936508
144	B	20.74670359	GLN144 B	2543.705882	0.595238095
161	A	15.62217069	ILE161 A	398.3157895	0.976190476
285	A	24.66321877	GLN285 A	3420.764706	0.380952381
99	D	12.83083166	ALA99 D	1559.8	0.436507937
319	D	19.35327368	PHE319 D	3068.857143	0.293650794
186	A	12.20757969	PRO186 A	1225.357143	0.571428571
284	D	24.41356176	ARG284 D	3294.041667	0.468253968
37	B	16.29458143	LEU37 B	2455.105263	0.404761905
145	D	17.12657409	ILE145 D	1960.894737	0.753968254
173	D	18.30215181	HIS173 D	1122.647059	0.912698413
317	C	16.9798765	PHE317 C	3111.95	0.158730159
194	A	21.03146141	GLY194 A	2365	0.674603175
70	D	23.04198488	PRO70 D	3499.142857	0.174603175
36	C	20.32216448	VAL36 C	2680	0.5
19	C	10.70000584	GLY19 C	2156.142857	0.031746032
186	B	12.20757969	PRO186 B	1024.785714	0.611111111
138	A	21.85652646	THR138 A	2563.428571	0.666666667
287	B	19.15983719	VAL287 B	3241.875	0.222222222
98	A	14.99355612	GLY98 A	1481.285714	0.753968254
162	C	17.24263608	ALA162 C	489.6	0.992063492
53	A	11.71658982	GLN53 A	232.6470588	0.888888889
123	D	6.936031286	ILE123 D	229.2631579	0.817460317
61	C	21.29669092	THR61 C	1295.285714	0.944444444
15	D	14.47391789	ALA15 D	2259.4	0.325396825
100	D	11.32937695	THR100 D	1537	0.333333333
60	A	19.69551165	PRO60 A	990.7857143	0.936507937
293	C	19.88562431	THR293 C	3057.5	0.325396825
239	D	6.077536425	ALA239 D	666.2	0.5
118	B	22.39027365	ALA118 B	3020.8	0.436507937
131	C	11.9300979	THR131 C	606.4285714	0.825396825
262	D	12.00792459	SER262 D	1715.909091	0.341269841
46	D	12.59595197	GLU46 D	1380.733333	0.531746032
222	D	6.825872179	VAL222 D	547.125	0.587301587
180	D	2.143013999	HIS180 D	108.9444444	0.682539683
135	D	18.51358747	GLN135 D	1888	0.801587302
141	B	23.31974162	PRO141 B	2866.714286	0.603174603
318	C	22.67987804	GLY318 C	3180.428571	0.357142857
240	B	4.551924099	ILE240 B	965.7368421	0.325396825
316	C	19.45137029	GLN316 C	3291.588235	0.198412698
168	A	21.37545429	ASN168 A	1444.142857	0.928571429
88	C	8.33430747	LYS88 C	1501	0.063492063
221	B	9.155209446	GLU221 B	912.2666667	0.515873016
175	A	13.97655329	TYR175 A	1012.761905	0.817460317
72	C	22.59532653	ILE72 C	3590.947368	0.087301587
304	D	19.44017505	LYS304 D	3662.5	0.079365079
25	D	14.57279376	ALA25 D	2065.2	0.412698413
140	C	21.79378072	LEU140 C	2807.210526	0.555555556
319	B	19.35327368	PHE319 B	3049.619048	0.317460317
233	B	7.154383621	LYS233 B	789	0.46031746
246	A	13.54520587	ASP246 A	1447.833333	0.571428571
71	C	27.09768116	GLU71 C	3642.266667	0.26984127
42	B	17.53184477	LYS42 B	2183.363636	0.650793651
38	B	18.39685174	GLU38 B	2727.6	0.373015873
81	A	11.60739661	ILE81 A	1732.894737	0.26984127
16	B	11.40385062	GLY16 B	2238.571429	0.087301587
83	B	11.92463488	ALA83 B	1230.2	0.53968254
35	B	19.79852489	ILE35 B	2539.894737	0.555555556
148	D	8.498762439	SER148 D	633.9090909	0.650793651
20	D	12.86534749	SER20 D	2134.636364	0.214285714
163	D	16.67587782	GLN163 D	625.9411765	0.952380952
127	C	6.601213601	VAL127 C	174.625	0.873015873
239	B	6.077536425	ALA239 B	725.8	0.468253968
207	B	24.51623407	HIS207 B	2467.941176	0.841269841
153	A	5.195021463	ASP153 A	135.1666667	0.873015873
177	B	12.61324205	ALA177 B	725.6	0.817460317
49	D	12.27194276	VAL49 D	736	0.714285714
134	A	16.67707561	ALA134 A	1470.6	0.825396825
169	D	15.57463682	VAL169 D	1146.625	0.880952381
94	B	8.958571147	LEU94 B	924.4736842	0.404761905
235	B	4.957135867	ALA235 B	275.4	0.817460317
81	B	11.60739661	ILE81 B	1744.473684	0.253968254
197	C	25.37850721	PRO197 C	2436.928571	0.920634921
265	B	17.81595341	LEU265 B	3256.105263	0.142857143
88	A	8.33430747	LYS88 A	1535.636364	0.03968254
198	A	20.38441272	MET198 A	2181.705882	0.706349206
41	C	18.56646978	ALA41 C	2320.8	0.642857143
231	B	8.783669848	ASN231 B	1130.428571	0.238095238
231	A	8.783669848	ASN231 A	1149.428571	0.222222222
246	C	13.54520587	ASP246 C	1413.5	0.587301587
263	A	16.16937878	SER263 A	2518	0.325396825
102	C	16.9385894	ASN102 C	2192.714286	0.603174603
39	C	16.20089695	ASP39 C	2740.166667	0.261904762
273	A	21.86733088	ASP273 A	3650.5	0.063492063
31	A	19.6074547	ILE31 A	2727.894737	0.420634921
125	B	2.129148186	ASN125 B	18.14285714	0.96031746
282	B	16.73922056	LEU282 B	2819.684211	0.261904762
51	B	6.537435277	ASP51 B	528.5	0.571428571
145	B	17.12657409	ILE145 B	1969.526316	0.738095238
167	A	21.73716102	VAL167 A	1298.25	0.96031746
300	B	20.81765494	LEU300 B	3618.315789	0.095238095
149	A	7.546844241	GLY149 A	512.1428571	0.666666667
315	D	19.93744806	ALA315 D	3226	0.238095238
310	D	12.08061824	LEU310 D	2796.578947	0.047619048
317	A	16.9798765	PHE317 A	3215.2	0.103174603
10	C	18.01695241	LEU10 C	2908.684211	0.293650794
188	D	15.54343225	TRP188 D	1245.083333	0.857142857
102	B	16.9385894	ASN102 B	2194.571429	0.603174603
271	B	20.1075775	ILE271 B	3765.105263	0.03968254
105	C	19.26002526	LYS105 C	2750.090909	0.412698413
103	C	13.95681038	ILE103 C	2353.842105	0.246031746
197	A	25.37850721	PRO197 A	2517.714286	0.849206349
10	A	18.01695241	LEU10 A	2921	0.285714286
271	A	20.1075775	ILE271 A	3979.631579	0
38	D	18.39685174	GLU38 D	2717.333333	0.388888889
113	B	26.29948222	LYS113 B	3719.454545	0.119047619
299	D	19.01823244	GLU299 D	3412.8	0.142857143
124	B	7.762684909	THR124 B	89	0.928571429
42	C	17.53184477	LYS42 C	2180.909091	0.650793651
212	D	21.54095058	ALA212 D	2178	0.801587302
314	B	16.71539898	ALA314 B	3076.6	0.134920635
289	B	22.70377	ASN289 B	3332.785714	0.261904762
290	C	20.98622034	THR290 C	3253.285714	0.253968254
9	D	24.06732877	LYS9 D	3207.272727	0.523809524
263	C	16.16937878	SER263 C	2297.454545	0.468253968
256	B	24.21747344	ASN256 B	2380.428571	0.880952381
316	D	19.45137029	GLN316 D	3281.411765	0.206349206
22	B	11.55154782	LEU22 B	2029.789474	0.119047619
40	B	17.5265973	ILE40 B	2594.789474	0.420634921
116	C	26.6121728	PRO116 C	3501.285714	0.436507937
151	A	8.913173004	ASN151 A	313.7142857	0.80952381
47	D	9.862787334	ALA47 D	1109.8	0.365079365
274	D	17.12725632	ILE274 D	3106.894737	0.182539683
18	D	6.190712479	VAL18 D	2022.375	0.055555556
167	C	21.73716102	VAL167 C	1275.5	0.96031746
136	B	20.4564822	LYS136 B	2227.545455	0.682539683
300	D	20.81765494	LEU300 D	3577.315789	0.111111111
198	B	20.38441272	MET198 B	2078.235294	0.761904762
174	A	15.40554488	ALA174 A	830.6	0.936507937
159	B	12.17357466	PHE159 B	285.35	0.920634921
103	B	13.95681038	ILE103 B	2355.526316	0.246031746
79	A	17.1557945	VAL79 A	2623	0.349206349
320	C	18.36076777	FBP320 C	3999.966667	0
290	B	20.98622034	THR290 B	3326.714286	0.214285714
296	C	22.94771851	SER296 C	3532.454545	0.134920635
232	C	9.745441704	GLY232 C	987.5714286	0.484126984
241	A	8.621170106	GLY241 A	1118.857143	0.23015873
299	C	19.01823244	GLU299 C	3489.133333	0.119047619
309	D	14.18788166	THR309 D	3208.142857	0.063492063
82	B	9.831328038	THR82 B	1543.714286	0.134920635
144	D	20.74670359	GLN144 D	2529.588235	0.626984127
97	D	11.98483921	VAL97 D	1218.25	0.547619048
167	D	21.73716102	VAL167 D	1244.5	0.968253968
283	A	22.83192241	ASN283 A	3196.142857	0.365079365
117	B	26.1735136	ASN117 B	3341.714286	0.547619048
138	B	21.85652646	THR138 B	2504.857143	0.666666667
281	C	20.71123304	LEU281 C	2688.526316	0.515873016
62	C	18.42828625	VAL62 C	1499.75	0.865079365
119	D	19.12025099	ILE119 D	2620.947368	0.468253968
202	C	29.43851008	THR202 C	2932.857143	0.579365079
217	B	15.48458882	GLU217 B	1609	0.76984127
289	D	22.70377	ASN289 D	3265.714286	0.317460317
290	A	20.98622034	THR290 A	3405.428571	0.182539683
36	B	20.32216448	VAL36 B	2679.5	0.5
152	A	2.538236593	LEU152 A	198.6842105	0.571428571
269	A	23.8417629	HIS269 A	4100.823529	0
133	C	15.91965794	VAL133 C	1132.125	0.904761905
249	B	18.14899317	GLU249 B	2332.866667	0.595238095
193	B	22.13768484	ILE193 B	1926.421053	0.896825397
245	A	13.20651161	VAL245 A	1639.5	0.444444444
91	C	7.712719948	GLN91 C	1298.235294	0.150793651
13	C	14.12102379	ILE13 C	2513.421053	0.166666667
220	B	10.97961047	GLN220 B	1156.764706	0.46031746
174	C	15.40554488	ALA174 C	786.1	0.936507937
252	A	21.42535528	LEU252 A	2661.210526	0.571428571
251	D	19.28952433	VAL251 D	2494.5	0.53968254
86	A	5.684275152	ARG86 A	1709.791667	0.071428571
242	D	10.50548895	MET242 D	1151.294118	0.388888889
126	B	6.467760895	PRO126 B	77.35714286	0.96031746
232	A	9.745441704	GLY232 A	999.8571429	0.412698413
57	B	13.06524937	SER57 B	391.9090909	0.936507937
262	A	11.86462983	SER262 A	1935.181818	0.182539683
82	D	9.831328038	THR82 D	1537.142857	0.142857143
259	C	13.91389956	LEU259 C	1828.736842	0.444444444
274	A	17.12725632	ILE274 A	3373.578947	0.087301587
28	D	16.52255516	GLN28 D	2292.705882	0.515873016
211	D	23.02782272	ASP211 D	2218.166667	0.865079365
259	B	13.91389956	LEU259 B	1921.052632	0.404761905
254	D	25.35290636	ASP254 D	2593.083333	0.793650794
160	A	11.73388222	LEU160 A	290.4210526	0.865079365
9	A	24.06732877	LYS9 A	3217.545455	0.515873016
258	D	18.27927622	ILE258 D	2106.947368	0.69047619
49	C	12.27194276	VAL49 C	751.375	0.706349206
166	D	22.67323993	GLY166 D	981.1428571	0.984126984
152	C	2.538236593	LEU152 C	192	0.595238095
37	C	16.29458143	LEU37 C	2444.052632	0.420634921
149	D	7.546844241	GLY149 D	489.8571429	0.682539683
177	D	12.61324205	ALA177 D	724	0.817460317
121	D	12.56749004	MET121 D	1102.352941	0.611111111
240	C	4.551924099	ILE240 C	916.0526316	0.373015873
50	D	8.331491223	LEU50 D	616.3684211	0.666666667
100	C	11.32937695	THR100 C	1537.285714	0.333333333
196	A	24.19045343	VAL196 A	2602.125	0.738095238
13	A	14.12102379	ILE13 A	2525.736842	0.158730159
87	C	2.902687892	GLN87 C	1014.470588	0.198412698
252	C	21.42535528	LEU252 C	2609.842105	0.611111111
32	D	23.02381324	ALA32 D	2777.6	0.634920635
176	B	9.038887763	ILE176 B	676.2631579	0.603174603
8	B	25.83985296	THR8 B	3209.428571	0.603174603
142	A	22.20100921	GLU142 A	2955.533333	0.46031746
226	C	2.589827214	ALA226 C	837	0.317460317
27	C	16.82914867	ALA27 C	2251.2	0.547619048
69	B	24.54264342	ASP69 B	3333.166667	0.444444444
43	C	13.9716921	GLU43 C	1983.4	0.380952381
122	C	10.71418653	LEU122 C	511.6842105	0.753968254
79	C	17.1557945	VAL79 C	2613	0.357142857
111	C	19.14981089	LEU111 C	3389.842105	0.158730159
122	D	10.71418653	LEU122 D	514.1052632	0.746031746
179	D	8.71239657	GLU179 D	415	0.76984127
110	B	24.3644916	ASN110 B	3433.5	0.30952381
160	C	11.73388222	LEU160 C	289.0526316	0.873015873
178	A	11.29437466	GLY178 A	876.4285714	0.619047619
125	D	2.129148186	ASN125 D	18.14285714	0.96031746
104	D	14.31315304	LEU104 D	2392.052632	0.261904762
253	D	23.40716397	HIS253 D	2550.882353	0.73015873
11	B	18.19809847	ALA11 B	2801.2	0.349206349
205	A	30.21125678	PRO205 A	3048.071429	0
78	A	17.37197726	MET78 A	2815.764706	0.285714286
257	D	17.16587283	ARG257 D	2008.375	0.714285714
59	A	12.45943277	TYR59 A	746.8571429	0.738095238
229	B	4.868941774	ILE229 B	1020.631579	0.261904762
51	C	6.537435277	ASP51 C	528.5	0.571428571
44	D	13.58154082	ARG44 D	1624.875	0.515873016
263	B	16.16937878	SER263 B	2334.181818	0.468253968
68	A	21.89533304	ASP68 A	3007.5	0.404761905
205	B	30.21125678	PRO205 B	2965.928571	0.380952381
240	A	4.551924099	ILE240 A	978.0526316	0.325396825
50	B	8.331491223	LEU50 B	629.1052632	0.611111111
235	D	4.957135867	ALA235 D	278.6	0.746031746
301	B	20.87239212	ALA301 B	3610.2	0.103174603
110	C	24.3644916	ASN110 C	3427.214286	0.341269841
87	A	2.902687892	GLN87 A	1031.411765	0.166666667
317	D	16.9798765	PHE317 D	3105.35	0.166666667
100	A	11.32937695	THR100 A	1558.428571	0.325396825
206	D	29.10695087	GLY206 D	2815.571429	0.801587302
222	C	6.825872179	VAL222 C	547.25	0.587301587
142	C	22.20100921	GLU142 C	2869.933333	0.547619048
83	D	11.92463488	ALA83 D	1207.6	0.53968254
234	A	6.927237689	GLY234 A	531	0.650793651
291	A	21.67106509	ILE291 A	3327.578947	0.222222222
265	A	17.81595341	LEU265 A	3463.157895	0.079365079
155	A	9.166998255	ALA155 A	83.2	0.952380952
268	A	19.67011291	PHE268 A	3941.65	0.015873016
264	D	19.09074985	MET264 D	2751.529412	0.396825397
261	B	12.12019195	VAL261 B	1718.125	0.341269841
307	C	16.77527508	ALA307 C	3567.1	0.031746032
292	C	23.16936454	ASN292 C	3229.285714	0.373015873
301	C	20.87239212	ALA301 C	3650.7	0.079365079
115	B	24.39186012	ALA115 B	3572.6	0.206349206
184	D	6.482170856	GLU184 D	712.8	0.492063492
182	C	8.65747827	ASP182 C	534.1666667	0.69047619
71	D	27.09768116	GLU71 D	3641.266667	0.293650794
246	D	13.54520587	ASP246 D	1405.666667	0.595238095
114	C	26.79169858	VAL114 C	3660.1875	0.253968254
69	A	24.54264342	ASP69 A	3332.5	0.452380952
183	B	10.44395983	SER183 B	647	0.682539683
78	C	17.37197726	MET78 C	2790.235294	0.317460317
257	B	17.16587283	ARG257 B	2045.5	0.706349206
282	C	16.73922056	LEU282 C	2759.368421	0.285714286
53	C	11.71658982	GLN53 C	231	0.944444444
44	B	13.58154082	ARG44 B	1659.958333	0.484126984
298	A	22.01963799	LYS298 A	3933.590909	0
14	B	13.74170983	GLY14 B	2386.571429	0.206349206
261	A	12.12019195	VAL261 A	1861.25	0.26984127
96	C	6.258755627	LEU96 C	864.1052632	0.404761905
168	B	21.37545429	ASN168 B	1311.714286	0.952380952
37	A	16.29458143	LEU37 A	2450.263158	0.412698413
75	A	27.54707638	ASP75 A	3568.666667	0.325396825
194	B	21.03146141	GLY194 B	2267.857143	0.698412698
169	C	15.57463682	VAL169 C	1268.75	0.841269841
118	D	22.39027365	ALA118 D	3008	0.436507937
185	C	12.7174523	VAL185 C	968.625	0.682539683
157	C	10.42405271	LEU157 C	109.7894737	0.976190476
183	C	10.44395983	SER183 C	650.0909091	0.666666667
280	C	17.07951595	THR280 C	2603.714286	0.365079365
267	B	25.53814108	ASP267 B	3739.833333	0.063492063
156	D	1.946155441	ARG156 D	18.875	0.849206349
172	C	17.87792496	VAL172 C	1090.875	0.920634921
321	B	3.369285533	NAD321 B	5374.157143	0.023809524
123	A	6.936031286	ILE123 A	228.9473684	0.833333333
54	D	7.097360495	HIS54 D	71.11764706	0.96031746
307	D	16.77527508	ALA307 D	3510.4	0.047619048
58	C	10.60117418	PHE58 C	538.25	0.73015873
272	D	24.01596981	SER272 D	3588.090909	0.150793651
184	B	6.482170856	GLU184 B	714.6666667	0.492063492
244	C	10.65971754	GLY244 C	1406.571429	0.30952381
313	B	14.06919436	THR313 B	2994.142857	0.079365079
134	D	16.67707561	ALA134 D	1431.2	0.873015873
115	D	24.39186012	ALA115 D	3564.9	0.206349206
186	C	12.20757969	PRO186 C	1010.071429	0.626984127
191	A	18.92540148	ALA191 A	1900	0.785714286
246	B	13.54520587	ASP246 B	1403.333333	0.603174603
78	D	17.37197726	MET78 D	2790.941176	0.30952381
190	D	20.95553574	SER190 D	1759.272727	0.873015873
113	D	26.29948222	LYS113 D	3718.181818	0.119047619
73	A	21.41596145	CYS73 A	3571.818182	0.111111111
104	B	14.31315304	LEU104 B	2391.842105	0.261904762
175	D	13.97655329	TYR175 D	902.952381	0.849206349
23	D	15.24185546	ALA23 D	1995.8	0.531746032
72	D	22.59532653	ILE72 D	3588	0.095238095
143	A	21.50061753	ASN143 A	2888.571429	0.444444444
226	D	2.589827214	ALA226 D	850	0.293650794
235	C	4.957135867	ALA235 C	276.6	0.801587302
52	D	10.29601675	MET52 D	411.8235294	0.80952381
154	C	9.006746416	SER154 C	134.8181818	0.920634921
174	B	15.40554488	ALA174 B	766.4	0.944444444
48	D	11.19598897	GLU48 D	980.6666667	0.587301587
109	B	22.61469498	PRO109 B	3295	0.277777778
244	D	10.65971754	GLY244 D	1400.285714	0.317460317
185	D	12.7174523	VAL185 D	965.25	0.69047619
108	C	18.83911192	MET108 C	3008.705882	0.30952381
142	D	22.20100921	GLU142 D	2860.866667	0.563492063
69	D	24.54264342	ASP69 D	3331.666667	0.46031746
60	C	19.69551165	PRO60 C	988.3571429	0.936507937
172	A	17.87792496	VAL172 A	1125.75	0.920634921
261	D	12.12019195	VAL261 D	1626.875	0.365079365
69	C	24.54264342	ASP69 C	3330.666667	0.46031746
77	A	23.55976303	ASP77 A	3167.333333	0.468253968
58	A	10.60117418	PHE58 A	538.65	0.722222222
263	D	16.16937878	SER263 D	2262.181818	0.5
138	C	21.85652646	THR138 C	2494.285714	0.666666667
165	B	21.26961591	THR165 B	838.7857143	0.992063492
313	D	14.06919436	THR313 D	3025.714286	0.079365079
243	A	8.422460686	SER243 A	1272.909091	0.182539683
29	A	18.3341375	ARG29 A	2595.375	0.452380952
223	D	6.763627281	LYS223 D	884.9090909	0.341269841
302	D	17.37701427	ALA302 D	3478.5	0.079365079
113	C	26.29948222	LYS113 C	3713.363636	0.142857143
152	B	2.538236593	LEU152 B	190.1052632	0.634920635
321	D	3.369285533	NAD321 D	5369.685714	0.023809524
124	D	7.762684909	THR124 D	89.57142857	0.928571429
73	C	21.41596145	CYS73 C	3565.454545	0.119047619
221	C	9.155209446	GLU221 C	913.3333333	0.515873016
250	B	18.36726814	ALA250 B	2394.5	0.555555556
303	B	15.58218034	LEU303 B	3440.421053	0.055555556
238	A	7.736107031	TYR238 A	745	0.523809524
227	B	6.140284765	TYR227 B	1014.285714	0.261904762
264	A	19.09074985	MET264 A	3011.294118	0.325396825
130	B	10.68766509	ALA130 B	472.8	0.785714286
154	A	9.006746416	SER154 A	138.4545455	0.904761905
174	D	15.40554488	ALA174 D	768.2	0.936507937
116	D	26.6121728	PRO116 D	3505	0.420634921
63	D	19.42039773	SER63 D	1728	0.817460317
161	D	15.62217069	ILE161 D	398.3157895	0.976190476
17	D	8.246343796	ALA17 D	2087.6	0.015873016
302	C	17.37701427	ALA302 C	3570.2	0.03968254
258	C	18.27927622	ILE258 C	2073.263158	0.706349206
204	C	28.27190057	LEU204 C	3046.894737	0.634920635
147	C	11.90555412	GLY147 C	902.4285714	0.658730159
241	B	8.621170106	GLY241 B	1104.857143	0.253968254
199	D	24.42647134	SER199 D	2459.909091	0.833333333
187	C	15.81574336	LEU187 C	1293.263158	0.857142857
183	D	10.44395983	SER183 D	646.0909091	0.682539683
77	C	23.55976303	ASP77 C	3146.666667	0.5
298	D	22.01963799	LYS298 D	3648	0.055555556
322	C	0	OXM322 C	1	0.547619048
285	C	24.66321877	GLN285 C	3302.882353	0.515873016
207	C	24.51623407	HIS207 C	2491.529412	0.825396825
299	A	19.01823244	GLU299 A	3717.533333	0.055555556
181	B	5.996509235	GLY181 B	329.4285714	0.746031746
284	B	24.41356176	ARG284 B	3337.041667	0.420634921
255	B	22.59176631	THR255 B	2472	0.714285714
201	B	25.60031012	TRP201 B	2673.75	0.753968254
218	C	13.17452352	ILE218 C	1190.473684	0.642857143
11	C	18.19809847	ALA11 C	2807.6	0.341269841
36	A	20.32216448	VAL36 A	2686.5	0.5
152	D	2.538236593	LEU152 D	191.7894737	0.603174603
309	C	14.18788166	THR309 C	3243.714286	0.055555556
120	D	17.0984528	TYR120 D	2164.809524	0.634920635
315	C	19.93744806	ALA315 C	3239.3	0.238095238
162	A	17.24263608	ALA162 A	493.2	0.984126984
180	C	2.143013999	HIS180 C	109.9444444	0.650793651
238	C	7.736107031	TYR238 C	714.2380952	0.53968254
61	A	21.29669092	THR61 A	1298.142857	0.944444444
294	A	22.67295777	PRO294 A	3364.857143	0.238095238
100	B	11.32937695	THR100 B	1530.285714	0.341269841
235	A	4.957135867	ALA235 A	277	0.785714286
264	C	19.09074985	MET264 C	2786.705882	0.365079365
130	D	10.68766509	ALA130 D	472	0.793650794
76	C	23.58849436	ALA76 C	3371.8	0.30952381
80	D	12.71432149	VAL80 D	2199.875	0.134920635
27	D	16.82914867	ALA27 D	2172.4	0.611111111
74	B	27.42737745	ARG74 B	3678.708333	0.095238095
114	B	26.79169858	VAL114 B	3667.625	0.214285714
222	B	6.825872179	VAL222 B	545.25	0.595238095
312	D	18.09946632	GLU312 D	3227.533333	0.19047619
213	C	21.12119357	ASP213 C	2123	0.785714286
16	C	11.40385062	GLY16 C	2227.428571	0.087301587
292	D	23.16936454	ASN292 D	3206.714286	0.388888889
299	B	19.01823244	GLU299 B	3434.133333	0.126984127
313	A	14.06919436	THR313 A	3197.071429	0.063492063
53	D	11.71658982	GLN53 D	230.2941176	0.952380952
124	A	7.762684909	THR124 A	88.85714286	0.936507937
159	A	12.17357466	PHE159 A	284.95	0.920634921
239	C	6.077536425	ALA239 C	665.6	0.507936508
45	B	15.19506301	VAL45 B	1674.6875	0.658730159
95	B	10.44990167	GLU95 B	1078.933333	0.452380952
181	D	5.996509235	GLY181 D	328.8571429	0.753968254
288	D	22.84749689	ASN288 D	3264.142857	0.341269841
178	D	11.29437466	GLY178 D	577.8571429	0.738095238
30	A	21.73181801	GLY30 A	2655.285714	0.595238095
89	A	9.104819054	PRO89 A	1538.642857	0.03968254
81	C	11.60739661	ILE81 C	1745.105263	0.253968254
219	D	11.90613145	HIS219 D	1283.529412	0.484126984
322	D	0	OXM322 D	1	0.547619048
199	A	24.42647134	SER199 A	2561	0.76984127
224	A	7.689642775	ASN224 A	854.4285714	0.436507937
165	D	21.26961591	THR165 D	843.5714286	0.992063492
162	D	17.24263608	ALA162 D	491.6	0.992063492
171	A	20.66525129	ASN171 A	1508.571429	0.896825397
149	C	7.546844241	GLY149 C	490.7142857	0.674603175
193	C	22.13768484	ILE193 C	1965.157895	0.888888889
45	C	15.19506301	VAL45 C	1660.1875	0.674603175
80	B	12.71432149	VAL80 B	2177.625	0.166666667
243	D	8.443039322	SER243 D	1220.363636	0.198412698
169	B	15.57463682	VAL169 B	1120	0.880952381
269	D	23.8417629	HIS269 D	3832.352941	0.031746032
22	C	11.55154782	LEU22 C	2043.473684	0.103174603
242	A	10.50548895	MET242 A	1206.117647	0.373015873
147	D	11.90555412	GLY147 D	899.8571429	0.658730159
112	B	22.40261065	VAL112 B	3512.625	0.134920635
81	D	11.60739661	ILE81 D	1756.368421	0.253968254
161	C	15.62217069	ILE161 C	397.7894737	0.976190476
24	B	12.34979275	PHE24 B	1818.95	0.30952381
12	D	14.59088801	VAL12 D	2623	0.19047619
108	D	18.83911192	MET108 D	3010.117647	0.30952381
66	B	18.2186561	GLY66 B	2343.142857	0.587301587
105	D	19.26002526	LYS105 D	2752.727273	0.404761905
239	A	6.077536425	ALA239 A	734.6	0.46031746
45	D	15.19506301	VAL45 D	1639.9375	0.698412698
90	D	9.13380868	GLY90 D	1413.428571	0.166666667
125	C	2.129148186	ASN125 C	18.14285714	0.952380952
157	A	10.42405271	LEU157 A	109.7894737	0.984126984
173	B	18.30215181	HIS173 B	1119.117647	0.912698413
8	D	25.83985296	THR8 D	3220.285714	0.587301587
39	A	16.20089695	ASP39 A	2744.666667	0.253968254
273	C	21.86733088	ASP273 C	3425.333333	0.19047619
7	C	28.42707959	PRO7 C	3302	0.476190476
132	D	14.77753951	HIS132 D	880	0.912698413
287	D	19.15983719	VAL287 D	3187.75	0.238095238
282	D	16.73922056	LEU282 D	2767.684211	0.26984127
111	D	19.14981089	LEU111 D	3392.473684	0.158730159
85	B	7.053505866	PRO85 B	1518.357143	0.079365079
224	C	7.689642775	ASN224 C	837	0.444444444
164	A	19.0703388	GLN164 A	787.8823529	0.984126984
251	A	19.28952433	VAL251 A	2554.75	0.515873016
136	C	20.4564822	LYS136 C	2223	0.698412698
228	D	7.823298345	LYS228 D	1135.454545	0.206349206
311	B	17.99476493	LYS311 B	3231.409091	0.174603175
247	D	11.07762118	ILE247 D	1755.473684	0.182539683
272	C	24.01596981	SER272 C	3636.090909	0.103174603
102	D	16.9385894	ASN102 D	2196	0.587301587
112	D	22.40261065	VAL112 D	3509	0.134920635
24	C	12.34979275	PHE24 C	1825.15	0.301587302
162	B	17.24263608	ALA162 B	491.6	0.992063492
139	D	23.95860415	GLY139 D	2629.857143	0.714285714
240	D	4.551924099	ILE240 D	913.5263158	0.388888889
221	D	9.155209446	GLU221 D	915.8666667	0.5
250	A	18.36726814	ALA250 A	2428.5	0.531746032
279	C	16.71169273	PRO279 C	2448.071429	0.452380952
112	A	22.40261065	VAL112 A	3542.875	0.126984127
163	A	16.67587782	GLN163 A	626.2941176	0.952380952
304	B	19.44017505	LYS304 B	3714.5	0.063492063
62	A	18.42828625	VAL62 A	1504.875	0.857142857
52	B	10.29601675	MET52 B	426.1764706	0.801587302
146	A	14.73669698	PHE146 A	1612.75	0.642857143
156	A	1.946155441	ARG156 A	18.875	0.849206349
120	C	17.0984528	TYR120 C	2160.904762	0.642857143
125	A	2.129148186	ASN125 A	18.14285714	0.952380952
75	C	27.54707638	ASP75 C	3554.5	0.357142857
74	D	27.42737745	ARG74 D	3676.375	0.174603175
92	D	8.474564945	SER92 D	1082.090909	0.261904762
296	D	22.94771851	SER296 D	3453.545455	0.198412698
106	B	20.32001673	ALA106 B	2873.2	0.388888889
320	A	18.36076777	FBP320 A	4047.566667	0
88	D	8.33430747	LYS88 D	1499.181818	0.071428571
243	C	8.451251801	SER243 C	1225.090909	0.198412698
210	C	20.11527474	LEU210 C	2095.315789	0.73015873
315	A	19.93744806	ALA315 A	3368.1	0.182539683
34	C	23.30927622	GLU34 C	2755.333333	0.658730159
163	B	16.67587782	GLN163 B	624.8823529	0.96031746
251	C	19.28952433	VAL251 C	2496.875	0.531746032
159	D	12.17357466	PHE159 D	286.85	0.873015873
188	B	15.54343225	TRP188 B	1255.041667	0.849206349
207	D	24.51623407	HIS207 D	2501.411765	0.817460317
253	B	23.40716397	HIS253 B	2571.764706	0.714285714
49	B	12.27194276	VAL49 B	755.125	0.698412698
141	A	23.31974162	PRO141 A	2940.285714	0.571428571
318	B	22.67987804	GLY318 B	3151.428571	0.380952381
284	C	24.41356176	ARG284 C	3280.791667	0.492063492
241	C	8.621170106	GLY241 C	1063.428571	0.301587302
117	D	26.1735136	ASN117 D	3329.714286	0.547619048
233	D	7.154383621	LYS233 D	798.0909091	0.444444444
278	D	15.60384731	VAL278 D	2372.875	0.380952381
130	C	10.68766509	ALA130 C	471	0.793650794
265	D	17.81595341	LEU265 D	3191.157895	0.19047619
231	D	8.783669848	ASN231 D	1136.428571	0.238095238
86	C	5.684275152	ARG86 C	1681.458333	0.087301587
128	B	9.024543036	ASP128 B	303.1666667	0.857142857
171	D	20.66525129	ASN171 D	1358.857143	0.912698413
138	D	21.85652646	THR138 D	2493.142857	0.674603175
165	C	21.26961591	THR165 C	843.7142857	0.976190476
208	D	26.3900255	ASP208 D	2514.166667	0.944444444
170	A	19.38298496	LYS170 A	1592.545455	0.841269841
131	D	11.9285598	THR131 D	606.2857143	0.825396825
211	C	23.02782272	ASP211 C	2217.5	0.865079365
271	D	20.1075775	ILE271 D	3706.052632	0.063492063
19	B	10.70000584	GLY19 B	2159.571429	0.023809524
200	B	27.17511474	ASP200 B	2630.333333	0.976190476
151	B	8.913173004	ASN151 B	301.7142857	0.849206349
155	D	9.166998255	ALA155 D	82.2	0.968253968
300	A	20.81765494	LEU300 A	3882.578947	0.023809524
245	C	13.20651161	VAL245 C	1606.5	0.46031746
86	B	5.684275152	ARG86 B	1691.125	0.087301587
115	A	24.39186012	ALA115 A	3595.7	0.182539683
137	D	20.04115166	LEU137 D	2398.315789	0.658730159
256	D	24.21747344	ASN256 D	2336.714286	0.912698413
160	D	11.73388222	LEU160 D	290	0.865079365
141	C	23.31974162	PRO141 C	2862.142857	0.603174603
213	B	21.12119357	ASP213 B	2116.166667	0.785714286
219	B	11.90613145	HIS219 B	1276	0.507936508
42	D	17.53184477	LYS42 D	2149.363636	0.666666667
311	D	17.99476493	LYS311 D	3252.727273	0.166666667
277	D	10.77227618	SER277 D	2219.545455	0.023809524
60	D	19.69551165	PRO60 D	1056.214286	0.920634921
204	D	28.27190057	LEU204 D	3045.631579	0.642857143
306	D	13.76081818	SER306 D	3566.181818	0.023809524
38	A	18.39685174	GLU38 A	2725.466667	0.380952381
274	C	17.12725632	ILE274 C	3145.105263	0.142857143
245	B	13.20651161	VAL245 B	1605.75	0.468253968
33	A	22.78330312	ARG33 A	2801.208333	0.587301587
128	D	9.024543036	ASP128 D	304.5	0.857142857
86	D	5.684275152	ARG86 D	1682.958333	0.087301587
259	D	13.91389956	LEU259 D	1807.157895	0.452380952
37	D	16.29458143	LEU37 D	2450.052632	0.420634921
84	B	9.925386189	GLY84 B	1278.285714	0.285714286
236	D	2.145252899	THR236 D	76.57142857	0.722222222
67	A	20.47962736	SER67 A	2716.727273	0.492063492
9	C	24.06732877	LYS9 C	3204.545455	0.531746032
280	D	17.07951595	THR280 D	2600.428571	0.373015873
256	A	24.21747344	ASN256 A	2361.428571	0.888888889
98	B	14.99355612	GLY98 B	1445.285714	0.785714286
70	A	23.04198488	PRO70 A	3503.5	0.166666667
39	D	16.20089695	ASP39 D	2726.666667	0.26984127
34	D	23.30927622	GLU34 D	2769.333333	0.650793651
172	D	17.87792496	VAL172 D	1043.5	0.928571429
22	D	11.55154782	LEU22 D	2014.736842	0.126984127
89	B	9.104819054	PRO89 B	1495.5	0.119047619
7	B	28.42707959	PRO7 B	3295.785714	0.5
232	D	9.745441704	GLY232 D	995.5714286	0.412698413
300	C	20.81765494	LEU300 C	3657.526316	0.071428571
274	B	17.12725632	ILE274 B	3151.684211	0.126984127
215	A	17.26588755	ARG215 A	2060.791667	0.682539683
149	B	7.546844241	GLY149 B	487.8571429	0.706349206
196	C	24.19045343	VAL196 C	2520	0.793650794
237	D	6.046846782	ASN237 D	407.2857143	0.722222222
275	C	14.59337038	CYS275 C	2725.818182	0.119047619
115	C	24.39186012	ALA115 C	3561.7	0.214285714
67	B	20.47962736	SER67 B	2717.454545	0.484126984
141	D	23.31974162	PRO141 D	2852.928571	0.611111111
129	D	10.99417396	ILE129 D	470.3157895	0.833333333
205	C	30.21125678	PRO205 C	2978.428571	0.174603175
147	A	11.90555412	GLY147 A	940.1428571	0.642857143
291	C	21.67106509	ILE291 C	3175.421053	0.333333333
21	D	10.7677467	THR21 D	2043.714286	0.071428571
297	B	24.92527653	ASP297 B	3622.75	0.19047619
43	A	13.9716921	GLU43 A	1981	0.388888889
38	C	18.39685174	GLU38 C	2720.666667	0.388888889
127	D	6.601213601	VAL127 D	174.625	0.873015873
122	B	10.71418653	LEU122 B	514.2105263	0.746031746
154	D	9.006746416	SER154 D	134.6363636	0.920634921
168	C	21.37545429	ASN168 C	1406.571429	0.928571429
303	D	15.58218034	LEU303 D	3345.736842	0.071428571
314	A	16.71539898	ALA314 A	3264.9	0.095238095
305	D	17.60331054	ARG305 D	3714.666667	0.023809524
67	C	20.47962736	SER67 C	2717.818182	0.476190476
109	D	22.61469498	PRO109 D	3288.142857	0.285714286
103	D	13.95681038	ILE103 D	2356.157895	0.238095238
173	C	18.30215181	HIS173 C	1138.647059	0.904761905
93	D	3.011054633	ARG93 D	766.0416667	0.420634921
11	D	18.19809847	ALA11 D	2804.4	0.341269841
136	D	20.4564822	LYS136 D	2223	0.698412698
297	D	24.92527653	ASP297 D	3579	0.23015873
59	C	12.45943277	TYR59 C	745.7142857	0.746031746
41	D	18.56646978	ALA41 D	2294.4	0.642857143
20	A	12.86534749	SER20 A	2178.636364	0.19047619
