# Supplementary material for: Mapping allosteric communications within individual proteins
Source: Nat Commun. 2020 Jul 31;11:3862. doi: 10.1038/s41467-020-17618-2 (PMC7395124; doi:10.1038/s41467-020-17618-2)
Supplement: Supplementary file 7 — Supplementary Data 4 [file 41467_2020_17618_MOESM7_ESM.zip › comparison-to-Amors/1lth/1lth-qs-hotspots.txt]

467 458 459 460 462 463 464 465 466 468 469 470 471 472 473 474 475 476 477 478 479 480 481 482 483 484 486 487 496 497 498 499 500 501 502 504 505 506 507 508 509 510 515 516 517 518 519 520 521 522 523 524 525 526 877 878 879 880 881 882 988 991 992 993 994 995 996 997 998 999 1000 1001 1002 1003 1004 
786 39 43 46 47 48 49 50 51 52 53 54 55 56 57 58 59 229 230 562 563 564 565 566 774 775 777 778 779 780 781 782 783 784 785 787 788 789 790 791 792 793 794 795 796 797 798 799 801 802 811 812 813 814 815 816 817 818 819 820 821 822 823 824 825 830 831 832 833 834 835 836 837 838 839 840 841 859 860 861 
1104 248 249 250 358 361 362 363 364 365 366 367 368 369 370 371 372 373 374 1089 1090 1092 1093 1094 1095 1096 1097 1098 1099 1100 1101 1102 1103 1105 1106 1107 1108 1109 1110 1111 1112 1113 1114 1116 1117 1126 1127 1128 1129 1130 1131 1132 1133 1134 1135 1136 1137 1138 1139 1140 1141 1142 1143 1145 1146 1147 1148 1149 1150 1151 1152 1153 1154 1155 1156 
158 144 145 147 148 149 150 151 152 153 154 155 156 157 159 160 161 162 163 164 165 166 167 168 169 171 181 182 183 184 185 186 187 190 191 192 193 194 195 200 201 202 203 204 205 206 207 208 210 211 212 673 676 677 678 679 680 681 682 683 684 685 686 687 688 689 1192 1193 1194 1195 1196 1197 
1065 1032 1035 1036 1037 1039 1061 1062 1063 1064 1066 1067 1068 1069 1070 1071 1072 1073 1074 1075 1077 1078 1084 1085 1118 1119 1120 1121 1122 
435 402 405 406 407 409 431 432 433 434 436 437 438 439 440 441 442 443 444 445 448 454 488 490 491 492 
750 717 720 721 722 724 746 747 748 749 751 752 753 754 755 756 757 758 759 760 763 769 803 805 806 
120 87 90 91 92 94 116 117 118 119 121 122 123 124 125 126 127 128 129 130 133 139 
544 542 543 545 546 1173 1174 1175 1176 
