# Supplementary material for: Mapping allosteric communications within individual proteins
Source: Nat Commun. 2020 Jul 31;11:3862. doi: 10.1038/s41467-020-17618-2 (PMC7395124; doi:10.1038/s41467-020-17618-2)
Supplement: Supplementary file 7 — Supplementary Data 4 [file 41467_2020_17618_MOESM7_ESM.zip › comparison-to-Amors/1pty/1pty-qs.pdb]

MODEL        1
ATOM      1  N   GLU A   2      70.604  15.555  21.254  1.00  0.59           N  
ATOM      2  CA  GLU A   2      69.222  16.116  21.262  1.00  0.59           C  
ATOM      3  C   GLU A   2      68.755  16.390  19.826  1.00  0.59           C  
ATOM      4  O   GLU A   2      69.565  16.440  18.890  1.00  0.59           O  
ATOM      5  CB  GLU A   2      69.154  17.415  22.082  1.00  0.59           C  
ATOM      6  CG  GLU A   2      69.632  18.666  21.347  1.00  0.59           C  
ATOM      7  CD  GLU A   2      69.217  19.953  22.049  1.00  0.59           C  
ATOM      8  OE1 GLU A   2      68.027  20.072  22.440  1.00  0.59           O  
ATOM      9  OE2 GLU A   2      70.080  20.851  22.194  1.00  0.59           O  
ATOM     10  H01 GLU A   2      70.607  14.659  21.720  1.00  0.59           H  
ATOM     11  H02 GLU A   2      70.916  15.440  20.300  1.00  0.59           H  
ATOM     12  H03 GLU A   2      68.565  15.380  21.726  1.00  0.59           H  
ATOM     13  H04 GLU A   2      69.831  17.279  22.925  1.00  0.59           H  
ATOM     14  H05 GLU A   2      68.118  17.573  22.382  1.00  0.59           H  
ATOM     15  H06 GLU A   2      69.170  18.665  20.360  1.00  0.59           H  
ATOM     16  H07 GLU A   2      70.720  18.639  21.281  1.00  0.59           H  
ATOM     17  N   MET A   3      67.455  16.623  19.679  1.00  0.14           N  
ATOM     18  CA  MET A   3      66.833  16.882  18.389  1.00  0.14           C  
ATOM     19  C   MET A   3      67.349  18.111  17.642  1.00  0.14           C  
ATOM     20  O   MET A   3      67.243  18.170  16.423  1.00  0.14           O  
ATOM     21  CB  MET A   3      65.321  16.987  18.566  1.00  0.14           C  
ATOM     22  CG  MET A   3      64.885  18.229  19.316  1.00  0.14           C  
ATOM     23  SD  MET A   3      63.141  18.226  19.711  1.00  0.14           S  
ATOM     24  CE  MET A   3      62.411  17.406  18.261  1.00  0.14           C  
ATOM     25  H01 MET A   3      67.108  16.034  17.762  1.00  0.14           H  
ATOM     26  H02 MET A   3      65.008  16.128  19.159  1.00  0.14           H  
ATOM     27  H03 MET A   3      64.857  16.998  17.580  1.00  0.14           H  
ATOM     28  H04 MET A   3      65.072  19.085  18.668  1.00  0.14           H  
ATOM     29  H05 MET A   3      65.453  18.293  20.244  1.00  0.14           H  
ATOM     30  H06 MET A   3      61.509  17.938  17.959  1.00  0.14           H  
ATOM     31  H07 MET A   3      63.128  17.412  17.440  1.00  0.14           H  
ATOM     32  H08 MET A   3      66.870  16.620  20.502  1.00  0.14           H  
ATOM     33  H09 MET A   3      62.157  16.377  18.514  1.00  0.14           H  
ATOM     34  N   GLU A   4      67.862  19.107  18.359  1.00  0.41           N  
ATOM     35  CA  GLU A   4      68.381  20.307  17.700  1.00  0.41           C  
ATOM     36  C   GLU A   4      69.650  19.994  16.905  1.00  0.41           C  
ATOM     37  O   GLU A   4      69.816  20.452  15.773  1.00  0.41           O  
ATOM     38  CB  GLU A   4      68.646  21.410  18.719  1.00  0.41           C  
ATOM     39  CG  GLU A   4      69.075  22.732  18.099  1.00  0.41           C  
ATOM     40  CD  GLU A   4      68.553  23.937  18.867  1.00  0.41           C  
ATOM     41  OE1 GLU A   4      68.440  23.855  20.114  1.00  0.41           O  
ATOM     42  OE2 GLU A   4      68.241  24.961  18.214  1.00  0.41           O  
ATOM     43  H01 GLU A   4      67.623  20.659  17.000  1.00  0.41           H  
ATOM     44  H02 GLU A   4      69.472  21.071  19.344  1.00  0.41           H  
ATOM     45  H03 GLU A   4      67.732  21.578  19.289  1.00  0.41           H  
ATOM     46  H04 GLU A   4      68.656  22.776  17.094  1.00  0.41           H  
ATOM     47  H05 GLU A   4      70.164  22.773  18.082  1.00  0.41           H  
ATOM     48  H10 GLU A   4      67.894  19.035  19.366  1.00  0.41           H  
ATOM     49  N   LYS A   5      70.529  19.188  17.496  1.00  0.66           N  
ATOM     50  CA  LYS A   5      71.766  18.796  16.829  1.00  0.66           C  
ATOM     51  C   LYS A   5      71.393  17.937  15.624  1.00  0.66           C  
ATOM     52  O   LYS A   5      71.888  18.160  14.517  1.00  0.66           O  
ATOM     53  CB  LYS A   5      72.694  18.027  17.791  1.00  0.66           C  
ATOM     54  CG  LYS A   5      73.208  18.865  18.979  1.00  0.66           C  
ATOM     55  CD  LYS A   5      74.176  18.083  19.879  1.00  0.66           C  
ATOM     56  CE  LYS A   5      74.470  18.848  21.176  1.00  0.66           C  
ATOM     57  NZ  LYS A   5      75.445  18.139  22.070  1.00  0.66           N  
ATOM     58  H01 LYS A   5      72.313  19.681  16.504  1.00  0.66           H  
ATOM     59  H02 LYS A   5      73.570  17.734  17.213  1.00  0.66           H  
ATOM     60  H03 LYS A   5      72.145  17.173  18.187  1.00  0.66           H  
ATOM     61  H04 LYS A   5      72.345  19.142  19.585  1.00  0.66           H  
ATOM     62  H05 LYS A   5      73.724  19.743  18.590  1.00  0.66           H  
ATOM     63  H06 LYS A   5      70.336  18.841  18.425  1.00  0.66           H  
ATOM     64  H07 LYS A   5      75.113  17.946  19.340  1.00  0.66           H  
ATOM     65  H08 LYS A   5      73.732  17.119  20.127  1.00  0.66           H  
ATOM     66  H09 LYS A   5      73.531  18.933  21.723  1.00  0.66           H  
ATOM     67  H10 LYS A   5      74.881  19.824  20.918  1.00  0.66           H  
ATOM     68  H11 LYS A   5      76.261  18.718  22.203  1.00  0.66           H  
ATOM     69  H12 LYS A   5      75.012  17.957  22.964  1.00  0.66           H  
ATOM     70  H13 LYS A   5      75.719  17.265  21.644  1.00  0.66           H  
ATOM     71  N   GLU A   6      70.484  16.987  15.845  1.00  0.31           N  
ATOM     72  CA  GLU A   6      69.998  16.095  14.796  1.00  0.31           C  
ATOM     73  C   GLU A   6      69.347  16.892  13.659  1.00  0.31           C  
ATOM     74  O   GLU A   6      69.534  16.575  12.485  1.00  0.31           O  
ATOM     75  CB  GLU A   6      68.997  15.101  15.380  1.00  0.31           C  
ATOM     76  CG  GLU A   6      68.472  14.084  14.385  1.00  0.31           C  
ATOM     77  CD  GLU A   6      67.371  13.196  14.953  1.00  0.31           C  
ATOM     78  OE1 GLU A   6      66.950  13.386  16.126  1.00  0.31           O  
ATOM     79  OE2 GLU A   6      66.926  12.296  14.208  1.00  0.31           O  
ATOM     80  H01 GLU A   6      70.848  15.549  14.387  1.00  0.31           H  
ATOM     81  H02 GLU A   6      68.138  15.684  15.712  1.00  0.31           H  
ATOM     82  H03 GLU A   6      69.484  14.563  16.193  1.00  0.31           H  
ATOM     83  H04 GLU A   6      69.305  13.434  14.119  1.00  0.31           H  
ATOM     84  H05 GLU A   6      68.076  14.617  13.521  1.00  0.31           H  
ATOM     85  H14 GLU A   6      70.115  16.880  16.779  1.00  0.31           H  
ATOM     86  N   PHE A   7      68.599  17.935  14.009  1.00  0.03           N  
ATOM     87  CA  PHE A   7      67.946  18.791  13.021  1.00  0.03           C  
ATOM     88  C   PHE A   7      69.030  19.402  12.128  1.00  0.03           C  
ATOM     89  O   PHE A   7      68.893  19.423  10.899  1.00  0.03           O  
ATOM     90  CB  PHE A   7      67.152  19.905  13.717  1.00  0.03           C  
ATOM     91  CG  PHE A   7      66.430  20.825  12.770  1.00  0.03           C  
ATOM     92  CD1 PHE A   7      65.152  20.514  12.316  1.00  0.03           C  
ATOM     93  CD2 PHE A   7      67.032  21.997  12.319  1.00  0.03           C  
ATOM     94  CE1 PHE A   7      64.485  21.356  11.425  1.00  0.03           C  
ATOM     95  CE2 PHE A   7      66.372  22.842  11.429  1.00  0.03           C  
ATOM     96  CZ  PHE A   7      65.095  22.516  10.982  1.00  0.03           C  
ATOM     97  H01 PHE A   7      67.250  18.202  12.424  1.00  0.03           H  
ATOM     98  H02 PHE A   7      67.874  20.515  14.260  1.00  0.03           H  
ATOM     99  H03 PHE A   7      66.416  19.443  14.375  1.00  0.03           H  
ATOM    100  H04 PHE A   7      64.666  19.601  12.661  1.00  0.03           H  
ATOM    101  H05 PHE A   7      68.032  22.257  12.667  1.00  0.03           H  
ATOM    102  H06 PHE A   7      68.478  18.142  14.990  1.00  0.03           H  
ATOM    103  H07 PHE A   7      63.484  21.100  11.078  1.00  0.03           H  
ATOM    104  H08 PHE A   7      66.855  23.756  11.084  1.00  0.03           H  
ATOM    105  H09 PHE A   7      64.576  23.173  10.284  1.00  0.03           H  
ATOM    106  N   GLU A   8      70.113  19.867  12.757  1.00  0.48           N  
ATOM    107  CA  GLU A   8      71.243  20.476  12.049  1.00  0.48           C  
ATOM    108  C   GLU A   8      71.910  19.485  11.084  1.00  0.48           C  
ATOM    109  O   GLU A   8      72.178  19.831   9.928  1.00  0.48           O  
ATOM    110  CB  GLU A   8      72.268  21.029  13.047  1.00  0.48           C  
ATOM    111  CG  GLU A   8      72.513  22.542  12.952  1.00  0.48           C  
ATOM    112  CD  GLU A   8      71.390  23.385  13.571  1.00  0.48           C  
ATOM    113  OE1 GLU A   8      70.315  23.526  12.934  1.00  0.48           O  
ATOM    114  OE2 GLU A   8      71.597  23.922  14.689  1.00  0.48           O  
ATOM    115  H01 GLU A   8      70.852  21.301  11.454  1.00  0.48           H  
ATOM    116  H02 GLU A   8      73.217  20.551  12.806  1.00  0.48           H  
ATOM    117  H03 GLU A   8      71.916  20.805  14.054  1.00  0.48           H  
ATOM    118  H04 GLU A   8      72.555  22.793  11.892  1.00  0.48           H  
ATOM    119  H05 GLU A   8      73.444  22.774  13.469  1.00  0.48           H  
ATOM    120  H10 GLU A   8      70.155  19.796  13.764  1.00  0.48           H  
ATOM    121  N   GLN A   9      72.171  18.261  11.542  1.00  0.55           N  
ATOM    122  CA  GLN A   9      72.778  17.244  10.681  1.00  0.55           C  
ATOM    123  C   GLN A   9      71.907  16.942   9.466  1.00  0.55           C  
ATOM    124  O   GLN A   9      72.394  16.920   8.334  1.00  0.55           O  
ATOM    125  CB  GLN A   9      72.990  15.931  11.427  1.00  0.55           C  
ATOM    126  CG  GLN A   9      74.014  15.977  12.518  1.00  0.55           C  
ATOM    127  CD  GLN A   9      74.056  14.677  13.300  1.00  0.55           C  
ATOM    128  NE2 GLN A   9      74.983  14.586  14.243  1.00  0.55           N  
ATOM    129  OE1 GLN A   9      73.255  13.763  13.063  1.00  0.55           O  
ATOM    130  H01 GLN A   9      73.736  17.656  10.364  1.00  0.55           H  
ATOM    131  H02 GLN A   9      73.365  15.221  10.690  1.00  0.55           H  
ATOM    132  H03 GLN A   9      72.038  15.636  11.869  1.00  0.55           H  
ATOM    133  H04 GLN A   9      73.744  16.779  13.205  1.00  0.55           H  
ATOM    134  H05 GLN A   9      74.994  16.157  12.077  1.00  0.55           H  
ATOM    135  H06 GLN A   9      71.946  18.031  12.499  1.00  0.55           H  
ATOM    136  H07 GLN A   9      75.058  13.746  14.798  1.00  0.55           H  
ATOM    137  H08 GLN A   9      75.615  15.357  14.406  1.00  0.55           H  
ATOM    138  N   ILE A  10      70.625  16.673   9.706  1.00  0.17           N  
ATOM    139  CA  ILE A  10      69.695  16.356   8.625  1.00  0.17           C  
ATOM    140  C   ILE A  10      69.586  17.514   7.637  1.00  0.17           C  
ATOM    141  O   ILE A  10      69.574  17.306   6.418  1.00  0.17           O  
ATOM    142  CB  ILE A  10      68.288  15.966   9.165  1.00  0.17           C  
ATOM    143  CG1 ILE A  10      68.390  14.710  10.029  1.00  0.17           C  
ATOM    144  CG2 ILE A  10      67.356  15.654   8.011  1.00  0.17           C  
ATOM    145  CD1 ILE A  10      67.080  14.278  10.639  1.00  0.17           C  
ATOM    146  H01 ILE A  10      70.099  15.490   8.100  1.00  0.17           H  
ATOM    147  H02 ILE A  10      67.905  16.803   9.749  1.00  0.17           H  
ATOM    148  H03 ILE A  10      69.059  14.949  10.856  1.00  0.17           H  
ATOM    149  H04 ILE A  10      68.765  13.896   9.409  1.00  0.17           H  
ATOM    150  H05 ILE A  10      66.473  16.290   8.075  1.00  0.17           H  
ATOM    151  H06 ILE A  10      67.870  15.840   7.068  1.00  0.17           H  
ATOM    152  H07 ILE A  10      67.053  14.608   8.060  1.00  0.17           H  
ATOM    153  H08 ILE A  10      66.303  14.290   9.875  1.00  0.17           H  
ATOM    154  H09 ILE A  10      70.288  16.689  10.658  1.00  0.17           H  
ATOM    155  H10 ILE A  10      67.180  13.269  11.039  1.00  0.17           H  
ATOM    156  H11 ILE A  10      66.809  14.963  11.443  1.00  0.17           H  
ATOM    157  N   ASP A  11      69.557  18.734   8.166  1.00  0.38           N  
ATOM    158  CA  ASP A  11      69.462  19.938   7.341  1.00  0.38           C  
ATOM    159  C   ASP A  11      70.710  20.132   6.463  1.00  0.38           C  
ATOM    160  O   ASP A  11      70.594  20.311   5.243  1.00  0.38           O  
ATOM    161  CB  ASP A  11      69.237  21.169   8.226  1.00  0.38           C  
ATOM    162  CG  ASP A  11      68.053  22.001   7.783  1.00  0.38           C  
ATOM    163  OD1 ASP A  11      67.090  21.447   7.219  1.00  0.38           O  
ATOM    164  OD2 ASP A  11      68.077  23.225   8.009  1.00  0.38           O  
ATOM    165  H01 ASP A  11      68.609  19.814   6.674  1.00  0.38           H  
ATOM    166  H02 ASP A  11      70.126  21.796   8.148  1.00  0.38           H  
ATOM    167  H03 ASP A  11      69.066  20.836   9.250  1.00  0.38           H  
ATOM    168  H12 ASP A  11      69.602  18.832   9.170  1.00  0.38           H  
ATOM    169  N   LYS A  12      71.896  20.049   7.071  1.00  0.66           N  
ATOM    170  CA  LYS A  12      73.143  20.216   6.323  1.00  0.66           C  
ATOM    171  C   LYS A  12      73.277  19.143   5.242  1.00  0.66           C  
ATOM    172  O   LYS A  12      73.680  19.438   4.115  1.00  0.66           O  
ATOM    173  CB  LYS A  12      74.377  20.213   7.248  1.00  0.66           C  
ATOM    174  CG  LYS A  12      74.671  18.900   7.986  1.00  0.66           C  
ATOM    175  CD  LYS A  12      76.064  18.922   8.653  1.00  0.66           C  
ATOM    176  CE  LYS A  12      76.222  17.859   9.758  1.00  0.66           C  
ATOM    177  NZ  LYS A  12      75.940  16.459   9.298  1.00  0.66           N  
ATOM    178  H01 LYS A  12      73.100  21.193   5.841  1.00  0.66           H  
ATOM    179  H02 LYS A  12      74.156  20.941   8.028  1.00  0.66           H  
ATOM    180  H03 LYS A  12      75.249  20.455   6.640  1.00  0.66           H  
ATOM    181  H04 LYS A  12      71.933  19.868   8.064  1.00  0.66           H  
ATOM    182  H05 LYS A  12      74.655  18.089   7.258  1.00  0.66           H  
ATOM    183  H06 LYS A  12      73.913  18.748   8.754  1.00  0.66           H  
ATOM    184  H07 LYS A  12      76.184  19.899   9.122  1.00  0.66           H  
ATOM    185  H08 LYS A  12      76.819  18.742   7.887  1.00  0.66           H  
ATOM    186  H09 LYS A  12      75.488  18.093  10.529  1.00  0.66           H  
ATOM    187  H10 LYS A  12      77.246  17.899  10.130  1.00  0.66           H  
ATOM    188  H11 LYS A  12      75.107  16.454   8.728  1.00  0.66           H  
ATOM    189  H12 LYS A  12      76.721  16.119   8.755  1.00  0.66           H  
ATOM    190  H13 LYS A  12      75.801  15.862  10.101  1.00  0.66           H  
ATOM    191  N   SER A  13      72.892  17.911   5.574  1.00  0.55           N  
ATOM    192  CA  SER A  13      72.962  16.795   4.633  1.00  0.55           C  
ATOM    193  C   SER A  13      71.890  16.858   3.544  1.00  0.55           C  
ATOM    194  O   SER A  13      72.024  16.209   2.505  1.00  0.55           O  
ATOM    195  CB  SER A  13      72.822  15.464   5.380  1.00  0.55           C  
ATOM    196  OG  SER A  13      73.759  15.357   6.438  1.00  0.55           O  
ATOM    197  H01 SER A  13      73.935  16.869   4.147  1.00  0.55           H  
ATOM    198  H02 SER A  13      73.013  14.656   4.674  1.00  0.55           H  
ATOM    199  H03 SER A  13      71.815  15.392   5.790  1.00  0.55           H  
ATOM    200  H04 SER A  13      74.038  14.443   6.528  1.00  0.55           H  
ATOM    201  H14 SER A  13      72.541  17.743   6.506  1.00  0.55           H  
ATOM    202  N   GLY A  14      70.833  17.635   3.785  1.00  0.31           N  
ATOM    203  CA  GLY A  14      69.735  17.726   2.835  1.00  0.31           C  
ATOM    204  C   GLY A  14      69.057  16.366   2.753  1.00  0.31           C  
ATOM    205  O   GLY A  14      68.672  15.915   1.671  1.00  0.31           O  
ATOM    206  H01 GLY A  14      70.112  18.016   1.854  1.00  0.31           H  
ATOM    207  H02 GLY A  14      69.018  18.476   3.170  1.00  0.31           H  
ATOM    208  H05 GLY A  14      70.794  18.169   4.641  1.00  0.31           H  
ATOM    209  N   SER A  15      68.883  15.724   3.909  1.00  0.21           N  
ATOM    210  CA  SER A  15      68.290  14.391   3.965  1.00  0.21           C  
ATOM    211  C   SER A  15      66.910  14.234   4.619  1.00  0.21           C  
ATOM    212  O   SER A  15      66.594  13.174   5.168  1.00  0.21           O  
ATOM    213  CB  SER A  15      69.293  13.417   4.593  1.00  0.21           C  
ATOM    214  OG  SER A  15      69.944  14.008   5.703  1.00  0.21           O  
ATOM    215  H01 SER A  15      68.078  14.162   2.921  1.00  0.21           H  
ATOM    216  H02 SER A  15      70.044  13.160   3.845  1.00  0.21           H  
ATOM    217  H03 SER A  15      69.169  16.172   4.768  1.00  0.21           H  
ATOM    218  H04 SER A  15      68.764  12.523   4.923  1.00  0.21           H  
ATOM    219  H05 SER A  15      70.180  13.326   6.336  1.00  0.21           H  
ATOM    220  N   TRP A  16      66.061  15.248   4.506  1.00  0.03           N  
ATOM    221  CA  TRP A  16      64.732  15.149   5.093  1.00  0.03           C  
ATOM    222  C   TRP A  16      63.909  14.114   4.348  1.00  0.03           C  
ATOM    223  O   TRP A  16      63.175  13.347   4.968  1.00  0.03           O  
ATOM    224  CB  TRP A  16      64.026  16.507   5.116  1.00  0.03           C  
ATOM    225  CG  TRP A  16      64.540  17.374   6.214  1.00  0.03           C  
ATOM    226  CD1 TRP A  16      65.372  18.450   6.092  1.00  0.03           C  
ATOM    227  CD2 TRP A  16      64.318  17.196   7.625  1.00  0.03           C  
ATOM    228  CE2 TRP A  16      65.054  18.200   8.293  1.00  0.03           C  
ATOM    229  CE3 TRP A  16      63.568  16.280   8.384  1.00  0.03           C  
ATOM    230  NE1 TRP A  16      65.691  18.947   7.336  1.00  0.03           N  
ATOM    231  CZ2 TRP A  16      65.070  18.323   9.684  1.00  0.03           C  
ATOM    232  CZ3 TRP A  16      63.582  16.396   9.769  1.00  0.03           C  
ATOM    233  CH2 TRP A  16      64.329  17.418  10.406  1.00  0.03           C  
ATOM    234  H01 TRP A  16      64.839  14.827   6.129  1.00  0.03           H  
ATOM    235  H02 TRP A  16      62.963  16.336   5.286  1.00  0.03           H  
ATOM    236  H03 TRP A  16      64.190  17.008   4.162  1.00  0.03           H  
ATOM    237  H04 TRP A  16      65.732  18.857   5.147  1.00  0.03           H  
ATOM    238  H05 TRP A  16      62.988  15.496   7.897  1.00  0.03           H  
ATOM    239  H06 TRP A  16      66.336  16.086   4.014  1.00  0.03           H  
ATOM    240  H07 TRP A  16      66.297  19.735   7.515  1.00  0.03           H  
ATOM    241  H08 TRP A  16      65.647  19.105  10.177  1.00  0.03           H  
ATOM    242  H09 TRP A  16      63.011  15.691  10.373  1.00  0.03           H  
ATOM    243  H10 TRP A  16      64.316  17.488  11.494  1.00  0.03           H  
ATOM    244  N   ALA A  17      64.064  14.064   3.025  1.00  0.00           N  
ATOM    245  CA  ALA A  17      63.344  13.102   2.192  1.00  0.00           C  
ATOM    246  C   ALA A  17      63.700  11.664   2.571  1.00  0.00           C  
ATOM    247  O   ALA A  17      62.827  10.811   2.668  1.00  0.00           O  
ATOM    248  CB  ALA A  17      63.645  13.350   0.716  1.00  0.00           C  
ATOM    249  H01 ALA A  17      62.277  13.241   2.365  1.00  0.00           H  
ATOM    250  H02 ALA A  17      64.687  13.105   0.512  1.00  0.00           H  
ATOM    251  H03 ALA A  17      62.998  12.723   0.102  1.00  0.00           H  
ATOM    252  H04 ALA A  17      63.466  14.399   0.479  1.00  0.00           H  
ATOM    253  H11 ALA A  17      64.700  14.712   2.583  1.00  0.00           H  
ATOM    254  N   ALA A  18      64.981  11.406   2.806  1.00  0.14           N  
ATOM    255  CA  ALA A  18      65.436  10.071   3.178  1.00  0.14           C  
ATOM    256  C   ALA A  18      64.973   9.688   4.598  1.00  0.14           C  
ATOM    257  O   ALA A  18      64.515   8.563   4.821  1.00  0.14           O  
ATOM    258  CB  ALA A  18      66.963   9.983   3.056  1.00  0.14           C  
ATOM    259  H01 ALA A  18      64.986   9.355   2.490  1.00  0.14           H  
ATOM    260  H02 ALA A  18      67.422  10.371   3.965  1.00  0.14           H  
ATOM    261  H03 ALA A  18      67.258   8.943   2.916  1.00  0.14           H  
ATOM    262  H04 ALA A  18      67.294  10.573   2.202  1.00  0.14           H  
ATOM    263  H05 ALA A  18      65.657  12.152   2.725  1.00  0.14           H  
ATOM    264  N   ILE A  19      65.098  10.617   5.550  1.00  0.03           N  
ATOM    265  CA  ILE A  19      64.664  10.381   6.937  1.00  0.03           C  
ATOM    266  C   ILE A  19      63.176  10.063   6.927  1.00  0.03           C  
ATOM    267  O   ILE A  19      62.738   9.069   7.500  1.00  0.03           O  
ATOM    268  CB  ILE A  19      64.861  11.629   7.837  1.00  0.03           C  
ATOM    269  CG1 ILE A  19      66.346  11.945   7.993  1.00  0.03           C  
ATOM    270  CG2 ILE A  19      64.230  11.406   9.213  1.00  0.03           C  
ATOM    271  CD1 ILE A  19      67.122  10.900   8.744  1.00  0.03           C  
ATOM    272  H01 ILE A  19      65.265   9.564   7.335  1.00  0.03           H  
ATOM    273  H02 ILE A  19      64.368  12.475   7.358  1.00  0.03           H  
ATOM    274  H03 ILE A  19      66.411  12.863   8.577  1.00  0.03           H  
ATOM    275  H04 ILE A  19      66.781  12.046   6.999  1.00  0.03           H  
ATOM    276  H05 ILE A  19      65.503  11.510   5.310  1.00  0.03           H  
ATOM    277  H06 ILE A  19      63.216  11.027   9.090  1.00  0.03           H  
ATOM    278  H07 ILE A  19      64.823  10.682   9.772  1.00  0.03           H  
ATOM    279  H08 ILE A  19      64.201  12.350   9.757  1.00  0.03           H  
ATOM    280  H09 ILE A  19      68.043  11.339   9.129  1.00  0.03           H  
ATOM    281  H10 ILE A  19      66.522  10.529   9.575  1.00  0.03           H  
ATOM    282  H11 ILE A  19      67.365  10.076   8.074  1.00  0.03           H  
ATOM    283  N   TYR A  20      62.405  10.914   6.260  1.00  0.00           N  
ATOM    284  CA  TYR A  20      60.963  10.731   6.163  1.00  0.00           C  
ATOM    285  C   TYR A  20      60.597   9.399   5.501  1.00  0.00           C  
ATOM    286  O   TYR A  20      59.696   8.688   5.966  1.00  0.00           O  
ATOM    287  CB  TYR A  20      60.320  11.897   5.413  1.00  0.00           C  
ATOM    288  CG  TYR A  20      58.830  11.748   5.279  1.00  0.00           C  
ATOM    289  CD1 TYR A  20      58.008  11.690   6.407  1.00  0.00           C  
ATOM    290  CD2 TYR A  20      58.244  11.611   4.030  1.00  0.00           C  
ATOM    291  CE1 TYR A  20      56.637  11.488   6.288  1.00  0.00           C  
ATOM    292  CE2 TYR A  20      56.876  11.412   3.898  1.00  0.00           C  
ATOM    293  CZ  TYR A  20      56.081  11.349   5.033  1.00  0.00           C  
ATOM    294  OH  TYR A  20      54.736  11.131   4.888  1.00  0.00           O  
ATOM    295  H01 TYR A  20      60.571  10.708   7.180  1.00  0.00           H  
ATOM    296  H02 TYR A  20      60.741  11.914   4.408  1.00  0.00           H  
ATOM    297  H03 TYR A  20      60.532  12.820   5.953  1.00  0.00           H  
ATOM    298  H04 TYR A  20      58.449  11.805   7.397  1.00  0.00           H  
ATOM    299  H05 TYR A  20      58.867  11.660   3.137  1.00  0.00           H  
ATOM    300  H06 TYR A  20      56.008  11.440   7.177  1.00  0.00           H  
ATOM    301  H07 TYR A  20      56.430  11.306   2.909  1.00  0.00           H  
ATOM    302  H08 TYR A  20      54.401  10.671   5.661  1.00  0.00           H  
ATOM    303  H12 TYR A  20      62.830  11.710   5.807  1.00  0.00           H  
ATOM    304  N   GLN A  21      61.307   9.050   4.432  1.00  0.00           N  
ATOM    305  CA  GLN A  21      61.045   7.802   3.731  1.00  0.00           C  
ATOM    306  C   GLN A  21      61.367   6.609   4.624  1.00  0.00           C  
ATOM    307  O   GLN A  21      60.697   5.582   4.563  1.00  0.00           O  
ATOM    308  CB  GLN A  21      61.845   7.732   2.432  1.00  0.00           C  
ATOM    309  CG  GLN A  21      61.251   6.781   1.407  1.00  0.00           C  
ATOM    310  CD  GLN A  21      59.811   7.139   1.020  1.00  0.00           C  
ATOM    311  NE2 GLN A  21      59.516   8.439   0.925  1.00  0.00           N  
ATOM    312  OE1 GLN A  21      58.982   6.249   0.794  1.00  0.00           O  
ATOM    313  H01 GLN A  21      59.985   7.768   3.480  1.00  0.00           H  
ATOM    314  H02 GLN A  21      62.835   7.354   2.685  1.00  0.00           H  
ATOM    315  H03 GLN A  21      61.885   8.730   1.996  1.00  0.00           H  
ATOM    316  H04 GLN A  21      61.230   5.789   1.858  1.00  0.00           H  
ATOM    317  H05 GLN A  21      61.869   6.807   0.510  1.00  0.00           H  
ATOM    318  H06 GLN A  21      58.583   8.728   0.667  1.00  0.00           H  
ATOM    319  H07 GLN A  21      60.226   9.133   1.111  1.00  0.00           H  
ATOM    320  H09 GLN A  21      62.040   9.661   4.101  1.00  0.00           H  
ATOM    321  N   ASP A  22      62.386   6.748   5.465  1.00  0.07           N  
ATOM    322  CA  ASP A  22      62.748   5.673   6.378  1.00  0.07           C  
ATOM    323  C   ASP A  22      61.607   5.449   7.362  1.00  0.07           C  
ATOM    324  O   ASP A  22      61.311   4.311   7.735  1.00  0.07           O  
ATOM    325  CB  ASP A  22      64.050   5.980   7.131  1.00  0.07           C  
ATOM    326  CG  ASP A  22      65.310   5.682   6.292  1.00  0.07           C  
ATOM    327  OD1 ASP A  22      65.201   5.051   5.206  1.00  0.07           O  
ATOM    328  OD2 ASP A  22      66.417   6.072   6.733  1.00  0.07           O  
ATOM    329  H01 ASP A  22      62.919   4.768   5.795  1.00  0.07           H  
ATOM    330  H02 ASP A  22      64.081   5.335   8.009  1.00  0.07           H  
ATOM    331  H03 ASP A  22      64.054   7.035   7.405  1.00  0.07           H  
ATOM    332  H08 ASP A  22      62.915   7.608   5.471  1.00  0.07           H  
ATOM    333  N   ILE A  23      60.948   6.529   7.771  1.00  0.00           N  
ATOM    334  CA  ILE A  23      59.823   6.409   8.692  1.00  0.00           C  
ATOM    335  C   ILE A  23      58.662   5.677   8.009  1.00  0.00           C  
ATOM    336  O   ILE A  23      58.054   4.784   8.597  1.00  0.00           O  
ATOM    337  CB  ILE A  23      59.410   7.801   9.259  1.00  0.00           C  
ATOM    338  CG1 ILE A  23      60.475   8.260  10.271  1.00  0.00           C  
ATOM    339  CG2 ILE A  23      58.020   7.732   9.900  1.00  0.00           C  
ATOM    340  CD1 ILE A  23      60.417   9.717  10.647  1.00  0.00           C  
ATOM    341  H01 ILE A  23      60.125   5.810   9.551  1.00  0.00           H  
ATOM    342  H02 ILE A  23      59.353   8.529   8.449  1.00  0.00           H  
ATOM    343  H03 ILE A  23      61.439   8.112   9.783  1.00  0.00           H  
ATOM    344  H04 ILE A  23      61.229   7.441   7.441  1.00  0.00           H  
ATOM    345  H05 ILE A  23      60.353   7.671  11.180  1.00  0.00           H  
ATOM    346  H06 ILE A  23      57.292   7.415   9.154  1.00  0.00           H  
ATOM    347  H07 ILE A  23      58.033   7.016  10.722  1.00  0.00           H  
ATOM    348  H08 ILE A  23      57.745   8.716  10.280  1.00  0.00           H  
ATOM    349  H09 ILE A  23      59.395   9.981  10.920  1.00  0.00           H  
ATOM    350  H10 ILE A  23      61.078   9.901  11.494  1.00  0.00           H  
ATOM    351  H11 ILE A  23      60.734  10.324   9.799  1.00  0.00           H  
ATOM    352  N   ARG A  24      58.410   5.987   6.742  1.00  0.00           N  
ATOM    353  CA  ARG A  24      57.327   5.326   6.016  1.00  0.00           C  
ATOM    354  C   ARG A  24      57.592   3.830   5.917  1.00  0.00           C  
ATOM    355  O   ARG A  24      56.683   3.019   6.073  1.00  0.00           O  
ATOM    356  CB  ARG A  24      57.163   5.912   4.615  1.00  0.00           C  
ATOM    357  CG  ARG A  24      56.840   7.383   4.598  1.00  0.00           C  
ATOM    358  CD  ARG A  24      56.456   7.854   3.211  1.00  0.00           C  
ATOM    359  NE  ARG A  24      55.193   7.269   2.783  1.00  0.00           N  
ATOM    360  CZ  ARG A  24      55.063   6.426   1.763  1.00  0.00           C  
ATOM    361  NH1 ARG A  24      56.126   6.065   1.052  1.00  0.00           N  
ATOM    362  NH2 ARG A  24      53.867   5.927   1.465  1.00  0.00           N  
ATOM    363  H01 ARG A  24      56.404   5.494   6.571  1.00  0.00           H  
ATOM    364  H02 ARG A  24      56.317   5.399   4.157  1.00  0.00           H  
ATOM    365  H03 ARG A  24      58.093   5.759   4.068  1.00  0.00           H  
ATOM    366  H04 ARG A  24      57.730   7.930   4.909  1.00  0.00           H  
ATOM    367  H05 ARG A  24      56.010   7.571   5.279  1.00  0.00           H  
ATOM    368  H06 ARG A  24      57.233   7.540   2.514  1.00  0.00           H  
ATOM    369  H07 ARG A  24      56.361   8.940   3.218  1.00  0.00           H  
ATOM    370  H08 ARG A  24      54.360   7.521   3.295  1.00  0.00           H  
ATOM    371  H09 ARG A  24      56.023   5.419   0.283  1.00  0.00           H  
ATOM    372  H10 ARG A  24      57.037   6.437   1.281  1.00  0.00           H  
ATOM    373  H11 ARG A  24      53.059   6.194   2.008  1.00  0.00           H  
ATOM    374  H12 ARG A  24      58.972   6.685   6.276  1.00  0.00           H  
ATOM    375  H13 ARG A  24      53.767   5.281   0.695  1.00  0.00           H  
ATOM    376  N   HIS A  25      58.854   3.480   5.682  1.00  0.00           N  
ATOM    377  CA  HIS A  25      59.279   2.090   5.551  1.00  0.00           C  
ATOM    378  C   HIS A  25      59.125   1.313   6.862  1.00  0.00           C  
ATOM    379  O   HIS A  25      58.721   0.152   6.851  1.00  0.00           O  
ATOM    380  CB  HIS A  25      60.739   2.041   5.048  1.00  0.00           C  
ATOM    381  CG  HIS A  25      61.288   0.651   4.864  1.00  0.00           C  
ATOM    382  CD2 HIS A  25      62.057  -0.119   5.674  1.00  0.00           C  
ATOM    383  ND1 HIS A  25      61.063  -0.097   3.726  1.00  0.00           N  
ATOM    384  CE1 HIS A  25      61.669  -1.268   3.842  1.00  0.00           C  
ATOM    385  NE2 HIS A  25      62.278  -1.305   5.014  1.00  0.00           N  
ATOM    386  H01 HIS A  25      58.629   1.604   4.823  1.00  0.00           H  
ATOM    387  H02 HIS A  25      61.348   2.516   5.817  1.00  0.00           H  
ATOM    388  H03 HIS A  25      60.787   2.557   4.089  1.00  0.00           H  
ATOM    389  H04 HIS A  25      62.430   0.151   6.662  1.00  0.00           H  
ATOM    390  H05 HIS A  25      61.666  -2.065   3.098  1.00  0.00           H  
ATOM    391  H06 HIS A  25      62.819  -2.080   5.368  1.00  0.00           H  
ATOM    392  H14 HIS A  25      59.548   4.208   5.590  1.00  0.00           H  
ATOM    393  N   GLU A  26      59.479   1.948   7.978  1.00  0.10           N  
ATOM    394  CA  GLU A  26      59.401   1.329   9.301  1.00  0.10           C  
ATOM    395  C   GLU A  26      58.020   1.337   9.945  1.00  0.10           C  
ATOM    396  O   GLU A  26      57.802   0.620  10.916  1.00  0.10           O  
ATOM    397  CB  GLU A  26      60.343   2.028  10.264  1.00  0.10           C  
ATOM    398  CG  GLU A  26      61.783   2.033   9.852  1.00  0.10           C  
ATOM    399  CD  GLU A  26      62.621   2.886  10.787  1.00  0.10           C  
ATOM    400  OE1 GLU A  26      62.598   2.610  12.016  1.00  0.10           O  
ATOM    401  OE2 GLU A  26      63.286   3.837  10.298  1.00  0.10           O  
ATOM    402  H01 GLU A  26      59.673   0.289   9.122  1.00  0.10           H  
ATOM    403  H02 GLU A  26      60.296   1.466  11.197  1.00  0.10           H  
ATOM    404  H03 GLU A  26      60.016   3.063  10.366  1.00  0.10           H  
ATOM    405  H04 GLU A  26      61.852   2.453   8.849  1.00  0.10           H  
ATOM    406  H05 GLU A  26      62.161   1.011   9.868  1.00  0.10           H  
ATOM    407  H07 GLU A  26      59.816   2.898   7.908  1.00  0.10           H  
ATOM    408  N   ALA A  27      57.105   2.146   9.412  1.00  0.03           N  
ATOM    409  CA  ALA A  27      55.757   2.275   9.967  1.00  0.03           C  
ATOM    410  C   ALA A  27      54.977   0.964  10.048  1.00  0.03           C  
ATOM    411  O   ALA A  27      55.093   0.111   9.163  1.00  0.03           O  
ATOM    412  CB  ALA A  27      54.963   3.319   9.174  1.00  0.03           C  
ATOM    413  H01 ALA A  27      55.889   2.599  10.999  1.00  0.03           H  
ATOM    414  H02 ALA A  27      54.047   3.563   9.712  1.00  0.03           H  
ATOM    415  H03 ALA A  27      55.564   4.220   9.055  1.00  0.03           H  
ATOM    416  H04 ALA A  27      54.712   2.917   8.193  1.00  0.03           H  
ATOM    417  H06 ALA A  27      57.350   2.689   8.597  1.00  0.03           H  
ATOM    418  N   SER A  28      54.170   0.826  11.102  1.00  0.10           N  
ATOM    419  CA  SER A  28      53.340  -0.357  11.332  1.00  0.10           C  
ATOM    420  C   SER A  28      52.325  -0.579  10.221  1.00  0.10           C  
ATOM    421  O   SER A  28      51.867   0.371   9.584  1.00  0.10           O  
ATOM    422  CB  SER A  28      52.560  -0.216  12.644  1.00  0.10           C  
ATOM    423  OG  SER A  28      53.429   0.104  13.701  1.00  0.10           O  
ATOM    424  H01 SER A  28      54.024  -1.205  11.368  1.00  0.10           H  
ATOM    425  H02 SER A  28      52.069  -1.164  12.866  1.00  0.10           H  
ATOM    426  H03 SER A  28      51.817   0.575  12.537  1.00  0.10           H  
ATOM    427  H04 SER A  28      53.698  -0.701  14.150  1.00  0.10           H  
ATOM    428  H05 SER A  28      54.130   1.577  11.776  1.00  0.10           H  
ATOM    429  N   ASP A  29      51.932  -1.833  10.031  1.00  0.14           N  
ATOM    430  CA  ASP A  29      50.935  -2.174   9.028  1.00  0.14           C  
ATOM    431  C   ASP A  29      49.998  -3.145   9.738  1.00  0.14           C  
ATOM    432  O   ASP A  29      50.418  -4.232  10.137  1.00  0.14           O  
ATOM    433  CB  ASP A  29      51.595  -2.836   7.808  1.00  0.14           C  
ATOM    434  CG  ASP A  29      50.651  -2.957   6.609  1.00  0.14           C  
ATOM    435  OD1 ASP A  29      49.548  -2.356   6.640  1.00  0.14           O  
ATOM    436  OD2 ASP A  29      51.032  -3.646   5.626  1.00  0.14           O  
ATOM    437  H01 ASP A  29      50.409  -1.298   8.648  1.00  0.14           H  
ATOM    438  H02 ASP A  29      51.881  -3.846   8.101  1.00  0.14           H  
ATOM    439  H03 ASP A  29      52.458  -2.239   7.513  1.00  0.14           H  
ATOM    440  H05 ASP A  29      52.335  -2.567  10.596  1.00  0.14           H  
ATOM    441  N   PHE A  30      48.764  -2.714   9.981  1.00  0.34           N  
ATOM    442  CA  PHE A  30      47.773  -3.543  10.662  1.00  0.34           C  
ATOM    443  C   PHE A  30      46.544  -3.587   9.787  1.00  0.34           C  
ATOM    444  O   PHE A  30      46.317  -2.681   8.989  1.00  0.34           O  
ATOM    445  CB  PHE A  30      47.401  -2.964  12.036  1.00  0.34           C  
ATOM    446  CG  PHE A  30      48.528  -2.969  13.028  1.00  0.34           C  
ATOM    447  CD1 PHE A  30      49.014  -4.167  13.538  1.00  0.34           C  
ATOM    448  CD2 PHE A  30      49.096  -1.774  13.462  1.00  0.34           C  
ATOM    449  CE1 PHE A  30      50.043  -4.177  14.464  1.00  0.34           C  
ATOM    450  CE2 PHE A  30      50.132  -1.772  14.392  1.00  0.34           C  
ATOM    451  CZ  PHE A  30      50.608  -2.978  14.895  1.00  0.34           C  
ATOM    452  H01 PHE A  30      48.184  -4.539  10.827  1.00  0.34           H  
ATOM    453  H02 PHE A  30      46.619  -3.604  12.445  1.00  0.34           H  
ATOM    454  H03 PHE A  30      47.071  -1.935  11.897  1.00  0.34           H  
ATOM    455  H04 PHE A  30      48.504  -1.784   9.685  1.00  0.34           H  
ATOM    456  H05 PHE A  30      48.580  -5.110  13.205  1.00  0.34           H  
ATOM    457  H06 PHE A  30      48.725  -0.828  13.068  1.00  0.34           H  
ATOM    458  H07 PHE A  30      50.412  -5.124  14.857  1.00  0.34           H  
ATOM    459  H08 PHE A  30      50.568  -0.830  14.724  1.00  0.34           H  
ATOM    460  H09 PHE A  30      51.419  -2.986  15.623  1.00  0.34           H  
ATOM    461  N   PRO A  31      45.716  -4.632   9.931  1.00  0.48           N  
ATOM    462  CA  PRO A  31      44.522  -4.694   9.093  1.00  0.48           C  
ATOM    463  C   PRO A  31      43.491  -3.600   9.349  1.00  0.48           C  
ATOM    464  O   PRO A  31      43.382  -3.076  10.459  1.00  0.48           O  
ATOM    465  CB  PRO A  31      43.968  -6.089   9.387  1.00  0.48           C  
ATOM    466  CG  PRO A  31      44.466  -6.388  10.764  1.00  0.48           C  
ATOM    467  CD  PRO A  31      45.863  -5.853  10.742  1.00  0.48           C  
ATOM    468  H01 PRO A  31      44.285  -6.831   8.654  1.00  0.48           H  
ATOM    469  H02 PRO A  31      42.878  -6.089   9.359  1.00  0.48           H  
ATOM    470  H03 PRO A  31      44.416  -7.447  11.017  1.00  0.48           H  
ATOM    471  H04 PRO A  31      43.864  -5.881  11.518  1.00  0.48           H  
ATOM    472  H05 PRO A  31      46.278  -5.672  11.734  1.00  0.48           H  
ATOM    473  H06 PRO A  31      46.550  -6.559  10.275  1.00  0.48           H  
ATOM    474  H10 PRO A  31      44.769  -4.523   8.045  1.00  0.48           H  
ATOM    475  N   CYS A  32      42.728  -3.294   8.302  1.00  0.17           N  
ATOM    476  CA  CYS A  32      41.658  -2.299   8.312  1.00  0.17           C  
ATOM    477  C   CYS A  32      40.474  -2.990   7.655  1.00  0.17           C  
ATOM    478  O   CYS A  32      39.856  -2.459   6.732  1.00  0.17           O  
ATOM    479  CB  CYS A  32      42.051  -1.092   7.453  1.00  0.17           C  
ATOM    480  SG  CYS A  32      43.545  -0.266   7.946  1.00  0.17           S  
ATOM    481  H01 CYS A  32      41.446  -1.947   9.322  1.00  0.17           H  
ATOM    482  H02 CYS A  32      41.250  -0.363   7.572  1.00  0.17           H  
ATOM    483  H03 CYS A  32      42.178  -1.435   6.426  1.00  0.17           H  
ATOM    484  H04 CYS A  32      43.963  -0.760   9.119  1.00  0.17           H  
ATOM    485  H07 CYS A  32      42.901  -3.786   7.437  1.00  0.17           H  
ATOM    486  N   ARG A  33      40.177  -4.206   8.096  1.00  0.62           N  
ATOM    487  CA  ARG A  33      39.080  -4.966   7.501  1.00  0.62           C  
ATOM    488  C   ARG A  33      37.690  -4.350   7.638  1.00  0.62           C  
ATOM    489  O   ARG A  33      36.928  -4.352   6.671  1.00  0.62           O  
ATOM    490  CB  ARG A  33      39.119  -6.422   7.975  1.00  0.62           C  
ATOM    491  CG  ARG A  33      40.421  -7.103   7.547  1.00  0.62           C  
ATOM    492  CD  ARG A  33      40.551  -8.532   8.056  1.00  0.62           C  
ATOM    493  NE  ARG A  33      41.943  -8.994   7.967  1.00  0.62           N  
ATOM    494  CZ  ARG A  33      42.679  -9.380   9.013  1.00  0.62           C  
ATOM    495  NH1 ARG A  33      42.157  -9.373  10.240  1.00  0.62           N  
ATOM    496  NH2 ARG A  33      43.953  -9.743   8.839  1.00  0.62           N  
ATOM    497  H01 ARG A  33      39.259  -4.930   6.426  1.00  0.62           H  
ATOM    498  H02 ARG A  33      38.283  -6.957   7.524  1.00  0.62           H  
ATOM    499  H03 ARG A  33      39.044  -6.446   9.062  1.00  0.62           H  
ATOM    500  H04 ARG A  33      41.241  -6.531   7.981  1.00  0.62           H  
ATOM    501  H05 ARG A  33      40.714  -4.610   8.850  1.00  0.62           H  
ATOM    502  H06 ARG A  33      40.462  -7.118   6.458  1.00  0.62           H  
ATOM    503  H07 ARG A  33      39.928  -9.180   7.439  1.00  0.62           H  
ATOM    504  H08 ARG A  33      40.226  -8.573   9.096  1.00  0.62           H  
ATOM    505  H09 ARG A  33      42.372  -9.022   7.053  1.00  0.62           H  
ATOM    506  H10 ARG A  33      42.720  -9.653  11.030  1.00  0.62           H  
ATOM    507  H11 ARG A  33      41.198  -9.087  10.379  1.00  0.62           H  
ATOM    508  H12 ARG A  33      44.358  -9.738   7.914  1.00  0.62           H  
ATOM    509  H13 ARG A  33      44.511 -10.022   9.633  1.00  0.62           H  
ATOM    510  N   VAL A  34      37.366  -3.787   8.804  1.00  0.66           N  
ATOM    511  CA  VAL A  34      36.057  -3.171   8.979  1.00  0.66           C  
ATOM    512  C   VAL A  34      35.890  -1.983   8.022  1.00  0.66           C  
ATOM    513  O   VAL A  34      34.872  -1.871   7.331  1.00  0.66           O  
ATOM    514  CB  VAL A  34      35.806  -2.735  10.433  1.00  0.66           C  
ATOM    515  CG1 VAL A  34      34.415  -2.102  10.562  1.00  0.66           C  
ATOM    516  CG2 VAL A  34      35.907  -3.946  11.352  1.00  0.66           C  
ATOM    517  H01 VAL A  34      35.310  -3.928   8.739  1.00  0.66           H  
ATOM    518  H02 VAL A  34      36.556  -1.998  10.718  1.00  0.66           H  
ATOM    519  H03 VAL A  34      33.705  -2.854  10.906  1.00  0.66           H  
ATOM    520  H04 VAL A  34      34.453  -1.284  11.281  1.00  0.66           H  
ATOM    521  H05 VAL A  34      34.098  -1.720   9.592  1.00  0.66           H  
ATOM    522  H06 VAL A  34      36.538  -3.702  12.206  1.00  0.66           H  
ATOM    523  H07 VAL A  34      34.912  -4.220  11.703  1.00  0.66           H  
ATOM    524  H08 VAL A  34      36.344  -4.782  10.806  1.00  0.66           H  
ATOM    525  H14 VAL A  34      38.029  -3.788   9.566  1.00  0.66           H  
ATOM    526  N   ALA A  35      36.928  -1.155   7.926  1.00  0.31           N  
ATOM    527  CA  ALA A  35      36.917   0.020   7.054  1.00  0.31           C  
ATOM    528  C   ALA A  35      36.657  -0.379   5.615  1.00  0.31           C  
ATOM    529  O   ALA A  35      36.011   0.350   4.859  1.00  0.31           O  
ATOM    530  CB  ALA A  35      38.259   0.764   7.140  1.00  0.31           C  
ATOM    531  H01 ALA A  35      36.116   0.678   7.390  1.00  0.31           H  
ATOM    532  H02 ALA A  35      39.006   0.234   6.549  1.00  0.31           H  
ATOM    533  H03 ALA A  35      38.140   1.776   6.752  1.00  0.31           H  
ATOM    534  H04 ALA A  35      38.584   0.809   8.179  1.00  0.31           H  
ATOM    535  H09 ALA A  35      37.754  -1.345   8.476  1.00  0.31           H  
ATOM    536  N   LYS A  36      37.166  -1.550   5.247  1.00  0.07           N  
ATOM    537  CA  LYS A  36      37.035  -2.058   3.885  1.00  0.07           C  
ATOM    538  C   LYS A  36      35.796  -2.887   3.567  1.00  0.07           C  
ATOM    539  O   LYS A  36      35.682  -3.403   2.457  1.00  0.07           O  
ATOM    540  CB  LYS A  36      38.310  -2.807   3.488  1.00  0.07           C  
ATOM    541  CG  LYS A  36      39.523  -1.898   3.327  1.00  0.07           C  
ATOM    542  CD  LYS A  36      39.179  -0.773   2.358  1.00  0.07           C  
ATOM    543  CE  LYS A  36      40.383   0.016   1.874  1.00  0.07           C  
ATOM    544  NZ  LYS A  36      39.922   1.025   0.865  1.00  0.07           N  
ATOM    545  H01 LYS A  36      36.892  -1.164   3.278  1.00  0.07           H  
ATOM    546  H02 LYS A  36      38.123  -3.267   2.518  1.00  0.07           H  
ATOM    547  H03 LYS A  36      38.531  -3.546   4.258  1.00  0.07           H  
ATOM    548  H04 LYS A  36      40.363  -2.473   2.938  1.00  0.07           H  
ATOM    549  H05 LYS A  36      37.659  -2.106   5.931  1.00  0.07           H  
ATOM    550  H06 LYS A  36      39.795  -1.477   4.295  1.00  0.07           H  
ATOM    551  H07 LYS A  36      38.542  -0.074   2.900  1.00  0.07           H  
ATOM    552  H08 LYS A  36      38.682  -1.207   1.491  1.00  0.07           H  
ATOM    553  H09 LYS A  36      41.110  -0.657   1.420  1.00  0.07           H  
ATOM    554  H10 LYS A  36      40.851   0.526   2.716  1.00  0.07           H  
ATOM    555  H11 LYS A  36      39.096   1.492   1.210  1.00  0.07           H  
ATOM    556  H12 LYS A  36      40.653   1.705   0.710  1.00  0.07           H  
ATOM    557  H13 LYS A  36      39.706   0.558  -0.004  1.00  0.07           H  
ATOM    558  N   LEU A  37      34.881  -3.048   4.521  1.00  0.66           N  
ATOM    559  CA  LEU A  37      33.650  -3.808   4.259  1.00  0.66           C  
ATOM    560  C   LEU A  37      32.827  -3.025   3.232  1.00  0.66           C  
ATOM    561  O   LEU A  37      32.799  -1.786   3.261  1.00  0.66           O  
ATOM    562  CB  LEU A  37      32.816  -3.977   5.531  1.00  0.66           C  
ATOM    563  CG  LEU A  37      33.378  -4.883   6.619  1.00  0.66           C  
ATOM    564  CD1 LEU A  37      32.482  -4.816   7.844  1.00  0.66           C  
ATOM    565  CD2 LEU A  37      33.479  -6.307   6.098  1.00  0.66           C  
ATOM    566  H01 LEU A  37      33.915  -4.800   3.893  1.00  0.66           H  
ATOM    567  H02 LEU A  37      31.901  -4.469   5.202  1.00  0.66           H  
ATOM    568  H03 LEU A  37      32.678  -2.987   5.967  1.00  0.66           H  
ATOM    569  H04 LEU A  37      34.377  -4.549   6.900  1.00  0.66           H  
ATOM    570  H05 LEU A  37      31.509  -5.247   7.606  1.00  0.66           H  
ATOM    571  H06 LEU A  37      32.938  -5.377   8.659  1.00  0.66           H  
ATOM    572  H07 LEU A  37      32.354  -3.776   8.145  1.00  0.66           H  
ATOM    573  H08 LEU A  37      34.489  -6.683   6.263  1.00  0.66           H  
ATOM    574  H09 LEU A  37      32.765  -6.939   6.626  1.00  0.66           H  
ATOM    575  H10 LEU A  37      33.257  -6.321   5.031  1.00  0.66           H  
ATOM    576  H14 LEU A  37      35.034  -2.644   5.434  1.00  0.66           H  
ATOM    577  N   PRO A  38      32.157  -3.731   2.301  1.00  0.79           N  
ATOM    578  CA  PRO A  38      31.354  -3.028   1.292  1.00  0.79           C  
ATOM    579  C   PRO A  38      30.360  -2.029   1.887  1.00  0.79           C  
ATOM    580  O   PRO A  38      30.226  -0.918   1.379  1.00  0.79           O  
ATOM    581  CB  PRO A  38      30.656  -4.178   0.561  1.00  0.79           C  
ATOM    582  CG  PRO A  38      31.723  -5.248   0.575  1.00  0.79           C  
ATOM    583  CD  PRO A  38      32.192  -5.181   2.026  1.00  0.79           C  
ATOM    584  H01 PRO A  38      30.306  -3.917  -0.438  1.00  0.79           H  
ATOM    585  H02 PRO A  38      29.761  -4.502   1.093  1.00  0.79           H  
ATOM    586  H03 PRO A  38      32.516  -5.098  -0.158  1.00  0.79           H  
ATOM    587  H04 PRO A  38      31.311  -6.227   0.333  1.00  0.79           H  
ATOM    588  H05 PRO A  38      31.581  -5.770   2.710  1.00  0.79           H  
ATOM    589  H06 PRO A  38      33.201  -5.580   2.135  1.00  0.79           H  
ATOM    590  H11 PRO A  38      31.962  -2.400   0.641  1.00  0.79           H  
ATOM    591  N   LYS A  39      29.725  -2.380   3.001  1.00  0.79           N  
ATOM    592  CA  LYS A  39      28.753  -1.479   3.608  1.00  0.79           C  
ATOM    593  C   LYS A  39      29.348  -0.162   4.109  1.00  0.79           C  
ATOM    594  O   LYS A  39      28.616   0.802   4.333  1.00  0.79           O  
ATOM    595  CB  LYS A  39      27.992  -2.160   4.757  1.00  0.79           C  
ATOM    596  CG  LYS A  39      28.818  -2.486   5.980  1.00  0.79           C  
ATOM    597  CD  LYS A  39      27.923  -3.032   7.075  1.00  0.79           C  
ATOM    598  CE  LYS A  39      28.724  -3.443   8.294  1.00  0.79           C  
ATOM    599  NZ  LYS A  39      27.832  -3.811   9.433  1.00  0.79           N  
ATOM    600  H01 LYS A  39      28.065  -1.233   2.799  1.00  0.79           H  
ATOM    601  H02 LYS A  39      27.649  -3.117   4.363  1.00  0.79           H  
ATOM    602  H03 LYS A  39      27.183  -1.498   5.064  1.00  0.79           H  
ATOM    603  H04 LYS A  39      29.307  -1.579   6.335  1.00  0.79           H  
ATOM    604  H05 LYS A  39      29.570  -3.231   5.721  1.00  0.79           H  
ATOM    605  H06 LYS A  39      27.411  -3.914   6.690  1.00  0.79           H  
ATOM    606  H07 LYS A  39      29.917  -3.275   3.429  1.00  0.79           H  
ATOM    607  H08 LYS A  39      27.206  -2.263   7.364  1.00  0.79           H  
ATOM    608  H09 LYS A  39      29.340  -2.598   8.600  1.00  0.79           H  
ATOM    609  H10 LYS A  39      29.346  -4.301   8.038  1.00  0.79           H  
ATOM    610  H11 LYS A  39      26.936  -4.109   9.075  1.00  0.79           H  
ATOM    611  H12 LYS A  39      28.251  -4.564   9.960  1.00  0.79           H  
ATOM    612  H13 LYS A  39      27.705  -3.009  10.034  1.00  0.79           H  
ATOM    613  N   ASN A  40      30.666  -0.108   4.263  1.00  0.45           N  
ATOM    614  CA  ASN A  40      31.310   1.097   4.770  1.00  0.45           C  
ATOM    615  C   ASN A  40      31.956   1.960   3.703  1.00  0.45           C  
ATOM    616  O   ASN A  40      32.566   2.983   4.022  1.00  0.45           O  
ATOM    617  CB  ASN A  40      32.334   0.726   5.843  1.00  0.45           C  
ATOM    618  CG  ASN A  40      31.683   0.216   7.101  1.00  0.45           C  
ATOM    619  ND2 ASN A  40      32.285  -0.800   7.713  1.00  0.45           N  
ATOM    620  OD1 ASN A  40      30.634   0.721   7.524  1.00  0.45           O  
ATOM    621  H01 ASN A  40      30.513   1.707   5.196  1.00  0.45           H  
ATOM    622  H02 ASN A  40      32.892   1.627   6.098  1.00  0.45           H  
ATOM    623  H03 ASN A  40      32.991  -0.049   5.448  1.00  0.45           H  
ATOM    624  H04 ASN A  40      31.890  -1.186   8.559  1.00  0.45           H  
ATOM    625  H05 ASN A  40      33.137  -1.186   7.332  1.00  0.45           H  
ATOM    626  H14 ASN A  40      31.229  -0.912   4.026  1.00  0.45           H  
ATOM    627  N   LYS A  41      31.759   1.593   2.437  1.00  0.10           N  
ATOM    628  CA  LYS A  41      32.345   2.324   1.323  1.00  0.10           C  
ATOM    629  C   LYS A  41      32.035   3.826   1.389  1.00  0.10           C  
ATOM    630  O   LYS A  41      32.936   4.658   1.258  1.00  0.10           O  
ATOM    631  CB  LYS A  41      31.849   1.755  -0.020  1.00  0.10           C  
ATOM    632  CG  LYS A  41      32.928   1.630  -1.108  1.00  0.10           C  
ATOM    633  CD  LYS A  41      33.780   2.902  -1.231  1.00  0.10           C  
ATOM    634  CE  LYS A  41      35.106   2.655  -1.961  1.00  0.10           C  
ATOM    635  NZ  LYS A  41      36.113   3.732  -1.668  1.00  0.10           N  
ATOM    636  H01 LYS A  41      33.425   2.199   1.397  1.00  0.10           H  
ATOM    637  H02 LYS A  41      31.114   2.464  -0.399  1.00  0.10           H  
ATOM    638  H03 LYS A  41      31.436   0.763   0.164  1.00  0.10           H  
ATOM    639  H04 LYS A  41      32.424   1.472  -2.061  1.00  0.10           H  
ATOM    640  H05 LYS A  41      33.580   0.792  -0.861  1.00  0.10           H  
ATOM    641  H06 LYS A  41      31.186   0.784   2.245  1.00  0.10           H  
ATOM    642  H07 LYS A  41      34.017   3.240  -0.222  1.00  0.10           H  
ATOM    643  H08 LYS A  41      33.212   3.652  -1.782  1.00  0.10           H  
ATOM    644  H09 LYS A  41      34.908   2.659  -3.033  1.00  0.10           H  
ATOM    645  H10 LYS A  41      35.512   1.695  -1.642  1.00  0.10           H  
ATOM    646  H11 LYS A  41      36.941   3.579  -2.226  1.00  0.10           H  
ATOM    647  H12 LYS A  41      35.717   4.634  -1.893  1.00  0.10           H  
ATOM    648  H13 LYS A  41      36.359   3.706  -0.689  1.00  0.10           H  
ATOM    649  N   ASN A  42      30.770   4.160   1.640  1.00  0.59           N  
ATOM    650  CA  ASN A  42      30.352   5.562   1.687  1.00  0.59           C  
ATOM    651  C   ASN A  42      30.657   6.299   3.008  1.00  0.59           C  
ATOM    652  O   ASN A  42      30.216   7.433   3.211  1.00  0.59           O  
ATOM    653  CB  ASN A  42      28.870   5.691   1.288  1.00  0.59           C  
ATOM    654  CG  ASN A  42      27.912   5.208   2.372  1.00  0.59           C  
ATOM    655  ND2 ASN A  42      26.615   5.245   2.073  1.00  0.59           N  
ATOM    656  OD1 ASN A  42      28.325   4.853   3.475  1.00  0.59           O  
ATOM    657  H01 ASN A  42      30.974   6.076   0.954  1.00  0.59           H  
ATOM    658  H02 ASN A  42      28.714   5.060   0.413  1.00  0.59           H  
ATOM    659  H03 ASN A  42      28.657   6.739   1.078  1.00  0.59           H  
ATOM    660  H04 ASN A  42      25.931   4.955   2.757  1.00  0.59           H  
ATOM    661  H05 ASN A  42      26.316   5.563   1.162  1.00  0.59           H  
ATOM    662  H14 ASN A  42      30.087   3.433   1.801  1.00  0.59           H  
ATOM    663  N   ARG A  43      31.408   5.657   3.902  1.00  0.55           N  
ATOM    664  CA  ARG A  43      31.789   6.265   5.174  1.00  0.55           C  
ATOM    665  C   ARG A  43      33.267   6.669   5.177  1.00  0.55           C  
ATOM    666  O   ARG A  43      33.771   7.211   6.167  1.00  0.55           O  
ATOM    667  CB  ARG A  43      31.492   5.317   6.339  1.00  0.55           C  
ATOM    668  CG  ARG A  43      30.011   5.048   6.537  1.00  0.55           C  
ATOM    669  CD  ARG A  43      29.714   4.275   7.815  1.00  0.55           C  
ATOM    670  NE  ARG A  43      28.275   4.104   7.977  1.00  0.55           N  
ATOM    671  CZ  ARG A  43      27.657   3.948   9.143  1.00  0.55           C  
ATOM    672  NH1 ARG A  43      28.342   3.929  10.282  1.00  0.55           N  
ATOM    673  NH2 ARG A  43      26.334   3.850   9.171  1.00  0.55           N  
ATOM    674  H01 ARG A  43      31.192   7.168   5.301  1.00  0.55           H  
ATOM    675  H02 ARG A  43      31.854   5.800   7.246  1.00  0.55           H  
ATOM    676  H03 ARG A  43      31.994   4.368   6.149  1.00  0.55           H  
ATOM    677  H04 ARG A  43      29.676   4.436   5.700  1.00  0.55           H  
ATOM    678  H05 ARG A  43      29.486   6.002   6.577  1.00  0.55           H  
ATOM    679  H06 ARG A  43      31.724   4.721   3.693  1.00  0.55           H  
ATOM    680  H07 ARG A  43      30.104   4.833   8.667  1.00  0.55           H  
ATOM    681  H08 ARG A  43      30.190   3.296   7.763  1.00  0.55           H  
ATOM    682  H09 ARG A  43      27.707   4.104   7.142  1.00  0.55           H  
ATOM    683  H10 ARG A  43      27.857   3.825  11.162  1.00  0.55           H  
ATOM    684  H11 ARG A  43      29.348   4.018  10.268  1.00  0.55           H  
ATOM    685  H12 ARG A  43      25.807   3.879   8.310  1.00  0.55           H  
ATOM    686  H13 ARG A  43      25.854   3.746  10.054  1.00  0.55           H  
ATOM    687  N   ASN A  44      33.951   6.409   4.068  1.00  0.41           N  
ATOM    688  CA  ASN A  44      35.366   6.750   3.922  1.00  0.41           C  
ATOM    689  C   ASN A  44      35.528   7.835   2.866  1.00  0.41           C  
ATOM    690  O   ASN A  44      35.022   7.710   1.757  1.00  0.41           O  
ATOM    691  CB  ASN A  44      36.190   5.517   3.524  1.00  0.41           C  
ATOM    692  CG  ASN A  44      36.190   4.447   4.598  1.00  0.41           C  
ATOM    693  ND2 ASN A  44      35.893   3.206   4.213  1.00  0.41           N  
ATOM    694  OD1 ASN A  44      36.418   4.742   5.774  1.00  0.41           O  
ATOM    695  H01 ASN A  44      35.731   7.114   4.882  1.00  0.41           H  
ATOM    696  H02 ASN A  44      37.221   5.841   3.379  1.00  0.41           H  
ATOM    697  H03 ASN A  44      35.771   5.096   2.610  1.00  0.41           H  
ATOM    698  H04 ASN A  44      35.864   2.460   4.893  1.00  0.41           H  
ATOM    699  H05 ASN A  44      35.697   3.012   3.241  1.00  0.41           H  
ATOM    700  H14 ASN A  44      33.477   5.960   3.298  1.00  0.41           H  
ATOM    701  N   ARG A  45      36.211   8.912   3.221  1.00  0.28           N  
ATOM    702  CA  ARG A  45      36.428  10.010   2.296  1.00  0.28           C  
ATOM    703  C   ARG A  45      37.476   9.609   1.260  1.00  0.28           C  
ATOM    704  O   ARG A  45      37.340   9.916   0.072  1.00  0.28           O  
ATOM    705  CB  ARG A  45      36.885  11.248   3.075  1.00  0.28           C  
ATOM    706  CG  ARG A  45      37.246  12.470   2.218  1.00  0.28           C  
ATOM    707  CD  ARG A  45      37.554  13.716   3.076  1.00  0.28           C  
ATOM    708  NE  ARG A  45      36.365  14.199   3.761  1.00  0.28           N  
ATOM    709  CZ  ARG A  45      35.406  14.918   3.181  1.00  0.28           C  
ATOM    710  NH1 ARG A  45      35.504  15.253   1.896  1.00  0.28           N  
ATOM    711  NH2 ARG A  45      34.313  15.250   3.864  1.00  0.28           N  
ATOM    712  H01 ARG A  45      35.499  10.245   1.776  1.00  0.28           H  
ATOM    713  H02 ARG A  45      37.803  10.959   3.586  1.00  0.28           H  
ATOM    714  H03 ARG A  45      36.080  11.537   3.751  1.00  0.28           H  
ATOM    715  H04 ARG A  45      36.386  12.702   1.589  1.00  0.28           H  
ATOM    716  H05 ARG A  45      38.124  12.231   1.618  1.00  0.28           H  
ATOM    717  H06 ARG A  45      36.589   8.971   4.156  1.00  0.28           H  
ATOM    718  H07 ARG A  45      37.912  14.506   2.415  1.00  0.28           H  
ATOM    719  H08 ARG A  45      38.311  13.458   3.817  1.00  0.28           H  
ATOM    720  H09 ARG A  45      36.260  13.974   4.740  1.00  0.28           H  
ATOM    721  H10 ARG A  45      34.763  15.777   1.453  1.00  0.28           H  
ATOM    722  H11 ARG A  45      36.319  14.983   1.365  1.00  0.28           H  
ATOM    723  H12 ARG A  45      34.220  14.978   4.832  1.00  0.28           H  
ATOM    724  H13 ARG A  45      33.576  15.774   3.414  1.00  0.28           H  
ATOM    725  N   TYR A  46      38.507   8.895   1.713  1.00  0.48           N  
ATOM    726  CA  TYR A  46      39.591   8.454   0.839  1.00  0.48           C  
ATOM    727  C   TYR A  46      39.788   6.935   0.881  1.00  0.48           C  
ATOM    728  O   TYR A  46      39.879   6.327   1.944  1.00  0.48           O  
ATOM    729  CB  TYR A  46      40.903   9.146   1.219  1.00  0.48           C  
ATOM    730  CG  TYR A  46      40.834  10.646   1.137  1.00  0.48           C  
ATOM    731  CD1 TYR A  46      40.740  11.285  -0.091  1.00  0.48           C  
ATOM    732  CD2 TYR A  46      40.863  11.428   2.289  1.00  0.48           C  
ATOM    733  CE1 TYR A  46      40.682  12.671  -0.179  1.00  0.48           C  
ATOM    734  CE2 TYR A  46      40.802  12.816   2.216  1.00  0.48           C  
ATOM    735  CZ  TYR A  46      40.716  13.433   0.977  1.00  0.48           C  
ATOM    736  OH  TYR A  46      40.709  14.810   0.881  1.00  0.48           O  
ATOM    737  H01 TYR A  46      39.308   8.730  -0.177  1.00  0.48           H  
ATOM    738  H02 TYR A  46      41.657   8.820   0.503  1.00  0.48           H  
ATOM    739  H03 TYR A  46      41.158   8.867   2.241  1.00  0.48           H  
ATOM    740  H04 TYR A  46      40.711  10.689  -1.003  1.00  0.48           H  
ATOM    741  H05 TYR A  46      40.935  10.945   3.263  1.00  0.48           H  
ATOM    742  H06 TYR A  46      40.610  13.156  -1.153  1.00  0.48           H  
ATOM    743  H07 TYR A  46      40.822  13.415   3.127  1.00  0.48           H  
ATOM    744  H08 TYR A  46      40.178  15.076   0.127  1.00  0.48           H  
ATOM    745  H14 TYR A  46      38.539   8.651   2.693  1.00  0.48           H  
ATOM    746  N   ARG A  47      39.899   6.352  -0.302  1.00  0.41           N  
ATOM    747  CA  ARG A  47      40.087   4.918  -0.494  1.00  0.41           C  
ATOM    748  C   ARG A  47      41.343   4.419   0.207  1.00  0.41           C  
ATOM    749  O   ARG A  47      41.373   3.322   0.739  1.00  0.41           O  
ATOM    750  CB  ARG A  47      40.234   4.657  -1.995  1.00  0.41           C  
ATOM    751  CG  ARG A  47      40.143   3.217  -2.410  1.00  0.41           C  
ATOM    752  CD  ARG A  47      40.615   3.045  -3.850  1.00  0.41           C  
ATOM    753  NE  ARG A  47      42.043   3.331  -3.983  1.00  0.41           N  
ATOM    754  CZ  ARG A  47      42.735   3.177  -5.111  1.00  0.41           C  
ATOM    755  NH1 ARG A  47      42.131   2.738  -6.214  1.00  0.41           N  
ATOM    756  NH2 ARG A  47      44.037   3.461  -5.138  1.00  0.41           N  
ATOM    757  H01 ARG A  47      39.229   4.393  -0.073  1.00  0.41           H  
ATOM    758  H02 ARG A  47      41.240   4.982  -2.259  1.00  0.41           H  
ATOM    759  H03 ARG A  47      39.447   5.207  -2.511  1.00  0.41           H  
ATOM    760  H04 ARG A  47      39.104   2.895  -2.339  1.00  0.41           H  
ATOM    761  H05 ARG A  47      40.768   2.613  -1.752  1.00  0.41           H  
ATOM    762  H06 ARG A  47      40.066   3.748  -4.476  1.00  0.41           H  
ATOM    763  H07 ARG A  47      40.428   2.018  -4.165  1.00  0.41           H  
ATOM    764  H08 ARG A  47      42.536   3.667  -3.168  1.00  0.41           H  
ATOM    765  H09 ARG A  47      39.850   6.937  -1.124  1.00  0.41           H  
ATOM    766  H10 ARG A  47      42.659   2.622  -7.067  1.00  0.41           H  
ATOM    767  H11 ARG A  47      41.145   2.521  -6.197  1.00  0.41           H  
ATOM    768  H12 ARG A  47      44.499   3.794  -4.304  1.00  0.41           H  
ATOM    769  H13 ARG A  47      44.562   3.344  -5.993  1.00  0.41           H  
ATOM    770  N   ASP A  48      42.369   5.256   0.216  1.00  0.24           N  
ATOM    771  CA  ASP A  48      43.666   4.920   0.790  1.00  0.24           C  
ATOM    772  C   ASP A  48      43.965   5.392   2.226  1.00  0.24           C  
ATOM    773  O   ASP A  48      45.116   5.357   2.664  1.00  0.24           O  
ATOM    774  CB  ASP A  48      44.747   5.430  -0.161  1.00  0.24           C  
ATOM    775  CG  ASP A  48      44.713   4.716  -1.527  1.00  0.24           C  
ATOM    776  OD1 ASP A  48      44.059   3.651  -1.659  1.00  0.24           O  
ATOM    777  OD2 ASP A  48      45.354   5.228  -2.473  1.00  0.24           O  
ATOM    778  H01 ASP A  48      43.651   3.835   0.895  1.00  0.24           H  
ATOM    779  H02 ASP A  48      45.703   5.172   0.294  1.00  0.24           H  
ATOM    780  H14 ASP A  48      42.247   6.171  -0.194  1.00  0.24           H  
ATOM    781  N   VAL A  49      42.952   5.862   2.947  1.00  0.21           N  
ATOM    782  CA  VAL A  49      43.163   6.303   4.319  1.00  0.21           C  
ATOM    783  C   VAL A  49      42.076   5.656   5.154  1.00  0.21           C  
ATOM    784  O   VAL A  49      40.900   6.047   5.091  1.00  0.21           O  
ATOM    785  CB  VAL A  49      43.091   7.846   4.466  1.00  0.21           C  
ATOM    786  CG1 VAL A  49      43.298   8.235   5.936  1.00  0.21           C  
ATOM    787  CG2 VAL A  49      44.125   8.531   3.570  1.00  0.21           C  
ATOM    788  H01 VAL A  49      44.162   6.012   4.645  1.00  0.21           H  
ATOM    789  H02 VAL A  49      42.105   8.183   4.147  1.00  0.21           H  
ATOM    790  H03 VAL A  49      42.029   5.914   2.540  1.00  0.21           H  
ATOM    791  H04 VAL A  49      44.000   9.066   5.996  1.00  0.21           H  
ATOM    792  H05 VAL A  49      42.344   8.534   6.371  1.00  0.21           H  
ATOM    793  H06 VAL A  49      43.697   7.382   6.485  1.00  0.21           H  
ATOM    794  H07 VAL A  49      45.056   7.964   3.591  1.00  0.21           H  
ATOM    795  H08 VAL A  49      43.749   8.574   2.548  1.00  0.21           H  
ATOM    796  H09 VAL A  49      44.308   9.542   3.933  1.00  0.21           H  
ATOM    797  N   SER A  50      42.473   4.658   5.936  1.00  0.69           N  
ATOM    798  CA  SER A  50      41.531   3.931   6.772  1.00  0.69           C  
ATOM    799  C   SER A  50      42.081   3.722   8.168  1.00  0.69           C  
ATOM    800  O   SER A  50      43.302   3.732   8.377  1.00  0.69           O  
ATOM    801  CB  SER A  50      41.254   2.537   6.170  1.00  0.69           C  
ATOM    802  OG  SER A  50      40.867   2.609   4.811  1.00  0.69           O  
ATOM    803  H01 SER A  50      40.618   4.525   6.820  1.00  0.69           H  
ATOM    804  H02 SER A  50      40.432   2.089   6.728  1.00  0.69           H  
ATOM    805  H03 SER A  50      42.159   1.935   6.246  1.00  0.69           H  
ATOM    806  H04 SER A  50      40.617   1.735   4.502  1.00  0.69           H  
ATOM    807  H10 SER A  50      43.449   4.399   5.950  1.00  0.69           H  
ATOM    808  N   PRO A  51      41.193   3.539   9.149  1.00  0.79           N  
ATOM    809  CA  PRO A  51      41.647   3.319  10.518  1.00  0.79           C  
ATOM    810  C   PRO A  51      41.973   1.823  10.682  1.00  0.79           C  
ATOM    811  O   PRO A  51      41.312   0.983  10.066  1.00  0.79           O  
ATOM    812  CB  PRO A  51      40.417   3.697  11.350  1.00  0.79           C  
ATOM    813  CG  PRO A  51      39.276   3.265  10.481  1.00  0.79           C  
ATOM    814  CD  PRO A  51      39.719   3.690   9.094  1.00  0.79           C  
ATOM    815  H01 PRO A  51      40.383   4.755  11.609  1.00  0.79           H  
ATOM    816  H02 PRO A  51      40.409   3.166  12.302  1.00  0.79           H  
ATOM    817  H03 PRO A  51      38.322   3.701  10.778  1.00  0.79           H  
ATOM    818  H04 PRO A  51      39.131   2.186  10.533  1.00  0.79           H  
ATOM    819  H05 PRO A  51      42.535   3.884  10.802  1.00  0.79           H  
ATOM    820  H06 PRO A  51      39.258   3.103   8.299  1.00  0.79           H  
ATOM    821  H07 PRO A  51      39.438   4.724   8.893  1.00  0.79           H  
ATOM    822  N   PHE A  52      42.992   1.502  11.473  1.00  0.72           N  
ATOM    823  CA  PHE A  52      43.329   0.104  11.753  1.00  0.72           C  
ATOM    824  C   PHE A  52      42.183  -0.430  12.601  1.00  0.72           C  
ATOM    825  O   PHE A  52      41.608   0.307  13.405  1.00  0.72           O  
ATOM    826  CB  PHE A  52      44.600   0.020  12.595  1.00  0.72           C  
ATOM    827  CG  PHE A  52      45.820   0.513  11.905  1.00  0.72           C  
ATOM    828  CD1 PHE A  52      46.052   0.201  10.573  1.00  0.72           C  
ATOM    829  CD2 PHE A  52      46.756   1.275  12.593  1.00  0.72           C  
ATOM    830  CE1 PHE A  52      47.197   0.636   9.933  1.00  0.72           C  
ATOM    831  CE2 PHE A  52      47.905   1.717  11.967  1.00  0.72           C  
ATOM    832  CZ  PHE A  52      48.127   1.394  10.625  1.00  0.72           C  
ATOM    833  H01 PHE A  52      43.481  -0.450  10.827  1.00  0.72           H  
ATOM    834  H02 PHE A  52      44.766  -1.036  12.808  1.00  0.72           H  
ATOM    835  H03 PHE A  52      44.453   0.613  13.497  1.00  0.72           H  
ATOM    836  H04 PHE A  52      45.322  -0.395  10.025  1.00  0.72           H  
ATOM    837  H05 PHE A  52      46.582   1.527  13.639  1.00  0.72           H  
ATOM    838  H06 PHE A  52      47.368   0.383   8.887  1.00  0.72           H  
ATOM    839  H07 PHE A  52      48.634   2.314  12.516  1.00  0.72           H  
ATOM    840  H08 PHE A  52      43.545   2.237  11.890  1.00  0.72           H  
ATOM    841  H09 PHE A  52      49.031   1.739  10.124  1.00  0.72           H  
ATOM    842  N   ASP A  53      41.877  -1.715  12.480  1.00  0.97           N  
ATOM    843  CA  ASP A  53      40.805  -2.300  13.273  1.00  0.97           C  
ATOM    844  C   ASP A  53      41.057  -2.228  14.778  1.00  0.97           C  
ATOM    845  O   ASP A  53      40.137  -1.968  15.562  1.00  0.97           O  
ATOM    846  CB  ASP A  53      40.590  -3.777  12.907  1.00  0.97           C  
ATOM    847  CG  ASP A  53      40.102  -3.963  11.507  1.00  0.97           C  
ATOM    848  OD1 ASP A  53      39.224  -3.203  11.062  1.00  0.97           O  
ATOM    849  OD2 ASP A  53      40.609  -4.870  10.832  1.00  0.97           O  
ATOM    850  H01 ASP A  53      39.922  -1.706  13.038  1.00  0.97           H  
ATOM    851  H02 ASP A  53      39.825  -4.172  13.575  1.00  0.97           H  
ATOM    852  H03 ASP A  53      41.537  -4.305  13.019  1.00  0.97           H  
ATOM    853  H10 ASP A  53      42.392  -2.293  11.832  1.00  0.97           H  
ATOM    854  N   HIS A  54      42.290  -2.481  15.193  1.00  1.00           N  
ATOM    855  CA  HIS A  54      42.584  -2.490  16.619  1.00  1.00           C  
ATOM    856  C   HIS A  54      42.377  -1.158  17.338  1.00  1.00           C  
ATOM    857  O   HIS A  54      42.016  -1.140  18.512  1.00  1.00           O  
ATOM    858  CB  HIS A  54      43.999  -3.033  16.893  1.00  1.00           C  
ATOM    859  CG  HIS A  54      45.108  -2.029  16.703  1.00  1.00           C  
ATOM    860  CD2 HIS A  54      45.897  -1.757  15.629  1.00  1.00           C  
ATOM    861  ND1 HIS A  54      45.542  -1.195  17.716  1.00  1.00           N  
ATOM    862  CE1 HIS A  54      46.547  -0.456  17.275  1.00  1.00           C  
ATOM    863  NE2 HIS A  54      46.780  -0.777  16.014  1.00  1.00           N  
ATOM    864  H01 HIS A  54      41.839  -3.163  17.043  1.00  1.00           H  
ATOM    865  H02 HIS A  54      44.172  -3.823  16.162  1.00  1.00           H  
ATOM    866  H03 HIS A  54      44.034  -3.387  17.923  1.00  1.00           H  
ATOM    867  H04 HIS A  54      43.023  -2.667  14.523  1.00  1.00           H  
ATOM    868  H05 HIS A  54      45.840  -2.228  14.648  1.00  1.00           H  
ATOM    869  H06 HIS A  54      47.091   0.291  17.853  1.00  1.00           H  
ATOM    870  H07 HIS A  54      47.493  -0.367  15.427  1.00  1.00           H  
ATOM    871  N   SER A  55      42.557  -0.051  16.624  1.00  0.62           N  
ATOM    872  CA  SER A  55      42.446   1.256  17.252  1.00  0.62           C  
ATOM    873  C   SER A  55      41.272   2.106  16.794  1.00  0.62           C  
ATOM    874  O   SER A  55      41.133   3.241  17.236  1.00  0.62           O  
ATOM    875  CB  SER A  55      43.753   2.017  17.054  1.00  0.62           C  
ATOM    876  OG  SER A  55      44.089   2.102  15.682  1.00  0.62           O  
ATOM    877  H01 SER A  55      42.249   1.061  18.306  1.00  0.62           H  
ATOM    878  H02 SER A  55      44.548   1.481  17.573  1.00  0.62           H  
ATOM    879  H03 SER A  55      43.645   3.024  17.458  1.00  0.62           H  
ATOM    880  H04 SER A  55      43.979   3.007  15.380  1.00  0.62           H  
ATOM    881  H08 SER A  55      42.772  -0.118  15.639  1.00  0.62           H  
ATOM    882  N   ARG A  56      40.421   1.573  15.927  1.00  0.48           N  
ATOM    883  CA  ARG A  56      39.292   2.352  15.439  1.00  0.48           C  
ATOM    884  C   ARG A  56      38.311   2.684  16.552  1.00  0.48           C  
ATOM    885  O   ARG A  56      38.198   1.951  17.538  1.00  0.48           O  
ATOM    886  CB  ARG A  56      38.570   1.626  14.298  1.00  0.48           C  
ATOM    887  CG  ARG A  56      37.725   0.433  14.736  1.00  0.48           C  
ATOM    888  CD  ARG A  56      37.090  -0.244  13.541  1.00  0.48           C  
ATOM    889  NE  ARG A  56      36.180  -1.305  13.956  1.00  0.48           N  
ATOM    890  CZ  ARG A  56      34.870  -1.158  14.121  1.00  0.48           C  
ATOM    891  NH1 ARG A  56      34.285   0.012  13.899  1.00  0.48           N  
ATOM    892  NH2 ARG A  56      34.141  -2.190  14.514  1.00  0.48           N  
ATOM    893  H01 ARG A  56      39.696   3.289  15.056  1.00  0.48           H  
ATOM    894  H02 ARG A  56      39.347   1.230  13.645  1.00  0.48           H  
ATOM    895  H03 ARG A  56      37.916   2.341  13.799  1.00  0.48           H  
ATOM    896  H04 ARG A  56      36.934   0.789  15.396  1.00  0.48           H  
ATOM    897  H05 ARG A  56      40.557   0.625  15.605  1.00  0.48           H  
ATOM    898  H06 ARG A  56      38.360  -0.283  15.258  1.00  0.48           H  
ATOM    899  H07 ARG A  56      37.881  -0.686  12.935  1.00  0.48           H  
ATOM    900  H08 ARG A  56      36.534   0.497  12.966  1.00  0.48           H  
ATOM    901  H09 ARG A  56      36.574  -2.218  14.131  1.00  0.48           H  
ATOM    902  H10 ARG A  56      33.288   0.111  14.029  1.00  0.48           H  
ATOM    903  H11 ARG A  56      34.836   0.804  13.600  1.00  0.48           H  
ATOM    904  H12 ARG A  56      34.581  -3.083  14.686  1.00  0.48           H  
ATOM    905  H13 ARG A  56      33.145  -2.085  14.642  1.00  0.48           H  
ATOM    906  N   ILE A  57      37.636   3.819  16.419  1.00  0.41           N  
ATOM    907  CA  ILE A  57      36.640   4.211  17.409  1.00  0.41           C  
ATOM    908  C   ILE A  57      35.339   3.564  16.977  1.00  0.41           C  
ATOM    909  O   ILE A  57      34.934   3.686  15.817  1.00  0.41           O  
ATOM    910  CB  ILE A  57      36.420   5.751  17.451  1.00  0.41           C  
ATOM    911  CG1 ILE A  57      37.694   6.459  17.921  1.00  0.41           C  
ATOM    912  CG2 ILE A  57      35.245   6.098  18.374  1.00  0.41           C  
ATOM    913  CD1 ILE A  57      38.077   6.154  19.360  1.00  0.41           C  
ATOM    914  H01 ILE A  57      36.974   3.901  18.399  1.00  0.41           H  
ATOM    915  H02 ILE A  57      36.183   6.095  16.444  1.00  0.41           H  
ATOM    916  H03 ILE A  57      37.497   7.530  17.868  1.00  0.41           H  
ATOM    917  H04 ILE A  57      38.516   6.152  17.275  1.00  0.41           H  
ATOM    918  H05 ILE A  57      34.365   5.531  18.070  1.00  0.41           H  
ATOM    919  H06 ILE A  57      35.503   5.845  19.402  1.00  0.41           H  
ATOM    920  H07 ILE A  57      35.030   7.164  18.305  1.00  0.41           H  
ATOM    921  H08 ILE A  57      38.917   6.784  19.653  1.00  0.41           H  
ATOM    922  H09 ILE A  57      37.228   6.355  20.013  1.00  0.41           H  
ATOM    923  H10 ILE A  57      38.362   5.106  19.446  1.00  0.41           H  
ATOM    924  H14 ILE A  57      37.814   4.417  15.625  1.00  0.41           H  
ATOM    925  N   LYS A  58      34.703   2.831  17.883  1.00  0.66           N  
ATOM    926  CA  LYS A  58      33.433   2.203  17.557  1.00  0.66           C  
ATOM    927  C   LYS A  58      32.287   3.083  18.041  1.00  0.66           C  
ATOM    928  O   LYS A  58      32.306   3.564  19.178  1.00  0.66           O  
ATOM    929  CB  LYS A  58      33.325   0.842  18.241  1.00  0.66           C  
ATOM    930  CG  LYS A  58      34.403  -0.147  17.845  1.00  0.66           C  
ATOM    931  CD  LYS A  58      34.057  -1.522  18.383  1.00  0.66           C  
ATOM    932  CE  LYS A  58      35.087  -2.554  17.978  1.00  0.66           C  
ATOM    933  NZ  LYS A  58      36.430  -2.256  18.553  1.00  0.66           N  
ATOM    934  H01 LYS A  58      33.378   2.074  16.476  1.00  0.66           H  
ATOM    935  H02 LYS A  58      32.376   0.410  17.923  1.00  0.66           H  
ATOM    936  H03 LYS A  58      33.382   0.996  19.319  1.00  0.66           H  
ATOM    937  H04 LYS A  58      35.358   0.174  18.262  1.00  0.66           H  
ATOM    938  H05 LYS A  58      34.475  -0.190  16.758  1.00  0.66           H  
ATOM    939  H06 LYS A  58      33.095  -1.819  17.966  1.00  0.66           H  
ATOM    940  H07 LYS A  58      34.011  -1.476  19.471  1.00  0.66           H  
ATOM    941  H08 LYS A  58      35.174  -2.535  16.892  1.00  0.66           H  
ATOM    942  H09 LYS A  58      34.762  -3.533  18.329  1.00  0.66           H  
ATOM    943  H10 LYS A  58      37.064  -1.998  17.810  1.00  0.66           H  
ATOM    944  H11 LYS A  58      35.103   2.709  18.802  1.00  0.66           H  
ATOM    945  H12 LYS A  58      36.354  -1.492  19.210  1.00  0.66           H  
ATOM    946  H13 LYS A  58      36.783  -3.075  19.027  1.00  0.66           H  
ATOM    947  N   LEU A  59      31.323   3.336  17.167  1.00  0.48           N  
ATOM    948  CA  LEU A  59      30.153   4.119  17.543  1.00  0.48           C  
ATOM    949  C   LEU A  59      29.307   3.172  18.406  1.00  0.48           C  
ATOM    950  O   LEU A  59      29.258   1.975  18.135  1.00  0.48           O  
ATOM    951  CB  LEU A  59      29.365   4.536  16.298  1.00  0.48           C  
ATOM    952  CG  LEU A  59      30.071   5.458  15.291  1.00  0.48           C  
ATOM    953  CD1 LEU A  59      29.204   5.613  14.068  1.00  0.48           C  
ATOM    954  CD2 LEU A  59      30.385   6.810  15.923  1.00  0.48           C  
ATOM    955  H01 LEU A  59      30.425   5.033  18.071  1.00  0.48           H  
ATOM    956  H02 LEU A  59      28.532   5.126  16.680  1.00  0.48           H  
ATOM    957  H03 LEU A  59      29.084   3.626  15.768  1.00  0.48           H  
ATOM    958  H04 LEU A  59      31.020   5.012  14.995  1.00  0.48           H  
ATOM    959  H05 LEU A  59      28.315   6.190  14.324  1.00  0.48           H  
ATOM    960  H06 LEU A  59      29.762   6.133  13.290  1.00  0.48           H  
ATOM    961  H07 LEU A  59      28.906   4.629  13.706  1.00  0.48           H  
ATOM    962  H08 LEU A  59      31.271   7.234  15.450  1.00  0.48           H  
ATOM    963  H09 LEU A  59      29.540   7.483  15.780  1.00  0.48           H  
ATOM    964  H10 LEU A  59      30.570   6.679  16.989  1.00  0.48           H  
ATOM    965  H14 LEU A  59      31.401   2.980  16.225  1.00  0.48           H  
ATOM    966  N   HIS A  60      28.637   3.692  19.428  1.00  0.83           N  
ATOM    967  CA  HIS A  60      27.826   2.848  20.306  1.00  0.83           C  
ATOM    968  C   HIS A  60      26.413   2.650  19.751  1.00  0.83           C  
ATOM    969  O   HIS A  60      25.431   2.838  20.458  1.00  0.83           O  
ATOM    970  CB  HIS A  60      27.723   3.455  21.718  1.00  0.83           C  
ATOM    971  CG  HIS A  60      29.036   3.662  22.407  1.00  0.83           C  
ATOM    972  CD2 HIS A  60      30.305   3.349  22.045  1.00  0.83           C  
ATOM    973  ND1 HIS A  60      29.138   4.285  23.636  1.00  0.83           N  
ATOM    974  CE1 HIS A  60      30.406   4.353  23.995  1.00  0.83           C  
ATOM    975  NE2 HIS A  60      31.134   3.794  23.051  1.00  0.83           N  
ATOM    976  H01 HIS A  60      28.326   1.881  20.359  1.00  0.83           H  
ATOM    977  H02 HIS A  60      27.168   2.737  22.322  1.00  0.83           H  
ATOM    978  H03 HIS A  60      27.225   4.421  21.637  1.00  0.83           H  
ATOM    979  H04 HIS A  60      30.611   2.841  21.130  1.00  0.83           H  
ATOM    980  H05 HIS A  60      30.786   4.796  24.916  1.00  0.83           H  
ATOM    981  H06 HIS A  60      32.140   3.706  23.063  1.00  0.83           H  
ATOM    982  H11 HIS A  60      28.688   4.686  19.602  1.00  0.83           H  
ATOM    983  N   GLN A  61      26.290   2.340  18.472  1.00  0.76           N  
ATOM    984  CA  GLN A  61      24.965   2.119  17.914  1.00  0.76           C  
ATOM    985  C   GLN A  61      24.922   0.679  17.443  1.00  0.76           C  
ATOM    986  O   GLN A  61      25.951   0.116  17.065  1.00  0.76           O  
ATOM    987  CB  GLN A  61      24.628   3.107  16.781  1.00  0.76           C  
ATOM    988  CG  GLN A  61      25.617   3.186  15.634  1.00  0.76           C  
ATOM    989  CD  GLN A  61      25.025   3.899  14.413  1.00  0.76           C  
ATOM    990  NE2 GLN A  61      25.211   5.220  14.337  1.00  0.76           N  
ATOM    991  OE1 GLN A  61      24.391   3.265  13.558  1.00  0.76           O  
ATOM    992  H01 GLN A  61      24.204   2.299  18.673  1.00  0.76           H  
ATOM    993  H02 GLN A  61      24.646   4.093  17.245  1.00  0.76           H  
ATOM    994  H03 GLN A  61      23.662   2.819  16.367  1.00  0.76           H  
ATOM    995  H04 GLN A  61      25.871   2.168  15.338  1.00  0.76           H  
ATOM    996  H05 GLN A  61      26.500   3.731  15.967  1.00  0.76           H  
ATOM    997  H06 GLN A  61      24.835   5.739  13.556  1.00  0.76           H  
ATOM    998  H07 GLN A  61      27.109   2.257  17.887  1.00  0.76           H  
ATOM    999  H08 GLN A  61      25.728   5.700  15.060  1.00  0.76           H  
ATOM   1000  N   GLU A  62      23.749   0.063  17.538  1.00  0.93           N  
ATOM   1001  CA  GLU A  62      23.583  -1.337  17.141  1.00  0.93           C  
ATOM   1002  C   GLU A  62      23.574  -1.528  15.624  1.00  0.93           C  
ATOM   1003  O   GLU A  62      23.909  -2.607  15.128  1.00  0.93           O  
ATOM   1004  CB  GLU A  62      22.299  -1.909  17.765  1.00  0.93           C  
ATOM   1005  CG  GLU A  62      22.294  -1.867  19.312  1.00  0.93           C  
ATOM   1006  CD  GLU A  62      20.901  -2.038  19.945  1.00  0.93           C  
ATOM   1007  OE1 GLU A  62      19.888  -2.041  19.200  1.00  0.93           O  
ATOM   1008  OE2 GLU A  62      20.827  -2.152  21.197  1.00  0.93           O  
ATOM   1009  H01 GLU A  62      24.448  -1.883  17.516  1.00  0.93           H  
ATOM   1010  H02 GLU A  62      22.240  -2.957  17.472  1.00  0.93           H  
ATOM   1011  H03 GLU A  62      21.450  -1.331  17.401  1.00  0.93           H  
ATOM   1012  H04 GLU A  62      22.648  -0.877  19.599  1.00  0.93           H  
ATOM   1013  H05 GLU A  62      22.937  -2.667  19.678  1.00  0.93           H  
ATOM   1014  H09 GLU A  62      22.952   0.572  17.893  1.00  0.93           H  
ATOM   1015  N   ASP A  63      23.233  -0.463  14.897  1.00  0.97           N  
ATOM   1016  CA  ASP A  63      23.163  -0.522  13.442  1.00  0.97           C  
ATOM   1017  C   ASP A  63      24.506  -0.825  12.759  1.00  0.97           C  
ATOM   1018  O   ASP A  63      24.731  -1.935  12.262  1.00  0.97           O  
ATOM   1019  CB  ASP A  63      22.560   0.776  12.893  1.00  0.97           C  
ATOM   1020  CG  ASP A  63      22.369   0.743  11.380  1.00  0.97           C  
ATOM   1021  OD1 ASP A  63      21.740  -0.220  10.877  1.00  0.97           O  
ATOM   1022  OD2 ASP A  63      22.853   1.677  10.694  1.00  0.97           O  
ATOM   1023  H01 ASP A  63      22.516  -1.366  13.203  1.00  0.97           H  
ATOM   1024  H02 ASP A  63      23.257   1.583  13.119  1.00  0.97           H  
ATOM   1025  H03 ASP A  63      21.590   0.937  13.364  1.00  0.97           H  
ATOM   1026  H06 ASP A  63      23.018   0.405  15.366  1.00  0.97           H  
ATOM   1027  N   ASN A  64      25.383   0.170  12.724  1.00  0.83           N  
ATOM   1028  CA  ASN A  64      26.689   0.032  12.102  1.00  0.83           C  
ATOM   1029  C   ASN A  64      27.576   0.921  12.944  1.00  0.83           C  
ATOM   1030  O   ASN A  64      27.363   2.126  12.990  1.00  0.83           O  
ATOM   1031  CB  ASN A  64      26.626   0.556  10.672  1.00  0.83           C  
ATOM   1032  CG  ASN A  64      27.944   0.432   9.943  1.00  0.83           C  
ATOM   1033  ND2 ASN A  64      27.899   0.536   8.629  1.00  0.83           N  
ATOM   1034  OD1 ASN A  64      28.993   0.233  10.555  1.00  0.83           O  
ATOM   1035  H01 ASN A  64      27.043  -0.998  12.055  1.00  0.83           H  
ATOM   1036  H02 ASN A  64      26.378   1.616  10.722  1.00  0.83           H  
ATOM   1037  H03 ASN A  64      25.871  -0.010  10.126  1.00  0.83           H  
ATOM   1038  H04 ASN A  64      25.134   1.054  13.144  1.00  0.83           H  
ATOM   1039  H05 ASN A  64      28.747   0.457   8.087  1.00  0.83           H  
ATOM   1040  H06 ASN A  64      27.016   0.695   8.165  1.00  0.83           H  
ATOM   1041  N   ASP A  65      28.551   0.332  13.626  1.00  0.93           N  
ATOM   1042  CA  ASP A  65      29.437   1.094  14.504  1.00  0.93           C  
ATOM   1043  C   ASP A  65      30.680   1.723  13.867  1.00  0.93           C  
ATOM   1044  O   ASP A  65      31.569   2.200  14.582  1.00  0.93           O  
ATOM   1045  CB  ASP A  65      29.869   0.214  15.679  1.00  0.93           C  
ATOM   1046  CG  ASP A  65      30.855  -0.906  15.272  1.00  0.93           C  
ATOM   1047  OD1 ASP A  65      31.372  -0.928  14.126  1.00  0.93           O  
ATOM   1048  OD2 ASP A  65      31.124  -1.772  16.136  1.00  0.93           O  
ATOM   1049  H01 ASP A  65      28.831   1.946  14.813  1.00  0.93           H  
ATOM   1050  H02 ASP A  65      28.973  -0.270  16.067  1.00  0.93           H  
ATOM   1051  H03 ASP A  65      30.350   0.845  16.427  1.00  0.93           H  
ATOM   1052  H07 ASP A  65      28.684  -0.665  13.536  1.00  0.93           H  
ATOM   1053  N   TYR A  66      30.754   1.715  12.545  1.00  0.38           N  
ATOM   1054  CA  TYR A  66      31.921   2.250  11.868  1.00  0.38           C  
ATOM   1055  C   TYR A  66      32.002   3.761  11.625  1.00  0.38           C  
ATOM   1056  O   TYR A  66      31.039   4.399  11.174  1.00  0.38           O  
ATOM   1057  CB  TYR A  66      32.124   1.541  10.524  1.00  0.38           C  
ATOM   1058  CG  TYR A  66      33.366   2.020   9.809  1.00  0.38           C  
ATOM   1059  CD1 TYR A  66      34.632   1.631  10.252  1.00  0.38           C  
ATOM   1060  CD2 TYR A  66      33.288   2.922   8.737  1.00  0.38           C  
ATOM   1061  CE1 TYR A  66      35.804   2.130   9.658  1.00  0.38           C  
ATOM   1062  CE2 TYR A  66      34.463   3.433   8.128  1.00  0.38           C  
ATOM   1063  CZ  TYR A  66      35.716   3.028   8.604  1.00  0.38           C  
ATOM   1064  OH  TYR A  66      36.881   3.514   8.070  1.00  0.38           O  
ATOM   1065  H01 TYR A  66      32.710   2.053  12.593  1.00  0.38           H  
ATOM   1066  H02 TYR A  66      31.265   1.769   9.892  1.00  0.38           H  
ATOM   1067  H03 TYR A  66      32.211   0.469  10.701  1.00  0.38           H  
ATOM   1068  H04 TYR A  66      29.992   1.333  12.003  1.00  0.38           H  
ATOM   1069  H05 TYR A  66      34.713   0.924  11.078  1.00  0.38           H  
ATOM   1070  H06 TYR A  66      32.311   3.234   8.367  1.00  0.38           H  
ATOM   1071  H07 TYR A  66      36.780   1.812  10.025  1.00  0.38           H  
ATOM   1072  H08 TYR A  66      34.391   4.135   7.297  1.00  0.38           H  
ATOM   1073  H09 TYR A  66      37.112   4.340   8.502  1.00  0.38           H  
ATOM   1074  N   ILE A  67      33.183   4.303  11.903  1.00  0.66           N  
ATOM   1075  CA  ILE A  67      33.509   5.695  11.628  1.00  0.66           C  
ATOM   1076  C   ILE A  67      35.015   5.710  11.348  1.00  0.66           C  
ATOM   1077  O   ILE A  67      35.780   4.973  11.982  1.00  0.66           O  
ATOM   1078  CB  ILE A  67      33.123   6.684  12.764  1.00  0.66           C  
ATOM   1079  CG1 ILE A  67      33.484   8.108  12.320  1.00  0.66           C  
ATOM   1080  CG2 ILE A  67      33.796   6.316  14.086  1.00  0.66           C  
ATOM   1081  CD1 ILE A  67      32.992   9.182  13.242  1.00  0.66           C  
ATOM   1082  H01 ILE A  67      32.922   6.051  10.782  1.00  0.66           H  
ATOM   1083  H02 ILE A  67      32.050   6.625  12.944  1.00  0.66           H  
ATOM   1084  H03 ILE A  67      32.993   8.270  11.360  1.00  0.66           H  
ATOM   1085  H04 ILE A  67      34.570   8.182  12.256  1.00  0.66           H  
ATOM   1086  H05 ILE A  67      34.695   6.919  14.216  1.00  0.66           H  
ATOM   1087  H06 ILE A  67      33.109   6.507  14.910  1.00  0.66           H  
ATOM   1088  H07 ILE A  67      34.066   5.260  14.075  1.00  0.66           H  
ATOM   1089  H08 ILE A  67      31.984   8.938  13.578  1.00  0.66           H  
ATOM   1090  H09 ILE A  67      33.654   9.253  14.105  1.00  0.66           H  
ATOM   1091  H10 ILE A  67      33.890   3.720  12.327  1.00  0.66           H  
ATOM   1092  H11 ILE A  67      32.978  10.136  12.715  1.00  0.66           H  
ATOM   1093  N   ASN A  68      35.425   6.457  10.326  1.00  0.24           N  
ATOM   1094  CA  ASN A  68      36.837   6.539   9.982  1.00  0.24           C  
ATOM   1095  C   ASN A  68      37.502   7.448  11.014  1.00  0.24           C  
ATOM   1096  O   ASN A  68      37.629   8.655  10.800  1.00  0.24           O  
ATOM   1097  CB  ASN A  68      37.019   7.092   8.565  1.00  0.24           C  
ATOM   1098  CG  ASN A  68      38.441   6.932   8.061  1.00  0.24           C  
ATOM   1099  ND2 ASN A  68      38.590   6.508   6.803  1.00  0.24           N  
ATOM   1100  OD1 ASN A  68      39.394   7.160   8.803  1.00  0.24           O  
ATOM   1101  H01 ASN A  68      37.294   5.550   9.996  1.00  0.24           H  
ATOM   1102  H02 ASN A  68      36.794   8.158   8.593  1.00  0.24           H  
ATOM   1103  H03 ASN A  68      36.346   6.561   7.892  1.00  0.24           H  
ATOM   1104  H04 ASN A  68      39.516   6.374   6.422  1.00  0.24           H  
ATOM   1105  H05 ASN A  68      37.777   6.321   6.233  1.00  0.24           H  
ATOM   1106  H12 ASN A  68      34.748   6.973   9.782  1.00  0.24           H  
ATOM   1107  N   ALA A  69      37.872   6.852  12.149  1.00  0.52           N  
ATOM   1108  CA  ALA A  69      38.486   7.557  13.264  1.00  0.52           C  
ATOM   1109  C   ALA A  69      39.312   6.554  14.064  1.00  0.52           C  
ATOM   1110  O   ALA A  69      38.886   5.414  14.264  1.00  0.52           O  
ATOM   1111  CB  ALA A  69      37.404   8.159  14.153  1.00  0.52           C  
ATOM   1112  H01 ALA A  69      39.122   8.362  12.896  1.00  0.52           H  
ATOM   1113  H02 ALA A  69      36.491   7.571  14.061  1.00  0.52           H  
ATOM   1114  H03 ALA A  69      37.738   8.150  15.190  1.00  0.52           H  
ATOM   1115  H04 ALA A  69      37.208   9.185  13.843  1.00  0.52           H  
ATOM   1116  H06 ALA A  69      37.718   5.858  12.239  1.00  0.52           H  
ATOM   1117  N   SER A  70      40.475   6.999  14.534  1.00  0.66           N  
ATOM   1118  CA  SER A  70      41.404   6.173  15.302  1.00  0.66           C  
ATOM   1119  C   SER A  70      41.757   6.793  16.655  1.00  0.66           C  
ATOM   1120  O   SER A  70      41.904   8.011  16.766  1.00  0.66           O  
ATOM   1121  CB  SER A  70      42.711   6.008  14.520  1.00  0.66           C  
ATOM   1122  OG  SER A  70      42.469   5.619  13.179  1.00  0.66           O  
ATOM   1123  H01 SER A  70      40.908   5.217  15.470  1.00  0.66           H  
ATOM   1124  H02 SER A  70      43.300   5.227  15.001  1.00  0.66           H  
ATOM   1125  H03 SER A  70      43.248   6.956  14.523  1.00  0.66           H  
ATOM   1126  H04 SER A  70      42.173   4.706  13.159  1.00  0.66           H  
ATOM   1127  H05 SER A  70      40.729   7.959  14.350  1.00  0.66           H  
ATOM   1128  N   LEU A  71      41.914   5.953  17.675  1.00  0.76           N  
ATOM   1129  CA  LEU A  71      42.307   6.422  18.996  1.00  0.76           C  
ATOM   1130  C   LEU A  71      43.825   6.303  19.086  1.00  0.76           C  
ATOM   1131  O   LEU A  71      44.367   5.198  18.998  1.00  0.76           O  
ATOM   1132  CB  LEU A  71      41.672   5.581  20.101  1.00  0.76           C  
ATOM   1133  CG  LEU A  71      42.162   5.967  21.505  1.00  0.76           C  
ATOM   1134  CD1 LEU A  71      41.711   7.388  21.852  1.00  0.76           C  
ATOM   1135  CD2 LEU A  71      41.638   4.979  22.535  1.00  0.76           C  
ATOM   1136  H01 LEU A  71      41.972   7.451  19.131  1.00  0.76           H  
ATOM   1137  H02 LEU A  71      41.961   4.544  19.928  1.00  0.76           H  
ATOM   1138  H03 LEU A  71      40.591   5.713  20.061  1.00  0.76           H  
ATOM   1139  H04 LEU A  71      43.252   5.936  21.516  1.00  0.76           H  
ATOM   1140  H05 LEU A  71      41.757   4.966  17.529  1.00  0.76           H  
ATOM   1141  H06 LEU A  71      40.732   7.351  22.330  1.00  0.76           H  
ATOM   1142  H07 LEU A  71      42.431   7.842  22.533  1.00  0.76           H  
ATOM   1143  H08 LEU A  71      41.647   7.982  20.941  1.00  0.76           H  
ATOM   1144  H09 LEU A  71      40.630   4.668  22.260  1.00  0.76           H  
ATOM   1145  H10 LEU A  71      42.291   4.107  22.567  1.00  0.76           H  
ATOM   1146  H11 LEU A  71      41.616   5.454  23.516  1.00  0.76           H  
ATOM   1147  N   ILE A  72      44.508   7.442  19.165  1.00  0.34           N  
ATOM   1148  CA  ILE A  72      45.964   7.470  19.284  1.00  0.34           C  
ATOM   1149  C   ILE A  72      46.196   7.550  20.788  1.00  0.34           C  
ATOM   1150  O   ILE A  72      46.031   8.612  21.385  1.00  0.34           O  
ATOM   1151  CB  ILE A  72      46.593   8.740  18.641  1.00  0.34           C  
ATOM   1152  CG1 ILE A  72      46.062   9.001  17.214  1.00  0.34           C  
ATOM   1153  CG2 ILE A  72      48.102   8.645  18.672  1.00  0.34           C  
ATOM   1154  CD1 ILE A  72      46.074   7.849  16.263  1.00  0.34           C  
ATOM   1155  H01 ILE A  72      46.410   6.609  18.785  1.00  0.34           H  
ATOM   1156  H02 ILE A  72      46.290   9.602  19.236  1.00  0.34           H  
ATOM   1157  H03 ILE A  72      46.752   9.728  16.785  1.00  0.34           H  
ATOM   1158  H04 ILE A  72      45.031   9.343  17.304  1.00  0.34           H  
ATOM   1159  H05 ILE A  72      48.518   9.588  19.026  1.00  0.34           H  
ATOM   1160  H06 ILE A  72      48.402   7.841  19.344  1.00  0.34           H  
ATOM   1161  H07 ILE A  72      48.474   8.438  17.669  1.00  0.34           H  
ATOM   1162  H08 ILE A  72      46.799   8.039  15.472  1.00  0.34           H  
ATOM   1163  H09 ILE A  72      46.350   6.939  16.797  1.00  0.34           H  
ATOM   1164  H10 ILE A  72      45.083   7.728  15.825  1.00  0.34           H  
ATOM   1165  H12 ILE A  72      44.003   8.316  19.142  1.00  0.34           H  
ATOM   1166  N   LYS A  73      46.522   6.424  21.408  1.00  0.86           N  
ATOM   1167  CA  LYS A  73      46.737   6.393  22.846  1.00  0.86           C  
ATOM   1168  C   LYS A  73      48.234   6.460  23.183  1.00  0.86           C  
ATOM   1169  O   LYS A  73      48.946   5.457  23.069  1.00  0.86           O  
ATOM   1170  CB  LYS A  73      46.082   5.131  23.430  1.00  0.86           C  
ATOM   1171  CG  LYS A  73      45.881   5.170  24.946  1.00  0.86           C  
ATOM   1172  CD  LYS A  73      45.033   4.008  25.453  1.00  0.86           C  
ATOM   1173  CE  LYS A  73      44.972   4.015  26.983  1.00  0.86           C  
ATOM   1174  NZ  LYS A  73      46.347   4.136  27.602  1.00  0.86           N  
ATOM   1175  H01 LYS A  73      46.272   7.270  23.298  1.00  0.86           H  
ATOM   1176  H02 LYS A  73      46.762   4.304  23.227  1.00  0.86           H  
ATOM   1177  H03 LYS A  73      45.107   5.002  22.959  1.00  0.86           H  
ATOM   1178  H04 LYS A  73      45.354   6.094  25.186  1.00  0.86           H  
ATOM   1179  H05 LYS A  73      46.857   5.129  25.430  1.00  0.86           H  
ATOM   1180  H06 LYS A  73      45.485   3.072  25.123  1.00  0.86           H  
ATOM   1181  H07 LYS A  73      44.023   4.099  25.053  1.00  0.86           H  
ATOM   1182  H08 LYS A  73      44.538   3.069  27.308  1.00  0.86           H  
ATOM   1183  H09 LYS A  73      44.363   4.858  27.308  1.00  0.86           H  
ATOM   1184  H10 LYS A  73      46.968   4.600  26.954  1.00  0.86           H  
ATOM   1185  H11 LYS A  73      46.623   5.574  20.873  1.00  0.86           H  
ATOM   1186  H12 LYS A  73      46.287   4.674  28.454  1.00  0.86           H  
ATOM   1187  H13 LYS A  73      46.706   3.215  27.809  1.00  0.86           H  
ATOM   1188  N   MET A  74      48.718   7.635  23.584  1.00  0.69           N  
ATOM   1189  CA  MET A  74      50.132   7.789  23.907  1.00  0.69           C  
ATOM   1190  C   MET A  74      50.351   7.456  25.371  1.00  0.69           C  
ATOM   1191  O   MET A  74      50.257   8.309  26.243  1.00  0.69           O  
ATOM   1192  CB  MET A  74      50.614   9.196  23.562  1.00  0.69           C  
ATOM   1193  CG  MET A  74      50.410   9.538  22.090  1.00  0.69           C  
ATOM   1194  SD  MET A  74      51.107   8.279  20.963  1.00  0.69           S  
ATOM   1195  CE  MET A  74      52.836   8.678  21.045  1.00  0.69           C  
ATOM   1196  H01 MET A  74      50.723   7.097  23.307  1.00  0.69           H  
ATOM   1197  H02 MET A  74      51.684   9.239  23.767  1.00  0.69           H  
ATOM   1198  H03 MET A  74      50.062   9.914  24.168  1.00  0.69           H  
ATOM   1199  H04 MET A  74      50.933  10.475  21.897  1.00  0.69           H  
ATOM   1200  H05 MET A  74      49.341   9.624  21.897  1.00  0.69           H  
ATOM   1201  H06 MET A  74      53.386   8.053  20.341  1.00  0.69           H  
ATOM   1202  H07 MET A  74      52.980   9.727  20.788  1.00  0.69           H  
ATOM   1203  H08 MET A  74      53.204   8.497  22.055  1.00  0.69           H  
ATOM   1204  H14 MET A  74      48.098   8.428  23.665  1.00  0.69           H  
ATOM   1205  N   GLU A  75      50.695   6.194  25.610  1.00  0.97           N  
ATOM   1206  CA  GLU A  75      50.892   5.661  26.947  1.00  0.97           C  
ATOM   1207  C   GLU A  75      51.902   6.406  27.818  1.00  0.97           C  
ATOM   1208  O   GLU A  75      51.574   6.823  28.939  1.00  0.97           O  
ATOM   1209  CB  GLU A  75      51.240   4.175  26.850  1.00  0.97           C  
ATOM   1210  CG  GLU A  75      51.292   3.431  28.181  1.00  0.97           C  
ATOM   1211  CD  GLU A  75      51.884   2.024  28.043  1.00  0.97           C  
ATOM   1212  OE1 GLU A  75      52.396   1.681  26.956  1.00  0.97           O  
ATOM   1213  OE2 GLU A  75      51.848   1.254  29.023  1.00  0.97           O  
ATOM   1214  H01 GLU A  75      49.945   5.808  27.467  1.00  0.97           H  
ATOM   1215  H02 GLU A  75      52.248   4.127  26.438  1.00  0.97           H  
ATOM   1216  H03 GLU A  75      50.490   3.693  26.223  1.00  0.97           H  
ATOM   1217  H04 GLU A  75      50.269   3.326  28.542  1.00  0.97           H  
ATOM   1218  H05 GLU A  75      51.905   4.002  28.878  1.00  0.97           H  
ATOM   1219  H09 GLU A  75      50.826   5.575  24.823  1.00  0.97           H  
ATOM   1220  N   GLU A  76      53.110   6.605  27.295  1.00  0.93           N  
ATOM   1221  CA  GLU A  76      54.164   7.280  28.040  1.00  0.93           C  
ATOM   1222  C   GLU A  76      53.813   8.724  28.366  1.00  0.93           C  
ATOM   1223  O   GLU A  76      54.007   9.185  29.495  1.00  0.93           O  
ATOM   1224  CB  GLU A  76      55.478   7.228  27.269  1.00  0.93           C  
ATOM   1225  CG  GLU A  76      56.699   7.587  28.109  1.00  0.93           C  
ATOM   1226  CD  GLU A  76      57.973   7.761  27.279  1.00  0.93           C  
ATOM   1227  OE1 GLU A  76      57.961   7.465  26.061  1.00  0.93           O  
ATOM   1228  OE2 GLU A  76      58.994   8.211  27.851  1.00  0.93           O  
ATOM   1229  H01 GLU A  76      54.273   6.748  28.985  1.00  0.93           H  
ATOM   1230  H02 GLU A  76      55.410   7.972  26.475  1.00  0.93           H  
ATOM   1231  H03 GLU A  76      55.611   6.217  26.883  1.00  0.93           H  
ATOM   1232  H04 GLU A  76      56.872   6.760  28.797  1.00  0.93           H  
ATOM   1233  H05 GLU A  76      56.497   8.521  28.634  1.00  0.93           H  
ATOM   1234  H06 GLU A  76      53.300   6.280  26.358  1.00  0.93           H  
ATOM   1235  N   ALA A  77      53.309   9.437  27.363  1.00  0.90           N  
ATOM   1236  CA  ALA A  77      52.928  10.834  27.527  1.00  0.90           C  
ATOM   1237  C   ALA A  77      51.645  10.998  28.336  1.00  0.90           C  
ATOM   1238  O   ALA A  77      51.400  12.064  28.895  1.00  0.90           O  
ATOM   1239  CB  ALA A  77      52.779  11.494  26.169  1.00  0.90           C  
ATOM   1240  H01 ALA A  77      53.724  11.323  28.088  1.00  0.90           H  
ATOM   1241  H02 ALA A  77      52.159  12.385  26.265  1.00  0.90           H  
ATOM   1242  H03 ALA A  77      53.762  11.775  25.791  1.00  0.90           H  
ATOM   1243  H04 ALA A  77      52.308  10.797  25.476  1.00  0.90           H  
ATOM   1244  H06 ALA A  77      53.187   8.998  26.462  1.00  0.90           H  
ATOM   1245  N   GLN A  78      50.844   9.936  28.413  1.00  1.00           N  
ATOM   1246  CA  GLN A  78      49.569   9.944  29.133  1.00  1.00           C  
ATOM   1247  C   GLN A  78      48.549  10.921  28.534  1.00  1.00           C  
ATOM   1248  O   GLN A  78      47.847  11.649  29.251  1.00  1.00           O  
ATOM   1249  CB  GLN A  78      49.767  10.212  30.628  1.00  1.00           C  
ATOM   1250  CG  GLN A  78      50.438   9.070  31.376  1.00  1.00           C  
ATOM   1251  CD  GLN A  78      50.391   9.275  32.876  1.00  1.00           C  
ATOM   1252  NE2 GLN A  78      51.475   9.811  33.441  1.00  1.00           N  
ATOM   1253  OE1 GLN A  78      49.378   8.974  33.524  1.00  1.00           O  
ATOM   1254  H01 GLN A  78      49.153   8.943  29.016  1.00  1.00           H  
ATOM   1255  H02 GLN A  78      48.774  10.333  31.061  1.00  1.00           H  
ATOM   1256  H03 GLN A  78      50.383  11.104  30.739  1.00  1.00           H  
ATOM   1257  H04 GLN A  78      51.484   9.035  31.072  1.00  1.00           H  
ATOM   1258  H05 GLN A  78      51.130   9.084  27.952  1.00  1.00           H  
ATOM   1259  H06 GLN A  78      49.928   8.139  31.130  1.00  1.00           H  
ATOM   1260  H07 GLN A  78      51.495   9.978  34.437  1.00  1.00           H  
ATOM   1261  H08 GLN A  78      52.275  10.050  32.873  1.00  1.00           H  
ATOM   1262  N   ARG A  79      48.483  10.928  27.207  1.00  0.86           N  
ATOM   1263  CA  ARG A  79      47.549  11.760  26.469  1.00  0.86           C  
ATOM   1264  C   ARG A  79      47.056  10.929  25.293  1.00  0.86           C  
ATOM   1265  O   ARG A  79      47.796  10.111  24.746  1.00  0.86           O  
ATOM   1266  CB  ARG A  79      48.216  13.050  25.978  1.00  0.86           C  
ATOM   1267  CG  ARG A  79      47.280  13.947  25.170  1.00  0.86           C  
ATOM   1268  CD  ARG A  79      47.789  15.375  25.069  1.00  0.86           C  
ATOM   1269  NE  ARG A  79      47.722  16.059  26.358  1.00  0.86           N  
ATOM   1270  CZ  ARG A  79      48.309  17.218  26.629  1.00  0.86           C  
ATOM   1271  NH1 ARG A  79      49.005  17.845  25.702  1.00  0.86           N  
ATOM   1272  NH2 ARG A  79      48.275  17.705  27.862  1.00  0.86           N  
ATOM   1273  H01 ARG A  79      46.722  12.064  27.110  1.00  0.86           H  
ATOM   1274  H02 ARG A  79      49.032  12.759  25.317  1.00  0.86           H  
ATOM   1275  H03 ARG A  79      48.569  13.609  26.845  1.00  0.86           H  
ATOM   1276  H04 ARG A  79      46.319  13.973  25.684  1.00  0.86           H  
ATOM   1277  H05 ARG A  79      47.183  13.537  24.165  1.00  0.86           H  
ATOM   1278  H06 ARG A  79      47.158  15.914  24.363  1.00  0.86           H  
ATOM   1279  H07 ARG A  79      48.824  15.360  24.729  1.00  0.86           H  
ATOM   1280  H08 ARG A  79      47.191  15.618  27.096  1.00  0.86           H  
ATOM   1281  H09 ARG A  79      49.110  10.329  26.689  1.00  0.86           H  
ATOM   1282  H10 ARG A  79      49.479  18.709  25.924  1.00  0.86           H  
ATOM   1283  H11 ARG A  79      49.064  17.462  24.769  1.00  0.86           H  
ATOM   1284  H12 ARG A  79      47.773  17.212  28.586  1.00  0.86           H  
ATOM   1285  H13 ARG A  79      48.751  18.569  28.077  1.00  0.86           H  
ATOM   1286  N   SER A  80      45.776  11.068  24.985  1.00  0.86           N  
ATOM   1287  CA  SER A  80      45.150  10.361  23.877  1.00  0.86           C  
ATOM   1288  C   SER A  80      44.487  11.390  22.970  1.00  0.86           C  
ATOM   1289  O   SER A  80      44.116  12.479  23.425  1.00  0.86           O  
ATOM   1290  CB  SER A  80      44.068   9.402  24.385  1.00  0.86           C  
ATOM   1291  OG  SER A  80      44.622   8.354  25.156  1.00  0.86           O  
ATOM   1292  H01 SER A  80      45.910   9.789  23.345  1.00  0.86           H  
ATOM   1293  H02 SER A  80      43.569   8.963  23.521  1.00  0.86           H  
ATOM   1294  H03 SER A  80      43.361   9.959  25.000  1.00  0.86           H  
ATOM   1295  H04 SER A  80      44.813   7.604  24.588  1.00  0.86           H  
ATOM   1296  H14 SER A  80      45.210  11.691  25.543  1.00  0.86           H  
ATOM   1297  N   TYR A  81      44.357  11.055  21.690  1.00  0.66           N  
ATOM   1298  CA  TYR A  81      43.700  11.927  20.725  1.00  0.66           C  
ATOM   1299  C   TYR A  81      42.889  10.994  19.851  1.00  0.66           C  
ATOM   1300  O   TYR A  81      43.197   9.803  19.753  1.00  0.66           O  
ATOM   1301  CB  TYR A  81      44.707  12.611  19.778  1.00  0.66           C  
ATOM   1302  CG  TYR A  81      45.937  13.242  20.390  1.00  0.66           C  
ATOM   1303  CD1 TYR A  81      47.082  12.484  20.640  1.00  0.66           C  
ATOM   1304  CD2 TYR A  81      45.971  14.601  20.694  1.00  0.66           C  
ATOM   1305  CE1 TYR A  81      48.228  13.065  21.181  1.00  0.66           C  
ATOM   1306  CE2 TYR A  81      47.116  15.195  21.235  1.00  0.66           C  
ATOM   1307  CZ  TYR A  81      48.238  14.418  21.475  1.00  0.66           C  
ATOM   1308  OH  TYR A  81      49.362  14.980  22.033  1.00  0.66           O  
ATOM   1309  H01 TYR A  81      43.134  12.695  21.252  1.00  0.66           H  
ATOM   1310  H02 TYR A  81      44.155  13.448  19.350  1.00  0.66           H  
ATOM   1311  H03 TYR A  81      45.047  11.859  19.067  1.00  0.66           H  
ATOM   1312  H04 TYR A  81      47.080  11.419  20.408  1.00  0.66           H  
ATOM   1313  H05 TYR A  81      44.725  10.168  21.377  1.00  0.66           H  
ATOM   1314  H06 TYR A  81      45.089  15.213  20.507  1.00  0.66           H  
ATOM   1315  H07 TYR A  81      49.112  12.457  21.372  1.00  0.66           H  
ATOM   1316  H08 TYR A  81      47.126  16.260  21.466  1.00  0.66           H  
ATOM   1317  H09 TYR A  81      49.665  14.434  22.762  1.00  0.66           H  
ATOM   1318  N   ILE A  82      41.823  11.511  19.263  1.00  0.48           N  
ATOM   1319  CA  ILE A  82      41.062  10.734  18.307  1.00  0.48           C  
ATOM   1320  C   ILE A  82      41.325  11.459  16.980  1.00  0.48           C  
ATOM   1321  O   ILE A  82      41.041  12.658  16.863  1.00  0.48           O  
ATOM   1322  CB  ILE A  82      39.548  10.722  18.592  1.00  0.48           C  
ATOM   1323  CG1 ILE A  82      39.251   9.843  19.808  1.00  0.48           C  
ATOM   1324  CG2 ILE A  82      38.779  10.218  17.348  1.00  0.48           C  
ATOM   1325  CD1 ILE A  82      37.843   9.982  20.308  1.00  0.48           C  
ATOM   1326  H01 ILE A  82      41.361   9.686  18.327  1.00  0.48           H  
ATOM   1327  H02 ILE A  82      39.217  11.737  18.813  1.00  0.48           H  
ATOM   1328  H03 ILE A  82      39.913  10.167  20.611  1.00  0.48           H  
ATOM   1329  H04 ILE A  82      39.421   8.802  19.534  1.00  0.48           H  
ATOM   1330  H05 ILE A  82      37.877  10.815  17.213  1.00  0.48           H  
ATOM   1331  H06 ILE A  82      39.412  10.313  16.466  1.00  0.48           H  
ATOM   1332  H07 ILE A  82      38.505   9.172  17.489  1.00  0.48           H  
ATOM   1333  H08 ILE A  82      37.171   9.417  19.662  1.00  0.48           H  
ATOM   1334  H09 ILE A  82      37.778   9.596  21.325  1.00  0.48           H  
ATOM   1335  H10 ILE A  82      41.538  12.455  19.482  1.00  0.48           H  
ATOM   1336  H11 ILE A  82      37.556  11.033  20.299  1.00  0.48           H  
ATOM   1337  N   LEU A  83      41.985  10.789  16.040  1.00  0.03           N  
ATOM   1338  CA  LEU A  83      42.234  11.390  14.733  1.00  0.03           C  
ATOM   1339  C   LEU A  83      41.206  10.829  13.769  1.00  0.03           C  
ATOM   1340  O   LEU A  83      41.018   9.606  13.664  1.00  0.03           O  
ATOM   1341  CB  LEU A  83      43.643  11.116  14.238  1.00  0.03           C  
ATOM   1342  CG  LEU A  83      44.652  12.170  14.679  1.00  0.03           C  
ATOM   1343  CD1 LEU A  83      44.768  12.187  16.195  1.00  0.03           C  
ATOM   1344  CD2 LEU A  83      46.003  11.865  14.046  1.00  0.03           C  
ATOM   1345  H01 LEU A  83      42.144  12.474  14.808  1.00  0.03           H  
ATOM   1346  H02 LEU A  83      43.612  11.135  13.149  1.00  0.03           H  
ATOM   1347  H03 LEU A  83      43.963  10.147  14.622  1.00  0.03           H  
ATOM   1348  H04 LEU A  83      44.315  13.154  14.353  1.00  0.03           H  
ATOM   1349  H05 LEU A  83      45.256  13.109  16.511  1.00  0.03           H  
ATOM   1350  H06 LEU A  83      43.773  12.134  16.637  1.00  0.03           H  
ATOM   1351  H07 LEU A  83      45.359  11.332  16.524  1.00  0.03           H  
ATOM   1352  H08 LEU A  83      46.758  11.778  14.827  1.00  0.03           H  
ATOM   1353  H09 LEU A  83      45.943  10.927  13.494  1.00  0.03           H  
ATOM   1354  H10 LEU A  83      46.276  12.671  13.365  1.00  0.03           H  
ATOM   1355  H12 LEU A  83      42.317   9.855  16.232  1.00  0.03           H  
ATOM   1356  N   THR A  84      40.536  11.726  13.062  1.00  0.10           N  
ATOM   1357  CA  THR A  84      39.480  11.324  12.160  1.00  0.10           C  
ATOM   1358  C   THR A  84      39.505  12.158  10.877  1.00  0.10           C  
ATOM   1359  O   THR A  84      40.143  13.207  10.813  1.00  0.10           O  
ATOM   1360  CB  THR A  84      38.103  11.422  12.903  1.00  0.10           C  
ATOM   1361  CG2 THR A  84      37.748  12.886  13.253  1.00  0.10           C  
ATOM   1362  OG1 THR A  84      37.066  10.840  12.107  1.00  0.10           O  
ATOM   1363  H01 THR A  84      39.634  10.288  11.857  1.00  0.10           H  
ATOM   1364  H02 THR A  84      38.191  10.867  13.837  1.00  0.10           H  
ATOM   1365  H03 THR A  84      36.772  12.917  13.737  1.00  0.10           H  
ATOM   1366  H04 THR A  84      38.501  13.292  13.929  1.00  0.10           H  
ATOM   1367  H05 THR A  84      37.719  13.482  12.341  1.00  0.10           H  
ATOM   1368  H06 THR A  84      36.786  10.011  12.502  1.00  0.10           H  
ATOM   1369  H11 THR A  84      40.766  12.705  13.154  1.00  0.10           H  
ATOM   1370  N   GLN A  85      38.872  11.641   9.837  1.00  0.14           N  
ATOM   1371  CA  GLN A  85      38.814  12.331   8.557  1.00  0.14           C  
ATOM   1372  C   GLN A  85      37.781  13.465   8.691  1.00  0.14           C  
ATOM   1373  O   GLN A  85      37.008  13.494   9.653  1.00  0.14           O  
ATOM   1374  CB  GLN A  85      38.327  11.350   7.485  1.00  0.14           C  
ATOM   1375  CG  GLN A  85      36.831  11.010   7.642  1.00  0.14           C  
ATOM   1376  CD  GLN A  85      36.346   9.987   6.650  1.00  0.14           C  
ATOM   1377  NE2 GLN A  85      35.040   9.781   6.618  1.00  0.14           N  
ATOM   1378  OE1 GLN A  85      37.134   9.360   5.934  1.00  0.14           O  
ATOM   1379  H01 GLN A  85      39.794  12.721   8.281  1.00  0.14           H  
ATOM   1380  H02 GLN A  85      38.893  10.425   7.596  1.00  0.14           H  
ATOM   1381  H03 GLN A  85      38.485  11.795   6.503  1.00  0.14           H  
ATOM   1382  H04 GLN A  85      36.271  11.927   7.460  1.00  0.14           H  
ATOM   1383  H05 GLN A  85      36.667  10.623   8.648  1.00  0.14           H  
ATOM   1384  H06 GLN A  85      34.652   9.099   5.982  1.00  0.14           H  
ATOM   1385  H07 GLN A  85      38.417  10.744   9.934  1.00  0.14           H  
ATOM   1386  H08 GLN A  85      34.431  10.306   7.229  1.00  0.14           H  
ATOM   1387  N   GLY A  86      37.762  14.391   7.736  1.00  0.17           N  
ATOM   1388  CA  GLY A  86      36.766  15.447   7.771  1.00  0.17           C  
ATOM   1389  C   GLY A  86      35.453  14.742   7.471  1.00  0.17           C  
ATOM   1390  O   GLY A  86      35.370  14.024   6.472  1.00  0.17           O  
ATOM   1391  H01 GLY A  86      36.981  16.243   7.058  1.00  0.17           H  
ATOM   1392  H02 GLY A  86      36.736  15.917   8.754  1.00  0.17           H  
ATOM   1393  H09 GLY A  86      38.439  14.360   6.988  1.00  0.17           H  
ATOM   1394  N   PRO A  87      34.415  14.911   8.308  1.00  0.48           N  
ATOM   1395  CA  PRO A  87      33.112  14.265   8.109  1.00  0.48           C  
ATOM   1396  C   PRO A  87      32.554  14.488   6.715  1.00  0.48           C  
ATOM   1397  O   PRO A  87      32.804  15.520   6.084  1.00  0.48           O  
ATOM   1398  CB  PRO A  87      32.220  14.950   9.146  1.00  0.48           C  
ATOM   1399  CG  PRO A  87      33.167  15.418  10.176  1.00  0.48           C  
ATOM   1400  CD  PRO A  87      34.359  15.878   9.413  1.00  0.48           C  
ATOM   1401  H01 PRO A  87      31.457  14.284   9.549  1.00  0.48           H  
ATOM   1402  H02 PRO A  87      31.682  15.788   8.703  1.00  0.48           H  
ATOM   1403  H03 PRO A  87      33.178  13.183   8.219  1.00  0.48           H  
ATOM   1404  H04 PRO A  87      33.414  14.636  10.894  1.00  0.48           H  
ATOM   1405  H05 PRO A  87      32.737  16.239  10.750  1.00  0.48           H  
ATOM   1406  H06 PRO A  87      34.293  16.915   9.083  1.00  0.48           H  
ATOM   1407  H07 PRO A  87      35.261  15.834  10.024  1.00  0.48           H  
ATOM   1408  N   LEU A  88      31.838  13.483   6.227  1.00  0.21           N  
ATOM   1409  CA  LEU A  88      31.192  13.522   4.919  1.00  0.21           C  
ATOM   1410  C   LEU A  88      29.740  13.945   5.156  1.00  0.21           C  
ATOM   1411  O   LEU A  88      29.267  13.943   6.296  1.00  0.21           O  
ATOM   1412  CB  LEU A  88      31.245  12.137   4.272  1.00  0.21           C  
ATOM   1413  CG  LEU A  88      32.634  11.647   3.846  1.00  0.21           C  
ATOM   1414  CD1 LEU A  88      32.641  10.131   3.765  1.00  0.21           C  
ATOM   1415  CD2 LEU A  88      33.053  12.262   2.509  1.00  0.21           C  
ATOM   1416  H01 LEU A  88      31.694  14.221   4.250  1.00  0.21           H  
ATOM   1417  H02 LEU A  88      30.668  12.221   3.351  1.00  0.21           H  
ATOM   1418  H03 LEU A  88      30.842  11.419   4.986  1.00  0.21           H  
ATOM   1419  H04 LEU A  88      33.358  11.967   4.595  1.00  0.21           H  
ATOM   1420  H05 LEU A  88      33.670   9.772   3.766  1.00  0.21           H  
ATOM   1421  H06 LEU A  88      32.113   9.718   4.624  1.00  0.21           H  
ATOM   1422  H07 LEU A  88      32.147   9.813   2.847  1.00  0.21           H  
ATOM   1423  H08 LEU A  88      31.735  12.650   6.789  1.00  0.21           H  
ATOM   1424  H09 LEU A  88      34.082  11.978   2.286  1.00  0.21           H  
ATOM   1425  H10 LEU A  88      32.397  11.897   1.719  1.00  0.21           H  
ATOM   1426  H11 LEU A  88      32.981  13.348   2.569  1.00  0.21           H  
ATOM   1427  N   PRO A  89      29.001  14.281   4.085  1.00  0.62           N  
ATOM   1428  CA  PRO A  89      27.604  14.694   4.250  1.00  0.62           C  
ATOM   1429  C   PRO A  89      26.758  13.679   5.010  1.00  0.62           C  
ATOM   1430  O   PRO A  89      25.841  14.054   5.739  1.00  0.62           O  
ATOM   1431  CB  PRO A  89      27.126  14.857   2.799  1.00  0.62           C  
ATOM   1432  CG  PRO A  89      28.349  15.340   2.100  1.00  0.62           C  
ATOM   1433  CD  PRO A  89      29.429  14.437   2.678  1.00  0.62           C  
ATOM   1434  H01 PRO A  89      26.277  15.533   2.698  1.00  0.62           H  
ATOM   1435  H02 PRO A  89      26.787  13.906   2.387  1.00  0.62           H  
ATOM   1436  H03 PRO A  89      28.544  16.403   2.245  1.00  0.62           H  
ATOM   1437  H04 PRO A  89      28.264  15.214   1.021  1.00  0.62           H  
ATOM   1438  H05 PRO A  89      29.530  13.490   2.149  1.00  0.62           H  
ATOM   1439  H06 PRO A  89      30.411  14.906   2.614  1.00  0.62           H  
ATOM   1440  H12 PRO A  89      27.511  15.599   4.850  1.00  0.62           H  
ATOM   1441  N   ASN A  90      27.079  12.397   4.857  1.00  0.72           N  
ATOM   1442  CA  ASN A  90      26.329  11.332   5.517  1.00  0.72           C  
ATOM   1443  C   ASN A  90      26.921  10.870   6.858  1.00  0.72           C  
ATOM   1444  O   ASN A  90      26.314  10.041   7.541  1.00  0.72           O  
ATOM   1445  CB  ASN A  90      26.199  10.127   4.577  1.00  0.72           C  
ATOM   1446  CG  ASN A  90      27.560   9.558   4.161  1.00  0.72           C  
ATOM   1447  ND2 ASN A  90      27.669   8.234   4.119  1.00  0.72           N  
ATOM   1448  OD1 ASN A  90      28.493  10.310   3.873  1.00  0.72           O  
ATOM   1449  H01 ASN A  90      25.353  11.760   5.748  1.00  0.72           H  
ATOM   1450  H02 ASN A  90      25.691  10.465   3.674  1.00  0.72           H  
ATOM   1451  H03 ASN A  90      25.633   9.346   5.085  1.00  0.72           H  
ATOM   1452  H04 ASN A  90      28.543   7.808   3.847  1.00  0.72           H  
ATOM   1453  H05 ASN A  90      26.878   7.654   4.359  1.00  0.72           H  
ATOM   1454  H07 ASN A  90      27.863  12.154   4.268  1.00  0.72           H  
ATOM   1455  N   THR A  91      28.077  11.407   7.252  1.00  0.52           N  
ATOM   1456  CA  THR A  91      28.698  10.994   8.510  1.00  0.52           C  
ATOM   1457  C   THR A  91      28.799  12.091   9.576  1.00  0.52           C  
ATOM   1458  O   THR A  91      29.472  11.903  10.595  1.00  0.52           O  
ATOM   1459  CB  THR A  91      30.107  10.355   8.276  1.00  0.52           C  
ATOM   1460  CG2 THR A  91      30.023   9.210   7.266  1.00  0.52           C  
ATOM   1461  OG1 THR A  91      31.011  11.338   7.766  1.00  0.52           O  
ATOM   1462  H01 THR A  91      28.012  10.247   8.908  1.00  0.52           H  
ATOM   1463  H02 THR A  91      30.463   9.972   9.232  1.00  0.52           H  
ATOM   1464  H03 THR A  91      29.492   9.549   6.377  1.00  0.52           H  
ATOM   1465  H04 THR A  91      31.029   8.894   6.989  1.00  0.52           H  
ATOM   1466  H05 THR A  91      29.488   8.371   7.711  1.00  0.52           H  
ATOM   1467  H06 THR A  91      28.527  12.105   6.677  1.00  0.52           H  
ATOM   1468  H07 THR A  91      31.179  12.000   8.441  1.00  0.52           H  
ATOM   1469  N   CYS A  92      28.109  13.215   9.378  1.00  0.55           N  
ATOM   1470  CA  CYS A  92      28.168  14.296  10.358  1.00  0.55           C  
ATOM   1471  C   CYS A  92      27.497  13.869  11.640  1.00  0.55           C  
ATOM   1472  O   CYS A  92      27.956  14.206  12.731  1.00  0.55           O  
ATOM   1473  CB  CYS A  92      27.542  15.578   9.809  1.00  0.55           C  
ATOM   1474  SG  CYS A  92      28.540  16.336   8.520  1.00  0.55           S  
ATOM   1475  H01 CYS A  92      29.215  14.512  10.569  1.00  0.55           H  
ATOM   1476  H02 CYS A  92      27.470  16.289  10.632  1.00  0.55           H  
ATOM   1477  H03 CYS A  92      26.561  15.340   9.398  1.00  0.55           H  
ATOM   1478  H04 CYS A  92      28.688  17.642   8.779  1.00  0.55           H  
ATOM   1479  H08 CYS A  92      27.544  13.319   8.547  1.00  0.55           H  
ATOM   1480  N   GLY A  93      26.441  13.072  11.513  1.00  0.76           N  
ATOM   1481  CA  GLY A  93      25.751  12.586  12.692  1.00  0.76           C  
ATOM   1482  C   GLY A  93      26.635  11.613  13.459  1.00  0.76           C  
ATOM   1483  O   GLY A  93      26.653  11.615  14.692  1.00  0.76           O  
ATOM   1484  H01 GLY A  93      24.842  12.070  12.383  1.00  0.76           H  
ATOM   1485  H02 GLY A  93      25.500  13.429  13.336  1.00  0.76           H  
ATOM   1486  H05 GLY A  93      26.119  12.805  10.594  1.00  0.76           H  
ATOM   1487  N   HIS A  94      27.372  10.779  12.726  1.00  0.38           N  
ATOM   1488  CA  HIS A  94      28.285   9.804  13.333  1.00  0.38           C  
ATOM   1489  C   HIS A  94      29.412  10.542  14.055  1.00  0.38           C  
ATOM   1490  O   HIS A  94      29.860  10.120  15.126  1.00  0.38           O  
ATOM   1491  CB  HIS A  94      28.905   8.907  12.261  1.00  0.38           C  
ATOM   1492  CG  HIS A  94      27.904   8.172  11.420  1.00  0.38           C  
ATOM   1493  CD2 HIS A  94      26.621   7.819  11.669  1.00  0.38           C  
ATOM   1494  ND1 HIS A  94      28.175   7.750  10.138  1.00  0.38           N  
ATOM   1495  CE1 HIS A  94      27.102   7.184   9.624  1.00  0.38           C  
ATOM   1496  NE2 HIS A  94      26.141   7.209  10.535  1.00  0.38           N  
ATOM   1497  H01 HIS A  94      27.717   9.192  14.034  1.00  0.38           H  
ATOM   1498  H02 HIS A  94      29.489   8.150  12.785  1.00  0.38           H  
ATOM   1499  H03 HIS A  94      27.300  10.819  11.719  1.00  0.38           H  
ATOM   1500  H04 HIS A  94      29.514   9.529  11.604  1.00  0.38           H  
ATOM   1501  H05 HIS A  94      26.072   7.987  12.595  1.00  0.38           H  
ATOM   1502  H06 HIS A  94      27.019   6.767   8.621  1.00  0.38           H  
ATOM   1503  H07 HIS A  94      25.208   6.840  10.416  1.00  0.38           H  
ATOM   1504  N   PHE A  95      29.885  11.632  13.447  1.00  0.07           N  
ATOM   1505  CA  PHE A  95      30.967  12.426  14.019  1.00  0.07           C  
ATOM   1506  C   PHE A  95      30.585  12.972  15.382  1.00  0.07           C  
ATOM   1507  O   PHE A  95      31.334  12.826  16.352  1.00  0.07           O  
ATOM   1508  CB  PHE A  95      31.347  13.568  13.077  1.00  0.07           C  
ATOM   1509  CG  PHE A  95      32.393  14.484  13.628  1.00  0.07           C  
ATOM   1510  CD1 PHE A  95      32.031  15.613  14.366  1.00  0.07           C  
ATOM   1511  CD2 PHE A  95      33.742  14.249  13.382  1.00  0.07           C  
ATOM   1512  CE1 PHE A  95      33.004  16.498  14.844  1.00  0.07           C  
ATOM   1513  CE2 PHE A  95      34.720  15.127  13.852  1.00  0.07           C  
ATOM   1514  CZ  PHE A  95      34.349  16.254  14.584  1.00  0.07           C  
ATOM   1515  H01 PHE A  95      31.831  11.773  14.147  1.00  0.07           H  
ATOM   1516  H02 PHE A  95      30.449  14.167  12.927  1.00  0.07           H  
ATOM   1517  H03 PHE A  95      31.721  13.138  12.148  1.00  0.07           H  
ATOM   1518  H04 PHE A  95      30.978  15.807  14.572  1.00  0.07           H  
ATOM   1519  H05 PHE A  95      34.039  13.367  12.814  1.00  0.07           H  
ATOM   1520  H06 PHE A  95      32.709  17.376  15.418  1.00  0.07           H  
ATOM   1521  H07 PHE A  95      35.773  14.932  13.647  1.00  0.07           H  
ATOM   1522  H08 PHE A  95      29.482  11.915  12.565  1.00  0.07           H  
ATOM   1523  H09 PHE A  95      35.110  16.942  14.952  1.00  0.07           H  
ATOM   1524  N   TRP A  96      29.410  13.586  15.466  1.00  0.28           N  
ATOM   1525  CA  TRP A  96      28.965  14.151  16.734  1.00  0.28           C  
ATOM   1526  C   TRP A  96      28.584  13.067  17.744  1.00  0.28           C  
ATOM   1527  O   TRP A  96      28.748  13.250  18.953  1.00  0.28           O  
ATOM   1528  CB  TRP A  96      27.856  15.192  16.507  1.00  0.28           C  
ATOM   1529  CG  TRP A  96      28.412  16.455  15.877  1.00  0.28           C  
ATOM   1530  CD1 TRP A  96      28.163  16.926  14.622  1.00  0.28           C  
ATOM   1531  CD2 TRP A  96      29.371  17.347  16.460  1.00  0.28           C  
ATOM   1532  CE2 TRP A  96      29.664  18.336  15.492  1.00  0.28           C  
ATOM   1533  CE3 TRP A  96      30.016  17.407  17.704  1.00  0.28           C  
ATOM   1534  NE1 TRP A  96      28.914  18.054  14.383  1.00  0.28           N  
ATOM   1535  CZ2 TRP A  96      30.573  19.371  15.729  1.00  0.28           C  
ATOM   1536  CZ3 TRP A  96      30.925  18.437  17.940  1.00  0.28           C  
ATOM   1537  CH2 TRP A  96      31.190  19.407  16.954  1.00  0.28           C  
ATOM   1538  H01 TRP A  96      29.804  14.680  17.185  1.00  0.28           H  
ATOM   1539  H02 TRP A  96      27.421  15.450  17.473  1.00  0.28           H  
ATOM   1540  H03 TRP A  96      27.099  14.768  15.847  1.00  0.28           H  
ATOM   1541  H04 TRP A  96      27.470  16.475  13.912  1.00  0.28           H  
ATOM   1542  H05 TRP A  96      29.810  16.662  18.472  1.00  0.28           H  
ATOM   1543  H06 TRP A  96      28.912  18.588  13.526  1.00  0.28           H  
ATOM   1544  H07 TRP A  96      30.784  20.122  14.968  1.00  0.28           H  
ATOM   1545  H08 TRP A  96      31.438  18.492  18.900  1.00  0.28           H  
ATOM   1546  H09 TRP A  96      31.901  20.204  17.169  1.00  0.28           H  
ATOM   1547  H10 TRP A  96      28.823  13.662  14.648  1.00  0.28           H  
ATOM   1548  N   GLU A  97      28.134  11.920  17.244  1.00  0.52           N  
ATOM   1549  CA  GLU A  97      27.798  10.797  18.111  1.00  0.52           C  
ATOM   1550  C   GLU A  97      29.090  10.359  18.793  1.00  0.52           C  
ATOM   1551  O   GLU A  97      29.105  10.096  19.998  1.00  0.52           O  
ATOM   1552  CB  GLU A  97      27.223   9.631  17.309  1.00  0.52           C  
ATOM   1553  CG  GLU A  97      27.006   8.399  18.183  1.00  0.52           C  
ATOM   1554  CD  GLU A  97      26.603   7.147  17.422  1.00  0.52           C  
ATOM   1555  OE1 GLU A  97      26.476   7.198  16.184  1.00  0.52           O  
ATOM   1556  OE2 GLU A  97      26.404   6.100  18.080  1.00  0.52           O  
ATOM   1557  H01 GLU A  97      27.042  11.099  18.836  1.00  0.52           H  
ATOM   1558  H02 GLU A  97      27.936   9.372  16.527  1.00  0.52           H  
ATOM   1559  H03 GLU A  97      26.268   9.933  16.880  1.00  0.52           H  
ATOM   1560  H04 GLU A  97      26.177   8.636  18.850  1.00  0.52           H  
ATOM   1561  H05 GLU A  97      27.934   8.191  18.715  1.00  0.52           H  
ATOM   1562  H10 GLU A  97      28.023  11.825  16.245  1.00  0.52           H  
ATOM   1563  N   MET A  98      30.173  10.303  18.014  1.00  0.10           N  
ATOM   1564  CA  MET A  98      31.496   9.931  18.525  1.00  0.10           C  
ATOM   1565  C   MET A  98      31.971  10.941  19.579  1.00  0.10           C  
ATOM   1566  O   MET A  98      32.435  10.548  20.651  1.00  0.10           O  
ATOM   1567  CB  MET A  98      32.515   9.835  17.384  1.00  0.10           C  
ATOM   1568  CG  MET A  98      33.959   9.624  17.853  1.00  0.10           C  
ATOM   1569  SD  MET A  98      35.159   9.433  16.510  1.00  0.10           S  
ATOM   1570  CE  MET A  98      35.226  11.138  15.805  1.00  0.10           C  
ATOM   1571  H01 MET A  98      31.413   8.951  18.994  1.00  0.10           H  
ATOM   1572  H02 MET A  98      32.491  10.790  16.859  1.00  0.10           H  
ATOM   1573  H03 MET A  98      32.236   8.998  16.744  1.00  0.10           H  
ATOM   1574  H04 MET A  98      33.971   8.691  18.416  1.00  0.10           H  
ATOM   1575  H05 MET A  98      34.253  10.485  18.454  1.00  0.10           H  
ATOM   1576  H06 MET A  98      30.077  10.526  17.034  1.00  0.10           H  
ATOM   1577  H07 MET A  98      36.266  11.431  15.663  1.00  0.10           H  
ATOM   1578  H08 MET A  98      34.710  11.155  14.845  1.00  0.10           H  
ATOM   1579  H09 MET A  98      34.743  11.834  16.490  1.00  0.10           H  
ATOM   1580  N   VAL A  99      31.850  12.235  19.278  1.00  0.17           N  
ATOM   1581  CA  VAL A  99      32.244  13.285  20.216  1.00  0.17           C  
ATOM   1582  C   VAL A  99      31.473  13.100  21.524  1.00  0.17           C  
ATOM   1583  O   VAL A  99      32.038  13.186  22.617  1.00  0.17           O  
ATOM   1584  CB  VAL A  99      31.946  14.700  19.651  1.00  0.17           C  
ATOM   1585  CG1 VAL A  99      32.070  15.760  20.766  1.00  0.17           C  
ATOM   1586  CG2 VAL A  99      32.915  15.025  18.498  1.00  0.17           C  
ATOM   1587  H01 VAL A  99      33.318  13.205  20.383  1.00  0.17           H  
ATOM   1588  H02 VAL A  99      30.926  14.716  19.268  1.00  0.17           H  
ATOM   1589  H03 VAL A  99      32.686  16.587  20.413  1.00  0.17           H  
ATOM   1590  H04 VAL A  99      31.079  16.131  21.027  1.00  0.17           H  
ATOM   1591  H05 VAL A  99      32.534  15.312  21.645  1.00  0.17           H  
ATOM   1592  H06 VAL A  99      33.872  14.535  18.679  1.00  0.17           H  
ATOM   1593  H07 VAL A  99      32.496  14.665  17.558  1.00  0.17           H  
ATOM   1594  H08 VAL A  99      33.064  16.103  18.441  1.00  0.17           H  
ATOM   1595  H10 VAL A  99      31.476  12.497  18.377  1.00  0.17           H  
ATOM   1596  N   TRP A 100      30.179  12.833  21.414  1.00  0.48           N  
ATOM   1597  CA  TRP A 100      29.369  12.628  22.594  1.00  0.48           C  
ATOM   1598  C   TRP A 100      29.824  11.386  23.374  1.00  0.48           C  
ATOM   1599  O   TRP A 100      30.186  11.472  24.548  1.00  0.48           O  
ATOM   1600  CB  TRP A 100      27.893  12.475  22.215  1.00  0.48           C  
ATOM   1601  CG  TRP A 100      27.024  12.393  23.425  1.00  0.48           C  
ATOM   1602  CD1 TRP A 100      26.679  11.263  24.113  1.00  0.48           C  
ATOM   1603  CD2 TRP A 100      26.515  13.498  24.186  1.00  0.48           C  
ATOM   1604  CE2 TRP A 100      25.895  12.968  25.341  1.00  0.48           C  
ATOM   1605  CE3 TRP A 100      26.534  14.894  24.015  1.00  0.48           C  
ATOM   1606  NE1 TRP A 100      26.009  11.600  25.270  1.00  0.48           N  
ATOM   1607  CZ2 TRP A 100      25.297  13.777  26.317  1.00  0.48           C  
ATOM   1608  CZ3 TRP A 100      25.939  15.701  24.990  1.00  0.48           C  
ATOM   1609  CH2 TRP A 100      25.333  15.138  26.124  1.00  0.48           C  
ATOM   1610  H01 TRP A 100      29.492  13.505  23.229  1.00  0.48           H  
ATOM   1611  H02 TRP A 100      27.779  11.550  21.649  1.00  0.48           H  
ATOM   1612  H03 TRP A 100      27.589  13.334  21.617  1.00  0.48           H  
ATOM   1613  H04 TRP A 100      26.901  10.245  23.794  1.00  0.48           H  
ATOM   1614  H05 TRP A 100      27.004  15.339  23.138  1.00  0.48           H  
ATOM   1615  H06 TRP A 100      25.658  10.946  25.955  1.00  0.48           H  
ATOM   1616  H07 TRP A 100      24.821  13.343  27.196  1.00  0.48           H  
ATOM   1617  H08 TRP A 100      25.946  16.784  24.867  1.00  0.48           H  
ATOM   1618  H09 TRP A 100      29.756  12.772  20.499  1.00  0.48           H  
ATOM   1619  H10 TRP A 100      24.881  15.794  26.868  1.00  0.48           H  
ATOM   1620  N   GLU A 101      29.817  10.237  22.711  1.00  0.66           N  
ATOM   1621  CA  GLU A 101      30.177   8.982  23.361  1.00  0.66           C  
ATOM   1622  C   GLU A 101      31.583   8.923  23.937  1.00  0.66           C  
ATOM   1623  O   GLU A 101      31.800   8.277  24.957  1.00  0.66           O  
ATOM   1624  CB  GLU A 101      29.916   7.815  22.407  1.00  0.66           C  
ATOM   1625  CG  GLU A 101      28.442   7.683  22.080  1.00  0.66           C  
ATOM   1626  CD  GLU A 101      28.161   6.804  20.893  1.00  0.66           C  
ATOM   1627  OE1 GLU A 101      29.114   6.334  20.224  1.00  0.66           O  
ATOM   1628  OE2 GLU A 101      26.965   6.588  20.615  1.00  0.66           O  
ATOM   1629  H01 GLU A 101      29.533   8.907  24.237  1.00  0.66           H  
ATOM   1630  H02 GLU A 101      30.241   6.896  22.895  1.00  0.66           H  
ATOM   1631  H03 GLU A 101      30.471   7.981  21.484  1.00  0.66           H  
ATOM   1632  H04 GLU A 101      28.082   8.681  21.829  1.00  0.66           H  
ATOM   1633  H05 GLU A 101      27.933   7.263  22.948  1.00  0.66           H  
ATOM   1634  H11 GLU A 101      29.557  10.231  21.735  1.00  0.66           H  
ATOM   1635  N   GLN A 102      32.537   9.593  23.299  1.00  0.34           N  
ATOM   1636  CA  GLN A 102      33.917   9.603  23.790  1.00  0.34           C  
ATOM   1637  C   GLN A 102      34.189  10.707  24.813  1.00  0.34           C  
ATOM   1638  O   GLN A 102      35.310  10.819  25.320  1.00  0.34           O  
ATOM   1639  CB  GLN A 102      34.903   9.695  22.616  1.00  0.34           C  
ATOM   1640  CG  GLN A 102      34.763   8.542  21.618  1.00  0.34           C  
ATOM   1641  CD  GLN A 102      34.868   7.171  22.282  1.00  0.34           C  
ATOM   1642  NE2 GLN A 102      33.924   6.281  21.977  1.00  0.34           N  
ATOM   1643  OE1 GLN A 102      35.773   6.931  23.088  1.00  0.34           O  
ATOM   1644  H01 GLN A 102      34.066   8.659  24.315  1.00  0.34           H  
ATOM   1645  H02 GLN A 102      35.909   9.641  23.033  1.00  0.34           H  
ATOM   1646  H03 GLN A 102      34.729  10.633  22.089  1.00  0.34           H  
ATOM   1647  H04 GLN A 102      35.582   8.625  20.903  1.00  0.34           H  
ATOM   1648  H05 GLN A 102      33.792   8.620  21.129  1.00  0.34           H  
ATOM   1649  H06 GLN A 102      32.306  10.105  22.460  1.00  0.34           H  
ATOM   1650  H07 GLN A 102      33.939   5.364  22.399  1.00  0.34           H  
ATOM   1651  H08 GLN A 102      33.193   6.524  21.324  1.00  0.34           H  
ATOM   1652  N   LYS A 103      33.171  11.523  25.096  1.00  0.69           N  
ATOM   1653  CA  LYS A 103      33.245  12.619  26.069  1.00  0.69           C  
ATOM   1654  C   LYS A 103      34.298  13.689  25.758  1.00  0.69           C  
ATOM   1655  O   LYS A 103      34.914  14.275  26.666  1.00  0.69           O  
ATOM   1656  CB  LYS A 103      33.452  12.059  27.476  1.00  0.69           C  
ATOM   1657  CG  LYS A 103      32.372  11.078  27.900  1.00  0.69           C  
ATOM   1658  CD  LYS A 103      32.765  10.398  29.207  1.00  0.69           C  
ATOM   1659  CE  LYS A 103      31.924   9.161  29.477  1.00  0.69           C  
ATOM   1660  NZ  LYS A 103      30.494   9.515  29.654  1.00  0.69           N  
ATOM   1661  H01 LYS A 103      32.287  13.135  26.001  1.00  0.69           H  
ATOM   1662  H02 LYS A 103      33.410  12.901  28.167  1.00  0.69           H  
ATOM   1663  H03 LYS A 103      34.415  11.549  27.507  1.00  0.69           H  
ATOM   1664  H04 LYS A 103      32.255  10.320  27.125  1.00  0.69           H  
ATOM   1665  H05 LYS A 103      31.433  11.613  28.039  1.00  0.69           H  
ATOM   1666  H06 LYS A 103      32.597  11.105  30.019  1.00  0.69           H  
ATOM   1667  H07 LYS A 103      33.814  10.107  29.152  1.00  0.69           H  
ATOM   1668  H08 LYS A 103      32.281   8.694  30.395  1.00  0.69           H  
ATOM   1669  H09 LYS A 103      32.297  11.377  24.611  1.00  0.69           H  
ATOM   1670  H10 LYS A 103      32.020   8.474  28.636  1.00  0.69           H  
ATOM   1671  H11 LYS A 103      29.938   8.672  29.665  1.00  0.69           H  
ATOM   1672  H12 LYS A 103      30.374  10.008  30.527  1.00  0.69           H  
ATOM   1673  H13 LYS A 103      30.195  10.104  28.890  1.00  0.69           H  
ATOM   1674  N   SER A 104      34.494  13.953  24.475  1.00  0.41           N  
ATOM   1675  CA  SER A 104      35.461  14.958  24.058  1.00  0.41           C  
ATOM   1676  C   SER A 104      34.955  16.354  24.419  1.00  0.41           C  
ATOM   1677  O   SER A 104      33.757  16.635  24.369  1.00  0.41           O  
ATOM   1678  CB  SER A 104      35.696  14.858  22.549  1.00  0.41           C  
ATOM   1679  OG  SER A 104      36.044  13.537  22.187  1.00  0.41           O  
ATOM   1680  H01 SER A 104      36.403  14.781  24.577  1.00  0.41           H  
ATOM   1681  H02 SER A 104      36.514  15.524  22.276  1.00  0.41           H  
ATOM   1682  H03 SER A 104      34.785  15.146  22.024  1.00  0.41           H  
ATOM   1683  H04 SER A 104      36.077  13.465  21.230  1.00  0.41           H  
ATOM   1684  H14 SER A 104      33.965  13.450  23.777  1.00  0.41           H  
ATOM   1685  N   ARG A 105      35.881  17.224  24.783  1.00  0.62           N  
ATOM   1686  CA  ARG A 105      35.561  18.603  25.143  1.00  0.62           C  
ATOM   1687  C   ARG A 105      35.928  19.536  23.978  1.00  0.62           C  
ATOM   1688  O   ARG A 105      35.324  20.586  23.804  1.00  0.62           O  
ATOM   1689  CB  ARG A 105      36.356  18.962  26.404  1.00  0.62           C  
ATOM   1690  CG  ARG A 105      36.650  20.434  26.641  1.00  0.62           C  
ATOM   1691  CD  ARG A 105      35.548  21.102  27.417  1.00  0.62           C  
ATOM   1692  NE  ARG A 105      35.983  22.387  27.952  1.00  0.62           N  
ATOM   1693  CZ  ARG A 105      35.243  23.485  27.893  1.00  0.62           C  
ATOM   1694  NH1 ARG A 105      34.051  23.433  27.320  1.00  0.62           N  
ATOM   1695  NH2 ARG A 105      35.683  24.626  28.402  1.00  0.62           N  
ATOM   1696  H01 ARG A 105      34.495  18.715  25.342  1.00  0.62           H  
ATOM   1697  H02 ARG A 105      37.333  18.499  26.263  1.00  0.62           H  
ATOM   1698  H03 ARG A 105      35.793  18.596  27.263  1.00  0.62           H  
ATOM   1699  H04 ARG A 105      36.729  20.925  25.671  1.00  0.62           H  
ATOM   1700  H05 ARG A 105      36.845  16.924  24.813  1.00  0.62           H  
ATOM   1701  H06 ARG A 105      37.581  20.524  27.200  1.00  0.62           H  
ATOM   1702  H07 ARG A 105      35.274  20.456  28.251  1.00  0.62           H  
ATOM   1703  H08 ARG A 105      34.694  21.261  26.758  1.00  0.62           H  
ATOM   1704  H09 ARG A 105      36.892  22.443  28.389  1.00  0.62           H  
ATOM   1705  H10 ARG A 105      33.478  24.263  27.270  1.00  0.62           H  
ATOM   1706  H11 ARG A 105      33.714  22.563  26.933  1.00  0.62           H  
ATOM   1707  H12 ARG A 105      36.592  24.666  28.840  1.00  0.62           H  
ATOM   1708  H13 ARG A 105      35.109  25.456  28.352  1.00  0.62           H  
ATOM   1709  N   GLY A 106      36.919  19.142  23.183  1.00  0.66           N  
ATOM   1710  CA  GLY A 106      37.342  19.973  22.077  1.00  0.66           C  
ATOM   1711  C   GLY A 106      37.488  19.229  20.767  1.00  0.66           C  
ATOM   1712  O   GLY A 106      37.645  18.003  20.743  1.00  0.66           O  
ATOM   1713  H01 GLY A 106      38.330  20.357  22.332  1.00  0.66           H  
ATOM   1714  H02 GLY A 106      36.606  20.765  21.942  1.00  0.66           H  
ATOM   1715  H14 GLY A 106      37.378  18.259  23.352  1.00  0.66           H  
ATOM   1716  N   VAL A 107      37.379  19.985  19.678  1.00  0.59           N  
ATOM   1717  CA  VAL A 107      37.517  19.483  18.314  1.00  0.59           C  
ATOM   1718  C   VAL A 107      38.497  20.436  17.632  1.00  0.59           C  
ATOM   1719  O   VAL A 107      38.275  21.651  17.605  1.00  0.59           O  
ATOM   1720  CB  VAL A 107      36.174  19.501  17.535  1.00  0.59           C  
ATOM   1721  CG1 VAL A 107      36.412  19.160  16.069  1.00  0.59           C  
ATOM   1722  CG2 VAL A 107      35.181  18.501  18.145  1.00  0.59           C  
ATOM   1723  H01 VAL A 107      37.854  18.446  18.329  1.00  0.59           H  
ATOM   1724  H02 VAL A 107      35.751  20.503  17.606  1.00  0.59           H  
ATOM   1725  H03 VAL A 107      37.189  20.969  19.803  1.00  0.59           H  
ATOM   1726  H04 VAL A 107      37.459  18.895  15.924  1.00  0.59           H  
ATOM   1727  H05 VAL A 107      35.782  18.317  15.785  1.00  0.59           H  
ATOM   1728  H06 VAL A 107      36.166  20.023  15.450  1.00  0.59           H  
ATOM   1729  H07 VAL A 107      34.248  18.526  17.581  1.00  0.59           H  
ATOM   1730  H08 VAL A 107      35.603  17.497  18.103  1.00  0.59           H  
ATOM   1731  H09 VAL A 107      34.985  18.770  19.183  1.00  0.59           H  
ATOM   1732  N   VAL A 108      39.604  19.894  17.146  1.00  0.59           N  
ATOM   1733  CA  VAL A 108      40.623  20.674  16.461  1.00  0.59           C  
ATOM   1734  C   VAL A 108      40.511  20.369  14.959  1.00  0.59           C  
ATOM   1735  O   VAL A 108      40.705  19.227  14.534  1.00  0.59           O  
ATOM   1736  CB  VAL A 108      42.030  20.316  16.980  1.00  0.59           C  
ATOM   1737  CG1 VAL A 108      43.097  21.020  16.172  1.00  0.59           C  
ATOM   1738  CG2 VAL A 108      42.157  20.666  18.455  1.00  0.59           C  
ATOM   1739  H01 VAL A 108      40.470  21.737  16.648  1.00  0.59           H  
ATOM   1740  H02 VAL A 108      42.173  19.241  16.866  1.00  0.59           H  
ATOM   1741  H03 VAL A 108      44.011  20.426  16.182  1.00  0.59           H  
ATOM   1742  H04 VAL A 108      42.754  21.142  15.144  1.00  0.59           H  
ATOM   1743  H05 VAL A 108      43.296  21.999  16.607  1.00  0.59           H  
ATOM   1744  H06 VAL A 108      42.691  21.611  18.559  1.00  0.59           H  
ATOM   1745  H07 VAL A 108      41.164  20.760  18.893  1.00  0.59           H  
ATOM   1746  H08 VAL A 108      42.709  19.879  18.970  1.00  0.59           H  
ATOM   1747  H10 VAL A 108      39.746  18.900  17.255  1.00  0.59           H  
ATOM   1748  N   MET A 109      40.152  21.385  14.177  1.00  0.41           N  
ATOM   1749  CA  MET A 109      39.991  21.266  12.728  1.00  0.41           C  
ATOM   1750  C   MET A 109      41.137  22.008  12.063  1.00  0.41           C  
ATOM   1751  O   MET A 109      41.258  23.227  12.206  1.00  0.41           O  
ATOM   1752  CB  MET A 109      38.662  21.867  12.308  1.00  0.41           C  
ATOM   1753  CG  MET A 109      38.499  22.035  10.822  1.00  0.41           C  
ATOM   1754  SD  MET A 109      36.789  22.416  10.504  1.00  0.41           S  
ATOM   1755  CE  MET A 109      36.714  22.245   8.678  1.00  0.41           C  
ATOM   1756  H01 MET A 109      40.003  20.218  12.429  1.00  0.41           H  
ATOM   1757  H02 MET A 109      38.622  22.867  12.740  1.00  0.41           H  
ATOM   1758  H03 MET A 109      37.864  21.217  12.668  1.00  0.41           H  
ATOM   1759  H04 MET A 109      38.790  21.123  10.301  1.00  0.41           H  
ATOM   1760  H05 MET A 109      39.133  22.848  10.468  1.00  0.41           H  
ATOM   1761  H06 MET A 109      36.529  23.221   8.230  1.00  0.41           H  
ATOM   1762  H07 MET A 109      37.661  21.850   8.310  1.00  0.41           H  
ATOM   1763  H08 MET A 109      35.907  21.564   8.409  1.00  0.41           H  
ATOM   1764  H09 MET A 109      39.982  22.283  14.606  1.00  0.41           H  
ATOM   1765  N   LEU A 110      41.950  21.286  11.300  1.00  0.24           N  
ATOM   1766  CA  LEU A 110      43.130  21.874  10.678  1.00  0.24           C  
ATOM   1767  C   LEU A 110      43.043  22.147   9.186  1.00  0.24           C  
ATOM   1768  O   LEU A 110      44.031  22.503   8.554  1.00  0.24           O  
ATOM   1769  CB  LEU A 110      44.340  20.998  11.005  1.00  0.24           C  
ATOM   1770  CG  LEU A 110      44.550  20.787  12.510  1.00  0.24           C  
ATOM   1771  CD1 LEU A 110      45.519  19.657  12.761  1.00  0.24           C  
ATOM   1772  CD2 LEU A 110      45.033  22.068  13.146  1.00  0.24           C  
ATOM   1773  H01 LEU A 110      43.225  22.872  11.106  1.00  0.24           H  
ATOM   1774  H02 LEU A 110      45.222  21.514  10.626  1.00  0.24           H  
ATOM   1775  H03 LEU A 110      44.200  20.025  10.535  1.00  0.24           H  
ATOM   1776  H04 LEU A 110      43.598  20.513  12.964  1.00  0.24           H  
ATOM   1777  H05 LEU A 110      46.426  20.052  13.218  1.00  0.24           H  
ATOM   1778  H06 LEU A 110      45.063  18.929  13.431  1.00  0.24           H  
ATOM   1779  H07 LEU A 110      45.769  19.175  11.816  1.00  0.24           H  
ATOM   1780  H08 LEU A 110      45.953  22.391  12.658  1.00  0.24           H  
ATOM   1781  H09 LEU A 110      41.746  20.309  11.148  1.00  0.24           H  
ATOM   1782  H10 LEU A 110      44.272  22.840  13.032  1.00  0.24           H  
ATOM   1783  H11 LEU A 110      45.224  21.899  14.206  1.00  0.24           H  
ATOM   1784  N   ASN A 111      41.841  22.063   8.638  1.00  0.14           N  
ATOM   1785  CA  ASN A 111      41.613  22.289   7.215  1.00  0.14           C  
ATOM   1786  C   ASN A 111      40.423  23.219   7.037  1.00  0.14           C  
ATOM   1787  O   ASN A 111      39.811  23.658   8.009  1.00  0.14           O  
ATOM   1788  CB  ASN A 111      41.255  20.969   6.546  1.00  0.14           C  
ATOM   1789  CG  ASN A 111      39.968  20.388   7.089  1.00  0.14           C  
ATOM   1790  ND2 ASN A 111      38.915  20.433   6.296  1.00  0.14           N  
ATOM   1791  OD1 ASN A 111      39.916  19.948   8.244  1.00  0.14           O  
ATOM   1792  H01 ASN A 111      42.514  22.718   6.777  1.00  0.14           H  
ATOM   1793  H02 ASN A 111      42.057  20.260   6.752  1.00  0.14           H  
ATOM   1794  H03 ASN A 111      41.142  21.136   5.475  1.00  0.14           H  
ATOM   1795  H04 ASN A 111      38.026  20.078   6.617  1.00  0.14           H  
ATOM   1796  H05 ASN A 111      38.998  20.822   5.368  1.00  0.14           H  
ATOM   1797  H12 ASN A 111      41.053  21.834   9.227  1.00  0.14           H  
ATOM   1798  N   ARG A 112      40.103  23.521   5.786  1.00  0.55           N  
ATOM   1799  CA  ARG A 112      38.948  24.346   5.469  1.00  0.55           C  
ATOM   1800  C   ARG A 112      37.995  23.429   4.735  1.00  0.55           C  
ATOM   1801  O   ARG A 112      38.409  22.378   4.217  1.00  0.55           O  
ATOM   1802  CB  ARG A 112      39.319  25.549   4.591  1.00  0.55           C  
ATOM   1803  CG  ARG A 112      39.967  26.687   5.371  1.00  0.55           C  
ATOM   1804  CD  ARG A 112      40.354  27.832   4.466  1.00  0.55           C  
ATOM   1805  NE  ARG A 112      41.379  27.435   3.504  1.00  0.55           N  
ATOM   1806  CZ  ARG A 112      41.253  27.543   2.180  1.00  0.55           C  
ATOM   1807  NH1 ARG A 112      40.140  28.046   1.645  1.00  0.55           N  
ATOM   1808  NH2 ARG A 112      42.232  27.113   1.386  1.00  0.55           N  
ATOM   1809  H01 ARG A 112      38.510  24.766   6.374  1.00  0.55           H  
ATOM   1810  H02 ARG A 112      38.393  25.936   4.165  1.00  0.55           H  
ATOM   1811  H03 ARG A 112      40.015  25.215   3.822  1.00  0.55           H  
ATOM   1812  H04 ARG A 112      40.872  26.304   5.842  1.00  0.55           H  
ATOM   1813  H05 ARG A 112      39.263  27.050   6.120  1.00  0.55           H  
ATOM   1814  H06 ARG A 112      40.677  23.169   5.033  1.00  0.55           H  
ATOM   1815  H07 ARG A 112      40.759  28.633   5.084  1.00  0.55           H  
ATOM   1816  H08 ARG A 112      39.471  28.169   3.924  1.00  0.55           H  
ATOM   1817  H09 ARG A 112      42.241  27.053   3.865  1.00  0.55           H  
ATOM   1818  H10 ARG A 112      40.047  28.112   0.641  1.00  0.55           H  
ATOM   1819  H11 ARG A 112      39.390  28.361   2.243  1.00  0.55           H  
ATOM   1820  H12 ARG A 112      43.071  26.719   1.787  1.00  0.55           H  
ATOM   1821  H13 ARG A 112      42.135  27.181   0.383  1.00  0.55           H  
ATOM   1822  N   VAL A 113      36.723  23.802   4.746  1.00  0.86           N  
ATOM   1823  CA  VAL A 113      35.672  23.050   4.082  1.00  0.86           C  
ATOM   1824  C   VAL A 113      35.975  22.956   2.574  1.00  0.86           C  
ATOM   1825  O   VAL A 113      35.790  21.904   1.956  1.00  0.86           O  
ATOM   1826  CB  VAL A 113      34.296  23.698   4.388  1.00  0.86           C  
ATOM   1827  CG1 VAL A 113      33.246  23.228   3.419  1.00  0.86           C  
ATOM   1828  CG2 VAL A 113      33.894  23.339   5.812  1.00  0.86           C  
ATOM   1829  H01 VAL A 113      35.633  22.029   4.461  1.00  0.86           H  
ATOM   1830  H02 VAL A 113      34.380  24.780   4.283  1.00  0.86           H  
ATOM   1831  H03 VAL A 113      32.390  23.901   3.457  1.00  0.86           H  
ATOM   1832  H04 VAL A 113      33.658  23.223   2.410  1.00  0.86           H  
ATOM   1833  H05 VAL A 113      32.928  22.221   3.687  1.00  0.86           H  
ATOM   1834  H06 VAL A 113      32.863  22.986   5.820  1.00  0.86           H  
ATOM   1835  H07 VAL A 113      34.549  22.553   6.188  1.00  0.86           H  
ATOM   1836  H08 VAL A 113      33.981  24.220   6.448  1.00  0.86           H  
ATOM   1837  H14 VAL A 113      36.473  24.648   5.238  1.00  0.86           H  
ATOM   1838  N   MET A 114      36.459  24.049   1.993  1.00  0.97           N  
ATOM   1839  CA  MET A 114      36.832  24.032   0.593  1.00  0.97           C  
ATOM   1840  C   MET A 114      38.305  24.373   0.480  1.00  0.97           C  
ATOM   1841  O   MET A 114      38.776  25.373   1.038  1.00  0.97           O  
ATOM   1842  CB  MET A 114      36.014  25.003  -0.266  1.00  0.97           C  
ATOM   1843  CG  MET A 114      36.511  24.993  -1.729  1.00  0.97           C  
ATOM   1844  SD  MET A 114      35.480  25.846  -2.933  1.00  0.97           S  
ATOM   1845  CE  MET A 114      34.086  24.709  -3.050  1.00  0.97           C  
ATOM   1846  H01 MET A 114      36.625  23.032   0.212  1.00  0.97           H  
ATOM   1847  H02 MET A 114      36.132  26.009   0.136  1.00  0.97           H  
ATOM   1848  H03 MET A 114      34.965  24.706  -0.242  1.00  0.97           H  
ATOM   1849  H04 MET A 114      36.499  23.946  -2.030  1.00  0.97           H  
ATOM   1850  H05 MET A 114      37.497  25.458  -1.748  1.00  0.97           H  
ATOM   1851  H06 MET A 114      33.244  25.215  -3.523  1.00  0.97           H  
ATOM   1852  H07 MET A 114      34.371  23.844  -3.648  1.00  0.97           H  
ATOM   1853  H08 MET A 114      33.798  24.382  -2.051  1.00  0.97           H  
ATOM   1854  H09 MET A 114      36.568  24.897   2.531  1.00  0.97           H  
ATOM   1855  N   GLU A 115      39.039  23.501  -0.197  1.00  0.93           N  
ATOM   1856  CA  GLU A 115      40.456  23.695  -0.423  1.00  0.93           C  
ATOM   1857  C   GLU A 115      40.723  23.285  -1.854  1.00  0.93           C  
ATOM   1858  O   GLU A 115      40.157  22.300  -2.340  1.00  0.93           O  
ATOM   1859  CB  GLU A 115      41.293  22.844   0.516  1.00  0.93           C  
ATOM   1860  CG  GLU A 115      41.187  23.272   1.950  1.00  0.93           C  
ATOM   1861  CD  GLU A 115      42.060  22.450   2.874  1.00  0.93           C  
ATOM   1862  OE1 GLU A 115      42.545  21.375   2.458  1.00  0.93           O  
ATOM   1863  OE2 GLU A 115      42.261  22.877   4.025  1.00  0.93           O  
ATOM   1864  H01 GLU A 115      40.726  24.735  -0.238  1.00  0.93           H  
ATOM   1865  H02 GLU A 115      42.335  22.961   0.218  1.00  0.93           H  
ATOM   1866  H03 GLU A 115      40.960  21.809   0.437  1.00  0.93           H  
ATOM   1867  H04 GLU A 115      40.152  23.125   2.260  1.00  0.93           H  
ATOM   1868  H05 GLU A 115      41.487  24.317   2.025  1.00  0.93           H  
ATOM   1869  H09 GLU A 115      38.595  22.673  -0.568  1.00  0.93           H  
ATOM   1870  N   LYS A 116      41.529  24.085  -2.544  1.00  0.83           N  
ATOM   1871  CA  LYS A 116      41.872  23.807  -3.932  1.00  0.83           C  
ATOM   1872  C   LYS A 116      40.634  23.577  -4.816  1.00  0.83           C  
ATOM   1873  O   LYS A 116      40.616  22.684  -5.659  1.00  0.83           O  
ATOM   1874  CB  LYS A 116      42.820  22.605  -3.992  1.00  0.83           C  
ATOM   1875  CG  LYS A 116      44.099  22.822  -3.204  1.00  0.83           C  
ATOM   1876  CD  LYS A 116      44.941  21.566  -3.113  1.00  0.83           C  
ATOM   1877  CE  LYS A 116      46.309  21.907  -2.545  1.00  0.83           C  
ATOM   1878  NZ  LYS A 116      47.214  20.722  -2.578  1.00  0.83           N  
ATOM   1879  H01 LYS A 116      42.372  24.688  -4.334  1.00  0.83           H  
ATOM   1880  H02 LYS A 116      43.099  22.461  -5.036  1.00  0.83           H  
ATOM   1881  H03 LYS A 116      42.305  21.734  -3.587  1.00  0.83           H  
ATOM   1882  H04 LYS A 116      43.820  23.109  -2.190  1.00  0.83           H  
ATOM   1883  H05 LYS A 116      44.684  23.602  -3.692  1.00  0.83           H  
ATOM   1884  H06 LYS A 116      41.913  24.905  -2.096  1.00  0.83           H  
ATOM   1885  H07 LYS A 116      45.060  21.138  -4.108  1.00  0.83           H  
ATOM   1886  H08 LYS A 116      44.447  20.844  -2.462  1.00  0.83           H  
ATOM   1887  H09 LYS A 116      46.185  22.219  -1.508  1.00  0.83           H  
ATOM   1888  H10 LYS A 116      46.751  22.710  -3.136  1.00  0.83           H  
ATOM   1889  H11 LYS A 116      48.075  20.943  -2.098  1.00  0.83           H  
ATOM   1890  H12 LYS A 116      46.765  19.942  -2.120  1.00  0.83           H  
ATOM   1891  H13 LYS A 116      47.417  20.479  -3.537  1.00  0.83           H  
ATOM   1892  N   GLY A 117      39.600  24.386  -4.595  1.00  1.00           N  
ATOM   1893  CA  GLY A 117      38.375  24.292  -5.373  1.00  1.00           C  
ATOM   1894  C   GLY A 117      37.550  23.036  -5.188  1.00  1.00           C  
ATOM   1895  O   GLY A 117      36.588  22.823  -5.927  1.00  1.00           O  
ATOM   1896  H01 GLY A 117      38.697  24.274  -6.414  1.00  1.00           H  
ATOM   1897  H02 GLY A 117      37.748  25.143  -5.107  1.00  1.00           H  
ATOM   1898  H14 GLY A 117      39.668  25.084  -3.868  1.00  1.00           H  
ATOM   1899  N   SER A 118      37.876  22.251  -4.163  1.00  0.59           N  
ATOM   1900  CA  SER A 118      37.182  21.000  -3.889  1.00  0.59           C  
ATOM   1901  C   SER A 118      36.710  20.917  -2.418  1.00  0.59           C  
ATOM   1902  O   SER A 118      37.330  21.503  -1.531  1.00  0.59           O  
ATOM   1903  CB  SER A 118      38.128  19.841  -4.246  1.00  0.59           C  
ATOM   1904  OG  SER A 118      37.738  18.615  -3.648  1.00  0.59           O  
ATOM   1905  H01 SER A 118      36.280  20.941  -4.498  1.00  0.59           H  
ATOM   1906  H02 SER A 118      39.118  20.094  -3.866  1.00  0.59           H  
ATOM   1907  H03 SER A 118      38.631  22.533  -3.554  1.00  0.59           H  
ATOM   1908  H04 SER A 118      38.135  19.716  -5.329  1.00  0.59           H  
ATOM   1909  H05 SER A 118      37.719  18.716  -2.694  1.00  0.59           H  
ATOM   1910  N   LEU A 119      35.603  20.219  -2.168  1.00  0.76           N  
ATOM   1911  CA  LEU A 119      35.070  20.071  -0.812  1.00  0.76           C  
ATOM   1912  C   LEU A 119      35.807  18.956  -0.067  1.00  0.76           C  
ATOM   1913  O   LEU A 119      35.588  17.767  -0.305  1.00  0.76           O  
ATOM   1914  CB  LEU A 119      33.557  19.811  -0.830  1.00  0.76           C  
ATOM   1915  CG  LEU A 119      32.614  20.965  -1.213  1.00  0.76           C  
ATOM   1916  CD1 LEU A 119      32.928  22.197  -0.403  1.00  0.76           C  
ATOM   1917  CD2 LEU A 119      32.753  21.300  -2.653  1.00  0.76           C  
ATOM   1918  H01 LEU A 119      35.235  21.009  -0.282  1.00  0.76           H  
ATOM   1919  H02 LEU A 119      33.312  19.604   0.212  1.00  0.76           H  
ATOM   1920  H03 LEU A 119      33.378  19.001  -1.538  1.00  0.76           H  
ATOM   1921  H04 LEU A 119      31.594  20.639  -1.008  1.00  0.76           H  
ATOM   1922  H05 LEU A 119      33.796  22.700  -0.829  1.00  0.76           H  
ATOM   1923  H06 LEU A 119      35.117  19.779  -2.936  1.00  0.76           H  
ATOM   1924  H07 LEU A 119      32.072  22.872  -0.421  1.00  0.76           H  
ATOM   1925  H08 LEU A 119      33.144  21.911   0.626  1.00  0.76           H  
ATOM   1926  H09 LEU A 119      33.810  21.323  -2.920  1.00  0.76           H  
ATOM   1927  H10 LEU A 119      32.244  20.546  -3.253  1.00  0.76           H  
ATOM   1928  H11 LEU A 119      32.309  22.277  -2.844  1.00  0.76           H  
ATOM   1929  N   LYS A 120      36.683  19.373   0.836  1.00  0.03           N  
ATOM   1930  CA  LYS A 120      37.516  18.475   1.623  1.00  0.03           C  
ATOM   1931  C   LYS A 120      36.919  18.083   2.975  1.00  0.03           C  
ATOM   1932  O   LYS A 120      37.511  17.282   3.705  1.00  0.03           O  
ATOM   1933  CB  LYS A 120      38.875  19.139   1.865  1.00  0.03           C  
ATOM   1934  CG  LYS A 120      39.599  19.588   0.601  1.00  0.03           C  
ATOM   1935  CD  LYS A 120      39.813  18.427  -0.346  1.00  0.03           C  
ATOM   1936  CE  LYS A 120      40.751  18.821  -1.465  1.00  0.03           C  
ATOM   1937  NZ  LYS A 120      41.042  17.674  -2.371  1.00  0.03           N  
ATOM   1938  H01 LYS A 120      37.603  17.556   1.043  1.00  0.03           H  
ATOM   1939  H02 LYS A 120      39.508  18.383   2.330  1.00  0.03           H  
ATOM   1940  H03 LYS A 120      38.719  20.014   2.496  1.00  0.03           H  
ATOM   1941  H04 LYS A 120      40.573  19.988   0.884  1.00  0.03           H  
ATOM   1942  H05 LYS A 120      39.003  20.351   0.101  1.00  0.03           H  
ATOM   1943  H06 LYS A 120      38.853  18.142  -0.776  1.00  0.03           H  
ATOM   1944  H07 LYS A 120      40.242  17.589   0.204  1.00  0.03           H  
ATOM   1945  H08 LYS A 120      41.691  19.149  -1.020  1.00  0.03           H  
ATOM   1946  H09 LYS A 120      40.293  19.622  -2.045  1.00  0.03           H  
ATOM   1947  H10 LYS A 120      41.979  17.339  -2.199  1.00  0.03           H  
ATOM   1948  H11 LYS A 120      40.381  16.930  -2.196  1.00  0.03           H  
ATOM   1949  H12 LYS A 120      36.778  20.367   0.986  1.00  0.03           H  
ATOM   1950  H13 LYS A 120      40.964  17.975  -3.332  1.00  0.03           H  
ATOM   1951  N   CYS A 121      35.760  18.638   3.310  1.00  0.31           N  
ATOM   1952  CA  CYS A 121      35.117  18.369   4.591  1.00  0.31           C  
ATOM   1953  C   CYS A 121      33.712  18.958   4.537  1.00  0.31           C  
ATOM   1954  O   CYS A 121      33.501  20.003   3.918  1.00  0.31           O  
ATOM   1955  CB  CYS A 121      35.937  19.038   5.706  1.00  0.31           C  
ATOM   1956  SG  CYS A 121      35.344  18.835   7.394  1.00  0.31           S  
ATOM   1957  H01 CYS A 121      35.061  17.299   4.791  1.00  0.31           H  
ATOM   1958  H02 CYS A 121      35.863  20.107   5.508  1.00  0.31           H  
ATOM   1959  H03 CYS A 121      36.947  18.631   5.661  1.00  0.31           H  
ATOM   1960  H04 CYS A 121      35.384  20.015   8.027  1.00  0.31           H  
ATOM   1961  H14 CYS A 121      35.310  19.265   2.658  1.00  0.31           H  
ATOM   1962  N   ALA A 122      32.747  18.286   5.155  1.00  0.69           N  
ATOM   1963  CA  ALA A 122      31.379  18.782   5.158  1.00  0.69           C  
ATOM   1964  C   ALA A 122      31.249  19.929   6.158  1.00  0.69           C  
ATOM   1965  O   ALA A 122      32.079  20.073   7.058  1.00  0.69           O  
ATOM   1966  CB  ALA A 122      30.410  17.661   5.539  1.00  0.69           C  
ATOM   1967  H01 ALA A 122      31.133  19.140   4.158  1.00  0.69           H  
ATOM   1968  H02 ALA A 122      29.479  17.782   4.985  1.00  0.69           H  
ATOM   1969  H03 ALA A 122      30.855  16.697   5.294  1.00  0.69           H  
ATOM   1970  H04 ALA A 122      30.204  17.706   6.608  1.00  0.69           H  
ATOM   1971  H05 ALA A 122      32.965  17.421   5.628  1.00  0.69           H  
ATOM   1972  N   GLN A 123      30.218  20.755   5.984  1.00  0.83           N  
ATOM   1973  CA  GLN A 123      29.942  21.856   6.912  1.00  0.83           C  
ATOM   1974  C   GLN A 123      29.206  21.153   8.060  1.00  0.83           C  
ATOM   1975  O   GLN A 123      27.973  21.080   8.083  1.00  0.83           O  
ATOM   1976  CB  GLN A 123      29.045  22.896   6.229  1.00  0.83           C  
ATOM   1977  CG  GLN A 123      28.816  24.164   7.034  1.00  0.83           C  
ATOM   1978  CD  GLN A 123      30.111  24.809   7.483  1.00  0.83           C  
ATOM   1979  NE2 GLN A 123      30.282  24.935   8.797  1.00  0.83           N  
ATOM   1980  OE1 GLN A 123      30.961  25.171   6.664  1.00  0.83           O  
ATOM   1981  H01 GLN A 123      30.829  22.394   7.246  1.00  0.83           H  
ATOM   1982  H02 GLN A 123      28.068  22.428   6.109  1.00  0.83           H  
ATOM   1983  H03 GLN A 123      29.507  23.173   5.281  1.00  0.83           H  
ATOM   1984  H04 GLN A 123      28.255  23.891   7.928  1.00  0.83           H  
ATOM   1985  H05 GLN A 123      29.609  20.619   5.190  1.00  0.83           H  
ATOM   1986  H06 GLN A 123      28.266  24.875   6.418  1.00  0.83           H  
ATOM   1987  H07 GLN A 123      31.129  25.349   9.159  1.00  0.83           H  
ATOM   1988  H08 GLN A 123      29.565  24.616   9.432  1.00  0.83           H  
ATOM   1989  N   TYR A 124      29.970  20.583   8.988  1.00  0.31           N  
ATOM   1990  CA  TYR A 124      29.390  19.805  10.081  1.00  0.31           C  
ATOM   1991  C   TYR A 124      28.972  20.541  11.356  1.00  0.31           C  
ATOM   1992  O   TYR A 124      28.487  19.915  12.300  1.00  0.31           O  
ATOM   1993  CB  TYR A 124      30.316  18.627  10.432  1.00  0.31           C  
ATOM   1994  CG  TYR A 124      31.631  19.034  11.050  1.00  0.31           C  
ATOM   1995  CD1 TYR A 124      31.744  19.210  12.428  1.00  0.31           C  
ATOM   1996  CD2 TYR A 124      32.765  19.247  10.262  1.00  0.31           C  
ATOM   1997  CE1 TYR A 124      32.939  19.575  13.015  1.00  0.31           C  
ATOM   1998  CE2 TYR A 124      33.979  19.615  10.842  1.00  0.31           C  
ATOM   1999  CZ  TYR A 124      34.054  19.779  12.220  1.00  0.31           C  
ATOM   2000  OH  TYR A 124      35.240  20.126  12.813  1.00  0.31           O  
ATOM   2001  H01 TYR A 124      28.435  19.479   9.668  1.00  0.31           H  
ATOM   2002  H02 TYR A 124      30.554  18.127   9.493  1.00  0.31           H  
ATOM   2003  H03 TYR A 124      29.793  17.979  11.136  1.00  0.31           H  
ATOM   2004  H04 TYR A 124      30.868  19.056  13.057  1.00  0.31           H  
ATOM   2005  H05 TYR A 124      32.700  19.124   9.181  1.00  0.31           H  
ATOM   2006  H06 TYR A 124      33.004  19.702  14.096  1.00  0.31           H  
ATOM   2007  H07 TYR A 124      34.860  19.772  10.220  1.00  0.31           H  
ATOM   2008  H08 TYR A 124      35.565  19.389  13.336  1.00  0.31           H  
ATOM   2009  H09 TYR A 124      30.973  20.690   8.936  1.00  0.31           H  
ATOM   2010  N   TRP A 125      29.182  21.851  11.396  1.00  0.28           N  
ATOM   2011  CA  TRP A 125      28.817  22.638  12.575  1.00  0.28           C  
ATOM   2012  C   TRP A 125      28.073  23.864  12.050  1.00  0.28           C  
ATOM   2013  O   TRP A 125      28.290  24.273  10.900  1.00  0.28           O  
ATOM   2014  CB  TRP A 125      30.072  23.052  13.354  1.00  0.28           C  
ATOM   2015  CG  TRP A 125      30.850  24.147  12.683  1.00  0.28           C  
ATOM   2016  CD1 TRP A 125      30.739  25.487  12.919  1.00  0.28           C  
ATOM   2017  CD2 TRP A 125      31.839  24.000  11.651  1.00  0.28           C  
ATOM   2018  CE2 TRP A 125      32.284  25.303  11.313  1.00  0.28           C  
ATOM   2019  CE3 TRP A 125      32.393  22.899  10.975  1.00  0.28           C  
ATOM   2020  NE1 TRP A 125      31.591  26.188  12.100  1.00  0.28           N  
ATOM   2021  CZ2 TRP A 125      33.262  25.537  10.330  1.00  0.28           C  
ATOM   2022  CZ3 TRP A 125      33.368  23.131   9.996  1.00  0.28           C  
ATOM   2023  CH2 TRP A 125      33.791  24.443   9.684  1.00  0.28           C  
ATOM   2024  H01 TRP A 125      28.195  22.065  13.262  1.00  0.28           H  
ATOM   2025  H02 TRP A 125      30.722  22.179  13.408  1.00  0.28           H  
ATOM   2026  H03 TRP A 125      29.769  23.397  14.343  1.00  0.28           H  
ATOM   2027  H04 TRP A 125      30.070  25.937  13.653  1.00  0.28           H  
ATOM   2028  H05 TRP A 125      32.070  21.884  11.208  1.00  0.28           H  
ATOM   2029  H06 TRP A 125      31.691  27.193  12.080  1.00  0.28           H  
ATOM   2030  H07 TRP A 125      33.589  26.548  10.088  1.00  0.28           H  
ATOM   2031  H08 TRP A 125      33.808  22.286   9.466  1.00  0.28           H  
ATOM   2032  H09 TRP A 125      29.600  22.312  10.601  1.00  0.28           H  
ATOM   2033  H10 TRP A 125      34.551  24.591   8.917  1.00  0.28           H  
ATOM   2034  N   PRO A 126      27.183  24.460  12.871  1.00  0.66           N  
ATOM   2035  CA  PRO A 126      26.416  25.639  12.445  1.00  0.66           C  
ATOM   2036  C   PRO A 126      27.238  26.921  12.333  1.00  0.66           C  
ATOM   2037  O   PRO A 126      28.050  27.244  13.202  1.00  0.66           O  
ATOM   2038  CB  PRO A 126      25.320  25.744  13.511  1.00  0.66           C  
ATOM   2039  CG  PRO A 126      25.983  25.221  14.737  1.00  0.66           C  
ATOM   2040  CD  PRO A 126      26.798  24.042  14.240  1.00  0.66           C  
ATOM   2041  H01 PRO A 126      24.416  25.195  13.248  1.00  0.66           H  
ATOM   2042  H02 PRO A 126      25.005  26.779  13.648  1.00  0.66           H  
ATOM   2043  H03 PRO A 126      25.270  24.940  15.512  1.00  0.66           H  
ATOM   2044  H04 PRO A 126      26.628  25.978  15.183  1.00  0.66           H  
ATOM   2045  H05 PRO A 126      27.653  23.811  14.876  1.00  0.66           H  
ATOM   2046  H06 PRO A 126      26.199  23.131  14.219  1.00  0.66           H  
ATOM   2047  H11 PRO A 126      26.033  25.521  11.431  1.00  0.66           H  
ATOM   2048  N   GLN A 127      27.047  27.641  11.240  1.00  0.24           N  
ATOM   2049  CA  GLN A 127      27.776  28.884  11.043  1.00  0.24           C  
ATOM   2050  C   GLN A 127      27.049  30.089  11.652  1.00  0.24           C  
ATOM   2051  O   GLN A 127      27.637  31.165  11.806  1.00  0.24           O  
ATOM   2052  CB  GLN A 127      28.018  29.105   9.558  1.00  0.24           C  
ATOM   2053  CG  GLN A 127      28.932  28.070   8.926  1.00  0.24           C  
ATOM   2054  CD  GLN A 127      29.100  28.301   7.442  1.00  0.24           C  
ATOM   2055  NE2 GLN A 127      30.249  28.841   7.058  1.00  0.24           N  
ATOM   2056  OE1 GLN A 127      28.194  28.016   6.642  1.00  0.24           O  
ATOM   2057  H01 GLN A 127      28.730  28.795  11.562  1.00  0.24           H  
ATOM   2058  H02 GLN A 127      28.514  30.070   9.457  1.00  0.24           H  
ATOM   2059  H03 GLN A 127      27.057  29.076   9.044  1.00  0.24           H  
ATOM   2060  H04 GLN A 127      28.480  27.088   9.067  1.00  0.24           H  
ATOM   2061  H05 GLN A 127      29.910  28.122   9.405  1.00  0.24           H  
ATOM   2062  H06 GLN A 127      30.417  29.027   6.080  1.00  0.24           H  
ATOM   2063  H07 GLN A 127      26.392  27.326  10.539  1.00  0.24           H  
ATOM   2064  H08 GLN A 127      30.956  29.066   7.744  1.00  0.24           H  
ATOM   2065  N   LYS A 128      25.780  29.905  12.008  1.00  0.41           N  
ATOM   2066  CA  LYS A 128      24.980  30.983  12.577  1.00  0.41           C  
ATOM   2067  C   LYS A 128      24.219  30.499  13.800  1.00  0.41           C  
ATOM   2068  O   LYS A 128      23.578  29.449  13.776  1.00  0.41           O  
ATOM   2069  CB  LYS A 128      24.001  31.525  11.529  1.00  0.41           C  
ATOM   2070  CG  LYS A 128      24.654  32.354  10.424  1.00  0.41           C  
ATOM   2071  CD  LYS A 128      23.683  32.617   9.273  1.00  0.41           C  
ATOM   2072  CE  LYS A 128      24.156  33.741   8.334  1.00  0.41           C  
ATOM   2073  NZ  LYS A 128      25.504  33.496   7.724  1.00  0.41           N  
ATOM   2074  H01 LYS A 128      25.652  31.785  12.883  1.00  0.41           H  
ATOM   2075  H02 LYS A 128      23.319  32.192  12.056  1.00  0.41           H  
ATOM   2076  H03 LYS A 128      23.493  30.679  11.066  1.00  0.41           H  
ATOM   2077  H04 LYS A 128      25.504  31.794  10.033  1.00  0.41           H  
ATOM   2078  H05 LYS A 128      24.978  33.308  10.840  1.00  0.41           H  
ATOM   2079  H06 LYS A 128      22.736  32.934   9.711  1.00  0.41           H  
ATOM   2080  H07 LYS A 128      23.575  31.701   8.693  1.00  0.41           H  
ATOM   2081  H08 LYS A 128      24.242  34.643   8.939  1.00  0.41           H  
ATOM   2082  H09 LYS A 128      25.360  28.995  11.881  1.00  0.41           H  
ATOM   2083  H10 LYS A 128      23.428  33.846   7.529  1.00  0.41           H  
ATOM   2084  H11 LYS A 128      26.189  33.381   8.457  1.00  0.41           H  
ATOM   2085  H12 LYS A 128      25.472  32.659   7.160  1.00  0.41           H  
ATOM   2086  H13 LYS A 128      25.760  34.283   7.145  1.00  0.41           H  
ATOM   2087  N   GLU A 129      24.280  31.299  14.857  1.00  0.52           N  
ATOM   2088  CA  GLU A 129      23.618  31.011  16.121  1.00  0.52           C  
ATOM   2089  C   GLU A 129      22.153  30.614  15.958  1.00  0.52           C  
ATOM   2090  O   GLU A 129      21.691  29.634  16.540  1.00  0.52           O  
ATOM   2091  CB  GLU A 129      23.678  32.243  17.048  1.00  0.52           C  
ATOM   2092  CG  GLU A 129      25.033  32.569  17.681  1.00  0.52           C  
ATOM   2093  CD  GLU A 129      25.948  33.419  16.803  1.00  0.52           C  
ATOM   2094  OE1 GLU A 129      25.725  33.508  15.574  1.00  0.52           O  
ATOM   2095  OE2 GLU A 129      26.910  34.003  17.359  1.00  0.52           O  
ATOM   2096  H01 GLU A 129      24.154  30.165  16.551  1.00  0.52           H  
ATOM   2097  H02 GLU A 129      23.025  31.999  17.886  1.00  0.52           H  
ATOM   2098  H03 GLU A 129      23.369  33.110  16.464  1.00  0.52           H  
ATOM   2099  H04 GLU A 129      25.543  31.618  17.834  1.00  0.52           H  
ATOM   2100  H05 GLU A 129      24.855  33.108  18.612  1.00  0.52           H  
ATOM   2101  H14 GLU A 129      24.814  32.153  14.780  1.00  0.52           H  
ATOM   2102  N   GLU A 130      21.430  31.356  15.134  1.00  0.69           N  
ATOM   2103  CA  GLU A 130      20.000  31.129  14.941  1.00  0.69           C  
ATOM   2104  C   GLU A 130      19.623  29.965  14.041  1.00  0.69           C  
ATOM   2105  O   GLU A 130      18.436  29.683  13.874  1.00  0.69           O  
ATOM   2106  CB  GLU A 130      19.297  32.413  14.458  1.00  0.69           C  
ATOM   2107  CG  GLU A 130      19.632  32.847  13.032  1.00  0.69           C  
ATOM   2108  CD  GLU A 130      20.925  33.647  12.900  1.00  0.69           C  
ATOM   2109  OE1 GLU A 130      21.725  33.735  13.853  1.00  0.69           O  
ATOM   2110  OE2 GLU A 130      21.157  34.201  11.813  1.00  0.69           O  
ATOM   2111  H01 GLU A 130      19.648  30.844  15.933  1.00  0.69           H  
ATOM   2112  H02 GLU A 130      19.654  33.213  15.107  1.00  0.69           H  
ATOM   2113  H03 GLU A 130      18.221  32.250  14.517  1.00  0.69           H  
ATOM   2114  H04 GLU A 130      18.826  33.507  12.712  1.00  0.69           H  
ATOM   2115  H05 GLU A 130      19.720  31.953  12.415  1.00  0.69           H  
ATOM   2116  H06 GLU A 130      21.881  32.102  14.623  1.00  0.69           H  
ATOM   2117  N   LYS A 131      20.622  29.304  13.456  1.00  0.24           N  
ATOM   2118  CA  LYS A 131      20.376  28.151  12.589  1.00  0.24           C  
ATOM   2119  C   LYS A 131      21.131  26.926  13.111  1.00  0.24           C  
ATOM   2120  O   LYS A 131      22.212  26.569  12.623  1.00  0.24           O  
ATOM   2121  CB  LYS A 131      20.752  28.471  11.144  1.00  0.24           C  
ATOM   2122  CG  LYS A 131      19.615  29.091  10.347  1.00  0.24           C  
ATOM   2123  CD  LYS A 131      19.988  29.261   8.888  1.00  0.24           C  
ATOM   2124  CE  LYS A 131      18.749  29.484   8.036  1.00  0.24           C  
ATOM   2125  NZ  LYS A 131      19.087  29.750   6.590  1.00  0.24           N  
ATOM   2126  H01 LYS A 131      19.311  27.920  12.604  1.00  0.24           H  
ATOM   2127  H02 LYS A 131      21.006  27.527  10.661  1.00  0.24           H  
ATOM   2128  H03 LYS A 131      21.590  29.168  11.151  1.00  0.24           H  
ATOM   2129  H04 LYS A 131      19.404  30.076  10.763  1.00  0.24           H  
ATOM   2130  H05 LYS A 131      18.739  28.445  10.417  1.00  0.24           H  
ATOM   2131  H06 LYS A 131      21.572  29.607  13.615  1.00  0.24           H  
ATOM   2132  H07 LYS A 131      20.487  28.354   8.547  1.00  0.24           H  
ATOM   2133  H08 LYS A 131      20.652  30.119   8.786  1.00  0.24           H  
ATOM   2134  H09 LYS A 131      18.232  30.362   8.424  1.00  0.24           H  
ATOM   2135  H10 LYS A 131      18.120  28.595   8.092  1.00  0.24           H  
ATOM   2136  H11 LYS A 131      20.049  29.496   6.418  1.00  0.24           H  
ATOM   2137  H12 LYS A 131      18.483  29.201   5.996  1.00  0.24           H  
ATOM   2138  H13 LYS A 131      18.957  30.731   6.388  1.00  0.24           H  
ATOM   2139  N   GLU A 132      20.587  26.344  14.171  1.00  0.28           N  
ATOM   2140  CA  GLU A 132      21.177  25.168  14.798  1.00  0.28           C  
ATOM   2141  C   GLU A 132      21.021  23.951  13.885  1.00  0.28           C  
ATOM   2142  O   GLU A 132      20.203  23.959  12.964  1.00  0.28           O  
ATOM   2143  CB  GLU A 132      20.534  24.901  16.166  1.00  0.28           C  
ATOM   2144  CG  GLU A 132      19.141  24.277  16.113  1.00  0.28           C  
ATOM   2145  CD  GLU A 132      17.994  25.283  15.947  1.00  0.28           C  
ATOM   2146  OE1 GLU A 132      18.231  26.476  15.639  1.00  0.28           O  
ATOM   2147  OE2 GLU A 132      16.839  24.858  16.143  1.00  0.28           O  
ATOM   2148  H01 GLU A 132      22.239  25.355  14.954  1.00  0.28           H  
ATOM   2149  H02 GLU A 132      20.414  25.875  16.641  1.00  0.28           H  
ATOM   2150  H03 GLU A 132      21.186  24.227  16.721  1.00  0.28           H  
ATOM   2151  H04 GLU A 132      18.986  23.789  17.075  1.00  0.28           H  
ATOM   2152  H05 GLU A 132      19.110  23.584  15.272  1.00  0.28           H  
ATOM   2153  H14 GLU A 132      19.736  26.728  14.556  1.00  0.28           H  
ATOM   2154  N   MET A 133      21.798  22.906  14.145  1.00  0.00           N  
ATOM   2155  CA  MET A 133      21.738  21.706  13.333  1.00  0.00           C  
ATOM   2156  C   MET A 133      21.202  20.532  14.125  1.00  0.00           C  
ATOM   2157  O   MET A 133      21.502  20.390  15.314  1.00  0.00           O  
ATOM   2158  CB  MET A 133      23.130  21.360  12.813  1.00  0.00           C  
ATOM   2159  CG  MET A 133      23.682  22.358  11.828  1.00  0.00           C  
ATOM   2160  SD  MET A 133      25.388  21.983  11.390  1.00  0.00           S  
ATOM   2161  CE  MET A 133      25.161  20.654  10.183  1.00  0.00           C  
ATOM   2162  H01 MET A 133      21.064  21.902  12.499  1.00  0.00           H  
ATOM   2163  H02 MET A 133      23.042  20.411  12.284  1.00  0.00           H  
ATOM   2164  H03 MET A 133      23.810  21.304  13.663  1.00  0.00           H  
ATOM   2165  H04 MET A 133      23.658  23.344  12.292  1.00  0.00           H  
ATOM   2166  H05 MET A 133      23.072  22.339  10.925  1.00  0.00           H  
ATOM   2167  H06 MET A 133      22.442  22.948  14.922  1.00  0.00           H  
ATOM   2168  H07 MET A 133      24.389  20.940   9.469  1.00  0.00           H  
ATOM   2169  H08 MET A 133      26.098  20.479   9.654  1.00  0.00           H  
ATOM   2170  H09 MET A 133      24.858  19.742  10.698  1.00  0.00           H  
ATOM   2171  N   ILE A 134      20.361  19.728  13.487  1.00  0.17           N  
ATOM   2172  CA  ILE A 134      19.833  18.537  14.129  1.00  0.17           C  
ATOM   2173  C   ILE A 134      20.229  17.335  13.281  1.00  0.17           C  
ATOM   2174  O   ILE A 134      20.023  17.317  12.063  1.00  0.17           O  
ATOM   2175  CB  ILE A 134      18.299  18.601  14.336  1.00  0.17           C  
ATOM   2176  CG1 ILE A 134      17.985  19.559  15.498  1.00  0.17           C  
ATOM   2177  CG2 ILE A 134      17.735  17.198  14.633  1.00  0.17           C  
ATOM   2178  CD1 ILE A 134      16.522  19.641  15.885  1.00  0.17           C  
ATOM   2179  H01 ILE A 134      20.257  18.453  15.130  1.00  0.17           H  
ATOM   2180  H02 ILE A 134      17.829  18.969  13.424  1.00  0.17           H  
ATOM   2181  H03 ILE A 134      18.265  20.555  15.154  1.00  0.17           H  
ATOM   2182  H04 ILE A 134      18.548  19.228  16.371  1.00  0.17           H  
ATOM   2183  H05 ILE A 134      16.760  17.091  14.157  1.00  0.17           H  
ATOM   2184  H06 ILE A 134      18.415  16.442  14.241  1.00  0.17           H  
ATOM   2185  H07 ILE A 134      17.629  17.069  15.710  1.00  0.17           H  
ATOM   2186  H08 ILE A 134      15.917  19.146  15.125  1.00  0.17           H  
ATOM   2187  H09 ILE A 134      16.372  19.149  16.846  1.00  0.17           H  
ATOM   2188  H10 ILE A 134      20.084  19.948  12.541  1.00  0.17           H  
ATOM   2189  H11 ILE A 134      16.224  20.687  15.961  1.00  0.17           H  
ATOM   2190  N   PHE A 135      20.928  16.400  13.907  1.00  0.00           N  
ATOM   2191  CA  PHE A 135      21.374  15.189  13.229  1.00  0.00           C  
ATOM   2192  C   PHE A 135      20.361  14.126  13.619  1.00  0.00           C  
ATOM   2193  O   PHE A 135      20.411  13.556  14.717  1.00  0.00           O  
ATOM   2194  CB  PHE A 135      22.808  14.845  13.668  1.00  0.00           C  
ATOM   2195  CG  PHE A 135      23.789  15.975  13.427  1.00  0.00           C  
ATOM   2196  CD1 PHE A 135      24.301  16.209  12.147  1.00  0.00           C  
ATOM   2197  CD2 PHE A 135      24.129  16.853  14.455  1.00  0.00           C  
ATOM   2198  CE1 PHE A 135      25.129  17.299  11.890  1.00  0.00           C  
ATOM   2199  CE2 PHE A 135      24.957  17.947  14.208  1.00  0.00           C  
ATOM   2200  CZ  PHE A 135      25.456  18.170  12.924  1.00  0.00           C  
ATOM   2201  H01 PHE A 135      21.418  15.289  12.144  1.00  0.00           H  
ATOM   2202  H02 PHE A 135      23.137  13.995  13.069  1.00  0.00           H  
ATOM   2203  H03 PHE A 135      22.800  14.613  14.733  1.00  0.00           H  
ATOM   2204  H04 PHE A 135      24.048  15.526  11.336  1.00  0.00           H  
ATOM   2205  H05 PHE A 135      23.744  16.683  15.460  1.00  0.00           H  
ATOM   2206  H06 PHE A 135      25.518  17.468  10.886  1.00  0.00           H  
ATOM   2207  H07 PHE A 135      25.215  18.629  15.018  1.00  0.00           H  
ATOM   2208  H08 PHE A 135      26.102  19.027  12.731  1.00  0.00           H  
ATOM   2209  H12 PHE A 135      21.159  16.530  14.882  1.00  0.00           H  
ATOM   2210  N   GLU A 136      19.396  13.930  12.730  1.00  0.17           N  
ATOM   2211  CA  GLU A 136      18.303  12.990  12.947  1.00  0.17           C  
ATOM   2212  C   GLU A 136      18.709  11.555  13.200  1.00  0.17           C  
ATOM   2213  O   GLU A 136      18.177  10.916  14.100  1.00  0.17           O  
ATOM   2214  CB  GLU A 136      17.307  13.061  11.791  1.00  0.17           C  
ATOM   2215  CG  GLU A 136      16.414  14.297  11.823  1.00  0.17           C  
ATOM   2216  CD  GLU A 136      15.494  14.387  10.612  1.00  0.17           C  
ATOM   2217  OE1 GLU A 136      14.921  13.344  10.207  1.00  0.17           O  
ATOM   2218  OE2 GLU A 136      15.356  15.505  10.063  1.00  0.17           O  
ATOM   2219  H01 GLU A 136      17.841  13.315  13.879  1.00  0.17           H  
ATOM   2220  H02 GLU A 136      16.652  12.194  11.883  1.00  0.17           H  
ATOM   2221  H03 GLU A 136      17.865  13.064  10.855  1.00  0.17           H  
ATOM   2222  H04 GLU A 136      17.063  15.173  11.810  1.00  0.17           H  
ATOM   2223  H05 GLU A 136      15.803  14.264  12.725  1.00  0.17           H  
ATOM   2224  H09 GLU A 136      19.420  14.454  11.867  1.00  0.17           H  
ATOM   2225  N   ASP A 137      19.673  11.058  12.435  1.00  0.10           N  
ATOM   2226  CA  ASP A 137      20.120   9.685  12.610  1.00  0.10           C  
ATOM   2227  C   ASP A 137      20.713   9.368  13.991  1.00  0.10           C  
ATOM   2228  O   ASP A 137      20.521   8.268  14.503  1.00  0.10           O  
ATOM   2229  CB  ASP A 137      21.084   9.286  11.483  1.00  0.10           C  
ATOM   2230  CG  ASP A 137      22.362  10.120  11.462  1.00  0.10           C  
ATOM   2231  OD1 ASP A 137      22.349  11.290  11.908  1.00  0.10           O  
ATOM   2232  OD2 ASP A 137      23.387   9.595  10.975  1.00  0.10           O  
ATOM   2233  H01 ASP A 137      19.218   9.075  12.553  1.00  0.10           H  
ATOM   2234  H02 ASP A 137      20.568   9.460  10.539  1.00  0.10           H  
ATOM   2235  H03 ASP A 137      21.355   8.238  11.613  1.00  0.10           H  
ATOM   2236  H06 ASP A 137      20.099  11.637  11.726  1.00  0.10           H  
ATOM   2237  N   THR A 138      21.398  10.333  14.612  1.00  0.07           N  
ATOM   2238  CA  THR A 138      22.008  10.099  15.922  1.00  0.07           C  
ATOM   2239  C   THR A 138      21.325  10.823  17.090  1.00  0.07           C  
ATOM   2240  O   THR A 138      21.767  10.723  18.240  1.00  0.07           O  
ATOM   2241  CB  THR A 138      23.533  10.401  15.904  1.00  0.07           C  
ATOM   2242  CG2 THR A 138      24.264   9.422  14.978  1.00  0.07           C  
ATOM   2243  OG1 THR A 138      23.760  11.734  15.432  1.00  0.07           O  
ATOM   2244  H01 THR A 138      21.855   9.036  16.109  1.00  0.07           H  
ATOM   2245  H02 THR A 138      23.914  10.293  16.920  1.00  0.07           H  
ATOM   2246  H03 THR A 138      25.253   9.208  15.384  1.00  0.07           H  
ATOM   2247  H04 THR A 138      21.496  11.236  14.171  1.00  0.07           H  
ATOM   2248  H05 THR A 138      23.694   8.496  14.905  1.00  0.07           H  
ATOM   2249  H06 THR A 138      24.367   9.866  13.988  1.00  0.07           H  
ATOM   2250  H07 THR A 138      23.711  12.348  16.169  1.00  0.07           H  
ATOM   2251  N   ASN A 139      20.229  11.520  16.793  1.00  0.14           N  
ATOM   2252  CA  ASN A 139      19.452  12.243  17.800  1.00  0.14           C  
ATOM   2253  C   ASN A 139      20.266  13.257  18.607  1.00  0.14           C  
ATOM   2254  O   ASN A 139      20.233  13.269  19.848  1.00  0.14           O  
ATOM   2255  CB  ASN A 139      18.756  11.248  18.734  1.00  0.14           C  
ATOM   2256  CG  ASN A 139      17.339  11.671  19.077  1.00  0.14           C  
ATOM   2257  ND2 ASN A 139      16.894  11.343  20.285  1.00  0.14           N  
ATOM   2258  OD1 ASN A 139      16.643  12.288  18.254  1.00  0.14           O  
ATOM   2259  H01 ASN A 139      18.712  12.828  17.254  1.00  0.14           H  
ATOM   2260  H02 ASN A 139      19.325  11.210  19.663  1.00  0.14           H  
ATOM   2261  H03 ASN A 139      18.723  10.274  18.247  1.00  0.14           H  
ATOM   2262  H04 ASN A 139      15.958  11.598  20.565  1.00  0.14           H  
ATOM   2263  H05 ASN A 139      17.492  10.839  20.924  1.00  0.14           H  
ATOM   2264  H08 ASN A 139      19.921  11.551  15.831  1.00  0.14           H  
ATOM   2265  N   LEU A 140      20.964  14.134  17.895  1.00  0.10           N  
ATOM   2266  CA  LEU A 140      21.795  15.147  18.525  1.00  0.10           C  
ATOM   2267  C   LEU A 140      21.476  16.517  17.951  1.00  0.10           C  
ATOM   2268  O   LEU A 140      21.178  16.635  16.768  1.00  0.10           O  
ATOM   2269  CB  LEU A 140      23.275  14.828  18.271  1.00  0.10           C  
ATOM   2270  CG  LEU A 140      23.867  13.581  18.931  1.00  0.10           C  
ATOM   2271  CD1 LEU A 140      25.192  13.216  18.283  1.00  0.10           C  
ATOM   2272  CD2 LEU A 140      24.030  13.833  20.409  1.00  0.10           C  
ATOM   2273  H01 LEU A 140      21.595  15.150  19.596  1.00  0.10           H  
ATOM   2274  H02 LEU A 140      23.813  15.658  18.729  1.00  0.10           H  
ATOM   2275  H03 LEU A 140      23.403  14.717  17.194  1.00  0.10           H  
ATOM   2276  H04 LEU A 140      23.192  12.737  18.792  1.00  0.10           H  
ATOM   2277  H05 LEU A 140      25.966  13.159  19.048  1.00  0.10           H  
ATOM   2278  H06 LEU A 140      20.916  14.096  16.887  1.00  0.10           H  
ATOM   2279  H07 LEU A 140      25.101  12.250  17.787  1.00  0.10           H  
ATOM   2280  H08 LEU A 140      25.461  13.977  17.550  1.00  0.10           H  
ATOM   2281  H09 LEU A 140      24.658  14.711  20.560  1.00  0.10           H  
ATOM   2282  H10 LEU A 140      23.052  14.005  20.859  1.00  0.10           H  
ATOM   2283  H11 LEU A 140      24.498  12.967  20.876  1.00  0.10           H  
ATOM   2284  N   LYS A 141      21.549  17.551  18.785  1.00  0.21           N  
ATOM   2285  CA  LYS A 141      21.304  18.919  18.334  1.00  0.21           C  
ATOM   2286  C   LYS A 141      22.604  19.663  18.557  1.00  0.21           C  
ATOM   2287  O   LYS A 141      23.284  19.426  19.556  1.00  0.21           O  
ATOM   2288  CB  LYS A 141      20.200  19.596  19.153  1.00  0.21           C  
ATOM   2289  CG  LYS A 141      19.894  21.006  18.679  1.00  0.21           C  
ATOM   2290  CD  LYS A 141      19.193  21.844  19.744  1.00  0.21           C  
ATOM   2291  CE  LYS A 141      17.744  21.465  19.909  1.00  0.21           C  
ATOM   2292  NZ  LYS A 141      17.008  22.487  20.726  1.00  0.21           N  
ATOM   2293  H01 LYS A 141      20.983  18.922  17.292  1.00  0.21           H  
ATOM   2294  H02 LYS A 141      20.552  19.666  20.182  1.00  0.21           H  
ATOM   2295  H03 LYS A 141      19.292  18.998  19.076  1.00  0.21           H  
ATOM   2296  H04 LYS A 141      19.221  20.928  17.825  1.00  0.21           H  
ATOM   2297  H05 LYS A 141      20.830  21.495  18.409  1.00  0.21           H  
ATOM   2298  H06 LYS A 141      19.230  22.886  19.426  1.00  0.21           H  
ATOM   2299  H07 LYS A 141      19.704  21.701  20.696  1.00  0.21           H  
ATOM   2300  H08 LYS A 141      17.694  20.507  20.426  1.00  0.21           H  
ATOM   2301  H09 LYS A 141      17.280  21.393  18.925  1.00  0.21           H  
ATOM   2302  H10 LYS A 141      16.095  22.130  20.967  1.00  0.21           H  
ATOM   2303  H11 LYS A 141      17.527  22.681  21.571  1.00  0.21           H  
ATOM   2304  H12 LYS A 141      21.780  17.386  19.754  1.00  0.21           H  
ATOM   2305  H13 LYS A 141      16.906  23.337  20.190  1.00  0.21           H  
ATOM   2306  N   LEU A 142      22.944  20.569  17.652  1.00  0.03           N  
ATOM   2307  CA  LEU A 142      24.187  21.321  17.778  1.00  0.03           C  
ATOM   2308  C   LEU A 142      23.914  22.798  17.505  1.00  0.03           C  
ATOM   2309  O   LEU A 142      23.361  23.150  16.458  1.00  0.03           O  
ATOM   2310  CB  LEU A 142      25.224  20.770  16.787  1.00  0.03           C  
ATOM   2311  CG  LEU A 142      26.639  21.333  16.822  1.00  0.03           C  
ATOM   2312  CD1 LEU A 142      27.349  20.964  18.124  1.00  0.03           C  
ATOM   2313  CD2 LEU A 142      27.375  20.772  15.621  1.00  0.03           C  
ATOM   2314  H01 LEU A 142      24.583  21.218  18.788  1.00  0.03           H  
ATOM   2315  H02 LEU A 142      24.843  21.071  15.811  1.00  0.03           H  
ATOM   2316  H03 LEU A 142      25.300  19.697  16.964  1.00  0.03           H  
ATOM   2317  H04 LEU A 142      26.616  22.422  16.781  1.00  0.03           H  
ATOM   2318  H05 LEU A 142      28.249  21.570  18.231  1.00  0.03           H  
ATOM   2319  H06 LEU A 142      26.684  21.151  18.967  1.00  0.03           H  
ATOM   2320  H07 LEU A 142      27.622  19.909  18.103  1.00  0.03           H  
ATOM   2321  H08 LEU A 142      28.372  20.452  15.924  1.00  0.03           H  
ATOM   2322  H09 LEU A 142      26.825  19.919  15.223  1.00  0.03           H  
ATOM   2323  H10 LEU A 142      27.459  21.541  14.853  1.00  0.03           H  
ATOM   2324  H14 LEU A 142      22.335  20.741  16.865  1.00  0.03           H  
ATOM   2325  N   THR A 143      24.315  23.657  18.435  1.00  0.38           N  
ATOM   2326  CA  THR A 143      24.086  25.085  18.303  1.00  0.38           C  
ATOM   2327  C   THR A 143      25.358  25.898  18.467  1.00  0.38           C  
ATOM   2328  O   THR A 143      26.154  25.617  19.359  1.00  0.38           O  
ATOM   2329  CB  THR A 143      23.081  25.550  19.378  1.00  0.38           C  
ATOM   2330  CG2 THR A 143      22.673  26.985  19.145  1.00  0.38           C  
ATOM   2331  OG1 THR A 143      21.922  24.708  19.341  1.00  0.38           O  
ATOM   2332  H01 THR A 143      23.699  25.250  17.297  1.00  0.38           H  
ATOM   2333  H02 THR A 143      23.558  25.481  20.356  1.00  0.38           H  
ATOM   2334  H03 THR A 143      21.734  27.184  19.662  1.00  0.38           H  
ATOM   2335  H04 THR A 143      23.446  27.650  19.529  1.00  0.38           H  
ATOM   2336  H05 THR A 143      22.543  27.157  18.077  1.00  0.38           H  
ATOM   2337  H06 THR A 143      21.661  24.483  20.237  1.00  0.38           H  
ATOM   2338  H11 THR A 143      24.791  23.308  19.255  1.00  0.38           H  
ATOM   2339  N   LEU A 144      25.575  26.873  17.587  1.00  0.24           N  
ATOM   2340  CA  LEU A 144      26.736  27.758  17.705  1.00  0.24           C  
ATOM   2341  C   LEU A 144      26.393  28.743  18.830  1.00  0.24           C  
ATOM   2342  O   LEU A 144      25.367  29.429  18.778  1.00  0.24           O  
ATOM   2343  CB  LEU A 144      26.968  28.532  16.403  1.00  0.24           C  
ATOM   2344  CG  LEU A 144      28.089  29.581  16.444  1.00  0.24           C  
ATOM   2345  CD1 LEU A 144      29.451  28.910  16.606  1.00  0.24           C  
ATOM   2346  CD2 LEU A 144      28.053  30.406  15.164  1.00  0.24           C  
ATOM   2347  H01 LEU A 144      27.642  27.189  17.911  1.00  0.24           H  
ATOM   2348  H02 LEU A 144      26.048  29.087  16.219  1.00  0.24           H  
ATOM   2349  H03 LEU A 144      27.211  27.811  15.623  1.00  0.24           H  
ATOM   2350  H04 LEU A 144      27.933  30.236  17.301  1.00  0.24           H  
ATOM   2351  H05 LEU A 144      30.171  29.637  16.983  1.00  0.24           H  
ATOM   2352  H06 LEU A 144      29.368  28.083  17.311  1.00  0.24           H  
ATOM   2353  H07 LEU A 144      24.927  27.005  16.824  1.00  0.24           H  
ATOM   2354  H08 LEU A 144      29.788  28.532  15.641  1.00  0.24           H  
ATOM   2355  H09 LEU A 144      28.067  31.467  15.415  1.00  0.24           H  
ATOM   2356  H10 LEU A 144      28.923  30.166  14.552  1.00  0.24           H  
ATOM   2357  H11 LEU A 144      27.143  30.177  14.609  1.00  0.24           H  
ATOM   2358  N   ILE A 145      27.235  28.796  19.854  1.00  0.62           N  
ATOM   2359  CA  ILE A 145      26.993  29.683  20.984  1.00  0.62           C  
ATOM   2360  C   ILE A 145      27.727  31.009  20.819  1.00  0.62           C  
ATOM   2361  O   ILE A 145      27.155  32.064  21.083  1.00  0.62           O  
ATOM   2362  CB  ILE A 145      27.360  29.004  22.332  1.00  0.62           C  
ATOM   2363  CG1 ILE A 145      26.422  27.820  22.608  1.00  0.62           C  
ATOM   2364  CG2 ILE A 145      27.323  30.005  23.462  1.00  0.62           C  
ATOM   2365  CD1 ILE A 145      24.946  28.146  22.515  1.00  0.62           C  
ATOM   2366  H01 ILE A 145      25.924  29.896  21.003  1.00  0.62           H  
ATOM   2367  H02 ILE A 145      28.378  28.620  22.262  1.00  0.62           H  
ATOM   2368  H03 ILE A 145      26.605  27.517  23.639  1.00  0.62           H  
ATOM   2369  H04 ILE A 145      26.643  27.035  21.885  1.00  0.62           H  
ATOM   2370  H05 ILE A 145      26.404  30.589  23.400  1.00  0.62           H  
ATOM   2371  H06 ILE A 145      27.354  29.478  24.416  1.00  0.62           H  
ATOM   2372  H07 ILE A 145      28.182  30.672  23.386  1.00  0.62           H  
ATOM   2373  H08 ILE A 145      24.403  27.590  23.280  1.00  0.62           H  
ATOM   2374  H09 ILE A 145      24.799  29.215  22.670  1.00  0.62           H  
ATOM   2375  H10 ILE A 145      24.573  27.867  21.530  1.00  0.62           H  
ATOM   2376  H12 ILE A 145      28.058  28.211  19.850  1.00  0.62           H  
ATOM   2377  N   SER A 146      28.984  30.961  20.381  1.00  0.62           N  
ATOM   2378  CA  SER A 146      29.771  32.169  20.154  1.00  0.62           C  
ATOM   2379  C   SER A 146      30.942  31.810  19.256  1.00  0.62           C  
ATOM   2380  O   SER A 146      31.282  30.637  19.130  1.00  0.62           O  
ATOM   2381  CB  SER A 146      30.266  32.771  21.469  1.00  0.62           C  
ATOM   2382  OG  SER A 146      31.192  31.922  22.106  1.00  0.62           O  
ATOM   2383  H01 SER A 146      29.146  32.923  19.676  1.00  0.62           H  
ATOM   2384  H02 SER A 146      29.409  32.902  22.130  1.00  0.62           H  
ATOM   2385  H03 SER A 146      30.745  33.729  21.264  1.00  0.62           H  
ATOM   2386  H04 SER A 146      31.442  31.214  21.508  1.00  0.62           H  
ATOM   2387  H11 SER A 146      29.405  30.061  20.200  1.00  0.62           H  
ATOM   2388  N   GLU A 147      31.596  32.818  18.691  1.00  0.41           N  
ATOM   2389  CA  GLU A 147      32.707  32.608  17.776  1.00  0.41           C  
ATOM   2390  C   GLU A 147      33.715  33.740  17.958  1.00  0.41           C  
ATOM   2391  O   GLU A 147      33.332  34.893  18.085  1.00  0.41           O  
ATOM   2392  CB  GLU A 147      32.132  32.629  16.361  1.00  0.41           C  
ATOM   2393  CG  GLU A 147      33.009  32.120  15.264  1.00  0.41           C  
ATOM   2394  CD  GLU A 147      32.286  32.079  13.925  1.00  0.41           C  
ATOM   2395  OE1 GLU A 147      31.274  32.798  13.766  1.00  0.41           O  
ATOM   2396  OE2 GLU A 147      32.733  31.332  13.025  1.00  0.41           O  
ATOM   2397  H01 GLU A 147      33.212  31.661  17.963  1.00  0.41           H  
ATOM   2398  H02 GLU A 147      31.979  33.684  16.134  1.00  0.41           H  
ATOM   2399  H03 GLU A 147      31.225  32.024  16.365  1.00  0.41           H  
ATOM   2400  H04 GLU A 147      33.305  31.102  15.517  1.00  0.41           H  
ATOM   2401  H05 GLU A 147      31.312  33.764  18.904  1.00  0.41           H  
ATOM   2402  H06 GLU A 147      33.877  32.773  15.176  1.00  0.41           H  
ATOM   2403  N   ASP A 148      34.997  33.413  18.007  1.00  0.52           N  
ATOM   2404  CA  ASP A 148      36.056  34.411  18.160  1.00  0.52           C  
ATOM   2405  C   ASP A 148      36.993  34.213  16.966  1.00  0.52           C  
ATOM   2406  O   ASP A 148      37.799  33.273  16.926  1.00  0.52           O  
ATOM   2407  CB  ASP A 148      36.786  34.205  19.496  1.00  0.52           C  
ATOM   2408  CG  ASP A 148      37.871  35.244  19.749  1.00  0.52           C  
ATOM   2409  OD1 ASP A 148      37.815  36.338  19.144  1.00  0.52           O  
ATOM   2410  OD2 ASP A 148      38.785  34.959  20.564  1.00  0.52           O  
ATOM   2411  H01 ASP A 148      35.665  35.428  18.176  1.00  0.52           H  
ATOM   2412  H02 ASP A 148      37.272  33.230  19.454  1.00  0.52           H  
ATOM   2413  H03 ASP A 148      36.056  34.261  20.303  1.00  0.52           H  
ATOM   2414  H07 ASP A 148      35.253  32.439  17.936  1.00  0.52           H  
ATOM   2415  N   ILE A 149      36.833  35.081  15.970  1.00  0.48           N  
ATOM   2416  CA  ILE A 149      37.593  35.027  14.721  1.00  0.48           C  
ATOM   2417  C   ILE A 149      38.917  35.784  14.739  1.00  0.48           C  
ATOM   2418  O   ILE A 149      38.937  37.005  14.910  1.00  0.48           O  
ATOM   2419  CB  ILE A 149      36.746  35.601  13.567  1.00  0.48           C  
ATOM   2420  CG1 ILE A 149      35.417  34.860  13.474  1.00  0.48           C  
ATOM   2421  CG2 ILE A 149      37.504  35.523  12.255  1.00  0.48           C  
ATOM   2422  CD1 ILE A 149      34.503  35.411  12.423  1.00  0.48           C  
ATOM   2423  H01 ILE A 149      37.827  33.971  14.584  1.00  0.48           H  
ATOM   2424  H02 ILE A 149      36.542  36.652  13.772  1.00  0.48           H  
ATOM   2425  H03 ILE A 149      34.914  34.979  14.433  1.00  0.48           H  
ATOM   2426  H04 ILE A 149      36.150  35.817  16.082  1.00  0.48           H  
ATOM   2427  H05 ILE A 149      35.619  33.814  13.244  1.00  0.48           H  
ATOM   2428  H06 ILE A 149      38.502  35.125  12.436  1.00  0.48           H  
ATOM   2429  H07 ILE A 149      36.972  34.868  11.566  1.00  0.48           H  
ATOM   2430  H08 ILE A 149      37.584  36.520  11.821  1.00  0.48           H  
ATOM   2431  H09 ILE A 149      33.617  35.834  12.898  1.00  0.48           H  
ATOM   2432  H10 ILE A 149      35.021  36.189  11.862  1.00  0.48           H  
ATOM   2433  H11 ILE A 149      34.204  34.612  11.745  1.00  0.48           H  
ATOM   2434  N   LYS A 150      40.016  35.064  14.552  1.00  0.38           N  
ATOM   2435  CA  LYS A 150      41.341  35.676  14.516  1.00  0.38           C  
ATOM   2436  C   LYS A 150      41.785  35.645  13.056  1.00  0.38           C  
ATOM   2437  O   LYS A 150      41.055  35.145  12.204  1.00  0.38           O  
ATOM   2438  CB  LYS A 150      42.311  34.918  15.419  1.00  0.38           C  
ATOM   2439  CG  LYS A 150      41.906  34.901  16.893  1.00  0.38           C  
ATOM   2440  CD  LYS A 150      42.009  36.284  17.514  1.00  0.38           C  
ATOM   2441  CE  LYS A 150      41.798  36.236  19.027  1.00  0.38           C  
ATOM   2442  NZ  LYS A 150      41.962  37.590  19.647  1.00  0.38           N  
ATOM   2443  H01 LYS A 150      41.321  36.700  14.888  1.00  0.38           H  
ATOM   2444  H02 LYS A 150      43.267  35.439  15.361  1.00  0.38           H  
ATOM   2445  H03 LYS A 150      42.373  33.888  15.068  1.00  0.38           H  
ATOM   2446  H04 LYS A 150      42.584  34.235  17.426  1.00  0.38           H  
ATOM   2447  H05 LYS A 150      40.877  34.551  16.974  1.00  0.38           H  
ATOM   2448  H06 LYS A 150      41.231  36.912  17.080  1.00  0.38           H  
ATOM   2449  H07 LYS A 150      42.998  36.693  17.306  1.00  0.38           H  
ATOM   2450  H08 LYS A 150      42.547  35.571  19.456  1.00  0.38           H  
ATOM   2451  H09 LYS A 150      40.792  35.870  19.234  1.00  0.38           H  
ATOM   2452  H10 LYS A 150      42.710  38.084  19.182  1.00  0.38           H  
ATOM   2453  H11 LYS A 150      41.103  38.112  19.549  1.00  0.38           H  
ATOM   2454  H12 LYS A 150      39.933  34.065  14.431  1.00  0.38           H  
ATOM   2455  H13 LYS A 150      42.185  37.487  20.627  1.00  0.38           H  
ATOM   2456  N   SER A 151      42.990  36.118  12.762  1.00  0.34           N  
ATOM   2457  CA  SER A 151      43.457  36.182  11.371  1.00  0.34           C  
ATOM   2458  C   SER A 151      43.625  34.854  10.633  1.00  0.34           C  
ATOM   2459  O   SER A 151      43.256  34.737   9.458  1.00  0.34           O  
ATOM   2460  CB  SER A 151      44.751  37.004  11.265  1.00  0.34           C  
ATOM   2461  OG  SER A 151      45.818  36.361  11.932  1.00  0.34           O  
ATOM   2462  H01 SER A 151      42.631  36.673  10.856  1.00  0.34           H  
ATOM   2463  H02 SER A 151      44.584  37.974  11.734  1.00  0.34           H  
ATOM   2464  H03 SER A 151      45.010  37.127  10.213  1.00  0.34           H  
ATOM   2465  H04 SER A 151      46.101  35.598  11.423  1.00  0.34           H  
ATOM   2466  H14 SER A 151      43.594  36.438  13.505  1.00  0.34           H  
ATOM   2467  N   TYR A 152      44.160  33.853  11.325  1.00  0.21           N  
ATOM   2468  CA  TYR A 152      44.404  32.549  10.715  1.00  0.21           C  
ATOM   2469  C   TYR A 152      43.740  31.354  11.428  1.00  0.21           C  
ATOM   2470  O   TYR A 152      43.986  30.197  11.073  1.00  0.21           O  
ATOM   2471  CB  TYR A 152      45.913  32.334  10.600  1.00  0.21           C  
ATOM   2472  CG  TYR A 152      46.609  32.161  11.932  1.00  0.21           C  
ATOM   2473  CD1 TYR A 152      46.852  33.248  12.770  1.00  0.21           C  
ATOM   2474  CD2 TYR A 152      47.030  30.900  12.350  1.00  0.21           C  
ATOM   2475  CE1 TYR A 152      47.501  33.079  14.001  1.00  0.21           C  
ATOM   2476  CE2 TYR A 152      47.679  30.716  13.570  1.00  0.21           C  
ATOM   2477  CZ  TYR A 152      47.915  31.804  14.393  1.00  0.21           C  
ATOM   2478  OH  TYR A 152      48.574  31.598  15.590  1.00  0.21           O  
ATOM   2479  H01 TYR A 152      43.929  32.577   9.734  1.00  0.21           H  
ATOM   2480  H02 TYR A 152      46.327  33.232  10.140  1.00  0.21           H  
ATOM   2481  H03 TYR A 152      46.089  31.440  10.001  1.00  0.21           H  
ATOM   2482  H04 TYR A 152      46.533  34.244  12.464  1.00  0.21           H  
ATOM   2483  H05 TYR A 152      44.403  33.998  12.295  1.00  0.21           H  
ATOM   2484  H06 TYR A 152      46.848  30.038  11.708  1.00  0.21           H  
ATOM   2485  H07 TYR A 152      47.681  33.937  14.648  1.00  0.21           H  
ATOM   2486  H08 TYR A 152      47.999  29.720  13.875  1.00  0.21           H  
ATOM   2487  H09 TYR A 152      48.819  30.673  15.666  1.00  0.21           H  
ATOM   2488  N   TYR A 153      42.919  31.629  12.438  1.00  0.21           N  
ATOM   2489  CA  TYR A 153      42.208  30.582  13.166  1.00  0.21           C  
ATOM   2490  C   TYR A 153      41.001  31.192  13.854  1.00  0.21           C  
ATOM   2491  O   TYR A 153      40.975  32.399  14.110  1.00  0.21           O  
ATOM   2492  CB  TYR A 153      43.119  29.859  14.170  1.00  0.21           C  
ATOM   2493  CG  TYR A 153      43.443  30.625  15.433  1.00  0.21           C  
ATOM   2494  CD1 TYR A 153      42.622  30.526  16.554  1.00  0.21           C  
ATOM   2495  CD2 TYR A 153      44.567  31.450  15.503  1.00  0.21           C  
ATOM   2496  CE1 TYR A 153      42.906  31.229  17.713  1.00  0.21           C  
ATOM   2497  CE2 TYR A 153      44.865  32.161  16.661  1.00  0.21           C  
ATOM   2498  CZ  TYR A 153      44.026  32.045  17.759  1.00  0.21           C  
ATOM   2499  OH  TYR A 153      44.306  32.735  18.912  1.00  0.21           O  
ATOM   2500  H01 TYR A 153      41.876  29.825  12.456  1.00  0.21           H  
ATOM   2501  H02 TYR A 153      44.070  29.717  13.658  1.00  0.21           H  
ATOM   2502  H03 TYR A 153      42.629  28.929  14.458  1.00  0.21           H  
ATOM   2503  H04 TYR A 153      41.741  29.885  16.518  1.00  0.21           H  
ATOM   2504  H05 TYR A 153      45.222  31.539  14.636  1.00  0.21           H  
ATOM   2505  H06 TYR A 153      42.254  31.141  18.582  1.00  0.21           H  
ATOM   2506  H07 TYR A 153      45.746  32.801  16.705  1.00  0.21           H  
ATOM   2507  H08 TYR A 153      44.562  32.117  19.601  1.00  0.21           H  
ATOM   2508  H10 TYR A 153      42.783  32.592  12.710  1.00  0.21           H  
ATOM   2509  N   THR A 154      40.000  30.366  14.127  1.00  0.31           N  
ATOM   2510  CA  THR A 154      38.767  30.802  14.763  1.00  0.31           C  
ATOM   2511  C   THR A 154      38.437  29.818  15.881  1.00  0.31           C  
ATOM   2512  O   THR A 154      38.653  28.610  15.728  1.00  0.31           O  
ATOM   2513  CB  THR A 154      37.614  30.790  13.729  1.00  0.31           C  
ATOM   2514  CG2 THR A 154      36.275  31.092  14.378  1.00  0.31           C  
ATOM   2515  OG1 THR A 154      37.872  31.762  12.713  1.00  0.31           O  
ATOM   2516  H01 THR A 154      38.887  31.811  15.157  1.00  0.31           H  
ATOM   2517  H02 THR A 154      37.565  29.791  13.296  1.00  0.31           H  
ATOM   2518  H03 THR A 154      35.511  30.442  13.952  1.00  0.31           H  
ATOM   2519  H04 THR A 154      36.343  30.916  15.452  1.00  0.31           H  
ATOM   2520  H05 THR A 154      36.009  32.133  14.196  1.00  0.31           H  
ATOM   2521  H06 THR A 154      37.746  32.643  13.073  1.00  0.31           H  
ATOM   2522  H09 THR A 154      40.098  29.391  13.882  1.00  0.31           H  
ATOM   2523  N   VAL A 155      37.986  30.331  17.022  1.00  0.45           N  
ATOM   2524  CA  VAL A 155      37.608  29.475  18.140  1.00  0.45           C  
ATOM   2525  C   VAL A 155      36.108  29.610  18.315  1.00  0.45           C  
ATOM   2526  O   VAL A 155      35.583  30.719  18.393  1.00  0.45           O  
ATOM   2527  CB  VAL A 155      38.311  29.860  19.464  1.00  0.45           C  
ATOM   2528  CG1 VAL A 155      37.883  28.897  20.578  1.00  0.45           C  
ATOM   2529  CG2 VAL A 155      39.811  29.818  19.295  1.00  0.45           C  
ATOM   2530  H01 VAL A 155      37.913  28.453  17.915  1.00  0.45           H  
ATOM   2531  H02 VAL A 155      38.019  30.875  19.734  1.00  0.45           H  
ATOM   2532  H03 VAL A 155      36.868  28.549  20.387  1.00  0.45           H  
ATOM   2533  H04 VAL A 155      38.560  28.043  20.601  1.00  0.45           H  
ATOM   2534  H05 VAL A 155      37.915  29.413  21.537  1.00  0.45           H  
ATOM   2535  H06 VAL A 155      40.288  29.895  20.272  1.00  0.45           H  
ATOM   2536  H07 VAL A 155      37.904  31.333  17.116  1.00  0.45           H  
ATOM   2537  H08 VAL A 155      40.098  28.878  18.825  1.00  0.45           H  
ATOM   2538  H09 VAL A 155      40.130  30.651  18.668  1.00  0.45           H  
ATOM   2539  N   ARG A 156      35.412  28.488  18.383  1.00  0.14           N  
ATOM   2540  CA  ARG A 156      33.974  28.523  18.522  1.00  0.14           C  
ATOM   2541  C   ARG A 156      33.521  27.762  19.730  1.00  0.14           C  
ATOM   2542  O   ARG A 156      34.112  26.749  20.117  1.00  0.14           O  
ATOM   2543  CB  ARG A 156      33.296  27.916  17.291  1.00  0.14           C  
ATOM   2544  CG  ARG A 156      33.731  28.515  15.985  1.00  0.14           C  
ATOM   2545  CD  ARG A 156      32.916  27.967  14.832  1.00  0.14           C  
ATOM   2546  NE  ARG A 156      33.297  28.622  13.581  1.00  0.14           N  
ATOM   2547  CZ  ARG A 156      34.331  28.257  12.824  1.00  0.14           C  
ATOM   2548  NH1 ARG A 156      35.097  27.226  13.176  1.00  0.14           N  
ATOM   2549  NH2 ARG A 156      34.623  28.943  11.728  1.00  0.14           N  
ATOM   2550  H01 ARG A 156      33.692  29.571  18.628  1.00  0.14           H  
ATOM   2551  H02 ARG A 156      32.230  28.124  17.389  1.00  0.14           H  
ATOM   2552  H03 ARG A 156      33.520  26.849  17.269  1.00  0.14           H  
ATOM   2553  H04 ARG A 156      34.777  28.259  15.820  1.00  0.14           H  
ATOM   2554  H05 ARG A 156      33.603  29.597  16.029  1.00  0.14           H  
ATOM   2555  H06 ARG A 156      31.860  28.158  15.023  1.00  0.14           H  
ATOM   2556  H07 ARG A 156      33.092  26.895  14.745  1.00  0.14           H  
ATOM   2557  H08 ARG A 156      32.739  29.404  13.270  1.00  0.14           H  
ATOM   2558  H09 ARG A 156      35.886  26.964  12.603  1.00  0.14           H  
ATOM   2559  H10 ARG A 156      35.889  27.599  18.337  1.00  0.14           H  
ATOM   2560  H11 ARG A 156      34.889  26.706  14.016  1.00  0.14           H  
ATOM   2561  H12 ARG A 156      34.054  29.734  11.461  1.00  0.14           H  
ATOM   2562  H13 ARG A 156      35.414  28.675  11.160  1.00  0.14           H  
ATOM   2563  N   GLN A 157      32.439  28.236  20.312  1.00  0.55           N  
ATOM   2564  CA  GLN A 157      31.860  27.569  21.441  1.00  0.55           C  
ATOM   2565  C   GLN A 157      30.556  27.007  20.886  1.00  0.55           C  
ATOM   2566  O   GLN A 157      29.758  27.741  20.299  1.00  0.55           O  
ATOM   2567  CB  GLN A 157      31.612  28.568  22.552  1.00  0.55           C  
ATOM   2568  CG  GLN A 157      31.060  27.954  23.788  1.00  0.55           C  
ATOM   2569  CD  GLN A 157      30.744  29.001  24.828  1.00  0.55           C  
ATOM   2570  NE2 GLN A 157      29.939  28.624  25.817  1.00  0.55           N  
ATOM   2571  OE1 GLN A 157      31.205  30.150  24.738  1.00  0.55           O  
ATOM   2572  H01 GLN A 157      32.492  26.792  21.871  1.00  0.55           H  
ATOM   2573  H02 GLN A 157      30.869  29.276  22.186  1.00  0.55           H  
ATOM   2574  H03 GLN A 157      32.557  29.053  22.799  1.00  0.55           H  
ATOM   2575  H04 GLN A 157      31.809  27.277  24.199  1.00  0.55           H  
ATOM   2576  H05 GLN A 157      30.147  27.413  23.539  1.00  0.55           H  
ATOM   2577  H06 GLN A 157      29.685  29.282  26.540  1.00  0.55           H  
ATOM   2578  H07 GLN A 157      29.582  27.680  25.845  1.00  0.55           H  
ATOM   2579  H14 GLN A 157      32.012  29.080  19.958  1.00  0.55           H  
ATOM   2580  N   LEU A 158      30.388  25.693  20.997  1.00  0.10           N  
ATOM   2581  CA  LEU A 158      29.207  25.006  20.490  1.00  0.10           C  
ATOM   2582  C   LEU A 158      28.480  24.296  21.629  1.00  0.10           C  
ATOM   2583  O   LEU A 158      29.083  23.986  22.654  1.00  0.10           O  
ATOM   2584  CB  LEU A 158      29.628  23.945  19.463  1.00  0.10           C  
ATOM   2585  CG  LEU A 158      30.543  24.363  18.309  1.00  0.10           C  
ATOM   2586  CD1 LEU A 158      31.065  23.130  17.582  1.00  0.10           C  
ATOM   2587  CD2 LEU A 158      29.797  25.282  17.362  1.00  0.10           C  
ATOM   2588  H01 LEU A 158      28.550  25.745  20.031  1.00  0.10           H  
ATOM   2589  H02 LEU A 158      28.695  23.665  18.973  1.00  0.10           H  
ATOM   2590  H03 LEU A 158      30.141  23.154  20.010  1.00  0.10           H  
ATOM   2591  H04 LEU A 158      31.399  24.908  18.708  1.00  0.10           H  
ATOM   2592  H05 LEU A 158      32.060  22.884  17.953  1.00  0.10           H  
ATOM   2593  H06 LEU A 158      30.393  22.290  17.761  1.00  0.10           H  
ATOM   2594  H07 LEU A 158      31.117  23.333  16.512  1.00  0.10           H  
ATOM   2595  H08 LEU A 158      31.108  25.149  21.451  1.00  0.10           H  
ATOM   2596  H09 LEU A 158      28.885  25.636  17.843  1.00  0.10           H  
ATOM   2597  H10 LEU A 158      30.428  26.134  17.109  1.00  0.10           H  
ATOM   2598  H11 LEU A 158      29.540  24.737  16.453  1.00  0.10           H  
ATOM   2599  N   GLU A 159      27.181  24.080  21.473  1.00  0.48           N  
ATOM   2600  CA  GLU A 159      26.436  23.352  22.486  1.00  0.48           C  
ATOM   2601  C   GLU A 159      25.897  22.098  21.831  1.00  0.48           C  
ATOM   2602  O   GLU A 159      25.137  22.164  20.861  1.00  0.48           O  
ATOM   2603  CB  GLU A 159      25.288  24.156  23.108  1.00  0.48           C  
ATOM   2604  CG  GLU A 159      24.567  23.327  24.198  1.00  0.48           C  
ATOM   2605  CD  GLU A 159      23.543  24.115  25.008  1.00  0.48           C  
ATOM   2606  OE1 GLU A 159      23.954  25.044  25.737  1.00  0.48           O  
ATOM   2607  OE2 GLU A 159      22.335  23.785  24.937  1.00  0.48           O  
ATOM   2608  H01 GLU A 159      27.111  23.127  23.312  1.00  0.48           H  
ATOM   2609  H02 GLU A 159      24.571  24.405  22.326  1.00  0.48           H  
ATOM   2610  H03 GLU A 159      25.689  25.065  23.556  1.00  0.48           H  
ATOM   2611  H04 GLU A 159      25.334  22.998  24.899  1.00  0.48           H  
ATOM   2612  H05 GLU A 159      24.054  22.496  23.713  1.00  0.48           H  
ATOM   2613  H12 GLU A 159      26.709  24.422  20.648  1.00  0.48           H  
ATOM   2614  N   LEU A 160      26.348  20.958  22.336  1.00  0.17           N  
ATOM   2615  CA  LEU A 160      25.942  19.671  21.817  1.00  0.17           C  
ATOM   2616  C   LEU A 160      24.907  19.095  22.762  1.00  0.17           C  
ATOM   2617  O   LEU A 160      25.137  19.001  23.966  1.00  0.17           O  
ATOM   2618  CB  LEU A 160      27.155  18.739  21.727  1.00  0.17           C  
ATOM   2619  CG  LEU A 160      26.909  17.342  21.165  1.00  0.17           C  
ATOM   2620  CD1 LEU A 160      26.385  17.436  19.730  1.00  0.17           C  
ATOM   2621  CD2 LEU A 160      28.210  16.539  21.219  1.00  0.17           C  
ATOM   2622  H01 LEU A 160      25.521  19.777  20.817  1.00  0.17           H  
ATOM   2623  H02 LEU A 160      27.469  18.580  22.759  1.00  0.17           H  
ATOM   2624  H03 LEU A 160      27.898  19.224  21.094  1.00  0.17           H  
ATOM   2625  H04 LEU A 160      26.156  16.833  21.766  1.00  0.17           H  
ATOM   2626  H05 LEU A 160      25.508  18.083  19.706  1.00  0.17           H  
ATOM   2627  H06 LEU A 160      26.997  20.990  23.109  1.00  0.17           H  
ATOM   2628  H07 LEU A 160      27.160  17.851  19.086  1.00  0.17           H  
ATOM   2629  H08 LEU A 160      26.112  16.442  19.376  1.00  0.17           H  
ATOM   2630  H09 LEU A 160      28.985  17.136  21.699  1.00  0.17           H  
ATOM   2631  H10 LEU A 160      28.050  15.625  21.790  1.00  0.17           H  
ATOM   2632  H11 LEU A 160      28.523  16.285  20.206  1.00  0.17           H  
ATOM   2633  N   GLU A 161      23.756  18.737  22.223  1.00  0.28           N  
ATOM   2634  CA  GLU A 161      22.713  18.171  23.042  1.00  0.28           C  
ATOM   2635  C   GLU A 161      22.242  16.798  22.590  1.00  0.28           C  
ATOM   2636  O   GLU A 161      21.936  16.571  21.416  1.00  0.28           O  
ATOM   2637  CB  GLU A 161      21.516  19.110  23.128  1.00  0.28           C  
ATOM   2638  CG  GLU A 161      20.395  18.512  23.964  1.00  0.28           C  
ATOM   2639  CD  GLU A 161      19.162  19.383  24.054  1.00  0.28           C  
ATOM   2640  OE1 GLU A 161      19.157  20.502  23.494  1.00  0.28           O  
ATOM   2641  OE2 GLU A 161      18.194  18.937  24.703  1.00  0.28           O  
ATOM   2642  H01 GLU A 161      23.165  18.043  24.025  1.00  0.28           H  
ATOM   2643  H02 GLU A 161      21.138  19.274  22.119  1.00  0.28           H  
ATOM   2644  H03 GLU A 161      21.834  20.049  23.581  1.00  0.28           H  
ATOM   2645  H04 GLU A 161      20.781  18.406  24.978  1.00  0.28           H  
ATOM   2646  H05 GLU A 161      20.109  17.557  23.523  1.00  0.28           H  
ATOM   2647  H12 GLU A 161      23.605  18.860  21.232  1.00  0.28           H  
ATOM   2648  N   ASN A 162      22.206  15.876  23.545  1.00  0.24           N  
ATOM   2649  CA  ASN A 162      21.731  14.531  23.286  1.00  0.24           C  
ATOM   2650  C   ASN A 162      20.216  14.687  23.419  1.00  0.24           C  
ATOM   2651  O   ASN A 162      19.702  14.836  24.527  1.00  0.24           O  
ATOM   2652  CB  ASN A 162      22.273  13.578  24.354  1.00  0.24           C  
ATOM   2653  CG  ASN A 162      21.759  12.147  24.199  1.00  0.24           C  
ATOM   2654  ND2 ASN A 162      22.346  11.232  24.964  1.00  0.24           N  
ATOM   2655  OD1 ASN A 162      20.845  11.868  23.417  1.00  0.24           O  
ATOM   2656  H01 ASN A 162      22.040  14.124  22.323  1.00  0.24           H  
ATOM   2657  H02 ASN A 162      21.927  13.944  25.321  1.00  0.24           H  
ATOM   2658  H03 ASN A 162      23.361  13.565  24.288  1.00  0.24           H  
ATOM   2659  H04 ASN A 162      22.051  10.267  24.914  1.00  0.24           H  
ATOM   2660  H05 ASN A 162      23.087  11.501  25.595  1.00  0.24           H  
ATOM   2661  H06 ASN A 162      22.517  16.118  24.475  1.00  0.24           H  
ATOM   2662  N   LEU A 163      19.507  14.703  22.292  1.00  0.03           N  
ATOM   2663  CA  LEU A 163      18.056  14.879  22.314  1.00  0.03           C  
ATOM   2664  C   LEU A 163      17.308  13.783  23.075  1.00  0.03           C  
ATOM   2665  O   LEU A 163      16.242  14.033  23.646  1.00  0.03           O  
ATOM   2666  CB  LEU A 163      17.512  15.039  20.892  1.00  0.03           C  
ATOM   2667  CG  LEU A 163      17.967  16.335  20.211  1.00  0.03           C  
ATOM   2668  CD1 LEU A 163      17.541  16.353  18.758  1.00  0.03           C  
ATOM   2669  CD2 LEU A 163      17.408  17.539  20.959  1.00  0.03           C  
ATOM   2670  H01 LEU A 163      17.870  15.796  22.873  1.00  0.03           H  
ATOM   2671  H02 LEU A 163      16.425  15.077  20.965  1.00  0.03           H  
ATOM   2672  H03 LEU A 163      17.853  14.194  20.293  1.00  0.03           H  
ATOM   2673  H04 LEU A 163      19.055  16.385  20.239  1.00  0.03           H  
ATOM   2674  H05 LEU A 163      16.688  17.022  18.638  1.00  0.03           H  
ATOM   2675  H06 LEU A 163      19.980  14.592  21.407  1.00  0.03           H  
ATOM   2676  H07 LEU A 163      18.368  16.705  18.141  1.00  0.03           H  
ATOM   2677  H08 LEU A 163      17.259  15.346  18.449  1.00  0.03           H  
ATOM   2678  H09 LEU A 163      16.411  17.304  21.331  1.00  0.03           H  
ATOM   2679  H10 LEU A 163      18.060  17.781  21.798  1.00  0.03           H  
ATOM   2680  H11 LEU A 163      17.352  18.393  20.284  1.00  0.03           H  
ATOM   2681  N   THR A 164      17.894  12.590  23.129  1.00  0.14           N  
ATOM   2682  CA  THR A 164      17.284  11.468  23.830  1.00  0.14           C  
ATOM   2683  C   THR A 164      17.185  11.714  25.340  1.00  0.14           C  
ATOM   2684  O   THR A 164      16.150  11.448  25.953  1.00  0.14           O  
ATOM   2685  CB  THR A 164      18.074  10.168  23.588  1.00  0.14           C  
ATOM   2686  CG2 THR A 164      17.345   8.968  24.194  1.00  0.14           C  
ATOM   2687  OG1 THR A 164      18.242   9.967  22.174  1.00  0.14           O  
ATOM   2688  H01 THR A 164      16.276  11.367  23.427  1.00  0.14           H  
ATOM   2689  H02 THR A 164      19.048  10.258  24.068  1.00  0.14           H  
ATOM   2690  H03 THR A 164      16.367   8.862  23.724  1.00  0.14           H  
ATOM   2691  H04 THR A 164      17.929   8.063  24.024  1.00  0.14           H  
ATOM   2692  H05 THR A 164      17.218   9.123  25.265  1.00  0.14           H  
ATOM   2693  H06 THR A 164      17.929  10.741  21.701  1.00  0.14           H  
ATOM   2694  H12 THR A 164      18.785  12.459  22.672  1.00  0.14           H  
ATOM   2695  N   THR A 165      18.244  12.268  25.923  1.00  0.38           N  
ATOM   2696  CA  THR A 165      18.284  12.530  27.357  1.00  0.38           C  
ATOM   2697  C   THR A 165      18.192  14.001  27.767  1.00  0.38           C  
ATOM   2698  O   THR A 165      18.075  14.310  28.955  1.00  0.38           O  
ATOM   2699  CB  THR A 165      19.564  11.945  27.969  1.00  0.38           C  
ATOM   2700  CG2 THR A 165      19.654  10.444  27.703  1.00  0.38           C  
ATOM   2701  OG1 THR A 165      20.718  12.575  27.390  1.00  0.38           O  
ATOM   2702  H01 THR A 165      17.384  12.047  27.739  1.00  0.38           H  
ATOM   2703  H02 THR A 165      19.533  12.125  29.044  1.00  0.38           H  
ATOM   2704  H03 THR A 165      20.627  10.076  28.027  1.00  0.38           H  
ATOM   2705  H04 THR A 165      18.869   9.929  28.256  1.00  0.38           H  
ATOM   2706  H05 THR A 165      19.532  10.255  26.636  1.00  0.38           H  
ATOM   2707  H06 THR A 165      20.935  13.366  27.888  1.00  0.38           H  
ATOM   2708  H07 THR A 165      19.043  12.514  25.357  1.00  0.38           H  
ATOM   2709  N   GLN A 166      18.269  14.904  26.795  1.00  0.62           N  
ATOM   2710  CA  GLN A 166      18.216  16.350  27.047  1.00  0.62           C  
ATOM   2711  C   GLN A 166      19.460  16.892  27.755  1.00  0.62           C  
ATOM   2712  O   GLN A 166      19.488  18.046  28.175  1.00  0.62           O  
ATOM   2713  CB  GLN A 166      16.962  16.741  27.836  1.00  0.62           C  
ATOM   2714  CG  GLN A 166      15.651  16.401  27.138  1.00  0.62           C  
ATOM   2715  CD  GLN A 166      14.839  17.640  26.798  1.00  0.62           C  
ATOM   2716  NE2 GLN A 166      15.219  18.327  25.718  1.00  0.62           N  
ATOM   2717  OE1 GLN A 166      13.875  17.972  27.490  1.00  0.62           O  
ATOM   2718  H01 GLN A 166      18.179  16.810  26.059  1.00  0.62           H  
ATOM   2719  H02 GLN A 166      16.986  17.825  27.943  1.00  0.62           H  
ATOM   2720  H03 GLN A 166      16.984  16.221  28.794  1.00  0.62           H  
ATOM   2721  H04 GLN A 166      15.059  15.792  27.821  1.00  0.62           H  
ATOM   2722  H05 GLN A 166      15.873  15.863  26.216  1.00  0.62           H  
ATOM   2723  H06 GLN A 166      14.713  19.157  25.443  1.00  0.62           H  
ATOM   2724  H07 GLN A 166      18.368  14.582  25.843  1.00  0.62           H  
ATOM   2725  H08 GLN A 166      16.013  18.017  25.176  1.00  0.62           H  
ATOM   2726  N   GLU A 167      20.482  16.059  27.904  1.00  0.41           N  
ATOM   2727  CA  GLU A 167      21.711  16.509  28.537  1.00  0.41           C  
ATOM   2728  C   GLU A 167      22.469  17.337  27.496  1.00  0.41           C  
ATOM   2729  O   GLU A 167      22.454  17.017  26.304  1.00  0.41           O  
ATOM   2730  CB  GLU A 167      22.566  15.323  28.980  1.00  0.41           C  
ATOM   2731  CG  GLU A 167      23.850  15.756  29.683  1.00  0.41           C  
ATOM   2732  CD  GLU A 167      24.838  14.615  29.908  1.00  0.41           C  
ATOM   2733  OE1 GLU A 167      24.378  13.476  30.167  1.00  0.41           O  
ATOM   2734  OE2 GLU A 167      26.072  14.862  29.827  1.00  0.41           O  
ATOM   2735  H01 GLU A 167      21.485  17.097  29.427  1.00  0.41           H  
ATOM   2736  H02 GLU A 167      22.850  14.768  28.086  1.00  0.41           H  
ATOM   2737  H03 GLU A 167      21.983  14.707  29.665  1.00  0.41           H  
ATOM   2738  H04 GLU A 167      23.565  16.130  30.666  1.00  0.41           H  
ATOM   2739  H05 GLU A 167      24.336  16.519  29.075  1.00  0.41           H  
ATOM   2740  H09 GLU A 167      20.406  15.107  27.576  1.00  0.41           H  
ATOM   2741  N   THR A 168      23.130  18.394  27.945  1.00  0.72           N  
ATOM   2742  CA  THR A 168      23.874  19.265  27.044  1.00  0.72           C  
ATOM   2743  C   THR A 168      25.332  19.360  27.467  1.00  0.72           C  
ATOM   2744  O   THR A 168      25.660  19.190  28.651  1.00  0.72           O  
ATOM   2745  CB  THR A 168      23.287  20.710  27.039  1.00  0.72           C  
ATOM   2746  CG2 THR A 168      21.792  20.690  26.757  1.00  0.72           C  
ATOM   2747  OG1 THR A 168      23.522  21.329  28.313  1.00  0.72           O  
ATOM   2748  H01 THR A 168      23.794  18.829  26.048  1.00  0.72           H  
ATOM   2749  H02 THR A 168      23.781  21.278  26.251  1.00  0.72           H  
ATOM   2750  H03 THR A 168      21.300  21.460  27.351  1.00  0.72           H  
ATOM   2751  H04 THR A 168      21.619  20.883  25.698  1.00  0.72           H  
ATOM   2752  H05 THR A 168      21.385  19.714  27.021  1.00  0.72           H  
ATOM   2753  H06 THR A 168      23.118  18.601  28.934  1.00  0.72           H  
ATOM   2754  H07 THR A 168      23.819  20.667  28.941  1.00  0.72           H  
ATOM   2755  N   ARG A 169      26.200  19.661  26.506  1.00  0.38           N  
ATOM   2756  CA  ARG A 169      27.620  19.822  26.782  1.00  0.38           C  
ATOM   2757  C   ARG A 169      28.198  20.913  25.908  1.00  0.38           C  
ATOM   2758  O   ARG A 169      27.745  21.129  24.777  1.00  0.38           O  
ATOM   2759  CB  ARG A 169      28.397  18.533  26.511  1.00  0.38           C  
ATOM   2760  CG  ARG A 169      28.064  17.392  27.430  1.00  0.38           C  
ATOM   2761  CD  ARG A 169      28.944  16.217  27.102  1.00  0.38           C  
ATOM   2762  NE  ARG A 169      28.501  15.014  27.785  1.00  0.38           N  
ATOM   2763  CZ  ARG A 169      28.841  13.787  27.408  1.00  0.38           C  
ATOM   2764  NH1 ARG A 169      29.629  13.615  26.347  1.00  0.38           N  
ATOM   2765  NH2 ARG A 169      28.396  12.735  28.089  1.00  0.38           N  
ATOM   2766  H01 ARG A 169      27.715  20.081  27.836  1.00  0.38           H  
ATOM   2767  H02 ARG A 169      29.448  18.767  26.681  1.00  0.38           H  
ATOM   2768  H03 ARG A 169      28.187  18.218  25.489  1.00  0.38           H  
ATOM   2769  H04 ARG A 169      27.018  17.112  27.301  1.00  0.38           H  
ATOM   2770  H05 ARG A 169      28.231  17.695  28.464  1.00  0.38           H  
ATOM   2771  H06 ARG A 169      29.957  16.445  27.434  1.00  0.38           H  
ATOM   2772  H07 ARG A 169      28.919  16.044  26.026  1.00  0.38           H  
ATOM   2773  H08 ARG A 169      25.866  19.781  25.561  1.00  0.38           H  
ATOM   2774  H09 ARG A 169      27.901  15.116  28.591  1.00  0.38           H  
ATOM   2775  H10 ARG A 169      29.890  12.683  26.057  1.00  0.38           H  
ATOM   2776  H11 ARG A 169      29.965  14.416  25.832  1.00  0.38           H  
ATOM   2777  H12 ARG A 169      27.799  12.869  28.893  1.00  0.38           H  
ATOM   2778  H13 ARG A 169      28.655  11.802  27.803  1.00  0.38           H  
ATOM   2779  N   GLU A 170      29.207  21.594  26.432  1.00  0.69           N  
ATOM   2780  CA  GLU A 170      29.878  22.642  25.688  1.00  0.69           C  
ATOM   2781  C   GLU A 170      31.079  22.023  24.970  1.00  0.69           C  
ATOM   2782  O   GLU A 170      31.892  21.345  25.594  1.00  0.69           O  
ATOM   2783  CB  GLU A 170      30.355  23.734  26.641  1.00  0.69           C  
ATOM   2784  CG  GLU A 170      31.270  24.774  25.999  1.00  0.69           C  
ATOM   2785  CD  GLU A 170      31.669  25.875  26.966  1.00  0.69           C  
ATOM   2786  OE1 GLU A 170      30.777  26.654  27.359  1.00  0.69           O  
ATOM   2787  OE2 GLU A 170      32.856  25.958  27.348  1.00  0.69           O  
ATOM   2788  H01 GLU A 170      29.193  23.087  24.966  1.00  0.69           H  
ATOM   2789  H02 GLU A 170      30.942  23.238  27.414  1.00  0.69           H  
ATOM   2790  H03 GLU A 170      29.479  24.248  27.038  1.00  0.69           H  
ATOM   2791  H04 GLU A 170      30.720  25.237  25.180  1.00  0.69           H  
ATOM   2792  H05 GLU A 170      32.172  24.275  25.645  1.00  0.69           H  
ATOM   2793  H14 GLU A 170      29.515  21.378  27.369  1.00  0.69           H  
ATOM   2794  N   ILE A 171      31.145  22.211  23.655  1.00  0.28           N  
ATOM   2795  CA  ILE A 171      32.251  21.716  22.850  1.00  0.28           C  
ATOM   2796  C   ILE A 171      32.990  22.943  22.289  1.00  0.28           C  
ATOM   2797  O   ILE A 171      32.362  23.895  21.819  1.00  0.28           O  
ATOM   2798  CB  ILE A 171      31.755  20.865  21.669  1.00  0.28           C  
ATOM   2799  CG1 ILE A 171      30.841  19.739  22.162  1.00  0.28           C  
ATOM   2800  CG2 ILE A 171      32.953  20.325  20.887  1.00  0.28           C  
ATOM   2801  CD1 ILE A 171      31.526  18.690  23.032  1.00  0.28           C  
ATOM   2802  H01 ILE A 171      32.895  21.091  23.469  1.00  0.28           H  
ATOM   2803  H02 ILE A 171      31.163  21.486  20.997  1.00  0.28           H  
ATOM   2804  H03 ILE A 171      30.492  19.217  21.271  1.00  0.28           H  
ATOM   2805  H04 ILE A 171      30.034  20.187  22.742  1.00  0.28           H  
ATOM   2806  H05 ILE A 171      33.815  20.248  21.550  1.00  0.28           H  
ATOM   2807  H06 ILE A 171      30.399  22.716  23.198  1.00  0.28           H  
ATOM   2808  H07 ILE A 171      32.713  19.339  20.489  1.00  0.28           H  
ATOM   2809  H08 ILE A 171      33.187  21.002  20.066  1.00  0.28           H  
ATOM   2810  H09 ILE A 171      32.447  19.104  23.442  1.00  0.28           H  
ATOM   2811  H10 ILE A 171      30.862  18.404  23.848  1.00  0.28           H  
ATOM   2812  H11 ILE A 171      31.759  17.813  22.429  1.00  0.28           H  
ATOM   2813  N   LEU A 172      34.312  22.952  22.407  1.00  0.41           N  
ATOM   2814  CA  LEU A 172      35.119  24.049  21.893  1.00  0.41           C  
ATOM   2815  C   LEU A 172      35.691  23.598  20.555  1.00  0.41           C  
ATOM   2816  O   LEU A 172      36.217  22.490  20.432  1.00  0.41           O  
ATOM   2817  CB  LEU A 172      36.252  24.388  22.861  1.00  0.41           C  
ATOM   2818  CG  LEU A 172      35.831  24.871  24.251  1.00  0.41           C  
ATOM   2819  CD1 LEU A 172      37.060  25.197  25.079  1.00  0.41           C  
ATOM   2820  CD2 LEU A 172      34.937  26.090  24.115  1.00  0.41           C  
ATOM   2821  H01 LEU A 172      34.510  24.945  21.776  1.00  0.41           H  
ATOM   2822  H02 LEU A 172      36.781  25.227  22.409  1.00  0.41           H  
ATOM   2823  H03 LEU A 172      36.860  23.492  22.989  1.00  0.41           H  
ATOM   2824  H04 LEU A 172      35.274  24.083  24.758  1.00  0.41           H  
ATOM   2825  H05 LEU A 172      37.843  25.586  24.428  1.00  0.41           H  
ATOM   2826  H06 LEU A 172      36.806  25.947  25.828  1.00  0.41           H  
ATOM   2827  H07 LEU A 172      37.415  24.293  25.574  1.00  0.41           H  
ATOM   2828  H08 LEU A 172      34.009  25.922  24.661  1.00  0.41           H  
ATOM   2829  H09 LEU A 172      35.446  26.962  24.525  1.00  0.41           H  
ATOM   2830  H10 LEU A 172      34.712  26.261  23.062  1.00  0.41           H  
ATOM   2831  H12 LEU A 172      34.770  22.177  22.865  1.00  0.41           H  
ATOM   2832  N   HIS A 173      35.577  24.457  19.553  1.00  0.17           N  
ATOM   2833  CA  HIS A 173      36.051  24.154  18.206  1.00  0.17           C  
ATOM   2834  C   HIS A 173      37.235  25.070  17.902  1.00  0.17           C  
ATOM   2835  O   HIS A 173      37.095  26.287  17.948  1.00  0.17           O  
ATOM   2836  CB  HIS A 173      34.901  24.435  17.228  1.00  0.17           C  
ATOM   2837  CG  HIS A 173      35.093  23.847  15.855  1.00  0.17           C  
ATOM   2838  CD2 HIS A 173      35.244  22.570  15.440  1.00  0.17           C  
ATOM   2839  ND1 HIS A 173      35.062  24.619  14.715  1.00  0.17           N  
ATOM   2840  CE1 HIS A 173      35.187  23.842  13.660  1.00  0.17           C  
ATOM   2841  NE2 HIS A 173      35.300  22.594  14.072  1.00  0.17           N  
ATOM   2842  H01 HIS A 173      36.364  23.114  18.115  1.00  0.17           H  
ATOM   2843  H02 HIS A 173      34.860  25.517  17.099  1.00  0.17           H  
ATOM   2844  H03 HIS A 173      33.985  24.023  17.651  1.00  0.17           H  
ATOM   2845  H04 HIS A 173      35.309  21.686  16.075  1.00  0.17           H  
ATOM   2846  H05 HIS A 173      35.196  24.174  12.622  1.00  0.17           H  
ATOM   2847  H06 HIS A 173      35.410  21.787  13.475  1.00  0.17           H  
ATOM   2848  H11 HIS A 173      35.147  25.354  19.727  1.00  0.17           H  
ATOM   2849  N   PHE A 174      38.403  24.492  17.625  1.00  0.41           N  
ATOM   2850  CA  PHE A 174      39.599  25.267  17.299  1.00  0.41           C  
ATOM   2851  C   PHE A 174      39.852  25.015  15.830  1.00  0.41           C  
ATOM   2852  O   PHE A 174      40.214  23.909  15.427  1.00  0.41           O  
ATOM   2853  CB  PHE A 174      40.766  24.819  18.165  1.00  0.41           C  
ATOM   2854  CG  PHE A 174      40.501  24.976  19.617  1.00  0.41           C  
ATOM   2855  CD1 PHE A 174      40.790  26.183  20.256  1.00  0.41           C  
ATOM   2856  CD2 PHE A 174      39.892  23.956  20.339  1.00  0.41           C  
ATOM   2857  CE1 PHE A 174      40.462  26.369  21.606  1.00  0.41           C  
ATOM   2858  CE2 PHE A 174      39.560  24.126  21.685  1.00  0.41           C  
ATOM   2859  CZ  PHE A 174      39.846  25.341  22.319  1.00  0.41           C  
ATOM   2860  H01 PHE A 174      39.474  26.332  17.492  1.00  0.41           H  
ATOM   2861  H02 PHE A 174      41.618  25.452  17.918  1.00  0.41           H  
ATOM   2862  H03 PHE A 174      40.969  23.768  17.959  1.00  0.41           H  
ATOM   2863  H04 PHE A 174      41.274  26.987  19.701  1.00  0.41           H  
ATOM   2864  H05 PHE A 174      39.670  23.009  19.847  1.00  0.41           H  
ATOM   2865  H06 PHE A 174      40.688  27.315  22.098  1.00  0.41           H  
ATOM   2866  H07 PHE A 174      38.464  23.484  17.641  1.00  0.41           H  
ATOM   2867  H08 PHE A 174      39.081  23.318  22.238  1.00  0.41           H  
ATOM   2868  H09 PHE A 174      39.588  25.483  23.368  1.00  0.41           H  
ATOM   2869  N   HIS A 175      39.625  26.047  15.028  1.00  0.34           N  
ATOM   2870  CA  HIS A 175      39.736  25.939  13.587  1.00  0.34           C  
ATOM   2871  C   HIS A 175      40.907  26.711  12.990  1.00  0.34           C  
ATOM   2872  O   HIS A 175      40.874  27.942  12.912  1.00  0.34           O  
ATOM   2873  CB  HIS A 175      38.406  26.399  12.985  1.00  0.34           C  
ATOM   2874  CG  HIS A 175      38.282  26.149  11.515  1.00  0.34           C  
ATOM   2875  CD2 HIS A 175      39.093  25.516  10.637  1.00  0.34           C  
ATOM   2876  ND1 HIS A 175      37.183  26.561  10.786  1.00  0.34           N  
ATOM   2877  CE1 HIS A 175      37.325  26.190   9.528  1.00  0.34           C  
ATOM   2878  NE2 HIS A 175      38.480  25.553   9.410  1.00  0.34           N  
ATOM   2879  H01 HIS A 175      39.945  24.898  13.340  1.00  0.34           H  
ATOM   2880  H02 HIS A 175      38.354  27.479  13.125  1.00  0.34           H  
ATOM   2881  H03 HIS A 175      37.599  25.870  13.492  1.00  0.34           H  
ATOM   2882  H04 HIS A 175      40.057  25.060  10.863  1.00  0.34           H  
ATOM   2883  H05 HIS A 175      36.613  26.376   8.723  1.00  0.34           H  
ATOM   2884  H06 HIS A 175      38.849  25.159   8.557  1.00  0.34           H  
ATOM   2885  H10 HIS A 175      39.367  26.935  15.434  1.00  0.34           H  
ATOM   2886  N   TYR A 176      41.941  25.981  12.580  1.00  0.45           N  
ATOM   2887  CA  TYR A 176      43.127  26.566  11.952  1.00  0.45           C  
ATOM   2888  C   TYR A 176      42.720  26.711  10.486  1.00  0.45           C  
ATOM   2889  O   TYR A 176      42.524  25.711   9.790  1.00  0.45           O  
ATOM   2890  CB  TYR A 176      44.316  25.608  12.086  1.00  0.45           C  
ATOM   2891  CG  TYR A 176      45.664  26.270  11.945  1.00  0.45           C  
ATOM   2892  CD1 TYR A 176      46.081  26.809  10.721  1.00  0.45           C  
ATOM   2893  CD2 TYR A 176      46.513  26.388  13.037  1.00  0.45           C  
ATOM   2894  CE1 TYR A 176      47.316  27.458  10.599  1.00  0.45           C  
ATOM   2895  CE2 TYR A 176      47.746  27.031  12.930  1.00  0.45           C  
ATOM   2896  CZ  TYR A 176      48.144  27.562  11.710  1.00  0.45           C  
ATOM   2897  OH  TYR A 176      49.370  28.182  11.609  1.00  0.45           O  
ATOM   2898  H01 TYR A 176      43.433  27.511  12.402  1.00  0.45           H  
ATOM   2899  H02 TYR A 176      44.233  24.891  11.269  1.00  0.45           H  
ATOM   2900  H03 TYR A 176      44.267  25.137  13.068  1.00  0.45           H  
ATOM   2901  H04 TYR A 176      45.433  26.722   9.849  1.00  0.45           H  
ATOM   2902  H05 TYR A 176      46.210  25.970  13.997  1.00  0.45           H  
ATOM   2903  H06 TYR A 176      47.625  27.878   9.642  1.00  0.45           H  
ATOM   2904  H07 TYR A 176      41.906  24.980  12.708  1.00  0.45           H  
ATOM   2905  H08 TYR A 176      48.395  27.117  13.801  1.00  0.45           H  
ATOM   2906  H09 TYR A 176      49.646  28.489  12.476  1.00  0.45           H  
ATOM   2907  N   THR A 177      42.603  27.949  10.012  1.00  0.86           N  
ATOM   2908  CA  THR A 177      42.139  28.201   8.647  1.00  0.86           C  
ATOM   2909  C   THR A 177      43.153  28.479   7.529  1.00  0.86           C  
ATOM   2910  O   THR A 177      42.757  28.585   6.365  1.00  0.86           O  
ATOM   2911  CB  THR A 177      41.096  29.335   8.640  1.00  0.86           C  
ATOM   2912  CG2 THR A 177      39.905  28.970   9.516  1.00  0.86           C  
ATOM   2913  OG1 THR A 177      41.686  30.525   9.170  1.00  0.86           O  
ATOM   2914  H01 THR A 177      41.743  27.220   8.384  1.00  0.86           H  
ATOM   2915  H02 THR A 177      40.764  29.490   7.613  1.00  0.86           H  
ATOM   2916  H03 THR A 177      39.039  28.767   8.885  1.00  0.86           H  
ATOM   2917  H04 THR A 177      40.143  28.082  10.102  1.00  0.86           H  
ATOM   2918  H05 THR A 177      39.679  29.799  10.187  1.00  0.86           H  
ATOM   2919  H06 THR A 177      41.865  30.405  10.105  1.00  0.86           H  
ATOM   2920  H10 THR A 177      42.839  28.731  10.606  1.00  0.86           H  
ATOM   2921  N   THR A 178      44.444  28.537   7.851  1.00  0.93           N  
ATOM   2922  CA  THR A 178      45.464  28.836   6.837  1.00  0.93           C  
ATOM   2923  C   THR A 178      46.587  27.793   6.677  1.00  0.93           C  
ATOM   2924  O   THR A 178      47.724  28.132   6.335  1.00  0.93           O  
ATOM   2925  CB  THR A 178      46.118  30.198   7.120  1.00  0.93           C  
ATOM   2926  CG2 THR A 178      45.107  31.342   6.937  1.00  0.93           C  
ATOM   2927  OG1 THR A 178      46.598  30.206   8.469  1.00  0.93           O  
ATOM   2928  H01 THR A 178      44.905  28.829   5.901  1.00  0.93           H  
ATOM   2929  H02 THR A 178      46.939  30.348   6.419  1.00  0.93           H  
ATOM   2930  H03 THR A 178      44.204  31.123   7.507  1.00  0.93           H  
ATOM   2931  H04 THR A 178      45.544  32.275   7.294  1.00  0.93           H  
ATOM   2932  H05 THR A 178      44.855  31.439   5.881  1.00  0.93           H  
ATOM   2933  H06 THR A 178      46.839  29.314   8.729  1.00  0.93           H  
ATOM   2934  H07 THR A 178      44.726  28.373   8.807  1.00  0.93           H  
ATOM   2935  N   TRP A 179      46.265  26.525   6.889  1.00  0.76           N  
ATOM   2936  CA  TRP A 179      47.252  25.468   6.765  1.00  0.76           C  
ATOM   2937  C   TRP A 179      46.833  24.619   5.558  1.00  0.76           C  
ATOM   2938  O   TRP A 179      45.840  23.881   5.617  1.00  0.76           O  
ATOM   2939  CB  TRP A 179      47.254  24.648   8.053  1.00  0.76           C  
ATOM   2940  CG  TRP A 179      48.384  23.672   8.226  1.00  0.76           C  
ATOM   2941  CD1 TRP A 179      49.252  23.214   7.269  1.00  0.76           C  
ATOM   2942  CD2 TRP A 179      48.715  22.976   9.436  1.00  0.76           C  
ATOM   2943  CE2 TRP A 179      49.788  22.106   9.141  1.00  0.76           C  
ATOM   2944  CE3 TRP A 179      48.201  22.998  10.744  1.00  0.76           C  
ATOM   2945  NE1 TRP A 179      50.095  22.272   7.813  1.00  0.76           N  
ATOM   2946  CZ2 TRP A 179      50.359  21.262  10.104  1.00  0.76           C  
ATOM   2947  CZ3 TRP A 179      48.769  22.154  11.706  1.00  0.76           C  
ATOM   2948  CH2 TRP A 179      49.838  21.300  11.377  1.00  0.76           C  
ATOM   2949  H01 TRP A 179      48.261  25.852   6.614  1.00  0.76           H  
ATOM   2950  H02 TRP A 179      46.352  24.038   8.007  1.00  0.76           H  
ATOM   2951  H03 TRP A 179      47.287  25.345   8.890  1.00  0.76           H  
ATOM   2952  H04 TRP A 179      49.272  23.547   6.231  1.00  0.76           H  
ATOM   2953  H05 TRP A 179      47.375  23.660  11.005  1.00  0.76           H  
ATOM   2954  H06 TRP A 179      50.824  21.781   7.315  1.00  0.76           H  
ATOM   2955  H07 TRP A 179      45.316  26.290   7.141  1.00  0.76           H  
ATOM   2956  H08 TRP A 179      51.187  20.599   9.853  1.00  0.76           H  
ATOM   2957  H09 TRP A 179      48.378  22.158  12.723  1.00  0.76           H  
ATOM   2958  H10 TRP A 179      50.262  20.655  12.147  1.00  0.76           H  
ATOM   2959  N   PRO A 180      47.524  24.795   4.415  1.00  0.83           N  
ATOM   2960  CA  PRO A 180      47.227  24.046   3.183  1.00  0.83           C  
ATOM   2961  C   PRO A 180      47.582  22.561   3.291  1.00  0.83           C  
ATOM   2962  O   PRO A 180      48.575  22.209   3.940  1.00  0.83           O  
ATOM   2963  CB  PRO A 180      48.097  24.754   2.141  1.00  0.83           C  
ATOM   2964  CG  PRO A 180      49.248  25.262   2.949  1.00  0.83           C  
ATOM   2965  CD  PRO A 180      48.571  25.807   4.175  1.00  0.83           C  
ATOM   2966  H01 PRO A 180      47.568  25.543   1.606  1.00  0.83           H  
ATOM   2967  H02 PRO A 180      48.434  24.058   1.373  1.00  0.83           H  
ATOM   2968  H03 PRO A 180      49.854  26.000   2.424  1.00  0.83           H  
ATOM   2969  H04 PRO A 180      49.937  24.457   3.204  1.00  0.83           H  
ATOM   2970  H05 PRO A 180      49.242  25.957   5.020  1.00  0.83           H  
ATOM   2971  H06 PRO A 180      48.139  26.790   3.987  1.00  0.83           H  
ATOM   2972  H11 PRO A 180      46.164  24.045   2.942  1.00  0.83           H  
ATOM   2973  N   ASP A 181      46.804  21.684   2.654  1.00  0.41           N  
ATOM   2974  CA  ASP A 181      47.128  20.257   2.734  1.00  0.41           C  
ATOM   2975  C   ASP A 181      48.468  19.962   2.050  1.00  0.41           C  
ATOM   2976  O   ASP A 181      48.853  20.630   1.077  1.00  0.41           O  
ATOM   2977  CB  ASP A 181      45.967  19.338   2.264  1.00  0.41           C  
ATOM   2978  CG  ASP A 181      45.807  19.252   0.749  1.00  0.41           C  
ATOM   2979  OD1 ASP A 181      46.181  20.196   0.020  1.00  0.41           O  
ATOM   2980  OD2 ASP A 181      45.259  18.218   0.288  1.00  0.41           O  
ATOM   2981  H01 ASP A 181      47.252  20.008   3.788  1.00  0.41           H  
ATOM   2982  H02 ASP A 181      45.047  19.777   2.650  1.00  0.41           H  
ATOM   2983  H03 ASP A 181      46.150  18.334   2.646  1.00  0.41           H  
ATOM   2984  H07 ASP A 181      46.004  21.999   2.125  1.00  0.41           H  
ATOM   2985  N   PHE A 182      49.211  19.025   2.629  1.00  0.34           N  
ATOM   2986  CA  PHE A 182      50.534  18.659   2.140  1.00  0.34           C  
ATOM   2987  C   PHE A 182      51.473  19.862   2.278  1.00  0.34           C  
ATOM   2988  O   PHE A 182      52.520  19.924   1.631  1.00  0.34           O  
ATOM   2989  CB  PHE A 182      50.465  18.122   0.702  1.00  0.34           C  
ATOM   2990  CG  PHE A 182      49.708  16.821   0.592  1.00  0.34           C  
ATOM   2991  CD1 PHE A 182      50.340  15.606   0.860  1.00  0.34           C  
ATOM   2992  CD2 PHE A 182      48.342  16.815   0.307  1.00  0.34           C  
ATOM   2993  CE1 PHE A 182      49.617  14.405   0.850  1.00  0.34           C  
ATOM   2994  CE2 PHE A 182      47.619  15.628   0.296  1.00  0.34           C  
ATOM   2995  CZ  PHE A 182      48.259  14.420   0.572  1.00  0.34           C  
ATOM   2996  H01 PHE A 182      50.937  17.846   2.744  1.00  0.34           H  
ATOM   2997  H02 PHE A 182      51.488  17.931   0.377  1.00  0.34           H  
ATOM   2998  H03 PHE A 182      49.971  18.866   0.077  1.00  0.34           H  
ATOM   2999  H04 PHE A 182      48.844  18.548   3.440  1.00  0.34           H  
ATOM   3000  H05 PHE A 182      51.408  15.591   1.080  1.00  0.34           H  
ATOM   3001  H06 PHE A 182      47.835  17.755   0.090  1.00  0.34           H  
ATOM   3002  H07 PHE A 182      50.121  13.462   1.060  1.00  0.34           H  
ATOM   3003  H08 PHE A 182      46.552  15.641   0.072  1.00  0.34           H  
ATOM   3004  H09 PHE A 182      47.692  13.489   0.569  1.00  0.34           H  
ATOM   3005  N   GLY A 183      51.095  20.794   3.154  1.00  0.48           N  
ATOM   3006  CA  GLY A 183      51.897  21.982   3.407  1.00  0.48           C  
ATOM   3007  C   GLY A 183      52.167  22.133   4.899  1.00  0.48           C  
ATOM   3008  O   GLY A 183      51.779  21.267   5.699  1.00  0.48           O  
ATOM   3009  H01 GLY A 183      51.351  22.858   3.056  1.00  0.48           H  
ATOM   3010  H02 GLY A 183      52.845  21.896   2.877  1.00  0.48           H  
ATOM   3011  H10 GLY A 183      50.227  20.672   3.656  1.00  0.48           H  
ATOM   3012  N   VAL A 184      52.823  23.227   5.277  1.00  0.69           N  
ATOM   3013  CA  VAL A 184      53.154  23.496   6.674  1.00  0.69           C  
ATOM   3014  C   VAL A 184      52.606  24.871   7.096  1.00  0.69           C  
ATOM   3015  O   VAL A 184      52.217  25.680   6.241  1.00  0.69           O  
ATOM   3016  CB  VAL A 184      54.684  23.465   6.871  1.00  0.69           C  
ATOM   3017  CG1 VAL A 184      55.212  22.089   6.552  1.00  0.69           C  
ATOM   3018  CG2 VAL A 184      55.345  24.496   5.985  1.00  0.69           C  
ATOM   3019  H01 VAL A 184      52.697  22.725   7.294  1.00  0.69           H  
ATOM   3020  H02 VAL A 184      54.913  23.701   7.910  1.00  0.69           H  
ATOM   3021  H03 VAL A 184      53.102  23.895   4.573  1.00  0.69           H  
ATOM   3022  H04 VAL A 184      56.188  21.958   7.018  1.00  0.69           H  
ATOM   3023  H05 VAL A 184      54.523  21.337   6.936  1.00  0.69           H  
ATOM   3024  H06 VAL A 184      55.308  21.977   5.472  1.00  0.69           H  
ATOM   3025  H07 VAL A 184      56.341  24.151   5.708  1.00  0.69           H  
ATOM   3026  H08 VAL A 184      54.747  24.639   5.085  1.00  0.69           H  
ATOM   3027  H09 VAL A 184      55.424  25.441   6.523  1.00  0.69           H  
ATOM   3028  N   PRO A 185      52.471  25.118   8.418  1.00  0.52           N  
ATOM   3029  CA  PRO A 185      51.960  26.418   8.884  1.00  0.52           C  
ATOM   3030  C   PRO A 185      52.929  27.528   8.474  1.00  0.52           C  
ATOM   3031  O   PRO A 185      54.093  27.269   8.170  1.00  0.52           O  
ATOM   3032  CB  PRO A 185      51.939  26.258  10.405  1.00  0.52           C  
ATOM   3033  CG  PRO A 185      51.729  24.774  10.589  1.00  0.52           C  
ATOM   3034  CD  PRO A 185      52.639  24.182   9.544  1.00  0.52           C  
ATOM   3035  H01 PRO A 185      51.172  26.863  10.889  1.00  0.52           H  
ATOM   3036  H02 PRO A 185      52.883  26.578  10.846  1.00  0.52           H  
ATOM   3037  H03 PRO A 185      50.689  24.467  10.482  1.00  0.52           H  
ATOM   3038  H04 PRO A 185      52.019  24.456  11.590  1.00  0.52           H  
ATOM   3039  H05 PRO A 185      53.672  24.076   9.874  1.00  0.52           H  
ATOM   3040  H06 PRO A 185      52.326  23.174   9.271  1.00  0.52           H  
ATOM   3041  H10 PRO A 185      50.986  26.682   8.471  1.00  0.52           H  
ATOM   3042  N   GLU A 186      52.443  28.763   8.470  1.00  0.83           N  
ATOM   3043  CA  GLU A 186      53.263  29.915   8.081  1.00  0.83           C  
ATOM   3044  C   GLU A 186      54.562  30.048   8.875  1.00  0.83           C  
ATOM   3045  O   GLU A 186      55.581  30.446   8.317  1.00  0.83           O  
ATOM   3046  CB  GLU A 186      52.452  31.235   8.086  1.00  0.83           C  
ATOM   3047  CG  GLU A 186      51.502  31.449   9.271  1.00  0.83           C  
ATOM   3048  CD  GLU A 186      50.095  30.829   9.080  1.00  0.83           C  
ATOM   3049  OE1 GLU A 186      49.216  31.522   8.508  1.00  0.83           O  
ATOM   3050  OE2 GLU A 186      49.862  29.673   9.524  1.00  0.83           O  
ATOM   3051  H01 GLU A 186      53.566  29.715   7.053  1.00  0.83           H  
ATOM   3052  H02 GLU A 186      51.810  31.182   7.207  1.00  0.83           H  
ATOM   3053  H03 GLU A 186      53.163  32.061   8.077  1.00  0.83           H  
ATOM   3054  H04 GLU A 186      51.358  32.525   9.365  1.00  0.83           H  
ATOM   3055  H05 GLU A 186      51.955  31.004  10.157  1.00  0.83           H  
ATOM   3056  H07 GLU A 186      51.482  28.914   8.742  1.00  0.83           H  
ATOM   3057  N   SER A 187      54.548  29.627  10.140  1.00  0.83           N  
ATOM   3058  CA  SER A 187      55.737  29.700  10.991  1.00  0.83           C  
ATOM   3059  C   SER A 187      55.543  28.846  12.233  1.00  0.83           C  
ATOM   3060  O   SER A 187      54.411  28.501  12.590  1.00  0.83           O  
ATOM   3061  CB  SER A 187      55.978  31.149  11.444  1.00  0.83           C  
ATOM   3062  OG  SER A 187      54.952  31.578  12.341  1.00  0.83           O  
ATOM   3063  H01 SER A 187      56.589  29.340  10.414  1.00  0.83           H  
ATOM   3064  H02 SER A 187      55.967  31.795  10.566  1.00  0.83           H  
ATOM   3065  H03 SER A 187      56.943  31.211  11.948  1.00  0.83           H  
ATOM   3066  H04 SER A 187      54.780  32.513  12.208  1.00  0.83           H  
ATOM   3067  H06 SER A 187      53.694  29.247  10.522  1.00  0.83           H  
ATOM   3068  N   PRO A 188      56.646  28.457  12.892  1.00  0.83           N  
ATOM   3069  CA  PRO A 188      56.459  27.655  14.108  1.00  0.83           C  
ATOM   3070  C   PRO A 188      55.609  28.472  15.107  1.00  0.83           C  
ATOM   3071  O   PRO A 188      54.725  27.930  15.764  1.00  0.83           O  
ATOM   3072  CB  PRO A 188      57.896  27.452  14.594  1.00  0.83           C  
ATOM   3073  CG  PRO A 188      58.666  27.347  13.290  1.00  0.83           C  
ATOM   3074  CD  PRO A 188      58.062  28.475  12.469  1.00  0.83           C  
ATOM   3075  H01 PRO A 188      58.019  26.586  15.244  1.00  0.83           H  
ATOM   3076  H02 PRO A 188      58.237  28.301  15.187  1.00  0.83           H  
ATOM   3077  H03 PRO A 188      58.589  26.370  12.814  1.00  0.83           H  
ATOM   3078  H04 PRO A 188      59.734  27.499  13.447  1.00  0.83           H  
ATOM   3079  H05 PRO A 188      55.939  26.707  13.971  1.00  0.83           H  
ATOM   3080  H06 PRO A 188      58.550  29.437  12.628  1.00  0.83           H  
ATOM   3081  H07 PRO A 188      58.157  28.280  11.401  1.00  0.83           H  
ATOM   3082  N   ALA A 189      55.814  29.791  15.120  1.00  0.93           N  
ATOM   3083  CA  ALA A 189      55.091  30.699  16.006  1.00  0.93           C  
ATOM   3084  C   ALA A 189      53.581  30.631  15.858  1.00  0.93           C  
ATOM   3085  O   ALA A 189      52.859  30.531  16.856  1.00  0.93           O  
ATOM   3086  CB  ALA A 189      55.555  32.120  15.792  1.00  0.93           C  
ATOM   3087  H01 ALA A 189      55.321  30.370  17.020  1.00  0.93           H  
ATOM   3088  H02 ALA A 189      56.527  32.114  15.298  1.00  0.93           H  
ATOM   3089  H03 ALA A 189      54.834  32.648  15.168  1.00  0.93           H  
ATOM   3090  H04 ALA A 189      55.641  32.624  16.755  1.00  0.93           H  
ATOM   3091  H08 ALA A 189      56.500  30.178  14.488  1.00  0.93           H  
ATOM   3092  N   SER A 190      53.094  30.734  14.625  1.00  0.69           N  
ATOM   3093  CA  SER A 190      51.655  30.672  14.361  1.00  0.69           C  
ATOM   3094  C   SER A 190      51.086  29.349  14.865  1.00  0.69           C  
ATOM   3095  O   SER A 190      50.028  29.317  15.505  1.00  0.69           O  
ATOM   3096  CB  SER A 190      51.372  30.790  12.856  1.00  0.69           C  
ATOM   3097  OG  SER A 190      51.916  31.989  12.339  1.00  0.69           O  
ATOM   3098  H01 SER A 190      51.182  31.504  14.883  1.00  0.69           H  
ATOM   3099  H02 SER A 190      50.293  30.799  12.702  1.00  0.69           H  
ATOM   3100  H03 SER A 190      51.819  29.941  12.339  1.00  0.69           H  
ATOM   3101  H04 SER A 190      51.990  32.637  13.043  1.00  0.69           H  
ATOM   3102  H05 SER A 190      53.732  30.858  13.852  1.00  0.69           H  
ATOM   3103  N   PHE A 191      51.787  28.258  14.563  1.00  0.21           N  
ATOM   3104  CA  PHE A 191      51.352  26.936  14.980  1.00  0.21           C  
ATOM   3105  C   PHE A 191      51.339  26.791  16.508  1.00  0.21           C  
ATOM   3106  O   PHE A 191      50.356  26.319  17.079  1.00  0.21           O  
ATOM   3107  CB  PHE A 191      52.253  25.858  14.369  1.00  0.21           C  
ATOM   3108  CG  PHE A 191      51.948  24.471  14.863  1.00  0.21           C  
ATOM   3109  CD1 PHE A 191      50.922  23.723  14.284  1.00  0.21           C  
ATOM   3110  CD2 PHE A 191      52.646  23.937  15.947  1.00  0.21           C  
ATOM   3111  CE1 PHE A 191      50.591  22.464  14.781  1.00  0.21           C  
ATOM   3112  CE2 PHE A 191      52.325  22.678  16.458  1.00  0.21           C  
ATOM   3113  CZ  PHE A 191      51.294  21.940  15.874  1.00  0.21           C  
ATOM   3114  H01 PHE A 191      50.331  26.806  14.620  1.00  0.21           H  
ATOM   3115  H02 PHE A 191      53.276  26.087  14.669  1.00  0.21           H  
ATOM   3116  H03 PHE A 191      52.127  25.875  13.286  1.00  0.21           H  
ATOM   3117  H04 PHE A 191      50.373  24.128  13.434  1.00  0.21           H  
ATOM   3118  H05 PHE A 191      52.641  28.352  14.032  1.00  0.21           H  
ATOM   3119  H06 PHE A 191      53.453  24.511  16.401  1.00  0.21           H  
ATOM   3120  H07 PHE A 191      49.788  21.889  14.321  1.00  0.21           H  
ATOM   3121  H08 PHE A 191      52.876  22.274  17.307  1.00  0.21           H  
ATOM   3122  H09 PHE A 191      51.036  20.957  16.268  1.00  0.21           H  
ATOM   3123  N   LEU A 192      52.433  27.177  17.158  1.00  0.55           N  
ATOM   3124  CA  LEU A 192      52.528  27.069  18.608  1.00  0.55           C  
ATOM   3125  C   LEU A 192      51.513  27.953  19.306  1.00  0.55           C  
ATOM   3126  O   LEU A 192      50.938  27.562  20.319  1.00  0.55           O  
ATOM   3127  CB  LEU A 192      53.949  27.361  19.087  1.00  0.55           C  
ATOM   3128  CG  LEU A 192      54.968  26.293  18.691  1.00  0.55           C  
ATOM   3129  CD1 LEU A 192      56.360  26.854  18.877  1.00  0.55           C  
ATOM   3130  CD2 LEU A 192      54.755  25.005  19.508  1.00  0.55           C  
ATOM   3131  H01 LEU A 192      52.291  26.040  18.876  1.00  0.55           H  
ATOM   3132  H02 LEU A 192      53.918  27.379  20.176  1.00  0.55           H  
ATOM   3133  H03 LEU A 192      54.266  28.313  18.662  1.00  0.55           H  
ATOM   3134  H04 LEU A 192      54.835  26.025  17.643  1.00  0.55           H  
ATOM   3135  H05 LEU A 192      57.032  26.409  18.143  1.00  0.55           H  
ATOM   3136  H06 LEU A 192      56.338  27.935  18.740  1.00  0.55           H  
ATOM   3137  H07 LEU A 192      56.715  26.621  19.881  1.00  0.55           H  
ATOM   3138  H08 LEU A 192      53.744  24.633  19.341  1.00  0.55           H  
ATOM   3139  H09 LEU A 192      55.476  24.251  19.193  1.00  0.55           H  
ATOM   3140  H10 LEU A 192      53.213  27.552  16.637  1.00  0.55           H  
ATOM   3141  H11 LEU A 192      54.892  25.219  20.568  1.00  0.55           H  
ATOM   3142  N   ASN A 193      51.261  29.131  18.757  1.00  0.62           N  
ATOM   3143  CA  ASN A 193      50.279  30.032  19.339  1.00  0.62           C  
ATOM   3144  C   ASN A 193      48.912  29.327  19.351  1.00  0.62           C  
ATOM   3145  O   ASN A 193      48.210  29.324  20.361  1.00  0.62           O  
ATOM   3146  CB  ASN A 193      50.227  31.315  18.514  1.00  0.62           C  
ATOM   3147  CG  ASN A 193      49.255  32.332  19.066  1.00  0.62           C  
ATOM   3148  ND2 ASN A 193      48.343  32.789  18.216  1.00  0.62           N  
ATOM   3149  OD1 ASN A 193      49.332  32.726  20.233  1.00  0.62           O  
ATOM   3150  H01 ASN A 193      50.550  30.292  20.362  1.00  0.62           H  
ATOM   3151  H02 ASN A 193      49.885  31.046  17.514  1.00  0.62           H  
ATOM   3152  H03 ASN A 193      51.223  31.758  18.497  1.00  0.62           H  
ATOM   3153  H04 ASN A 193      47.670  33.478  18.520  1.00  0.62           H  
ATOM   3154  H05 ASN A 193      48.322  32.447  17.266  1.00  0.62           H  
ATOM   3155  H12 ASN A 193      51.758  29.408  17.922  1.00  0.62           H  
ATOM   3156  N   PHE A 194      48.576  28.671  18.239  1.00  0.24           N  
ATOM   3157  CA  PHE A 194      47.319  27.941  18.100  1.00  0.24           C  
ATOM   3158  C   PHE A 194      47.279  26.734  19.042  1.00  0.24           C  
ATOM   3159  O   PHE A 194      46.290  26.518  19.726  1.00  0.24           O  
ATOM   3160  CB  PHE A 194      47.147  27.482  16.645  1.00  0.24           C  
ATOM   3161  CG  PHE A 194      45.919  26.628  16.403  1.00  0.24           C  
ATOM   3162  CD1 PHE A 194      44.669  27.214  16.195  1.00  0.24           C  
ATOM   3163  CD2 PHE A 194      46.018  25.237  16.365  1.00  0.24           C  
ATOM   3164  CE1 PHE A 194      43.542  26.432  15.954  1.00  0.24           C  
ATOM   3165  CE2 PHE A 194      44.892  24.448  16.123  1.00  0.24           C  
ATOM   3166  CZ  PHE A 194      43.656  25.046  15.918  1.00  0.24           C  
ATOM   3167  H01 PHE A 194      46.499  28.607  18.369  1.00  0.24           H  
ATOM   3168  H02 PHE A 194      48.011  26.861  16.409  1.00  0.24           H  
ATOM   3169  H03 PHE A 194      47.078  28.367  16.013  1.00  0.24           H  
ATOM   3170  H04 PHE A 194      44.574  28.300  16.222  1.00  0.24           H  
ATOM   3171  H05 PHE A 194      46.985  24.761  16.526  1.00  0.24           H  
ATOM   3172  H06 PHE A 194      49.219  28.680  17.460  1.00  0.24           H  
ATOM   3173  H07 PHE A 194      42.573  26.905  15.794  1.00  0.24           H  
ATOM   3174  H08 PHE A 194      44.983  23.362  16.095  1.00  0.24           H  
ATOM   3175  H09 PHE A 194      42.776  24.431  15.729  1.00  0.24           H  
ATOM   3176  N   LEU A 195      48.351  25.951  19.072  1.00  0.41           N  
ATOM   3177  CA  LEU A 195      48.420  24.776  19.934  1.00  0.41           C  
ATOM   3178  C   LEU A 195      48.238  25.190  21.385  1.00  0.41           C  
ATOM   3179  O   LEU A 195      47.517  24.538  22.144  1.00  0.41           O  
ATOM   3180  CB  LEU A 195      49.767  24.063  19.772  1.00  0.41           C  
ATOM   3181  CG  LEU A 195      50.038  22.951  20.790  1.00  0.41           C  
ATOM   3182  CD1 LEU A 195      48.971  21.869  20.687  1.00  0.41           C  
ATOM   3183  CD2 LEU A 195      51.413  22.360  20.559  1.00  0.41           C  
ATOM   3184  H01 LEU A 195      47.623  24.090  19.645  1.00  0.41           H  
ATOM   3185  H02 LEU A 195      50.534  24.820  19.937  1.00  0.41           H  
ATOM   3186  H03 LEU A 195      49.800  23.625  18.775  1.00  0.41           H  
ATOM   3187  H04 LEU A 195      50.003  23.376  21.793  1.00  0.41           H  
ATOM   3188  H05 LEU A 195      48.085  22.279  20.202  1.00  0.41           H  
ATOM   3189  H06 LEU A 195      49.354  21.035  20.098  1.00  0.41           H  
ATOM   3190  H07 LEU A 195      48.710  21.519  21.686  1.00  0.41           H  
ATOM   3191  H08 LEU A 195      52.124  22.817  21.247  1.00  0.41           H  
ATOM   3192  H09 LEU A 195      51.381  21.284  20.732  1.00  0.41           H  
ATOM   3193  H10 LEU A 195      49.140  26.175  18.482  1.00  0.41           H  
ATOM   3194  H11 LEU A 195      51.725  22.554  19.533  1.00  0.41           H  
ATOM   3195  N   PHE A 196      48.875  26.291  21.768  1.00  0.48           N  
ATOM   3196  CA  PHE A 196      48.751  26.768  23.136  1.00  0.48           C  
ATOM   3197  C   PHE A 196      47.349  27.260  23.455  1.00  0.48           C  
ATOM   3198  O   PHE A 196      46.908  27.153  24.590  1.00  0.48           O  
ATOM   3199  CB  PHE A 196      49.841  27.785  23.473  1.00  0.48           C  
ATOM   3200  CG  PHE A 196      51.139  27.142  23.855  1.00  0.48           C  
ATOM   3201  CD1 PHE A 196      51.668  26.112  23.087  1.00  0.48           C  
ATOM   3202  CD2 PHE A 196      51.799  27.506  25.024  1.00  0.48           C  
ATOM   3203  CE1 PHE A 196      52.834  25.439  23.472  1.00  0.48           C  
ATOM   3204  CE2 PHE A 196      52.969  26.839  25.423  1.00  0.48           C  
ATOM   3205  CZ  PHE A 196      53.484  25.798  24.638  1.00  0.48           C  
ATOM   3206  H01 PHE A 196      48.911  25.915  23.795  1.00  0.48           H  
ATOM   3207  H02 PHE A 196      49.496  28.362  24.331  1.00  0.48           H  
ATOM   3208  H03 PHE A 196      50.009  28.418  22.602  1.00  0.48           H  
ATOM   3209  H04 PHE A 196      51.164  25.822  22.165  1.00  0.48           H  
ATOM   3210  H05 PHE A 196      51.404  28.317  25.636  1.00  0.48           H  
ATOM   3211  H06 PHE A 196      53.229  24.633  22.853  1.00  0.48           H  
ATOM   3212  H07 PHE A 196      53.476  27.131  26.343  1.00  0.48           H  
ATOM   3213  H08 PHE A 196      54.390  25.276  24.945  1.00  0.48           H  
ATOM   3214  H12 PHE A 196      49.447  26.798  21.108  1.00  0.48           H  
ATOM   3215  N   LYS A 197      46.620  27.734  22.452  1.00  0.52           N  
ATOM   3216  CA  LYS A 197      45.246  28.169  22.674  1.00  0.52           C  
ATOM   3217  C   LYS A 197      44.413  26.907  22.969  1.00  0.52           C  
ATOM   3218  O   LYS A 197      43.550  26.912  23.848  1.00  0.52           O  
ATOM   3219  CB  LYS A 197      44.715  28.903  21.437  1.00  0.52           C  
ATOM   3220  CG  LYS A 197      43.395  29.673  21.639  1.00  0.52           C  
ATOM   3221  CD  LYS A 197      43.574  30.991  22.403  1.00  0.52           C  
ATOM   3222  CE  LYS A 197      44.641  31.855  21.733  1.00  0.52           C  
ATOM   3223  NZ  LYS A 197      44.871  33.174  22.396  1.00  0.52           N  
ATOM   3224  H01 LYS A 197      45.186  28.865  23.511  1.00  0.52           H  
ATOM   3225  H02 LYS A 197      44.501  28.130  20.699  1.00  0.52           H  
ATOM   3226  H03 LYS A 197      45.475  29.616  21.116  1.00  0.52           H  
ATOM   3227  H04 LYS A 197      42.739  29.040  22.237  1.00  0.52           H  
ATOM   3228  H05 LYS A 197      42.969  29.894  20.660  1.00  0.52           H  
ATOM   3229  H06 LYS A 197      43.889  30.768  23.422  1.00  0.52           H  
ATOM   3230  H07 LYS A 197      42.628  31.532  22.414  1.00  0.52           H  
ATOM   3231  H08 LYS A 197      44.281  32.071  20.727  1.00  0.52           H  
ATOM   3232  H09 LYS A 197      47.021  27.794  21.527  1.00  0.52           H  
ATOM   3233  H10 LYS A 197      45.580  31.302  21.737  1.00  0.52           H  
ATOM   3234  H11 LYS A 197      45.657  33.636  21.961  1.00  0.52           H  
ATOM   3235  H12 LYS A 197      44.046  33.749  22.298  1.00  0.52           H  
ATOM   3236  H13 LYS A 197      45.067  33.029  23.376  1.00  0.52           H  
ATOM   3237  N   VAL A 198      44.678  25.812  22.255  1.00  0.31           N  
ATOM   3238  CA  VAL A 198      43.938  24.566  22.499  1.00  0.31           C  
ATOM   3239  C   VAL A 198      44.270  24.055  23.911  1.00  0.31           C  
ATOM   3240  O   VAL A 198      43.383  23.663  24.673  1.00  0.31           O  
ATOM   3241  CB  VAL A 198      44.286  23.451  21.455  1.00  0.31           C  
ATOM   3242  CG1 VAL A 198      43.557  22.155  21.804  1.00  0.31           C  
ATOM   3243  CG2 VAL A 198      43.901  23.892  20.043  1.00  0.31           C  
ATOM   3244  H01 VAL A 198      42.875  24.787  22.402  1.00  0.31           H  
ATOM   3245  H02 VAL A 198      45.362  23.279  21.488  1.00  0.31           H  
ATOM   3246  H03 VAL A 198      42.588  22.138  21.304  1.00  0.31           H  
ATOM   3247  H04 VAL A 198      44.151  21.303  21.473  1.00  0.31           H  
ATOM   3248  H05 VAL A 198      43.410  22.099  22.883  1.00  0.31           H  
ATOM   3249  H06 VAL A 198      43.061  24.585  20.096  1.00  0.31           H  
ATOM   3250  H07 VAL A 198      44.750  24.387  19.572  1.00  0.31           H  
ATOM   3251  H08 VAL A 198      43.615  23.020  19.455  1.00  0.31           H  
ATOM   3252  H14 VAL A 198      45.392  25.839  21.542  1.00  0.31           H  
ATOM   3253  N   ARG A 199      45.555  24.077  24.256  1.00  0.83           N  
ATOM   3254  CA  ARG A 199      46.011  23.623  25.566  1.00  0.83           C  
ATOM   3255  C   ARG A 199      45.378  24.425  26.709  1.00  0.83           C  
ATOM   3256  O   ARG A 199      44.877  23.852  27.682  1.00  0.83           O  
ATOM   3257  CB  ARG A 199      47.536  23.723  25.658  1.00  0.83           C  
ATOM   3258  CG  ARG A 199      48.292  22.671  24.888  1.00  0.83           C  
ATOM   3259  CD  ARG A 199      49.780  22.882  25.018  1.00  0.83           C  
ATOM   3260  NE  ARG A 199      50.490  21.636  24.745  1.00  0.83           N  
ATOM   3261  CZ  ARG A 199      51.582  21.227  25.387  1.00  0.83           C  
ATOM   3262  NH1 ARG A 199      52.126  21.972  26.339  1.00  0.83           N  
ATOM   3263  NH2 ARG A 199      52.066  20.015  25.156  1.00  0.83           N  
ATOM   3264  H01 ARG A 199      45.698  22.584  25.672  1.00  0.83           H  
ATOM   3265  H02 ARG A 199      47.788  23.571  26.708  1.00  0.83           H  
ATOM   3266  H03 ARG A 199      47.835  24.700  25.279  1.00  0.83           H  
ATOM   3267  H04 ARG A 199      48.019  22.743  23.835  1.00  0.83           H  
ATOM   3268  H05 ARG A 199      48.034  21.686  25.278  1.00  0.83           H  
ATOM   3269  H06 ARG A 199      50.006  23.206  26.034  1.00  0.83           H  
ATOM   3270  H07 ARG A 199      50.100  23.643  24.307  1.00  0.83           H  
ATOM   3271  H08 ARG A 199      50.126  21.040  24.015  1.00  0.83           H  
ATOM   3272  H09 ARG A 199      46.235  24.418  23.592  1.00  0.83           H  
ATOM   3273  H10 ARG A 199      52.928  21.632  26.850  1.00  0.83           H  
ATOM   3274  H11 ARG A 199      51.738  22.880  26.553  1.00  0.83           H  
ATOM   3275  H12 ARG A 199      51.632  19.422  24.463  1.00  0.83           H  
ATOM   3276  H13 ARG A 199      52.868  19.685  25.673  1.00  0.83           H  
ATOM   3277  N   GLU A 200      45.381  25.748  26.578  1.00  0.76           N  
ATOM   3278  CA  GLU A 200      44.834  26.620  27.613  1.00  0.76           C  
ATOM   3279  C   GLU A 200      43.352  26.450  27.841  1.00  0.76           C  
ATOM   3280  O   GLU A 200      42.872  26.653  28.950  1.00  0.76           O  
ATOM   3281  CB  GLU A 200      45.157  28.072  27.304  1.00  0.76           C  
ATOM   3282  CG  GLU A 200      46.653  28.305  27.305  1.00  0.76           C  
ATOM   3283  CD  GLU A 200      47.040  29.763  27.208  1.00  0.76           C  
ATOM   3284  OE1 GLU A 200      46.284  30.553  26.586  1.00  0.76           O  
ATOM   3285  OE2 GLU A 200      48.110  30.102  27.767  1.00  0.76           O  
ATOM   3286  H01 GLU A 200      45.316  26.320  28.543  1.00  0.76           H  
ATOM   3287  H02 GLU A 200      44.707  28.700  28.073  1.00  0.76           H  
ATOM   3288  H03 GLU A 200      44.756  28.326  26.323  1.00  0.76           H  
ATOM   3289  H04 GLU A 200      47.053  27.810  26.420  1.00  0.76           H  
ATOM   3290  H05 GLU A 200      47.065  27.900  28.229  1.00  0.76           H  
ATOM   3291  H14 GLU A 200      45.771  26.160  25.742  1.00  0.76           H  
ATOM   3292  N   SER A 201      42.640  25.996  26.818  1.00  0.69           N  
ATOM   3293  CA  SER A 201      41.208  25.795  26.919  1.00  0.69           C  
ATOM   3294  C   SER A 201      40.846  24.643  27.866  1.00  0.69           C  
ATOM   3295  O   SER A 201      39.689  24.507  28.280  1.00  0.69           O  
ATOM   3296  CB  SER A 201      40.646  25.478  25.534  1.00  0.69           C  
ATOM   3297  OG  SER A 201      40.875  24.117  25.196  1.00  0.69           O  
ATOM   3298  H01 SER A 201      40.778  26.712  27.321  1.00  0.69           H  
ATOM   3299  H02 SER A 201      41.148  26.109  24.801  1.00  0.69           H  
ATOM   3300  H03 SER A 201      39.573  25.672  25.530  1.00  0.69           H  
ATOM   3301  H04 SER A 201      40.862  24.017  24.241  1.00  0.69           H  
ATOM   3302  H06 SER A 201      43.107  25.785  25.948  1.00  0.69           H  
ATOM   3303  N   GLY A 202      41.811  23.765  28.134  1.00  0.90           N  
ATOM   3304  CA  GLY A 202      41.551  22.613  28.973  1.00  0.90           C  
ATOM   3305  C   GLY A 202      41.036  21.425  28.168  1.00  0.90           C  
ATOM   3306  O   GLY A 202      40.813  20.355  28.730  1.00  0.90           O  
ATOM   3307  H01 GLY A 202      40.782  22.889  29.695  1.00  0.90           H  
ATOM   3308  H02 GLY A 202      42.476  22.326  29.474  1.00  0.90           H  
ATOM   3309  H05 GLY A 202      42.734  23.904  27.748  1.00  0.90           H  
ATOM   3310  N   SER A 203      40.911  21.581  26.850  1.00  0.55           N  
ATOM   3311  CA  SER A 203      40.418  20.505  25.993  1.00  0.55           C  
ATOM   3312  C   SER A 203      41.296  19.252  25.978  1.00  0.55           C  
ATOM   3313  O   SER A 203      40.808  18.164  25.687  1.00  0.55           O  
ATOM   3314  CB  SER A 203      40.250  20.999  24.554  1.00  0.55           C  
ATOM   3315  OG  SER A 203      39.284  22.032  24.478  1.00  0.55           O  
ATOM   3316  H01 SER A 203      39.460  20.218  26.427  1.00  0.55           H  
ATOM   3317  H02 SER A 203      39.913  20.164  23.939  1.00  0.55           H  
ATOM   3318  H03 SER A 203      41.164  22.466  26.433  1.00  0.55           H  
ATOM   3319  H04 SER A 203      41.206  21.378  24.193  1.00  0.55           H  
ATOM   3320  H05 SER A 203      39.060  22.195  23.559  1.00  0.55           H  
ATOM   3321  N   LEU A 204      42.588  19.411  26.253  1.00  0.38           N  
ATOM   3322  CA  LEU A 204      43.528  18.290  26.250  1.00  0.38           C  
ATOM   3323  C   LEU A 204      43.679  17.636  27.626  1.00  0.38           C  
ATOM   3324  O   LEU A 204      44.447  16.686  27.781  1.00  0.38           O  
ATOM   3325  CB  LEU A 204      44.897  18.763  25.749  1.00  0.38           C  
ATOM   3326  CG  LEU A 204      44.889  19.313  24.327  1.00  0.38           C  
ATOM   3327  CD1 LEU A 204      46.234  19.870  23.961  1.00  0.38           C  
ATOM   3328  CD2 LEU A 204      44.516  18.213  23.384  1.00  0.38           C  
ATOM   3329  H01 LEU A 204      43.120  17.534  25.580  1.00  0.38           H  
ATOM   3330  H02 LEU A 204      45.546  17.887  25.741  1.00  0.38           H  
ATOM   3331  H03 LEU A 204      45.253  19.547  26.417  1.00  0.38           H  
ATOM   3332  H04 LEU A 204      44.161  20.122  24.262  1.00  0.38           H  
ATOM   3333  H05 LEU A 204      46.971  19.067  23.957  1.00  0.38           H  
ATOM   3334  H06 LEU A 204      42.931  20.336  26.471  1.00  0.38           H  
ATOM   3335  H07 LEU A 204      46.184  20.321  22.970  1.00  0.38           H  
ATOM   3336  H08 LEU A 204      46.525  20.626  24.690  1.00  0.38           H  
ATOM   3337  H09 LEU A 204      43.634  18.507  22.815  1.00  0.38           H  
ATOM   3338  H10 LEU A 204      45.343  18.024  22.700  1.00  0.38           H  
ATOM   3339  H11 LEU A 204      44.297  17.307  23.950  1.00  0.38           H  
ATOM   3340  N   SER A 205      42.940  18.135  28.610  1.00  0.86           N  
ATOM   3341  CA  SER A 205      43.004  17.618  29.967  1.00  0.86           C  
ATOM   3342  C   SER A 205      42.537  16.171  30.091  1.00  0.86           C  
ATOM   3343  O   SER A 205      41.598  15.748  29.412  1.00  0.86           O  
ATOM   3344  CB  SER A 205      42.167  18.504  30.899  1.00  0.86           C  
ATOM   3345  OG  SER A 205      41.996  17.907  32.188  1.00  0.86           O  
ATOM   3346  H01 SER A 205      44.055  17.636  30.254  1.00  0.86           H  
ATOM   3347  H02 SER A 205      41.181  18.630  30.451  1.00  0.86           H  
ATOM   3348  H03 SER A 205      42.668  19.465  31.018  1.00  0.86           H  
ATOM   3349  H04 SER A 205      42.273  18.526  32.867  1.00  0.86           H  
ATOM   3350  H12 SER A 205      42.312  18.900  28.409  1.00  0.86           H  
ATOM   3351  N   PRO A 206      43.166  15.403  31.000  1.00  0.90           N  
ATOM   3352  CA  PRO A 206      42.817  13.995  31.230  1.00  0.90           C  
ATOM   3353  C   PRO A 206      41.433  13.815  31.858  1.00  0.90           C  
ATOM   3354  O   PRO A 206      40.881  12.722  31.832  1.00  0.90           O  
ATOM   3355  CB  PRO A 206      43.941  13.507  32.150  1.00  0.90           C  
ATOM   3356  CG  PRO A 206      44.337  14.736  32.904  1.00  0.90           C  
ATOM   3357  CD  PRO A 206      44.347  15.783  31.798  1.00  0.90           C  
ATOM   3358  H01 PRO A 206      44.771  13.060  31.603  1.00  0.90           H  
ATOM   3359  H02 PRO A 206      43.582  12.733  32.828  1.00  0.90           H  
ATOM   3360  H03 PRO A 206      45.284  14.644  33.436  1.00  0.90           H  
ATOM   3361  H04 PRO A 206      43.609  14.981  33.678  1.00  0.90           H  
ATOM   3362  H05 PRO A 206      42.744  13.427  30.302  1.00  0.90           H  
ATOM   3363  H06 PRO A 206      44.315  16.809  32.166  1.00  0.90           H  
ATOM   3364  H07 PRO A 206      45.260  15.725  31.206  1.00  0.90           H  
ATOM   3365  N   GLU A 207      40.875  14.890  32.413  1.00  0.93           N  
ATOM   3366  CA  GLU A 207      39.543  14.834  33.017  1.00  0.93           C  
ATOM   3367  C   GLU A 207      38.449  14.772  31.931  1.00  0.93           C  
ATOM   3368  O   GLU A 207      37.284  14.514  32.225  1.00  0.93           O  
ATOM   3369  CB  GLU A 207      39.329  16.052  33.928  1.00  0.93           C  
ATOM   3370  CG  GLU A 207      39.213  17.386  33.176  1.00  0.93           C  
ATOM   3371  CD  GLU A 207      39.446  18.633  34.045  1.00  0.93           C  
ATOM   3372  OE1 GLU A 207      39.374  18.529  35.296  1.00  0.93           O  
ATOM   3373  OE2 GLU A 207      39.698  19.725  33.465  1.00  0.93           O  
ATOM   3374  H01 GLU A 207      39.472  13.927  33.617  1.00  0.93           H  
ATOM   3375  H02 GLU A 207      40.211  16.126  34.564  1.00  0.93           H  
ATOM   3376  H03 GLU A 207      38.412  15.898  34.496  1.00  0.93           H  
ATOM   3377  H04 GLU A 207      38.186  17.449  32.815  1.00  0.93           H  
ATOM   3378  H05 GLU A 207      39.949  17.389  32.372  1.00  0.93           H  
ATOM   3379  H08 GLU A 207      41.383  15.763  32.417  1.00  0.93           H  
ATOM   3380  N   HIS A 208      38.829  15.000  30.677  1.00  0.90           N  
ATOM   3381  CA  HIS A 208      37.892  14.971  29.558  1.00  0.90           C  
ATOM   3382  C   HIS A 208      38.249  13.787  28.676  1.00  0.90           C  
ATOM   3383  O   HIS A 208      39.326  13.207  28.816  1.00  0.90           O  
ATOM   3384  CB  HIS A 208      38.038  16.246  28.704  1.00  0.90           C  
ATOM   3385  CG  HIS A 208      37.652  17.504  29.417  1.00  0.90           C  
ATOM   3386  CD2 HIS A 208      38.369  18.622  29.697  1.00  0.90           C  
ATOM   3387  ND1 HIS A 208      36.401  17.707  29.954  1.00  0.90           N  
ATOM   3388  CE1 HIS A 208      36.358  18.888  30.538  1.00  0.90           C  
ATOM   3389  NE2 HIS A 208      37.539  19.468  30.398  1.00  0.90           N  
ATOM   3390  H01 HIS A 208      36.875  14.900  29.943  1.00  0.90           H  
ATOM   3391  H02 HIS A 208      37.356  16.140  27.861  1.00  0.90           H  
ATOM   3392  H03 HIS A 208      39.079  16.333  28.393  1.00  0.90           H  
ATOM   3393  H04 HIS A 208      39.405  18.814  29.419  1.00  0.90           H  
ATOM   3394  H05 HIS A 208      35.495  19.315  31.050  1.00  0.90           H  
ATOM   3395  H06 HIS A 208      39.801  15.201  30.492  1.00  0.90           H  
ATOM   3396  H07 HIS A 208      37.790  20.381  30.748  1.00  0.90           H  
ATOM   3397  N   GLY A 209      37.356  13.435  27.759  1.00  0.93           N  
ATOM   3398  CA  GLY A 209      37.660  12.376  26.827  1.00  0.93           C  
ATOM   3399  C   GLY A 209      38.721  12.919  25.877  1.00  0.93           C  
ATOM   3400  O   GLY A 209      39.069  14.114  25.926  1.00  0.93           O  
ATOM   3401  H01 GLY A 209      36.768  12.066  26.282  1.00  0.93           H  
ATOM   3402  H02 GLY A 209      38.042  11.505  27.359  1.00  0.93           H  
ATOM   3403  H08 GLY A 209      36.465  13.908  27.714  1.00  0.93           H  
ATOM   3404  N   PRO A 210      39.263  12.086  24.988  1.00  0.76           N  
ATOM   3405  CA  PRO A 210      40.288  12.606  24.079  1.00  0.76           C  
ATOM   3406  C   PRO A 210      39.778  13.663  23.094  1.00  0.76           C  
ATOM   3407  O   PRO A 210      38.660  13.587  22.581  1.00  0.76           O  
ATOM   3408  CB  PRO A 210      40.786  11.349  23.361  1.00  0.76           C  
ATOM   3409  CG  PRO A 210      39.591  10.464  23.365  1.00  0.76           C  
ATOM   3410  CD  PRO A 210      38.987  10.661  24.737  1.00  0.76           C  
ATOM   3411  H01 PRO A 210      41.655  10.898  23.840  1.00  0.76           H  
ATOM   3412  H02 PRO A 210      41.101  11.578  22.343  1.00  0.76           H  
ATOM   3413  H03 PRO A 210      41.067  13.142  24.621  1.00  0.76           H  
ATOM   3414  H04 PRO A 210      39.843   9.422  23.166  1.00  0.76           H  
ATOM   3415  H05 PRO A 210      38.888  10.759  22.586  1.00  0.76           H  
ATOM   3416  H06 PRO A 210      37.930  10.400  24.795  1.00  0.76           H  
ATOM   3417  H07 PRO A 210      39.471  10.026  25.479  1.00  0.76           H  
ATOM   3418  N   VAL A 211      40.602  14.675  22.881  1.00  0.76           N  
ATOM   3419  CA  VAL A 211      40.282  15.726  21.938  1.00  0.76           C  
ATOM   3420  C   VAL A 211      40.169  15.062  20.561  1.00  0.76           C  
ATOM   3421  O   VAL A 211      40.857  14.077  20.271  1.00  0.76           O  
ATOM   3422  CB  VAL A 211      41.410  16.803  21.924  1.00  0.76           C  
ATOM   3423  CG1 VAL A 211      42.707  16.214  21.387  1.00  0.76           C  
ATOM   3424  CG2 VAL A 211      41.012  18.004  21.101  1.00  0.76           C  
ATOM   3425  H01 VAL A 211      39.353  16.226  22.211  1.00  0.76           H  
ATOM   3426  H02 VAL A 211      41.566  17.129  22.952  1.00  0.76           H  
ATOM   3427  H03 VAL A 211      43.500  16.353  22.122  1.00  0.76           H  
ATOM   3428  H04 VAL A 211      42.572  15.149  21.196  1.00  0.76           H  
ATOM   3429  H05 VAL A 211      42.979  16.718  20.460  1.00  0.76           H  
ATOM   3430  H06 VAL A 211      40.120  18.459  21.532  1.00  0.76           H  
ATOM   3431  H07 VAL A 211      41.825  18.730  21.099  1.00  0.76           H  
ATOM   3432  H08 VAL A 211      41.475  14.716  23.388  1.00  0.76           H  
ATOM   3433  H09 VAL A 211      40.802  17.691  20.078  1.00  0.76           H  
ATOM   3434  N   VAL A 212      39.245  15.536  19.744  1.00  0.79           N  
ATOM   3435  CA  VAL A 212      39.108  15.008  18.399  1.00  0.79           C  
ATOM   3436  C   VAL A 212      39.901  15.943  17.467  1.00  0.79           C  
ATOM   3437  O   VAL A 212      39.643  17.148  17.440  1.00  0.79           O  
ATOM   3438  CB  VAL A 212      37.631  14.970  17.970  1.00  0.79           C  
ATOM   3439  CG1 VAL A 212      37.515  14.639  16.490  1.00  0.79           C  
ATOM   3440  CG2 VAL A 212      36.868  13.953  18.804  1.00  0.79           C  
ATOM   3441  H01 VAL A 212      39.486  13.987  18.353  1.00  0.79           H  
ATOM   3442  H02 VAL A 212      37.195  15.955  18.137  1.00  0.79           H  
ATOM   3443  H03 VAL A 212      37.012  15.457  15.974  1.00  0.79           H  
ATOM   3444  H04 VAL A 212      38.511  14.502  16.069  1.00  0.79           H  
ATOM   3445  H05 VAL A 212      36.938  13.722  16.366  1.00  0.79           H  
ATOM   3446  H06 VAL A 212      35.887  13.784  18.361  1.00  0.79           H  
ATOM   3447  H07 VAL A 212      37.422  13.014  18.829  1.00  0.79           H  
ATOM   3448  H08 VAL A 212      36.747  14.332  19.819  1.00  0.79           H  
ATOM   3449  H10 VAL A 212      38.629  16.272  20.058  1.00  0.79           H  
ATOM   3450  N   VAL A 213      40.894  15.407  16.759  1.00  0.66           N  
ATOM   3451  CA  VAL A 213      41.702  16.190  15.828  1.00  0.66           C  
ATOM   3452  C   VAL A 213      41.403  15.702  14.406  1.00  0.66           C  
ATOM   3453  O   VAL A 213      41.349  14.494  14.144  1.00  0.66           O  
ATOM   3454  CB  VAL A 213      43.235  16.024  16.110  1.00  0.66           C  
ATOM   3455  CG1 VAL A 213      44.047  16.910  15.180  1.00  0.66           C  
ATOM   3456  CG2 VAL A 213      43.565  16.321  17.575  1.00  0.66           C  
ATOM   3457  H01 VAL A 213      41.450  17.244  15.949  1.00  0.66           H  
ATOM   3458  H02 VAL A 213      43.503  14.986  15.916  1.00  0.66           H  
ATOM   3459  H03 VAL A 213      45.027  16.462  15.016  1.00  0.66           H  
ATOM   3460  H04 VAL A 213      43.529  17.008  14.226  1.00  0.66           H  
ATOM   3461  H05 VAL A 213      44.169  17.895  15.630  1.00  0.66           H  
ATOM   3462  H06 VAL A 213      44.375  17.049  17.624  1.00  0.66           H  
ATOM   3463  H07 VAL A 213      42.683  16.726  18.072  1.00  0.66           H  
ATOM   3464  H08 VAL A 213      43.873  15.401  18.072  1.00  0.66           H  
ATOM   3465  H09 VAL A 213      41.095  14.424  16.870  1.00  0.66           H  
ATOM   3466  N   HIS A 214      41.185  16.627  13.477  1.00  0.86           N  
ATOM   3467  CA  HIS A 214      40.909  16.225  12.107  1.00  0.86           C  
ATOM   3468  C   HIS A 214      41.386  17.241  11.091  1.00  0.86           C  
ATOM   3469  O   HIS A 214      41.696  18.391  11.424  1.00  0.86           O  
ATOM   3470  CB  HIS A 214      39.414  15.925  11.892  1.00  0.86           C  
ATOM   3471  CG  HIS A 214      38.578  17.131  11.579  1.00  0.86           C  
ATOM   3472  CD2 HIS A 214      37.794  17.906  12.367  1.00  0.86           C  
ATOM   3473  ND1 HIS A 214      38.468  17.646  10.306  1.00  0.86           N  
ATOM   3474  CE1 HIS A 214      37.652  18.685  10.321  1.00  0.86           C  
ATOM   3475  NE2 HIS A 214      37.230  18.866  11.561  1.00  0.86           N  
ATOM   3476  H01 HIS A 214      41.477  15.308  11.947  1.00  0.86           H  
ATOM   3477  H02 HIS A 214      39.039  15.523  12.833  1.00  0.86           H  
ATOM   3478  H03 HIS A 214      39.322  15.222  11.064  1.00  0.86           H  
ATOM   3479  H04 HIS A 214      37.639  17.790  13.440  1.00  0.86           H  
ATOM   3480  H05 HIS A 214      37.374  19.290   9.458  1.00  0.86           H  
ATOM   3481  H06 HIS A 214      36.597  19.591  11.866  1.00  0.86           H  
ATOM   3482  H09 HIS A 214      41.211  17.607  13.722  1.00  0.86           H  
ATOM   3483  N   SER A 215      41.554  16.761   9.869  1.00  0.48           N  
ATOM   3484  CA  SER A 215      41.955  17.586   8.748  1.00  0.48           C  
ATOM   3485  C   SER A 215      41.051  17.008   7.682  1.00  0.48           C  
ATOM   3486  O   SER A 215      39.910  16.677   7.990  1.00  0.48           O  
ATOM   3487  CB  SER A 215      43.435  17.402   8.430  1.00  0.48           C  
ATOM   3488  OG  SER A 215      43.853  16.065   8.651  1.00  0.48           O  
ATOM   3489  H01 SER A 215      41.859  18.663   8.888  1.00  0.48           H  
ATOM   3490  H02 SER A 215      44.009  18.052   9.090  1.00  0.48           H  
ATOM   3491  H03 SER A 215      43.608  17.660   7.385  1.00  0.48           H  
ATOM   3492  H04 SER A 215      43.971  15.623   7.807  1.00  0.48           H  
ATOM   3493  H07 SER A 215      41.396  15.776   9.711  1.00  0.48           H  
ATOM   3494  N   SER A 216      41.501  16.900   6.443  1.00  0.59           N  
ATOM   3495  CA  SER A 216      40.634  16.306   5.439  1.00  0.59           C  
ATOM   3496  C   SER A 216      40.709  14.782   5.570  1.00  0.59           C  
ATOM   3497  O   SER A 216      39.690  14.102   5.678  1.00  0.59           O  
ATOM   3498  CB  SER A 216      41.031  16.746   4.038  1.00  0.59           C  
ATOM   3499  OG  SER A 216      40.094  16.229   3.118  1.00  0.59           O  
ATOM   3500  H01 SER A 216      39.610  16.642   5.602  1.00  0.59           H  
ATOM   3501  H02 SER A 216      42.028  16.374   3.801  1.00  0.59           H  
ATOM   3502  H03 SER A 216      41.038  17.835   3.983  1.00  0.59           H  
ATOM   3503  H04 SER A 216      39.824  15.350   3.395  1.00  0.59           H  
ATOM   3504  H05 SER A 216      42.427  17.223   6.200  1.00  0.59           H  
ATOM   3505  N   ALA A 217      41.927  14.255   5.576  1.00  0.69           N  
ATOM   3506  CA  ALA A 217      42.125  12.820   5.716  1.00  0.69           C  
ATOM   3507  C   ALA A 217      42.306  12.424   7.177  1.00  0.69           C  
ATOM   3508  O   ALA A 217      42.079  11.271   7.544  1.00  0.69           O  
ATOM   3509  CB  ALA A 217      43.343  12.375   4.907  1.00  0.69           C  
ATOM   3510  H01 ALA A 217      41.233  12.322   5.335  1.00  0.69           H  
ATOM   3511  H02 ALA A 217      44.195  12.247   5.575  1.00  0.69           H  
ATOM   3512  H03 ALA A 217      43.125  11.429   4.412  1.00  0.69           H  
ATOM   3513  H04 ALA A 217      43.579  13.131   4.159  1.00  0.69           H  
ATOM   3514  H05 ALA A 217      42.730  14.860   5.482  1.00  0.69           H  
ATOM   3515  N   GLY A 218      42.730  13.376   8.006  1.00  0.93           N  
ATOM   3516  CA  GLY A 218      42.956  13.081   9.411  1.00  0.93           C  
ATOM   3517  C   GLY A 218      44.299  12.418   9.659  1.00  0.93           C  
ATOM   3518  O   GLY A 218      44.451  11.667  10.617  1.00  0.93           O  
ATOM   3519  H01 GLY A 218      42.180  12.385   9.731  1.00  0.93           H  
ATOM   3520  H02 GLY A 218      42.916  14.013   9.975  1.00  0.93           H  
ATOM   3521  H05 GLY A 218      42.896  14.309   7.656  1.00  0.93           H  
ATOM   3522  N   ILE A 219      45.291  12.709   8.821  1.00  0.66           N  
ATOM   3523  CA  ILE A 219      46.617  12.115   8.998  1.00  0.66           C  
ATOM   3524  C   ILE A 219      47.817  13.058   8.822  1.00  0.66           C  
ATOM   3525  O   ILE A 219      48.801  12.946   9.554  1.00  0.66           O  
ATOM   3526  CB  ILE A 219      46.825  10.861   8.079  1.00  0.66           C  
ATOM   3527  CG1 ILE A 219      46.740  11.250   6.599  1.00  0.66           C  
ATOM   3528  CG2 ILE A 219      45.793   9.783   8.400  1.00  0.66           C  
ATOM   3529  CD1 ILE A 219      47.003  10.082   5.650  1.00  0.66           C  
ATOM   3530  H01 ILE A 219      46.607  11.833  10.051  1.00  0.66           H  
ATOM   3531  H02 ILE A 219      47.820  10.461   8.274  1.00  0.66           H  
ATOM   3532  H03 ILE A 219      45.127  13.346   8.055  1.00  0.66           H  
ATOM   3533  H04 ILE A 219      47.515  11.994   6.417  1.00  0.66           H  
ATOM   3534  H05 ILE A 219      45.742  11.640   6.400  1.00  0.66           H  
ATOM   3535  H06 ILE A 219      44.882   9.973   7.833  1.00  0.66           H  
ATOM   3536  H07 ILE A 219      46.192   8.805   8.129  1.00  0.66           H  
ATOM   3537  H08 ILE A 219      45.567   9.801   9.466  1.00  0.66           H  
ATOM   3538  H09 ILE A 219      48.018   9.714   5.800  1.00  0.66           H  
ATOM   3539  H10 ILE A 219      46.293   9.281   5.854  1.00  0.66           H  
ATOM   3540  H11 ILE A 219      46.887  10.417   4.619  1.00  0.66           H  
ATOM   3541  N   GLY A 220      47.747  13.979   7.855  1.00  0.93           N  
ATOM   3542  CA  GLY A 220      48.862  14.891   7.598  1.00  0.93           C  
ATOM   3543  C   GLY A 220      49.008  16.025   8.592  1.00  0.93           C  
ATOM   3544  O   GLY A 220      49.875  15.995   9.471  1.00  0.93           O  
ATOM   3545  H01 GLY A 220      48.656  15.357   6.635  1.00  0.93           H  
ATOM   3546  H02 GLY A 220      49.784  14.310   7.610  1.00  0.93           H  
ATOM   3547  H12 GLY A 220      46.911  14.046   7.293  1.00  0.93           H  
ATOM   3548  N   ARG A 221      48.169  17.045   8.434  1.00  0.76           N  
ATOM   3549  CA  ARG A 221      48.159  18.183   9.345  1.00  0.76           C  
ATOM   3550  C   ARG A 221      47.808  17.690  10.769  1.00  0.76           C  
ATOM   3551  O   ARG A 221      48.374  18.168  11.748  1.00  0.76           O  
ATOM   3552  CB  ARG A 221      47.155  19.234   8.851  1.00  0.76           C  
ATOM   3553  CG  ARG A 221      47.630  19.941   7.586  1.00  0.76           C  
ATOM   3554  CD  ARG A 221      46.534  20.699   6.869  1.00  0.76           C  
ATOM   3555  NE  ARG A 221      45.613  19.803   6.170  1.00  0.76           N  
ATOM   3556  CZ  ARG A 221      44.615  20.218   5.396  1.00  0.76           C  
ATOM   3557  NH1 ARG A 221      44.419  21.518   5.220  1.00  0.76           N  
ATOM   3558  NH2 ARG A 221      43.796  19.342   4.821  1.00  0.76           N  
ATOM   3559  H01 ARG A 221      49.143  18.650   9.375  1.00  0.76           H  
ATOM   3560  H02 ARG A 221      47.050  19.986   9.633  1.00  0.76           H  
ATOM   3561  H03 ARG A 221      47.520  17.031   7.660  1.00  0.76           H  
ATOM   3562  H04 ARG A 221      46.205  18.741   8.642  1.00  0.76           H  
ATOM   3563  H05 ARG A 221      47.985  19.170   6.903  1.00  0.76           H  
ATOM   3564  H06 ARG A 221      48.416  20.645   7.858  1.00  0.76           H  
ATOM   3565  H07 ARG A 221      47.003  21.345   6.126  1.00  0.76           H  
ATOM   3566  H08 ARG A 221      45.973  21.281   7.599  1.00  0.76           H  
ATOM   3567  H09 ARG A 221      45.743  18.808   6.282  1.00  0.76           H  
ATOM   3568  H10 ARG A 221      43.656  21.840   4.642  1.00  0.76           H  
ATOM   3569  H11 ARG A 221      45.033  22.186   5.664  1.00  0.76           H  
ATOM   3570  H12 ARG A 221      43.936  18.352   4.962  1.00  0.76           H  
ATOM   3571  H13 ARG A 221      43.034  19.667   4.243  1.00  0.76           H  
ATOM   3572  N   SER A 222      46.878  16.731  10.868  1.00  0.86           N  
ATOM   3573  CA  SER A 222      46.475  16.139  12.155  1.00  0.86           C  
ATOM   3574  C   SER A 222      47.667  15.475  12.829  1.00  0.86           C  
ATOM   3575  O   SER A 222      47.875  15.643  14.025  1.00  0.86           O  
ATOM   3576  CB  SER A 222      45.407  15.078  11.938  1.00  0.86           C  
ATOM   3577  OG  SER A 222      44.243  15.661  11.391  1.00  0.86           O  
ATOM   3578  H01 SER A 222      46.087  16.941  12.783  1.00  0.86           H  
ATOM   3579  H02 SER A 222      45.159  14.623  12.897  1.00  0.86           H  
ATOM   3580  H03 SER A 222      45.786  14.319  11.253  1.00  0.86           H  
ATOM   3581  H04 SER A 222      43.939  15.134  10.649  1.00  0.86           H  
ATOM   3582  H14 SER A 222      46.434  16.400  10.024  1.00  0.86           H  
ATOM   3583  N   GLY A 223      48.419  14.697  12.052  1.00  0.90           N  
ATOM   3584  CA  GLY A 223      49.595  14.028  12.567  1.00  0.90           C  
ATOM   3585  C   GLY A 223      50.638  15.031  13.043  1.00  0.90           C  
ATOM   3586  O   GLY A 223      51.259  14.818  14.082  1.00  0.90           O  
ATOM   3587  H01 GLY A 223      50.031  13.433  11.765  1.00  0.90           H  
ATOM   3588  H02 GLY A 223      49.305  13.392  13.403  1.00  0.90           H  
ATOM   3589  H05 GLY A 223      48.163  14.571  11.083  1.00  0.90           H  
ATOM   3590  N   THR A 224      50.823  16.123  12.300  1.00  0.93           N  
ATOM   3591  CA  THR A 224      51.786  17.157  12.667  1.00  0.93           C  
ATOM   3592  C   THR A 224      51.410  17.807  13.999  1.00  0.93           C  
ATOM   3593  O   THR A 224      52.260  17.989  14.866  1.00  0.93           O  
ATOM   3594  CB  THR A 224      51.886  18.239  11.581  1.00  0.93           C  
ATOM   3595  CG2 THR A 224      52.953  19.277  11.957  1.00  0.93           C  
ATOM   3596  OG1 THR A 224      52.224  17.621  10.325  1.00  0.93           O  
ATOM   3597  H01 THR A 224      52.756  16.671  12.768  1.00  0.93           H  
ATOM   3598  H02 THR A 224      50.926  18.747  11.493  1.00  0.93           H  
ATOM   3599  H03 THR A 224      50.280  16.238  11.457  1.00  0.93           H  
ATOM   3600  H04 THR A 224      53.832  19.139  11.327  1.00  0.93           H  
ATOM   3601  H05 THR A 224      52.554  20.280  11.807  1.00  0.93           H  
ATOM   3602  H06 THR A 224      53.233  19.149  13.003  1.00  0.93           H  
ATOM   3603  H07 THR A 224      52.133  18.263   9.617  1.00  0.93           H  
ATOM   3604  N   PHE A 225      50.132  18.137  14.156  1.00  0.90           N  
ATOM   3605  CA  PHE A 225      49.615  18.742  15.382  1.00  0.90           C  
ATOM   3606  C   PHE A 225      49.881  17.837  16.591  1.00  0.90           C  
ATOM   3607  O   PHE A 225      50.482  18.262  17.592  1.00  0.90           O  
ATOM   3608  CB  PHE A 225      48.101  18.999  15.235  1.00  0.90           C  
ATOM   3609  CG  PHE A 225      47.448  19.591  16.469  1.00  0.90           C  
ATOM   3610  CD1 PHE A 225      47.426  20.969  16.677  1.00  0.90           C  
ATOM   3611  CD2 PHE A 225      46.855  18.770  17.424  1.00  0.90           C  
ATOM   3612  CE1 PHE A 225      46.829  21.508  17.817  1.00  0.90           C  
ATOM   3613  CE2 PHE A 225      46.259  19.308  18.562  1.00  0.90           C  
ATOM   3614  CZ  PHE A 225      46.246  20.676  18.758  1.00  0.90           C  
ATOM   3615  H01 PHE A 225      50.129  19.689  15.547  1.00  0.90           H  
ATOM   3616  H02 PHE A 225      47.634  18.028  15.069  1.00  0.90           H  
ATOM   3617  H03 PHE A 225      47.950  19.688  14.404  1.00  0.90           H  
ATOM   3618  H04 PHE A 225      47.880  21.633  15.941  1.00  0.90           H  
ATOM   3619  H05 PHE A 225      46.857  17.690  17.279  1.00  0.90           H  
ATOM   3620  H06 PHE A 225      46.821  22.588  17.967  1.00  0.90           H  
ATOM   3621  H07 PHE A 225      45.802  18.649  19.300  1.00  0.90           H  
ATOM   3622  H08 PHE A 225      49.491  17.962  13.396  1.00  0.90           H  
ATOM   3623  H09 PHE A 225      45.779  21.098  19.648  1.00  0.90           H  
ATOM   3624  N   CYS A 226      49.442  16.588  16.495  1.00  0.93           N  
ATOM   3625  CA  CYS A 226      49.614  15.631  17.584  1.00  0.93           C  
ATOM   3626  C   CYS A 226      51.069  15.323  17.905  1.00  0.93           C  
ATOM   3627  O   CYS A 226      51.435  15.257  19.077  1.00  0.93           O  
ATOM   3628  CB  CYS A 226      48.832  14.346  17.297  1.00  0.93           C  
ATOM   3629  SG  CYS A 226      47.055  14.674  17.180  1.00  0.93           S  
ATOM   3630  H01 CYS A 226      49.209  16.108  18.476  1.00  0.93           H  
ATOM   3631  H02 CYS A 226      49.001  13.649  18.117  1.00  0.93           H  
ATOM   3632  H03 CYS A 226      49.179  13.921  16.355  1.00  0.93           H  
ATOM   3633  H04 CYS A 226      46.588  14.197  16.018  1.00  0.93           H  
ATOM   3634  H10 CYS A 226      48.978  16.293  15.648  1.00  0.93           H  
ATOM   3635  N   LEU A 227      51.908  15.167  16.884  1.00  0.90           N  
ATOM   3636  CA  LEU A 227      53.320  14.872  17.119  1.00  0.90           C  
ATOM   3637  C   LEU A 227      53.982  15.973  17.939  1.00  0.90           C  
ATOM   3638  O   LEU A 227      54.666  15.680  18.915  1.00  0.90           O  
ATOM   3639  CB  LEU A 227      54.078  14.667  15.798  1.00  0.90           C  
ATOM   3640  CG  LEU A 227      55.571  14.344  15.924  1.00  0.90           C  
ATOM   3641  CD1 LEU A 227      55.755  13.038  16.709  1.00  0.90           C  
ATOM   3642  CD2 LEU A 227      56.197  14.267  14.523  1.00  0.90           C  
ATOM   3643  H01 LEU A 227      53.365  13.942  17.686  1.00  0.90           H  
ATOM   3644  H02 LEU A 227      54.027  15.624  15.278  1.00  0.90           H  
ATOM   3645  H03 LEU A 227      53.602  13.845  15.264  1.00  0.90           H  
ATOM   3646  H04 LEU A 227      56.082  15.133  16.476  1.00  0.90           H  
ATOM   3647  H05 LEU A 227      51.566  15.253  15.938  1.00  0.90           H  
ATOM   3648  H06 LEU A 227      56.561  13.160  17.433  1.00  0.90           H  
ATOM   3649  H07 LEU A 227      54.830  12.795  17.233  1.00  0.90           H  
ATOM   3650  H08 LEU A 227      56.006  12.232  16.020  1.00  0.90           H  
ATOM   3651  H09 LEU A 227      57.213  13.880  14.600  1.00  0.90           H  
ATOM   3652  H10 LEU A 227      55.603  13.603  13.895  1.00  0.90           H  
ATOM   3653  H11 LEU A 227      56.221  15.263  14.080  1.00  0.90           H  
ATOM   3654  N   ALA A 228      53.766  17.234  17.558  1.00  0.93           N  
ATOM   3655  CA  ALA A 228      54.339  18.374  18.282  1.00  0.93           C  
ATOM   3656  C   ALA A 228      53.822  18.421  19.721  1.00  0.93           C  
ATOM   3657  O   ALA A 228      54.593  18.592  20.674  1.00  0.93           O  
ATOM   3658  CB  ALA A 228      54.013  19.701  17.561  1.00  0.93           C  
ATOM   3659  H01 ALA A 228      55.421  18.244  18.304  1.00  0.93           H  
ATOM   3660  H02 ALA A 228      53.133  20.155  18.016  1.00  0.93           H  
ATOM   3661  H03 ALA A 228      54.860  20.382  17.651  1.00  0.93           H  
ATOM   3662  H04 ALA A 228      53.815  19.504  16.507  1.00  0.93           H  
ATOM   3663  H12 ALA A 228      53.191  17.409  16.747  1.00  0.93           H  
ATOM   3664  N   ASP A 229      52.516  18.241  19.884  1.00  0.86           N  
ATOM   3665  CA  ASP A 229      51.935  18.284  21.214  1.00  0.86           C  
ATOM   3666  C   ASP A 229      52.500  17.199  22.121  1.00  0.86           C  
ATOM   3667  O   ASP A 229      52.957  17.493  23.231  1.00  0.86           O  
ATOM   3668  CB  ASP A 229      50.417  18.189  21.165  1.00  0.86           C  
ATOM   3669  CG  ASP A 229      49.801  18.339  22.537  1.00  0.86           C  
ATOM   3670  OD1 ASP A 229      50.021  19.377  23.188  1.00  0.86           O  
ATOM   3671  OD2 ASP A 229      49.131  17.403  22.982  1.00  0.86           O  
ATOM   3672  H01 ASP A 229      52.207  19.251  21.638  1.00  0.86           H  
ATOM   3673  H02 ASP A 229      50.152  17.204  20.780  1.00  0.86           H  
ATOM   3674  H03 ASP A 229      50.034  18.978  20.517  1.00  0.86           H  
ATOM   3675  H05 ASP A 229      51.926  18.074  19.081  1.00  0.86           H  
ATOM   3676  N   THR A 230      52.486  15.956  21.649  1.00  0.93           N  
ATOM   3677  CA  THR A 230      53.020  14.849  22.438  1.00  0.93           C  
ATOM   3678  C   THR A 230      54.487  15.052  22.788  1.00  0.93           C  
ATOM   3679  O   THR A 230      54.865  14.832  23.937  1.00  0.93           O  
ATOM   3680  CB  THR A 230      52.824  13.478  21.742  1.00  0.93           C  
ATOM   3681  CG2 THR A 230      53.557  12.360  22.494  1.00  0.93           C  
ATOM   3682  OG1 THR A 230      51.435  13.162  21.741  1.00  0.93           O  
ATOM   3683  H01 THR A 230      52.445  14.841  23.364  1.00  0.93           H  
ATOM   3684  H02 THR A 230      53.224  13.549  20.730  1.00  0.93           H  
ATOM   3685  H03 THR A 230      54.482  12.753  22.915  1.00  0.93           H  
ATOM   3686  H04 THR A 230      52.101  15.775  20.733  1.00  0.93           H  
ATOM   3687  H05 THR A 230      52.923  11.985  23.297  1.00  0.93           H  
ATOM   3688  H06 THR A 230      53.788  11.548  21.804  1.00  0.93           H  
ATOM   3689  H07 THR A 230      51.122  13.089  22.646  1.00  0.93           H  
ATOM   3690  N   CYS A 231      55.310  15.456  21.818  1.00  0.90           N  
ATOM   3691  CA  CYS A 231      56.732  15.684  22.086  1.00  0.90           C  
ATOM   3692  C   CYS A 231      56.941  16.758  23.150  1.00  0.90           C  
ATOM   3693  O   CYS A 231      57.780  16.594  24.041  1.00  0.90           O  
ATOM   3694  CB  CYS A 231      57.487  16.047  20.814  1.00  0.90           C  
ATOM   3695  SG  CYS A 231      57.696  14.655  19.684  1.00  0.90           S  
ATOM   3696  H01 CYS A 231      57.135  14.746  22.469  1.00  0.90           H  
ATOM   3697  H02 CYS A 231      58.484  16.372  21.113  1.00  0.90           H  
ATOM   3698  H03 CYS A 231      56.937  16.833  20.297  1.00  0.90           H  
ATOM   3699  H04 CYS A 231      57.428  15.051  18.432  1.00  0.90           H  
ATOM   3700  H08 CYS A 231      54.948  15.606  20.887  1.00  0.90           H  
ATOM   3701  N   LEU A 232      56.165  17.840  23.082  1.00  0.79           N  
ATOM   3702  CA  LEU A 232      56.268  18.912  24.069  1.00  0.79           C  
ATOM   3703  C   LEU A 232      55.833  18.399  25.450  1.00  0.79           C  
ATOM   3704  O   LEU A 232      56.504  18.642  26.446  1.00  0.79           O  
ATOM   3705  CB  LEU A 232      55.434  20.124  23.641  1.00  0.79           C  
ATOM   3706  CG  LEU A 232      56.062  20.877  22.470  1.00  0.79           C  
ATOM   3707  CD1 LEU A 232      55.149  21.955  21.977  1.00  0.79           C  
ATOM   3708  CD2 LEU A 232      57.375  21.463  22.910  1.00  0.79           C  
ATOM   3709  H01 LEU A 232      57.308  19.233  24.134  1.00  0.79           H  
ATOM   3710  H02 LEU A 232      55.383  20.809  24.488  1.00  0.79           H  
ATOM   3711  H03 LEU A 232      54.442  19.781  23.346  1.00  0.79           H  
ATOM   3712  H04 LEU A 232      56.229  20.181  21.648  1.00  0.79           H  
ATOM   3713  H05 LEU A 232      55.492  17.920  22.333  1.00  0.79           H  
ATOM   3714  H06 LEU A 232      54.241  21.966  22.581  1.00  0.79           H  
ATOM   3715  H07 LEU A 232      55.649  22.920  22.057  1.00  0.79           H  
ATOM   3716  H08 LEU A 232      54.890  21.764  20.936  1.00  0.79           H  
ATOM   3717  H09 LEU A 232      58.105  21.360  22.107  1.00  0.79           H  
ATOM   3718  H10 LEU A 232      57.242  22.519  23.146  1.00  0.79           H  
ATOM   3719  H11 LEU A 232      57.731  20.935  23.794  1.00  0.79           H  
ATOM   3720  N   LEU A 233      54.720  17.672  25.496  1.00  0.83           N  
ATOM   3721  CA  LEU A 233      54.220  17.111  26.751  1.00  0.83           C  
ATOM   3722  C   LEU A 233      55.265  16.167  27.362  1.00  0.83           C  
ATOM   3723  O   LEU A 233      55.572  16.256  28.559  1.00  0.83           O  
ATOM   3724  CB  LEU A 233      52.894  16.378  26.518  1.00  0.83           C  
ATOM   3725  CG  LEU A 233      52.340  15.600  27.708  1.00  0.83           C  
ATOM   3726  CD1 LEU A 233      52.104  16.533  28.875  1.00  0.83           C  
ATOM   3727  CD2 LEU A 233      51.059  14.921  27.307  1.00  0.83           C  
ATOM   3728  H01 LEU A 233      54.039  17.925  27.453  1.00  0.83           H  
ATOM   3729  H02 LEU A 233      53.103  15.632  25.752  1.00  0.83           H  
ATOM   3730  H03 LEU A 233      52.149  17.119  26.228  1.00  0.83           H  
ATOM   3731  H04 LEU A 233      53.062  14.844  28.016  1.00  0.83           H  
ATOM   3732  H05 LEU A 233      51.068  16.448  29.203  1.00  0.83           H  
ATOM   3733  H06 LEU A 233      52.768  16.264  29.696  1.00  0.83           H  
ATOM   3734  H07 LEU A 233      52.304  17.559  28.567  1.00  0.83           H  
ATOM   3735  H08 LEU A 233      50.298  15.674  27.102  1.00  0.83           H  
ATOM   3736  H09 LEU A 233      51.229  14.324  26.411  1.00  0.83           H  
ATOM   3737  H10 LEU A 233      50.721  14.275  28.117  1.00  0.83           H  
ATOM   3738  H12 LEU A 233      54.207  17.503  24.643  1.00  0.83           H  
ATOM   3739  N   LEU A 234      55.851  15.304  26.533  1.00  0.72           N  
ATOM   3740  CA  LEU A 234      56.870  14.376  27.002  1.00  0.72           C  
ATOM   3741  C   LEU A 234      58.027  15.098  27.687  1.00  0.72           C  
ATOM   3742  O   LEU A 234      58.355  14.786  28.834  1.00  0.72           O  
ATOM   3743  CB  LEU A 234      57.405  13.511  25.866  1.00  0.72           C  
ATOM   3744  CG  LEU A 234      56.527  12.327  25.477  1.00  0.72           C  
ATOM   3745  CD1 LEU A 234      57.121  11.645  24.267  1.00  0.72           C  
ATOM   3746  CD2 LEU A 234      56.400  11.355  26.636  1.00  0.72           C  
ATOM   3747  H01 LEU A 234      56.385  13.732  27.735  1.00  0.72           H  
ATOM   3748  H02 LEU A 234      58.341  13.085  26.228  1.00  0.72           H  
ATOM   3749  H03 LEU A 234      57.525  14.145  24.987  1.00  0.72           H  
ATOM   3750  H04 LEU A 234      55.527  12.683  25.231  1.00  0.72           H  
ATOM   3751  H05 LEU A 234      58.132  11.310  24.499  1.00  0.72           H  
ATOM   3752  H06 LEU A 234      56.507  10.786  23.996  1.00  0.72           H  
ATOM   3753  H07 LEU A 234      57.154  12.347  23.433  1.00  0.72           H  
ATOM   3754  H08 LEU A 234      55.351  11.096  26.779  1.00  0.72           H  
ATOM   3755  H09 LEU A 234      56.970  10.452  26.418  1.00  0.72           H  
ATOM   3756  H10 LEU A 234      56.786  11.819  27.544  1.00  0.72           H  
ATOM   3757  H11 LEU A 234      55.583  15.293  25.559  1.00  0.72           H  
ATOM   3758  N   MET A 235      58.629  16.078  27.016  1.00  0.69           N  
ATOM   3759  CA  MET A 235      59.736  16.799  27.629  1.00  0.69           C  
ATOM   3760  C   MET A 235      59.293  17.661  28.814  1.00  0.69           C  
ATOM   3761  O   MET A 235      60.090  17.963  29.691  1.00  0.69           O  
ATOM   3762  CB  MET A 235      60.506  17.625  26.604  1.00  0.69           C  
ATOM   3763  CG  MET A 235      59.759  18.779  26.000  1.00  0.69           C  
ATOM   3764  SD  MET A 235      60.886  19.690  24.913  1.00  0.69           S  
ATOM   3765  CE  MET A 235      61.196  18.451  23.629  1.00  0.69           C  
ATOM   3766  H01 MET A 235      60.412  16.042  28.025  1.00  0.69           H  
ATOM   3767  H02 MET A 235      60.720  16.947  25.778  1.00  0.69           H  
ATOM   3768  H03 MET A 235      61.396  18.021  27.093  1.00  0.69           H  
ATOM   3769  H04 MET A 235      59.388  19.436  26.787  1.00  0.69           H  
ATOM   3770  H05 MET A 235      58.912  18.408  25.424  1.00  0.69           H  
ATOM   3771  H06 MET A 235      62.219  18.086  23.716  1.00  0.69           H  
ATOM   3772  H07 MET A 235      60.503  17.619  23.751  1.00  0.69           H  
ATOM   3773  H08 MET A 235      61.054  18.902  22.647  1.00  0.69           H  
ATOM   3774  H11 MET A 235      58.319  16.320  26.086  1.00  0.69           H  
ATOM   3775  N   ASP A 236      58.011  17.999  28.868  1.00  0.79           N  
ATOM   3776  CA  ASP A 236      57.464  18.799  29.964  1.00  0.79           C  
ATOM   3777  C   ASP A 236      57.385  17.938  31.230  1.00  0.79           C  
ATOM   3778  O   ASP A 236      57.793  18.369  32.316  1.00  0.79           O  
ATOM   3779  CB  ASP A 236      56.064  19.284  29.581  1.00  0.79           C  
ATOM   3780  CG  ASP A 236      55.583  20.442  30.417  1.00  0.79           C  
ATOM   3781  OD1 ASP A 236      56.359  21.010  31.208  1.00  0.79           O  
ATOM   3782  OD2 ASP A 236      54.407  20.806  30.253  1.00  0.79           O  
ATOM   3783  H01 ASP A 236      58.107  19.658  30.153  1.00  0.79           H  
ATOM   3784  H02 ASP A 236      55.378  18.455  29.754  1.00  0.79           H  
ATOM   3785  H03 ASP A 236      56.079  19.594  28.536  1.00  0.79           H  
ATOM   3786  H09 ASP A 236      57.393  17.694  28.129  1.00  0.79           H  
ATOM   3787  N   LYS A 237      56.878  16.710  31.081  1.00  0.79           N  
ATOM   3788  CA  LYS A 237      56.744  15.782  32.210  1.00  0.79           C  
ATOM   3789  C   LYS A 237      58.092  15.577  32.883  1.00  0.79           C  
ATOM   3790  O   LYS A 237      58.193  15.555  34.103  1.00  0.79           O  
ATOM   3791  CB  LYS A 237      56.216  14.404  31.755  1.00  0.79           C  
ATOM   3792  CG  LYS A 237      54.828  14.417  31.101  1.00  0.79           C  
ATOM   3793  CD  LYS A 237      54.323  12.998  30.765  1.00  0.79           C  
ATOM   3794  CE  LYS A 237      53.450  12.405  31.886  1.00  0.79           C  
ATOM   3795  NZ  LYS A 237      52.109  13.084  32.013  1.00  0.79           N  
ATOM   3796  H01 LYS A 237      56.031  16.224  32.906  1.00  0.79           H  
ATOM   3797  H02 LYS A 237      56.117  13.806  32.661  1.00  0.79           H  
ATOM   3798  H03 LYS A 237      56.924  13.992  31.036  1.00  0.79           H  
ATOM   3799  H04 LYS A 237      56.578  16.412  30.164  1.00  0.79           H  
ATOM   3800  H05 LYS A 237      54.907  14.972  30.166  1.00  0.79           H  
ATOM   3801  H06 LYS A 237      54.122  14.888  31.785  1.00  0.79           H  
ATOM   3802  H07 LYS A 237      55.195  12.354  30.647  1.00  0.79           H  
ATOM   3803  H08 LYS A 237      53.734  13.043  29.849  1.00  0.79           H  
ATOM   3804  H09 LYS A 237      53.981  12.556  32.826  1.00  0.79           H  
ATOM   3805  H10 LYS A 237      53.286  11.348  31.677  1.00  0.79           H  
ATOM   3806  H11 LYS A 237      51.427  12.420  32.351  1.00  0.79           H  
ATOM   3807  H12 LYS A 237      52.181  13.853  32.663  1.00  0.79           H  
ATOM   3808  H13 LYS A 237      51.820  13.432  31.110  1.00  0.79           H  
ATOM   3809  N   ARG A 238      59.132  15.445  32.077  1.00  0.86           N  
ATOM   3810  CA  ARG A 238      60.465  15.207  32.599  1.00  0.86           C  
ATOM   3811  C   ARG A 238      61.354  16.436  32.680  1.00  0.86           C  
ATOM   3812  O   ARG A 238      62.465  16.359  33.226  1.00  0.86           O  
ATOM   3813  CB  ARG A 238      61.154  14.143  31.732  1.00  0.86           C  
ATOM   3814  CG  ARG A 238      60.494  12.772  31.828  1.00  0.86           C  
ATOM   3815  CD  ARG A 238      61.369  11.650  31.292  1.00  0.86           C  
ATOM   3816  NE  ARG A 238      61.380  11.605  29.832  1.00  0.86           N  
ATOM   3817  CZ  ARG A 238      60.403  11.082  29.087  1.00  0.86           C  
ATOM   3818  NH1 ARG A 238      59.322  10.563  29.665  1.00  0.86           N  
ATOM   3819  NH2 ARG A 238      60.529  11.037  27.763  1.00  0.86           N  
ATOM   3820  H01 ARG A 238      60.329  14.876  33.628  1.00  0.86           H  
ATOM   3821  H02 ARG A 238      62.175  14.038  32.099  1.00  0.86           H  
ATOM   3822  H03 ARG A 238      61.126  14.470  30.693  1.00  0.86           H  
ATOM   3823  H04 ARG A 238      59.593  12.802  31.216  1.00  0.86           H  
ATOM   3824  H05 ARG A 238      60.269  12.567  32.875  1.00  0.86           H  
ATOM   3825  H06 ARG A 238      60.958  10.706  31.651  1.00  0.86           H  
ATOM   3826  H07 ARG A 238      62.389  11.800  31.646  1.00  0.86           H  
ATOM   3827  H08 ARG A 238      62.180  11.995  29.354  1.00  0.86           H  
ATOM   3828  H09 ARG A 238      58.594  10.153  29.098  1.00  0.86           H  
ATOM   3829  H10 ARG A 238      59.230  10.579  30.671  1.00  0.86           H  
ATOM   3830  H11 ARG A 238      61.355  11.414  27.321  1.00  0.86           H  
ATOM   3831  H12 ARG A 238      59.798  10.626  27.200  1.00  0.86           H  
ATOM   3832  H14 ARG A 238      58.996  15.511  31.078  1.00  0.86           H  
ATOM   3833  N   LYS A 239      60.854  17.567  32.172  1.00  0.93           N  
ATOM   3834  CA  LYS A 239      61.615  18.824  32.102  1.00  0.93           C  
ATOM   3835  C   LYS A 239      63.005  18.500  31.538  1.00  0.93           C  
ATOM   3836  O   LYS A 239      64.035  18.963  32.032  1.00  0.93           O  
ATOM   3837  CB  LYS A 239      61.690  19.541  33.466  1.00  0.93           C  
ATOM   3838  CG  LYS A 239      60.359  20.155  33.931  1.00  0.93           C  
ATOM   3839  CD  LYS A 239      59.832  21.212  32.965  1.00  0.93           C  
ATOM   3840  CE  LYS A 239      58.532  21.859  33.473  1.00  0.93           C  
ATOM   3841  NZ  LYS A 239      57.430  20.867  33.780  1.00  0.93           N  
ATOM   3842  H01 LYS A 239      61.104  19.526  31.443  1.00  0.93           H  
ATOM   3843  H02 LYS A 239      62.390  20.368  33.346  1.00  0.93           H  
ATOM   3844  H03 LYS A 239      62.014  18.818  34.215  1.00  0.93           H  
ATOM   3845  H04 LYS A 239      60.537  20.643  34.889  1.00  0.93           H  
ATOM   3846  H05 LYS A 239      59.618  19.360  34.018  1.00  0.93           H  
ATOM   3847  H06 LYS A 239      59.616  20.722  32.015  1.00  0.93           H  
ATOM   3848  H07 LYS A 239      60.588  21.988  32.844  1.00  0.93           H  
ATOM   3849  H08 LYS A 239      58.165  22.500  32.672  1.00  0.93           H  
ATOM   3850  H09 LYS A 239      58.758  22.414  34.383  1.00  0.93           H  
ATOM   3851  H10 LYS A 239      56.611  21.096  33.235  1.00  0.93           H  
ATOM   3852  H11 LYS A 239      57.740  19.935  33.545  1.00  0.93           H  
ATOM   3853  H12 LYS A 239      57.203  20.909  34.763  1.00  0.93           H  
ATOM   3854  H13 LYS A 239      59.908  17.558  31.819  1.00  0.93           H  
ATOM   3855  N   ASP A 240      63.002  17.708  30.469  1.00  0.86           N  
ATOM   3856  CA  ASP A 240      64.226  17.261  29.829  1.00  0.86           C  
ATOM   3857  C   ASP A 240      64.050  17.155  28.311  1.00  0.86           C  
ATOM   3858  O   ASP A 240      63.670  16.103  27.788  1.00  0.86           O  
ATOM   3859  CB  ASP A 240      64.609  15.897  30.408  1.00  0.86           C  
ATOM   3860  CG  ASP A 240      65.932  15.376  29.884  1.00  0.86           C  
ATOM   3861  OD1 ASP A 240      66.622  16.092  29.121  1.00  0.86           O  
ATOM   3862  OD2 ASP A 240      66.283  14.232  30.250  1.00  0.86           O  
ATOM   3863  H01 ASP A 240      65.015  17.988  30.021  1.00  0.86           H  
ATOM   3864  H02 ASP A 240      63.839  15.188  30.103  1.00  0.86           H  
ATOM   3865  H03 ASP A 240      64.676  15.987  31.492  1.00  0.86           H  
ATOM   3866  H13 ASP A 240      62.116  17.407  30.089  1.00  0.86           H  
ATOM   3867  N   PRO A 241      64.372  18.227  27.582  1.00  0.72           N  
ATOM   3868  CA  PRO A 241      64.250  18.255  26.125  1.00  0.72           C  
ATOM   3869  C   PRO A 241      64.981  17.120  25.413  1.00  0.72           C  
ATOM   3870  O   PRO A 241      64.481  16.566  24.431  1.00  0.72           O  
ATOM   3871  CB  PRO A 241      64.857  19.610  25.765  1.00  0.72           C  
ATOM   3872  CG  PRO A 241      64.460  20.449  26.924  1.00  0.72           C  
ATOM   3873  CD  PRO A 241      64.799  19.542  28.088  1.00  0.72           C  
ATOM   3874  H01 PRO A 241      64.518  20.000  24.806  1.00  0.72           H  
ATOM   3875  H02 PRO A 241      65.941  19.547  25.675  1.00  0.72           H  
ATOM   3876  H03 PRO A 241      63.419  20.771  26.902  1.00  0.72           H  
ATOM   3877  H04 PRO A 241      63.216  18.121  25.808  1.00  0.72           H  
ATOM   3878  H05 PRO A 241      65.034  21.375  26.960  1.00  0.72           H  
ATOM   3879  H06 PRO A 241      65.847  19.580  28.386  1.00  0.72           H  
ATOM   3880  H07 PRO A 241      64.245  19.822  28.984  1.00  0.72           H  
ATOM   3881  N   SER A 242      66.144  16.748  25.926  1.00  0.86           N  
ATOM   3882  CA  SER A 242      66.927  15.698  25.299  1.00  0.86           C  
ATOM   3883  C   SER A 242      66.395  14.270  25.434  1.00  0.86           C  
ATOM   3884  O   SER A 242      66.910  13.363  24.782  1.00  0.86           O  
ATOM   3885  CB  SER A 242      68.393  15.794  25.744  1.00  0.86           C  
ATOM   3886  OG  SER A 242      68.505  15.835  27.160  1.00  0.86           O  
ATOM   3887  H01 SER A 242      66.837  15.893  24.230  1.00  0.86           H  
ATOM   3888  H02 SER A 242      68.813  16.715  25.341  1.00  0.86           H  
ATOM   3889  H03 SER A 242      68.935  14.926  25.370  1.00  0.86           H  
ATOM   3890  H04 SER A 242      69.015  15.080  27.463  1.00  0.86           H  
ATOM   3891  H08 SER A 242      66.490  17.199  26.761  1.00  0.86           H  
ATOM   3892  N   SER A 243      65.357  14.060  26.240  1.00  0.79           N  
ATOM   3893  CA  SER A 243      64.813  12.709  26.394  1.00  0.79           C  
ATOM   3894  C   SER A 243      63.807  12.339  25.297  1.00  0.79           C  
ATOM   3895  O   SER A 243      63.337  11.200  25.246  1.00  0.79           O  
ATOM   3896  CB  SER A 243      64.157  12.542  27.768  1.00  0.79           C  
ATOM   3897  OG  SER A 243      63.012  13.371  27.908  1.00  0.79           O  
ATOM   3898  H01 SER A 243      65.660  12.029  26.303  1.00  0.79           H  
ATOM   3899  H02 SER A 243      64.882  12.833  28.528  1.00  0.79           H  
ATOM   3900  H03 SER A 243      63.858  11.501  27.893  1.00  0.79           H  
ATOM   3901  H04 SER A 243      62.764  13.722  27.050  1.00  0.79           H  
ATOM   3902  H05 SER A 243      64.945  14.832  26.745  1.00  0.79           H  
ATOM   3903  N   VAL A 244      63.478  13.292  24.425  1.00  0.55           N  
ATOM   3904  CA  VAL A 244      62.505  13.058  23.362  1.00  0.55           C  
ATOM   3905  C   VAL A 244      63.120  12.731  22.002  1.00  0.55           C  
ATOM   3906  O   VAL A 244      63.869  13.530  21.436  1.00  0.55           O  
ATOM   3907  CB  VAL A 244      61.548  14.266  23.214  1.00  0.55           C  
ATOM   3908  CG1 VAL A 244      60.583  14.040  22.074  1.00  0.55           C  
ATOM   3909  CG2 VAL A 244      60.769  14.482  24.504  1.00  0.55           C  
ATOM   3910  H01 VAL A 244      61.955  12.171  23.676  1.00  0.55           H  
ATOM   3911  H02 VAL A 244      62.147  15.152  23.002  1.00  0.55           H  
ATOM   3912  H03 VAL A 244      59.708  14.676  22.208  1.00  0.55           H  
ATOM   3913  H04 VAL A 244      61.070  14.287  21.131  1.00  0.55           H  
ATOM   3914  H05 VAL A 244      63.913  14.200  24.502  1.00  0.55           H  
ATOM   3915  H06 VAL A 244      60.273  12.995  22.061  1.00  0.55           H  
ATOM   3916  H07 VAL A 244      59.774  14.050  24.403  1.00  0.55           H  
ATOM   3917  H08 VAL A 244      61.292  14.000  25.330  1.00  0.55           H  
ATOM   3918  H09 VAL A 244      60.682  15.550  24.702  1.00  0.55           H  
ATOM   3919  N   ASP A 245      62.757  11.562  21.476  1.00  0.59           N  
ATOM   3920  CA  ASP A 245      63.217  11.077  20.175  1.00  0.59           C  
ATOM   3921  C   ASP A 245      61.978  11.253  19.303  1.00  0.59           C  
ATOM   3922  O   ASP A 245      61.077  10.406  19.294  1.00  0.59           O  
ATOM   3923  CB  ASP A 245      63.588   9.594  20.295  1.00  0.59           C  
ATOM   3924  CG  ASP A 245      64.146   9.009  19.007  1.00  0.59           C  
ATOM   3925  OD1 ASP A 245      63.894   9.558  17.906  1.00  0.59           O  
ATOM   3926  OD2 ASP A 245      64.817   7.956  19.102  1.00  0.59           O  
ATOM   3927  H01 ASP A 245      64.094  11.592  19.783  1.00  0.59           H  
ATOM   3928  H02 ASP A 245      62.673   9.050  20.527  1.00  0.59           H  
ATOM   3929  H03 ASP A 245      64.338   9.486  21.078  1.00  0.59           H  
ATOM   3930  H10 ASP A 245      62.128  10.977  22.006  1.00  0.59           H  
ATOM   3931  N   ILE A 246      61.931  12.358  18.566  1.00  0.17           N  
ATOM   3932  CA  ILE A 246      60.764  12.660  17.742  1.00  0.17           C  
ATOM   3933  C   ILE A 246      60.386  11.612  16.683  1.00  0.17           C  
ATOM   3934  O   ILE A 246      59.196  11.321  16.498  1.00  0.17           O  
ATOM   3935  CB  ILE A 246      60.855  14.093  17.170  1.00  0.17           C  
ATOM   3936  CG1 ILE A 246      59.624  14.431  16.339  1.00  0.17           C  
ATOM   3937  CG2 ILE A 246      62.085  14.237  16.354  1.00  0.17           C  
ATOM   3938  CD1 ILE A 246      59.585  15.887  15.886  1.00  0.17           C  
ATOM   3939  H01 ILE A 246      59.917  12.607  18.426  1.00  0.17           H  
ATOM   3940  H02 ILE A 246      60.898  14.793  18.005  1.00  0.17           H  
ATOM   3941  H03 ILE A 246      58.752  14.266  16.971  1.00  0.17           H  
ATOM   3942  H04 ILE A 246      62.713  12.997  18.576  1.00  0.17           H  
ATOM   3943  H05 ILE A 246      59.616  13.792  15.456  1.00  0.17           H  
ATOM   3944  H06 ILE A 246      62.911  13.728  16.850  1.00  0.17           H  
ATOM   3945  H07 ILE A 246      61.924  13.794  15.371  1.00  0.17           H  
ATOM   3946  H08 ILE A 246      62.325  15.294  16.241  1.00  0.17           H  
ATOM   3947  H09 ILE A 246      59.083  16.489  16.643  1.00  0.17           H  
ATOM   3948  H10 ILE A 246      60.603  16.252  15.748  1.00  0.17           H  
ATOM   3949  H11 ILE A 246      59.041  15.961  14.945  1.00  0.17           H  
ATOM   3950  N   LYS A 247      61.377  11.006  16.026  1.00  0.24           N  
ATOM   3951  CA  LYS A 247      61.088   9.977  15.022  1.00  0.24           C  
ATOM   3952  C   LYS A 247      60.444   8.780  15.704  1.00  0.24           C  
ATOM   3953  O   LYS A 247      59.494   8.194  15.194  1.00  0.24           O  
ATOM   3954  CB  LYS A 247      62.365   9.516  14.310  1.00  0.24           C  
ATOM   3955  CG  LYS A 247      63.031  10.555  13.393  1.00  0.24           C  
ATOM   3956  CD  LYS A 247      64.401  10.054  12.885  1.00  0.24           C  
ATOM   3957  CE  LYS A 247      65.313   9.689  14.067  1.00  0.24           C  
ATOM   3958  NZ  LYS A 247      66.665   9.178  13.697  1.00  0.24           N  
ATOM   3959  H01 LYS A 247      60.415  10.406  14.280  1.00  0.24           H  
ATOM   3960  H02 LYS A 247      62.061   8.697  13.658  1.00  0.24           H  
ATOM   3961  H03 LYS A 247      63.089   9.229  15.073  1.00  0.24           H  
ATOM   3962  H04 LYS A 247      63.188  11.470  13.965  1.00  0.24           H  
ATOM   3963  H05 LYS A 247      62.382  10.744  12.538  1.00  0.24           H  
ATOM   3964  H06 LYS A 247      64.874  10.848  12.307  1.00  0.24           H  
ATOM   3965  H07 LYS A 247      64.252   9.173  12.260  1.00  0.24           H  
ATOM   3966  H08 LYS A 247      64.815   8.872  14.589  1.00  0.24           H  
ATOM   3967  H09 LYS A 247      65.446  10.581  14.679  1.00  0.24           H  
ATOM   3968  H10 LYS A 247      67.332   9.447  14.406  1.00  0.24           H  
ATOM   3969  H11 LYS A 247      66.637   8.171  13.626  1.00  0.24           H  
ATOM   3970  H12 LYS A 247      62.335  11.258  16.222  1.00  0.24           H  
ATOM   3971  H13 LYS A 247      66.943   9.571  12.809  1.00  0.24           H  
ATOM   3972  N   LYS A 248      60.950   8.440  16.881  1.00  0.62           N  
ATOM   3973  CA  LYS A 248      60.420   7.315  17.631  1.00  0.62           C  
ATOM   3974  C   LYS A 248      58.980   7.606  18.083  1.00  0.62           C  
ATOM   3975  O   LYS A 248      58.121   6.718  18.052  1.00  0.62           O  
ATOM   3976  CB  LYS A 248      61.327   7.016  18.824  1.00  0.62           C  
ATOM   3977  CG  LYS A 248      60.913   5.821  19.653  1.00  0.62           C  
ATOM   3978  CD  LYS A 248      61.691   5.782  20.964  1.00  0.62           C  
ATOM   3979  CE  LYS A 248      61.232   4.645  21.865  1.00  0.62           C  
ATOM   3980  NZ  LYS A 248      61.931   4.706  23.179  1.00  0.62           N  
ATOM   3981  H01 LYS A 248      60.395   6.433  16.990  1.00  0.62           H  
ATOM   3982  H02 LYS A 248      61.262   7.882  19.482  1.00  0.62           H  
ATOM   3983  H03 LYS A 248      62.334   6.836  18.448  1.00  0.62           H  
ATOM   3984  H04 LYS A 248      61.127   4.912  19.090  1.00  0.62           H  
ATOM   3985  H05 LYS A 248      59.847   5.887  19.870  1.00  0.62           H  
ATOM   3986  H06 LYS A 248      61.513   6.720  21.489  1.00  0.62           H  
ATOM   3987  H07 LYS A 248      62.750   5.650  20.742  1.00  0.62           H  
ATOM   3988  H08 LYS A 248      61.469   3.696  21.384  1.00  0.62           H  
ATOM   3989  H09 LYS A 248      60.157   4.725  22.026  1.00  0.62           H  
ATOM   3990  H10 LYS A 248      62.762   5.274  23.092  1.00  0.62           H  
ATOM   3991  H11 LYS A 248      61.316   5.113  23.869  1.00  0.62           H  
ATOM   3992  H12 LYS A 248      62.190   3.773  23.467  1.00  0.62           H  
ATOM   3993  H14 LYS A 248      61.718   8.973  17.263  1.00  0.62           H  
ATOM   3994  N   VAL A 249      58.704   8.849  18.482  1.00  0.55           N  
ATOM   3995  CA  VAL A 249      57.350   9.214  18.906  1.00  0.55           C  
ATOM   3996  C   VAL A 249      56.403   9.092  17.710  1.00  0.55           C  
ATOM   3997  O   VAL A 249      55.300   8.551  17.833  1.00  0.55           O  
ATOM   3998  CB  VAL A 249      57.294  10.643  19.503  1.00  0.55           C  
ATOM   3999  CG1 VAL A 249      55.842  11.054  19.773  1.00  0.55           C  
ATOM   4000  CG2 VAL A 249      58.105  10.700  20.799  1.00  0.55           C  
ATOM   4001  H01 VAL A 249      57.040   8.530  19.696  1.00  0.55           H  
ATOM   4002  H02 VAL A 249      57.724  11.339  18.783  1.00  0.55           H  
ATOM   4003  H03 VAL A 249      55.197  10.178  19.698  1.00  0.55           H  
ATOM   4004  H04 VAL A 249      55.764  11.478  20.774  1.00  0.55           H  
ATOM   4005  H05 VAL A 249      55.531  11.797  19.038  1.00  0.55           H  
ATOM   4006  H06 VAL A 249      59.000  11.302  20.641  1.00  0.55           H  
ATOM   4007  H07 VAL A 249      57.500  11.148  21.587  1.00  0.55           H  
ATOM   4008  H08 VAL A 249      58.394   9.691  21.092  1.00  0.55           H  
ATOM   4009  H13 VAL A 249      59.436   9.545  18.492  1.00  0.55           H  
ATOM   4010  N   LEU A 250      56.838   9.564  16.547  1.00  0.14           N  
ATOM   4011  CA  LEU A 250      56.009   9.467  15.343  1.00  0.14           C  
ATOM   4012  C   LEU A 250      55.712   8.002  15.002  1.00  0.14           C  
ATOM   4013  O   LEU A 250      54.577   7.647  14.662  1.00  0.14           O  
ATOM   4014  CB  LEU A 250      56.688  10.146  14.146  1.00  0.14           C  
ATOM   4015  CG  LEU A 250      55.915  10.088  12.823  1.00  0.14           C  
ATOM   4016  CD1 LEU A 250      54.479  10.616  13.005  1.00  0.14           C  
ATOM   4017  CD2 LEU A 250      56.642  10.896  11.783  1.00  0.14           C  
ATOM   4018  H01 LEU A 250      55.071   9.982  15.551  1.00  0.14           H  
ATOM   4019  H02 LEU A 250      57.611   9.593  13.975  1.00  0.14           H  
ATOM   4020  H03 LEU A 250      56.843  11.195  14.399  1.00  0.14           H  
ATOM   4021  H04 LEU A 250      55.852   9.050  12.496  1.00  0.14           H  
ATOM   4022  H05 LEU A 250      53.808   9.781  13.207  1.00  0.14           H  
ATOM   4023  H06 LEU A 250      54.451  11.314  13.842  1.00  0.14           H  
ATOM   4024  H07 LEU A 250      54.160  11.125  12.095  1.00  0.14           H  
ATOM   4025  H08 LEU A 250      57.637  10.478  11.628  1.00  0.14           H  
ATOM   4026  H09 LEU A 250      57.750   9.994  16.492  1.00  0.14           H  
ATOM   4027  H10 LEU A 250      56.087  10.867  10.846  1.00  0.14           H  
ATOM   4028  H11 LEU A 250      56.731  11.928  12.121  1.00  0.14           H  
ATOM   4029  N   LEU A 251      56.723   7.142  15.100  1.00  0.52           N  
ATOM   4030  CA  LEU A 251      56.513   5.733  14.794  1.00  0.52           C  
ATOM   4031  C   LEU A 251      55.535   5.107  15.769  1.00  0.52           C  
ATOM   4032  O   LEU A 251      54.708   4.286  15.381  1.00  0.52           O  
ATOM   4033  CB  LEU A 251      57.841   4.975  14.743  1.00  0.52           C  
ATOM   4034  CG  LEU A 251      58.598   5.251  13.433  1.00  0.52           C  
ATOM   4035  CD1 LEU A 251      60.009   4.717  13.517  1.00  0.52           C  
ATOM   4036  CD2 LEU A 251      57.864   4.614  12.263  1.00  0.52           C  
ATOM   4037  H01 LEU A 251      56.068   5.662  13.801  1.00  0.52           H  
ATOM   4038  H02 LEU A 251      57.627   3.907  14.796  1.00  0.52           H  
ATOM   4039  H03 LEU A 251      58.461   5.288  15.583  1.00  0.52           H  
ATOM   4040  H04 LEU A 251      58.644   6.329  13.277  1.00  0.52           H  
ATOM   4041  H05 LEU A 251      60.663   5.483  13.934  1.00  0.52           H  
ATOM   4042  H06 LEU A 251      60.027   3.836  14.158  1.00  0.52           H  
ATOM   4043  H07 LEU A 251      60.356   4.448  12.519  1.00  0.52           H  
ATOM   4044  H08 LEU A 251      56.958   5.182  12.051  1.00  0.52           H  
ATOM   4045  H09 LEU A 251      58.509   4.617  11.384  1.00  0.52           H  
ATOM   4046  H10 LEU A 251      57.598   3.588  12.516  1.00  0.52           H  
ATOM   4047  H12 LEU A 251      57.636   7.466  15.386  1.00  0.52           H  
ATOM   4048  N   GLU A 252      55.609   5.517  17.033  1.00  0.93           N  
ATOM   4049  CA  GLU A 252      54.692   5.024  18.056  1.00  0.93           C  
ATOM   4050  C   GLU A 252      53.253   5.436  17.686  1.00  0.93           C  
ATOM   4051  O   GLU A 252      52.321   4.634  17.770  1.00  0.93           O  
ATOM   4052  CB  GLU A 252      55.082   5.595  19.426  1.00  0.93           C  
ATOM   4053  CG  GLU A 252      54.169   5.181  20.579  1.00  0.93           C  
ATOM   4054  CD  GLU A 252      54.151   3.669  20.835  1.00  0.93           C  
ATOM   4055  OE1 GLU A 252      55.189   2.999  20.647  1.00  0.93           O  
ATOM   4056  OE2 GLU A 252      53.093   3.149  21.244  1.00  0.93           O  
ATOM   4057  H01 GLU A 252      54.749   3.937  18.110  1.00  0.93           H  
ATOM   4058  H02 GLU A 252      54.995   6.678  19.341  1.00  0.93           H  
ATOM   4059  H03 GLU A 252      56.093   5.261  19.657  1.00  0.93           H  
ATOM   4060  H04 GLU A 252      53.155   5.470  20.303  1.00  0.93           H  
ATOM   4061  H05 GLU A 252      54.510   5.681  21.486  1.00  0.93           H  
ATOM   4062  H11 GLU A 252      56.319   6.187  17.291  1.00  0.93           H  
ATOM   4063  N   MET A 253      53.071   6.687  17.262  1.00  0.62           N  
ATOM   4064  CA  MET A 253      51.742   7.162  16.875  1.00  0.62           C  
ATOM   4065  C   MET A 253      51.237   6.393  15.674  1.00  0.62           C  
ATOM   4066  O   MET A 253      50.050   6.095  15.588  1.00  0.62           O  
ATOM   4067  CB  MET A 253      51.752   8.644  16.502  1.00  0.62           C  
ATOM   4068  CG  MET A 253      52.051   9.581  17.622  1.00  0.62           C  
ATOM   4069  SD  MET A 253      51.672  11.277  17.108  1.00  0.62           S  
ATOM   4070  CE  MET A 253      51.296  11.973  18.710  1.00  0.62           C  
ATOM   4071  H01 MET A 253      51.094   7.009  17.738  1.00  0.62           H  
ATOM   4072  H02 MET A 253      50.739   8.879  16.175  1.00  0.62           H  
ATOM   4073  H03 MET A 253      52.505   8.792  15.728  1.00  0.62           H  
ATOM   4074  H04 MET A 253      53.106   9.508  17.884  1.00  0.62           H  
ATOM   4075  H05 MET A 253      51.443   9.319  18.488  1.00  0.62           H  
ATOM   4076  H06 MET A 253      53.860   7.315  17.207  1.00  0.62           H  
ATOM   4077  H07 MET A 253      50.259  11.754  18.966  1.00  0.62           H  
ATOM   4078  H08 MET A 253      51.955  11.536  19.460  1.00  0.62           H  
ATOM   4079  H09 MET A 253      51.442  13.053  18.681  1.00  0.62           H  
ATOM   4080  N   ARG A 254      52.131   6.085  14.736  1.00  0.14           N  
ATOM   4081  CA  ARG A 254      51.734   5.352  13.537  1.00  0.14           C  
ATOM   4082  C   ARG A 254      51.257   3.917  13.804  1.00  0.14           C  
ATOM   4083  O   ARG A 254      50.748   3.246  12.912  1.00  0.14           O  
ATOM   4084  CB  ARG A 254      52.825   5.410  12.471  1.00  0.14           C  
ATOM   4085  CG  ARG A 254      52.864   6.738  11.713  1.00  0.14           C  
ATOM   4086  CD  ARG A 254      53.848   6.690  10.557  1.00  0.14           C  
ATOM   4087  NE  ARG A 254      53.754   7.845   9.659  1.00  0.14           N  
ATOM   4088  CZ  ARG A 254      53.761   7.776   8.324  1.00  0.14           C  
ATOM   4089  NH1 ARG A 254      53.837   6.605   7.702  1.00  0.14           N  
ATOM   4090  NH2 ARG A 254      53.781   8.892   7.599  1.00  0.14           N  
ATOM   4091  H01 ARG A 254      50.854   5.866  13.151  1.00  0.14           H  
ATOM   4092  H02 ARG A 254      52.604   4.630  11.742  1.00  0.14           H  
ATOM   4093  H03 ARG A 254      53.790   5.259  12.955  1.00  0.14           H  
ATOM   4094  H04 ARG A 254      53.186   7.517  12.404  1.00  0.14           H  
ATOM   4095  H05 ARG A 254      51.869   6.954  11.324  1.00  0.14           H  
ATOM   4096  H06 ARG A 254      53.606   5.806   9.967  1.00  0.14           H  
ATOM   4097  H07 ARG A 254      54.858   6.651  10.965  1.00  0.14           H  
ATOM   4098  H08 ARG A 254      53.678   8.760  10.080  1.00  0.14           H  
ATOM   4099  H09 ARG A 254      53.876   6.571   6.693  1.00  0.14           H  
ATOM   4100  H10 ARG A 254      53.095   6.362  14.855  1.00  0.14           H  
ATOM   4101  H11 ARG A 254      53.856   5.749   8.238  1.00  0.14           H  
ATOM   4102  H12 ARG A 254      53.757   9.792   8.057  1.00  0.14           H  
ATOM   4103  H13 ARG A 254      53.820   8.839   6.591  1.00  0.14           H  
ATOM   4104  N   LYS A 255      51.413   3.447  15.038  1.00  0.93           N  
ATOM   4105  CA  LYS A 255      50.912   2.126  15.400  1.00  0.93           C  
ATOM   4106  C   LYS A 255      49.391   2.242  15.514  1.00  0.93           C  
ATOM   4107  O   LYS A 255      48.674   1.246  15.403  1.00  0.93           O  
ATOM   4108  CB  LYS A 255      51.448   1.685  16.763  1.00  0.93           C  
ATOM   4109  CG  LYS A 255      52.940   1.453  16.809  1.00  0.93           C  
ATOM   4110  CD  LYS A 255      53.371   1.047  18.212  1.00  0.93           C  
ATOM   4111  CE  LYS A 255      54.868   0.774  18.276  1.00  0.93           C  
ATOM   4112  NZ  LYS A 255      55.249   0.375  19.656  1.00  0.93           N  
ATOM   4113  H01 LYS A 255      51.226   1.401  14.649  1.00  0.93           H  
ATOM   4114  H02 LYS A 255      50.980   0.725  16.982  1.00  0.93           H  
ATOM   4115  H03 LYS A 255      51.201   2.457  17.492  1.00  0.93           H  
ATOM   4116  H04 LYS A 255      53.450   2.377  16.536  1.00  0.93           H  
ATOM   4117  H05 LYS A 255      53.203   0.660  16.108  1.00  0.93           H  
ATOM   4118  H06 LYS A 255      52.844   0.132  18.481  1.00  0.93           H  
ATOM   4119  H07 LYS A 255      53.126   1.851  18.906  1.00  0.93           H  
ATOM   4120  H08 LYS A 255      55.410   1.679  18.001  1.00  0.93           H  
ATOM   4121  H09 LYS A 255      55.120  -0.029  17.584  1.00  0.93           H  
ATOM   4122  H10 LYS A 255      56.032   0.934  19.963  1.00  0.93           H  
ATOM   4123  H11 LYS A 255      54.467   0.522  20.278  1.00  0.93           H  
ATOM   4124  H12 LYS A 255      55.508  -0.601  19.665  1.00  0.93           H  
ATOM   4125  H14 LYS A 255      51.883   4.011  15.732  1.00  0.93           H  
ATOM   4126  N   PHE A 256      48.899   3.462  15.740  1.00  0.90           N  
ATOM   4127  CA  PHE A 256      47.464   3.701  15.917  1.00  0.90           C  
ATOM   4128  C   PHE A 256      46.681   4.195  14.704  1.00  0.90           C  
ATOM   4129  O   PHE A 256      45.473   3.995  14.644  1.00  0.90           O  
ATOM   4130  CB  PHE A 256      47.242   4.622  17.111  1.00  0.90           C  
ATOM   4131  CG  PHE A 256      47.823   4.092  18.390  1.00  0.90           C  
ATOM   4132  CD1 PHE A 256      47.094   3.212  19.184  1.00  0.90           C  
ATOM   4133  CD2 PHE A 256      49.103   4.447  18.779  1.00  0.90           C  
ATOM   4134  CE1 PHE A 256      47.642   2.682  20.356  1.00  0.90           C  
ATOM   4135  CE2 PHE A 256      49.665   3.924  19.945  1.00  0.90           C  
ATOM   4136  CZ  PHE A 256      48.928   3.039  20.738  1.00  0.90           C  
ATOM   4137  H01 PHE A 256      47.048   2.708  16.089  1.00  0.90           H  
ATOM   4138  H02 PHE A 256      46.165   4.704  17.257  1.00  0.90           H  
ATOM   4139  H03 PHE A 256      47.703   5.586  16.895  1.00  0.90           H  
ATOM   4140  H04 PHE A 256      46.083   2.932  18.888  1.00  0.90           H  
ATOM   4141  H05 PHE A 256      49.679   5.143  18.168  1.00  0.90           H  
ATOM   4142  H06 PHE A 256      47.062   1.991  20.967  1.00  0.90           H  
ATOM   4143  H07 PHE A 256      50.677   4.205  20.237  1.00  0.90           H  
ATOM   4144  H08 PHE A 256      49.361   2.631  21.652  1.00  0.90           H  
ATOM   4145  H13 PHE A 256      49.535   4.245  15.791  1.00  0.90           H  
ATOM   4146  N   ARG A 257      47.346   4.878  13.775  1.00  0.66           N  
ATOM   4147  CA  ARG A 257      46.707   5.335  12.540  1.00  0.66           C  
ATOM   4148  C   ARG A 257      47.797   5.487  11.498  1.00  0.66           C  
ATOM   4149  O   ARG A 257      48.882   5.989  11.797  1.00  0.66           O  
ATOM   4150  CB  ARG A 257      45.966   6.667  12.726  1.00  0.66           C  
ATOM   4151  CG  ARG A 257      45.121   7.082  11.529  1.00  0.66           C  
ATOM   4152  CD  ARG A 257      44.219   8.261  11.911  1.00  0.66           C  
ATOM   4153  NE  ARG A 257      43.431   8.828  10.805  1.00  0.66           N  
ATOM   4154  CZ  ARG A 257      42.274   8.342  10.358  1.00  0.66           C  
ATOM   4155  NH1 ARG A 257      41.746   7.259  10.895  1.00  0.66           N  
ATOM   4156  NH2 ARG A 257      41.616   8.965   9.387  1.00  0.66           N  
ATOM   4157  H01 ARG A 257      45.958   4.606  12.231  1.00  0.66           H  
ATOM   4158  H02 ARG A 257      46.729   7.435  12.853  1.00  0.66           H  
ATOM   4159  H03 ARG A 257      45.311   6.577  13.593  1.00  0.66           H  
ATOM   4160  H04 ARG A 257      44.500   6.241  11.219  1.00  0.66           H  
ATOM   4161  H05 ARG A 257      45.775   7.377  10.709  1.00  0.66           H  
ATOM   4162  H06 ARG A 257      44.885   9.056  12.248  1.00  0.66           H  
ATOM   4163  H07 ARG A 257      43.526   7.921  12.681  1.00  0.66           H  
ATOM   4164  H08 ARG A 257      43.797   9.651  10.348  1.00  0.66           H  
ATOM   4165  H09 ARG A 257      48.322   5.087  13.927  1.00  0.66           H  
ATOM   4166  H10 ARG A 257      40.861   6.908  10.557  1.00  0.66           H  
ATOM   4167  H11 ARG A 257      42.226   6.781  11.644  1.00  0.66           H  
ATOM   4168  H12 ARG A 257      41.999   9.803   8.974  1.00  0.66           H  
ATOM   4169  H13 ARG A 257      40.732   8.600   9.061  1.00  0.66           H  
ATOM   4170  N   MET A 258      47.498   5.052  10.275  1.00  0.62           N  
ATOM   4171  CA  MET A 258      48.428   5.113   9.149  1.00  0.62           C  
ATOM   4172  C   MET A 258      48.717   6.528   8.616  1.00  0.62           C  
ATOM   4173  O   MET A 258      47.916   7.449   8.778  1.00  0.62           O  
ATOM   4174  CB  MET A 258      47.873   4.283   7.980  1.00  0.62           C  
ATOM   4175  CG  MET A 258      46.538   4.816   7.418  1.00  0.62           C  
ATOM   4176  SD  MET A 258      45.973   4.020   5.890  1.00  0.62           S  
ATOM   4177  CE  MET A 258      45.692   2.308   6.489  1.00  0.62           C  
ATOM   4178  H01 MET A 258      49.367   4.721   9.539  1.00  0.62           H  
ATOM   4179  H02 MET A 258      47.679   3.282   8.365  1.00  0.62           H  
ATOM   4180  H03 MET A 258      48.610   4.283   7.177  1.00  0.62           H  
ATOM   4181  H04 MET A 258      46.711   5.863   7.168  1.00  0.62           H  
ATOM   4182  H05 MET A 258      45.770   4.673   8.178  1.00  0.62           H  
ATOM   4183  H06 MET A 258      44.709   1.967   6.165  1.00  0.62           H  
ATOM   4184  H07 MET A 258      46.457   1.649   6.079  1.00  0.62           H  
ATOM   4185  H08 MET A 258      45.741   2.291   7.578  1.00  0.62           H  
ATOM   4186  H14 MET A 258      46.581   4.660  10.118  1.00  0.62           H  
ATOM   4187  N   GLY A 259      49.885   6.676   7.998  1.00  0.38           N  
ATOM   4188  CA  GLY A 259      50.272   7.917   7.345  1.00  0.38           C  
ATOM   4189  C   GLY A 259      50.364   9.228   8.087  1.00  0.38           C  
ATOM   4190  O   GLY A 259      50.326  10.277   7.442  1.00  0.38           O  
ATOM   4191  H01 GLY A 259      49.425   8.094   6.682  1.00  0.38           H  
ATOM   4192  H02 GLY A 259      51.259   7.740   6.918  1.00  0.38           H  
ATOM   4193  H09 GLY A 259      50.528   5.897   7.981  1.00  0.38           H  
ATOM   4194  N   LEU A 260      50.546   9.187   9.405  1.00  0.66           N  
ATOM   4195  CA  LEU A 260      50.645  10.414  10.191  1.00  0.66           C  
ATOM   4196  C   LEU A 260      51.893  11.178   9.753  1.00  0.66           C  
ATOM   4197  O   LEU A 260      53.005  10.655   9.857  1.00  0.66           O  
ATOM   4198  CB  LEU A 260      50.680  10.089  11.687  1.00  0.66           C  
ATOM   4199  CG  LEU A 260      49.492   9.251  12.151  1.00  0.66           C  
ATOM   4200  CD1 LEU A 260      49.561   9.062  13.668  1.00  0.66           C  
ATOM   4201  CD2 LEU A 260      48.188   9.934  11.765  1.00  0.66           C  
ATOM   4202  H01 LEU A 260      49.770  11.040  10.019  1.00  0.66           H  
ATOM   4203  H02 LEU A 260      50.635  11.037  12.224  1.00  0.66           H  
ATOM   4204  H03 LEU A 260      50.617   8.293   9.869  1.00  0.66           H  
ATOM   4205  H04 LEU A 260      51.597   9.539  11.901  1.00  0.66           H  
ATOM   4206  H05 LEU A 260      49.529   8.275  11.667  1.00  0.66           H  
ATOM   4207  H06 LEU A 260      49.799  10.014  14.142  1.00  0.66           H  
ATOM   4208  H07 LEU A 260      48.599   8.705  14.034  1.00  0.66           H  
ATOM   4209  H08 LEU A 260      50.335   8.334  13.909  1.00  0.66           H  
ATOM   4210  H09 LEU A 260      47.435   9.736  12.528  1.00  0.66           H  
ATOM   4211  H10 LEU A 260      48.350  11.009  11.686  1.00  0.66           H  
ATOM   4212  H11 LEU A 260      47.844   9.546  10.806  1.00  0.66           H  
ATOM   4213  N   ILE A 261      51.682  12.426   9.318  1.00  0.55           N  
ATOM   4214  CA  ILE A 261      52.709  13.320   8.772  1.00  0.55           C  
ATOM   4215  C   ILE A 261      52.820  12.837   7.323  1.00  0.55           C  
ATOM   4216  O   ILE A 261      53.272  11.724   7.065  1.00  0.55           O  
ATOM   4217  CB  ILE A 261      54.078  13.199   9.470  1.00  0.55           C  
ATOM   4218  CG1 ILE A 261      53.948  13.483  10.968  1.00  0.55           C  
ATOM   4219  CG2 ILE A 261      55.071  14.159   8.816  1.00  0.55           C  
ATOM   4220  CD1 ILE A 261      53.930  14.922  11.323  1.00  0.55           C  
ATOM   4221  H01 ILE A 261      52.437  14.368   8.899  1.00  0.55           H  
ATOM   4222  H02 ILE A 261      54.447  12.180   9.358  1.00  0.55           H  
ATOM   4223  H03 ILE A 261      54.834  13.059  11.441  1.00  0.55           H  
ATOM   4224  H04 ILE A 261      53.020  13.033  11.321  1.00  0.55           H  
ATOM   4225  H05 ILE A 261      56.006  13.635   8.618  1.00  0.55           H  
ATOM   4226  H06 ILE A 261      54.656  14.528   7.878  1.00  0.55           H  
ATOM   4227  H07 ILE A 261      55.260  14.998   9.485  1.00  0.55           H  
ATOM   4228  H08 ILE A 261      52.938  15.331  11.131  1.00  0.55           H  
ATOM   4229  H09 ILE A 261      54.172  15.039  12.379  1.00  0.55           H  
ATOM   4230  H10 ILE A 261      54.665  15.455  10.720  1.00  0.55           H  
ATOM   4231  H12 ILE A 261      50.738  12.782   9.370  1.00  0.55           H  
ATOM   4232  N   GLN A 262      52.390  13.663   6.386  1.00  0.10           N  
ATOM   4233  CA  GLN A 262      52.372  13.278   4.981  1.00  0.10           C  
ATOM   4234  C   GLN A 262      53.534  13.667   4.084  1.00  0.10           C  
ATOM   4235  O   GLN A 262      53.650  13.147   2.983  1.00  0.10           O  
ATOM   4236  CB  GLN A 262      51.061  13.747   4.365  1.00  0.10           C  
ATOM   4237  CG  GLN A 262      49.890  12.878   4.753  1.00  0.10           C  
ATOM   4238  CD  GLN A 262      49.969  11.535   4.059  1.00  0.10           C  
ATOM   4239  NE2 GLN A 262      50.517  10.519   4.743  1.00  0.10           N  
ATOM   4240  OE1 GLN A 262      49.573  11.417   2.887  1.00  0.10           O  
ATOM   4241  H01 GLN A 262      52.481  12.194   5.021  1.00  0.10           H  
ATOM   4242  H02 GLN A 262      51.168  13.689   3.282  1.00  0.10           H  
ATOM   4243  H03 GLN A 262      50.864  14.766   4.697  1.00  0.10           H  
ATOM   4244  H04 GLN A 262      48.969  13.376   4.450  1.00  0.10           H  
ATOM   4245  H05 GLN A 262      49.899  12.725   5.832  1.00  0.10           H  
ATOM   4246  H06 GLN A 262      50.605   9.610   4.313  1.00  0.10           H  
ATOM   4247  H07 GLN A 262      50.842  10.664   5.688  1.00  0.10           H  
ATOM   4248  H11 GLN A 262      52.066  14.583   6.650  1.00  0.10           H  
ATOM   4249  N   THR A 263      54.382  14.583   4.538  1.00  0.34           N  
ATOM   4250  CA  THR A 263      55.522  15.029   3.740  1.00  0.34           C  
ATOM   4251  C   THR A 263      56.755  15.204   4.612  1.00  0.34           C  
ATOM   4252  O   THR A 263      56.652  15.336   5.834  1.00  0.34           O  
ATOM   4253  CB  THR A 263      55.246  16.386   3.054  1.00  0.34           C  
ATOM   4254  CG2 THR A 263      53.888  16.402   2.362  1.00  0.34           C  
ATOM   4255  OG1 THR A 263      55.286  17.429   4.039  1.00  0.34           O  
ATOM   4256  H01 THR A 263      55.687  14.260   2.985  1.00  0.34           H  
ATOM   4257  H02 THR A 263      56.013  16.544   2.296  1.00  0.34           H  
ATOM   4258  H03 THR A 263      53.192  17.008   2.943  1.00  0.34           H  
ATOM   4259  H04 THR A 263      53.993  16.827   1.364  1.00  0.34           H  
ATOM   4260  H05 THR A 263      53.506  15.384   2.286  1.00  0.34           H  
ATOM   4261  H06 THR A 263      56.007  17.265   4.651  1.00  0.34           H  
ATOM   4262  H08 THR A 263      54.236  14.980   5.455  1.00  0.34           H  
ATOM   4263  N   ALA A 264      57.922  15.198   3.980  1.00  0.83           N  
ATOM   4264  CA  ALA A 264      59.166  15.403   4.703  1.00  0.83           C  
ATOM   4265  C   ALA A 264      59.196  16.822   5.286  1.00  0.83           C  
ATOM   4266  O   ALA A 264      59.780  17.055   6.345  1.00  0.83           O  
ATOM   4267  CB  ALA A 264      60.356  15.174   3.789  1.00  0.83           C  
ATOM   4268  H01 ALA A 264      59.226  14.684   5.520  1.00  0.83           H  
ATOM   4269  H02 ALA A 264      61.222  14.886   4.386  1.00  0.83           H  
ATOM   4270  H03 ALA A 264      60.123  14.379   3.081  1.00  0.83           H  
ATOM   4271  H04 ALA A 264      60.579  16.092   3.245  1.00  0.83           H  
ATOM   4272  H07 ALA A 264      57.946  15.049   2.981  1.00  0.83           H  
ATOM   4273  N   ASP A 265      58.569  17.780   4.609  1.00  0.76           N  
ATOM   4274  CA  ASP A 265      58.564  19.134   5.146  1.00  0.76           C  
ATOM   4275  C   ASP A 265      57.695  19.245   6.406  1.00  0.76           C  
ATOM   4276  O   ASP A 265      58.004  20.032   7.298  1.00  0.76           O  
ATOM   4277  CB  ASP A 265      58.149  20.181   4.105  1.00  0.76           C  
ATOM   4278  CG  ASP A 265      58.760  21.557   4.398  1.00  0.76           C  
ATOM   4279  OD1 ASP A 265      59.989  21.622   4.643  1.00  0.76           O  
ATOM   4280  OD2 ASP A 265      58.027  22.568   4.404  1.00  0.76           O  
ATOM   4281  H01 ASP A 265      59.595  19.350   5.426  1.00  0.76           H  
ATOM   4282  H02 ASP A 265      57.064  20.280   4.142  1.00  0.76           H  
ATOM   4283  H03 ASP A 265      58.481  19.850   3.121  1.00  0.76           H  
ATOM   4284  H05 ASP A 265      58.104  17.572   3.737  1.00  0.76           H  
ATOM   4285  N   GLN A 266      56.608  18.478   6.473  1.00  0.03           N  
ATOM   4286  CA  GLN A 266      55.761  18.489   7.667  1.00  0.03           C  
ATOM   4287  C   GLN A 266      56.555  17.903   8.842  1.00  0.03           C  
ATOM   4288  O   GLN A 266      56.390  18.337   9.985  1.00  0.03           O  
ATOM   4289  CB  GLN A 266      54.474  17.698   7.445  1.00  0.03           C  
ATOM   4290  CG  GLN A 266      53.475  18.407   6.559  1.00  0.03           C  
ATOM   4291  CD  GLN A 266      52.218  17.603   6.320  1.00  0.03           C  
ATOM   4292  NE2 GLN A 266      51.184  18.263   5.806  1.00  0.03           N  
ATOM   4293  OE1 GLN A 266      52.168  16.410   6.598  1.00  0.03           O  
ATOM   4294  H01 GLN A 266      55.474  19.517   7.888  1.00  0.03           H  
ATOM   4295  H02 GLN A 266      54.004  17.572   8.420  1.00  0.03           H  
ATOM   4296  H03 GLN A 266      54.730  16.744   6.983  1.00  0.03           H  
ATOM   4297  H04 GLN A 266      56.366  17.884   5.693  1.00  0.03           H  
ATOM   4298  H05 GLN A 266      53.951  18.560   5.591  1.00  0.03           H  
ATOM   4299  H06 GLN A 266      53.200  19.350   7.031  1.00  0.03           H  
ATOM   4300  H07 GLN A 266      50.315  17.780   5.627  1.00  0.03           H  
ATOM   4301  H08 GLN A 266      51.268  19.247   5.595  1.00  0.03           H  
ATOM   4302  N   LEU A 267      57.429  16.934   8.557  1.00  0.38           N  
ATOM   4303  CA  LEU A 267      58.262  16.334   9.600  1.00  0.38           C  
ATOM   4304  C   LEU A 267      59.262  17.385  10.061  1.00  0.38           C  
ATOM   4305  O   LEU A 267      59.436  17.610  11.268  1.00  0.38           O  
ATOM   4306  CB  LEU A 267      59.009  15.103   9.089  1.00  0.38           C  
ATOM   4307  CG  LEU A 267      59.973  14.489  10.109  1.00  0.38           C  
ATOM   4308  CD1 LEU A 267      59.228  13.893  11.309  1.00  0.38           C  
ATOM   4309  CD2 LEU A 267      60.801  13.430   9.425  1.00  0.38           C  
ATOM   4310  H01 LEU A 267      57.625  16.008  10.422  1.00  0.38           H  
ATOM   4311  H02 LEU A 267      59.613  15.431   8.243  1.00  0.38           H  
ATOM   4312  H03 LEU A 267      58.275  14.346   8.812  1.00  0.38           H  
ATOM   4313  H04 LEU A 267      60.620  15.277  10.494  1.00  0.38           H  
ATOM   4314  H05 LEU A 267      58.232  13.579  10.998  1.00  0.38           H  
ATOM   4315  H06 LEU A 267      59.778  13.031  11.688  1.00  0.38           H  
ATOM   4316  H07 LEU A 267      59.143  14.644  12.094  1.00  0.38           H  
ATOM   4317  H08 LEU A 267      61.767  13.348   9.922  1.00  0.38           H  
ATOM   4318  H09 LEU A 267      57.517  16.610   7.605  1.00  0.38           H  
ATOM   4319  H10 LEU A 267      60.283  12.472   9.478  1.00  0.38           H  
ATOM   4320  H11 LEU A 267      60.953  13.704   8.381  1.00  0.38           H  
ATOM   4321  N   ARG A 268      59.914  18.038   9.099  1.00  0.34           N  
ATOM   4322  CA  ARG A 268      60.878  19.089   9.415  1.00  0.34           C  
ATOM   4323  C   ARG A 268      60.200  20.190  10.238  1.00  0.34           C  
ATOM   4324  O   ARG A 268      60.771  20.682  11.215  1.00  0.34           O  
ATOM   4325  CB  ARG A 268      61.460  19.684   8.137  1.00  0.34           C  
ATOM   4326  CG  ARG A 268      62.518  20.735   8.396  1.00  0.34           C  
ATOM   4327  CD  ARG A 268      63.028  21.333   7.093  1.00  0.34           C  
ATOM   4328  NE  ARG A 268      64.124  22.266   7.333  1.00  0.34           N  
ATOM   4329  CZ  ARG A 268      63.962  23.565   7.556  1.00  0.34           C  
ATOM   4330  NH1 ARG A 268      62.751  24.102   7.561  1.00  0.34           N  
ATOM   4331  NH2 ARG A 268      65.015  24.323   7.825  1.00  0.34           N  
ATOM   4332  H01 ARG A 268      61.689  18.651   9.997  1.00  0.34           H  
ATOM   4333  H02 ARG A 268      60.643  20.172   7.606  1.00  0.34           H  
ATOM   4334  H03 ARG A 268      61.906  18.880   7.551  1.00  0.34           H  
ATOM   4335  H04 ARG A 268      63.355  20.263   8.911  1.00  0.34           H  
ATOM   4336  H05 ARG A 268      62.090  21.528   9.009  1.00  0.34           H  
ATOM   4337  H06 ARG A 268      62.210  21.877   6.620  1.00  0.34           H  
ATOM   4338  H07 ARG A 268      63.380  20.529   6.446  1.00  0.34           H  
ATOM   4339  H08 ARG A 268      65.066  21.901   7.329  1.00  0.34           H  
ATOM   4340  H09 ARG A 268      62.636  25.087   7.751  1.00  0.34           H  
ATOM   4341  H10 ARG A 268      61.942  23.526   7.375  1.00  0.34           H  
ATOM   4342  H11 ARG A 268      65.939  23.916   7.841  1.00  0.34           H  
ATOM   4343  H12 ARG A 268      59.738  17.801   8.133  1.00  0.34           H  
ATOM   4344  H13 ARG A 268      64.893  25.308   8.014  1.00  0.34           H  
ATOM   4345  N   PHE A 269      58.976  20.555   9.857  1.00  0.34           N  
ATOM   4346  CA  PHE A 269      58.234  21.573  10.586  1.00  0.34           C  
ATOM   4347  C   PHE A 269      57.973  21.110  12.014  1.00  0.34           C  
ATOM   4348  O   PHE A 269      58.057  21.907  12.947  1.00  0.34           O  
ATOM   4349  CB  PHE A 269      56.901  21.901   9.929  1.00  0.34           C  
ATOM   4350  CG  PHE A 269      56.156  22.989  10.634  1.00  0.34           C  
ATOM   4351  CD1 PHE A 269      56.481  24.327  10.411  1.00  0.34           C  
ATOM   4352  CD2 PHE A 269      55.180  22.684  11.577  1.00  0.34           C  
ATOM   4353  CE1 PHE A 269      55.845  25.351  11.130  1.00  0.34           C  
ATOM   4354  CE2 PHE A 269      54.545  23.692  12.294  1.00  0.34           C  
ATOM   4355  CZ  PHE A 269      54.878  25.028  12.073  1.00  0.34           C  
ATOM   4356  H01 PHE A 269      58.848  22.473  10.581  1.00  0.34           H  
ATOM   4357  H02 PHE A 269      56.286  21.002   9.973  1.00  0.34           H  
ATOM   4358  H03 PHE A 269      57.087  22.215   8.902  1.00  0.34           H  
ATOM   4359  H04 PHE A 269      57.238  24.581   9.669  1.00  0.34           H  
ATOM   4360  H05 PHE A 269      54.910  21.643  11.756  1.00  0.34           H  
ATOM   4361  H06 PHE A 269      56.108  26.393  10.949  1.00  0.34           H  
ATOM   4362  H07 PHE A 269      53.784  23.437  13.032  1.00  0.34           H  
ATOM   4363  H08 PHE A 269      54.381  25.816  12.639  1.00  0.34           H  
ATOM   4364  H14 PHE A 269      58.556  20.118   9.049  1.00  0.34           H  
ATOM   4365  N   SER A 270      57.629  19.836  12.181  1.00  0.14           N  
ATOM   4366  CA  SER A 270      57.379  19.291  13.510  1.00  0.14           C  
ATOM   4367  C   SER A 270      58.596  19.503  14.399  1.00  0.14           C  
ATOM   4368  O   SER A 270      58.461  19.914  15.548  1.00  0.14           O  
ATOM   4369  CB  SER A 270      57.032  17.807  13.415  1.00  0.14           C  
ATOM   4370  OG  SER A 270      55.851  17.639  12.648  1.00  0.14           O  
ATOM   4371  H01 SER A 270      56.532  19.814  13.954  1.00  0.14           H  
ATOM   4372  H02 SER A 270      56.870  17.410  14.417  1.00  0.14           H  
ATOM   4373  H03 SER A 270      57.853  17.272  12.938  1.00  0.14           H  
ATOM   4374  H04 SER A 270      55.532  16.738  12.743  1.00  0.14           H  
ATOM   4375  H09 SER A 270      57.539  19.236  11.373  1.00  0.14           H  
ATOM   4376  N   TYR A 271      59.786  19.234  13.866  1.00  0.24           N  
ATOM   4377  CA  TYR A 271      61.022  19.443  14.616  1.00  0.24           C  
ATOM   4378  C   TYR A 271      61.114  20.902  15.024  1.00  0.24           C  
ATOM   4379  O   TYR A 271      61.389  21.205  16.176  1.00  0.24           O  
ATOM   4380  CB  TYR A 271      62.233  19.139  13.752  1.00  0.24           C  
ATOM   4381  CG  TYR A 271      62.708  17.716  13.801  1.00  0.24           C  
ATOM   4382  CD1 TYR A 271      62.063  16.720  13.068  1.00  0.24           C  
ATOM   4383  CD2 TYR A 271      63.837  17.369  14.546  1.00  0.24           C  
ATOM   4384  CE1 TYR A 271      62.534  15.412  13.072  1.00  0.24           C  
ATOM   4385  CE2 TYR A 271      64.320  16.063  14.561  1.00  0.24           C  
ATOM   4386  CZ  TYR A 271      63.663  15.090  13.820  1.00  0.24           C  
ATOM   4387  OH  TYR A 271      64.121  13.792  13.837  1.00  0.24           O  
ATOM   4388  H01 TYR A 271      61.009  18.784  15.484  1.00  0.24           H  
ATOM   4389  H02 TYR A 271      63.048  19.745  14.148  1.00  0.24           H  
ATOM   4390  H03 TYR A 271      61.980  19.376  12.719  1.00  0.24           H  
ATOM   4391  H04 TYR A 271      61.177  16.971  12.484  1.00  0.24           H  
ATOM   4392  H05 TYR A 271      59.835  18.878  12.922  1.00  0.24           H  
ATOM   4393  H06 TYR A 271      64.350  18.135  15.127  1.00  0.24           H  
ATOM   4394  H07 TYR A 271      62.022  14.643  12.493  1.00  0.24           H  
ATOM   4395  H08 TYR A 271      65.203  15.808  15.147  1.00  0.24           H  
ATOM   4396  H09 TYR A 271      64.229  13.479  12.936  1.00  0.24           H  
ATOM   4397  N   LEU A 272      60.899  21.808  14.071  1.00  0.31           N  
ATOM   4398  CA  LEU A 272      60.967  23.239  14.352  1.00  0.31           C  
ATOM   4399  C   LEU A 272      59.999  23.648  15.449  1.00  0.31           C  
ATOM   4400  O   LEU A 272      60.377  24.353  16.377  1.00  0.31           O  
ATOM   4401  CB  LEU A 272      60.694  24.064  13.093  1.00  0.31           C  
ATOM   4402  CG  LEU A 272      61.781  24.067  12.015  1.00  0.31           C  
ATOM   4403  CD1 LEU A 272      61.270  24.763  10.772  1.00  0.31           C  
ATOM   4404  CD2 LEU A 272      63.035  24.764  12.534  1.00  0.31           C  
ATOM   4405  H01 LEU A 272      61.981  23.441  14.697  1.00  0.31           H  
ATOM   4406  H02 LEU A 272      60.635  25.096  13.438  1.00  0.31           H  
ATOM   4407  H03 LEU A 272      59.781  23.680  12.639  1.00  0.31           H  
ATOM   4408  H04 LEU A 272      62.035  23.037  11.764  1.00  0.31           H  
ATOM   4409  H05 LEU A 272      60.385  25.348  11.022  1.00  0.31           H  
ATOM   4410  H06 LEU A 272      62.043  25.424  10.381  1.00  0.31           H  
ATOM   4411  H07 LEU A 272      61.012  24.019  10.018  1.00  0.31           H  
ATOM   4412  H08 LEU A 272      63.819  24.709  11.779  1.00  0.31           H  
ATOM   4413  H09 LEU A 272      62.809  25.809  12.747  1.00  0.31           H  
ATOM   4414  H10 LEU A 272      60.684  21.498  13.134  1.00  0.31           H  
ATOM   4415  H11 LEU A 272      63.374  24.272  13.445  1.00  0.31           H  
ATOM   4416  N   ALA A 273      58.755  23.193  15.354  1.00  0.17           N  
ATOM   4417  CA  ALA A 273      57.747  23.524  16.353  1.00  0.17           C  
ATOM   4418  C   ALA A 273      58.146  23.025  17.752  1.00  0.17           C  
ATOM   4419  O   ALA A 273      58.002  23.745  18.746  1.00  0.17           O  
ATOM   4420  CB  ALA A 273      56.389  22.946  15.949  1.00  0.17           C  
ATOM   4421  H01 ALA A 273      57.673  24.610  16.400  1.00  0.17           H  
ATOM   4422  H02 ALA A 273      55.673  23.758  15.822  1.00  0.17           H  
ATOM   4423  H03 ALA A 273      56.490  22.401  15.011  1.00  0.17           H  
ATOM   4424  H04 ALA A 273      56.036  22.269  16.727  1.00  0.17           H  
ATOM   4425  H12 ALA A 273      58.502  22.605  14.573  1.00  0.17           H  
ATOM   4426  N   VAL A 274      58.650  21.798  17.831  1.00  0.17           N  
ATOM   4427  CA  VAL A 274      59.046  21.222  19.110  1.00  0.17           C  
ATOM   4428  C   VAL A 274      60.246  21.948  19.708  1.00  0.17           C  
ATOM   4429  O   VAL A 274      60.227  22.316  20.887  1.00  0.17           O  
ATOM   4430  CB  VAL A 274      59.327  19.709  18.984  1.00  0.17           C  
ATOM   4431  CG1 VAL A 274      59.743  19.135  20.329  1.00  0.17           C  
ATOM   4432  CG2 VAL A 274      58.069  18.988  18.481  1.00  0.17           C  
ATOM   4433  H01 VAL A 274      58.206  21.353  19.793  1.00  0.17           H  
ATOM   4434  H02 VAL A 274      60.139  19.561  18.272  1.00  0.17           H  
ATOM   4435  H03 VAL A 274      60.603  19.687  20.708  1.00  0.17           H  
ATOM   4436  H04 VAL A 274      58.916  19.223  21.034  1.00  0.17           H  
ATOM   4437  H05 VAL A 274      58.761  21.253  16.988  1.00  0.17           H  
ATOM   4438  H06 VAL A 274      60.009  18.085  20.210  1.00  0.17           H  
ATOM   4439  H07 VAL A 274      57.279  19.718  18.304  1.00  0.17           H  
ATOM   4440  H08 VAL A 274      58.296  18.466  17.551  1.00  0.17           H  
ATOM   4441  H09 VAL A 274      57.737  18.269  19.230  1.00  0.17           H  
ATOM   4442  N   ILE A 275      61.258  22.202  18.880  1.00  0.38           N  
ATOM   4443  CA  ILE A 275      62.464  22.900  19.321  1.00  0.38           C  
ATOM   4444  C   ILE A 275      62.121  24.293  19.853  1.00  0.38           C  
ATOM   4445  O   ILE A 275      62.610  24.697  20.915  1.00  0.38           O  
ATOM   4446  CB  ILE A 275      63.522  22.986  18.187  1.00  0.38           C  
ATOM   4447  CG1 ILE A 275      64.088  21.589  17.905  1.00  0.38           C  
ATOM   4448  CG2 ILE A 275      64.673  23.929  18.578  1.00  0.38           C  
ATOM   4449  CD1 ILE A 275      64.904  21.511  16.621  1.00  0.38           C  
ATOM   4450  H01 ILE A 275      62.901  22.320  20.134  1.00  0.38           H  
ATOM   4451  H02 ILE A 275      63.036  23.380  17.295  1.00  0.38           H  
ATOM   4452  H03 ILE A 275      63.238  20.917  17.785  1.00  0.38           H  
ATOM   4453  H04 ILE A 275      64.728  21.301  18.739  1.00  0.38           H  
ATOM   4454  H05 ILE A 275      65.521  23.762  17.913  1.00  0.38           H  
ATOM   4455  H06 ILE A 275      64.342  24.964  18.490  1.00  0.38           H  
ATOM   4456  H07 ILE A 275      64.973  23.729  19.607  1.00  0.38           H  
ATOM   4457  H08 ILE A 275      65.893  21.111  16.844  1.00  0.38           H  
ATOM   4458  H09 ILE A 275      64.400  20.858  15.909  1.00  0.38           H  
ATOM   4459  H10 ILE A 275      61.190  21.903  17.918  1.00  0.38           H  
ATOM   4460  H11 ILE A 275      65.004  22.508  16.192  1.00  0.38           H  
ATOM   4461  N   GLU A 276      61.257  25.009  19.136  1.00  0.31           N  
ATOM   4462  CA  GLU A 276      60.837  26.337  19.569  1.00  0.31           C  
ATOM   4463  C   GLU A 276      59.980  26.251  20.845  1.00  0.31           C  
ATOM   4464  O   GLU A 276      60.221  26.989  21.809  1.00  0.31           O  
ATOM   4465  CB  GLU A 276      60.097  27.067  18.437  1.00  0.31           C  
ATOM   4466  CG  GLU A 276      59.510  28.443  18.797  1.00  0.31           C  
ATOM   4467  CD  GLU A 276      60.562  29.513  19.118  1.00  0.31           C  
ATOM   4468  OE1 GLU A 276      61.752  29.319  18.793  1.00  0.31           O  
ATOM   4469  OE2 GLU A 276      60.197  30.562  19.696  1.00  0.31           O  
ATOM   4470  H01 GLU A 276      61.726  26.919  19.811  1.00  0.31           H  
ATOM   4471  H02 GLU A 276      59.243  26.437  18.189  1.00  0.31           H  
ATOM   4472  H03 GLU A 276      60.798  27.207  17.614  1.00  0.31           H  
ATOM   4473  H04 GLU A 276      58.920  28.303  19.703  1.00  0.31           H  
ATOM   4474  H05 GLU A 276      58.913  28.792  17.954  1.00  0.31           H  
ATOM   4475  H12 GLU A 276      60.886  24.626  18.278  1.00  0.31           H  
ATOM   4476  N   GLY A 277      59.037  25.303  20.876  1.00  0.28           N  
ATOM   4477  CA  GLY A 277      58.163  25.127  22.026  1.00  0.28           C  
ATOM   4478  C   GLY A 277      58.920  24.770  23.295  1.00  0.28           C  
ATOM   4479  O   GLY A 277      58.491  25.120  24.404  1.00  0.28           O  
ATOM   4480  H01 GLY A 277      57.491  24.298  21.802  1.00  0.28           H  
ATOM   4481  H02 GLY A 277      57.618  26.056  22.195  1.00  0.28           H  
ATOM   4482  H06 GLY A 277      58.929  24.692  20.079  1.00  0.28           H  
ATOM   4483  N   ALA A 278      60.047  24.076  23.141  1.00  0.38           N  
ATOM   4484  CA  ALA A 278      60.884  23.683  24.277  1.00  0.38           C  
ATOM   4485  C   ALA A 278      61.313  24.899  25.104  1.00  0.38           C  
ATOM   4486  O   ALA A 278      61.554  24.775  26.303  1.00  0.38           O  
ATOM   4487  CB  ALA A 278      62.117  22.920  23.801  1.00  0.38           C  
ATOM   4488  H01 ALA A 278      60.285  23.031  24.912  1.00  0.38           H  
ATOM   4489  H02 ALA A 278      62.950  23.120  24.475  1.00  0.38           H  
ATOM   4490  H03 ALA A 278      60.334  23.812  22.209  1.00  0.38           H  
ATOM   4491  H04 ALA A 278      61.904  21.851  23.795  1.00  0.38           H  
ATOM   4492  H05 ALA A 278      62.380  23.245  22.794  1.00  0.38           H  
ATOM   4493  N   LYS A 279      61.424  26.064  24.463  1.00  0.45           N  
ATOM   4494  CA  LYS A 279      61.805  27.292  25.167  1.00  0.45           C  
ATOM   4495  C   LYS A 279      60.797  27.611  26.286  1.00  0.45           C  
ATOM   4496  O   LYS A 279      61.192  27.938  27.420  1.00  0.45           O  
ATOM   4497  CB  LYS A 279      61.891  28.467  24.191  1.00  0.45           C  
ATOM   4498  CG  LYS A 279      62.928  28.288  23.101  1.00  0.45           C  
ATOM   4499  CD  LYS A 279      62.919  29.488  22.181  1.00  0.45           C  
ATOM   4500  CE  LYS A 279      64.010  29.396  21.131  1.00  0.45           C  
ATOM   4501  NZ  LYS A 279      64.083  30.689  20.397  1.00  0.45           N  
ATOM   4502  H01 LYS A 279      62.786  27.135  25.614  1.00  0.45           H  
ATOM   4503  H02 LYS A 279      62.192  29.338  24.773  1.00  0.45           H  
ATOM   4504  H03 LYS A 279      60.916  28.594  23.720  1.00  0.45           H  
ATOM   4505  H04 LYS A 279      62.693  27.393  22.525  1.00  0.45           H  
ATOM   4506  H05 LYS A 279      63.915  28.185  23.553  1.00  0.45           H  
ATOM   4507  H06 LYS A 279      61.241  26.101  23.470  1.00  0.45           H  
ATOM   4508  H07 LYS A 279      63.100  30.379  22.782  1.00  0.45           H  
ATOM   4509  H08 LYS A 279      61.951  29.545  21.682  1.00  0.45           H  
ATOM   4510  H09 LYS A 279      63.785  28.588  20.434  1.00  0.45           H  
ATOM   4511  H10 LYS A 279      64.966  29.193  21.613  1.00  0.45           H  
ATOM   4512  H11 LYS A 279      65.050  30.923  20.223  1.00  0.45           H  
ATOM   4513  H12 LYS A 279      63.594  30.605  19.517  1.00  0.45           H  
ATOM   4514  H13 LYS A 279      63.656  31.417  20.952  1.00  0.45           H  
ATOM   4515  N   PHE A 280      59.505  27.506  25.964  1.00  0.34           N  
ATOM   4516  CA  PHE A 280      58.441  27.750  26.933  1.00  0.34           C  
ATOM   4517  C   PHE A 280      58.478  26.674  28.025  1.00  0.34           C  
ATOM   4518  O   PHE A 280      58.465  26.987  29.220  1.00  0.34           O  
ATOM   4519  CB  PHE A 280      57.067  27.743  26.258  1.00  0.34           C  
ATOM   4520  CG  PHE A 280      55.921  27.890  27.225  1.00  0.34           C  
ATOM   4521  CD1 PHE A 280      55.388  26.771  27.876  1.00  0.34           C  
ATOM   4522  CD2 PHE A 280      55.396  29.147  27.521  1.00  0.34           C  
ATOM   4523  CE1 PHE A 280      54.347  26.907  28.804  1.00  0.34           C  
ATOM   4524  CE2 PHE A 280      54.352  29.294  28.448  1.00  0.34           C  
ATOM   4525  CZ  PHE A 280      53.832  28.173  29.092  1.00  0.34           C  
ATOM   4526  H01 PHE A 280      58.604  28.733  27.375  1.00  0.34           H  
ATOM   4527  H02 PHE A 280      56.954  26.774  25.772  1.00  0.34           H  
ATOM   4528  H03 PHE A 280      57.027  28.568  25.547  1.00  0.34           H  
ATOM   4529  H04 PHE A 280      55.788  25.781  27.658  1.00  0.34           H  
ATOM   4530  H05 PHE A 280      53.940  26.026  29.300  1.00  0.34           H  
ATOM   4531  H06 PHE A 280      53.026  28.284  29.818  1.00  0.34           H  
ATOM   4532  H14 PHE A 280      59.256  27.249  25.019  1.00  0.34           H  
ATOM   4533  N   ILE A 281      58.512  25.410  27.605  1.00  0.31           N  
ATOM   4534  CA  ILE A 281      58.558  24.268  28.526  1.00  0.31           C  
ATOM   4535  C   ILE A 281      59.675  24.435  29.563  1.00  0.31           C  
ATOM   4536  O   ILE A 281      59.461  24.199  30.756  1.00  0.31           O  
ATOM   4537  CB  ILE A 281      58.806  22.924  27.771  1.00  0.31           C  
ATOM   4538  CG1 ILE A 281      57.675  22.633  26.779  1.00  0.31           C  
ATOM   4539  CG2 ILE A 281      59.030  21.780  28.762  1.00  0.31           C  
ATOM   4540  CD1 ILE A 281      56.289  22.806  27.336  1.00  0.31           C  
ATOM   4541  H01 ILE A 281      57.586  24.238  29.019  1.00  0.31           H  
ATOM   4542  H02 ILE A 281      59.719  23.017  27.183  1.00  0.31           H  
ATOM   4543  H03 ILE A 281      57.768  21.581  26.508  1.00  0.31           H  
ATOM   4544  H04 ILE A 281      57.786  23.307  25.929  1.00  0.31           H  
ATOM   4545  H05 ILE A 281      59.836  22.045  29.446  1.00  0.31           H  
ATOM   4546  H06 ILE A 281      58.116  21.605  29.329  1.00  0.31           H  
ATOM   4547  H07 ILE A 281      58.506  25.230  26.611  1.00  0.31           H  
ATOM   4548  H08 ILE A 281      59.300  20.875  28.218  1.00  0.31           H  
ATOM   4549  H09 ILE A 281      55.585  22.219  26.746  1.00  0.31           H  
ATOM   4550  H10 ILE A 281      56.268  22.465  28.371  1.00  0.31           H  
ATOM   4551  H11 ILE A 281      56.008  23.858  27.293  1.00  0.31           H  
ATOM   4552  N   MET A 282      60.848  24.877  29.110  1.00  0.48           N  
ATOM   4553  CA  MET A 282      61.991  25.050  29.993  1.00  0.48           C  
ATOM   4554  C   MET A 282      62.083  26.324  30.838  1.00  0.48           C  
ATOM   4555  O   MET A 282      63.145  26.607  31.410  1.00  0.48           O  
ATOM   4556  CB  MET A 282      63.304  24.800  29.244  1.00  0.48           C  
ATOM   4557  CG  MET A 282      63.488  23.352  28.785  1.00  0.48           C  
ATOM   4558  SD  MET A 282      63.046  22.098  30.045  1.00  0.48           S  
ATOM   4559  CE  MET A 282      64.584  22.064  31.043  1.00  0.48           C  
ATOM   4560  H01 MET A 282      61.809  24.286  30.749  1.00  0.48           H  
ATOM   4561  H02 MET A 282      64.113  25.016  29.942  1.00  0.48           H  
ATOM   4562  H03 MET A 282      63.327  25.445  28.366  1.00  0.48           H  
ATOM   4563  H04 MET A 282      64.550  23.224  28.578  1.00  0.48           H  
ATOM   4564  H05 MET A 282      62.863  23.190  27.907  1.00  0.48           H  
ATOM   4565  H06 MET A 282      65.340  22.687  30.566  1.00  0.48           H  
ATOM   4566  H07 MET A 282      64.378  22.446  32.043  1.00  0.48           H  
ATOM   4567  H08 MET A 282      64.950  21.040  31.113  1.00  0.48           H  
ATOM   4568  H12 MET A 282      60.946  25.097  28.129  1.00  0.48           H  
ATOM   4569  N   GLY A 283      60.998  27.092  30.912  1.00  0.72           N  
ATOM   4570  CA  GLY A 283      61.009  28.280  31.756  1.00  0.72           C  
ATOM   4571  C   GLY A 283      60.893  29.668  31.157  1.00  0.72           C  
ATOM   4572  O   GLY A 283      60.645  30.636  31.886  1.00  0.72           O  
ATOM   4573  H01 GLY A 283      62.023  28.278  32.157  1.00  0.72           H  
ATOM   4574  H02 GLY A 283      60.178  28.173  32.453  1.00  0.72           H  
ATOM   4575  H09 GLY A 283      60.170  26.852  30.385  1.00  0.72           H  
ATOM   4576  N   ASP A 284      61.098  29.797  29.853  1.00  0.38           N  
ATOM   4577  CA  ASP A 284      60.991  31.103  29.231  1.00  0.38           C  
ATOM   4578  C   ASP A 284      59.548  31.314  28.780  1.00  0.38           C  
ATOM   4579  O   ASP A 284      59.220  31.147  27.607  1.00  0.38           O  
ATOM   4580  CB  ASP A 284      61.959  31.226  28.047  1.00  0.38           C  
ATOM   4581  CG  ASP A 284      61.926  32.613  27.395  1.00  0.38           C  
ATOM   4582  OD1 ASP A 284      61.242  33.524  27.918  1.00  0.38           O  
ATOM   4583  OD2 ASP A 284      62.591  32.791  26.348  1.00  0.38           O  
ATOM   4584  H01 ASP A 284      61.263  31.874  29.952  1.00  0.38           H  
ATOM   4585  H02 ASP A 284      61.649  30.502  27.293  1.00  0.38           H  
ATOM   4586  H03 ASP A 284      61.328  28.988  29.294  1.00  0.38           H  
ATOM   4587  H04 ASP A 284      62.971  31.031  28.402  1.00  0.38           H  
ATOM   4588  N   SER A 285      58.688  31.705  29.712  1.00  0.38           N  
ATOM   4589  CA  SER A 285      57.283  31.929  29.396  1.00  0.38           C  
ATOM   4590  C   SER A 285      57.024  33.103  28.444  1.00  0.38           C  
ATOM   4591  O   SER A 285      55.959  33.162  27.809  1.00  0.38           O  
ATOM   4592  CB  SER A 285      56.464  32.090  30.682  1.00  0.38           C  
ATOM   4593  OG  SER A 285      56.502  30.900  31.454  1.00  0.38           O  
ATOM   4594  H01 SER A 285      56.959  31.039  28.856  1.00  0.38           H  
ATOM   4595  H02 SER A 285      55.429  32.300  30.413  1.00  0.38           H  
ATOM   4596  H03 SER A 285      56.876  32.911  31.269  1.00  0.38           H  
ATOM   4597  H04 SER A 285      57.142  30.293  31.076  1.00  0.38           H  
ATOM   4598  H05 SER A 285      59.013  31.850  30.657  1.00  0.38           H  
ATOM   4599  N   SER A 286      58.000  34.010  28.315  1.00  0.31           N  
ATOM   4600  CA  SER A 286      57.860  35.176  27.428  1.00  0.31           C  
ATOM   4601  C   SER A 286      57.743  34.815  25.931  1.00  0.31           C  
ATOM   4602  O   SER A 286      57.139  35.568  25.149  1.00  0.31           O  
ATOM   4603  CB  SER A 286      58.994  36.200  27.662  1.00  0.31           C  
ATOM   4604  OG  SER A 286      60.211  35.822  27.044  1.00  0.31           O  
ATOM   4605  H01 SER A 286      56.909  35.635  27.700  1.00  0.31           H  
ATOM   4606  H02 SER A 286      59.174  36.251  28.736  1.00  0.31           H  
ATOM   4607  H03 SER A 286      58.683  37.164  27.259  1.00  0.31           H  
ATOM   4608  H04 SER A 286      60.444  36.468  26.373  1.00  0.31           H  
ATOM   4609  H05 SER A 286      58.855  33.891  28.840  1.00  0.31           H  
ATOM   4610  N   VAL A 287      58.286  33.663  25.531  1.00  0.00           N  
ATOM   4611  CA  VAL A 287      58.196  33.263  24.130  1.00  0.00           C  
ATOM   4612  C   VAL A 287      56.742  33.144  23.691  1.00  0.00           C  
ATOM   4613  O   VAL A 287      56.436  33.393  22.529  1.00  0.00           O  
ATOM   4614  CB  VAL A 287      58.920  31.935  23.826  1.00  0.00           C  
ATOM   4615  CG1 VAL A 287      60.385  32.057  24.168  1.00  0.00           C  
ATOM   4616  CG2 VAL A 287      58.262  30.777  24.576  1.00  0.00           C  
ATOM   4617  H01 VAL A 287      58.698  34.051  23.568  1.00  0.00           H  
ATOM   4618  H02 VAL A 287      58.837  31.721  22.761  1.00  0.00           H  
ATOM   4619  H03 VAL A 287      60.920  32.488  23.322  1.00  0.00           H  
ATOM   4620  H04 VAL A 287      60.503  32.702  25.039  1.00  0.00           H  
ATOM   4621  H05 VAL A 287      58.759  33.069  26.197  1.00  0.00           H  
ATOM   4622  H06 VAL A 287      60.791  31.070  24.389  1.00  0.00           H  
ATOM   4623  H07 VAL A 287      57.273  30.589  24.158  1.00  0.00           H  
ATOM   4624  H08 VAL A 287      58.875  29.882  24.473  1.00  0.00           H  
ATOM   4625  H09 VAL A 287      58.167  31.034  25.631  1.00  0.00           H  
ATOM   4626  N   GLN A 288      55.842  32.810  24.618  1.00  0.14           N  
ATOM   4627  CA  GLN A 288      54.429  32.674  24.272  1.00  0.14           C  
ATOM   4628  C   GLN A 288      53.861  33.986  23.743  1.00  0.14           C  
ATOM   4629  O   GLN A 288      53.105  34.007  22.764  1.00  0.14           O  
ATOM   4630  CB  GLN A 288      53.599  32.182  25.465  1.00  0.14           C  
ATOM   4631  CG  GLN A 288      52.190  31.804  25.042  1.00  0.14           C  
ATOM   4632  CD  GLN A 288      51.294  31.336  26.174  1.00  0.14           C  
ATOM   4633  NE2 GLN A 288      50.015  31.170  25.861  1.00  0.14           N  
ATOM   4634  OE1 GLN A 288      51.738  31.107  27.307  1.00  0.14           O  
ATOM   4635  H01 GLN A 288      54.366  31.925  23.483  1.00  0.14           H  
ATOM   4636  H02 GLN A 288      53.533  32.990  26.193  1.00  0.14           H  
ATOM   4637  H03 GLN A 288      54.085  31.309  25.900  1.00  0.14           H  
ATOM   4638  H04 GLN A 288      52.289  30.961  24.358  1.00  0.14           H  
ATOM   4639  H05 GLN A 288      51.728  32.676  24.580  1.00  0.14           H  
ATOM   4640  H10 GLN A 288      56.141  32.649  25.569  1.00  0.14           H  
ATOM   4641  N   ASP A 289      54.231  35.082  24.393  1.00  0.10           N  
ATOM   4642  CA  ASP A 289      53.787  36.403  23.967  1.00  0.10           C  
ATOM   4643  C   ASP A 289      54.437  36.753  22.629  1.00  0.10           C  
ATOM   4644  O   ASP A 289      53.821  37.404  21.787  1.00  0.10           O  
ATOM   4645  CB  ASP A 289      54.140  37.442  25.020  1.00  0.10           C  
ATOM   4646  CG  ASP A 289      53.471  37.160  26.348  1.00  0.10           C  
ATOM   4647  OD1 ASP A 289      52.238  36.925  26.346  1.00  0.10           O  
ATOM   4648  OD2 ASP A 289      54.184  37.157  27.382  1.00  0.10           O  
ATOM   4649  H01 ASP A 289      52.704  36.397  23.844  1.00  0.10           H  
ATOM   4650  H02 ASP A 289      53.786  38.410  24.666  1.00  0.10           H  
ATOM   4651  H03 ASP A 289      55.220  37.444  25.164  1.00  0.10           H  
ATOM   4652  H06 ASP A 289      54.833  34.999  25.200  1.00  0.10           H  
ATOM   4653  N   GLN A 290      55.675  36.309  22.430  1.00  0.00           N  
ATOM   4654  CA  GLN A 290      56.369  36.550  21.171  1.00  0.00           C  
ATOM   4655  C   GLN A 290      55.632  35.845  20.033  1.00  0.00           C  
ATOM   4656  O   GLN A 290      55.434  36.435  18.974  1.00  0.00           O  
ATOM   4657  CB  GLN A 290      57.803  36.042  21.242  1.00  0.00           C  
ATOM   4658  CG  GLN A 290      58.679  36.791  22.223  1.00  0.00           C  
ATOM   4659  CD  GLN A 290      60.080  36.220  22.273  1.00  0.00           C  
ATOM   4660  NE2 GLN A 290      60.697  36.057  21.097  1.00  0.00           N  
ATOM   4661  OE1 GLN A 290      60.598  35.903  23.350  1.00  0.00           O  
ATOM   4662  H01 GLN A 290      56.388  37.624  20.986  1.00  0.00           H  
ATOM   4663  H02 GLN A 290      58.238  36.195  20.254  1.00  0.00           H  
ATOM   4664  H03 GLN A 290      57.780  34.992  21.535  1.00  0.00           H  
ATOM   4665  H04 GLN A 290      56.142  35.796  23.164  1.00  0.00           H  
ATOM   4666  H05 GLN A 290      58.237  36.694  23.215  1.00  0.00           H  
ATOM   4667  H06 GLN A 290      58.734  37.837  21.921  1.00  0.00           H  
ATOM   4668  H07 GLN A 290      61.630  35.671  21.065  1.00  0.00           H  
ATOM   4669  H08 GLN A 290      60.230  36.320  20.241  1.00  0.00           H  
ATOM   4670  N   TRP A 291      55.218  34.594  20.255  1.00  0.14           N  
ATOM   4671  CA  TRP A 291      54.485  33.842  19.231  1.00  0.14           C  
ATOM   4672  C   TRP A 291      53.203  34.563  18.896  1.00  0.14           C  
ATOM   4673  O   TRP A 291      52.830  34.664  17.728  1.00  0.14           O  
ATOM   4674  CB  TRP A 291      54.110  32.437  19.704  1.00  0.14           C  
ATOM   4675  CG  TRP A 291      55.255  31.582  20.060  1.00  0.14           C  
ATOM   4676  CD1 TRP A 291      56.535  31.680  19.593  1.00  0.14           C  
ATOM   4677  CD2 TRP A 291      55.243  30.504  20.991  1.00  0.14           C  
ATOM   4678  CE2 TRP A 291      56.558  29.990  21.049  1.00  0.14           C  
ATOM   4679  CE3 TRP A 291      54.248  29.919  21.791  1.00  0.14           C  
ATOM   4680  NE1 TRP A 291      57.322  30.730  20.181  1.00  0.14           N  
ATOM   4681  CZ2 TRP A 291      56.911  28.916  21.879  1.00  0.14           C  
ATOM   4682  CZ3 TRP A 291      54.595  28.846  22.619  1.00  0.14           C  
ATOM   4683  CH2 TRP A 291      55.919  28.358  22.655  1.00  0.14           C  
ATOM   4684  H01 TRP A 291      55.142  33.763  18.365  1.00  0.14           H  
ATOM   4685  H02 TRP A 291      53.026  32.524  19.625  1.00  0.14           H  
ATOM   4686  H09 TRP A 291      55.414  34.158  21.145  1.00  0.14           H  
ATOM   4687  N   LYS A 292      52.508  35.028  19.930  1.00  0.03           N  
ATOM   4688  CA  LYS A 292      51.255  35.741  19.747  1.00  0.03           C  
ATOM   4689  C   LYS A 292      51.495  36.965  18.844  1.00  0.03           C  
ATOM   4690  O   LYS A 292      50.723  37.222  17.909  1.00  0.03           O  
ATOM   4691  CB  LYS A 292      50.676  36.138  21.113  1.00  0.03           C  
ATOM   4692  CG  LYS A 292      49.271  36.732  21.070  1.00  0.03           C  
ATOM   4693  CD  LYS A 292      48.669  36.868  22.468  1.00  0.03           C  
ATOM   4694  CE  LYS A 292      47.284  37.514  22.412  1.00  0.03           C  
ATOM   4695  NZ  LYS A 292      46.469  37.284  23.650  1.00  0.03           N  
ATOM   4696  H01 LYS A 292      50.523  35.099  19.257  1.00  0.03           H  
ATOM   4697  H02 LYS A 292      51.326  36.921  21.503  1.00  0.03           H  
ATOM   4698  H03 LYS A 292      52.860  34.882  20.865  1.00  0.03           H  
ATOM   4699  H04 LYS A 292      50.648  35.248  21.741  1.00  0.03           H  
ATOM   4700  H05 LYS A 292      48.637  36.059  20.492  1.00  0.03           H  
ATOM   4701  H06 LYS A 292      49.318  37.718  20.608  1.00  0.03           H  
ATOM   4702  H07 LYS A 292      49.323  37.504  23.065  1.00  0.03           H  
ATOM   4703  H08 LYS A 292      48.583  35.878  22.917  1.00  0.03           H  
ATOM   4704  H09 LYS A 292      46.747  37.052  21.583  1.00  0.03           H  
ATOM   4705  H10 LYS A 292      47.408  38.588  22.274  1.00  0.03           H  
ATOM   4706  H11 LYS A 292      45.555  36.940  23.392  1.00  0.03           H  
ATOM   4707  H12 LYS A 292      46.931  36.604  24.236  1.00  0.03           H  
ATOM   4708  H13 LYS A 292      46.371  38.153  24.155  1.00  0.03           H  
ATOM   4709  N   GLU A 293      52.594  37.682  19.088  1.00  0.00           N  
ATOM   4710  CA  GLU A 293      52.936  38.858  18.282  1.00  0.00           C  
ATOM   4711  C   GLU A 293      53.258  38.443  16.852  1.00  0.00           C  
ATOM   4712  O   GLU A 293      52.637  38.927  15.898  1.00  0.00           O  
ATOM   4713  CB  GLU A 293      54.144  39.608  18.870  1.00  0.00           C  
ATOM   4714  CG  GLU A 293      53.928  40.184  20.270  1.00  0.00           C  
ATOM   4715  CD  GLU A 293      52.717  41.123  20.359  1.00  0.00           C  
ATOM   4716  OE1 GLU A 293      52.808  42.266  19.851  1.00  0.00           O  
ATOM   4717  OE2 GLU A 293      51.681  40.719  20.946  1.00  0.00           O  
ATOM   4718  H01 GLU A 293      52.072  39.523  18.290  1.00  0.00           H  
ATOM   4719  H02 GLU A 293      54.322  40.460  18.214  1.00  0.00           H  
ATOM   4720  H03 GLU A 293      54.984  38.915  18.915  1.00  0.00           H  
ATOM   4721  H04 GLU A 293      54.812  40.772  20.517  1.00  0.00           H  
ATOM   4722  H05 GLU A 293      53.778  39.358  20.966  1.00  0.00           H  
ATOM   4723  H14 GLU A 293      53.204  37.408  19.845  1.00  0.00           H  
ATOM   4724  N   LEU A 294      54.210  37.521  16.719  1.00  0.07           N  
ATOM   4725  CA  LEU A 294      54.667  37.015  15.430  1.00  0.07           C  
ATOM   4726  C   LEU A 294      53.576  36.394  14.570  1.00  0.07           C  
ATOM   4727  O   LEU A 294      53.662  36.434  13.342  1.00  0.07           O  
ATOM   4728  CB  LEU A 294      55.780  35.986  15.628  1.00  0.07           C  
ATOM   4729  CG  LEU A 294      57.080  36.474  16.261  1.00  0.07           C  
ATOM   4730  CD1 LEU A 294      58.008  35.292  16.497  1.00  0.07           C  
ATOM   4731  CD2 LEU A 294      57.730  37.507  15.354  1.00  0.07           C  
ATOM   4732  H01 LEU A 294      55.028  37.893  14.894  1.00  0.07           H  
ATOM   4733  H02 LEU A 294      56.058  35.678  14.620  1.00  0.07           H  
ATOM   4734  H03 LEU A 294      55.384  35.192  16.262  1.00  0.07           H  
ATOM   4735  H04 LEU A 294      56.871  36.943  17.223  1.00  0.07           H  
ATOM   4736  H05 LEU A 294      58.927  35.641  16.968  1.00  0.07           H  
ATOM   4737  H06 LEU A 294      54.638  37.152  17.556  1.00  0.07           H  
ATOM   4738  H07 LEU A 294      57.518  34.569  17.149  1.00  0.07           H  
ATOM   4739  H08 LEU A 294      58.246  34.820  15.544  1.00  0.07           H  
ATOM   4740  H09 LEU A 294      58.728  37.169  15.076  1.00  0.07           H  
ATOM   4741  H10 LEU A 294      57.126  37.634  14.455  1.00  0.07           H  
ATOM   4742  H11 LEU A 294      57.803  38.459  15.880  1.00  0.07           H  
ATOM   4743  N   SER A 295      52.551  35.833  15.205  1.00  0.00           N  
ATOM   4744  CA  SER A 295      51.472  35.184  14.475  1.00  0.00           C  
ATOM   4745  C   SER A 295      50.523  36.169  13.807  1.00  0.00           C  
ATOM   4746  O   SER A 295      49.819  35.805  12.859  1.00  0.00           O  
ATOM   4747  CB  SER A 295      50.687  34.241  15.399  1.00  0.00           C  
ATOM   4748  OG  SER A 295      49.757  34.948  16.199  1.00  0.00           O  
ATOM   4749  H01 SER A 295      51.944  34.609  13.678  1.00  0.00           H  
ATOM   4750  H02 SER A 295      51.397  33.745  16.061  1.00  0.00           H  
ATOM   4751  H03 SER A 295      50.150  33.514  14.790  1.00  0.00           H  
ATOM   4752  H04 SER A 295      49.600  35.815  15.818  1.00  0.00           H  
ATOM   4753  H12 SER A 295      52.521  35.858  16.214  1.00  0.00           H  
ATOM   4754  N   HIS A 296      50.505  37.407  14.310  1.00  0.17           N  
ATOM   4755  CA  HIS A 296      49.643  38.478  13.786  1.00  0.17           C  
ATOM   4756  C   HIS A 296      48.193  38.019  13.796  1.00  0.17           C  
ATOM   4757  O   HIS A 296      47.495  38.159  12.794  1.00  0.17           O  
ATOM   4758  CB  HIS A 296      50.030  38.876  12.341  1.00  0.17           C  
ATOM   4759  CG  HIS A 296      51.459  39.300  12.185  1.00  0.17           C  
ATOM   4760  CD2 HIS A 296      52.472  38.759  11.464  1.00  0.17           C  
ATOM   4761  ND1 HIS A 296      51.998  40.372  12.864  1.00  0.17           N  
ATOM   4762  CE1 HIS A 296      53.286  40.470  12.576  1.00  0.17           C  
ATOM   4763  NE2 HIS A 296      53.596  39.503  11.731  1.00  0.17           N  
ATOM   4764  H01 HIS A 296      49.775  39.348  14.429  1.00  0.17           H  
ATOM   4765  H02 HIS A 296      49.416  39.737  12.077  1.00  0.17           H  
ATOM   4766  H03 HIS A 296      49.853  38.020  11.690  1.00  0.17           H  
ATOM   4767  H04 HIS A 296      52.407  37.898  10.799  1.00  0.17           H  
ATOM   4768  H05 HIS A 296      51.113  37.618  15.088  1.00  0.17           H  
ATOM   4769  H06 HIS A 296      53.973  41.220  12.969  1.00  0.17           H  
ATOM   4770  H07 HIS A 296      54.514  39.337  11.343  1.00  0.17           H  
ATOM   4771  N   GLU A 297      47.734  37.502  14.935  1.00  0.21           N  
ATOM   4772  CA  GLU A 297      46.365  37.001  15.036  1.00  0.21           C  
ATOM   4773  C   GLU A 297      45.248  38.044  14.954  1.00  0.21           C  
ATOM   4774  O   GLU A 297      44.106  37.710  14.636  1.00  0.21           O  
ATOM   4775  CB  GLU A 297      46.185  36.121  16.280  1.00  0.21           C  
ATOM   4776  CG  GLU A 297      46.404  36.797  17.626  1.00  0.21           C  
ATOM   4777  CD  GLU A 297      46.019  35.899  18.803  1.00  0.21           C  
ATOM   4778  OE1 GLU A 297      46.255  34.677  18.737  1.00  0.21           O  
ATOM   4779  OE2 GLU A 297      45.465  36.413  19.793  1.00  0.21           O  
ATOM   4780  H01 GLU A 297      46.247  36.407  14.130  1.00  0.21           H  
ATOM   4781  H02 GLU A 297      46.962  35.359  16.210  1.00  0.21           H  
ATOM   4782  H03 GLU A 297      45.167  35.731  16.266  1.00  0.21           H  
ATOM   4783  H04 GLU A 297      45.765  37.679  17.661  1.00  0.21           H  
ATOM   4784  H05 GLU A 297      47.457  37.062  17.718  1.00  0.21           H  
ATOM   4785  H08 GLU A 297      48.341  37.456  15.741  1.00  0.21           H  
ATOM   4786  N   ASP A 298      45.578  39.305  15.207  1.00  0.34           N  
ATOM   4787  CA  ASP A 298      44.603  40.391  15.161  1.00  0.34           C  
ATOM   4788  C   ASP A 298      44.250  40.790  13.728  1.00  0.34           C  
ATOM   4789  O   ASP A 298      45.132  40.887  12.868  1.00  0.34           O  
ATOM   4790  CB  ASP A 298      45.127  41.605  15.928  1.00  0.34           C  
ATOM   4791  CG  ASP A 298      45.569  41.247  17.320  1.00  0.34           C  
ATOM   4792  OD1 ASP A 298      44.692  41.053  18.195  1.00  0.34           O  
ATOM   4793  OD2 ASP A 298      46.802  41.119  17.543  1.00  0.34           O  
ATOM   4794  H01 ASP A 298      43.691  40.027  15.634  1.00  0.34           H  
ATOM   4795  H02 ASP A 298      44.314  42.327  16.009  1.00  0.34           H  
ATOM   4796  H03 ASP A 298      45.975  42.025  15.386  1.00  0.34           H  
ATOM   4797  H06 ASP A 298      46.537  39.521  15.439  1.00  0.34           H  
ATOM   4798  N   LEU A 299      42.963  40.991  13.467  1.00  0.17           N  
ATOM   4799  CA  LEU A 299      42.486  41.370  12.130  1.00  0.17           C  
ATOM   4800  C   LEU A 299      42.617  42.891  11.871  1.00  0.17           C  
ATOM   4801  O   LEU A 299      42.889  43.270  10.693  1.00  0.17           O  
ATOM   4802  CB  LEU A 299      41.023  40.943  11.973  1.00  0.17           C  
ATOM   4803  CG  LEU A 299      40.623  39.460  11.930  1.00  0.17           C  
ATOM   4804  CD1 LEU A 299      39.117  39.346  12.262  1.00  0.17           C  
ATOM   4805  CD2 LEU A 299      40.974  38.868  10.542  1.00  0.17           C  
ATOM   4806  H01 LEU A 299      43.111  40.860  11.397  1.00  0.17           H  
ATOM   4807  H02 LEU A 299      42.480  43.613  12.676  1.00  0.17           H  
ATOM   4808  H03 LEU A 299      40.786  41.280  10.964  1.00  0.17           H  
ATOM   4809  H04 LEU A 299      42.290  40.880  14.212  1.00  0.17           H  
ATOM   4810  H05 LEU A 299      40.481  41.385  12.809  1.00  0.17           H  
ATOM   4811  H06 LEU A 299      41.175  38.882  12.671  1.00  0.17           H  
ATOM   4812  H07 LEU A 299      38.543  39.316  11.336  1.00  0.17           H  
ATOM   4813  H08 LEU A 299      38.938  38.433  12.830  1.00  0.17           H  
ATOM   4814  H09 LEU A 299      38.808  40.209  12.853  1.00  0.17           H  
ATOM   4815  H10 LEU A 299      42.006  38.517  10.548  1.00  0.17           H  
ATOM   4816  H11 LEU A 299      40.308  38.033  10.324  1.00  0.17           H  
ATOM   4817  H12 LEU A 299      40.856  39.637   9.778  1.00  0.17           H  
TER    4818      LEU A 299
ATOM   4819  C01 BB3 A 300      59.755  32.766  20.023  1.00  0.00           C  
ATOM   4820  C1  BB3 A 300      56.242  32.070  19.121  1.00  0.00           C  
ATOM   4821  N01 BB3 A 300      59.964  32.010  18.801  1.00  0.00           N  
ATOM   4822  O01 BB3 A 300      58.967  30.354  17.115  1.00  0.00           O  
ATOM   4823  S01 BB3 A 300      58.599  31.509  17.884  1.00  0.00           S  
ATOM   4824  C02 BB3 A 300      61.312  31.682  18.363  1.00  0.00           C  
ATOM   4825  C2  BB3 A 300      57.290  31.145  18.955  1.00  0.00           C  
ATOM   4826  O02 BB3 A 300      58.178  32.601  16.976  1.00  0.00           O  
ATOM   4827  C03 BB3 A 300      53.101  30.627  22.079  1.00  0.00           C  
ATOM   4828  C3  BB3 A 300      57.304  29.928  19.635  1.00  0.00           C  
ATOM   4829  C4  BB3 A 300      56.235  29.677  20.467  1.00  0.00           C  
ATOM   4830  C5  BB3 A 300      55.153  30.634  20.630  1.00  0.00           C  
ATOM   4831  C6  BB3 A 300      55.148  31.840  19.953  1.00  0.00           C  
ATOM   4832  O7  BB3 A 300      55.987  28.579  21.242  1.00  0.00           O  
ATOM   4833  C8  BB3 A 300      54.719  28.824  21.922  1.00  0.00           C  
ATOM   4834  C9  BB3 A 300      54.208  30.033  21.618  1.00  0.00           C  
ATOM   4835  C11 BB3 A 300      52.537  30.331  23.437  1.00  0.00           C  
ATOM   4836  C12 BB3 A 300      51.168  30.517  23.684  1.00  0.00           C  
ATOM   4837  C13 BB3 A 300      50.637  30.247  24.947  1.00  0.00           C  
ATOM   4838  C14 BB3 A 300      51.501  29.778  26.030  1.00  0.00           C  
ATOM   4839  C15 BB3 A 300      52.918  29.602  25.708  1.00  0.00           C  
ATOM   4840  C16 BB3 A 300      53.401  29.890  24.439  1.00  0.00           C  
ATOM   4841  C17 BB3 A 300      54.142  27.799  22.861  1.00  0.00           C  
ATOM   4842  C18 BB3 A 300      55.305  27.220  23.659  1.00  0.00           C  
ATOM   4843  O19 BB3 A 300      52.536  31.452  21.365  1.00  0.00           O  
ATOM   4844  O20 BB3 A 300      51.063  29.531  27.179  1.00  0.00           O  
ATOM   4845  BR21BB3 A 300      54.024  28.999  27.091  1.00  0.00           B  
ATOM   4846  BR22BB3 A 300      48.820  30.437  25.366  1.00  0.00           B  
ATOM   4847  H01 BB3 A 300      60.394  32.368  20.811  1.00  0.00           H  
ATOM   4848  H02 BB3 A 300      60.001  33.814  19.849  1.00  0.00           H  
ATOM   4849  H03 BB3 A 300      62.002  31.789  19.200  1.00  0.00           H  
ATOM   4850  H04 BB3 A 300      61.337  30.654  18.001  1.00  0.00           H  
ATOM   4851  H05 BB3 A 300      61.608  32.357  17.560  1.00  0.00           H  
ATOM   4852  H06 BB3 A 300      51.714  29.772  23.883  1.00  0.00           H  
ATOM   4853  H07 BB3 A 300      50.698  29.763  23.052  1.00  0.00           H  
ATOM   4854  H08 BB3 A 300      50.949  31.563  23.469  1.00  0.00           H  
ATOM   4855  H09 BB3 A 300      53.503  29.493  24.795  1.00  0.00           H  
ATOM   4856  H10 BB3 A 300      54.040  30.756  24.611  1.00  0.00           H  
ATOM   4857  H11 BB3 A 300      53.871  28.979  24.069  1.00  0.00           H  
ATOM   4858  H12 BB3 A 300      55.418  27.119  24.738  1.00  0.00           H  
ATOM   4859  H13 BB3 A 300      58.711  32.684  20.326  1.00  0.00           H  
ATOM   4860  H14 BB3 A 300      55.579  26.181  23.477  1.00  0.00           H  
ATOM   4861  H15 BB3 A 300      52.322  31.051  20.520  1.00  0.00           H  
ATOM   4862  MG   MG A 322      24.277  36.733  12.922  1.00  0.00           M  
ATOM   4863  N   PTR A 323      46.366  11.139  -0.665  1.00  0.83           N  
ATOM   4864  CA  PTR A 323      44.969  11.616  -0.749  1.00  0.83           C  
ATOM   4865  C   PTR A 323      44.978  13.010  -1.358  1.00  0.83           C  
ATOM   4866  O   PTR A 323      43.891  13.514  -1.708  1.00  0.83           O  
ATOM   4867  CB  PTR A 323      44.332  11.618   0.644  1.00  0.83           C  
ATOM   4868  CG  PTR A 323      44.885  12.640   1.620  1.00  0.83           C  
ATOM   4869  CD1 PTR A 323      45.913  12.302   2.506  1.00  0.83           C  
ATOM   4870  CD2 PTR A 323      44.319  13.921   1.716  1.00  0.83           C  
ATOM   4871  CE1 PTR A 323      46.364  13.214   3.480  1.00  0.83           C  
ATOM   4872  CE2 PTR A 323      44.753  14.849   2.683  1.00  0.83           C  
ATOM   4873  CZ  PTR A 323      45.772  14.487   3.562  1.00  0.83           C  
ATOM   4874  OH  PTR A 323      46.216  15.385   4.594  1.00  0.83           O  
ATOM   4875  P   PTR A 323      45.382  15.884   5.757  1.00  0.83           P  
ATOM   4876  OP1 PTR A 323      44.096  16.422   5.355  1.00  0.83           O  
ATOM   4877  OP2 PTR A 323      46.274  16.938   6.218  1.00  0.83           O  
ATOM   4878  O3P PTR A 323      45.279  14.830   6.778  1.00  0.83           O  
ATOM   4879  OXT PTR A 323      46.088  13.575  -1.497  1.00  0.83           O  
ATOM   4880  H01 PTR A 323      46.692  10.887  -1.587  1.00  0.83           H  
ATOM   4881  H02 PTR A 323      44.374  10.954  -1.378  1.00  0.83           H  
ATOM   4882  H03 PTR A 323      44.559  10.643   1.075  1.00  0.83           H  
ATOM   4883  H04 PTR A 323      43.266  11.811   0.525  1.00  0.83           H  
ATOM   4884  H05 PTR A 323      46.373  11.316   2.442  1.00  0.83           H  
ATOM   4885  H06 PTR A 323      43.525  14.205   1.026  1.00  0.83           H  
ATOM   4886  H07 PTR A 323      47.165  12.935   4.165  1.00  0.83           H  
ATOM   4887  H08 PTR A 323      44.298  15.837   2.743  1.00  0.83           H  
ATOM   4888  H09 PTR A 323      43.779  15.950   4.582  1.00  0.83           H  
ATOM   4889  H16 PTR A 323      46.411  10.332  -0.059  1.00  0.83           H  
ATOM   4890  N   PTR A 324      48.441   9.886   1.261  1.00  0.00           N  
ATOM   4891  CA  PTR A 324      48.032   8.470   1.285  1.00  0.00           C  
ATOM   4892  C   PTR A 324      46.909   8.276   0.291  1.00  0.00           C  
ATOM   4893  O   PTR A 324      47.178   7.730  -0.798  1.00  0.00           O  
ATOM   4894  CB  PTR A 324      47.579   8.075   2.683  1.00  0.00           C  
ATOM   4895  CG  PTR A 324      48.591   7.216   3.368  1.00  0.00           C  
ATOM   4896  CD1 PTR A 324      48.206   6.201   4.236  1.00  0.00           C  
ATOM   4897  CD2 PTR A 324      49.946   7.384   3.106  1.00  0.00           C  
ATOM   4898  CE1 PTR A 324      49.150   5.365   4.822  1.00  0.00           C  
ATOM   4899  CE2 PTR A 324      50.890   6.566   3.680  1.00  0.00           C  
ATOM   4900  CZ  PTR A 324      50.495   5.552   4.540  1.00  0.00           C  
ATOM   4901  OH  PTR A 324      51.465   4.658   5.158  1.00  0.00           O  
ATOM   4902  P   PTR A 324      52.877   4.781   4.734  1.00  0.00           P  
ATOM   4903  OP1 PTR A 324      52.915   4.315   3.340  1.00  0.00           O  
ATOM   4904  OP2 PTR A 324      53.399   6.127   4.774  1.00  0.00           O  
ATOM   4905  O3P PTR A 324      53.778   3.926   5.517  1.00  0.00           O  
ATOM   4906  OXT PTR A 324      45.795   8.746   0.584  1.00  0.00           O  
ATOM   4907  H01 PTR A 324      48.531  10.227   2.207  1.00  0.00           H  
ATOM   4908  H02 PTR A 324      48.876   7.836   1.014  1.00  0.00           H  
ATOM   4909  H03 PTR A 324      46.654   7.505   2.593  1.00  0.00           H  
ATOM   4910  H04 PTR A 324      47.423   8.978   3.273  1.00  0.00           H  
ATOM   4911  H05 PTR A 324      47.149   6.058   4.461  1.00  0.00           H  
ATOM   4912  H06 PTR A 324      50.266   8.179   2.433  1.00  0.00           H  
ATOM   4913  H07 PTR A 324      48.836   4.569   5.497  1.00  0.00           H  
ATOM   4914  H08 PTR A 324      51.947   6.714   3.460  1.00  0.00           H  
ATOM   4915  H09 PTR A 324      52.132   4.623   2.878  1.00  0.00           H  
ATOM   4916  H10 PTR A 324      47.745  10.430   0.772  1.00  0.00           H  
TER    4917      PTR A 324
ENDMDL
END
