# Supplementary material for: Mapping allosteric communications within individual proteins
Source: Nat Commun. 2020 Jul 31;11:3862. doi: 10.1038/s41467-020-17618-2 (PMC7395124; doi:10.1038/s41467-020-17618-2)
Supplement: Supplementary file 7 — Supplementary Data 4 [file 41467_2020_17618_MOESM7_ESM.zip › comparison-to-Amors/1pty/1pty-qs.txt]

122	A	11.26238523	ALA122 A	1451	0.689655172
216	A	2.014196862	SER216 A	45.90909091	0.586206897
110	A	5.67647875	LEU110 A	725.8947368	0.24137931
37	A	16.91095748	LEU37 A	2931.684211	0.655172414
80	A	16.57231812	SER80 A	2499.454545	0.862068966
94	A	17.28035541	HIS94 A	3563.529412	0.379310345
186	A	13.37781705	GLU186 A	1523.333333	0.827586207
259	A	5.26262159	GLY259 A	550.4285714	0.379310345
60	A	23.37517534	HIS60 A	3846.529412	0.827586207
148	A	21.29129198	ASP148 A	4304.333333	0.517241379
292	A	22.74884204	LYS292 A	5862.227273	0.034482759
123	A	14.55229927	GLN123 A	1994.058824	0.827586207
44	A	8.926697318	ASN44 A	1162.857143	0.413793103
150	A	19.50155222	LYS150 A	4293.545455	0.379310345
128	A	23.57220145	LYS128 A	5056.909091	0.413793103
286	A	28.69682711	SER286 A	5919.090909	0.310344828
135	A	19.40673628	PHE135 A	5633.5	0
50	A	7.935850994	SER50 A	705.0909091	0.689655172
138	A	22.14127607	THR138 A	5782.714286	0.068965517
68	A	8.433898328	ASN68 A	1437.428571	0.24137931
211	A	13.89239688	VAL211 A	2020.625	0.75862069
104	A	17.61019878	SER104 A	3611.454545	0.413793103
191	A	10.1162672	PHE191 A	2231.05	0.206896552
12	A	25.82426793	LYS12 A	5095	0.655172414
188	A	15.76978202	PRO188 A	2406.785714	0.827586207
114	A	10.66161287	MET114 A	477.3529412	0.965517241
19	A	16.37931507	ILE19 A	4311.105263	0.034482759
226	A	9.748163622	CYS226 A	469	0.931034483
73	A	16.91871109	LYS73 A	2579.363636	0.862068966
145	A	24.67772317	ILE145 A	4957.947368	0.620689655
53	A	16.9882447	ASP53 A	2317.833333	0.965517241
143	A	24.54741137	THR143 A	5325.214286	0.379310345
230	A	15.58585474	THR230 A	1910.285714	0.931034483
141	A	25.37384009	LYS141 A	5753	0.206896552
25	A	15.08116504	HIS25 A	4381.352941	0
131	A	25.19315163	LYS131 A	5689.818182	0.24137931
32	A	11.91151838	CYS32 A	2939.545455	0.172413793
282	A	27.67081771	MET282 A	5472.294118	0.482758621
169	A	24.45549693	ARG169 A	5290.791667	0.379310345
225	A	7.964937037	PHE225 A	406.65	0.896551724
183	A	6.059172716	GLY183 A	467.7142857	0.482758621
256	A	13.33755244	PHE256 A	1292.25	0.896551724
172	A	18.06142835	LEU172 A	3768	0.413793103
147	A	20.25474683	GLU147 A	4317.666667	0.413793103
297	A	20.88504513	GLU297 A	5025.133333	0.206896552
77	A	20.34709186	ALA77 A	3275.7	0.896551724
161	A	26.10459067	GLU161 A	5711.333333	0.275862069
58	A	19.47174368	LYS58 A	3472.409091	0.655172414
285	A	28.69126491	SER285 A	5905.181818	0.379310345
130	A	28.7841324	GLU130 A	5545.466667	0.689655172
57	A	15.18265013	ILE57 A	3091.210526	0.413793103
243	A	26.08323768	SER243 A	4379	0.793103448
29	A	14.6079004	ASP29 A	3630.166667	0.137931034
212	A	11.66019983	VAL212 A	1358.75	0.793103448
101	A	21.95597005	GLU101 A	4140.6	0.655172414
3	A	19.28739747	MET3 A	5057.705882	0.137931034
194	A	11.84730455	PHE194 A	2803.25	0.24137931
11	A	21.3222639	ASP11 A	4771.666667	0.379310345
84	A	6.730070579	THR84 A	1245.428571	0.103448276
39	A	18.68192338	LYS39 A	3056.272727	0.793103448
98	A	12.9647654	MET98 A	3647.176471	0.103448276
93	A	18.99585452	GLY93 A	3255.428571	0.75862069
238	A	25.4072567	ARG238 A	4140.25	0.862068966
144	A	21.37670847	LEU144 A	5083	0.24137931
235	A	22.1307586	MET235 A	3927.941176	0.689655172
127	A	18.38549934	GLN127 A	4361.764706	0.24137931
154	A	15.91772939	THR154 A	3460.571429	0.310344828
59	A	18.22593298	LEU59 A	3658.105263	0.482758621
262	A	1.858112214	GLN262 A	349.1764706	0.103448276
108	A	10.02051002	VAL108 A	1295.75	0.586206897
16	A	16.02718344	TRP16 A	4467.291667	0.034482759
168	A	29.08288284	THR168 A	5572.142857	0.724137931
65	A	20.20849861	ASP65 A	3035	0.931034483
88	A	9.357082986	LEU88 A	1906.894737	0.206896552
175	A	10.68979331	HIS175 A	2002.235294	0.344827586
209	A	20.14255843	GLY209 A	3112.142857	0.931034483
41	A	10.50589953	LYS41 A	2672.272727	0.103448276
5	A	26.84092022	LYS5 A	5285.318182	0.655172414
83	A	6.869102489	LEU83 A	1339.421053	0.034482759
260	A	6.666288773	LEU260 A	466.6842105	0.655172414
8	A	24.89247844	GLU8 A	5173.133333	0.482758621
299	A	22.02558578	LEU299 A	5426.526316	0.172413793
21	A	11.97923144	GLN21 A	4298.705882	0
109	A	8.634143849	MET109 A	1073.647059	0.413793103
217	A	2.110085543	ALA217 A	28.2	0.689655172
102	A	18.19807133	GLN102 A	3981.294118	0.344827586
276	A	19.99695569	GLU276 A	4615.466667	0.310344828
36	A	9.629571382	LYS36 A	2314.909091	0.068965517
81	A	12.57391379	TYR81 A	2034.857143	0.655172414
91	A	13.99744727	THR91 A	2588.714286	0.517241379
205	A	22.2042827	SER205 A	3594.818182	0.862068966
162	A	27.91490093	ASN162 A	5901.214286	0.24137931
187	A	15.04097091	SER187 A	2058.090909	0.827586207
203	A	18.71566248	SER203 A	3573	0.551724138
61	A	23.1101371	GLN61 A	3842.647059	0.75862069
149	A	20.26710342	ILE149 A	4318.526316	0.482758621
48	A	4.200561629	ASP48 A	484.75	0.24137931
293	A	24.85369771	GLU293 A	5878.8	0
124	A	10.95413315	TYR124 A	2285.666667	0.310344828
45	A	5.259169896	ARG45 A	638.9583333	0.275862069
153	A	14.86051809	TYR153 A	3562.095238	0.206896552
129	A	26.53840592	GLU129 A	5344.066667	0.517241379
289	A	26.79940533	ASP289 A	5875.583333	0.103448276
134	A	25.0061516	ILE134 A	5769	0.172413793
35	A	12.17882626	ALA35 A	2716.6	0.310344828
264	A	10.98670592	ALA264 A	1156	0.827586207
115	A	5.804783631	GLU115 A	161.4	0.931034483
105	A	20.04628774	ARG105 A	3748.958333	0.620689655
7	A	18.35107983	PHE7 A	5025.75	0.034482759
190	A	15.38193236	SER190 A	2547.090909	0.689655172
15	A	19.44806754	SER15 A	4756.909091	0.206896552
189	A	18.27074432	ALA189 A	2622.8	0.931034483
117	A	11.95772407	GLY117 A	519.7142857	1
18	A	17.89593149	ALA18 A	4403.1	0.137931034
72	A	10.81516986	ILE72 A	2132.578947	0.344827586
163	A	29.07730954	LEU163 A	6041.631579	0.034482759
323	A	0	PTR323 A	1	0.827586207
159	A	24.55814995	GLU159 A	5155.133333	0.482758621
52	A	12.55119429	PHE52 A	1776.95	0.724137931
140	A	22.5132453	LEU140 A	5700.473684	0.103448276
231	A	16.60400003	CYS231 A	2375.727273	0.896551724
207	A	26.00126716	GLU207 A	3624.333333	0.931034483
26	A	16.59717834	GLU26 A	4217.6	0.103448276
120	A	4.194764475	LYS120 A	786.1818182	0.034482759
218	A	2.600486685	GLY218 A	28.85714286	0.931034483
273	A	14.64045365	ALA273 A	3602.7	0.172413793
31	A	16.47341391	PRO31 A	3133	0.482758621
82	A	11.15282265	ILE82 A	1865.157895	0.482758621
229	A	14.12781349	ASP229 A	1651.5	0.862068966
199	A	18.61001582	ARG199 A	3037.125	0.827586207
224	A	6.40335334	THR224 A	203.0714286	0.931034483
180	A	6.186059004	PRO180 A	329.9285714	0.827586207
171	A	18.94318793	ILE171 A	4363.578947	0.275862069
294	A	22.03242919	LEU294 A	5815.736842	0.068965517
76	A	22.85095423	GLU76 A	3441.533333	0.931034483
46	A	2.637294447	TYR46 A	169.8095238	0.482758621
284	A	28.75732807	ASP284 A	5810.333333	0.379310345
137	A	22.51788201	ASP137 A	5717.166667	0.103448276
56	A	15.25028987	ARG56 A	2920.75	0.482758621
97	A	19.95560944	GLU97 A	3911.866667	0.517241379
263	A	6.858421028	THR263 A	777	0.344827586
242	A	27.34943696	SER242 A	4503.363636	0.862068966
213	A	7.709694482	VAL213 A	669.375	0.655172414
106	A	16.22858928	GLY106 A	2798.714286	0.655172414
185	A	9.211289703	PRO185 A	1123.785714	0.517241379
10	A	19.80480995	ILE10 A	5002.578947	0.172413793
85	A	6.055625649	GLN85 A	1071.117647	0.137931034
271	A	15.33347267	TYR271 A	3580.238095	0.24137931
239	A	29.00927102	LYS239 A	4388.318182	0.931034483
247	A	16.83986811	LYS247 A	3823.818182	0.24137931
202	A	22.78221179	GLY202 A	3611.857143	0.896551724
236	A	24.50097886	ASP236 A	4057.416667	0.793103448
157	A	22.34207005	GLN157 A	4467	0.551724138
89	A	13.20320359	PRO89 A	2200.928571	0.620689655
133	A	18.9087209	MET133 A	5544.882353	0
227	A	11.1495077	LEU227 A	761.7894737	0.896551724
66	A	11.88805926	TYR66 A	2499.857143	0.379310345
251	A	14.84354742	LEU251 A	2781.421053	0.517241379
208	A	22.48301179	HIS208 A	3481.470588	0.896551724
278	A	22.43581855	ALA278 A	4983.4	0.379310345
79	A	17.5307868	ARG79 A	2737.958333	0.862068966
283	A	29.62943931	GLY283 A	5652.142857	0.724137931
55	A	14.96441973	SER55 A	2619.090909	0.620689655
22	A	16.47313055	ASP22 A	4319.666667	0.068965517
241	A	25.75551595	PRO241 A	4545.142857	0.724137931
214	A	6.290495926	HIS214 A	305.7647059	0.862068966
103	A	21.95733686	LYS103 A	3946.090909	0.689655172
223	A	5.231128655	GLY223 A	158.8571429	0.896551724
112	A	7.63595351	ARG112 A	715.2083333	0.551724138
92	A	15.44485228	CYS92 A	2909.090909	0.551724138
86	A	6.24816221	GLY86 A	997	0.172413793
87	A	9.999668244	PRO87 A	1476.785714	0.482758621
277	A	20.29141851	GLY277 A	4766.142857	0.275862069
155	A	18.41178525	VAL155 A	3722.125	0.448275862
220	A	1.887605361	GLY220 A	15.85714286	0.931034483
184	A	8.704587756	VAL184 A	855	0.689655172
167	A	30.00277111	GLU167 A	5732.133333	0.413793103
201	A	20.78018696	SER201 A	3617.818182	0.689655172
49	A	2.801838147	VAL49 A	284.375	0.206896552
290	A	25.03505832	GLN290 A	5870.882353	0
125	A	12.52647708	TRP125 A	2916.333333	0.275862069
42	A	13.54305265	ASN42 A	2302.142857	0.586206897
152	A	14.20608577	TYR152 A	3443	0.206896552
269	A	11.28152051	PHE269 A	2291.25	0.344827586
288	A	23.66647335	GLN288 A	5731.529412	0.137931034
119	A	8.791792593	LEU119 A	775.6315789	0.75862069
34	A	16.73970027	VAL34 A	2872.125	0.655172414
204	A	16.04409926	LEU204 A	3288.947368	0.379310345
245	A	20.63489365	ASP245 A	3958.25	0.586206897
193	A	17.99979903	ASN193 A	3208.428571	0.620689655
14	A	21.84832545	GLY14 A	4926	0.310344828
179	A	6.734038313	TRP179 A	432.2916667	0.75862069
63	A	24.93388598	ASP63 A	3544.166667	0.965517241
177	A	11.43606794	THR177 A	1043	0.862068966
71	A	14.45229957	LEU71 A	2114.052632	0.75862069
254	A	8.14816826	ARG254 A	1645.791667	0.137931034
158	A	18.23093486	LEU158 A	4672.105263	0.103448276
206	A	23.69411203	PRO206 A	3650.928571	0.896551724
232	A	17.93407779	LEU232 A	2923.263158	0.793103448
13	A	24.80204514	SER13 A	5039.363636	0.551724138
27	A	12.88735217	ALA27 A	4021.1	0.034482759
96	A	16.82775044	TRP96 A	3780.333333	0.275862069
121	A	7.4773726	CYS121 A	1058.818182	0.310344828
219	A	1.96292384	ILE219 A	30.89473684	0.655172414
280	A	24.30595561	PHE280 A	5344.2	0.344827586
274	A	16.30111539	VAL274 A	3900.8125	0.172413793
30	A	15.13955026	PHE30 A	3256.05	0.344827586
279	A	24.66062627	LYS279 A	5208.863636	0.448275862
270	A	11.23201331	SER270 A	2813.363636	0.137931034
228	A	12.63638105	ALA228 A	970	0.931034483
198	A	14.63814022	VAL198 A	3246.25	0.310344828
160	A	21.49124885	LEU160 A	5315.684211	0.172413793
2	A	26.28446935	GLU2 A	5246.642857	0.586206897
272	A	16.39634365	LEU272 A	3545.105263	0.310344828
9	A	25.61015154	GLN9 A	5164.470588	0.551724138
255	A	15.03507516	LYS255 A	1796	0.931034483
295	A	19.04257097	SER295 A	5705.272727	0
75	A	21.10593303	GLU75 A	3158.2	0.965517241
47	A	6.087611847	ARG47 A	508.7083333	0.413793103
95	A	11.72001271	PHE95 A	3271.1	0.068965517
287	A	25.18607919	VAL287 A	5863.1875	0
136	A	25.66417076	GLU136 A	5807.466667	0.172413793
258	A	7.200746767	MET258 A	587.6470588	0.620689655
250	A	10.65210233	LEU250 A	2595.578947	0.137931034
139	A	26.85216664	ASN139 A	5878.357143	0.137931034
111	A	4.531747897	ASN111 A	686.1428571	0.137931034
210	A	16.43143904	PRO210 A	2719.571429	0.75862069
107	A	12.90751432	VAL107 A	2161.5	0.586206897
69	A	10.81538474	ALA69 A	1725.8	0.517241379
196	A	18.22273034	PHE196 A	3604.85	0.482758621
246	A	15.39234232	ILE246 A	3715.947368	0.172413793
146	A	23.57997977	SER146 A	4682.181818	0.620689655
126	A	20.17794016	PRO126 A	3749.571429	0.655172414
166	A	32.92721836	GLN166 A	5992.470588	0.620689655
74	A	16.48300413	MET74 A	2766.294118	0.689655172
248	A	18.73945277	LYS248 A	3432.863636	0.620689655
62	A	28.14985876	GLU62 A	3762.666667	0.931034483
142	A	19.33266358	LEU142 A	5399.368421	0.034482759
237	A	24.62356808	LYS237 A	4056.045455	0.793103448
181	A	3.088327217	ASP181 A	241.6666667	0.413793103
24	A	7.997495608	ARG24 A	4426.041667	0
156	A	15.20519658	ARG156 A	3744.208333	0.137931034
266	A	4.178145641	GLN266 A	1250.764706	0.034482759
4	A	24.19651454	GLU4 A	5223.6	0.413793103
38	A	18.03782426	PRO38 A	3003.142857	0.793103448
132	A	25.48108385	GLU132 A	5690.333333	0.275862069
33	A	16.94636017	ARG33 A	3044.875	0.620689655
116	A	6.716980646	LYS116 A	424.0909091	0.827586207
253	A	12.32050701	MET253 A	1968.176471	0.620689655
252	A	16.45649951	GLU252 A	2329.666667	0.931034483
113	A	10.18541403	VAL113 A	650.375	0.862068966
164	A	30.59949812	THR164 A	6076.785714	0.137931034
165	A	31.81024541	THR165 A	6065.5	0.379310345
182	A	2.416293236	PHE182 A	177.45	0.344827586
178	A	10.86920765	THR178 A	702.8571429	0.931034483
173	A	13.05239342	HIS173 A	3204.294118	0.172413793
296	A	22.0687385	HIS296 A	5522.941176	0.172413793
78	A	22.34494836	GLN78 A	3163.235294	1
90	A	15.20482443	ASN90 A	2438.857143	0.724137931
151	A	18.3414919	SER151 A	3978.818182	0.344827586
54	A	17.4342662	HIS54 A	2410.647059	1
23	A	12.5420763	ILE23 A	4218.052632	0
240	A	27.72332846	ASP240 A	4489.833333	0.862068966
28	A	14.16893239	SER28 A	3864.090909	0.103448276
215	A	2.431047922	SER215 A	109.1818182	0.482758621
100	A	20.90297668	TRP100 A	4429.458333	0.482758621
275	A	19.66188887	ILE275 A	4348.684211	0.379310345
195	A	14.44568098	LEU195 A	3041.210526	0.413793103
192	A	16.20043215	LEU192 A	3032.526316	0.551724138
267	A	11.39551723	LEU267 A	2245.315789	0.379310345
118	A	7.37666815	SER118 A	622.7272727	0.586206897
249	A	16.11068273	VAL249 A	3028.25	0.551724138
170	A	23.99372522	GLU170 A	4664.066667	0.689655172
261	A	6.298919749	ILE261 A	484.7368421	0.551724138
257	A	6.401478657	ARG257 A	447.2916667	0.655172414
197	A	18.35051264	LYS197 A	3569.272727	0.517241379
174	A	13.0431638	PHE174 A	2649.55	0.413793103
200	A	21.66490332	GLU200 A	3638	0.75862069
234	A	20.61195908	LEU234 A	3526.263158	0.724137931
291	A	20.94842004	TRP291 A	5546.833333	0.137931034
265	A	11.47905575	ASP265 A	1373	0.75862069
43	A	11.94270267	ARG43 A	1977.208333	0.551724138
221	A	1.925424888	ARG221 A	20.20833333	0.75862069
268	A	13.6856287	ARG268 A	3030.458333	0.344827586
222	A	3.801745257	SER222 A	104.7272727	0.862068966
99	A	16.57002556	VAL99 A	3959.25	0.172413793
244	A	20.94485046	VAL244 A	4153.3125	0.551724138
6	A	22.1659231	GLU6 A	5036.533333	0.310344828
17	A	15.20468158	ALA17 A	4419.7	0
64	A	19.90936255	ASN64 A	3258.5	0.827586207
176	A	9.61254987	TYR176 A	1399.380952	0.448275862
70	A	11.20900397	SER70 A	1600.363636	0.655172414
40	A	14.2817778	ASN40 A	2876	0.448275862
67	A	13.726208	ILE67 A	2247.263158	0.655172414
281	A	23.05273008	ILE281 A	5276.421053	0.310344828
233	A	20.09645414	LEU233 A	3245.894737	0.827586207
298	A	24.11574643	ASP298 A	5315.75	0.344827586
51	A	10.9843973	PRO51 A	1172.642857	0.793103448
20	A	7.518036845	TYR20 A	3743.52381	0
