# Supplementary material for: Mapping allosteric communications within individual proteins
Source: Nat Commun. 2020 Jul 31;11:3862. doi: 10.1038/s41467-020-17618-2 (PMC7395124; doi:10.1038/s41467-020-17618-2)
Supplement: Supplementary file 7 — Supplementary Data 4 [file 41467_2020_17618_MOESM7_ESM.zip › comparison-to-Amors/1pty/1pty-qs-hotspots.txt]

77 70 72 73 74 75 76 78 79 201 204 205 206 207 208 209 229 230 251 
116 112 113 114 115 117 118 122 176 177 178 179 185 
53 29 30 50 51 52 54 55 254 255 
62 37 38 42 59 60 61 63 64 89 92 
227 105 198 199 200 210 211 212 213 216 217 218 219 220 221 222 223 224 225 226 228 231 232 233 259 263 264 269 272 301 
238 4 234 235 236 237 239 240 241 242 280 281 282 
188 186 187 189 190 191 192 193 290 293 
167 144 156 158 159 160 161 165 166 168 169 
129 127 128 
11 7 8 9 10 12 13 
