# Supplementary material for: Mapping allosteric communications within individual proteins
Source: Nat Commun. 2020 Jul 31;11:3862. doi: 10.1038/s41467-020-17618-2 (PMC7395124; doi:10.1038/s41467-020-17618-2)
Supplement: Supplementary file 7 — Supplementary Data 4 [file 41467_2020_17618_MOESM7_ESM.zip › comparison-to-Amors/1sfq/1sfq-qs.pdb]

MODEL        1
ATOM      1  H01 CYS A   1      19.177  40.773  74.247  1.00  0.25           H  
ATOM      2  H02 CYS A   1      21.495  40.425  75.245  1.00  0.25           H  
ATOM      3  H04 CYS A   1      20.462  42.303  76.223  1.00  0.25           H  
ATOM      4  O   ASP A   1      17.496  42.634  75.227  1.00  0.25           O  
ATOM      5  CG  ASP A   1      17.190  46.000  75.123  1.00  0.25           C  
ATOM      6  OD1 ASP A   1      16.893  46.465  76.246  1.00  0.25           O  
ATOM      7  H01 ASP A   1      18.283  44.566  77.010  1.00  0.25           H  
ATOM      8  CB  CYS A   1      20.643  39.812  75.539  1.00  0.25           C  
ATOM      9  H02 ASP A   1      18.526  44.738  74.053  1.00  0.25           H  
ATOM     10  H03 ASP A   1      19.319  46.109  74.918  1.00  0.25           H  
ATOM     11  H05 ASP A   1      20.949  44.682  75.702  1.00  0.25           H  
ATOM     12  H01 GLU A   1      24.019  43.398  80.569  1.00  0.25           H  
ATOM     13  CA  ALA A   1      22.237  45.011  77.801  1.00  0.25           C  
ATOM     14  C   ALA A   1      20.744  44.731  77.701  1.00  0.25           C  
ATOM     15  CA  CYS A   1      19.380  40.673  75.313  1.00  0.25           C  
ATOM     16  SG  CYS A   1      20.924  39.328  77.281  1.00  0.25           S  
ATOM     17  OD2 ASP A   1      16.448  46.062  74.116  1.00  0.25           O  
ATOM     18  C   ASP A   1      18.605  42.936  75.679  1.00  0.25           C  
ATOM     19  O   ALA A   1      20.051  44.586  78.707  1.00  0.25           O  
ATOM     20  H01 ALA A   1      22.379  45.987  78.264  1.00  0.25           H  
ATOM     21  H03 GLU A   1      24.058  41.058  78.817  1.00  0.25           H  
ATOM     22  H02 ALA A   1      23.874  44.636  76.443  1.00  0.25           H  
ATOM     23  H03 ALA A   1      22.261  44.403  75.728  1.00  0.25           H  
ATOM     24  H04 ALA A   1      22.878  46.048  76.017  1.00  0.25           H  
ATOM     25  H08 ALA A   1      23.469  44.327  79.409  1.00  0.25           H  
ATOM     26  CB  GLU A   1      22.447  41.075  80.261  1.00  0.25           C  
ATOM     27  N   GLU A   1      24.455  42.550  80.235  1.00  0.25           N  
ATOM     28  CA  GLU A   1      23.486  41.792  79.385  1.00  0.25           C  
ATOM     29  C   GLU A   1      22.763  42.714  78.411  1.00  0.25           C  
ATOM     30  O   GLU A   1      22.094  42.251  77.474  1.00  0.25           O  
ATOM     31  H05 GLU A   1      21.920  41.821  80.855  1.00  0.25           H  
ATOM     32  CG  GLU A   1      23.057  40.058  81.197  1.00  0.25           C  
ATOM     33  CD  GLU A   1      22.015  39.153  81.892  1.00  0.25           C  
ATOM     34  H07 GLU A   1      23.736  39.426  80.625  1.00  0.25           H  
ATOM     35  H06 GLU A   1      23.571  40.614  81.981  1.00  0.25           H  
ATOM     36  OE1 GLU A   1      21.105  39.692  82.573  1.00  0.25           O  
ATOM     37  CB  ALA A   1      22.857  45.026  76.395  1.00  0.25           C  
ATOM     38  N   ALA A   1      22.896  44.018  78.637  1.00  0.25           N  
ATOM     39  OE2 GLU A   1      22.135  37.914  81.746  1.00  0.25           O  
ATOM     40  H02 GLU A   1      24.731  41.980  81.022  1.00  0.25           H  
ATOM     41  H04 GLU A   1      21.776  40.537  79.592  1.00  0.25           H  
ATOM     42  N   ASP A   1      20.285  44.611  76.460  1.00  0.25           N  
ATOM     43  CA  ASP A   1      18.891  44.385  76.123  1.00  0.25           C  
ATOM     44  CB  ASP A   1      18.555  45.333  74.966  1.00  0.25           C  
ATOM     45  N   CYS A   1      19.584  42.041  75.799  1.00  0.25           N  
ATOM     46  C   CYS A   1      18.176  39.971  75.943  1.00  0.25           C  
ATOM     47  O   CYS A   1      17.825  40.226  77.086  1.00  0.25           O  
ATOM     48  H03 CYS A   1      20.549  38.904  74.943  1.00  0.25           H  
ATOM     49  N   GLY A   2      17.559  39.086  75.173  1.00  0.18           N  
ATOM     50  CA  GLY A   2      16.460  38.293  75.682  1.00  0.18           C  
ATOM     51  C   GLY A   2      15.148  38.953  76.049  1.00  0.18           C  
ATOM     52  O   GLY A   2      14.308  38.270  76.634  1.00  0.18           O  
ATOM     53  H01 GLY A   2      16.835  37.938  76.642  1.00  0.18           H  
ATOM     54  H02 GLY A   2      16.234  37.546  74.922  1.00  0.18           H  
ATOM     55  H04 GLY A   2      17.860  38.963  74.217  1.00  0.18           H  
ATOM     56  N   LEU A   3      14.968  40.246  75.738  1.00  0.39           N  
ATOM     57  CA  LEU A   3      13.712  40.944  76.030  1.00  0.39           C  
ATOM     58  C   LEU A   3      13.108  41.269  74.675  1.00  0.39           C  
ATOM     59  O   LEU A   3      13.617  42.109  73.955  1.00  0.39           O  
ATOM     60  CB  LEU A   3      13.968  42.236  76.818  1.00  0.39           C  
ATOM     61  CG  LEU A   3      14.671  41.928  78.152  1.00  0.39           C  
ATOM     62  CD1 LEU A   3      15.270  43.231  78.729  1.00  0.39           C  
ATOM     63  CD2 LEU A   3      13.682  41.274  79.129  1.00  0.39           C  
ATOM     64  H01 LEU A   3      13.050  40.331  76.641  1.00  0.39           H  
ATOM     65  H02 LEU A   3      13.011  42.714  77.028  1.00  0.39           H  
ATOM     66  H03 LEU A   3      15.719  40.752  75.290  1.00  0.39           H  
ATOM     67  H04 LEU A   3      14.598  42.899  76.225  1.00  0.39           H  
ATOM     68  H05 LEU A   3      15.486  41.223  77.989  1.00  0.39           H  
ATOM     69  H06 LEU A   3      16.202  43.462  78.213  1.00  0.39           H  
ATOM     70  H07 LEU A   3      14.565  44.050  78.587  1.00  0.39           H  
ATOM     71  H08 LEU A   3      15.467  43.101  79.793  1.00  0.39           H  
ATOM     72  H09 LEU A   3      12.737  41.087  78.618  1.00  0.39           H  
ATOM     73  H10 LEU A   3      14.094  40.330  79.486  1.00  0.39           H  
ATOM     74  H11 LEU A   3      13.512  41.940  79.975  1.00  0.39           H  
ATOM     75  N   ARG A   4      12.022  40.587  74.343  1.00  0.14           N  
ATOM     76  CA  ARG A   4      11.386  40.736  73.049  1.00  0.14           C  
ATOM     77  C   ARG A   4      10.590  42.015  72.908  1.00  0.14           C  
ATOM     78  O   ARG A   4       9.769  42.350  73.758  1.00  0.14           O  
ATOM     79  CB  ARG A   4      10.488  39.532  72.773  1.00  0.14           C  
ATOM     80  CG  ARG A   4      11.211  38.190  72.854  1.00  0.14           C  
ATOM     81  CD  ARG A   4      10.212  37.018  72.823  1.00  0.14           C  
ATOM     82  NE  ARG A   4       9.404  36.967  74.041  1.00  0.14           N  
ATOM     83  CZ  ARG A   4       8.406  36.106  74.239  1.00  0.14           C  
ATOM     84  NH1 ARG A   4       8.087  35.222  73.295  1.00  0.14           N  
ATOM     85  NH2 ARG A   4       7.746  36.108  75.388  1.00  0.14           N  
ATOM     86  H01 ARG A   4      12.189  40.791  72.314  1.00  0.14           H  
ATOM     87  H02 ARG A   4      10.126  39.635  71.750  1.00  0.14           H  
ATOM     88  H03 ARG A   4       9.679  39.532  73.504  1.00  0.14           H  
ATOM     89  H04 ARG A   4      11.761  38.150  73.794  1.00  0.14           H  
ATOM     90  H05 ARG A   4      11.892  38.100  72.008  1.00  0.14           H  
ATOM     91  H06 ARG A   4      10.778  36.089  72.751  1.00  0.14           H  
ATOM     92  H07 ARG A   4       9.551  37.138  71.964  1.00  0.14           H  
ATOM     93  H08 ARG A   4       9.615  37.625  74.778  1.00  0.14           H  
ATOM     94  H09 ARG A   4       7.337  34.564  73.452  1.00  0.14           H  
ATOM     95  H10 ARG A   4       8.595  35.210  72.422  1.00  0.14           H  
ATOM     96  H11 ARG A   4       7.992  36.770  76.110  1.00  0.14           H  
ATOM     97  H12 ARG A   4      11.625  39.943  75.012  1.00  0.14           H  
ATOM     98  H13 ARG A   4       6.997  35.448  75.541  1.00  0.14           H  
ATOM     99  N   PRO A   5      10.847  42.759  71.832  1.00  0.39           N  
ATOM    100  CA  PRO A   5      10.157  44.021  71.547  1.00  0.39           C  
ATOM    101  C   PRO A   5       8.622  43.894  71.595  1.00  0.39           C  
ATOM    102  O   PRO A   5       7.932  44.783  72.084  1.00  0.39           O  
ATOM    103  CB  PRO A   5      10.646  44.356  70.146  1.00  0.39           C  
ATOM    104  CG  PRO A   5      12.067  43.863  70.172  1.00  0.39           C  
ATOM    105  CD  PRO A   5      11.926  42.513  70.859  1.00  0.39           C  
ATOM    106  H01 PRO A   5      10.557  45.413  69.896  1.00  0.39           H  
ATOM    107  H02 PRO A   5      10.061  43.835  69.388  1.00  0.39           H  
ATOM    108  H03 PRO A   5      12.756  44.541  70.676  1.00  0.39           H  
ATOM    109  H04 PRO A   5      12.467  43.754  69.164  1.00  0.39           H  
ATOM    110  H05 PRO A   5      11.710  41.696  70.170  1.00  0.39           H  
ATOM    111  H06 PRO A   5      12.851  42.227  71.360  1.00  0.39           H  
ATOM    112  H14 PRO A   5      10.374  44.791  72.288  1.00  0.39           H  
ATOM    113  N   LEU A   6       8.088  42.786  71.091  1.00  0.46           N  
ATOM    114  CA  LEU A   6       6.638  42.611  71.063  1.00  0.46           C  
ATOM    115  C   LEU A   6       6.033  41.896  72.272  1.00  0.46           C  
ATOM    116  O   LEU A   6       4.815  41.755  72.364  1.00  0.46           O  
ATOM    117  CB  LEU A   6       6.236  41.894  69.766  1.00  0.46           C  
ATOM    118  CG  LEU A   6       6.617  42.652  68.484  1.00  0.46           C  
ATOM    119  CD1 LEU A   6       6.248  41.846  67.237  1.00  0.46           C  
ATOM    120  CD2 LEU A   6       5.877  44.008  68.469  1.00  0.46           C  
ATOM    121  H01 LEU A   6       6.224  43.618  71.106  1.00  0.46           H  
ATOM    122  H02 LEU A   6       5.149  41.818  69.774  1.00  0.46           H  
ATOM    123  H03 LEU A   6       6.726  40.920  69.747  1.00  0.46           H  
ATOM    124  H04 LEU A   6       7.695  42.810  68.474  1.00  0.46           H  
ATOM    125  H05 LEU A   6       5.395  42.311  66.744  1.00  0.46           H  
ATOM    126  H06 LEU A   6       7.096  41.826  66.553  1.00  0.46           H  
ATOM    127  H07 LEU A   6       8.688  42.061  70.725  1.00  0.46           H  
ATOM    128  H08 LEU A   6       5.989  40.827  67.526  1.00  0.46           H  
ATOM    129  H09 LEU A   6       4.922  43.906  68.985  1.00  0.46           H  
ATOM    130  H10 LEU A   6       6.484  44.759  68.974  1.00  0.46           H  
ATOM    131  H11 LEU A   6       5.701  44.315  67.438  1.00  0.46           H  
ATOM    132  N   PHE A   7       6.871  41.459  73.209  1.00  0.29           N  
ATOM    133  CA  PHE A   7       6.352  40.777  74.382  1.00  0.29           C  
ATOM    134  C   PHE A   7       6.841  41.393  75.680  1.00  0.29           C  
ATOM    135  O   PHE A   7       6.123  42.213  76.268  1.00  0.29           O  
ATOM    136  CB  PHE A   7       6.663  39.281  74.284  1.00  0.29           C  
ATOM    137  CG  PHE A   7       5.868  38.600  73.194  1.00  0.29           C  
ATOM    138  CD1 PHE A   7       4.564  38.182  73.437  1.00  0.29           C  
ATOM    139  CD2 PHE A   7       6.386  38.472  71.906  1.00  0.29           C  
ATOM    140  CE1 PHE A   7       3.770  37.642  72.413  1.00  0.29           C  
ATOM    141  CE2 PHE A   7       5.611  37.935  70.868  1.00  0.29           C  
ATOM    142  CZ  PHE A   7       4.292  37.516  71.126  1.00  0.29           C  
ATOM    143  H01 PHE A   7       5.269  40.902  74.402  1.00  0.29           H  
ATOM    144  H02 PHE A   7       6.389  38.821  75.233  1.00  0.29           H  
ATOM    145  H03 PHE A   7       7.725  39.156  74.074  1.00  0.29           H  
ATOM    146  H04 PHE A   7       4.151  38.275  74.441  1.00  0.29           H  
ATOM    147  H05 PHE A   7       7.407  38.794  71.703  1.00  0.29           H  
ATOM    148  H06 PHE A   7       2.749  37.322  72.623  1.00  0.29           H  
ATOM    149  H07 PHE A   7       6.028  37.842  69.865  1.00  0.29           H  
ATOM    150  H08 PHE A   7       3.683  37.096  70.325  1.00  0.29           H  
ATOM    151  H12 PHE A   7       7.865  41.601  73.105  1.00  0.29           H  
ATOM    152  N   GLU A   8       8.045  41.043  76.131  1.00  0.21           N  
ATOM    153  CA  GLU A   8       8.533  41.628  77.387  1.00  0.21           C  
ATOM    154  C   GLU A   8       8.532  43.164  77.381  1.00  0.21           C  
ATOM    155  O   GLU A   8       8.055  43.787  78.336  1.00  0.21           O  
ATOM    156  CB  GLU A   8       9.939  41.127  77.726  1.00  0.21           C  
ATOM    157  CG  GLU A   8      10.015  39.680  78.214  1.00  0.21           C  
ATOM    158  CD  GLU A   8       9.774  38.658  77.082  1.00  0.21           C  
ATOM    159  OE1 GLU A   8       9.980  39.019  75.908  1.00  0.21           O  
ATOM    160  OE2 GLU A   8       9.419  37.496  77.383  1.00  0.21           O  
ATOM    161  H01 GLU A   8       7.830  41.299  78.152  1.00  0.21           H  
ATOM    162  H02 GLU A   8      10.288  41.744  78.554  1.00  0.21           H  
ATOM    163  H03 GLU A   8      10.554  41.214  76.830  1.00  0.21           H  
ATOM    164  H04 GLU A   8       9.229  39.541  78.957  1.00  0.21           H  
ATOM    165  H05 GLU A   8      11.004  39.505  78.638  1.00  0.21           H  
ATOM    166  H09 GLU A   8       8.614  40.385  75.617  1.00  0.21           H  
ATOM    167  N   LYS A   9       9.049  43.770  76.315  1.00  0.50           N  
ATOM    168  CA  LYS A   9       9.111  45.236  76.216  1.00  0.50           C  
ATOM    169  C   LYS A   9       7.731  45.896  76.317  1.00  0.50           C  
ATOM    170  O   LYS A   9       7.621  47.066  76.695  1.00  0.50           O  
ATOM    171  CB  LYS A   9       9.752  45.667  74.893  1.00  0.50           C  
ATOM    172  CG  LYS A   9      11.170  45.171  74.644  1.00  0.50           C  
ATOM    173  CD  LYS A   9      12.184  45.793  75.576  1.00  0.50           C  
ATOM    174  CE  LYS A   9      13.486  46.103  74.818  1.00  0.50           C  
ATOM    175  NZ  LYS A   9      13.926  44.965  73.958  1.00  0.50           N  
ATOM    176  H01 LYS A   9       9.717  45.565  77.060  1.00  0.50           H  
ATOM    177  H02 LYS A   9       9.826  46.753  74.944  1.00  0.50           H  
ATOM    178  H03 LYS A   9       9.123  45.300  74.082  1.00  0.50           H  
ATOM    179  H04 LYS A   9      11.442  45.457  73.628  1.00  0.50           H  
ATOM    180  H05 LYS A   9      11.190  44.090  74.780  1.00  0.50           H  
ATOM    181  H06 LYS A   9       9.408  43.209  75.555  1.00  0.50           H  
ATOM    182  H07 LYS A   9      12.401  45.092  76.382  1.00  0.50           H  
ATOM    183  H08 LYS A   9      11.777  46.717  75.986  1.00  0.50           H  
ATOM    184  H09 LYS A   9      14.267  46.283  75.557  1.00  0.50           H  
ATOM    185  H10 LYS A   9      13.326  46.978  74.188  1.00  0.50           H  
ATOM    186  H11 LYS A   9      14.856  44.679  74.229  1.00  0.50           H  
ATOM    187  H12 LYS A   9      13.289  44.190  74.073  1.00  0.50           H  
ATOM    188  H13 LYS A   9      13.932  45.256  72.991  1.00  0.50           H  
ATOM    189  N   LYS A  10       6.685  45.153  75.972  1.00  0.61           N  
ATOM    190  CA  LYS A  10       5.323  45.673  76.023  1.00  0.61           C  
ATOM    191  C   LYS A  10       4.504  45.080  77.167  1.00  0.61           C  
ATOM    192  O   LYS A  10       3.284  45.235  77.197  1.00  0.61           O  
ATOM    193  CB  LYS A  10       4.611  45.394  74.700  1.00  0.61           C  
ATOM    194  CG  LYS A  10       5.207  46.136  73.519  1.00  0.61           C  
ATOM    195  CD  LYS A  10       4.559  45.718  72.203  1.00  0.61           C  
ATOM    196  CE  LYS A  10       3.110  46.163  72.108  1.00  0.61           C  
ATOM    197  NZ  LYS A  10       2.524  45.826  70.773  1.00  0.61           N  
ATOM    198  H01 LYS A  10       5.402  46.746  76.198  1.00  0.61           H  
ATOM    199  H02 LYS A  10       3.585  45.744  74.811  1.00  0.61           H  
ATOM    200  H03 LYS A  10       4.665  44.324  74.498  1.00  0.61           H  
ATOM    201  H04 LYS A  10       6.268  45.893  73.466  1.00  0.61           H  
ATOM    202  H05 LYS A  10       5.058  47.206  73.662  1.00  0.61           H  
ATOM    203  H06 LYS A  10       4.578  44.629  72.153  1.00  0.61           H  
ATOM    204  H07 LYS A  10       5.118  46.162  71.379  1.00  0.61           H  
ATOM    205  H08 LYS A  10       3.074  47.245  72.236  1.00  0.61           H  
ATOM    206  H09 LYS A  10       2.533  45.664  72.886  1.00  0.61           H  
ATOM    207  H10 LYS A  10       1.697  46.385  70.618  1.00  0.61           H  
ATOM    208  H11 LYS A  10       3.201  46.019  70.049  1.00  0.61           H  
ATOM    209  H12 LYS A  10       2.277  44.847  70.751  1.00  0.61           H  
ATOM    210  H14 LYS A  10       6.837  44.202  75.666  1.00  0.61           H  
ATOM    211  N   SER A  11       5.178  44.419  78.106  1.00  0.68           N  
ATOM    212  CA  SER A  11       4.512  43.787  79.244  1.00  0.68           C  
ATOM    213  C   SER A  11       3.404  42.826  78.812  1.00  0.68           C  
ATOM    214  O   SER A  11       2.363  42.725  79.461  1.00  0.68           O  
ATOM    215  CB  SER A  11       3.929  44.845  80.188  1.00  0.68           C  
ATOM    216  OG  SER A  11       4.948  45.673  80.708  1.00  0.68           O  
ATOM    217  H01 SER A  11       5.274  43.208  79.766  1.00  0.68           H  
ATOM    218  H02 SER A  11       3.436  44.338  81.017  1.00  0.68           H  
ATOM    219  H03 SER A  11       3.215  45.459  79.639  1.00  0.68           H  
ATOM    220  H04 SER A  11       5.215  45.349  81.571  1.00  0.68           H  
ATOM    221  H13 SER A  11       6.183  44.352  78.030  1.00  0.68           H  
ATOM    222  N   LEU A  12       3.632  42.124  77.705  1.00  0.25           N  
ATOM    223  CA  LEU A  12       2.688  41.138  77.176  1.00  0.25           C  
ATOM    224  C   LEU A  12       3.312  39.723  77.213  1.00  0.25           C  
ATOM    225  O   LEU A  12       4.479  39.547  76.845  1.00  0.25           O  
ATOM    226  CB  LEU A  12       2.327  41.490  75.734  1.00  0.25           C  
ATOM    227  CG  LEU A  12       1.215  42.506  75.435  1.00  0.25           C  
ATOM    228  CD1 LEU A  12       1.109  43.567  76.515  1.00  0.25           C  
ATOM    229  CD2 LEU A  12       1.490  43.133  74.067  1.00  0.25           C  
ATOM    230  H01 LEU A  12       1.790  41.150  77.794  1.00  0.25           H  
ATOM    231  H02 LEU A  12       1.916  40.557  75.350  1.00  0.25           H  
ATOM    232  H03 LEU A  12       3.235  41.874  75.269  1.00  0.25           H  
ATOM    233  H04 LEU A  12       0.255  41.991  75.421  1.00  0.25           H  
ATOM    234  H05 LEU A  12       4.497  42.279  77.206  1.00  0.25           H  
ATOM    235  H06 LEU A  12       0.059  43.745  76.747  1.00  0.25           H  
ATOM    236  H07 LEU A  12       1.626  43.226  77.412  1.00  0.25           H  
ATOM    237  H08 LEU A  12       1.564  44.492  76.162  1.00  0.25           H  
ATOM    238  H09 LEU A  12       2.531  42.962  73.792  1.00  0.25           H  
ATOM    239  H10 LEU A  12       0.838  42.679  73.321  1.00  0.25           H  
ATOM    240  H11 LEU A  12       1.299  44.205  74.113  1.00  0.25           H  
ATOM    241  N   GLU A  13       2.541  38.732  77.662  1.00  0.07           N  
ATOM    242  CA  GLU A  13       3.012  37.347  77.715  1.00  0.07           C  
ATOM    243  C   GLU A  13       2.645  36.636  76.422  1.00  0.07           C  
ATOM    244  O   GLU A  13       1.597  36.933  75.840  1.00  0.07           O  
ATOM    245  CB  GLU A  13       2.325  36.573  78.843  1.00  0.07           C  
ATOM    246  CG  GLU A  13       2.856  36.775  80.241  1.00  0.07           C  
ATOM    247  CD  GLU A  13       2.137  35.823  81.244  1.00  0.07           C  
ATOM    248  OE1 GLU A  13       0.912  35.963  81.407  1.00  0.07           O  
ATOM    249  OE2 GLU A  13       2.795  34.938  81.835  1.00  0.07           O  
ATOM    250  H01 GLU A  13       4.090  37.376  77.874  1.00  0.07           H  
ATOM    251  H02 GLU A  13       2.515  35.523  78.619  1.00  0.07           H  
ATOM    252  H03 GLU A  13       1.274  36.861  78.846  1.00  0.07           H  
ATOM    253  H04 GLU A  13       2.671  37.806  80.541  1.00  0.07           H  
ATOM    254  H05 GLU A  13       3.926  36.566  80.252  1.00  0.07           H  
ATOM    255  H12 GLU A  13       1.604  38.943  77.975  1.00  0.07           H  
ATOM    256  H09 TYR A  14      12.996  29.739  83.075  1.00  0.11           H  
ATOM    257  H04 ILE A  14       6.456  26.363  91.556  1.00  0.11           H  
ATOM    258  OD2 ASP A  14       6.358  33.600  74.794  1.00  0.11           O  
ATOM    259  H01 ASP A  14       2.575  35.638  74.048  1.00  0.11           H  
ATOM    260  H02 ASP A  14       4.919  35.278  73.726  1.00  0.11           H  
ATOM    261  H03 ASP A  14       3.884  33.959  73.040  1.00  0.11           H  
ATOM    262  H06 ASP A  14       4.356  35.511  76.410  1.00  0.11           H  
ATOM    263  CB  LYS A  14      -0.248  31.643  73.476  1.00  0.11           C  
ATOM    264  CE  LYS A  14      -2.823  33.705  71.430  1.00  0.11           C  
ATOM    265  H01 LYS A  14      -0.110  32.696  75.427  1.00  0.11           H  
ATOM    266  H02 LYS A  14      -1.053  30.984  73.803  1.00  0.11           H  
ATOM    267  H03 LYS A  14       0.449  31.112  72.828  1.00  0.11           H  
ATOM    268  H04 LYS A  14       1.694  33.297  73.357  1.00  0.11           H  
ATOM    269  H05 LYS A  14      -0.151  33.092  71.926  1.00  0.11           H  
ATOM    270  H06 LYS A  14      -1.072  33.618  73.392  1.00  0.11           H  
ATOM    271  H07 LYS A  14      -2.831  31.965  72.703  1.00  0.11           H  
ATOM    272  H08 LYS A  14      -1.939  31.752  71.174  1.00  0.11           H  
ATOM    273  H09 LYS A  14      -2.366  33.913  70.463  1.00  0.11           H  
ATOM    274  H10 LYS A  14      -2.669  34.522  72.135  1.00  0.11           H  
ATOM    275  H11 LYS A  14      -4.765  34.421  71.356  1.00  0.11           H  
ATOM    276  H12 LYS A  14      -4.462  33.232  70.254  1.00  0.11           H  
ATOM    277  H13 LYS A  14      -4.663  32.850  71.846  1.00  0.11           H  
ATOM    278  H02 SER A  14       7.381  23.840  82.897  1.00  0.11           H  
ATOM    279  OG1 THR A  14       4.075  28.546  74.571  1.00  0.11           O  
ATOM    280  H01 THR A  14       1.746  29.233  76.918  1.00  0.11           H  
ATOM    281  H02 THR A  14       3.144  27.335  75.980  1.00  0.11           H  
ATOM    282  H03 THR A  14       0.934  28.615  74.663  1.00  0.11           H  
ATOM    283  H04 THR A  14       2.053  28.039  73.404  1.00  0.11           H  
ATOM    284  H05 THR A  14       1.402  26.898  74.606  1.00  0.11           H  
ATOM    285  H06 THR A  14       4.276  29.479  74.671  1.00  0.11           H  
ATOM    286  H14 THR A  14       2.871  31.044  74.920  1.00  0.11           H  
ATOM    287  NE  ARG A  14       0.139  32.574  83.241  1.00  0.11           N  
ATOM    288  H04 ARG A  14       2.172  30.930  83.744  1.00  0.11           H  
ATOM    289  H11 GLU A  14       5.199  27.868  84.172  1.00  0.11           H  
ATOM    290  H02 TYR A  14      11.173  26.705  88.539  1.00  0.11           H  
ATOM    291  O   GLU A  14       5.972  30.191  80.509  1.00  0.11           O  
ATOM    292  H01 GLU A  14       6.210  30.236  77.961  1.00  0.11           H  
ATOM    293  H02 GLU A  14       6.249  32.530  77.187  1.00  0.11           H  
ATOM    294  H03 GLU A  14       6.881  32.398  78.897  1.00  0.11           H  
ATOM    295  H04 GLU A  14       4.680  33.267  79.645  1.00  0.11           H  
ATOM    296  H05 GLU A  14       4.230  33.512  77.933  1.00  0.11           H  
ATOM    297  H07 GLU A  14       3.924  31.572  76.912  1.00  0.11           H  
ATOM    298  C   LYS A  14       0.932  30.937  75.549  1.00  0.11           C  
ATOM    299  CA  ARG A  14       3.411  30.359  81.458  1.00  0.11           C  
ATOM    300  CG  ARG A  14       1.450  30.463  83.074  1.00  0.11           C  
ATOM    301  CZ  ARG A  14       0.945  33.335  83.978  1.00  0.11           C  
ATOM    302  H01 ARG A  14       3.971  30.963  82.172  1.00  0.11           H  
ATOM    303  H02 ARG A  14       1.365  29.975  81.021  1.00  0.11           H  
ATOM    304  H03 ARG A  14       1.745  31.707  81.371  1.00  0.11           H  
ATOM    305  H05 ARG A  14       1.373  29.394  83.272  1.00  0.11           H  
ATOM    306  H06 ARG A  14       3.141  31.014  79.430  1.00  0.11           H  
ATOM    307  H07 ARG A  14      -0.231  30.841  84.317  1.00  0.11           H  
ATOM    308  H08 ARG A  14      -0.606  30.748  82.555  1.00  0.11           H  
ATOM    309  H09 ARG A  14      -0.480  33.036  82.590  1.00  0.11           H  
ATOM    310  H10 ARG A  14       2.388  33.356  85.407  1.00  0.11           H  
ATOM    311  H11 ARG A  14       1.820  31.771  84.934  1.00  0.11           H  
ATOM    312  H12 ARG A  14       0.253  35.089  83.225  1.00  0.11           H  
ATOM    313  H13 ARG A  14       1.502  35.232  84.441  1.00  0.11           H  
ATOM    314  CA  GLU A  14       3.871  26.628  80.839  1.00  0.11           C  
ATOM    315  OE2 GLU A  14       4.023  22.442  78.140  1.00  0.11           O  
ATOM    316  H01 GLU A  14       3.200  26.227  81.599  1.00  0.11           H  
ATOM    317  H02 GLU A  14       4.205  26.427  78.754  1.00  0.11           H  
ATOM    318  H03 GLU A  14       2.575  25.860  79.316  1.00  0.11           H  
ATOM    319  H04 GLU A  14       3.668  23.910  80.313  1.00  0.11           H  
ATOM    320  H05 GLU A  14       5.253  24.469  79.649  1.00  0.11           H  
ATOM    321  H14 GLU A  14       3.259  28.405  79.798  1.00  0.11           H  
ATOM    322  O   LEU A  14       8.547  26.890  83.290  1.00  0.11           O  
ATOM    323  CD2 LEU A  14       8.605  26.284  78.330  1.00  0.11           C  
ATOM    324  H01 LEU A  14       7.920  26.089  80.989  1.00  0.11           H  
ATOM    325  H02 LEU A  14       9.527  27.750  80.395  1.00  0.11           H  
ATOM    326  H03 LEU A  14       8.242  29.050  80.358  1.00  0.11           H  
ATOM    327  H04 LEU A  14       7.289  27.965  78.376  1.00  0.11           H  
ATOM    328  H05 LEU A  14      10.225  28.133  77.730  1.00  0.11           H  
ATOM    329  H06 LEU A  14       5.925  27.965  80.099  1.00  0.11           H  
ATOM    330  H07 LEU A  14       8.841  28.892  76.908  1.00  0.11           H  
ATOM    331  H08 LEU A  14       9.448  29.569  78.438  1.00  0.11           H  
ATOM    332  H09 LEU A  14       9.575  26.004  78.741  1.00  0.11           H  
ATOM    333  H10 LEU A  14       7.830  25.654  78.767  1.00  0.11           H  
ATOM    334  H11 LEU A  14       8.617  26.149  77.248  1.00  0.11           H  
ATOM    335  H05 GLU A  14       2.716  27.655  86.922  1.00  0.11           H  
ATOM    336  CG  ASP A  14       5.123  33.394  74.711  1.00  0.11           C  
ATOM    337  N   LEU A  14       7.263  28.680  82.933  1.00  0.11           N  
ATOM    338  CA  LEU A  14       7.455  29.144  84.304  1.00  0.11           C  
ATOM    339  CG  LEU A  14       7.551  31.612  83.620  1.00  0.11           C  
ATOM    340  H01 LEU A  14       8.523  29.211  84.513  1.00  0.11           H  
ATOM    341  H02 LEU A  14       6.952  30.817  85.508  1.00  0.11           H  
ATOM    342  H03 LEU A  14       5.797  30.487  84.155  1.00  0.11           H  
ATOM    343  H04 LEU A  14       7.484  31.342  82.566  1.00  0.11           H  
ATOM    344  H05 LEU A  14       5.911  32.792  84.320  1.00  0.11           H  
ATOM    345  H06 LEU A  14       7.505  33.564  84.492  1.00  0.11           H  
ATOM    346  H07 LEU A  14       6.739  33.451  82.889  1.00  0.11           H  
ATOM    347  H08 LEU A  14       9.586  32.216  83.225  1.00  0.11           H  
ATOM    348  H09 LEU A  14       9.128  32.264  84.944  1.00  0.11           H  
ATOM    349  H10 LEU A  14       9.437  30.702  84.148  1.00  0.11           H  
ATOM    350  H12 LEU A  14       6.686  29.206  82.293  1.00  0.11           H  
ATOM    351  O   GLU A  14       5.883  24.688  87.105  1.00  0.11           O  
ATOM    352  H01 GLU A  14       5.095  27.091  86.938  1.00  0.11           H  
ATOM    353  H02 GLU A  14       3.301  25.473  86.086  1.00  0.11           H  
ATOM    354  H03 GLU A  14       3.624  26.142  84.458  1.00  0.11           H  
ATOM    355  H04 GLU A  14       3.156  28.385  85.324  1.00  0.11           H  
ATOM    356  H07 TYR A  14      13.296  26.379  83.999  1.00  0.11           H  
ATOM    357  NZ  LYS A  14      -4.299  33.538  71.203  1.00  0.11           N  
ATOM    358  C   ARG A  14       3.701  28.887  81.720  1.00  0.11           C  
ATOM    359  NH2 ARG A  14       0.896  34.657  83.873  1.00  0.11           N  
ATOM    360  CD1 LEU A  14       6.880  32.948  83.846  1.00  0.11           C  
ATOM    361  C   SER A  14       8.595  23.869  86.100  1.00  0.11           C  
ATOM    362  H01 SER A  14       6.818  22.985  85.310  1.00  0.11           H  
ATOM    363  H03 SER A  14       8.320  22.459  83.570  1.00  0.11           H  
ATOM    364  H04 SER A  14       9.563  24.704  84.244  1.00  0.11           H  
ATOM    365  H06 SER A  14       6.687  25.611  84.207  1.00  0.11           H  
ATOM    366  H06 ILE A  14       6.128  23.141  91.983  1.00  0.11           H  
ATOM    367  CD2 TYR A  14      10.905  28.570  86.089  1.00  0.11           C  
ATOM    368  H01 TYR A  14      10.900  24.647  87.217  1.00  0.11           H  
ATOM    369  H03 TYR A  14       9.565  27.271  87.942  1.00  0.11           H  
ATOM    370  H04 TYR A  14      12.198  25.452  86.029  1.00  0.11           H  
ATOM    371  H05 TYR A  14       8.554  25.904  86.127  1.00  0.11           H  
ATOM    372  H06 TYR A  14      10.233  29.199  86.672  1.00  0.11           H  
ATOM    373  H08 TYR A  14      11.333  30.130  84.646  1.00  0.11           H  
ATOM    374  CA  ILE A  14       7.552  24.018  90.185  1.00  0.11           C  
ATOM    375  H01 ILE A  14       8.205  24.272  91.020  1.00  0.11           H  
ATOM    376  H02 ILE A  14       5.519  24.346  89.541  1.00  0.11           H  
ATOM    377  H03 ILE A  14       6.957  26.458  89.818  1.00  0.11           H  
ATOM    378  H05 ILE A  14       4.513  23.644  91.431  1.00  0.11           H  
ATOM    379  H07 ILE A  14       5.487  24.737  92.443  1.00  0.11           H  
ATOM    380  H08 ILE A  14       4.152  26.579  90.918  1.00  0.11           H  
ATOM    381  H09 ILE A  14       5.070  27.886  90.134  1.00  0.11           H  
ATOM    382  H10 ILE A  14       7.593  24.913  88.233  1.00  0.11           H  
ATOM    383  H11 ILE A  14       4.566  26.462  89.192  1.00  0.11           H  
ATOM    384  CA  ASP A  14       6.234  20.695  88.827  1.00  0.11           C  
ATOM    385  O   ASP A  14       8.571  20.305  88.451  1.00  0.11           O  
ATOM    386  H01 ASP A  14       5.789  20.339  89.756  1.00  0.11           H  
ATOM    387  H02 ASP A  14       7.302  18.714  88.473  1.00  0.11           H  
ATOM    388  H03 ASP A  14       4.950  19.539  87.578  1.00  0.11           H  
ATOM    389  H04 ASP A  14       5.757  20.919  86.747  1.00  0.11           H  
ATOM    390  H12 ASP A  14       6.135  22.806  88.487  1.00  0.11           H  
ATOM    391  N   ASP A  14       3.477  35.705  75.952  1.00  0.11           N  
ATOM    392  CA  ASP A  14       3.074  34.978  74.757  1.00  0.11           C  
ATOM    393  C   ASP A  14       2.129  33.875  75.250  1.00  0.11           C  
ATOM    394  O   ASP A  14       1.976  33.691  76.459  1.00  0.11           O  
ATOM    395  CB  ASP A  14       4.269  34.431  73.944  1.00  0.11           C  
ATOM    396  OD1 ASP A  14       4.563  32.389  75.184  1.00  0.11           O  
ATOM    397  N   LYS A  14       1.493  33.149  74.336  1.00  0.11           N  
ATOM    398  CA  LYS A  14       0.506  32.137  74.723  1.00  0.11           C  
ATOM    399  O   LYS A  14       0.096  30.349  76.242  1.00  0.11           O  
ATOM    400  CG  LYS A  14      -0.867  32.805  72.696  1.00  0.11           C  
ATOM    401  CD  LYS A  14      -2.156  32.440  71.991  1.00  0.11           C  
ATOM    402  N   THR A  14       2.205  30.548  75.495  1.00  0.11           N  
ATOM    403  CA  THR A  14       2.616  29.394  76.281  1.00  0.11           C  
ATOM    404  C   THR A  14       3.801  29.564  77.232  1.00  0.11           C  
ATOM    405  O   THR A  14       4.239  28.589  77.843  1.00  0.11           O  
ATOM    406  CB  THR A  14       2.938  28.215  75.370  1.00  0.11           C  
ATOM    407  CG2 THR A  14       1.745  27.920  74.443  1.00  0.11           C  
ATOM    408  N   GLU A  14       4.312  30.777  77.399  1.00  0.11           N  
ATOM    409  CA  GLU A  14       5.448  30.937  78.302  1.00  0.11           C  
ATOM    410  C   GLU A  14       5.101  30.581  79.738  1.00  0.11           C  
ATOM    411  CB  GLU A  14       6.015  32.353  78.237  1.00  0.11           C  
ATOM    412  CG  GLU A  14       5.056  33.472  78.643  1.00  0.11           C  
ATOM    413  CD  GLU A  14       5.784  34.832  78.653  1.00  0.11           C  
ATOM    414  OE1 GLU A  14       6.411  35.171  79.671  1.00  0.11           O  
ATOM    415  OE2 GLU A  14       5.740  35.526  77.631  1.00  0.11           O  
ATOM    416  N   ARG A  14       3.826  30.694  80.100  1.00  0.11           N  
ATOM    417  O   ARG A  14       4.038  28.506  82.833  1.00  0.11           O  
ATOM    418  CB  ARG A  14       1.923  30.668  81.650  1.00  0.11           C  
ATOM    419  CD  ARG A  14       0.090  31.111  83.311  1.00  0.11           C  
ATOM    420  NH1 ARG A  14       1.785  32.776  84.842  1.00  0.11           N  
ATOM    421  N   GLU A  14       3.570  28.051  80.691  1.00  0.11           N  
ATOM    422  C   GLU A  14       5.317  26.425  81.280  1.00  0.11           C  
ATOM    423  O   GLU A  14       5.615  25.529  82.081  1.00  0.11           O  
ATOM    424  CB  GLU A  14       3.646  25.885  79.517  1.00  0.11           C  
ATOM    425  CG  GLU A  14       4.172  24.445  79.508  1.00  0.11           C  
ATOM    426  CD  GLU A  14       3.860  23.688  78.182  1.00  0.11           C  
ATOM    427  OE1 GLU A  14       3.472  24.360  77.202  1.00  0.11           O  
ATOM    428  N   LEU A  14       6.220  27.251  80.750  1.00  0.11           N  
ATOM    429  CA  LEU A  14       7.629  27.133  81.102  1.00  0.11           C  
ATOM    430  C   LEU A  14       7.855  27.560  82.537  1.00  0.11           C  
ATOM    431  CB  LEU A  14       8.492  28.006  80.167  1.00  0.11           C  
ATOM    432  CG  LEU A  14       8.318  27.745  78.658  1.00  0.11           C  
ATOM    433  CD1 LEU A  14       9.277  28.650  77.877  1.00  0.11           C  
ATOM    434  C   LEU A  14       6.866  28.144  85.315  1.00  0.11           C  
ATOM    435  O   LEU A  14       7.481  27.843  86.348  1.00  0.11           O  
ATOM    436  CB  LEU A  14       6.842  30.533  84.461  1.00  0.11           C  
ATOM    437  CD2 LEU A  14       9.033  31.705  84.013  1.00  0.11           C  
ATOM    438  N   GLU A  14       5.682  27.609  85.021  1.00  0.11           N  
ATOM    439  CA  GLU A  14       5.090  26.640  85.945  1.00  0.11           C  
ATOM    440  C   GLU A  14       5.907  25.351  86.062  1.00  0.11           C  
ATOM    441  CB  GLU A  14       3.652  26.342  85.529  1.00  0.11           C  
ATOM    442  CG  GLU A  14       2.744  27.518  85.841  1.00  0.11           C  
ATOM    443  CD  GLU A  14       1.289  27.334  85.331  1.00  0.11           C  
ATOM    444  OE1 GLU A  14       0.515  28.298  85.454  1.00  0.11           O  
ATOM    445  OE2 GLU A  14       0.949  26.247  84.828  1.00  0.11           O  
ATOM    446  N   SER A  14       6.671  25.016  85.023  1.00  0.11           N  
ATOM    447  CA  SER A  14       7.486  23.804  85.044  1.00  0.11           C  
ATOM    448  O   SER A  14       9.100  22.816  86.535  1.00  0.11           O  
ATOM    449  CB  SER A  14       8.103  23.524  83.650  1.00  0.11           C  
ATOM    450  OG  SER A  14       9.309  24.257  83.433  1.00  0.11           O  
ATOM    451  N   TYR A  14       8.982  25.077  86.518  1.00  0.11           N  
ATOM    452  CA  TYR A  14      10.024  25.209  87.540  1.00  0.11           C  
ATOM    453  C   TYR A  14       9.497  24.651  88.864  1.00  0.11           C  
ATOM    454  O   TYR A  14      10.265  24.298  89.749  1.00  0.11           O  
ATOM    455  CB  TYR A  14      10.451  26.676  87.723  1.00  0.11           C  
ATOM    456  CG  TYR A  14      11.134  27.257  86.494  1.00  0.11           C  
ATOM    457  CD1 TYR A  14      11.998  26.482  85.732  1.00  0.11           C  
ATOM    458  CE1 TYR A  14      12.620  27.003  84.583  1.00  0.11           C  
ATOM    459  CE2 TYR A  14      11.522  29.099  84.945  1.00  0.11           C  
ATOM    460  CZ  TYR A  14      12.375  28.300  84.197  1.00  0.11           C  
ATOM    461  OH  TYR A  14      12.960  28.780  83.042  1.00  0.11           O  
ATOM    462  N   ILE A  14       8.178  24.577  88.985  1.00  0.11           N  
ATOM    463  C   ILE A  14       7.380  22.497  90.049  1.00  0.11           C  
ATOM    464  O   ILE A  14       7.958  21.708  90.808  1.00  0.11           O  
ATOM    465  CB  ILE A  14       6.141  24.595  90.401  1.00  0.11           C  
ATOM    466  CG1 ILE A  14       6.204  26.112  90.526  1.00  0.11           C  
ATOM    467  CG2 ILE A  14       5.524  23.986  91.654  1.00  0.11           C  
ATOM    468  CD1 ILE A  14       4.907  26.809  90.167  1.00  0.11           C  
ATOM    469  N   ASP A  14       6.556  22.103  89.077  1.00  0.11           N  
ATOM    470  C   ASP A  14       7.433  19.792  88.563  1.00  0.11           C  
ATOM    471  CB  ASP A  14       5.256  20.582  87.654  1.00  0.11           C  
ATOM    472  CG  ASP A  14       3.976  21.434  87.862  1.00  0.11           C  
ATOM    473  OD1 ASP A  14       3.409  21.404  88.978  1.00  0.11           O  
ATOM    474  OD2 ASP A  14       3.553  22.117  86.907  1.00  0.11           O  
TER     475      ASP A  14
ATOM    476  N   ILE B  16      10.009  20.578  63.331  1.00  0.79           N  
ATOM    477  CA  ILE B  16       9.411  20.469  64.711  1.00  0.79           C  
ATOM    478  C   ILE B  16       8.176  19.558  64.594  1.00  0.79           C  
ATOM    479  O   ILE B  16       7.308  19.809  63.752  1.00  0.79           O  
ATOM    480  CB  ILE B  16       8.932  21.846  65.243  1.00  0.79           C  
ATOM    481  CG1 ILE B  16      10.105  22.848  65.344  1.00  0.79           C  
ATOM    482  CG2 ILE B  16       8.261  21.671  66.620  1.00  0.79           C  
ATOM    483  CD1 ILE B  16      11.125  22.528  66.450  1.00  0.79           C  
ATOM    484  H01 ILE B  16      10.024  21.547  63.045  1.00  0.79           H  
ATOM    485  H02 ILE B  16      10.165  20.081  65.395  1.00  0.79           H  
ATOM    486  H03 ILE B  16       8.207  22.250  64.537  1.00  0.79           H  
ATOM    487  H04 ILE B  16       9.666  23.813  65.598  1.00  0.79           H  
ATOM    488  H05 ILE B  16       9.453  20.043  62.679  1.00  0.79           H  
ATOM    489  H06 ILE B  16      10.629  22.856  64.389  1.00  0.79           H  
ATOM    490  H07 ILE B  16       7.250  21.287  66.485  1.00  0.79           H  
ATOM    491  H08 ILE B  16       8.839  20.968  67.220  1.00  0.79           H  
ATOM    492  H09 ILE B  16       8.218  22.634  67.129  1.00  0.79           H  
ATOM    493  H10 ILE B  16      11.993  23.179  66.342  1.00  0.79           H  
ATOM    494  H11 ILE B  16      10.667  22.692  67.426  1.00  0.79           H  
ATOM    495  H12 ILE B  16      11.439  21.488  66.365  1.00  0.79           H  
ATOM    496  N   VAL B  17       8.105  18.529  65.434  1.00  0.82           N  
ATOM    497  CA  VAL B  17       6.982  17.565  65.438  1.00  0.82           C  
ATOM    498  C   VAL B  17       6.047  17.820  66.612  1.00  0.82           C  
ATOM    499  O   VAL B  17       6.490  17.924  67.765  1.00  0.82           O  
ATOM    500  CB  VAL B  17       7.481  16.096  65.556  1.00  0.82           C  
ATOM    501  CG1 VAL B  17       6.272  15.109  65.582  1.00  0.82           C  
ATOM    502  CG2 VAL B  17       8.409  15.775  64.409  1.00  0.82           C  
ATOM    503  H01 VAL B  17       6.460  17.705  64.491  1.00  0.82           H  
ATOM    504  H02 VAL B  17       8.030  15.983  66.491  1.00  0.82           H  
ATOM    505  H03 VAL B  17       5.427  15.557  65.059  1.00  0.82           H  
ATOM    506  H04 VAL B  17       6.552  14.178  65.089  1.00  0.82           H  
ATOM    507  H05 VAL B  17       5.992  14.904  66.615  1.00  0.82           H  
ATOM    508  H06 VAL B  17       9.370  15.444  64.802  1.00  0.82           H  
ATOM    509  H07 VAL B  17       7.974  14.983  63.800  1.00  0.82           H  
ATOM    510  H08 VAL B  17       8.554  16.666  63.798  1.00  0.82           H  
ATOM    511  H13 VAL B  17       8.853  18.399  66.100  1.00  0.82           H  
ATOM    512  N   GLU B  18       4.752  17.916  66.321  1.00  0.89           N  
ATOM    513  CA  GLU B  18       3.742  18.152  67.354  1.00  0.89           C  
ATOM    514  C   GLU B  18       3.841  19.503  68.073  1.00  0.89           C  
ATOM    515  O   GLU B  18       3.458  19.635  69.242  1.00  0.89           O  
ATOM    516  CB  GLU B  18       3.780  17.012  68.373  1.00  0.89           C  
ATOM    517  CG  GLU B  18       3.278  15.678  67.792  1.00  0.89           C  
ATOM    518  CD  GLU B  18       1.760  15.733  67.433  1.00  0.89           C  
ATOM    519  OE1 GLU B  18       0.971  16.281  68.233  1.00  0.89           O  
ATOM    520  OE2 GLU B  18       1.374  15.225  66.367  1.00  0.89           O  
ATOM    521  H01 GLU B  18       2.788  18.183  66.828  1.00  0.89           H  
ATOM    522  H02 GLU B  18       3.117  17.283  69.194  1.00  0.89           H  
ATOM    523  H03 GLU B  18       4.808  16.881  68.712  1.00  0.89           H  
ATOM    524  H04 GLU B  18       3.418  14.907  68.549  1.00  0.89           H  
ATOM    525  H05 GLU B  18       3.846  15.450  66.890  1.00  0.89           H  
ATOM    526  H09 GLU B  18       4.457  17.823  65.359  1.00  0.89           H  
ATOM    527  N   GLY B  19       4.380  20.496  67.384  1.00  0.79           N  
ATOM    528  CA  GLY B  19       4.462  21.829  67.957  1.00  0.79           C  
ATOM    529  C   GLY B  19       3.303  22.617  67.365  1.00  0.79           C  
ATOM    530  O   GLY B  19       2.312  22.031  66.905  1.00  0.79           O  
ATOM    531  H01 GLY B  19       5.419  22.300  67.732  1.00  0.79           H  
ATOM    532  H02 GLY B  19       4.372  21.781  69.042  1.00  0.79           H  
ATOM    533  H06 GLY B  19       4.737  20.326  66.454  1.00  0.79           H  
ATOM    534  N   SER B  20       3.396  23.936  67.376  1.00  0.89           N  
ATOM    535  CA  SER B  20       2.340  24.743  66.787  1.00  0.89           C  
ATOM    536  C   SER B  20       2.942  25.971  66.123  1.00  0.89           C  
ATOM    537  O   SER B  20       4.138  26.246  66.281  1.00  0.89           O  
ATOM    538  CB  SER B  20       1.326  25.148  67.860  1.00  0.89           C  
ATOM    539  OG  SER B  20       1.938  25.928  68.866  1.00  0.89           O  
ATOM    540  H01 SER B  20       1.819  24.158  66.029  1.00  0.89           H  
ATOM    541  H02 SER B  20       0.925  24.244  68.318  1.00  0.89           H  
ATOM    542  H03 SER B  20       4.200  24.382  67.793  1.00  0.89           H  
ATOM    543  H04 SER B  20       0.527  25.726  67.396  1.00  0.89           H  
ATOM    544  H05 SER B  20       2.162  25.369  69.613  1.00  0.89           H  
ATOM    545  N   ASP B  21       2.120  26.712  65.378  1.00  0.93           N  
ATOM    546  CA  ASP B  21       2.587  27.929  64.717  1.00  0.93           C  
ATOM    547  C   ASP B  21       3.017  28.936  65.765  1.00  0.93           C  
ATOM    548  O   ASP B  21       2.301  29.171  66.733  1.00  0.93           O  
ATOM    549  CB  ASP B  21       1.474  28.584  63.881  1.00  0.93           C  
ATOM    550  CG  ASP B  21       1.067  27.741  62.648  1.00  0.93           C  
ATOM    551  OD1 ASP B  21       1.637  26.644  62.436  1.00  0.93           O  
ATOM    552  OD2 ASP B  21       0.173  28.209  61.903  1.00  0.93           O  
ATOM    553  H01 ASP B  21       3.413  27.649  64.064  1.00  0.93           H  
ATOM    554  H02 ASP B  21       1.860  29.534  63.512  1.00  0.93           H  
ATOM    555  H03 ASP B  21       0.597  28.720  64.514  1.00  0.93           H  
ATOM    556  H06 ASP B  21       1.157  26.427  65.269  1.00  0.93           H  
ATOM    557  N   ALA B  22       4.178  29.552  65.562  1.00  0.89           N  
ATOM    558  CA  ALA B  22       4.668  30.554  66.500  1.00  0.89           C  
ATOM    559  C   ALA B  22       3.856  31.829  66.350  1.00  0.89           C  
ATOM    560  O   ALA B  22       3.294  32.077  65.289  1.00  0.89           O  
ATOM    561  CB  ALA B  22       6.142  30.883  66.192  1.00  0.89           C  
ATOM    562  H01 ALA B  22       4.576  30.161  67.513  1.00  0.89           H  
ATOM    563  H02 ALA B  22       6.768  30.032  66.461  1.00  0.89           H  
ATOM    564  H03 ALA B  22       6.253  31.093  65.128  1.00  0.89           H  
ATOM    565  H04 ALA B  22       4.728  29.322  64.746  1.00  0.89           H  
ATOM    566  H05 ALA B  22       6.448  31.755  66.769  1.00  0.89           H  
ATOM    567  N   GLU B  23       3.816  32.647  67.399  1.00  0.89           N  
ATOM    568  CA  GLU B  23       3.141  33.939  67.300  1.00  0.89           C  
ATOM    569  C   GLU B  23       4.188  34.833  66.642  1.00  0.89           C  
ATOM    570  O   GLU B  23       5.386  34.621  66.825  1.00  0.89           O  
ATOM    571  CB  GLU B  23       2.808  34.497  68.682  1.00  0.89           C  
ATOM    572  CG  GLU B  23       1.748  33.707  69.432  1.00  0.89           C  
ATOM    573  CD  GLU B  23       1.685  34.095  70.932  1.00  0.89           C  
ATOM    574  OE1 GLU B  23       1.251  35.222  71.237  1.00  0.89           O  
ATOM    575  OE2 GLU B  23       2.079  33.265  71.780  1.00  0.89           O  
ATOM    576  H01 GLU B  23       2.201  33.871  66.753  1.00  0.89           H  
ATOM    577  H02 GLU B  23       2.403  35.497  68.527  1.00  0.89           H  
ATOM    578  H03 GLU B  23       3.720  34.500  69.279  1.00  0.89           H  
ATOM    579  H04 GLU B  23       2.009  32.651  69.369  1.00  0.89           H  
ATOM    580  H05 GLU B  23       0.777  33.900  68.977  1.00  0.89           H  
ATOM    581  H06 GLU B  23       4.254  32.374  68.267  1.00  0.89           H  
ATOM    582  N   ILE B  24       3.755  35.841  65.890  1.00  0.86           N  
ATOM    583  CA  ILE B  24       4.708  36.733  65.238  1.00  0.86           C  
ATOM    584  C   ILE B  24       5.563  37.463  66.290  1.00  0.86           C  
ATOM    585  O   ILE B  24       5.043  37.964  67.293  1.00  0.86           O  
ATOM    586  CB  ILE B  24       3.941  37.738  64.325  1.00  0.86           C  
ATOM    587  CG1 ILE B  24       3.307  36.969  63.163  1.00  0.86           C  
ATOM    588  CG2 ILE B  24       4.869  38.824  63.811  1.00  0.86           C  
ATOM    589  CD1 ILE B  24       2.365  37.811  62.285  1.00  0.86           C  
ATOM    590  H01 ILE B  24       5.385  36.151  64.613  1.00  0.86           H  
ATOM    591  H02 ILE B  24       3.159  38.227  64.906  1.00  0.86           H  
ATOM    592  H03 ILE B  24       2.698  36.181  63.606  1.00  0.86           H  
ATOM    593  H04 ILE B  24       4.107  36.582  62.532  1.00  0.86           H  
ATOM    594  H05 ILE B  24       5.814  38.377  63.501  1.00  0.86           H  
ATOM    595  H06 ILE B  24       2.763  35.989  65.770  1.00  0.86           H  
ATOM    596  H07 ILE B  24       4.408  39.324  62.959  1.00  0.86           H  
ATOM    597  H08 ILE B  24       5.053  39.550  64.603  1.00  0.86           H  
ATOM    598  H09 ILE B  24       1.472  38.070  62.855  1.00  0.86           H  
ATOM    599  H10 ILE B  24       2.875  38.723  61.975  1.00  0.86           H  
ATOM    600  H11 ILE B  24       2.079  37.237  61.404  1.00  0.86           H  
ATOM    601  N   GLY B  25       6.883  37.469  66.085  1.00  0.86           N  
ATOM    602  CA  GLY B  25       7.804  38.137  67.002  1.00  0.86           C  
ATOM    603  C   GLY B  25       8.080  37.408  68.315  1.00  0.86           C  
ATOM    604  O   GLY B  25       8.708  37.945  69.230  1.00  0.86           O  
ATOM    605  H01 GLY B  25       7.318  39.072  67.280  1.00  0.86           H  
ATOM    606  H02 GLY B  25       8.755  38.268  66.485  1.00  0.86           H  
ATOM    607  H12 GLY B  25       7.255  36.998  65.273  1.00  0.86           H  
ATOM    608  N   MET B  26       7.617  36.175  68.408  1.00  0.82           N  
ATOM    609  CA  MET B  26       7.790  35.348  69.605  1.00  0.82           C  
ATOM    610  C   MET B  26       9.246  34.864  69.788  1.00  0.82           C  
ATOM    611  O   MET B  26       9.678  34.548  70.902  1.00  0.82           O  
ATOM    612  CB  MET B  26       6.868  34.139  69.449  1.00  0.82           C  
ATOM    613  CG  MET B  26       6.804  33.179  70.579  1.00  0.82           C  
ATOM    614  SD  MET B  26       5.989  31.695  69.926  1.00  0.82           S  
ATOM    615  CE  MET B  26       4.728  31.450  71.206  1.00  0.82           C  
ATOM    616  H01 MET B  26       7.547  35.942  70.486  1.00  0.82           H  
ATOM    617  H02 MET B  26       7.293  33.569  68.623  1.00  0.82           H  
ATOM    618  H03 MET B  26       7.122  35.785  67.619  1.00  0.82           H  
ATOM    619  H04 MET B  26       5.859  34.516  69.282  1.00  0.82           H  
ATOM    620  H05 MET B  26       6.259  33.595  71.426  1.00  0.82           H  
ATOM    621  H06 MET B  26       7.807  32.938  70.930  1.00  0.82           H  
ATOM    622  H07 MET B  26       3.803  31.106  70.743  1.00  0.82           H  
ATOM    623  H08 MET B  26       5.075  30.704  71.921  1.00  0.82           H  
ATOM    624  H09 MET B  26       4.546  32.392  71.723  1.00  0.82           H  
ATOM    625  N   SER B  27       9.974  34.778  68.682  1.00  0.46           N  
ATOM    626  CA  SER B  27      11.365  34.306  68.669  1.00  0.46           C  
ATOM    627  C   SER B  27      12.143  35.198  67.686  1.00  0.46           C  
ATOM    628  O   SER B  27      12.581  34.750  66.624  1.00  0.46           O  
ATOM    629  CB  SER B  27      11.383  32.841  68.206  1.00  0.46           C  
ATOM    630  OG  SER B  27      12.678  32.279  68.299  1.00  0.46           O  
ATOM    631  H01 SER B  27      11.821  34.362  69.658  1.00  0.46           H  
ATOM    632  H02 SER B  27      11.074  32.811  67.161  1.00  0.46           H  
ATOM    633  H03 SER B  27      10.701  32.264  68.831  1.00  0.46           H  
ATOM    634  H04 SER B  27      12.979  32.020  67.425  1.00  0.46           H  
ATOM    635  H10 SER B  27       9.551  35.050  67.806  1.00  0.46           H  
ATOM    636  N   PRO B  28      12.364  36.465  68.061  1.00  0.75           N  
ATOM    637  CA  PRO B  28      13.070  37.427  67.209  1.00  0.75           C  
ATOM    638  C   PRO B  28      14.549  37.181  66.973  1.00  0.75           C  
ATOM    639  O   PRO B  28      15.170  37.863  66.152  1.00  0.75           O  
ATOM    640  CB  PRO B  28      12.771  38.754  67.878  1.00  0.75           C  
ATOM    641  CG  PRO B  28      12.771  38.391  69.339  1.00  0.75           C  
ATOM    642  CD  PRO B  28      12.012  37.065  69.363  1.00  0.75           C  
ATOM    643  H01 PRO B  28      11.838  39.208  67.544  1.00  0.75           H  
ATOM    644  H02 PRO B  28      13.542  39.491  67.655  1.00  0.75           H  
ATOM    645  H03 PRO B  28      12.320  39.156  69.972  1.00  0.75           H  
ATOM    646  H04 PRO B  28      13.787  38.268  69.713  1.00  0.75           H  
ATOM    647  H05 PRO B  28      12.719  37.359  66.179  1.00  0.75           H  
ATOM    648  H06 PRO B  28      12.271  36.434  70.213  1.00  0.75           H  
ATOM    649  H07 PRO B  28      10.937  37.228  69.444  1.00  0.75           H  
ATOM    650  N   TRP B  29      15.099  36.189  67.677  1.00  0.54           N  
ATOM    651  CA  TRP B  29      16.497  35.794  67.503  1.00  0.54           C  
ATOM    652  C   TRP B  29      16.599  34.621  66.528  1.00  0.54           C  
ATOM    653  O   TRP B  29      17.692  34.138  66.223  1.00  0.54           O  
ATOM    654  CB  TRP B  29      17.085  35.388  68.866  1.00  0.54           C  
ATOM    655  CG  TRP B  29      16.078  34.721  69.786  1.00  0.54           C  
ATOM    656  CD1 TRP B  29      15.643  33.432  69.733  1.00  0.54           C  
ATOM    657  CD2 TRP B  29      15.383  35.332  70.875  1.00  0.54           C  
ATOM    658  CE2 TRP B  29      14.543  34.343  71.443  1.00  0.54           C  
ATOM    659  CE3 TRP B  29      15.389  36.619  71.433  1.00  0.54           C  
ATOM    660  NE1 TRP B  29      14.721  33.200  70.723  1.00  0.54           N  
ATOM    661  CZ2 TRP B  29      13.719  34.599  72.548  1.00  0.54           C  
ATOM    662  CZ3 TRP B  29      14.576  36.878  72.532  1.00  0.54           C  
ATOM    663  CH2 TRP B  29      13.751  35.871  73.079  1.00  0.54           C  
ATOM    664  H01 TRP B  29      17.058  36.636  67.097  1.00  0.54           H  
ATOM    665  H02 TRP B  29      17.412  36.303  69.359  1.00  0.54           H  
ATOM    666  H03 TRP B  29      17.909  34.695  68.694  1.00  0.54           H  
ATOM    667  H04 TRP B  29      15.979  32.690  69.008  1.00  0.54           H  
ATOM    668  H05 TRP B  29      16.020  37.403  71.013  1.00  0.54           H  
ATOM    669  H06 TRP B  29      14.250  32.323  70.891  1.00  0.54           H  
ATOM    670  H07 TRP B  29      13.079  33.824  72.970  1.00  0.54           H  
ATOM    671  H08 TRP B  29      14.532  35.695  68.351  1.00  0.54           H  
ATOM    672  H09 TRP B  29      14.576  37.873  72.977  1.00  0.54           H  
ATOM    673  H10 TRP B  29      13.125  36.105  73.940  1.00  0.54           H  
ATOM    674  N   GLN B  30      15.454  34.163  66.040  1.00  0.18           N  
ATOM    675  CA  GLN B  30      15.425  33.040  65.107  1.00  0.18           C  
ATOM    676  C   GLN B  30      16.116  33.403  63.808  1.00  0.18           C  
ATOM    677  O   GLN B  30      15.863  34.455  63.242  1.00  0.18           O  
ATOM    678  CB  GLN B  30      13.973  32.646  64.789  1.00  0.18           C  
ATOM    679  CG  GLN B  30      13.849  31.293  64.133  1.00  0.18           C  
ATOM    680  CD  GLN B  30      14.084  30.134  65.135  1.00  0.18           C  
ATOM    681  NE2 GLN B  30      14.585  28.995  64.734  1.00  0.18           N  
ATOM    682  OE1 GLN B  30      13.729  30.373  66.284  1.00  0.18           O  
ATOM    683  H01 GLN B  30      15.944  32.206  65.578  1.00  0.18           H  
ATOM    684  H02 GLN B  30      13.587  33.382  64.083  1.00  0.18           H  
ATOM    685  H03 GLN B  30      13.406  32.633  65.720  1.00  0.18           H  
ATOM    686  H04 GLN B  30      14.612  31.225  63.358  1.00  0.18           H  
ATOM    687  H05 GLN B  30      12.848  31.197  63.712  1.00  0.18           H  
ATOM    688  H06 GLN B  30      14.718  28.242  65.394  1.00  0.18           H  
ATOM    689  H07 GLN B  30      14.839  28.868  63.765  1.00  0.18           H  
ATOM    690  H11 GLN B  30      14.586  34.599  66.319  1.00  0.18           H  
ATOM    691  N   VAL B  31      16.989  32.529  63.341  1.00  0.18           N  
ATOM    692  CA  VAL B  31      17.689  32.758  62.090  1.00  0.18           C  
ATOM    693  C   VAL B  31      17.545  31.547  61.180  1.00  0.18           C  
ATOM    694  O   VAL B  31      17.464  30.390  61.631  1.00  0.18           O  
ATOM    695  CB  VAL B  31      19.190  33.047  62.327  1.00  0.18           C  
ATOM    696  CG1 VAL B  31      19.945  33.089  60.982  1.00  0.18           C  
ATOM    697  CG2 VAL B  31      19.345  34.385  63.081  1.00  0.18           C  
ATOM    698  H01 VAL B  31      17.241  33.631  61.615  1.00  0.18           H  
ATOM    699  H02 VAL B  31      19.620  32.249  62.932  1.00  0.18           H  
ATOM    700  H03 VAL B  31      20.946  32.679  61.115  1.00  0.18           H  
ATOM    701  H04 VAL B  31      19.405  32.497  60.243  1.00  0.18           H  
ATOM    702  H05 VAL B  31      20.019  34.121  60.638  1.00  0.18           H  
ATOM    703  H06 VAL B  31      20.112  34.988  62.596  1.00  0.18           H  
ATOM    704  H07 VAL B  31      18.397  34.923  63.066  1.00  0.18           H  
ATOM    705  H08 VAL B  31      17.173  31.685  63.864  1.00  0.18           H  
ATOM    706  H09 VAL B  31      19.636  34.190  64.113  1.00  0.18           H  
ATOM    707  N   MET B  32      17.507  31.824  59.890  1.00  0.18           N  
ATOM    708  CA  MET B  32      17.385  30.792  58.896  1.00  0.18           C  
ATOM    709  C   MET B  32      18.692  30.719  58.097  1.00  0.18           C  
ATOM    710  O   MET B  32      19.164  31.715  57.581  1.00  0.18           O  
ATOM    711  CB  MET B  32      16.196  31.149  58.002  1.00  0.18           C  
ATOM    712  CG  MET B  32      15.881  30.220  56.894  1.00  0.18           C  
ATOM    713  SD  MET B  32      14.392  30.853  56.012  1.00  0.18           S  
ATOM    714  CE  MET B  32      13.218  30.785  57.211  1.00  0.18           C  
ATOM    715  H01 MET B  32      17.212  29.814  59.344  1.00  0.18           H  
ATOM    716  H02 MET B  32      16.481  32.081  57.515  1.00  0.18           H  
ATOM    717  H03 MET B  32      15.314  31.213  58.639  1.00  0.18           H  
ATOM    718  H04 MET B  32      15.688  29.221  57.286  1.00  0.18           H  
ATOM    719  H05 MET B  32      16.724  30.168  56.205  1.00  0.18           H  
ATOM    720  H06 MET B  32      12.294  30.385  56.792  1.00  0.18           H  
ATOM    721  H07 MET B  32      13.560  30.138  58.019  1.00  0.18           H  
ATOM    722  H08 MET B  32      13.036  31.787  57.600  1.00  0.18           H  
ATOM    723  H10 MET B  32      17.565  32.788  59.593  1.00  0.18           H  
ATOM    724  N   LEU B  33      19.291  29.536  58.042  1.00  0.07           N  
ATOM    725  CA  LEU B  33      20.524  29.331  57.276  1.00  0.07           C  
ATOM    726  C   LEU B  33      20.091  28.864  55.888  1.00  0.07           C  
ATOM    727  O   LEU B  33      19.443  27.824  55.755  1.00  0.07           O  
ATOM    728  CB  LEU B  33      21.420  28.264  57.929  1.00  0.07           C  
ATOM    729  CG  LEU B  33      22.726  27.913  57.194  1.00  0.07           C  
ATOM    730  CD1 LEU B  33      23.568  29.194  56.986  1.00  0.07           C  
ATOM    731  CD2 LEU B  33      23.531  26.901  58.007  1.00  0.07           C  
ATOM    732  H01 LEU B  33      21.105  30.252  57.235  1.00  0.07           H  
ATOM    733  H02 LEU B  33      20.830  27.348  57.916  1.00  0.07           H  
ATOM    734  H03 LEU B  33      21.686  28.619  58.924  1.00  0.07           H  
ATOM    735  H04 LEU B  33      22.480  27.478  56.226  1.00  0.07           H  
ATOM    736  H05 LEU B  33      24.520  28.931  56.526  1.00  0.07           H  
ATOM    737  H06 LEU B  33      23.028  29.883  56.336  1.00  0.07           H  
ATOM    738  H07 LEU B  33      23.750  29.670  57.949  1.00  0.07           H  
ATOM    739  H08 LEU B  33      24.448  27.370  58.364  1.00  0.07           H  
ATOM    740  H09 LEU B  33      18.887  28.756  58.541  1.00  0.07           H  
ATOM    741  H10 LEU B  33      22.940  26.566  58.859  1.00  0.07           H  
ATOM    742  H11 LEU B  33      23.781  26.046  57.379  1.00  0.07           H  
ATOM    743  N   PHE B  34      20.471  29.630  54.866  1.00  0.14           N  
ATOM    744  CA  PHE B  34      20.079  29.347  53.491  1.00  0.14           C  
ATOM    745  C   PHE B  34      21.227  29.077  52.530  1.00  0.14           C  
ATOM    746  O   PHE B  34      22.215  29.818  52.495  1.00  0.14           O  
ATOM    747  CB  PHE B  34      19.259  30.530  52.965  1.00  0.14           C  
ATOM    748  CG  PHE B  34      17.912  30.155  52.436  1.00  0.14           C  
ATOM    749  CD1 PHE B  34      17.677  30.114  51.060  1.00  0.14           C  
ATOM    750  CD2 PHE B  34      16.872  29.853  53.306  1.00  0.14           C  
ATOM    751  CE1 PHE B  34      16.423  29.778  50.564  1.00  0.14           C  
ATOM    752  CE2 PHE B  34      15.620  29.516  52.824  1.00  0.14           C  
ATOM    753  CZ  PHE B  34      15.390  29.477  51.453  1.00  0.14           C  
ATOM    754  H01 PHE B  34      19.505  28.421  53.528  1.00  0.14           H  
ATOM    755  H02 PHE B  34      19.818  30.951  52.129  1.00  0.14           H  
ATOM    756  H03 PHE B  34      19.121  31.241  53.780  1.00  0.14           H  
ATOM    757  H04 PHE B  34      18.486  30.348  50.368  1.00  0.14           H  
ATOM    758  H05 PHE B  34      17.045  29.882  54.382  1.00  0.14           H  
ATOM    759  H06 PHE B  34      16.247  29.750  49.489  1.00  0.14           H  
ATOM    760  H07 PHE B  34      14.814  29.281  53.519  1.00  0.14           H  
ATOM    761  H08 PHE B  34      14.404  29.212  51.073  1.00  0.14           H  
ATOM    762  H12 PHE B  34      21.051  30.436  55.051  1.00  0.14           H  
ATOM    763  N   ARG B  35      21.095  28.002  51.761  1.00  0.07           N  
ATOM    764  CA  ARG B  35      22.088  27.658  50.757  1.00  0.07           C  
ATOM    765  C   ARG B  35      21.748  28.541  49.562  1.00  0.07           C  
ATOM    766  O   ARG B  35      20.574  28.735  49.250  1.00  0.07           O  
ATOM    767  CB  ARG B  35      21.958  26.202  50.360  1.00  0.07           C  
ATOM    768  CG  ARG B  35      23.033  25.725  49.418  1.00  0.07           C  
ATOM    769  CD  ARG B  35      22.720  24.330  48.986  1.00  0.07           C  
ATOM    770  NE  ARG B  35      23.785  23.732  48.199  1.00  0.07           N  
ATOM    771  CZ  ARG B  35      23.909  22.423  48.023  1.00  0.07           C  
ATOM    772  NH1 ARG B  35      23.034  21.599  48.583  1.00  0.07           N  
ATOM    773  NH2 ARG B  35      24.904  21.939  47.292  1.00  0.07           N  
ATOM    774  H01 ARG B  35      23.105  27.807  51.121  1.00  0.07           H  
ATOM    775  H02 ARG B  35      21.010  26.103  49.832  1.00  0.07           H  
ATOM    776  H03 ARG B  35      21.999  25.595  51.264  1.00  0.07           H  
ATOM    777  H04 ARG B  35      23.999  25.745  49.923  1.00  0.07           H  
ATOM    778  H05 ARG B  35      23.071  26.378  48.546  1.00  0.07           H  
ATOM    779  H06 ARG B  35      21.831  24.373  48.356  1.00  0.07           H  
ATOM    780  H07 ARG B  35      22.556  23.718  49.873  1.00  0.07           H  
ATOM    781  H08 ARG B  35      24.463  24.342  47.765  1.00  0.07           H  
ATOM    782  H09 ARG B  35      20.285  27.410  51.877  1.00  0.07           H  
ATOM    783  H10 ARG B  35      23.125  20.602  48.452  1.00  0.07           H  
ATOM    784  H11 ARG B  35      22.277  21.969  49.140  1.00  0.07           H  
ATOM    785  H12 ARG B  35      25.570  22.568  46.866  1.00  0.07           H  
ATOM    786  H13 ARG B  35      24.996  20.942  47.161  1.00  0.07           H  
ATOM    787  H10 LYS B  36      27.555  34.342  47.746  1.00  0.18           H  
ATOM    788  H01 SER B  36      21.520  27.447  44.811  1.00  0.18           H  
ATOM    789  H03 SER B  36      23.024  28.962  43.577  1.00  0.18           H  
ATOM    790  H13 SER B  36      23.647  27.913  46.757  1.00  0.18           H  
ATOM    791  N   LYS B  36      22.757  29.093  48.898  1.00  0.18           N  
ATOM    792  CA  LYS B  36      22.469  29.957  47.766  1.00  0.18           C  
ATOM    793  C   LYS B  36      22.084  29.182  46.506  1.00  0.18           C  
ATOM    794  O   LYS B  36      21.074  29.495  45.871  1.00  0.18           O  
ATOM    795  CB  LYS B  36      23.652  30.899  47.487  1.00  0.18           C  
ATOM    796  CG  LYS B  36      23.750  32.022  48.509  1.00  0.18           C  
ATOM    797  CD  LYS B  36      24.527  33.227  48.004  1.00  0.18           C  
ATOM    798  CE  LYS B  36      25.981  33.191  48.419  1.00  0.18           C  
ATOM    799  NZ  LYS B  36      26.657  34.501  48.181  1.00  0.18           N  
ATOM    800  H01 LYS B  36      21.598  30.552  48.042  1.00  0.18           H  
ATOM    801  H02 LYS B  36      23.493  31.352  46.508  1.00  0.18           H  
ATOM    802  H03 LYS B  36      24.575  30.320  47.512  1.00  0.18           H  
ATOM    803  H04 LYS B  36      24.289  31.628  49.371  1.00  0.18           H  
ATOM    804  H05 LYS B  36      22.741  32.344  48.769  1.00  0.18           H  
ATOM    805  H06 LYS B  36      24.079  34.119  48.442  1.00  0.18           H  
ATOM    806  H07 LYS B  36      24.473  33.248  46.916  1.00  0.18           H  
ATOM    807  H08 LYS B  36      26.486  32.435  47.818  1.00  0.18           H  
ATOM    808  H09 LYS B  36      26.040  32.950  49.480  1.00  0.18           H  
ATOM    809  H11 LYS B  36      26.085  35.070  47.573  1.00  0.18           H  
ATOM    810  H12 LYS B  36      26.790  34.977  49.062  1.00  0.18           H  
ATOM    811  H14 LYS B  36      23.711  28.915  49.176  1.00  0.18           H  
ATOM    812  N   SER B  36      22.862  28.155  46.170  1.00  0.18           N  
ATOM    813  CA  SER B  36      22.597  27.374  44.965  1.00  0.18           C  
ATOM    814  C   SER B  36      22.903  25.887  45.072  1.00  0.18           C  
ATOM    815  O   SER B  36      24.039  25.495  45.322  1.00  0.18           O  
ATOM    816  CB  SER B  36      23.387  27.957  43.793  1.00  0.18           C  
ATOM    817  OG  SER B  36      23.228  27.143  42.642  1.00  0.18           O  
ATOM    818  H02 SER B  36      24.443  27.994  44.059  1.00  0.18           H  
ATOM    819  H04 SER B  36      22.890  26.283  42.902  1.00  0.18           H  
ATOM    820  N   PRO B  37      21.874  25.035  44.929  1.00  0.11           N  
ATOM    821  CA  PRO B  37      20.488  25.461  44.690  1.00  0.11           C  
ATOM    822  C   PRO B  37      19.897  26.108  45.952  1.00  0.11           C  
ATOM    823  O   PRO B  37      20.462  25.979  47.039  1.00  0.11           O  
ATOM    824  CB  PRO B  37      19.785  24.156  44.320  1.00  0.11           C  
ATOM    825  CG  PRO B  37      20.576  23.119  45.098  1.00  0.11           C  
ATOM    826  CD  PRO B  37      22.000  23.571  44.866  1.00  0.11           C  
ATOM    827  H01 PRO B  37      19.762  23.966  43.247  1.00  0.11           H  
ATOM    828  H02 PRO B  37      18.740  24.169  44.631  1.00  0.11           H  
ATOM    829  H03 PRO B  37      20.384  22.093  44.784  1.00  0.11           H  
ATOM    830  H04 PRO B  37      20.321  23.138  46.158  1.00  0.11           H  
ATOM    831  H05 PRO B  37      20.385  26.218  43.913  1.00  0.11           H  
ATOM    832  H06 PRO B  37      22.712  23.161  45.583  1.00  0.11           H  
ATOM    833  H07 PRO B  37      22.365  23.246  43.892  1.00  0.11           H  
ATOM    834  N   GLN B  38      18.777  26.809  45.810  1.00  0.25           N  
ATOM    835  CA  GLN B  38      18.144  27.442  46.962  1.00  0.25           C  
ATOM    836  C   GLN B  38      17.680  26.337  47.890  1.00  0.25           C  
ATOM    837  O   GLN B  38      16.974  25.408  47.483  1.00  0.25           O  
ATOM    838  CB  GLN B  38      16.957  28.311  46.525  1.00  0.25           C  
ATOM    839  CG  GLN B  38      17.381  29.570  45.764  1.00  0.25           C  
ATOM    840  CD  GLN B  38      16.213  30.571  45.530  1.00  0.25           C  
ATOM    841  NE2 GLN B  38      16.079  31.653  46.294  1.00  0.25           N  
ATOM    842  OE1 GLN B  38      15.457  30.272  44.607  1.00  0.25           O  
ATOM    843  H01 GLN B  38      18.853  28.097  47.469  1.00  0.25           H  
ATOM    844  H02 GLN B  38      16.443  28.636  47.429  1.00  0.25           H  
ATOM    845  H03 GLN B  38      16.310  27.716  45.880  1.00  0.25           H  
ATOM    846  H04 GLN B  38      17.733  29.251  44.783  1.00  0.25           H  
ATOM    847  H05 GLN B  38      18.160  30.074  46.335  1.00  0.25           H  
ATOM    848  H06 GLN B  38      15.316  32.294  46.132  1.00  0.25           H  
ATOM    849  H07 GLN B  38      16.741  31.833  47.036  1.00  0.25           H  
ATOM    850  H08 GLN B  38      18.360  26.905  44.895  1.00  0.25           H  
ATOM    851  N   GLU B  39      18.059  26.435  49.154  1.00  0.07           N  
ATOM    852  CA  GLU B  39      17.700  25.380  50.081  1.00  0.07           C  
ATOM    853  C   GLU B  39      17.748  25.842  51.528  1.00  0.07           C  
ATOM    854  O   GLU B  39      18.693  26.525  51.927  1.00  0.07           O  
ATOM    855  CB  GLU B  39      18.690  24.237  49.903  1.00  0.07           C  
ATOM    856  CG  GLU B  39      18.174  22.874  50.252  1.00  0.07           C  
ATOM    857  CD  GLU B  39      19.312  21.837  50.345  1.00  0.07           C  
ATOM    858  OE1 GLU B  39      20.228  21.884  49.499  1.00  0.07           O  
ATOM    859  OE2 GLU B  39      19.266  20.988  51.262  1.00  0.07           O  
ATOM    860  H01 GLU B  39      16.677  25.071  49.866  1.00  0.07           H  
ATOM    861  H02 GLU B  39      19.503  24.436  50.601  1.00  0.07           H  
ATOM    862  H03 GLU B  39      19.001  24.221  48.858  1.00  0.07           H  
ATOM    863  H04 GLU B  39      17.492  22.558  49.463  1.00  0.07           H  
ATOM    864  H05 GLU B  39      17.663  22.925  51.213  1.00  0.07           H  
ATOM    865  H08 GLU B  39      18.591  27.234  49.469  1.00  0.07           H  
ATOM    866  N   LEU B  40      16.731  25.472  52.304  1.00  0.14           N  
ATOM    867  CA  LEU B  40      16.704  25.790  53.733  1.00  0.14           C  
ATOM    868  C   LEU B  40      17.546  24.688  54.369  1.00  0.14           C  
ATOM    869  O   LEU B  40      17.172  23.512  54.339  1.00  0.14           O  
ATOM    870  CB  LEU B  40      15.273  25.732  54.272  1.00  0.14           C  
ATOM    871  CG  LEU B  40      15.049  25.971  55.767  1.00  0.14           C  
ATOM    872  CD1 LEU B  40      16.016  27.026  56.278  1.00  0.14           C  
ATOM    873  CD2 LEU B  40      13.588  26.419  55.990  1.00  0.14           C  
ATOM    874  H01 LEU B  40      17.078  26.792  53.945  1.00  0.14           H  
ATOM    875  H02 LEU B  40      14.970  24.696  54.118  1.00  0.14           H  
ATOM    876  H03 LEU B  40      14.695  26.483  53.734  1.00  0.14           H  
ATOM    877  H04 LEU B  40      15.231  25.049  56.319  1.00  0.14           H  
ATOM    878  H05 LEU B  40      16.914  27.024  55.661  1.00  0.14           H  
ATOM    879  H06 LEU B  40      15.961  24.960  51.898  1.00  0.14           H  
ATOM    880  H07 LEU B  40      15.544  28.007  56.228  1.00  0.14           H  
ATOM    881  H08 LEU B  40      16.285  26.804  57.311  1.00  0.14           H  
ATOM    882  H09 LEU B  40      12.943  25.542  56.041  1.00  0.14           H  
ATOM    883  H10 LEU B  40      13.517  26.976  56.924  1.00  0.14           H  
ATOM    884  H11 LEU B  40      13.272  27.054  55.162  1.00  0.14           H  
ATOM    885  N   LEU B  41      18.692  25.058  54.929  1.00  0.14           N  
ATOM    886  CA  LEU B  41      19.580  24.073  55.533  1.00  0.14           C  
ATOM    887  C   LEU B  41      19.371  23.788  57.007  1.00  0.14           C  
ATOM    888  O   LEU B  41      19.376  22.637  57.435  1.00  0.14           O  
ATOM    889  CB  LEU B  41      21.036  24.519  55.382  1.00  0.14           C  
ATOM    890  CG  LEU B  41      21.555  24.667  53.961  1.00  0.14           C  
ATOM    891  CD1 LEU B  41      22.967  25.229  53.997  1.00  0.14           C  
ATOM    892  CD2 LEU B  41      21.524  23.301  53.277  1.00  0.14           C  
ATOM    893  H01 LEU B  41      19.340  23.157  54.993  1.00  0.14           H  
ATOM    894  H02 LEU B  41      21.630  23.719  55.824  1.00  0.14           H  
ATOM    895  H03 LEU B  41      21.140  25.485  55.876  1.00  0.14           H  
ATOM    896  H04 LEU B  41      20.927  25.355  53.395  1.00  0.14           H  
ATOM    897  H05 LEU B  41      23.632  24.576  53.431  1.00  0.14           H  
ATOM    898  H06 LEU B  41      22.974  26.225  53.554  1.00  0.14           H  
ATOM    899  H07 LEU B  41      23.309  25.288  55.030  1.00  0.14           H  
ATOM    900  H08 LEU B  41      21.277  23.429  52.223  1.00  0.14           H  
ATOM    901  H09 LEU B  41      22.502  22.827  53.366  1.00  0.14           H  
ATOM    902  H10 LEU B  41      20.771  22.673  53.752  1.00  0.14           H  
ATOM    903  H12 LEU B  41      18.951  26.034  54.936  1.00  0.14           H  
ATOM    904  N   CYS B  42      19.174  24.842  57.782  1.00  0.50           N  
ATOM    905  CA  CYS B  42      19.082  24.672  59.232  1.00  0.50           C  
ATOM    906  C   CYS B  42      18.575  25.942  59.851  1.00  0.50           C  
ATOM    907  O   CYS B  42      18.359  26.933  59.162  1.00  0.50           O  
ATOM    908  CB  CYS B  42      20.499  24.479  59.798  1.00  0.50           C  
ATOM    909  SG  CYS B  42      21.236  22.832  59.731  1.00  0.50           S  
ATOM    910  H01 CYS B  42      18.429  23.826  59.445  1.00  0.50           H  
ATOM    911  H02 CYS B  42      20.390  24.679  60.864  1.00  0.50           H  
ATOM    912  H03 CYS B  42      21.160  25.150  59.249  1.00  0.50           H  
ATOM    913  H11 CYS B  42      19.087  25.762  57.374  1.00  0.50           H  
ATOM    914  N   GLY B  43      18.435  25.889  61.177  1.00  0.57           N  
ATOM    915  CA  GLY B  43      18.058  27.039  61.968  1.00  0.57           C  
ATOM    916  C   GLY B  43      19.370  27.609  62.537  1.00  0.57           C  
ATOM    917  O   GLY B  43      20.450  27.053  62.309  1.00  0.57           O  
ATOM    918  H01 GLY B  43      17.363  26.767  62.762  1.00  0.57           H  
ATOM    919  H02 GLY B  43      17.560  27.782  61.345  1.00  0.57           H  
ATOM    920  H04 GLY B  43      18.599  25.010  61.647  1.00  0.57           H  
ATOM    921  N   ALA B  44      19.269  28.706  63.279  1.00  0.39           N  
ATOM    922  CA  ALA B  44      20.413  29.404  63.852  1.00  0.39           C  
ATOM    923  C   ALA B  44      19.803  30.447  64.773  1.00  0.39           C  
ATOM    924  O   ALA B  44      18.575  30.617  64.807  1.00  0.39           O  
ATOM    925  CB  ALA B  44      21.231  30.111  62.740  1.00  0.39           C  
ATOM    926  H01 ALA B  44      21.089  28.723  64.369  1.00  0.39           H  
ATOM    927  H02 ALA B  44      22.218  29.653  62.669  1.00  0.39           H  
ATOM    928  H03 ALA B  44      18.347  29.078  63.456  1.00  0.39           H  
ATOM    929  H04 ALA B  44      20.713  30.008  61.786  1.00  0.39           H  
ATOM    930  H05 ALA B  44      21.338  31.168  62.984  1.00  0.39           H  
ATOM    931  N   SER B  45      20.645  31.160  65.509  1.00  0.54           N  
ATOM    932  CA  SER B  45      20.148  32.175  66.438  1.00  0.54           C  
ATOM    933  C   SER B  45      21.029  33.432  66.425  1.00  0.54           C  
ATOM    934  O   SER B  45      22.249  33.351  66.215  1.00  0.54           O  
ATOM    935  CB  SER B  45      20.098  31.611  67.865  1.00  0.54           C  
ATOM    936  OG  SER B  45      21.403  31.278  68.319  1.00  0.54           O  
ATOM    937  H01 SER B  45      19.145  32.451  66.112  1.00  0.54           H  
ATOM    938  H02 SER B  45      19.486  30.709  67.864  1.00  0.54           H  
ATOM    939  H03 SER B  45      19.666  32.358  68.531  1.00  0.54           H  
ATOM    940  H04 SER B  45      21.734  30.527  67.820  1.00  0.54           H  
ATOM    941  H06 SER B  45      21.639  31.001  65.427  1.00  0.54           H  
ATOM    942  N   LEU B  46      20.401  34.579  66.663  1.00  0.71           N  
ATOM    943  CA  LEU B  46      21.089  35.873  66.683  1.00  0.71           C  
ATOM    944  C   LEU B  46      21.563  36.168  68.090  1.00  0.71           C  
ATOM    945  O   LEU B  46      20.747  36.219  69.006  1.00  0.71           O  
ATOM    946  CB  LEU B  46      20.114  36.987  66.251  1.00  0.71           C  
ATOM    947  CG  LEU B  46      20.702  38.381  65.994  1.00  0.71           C  
ATOM    948  CD1 LEU B  46      21.598  38.299  64.755  1.00  0.71           C  
ATOM    949  CD2 LEU B  46      19.567  39.425  65.825  1.00  0.71           C  
ATOM    950  H01 LEU B  46      21.937  35.836  65.999  1.00  0.71           H  
ATOM    951  H02 LEU B  46      19.448  37.119  67.103  1.00  0.71           H  
ATOM    952  H03 LEU B  46      19.631  36.660  65.330  1.00  0.71           H  
ATOM    953  H04 LEU B  46      21.301  38.708  66.844  1.00  0.71           H  
ATOM    954  H05 LEU B  46      19.406  34.558  66.838  1.00  0.71           H  
ATOM    955  H06 LEU B  46      22.572  37.899  65.037  1.00  0.71           H  
ATOM    956  H07 LEU B  46      21.137  37.644  64.015  1.00  0.71           H  
ATOM    957  H08 LEU B  46      21.724  39.295  64.331  1.00  0.71           H  
ATOM    958  H09 LEU B  46      18.701  39.117  66.410  1.00  0.71           H  
ATOM    959  H10 LEU B  46      19.913  40.398  66.173  1.00  0.71           H  
ATOM    960  H11 LEU B  46      19.289  39.493  64.773  1.00  0.71           H  
ATOM    961  N   ILE B  47      22.869  36.351  68.281  1.00  0.79           N  
ATOM    962  CA  ILE B  47      23.353  36.659  69.620  1.00  0.79           C  
ATOM    963  C   ILE B  47      23.890  38.088  69.762  1.00  0.79           C  
ATOM    964  O   ILE B  47      24.089  38.566  70.872  1.00  0.79           O  
ATOM    965  CB  ILE B  47      24.413  35.612  70.113  1.00  0.79           C  
ATOM    966  CG1 ILE B  47      25.631  35.592  69.193  1.00  0.79           C  
ATOM    967  CG2 ILE B  47      23.771  34.219  70.153  1.00  0.79           C  
ATOM    968  CD1 ILE B  47      26.781  34.719  69.723  1.00  0.79           C  
ATOM    969  H01 ILE B  47      22.478  36.592  70.267  1.00  0.79           H  
ATOM    970  H02 ILE B  47      24.745  35.897  71.112  1.00  0.79           H  
ATOM    971  H03 ILE B  47      26.005  36.614  69.131  1.00  0.79           H  
ATOM    972  H04 ILE B  47      25.324  35.208  68.220  1.00  0.79           H  
ATOM    973  H05 ILE B  47      22.809  34.248  69.642  1.00  0.79           H  
ATOM    974  H06 ILE B  47      24.425  33.503  69.655  1.00  0.79           H  
ATOM    975  H07 ILE B  47      23.622  33.917  71.190  1.00  0.79           H  
ATOM    976  H08 ILE B  47      27.626  35.354  69.988  1.00  0.79           H  
ATOM    977  H09 ILE B  47      26.447  34.173  70.605  1.00  0.79           H  
ATOM    978  H10 ILE B  47      27.087  34.012  68.952  1.00  0.79           H  
ATOM    979  H12 ILE B  47      23.515  36.277  67.508  1.00  0.79           H  
ATOM    980  N   SER B  48      24.124  38.765  68.640  1.00  0.79           N  
ATOM    981  CA  SER B  48      24.544  40.182  68.639  1.00  0.79           C  
ATOM    982  C   SER B  48      24.212  40.703  67.243  1.00  0.79           C  
ATOM    983  O   SER B  48      23.691  39.963  66.420  1.00  0.79           O  
ATOM    984  CB  SER B  48      26.051  40.351  68.886  1.00  0.79           C  
ATOM    985  OG  SER B  48      26.782  39.998  67.736  1.00  0.79           O  
ATOM    986  H01 SER B  48      24.035  40.721  69.438  1.00  0.79           H  
ATOM    987  H02 SER B  48      26.349  39.698  69.707  1.00  0.79           H  
ATOM    988  H03 SER B  48      26.259  41.391  69.139  1.00  0.79           H  
ATOM    989  H04 SER B  48      26.867  40.763  67.163  1.00  0.79           H  
ATOM    990  H11 SER B  48      24.010  38.292  67.755  1.00  0.79           H  
ATOM    991  N   ASP B  49      24.543  41.958  66.954  1.00  0.86           N  
ATOM    992  CA  ASP B  49      24.240  42.493  65.638  1.00  0.86           C  
ATOM    993  C   ASP B  49      25.162  41.946  64.533  1.00  0.86           C  
ATOM    994  O   ASP B  49      24.894  42.133  63.343  1.00  0.86           O  
ATOM    995  CB  ASP B  49      24.272  44.028  65.681  1.00  0.86           C  
ATOM    996  CG  ASP B  49      25.703  44.604  65.886  1.00  0.86           C  
ATOM    997  OD1 ASP B  49      26.662  43.838  66.130  1.00  0.86           O  
ATOM    998  OD2 ASP B  49      25.837  45.838  65.797  1.00  0.86           O  
ATOM    999  H01 ASP B  49      23.236  42.159  65.376  1.00  0.86           H  
ATOM   1000  H02 ASP B  49      23.671  44.341  66.535  1.00  0.86           H  
ATOM   1001  H03 ASP B  49      23.875  44.410  64.741  1.00  0.86           H  
ATOM   1002  H05 ASP B  49      25.002  42.535  67.644  1.00  0.86           H  
ATOM   1003  N   ARG B  50      26.218  41.235  64.915  1.00  0.75           N  
ATOM   1004  CA  ARG B  50      27.150  40.677  63.934  1.00  0.75           C  
ATOM   1005  C   ARG B  50      27.424  39.182  64.060  1.00  0.75           C  
ATOM   1006  O   ARG B  50      28.102  38.605  63.208  1.00  0.75           O  
ATOM   1007  CB  ARG B  50      28.503  41.418  63.990  1.00  0.75           C  
ATOM   1008  CG  ARG B  50      28.611  42.626  63.057  1.00  0.75           C  
ATOM   1009  CD  ARG B  50      29.904  43.405  63.301  1.00  0.75           C  
ATOM   1010  NE  ARG B  50      30.623  43.734  62.063  1.00  0.75           N  
ATOM   1011  CZ  ARG B  50      31.057  42.830  61.187  1.00  0.75           C  
ATOM   1012  NH1 ARG B  50      30.844  41.542  61.405  1.00  0.75           N  
ATOM   1013  NH2 ARG B  50      31.719  43.208  60.104  1.00  0.75           N  
ATOM   1014  H01 ARG B  50      26.643  40.821  62.980  1.00  0.75           H  
ATOM   1015  H02 ARG B  50      29.257  40.705  63.658  1.00  0.75           H  
ATOM   1016  H03 ARG B  50      28.660  41.763  65.012  1.00  0.75           H  
ATOM   1017  H04 ARG B  50      26.380  41.077  65.899  1.00  0.75           H  
ATOM   1018  H05 ARG B  50      27.769  43.289  63.255  1.00  0.75           H  
ATOM   1019  H06 ARG B  50      28.594  42.280  62.024  1.00  0.75           H  
ATOM   1020  H07 ARG B  50      30.558  42.768  63.896  1.00  0.75           H  
ATOM   1021  H08 ARG B  50      29.658  44.333  63.817  1.00  0.75           H  
ATOM   1022  H09 ARG B  50      30.799  44.708  61.864  1.00  0.75           H  
ATOM   1023  H10 ARG B  50      31.179  40.856  60.744  1.00  0.75           H  
ATOM   1024  H11 ARG B  50      30.346  41.245  62.232  1.00  0.75           H  
ATOM   1025  H12 ARG B  50      31.892  44.189  59.934  1.00  0.75           H  
ATOM   1026  H13 ARG B  50      32.051  42.516  59.448  1.00  0.75           H  
ATOM   1027  N   TRP B  51      26.927  38.553  65.122  1.00  0.82           N  
ATOM   1028  CA  TRP B  51      27.161  37.126  65.322  1.00  0.82           C  
ATOM   1029  C   TRP B  51      25.917  36.236  65.397  1.00  0.82           C  
ATOM   1030  O   TRP B  51      24.962  36.556  66.093  1.00  0.82           O  
ATOM   1031  CB  TRP B  51      27.990  36.899  66.593  1.00  0.82           C  
ATOM   1032  CG  TRP B  51      29.406  37.437  66.486  1.00  0.82           C  
ATOM   1033  CD1 TRP B  51      29.840  38.689  66.824  1.00  0.82           C  
ATOM   1034  CD2 TRP B  51      30.550  36.732  65.993  1.00  0.82           C  
ATOM   1035  CE2 TRP B  51      31.654  37.618  66.066  1.00  0.82           C  
ATOM   1036  CE3 TRP B  51      30.753  35.435  65.498  1.00  0.82           C  
ATOM   1037  NE1 TRP B  51      31.195  38.806  66.575  1.00  0.82           N  
ATOM   1038  CZ2 TRP B  51      32.946  37.246  65.663  1.00  0.82           C  
ATOM   1039  CZ3 TRP B  51      32.034  35.064  65.097  1.00  0.82           C  
ATOM   1040  CH2 TRP B  51      33.119  35.973  65.183  1.00  0.82           C  
ATOM   1041  H01 TRP B  51      27.689  36.823  64.418  1.00  0.82           H  
ATOM   1042  H02 TRP B  51      28.063  35.822  66.745  1.00  0.82           H  
ATOM   1043  H03 TRP B  51      27.492  37.395  67.426  1.00  0.82           H  
ATOM   1044  H04 TRP B  51      29.209  39.480  67.231  1.00  0.82           H  
ATOM   1045  H05 TRP B  51      29.924  34.731  65.429  1.00  0.82           H  
ATOM   1046  H06 TRP B  51      31.755  39.630  66.741  1.00  0.82           H  
ATOM   1047  H07 TRP B  51      33.781  37.943  65.729  1.00  0.82           H  
ATOM   1048  H08 TRP B  51      32.205  34.059  64.711  1.00  0.82           H  
ATOM   1049  H09 TRP B  51      34.110  35.654  64.861  1.00  0.82           H  
ATOM   1050  H14 TRP B  51      26.382  39.069  65.798  1.00  0.82           H  
ATOM   1051  N   VAL B  52      25.981  35.119  64.675  1.00  0.50           N  
ATOM   1052  CA  VAL B  52      24.935  34.111  64.619  1.00  0.50           C  
ATOM   1053  C   VAL B  52      25.519  32.769  65.089  1.00  0.50           C  
ATOM   1054  O   VAL B  52      26.607  32.358  64.679  1.00  0.50           O  
ATOM   1055  CB  VAL B  52      24.404  33.961  63.169  1.00  0.50           C  
ATOM   1056  CG1 VAL B  52      23.377  32.801  63.066  1.00  0.50           C  
ATOM   1057  CG2 VAL B  52      23.741  35.283  62.745  1.00  0.50           C  
ATOM   1058  H01 VAL B  52      24.109  34.412  65.263  1.00  0.50           H  
ATOM   1059  H02 VAL B  52      25.240  33.728  62.509  1.00  0.50           H  
ATOM   1060  H03 VAL B  52      22.472  33.160  62.575  1.00  0.50           H  
ATOM   1061  H04 VAL B  52      23.806  31.985  62.484  1.00  0.50           H  
ATOM   1062  H05 VAL B  52      23.130  32.444  64.066  1.00  0.50           H  
ATOM   1063  H06 VAL B  52      22.801  35.406  63.283  1.00  0.50           H  
ATOM   1064  H07 VAL B  52      24.405  36.115  62.980  1.00  0.50           H  
ATOM   1065  H08 VAL B  52      23.546  35.265  61.673  1.00  0.50           H  
ATOM   1066  H10 VAL B  52      26.815  34.961  64.128  1.00  0.50           H  
ATOM   1067  N   LEU B  53      24.781  32.089  65.949  1.00  0.57           N  
ATOM   1068  CA  LEU B  53      25.174  30.784  66.477  1.00  0.57           C  
ATOM   1069  C   LEU B  53      24.381  29.693  65.742  1.00  0.57           C  
ATOM   1070  O   LEU B  53      23.211  29.890  65.412  1.00  0.57           O  
ATOM   1071  CB  LEU B  53      24.831  30.751  67.980  1.00  0.57           C  
ATOM   1072  CG  LEU B  53      25.287  29.614  68.892  1.00  0.57           C  
ATOM   1073  CD1 LEU B  53      26.802  29.496  68.843  1.00  0.57           C  
ATOM   1074  CD2 LEU B  53      24.818  29.922  70.318  1.00  0.57           C  
ATOM   1075  H01 LEU B  53      26.241  30.613  66.334  1.00  0.57           H  
ATOM   1076  H02 LEU B  53      23.750  30.610  67.963  1.00  0.57           H  
ATOM   1077  H03 LEU B  53      25.240  31.667  68.407  1.00  0.57           H  
ATOM   1078  H04 LEU B  53      24.859  28.667  68.563  1.00  0.57           H  
ATOM   1079  H05 LEU B  53      27.244  30.203  69.545  1.00  0.57           H  
ATOM   1080  H06 LEU B  53      27.097  28.482  69.114  1.00  0.57           H  
ATOM   1081  H07 LEU B  53      27.152  29.719  67.835  1.00  0.57           H  
ATOM   1082  H08 LEU B  53      23.789  29.584  70.443  1.00  0.57           H  
ATOM   1083  H09 LEU B  53      23.906  32.489  66.255  1.00  0.57           H  
ATOM   1084  H10 LEU B  53      25.459  29.405  71.032  1.00  0.57           H  
ATOM   1085  H11 LEU B  53      24.870  30.996  70.494  1.00  0.57           H  
ATOM   1086  N   THR B  54      25.000  28.547  65.486  1.00  0.32           N  
ATOM   1087  CA  THR B  54      24.275  27.438  64.836  1.00  0.32           C  
ATOM   1088  C   THR B  54      24.995  26.138  65.192  1.00  0.32           C  
ATOM   1089  O   THR B  54      25.903  26.148  66.042  1.00  0.32           O  
ATOM   1090  CB  THR B  54      24.194  27.621  63.283  1.00  0.32           C  
ATOM   1091  CG2 THR B  54      25.589  27.465  62.632  1.00  0.32           C  
ATOM   1092  OG1 THR B  54      23.296  26.655  62.728  1.00  0.32           O  
ATOM   1093  H01 THR B  54      23.246  27.418  65.196  1.00  0.32           H  
ATOM   1094  H02 THR B  54      23.827  28.626  63.077  1.00  0.32           H  
ATOM   1095  H03 THR B  54      26.325  27.236  63.402  1.00  0.32           H  
ATOM   1096  H04 THR B  54      25.562  26.655  61.904  1.00  0.32           H  
ATOM   1097  H05 THR B  54      25.864  28.394  62.133  1.00  0.32           H  
ATOM   1098  H06 THR B  54      23.061  26.012  63.401  1.00  0.32           H  
ATOM   1099  H12 THR B  54      25.972  28.433  65.737  1.00  0.32           H  
ATOM   1100  N   ALA B  55      24.579  25.024  64.589  1.00  0.43           N  
ATOM   1101  CA  ALA B  55      25.215  23.739  64.844  1.00  0.43           C  
ATOM   1102  C   ALA B  55      26.299  23.522  63.794  1.00  0.43           C  
ATOM   1103  O   ALA B  55      26.126  23.865  62.636  1.00  0.43           O  
ATOM   1104  CB  ALA B  55      24.207  22.634  64.768  1.00  0.43           C  
ATOM   1105  H01 ALA B  55      25.651  23.737  65.843  1.00  0.43           H  
ATOM   1106  H02 ALA B  55      23.307  22.998  64.273  1.00  0.43           H  
ATOM   1107  H03 ALA B  55      24.622  21.801  64.200  1.00  0.43           H  
ATOM   1108  H04 ALA B  55      23.957  22.299  65.775  1.00  0.43           H  
ATOM   1109  H07 ALA B  55      23.806  25.072  63.941  1.00  0.43           H  
ATOM   1110  N   ALA B  56      27.413  22.942  64.210  1.00  0.71           N  
ATOM   1111  CA  ALA B  56      28.513  22.682  63.296  1.00  0.71           C  
ATOM   1112  C   ALA B  56      28.108  21.756  62.146  1.00  0.71           C  
ATOM   1113  O   ALA B  56      28.513  21.968  61.002  1.00  0.71           O  
ATOM   1114  CB  ALA B  56      29.693  22.068  64.067  1.00  0.71           C  
ATOM   1115  H01 ALA B  56      28.806  23.636  62.858  1.00  0.71           H  
ATOM   1116  H02 ALA B  56      30.516  22.782  64.100  1.00  0.71           H  
ATOM   1117  H03 ALA B  56      29.379  21.829  65.083  1.00  0.71           H  
ATOM   1118  H04 ALA B  56      30.022  21.158  63.565  1.00  0.71           H  
ATOM   1119  H05 ALA B  56      27.501  22.675  65.180  1.00  0.71           H  
ATOM   1120  N   HIS B  57      27.312  20.732  62.440  1.00  0.14           N  
ATOM   1121  CA  HIS B  57      26.955  19.786  61.401  1.00  0.14           C  
ATOM   1122  C   HIS B  57      26.141  20.404  60.275  1.00  0.14           C  
ATOM   1123  O   HIS B  57      26.007  19.798  59.206  1.00  0.14           O  
ATOM   1124  CB  HIS B  57      26.258  18.539  61.998  1.00  0.14           C  
ATOM   1125  CG  HIS B  57      24.777  18.679  62.163  1.00  0.14           C  
ATOM   1126  CD2 HIS B  57      23.779  18.679  61.245  1.00  0.14           C  
ATOM   1127  ND1 HIS B  57      24.172  18.845  63.394  1.00  0.14           N  
ATOM   1128  CE1 HIS B  57      22.864  18.947  63.227  1.00  0.14           C  
ATOM   1129  NE2 HIS B  57      22.608  18.857  61.936  1.00  0.14           N  
ATOM   1130  H01 HIS B  57      27.891  19.465  60.943  1.00  0.14           H  
ATOM   1131  H02 HIS B  57      26.671  18.400  62.997  1.00  0.14           H  
ATOM   1132  H03 HIS B  57      26.450  17.692  61.339  1.00  0.14           H  
ATOM   1133  H04 HIS B  57      23.887  18.560  60.167  1.00  0.14           H  
ATOM   1134  H05 HIS B  57      26.959  20.614  63.379  1.00  0.14           H  
ATOM   1135  H06 HIS B  57      22.126  19.082  64.018  1.00  0.14           H  
ATOM   1136  N   CYS B  58      25.600  21.602  60.506  1.00  0.75           N  
ATOM   1137  CA  CYS B  58      24.854  22.316  59.472  1.00  0.75           C  
ATOM   1138  C   CYS B  58      25.824  22.844  58.411  1.00  0.75           C  
ATOM   1139  O   CYS B  58      25.429  23.087  57.265  1.00  0.75           O  
ATOM   1140  CB  CYS B  58      24.122  23.517  60.057  1.00  0.75           C  
ATOM   1141  SG  CYS B  58      22.736  23.039  61.122  1.00  0.75           S  
ATOM   1142  H01 CYS B  58      24.136  21.618  59.040  1.00  0.75           H  
ATOM   1143  H02 CYS B  58      23.715  24.092  59.225  1.00  0.75           H  
ATOM   1144  H03 CYS B  58      24.828  24.104  60.644  1.00  0.75           H  
ATOM   1145  H07 CYS B  58      25.709  22.025  61.417  1.00  0.75           H  
ATOM   1146  N   LEU B  59      27.080  23.049  58.813  1.00  0.29           N  
ATOM   1147  CA  LEU B  59      28.109  23.582  57.913  1.00  0.29           C  
ATOM   1148  C   LEU B  59      29.100  22.534  57.442  1.00  0.29           C  
ATOM   1149  O   LEU B  59      29.515  22.522  56.272  1.00  0.29           O  
ATOM   1150  CB  LEU B  59      28.873  24.702  58.625  1.00  0.29           C  
ATOM   1151  CG  LEU B  59      27.979  25.841  59.115  1.00  0.29           C  
ATOM   1152  CD1 LEU B  59      28.744  26.786  60.036  1.00  0.29           C  
ATOM   1153  CD2 LEU B  59      27.458  26.588  57.889  1.00  0.29           C  
ATOM   1154  H01 LEU B  59      27.590  23.953  57.029  1.00  0.29           H  
ATOM   1155  H02 LEU B  59      29.562  25.129  57.897  1.00  0.29           H  
ATOM   1156  H03 LEU B  59      29.389  24.275  59.485  1.00  0.29           H  
ATOM   1157  H04 LEU B  59      27.330  22.830  59.767  1.00  0.29           H  
ATOM   1158  H05 LEU B  59      27.149  25.436  59.694  1.00  0.29           H  
ATOM   1159  H06 LEU B  59      29.657  27.116  59.540  1.00  0.29           H  
ATOM   1160  H07 LEU B  59      28.123  27.651  60.267  1.00  0.29           H  
ATOM   1161  H08 LEU B  59      29.001  26.266  60.959  1.00  0.29           H  
ATOM   1162  H09 LEU B  59      26.570  27.159  58.162  1.00  0.29           H  
ATOM   1163  H10 LEU B  59      28.228  27.267  57.523  1.00  0.29           H  
ATOM   1164  H11 LEU B  59      27.203  25.872  57.108  1.00  0.29           H  
ATOM   1165  H04 TRP B  60      25.763  11.425  54.996  1.00  0.07           H  
ATOM   1166  CD2 LEU B  60      34.049  20.443  59.699  1.00  0.07           C  
ATOM   1167  H01 LEU B  60      30.558  20.566  57.015  1.00  0.07           H  
ATOM   1168  H02 LEU B  60      31.477  21.023  59.854  1.00  0.07           H  
ATOM   1169  H03 LEU B  60      32.133  21.872  58.340  1.00  0.07           H  
ATOM   1170  H04 LEU B  60      32.554  18.987  59.177  1.00  0.07           H  
ATOM   1171  H05 LEU B  60      34.429  19.386  57.380  1.00  0.07           H  
ATOM   1172  H06 LEU B  60      32.768  19.030  56.851  1.00  0.07           H  
ATOM   1173  H07 LEU B  60      33.367  20.706  56.834  1.00  0.07           H  
ATOM   1174  H08 LEU B  60      34.882  20.779  59.081  1.00  0.07           H  
ATOM   1175  H09 LEU B  60      33.694  21.272  60.310  1.00  0.07           H  
ATOM   1176  H10 LEU B  60      34.382  19.631  60.345  1.00  0.07           H  
ATOM   1177  H12 LEU B  60      29.059  21.708  59.281  1.00  0.07           H  
ATOM   1178  N   TYR B  60      29.816  18.335  57.574  1.00  0.07           N  
ATOM   1179  CA  TYR B  60      29.473  16.962  57.896  1.00  0.07           C  
ATOM   1180  C   TYR B  60      29.979  16.082  56.751  1.00  0.07           C  
ATOM   1181  O   TYR B  60      29.241  15.782  55.816  1.00  0.07           O  
ATOM   1182  CB  TYR B  60      27.954  16.774  58.105  1.00  0.07           C  
ATOM   1183  CG  TYR B  60      27.640  15.455  58.777  1.00  0.07           C  
ATOM   1184  CD1 TYR B  60      28.214  15.134  60.006  1.00  0.07           C  
ATOM   1185  CD2 TYR B  60      26.845  14.490  58.152  1.00  0.07           C  
ATOM   1186  CE1 TYR B  60      28.020  13.896  60.593  1.00  0.07           C  
ATOM   1187  CE2 TYR B  60      26.647  13.240  58.734  1.00  0.07           C  
ATOM   1188  CZ  TYR B  60      27.249  12.951  59.960  1.00  0.07           C  
ATOM   1189  OH  TYR B  60      27.127  11.699  60.541  1.00  0.07           O  
ATOM   1190  H01 TYR B  60      29.943  16.681  58.838  1.00  0.07           H  
ATOM   1191  H02 TYR B  60      27.474  16.779  57.127  1.00  0.07           H  
ATOM   1192  H03 TYR B  60      27.579  17.586  58.728  1.00  0.07           H  
ATOM   1193  H04 TYR B  60      28.830  15.875  60.516  1.00  0.07           H  
ATOM   1194  H05 TYR B  60      26.374  14.719  57.196  1.00  0.07           H  
ATOM   1195  H06 TYR B  60      28.478  13.671  61.556  1.00  0.07           H  
ATOM   1196  H07 TYR B  60      26.027  12.494  58.236  1.00  0.07           H  
ATOM   1197  H08 TYR B  60      27.300  11.764  61.483  1.00  0.07           H  
ATOM   1198  H11 TYR B  60      29.904  18.617  56.608  1.00  0.07           H  
ATOM   1199  O   PRO B  60      31.045  13.229  54.216  1.00  0.07           O  
ATOM   1200  CB  PRO B  60      33.262  14.498  56.419  1.00  0.07           C  
ATOM   1201  CG  PRO B  60      33.554  15.748  57.212  1.00  0.07           C  
ATOM   1202  CD  PRO B  60      32.216  16.013  57.883  1.00  0.07           C  
ATOM   1203  H01 PRO B  60      34.033  14.253  55.688  1.00  0.07           H  
ATOM   1204  H02 PRO B  60      33.201  13.623  57.066  1.00  0.07           H  
ATOM   1205  H03 PRO B  60      33.915  16.579  56.607  1.00  0.07           H  
ATOM   1206  H04 PRO B  60      34.340  15.577  57.947  1.00  0.07           H  
ATOM   1207  H05 PRO B  60      32.067  15.446  58.802  1.00  0.07           H  
ATOM   1208  H06 PRO B  60      32.121  17.058  58.180  1.00  0.07           H  
ATOM   1209  H09 PRO B  60      31.970  15.343  54.838  1.00  0.07           H  
ATOM   1210  N   PRO B  60      30.539  12.847  56.374  1.00  0.07           N  
ATOM   1211  CA  PRO B  60      29.778  11.641  56.029  1.00  0.07           C  
ATOM   1212  C   PRO B  60      28.692  11.904  54.984  1.00  0.07           C  
ATOM   1213  O   PRO B  60      28.271  10.989  54.275  1.00  0.07           O  
ATOM   1214  CB  PRO B  60      29.199  11.205  57.369  1.00  0.07           C  
ATOM   1215  CG  PRO B  60      30.264  11.614  58.333  1.00  0.07           C  
ATOM   1216  CD  PRO B  60      30.647  12.994  57.837  1.00  0.07           C  
ATOM   1217  H01 PRO B  60      28.960  10.142  57.413  1.00  0.07           H  
ATOM   1218  H02 PRO B  60      28.260  11.717  57.578  1.00  0.07           H  
ATOM   1219  H03 PRO B  60      31.103  10.919  58.372  1.00  0.07           H  
ATOM   1220  H04 PRO B  60      29.879  11.654  59.352  1.00  0.07           H  
ATOM   1221  H05 PRO B  60      30.022  13.790  58.241  1.00  0.07           H  
ATOM   1222  H06 PRO B  60      31.663  13.252  58.134  1.00  0.07           H  
ATOM   1223  H07 PRO B  60      30.396  10.875  55.562  1.00  0.07           H  
ATOM   1224  N   TRP B  60      28.231  13.148  54.893  1.00  0.07           N  
ATOM   1225  CA  TRP B  60      27.211  13.503  53.910  1.00  0.07           C  
ATOM   1226  C   TRP B  60      27.823  14.376  52.826  1.00  0.07           C  
ATOM   1227  O   TRP B  60      27.098  15.053  52.097  1.00  0.07           O  
ATOM   1228  CB  TRP B  60      26.057  14.282  54.546  1.00  0.07           C  
ATOM   1229  CG  TRP B  60      25.142  13.475  55.405  1.00  0.07           C  
ATOM   1230  CD1 TRP B  60      25.107  12.116  55.526  1.00  0.07           C  
ATOM   1231  CD2 TRP B  60      24.117  13.983  56.269  1.00  0.07           C  
ATOM   1232  CE2 TRP B  60      23.502  12.870  56.886  1.00  0.07           C  
ATOM   1233  CE3 TRP B  60      23.660  15.272  56.584  1.00  0.07           C  
ATOM   1234  NE1 TRP B  60      24.124  11.744  56.414  1.00  0.07           N  
ATOM   1235  CZ2 TRP B  60      22.454  13.003  57.802  1.00  0.07           C  
ATOM   1236  CZ3 TRP B  60      22.617  15.408  57.495  1.00  0.07           C  
ATOM   1237  CH2 TRP B  60      22.026  14.275  58.094  1.00  0.07           C  
ATOM   1238  H01 TRP B  60      26.826  12.572  53.494  1.00  0.07           H  
ATOM   1239  H02 TRP B  60      25.449  14.649  53.719  1.00  0.07           H  
ATOM   1240  H03 TRP B  60      26.483  15.076  55.159  1.00  0.07           H  
ATOM   1241  H05 TRP B  60      24.113  16.150  56.124  1.00  0.07           H  
ATOM   1242  H06 TRP B  60      23.898  10.795  56.675  1.00  0.07           H  
ATOM   1243  H07 TRP B  60      28.592  13.858  55.513  1.00  0.07           H  
ATOM   1244  H08 TRP B  60      21.994  12.131  58.267  1.00  0.07           H  
ATOM   1245  H09 TRP B  60      22.252  16.403  57.749  1.00  0.07           H  
ATOM   1246  H10 TRP B  60      21.211  14.413  58.805  1.00  0.07           H  
ATOM   1247  OD2 ASP B  60      29.143  15.913  48.327  1.00  0.07           O  
ATOM   1248  H01 ASP B  60      30.905  15.158  51.862  1.00  0.07           H  
ATOM   1249  H02 ASP B  60      28.411  14.551  50.252  1.00  0.07           H  
ATOM   1250  H03 ASP B  60      29.971  13.642  50.230  1.00  0.07           H  
ATOM   1251  H11 ASP B  60      29.701  13.822  53.372  1.00  0.07           H  
ATOM   1252  N   LYS B  60      29.339  17.150  53.070  1.00  0.07           N  
ATOM   1253  CA  LYS B  60      28.892  18.510  53.335  1.00  0.07           C  
ATOM   1254  C   LYS B  60      30.023  19.326  53.947  1.00  0.07           C  
ATOM   1255  O   LYS B  60      30.610  18.943  54.959  1.00  0.07           O  
ATOM   1256  CB  LYS B  60      27.691  18.494  54.293  1.00  0.07           C  
ATOM   1257  CG  LYS B  60      27.172  19.871  54.655  1.00  0.07           C  
ATOM   1258  CD  LYS B  60      26.343  19.864  55.942  1.00  0.07           C  
ATOM   1259  CE  LYS B  60      25.071  19.030  55.811  1.00  0.07           C  
ATOM   1260  NZ  LYS B  60      24.132  19.583  54.791  1.00  0.07           N  
ATOM   1261  H01 LYS B  60      28.592  18.967  52.392  1.00  0.07           H  
ATOM   1262  H02 LYS B  60      28.034  18.033  55.219  1.00  0.07           H  
ATOM   1263  H03 LYS B  60      26.883  17.936  53.821  1.00  0.07           H  
ATOM   1264  H04 LYS B  60      29.647  16.576  53.842  1.00  0.07           H  
ATOM   1265  H05 LYS B  60      26.524  20.204  53.845  1.00  0.07           H  
ATOM   1266  H06 LYS B  60      28.021  20.542  54.789  1.00  0.07           H  
ATOM   1267  H07 LYS B  60      26.046  20.892  56.151  1.00  0.07           H  
ATOM   1268  H08 LYS B  60      26.950  19.453  56.748  1.00  0.07           H  
ATOM   1269  H09 LYS B  60      24.562  19.046  56.775  1.00  0.07           H  
ATOM   1270  H10 LYS B  60      25.345  18.015  55.522  1.00  0.07           H  
ATOM   1271  H11 LYS B  60      23.316  19.958  55.253  1.00  0.07           H  
ATOM   1272  H12 LYS B  60      24.592  20.318  54.273  1.00  0.07           H  
ATOM   1273  H13 LYS B  60      23.852  18.848  54.157  1.00  0.07           H  
ATOM   1274  H01 ASN B  60      31.334  21.419  54.907  1.00  0.07           H  
ATOM   1275  H02 ASN B  60      32.843  20.613  52.419  1.00  0.07           H  
ATOM   1276  H03 ASN B  60      32.836  19.725  53.990  1.00  0.07           H  
ATOM   1277  H04 ASN B  60      35.165  20.835  52.645  1.00  0.07           H  
ATOM   1278  H14 ASN B  60      29.818  20.724  52.500  1.00  0.07           H  
ATOM   1279  N   PHE B  60      30.266  23.440  53.652  1.00  0.07           N  
ATOM   1280  C   PHE B  60      30.999  25.814  53.557  1.00  0.07           C  
ATOM   1281  CG  PHE B  60      27.465  24.395  53.057  1.00  0.07           C  
ATOM   1282  CZ  PHE B  60      25.395  22.783  52.064  1.00  0.07           C  
ATOM   1283  H01 PHE B  60      30.021  24.683  52.041  1.00  0.07           H  
ATOM   1284  H02 PHE B  60      28.448  26.239  53.186  1.00  0.07           H  
ATOM   1285  H04 PHE B  60      27.662  25.100  51.033  1.00  0.07           H  
ATOM   1286  H05 PHE B  60      29.705  23.088  54.414  1.00  0.07           H  
ATOM   1287  H07 PHE B  60      25.827  23.674  50.150  1.00  0.07           H  
ATOM   1288  H08 PHE B  60      25.192  22.074  54.091  1.00  0.07           H  
ATOM   1289  H09 PHE B  60      24.592  22.155  51.679  1.00  0.07           H  
ATOM   1290  CB  THR B  60      33.207  28.022  51.825  1.00  0.07           C  
ATOM   1291  CG2 THR B  60      33.900  26.691  51.587  1.00  0.07           C  
ATOM   1292  H01 THR B  60      32.717  27.708  53.875  1.00  0.07           H  
ATOM   1293  H02 THR B  60      33.940  28.772  52.123  1.00  0.07           H  
ATOM   1294  H04 THR B  60      33.284  25.884  51.984  1.00  0.07           H  
ATOM   1295  H05 THR B  60      34.047  26.544  50.517  1.00  0.07           H  
ATOM   1296  H06 THR B  60      32.320  27.648  50.101  1.00  0.07           H  
ATOM   1297  H10 THR B  60      30.760  26.764  51.793  1.00  0.07           H  
ATOM   1298  N   LEU B  60      29.471  21.651  58.361  1.00  0.07           N  
ATOM   1299  CA  LEU B  60      30.445  20.607  58.098  1.00  0.07           C  
ATOM   1300  C   LEU B  60      30.014  19.219  58.539  1.00  0.07           C  
ATOM   1301  O   LEU B  60      29.845  18.951  59.732  1.00  0.07           O  
ATOM   1302  CB  LEU B  60      31.757  20.959  58.803  1.00  0.07           C  
ATOM   1303  CG  LEU B  60      32.907  19.945  58.794  1.00  0.07           C  
ATOM   1304  CD1 LEU B  60      33.403  19.753  57.362  1.00  0.07           C  
ATOM   1305  N   PRO B  60      31.261  15.671  56.815  1.00  0.07           N  
ATOM   1306  CA  PRO B  60      31.904  14.823  55.794  1.00  0.07           C  
ATOM   1307  C   PRO B  60      31.122  13.564  55.397  1.00  0.07           C  
ATOM   1308  N   ASP B  60      29.153  14.381  52.734  1.00  0.07           N  
ATOM   1309  CA  ASP B  60      29.825  15.187  51.719  1.00  0.07           C  
ATOM   1310  C   ASP B  60      29.354  16.641  51.840  1.00  0.07           C  
ATOM   1311  O   ASP B  60      29.012  17.284  50.848  1.00  0.07           O  
ATOM   1312  CB  ASP B  60      29.496  14.618  50.328  1.00  0.07           C  
ATOM   1313  CG  ASP B  60      29.987  15.526  49.170  1.00  0.07           C  
ATOM   1314  OD1 ASP B  60      31.202  15.834  49.118  1.00  0.07           O  
ATOM   1315  N   ASN B  60      30.330  20.455  53.328  1.00  0.07           N  
ATOM   1316  CA  ASN B  60      31.396  21.314  53.824  1.00  0.07           C  
ATOM   1317  C   ASN B  60      31.239  22.671  53.166  1.00  0.07           C  
ATOM   1318  O   ASN B  60      31.971  23.009  52.235  1.00  0.07           O  
ATOM   1319  CB  ASN B  60      32.768  20.698  53.503  1.00  0.07           C  
ATOM   1320  CG  ASN B  60      33.952  21.579  53.985  1.00  0.07           C  
ATOM   1321  ND2 ASN B  60      35.160  21.465  53.435  1.00  0.07           N  
ATOM   1322  OD1 ASN B  60      33.672  22.351  54.902  1.00  0.07           O  
ATOM   1323  CA  PHE B  60      29.978  24.771  53.127  1.00  0.07           C  
ATOM   1324  O   PHE B  60      31.556  25.741  54.650  1.00  0.07           O  
ATOM   1325  CB  PHE B  60      28.591  25.234  53.583  1.00  0.07           C  
ATOM   1326  CD1 PHE B  60      27.121  24.436  51.707  1.00  0.07           C  
ATOM   1327  CD2 PHE B  60      26.759  23.542  53.903  1.00  0.07           C  
ATOM   1328  CE1 PHE B  60      26.088  23.633  51.208  1.00  0.07           C  
ATOM   1329  CE2 PHE B  60      25.732  22.738  53.416  1.00  0.07           C  
ATOM   1330  H03 PHE B  60      28.560  25.206  54.672  1.00  0.07           H  
ATOM   1331  H06 PHE B  60      27.015  23.504  54.962  1.00  0.07           H  
ATOM   1332  N   THR B  60      31.238  26.785  52.682  1.00  0.07           N  
ATOM   1333  CA  THR B  60      32.162  27.879  52.953  1.00  0.07           C  
ATOM   1334  C   THR B  60      31.294  29.128  53.014  1.00  0.07           C  
ATOM   1335  O   THR B  60      30.119  29.077  52.639  1.00  0.07           O  
ATOM   1336  OG1 THR B  60      32.561  28.426  50.610  1.00  0.07           O  
ATOM   1337  H03 THR B  60      34.867  26.691  52.090  1.00  0.07           H  
ATOM   1338  N   GLU B  61      31.862  30.240  53.474  1.00  0.14           N  
ATOM   1339  CA  GLU B  61      31.122  31.497  53.603  1.00  0.14           C  
ATOM   1340  C   GLU B  61      30.288  31.918  52.392  1.00  0.14           C  
ATOM   1341  O   GLU B  61      29.124  32.325  52.536  1.00  0.14           O  
ATOM   1342  CB  GLU B  61      32.078  32.654  53.938  1.00  0.14           C  
ATOM   1343  CG  GLU B  61      32.745  32.609  55.314  1.00  0.14           C  
ATOM   1344  CD  GLU B  61      33.857  31.531  55.424  1.00  0.14           C  
ATOM   1345  OE1 GLU B  61      34.203  30.919  54.389  1.00  0.14           O  
ATOM   1346  OE2 GLU B  61      34.369  31.319  56.548  1.00  0.14           O  
ATOM   1347  H01 GLU B  61      30.415  31.291  54.407  1.00  0.14           H  
ATOM   1348  H02 GLU B  61      31.456  33.549  53.947  1.00  0.14           H  
ATOM   1349  H03 GLU B  61      32.867  32.661  53.186  1.00  0.14           H  
ATOM   1350  H04 GLU B  61      31.972  32.350  56.038  1.00  0.14           H  
ATOM   1351  H05 GLU B  61      33.187  33.585  55.517  1.00  0.14           H  
ATOM   1352  H07 GLU B  61      32.835  30.216  53.743  1.00  0.14           H  
ATOM   1353  N   ASN B  62      30.886  31.848  51.202  1.00  0.21           N  
ATOM   1354  CA  ASN B  62      30.198  32.279  49.982  1.00  0.21           C  
ATOM   1355  C   ASN B  62      29.070  31.363  49.499  1.00  0.21           C  
ATOM   1356  O   ASN B  62      28.296  31.742  48.618  1.00  0.21           O  
ATOM   1357  CB  ASN B  62      31.213  32.471  48.838  1.00  0.21           C  
ATOM   1358  CG  ASN B  62      30.602  33.238  47.627  1.00  0.21           C  
ATOM   1359  ND2 ASN B  62      29.611  34.105  47.802  1.00  0.21           N  
ATOM   1360  OD1 ASN B  62      31.117  32.977  46.537  1.00  0.21           O  
ATOM   1361  H01 ASN B  62      29.719  33.219  50.257  1.00  0.21           H  
ATOM   1362  H02 ASN B  62      31.513  31.483  48.489  1.00  0.21           H  
ATOM   1363  H03 ASN B  62      32.066  33.034  49.216  1.00  0.21           H  
ATOM   1364  H04 ASN B  62      29.226  34.599  47.009  1.00  0.21           H  
ATOM   1365  H05 ASN B  62      29.242  34.270  48.728  1.00  0.21           H  
ATOM   1366  H06 ASN B  62      31.829  31.492  51.141  1.00  0.21           H  
ATOM   1367  N   ASP B  63      28.976  30.164  50.062  1.00  0.11           N  
ATOM   1368  CA  ASP B  63      27.932  29.231  49.660  1.00  0.11           C  
ATOM   1369  C   ASP B  63      26.601  29.513  50.337  1.00  0.11           C  
ATOM   1370  O   ASP B  63      25.561  29.010  49.897  1.00  0.11           O  
ATOM   1371  CB  ASP B  63      28.296  27.796  50.044  1.00  0.11           C  
ATOM   1372  CG  ASP B  63      29.564  27.287  49.356  1.00  0.11           C  
ATOM   1373  OD1 ASP B  63      29.819  27.690  48.200  1.00  0.11           O  
ATOM   1374  OD2 ASP B  63      30.270  26.464  49.983  1.00  0.11           O  
ATOM   1375  H01 ASP B  63      27.845  29.356  48.581  1.00  0.11           H  
ATOM   1376  H02 ASP B  63      27.475  27.157  49.719  1.00  0.11           H  
ATOM   1377  H03 ASP B  63      28.446  27.754  51.123  1.00  0.11           H  
ATOM   1378  H06 ASP B  63      29.636  29.896  50.778  1.00  0.11           H  
ATOM   1379  N   LEU B  64      26.639  30.328  51.387  1.00  0.04           N  
ATOM   1380  CA  LEU B  64      25.465  30.579  52.214  1.00  0.04           C  
ATOM   1381  C   LEU B  64      25.021  32.015  52.455  1.00  0.04           C  
ATOM   1382  O   LEU B  64      25.737  32.983  52.190  1.00  0.04           O  
ATOM   1383  CB  LEU B  64      25.727  29.941  53.595  1.00  0.04           C  
ATOM   1384  CG  LEU B  64      26.340  28.531  53.603  1.00  0.04           C  
ATOM   1385  CD1 LEU B  64      27.036  28.226  54.929  1.00  0.04           C  
ATOM   1386  CD2 LEU B  64      25.260  27.530  53.334  1.00  0.04           C  
ATOM   1387  H01 LEU B  64      24.648  30.151  51.633  1.00  0.04           H  
ATOM   1388  H02 LEU B  64      24.742  29.826  54.047  1.00  0.04           H  
ATOM   1389  H03 LEU B  64      26.404  30.599  54.140  1.00  0.04           H  
ATOM   1390  H04 LEU B  64      27.508  30.787  51.619  1.00  0.04           H  
ATOM   1391  H05 LEU B  64      27.099  28.475  52.823  1.00  0.04           H  
ATOM   1392  H06 LEU B  64      27.935  28.837  55.016  1.00  0.04           H  
ATOM   1393  H07 LEU B  64      26.362  28.453  55.755  1.00  0.04           H  
ATOM   1394  H08 LEU B  64      27.310  27.171  54.962  1.00  0.04           H  
ATOM   1395  H09 LEU B  64      24.390  28.038  52.917  1.00  0.04           H  
ATOM   1396  H10 LEU B  64      25.622  26.787  52.624  1.00  0.04           H  
ATOM   1397  H11 LEU B  64      24.980  27.037  54.265  1.00  0.04           H  
ATOM   1398  N   LEU B  65      23.809  32.130  52.984  1.00  0.18           N  
ATOM   1399  CA  LEU B  65      23.260  33.408  53.389  1.00  0.18           C  
ATOM   1400  C   LEU B  65      22.358  33.075  54.580  1.00  0.18           C  
ATOM   1401  O   LEU B  65      21.908  31.947  54.718  1.00  0.18           O  
ATOM   1402  CB  LEU B  65      22.430  34.062  52.271  1.00  0.18           C  
ATOM   1403  CG  LEU B  65      23.096  34.692  51.026  1.00  0.18           C  
ATOM   1404  CD1 LEU B  65      21.992  35.107  50.044  1.00  0.18           C  
ATOM   1405  CD2 LEU B  65      23.930  35.926  51.380  1.00  0.18           C  
ATOM   1406  H01 LEU B  65      24.050  34.119  53.630  1.00  0.18           H  
ATOM   1407  H02 LEU B  65      22.010  34.933  52.774  1.00  0.18           H  
ATOM   1408  H03 LEU B  65      21.753  33.292  51.901  1.00  0.18           H  
ATOM   1409  H04 LEU B  65      23.765  33.952  50.587  1.00  0.18           H  
ATOM   1410  H05 LEU B  65      21.149  35.519  50.599  1.00  0.18           H  
ATOM   1411  H06 LEU B  65      22.379  35.862  49.359  1.00  0.18           H  
ATOM   1412  H07 LEU B  65      21.663  34.236  49.477  1.00  0.18           H  
ATOM   1413  H08 LEU B  65      24.860  35.910  50.812  1.00  0.18           H  
ATOM   1414  H09 LEU B  65      23.369  36.827  51.133  1.00  0.18           H  
ATOM   1415  H10 LEU B  65      24.156  35.919  52.446  1.00  0.18           H  
ATOM   1416  H12 LEU B  65      23.250  31.298  53.108  1.00  0.18           H  
ATOM   1417  N   VAL B  66      22.135  34.033  55.461  1.00  0.07           N  
ATOM   1418  CA  VAL B  66      21.215  33.793  56.566  1.00  0.07           C  
ATOM   1419  C   VAL B  66      20.092  34.796  56.440  1.00  0.07           C  
ATOM   1420  O   VAL B  66      20.309  35.906  55.959  1.00  0.07           O  
ATOM   1421  CB  VAL B  66      21.862  33.968  57.944  1.00  0.07           C  
ATOM   1422  CG1 VAL B  66      22.863  32.838  58.185  1.00  0.07           C  
ATOM   1423  CG2 VAL B  66      22.517  35.337  58.054  1.00  0.07           C  
ATOM   1424  H01 VAL B  66      20.875  32.759  56.503  1.00  0.07           H  
ATOM   1425  H02 VAL B  66      21.096  33.914  58.717  1.00  0.07           H  
ATOM   1426  H03 VAL B  66      23.766  33.244  58.641  1.00  0.07           H  
ATOM   1427  H04 VAL B  66      22.422  32.097  58.851  1.00  0.07           H  
ATOM   1428  H05 VAL B  66      23.117  32.368  57.235  1.00  0.07           H  
ATOM   1429  H06 VAL B  66      23.472  35.326  57.528  1.00  0.07           H  
ATOM   1430  H07 VAL B  66      21.866  36.089  57.608  1.00  0.07           H  
ATOM   1431  H08 VAL B  66      22.684  35.577  59.104  1.00  0.07           H  
ATOM   1432  H11 VAL B  66      22.599  34.926  55.370  1.00  0.07           H  
ATOM   1433  N   ARG B  67      18.897  34.389  56.860  1.00  0.29           N  
ATOM   1434  CA  ARG B  67      17.723  35.248  56.821  1.00  0.29           C  
ATOM   1435  C   ARG B  67      17.246  35.462  58.240  1.00  0.29           C  
ATOM   1436  O   ARG B  67      17.032  34.502  58.985  1.00  0.29           O  
ATOM   1437  CB  ARG B  67      16.624  34.598  55.999  1.00  0.29           C  
ATOM   1438  CG  ARG B  67      16.990  34.468  54.550  1.00  0.29           C  
ATOM   1439  CD  ARG B  67      15.794  34.850  53.703  1.00  0.29           C  
ATOM   1440  NE  ARG B  67      15.323  33.710  52.959  1.00  0.29           N  
ATOM   1441  CZ  ARG B  67      14.185  33.677  52.287  1.00  0.29           C  
ATOM   1442  NH1 ARG B  67      13.857  32.578  51.636  1.00  0.29           N  
ATOM   1443  NH2 ARG B  67      13.378  34.728  52.281  1.00  0.29           N  
ATOM   1444  H01 ARG B  67      17.976  36.203  56.360  1.00  0.29           H  
ATOM   1445  H02 ARG B  67      15.743  35.236  56.061  1.00  0.29           H  
ATOM   1446  H03 ARG B  67      16.427  33.604  56.401  1.00  0.29           H  
ATOM   1447  H04 ARG B  67      17.280  33.440  54.335  1.00  0.29           H  
ATOM   1448  H05 ARG B  67      17.826  35.130  54.323  1.00  0.29           H  
ATOM   1449  H06 ARG B  67      16.091  35.631  53.003  1.00  0.29           H  
ATOM   1450  H07 ARG B  67      14.995  35.213  54.350  1.00  0.29           H  
ATOM   1451  H08 ARG B  67      15.900  32.881  52.950  1.00  0.29           H  
ATOM   1452  H09 ARG B  67      18.801  33.450  57.219  1.00  0.29           H  
ATOM   1453  H10 ARG B  67      12.988  32.535  51.123  1.00  0.29           H  
ATOM   1454  H11 ARG B  67      14.475  31.779  51.651  1.00  0.29           H  
ATOM   1455  H12 ARG B  67      13.634  35.564  52.787  1.00  0.29           H  
ATOM   1456  H13 ARG B  67      12.507  34.693  51.770  1.00  0.29           H  
ATOM   1457  N   ILE B  68      17.086  36.726  58.604  1.00  0.46           N  
ATOM   1458  CA  ILE B  68      16.688  37.112  59.942  1.00  0.46           C  
ATOM   1459  C   ILE B  68      15.328  37.809  59.919  1.00  0.46           C  
ATOM   1460  O   ILE B  68      14.957  38.456  58.920  1.00  0.46           O  
ATOM   1461  CB  ILE B  68      17.767  38.055  60.549  1.00  0.46           C  
ATOM   1462  CG1 ILE B  68      19.169  37.496  60.231  1.00  0.46           C  
ATOM   1463  CG2 ILE B  68      17.587  38.162  62.052  1.00  0.46           C  
ATOM   1464  CD1 ILE B  68      20.323  38.400  60.631  1.00  0.46           C  
ATOM   1465  H01 ILE B  68      16.600  36.218  60.559  1.00  0.46           H  
ATOM   1466  H02 ILE B  68      17.660  39.048  60.113  1.00  0.46           H  
ATOM   1467  H03 ILE B  68      19.220  37.397  59.147  1.00  0.46           H  
ATOM   1468  H04 ILE B  68      19.283  36.547  60.756  1.00  0.46           H  
ATOM   1469  H05 ILE B  68      16.531  38.055  62.299  1.00  0.46           H  
ATOM   1470  H06 ILE B  68      18.156  37.373  62.544  1.00  0.46           H  
ATOM   1471  H07 ILE B  68      17.943  39.134  62.393  1.00  0.46           H  
ATOM   1472  H08 ILE B  68      21.163  38.237  59.955  1.00  0.46           H  
ATOM   1473  H09 ILE B  68      20.007  39.441  60.572  1.00  0.46           H  
ATOM   1474  H10 ILE B  68      20.629  38.170  61.652  1.00  0.46           H  
ATOM   1475  H14 ILE B  68      17.248  37.451  57.920  1.00  0.46           H  
ATOM   1476  N   GLY B  69      14.584  37.648  61.005  1.00  0.57           N  
ATOM   1477  CA  GLY B  69      13.282  38.277  61.123  1.00  0.57           C  
ATOM   1478  C   GLY B  69      12.140  37.628  60.360  1.00  0.57           C  
ATOM   1479  O   GLY B  69      11.096  38.263  60.158  1.00  0.57           O  
ATOM   1480  H01 GLY B  69      13.400  39.265  60.677  1.00  0.57           H  
ATOM   1481  H02 GLY B  69      13.012  38.285  62.179  1.00  0.57           H  
ATOM   1482  H11 GLY B  69      14.930  37.077  61.763  1.00  0.57           H  
ATOM   1483  N   LYS B  70      12.301  36.374  59.947  1.00  0.36           N  
ATOM   1484  CA  LYS B  70      11.250  35.714  59.188  1.00  0.36           C  
ATOM   1485  C   LYS B  70      10.226  34.988  60.055  1.00  0.36           C  
ATOM   1486  O   LYS B  70      10.538  34.523  61.146  1.00  0.36           O  
ATOM   1487  CB  LYS B  70      11.861  34.726  58.203  1.00  0.36           C  
ATOM   1488  CG  LYS B  70      12.724  35.374  57.138  1.00  0.36           C  
ATOM   1489  CD  LYS B  70      13.071  34.390  56.031  1.00  0.36           C  
ATOM   1490  CE  LYS B  70      11.814  33.714  55.456  1.00  0.36           C  
ATOM   1491  NZ  LYS B  70      10.814  34.701  54.961  1.00  0.36           N  
ATOM   1492  H01 LYS B  70      10.716  36.507  58.664  1.00  0.36           H  
ATOM   1493  H02 LYS B  70      11.032  34.241  57.687  1.00  0.36           H  
ATOM   1494  H03 LYS B  70      13.155  35.879  60.161  1.00  0.36           H  
ATOM   1495  H04 LYS B  70      12.476  34.020  58.761  1.00  0.36           H  
ATOM   1496  H05 LYS B  70      13.651  35.707  57.604  1.00  0.36           H  
ATOM   1497  H06 LYS B  70      12.184  36.217  56.708  1.00  0.36           H  
ATOM   1498  H07 LYS B  70      13.710  33.615  56.454  1.00  0.36           H  
ATOM   1499  H08 LYS B  70      13.583  34.924  55.231  1.00  0.36           H  
ATOM   1500  H09 LYS B  70      11.348  33.143  56.259  1.00  0.36           H  
ATOM   1501  H10 LYS B  70      12.110  33.069  54.628  1.00  0.36           H  
ATOM   1502  H11 LYS B  70       9.994  34.674  55.550  1.00  0.36           H  
ATOM   1503  H12 LYS B  70      11.215  35.628  54.985  1.00  0.36           H  
ATOM   1504  H13 LYS B  70      10.554  34.471  54.013  1.00  0.36           H  
ATOM   1505  N   HIS B  71       8.995  34.909  59.568  1.00  0.64           N  
ATOM   1506  CA  HIS B  71       7.933  34.219  60.283  1.00  0.64           C  
ATOM   1507  C   HIS B  71       7.433  33.079  59.397  1.00  0.64           C  
ATOM   1508  O   HIS B  71       7.338  31.916  59.816  1.00  0.64           O  
ATOM   1509  CB  HIS B  71       6.773  35.164  60.577  1.00  0.64           C  
ATOM   1510  CG  HIS B  71       5.622  34.492  61.253  1.00  0.64           C  
ATOM   1511  CD2 HIS B  71       4.389  34.172  60.802  1.00  0.64           C  
ATOM   1512  ND1 HIS B  71       5.695  34.007  62.543  1.00  0.64           N  
ATOM   1513  CE1 HIS B  71       4.557  33.417  62.854  1.00  0.64           C  
ATOM   1514  NE2 HIS B  71       3.746  33.504  61.813  1.00  0.64           N  
ATOM   1515  H01 HIS B  71       8.319  33.844  61.231  1.00  0.64           H  
ATOM   1516  H02 HIS B  71       6.411  35.539  59.620  1.00  0.64           H  
ATOM   1517  H03 HIS B  71       7.134  35.966  61.221  1.00  0.64           H  
ATOM   1518  H04 HIS B  71       3.981  34.402  59.818  1.00  0.64           H  
ATOM   1519  H05 HIS B  71       4.325  32.940  63.806  1.00  0.64           H  
ATOM   1520  H06 HIS B  71       2.806  33.138  61.769  1.00  0.64           H  
ATOM   1521  H14 HIS B  71       8.790  35.339  58.678  1.00  0.64           H  
ATOM   1522  N   SER B  72       7.104  33.417  58.164  1.00  0.61           N  
ATOM   1523  CA  SER B  72       6.627  32.407  57.253  1.00  0.61           C  
ATOM   1524  C   SER B  72       7.816  31.751  56.579  1.00  0.61           C  
ATOM   1525  O   SER B  72       8.895  32.334  56.481  1.00  0.61           O  
ATOM   1526  CB  SER B  72       5.762  33.038  56.174  1.00  0.61           C  
ATOM   1527  OG  SER B  72       6.584  33.715  55.245  1.00  0.61           O  
ATOM   1528  H01 SER B  72       6.043  31.676  57.812  1.00  0.61           H  
ATOM   1529  H02 SER B  72       5.072  33.747  56.631  1.00  0.61           H  
ATOM   1530  H03 SER B  72       5.196  32.261  55.660  1.00  0.61           H  
ATOM   1531  H04 SER B  72       6.705  34.624  55.528  1.00  0.61           H  
ATOM   1532  H07 SER B  72       7.186  34.377  57.861  1.00  0.61           H  
ATOM   1533  N   ARG B  73       7.624  30.514  56.148  1.00  0.11           N  
ATOM   1534  CA  ARG B  73       8.655  29.815  55.398  1.00  0.11           C  
ATOM   1535  C   ARG B  73       8.106  30.027  53.992  1.00  0.11           C  
ATOM   1536  O   ARG B  73       6.967  29.661  53.731  1.00  0.11           O  
ATOM   1537  CB  ARG B  73       8.659  28.326  55.728  1.00  0.11           C  
ATOM   1538  CG  ARG B  73       9.865  27.567  55.182  1.00  0.11           C  
ATOM   1539  CD  ARG B  73       9.504  26.107  55.001  1.00  0.11           C  
ATOM   1540  NE  ARG B  73      10.567  25.285  54.422  1.00  0.11           N  
ATOM   1541  CZ  ARG B  73      11.398  25.673  53.460  1.00  0.11           C  
ATOM   1542  NH1 ARG B  73      11.319  26.895  52.951  1.00  0.11           N  
ATOM   1543  NH2 ARG B  73      12.295  24.817  52.982  1.00  0.11           N  
ATOM   1544  H01 ARG B  73       9.674  30.156  55.580  1.00  0.11           H  
ATOM   1545  H02 ARG B  73       7.778  27.898  55.251  1.00  0.11           H  
ATOM   1546  H03 ARG B  73       8.647  28.216  56.812  1.00  0.11           H  
ATOM   1547  H04 ARG B  73      10.695  27.651  55.884  1.00  0.11           H  
ATOM   1548  H05 ARG B  73       6.749  30.049  56.343  1.00  0.11           H  
ATOM   1549  H06 ARG B  73      10.158  27.991  54.222  1.00  0.11           H  
ATOM   1550  H07 ARG B  73       8.673  26.079  54.296  1.00  0.11           H  
ATOM   1551  H08 ARG B  73       9.248  25.695  55.977  1.00  0.11           H  
ATOM   1552  H09 ARG B  73      10.678  24.348  54.782  1.00  0.11           H  
ATOM   1553  H10 ARG B  73      11.947  27.176  52.212  1.00  0.11           H  
ATOM   1554  H11 ARG B  73      10.631  27.545  53.303  1.00  0.11           H  
ATOM   1555  H12 ARG B  73      12.351  23.881  53.358  1.00  0.11           H  
ATOM   1556  H13 ARG B  73      12.921  25.102  52.243  1.00  0.11           H  
ATOM   1557  N   THR B  74       8.891  30.657  53.125  1.00  0.36           N  
ATOM   1558  CA  THR B  74       8.546  30.954  51.727  1.00  0.36           C  
ATOM   1559  C   THR B  74       8.152  32.408  51.476  1.00  0.36           C  
ATOM   1560  O   THR B  74       8.820  33.100  50.709  1.00  0.36           O  
ATOM   1561  CB  THR B  74       7.395  30.069  51.138  1.00  0.36           C  
ATOM   1562  CG2 THR B  74       7.680  28.583  51.353  1.00  0.36           C  
ATOM   1563  OG1 THR B  74       6.137  30.438  51.726  1.00  0.36           O  
ATOM   1564  H01 THR B  74       9.483  30.725  51.219  1.00  0.36           H  
ATOM   1565  H02 THR B  74       7.342  30.244  50.063  1.00  0.36           H  
ATOM   1566  H03 THR B  74       8.603  28.469  51.921  1.00  0.36           H  
ATOM   1567  H04 THR B  74       6.856  28.131  51.905  1.00  0.36           H  
ATOM   1568  H05 THR B  74       7.785  28.089  50.387  1.00  0.36           H  
ATOM   1569  H06 THR B  74       5.902  31.327  51.450  1.00  0.36           H  
ATOM   1570  H14 THR B  74       9.798  30.956  53.453  1.00  0.36           H  
ATOM   1571  N   ARG B  75       7.076  32.867  52.115  1.00  0.46           N  
ATOM   1572  CA  ARG B  75       6.590  34.238  51.929  1.00  0.46           C  
ATOM   1573  C   ARG B  75       7.689  35.288  52.096  1.00  0.46           C  
ATOM   1574  O   ARG B  75       8.492  35.228  53.035  1.00  0.46           O  
ATOM   1575  CB  ARG B  75       5.444  34.523  52.905  1.00  0.46           C  
ATOM   1576  CG  ARG B  75       4.124  34.932  52.270  1.00  0.46           C  
ATOM   1577  CD  ARG B  75       3.918  36.435  52.392  1.00  0.46           C  
ATOM   1578  NE  ARG B  75       3.927  36.867  53.789  1.00  0.46           N  
ATOM   1579  CZ  ARG B  75       4.089  38.129  54.184  1.00  0.46           C  
ATOM   1580  NH1 ARG B  75       4.257  39.092  53.286  1.00  0.46           N  
ATOM   1581  NH2 ARG B  75       4.096  38.431  55.478  1.00  0.46           N  
ATOM   1582  H01 ARG B  75       6.234  34.311  50.901  1.00  0.46           H  
ATOM   1583  H02 ARG B  75       5.766  35.378  53.499  1.00  0.46           H  
ATOM   1584  H03 ARG B  75       5.269  33.620  53.490  1.00  0.46           H  
ATOM   1585  H04 ARG B  75       3.311  34.422  52.786  1.00  0.46           H  
ATOM   1586  H05 ARG B  75       4.131  34.654  51.216  1.00  0.46           H  
ATOM   1587  H06 ARG B  75       2.946  36.682  51.965  1.00  0.46           H  
ATOM   1588  H07 ARG B  75       6.581  32.253  52.746  1.00  0.46           H  
ATOM   1589  H08 ARG B  75       4.718  36.947  51.857  1.00  0.46           H  
ATOM   1590  H09 ARG B  75       3.802  36.162  54.501  1.00  0.46           H  
ATOM   1591  H10 ARG B  75       4.384  40.047  53.588  1.00  0.46           H  
ATOM   1592  H11 ARG B  75       4.257  38.869  52.301  1.00  0.46           H  
ATOM   1593  H12 ARG B  75       3.973  37.703  56.167  1.00  0.46           H  
ATOM   1594  H13 ARG B  75       4.224  39.389  55.772  1.00  0.46           H  
ATOM   1595  N   TYR B  76       7.732  36.238  51.164  1.00  0.50           N  
ATOM   1596  CA  TYR B  76       8.719  37.306  51.219  1.00  0.50           C  
ATOM   1597  C   TYR B  76       8.164  38.422  52.102  1.00  0.50           C  
ATOM   1598  O   TYR B  76       7.215  39.118  51.736  1.00  0.50           O  
ATOM   1599  CB  TYR B  76       9.022  37.851  49.823  1.00  0.50           C  
ATOM   1600  CG  TYR B  76      10.213  38.769  49.822  1.00  0.50           C  
ATOM   1601  CD1 TYR B  76      11.450  38.316  50.261  1.00  0.50           C  
ATOM   1602  CD2 TYR B  76      10.093  40.104  49.439  1.00  0.50           C  
ATOM   1603  CE1 TYR B  76      12.542  39.162  50.330  1.00  0.50           C  
ATOM   1604  CE2 TYR B  76      11.183  40.967  49.504  1.00  0.50           C  
ATOM   1605  CZ  TYR B  76      12.403  40.487  49.954  1.00  0.50           C  
ATOM   1606  OH  TYR B  76      13.486  41.325  50.062  1.00  0.50           O  
ATOM   1607  H01 TYR B  76       9.650  36.916  51.630  1.00  0.50           H  
ATOM   1608  H02 TYR B  76       8.156  38.424  49.491  1.00  0.50           H  
ATOM   1609  H03 TYR B  76       9.221  37.014  49.154  1.00  0.50           H  
ATOM   1610  H04 TYR B  76      11.563  37.273  50.557  1.00  0.50           H  
ATOM   1611  H05 TYR B  76       9.132  40.477  49.084  1.00  0.50           H  
ATOM   1612  H06 TYR B  76      13.505  38.788  50.678  1.00  0.50           H  
ATOM   1613  H07 TYR B  76      11.078  42.010  49.204  1.00  0.50           H  
ATOM   1614  H08 TYR B  76      13.747  41.395  50.983  1.00  0.50           H  
ATOM   1615  H14 TYR B  76       7.067  36.217  50.404  1.00  0.50           H  
ATOM   1616  N   GLU B  77       8.771  38.571  53.273  1.00  0.36           N  
ATOM   1617  CA  GLU B  77       8.362  39.569  54.257  1.00  0.36           C  
ATOM   1618  C   GLU B  77       9.204  40.823  54.050  1.00  0.36           C  
ATOM   1619  O   GLU B  77      10.051  41.200  54.877  1.00  0.36           O  
ATOM   1620  CB  GLU B  77       8.530  38.942  55.645  1.00  0.36           C  
ATOM   1621  CG  GLU B  77       7.454  37.868  55.859  1.00  0.36           C  
ATOM   1622  CD  GLU B  77       7.820  36.761  56.900  1.00  0.36           C  
ATOM   1623  OE1 GLU B  77       6.881  36.184  57.475  1.00  0.36           O  
ATOM   1624  OE2 GLU B  77       9.015  36.461  57.100  1.00  0.36           O  
ATOM   1625  H01 GLU B  77       7.319  39.868  54.151  1.00  0.36           H  
ATOM   1626  H02 GLU B  77       8.426  39.715  56.406  1.00  0.36           H  
ATOM   1627  H03 GLU B  77       9.518  38.487  55.721  1.00  0.36           H  
ATOM   1628  H04 GLU B  77       7.339  37.359  54.902  1.00  0.36           H  
ATOM   1629  H05 GLU B  77       6.544  38.363  56.198  1.00  0.36           H  
ATOM   1630  H09 GLU B  77       9.550  37.967  53.493  1.00  0.36           H  
ATOM   1631  N   ALA B  77       8.941  41.467  52.910  1.00  0.36           N  
ATOM   1632  CA  ALA B  77       9.664  42.649  52.470  1.00  0.36           C  
ATOM   1633  C   ALA B  77       9.946  43.678  53.534  1.00  0.36           C  
ATOM   1634  O   ALA B  77       9.043  44.151  54.225  1.00  0.36           O  
ATOM   1635  CB  ALA B  77       8.922  43.316  51.295  1.00  0.36           C  
ATOM   1636  H01 ALA B  77      10.642  42.275  52.166  1.00  0.36           H  
ATOM   1637  H02 ALA B  77       8.019  43.801  51.665  1.00  0.36           H  
ATOM   1638  H03 ALA B  77       9.569  44.060  50.831  1.00  0.36           H  
ATOM   1639  H04 ALA B  77       8.652  42.559  50.559  1.00  0.36           H  
ATOM   1640  H06 ALA B  77       8.200  41.114  52.322  1.00  0.36           H  
ATOM   1641  N   ASN B  78      11.213  44.031  53.642  1.00  0.79           N  
ATOM   1642  CA  ASN B  78      11.668  45.021  54.600  1.00  0.79           C  
ATOM   1643  C   ASN B  78      11.393  44.695  56.070  1.00  0.79           C  
ATOM   1644  O   ASN B  78      11.522  45.569  56.928  1.00  0.79           O  
ATOM   1645  CB  ASN B  78      11.109  46.395  54.209  1.00  0.79           C  
ATOM   1646  CG  ASN B  78      11.544  46.806  52.772  1.00  0.79           C  
ATOM   1647  ND2 ASN B  78      10.642  47.025  51.814  1.00  0.79           N  
ATOM   1648  OD1 ASN B  78      12.762  46.872  52.614  1.00  0.79           O  
ATOM   1649  H01 ASN B  78      12.756  45.021  54.543  1.00  0.79           H  
ATOM   1650  H02 ASN B  78      11.503  47.133  54.907  1.00  0.79           H  
ATOM   1651  H03 ASN B  78      10.020  46.360  54.253  1.00  0.79           H  
ATOM   1652  H04 ASN B  78      10.944  47.278  50.884  1.00  0.79           H  
ATOM   1653  H05 ASN B  78      11.892  43.595  53.034  1.00  0.79           H  
ATOM   1654  H06 ASN B  78       9.657  46.938  52.019  1.00  0.79           H  
ATOM   1655  N   ILE B  79      10.996  43.456  56.364  1.00  0.54           N  
ATOM   1656  CA  ILE B  79      10.806  43.029  57.755  1.00  0.54           C  
ATOM   1657  C   ILE B  79      11.973  42.056  57.940  1.00  0.54           C  
ATOM   1658  O   ILE B  79      12.808  42.223  58.832  1.00  0.54           O  
ATOM   1659  CB  ILE B  79       9.481  42.279  57.999  1.00  0.54           C  
ATOM   1660  CG1 ILE B  79       8.288  43.247  57.856  1.00  0.54           C  
ATOM   1661  CG2 ILE B  79       9.487  41.658  59.396  1.00  0.54           C  
ATOM   1662  CD1 ILE B  79       8.334  44.415  58.799  1.00  0.54           C  
ATOM   1663  H01 ILE B  79      10.773  43.878  58.438  1.00  0.54           H  
ATOM   1664  H02 ILE B  79       9.380  41.487  57.257  1.00  0.54           H  
ATOM   1665  H03 ILE B  79       7.390  42.679  58.100  1.00  0.54           H  
ATOM   1666  H04 ILE B  79       8.276  43.630  56.835  1.00  0.54           H  
ATOM   1667  H05 ILE B  79       9.055  42.362  60.108  1.00  0.54           H  
ATOM   1668  H06 ILE B  79       8.898  40.741  59.389  1.00  0.54           H  
ATOM   1669  H07 ILE B  79      10.823  42.800  55.616  1.00  0.54           H  
ATOM   1670  H08 ILE B  79      10.512  41.430  59.688  1.00  0.54           H  
ATOM   1671  H09 ILE B  79       8.579  45.320  58.244  1.00  0.54           H  
ATOM   1672  H10 ILE B  79       7.362  44.535  59.277  1.00  0.54           H  
ATOM   1673  H11 ILE B  79       9.095  44.239  59.560  1.00  0.54           H  
ATOM   1674  N   GLU B  80      12.039  41.046  57.082  1.00  0.36           N  
ATOM   1675  CA  GLU B  80      13.155  40.117  57.160  1.00  0.36           C  
ATOM   1676  C   GLU B  80      14.395  40.798  56.576  1.00  0.36           C  
ATOM   1677  O   GLU B  80      14.286  41.758  55.797  1.00  0.36           O  
ATOM   1678  CB  GLU B  80      12.853  38.838  56.382  1.00  0.36           C  
ATOM   1679  CG  GLU B  80      12.735  39.008  54.883  1.00  0.36           C  
ATOM   1680  CD  GLU B  80      12.862  37.653  54.157  1.00  0.36           C  
ATOM   1681  OE1 GLU B  80      13.991  37.108  54.144  1.00  0.36           O  
ATOM   1682  OE2 GLU B  80      11.841  37.151  53.635  1.00  0.36           O  
ATOM   1683  H01 GLU B  80      13.326  39.845  58.202  1.00  0.36           H  
ATOM   1684  H02 GLU B  80      11.876  38.499  56.725  1.00  0.36           H  
ATOM   1685  H03 GLU B  80      13.654  38.126  56.579  1.00  0.36           H  
ATOM   1686  H04 GLU B  80      13.542  39.658  54.545  1.00  0.36           H  
ATOM   1687  H05 GLU B  80      11.765  39.448  54.649  1.00  0.36           H  
ATOM   1688  H12 GLU B  80      11.321  40.924  56.382  1.00  0.36           H  
ATOM   1689  N   LYS B  81      15.569  40.314  56.974  1.00  0.43           N  
ATOM   1690  CA  LYS B  81      16.850  40.833  56.492  1.00  0.43           C  
ATOM   1691  C   LYS B  81      17.726  39.669  56.036  1.00  0.43           C  
ATOM   1692  O   LYS B  81      17.771  38.616  56.683  1.00  0.43           O  
ATOM   1693  CB  LYS B  81      17.572  41.619  57.590  1.00  0.43           C  
ATOM   1694  CG  LYS B  81      17.391  43.137  57.520  1.00  0.43           C  
ATOM   1695  CD  LYS B  81      16.031  43.588  58.020  1.00  0.43           C  
ATOM   1696  CE  LYS B  81      15.839  45.085  57.820  1.00  0.43           C  
ATOM   1697  NZ  LYS B  81      15.819  45.436  56.370  1.00  0.43           N  
ATOM   1698  H01 LYS B  81      16.660  41.507  55.657  1.00  0.43           H  
ATOM   1699  H02 LYS B  81      18.637  41.431  57.451  1.00  0.43           H  
ATOM   1700  H03 LYS B  81      17.197  41.277  58.555  1.00  0.43           H  
ATOM   1701  H04 LYS B  81      17.471  43.430  56.473  1.00  0.43           H  
ATOM   1702  H05 LYS B  81      18.162  43.609  58.129  1.00  0.43           H  
ATOM   1703  H06 LYS B  81      15.576  39.554  57.639  1.00  0.43           H  
ATOM   1704  H07 LYS B  81      15.967  43.372  59.086  1.00  0.43           H  
ATOM   1705  H08 LYS B  81      15.255  43.053  57.473  1.00  0.43           H  
ATOM   1706  H09 LYS B  81      16.673  45.606  58.290  1.00  0.43           H  
ATOM   1707  H10 LYS B  81      14.895  45.387  58.273  1.00  0.43           H  
ATOM   1708  H11 LYS B  81      16.056  46.411  56.257  1.00  0.43           H  
ATOM   1709  H12 LYS B  81      16.491  44.867  55.876  1.00  0.43           H  
ATOM   1710  H13 LYS B  81      14.896  45.269  55.995  1.00  0.43           H  
ATOM   1711  N   ILE B  82      18.407  39.848  54.908  1.00  0.39           N  
ATOM   1712  CA  ILE B  82      19.273  38.803  54.370  1.00  0.39           C  
ATOM   1713  C   ILE B  82      20.700  39.281  54.522  1.00  0.39           C  
ATOM   1714  O   ILE B  82      21.051  40.361  54.043  1.00  0.39           O  
ATOM   1715  CB  ILE B  82      18.949  38.536  52.895  1.00  0.39           C  
ATOM   1716  CG1 ILE B  82      17.497  38.054  52.786  1.00  0.39           C  
ATOM   1717  CG2 ILE B  82      19.910  37.495  52.317  1.00  0.39           C  
ATOM   1718  CD1 ILE B  82      17.031  37.763  51.373  1.00  0.39           C  
ATOM   1719  H01 ILE B  82      19.121  37.867  54.908  1.00  0.39           H  
ATOM   1720  H02 ILE B  82      19.069  39.455  52.321  1.00  0.39           H  
ATOM   1721  H03 ILE B  82      16.874  38.869  53.154  1.00  0.39           H  
ATOM   1722  H04 ILE B  82      17.397  37.141  53.372  1.00  0.39           H  
ATOM   1723  H05 ILE B  82      20.849  37.521  52.870  1.00  0.39           H  
ATOM   1724  H06 ILE B  82      19.466  36.503  52.402  1.00  0.39           H  
ATOM   1725  H07 ILE B  82      20.101  37.719  51.268  1.00  0.39           H  
ATOM   1726  H08 ILE B  82      16.163  38.381  51.143  1.00  0.39           H  
ATOM   1727  H09 ILE B  82      17.834  37.989  50.671  1.00  0.39           H  
ATOM   1728  H10 ILE B  82      16.759  36.711  51.289  1.00  0.39           H  
ATOM   1729  H14 ILE B  82      18.323  40.725  54.413  1.00  0.39           H  
ATOM   1730  N   SER B  83      21.515  38.486  55.209  1.00  0.50           N  
ATOM   1731  CA  SER B  83      22.896  38.847  55.468  1.00  0.50           C  
ATOM   1732  C   SER B  83      23.893  37.855  54.897  1.00  0.50           C  
ATOM   1733  O   SER B  83      23.613  36.653  54.812  1.00  0.50           O  
ATOM   1734  CB  SER B  83      23.121  38.974  56.976  1.00  0.50           C  
ATOM   1735  OG  SER B  83      22.280  39.970  57.543  1.00  0.50           O  
ATOM   1736  H01 SER B  83      23.068  39.800  54.967  1.00  0.50           H  
ATOM   1737  H02 SER B  83      24.158  39.264  57.145  1.00  0.50           H  
ATOM   1738  H03 SER B  83      22.906  38.016  57.449  1.00  0.50           H  
ATOM   1739  H04 SER B  83      22.130  40.667  56.900  1.00  0.50           H  
ATOM   1740  H11 SER B  83      21.163  37.607  55.560  1.00  0.50           H  
ATOM   1741  N   MET B  84      25.051  38.381  54.486  1.00  0.57           N  
ATOM   1742  CA  MET B  84      26.127  37.571  53.944  1.00  0.57           C  
ATOM   1743  C   MET B  84      27.062  37.227  55.096  1.00  0.57           C  
ATOM   1744  O   MET B  84      27.103  37.938  56.098  1.00  0.57           O  
ATOM   1745  CB  MET B  84      26.912  38.356  52.886  1.00  0.57           C  
ATOM   1746  CG  MET B  84      26.092  38.773  51.678  1.00  0.57           C  
ATOM   1747  SD  MET B  84      27.110  39.752  50.524  1.00  0.57           S  
ATOM   1748  CE  MET B  84      26.686  41.433  51.044  1.00  0.57           C  
ATOM   1749  H01 MET B  84      25.719  36.675  53.477  1.00  0.57           H  
ATOM   1750  H02 MET B  84      27.691  37.688  52.518  1.00  0.57           H  
ATOM   1751  H03 MET B  84      27.312  39.255  53.355  1.00  0.57           H  
ATOM   1752  H04 MET B  84      25.254  39.383  52.014  1.00  0.57           H  
ATOM   1753  H05 MET B  84      25.182  39.380  54.555  1.00  0.57           H  
ATOM   1754  H06 MET B  84      25.725  37.883  51.167  1.00  0.57           H  
ATOM   1755  H07 MET B  84      25.703  41.430  51.516  1.00  0.57           H  
ATOM   1756  H08 MET B  84      27.429  41.792  51.756  1.00  0.57           H  
ATOM   1757  H09 MET B  84      26.669  42.090  50.174  1.00  0.57           H  
ATOM   1758  N   LEU B  85      27.822  36.150  54.943  1.00  0.36           N  
ATOM   1759  CA  LEU B  85      28.743  35.721  55.986  1.00  0.36           C  
ATOM   1760  C   LEU B  85      30.163  36.207  55.749  1.00  0.36           C  
ATOM   1761  O   LEU B  85      30.709  36.014  54.658  1.00  0.36           O  
ATOM   1762  CB  LEU B  85      28.767  34.193  56.071  1.00  0.36           C  
ATOM   1763  CG  LEU B  85      27.443  33.486  56.360  1.00  0.36           C  
ATOM   1764  CD1 LEU B  85      27.716  32.000  56.584  1.00  0.36           C  
ATOM   1765  CD2 LEU B  85      26.789  34.113  57.593  1.00  0.36           C  
ATOM   1766  H01 LEU B  85      28.381  36.158  56.917  1.00  0.36           H  
ATOM   1767  H02 LEU B  85      29.396  33.971  56.933  1.00  0.36           H  
ATOM   1768  H03 LEU B  85      29.138  33.817  55.118  1.00  0.36           H  
ATOM   1769  H04 LEU B  85      26.761  33.597  55.517  1.00  0.36           H  
ATOM   1770  H05 LEU B  85      28.636  31.882  57.157  1.00  0.36           H  
ATOM   1771  H06 LEU B  85      26.887  31.557  57.135  1.00  0.36           H  
ATOM   1772  H07 LEU B  85      27.822  31.500  55.621  1.00  0.36           H  
ATOM   1773  H08 LEU B  85      25.780  33.717  57.709  1.00  0.36           H  
ATOM   1774  H09 LEU B  85      27.377  33.873  58.479  1.00  0.36           H  
ATOM   1775  H10 LEU B  85      27.760  35.618  54.087  1.00  0.36           H  
ATOM   1776  H11 LEU B  85      26.743  35.195  57.470  1.00  0.36           H  
ATOM   1777  N   GLU B  86      30.763  36.837  56.758  1.00  0.71           N  
ATOM   1778  CA  GLU B  86      32.149  37.280  56.623  1.00  0.71           C  
ATOM   1779  C   GLU B  86      33.057  36.096  56.938  1.00  0.71           C  
ATOM   1780  O   GLU B  86      34.032  35.841  56.227  1.00  0.71           O  
ATOM   1781  CB  GLU B  86      32.462  38.434  57.570  1.00  0.71           C  
ATOM   1782  CG  GLU B  86      33.932  38.814  57.596  1.00  0.71           C  
ATOM   1783  CD  GLU B  86      34.172  40.203  58.243  1.00  0.71           C  
ATOM   1784  OE1 GLU B  86      33.703  41.213  57.669  1.00  0.71           O  
ATOM   1785  OE2 GLU B  86      34.821  40.264  59.311  1.00  0.71           O  
ATOM   1786  H01 GLU B  86      32.312  37.637  55.606  1.00  0.71           H  
ATOM   1787  H02 GLU B  86      32.198  38.104  58.575  1.00  0.71           H  
ATOM   1788  H03 GLU B  86      31.885  39.304  57.257  1.00  0.71           H  
ATOM   1789  H04 GLU B  86      34.281  38.863  56.564  1.00  0.71           H  
ATOM   1790  H05 GLU B  86      34.479  38.062  58.166  1.00  0.71           H  
ATOM   1791  H12 GLU B  86      30.260  37.009  57.617  1.00  0.71           H  
ATOM   1792  N   LYS B  87      32.723  35.355  57.993  1.00  0.71           N  
ATOM   1793  CA  LYS B  87      33.528  34.199  58.381  1.00  0.71           C  
ATOM   1794  C   LYS B  87      32.772  33.146  59.191  1.00  0.71           C  
ATOM   1795  O   LYS B  87      31.858  33.469  59.946  1.00  0.71           O  
ATOM   1796  CB  LYS B  87      34.738  34.665  59.194  1.00  0.71           C  
ATOM   1797  CG  LYS B  87      35.726  33.568  59.501  1.00  0.71           C  
ATOM   1798  CD  LYS B  87      36.403  33.068  58.236  1.00  0.71           C  
ATOM   1799  CE  LYS B  87      37.220  31.812  58.510  1.00  0.71           C  
ATOM   1800  NZ  LYS B  87      38.088  31.985  59.709  1.00  0.71           N  
ATOM   1801  H01 LYS B  87      33.827  33.722  57.448  1.00  0.71           H  
ATOM   1802  H02 LYS B  87      34.357  35.025  60.150  1.00  0.71           H  
ATOM   1803  H03 LYS B  87      35.252  35.443  58.630  1.00  0.71           H  
ATOM   1804  H04 LYS B  87      35.188  32.736  59.956  1.00  0.71           H  
ATOM   1805  H05 LYS B  87      36.485  33.952  60.183  1.00  0.71           H  
ATOM   1806  H06 LYS B  87      31.903  35.595  58.532  1.00  0.71           H  
ATOM   1807  H07 LYS B  87      37.076  33.845  57.874  1.00  0.71           H  
ATOM   1808  H08 LYS B  87      35.642  32.842  57.489  1.00  0.71           H  
ATOM   1809  H09 LYS B  87      37.858  31.620  57.647  1.00  0.71           H  
ATOM   1810  H10 LYS B  87      36.542  30.976  58.679  1.00  0.71           H  
ATOM   1811  H11 LYS B  87      38.910  32.514  59.455  1.00  0.71           H  
ATOM   1812  H12 LYS B  87      37.578  32.481  60.426  1.00  0.71           H  
ATOM   1813  H13 LYS B  87      38.366  31.079  60.058  1.00  0.71           H  
ATOM   1814  N   ILE B  88      33.189  31.892  59.033  1.00  0.46           N  
ATOM   1815  CA  ILE B  88      32.620  30.745  59.734  1.00  0.46           C  
ATOM   1816  C   ILE B  88      33.648  30.162  60.708  1.00  0.46           C  
ATOM   1817  O   ILE B  88      34.794  29.926  60.328  1.00  0.46           O  
ATOM   1818  CB  ILE B  88      32.236  29.621  58.735  1.00  0.46           C  
ATOM   1819  CG1 ILE B  88      30.978  30.014  57.951  1.00  0.46           C  
ATOM   1820  CG2 ILE B  88      32.027  28.296  59.482  1.00  0.46           C  
ATOM   1821  CD1 ILE B  88      30.692  29.072  56.773  1.00  0.46           C  
ATOM   1822  H01 ILE B  88      31.734  31.093  60.265  1.00  0.46           H  
ATOM   1823  H02 ILE B  88      33.051  29.486  58.024  1.00  0.46           H  
ATOM   1824  H03 ILE B  88      31.145  31.010  57.541  1.00  0.46           H  
ATOM   1825  H04 ILE B  88      30.124  29.994  58.629  1.00  0.46           H  
ATOM   1826  H05 ILE B  88      31.021  27.924  59.287  1.00  0.46           H  
ATOM   1827  H06 ILE B  88      32.758  27.564  59.137  1.00  0.46           H  
ATOM   1828  H07 ILE B  88      32.152  28.458  60.553  1.00  0.46           H  
ATOM   1829  H08 ILE B  88      29.870  29.472  56.180  1.00  0.46           H  
ATOM   1830  H09 ILE B  88      31.582  28.989  56.149  1.00  0.46           H  
ATOM   1831  H10 ILE B  88      30.420  28.087  57.152  1.00  0.46           H  
ATOM   1832  H14 ILE B  88      33.947  31.723  58.387  1.00  0.46           H  
ATOM   1833  N   TYR B  89      33.241  29.936  61.958  1.00  0.61           N  
ATOM   1834  CA  TYR B  89      34.123  29.346  62.964  1.00  0.61           C  
ATOM   1835  C   TYR B  89      33.476  28.096  63.537  1.00  0.61           C  
ATOM   1836  O   TYR B  89      32.427  28.165  64.187  1.00  0.61           O  
ATOM   1837  CB  TYR B  89      34.395  30.315  64.117  1.00  0.61           C  
ATOM   1838  CG  TYR B  89      34.970  31.646  63.704  1.00  0.61           C  
ATOM   1839  CD1 TYR B  89      34.148  32.670  63.251  1.00  0.61           C  
ATOM   1840  CD2 TYR B  89      36.350  31.883  63.767  1.00  0.61           C  
ATOM   1841  CE1 TYR B  89      34.681  33.904  62.868  1.00  0.61           C  
ATOM   1842  CE2 TYR B  89      36.888  33.111  63.385  1.00  0.61           C  
ATOM   1843  CZ  TYR B  89      36.051  34.110  62.939  1.00  0.61           C  
ATOM   1844  OH  TYR B  89      36.574  35.321  62.549  1.00  0.61           O  
ATOM   1845  H01 TYR B  89      35.067  29.109  62.473  1.00  0.61           H  
ATOM   1846  H02 TYR B  89      35.147  29.839  64.746  1.00  0.61           H  
ATOM   1847  H03 TYR B  89      33.454  30.498  64.636  1.00  0.61           H  
ATOM   1848  H04 TYR B  89      33.072  32.509  63.193  1.00  0.61           H  
ATOM   1849  H05 TYR B  89      37.014  31.094  64.121  1.00  0.61           H  
ATOM   1850  H06 TYR B  89      34.024  34.699  62.516  1.00  0.61           H  
ATOM   1851  H07 TYR B  89      37.964  33.280  63.439  1.00  0.61           H  
ATOM   1852  H08 TYR B  89      36.657  35.895  63.314  1.00  0.61           H  
ATOM   1853  H11 TYR B  89      32.296  30.180  62.217  1.00  0.61           H  
ATOM   1854  N   ILE B  90      34.104  26.956  63.294  1.00  0.25           N  
ATOM   1855  CA  ILE B  90      33.596  25.682  63.788  1.00  0.25           C  
ATOM   1856  C   ILE B  90      34.458  25.261  64.971  1.00  0.25           C  
ATOM   1857  O   ILE B  90      35.682  25.418  64.925  1.00  0.25           O  
ATOM   1858  CB  ILE B  90      33.665  24.604  62.685  1.00  0.25           C  
ATOM   1859  CG1 ILE B  90      32.638  24.926  61.587  1.00  0.25           C  
ATOM   1860  CG2 ILE B  90      33.401  23.231  63.272  1.00  0.25           C  
ATOM   1861  CD1 ILE B  90      32.592  23.901  60.481  1.00  0.25           C  
ATOM   1862  H01 ILE B  90      32.554  25.791  64.089  1.00  0.25           H  
ATOM   1863  H02 ILE B  90      34.664  24.601  62.249  1.00  0.25           H  
ATOM   1864  H03 ILE B  90      32.941  25.870  61.134  1.00  0.25           H  
ATOM   1865  H04 ILE B  90      31.650  24.984  62.045  1.00  0.25           H  
ATOM   1866  H05 ILE B  90      32.411  22.891  62.968  1.00  0.25           H  
ATOM   1867  H06 ILE B  90      34.153  22.530  62.910  1.00  0.25           H  
ATOM   1868  H07 ILE B  90      33.448  23.285  64.360  1.00  0.25           H  
ATOM   1869  H08 ILE B  90      32.390  24.399  59.533  1.00  0.25           H  
ATOM   1870  H09 ILE B  90      34.957  26.969  62.753  1.00  0.25           H  
ATOM   1871  H10 ILE B  90      33.550  23.385  60.423  1.00  0.25           H  
ATOM   1872  H11 ILE B  90      31.802  23.179  60.687  1.00  0.25           H  
ATOM   1873  N   HIS B  91      33.838  24.740  66.029  1.00  0.61           N  
ATOM   1874  CA  HIS B  91      34.614  24.320  67.201  1.00  0.61           C  
ATOM   1875  C   HIS B  91      35.726  23.354  66.768  1.00  0.61           C  
ATOM   1876  O   HIS B  91      35.471  22.383  66.052  1.00  0.61           O  
ATOM   1877  CB  HIS B  91      33.710  23.648  68.244  1.00  0.61           C  
ATOM   1878  CG  HIS B  91      34.323  23.579  69.608  1.00  0.61           C  
ATOM   1879  CD2 HIS B  91      34.101  24.321  70.719  1.00  0.61           C  
ATOM   1880  ND1 HIS B  91      35.355  22.717  69.921  1.00  0.61           N  
ATOM   1881  CE1 HIS B  91      35.746  22.937  71.164  1.00  0.61           C  
ATOM   1882  NE2 HIS B  91      35.003  23.906  71.669  1.00  0.61           N  
ATOM   1883  H01 HIS B  91      35.060  25.204  67.656  1.00  0.61           H  
ATOM   1884  H02 HIS B  91      33.546  22.622  67.914  1.00  0.61           H  
ATOM   1885  H03 HIS B  91      32.780  24.213  68.311  1.00  0.61           H  
ATOM   1886  H04 HIS B  91      33.348  25.101  70.837  1.00  0.61           H  
ATOM   1887  H05 HIS B  91      36.545  22.409  71.684  1.00  0.61           H  
ATOM   1888  H06 HIS B  91      35.085  24.281  72.603  1.00  0.61           H  
ATOM   1889  H12 HIS B  91      32.834  24.634  66.024  1.00  0.61           H  
ATOM   1890  N   PRO B  92      36.982  23.616  67.190  1.00  0.82           N  
ATOM   1891  CA  PRO B  92      38.090  22.723  66.803  1.00  0.82           C  
ATOM   1892  C   PRO B  92      37.948  21.277  67.275  1.00  0.82           C  
ATOM   1893  O   PRO B  92      38.568  20.379  66.717  1.00  0.82           O  
ATOM   1894  CB  PRO B  92      39.323  23.405  67.409  1.00  0.82           C  
ATOM   1895  CG  PRO B  92      38.764  24.121  68.613  1.00  0.82           C  
ATOM   1896  CD  PRO B  92      37.466  24.713  68.046  1.00  0.82           C  
ATOM   1897  H01 PRO B  92      39.828  24.073  66.711  1.00  0.82           H  
ATOM   1898  H02 PRO B  92      40.072  22.670  67.703  1.00  0.82           H  
ATOM   1899  H03 PRO B  92      39.439  24.862  69.041  1.00  0.82           H  
ATOM   1900  H04 PRO B  92      38.562  23.429  69.430  1.00  0.82           H  
ATOM   1901  H05 PRO B  92      36.753  25.024  68.809  1.00  0.82           H  
ATOM   1902  H06 PRO B  92      37.661  25.614  67.465  1.00  0.82           H  
ATOM   1903  H07 PRO B  92      38.135  22.607  65.720  1.00  0.82           H  
ATOM   1904  N   ARG B  93      37.141  21.054  68.307  1.00  0.46           N  
ATOM   1905  CA  ARG B  93      36.943  19.714  68.840  1.00  0.46           C  
ATOM   1906  C   ARG B  93      35.568  19.124  68.485  1.00  0.46           C  
ATOM   1907  O   ARG B  93      35.083  18.183  69.134  1.00  0.46           O  
ATOM   1908  CB  ARG B  93      37.171  19.721  70.359  1.00  0.46           C  
ATOM   1909  CG  ARG B  93      38.632  20.021  70.763  1.00  0.46           C  
ATOM   1910  CD  ARG B  93      38.786  20.187  72.275  1.00  0.46           C  
ATOM   1911  NE  ARG B  93      38.283  21.480  72.743  1.00  0.46           N  
ATOM   1912  CZ  ARG B  93      38.126  21.811  74.022  1.00  0.46           C  
ATOM   1913  NH1 ARG B  93      38.430  20.943  74.982  1.00  0.46           N  
ATOM   1914  NH2 ARG B  93      37.660  23.011  74.345  1.00  0.46           N  
ATOM   1915  H01 ARG B  93      37.678  19.062  68.368  1.00  0.46           H  
ATOM   1916  H02 ARG B  93      36.938  18.720  70.722  1.00  0.46           H  
ATOM   1917  H03 ARG B  93      36.527  20.481  70.801  1.00  0.46           H  
ATOM   1918  H04 ARG B  93      38.926  20.958  70.290  1.00  0.46           H  
ATOM   1919  H05 ARG B  93      39.265  19.198  70.432  1.00  0.46           H  
ATOM   1920  H06 ARG B  93      39.849  20.136  72.511  1.00  0.46           H  
ATOM   1921  H07 ARG B  93      36.655  21.831  68.731  1.00  0.46           H  
ATOM   1922  H08 ARG B  93      38.232  19.392  72.774  1.00  0.46           H  
ATOM   1923  H09 ARG B  93      38.038  22.169  72.046  1.00  0.46           H  
ATOM   1924  H10 ARG B  93      38.307  21.199  75.951  1.00  0.46           H  
ATOM   1925  H11 ARG B  93      38.784  20.028  74.742  1.00  0.46           H  
ATOM   1926  H12 ARG B  93      37.426  23.674  73.620  1.00  0.46           H  
ATOM   1927  H13 ARG B  93      37.539  23.261  75.316  1.00  0.46           H  
ATOM   1928  N   TYR B  94      34.956  19.677  67.440  1.00  0.21           N  
ATOM   1929  CA  TYR B  94      33.664  19.195  66.950  1.00  0.21           C  
ATOM   1930  C   TYR B  94      33.901  17.779  66.422  1.00  0.21           C  
ATOM   1931  O   TYR B  94      34.698  17.568  65.514  1.00  0.21           O  
ATOM   1932  CB  TYR B  94      33.148  20.140  65.846  1.00  0.21           C  
ATOM   1933  CG  TYR B  94      32.108  19.555  64.905  1.00  0.21           C  
ATOM   1934  CD1 TYR B  94      30.983  18.890  65.389  1.00  0.21           C  
ATOM   1935  CD2 TYR B  94      32.261  19.672  63.522  1.00  0.21           C  
ATOM   1936  CE1 TYR B  94      30.031  18.351  64.515  1.00  0.21           C  
ATOM   1937  CE2 TYR B  94      31.322  19.138  62.646  1.00  0.21           C  
ATOM   1938  CZ  TYR B  94      30.208  18.479  63.154  1.00  0.21           C  
ATOM   1939  OH  TYR B  94      29.287  17.958  62.275  1.00  0.21           O  
ATOM   1940  H01 TYR B  94      32.906  19.177  67.733  1.00  0.21           H  
ATOM   1941  H02 TYR B  94      34.014  20.367  65.224  1.00  0.21           H  
ATOM   1942  H03 TYR B  94      32.708  21.012  66.330  1.00  0.21           H  
ATOM   1943  H04 TYR B  94      30.842  18.788  66.465  1.00  0.21           H  
ATOM   1944  H05 TYR B  94      33.132  20.191  63.122  1.00  0.21           H  
ATOM   1945  H06 TYR B  94      29.156  17.834  64.908  1.00  0.21           H  
ATOM   1946  H07 TYR B  94      31.458  19.235  61.569  1.00  0.21           H  
ATOM   1947  H08 TYR B  94      29.016  17.087  62.573  1.00  0.21           H  
ATOM   1948  H14 TYR B  94      35.398  20.454  66.970  1.00  0.21           H  
ATOM   1949  N   ASN B  95      33.197  16.814  67.010  1.00  0.21           N  
ATOM   1950  CA  ASN B  95      33.349  15.392  66.687  1.00  0.21           C  
ATOM   1951  C   ASN B  95      32.352  14.896  65.631  1.00  0.21           C  
ATOM   1952  O   ASN B  95      31.395  14.208  65.972  1.00  0.21           O  
ATOM   1953  CB  ASN B  95      33.166  14.598  67.992  1.00  0.21           C  
ATOM   1954  CG  ASN B  95      33.646  13.112  67.902  1.00  0.21           C  
ATOM   1955  ND2 ASN B  95      33.904  12.427  69.009  1.00  0.21           N  
ATOM   1956  OD1 ASN B  95      33.718  12.651  66.768  1.00  0.21           O  
ATOM   1957  H01 ASN B  95      34.339  15.244  66.255  1.00  0.21           H  
ATOM   1958  H02 ASN B  95      32.096  14.573  68.199  1.00  0.21           H  
ATOM   1959  H03 ASN B  95      33.732  15.095  68.779  1.00  0.21           H  
ATOM   1960  H04 ASN B  95      34.198  11.463  68.949  1.00  0.21           H  
ATOM   1961  H05 ASN B  95      33.806  12.870  69.911  1.00  0.21           H  
ATOM   1962  H09 ASN B  95      32.523  17.075  67.715  1.00  0.21           H  
ATOM   1963  N   TRP B  96      32.559  15.242  64.360  1.00  0.14           N  
ATOM   1964  CA  TRP B  96      31.634  14.782  63.324  1.00  0.14           C  
ATOM   1965  C   TRP B  96      31.774  13.287  63.039  1.00  0.14           C  
ATOM   1966  O   TRP B  96      30.885  12.667  62.449  1.00  0.14           O  
ATOM   1967  CB  TRP B  96      31.849  15.552  62.021  1.00  0.14           C  
ATOM   1968  CG  TRP B  96      33.258  15.505  61.524  1.00  0.14           C  
ATOM   1969  CD1 TRP B  96      34.265  16.372  61.825  1.00  0.14           C  
ATOM   1970  CD2 TRP B  96      33.828  14.508  60.668  1.00  0.14           C  
ATOM   1971  CE2 TRP B  96      35.190  14.836  60.494  1.00  0.14           C  
ATOM   1972  CE3 TRP B  96      33.319  13.368  60.033  1.00  0.14           C  
ATOM   1973  NE1 TRP B  96      35.431  15.978  61.212  1.00  0.14           N  
ATOM   1974  CZ2 TRP B  96      36.054  14.064  59.708  1.00  0.14           C  
ATOM   1975  CZ3 TRP B  96      34.178  12.597  59.250  1.00  0.14           C  
ATOM   1976  CH2 TRP B  96      35.532  12.953  59.096  1.00  0.14           C  
ATOM   1977  H01 TRP B  96      30.631  14.968  63.708  1.00  0.14           H  
ATOM   1978  H02 TRP B  96      31.617  16.597  62.226  1.00  0.14           H  
ATOM   1979  H03 TRP B  96      31.199  15.126  61.257  1.00  0.14           H  
ATOM   1980  H04 TRP B  96      34.161  17.252  62.460  1.00  0.14           H  
ATOM   1981  H05 TRP B  96      32.272  13.089  60.149  1.00  0.14           H  
ATOM   1982  H06 TRP B  96      33.351  15.819  64.114  1.00  0.14           H  
ATOM   1983  H07 TRP B  96      36.320  16.453  61.280  1.00  0.14           H  
ATOM   1984  H08 TRP B  96      37.103  14.336  59.587  1.00  0.14           H  
ATOM   1985  H09 TRP B  96      33.796  11.707  58.750  1.00  0.14           H  
ATOM   1986  H10 TRP B  96      36.179  12.332  58.477  1.00  0.14           H  
ATOM   1987  N   ARG B  97      32.893  12.718  63.481  1.00  0.18           N  
ATOM   1988  CA  ARG B  97      33.212  11.311  63.258  1.00  0.18           C  
ATOM   1989  C   ARG B  97      32.342  10.324  64.003  1.00  0.18           C  
ATOM   1990  O   ARG B  97      31.942   9.291  63.462  1.00  0.18           O  
ATOM   1991  CB  ARG B  97      34.666  11.041  63.674  1.00  0.18           C  
ATOM   1992  CG  ARG B  97      35.709  11.783  62.874  1.00  0.18           C  
ATOM   1993  CD  ARG B  97      35.948  11.074  61.576  1.00  0.18           C  
ATOM   1994  NE  ARG B  97      36.311   9.681  61.808  1.00  0.18           N  
ATOM   1995  CZ  ARG B  97      36.073   8.691  60.950  1.00  0.18           C  
ATOM   1996  NH1 ARG B  97      35.466   8.944  59.793  1.00  0.18           N  
ATOM   1997  NH2 ARG B  97      36.431   7.446  61.258  1.00  0.18           N  
ATOM   1998  H01 ARG B  97      33.035  11.154  62.194  1.00  0.18           H  
ATOM   1999  H02 ARG B  97      34.842   9.981  63.492  1.00  0.18           H  
ATOM   2000  H03 ARG B  97      34.777  11.325  64.720  1.00  0.18           H  
ATOM   2001  H04 ARG B  97      36.639  11.821  63.441  1.00  0.18           H  
ATOM   2002  H05 ARG B  97      35.361  12.797  62.675  1.00  0.18           H  
ATOM   2003  H06 ARG B  97      36.768  11.567  61.054  1.00  0.18           H  
ATOM   2004  H07 ARG B  97      35.040  11.112  60.974  1.00  0.18           H  
ATOM   2005  H08 ARG B  97      36.773   9.452  62.676  1.00  0.18           H  
ATOM   2006  H09 ARG B  97      35.281   8.192  59.145  1.00  0.18           H  
ATOM   2007  H10 ARG B  97      35.190   9.888  59.563  1.00  0.18           H  
ATOM   2008  H11 ARG B  97      33.552  13.286  63.994  1.00  0.18           H  
ATOM   2009  H12 ARG B  97      36.887   7.255  62.139  1.00  0.18           H  
ATOM   2010  H13 ARG B  97      36.247   6.693  60.611  1.00  0.18           H  
ATOM   2011  N   GLU B  97      32.045  10.647  65.255  1.00  0.18           N  
ATOM   2012  CA  GLU B  97      31.300   9.728  66.087  1.00  0.18           C  
ATOM   2013  C   GLU B  97      29.903  10.113  66.556  1.00  0.18           C  
ATOM   2014  O   GLU B  97      28.919   9.525  66.122  1.00  0.18           O  
ATOM   2015  CB  GLU B  97      32.154   9.388  67.322  1.00  0.18           C  
ATOM   2016  CG  GLU B  97      31.541   8.352  68.254  1.00  0.18           C  
ATOM   2017  CD  GLU B  97      31.971   8.554  69.719  1.00  0.18           C  
ATOM   2018  OE1 GLU B  97      32.896   9.351  69.952  1.00  0.18           O  
ATOM   2019  OE2 GLU B  97      31.381   7.917  70.616  1.00  0.18           O  
ATOM   2020  H01 GLU B  97      31.109   8.891  65.416  1.00  0.18           H  
ATOM   2021  H02 GLU B  97      32.240  10.309  67.899  1.00  0.18           H  
ATOM   2022  H03 GLU B  97      33.116   9.008  66.977  1.00  0.18           H  
ATOM   2023  H04 GLU B  97      31.892   7.370  67.937  1.00  0.18           H  
ATOM   2024  H05 GLU B  97      30.455   8.425  68.194  1.00  0.18           H  
ATOM   2025  H14 GLU B  97      32.340  11.538  65.628  1.00  0.18           H  
ATOM   2026  N   ASN B  98      29.822  11.107  67.434  1.00  0.18           N  
ATOM   2027  CA  ASN B  98      28.549  11.469  68.041  1.00  0.18           C  
ATOM   2028  C   ASN B  98      28.114  12.940  68.041  1.00  0.18           C  
ATOM   2029  O   ASN B  98      27.222  13.311  68.805  1.00  0.18           O  
ATOM   2030  CB  ASN B  98      28.578  10.968  69.486  1.00  0.18           C  
ATOM   2031  CG  ASN B  98      29.736  11.618  70.318  1.00  0.18           C  
ATOM   2032  ND2 ASN B  98      29.857  11.380  71.625  1.00  0.18           N  
ATOM   2033  OD1 ASN B  98      30.488  12.356  69.664  1.00  0.18           O  
ATOM   2034  H01 ASN B  98      27.805  11.002  67.397  1.00  0.18           H  
ATOM   2035  H02 ASN B  98      28.749   9.892  69.462  1.00  0.18           H  
ATOM   2036  H03 ASN B  98      27.627  11.209  69.960  1.00  0.18           H  
ATOM   2037  H04 ASN B  98      30.605  11.810  72.149  1.00  0.18           H  
ATOM   2038  H05 ASN B  98      29.200  10.770  72.090  1.00  0.18           H  
ATOM   2039  H06 ASN B  98      30.656  11.619  67.684  1.00  0.18           H  
ATOM   2040  N   LEU B  99      28.740  13.767  67.213  1.00  0.29           N  
ATOM   2041  CA  LEU B  99      28.408  15.188  67.133  1.00  0.29           C  
ATOM   2042  C   LEU B  99      28.732  15.967  68.419  1.00  0.29           C  
ATOM   2043  O   LEU B  99      28.147  17.018  68.699  1.00  0.29           O  
ATOM   2044  CB  LEU B  99      26.923  15.358  66.736  1.00  0.29           C  
ATOM   2045  CG  LEU B  99      26.607  15.779  65.289  1.00  0.29           C  
ATOM   2046  CD1 LEU B  99      27.495  15.072  64.284  1.00  0.29           C  
ATOM   2047  CD2 LEU B  99      25.119  15.514  64.996  1.00  0.29           C  
ATOM   2048  H01 LEU B  99      29.044  15.621  66.361  1.00  0.29           H  
ATOM   2049  H02 LEU B  99      26.571  16.191  67.345  1.00  0.29           H  
ATOM   2050  H03 LEU B  99      26.428  14.403  66.912  1.00  0.29           H  
ATOM   2051  H04 LEU B  99      26.812  16.845  65.188  1.00  0.29           H  
ATOM   2052  H05 LEU B  99      28.461  14.858  64.741  1.00  0.29           H  
ATOM   2053  H06 LEU B  99      29.470  13.402  66.618  1.00  0.29           H  
ATOM   2054  H07 LEU B  99      27.025  14.138  63.976  1.00  0.29           H  
ATOM   2055  H08 LEU B  99      27.639  15.711  63.413  1.00  0.29           H  
ATOM   2056  H09 LEU B  99      24.559  16.444  65.092  1.00  0.29           H  
ATOM   2057  H10 LEU B  99      25.011  15.128  63.982  1.00  0.29           H  
ATOM   2058  H11 LEU B  99      24.733  14.783  65.707  1.00  0.29           H  
ATOM   2059  N   ASP B 100      29.678  15.458  69.208  1.00  0.57           N  
ATOM   2060  CA  ASP B 100      30.065  16.156  70.433  1.00  0.57           C  
ATOM   2061  C   ASP B 100      30.556  17.564  70.030  1.00  0.57           C  
ATOM   2062  O   ASP B 100      31.259  17.719  69.030  1.00  0.57           O  
ATOM   2063  CB  ASP B 100      31.172  15.362  71.146  1.00  0.57           C  
ATOM   2064  CG  ASP B 100      31.568  15.977  72.509  1.00  0.57           C  
ATOM   2065  OD1 ASP B 100      30.690  16.479  73.238  1.00  0.57           O  
ATOM   2066  OD2 ASP B 100      32.764  15.919  72.843  1.00  0.57           O  
ATOM   2067  H01 ASP B 100      29.226  16.245  71.123  1.00  0.57           H  
ATOM   2068  H02 ASP B 100      32.055  15.385  70.507  1.00  0.57           H  
ATOM   2069  H03 ASP B 100      30.820  14.344  71.312  1.00  0.57           H  
ATOM   2070  H12 ASP B 100      30.128  14.589  68.959  1.00  0.57           H  
ATOM   2071  N   ARG B 101      30.189  18.582  70.806  1.00  0.64           N  
ATOM   2072  CA  ARG B 101      30.565  19.960  70.488  1.00  0.64           C  
ATOM   2073  C   ARG B 101      30.032  20.398  69.108  1.00  0.64           C  
ATOM   2074  O   ARG B 101      30.744  20.994  68.289  1.00  0.64           O  
ATOM   2075  CB  ARG B 101      32.090  20.130  70.570  1.00  0.64           C  
ATOM   2076  CG  ARG B 101      32.648  19.671  71.913  1.00  0.64           C  
ATOM   2077  CD  ARG B 101      34.120  20.025  72.043  1.00  0.64           C  
ATOM   2078  NE  ARG B 101      34.697  19.491  73.271  1.00  0.64           N  
ATOM   2079  CZ  ARG B 101      35.198  18.271  73.393  1.00  0.64           C  
ATOM   2080  NH1 ARG B 101      35.201  17.444  72.354  1.00  0.64           N  
ATOM   2081  NH2 ARG B 101      35.698  17.884  74.556  1.00  0.64           N  
ATOM   2082  H01 ARG B 101      30.101  20.610  71.230  1.00  0.64           H  
ATOM   2083  H02 ARG B 101      32.315  21.191  70.459  1.00  0.64           H  
ATOM   2084  H03 ARG B 101      32.553  19.542  69.777  1.00  0.64           H  
ATOM   2085  H04 ARG B 101      29.639  18.399  71.633  1.00  0.64           H  
ATOM   2086  H05 ARG B 101      32.545  18.588  71.979  1.00  0.64           H  
ATOM   2087  H06 ARG B 101      32.092  20.157  72.715  1.00  0.64           H  
ATOM   2088  H07 ARG B 101      34.207  21.111  72.072  1.00  0.64           H  
ATOM   2089  H08 ARG B 101      34.660  19.613  71.190  1.00  0.64           H  
ATOM   2090  H09 ARG B 101      34.716  20.092  74.083  1.00  0.64           H  
ATOM   2091  H10 ARG B 101      35.585  16.515  72.449  1.00  0.64           H  
ATOM   2092  H11 ARG B 101      34.819  17.744  71.468  1.00  0.64           H  
ATOM   2093  H12 ARG B 101      35.695  18.517  75.343  1.00  0.64           H  
ATOM   2094  H13 ARG B 101      36.083  16.956  74.656  1.00  0.64           H  
ATOM   2095  N   ASP B 102      28.749  20.127  68.872  1.00  0.39           N  
ATOM   2096  CA  ASP B 102      28.096  20.485  67.602  1.00  0.39           C  
ATOM   2097  C   ASP B 102      27.718  21.970  67.672  1.00  0.39           C  
ATOM   2098  O   ASP B 102      26.565  22.336  67.970  1.00  0.39           O  
ATOM   2099  CB  ASP B 102      26.850  19.595  67.430  1.00  0.39           C  
ATOM   2100  CG  ASP B 102      26.228  19.685  66.012  1.00  0.39           C  
ATOM   2101  OD1 ASP B 102      26.844  20.298  65.111  1.00  0.39           O  
ATOM   2102  OD2 ASP B 102      25.133  19.113  65.825  1.00  0.39           O  
ATOM   2103  H01 ASP B 102      28.753  20.327  66.747  1.00  0.39           H  
ATOM   2104  H02 ASP B 102      26.099  19.948  68.137  1.00  0.39           H  
ATOM   2105  H03 ASP B 102      27.134  18.560  67.620  1.00  0.39           H  
ATOM   2106  H14 ASP B 102      28.208  19.662  69.586  1.00  0.39           H  
ATOM   2107  N   ILE B 103      28.704  22.831  67.423  1.00  0.54           N  
ATOM   2108  CA  ILE B 103      28.500  24.261  67.509  1.00  0.54           C  
ATOM   2109  C   ILE B 103      29.413  25.011  66.530  1.00  0.54           C  
ATOM   2110  O   ILE B 103      30.523  24.564  66.234  1.00  0.54           O  
ATOM   2111  CB  ILE B 103      28.753  24.729  68.979  1.00  0.54           C  
ATOM   2112  CG1 ILE B 103      28.327  26.181  69.169  1.00  0.54           C  
ATOM   2113  CG2 ILE B 103      30.244  24.568  69.349  1.00  0.54           C  
ATOM   2114  CD1 ILE B 103      28.333  26.606  70.652  1.00  0.54           C  
ATOM   2115  H01 ILE B 103      27.471  24.490  67.231  1.00  0.54           H  
ATOM   2116  H02 ILE B 103      28.153  24.101  69.638  1.00  0.54           H  
ATOM   2117  H03 ILE B 103      27.306  26.279  68.799  1.00  0.54           H  
ATOM   2118  H04 ILE B 103      29.615  22.477  67.168  1.00  0.54           H  
ATOM   2119  H05 ILE B 103      29.014  26.823  68.617  1.00  0.54           H  
ATOM   2120  H06 ILE B 103      30.801  25.436  68.996  1.00  0.54           H  
ATOM   2121  H07 ILE B 103      30.344  24.489  70.432  1.00  0.54           H  
ATOM   2122  H08 ILE B 103      30.640  23.667  68.880  1.00  0.54           H  
ATOM   2123  H09 ILE B 103      27.894  27.599  70.747  1.00  0.54           H  
ATOM   2124  H10 ILE B 103      27.750  25.894  71.237  1.00  0.54           H  
ATOM   2125  H11 ILE B 103      29.359  26.627  71.021  1.00  0.54           H  
ATOM   2126  N   ALA B 104      28.918  26.127  66.005  1.00  0.43           N  
ATOM   2127  CA  ALA B 104      29.668  26.968  65.074  1.00  0.43           C  
ATOM   2128  C   ALA B 104      29.172  28.393  65.197  1.00  0.43           C  
ATOM   2129  O   ALA B 104      28.028  28.638  65.577  1.00  0.43           O  
ATOM   2130  CB  ALA B 104      29.477  26.493  63.637  1.00  0.43           C  
ATOM   2131  H01 ALA B 104      30.728  26.908  65.320  1.00  0.43           H  
ATOM   2132  H02 ALA B 104      28.784  27.160  63.124  1.00  0.43           H  
ATOM   2133  H03 ALA B 104      30.437  26.500  63.121  1.00  0.43           H  
ATOM   2134  H04 ALA B 104      29.072  25.481  63.639  1.00  0.43           H  
ATOM   2135  H12 ALA B 104      27.982  26.407  66.261  1.00  0.43           H  
ATOM   2136  N   LEU B 105      30.050  29.338  64.896  1.00  0.64           N  
ATOM   2137  CA  LEU B 105      29.691  30.734  64.928  1.00  0.64           C  
ATOM   2138  C   LEU B 105      29.829  31.269  63.515  1.00  0.64           C  
ATOM   2139  O   LEU B 105      30.664  30.791  62.730  1.00  0.64           O  
ATOM   2140  CB  LEU B 105      30.604  31.519  65.890  1.00  0.64           C  
ATOM   2141  CG  LEU B 105      30.196  31.468  67.370  1.00  0.64           C  
ATOM   2142  CD1 LEU B 105      31.362  31.953  68.278  1.00  0.64           C  
ATOM   2143  CD2 LEU B 105      28.961  32.330  67.561  1.00  0.64           C  
ATOM   2144  H01 LEU B 105      28.669  30.850  65.289  1.00  0.64           H  
ATOM   2145  H02 LEU B 105      30.527  32.565  65.592  1.00  0.64           H  
ATOM   2146  H03 LEU B 105      31.612  31.114  65.804  1.00  0.64           H  
ATOM   2147  H04 LEU B 105      29.969  30.441  67.656  1.00  0.64           H  
ATOM   2148  H05 LEU B 105      30.991  29.075  64.639  1.00  0.64           H  
ATOM   2149  H06 LEU B 105      32.190  32.293  67.655  1.00  0.64           H  
ATOM   2150  H07 LEU B 105      31.018  32.776  68.904  1.00  0.64           H  
ATOM   2151  H08 LEU B 105      31.697  31.131  68.910  1.00  0.64           H  
ATOM   2152  H09 LEU B 105      28.141  31.713  67.927  1.00  0.64           H  
ATOM   2153  H10 LEU B 105      29.174  33.116  68.285  1.00  0.64           H  
ATOM   2154  H11 LEU B 105      28.680  32.779  66.608  1.00  0.64           H  
ATOM   2155  N   MET B 106      28.984  32.233  63.183  1.00  0.25           N  
ATOM   2156  CA  MET B 106      29.031  32.874  61.872  1.00  0.25           C  
ATOM   2157  C   MET B 106      29.011  34.375  62.095  1.00  0.25           C  
ATOM   2158  O   MET B 106      28.119  34.910  62.765  1.00  0.25           O  
ATOM   2159  CB  MET B 106      27.840  32.453  61.002  1.00  0.25           C  
ATOM   2160  CG  MET B 106      27.871  30.977  60.629  1.00  0.25           C  
ATOM   2161  SD  MET B 106      26.441  30.431  59.648  1.00  0.25           S  
ATOM   2162  CE  MET B 106      25.120  30.680  60.911  1.00  0.25           C  
ATOM   2163  H01 MET B 106      29.936  32.571  61.346  1.00  0.25           H  
ATOM   2164  H02 MET B 106      27.893  33.025  60.076  1.00  0.25           H  
ATOM   2165  H03 MET B 106      26.920  32.655  61.550  1.00  0.25           H  
ATOM   2166  H04 MET B 106      27.845  30.416  61.563  1.00  0.25           H  
ATOM   2167  H05 MET B 106      28.776  30.788  60.051  1.00  0.25           H  
ATOM   2168  H06 MET B 106      24.206  30.185  60.583  1.00  0.25           H  
ATOM   2169  H07 MET B 106      25.441  30.255  61.862  1.00  0.25           H  
ATOM   2170  H08 MET B 106      24.930  31.746  61.034  1.00  0.25           H  
ATOM   2171  H12 MET B 106      28.290  32.532  63.853  1.00  0.25           H  
ATOM   2172  N   LYS B 107      30.024  35.046  61.550  1.00  0.75           N  
ATOM   2173  CA  LYS B 107      30.154  36.498  61.659  1.00  0.75           C  
ATOM   2174  C   LYS B 107      29.606  37.083  60.364  1.00  0.75           C  
ATOM   2175  O   LYS B 107      30.003  36.658  59.279  1.00  0.75           O  
ATOM   2176  CB  LYS B 107      31.628  36.885  61.830  1.00  0.75           C  
ATOM   2177  CG  LYS B 107      31.893  38.376  61.975  1.00  0.75           C  
ATOM   2178  CD  LYS B 107      33.350  38.614  62.393  1.00  0.75           C  
ATOM   2179  CE  LYS B 107      33.693  40.091  62.422  1.00  0.75           C  
ATOM   2180  NZ  LYS B 107      32.723  40.872  63.248  1.00  0.75           N  
ATOM   2181  H01 LYS B 107      29.609  36.877  62.524  1.00  0.75           H  
ATOM   2182  H02 LYS B 107      32.130  36.576  60.913  1.00  0.75           H  
ATOM   2183  H03 LYS B 107      32.007  36.386  62.722  1.00  0.75           H  
ATOM   2184  H04 LYS B 107      31.232  38.783  62.740  1.00  0.75           H  
ATOM   2185  H05 LYS B 107      31.705  38.871  61.022  1.00  0.75           H  
ATOM   2186  H06 LYS B 107      33.996  38.131  61.660  1.00  0.75           H  
ATOM   2187  H07 LYS B 107      33.506  38.195  63.387  1.00  0.75           H  
ATOM   2188  H08 LYS B 107      33.647  40.468  61.400  1.00  0.75           H  
ATOM   2189  H09 LYS B 107      30.730  34.532  61.042  1.00  0.75           H  
ATOM   2190  H10 LYS B 107      34.692  40.213  62.841  1.00  0.75           H  
ATOM   2191  H11 LYS B 107      31.851  40.366  63.311  1.00  0.75           H  
ATOM   2192  H12 LYS B 107      33.101  41.007  64.175  1.00  0.75           H  
ATOM   2193  H13 LYS B 107      32.560  41.771  62.817  1.00  0.75           H  
ATOM   2194  N   LEU B 108      28.689  38.038  60.480  1.00  0.64           N  
ATOM   2195  CA  LEU B 108      28.074  38.652  59.305  1.00  0.64           C  
ATOM   2196  C   LEU B 108      28.974  39.741  58.721  1.00  0.64           C  
ATOM   2197  O   LEU B 108      29.701  40.402  59.456  1.00  0.64           O  
ATOM   2198  CB  LEU B 108      26.725  39.268  59.688  1.00  0.64           C  
ATOM   2199  CG  LEU B 108      25.764  38.366  60.487  1.00  0.64           C  
ATOM   2200  CD1 LEU B 108      24.433  39.084  60.687  1.00  0.64           C  
ATOM   2201  CD2 LEU B 108      25.570  37.061  59.756  1.00  0.64           C  
ATOM   2202  H01 LEU B 108      27.930  37.876  58.554  1.00  0.64           H  
ATOM   2203  H02 LEU B 108      26.218  39.467  58.744  1.00  0.64           H  
ATOM   2204  H03 LEU B 108      26.923  40.156  60.288  1.00  0.64           H  
ATOM   2205  H04 LEU B 108      26.189  38.152  61.468  1.00  0.64           H  
ATOM   2206  H05 LEU B 108      23.673  38.362  60.986  1.00  0.64           H  
ATOM   2207  H06 LEU B 108      24.541  39.841  61.464  1.00  0.64           H  
ATOM   2208  H07 LEU B 108      24.133  39.561  59.754  1.00  0.64           H  
ATOM   2209  H08 LEU B 108      24.747  37.160  59.049  1.00  0.64           H  
ATOM   2210  H09 LEU B 108      26.483  36.807  59.217  1.00  0.64           H  
ATOM   2211  H10 LEU B 108      25.339  36.273  60.473  1.00  0.64           H  
ATOM   2212  H14 LEU B 108      28.411  38.346  61.401  1.00  0.64           H  
ATOM   2213  N   LYS B 109      28.916  39.936  57.408  1.00  0.64           N  
ATOM   2214  CA  LYS B 109      29.734  40.973  56.773  1.00  0.64           C  
ATOM   2215  C   LYS B 109      29.370  42.350  57.326  1.00  0.64           C  
ATOM   2216  O   LYS B 109      30.244  43.177  57.584  1.00  0.64           O  
ATOM   2217  CB  LYS B 109      29.552  40.968  55.252  1.00  0.64           C  
ATOM   2218  CG  LYS B 109      30.180  39.783  54.531  1.00  0.64           C  
ATOM   2219  CD  LYS B 109      30.233  40.050  53.030  1.00  0.64           C  
ATOM   2220  CE  LYS B 109      31.099  39.040  52.280  1.00  0.64           C  
ATOM   2221  NZ  LYS B 109      30.436  37.721  52.045  1.00  0.64           N  
ATOM   2222  H01 LYS B 109      30.778  40.756  56.999  1.00  0.64           H  
ATOM   2223  H02 LYS B 109      30.065  41.855  54.882  1.00  0.64           H  
ATOM   2224  H03 LYS B 109      28.483  40.966  55.039  1.00  0.64           H  
ATOM   2225  H04 LYS B 109      29.576  38.894  54.714  1.00  0.64           H  
ATOM   2226  H05 LYS B 109      31.192  39.627  54.906  1.00  0.64           H  
ATOM   2227  H06 LYS B 109      30.679  41.034  52.887  1.00  0.64           H  
ATOM   2228  H07 LYS B 109      29.219  40.005  52.631  1.00  0.64           H  
ATOM   2229  H08 LYS B 109      31.969  38.846  52.907  1.00  0.64           H  
ATOM   2230  H09 LYS B 109      31.364  39.467  51.313  1.00  0.64           H  
ATOM   2231  H10 LYS B 109      29.556  37.867  51.570  1.00  0.64           H  
ATOM   2232  H11 LYS B 109      28.303  39.365  56.843  1.00  0.64           H  
ATOM   2233  H12 LYS B 109      31.034  37.140  51.474  1.00  0.64           H  
ATOM   2234  H13 LYS B 109      30.269  37.265  52.931  1.00  0.64           H  
ATOM   2235  N   LYS B 110      28.078  42.597  57.515  1.00  0.75           N  
ATOM   2236  CA  LYS B 110      27.626  43.878  58.053  1.00  0.75           C  
ATOM   2237  C   LYS B 110      26.669  43.683  59.221  1.00  0.75           C  
ATOM   2238  O   LYS B 110      25.892  42.740  59.232  1.00  0.75           O  
ATOM   2239  CB  LYS B 110      26.926  44.687  56.963  1.00  0.75           C  
ATOM   2240  CG  LYS B 110      27.873  45.249  55.908  1.00  0.75           C  
ATOM   2241  CD  LYS B 110      27.109  45.846  54.732  1.00  0.75           C  
ATOM   2242  CE  LYS B 110      28.066  46.455  53.706  1.00  0.75           C  
ATOM   2243  NZ  LYS B 110      27.373  46.876  52.451  1.00  0.75           N  
ATOM   2244  H01 LYS B 110      28.505  44.415  58.409  1.00  0.75           H  
ATOM   2245  H02 LYS B 110      26.457  45.540  57.454  1.00  0.75           H  
ATOM   2246  H03 LYS B 110      26.202  44.041  56.466  1.00  0.75           H  
ATOM   2247  H04 LYS B 110      28.491  44.433  55.535  1.00  0.75           H  
ATOM   2248  H05 LYS B 110      28.489  46.025  56.362  1.00  0.75           H  
ATOM   2249  H06 LYS B 110      26.457  46.634  55.108  1.00  0.75           H  
ATOM   2250  H07 LYS B 110      26.523  45.062  54.252  1.00  0.75           H  
ATOM   2251  H08 LYS B 110      28.794  45.689  53.439  1.00  0.75           H  
ATOM   2252  H09 LYS B 110      28.546  47.327  54.150  1.00  0.75           H  
ATOM   2253  H10 LYS B 110      26.540  47.397  52.685  1.00  0.75           H  
ATOM   2254  H11 LYS B 110      27.991  47.458  51.904  1.00  0.75           H  
ATOM   2255  H12 LYS B 110      27.118  46.058  51.916  1.00  0.75           H  
ATOM   2256  H14 LYS B 110      27.397  41.888  57.283  1.00  0.75           H  
ATOM   2257  N   PRO B 111      26.716  44.579  60.219  1.00  0.82           N  
ATOM   2258  CA  PRO B 111      25.825  44.467  61.378  1.00  0.82           C  
ATOM   2259  C   PRO B 111      24.360  44.567  60.944  1.00  0.82           C  
ATOM   2260  O   PRO B 111      24.024  45.307  60.019  1.00  0.82           O  
ATOM   2261  CB  PRO B 111      26.275  45.624  62.275  1.00  0.82           C  
ATOM   2262  CG  PRO B 111      26.838  46.623  61.296  1.00  0.82           C  
ATOM   2263  CD  PRO B 111      27.610  45.744  60.354  1.00  0.82           C  
ATOM   2264  H01 PRO B 111      26.995  45.319  63.035  1.00  0.82           H  
ATOM   2265  H02 PRO B 111      25.432  46.045  62.823  1.00  0.82           H  
ATOM   2266  H03 PRO B 111      27.443  47.400  61.763  1.00  0.82           H  
ATOM   2267  H04 PRO B 111      26.044  47.159  60.776  1.00  0.82           H  
ATOM   2268  H05 PRO B 111      27.853  46.223  59.406  1.00  0.82           H  
ATOM   2269  H06 PRO B 111      28.573  45.458  60.777  1.00  0.82           H  
ATOM   2270  H13 PRO B 111      25.884  43.511  61.898  1.00  0.82           H  
ATOM   2271  N   VAL B 112      23.486  43.804  61.590  1.00  0.61           N  
ATOM   2272  CA  VAL B 112      22.081  43.831  61.217  1.00  0.61           C  
ATOM   2273  C   VAL B 112      21.385  44.845  62.100  1.00  0.61           C  
ATOM   2274  O   VAL B 112      21.803  45.066  63.235  1.00  0.61           O  
ATOM   2275  CB  VAL B 112      21.438  42.425  61.368  1.00  0.61           C  
ATOM   2276  CG1 VAL B 112      21.280  42.066  62.845  1.00  0.61           C  
ATOM   2277  CG2 VAL B 112      20.097  42.384  60.659  1.00  0.61           C  
ATOM   2278  H01 VAL B 112      21.977  44.115  60.170  1.00  0.61           H  
ATOM   2279  H02 VAL B 112      22.095  41.688  60.907  1.00  0.61           H  
ATOM   2280  H03 VAL B 112      20.224  41.920  63.072  1.00  0.61           H  
ATOM   2281  H04 VAL B 112      21.827  41.147  63.057  1.00  0.61           H  
ATOM   2282  H05 VAL B 112      21.675  42.875  63.460  1.00  0.61           H  
ATOM   2283  H06 VAL B 112      19.391  43.031  61.180  1.00  0.61           H  
ATOM   2284  H07 VAL B 112      23.797  43.205  62.341  1.00  0.61           H  
ATOM   2285  H08 VAL B 112      20.217  42.731  59.633  1.00  0.61           H  
ATOM   2286  H09 VAL B 112      19.718  41.362  60.656  1.00  0.61           H  
ATOM   2287  N   ALA B 113      20.349  45.497  61.585  1.00  0.82           N  
ATOM   2288  CA  ALA B 113      19.627  46.484  62.393  1.00  0.82           C  
ATOM   2289  C   ALA B 113      18.538  45.757  63.175  1.00  0.82           C  
ATOM   2290  O   ALA B 113      17.764  45.015  62.597  1.00  0.82           O  
ATOM   2291  CB  ALA B 113      18.994  47.567  61.489  1.00  0.82           C  
ATOM   2292  H01 ALA B 113      20.319  46.977  63.076  1.00  0.82           H  
ATOM   2293  H02 ALA B 113      18.078  47.935  61.951  1.00  0.82           H  
ATOM   2294  H03 ALA B 113      19.695  48.392  61.365  1.00  0.82           H  
ATOM   2295  H04 ALA B 113      18.761  47.137  60.515  1.00  0.82           H  
ATOM   2296  H10 ALA B 113      20.058  45.313  60.635  1.00  0.82           H  
ATOM   2297  N   PHE B 114      18.486  45.959  64.485  1.00  0.61           N  
ATOM   2298  CA  PHE B 114      17.467  45.297  65.286  1.00  0.61           C  
ATOM   2299  C   PHE B 114      16.134  45.966  64.987  1.00  0.61           C  
ATOM   2300  O   PHE B 114      16.094  47.107  64.515  1.00  0.61           O  
ATOM   2301  CB  PHE B 114      17.787  45.399  66.780  1.00  0.61           C  
ATOM   2302  CG  PHE B 114      19.050  44.688  67.181  1.00  0.61           C  
ATOM   2303  CD1 PHE B 114      19.558  43.654  66.410  1.00  0.61           C  
ATOM   2304  CD2 PHE B 114      19.726  45.053  68.338  1.00  0.61           C  
ATOM   2305  CE1 PHE B 114      20.729  42.992  66.783  1.00  0.61           C  
ATOM   2306  CE2 PHE B 114      20.897  44.393  68.714  1.00  0.61           C  
ATOM   2307  CZ  PHE B 114      21.394  43.364  67.930  1.00  0.61           C  
ATOM   2308  H01 PHE B 114      17.431  44.237  65.034  1.00  0.61           H  
ATOM   2309  H02 PHE B 114      16.968  44.915  67.313  1.00  0.61           H  
ATOM   2310  H03 PHE B 114      17.888  46.453  67.039  1.00  0.61           H  
ATOM   2311  H04 PHE B 114      19.036  43.354  65.501  1.00  0.61           H  
ATOM   2312  H05 PHE B 114      19.155  46.573  64.927  1.00  0.61           H  
ATOM   2313  H06 PHE B 114      19.339  45.862  68.958  1.00  0.61           H  
ATOM   2314  H07 PHE B 114      21.117  42.181  66.167  1.00  0.61           H  
ATOM   2315  H08 PHE B 114      21.420  44.687  69.624  1.00  0.61           H  
ATOM   2316  H09 PHE B 114      22.310  42.850  68.221  1.00  0.61           H  
ATOM   2317  N   SER B 115      15.048  45.251  65.254  1.00  0.71           N  
ATOM   2318  CA  SER B 115      13.705  45.769  64.993  1.00  0.71           C  
ATOM   2319  C   SER B 115      12.744  45.030  65.911  1.00  0.71           C  
ATOM   2320  O   SER B 115      13.162  44.299  66.798  1.00  0.71           O  
ATOM   2321  CB  SER B 115      13.311  45.491  63.538  1.00  0.71           C  
ATOM   2322  OG  SER B 115      13.003  44.102  63.340  1.00  0.71           O  
ATOM   2323  H01 SER B 115      13.674  46.844  65.169  1.00  0.71           H  
ATOM   2324  H02 SER B 115      14.153  45.753  62.897  1.00  0.71           H  
ATOM   2325  H03 SER B 115      12.436  46.090  63.285  1.00  0.71           H  
ATOM   2326  H04 SER B 115      12.906  43.671  64.192  1.00  0.71           H  
ATOM   2327  H10 SER B 115      15.151  44.326  65.647  1.00  0.71           H  
ATOM   2328  N   ASP B 116      11.452  45.220  65.709  1.00  0.64           N  
ATOM   2329  CA  ASP B 116      10.506  44.512  66.538  1.00  0.64           C  
ATOM   2330  C   ASP B 116      10.589  43.003  66.256  1.00  0.64           C  
ATOM   2331  O   ASP B 116      10.173  42.199  67.077  1.00  0.64           O  
ATOM   2332  CB  ASP B 116       9.082  44.978  66.238  1.00  0.64           C  
ATOM   2333  CG  ASP B 116       8.741  46.330  66.906  1.00  0.64           C  
ATOM   2334  OD1 ASP B 116       9.552  46.806  67.725  1.00  0.64           O  
ATOM   2335  OD2 ASP B 116       7.656  46.873  66.611  1.00  0.64           O  
ATOM   2336  H01 ASP B 116      10.749  44.715  67.581  1.00  0.64           H  
ATOM   2337  H02 ASP B 116       8.400  44.231  66.643  1.00  0.64           H  
ATOM   2338  H03 ASP B 116       8.969  45.084  65.159  1.00  0.64           H  
ATOM   2339  H05 ASP B 116      11.132  45.850  64.987  1.00  0.64           H  
ATOM   2340  N   TYR B 117      11.132  42.643  65.099  1.00  0.46           N  
ATOM   2341  CA  TYR B 117      11.204  41.243  64.651  1.00  0.46           C  
ATOM   2342  C   TYR B 117      12.592  40.632  64.671  1.00  0.46           C  
ATOM   2343  O   TYR B 117      12.744  39.432  64.414  1.00  0.46           O  
ATOM   2344  CB  TYR B 117      10.674  41.147  63.217  1.00  0.46           C  
ATOM   2345  CG  TYR B 117       9.335  41.809  63.081  1.00  0.46           C  
ATOM   2346  CD1 TYR B 117       8.184  41.152  63.487  1.00  0.46           C  
ATOM   2347  CD2 TYR B 117       9.237  43.151  62.685  1.00  0.46           C  
ATOM   2348  CE1 TYR B 117       6.964  41.802  63.527  1.00  0.46           C  
ATOM   2349  CE2 TYR B 117       8.012  43.818  62.719  1.00  0.46           C  
ATOM   2350  CZ  TYR B 117       6.888  43.141  63.148  1.00  0.46           C  
ATOM   2351  OH  TYR B 117       5.684  43.796  63.262  1.00  0.46           O  
ATOM   2352  H01 TYR B 117      10.603  40.682  65.366  1.00  0.46           H  
ATOM   2353  H02 TYR B 117      10.562  40.093  62.964  1.00  0.46           H  
ATOM   2354  H03 TYR B 117      11.380  41.633  62.544  1.00  0.46           H  
ATOM   2355  H04 TYR B 117      11.512  43.362  64.500  1.00  0.46           H  
ATOM   2356  H05 TYR B 117       8.242  40.104  63.780  1.00  0.46           H  
ATOM   2357  H06 TYR B 117      10.128  43.679  62.347  1.00  0.46           H  
ATOM   2358  H07 TYR B 117       6.069  41.271  63.852  1.00  0.46           H  
ATOM   2359  H08 TYR B 117       7.943  44.861  62.411  1.00  0.46           H  
ATOM   2360  H09 TYR B 117       5.413  44.121  62.400  1.00  0.46           H  
ATOM   2361  N   ILE B 118      13.587  41.461  64.964  1.00  0.50           N  
ATOM   2362  CA  ILE B 118      14.995  41.050  64.971  1.00  0.50           C  
ATOM   2363  C   ILE B 118      15.626  41.551  66.266  1.00  0.50           C  
ATOM   2364  O   ILE B 118      15.803  42.759  66.462  1.00  0.50           O  
ATOM   2365  CB  ILE B 118      15.727  41.668  63.738  1.00  0.50           C  
ATOM   2366  CG1 ILE B 118      15.051  41.162  62.452  1.00  0.50           C  
ATOM   2367  CG2 ILE B 118      17.228  41.347  63.781  1.00  0.50           C  
ATOM   2368  CD1 ILE B 118      15.646  41.703  61.150  1.00  0.50           C  
ATOM   2369  H01 ILE B 118      15.079  39.965  64.912  1.00  0.50           H  
ATOM   2370  H02 ILE B 118      15.646  42.755  63.759  1.00  0.50           H  
ATOM   2371  H03 ILE B 118      14.023  41.522  62.488  1.00  0.50           H  
ATOM   2372  H04 ILE B 118      15.129  40.075  62.434  1.00  0.50           H  
ATOM   2373  H05 ILE B 118      17.768  42.192  64.209  1.00  0.50           H  
ATOM   2374  H06 ILE B 118      17.393  40.462  64.396  1.00  0.50           H  
ATOM   2375  H07 ILE B 118      17.589  41.161  62.770  1.00  0.50           H  
ATOM   2376  H08 ILE B 118      16.662  41.327  61.032  1.00  0.50           H  
ATOM   2377  H09 ILE B 118      15.037  41.375  60.308  1.00  0.50           H  
ATOM   2378  H10 ILE B 118      13.364  42.419  65.193  1.00  0.50           H  
ATOM   2379  H11 ILE B 118      15.664  42.792  61.183  1.00  0.50           H  
ATOM   2380  N   HIS B 119      15.957  40.623  67.160  1.00  0.43           N  
ATOM   2381  CA  HIS B 119      16.518  40.984  68.446  1.00  0.43           C  
ATOM   2382  C   HIS B 119      17.314  39.781  68.980  1.00  0.43           C  
ATOM   2383  O   HIS B 119      16.877  38.638  68.854  1.00  0.43           O  
ATOM   2384  CB  HIS B 119      15.369  41.331  69.389  1.00  0.43           C  
ATOM   2385  CG  HIS B 119      15.792  42.074  70.608  1.00  0.43           C  
ATOM   2386  CD2 HIS B 119      16.171  41.638  71.833  1.00  0.43           C  
ATOM   2387  ND1 HIS B 119      15.915  43.447  70.634  1.00  0.43           N  
ATOM   2388  CE1 HIS B 119      16.353  43.824  71.821  1.00  0.43           C  
ATOM   2389  NE2 HIS B 119      16.517  42.745  72.566  1.00  0.43           N  
ATOM   2390  H01 HIS B 119      17.183  41.843  68.363  1.00  0.43           H  
ATOM   2391  H02 HIS B 119      14.941  40.387  69.727  1.00  0.43           H  
ATOM   2392  H03 HIS B 119      14.651  41.944  68.845  1.00  0.43           H  
ATOM   2393  H04 HIS B 119      16.196  40.603  72.173  1.00  0.43           H  
ATOM   2394  H05 HIS B 119      16.546  44.850  72.133  1.00  0.43           H  
ATOM   2395  H06 HIS B 119      16.844  42.737  73.521  1.00  0.43           H  
ATOM   2396  H12 HIS B 119      15.814  39.648  66.938  1.00  0.43           H  
ATOM   2397  N   PRO B 120      18.482  40.026  69.592  1.00  0.50           N  
ATOM   2398  CA  PRO B 120      19.285  38.907  70.107  1.00  0.50           C  
ATOM   2399  C   PRO B 120      18.817  38.250  71.397  1.00  0.50           C  
ATOM   2400  O   PRO B 120      18.192  38.878  72.248  1.00  0.50           O  
ATOM   2401  CB  PRO B 120      20.679  39.525  70.254  1.00  0.50           C  
ATOM   2402  CG  PRO B 120      20.342  40.932  70.710  1.00  0.50           C  
ATOM   2403  CD  PRO B 120      19.183  41.314  69.780  1.00  0.50           C  
ATOM   2404  H01 PRO B 120      21.280  39.485  69.345  1.00  0.50           H  
ATOM   2405  H02 PRO B 120      21.273  38.996  70.999  1.00  0.50           H  
ATOM   2406  H03 PRO B 120      21.186  41.620  70.657  1.00  0.50           H  
ATOM   2407  H04 PRO B 120      20.030  40.944  71.754  1.00  0.50           H  
ATOM   2408  H05 PRO B 120      18.545  42.100  70.184  1.00  0.50           H  
ATOM   2409  H06 PRO B 120      19.551  41.705  68.831  1.00  0.50           H  
ATOM   2410  H07 PRO B 120      19.220  38.062  69.422  1.00  0.50           H  
ATOM   2411  N   VAL B 121      19.140  36.964  71.522  1.00  0.29           N  
ATOM   2412  CA  VAL B 121      18.820  36.187  72.714  1.00  0.29           C  
ATOM   2413  C   VAL B 121      20.052  36.303  73.645  1.00  0.29           C  
ATOM   2414  O   VAL B 121      21.159  36.609  73.184  1.00  0.29           O  
ATOM   2415  CB  VAL B 121      18.576  34.684  72.321  1.00  0.29           C  
ATOM   2416  CG1 VAL B 121      19.888  34.034  71.831  1.00  0.29           C  
ATOM   2417  CG2 VAL B 121      17.977  33.905  73.491  1.00  0.29           C  
ATOM   2418  H01 VAL B 121      17.917  36.552  73.203  1.00  0.29           H  
ATOM   2419  H02 VAL B 121      17.857  34.655  71.502  1.00  0.29           H  
ATOM   2420  H03 VAL B 121      20.682  34.231  72.552  1.00  0.29           H  
ATOM   2421  H04 VAL B 121      19.746  32.958  71.733  1.00  0.29           H  
ATOM   2422  H05 VAL B 121      20.163  34.455  70.864  1.00  0.29           H  
ATOM   2423  H06 VAL B 121      16.968  33.583  73.234  1.00  0.29           H  
ATOM   2424  H07 VAL B 121      19.625  36.509  70.762  1.00  0.29           H  
ATOM   2425  H08 VAL B 121      18.594  33.032  73.701  1.00  0.29           H  
ATOM   2426  H09 VAL B 121      17.940  34.545  74.373  1.00  0.29           H  
ATOM   2427  N   CYS B 122      19.877  36.084  74.946  1.00  0.46           N  
ATOM   2428  CA  CYS B 122      21.038  36.110  75.845  1.00  0.46           C  
ATOM   2429  C   CYS B 122      21.709  34.740  75.849  1.00  0.46           C  
ATOM   2430  O   CYS B 122      21.048  33.728  75.667  1.00  0.46           O  
ATOM   2431  CB  CYS B 122      20.630  36.343  77.296  1.00  0.46           C  
ATOM   2432  SG  CYS B 122      19.624  37.798  77.644  1.00  0.46           S  
ATOM   2433  H01 CYS B 122      21.686  36.910  75.487  1.00  0.46           H  
ATOM   2434  H02 CYS B 122      21.566  36.515  77.827  1.00  0.46           H  
ATOM   2435  H03 CYS B 122      20.068  35.469  77.624  1.00  0.46           H  
ATOM   2436  H10 CYS B 122      18.954  35.901  75.312  1.00  0.46           H  
ATOM   2437  N   LEU B 123      23.012  34.715  76.106  1.00  0.64           N  
ATOM   2438  CA  LEU B 123      23.733  33.455  76.262  1.00  0.64           C  
ATOM   2439  C   LEU B 123      23.807  33.254  77.782  1.00  0.64           C  
ATOM   2440  O   LEU B 123      23.950  34.218  78.541  1.00  0.64           O  
ATOM   2441  CB  LEU B 123      25.146  33.539  75.671  1.00  0.64           C  
ATOM   2442  CG  LEU B 123      25.186  33.647  74.145  1.00  0.64           C  
ATOM   2443  CD1 LEU B 123      26.621  33.667  73.671  1.00  0.64           C  
ATOM   2444  CD2 LEU B 123      24.426  32.478  73.525  1.00  0.64           C  
ATOM   2445  H01 LEU B 123      23.237  32.635  75.743  1.00  0.64           H  
ATOM   2446  H02 LEU B 123      25.648  32.607  75.931  1.00  0.64           H  
ATOM   2447  H03 LEU B 123      25.640  34.416  76.089  1.00  0.64           H  
ATOM   2448  H04 LEU B 123      23.515  35.586  76.195  1.00  0.64           H  
ATOM   2449  H05 LEU B 123      24.707  34.575  73.833  1.00  0.64           H  
ATOM   2450  H06 LEU B 123      27.268  33.276  74.456  1.00  0.64           H  
ATOM   2451  H07 LEU B 123      26.718  33.048  72.779  1.00  0.64           H  
ATOM   2452  H08 LEU B 123      26.913  34.691  73.437  1.00  0.64           H  
ATOM   2453  H09 LEU B 123      23.497  32.841  73.086  1.00  0.64           H  
ATOM   2454  H10 LEU B 123      25.038  32.016  72.750  1.00  0.64           H  
ATOM   2455  H11 LEU B 123      24.199  31.742  74.296  1.00  0.64           H  
ATOM   2456  N   PRO B 124      23.705  32.002  78.249  1.00  0.57           N  
ATOM   2457  CA  PRO B 124      23.754  31.731  79.685  1.00  0.57           C  
ATOM   2458  C   PRO B 124      25.135  31.959  80.309  1.00  0.57           C  
ATOM   2459  O   PRO B 124      26.153  31.880  79.625  1.00  0.57           O  
ATOM   2460  CB  PRO B 124      23.336  30.265  79.772  1.00  0.57           C  
ATOM   2461  CG  PRO B 124      23.960  29.682  78.548  1.00  0.57           C  
ATOM   2462  CD  PRO B 124      23.667  30.749  77.475  1.00  0.57           C  
ATOM   2463  H01 PRO B 124      22.257  30.122  79.821  1.00  0.57           H  
ATOM   2464  H02 PRO B 124      23.725  29.796  80.676  1.00  0.57           H  
ATOM   2465  H03 PRO B 124      23.572  28.696  78.293  1.00  0.57           H  
ATOM   2466  H04 PRO B 124      25.033  29.542  78.682  1.00  0.57           H  
ATOM   2467  H05 PRO B 124      24.371  30.732  76.643  1.00  0.57           H  
ATOM   2468  H06 PRO B 124      22.687  30.595  77.023  1.00  0.57           H  
ATOM   2469  H12 PRO B 124      23.111  32.409  80.246  1.00  0.57           H  
ATOM   2470  N   ASP B 125      25.128  32.318  81.590  1.00  0.61           N  
ATOM   2471  CA  ASP B 125      26.348  32.458  82.353  1.00  0.61           C  
ATOM   2472  C   ASP B 125      26.246  31.339  83.377  1.00  0.61           C  
ATOM   2473  O   ASP B 125      25.299  30.538  83.339  1.00  0.61           O  
ATOM   2474  CB  ASP B 125      26.461  33.835  83.027  1.00  0.61           C  
ATOM   2475  CG  ASP B 125      25.168  34.266  83.749  1.00  0.61           C  
ATOM   2476  OD1 ASP B 125      25.062  35.476  84.038  1.00  0.61           O  
ATOM   2477  OD2 ASP B 125      24.286  33.409  84.022  1.00  0.61           O  
ATOM   2478  H01 ASP B 125      27.240  32.391  81.730  1.00  0.61           H  
ATOM   2479  H02 ASP B 125      26.652  34.566  82.241  1.00  0.61           H  
ATOM   2480  H03 ASP B 125      27.270  33.799  83.756  1.00  0.61           H  
ATOM   2481  H07 ASP B 125      24.244  32.498  82.043  1.00  0.61           H  
ATOM   2482  N   ARG B 126      27.207  31.263  84.287  1.00  0.64           N  
ATOM   2483  CA  ARG B 126      27.197  30.192  85.277  1.00  0.64           C  
ATOM   2484  C   ARG B 126      25.923  30.084  86.096  1.00  0.64           C  
ATOM   2485  O   ARG B 126      25.373  28.997  86.250  1.00  0.64           O  
ATOM   2486  CB  ARG B 126      28.390  30.332  86.234  1.00  0.64           C  
ATOM   2487  CG  ARG B 126      28.513  29.135  87.220  1.00  0.64           C  
ATOM   2488  CD  ARG B 126      29.679  29.322  88.188  1.00  0.64           C  
ATOM   2489  NE  ARG B 126      30.936  29.570  87.475  1.00  0.64           N  
ATOM   2490  CZ  ARG B 126      32.073  29.949  88.057  1.00  0.64           C  
ATOM   2491  NH1 ARG B 126      33.161  30.151  87.322  1.00  0.64           N  
ATOM   2492  NH2 ARG B 126      32.124  30.133  89.372  1.00  0.64           N  
ATOM   2493  H01 ARG B 126      27.264  29.276  84.690  1.00  0.64           H  
ATOM   2494  H02 ARG B 126      28.231  31.232  86.828  1.00  0.64           H  
ATOM   2495  H03 ARG B 126      29.305  30.395  85.645  1.00  0.64           H  
ATOM   2496  H04 ARG B 126      27.948  31.949  84.295  1.00  0.64           H  
ATOM   2497  H05 ARG B 126      28.695  28.231  86.638  1.00  0.64           H  
ATOM   2498  H06 ARG B 126      27.588  29.050  87.791  1.00  0.64           H  
ATOM   2499  H07 ARG B 126      29.791  28.406  88.769  1.00  0.64           H  
ATOM   2500  H08 ARG B 126      29.467  30.170  88.839  1.00  0.64           H  
ATOM   2501  H09 ARG B 126      30.940  29.445  86.473  1.00  0.64           H  
ATOM   2502  H10 ARG B 126      34.022  30.441  87.763  1.00  0.64           H  
ATOM   2503  H11 ARG B 126      33.127  30.015  86.322  1.00  0.64           H  
ATOM   2504  H12 ARG B 126      31.299  29.983  89.935  1.00  0.64           H  
ATOM   2505  H13 ARG B 126      32.988  30.423  89.808  1.00  0.64           H  
ATOM   2506  N   GLU B 127      25.444  31.210  86.617  1.00  0.61           N  
ATOM   2507  CA  GLU B 127      24.243  31.219  87.442  1.00  0.61           C  
ATOM   2508  C   GLU B 127      23.009  30.709  86.689  1.00  0.61           C  
ATOM   2509  O   GLU B 127      22.162  30.006  87.247  1.00  0.61           O  
ATOM   2510  CB  GLU B 127      23.968  32.637  87.945  1.00  0.61           C  
ATOM   2511  CG  GLU B 127      22.810  32.720  88.919  1.00  0.61           C  
ATOM   2512  CD  GLU B 127      23.208  32.233  90.339  1.00  0.61           C  
ATOM   2513  OE1 GLU B 127      22.315  31.928  91.137  1.00  0.61           O  
ATOM   2514  OE2 GLU B 127      24.418  32.176  90.625  1.00  0.61           O  
ATOM   2515  H01 GLU B 127      24.427  30.544  88.278  1.00  0.61           H  
ATOM   2516  H02 GLU B 127      23.699  33.238  87.076  1.00  0.61           H  
ATOM   2517  H03 GLU B 127      24.865  33.007  88.442  1.00  0.61           H  
ATOM   2518  H04 GLU B 127      22.014  32.072  88.552  1.00  0.61           H  
ATOM   2519  H05 GLU B 127      22.476  33.756  88.982  1.00  0.61           H  
ATOM   2520  H14 GLU B 127      25.924  32.080  86.436  1.00  0.61           H  
ATOM   2521  N   THR B 128      22.903  31.084  85.423  1.00  0.32           N  
ATOM   2522  CA  THR B 128      21.775  30.662  84.602  1.00  0.32           C  
ATOM   2523  C   THR B 128      21.804  29.168  84.355  1.00  0.32           C  
ATOM   2524  O   THR B 128      20.785  28.481  84.479  1.00  0.32           O  
ATOM   2525  CB  THR B 128      21.801  31.362  83.232  1.00  0.32           C  
ATOM   2526  CG2 THR B 128      20.620  30.928  82.375  1.00  0.32           C  
ATOM   2527  OG1 THR B 128      21.744  32.769  83.432  1.00  0.32           O  
ATOM   2528  H01 THR B 128      20.872  30.932  85.149  1.00  0.32           H  
ATOM   2529  H02 THR B 128      22.720  31.087  82.715  1.00  0.32           H  
ATOM   2530  H03 THR B 128      19.807  31.646  82.487  1.00  0.32           H  
ATOM   2531  H04 THR B 128      20.925  30.886  81.329  1.00  0.32           H  
ATOM   2532  H05 THR B 128      20.281  29.943  82.695  1.00  0.32           H  
ATOM   2533  H06 THR B 128      23.617  31.673  85.019  1.00  0.32           H  
ATOM   2534  H07 THR B 128      21.896  33.218  82.597  1.00  0.32           H  
ATOM   2535  H01 ALA B 129      22.391  26.972  82.944  1.00  0.25           H  
ATOM   2536  H02 ALA B 129      25.222  26.975  84.050  1.00  0.25           H  
ATOM   2537  H03 ALA B 129      24.543  25.947  82.766  1.00  0.25           H  
ATOM   2538  H04 ALA B 129      24.817  27.681  82.467  1.00  0.25           H  
ATOM   2539  H08 ALA B 129      23.768  29.277  83.880  1.00  0.25           H  
ATOM   2540  H01 ALA B 129      23.463  25.157  87.191  1.00  0.25           H  
ATOM   2541  H02 ALA B 129      24.910  27.248  88.084  1.00  0.25           H  
ATOM   2542  H03 ALA B 129      23.437  27.568  89.030  1.00  0.25           H  
ATOM   2543  H04 ALA B 129      24.298  26.021  89.218  1.00  0.25           H  
ATOM   2544  H05 ALA B 129      23.901  27.753  86.106  1.00  0.25           H  
ATOM   2545  N   SER B 129      21.035  27.302  87.668  1.00  0.25           N  
ATOM   2546  CA  SER B 129      19.656  27.391  88.101  1.00  0.25           C  
ATOM   2547  C   SER B 129      18.597  26.833  87.139  1.00  0.25           C  
ATOM   2548  O   SER B 129      17.602  26.264  87.587  1.00  0.25           O  
ATOM   2549  CB  SER B 129      19.310  28.850  88.455  1.00  0.25           C  
ATOM   2550  OG  SER B 129      19.310  29.685  87.298  1.00  0.25           O  
ATOM   2551  H01 SER B 129      19.608  26.737  88.972  1.00  0.25           H  
ATOM   2552  H02 SER B 129      20.068  29.222  89.144  1.00  0.25           H  
ATOM   2553  H03 SER B 129      18.321  28.879  88.913  1.00  0.25           H  
ATOM   2554  H04 SER B 129      18.410  29.949  87.094  1.00  0.25           H  
ATOM   2555  H05 SER B 129      21.483  28.104  87.249  1.00  0.25           H  
ATOM   2556  N   LEU B 129      18.815  26.955  85.831  1.00  0.25           N  
ATOM   2557  CA  LEU B 129      17.789  26.528  84.889  1.00  0.25           C  
ATOM   2558  C   LEU B 129      17.948  25.189  84.184  1.00  0.25           C  
ATOM   2559  O   LEU B 129      16.950  24.572  83.823  1.00  0.25           O  
ATOM   2560  CB  LEU B 129      17.576  27.633  83.825  1.00  0.25           C  
ATOM   2561  CG  LEU B 129      17.291  29.076  84.321  1.00  0.25           C  
ATOM   2562  CD1 LEU B 129      16.980  29.998  83.124  1.00  0.25           C  
ATOM   2563  CD2 LEU B 129      16.106  29.072  85.306  1.00  0.25           C  
ATOM   2564  H01 LEU B 129      16.927  26.365  85.536  1.00  0.25           H  
ATOM   2565  H02 LEU B 129      16.664  27.339  83.306  1.00  0.25           H  
ATOM   2566  H03 LEU B 129      18.477  27.672  83.212  1.00  0.25           H  
ATOM   2567  H04 LEU B 129      18.176  29.452  84.834  1.00  0.25           H  
ATOM   2568  H05 LEU B 129      19.686  27.341  85.494  1.00  0.25           H  
ATOM   2569  H06 LEU B 129      16.155  30.662  83.382  1.00  0.25           H  
ATOM   2570  H07 LEU B 129      17.862  30.592  82.884  1.00  0.25           H  
ATOM   2571  H08 LEU B 129      16.703  29.393  82.261  1.00  0.25           H  
ATOM   2572  H09 LEU B 129      15.228  28.653  84.815  1.00  0.25           H  
ATOM   2573  H10 LEU B 129      16.358  28.466  86.176  1.00  0.25           H  
ATOM   2574  H11 LEU B 129      15.893  30.093  85.623  1.00  0.25           H  
ATOM   2575  N   ALA B 129      22.969  28.667  83.981  1.00  0.25           N  
ATOM   2576  CA  ALA B 129      23.109  27.251  83.715  1.00  0.25           C  
ATOM   2577  C   ALA B 129      22.822  26.448  84.974  1.00  0.25           C  
ATOM   2578  O   ALA B 129      22.116  25.442  84.914  1.00  0.25           O  
ATOM   2579  CB  ALA B 129      24.525  26.941  83.213  1.00  0.25           C  
ATOM   2580  N   ALA B 129      23.354  26.904  86.115  1.00  0.25           N  
ATOM   2581  CA  ALA B 129      23.153  26.185  87.380  1.00  0.25           C  
ATOM   2582  C   ALA B 129      21.711  26.172  87.820  1.00  0.25           C  
ATOM   2583  O   ALA B 129      21.217  25.162  88.305  1.00  0.25           O  
ATOM   2584  CB  ALA B 129      24.013  26.801  88.512  1.00  0.25           C  
ATOM   2585  N   LEU B 130      19.177  24.740  83.958  1.00  0.07           N  
ATOM   2586  CA  LEU B 130      19.335  23.487  83.242  1.00  0.07           C  
ATOM   2587  C   LEU B 130      19.172  22.309  84.187  1.00  0.07           C  
ATOM   2588  O   LEU B 130      20.145  21.673  84.569  1.00  0.07           O  
ATOM   2589  CB  LEU B 130      20.694  23.422  82.534  1.00  0.07           C  
ATOM   2590  CG  LEU B 130      20.645  22.459  81.328  1.00  0.07           C  
ATOM   2591  CD1 LEU B 130      19.855  23.119  80.187  1.00  0.07           C  
ATOM   2592  CD2 LEU B 130      22.053  22.107  80.872  1.00  0.07           C  
ATOM   2593  H01 LEU B 130      18.556  23.434  82.482  1.00  0.07           H  
ATOM   2594  H02 LEU B 130      21.436  23.054  83.242  1.00  0.07           H  
ATOM   2595  H03 LEU B 130      20.962  24.419  82.184  1.00  0.07           H  
ATOM   2596  H04 LEU B 130      20.147  21.535  81.622  1.00  0.07           H  
ATOM   2597  H05 LEU B 130      18.953  23.580  80.590  1.00  0.07           H  
ATOM   2598  H06 LEU B 130      20.471  23.882  79.712  1.00  0.07           H  
ATOM   2599  H07 LEU B 130      19.579  22.364  79.451  1.00  0.07           H  
ATOM   2600  H08 LEU B 130      22.744  22.223  81.707  1.00  0.07           H  
ATOM   2601  H09 LEU B 130      22.075  21.074  80.524  1.00  0.07           H  
ATOM   2602  H10 LEU B 130      22.349  22.771  80.060  1.00  0.07           H  
ATOM   2603  H12 LEU B 130      19.983  25.258  84.277  1.00  0.07           H  
ATOM   2604  N   GLN B 131      17.929  22.039  84.567  1.00  0.25           N  
ATOM   2605  CA  GLN B 131      17.624  20.941  85.479  1.00  0.25           C  
ATOM   2606  C   GLN B 131      16.496  20.060  84.922  1.00  0.25           C  
ATOM   2607  O   GLN B 131      15.548  20.551  84.309  1.00  0.25           O  
ATOM   2608  CB  GLN B 131      17.239  21.515  86.844  1.00  0.25           C  
ATOM   2609  CG  GLN B 131      18.343  22.394  87.464  1.00  0.25           C  
ATOM   2610  CD  GLN B 131      19.611  21.575  87.875  1.00  0.25           C  
ATOM   2611  NE2 GLN B 131      19.606  20.249  87.825  1.00  0.25           N  
ATOM   2612  OE1 GLN B 131      20.576  22.261  88.243  1.00  0.25           O  
ATOM   2613  H01 GLN B 131      18.507  20.312  85.587  1.00  0.25           H  
ATOM   2614  H02 GLN B 131      17.079  20.673  87.517  1.00  0.25           H  
ATOM   2615  H03 GLN B 131      16.339  22.119  86.726  1.00  0.25           H  
ATOM   2616  H04 GLN B 131      17.935  22.843  88.370  1.00  0.25           H  
ATOM   2617  H05 GLN B 131      18.637  23.150  86.736  1.00  0.25           H  
ATOM   2618  H06 GLN B 131      20.429  19.730  88.095  1.00  0.25           H  
ATOM   2619  H07 GLN B 131      18.779  19.758  87.516  1.00  0.25           H  
ATOM   2620  H11 GLN B 131      17.173  22.609  84.215  1.00  0.25           H  
ATOM   2621  N   ALA B 132      16.598  18.758  85.155  1.00  0.39           N  
ATOM   2622  CA  ALA B 132      15.591  17.821  84.669  1.00  0.39           C  
ATOM   2623  C   ALA B 132      14.210  18.223  85.135  1.00  0.39           C  
ATOM   2624  O   ALA B 132      14.030  18.613  86.289  1.00  0.39           O  
ATOM   2625  CB  ALA B 132      15.920  16.376  85.153  1.00  0.39           C  
ATOM   2626  H01 ALA B 132      15.605  17.842  83.579  1.00  0.39           H  
ATOM   2627  H02 ALA B 132      16.828  16.393  85.756  1.00  0.39           H  
ATOM   2628  H03 ALA B 132      15.093  15.996  85.753  1.00  0.39           H  
ATOM   2629  H04 ALA B 132      16.070  15.728  84.289  1.00  0.39           H  
ATOM   2630  H08 ALA B 132      17.388  18.409  85.679  1.00  0.39           H  
ATOM   2631  N   GLY B 133      13.231  18.138  84.237  1.00  0.43           N  
ATOM   2632  CA  GLY B 133      11.867  18.488  84.596  1.00  0.43           C  
ATOM   2633  C   GLY B 133      11.483  19.901  84.192  1.00  0.43           C  
ATOM   2634  O   GLY B 133      10.311  20.178  83.945  1.00  0.43           O  
ATOM   2635  H01 GLY B 133      11.795  18.432  85.682  1.00  0.43           H  
ATOM   2636  H02 GLY B 133      11.189  17.790  84.104  1.00  0.43           H  
ATOM   2637  H05 GLY B 133      13.438  17.828  83.298  1.00  0.43           H  
ATOM   2638  N   TYR B 134      12.461  20.811  84.135  1.00  0.29           N  
ATOM   2639  CA  TYR B 134      12.150  22.182  83.714  1.00  0.29           C  
ATOM   2640  C   TYR B 134      11.951  22.174  82.199  1.00  0.29           C  
ATOM   2641  O   TYR B 134      12.645  21.456  81.492  1.00  0.29           O  
ATOM   2642  CB  TYR B 134      13.307  23.118  84.024  1.00  0.29           C  
ATOM   2643  CG  TYR B 134      13.553  23.386  85.485  1.00  0.29           C  
ATOM   2644  CD1 TYR B 134      12.756  22.808  86.481  1.00  0.29           C  
ATOM   2645  CD2 TYR B 134      14.571  24.257  85.876  1.00  0.29           C  
ATOM   2646  CE1 TYR B 134      12.973  23.100  87.844  1.00  0.29           C  
ATOM   2647  CE2 TYR B 134      14.795  24.563  87.232  1.00  0.29           C  
ATOM   2648  CZ  TYR B 134      13.996  23.986  88.206  1.00  0.29           C  
ATOM   2649  OH  TYR B 134      14.224  24.310  89.529  1.00  0.29           O  
ATOM   2650  H01 TYR B 134      11.260  22.524  84.243  1.00  0.29           H  
ATOM   2651  H02 TYR B 134      13.038  24.079  83.586  1.00  0.29           H  
ATOM   2652  H03 TYR B 134      13.407  20.557  84.380  1.00  0.29           H  
ATOM   2653  H04 TYR B 134      14.214  22.682  83.605  1.00  0.29           H  
ATOM   2654  H05 TYR B 134      11.957  22.123  86.199  1.00  0.29           H  
ATOM   2655  H06 TYR B 134      15.206  24.710  85.115  1.00  0.29           H  
ATOM   2656  H07 TYR B 134      12.349  22.640  88.610  1.00  0.29           H  
ATOM   2657  H08 TYR B 134      15.593  25.250  87.514  1.00  0.29           H  
ATOM   2658  H09 TYR B 134      14.535  23.533  90.000  1.00  0.29           H  
ATOM   2659  N   LYS B 135      11.042  23.004  81.696  1.00  0.00           N  
ATOM   2660  CA  LYS B 135      10.811  23.050  80.268  1.00  0.00           C  
ATOM   2661  C   LYS B 135      11.488  24.221  79.579  1.00  0.00           C  
ATOM   2662  O   LYS B 135      11.563  25.323  80.131  1.00  0.00           O  
ATOM   2663  CB  LYS B 135       9.304  23.126  79.962  1.00  0.00           C  
ATOM   2664  CG  LYS B 135       8.504  21.871  80.384  1.00  0.00           C  
ATOM   2665  CD  LYS B 135       6.993  22.104  80.190  1.00  0.00           C  
ATOM   2666  CE  LYS B 135       6.193  20.852  80.627  1.00  0.00           C  
ATOM   2667  NZ  LYS B 135       4.716  21.057  80.462  1.00  0.00           N  
ATOM   2668  H01 LYS B 135      11.246  22.130  79.878  1.00  0.00           H  
ATOM   2669  H02 LYS B 135       9.210  23.206  78.879  1.00  0.00           H  
ATOM   2670  H03 LYS B 135       8.891  23.987  80.488  1.00  0.00           H  
ATOM   2671  H04 LYS B 135       8.697  21.668  81.437  1.00  0.00           H  
ATOM   2672  H05 LYS B 135       8.818  21.023  79.775  1.00  0.00           H  
ATOM   2673  H06 LYS B 135       6.798  22.297  79.135  1.00  0.00           H  
ATOM   2674  H07 LYS B 135       6.681  22.958  80.791  1.00  0.00           H  
ATOM   2675  H08 LYS B 135       6.396  20.668  81.682  1.00  0.00           H  
ATOM   2676  H09 LYS B 135       6.503  20.003  80.019  1.00  0.00           H  
ATOM   2677  H10 LYS B 135      10.512  23.604  82.312  1.00  0.00           H  
ATOM   2678  H11 LYS B 135       4.263  20.978  81.361  1.00  0.00           H  
ATOM   2679  H12 LYS B 135       4.544  21.976  80.079  1.00  0.00           H  
ATOM   2680  H13 LYS B 135       4.346  20.356  79.836  1.00  0.00           H  
ATOM   2681  N   GLY B 136      11.962  23.946  78.370  1.00  0.36           N  
ATOM   2682  CA  GLY B 136      12.557  24.954  77.517  1.00  0.36           C  
ATOM   2683  C   GLY B 136      11.686  25.000  76.263  1.00  0.36           C  
ATOM   2684  O   GLY B 136      10.670  24.267  76.159  1.00  0.36           O  
ATOM   2685  H01 GLY B 136      13.594  24.718  77.278  1.00  0.36           H  
ATOM   2686  H02 GLY B 136      12.558  25.923  78.016  1.00  0.36           H  
ATOM   2687  H14 GLY B 136      11.905  22.996  78.031  1.00  0.36           H  
ATOM   2688  N   ARG B 137      12.079  25.836  75.305  1.00  0.21           N  
ATOM   2689  CA  ARG B 137      11.322  25.985  74.068  1.00  0.21           C  
ATOM   2690  C   ARG B 137      12.209  25.853  72.843  1.00  0.21           C  
ATOM   2691  O   ARG B 137      13.284  26.486  72.756  1.00  0.21           O  
ATOM   2692  CB  ARG B 137      10.623  27.353  74.049  1.00  0.21           C  
ATOM   2693  CG  ARG B 137       9.982  27.723  72.712  1.00  0.21           C  
ATOM   2694  CD  ARG B 137       9.307  29.101  72.833  1.00  0.21           C  
ATOM   2695  NE  ARG B 137       8.188  29.107  73.777  1.00  0.21           N  
ATOM   2696  CZ  ARG B 137       7.601  30.226  74.205  1.00  0.21           C  
ATOM   2697  NH1 ARG B 137       8.050  31.416  73.784  1.00  0.21           N  
ATOM   2698  NH2 ARG B 137       6.554  30.159  75.024  1.00  0.21           N  
ATOM   2699  H01 ARG B 137      10.582  25.185  74.035  1.00  0.21           H  
ATOM   2700  H02 ARG B 137      11.397  28.097  74.236  1.00  0.21           H  
ATOM   2701  H03 ARG B 137      12.920  26.379  75.438  1.00  0.21           H  
ATOM   2702  H04 ARG B 137       9.843  27.347  74.810  1.00  0.21           H  
ATOM   2703  H05 ARG B 137       9.236  26.974  72.447  1.00  0.21           H  
ATOM   2704  H06 ARG B 137      10.749  27.759  71.938  1.00  0.21           H  
ATOM   2705  H07 ARG B 137       8.908  29.356  71.851  1.00  0.21           H  
ATOM   2706  H08 ARG B 137      10.050  29.825  73.169  1.00  0.21           H  
ATOM   2707  H09 ARG B 137       7.844  28.222  74.121  1.00  0.21           H  
ATOM   2708  H10 ARG B 137       7.601  32.265  74.097  1.00  0.21           H  
ATOM   2709  H11 ARG B 137       8.838  31.464  73.154  1.00  0.21           H  
ATOM   2710  H12 ARG B 137       6.210  29.261  75.331  1.00  0.21           H  
ATOM   2711  H13 ARG B 137       6.104  31.007  75.338  1.00  0.21           H  
ATOM   2712  N   VAL B 138      11.756  25.052  71.882  1.00  0.29           N  
ATOM   2713  CA  VAL B 138      12.528  24.839  70.641  1.00  0.29           C  
ATOM   2714  C   VAL B 138      11.720  25.356  69.455  1.00  0.29           C  
ATOM   2715  O   VAL B 138      10.504  25.181  69.402  1.00  0.29           O  
ATOM   2716  CB  VAL B 138      12.845  23.360  70.466  1.00  0.29           C  
ATOM   2717  CG1 VAL B 138      13.790  23.161  69.264  1.00  0.29           C  
ATOM   2718  CG2 VAL B 138      13.506  22.837  71.771  1.00  0.29           C  
ATOM   2719  H01 VAL B 138      13.470  25.384  70.699  1.00  0.29           H  
ATOM   2720  H02 VAL B 138      11.929  22.802  70.272  1.00  0.29           H  
ATOM   2721  H03 VAL B 138      14.753  22.792  69.617  1.00  0.29           H  
ATOM   2722  H04 VAL B 138      13.355  22.437  68.575  1.00  0.29           H  
ATOM   2723  H05 VAL B 138      13.932  24.112  68.751  1.00  0.29           H  
ATOM   2724  H06 VAL B 138      14.406  23.415  71.979  1.00  0.29           H  
ATOM   2725  H07 VAL B 138      12.807  22.943  72.601  1.00  0.29           H  
ATOM   2726  H08 VAL B 138      13.770  21.786  71.650  1.00  0.29           H  
ATOM   2727  H14 VAL B 138      10.870  24.582  72.003  1.00  0.29           H  
ATOM   2728  N   THR B 139      12.403  25.981  68.502  1.00  0.36           N  
ATOM   2729  CA  THR B 139      11.746  26.556  67.328  1.00  0.36           C  
ATOM   2730  C   THR B 139      12.466  26.176  66.036  1.00  0.36           C  
ATOM   2731  O   THR B 139      13.678  26.010  66.026  1.00  0.36           O  
ATOM   2732  CB  THR B 139      11.738  28.096  67.444  1.00  0.36           C  
ATOM   2733  CG2 THR B 139      10.670  28.568  68.466  1.00  0.36           C  
ATOM   2734  OG1 THR B 139      13.042  28.538  67.881  1.00  0.36           O  
ATOM   2735  H01 THR B 139      10.730  26.162  67.293  1.00  0.36           H  
ATOM   2736  H02 THR B 139      11.497  28.521  66.470  1.00  0.36           H  
ATOM   2737  H03 THR B 139       9.742  28.020  68.301  1.00  0.36           H  
ATOM   2738  H04 THR B 139      11.027  28.380  69.479  1.00  0.36           H  
ATOM   2739  H05 THR B 139      10.489  29.635  68.337  1.00  0.36           H  
ATOM   2740  H06 THR B 139      13.370  27.946  68.562  1.00  0.36           H  
ATOM   2741  H09 THR B 139      13.406  26.062  68.591  1.00  0.36           H  
ATOM   2742  N   GLY B 140      11.724  26.078  64.931  1.00  0.43           N  
ATOM   2743  CA  GLY B 140      12.345  25.739  63.677  1.00  0.43           C  
ATOM   2744  C   GLY B 140      11.363  25.573  62.528  1.00  0.43           C  
ATOM   2745  O   GLY B 140      10.150  25.512  62.740  1.00  0.43           O  
ATOM   2746  H01 GLY B 140      12.834  24.775  63.817  1.00  0.43           H  
ATOM   2747  H02 GLY B 140      13.048  26.530  63.417  1.00  0.43           H  
ATOM   2748  H07 GLY B 140      10.728  26.241  64.974  1.00  0.43           H  
ATOM   2749  N   TRP B 141      11.913  25.517  61.325  1.00  0.61           N  
ATOM   2750  CA  TRP B 141      11.154  25.344  60.086  1.00  0.61           C  
ATOM   2751  C   TRP B 141      11.444  23.943  59.533  1.00  0.61           C  
ATOM   2752  O   TRP B 141      11.194  23.664  58.352  1.00  0.61           O  
ATOM   2753  CB  TRP B 141      11.577  26.402  59.065  1.00  0.61           C  
ATOM   2754  CG  TRP B 141      11.026  27.815  59.286  1.00  0.61           C  
ATOM   2755  CD1 TRP B 141       9.783  28.284  58.932  1.00  0.61           C  
ATOM   2756  CD2 TRP B 141      11.728  28.937  59.848  1.00  0.61           C  
ATOM   2757  CE2 TRP B 141      10.857  30.051  59.799  1.00  0.61           C  
ATOM   2758  CE3 TRP B 141      13.007  29.106  60.385  1.00  0.61           C  
ATOM   2759  NE1 TRP B 141       9.681  29.633  59.236  1.00  0.61           N  
ATOM   2760  CZ2 TRP B 141      11.233  31.326  60.268  1.00  0.61           C  
ATOM   2761  CZ3 TRP B 141      13.384  30.377  60.853  1.00  0.61           C  
ATOM   2762  CH2 TRP B 141      12.498  31.466  60.789  1.00  0.61           C  
ATOM   2763  H01 TRP B 141      10.088  25.456  60.282  1.00  0.61           H  
ATOM   2764  H02 TRP B 141      11.159  26.072  58.114  1.00  0.61           H  
ATOM   2765  H03 TRP B 141      12.917  25.599  61.258  1.00  0.61           H  
ATOM   2766  H04 TRP B 141      12.665  26.463  59.080  1.00  0.61           H  
ATOM   2767  H05 TRP B 141       8.994  27.684  58.479  1.00  0.61           H  
ATOM   2768  H06 TRP B 141      13.700  28.267  60.440  1.00  0.61           H  
ATOM   2769  H07 TRP B 141       8.871  30.213  59.069  1.00  0.61           H  
ATOM   2770  H08 TRP B 141      10.546  32.171  60.219  1.00  0.61           H  
ATOM   2771  H09 TRP B 141      14.380  30.520  61.272  1.00  0.61           H  
ATOM   2772  H10 TRP B 141      12.819  32.440  61.159  1.00  0.61           H  
ATOM   2773  N   GLY B 142      11.965  23.067  60.395  1.00  0.82           N  
ATOM   2774  CA  GLY B 142      12.284  21.703  59.998  1.00  0.82           C  
ATOM   2775  C   GLY B 142      11.073  20.792  59.829  1.00  0.82           C  
ATOM   2776  O   GLY B 142       9.917  21.245  59.966  1.00  0.82           O  
ATOM   2777  H01 GLY B 142      12.880  21.278  60.805  1.00  0.82           H  
ATOM   2778  H02 GLY B 142      12.817  21.740  59.048  1.00  0.82           H  
ATOM   2779  H11 GLY B 142      12.142  23.358  61.346  1.00  0.82           H  
ATOM   2780  N   ASN B 143      11.335  19.517  59.545  1.00  0.89           N  
ATOM   2781  CA  ASN B 143      10.280  18.522  59.308  1.00  0.89           C  
ATOM   2782  C   ASN B 143       9.221  18.424  60.393  1.00  0.89           C  
ATOM   2783  O   ASN B 143       9.519  18.482  61.594  1.00  0.89           O  
ATOM   2784  CB  ASN B 143      10.879  17.123  59.082  1.00  0.89           C  
ATOM   2785  CG  ASN B 143      11.778  17.050  57.816  1.00  0.89           C  
ATOM   2786  ND2 ASN B 143      12.691  16.103  57.689  1.00  0.89           N  
ATOM   2787  OD1 ASN B 143      11.558  17.921  56.977  1.00  0.89           O  
ATOM   2788  H01 ASN B 143       9.776  18.886  58.413  1.00  0.89           H  
ATOM   2789  H02 ASN B 143      10.050  16.431  58.936  1.00  0.89           H  
ATOM   2790  H03 ASN B 143      12.299  19.222  59.490  1.00  0.89           H  
ATOM   2791  H04 ASN B 143      11.479  16.856  59.952  1.00  0.89           H  
ATOM   2792  H05 ASN B 143      13.267  16.065  56.860  1.00  0.89           H  
ATOM   2793  H06 ASN B 143      12.813  15.418  58.421  1.00  0.89           H  
ATOM   2794  N   LEU B 144       7.980  18.242  59.942  1.00  0.86           N  
ATOM   2795  CA  LEU B 144       6.818  18.138  60.810  1.00  0.86           C  
ATOM   2796  C   LEU B 144       6.594  16.711  61.286  1.00  0.86           C  
ATOM   2797  O   LEU B 144       5.776  16.467  62.168  1.00  0.86           O  
ATOM   2798  CB  LEU B 144       5.571  18.613  60.052  1.00  0.86           C  
ATOM   2799  CG  LEU B 144       5.543  20.094  59.667  1.00  0.86           C  
ATOM   2800  CD1 LEU B 144       4.335  20.389  58.764  1.00  0.86           C  
ATOM   2801  CD2 LEU B 144       5.469  20.926  60.957  1.00  0.86           C  
ATOM   2802  H01 LEU B 144       6.999  18.764  61.684  1.00  0.86           H  
ATOM   2803  H02 LEU B 144       4.738  18.473  60.741  1.00  0.86           H  
ATOM   2804  H03 LEU B 144       5.494  18.028  59.135  1.00  0.86           H  
ATOM   2805  H04 LEU B 144       6.444  20.353  59.111  1.00  0.86           H  
ATOM   2806  H05 LEU B 144       3.534  20.825  59.361  1.00  0.86           H  
ATOM   2807  H06 LEU B 144       4.628  21.090  57.982  1.00  0.86           H  
ATOM   2808  H07 LEU B 144       7.839  18.173  58.944  1.00  0.86           H  
ATOM   2809  H08 LEU B 144       3.986  19.462  58.309  1.00  0.86           H  
ATOM   2810  H09 LEU B 144       4.447  21.275  61.105  1.00  0.86           H  
ATOM   2811  H10 LEU B 144       5.769  20.310  61.805  1.00  0.86           H  
ATOM   2812  H11 LEU B 144       6.137  21.783  60.876  1.00  0.86           H  
ATOM   2813  N   LYS B 145       7.311  15.774  60.680  1.00  0.57           N  
ATOM   2814  CA  LYS B 145       7.199  14.375  61.046  1.00  0.57           C  
ATOM   2815  C   LYS B 145       8.507  13.722  60.642  1.00  0.57           C  
ATOM   2816  O   LYS B 145       9.259  14.263  59.826  1.00  0.57           O  
ATOM   2817  CB  LYS B 145       6.048  13.698  60.270  1.00  0.57           C  
ATOM   2818  CG  LYS B 145       6.183  13.851  58.772  1.00  0.57           C  
ATOM   2819  CD  LYS B 145       5.369  12.816  57.955  1.00  0.57           C  
ATOM   2820  CE  LYS B 145       3.872  12.921  58.187  1.00  0.57           C  
ATOM   2821  NZ  LYS B 145       3.112  12.056  57.212  1.00  0.57           N  
ATOM   2822  H01 LYS B 145       6.996  14.275  62.112  1.00  0.57           H  
ATOM   2823  H02 LYS B 145       5.120  14.186  60.568  1.00  0.57           H  
ATOM   2824  H03 LYS B 145       6.041  12.635  60.513  1.00  0.57           H  
ATOM   2825  H04 LYS B 145       7.233  13.685  58.532  1.00  0.57           H  
ATOM   2826  H05 LYS B 145       5.843  14.849  58.497  1.00  0.57           H  
ATOM   2827  H06 LYS B 145       5.681  11.824  58.283  1.00  0.57           H  
ATOM   2828  H07 LYS B 145       5.569  12.974  56.895  1.00  0.57           H  
ATOM   2829  H08 LYS B 145       3.570  13.958  58.040  1.00  0.57           H  
ATOM   2830  H09 LYS B 145       3.645  12.599  59.203  1.00  0.57           H  
ATOM   2831  H10 LYS B 145       2.266  12.531  56.930  1.00  0.57           H  
ATOM   2832  H11 LYS B 145       3.685  11.880  56.399  1.00  0.57           H  
ATOM   2833  H12 LYS B 145       7.951  16.041  59.946  1.00  0.57           H  
ATOM   2834  H13 LYS B 145       2.874  11.179  57.653  1.00  0.57           H  
ATOM   2835  N   GLU B 146       8.785  12.567  61.225  1.00  0.36           N  
ATOM   2836  CA  GLU B 146       9.985  11.820  60.879  1.00  0.36           C  
ATOM   2837  C   GLU B 146       9.756  11.421  59.424  1.00  0.36           C  
ATOM   2838  O   GLU B 146       8.732  10.819  59.117  1.00  0.36           O  
ATOM   2839  CB  GLU B 146      10.070  10.584  61.766  1.00  0.36           C  
ATOM   2840  CG  GLU B 146      11.216   9.670  61.454  1.00  0.36           C  
ATOM   2841  CD  GLU B 146      11.244   8.461  62.390  1.00  0.36           C  
ATOM   2842  OE1 GLU B 146      11.687   7.384  61.944  1.00  0.36           O  
ATOM   2843  OE2 GLU B 146      10.836   8.600  63.567  1.00  0.36           O  
ATOM   2844  H01 GLU B 146      10.909  12.382  61.013  1.00  0.36           H  
ATOM   2845  H02 GLU B 146       9.160  10.011  61.585  1.00  0.36           H  
ATOM   2846  H03 GLU B 146      10.169  10.913  62.800  1.00  0.36           H  
ATOM   2847  H04 GLU B 146      12.143  10.227  61.590  1.00  0.36           H  
ATOM   2848  H05 GLU B 146      11.120   9.320  60.426  1.00  0.36           H  
ATOM   2849  H14 GLU B 146       8.154  12.198  61.922  1.00  0.36           H  
ATOM   2850  N   THR B 147      10.671  11.766  58.522  1.00  0.36           N  
ATOM   2851  CA  THR B 147      10.456  11.410  57.123  1.00  0.36           C  
ATOM   2852  C   THR B 147      11.727  11.268  56.289  1.00  0.36           C  
ATOM   2853  O   THR B 147      12.775  11.836  56.618  1.00  0.36           O  
ATOM   2854  CB  THR B 147       9.483  12.419  56.432  1.00  0.36           C  
ATOM   2855  CG2 THR B 147      10.131  13.807  56.297  1.00  0.36           C  
ATOM   2856  OG1 THR B 147       9.126  11.932  55.132  1.00  0.36           O  
ATOM   2857  H01 THR B 147      10.010  10.416  57.160  1.00  0.36           H  
ATOM   2858  H02 THR B 147       8.591  12.512  57.052  1.00  0.36           H  
ATOM   2859  H03 THR B 147      11.098  13.710  55.803  1.00  0.36           H  
ATOM   2860  H04 THR B 147       9.484  14.454  55.705  1.00  0.36           H  
ATOM   2861  H05 THR B 147      10.272  14.241  57.287  1.00  0.36           H  
ATOM   2862  H06 THR B 147      11.502  12.267  58.801  1.00  0.36           H  
ATOM   2863  H07 THR B 147       8.882  11.006  55.193  1.00  0.36           H  
ATOM   2864  N   TRP B 148      11.604  10.481  55.218  1.00  0.50           N  
ATOM   2865  CA  TRP B 148      12.681  10.179  54.273  1.00  0.50           C  
ATOM   2866  C   TRP B 148      13.856   9.452  54.918  1.00  0.50           C  
ATOM   2867  O   TRP B 148      13.850   8.202  54.851  1.00  0.50           O  
ATOM   2868  CB  TRP B 148      13.166  11.459  53.580  1.00  0.50           C  
ATOM   2869  CG  TRP B 148      12.076  12.174  52.831  1.00  0.50           C  
ATOM   2870  CD1 TRP B 148      11.119  11.607  52.039  1.00  0.50           C  
ATOM   2871  CD2 TRP B 148      11.841  13.589  52.795  1.00  0.50           C  
ATOM   2872  CE2 TRP B 148      10.721  13.803  51.959  1.00  0.50           C  
ATOM   2873  CE3 TRP B 148      12.468  14.697  53.386  1.00  0.50           C  
ATOM   2874  NE1 TRP B 148      10.301  12.577  51.514  1.00  0.50           N  
ATOM   2875  CZ2 TRP B 148      10.211  15.083  51.699  1.00  0.50           C  
ATOM   2876  CZ3 TRP B 148      11.960  15.972  53.128  1.00  0.50           C  
ATOM   2877  CH2 TRP B 148      10.841  16.151  52.291  1.00  0.50           C  
ATOM   2878  H01 TRP B 148      12.259   9.501  53.531  1.00  0.50           H  
ATOM   2879  H02 TRP B 148      14.662   9.994  55.413  1.00  0.50           H  
ATOM   2880  H03 TRP B 148      13.923  11.167  52.852  1.00  0.50           H  
ATOM   2881  H04 TRP B 148      13.567  12.133  54.337  1.00  0.50           H  
ATOM   2882  H05 TRP B 148      11.019  10.538  51.851  1.00  0.50           H  
ATOM   2883  H06 TRP B 148      13.335  14.565  54.034  1.00  0.50           H  
ATOM   2884  H07 TRP B 148       9.517  12.413  50.899  1.00  0.50           H  
ATOM   2885  H08 TRP B 148      10.701  10.063  55.047  1.00  0.50           H  
ATOM   2886  H09 TRP B 148       9.346  15.226  51.051  1.00  0.50           H  
ATOM   2887  H10 TRP B 148      12.436  16.842  53.581  1.00  0.50           H  
ATOM   2888  H11 TRP B 148      10.467  17.159  52.109  1.00  0.50           H  
ATOM   2889  N   GLY B 150       5.268  17.022  56.179  1.00  0.68           N  
ATOM   2890  CA  GLY B 150       6.231  17.764  55.302  1.00  0.68           C  
ATOM   2891  C   GLY B 150       6.971  18.895  56.007  1.00  0.68           C  
ATOM   2892  O   GLY B 150       7.554  18.703  57.077  1.00  0.68           O  
ATOM   2893  H01 GLY B 150       5.106  17.551  57.024  1.00  0.68           H  
ATOM   2894  H02 GLY B 150       5.643  18.222  54.507  1.00  0.68           H  
ATOM   2895  H03 GLY B 150       6.968  17.055  54.925  1.00  0.68           H  
ATOM   2896  H12 GLY B 150       5.654  16.119  56.415  1.00  0.68           H  
ATOM   2897  N   GLN B 151       6.934  20.079  55.399  1.00  0.25           N  
ATOM   2898  CA  GLN B 151       7.606  21.270  55.919  1.00  0.25           C  
ATOM   2899  C   GLN B 151       6.537  22.289  56.305  1.00  0.25           C  
ATOM   2900  O   GLN B 151       5.491  22.361  55.655  1.00  0.25           O  
ATOM   2901  CB  GLN B 151       8.500  21.858  54.835  1.00  0.25           C  
ATOM   2902  CG  GLN B 151       9.825  22.386  55.336  1.00  0.25           C  
ATOM   2903  CD  GLN B 151      10.765  21.247  55.803  1.00  0.25           C  
ATOM   2904  NE2 GLN B 151      11.887  21.515  56.464  1.00  0.25           N  
ATOM   2905  OE1 GLN B 151      10.382  20.112  55.499  1.00  0.25           O  
ATOM   2906  H01 GLN B 151       8.216  21.015  56.786  1.00  0.25           H  
ATOM   2907  H02 GLN B 151       7.963  22.710  54.418  1.00  0.25           H  
ATOM   2908  H03 GLN B 151       8.699  21.080  54.098  1.00  0.25           H  
ATOM   2909  H04 GLN B 151       6.416  20.159  54.536  1.00  0.25           H  
ATOM   2910  H05 GLN B 151       9.628  23.031  56.192  1.00  0.25           H  
ATOM   2911  H06 GLN B 151      10.312  22.937  54.531  1.00  0.25           H  
ATOM   2912  H07 GLN B 151      12.492  20.762  56.758  1.00  0.25           H  
ATOM   2913  H08 GLN B 151      12.134  22.472  56.672  1.00  0.25           H  
ATOM   2914  N   PRO B 152       6.776  23.094  57.362  1.00  0.50           N  
ATOM   2915  CA  PRO B 152       5.756  24.075  57.754  1.00  0.50           C  
ATOM   2916  C   PRO B 152       5.776  25.356  56.932  1.00  0.50           C  
ATOM   2917  O   PRO B 152       6.793  25.707  56.339  1.00  0.50           O  
ATOM   2918  CB  PRO B 152       6.090  24.349  59.216  1.00  0.50           C  
ATOM   2919  CG  PRO B 152       7.572  24.313  59.195  1.00  0.50           C  
ATOM   2920  CD  PRO B 152       7.881  23.082  58.342  1.00  0.50           C  
ATOM   2921  H01 PRO B 152       5.639  23.643  59.913  1.00  0.50           H  
ATOM   2922  H02 PRO B 152       5.719  25.324  59.534  1.00  0.50           H  
ATOM   2923  H03 PRO B 152       8.012  24.263  60.191  1.00  0.50           H  
ATOM   2924  H04 PRO B 152       7.979  25.216  58.741  1.00  0.50           H  
ATOM   2925  H05 PRO B 152       8.870  23.105  57.885  1.00  0.50           H  
ATOM   2926  H06 PRO B 152       7.868  22.172  58.942  1.00  0.50           H  
ATOM   2927  H09 PRO B 152       4.749  23.691  57.589  1.00  0.50           H  
ATOM   2928  N   SER B 153       4.652  26.060  56.919  1.00  0.93           N  
ATOM   2929  CA  SER B 153       4.580  27.319  56.184  1.00  0.93           C  
ATOM   2930  C   SER B 153       4.904  28.478  57.124  1.00  0.93           C  
ATOM   2931  O   SER B 153       5.198  29.590  56.687  1.00  0.93           O  
ATOM   2932  CB  SER B 153       3.177  27.508  55.592  1.00  0.93           C  
ATOM   2933  OG  SER B 153       2.182  27.346  56.587  1.00  0.93           O  
ATOM   2934  H01 SER B 153       5.305  27.297  55.370  1.00  0.93           H  
ATOM   2935  H02 SER B 153       3.021  26.756  54.819  1.00  0.93           H  
ATOM   2936  H03 SER B 153       3.100  28.509  55.169  1.00  0.93           H  
ATOM   2937  H04 SER B 153       2.019  28.188  57.018  1.00  0.93           H  
ATOM   2938  H07 SER B 153       3.842  25.723  57.420  1.00  0.93           H  
ATOM   2939  N   VAL B 154       4.846  28.196  58.420  1.00  0.86           N  
ATOM   2940  CA  VAL B 154       5.114  29.182  59.457  1.00  0.86           C  
ATOM   2941  C   VAL B 154       6.059  28.558  60.501  1.00  0.86           C  
ATOM   2942  O   VAL B 154       6.020  27.349  60.738  1.00  0.86           O  
ATOM   2943  CB  VAL B 154       3.767  29.589  60.110  1.00  0.86           C  
ATOM   2944  CG1 VAL B 154       3.985  30.397  61.347  1.00  0.86           C  
ATOM   2945  CG2 VAL B 154       2.926  30.398  59.081  1.00  0.86           C  
ATOM   2946  H01 VAL B 154       5.589  30.069  59.039  1.00  0.86           H  
ATOM   2947  H02 VAL B 154       3.231  28.685  60.398  1.00  0.86           H  
ATOM   2948  H03 VAL B 154       4.737  31.162  61.153  1.00  0.86           H  
ATOM   2949  H04 VAL B 154       3.050  30.874  61.640  1.00  0.86           H  
ATOM   2950  H05 VAL B 154       4.605  27.256  58.699  1.00  0.86           H  
ATOM   2951  H06 VAL B 154       4.329  29.746  62.151  1.00  0.86           H  
ATOM   2952  H07 VAL B 154       2.022  30.770  59.564  1.00  0.86           H  
ATOM   2953  H08 VAL B 154       3.513  31.239  58.712  1.00  0.86           H  
ATOM   2954  H09 VAL B 154       2.652  29.752  58.247  1.00  0.86           H  
ATOM   2955  N   LEU B 155       6.907  29.376  61.111  1.00  0.61           N  
ATOM   2956  CA  LEU B 155       7.844  28.896  62.149  1.00  0.61           C  
ATOM   2957  C   LEU B 155       7.081  28.075  63.202  1.00  0.61           C  
ATOM   2958  O   LEU B 155       6.040  28.512  63.686  1.00  0.61           O  
ATOM   2959  CB  LEU B 155       8.477  30.095  62.856  1.00  0.61           C  
ATOM   2960  CG  LEU B 155       9.483  29.800  63.985  1.00  0.61           C  
ATOM   2961  CD1 LEU B 155      10.745  29.151  63.362  1.00  0.61           C  
ATOM   2962  CD2 LEU B 155       9.850  31.114  64.703  1.00  0.61           C  
ATOM   2963  H01 LEU B 155       8.609  28.282  61.674  1.00  0.61           H  
ATOM   2964  H02 LEU B 155       7.646  30.600  63.348  1.00  0.61           H  
ATOM   2965  H03 LEU B 155       8.996  30.685  62.100  1.00  0.61           H  
ATOM   2966  H04 LEU B 155       9.047  29.118  64.715  1.00  0.61           H  
ATOM   2967  H05 LEU B 155      11.577  29.230  64.062  1.00  0.61           H  
ATOM   2968  H06 LEU B 155      10.547  28.100  63.150  1.00  0.61           H  
ATOM   2969  H07 LEU B 155      11.000  29.667  62.436  1.00  0.61           H  
ATOM   2970  H08 LEU B 155      10.742  31.541  64.245  1.00  0.61           H  
ATOM   2971  H09 LEU B 155       9.024  31.820  64.615  1.00  0.61           H  
ATOM   2972  H10 LEU B 155       6.913  30.354  60.859  1.00  0.61           H  
ATOM   2973  H11 LEU B 155      10.044  30.911  65.756  1.00  0.61           H  
ATOM   2974  N   GLN B 156       7.620  26.922  63.591  1.00  0.50           N  
ATOM   2975  CA  GLN B 156       6.970  26.092  64.587  1.00  0.50           C  
ATOM   2976  C   GLN B 156       7.651  26.230  65.948  1.00  0.50           C  
ATOM   2977  O   GLN B 156       8.853  26.549  66.036  1.00  0.50           O  
ATOM   2978  CB  GLN B 156       6.999  24.627  64.163  1.00  0.50           C  
ATOM   2979  CG  GLN B 156       6.207  24.323  62.890  1.00  0.50           C  
ATOM   2980  CD  GLN B 156       4.683  24.613  63.036  1.00  0.50           C  
ATOM   2981  NE2 GLN B 156       4.136  25.657  62.436  1.00  0.50           N  
ATOM   2982  OE1 GLN B 156       4.066  23.805  63.740  1.00  0.50           O  
ATOM   2983  H01 GLN B 156       5.937  26.429  64.671  1.00  0.50           H  
ATOM   2984  H02 GLN B 156       6.527  24.061  64.966  1.00  0.50           H  
ATOM   2985  H03 GLN B 156       8.037  24.340  63.996  1.00  0.50           H  
ATOM   2986  H04 GLN B 156       6.317  23.258  62.685  1.00  0.50           H  
ATOM   2987  H05 GLN B 156       6.602  24.936  62.080  1.00  0.50           H  
ATOM   2988  H06 GLN B 156       3.147  25.837  62.537  1.00  0.50           H  
ATOM   2989  H07 GLN B 156       4.707  26.274  61.876  1.00  0.50           H  
ATOM   2990  H12 GLN B 156       8.495  26.620  63.186  1.00  0.50           H  
ATOM   2991  N   VAL B 157       6.873  25.981  67.000  1.00  0.61           N  
ATOM   2992  CA  VAL B 157       7.358  26.080  68.371  1.00  0.61           C  
ATOM   2993  C   VAL B 157       6.824  24.939  69.226  1.00  0.61           C  
ATOM   2994  O   VAL B 157       5.668  24.519  69.095  1.00  0.61           O  
ATOM   2995  CB  VAL B 157       6.920  27.429  69.019  1.00  0.61           C  
ATOM   2996  CG1 VAL B 157       5.392  27.537  69.038  1.00  0.61           C  
ATOM   2997  CG2 VAL B 157       7.459  27.527  70.445  1.00  0.61           C  
ATOM   2998  H01 VAL B 157       8.446  26.026  68.330  1.00  0.61           H  
ATOM   2999  H02 VAL B 157       7.327  28.247  68.425  1.00  0.61           H  
ATOM   3000  H03 VAL B 157       4.957  26.538  69.020  1.00  0.61           H  
ATOM   3001  H04 VAL B 157       5.075  28.054  69.944  1.00  0.61           H  
ATOM   3002  H05 VAL B 157       5.056  28.094  68.164  1.00  0.61           H  
ATOM   3003  H06 VAL B 157       8.339  28.170  70.457  1.00  0.61           H  
ATOM   3004  H07 VAL B 157       6.693  27.948  71.096  1.00  0.61           H  
ATOM   3005  H08 VAL B 157       5.912  25.714  66.842  1.00  0.61           H  
ATOM   3006  H09 VAL B 157       7.732  26.533  70.800  1.00  0.61           H  
ATOM   3007  N   VAL B 158       7.674  24.414  70.095  1.00  0.25           N  
ATOM   3008  CA  VAL B 158       7.234  23.362  70.990  1.00  0.25           C  
ATOM   3009  C   VAL B 158       7.997  23.514  72.313  1.00  0.25           C  
ATOM   3010  O   VAL B 158       9.195  23.847  72.309  1.00  0.25           O  
ATOM   3011  CB  VAL B 158       7.456  21.951  70.368  1.00  0.25           C  
ATOM   3012  CG1 VAL B 158       8.947  21.623  70.264  1.00  0.25           C  
ATOM   3013  CG2 VAL B 158       6.718  20.904  71.214  1.00  0.25           C  
ATOM   3014  H01 VAL B 158       6.162  23.454  71.166  1.00  0.25           H  
ATOM   3015  H02 VAL B 158       7.053  21.940  69.355  1.00  0.25           H  
ATOM   3016  H03 VAL B 158       9.507  22.259  70.950  1.00  0.25           H  
ATOM   3017  H04 VAL B 158       9.109  20.577  70.525  1.00  0.25           H  
ATOM   3018  H05 VAL B 158       9.288  21.801  69.244  1.00  0.25           H  
ATOM   3019  H06 VAL B 158       5.733  20.720  70.786  1.00  0.25           H  
ATOM   3020  H07 VAL B 158       7.289  19.975  71.223  1.00  0.25           H  
ATOM   3021  H08 VAL B 158       6.607  21.273  72.234  1.00  0.25           H  
ATOM   3022  H10 VAL B 158       8.627  24.746  70.134  1.00  0.25           H  
ATOM   3023  N   ASN B 159       7.294  23.339  73.434  1.00  0.29           N  
ATOM   3024  CA  ASN B 159       7.931  23.431  74.753  1.00  0.29           C  
ATOM   3025  C   ASN B 159       8.185  21.997  75.202  1.00  0.29           C  
ATOM   3026  O   ASN B 159       7.275  21.150  75.149  1.00  0.29           O  
ATOM   3027  CB  ASN B 159       7.021  24.095  75.791  1.00  0.29           C  
ATOM   3028  CG  ASN B 159       6.594  25.512  75.401  1.00  0.29           C  
ATOM   3029  ND2 ASN B 159       5.422  25.997  75.803  1.00  0.29           N  
ATOM   3030  OD1 ASN B 159       7.425  26.140  74.749  1.00  0.29           O  
ATOM   3031  H01 ASN B 159       8.838  24.031  74.676  1.00  0.29           H  
ATOM   3032  H02 ASN B 159       7.590  24.172  76.718  1.00  0.29           H  
ATOM   3033  H03 ASN B 159       6.127  23.483  75.910  1.00  0.29           H  
ATOM   3034  H04 ASN B 159       5.154  26.939  75.557  1.00  0.29           H  
ATOM   3035  H05 ASN B 159       4.800  25.423  76.354  1.00  0.29           H  
ATOM   3036  H09 ASN B 159       6.306  23.140  73.373  1.00  0.29           H  
ATOM   3037  N   LEU B 160       9.399  21.723  75.660  1.00  0.21           N  
ATOM   3038  CA  LEU B 160       9.776  20.369  76.065  1.00  0.21           C  
ATOM   3039  C   LEU B 160      10.570  20.360  77.374  1.00  0.21           C  
ATOM   3040  O   LEU B 160      11.359  21.273  77.630  1.00  0.21           O  
ATOM   3041  CB  LEU B 160      10.643  19.731  74.974  1.00  0.21           C  
ATOM   3042  CG  LEU B 160      10.075  19.654  73.542  1.00  0.21           C  
ATOM   3043  CD1 LEU B 160      11.172  19.265  72.564  1.00  0.21           C  
ATOM   3044  CD2 LEU B 160       8.908  18.662  73.510  1.00  0.21           C  
ATOM   3045  H01 LEU B 160       8.854  19.807  76.214  1.00  0.21           H  
ATOM   3046  H02 LEU B 160      10.740  18.690  75.282  1.00  0.21           H  
ATOM   3047  H03 LEU B 160      11.571  20.301  74.924  1.00  0.21           H  
ATOM   3048  H04 LEU B 160       9.699  20.631  73.239  1.00  0.21           H  
ATOM   3049  H05 LEU B 160      12.080  19.021  73.116  1.00  0.21           H  
ATOM   3050  H06 LEU B 160      10.079  22.466  75.731  1.00  0.21           H  
ATOM   3051  H07 LEU B 160      10.854  18.397  71.987  1.00  0.21           H  
ATOM   3052  H08 LEU B 160      11.370  20.098  71.890  1.00  0.21           H  
ATOM   3053  H09 LEU B 160       8.056  19.121  73.009  1.00  0.21           H  
ATOM   3054  H10 LEU B 160       9.208  17.765  72.969  1.00  0.21           H  
ATOM   3055  H11 LEU B 160       8.629  18.396  74.529  1.00  0.21           H  
ATOM   3056  N   PRO B 161      10.385  19.315  78.209  1.00  0.29           N  
ATOM   3057  CA  PRO B 161      11.110  19.221  79.480  1.00  0.29           C  
ATOM   3058  C   PRO B 161      12.482  18.577  79.325  1.00  0.29           C  
ATOM   3059  O   PRO B 161      12.662  17.644  78.540  1.00  0.29           O  
ATOM   3060  CB  PRO B 161      10.191  18.365  80.358  1.00  0.29           C  
ATOM   3061  CG  PRO B 161       9.592  17.396  79.347  1.00  0.29           C  
ATOM   3062  CD  PRO B 161       9.292  18.321  78.144  1.00  0.29           C  
ATOM   3063  H01 PRO B 161       9.446  18.943  80.905  1.00  0.29           H  
ATOM   3064  H02 PRO B 161      10.756  17.837  81.126  1.00  0.29           H  
ATOM   3065  H03 PRO B 161       8.716  16.864  79.718  1.00  0.29           H  
ATOM   3066  H04 PRO B 161      10.303  16.615  79.078  1.00  0.29           H  
ATOM   3067  H05 PRO B 161       9.251  17.790  77.193  1.00  0.29           H  
ATOM   3068  H06 PRO B 161       8.319  18.800  78.250  1.00  0.29           H  
ATOM   3069  H12 PRO B 161      11.317  20.204  79.904  1.00  0.29           H  
ATOM   3070  N   ILE B 162      13.447  19.108  80.072  1.00  0.39           N  
ATOM   3071  CA  ILE B 162      14.795  18.581  80.083  1.00  0.39           C  
ATOM   3072  C   ILE B 162      14.696  17.219  80.782  1.00  0.39           C  
ATOM   3073  O   ILE B 162      13.973  17.073  81.774  1.00  0.39           O  
ATOM   3074  CB  ILE B 162      15.720  19.526  80.871  1.00  0.39           C  
ATOM   3075  CG1 ILE B 162      15.854  20.859  80.103  1.00  0.39           C  
ATOM   3076  CG2 ILE B 162      17.106  18.887  81.033  1.00  0.39           C  
ATOM   3077  CD1 ILE B 162      16.474  21.982  80.949  1.00  0.39           C  
ATOM   3078  H01 ILE B 162      15.208  18.487  79.079  1.00  0.39           H  
ATOM   3079  H02 ILE B 162      15.295  19.708  81.858  1.00  0.39           H  
ATOM   3080  H03 ILE B 162      14.849  21.177  79.827  1.00  0.39           H  
ATOM   3081  H04 ILE B 162      16.483  20.695  79.228  1.00  0.39           H  
ATOM   3082  H05 ILE B 162      17.810  19.635  81.399  1.00  0.39           H  
ATOM   3083  H06 ILE B 162      17.047  18.065  81.746  1.00  0.39           H  
ATOM   3084  H07 ILE B 162      13.231  19.907  80.651  1.00  0.39           H  
ATOM   3085  H08 ILE B 162      17.447  18.509  80.069  1.00  0.39           H  
ATOM   3086  H09 ILE B 162      17.392  22.328  80.475  1.00  0.39           H  
ATOM   3087  H10 ILE B 162      15.770  22.811  81.026  1.00  0.39           H  
ATOM   3088  H11 ILE B 162      16.701  21.604  81.946  1.00  0.39           H  
ATOM   3089  N   VAL B 163      15.413  16.234  80.263  1.00  0.32           N  
ATOM   3090  CA  VAL B 163      15.355  14.885  80.826  1.00  0.32           C  
ATOM   3091  C   VAL B 163      16.595  14.527  81.639  1.00  0.32           C  
ATOM   3092  O   VAL B 163      17.695  14.967  81.333  1.00  0.32           O  
ATOM   3093  CB  VAL B 163      15.141  13.866  79.674  1.00  0.32           C  
ATOM   3094  CG1 VAL B 163      15.270  12.412  80.184  1.00  0.32           C  
ATOM   3095  CG2 VAL B 163      13.764  14.098  79.065  1.00  0.32           C  
ATOM   3096  H01 VAL B 163      14.517  14.848  81.522  1.00  0.32           H  
ATOM   3097  H02 VAL B 163      15.911  14.015  78.917  1.00  0.32           H  
ATOM   3098  H03 VAL B 163      16.077  12.354  80.915  1.00  0.32           H  
ATOM   3099  H04 VAL B 163      14.334  12.106  80.652  1.00  0.32           H  
ATOM   3100  H05 VAL B 163      15.492  11.751  79.346  1.00  0.32           H  
ATOM   3101  H06 VAL B 163      13.086  14.470  79.833  1.00  0.32           H  
ATOM   3102  H07 VAL B 163      13.840  14.831  78.262  1.00  0.32           H  
ATOM   3103  H08 VAL B 163      13.380  13.159  78.665  1.00  0.32           H  
ATOM   3104  H12 VAL B 163      16.008  16.417  79.468  1.00  0.32           H  
ATOM   3105  N   GLU B 164      16.402  13.746  82.699  1.00  0.86           N  
ATOM   3106  CA  GLU B 164      17.519  13.323  83.546  1.00  0.86           C  
ATOM   3107  C   GLU B 164      18.603  12.649  82.708  1.00  0.86           C  
ATOM   3108  O   GLU B 164      18.308  11.817  81.845  1.00  0.86           O  
ATOM   3109  CB  GLU B 164      17.018  12.355  84.629  1.00  0.86           C  
ATOM   3110  CG  GLU B 164      15.864  12.911  85.455  1.00  0.86           C  
ATOM   3111  CD  GLU B 164      14.473  12.464  84.926  1.00  0.86           C  
ATOM   3112  OE1 GLU B 164      14.139  12.742  83.759  1.00  0.86           O  
ATOM   3113  OE2 GLU B 164      13.729  11.822  85.694  1.00  0.86           O  
ATOM   3114  H01 GLU B 164      17.946  14.205  84.022  1.00  0.86           H  
ATOM   3115  H02 GLU B 164      17.848  12.183  85.314  1.00  0.86           H  
ATOM   3116  H03 GLU B 164      16.686  11.437  84.145  1.00  0.86           H  
ATOM   3117  H04 GLU B 164      15.906  13.998  85.387  1.00  0.86           H  
ATOM   3118  H05 GLU B 164      15.973  12.566  86.483  1.00  0.86           H  
ATOM   3119  H09 GLU B 164      15.466  13.439  82.924  1.00  0.86           H  
ATOM   3120  N   ARG B 165      19.862  12.971  82.979  1.00  0.71           N  
ATOM   3121  CA  ARG B 165      20.949  12.415  82.192  1.00  0.71           C  
ATOM   3122  C   ARG B 165      20.995  10.886  82.062  1.00  0.71           C  
ATOM   3123  O   ARG B 165      21.235  10.371  80.969  1.00  0.71           O  
ATOM   3124  CB  ARG B 165      22.294  12.949  82.703  1.00  0.71           C  
ATOM   3125  CG  ARG B 165      23.484  12.676  81.754  1.00  0.71           C  
ATOM   3126  CD  ARG B 165      24.691  13.555  82.082  1.00  0.71           C  
ATOM   3127  NE  ARG B 165      24.407  14.954  81.769  1.00  0.71           N  
ATOM   3128  CZ  ARG B 165      24.603  15.520  80.582  1.00  0.71           C  
ATOM   3129  NH1 ARG B 165      25.110  14.821  79.569  1.00  0.71           N  
ATOM   3130  NH2 ARG B 165      24.249  16.779  80.399  1.00  0.71           N  
ATOM   3131  H01 ARG B 165      20.746  12.756  81.177  1.00  0.71           H  
ATOM   3132  H02 ARG B 165      22.507  12.423  83.633  1.00  0.71           H  
ATOM   3133  H03 ARG B 165      22.205  14.027  82.840  1.00  0.71           H  
ATOM   3134  H04 ARG B 165      23.165  12.908  80.738  1.00  0.71           H  
ATOM   3135  H05 ARG B 165      23.775  11.629  81.845  1.00  0.71           H  
ATOM   3136  H06 ARG B 165      20.065  13.607  83.737  1.00  0.71           H  
ATOM   3137  H07 ARG B 165      25.539  13.226  81.482  1.00  0.71           H  
ATOM   3138  H08 ARG B 165      24.924  13.464  83.143  1.00  0.71           H  
ATOM   3139  H09 ARG B 165      24.035  15.533  82.508  1.00  0.71           H  
ATOM   3140  H10 ARG B 165      25.238  15.258  78.668  1.00  0.71           H  
ATOM   3141  H11 ARG B 165      25.366  13.853  79.702  1.00  0.71           H  
ATOM   3142  H12 ARG B 165      23.849  17.307  81.161  1.00  0.71           H  
ATOM   3143  H13 ARG B 165      24.378  17.214  79.497  1.00  0.71           H  
ATOM   3144  N   PRO B 166      20.763  10.140  83.167  1.00  1.00           N  
ATOM   3145  CA  PRO B 166      20.803   8.669  83.057  1.00  1.00           C  
ATOM   3146  C   PRO B 166      19.766   8.164  82.050  1.00  1.00           C  
ATOM   3147  O   PRO B 166      20.005   7.193  81.328  1.00  1.00           O  
ATOM   3148  CB  PRO B 166      20.495   8.198  84.482  1.00  1.00           C  
ATOM   3149  CG  PRO B 166      20.996   9.345  85.344  1.00  1.00           C  
ATOM   3150  CD  PRO B 166      20.525  10.562  84.559  1.00  1.00           C  
ATOM   3151  H01 PRO B 166      20.963   7.244  84.727  1.00  1.00           H  
ATOM   3152  H02 PRO B 166      19.425   8.043  84.620  1.00  1.00           H  
ATOM   3153  H03 PRO B 166      22.072   9.325  85.519  1.00  1.00           H  
ATOM   3154  H04 PRO B 166      20.551   9.318  86.338  1.00  1.00           H  
ATOM   3155  H05 PRO B 166      19.492  10.843  84.762  1.00  1.00           H  
ATOM   3156  H06 PRO B 166      21.109  11.447  84.811  1.00  1.00           H  
ATOM   3157  H14 PRO B 166      21.757   8.290  82.691  1.00  1.00           H  
ATOM   3158  N   VAL B 167      18.608   8.820  82.014  1.00  0.75           N  
ATOM   3159  CA  VAL B 167      17.541   8.452  81.088  1.00  0.75           C  
ATOM   3160  C   VAL B 167      17.958   8.777  79.656  1.00  0.75           C  
ATOM   3161  O   VAL B 167      17.687   8.015  78.718  1.00  0.75           O  
ATOM   3162  CB  VAL B 167      16.226   9.195  81.441  1.00  0.75           C  
ATOM   3163  CG1 VAL B 167      15.161   8.904  80.393  1.00  0.75           C  
ATOM   3164  CG2 VAL B 167      15.745   8.765  82.818  1.00  0.75           C  
ATOM   3165  H01 VAL B 167      17.364   7.380  81.175  1.00  0.75           H  
ATOM   3166  H02 VAL B 167      16.415  10.268  81.453  1.00  0.75           H  
ATOM   3167  H03 VAL B 167      14.308   9.565  80.549  1.00  0.75           H  
ATOM   3168  H04 VAL B 167      15.573   9.073  79.398  1.00  0.75           H  
ATOM   3169  H05 VAL B 167      14.837   7.867  80.481  1.00  0.75           H  
ATOM   3170  H06 VAL B 167      14.720   8.400  82.747  1.00  0.75           H  
ATOM   3171  H07 VAL B 167      18.464   9.595  82.646  1.00  0.75           H  
ATOM   3172  H08 VAL B 167      16.388   7.970  83.196  1.00  0.75           H  
ATOM   3173  H09 VAL B 167      15.781   9.616  83.498  1.00  0.75           H  
ATOM   3174  N   CYS B 168      18.616   9.917  79.471  1.00  0.71           N  
ATOM   3175  CA  CYS B 168      19.104  10.278  78.142  1.00  0.71           C  
ATOM   3176  C   CYS B 168      20.085   9.188  77.717  1.00  0.71           C  
ATOM   3177  O   CYS B 168      20.003   8.635  76.612  1.00  0.71           O  
ATOM   3178  CB  CYS B 168      19.864  11.612  78.173  1.00  0.71           C  
ATOM   3179  SG  CYS B 168      18.867  13.077  78.582  1.00  0.71           S  
ATOM   3180  H01 CYS B 168      18.261  10.375  77.458  1.00  0.71           H  
ATOM   3181  H02 CYS B 168      20.225  11.772  77.157  1.00  0.71           H  
ATOM   3182  H03 CYS B 168      20.658  11.529  78.915  1.00  0.71           H  
ATOM   3183  H10 CYS B 168      18.779  10.536  80.252  1.00  0.71           H  
ATOM   3184  N   LYS B 169      21.015   8.871  78.611  1.00  0.71           N  
ATOM   3185  CA  LYS B 169      22.033   7.861  78.305  1.00  0.71           C  
ATOM   3186  C   LYS B 169      21.468   6.491  77.929  1.00  0.71           C  
ATOM   3187  O   LYS B 169      21.906   5.889  76.942  1.00  0.71           O  
ATOM   3188  CB  LYS B 169      22.986   7.699  79.490  1.00  0.71           C  
ATOM   3189  CG  LYS B 169      24.213   6.880  79.166  1.00  0.71           C  
ATOM   3190  CD  LYS B 169      25.148   6.765  80.368  1.00  0.71           C  
ATOM   3191  CE  LYS B 169      26.478   6.153  79.947  1.00  0.71           C  
ATOM   3192  NZ  LYS B 169      27.375   5.879  81.110  1.00  0.71           N  
ATOM   3193  H01 LYS B 169      22.558   8.234  77.426  1.00  0.71           H  
ATOM   3194  H02 LYS B 169      22.441   7.167  80.270  1.00  0.71           H  
ATOM   3195  H03 LYS B 169      23.306   8.689  79.814  1.00  0.71           H  
ATOM   3196  H04 LYS B 169      21.021   9.330  79.511  1.00  0.71           H  
ATOM   3197  H05 LYS B 169      24.753   7.380  78.362  1.00  0.71           H  
ATOM   3198  H06 LYS B 169      23.902   5.880  78.863  1.00  0.71           H  
ATOM   3199  H07 LYS B 169      24.684   6.123  81.117  1.00  0.71           H  
ATOM   3200  H08 LYS B 169      25.324   7.757  80.784  1.00  0.71           H  
ATOM   3201  H09 LYS B 169      26.983   6.871  79.301  1.00  0.71           H  
ATOM   3202  H10 LYS B 169      26.283   5.215  79.426  1.00  0.71           H  
ATOM   3203  H11 LYS B 169      28.196   6.464  81.047  1.00  0.71           H  
ATOM   3204  H12 LYS B 169      26.884   6.080  81.969  1.00  0.71           H  
ATOM   3205  H13 LYS B 169      27.653   4.908  81.100  1.00  0.71           H  
ATOM   3206  N   ASP B 170      20.500   6.005  78.704  1.00  0.96           N  
ATOM   3207  CA  ASP B 170      19.907   4.692  78.449  1.00  0.96           C  
ATOM   3208  C   ASP B 170      18.921   4.639  77.290  1.00  0.96           C  
ATOM   3209  O   ASP B 170      18.503   3.551  76.864  1.00  0.96           O  
ATOM   3210  CB  ASP B 170      19.211   4.165  79.708  1.00  0.96           C  
ATOM   3211  CG  ASP B 170      20.203   3.914  80.872  1.00  0.96           C  
ATOM   3212  OD1 ASP B 170      21.424   3.818  80.598  1.00  0.96           O  
ATOM   3213  OD2 ASP B 170      19.743   3.815  82.030  1.00  0.96           O  
ATOM   3214  H01 ASP B 170      20.751   4.064  78.164  1.00  0.96           H  
ATOM   3215  H02 ASP B 170      18.748   3.211  79.456  1.00  0.96           H  
ATOM   3216  H03 ASP B 170      18.470   4.896  80.031  1.00  0.96           H  
ATOM   3217  H14 ASP B 170      20.168   6.554  79.484  1.00  0.96           H  
ATOM   3218  N   SER B 171      18.551   5.803  76.761  1.00  0.86           N  
ATOM   3219  CA  SER B 171      17.595   5.839  75.664  1.00  0.86           C  
ATOM   3220  C   SER B 171      18.263   5.624  74.313  1.00  0.86           C  
ATOM   3221  O   SER B 171      17.582   5.502  73.292  1.00  0.86           O  
ATOM   3222  CB  SER B 171      16.870   7.186  75.647  1.00  0.86           C  
ATOM   3223  OG  SER B 171      17.716   8.206  75.126  1.00  0.86           O  
ATOM   3224  H01 SER B 171      16.888   5.026  75.829  1.00  0.86           H  
ATOM   3225  H02 SER B 171      16.593   7.448  76.668  1.00  0.86           H  
ATOM   3226  H03 SER B 171      15.979   7.106  75.024  1.00  0.86           H  
ATOM   3227  H04 SER B 171      18.935   6.665  77.122  1.00  0.86           H  
ATOM   3228  H05 SER B 171      17.870   8.871  75.801  1.00  0.86           H  
ATOM   3229  N   THR B 172      19.590   5.571  74.299  1.00  0.71           N  
ATOM   3230  CA  THR B 172      20.313   5.431  73.041  1.00  0.71           C  
ATOM   3231  C   THR B 172      21.656   4.698  73.166  1.00  0.71           C  
ATOM   3232  O   THR B 172      22.265   4.685  74.237  1.00  0.71           O  
ATOM   3233  CB  THR B 172      20.589   6.820  72.449  1.00  0.71           C  
ATOM   3234  CG2 THR B 172      21.435   7.644  73.434  1.00  0.71           C  
ATOM   3235  OG1 THR B 172      21.297   6.692  71.209  1.00  0.71           O  
ATOM   3236  H01 THR B 172      19.671   4.829  72.398  1.00  0.71           H  
ATOM   3237  H02 THR B 172      19.639   7.324  72.272  1.00  0.71           H  
ATOM   3238  H03 THR B 172      22.338   7.992  72.933  1.00  0.71           H  
ATOM   3239  H04 THR B 172      20.858   8.502  73.780  1.00  0.71           H  
ATOM   3240  H05 THR B 172      21.709   7.023  74.286  1.00  0.71           H  
ATOM   3241  H06 THR B 172      20.103   5.628  75.167  1.00  0.71           H  
ATOM   3242  H07 THR B 172      21.365   7.552  70.789  1.00  0.71           H  
ATOM   3243  N   ARG B 173      22.125   4.110  72.066  1.00  0.86           N  
ATOM   3244  CA  ARG B 173      23.407   3.401  72.081  1.00  0.86           C  
ATOM   3245  C   ARG B 173      24.522   4.338  71.643  1.00  0.86           C  
ATOM   3246  O   ARG B 173      25.699   3.984  71.683  1.00  0.86           O  
ATOM   3247  CB  ARG B 173      23.345   2.157  71.178  1.00  0.86           C  
ATOM   3248  CG  ARG B 173      22.224   1.189  71.579  1.00  0.86           C  
ATOM   3249  CD  ARG B 173      22.076  -0.021  70.648  1.00  0.86           C  
ATOM   3250  NE  ARG B 173      23.025  -1.090  70.956  1.00  0.86           N  
ATOM   3251  CZ  ARG B 173      24.305  -1.097  70.587  1.00  0.86           C  
ATOM   3252  NH1 ARG B 173      24.808  -0.088  69.885  1.00  0.86           N  
ATOM   3253  NH2 ARG B 173      25.086  -2.118  70.924  1.00  0.86           N  
ATOM   3254  H01 ARG B 173      23.616   3.066  73.097  1.00  0.86           H  
ATOM   3255  H02 ARG B 173      24.291   1.626  71.284  1.00  0.86           H  
ATOM   3256  H03 ARG B 173      23.177   2.479  70.150  1.00  0.86           H  
ATOM   3257  H04 ARG B 173      21.290   1.748  71.517  1.00  0.86           H  
ATOM   3258  H05 ARG B 173      22.430   0.824  72.585  1.00  0.86           H  
ATOM   3259  H06 ARG B 173      22.281   0.318  69.633  1.00  0.86           H  
ATOM   3260  H07 ARG B 173      21.064  -0.414  70.744  1.00  0.86           H  
ATOM   3261  H08 ARG B 173      21.590   4.154  71.211  1.00  0.86           H  
ATOM   3262  H09 ARG B 173      22.686  -1.880  71.487  1.00  0.86           H  
ATOM   3263  H10 ARG B 173      25.780  -0.099  69.609  1.00  0.86           H  
ATOM   3264  H11 ARG B 173      24.219   0.691  69.627  1.00  0.86           H  
ATOM   3265  H12 ARG B 173      24.709  -2.887  71.458  1.00  0.86           H  
ATOM   3266  H13 ARG B 173      26.057  -2.125  70.646  1.00  0.86           H  
ATOM   3267  N   ILE B 174      24.149   5.552  71.236  1.00  0.43           N  
ATOM   3268  CA  ILE B 174      25.132   6.552  70.826  1.00  0.43           C  
ATOM   3269  C   ILE B 174      25.698   7.126  72.123  1.00  0.43           C  
ATOM   3270  O   ILE B 174      24.956   7.389  73.073  1.00  0.43           O  
ATOM   3271  CB  ILE B 174      24.464   7.659  69.971  1.00  0.43           C  
ATOM   3272  CG1 ILE B 174      24.042   7.076  68.616  1.00  0.43           C  
ATOM   3273  CG2 ILE B 174      25.416   8.834  69.759  1.00  0.43           C  
ATOM   3274  CD1 ILE B 174      23.211   8.052  67.754  1.00  0.43           C  
ATOM   3275  H01 ILE B 174      25.917   6.118  70.207  1.00  0.43           H  
ATOM   3276  H02 ILE B 174      23.585   8.025  70.502  1.00  0.43           H  
ATOM   3277  H03 ILE B 174      23.408   6.214  68.823  1.00  0.43           H  
ATOM   3278  H04 ILE B 174      24.941   6.805  68.062  1.00  0.43           H  
ATOM   3279  H05 ILE B 174      26.346   8.473  69.320  1.00  0.43           H  
ATOM   3280  H06 ILE B 174      24.956   9.559  69.088  1.00  0.43           H  
ATOM   3281  H07 ILE B 174      25.627   9.309  70.717  1.00  0.43           H  
ATOM   3282  H08 ILE B 174      22.300   8.323  68.288  1.00  0.43           H  
ATOM   3283  H09 ILE B 174      23.796   8.950  67.555  1.00  0.43           H  
ATOM   3284  H10 ILE B 174      22.949   7.572  66.811  1.00  0.43           H  
ATOM   3285  H14 ILE B 174      23.167   5.785  71.211  1.00  0.43           H  
ATOM   3286  N   ARG B 175      27.011   7.293  72.171  1.00  0.54           N  
ATOM   3287  CA  ARG B 175      27.673   7.807  73.367  1.00  0.54           C  
ATOM   3288  C   ARG B 175      27.350   9.275  73.619  1.00  0.54           C  
ATOM   3289  O   ARG B 175      27.669  10.125  72.809  1.00  0.54           O  
ATOM   3290  CB  ARG B 175      29.193   7.655  73.235  1.00  0.54           C  
ATOM   3291  CG  ARG B 175      29.970   7.999  74.496  1.00  0.54           C  
ATOM   3292  CD  ARG B 175      31.481   7.810  74.277  1.00  0.54           C  
ATOM   3293  NE  ARG B 175      32.031   8.710  73.263  1.00  0.54           N  
ATOM   3294  CZ  ARG B 175      32.499   9.925  73.512  1.00  0.54           C  
ATOM   3295  NH1 ARG B 175      32.489  10.400  74.748  1.00  0.54           N  
ATOM   3296  NH2 ARG B 175      32.985  10.665  72.529  1.00  0.54           N  
ATOM   3297  H01 ARG B 175      27.302   7.224  74.210  1.00  0.54           H  
ATOM   3298  H02 ARG B 175      29.511   8.364  72.471  1.00  0.54           H  
ATOM   3299  H03 ARG B 175      29.411   6.620  72.971  1.00  0.54           H  
ATOM   3300  H04 ARG B 175      29.648   7.333  75.296  1.00  0.54           H  
ATOM   3301  H05 ARG B 175      29.774   9.037  74.765  1.00  0.54           H  
ATOM   3302  H06 ARG B 175      31.633   6.790  73.923  1.00  0.54           H  
ATOM   3303  H07 ARG B 175      31.995   7.994  75.221  1.00  0.54           H  
ATOM   3304  H08 ARG B 175      32.056   8.383  72.308  1.00  0.54           H  
ATOM   3305  H09 ARG B 175      32.849  11.325  74.937  1.00  0.54           H  
ATOM   3306  H10 ARG B 175      32.122   9.838  75.502  1.00  0.54           H  
ATOM   3307  H11 ARG B 175      27.568   7.059  71.361  1.00  0.54           H  
ATOM   3308  H12 ARG B 175      32.997  10.306  71.585  1.00  0.54           H  
ATOM   3309  H13 ARG B 175      33.344  11.589  72.722  1.00  0.54           H  
ATOM   3310  N   ILE B 176      26.744   9.580  74.754  1.00  0.68           N  
ATOM   3311  CA  ILE B 176      26.428  10.973  75.029  1.00  0.68           C  
ATOM   3312  C   ILE B 176      27.521  11.632  75.884  1.00  0.68           C  
ATOM   3313  O   ILE B 176      28.246  10.957  76.610  1.00  0.68           O  
ATOM   3314  CB  ILE B 176      25.049  11.108  75.711  1.00  0.68           C  
ATOM   3315  CG1 ILE B 176      25.100  10.606  77.148  1.00  0.68           C  
ATOM   3316  CG2 ILE B 176      24.005  10.337  74.897  1.00  0.68           C  
ATOM   3317  CD1 ILE B 176      23.884  11.003  77.972  1.00  0.68           C  
ATOM   3318  H01 ILE B 176      26.386  11.494  74.073  1.00  0.68           H  
ATOM   3319  H02 ILE B 176      24.769  12.161  75.745  1.00  0.68           H  
ATOM   3320  H03 ILE B 176      25.970  11.066  77.618  1.00  0.68           H  
ATOM   3321  H04 ILE B 176      25.167   9.518  77.132  1.00  0.68           H  
ATOM   3322  H05 ILE B 176      23.134  10.971  74.732  1.00  0.68           H  
ATOM   3323  H06 ILE B 176      24.432  10.050  73.936  1.00  0.68           H  
ATOM   3324  H07 ILE B 176      23.705   9.443  75.444  1.00  0.68           H  
ATOM   3325  H08 ILE B 176      23.031  10.390  77.679  1.00  0.68           H  
ATOM   3326  H09 ILE B 176      24.095  10.848  79.030  1.00  0.68           H  
ATOM   3327  H10 ILE B 176      23.653  12.054  77.797  1.00  0.68           H  
ATOM   3328  H14 ILE B 176      26.505   8.858  75.419  1.00  0.68           H  
ATOM   3329  N   THR B 177      27.664  12.944  75.780  1.00  0.61           N  
ATOM   3330  CA  THR B 177      28.699  13.608  76.554  1.00  0.61           C  
ATOM   3331  C   THR B 177      28.161  14.725  77.423  1.00  0.61           C  
ATOM   3332  O   THR B 177      26.963  15.059  77.386  1.00  0.61           O  
ATOM   3333  CB  THR B 177      29.783  14.205  75.643  1.00  0.61           C  
ATOM   3334  CG2 THR B 177      30.242  13.187  74.605  1.00  0.61           C  
ATOM   3335  OG1 THR B 177      29.244  15.339  74.954  1.00  0.61           O  
ATOM   3336  H01 THR B 177      29.119  12.832  77.194  1.00  0.61           H  
ATOM   3337  H02 THR B 177      30.633  14.493  76.262  1.00  0.61           H  
ATOM   3338  H03 THR B 177      31.253  12.856  74.844  1.00  0.61           H  
ATOM   3339  H04 THR B 177      29.568  12.330  74.613  1.00  0.61           H  
ATOM   3340  H05 THR B 177      30.235  13.647  73.617  1.00  0.61           H  
ATOM   3341  H06 THR B 177      29.058  15.102  74.043  1.00  0.61           H  
ATOM   3342  H11 THR B 177      27.061  13.477  75.170  1.00  0.61           H  
ATOM   3343  N   ASP B 178      29.064  15.316  78.201  1.00  0.89           N  
ATOM   3344  CA  ASP B 178      28.692  16.411  79.073  1.00  0.89           C  
ATOM   3345  C   ASP B 178      28.418  17.684  78.283  1.00  0.89           C  
ATOM   3346  O   ASP B 178      27.948  18.665  78.853  1.00  0.89           O  
ATOM   3347  CB  ASP B 178      29.788  16.689  80.103  1.00  0.89           C  
ATOM   3348  CG  ASP B 178      29.932  15.539  81.133  1.00  0.89           C  
ATOM   3349  OD1 ASP B 178      28.908  14.895  81.448  1.00  0.89           O  
ATOM   3350  OD2 ASP B 178      31.059  15.312  81.619  1.00  0.89           O  
ATOM   3351  H01 ASP B 178      27.779  16.110  79.587  1.00  0.89           H  
ATOM   3352  H02 ASP B 178      29.512  17.592  80.648  1.00  0.89           H  
ATOM   3353  H03 ASP B 178      30.737  16.814  79.581  1.00  0.89           H  
ATOM   3354  H07 ASP B 178      30.022  14.997  78.183  1.00  0.89           H  
ATOM   3355  N   ASN B 179      28.731  17.673  76.990  1.00  0.79           N  
ATOM   3356  CA  ASN B 179      28.483  18.846  76.150  1.00  0.79           C  
ATOM   3357  C   ASN B 179      27.132  18.755  75.451  1.00  0.79           C  
ATOM   3358  O   ASN B 179      26.871  19.522  74.509  1.00  0.79           O  
ATOM   3359  CB  ASN B 179      29.564  18.994  75.092  1.00  0.79           C  
ATOM   3360  CG  ASN B 179      30.980  19.033  75.708  1.00  0.79           C  
ATOM   3361  ND2 ASN B 179      31.904  18.163  75.325  1.00  0.79           N  
ATOM   3362  OD1 ASN B 179      31.144  19.908  76.568  1.00  0.79           O  
ATOM   3363  H01 ASN B 179      28.490  19.713  76.810  1.00  0.79           H  
ATOM   3364  H02 ASN B 179      29.398  19.938  74.574  1.00  0.79           H  
ATOM   3365  H03 ASN B 179      29.502  18.150  74.405  1.00  0.79           H  
ATOM   3366  H04 ASN B 179      29.144  16.846  76.583  1.00  0.79           H  
ATOM   3367  H05 ASN B 179      32.825  18.190  75.738  1.00  0.79           H  
ATOM   3368  H06 ASN B 179      31.687  17.473  74.620  1.00  0.79           H  
ATOM   3369  N   MET B 180      26.299  17.830  75.912  1.00  0.61           N  
ATOM   3370  CA  MET B 180      24.969  17.633  75.350  1.00  0.61           C  
ATOM   3371  C   MET B 180      23.972  17.445  76.483  1.00  0.61           C  
ATOM   3372  O   MET B 180      24.342  17.082  77.590  1.00  0.61           O  
ATOM   3373  CB  MET B 180      24.889  16.340  74.513  1.00  0.61           C  
ATOM   3374  CG  MET B 180      26.018  16.067  73.530  1.00  0.61           C  
ATOM   3375  SD  MET B 180      25.984  14.351  72.866  1.00  0.61           S  
ATOM   3376  CE  MET B 180      25.047  13.644  73.899  1.00  0.61           C  
ATOM   3377  H01 MET B 180      24.753  18.504  74.731  1.00  0.61           H  
ATOM   3378  H02 MET B 180      24.004  16.468  73.890  1.00  0.61           H  
ATOM   3379  H03 MET B 180      24.852  15.502  75.209  1.00  0.61           H  
ATOM   3380  H04 MET B 180      26.958  16.193  74.067  1.00  0.61           H  
ATOM   3381  H05 MET B 180      25.933  16.765  72.697  1.00  0.61           H  
ATOM   3382  H06 MET B 180      24.085  13.433  73.431  1.00  0.61           H  
ATOM   3383  H07 MET B 180      26.597  17.243  76.678  1.00  0.61           H  
ATOM   3384  H08 MET B 180      25.504  12.710  74.225  1.00  0.61           H  
ATOM   3385  H09 MET B 180      24.897  14.296  74.760  1.00  0.61           H  
ATOM   3386  N   PHE B 181      22.706  17.726  76.193  1.00  0.61           N  
ATOM   3387  CA  PHE B 181      21.623  17.439  77.129  1.00  0.61           C  
ATOM   3388  C   PHE B 181      20.442  16.944  76.273  1.00  0.61           C  
ATOM   3389  O   PHE B 181      20.447  17.127  75.046  1.00  0.61           O  
ATOM   3390  CB  PHE B 181      21.271  18.635  78.035  1.00  0.61           C  
ATOM   3391  CG  PHE B 181      20.596  19.803  77.341  1.00  0.61           C  
ATOM   3392  CD1 PHE B 181      19.216  19.827  77.176  1.00  0.61           C  
ATOM   3393  CD2 PHE B 181      21.352  20.916  76.920  1.00  0.61           C  
ATOM   3394  CE1 PHE B 181      18.568  20.955  76.601  1.00  0.61           C  
ATOM   3395  CE2 PHE B 181      20.715  22.047  76.345  1.00  0.61           C  
ATOM   3396  CZ  PHE B 181      19.321  22.054  76.192  1.00  0.61           C  
ATOM   3397  H01 PHE B 181      21.921  16.673  77.845  1.00  0.61           H  
ATOM   3398  H02 PHE B 181      22.221  19.017  78.408  1.00  0.61           H  
ATOM   3399  H03 PHE B 181      20.603  18.278  78.819  1.00  0.61           H  
ATOM   3400  H04 PHE B 181      18.622  18.969  77.492  1.00  0.61           H  
ATOM   3401  H05 PHE B 181      22.436  20.908  77.037  1.00  0.61           H  
ATOM   3402  H06 PHE B 181      17.485  20.960  76.480  1.00  0.61           H  
ATOM   3403  H07 PHE B 181      21.306  22.905  76.024  1.00  0.61           H  
ATOM   3404  H08 PHE B 181      18.826  22.920  75.753  1.00  0.61           H  
ATOM   3405  H10 PHE B 181      22.487  18.149  75.302  1.00  0.61           H  
ATOM   3406  N   CYS B 182      19.488  16.228  76.860  1.00  0.46           N  
ATOM   3407  CA  CYS B 182      18.364  15.781  76.038  1.00  0.46           C  
ATOM   3408  C   CYS B 182      17.053  16.267  76.657  1.00  0.46           C  
ATOM   3409  O   CYS B 182      16.999  16.621  77.846  1.00  0.46           O  
ATOM   3410  CB  CYS B 182      18.392  14.242  75.815  1.00  0.46           C  
ATOM   3411  SG  CYS B 182      17.537  13.201  77.045  1.00  0.46           S  
ATOM   3412  H01 CYS B 182      18.449  16.222  75.045  1.00  0.46           H  
ATOM   3413  H02 CYS B 182      19.443  13.967  75.900  1.00  0.46           H  
ATOM   3414  H03 CYS B 182      17.937  14.043  74.845  1.00  0.46           H  
ATOM   3415  H09 CYS B 182      19.538  16.000  77.843  1.00  0.46           H  
ATOM   3416  N   ALA B 183      16.015  16.348  75.823  1.00  0.36           N  
ATOM   3417  CA  ALA B 183      14.706  16.850  76.248  1.00  0.36           C  
ATOM   3418  C   ALA B 183      13.608  16.175  75.448  1.00  0.36           C  
ATOM   3419  O   ALA B 183      13.817  15.757  74.305  1.00  0.36           O  
ATOM   3420  CB  ALA B 183      14.620  18.381  76.032  1.00  0.36           C  
ATOM   3421  H01 ALA B 183      14.580  16.627  77.308  1.00  0.36           H  
ATOM   3422  H02 ALA B 183      13.786  18.782  76.607  1.00  0.36           H  
ATOM   3423  H03 ALA B 183      15.547  18.848  76.364  1.00  0.36           H  
ATOM   3424  H04 ALA B 183      16.136  16.053  74.865  1.00  0.36           H  
ATOM   3425  H05 ALA B 183      14.465  18.591  74.974  1.00  0.36           H  
ATOM   3426  N   GLY B 184      12.433  16.101  76.067  1.00  0.18           N  
ATOM   3427  CA  GLY B 184      11.287  15.478  75.441  1.00  0.18           C  
ATOM   3428  C   GLY B 184      10.431  14.841  76.524  1.00  0.18           C  
ATOM   3429  O   GLY B 184      10.884  14.623  77.653  1.00  0.18           O  
ATOM   3430  H01 GLY B 184      11.617  14.719  74.732  1.00  0.18           H  
ATOM   3431  H02 GLY B 184      10.706  16.229  74.907  1.00  0.18           H  
ATOM   3432  H06 GLY B 184      12.339  16.488  76.995  1.00  0.18           H  
ATOM   3433  N   TYR B 184       9.173  14.572  76.201  1.00  0.18           N  
ATOM   3434  CA  TYR B 184       8.289  13.951  77.185  1.00  0.18           C  
ATOM   3435  C   TYR B 184       8.539  12.447  77.230  1.00  0.18           C  
ATOM   3436  O   TYR B 184       8.985  11.856  76.250  1.00  0.18           O  
ATOM   3437  CB  TYR B 184       6.829  14.219  76.806  1.00  0.18           C  
ATOM   3438  CG  TYR B 184       6.402  15.651  77.028  1.00  0.18           C  
ATOM   3439  CD1 TYR B 184       6.077  16.107  78.309  1.00  0.18           C  
ATOM   3440  CD2 TYR B 184       6.365  16.557  75.972  1.00  0.18           C  
ATOM   3441  CE1 TYR B 184       5.727  17.433  78.526  1.00  0.18           C  
ATOM   3442  CE2 TYR B 184       6.023  17.884  76.177  1.00  0.18           C  
ATOM   3443  CZ  TYR B 184       5.704  18.308  77.459  1.00  0.18           C  
ATOM   3444  OH  TYR B 184       5.346  19.606  77.661  1.00  0.18           O  
ATOM   3445  H01 TYR B 184       8.492  14.377  78.168  1.00  0.18           H  
ATOM   3446  H02 TYR B 184       6.211  13.596  77.453  1.00  0.18           H  
ATOM   3447  H03 TYR B 184       8.827  14.795  75.279  1.00  0.18           H  
ATOM   3448  H04 TYR B 184       6.696  13.978  75.751  1.00  0.18           H  
ATOM   3449  H05 TYR B 184       6.099  15.412  79.149  1.00  0.18           H  
ATOM   3450  H06 TYR B 184       6.609  16.217  74.966  1.00  0.18           H  
ATOM   3451  H07 TYR B 184       5.473  17.779  79.528  1.00  0.18           H  
ATOM   3452  H08 TYR B 184       6.005  18.585  75.343  1.00  0.18           H  
ATOM   3453  H09 TYR B 184       5.290  20.058  76.816  1.00  0.18           H  
ATOM   3454  N   LYS B 185       8.237  11.828  78.364  1.00  0.25           N  
ATOM   3455  CA  LYS B 185       8.390  10.382  78.494  1.00  0.25           C  
ATOM   3456  C   LYS B 185       7.090   9.710  78.001  1.00  0.25           C  
ATOM   3457  O   LYS B 185       6.045  10.350  77.916  1.00  0.25           O  
ATOM   3458  CB  LYS B 185       8.667  10.020  79.958  1.00  0.25           C  
ATOM   3459  CG  LYS B 185       9.982  10.635  80.487  1.00  0.25           C  
ATOM   3460  CD  LYS B 185      10.335  10.096  81.846  1.00  0.25           C  
ATOM   3461  CE  LYS B 185      11.641  10.676  82.350  1.00  0.25           C  
ATOM   3462  NZ  LYS B 185      11.551  12.136  82.560  1.00  0.25           N  
ATOM   3463  H01 LYS B 185       9.230  10.032  77.895  1.00  0.25           H  
ATOM   3464  H02 LYS B 185       8.765   8.936  80.015  1.00  0.25           H  
ATOM   3465  H03 LYS B 185       7.841  10.383  80.570  1.00  0.25           H  
ATOM   3466  H04 LYS B 185       9.845  11.713  80.572  1.00  0.25           H  
ATOM   3467  H05 LYS B 185      10.788  10.401  79.792  1.00  0.25           H  
ATOM   3468  H06 LYS B 185      10.449   9.015  81.766  1.00  0.25           H  
ATOM   3469  H07 LYS B 185       9.540  10.350  82.547  1.00  0.25           H  
ATOM   3470  H08 LYS B 185      12.406  10.490  81.596  1.00  0.25           H  
ATOM   3471  H09 LYS B 185      11.898  10.198  83.296  1.00  0.25           H  
ATOM   3472  H10 LYS B 185       7.896  12.365  79.149  1.00  0.25           H  
ATOM   3473  H11 LYS B 185      10.655  12.362  82.968  1.00  0.25           H  
ATOM   3474  H12 LYS B 185      12.288  12.433  83.183  1.00  0.25           H  
ATOM   3475  H13 LYS B 185      11.647  12.611  81.674  1.00  0.25           H  
ATOM   3476  H01 PRO B 186       5.902   5.644  76.365  1.00  0.18           H  
ATOM   3477  H02 PRO B 186       6.317   5.731  78.041  1.00  0.18           H  
ATOM   3478  H03 PRO B 186       8.131   6.635  75.699  1.00  0.18           H  
ATOM   3479  H04 PRO B 186       8.501   5.507  76.951  1.00  0.18           H  
ATOM   3480  H05 PRO B 186       8.593   7.192  78.693  1.00  0.18           H  
ATOM   3481  H06 PRO B 186       9.229   8.052  77.336  1.00  0.18           H  
ATOM   3482  H14 PRO B 186       5.583   8.064  76.219  1.00  0.18           H  
ATOM   3483  H01 ASP B 186       1.657   8.527  77.635  1.00  0.18           H  
ATOM   3484  H02 ASP B 186       1.227   7.214  79.812  1.00  0.18           H  
ATOM   3485  H03 ASP B 186       2.974   6.787  79.804  1.00  0.18           H  
ATOM   3486  H07 ASP B 186       3.562   8.241  76.605  1.00  0.18           H  
ATOM   3487  H01 GLU B 186       2.760  11.345  81.011  1.00  0.18           H  
ATOM   3488  H02 GLU B 186       4.110  13.452  80.531  1.00  0.18           H  
ATOM   3489  H03 GLU B 186       4.715  12.581  79.078  1.00  0.18           H  
ATOM   3490  H04 GLU B 186       3.787  10.520  78.395  1.00  0.18           H  
ATOM   3491  H05 GLU B 186       5.729  10.938  80.370  1.00  0.18           H  
ATOM   3492  H06 GLU B 186       4.844  11.440  81.867  1.00  0.18           H  
ATOM   3493  H01 GLY B 186      -0.237  13.658  78.909  1.00  0.18           H  
ATOM   3494  H02 GLY B 186      -0.675  12.425  77.624  1.00  0.18           H  
ATOM   3495  H07 GLY B 186       1.473  11.462  77.959  1.00  0.18           H  
ATOM   3496  H01 LYS B 186       1.257  15.563  75.032  1.00  0.18           H  
ATOM   3497  H02 LYS B 186       2.955  17.220  75.499  1.00  0.18           H  
ATOM   3498  H03 LYS B 186       2.366  13.829  77.203  1.00  0.18           H  
ATOM   3499  H04 LYS B 186       3.362  16.340  77.060  1.00  0.18           H  
ATOM   3500  H05 LYS B 186       1.244  16.982  77.956  1.00  0.18           H  
ATOM   3501  H06 LYS B 186       0.707  17.625  76.390  1.00  0.18           H  
ATOM   3502  H07 LYS B 186       2.562  19.262  76.444  1.00  0.18           H  
ATOM   3503  H08 LYS B 186       3.008  18.669  78.092  1.00  0.18           H  
ATOM   3504  H09 LYS B 186       1.764  20.712  78.277  1.00  0.18           H  
ATOM   3505  H10 LYS B 186       0.726  19.357  78.839  1.00  0.18           H  
ATOM   3506  H11 LYS B 186      -0.617  20.621  77.493  1.00  0.18           H  
ATOM   3507  H12 LYS B 186       0.555  20.920  76.372  1.00  0.18           H  
ATOM   3508  H13 LYS B 186      -0.127  19.421  76.473  1.00  0.18           H  
ATOM   3509  N   PRO B 186       7.153   8.417  77.650  1.00  0.18           N  
ATOM   3510  CA  PRO B 186       5.964   7.697  77.172  1.00  0.18           C  
ATOM   3511  C   PRO B 186       4.796   7.860  78.151  1.00  0.18           C  
ATOM   3512  O   PRO B 186       4.974   7.762  79.368  1.00  0.18           O  
ATOM   3513  CB  PRO B 186       6.449   6.247  77.090  1.00  0.18           C  
ATOM   3514  CG  PRO B 186       7.938   6.419  76.750  1.00  0.18           C  
ATOM   3515  CD  PRO B 186       8.338   7.535  77.691  1.00  0.18           C  
ATOM   3516  N   ASP B 186       3.620   8.140  77.608  1.00  0.18           N  
ATOM   3517  CA  ASP B 186       2.399   8.310  78.403  1.00  0.18           C  
ATOM   3518  C   ASP B 186       2.291   9.509  79.345  1.00  0.18           C  
ATOM   3519  O   ASP B 186       1.449   9.508  80.253  1.00  0.18           O  
ATOM   3520  CB  ASP B 186       2.105   7.031  79.193  1.00  0.18           C  
ATOM   3521  CG  ASP B 186       1.792   5.829  78.263  1.00  0.18           C  
ATOM   3522  OD1 ASP B 186       0.987   6.007  77.330  1.00  0.18           O  
ATOM   3523  OD2 ASP B 186       2.351   4.737  78.474  1.00  0.18           O  
ATOM   3524  N   GLU B 186       3.105  10.543  79.140  1.00  0.18           N  
ATOM   3525  CA  GLU B 186       2.994  11.712  80.012  1.00  0.18           C  
ATOM   3526  C   GLU B 186       1.860  12.633  79.576  1.00  0.18           C  
ATOM   3527  O   GLU B 186       1.576  13.640  80.230  1.00  0.18           O  
ATOM   3528  CB  GLU B 186       4.312  12.478  80.085  1.00  0.18           C  
ATOM   3529  CG  GLU B 186       5.336  11.771  80.953  1.00  0.18           C  
ATOM   3530  CD  GLU B 186       6.536  12.659  81.338  1.00  0.18           C  
ATOM   3531  OE1 GLU B 186       7.106  13.319  80.449  1.00  0.18           O  
ATOM   3532  OE2 GLU B 186       6.900  12.669  82.537  1.00  0.18           O  
ATOM   3533  N   GLY B 186       1.200  12.284  78.478  1.00  0.18           N  
ATOM   3534  CA  GLY B 186       0.081  13.097  78.030  1.00  0.18           C  
ATOM   3535  C   GLY B 186       0.382  14.142  76.977  1.00  0.18           C  
ATOM   3536  O   GLY B 186      -0.536  14.771  76.439  1.00  0.18           O  
ATOM   3537  N   LYS B 186       1.665  14.352  76.698  1.00  0.18           N  
ATOM   3538  CA  LYS B 186       2.094  15.315  75.685  1.00  0.18           C  
ATOM   3539  C   LYS B 186       3.256  14.670  74.935  1.00  0.18           C  
ATOM   3540  O   LYS B 186       3.893  13.754  75.468  1.00  0.18           O  
ATOM   3541  CB  LYS B 186       2.599  16.611  76.330  1.00  0.18           C  
ATOM   3542  CG  LYS B 186       1.569  17.475  77.040  1.00  0.18           C  
ATOM   3543  CD  LYS B 186       2.201  18.831  77.378  1.00  0.18           C  
ATOM   3544  CE  LYS B 186       1.212  19.821  77.980  1.00  0.18           C  
ATOM   3545  NZ  LYS B 186       0.173  20.228  77.001  1.00  0.18           N  
ATOM   3546  N   ARG B 187       3.527  15.152  73.722  1.00  0.93           N  
ATOM   3547  CA  ARG B 187       4.627  14.652  72.889  1.00  0.93           C  
ATOM   3548  C   ARG B 187       5.326  15.876  72.284  1.00  0.93           C  
ATOM   3549  O   ARG B 187       5.092  17.016  72.689  1.00  0.93           O  
ATOM   3550  CB  ARG B 187       4.123  13.818  71.691  1.00  0.93           C  
ATOM   3551  CG  ARG B 187       3.045  12.809  71.954  1.00  0.93           C  
ATOM   3552  CD  ARG B 187       2.696  12.123  70.637  1.00  0.93           C  
ATOM   3553  NE  ARG B 187       3.846  11.383  70.129  1.00  0.93           N  
ATOM   3554  CZ  ARG B 187       4.243  10.220  70.627  1.00  0.93           C  
ATOM   3555  NH1 ARG B 187       3.568   9.661  71.630  1.00  0.93           N  
ATOM   3556  NH2 ARG B 187       5.332   9.631  70.158  1.00  0.93           N  
ATOM   3557  H01 ARG B 187       5.270  14.032  73.514  1.00  0.93           H  
ATOM   3558  H02 ARG B 187       4.986  13.228  71.382  1.00  0.93           H  
ATOM   3559  H03 ARG B 187       3.743  14.515  70.944  1.00  0.93           H  
ATOM   3560  H04 ARG B 187       2.164  13.301  72.365  1.00  0.93           H  
ATOM   3561  H05 ARG B 187       3.399  12.070  72.672  1.00  0.93           H  
ATOM   3562  H06 ARG B 187       2.414  12.882  69.907  1.00  0.93           H  
ATOM   3563  H07 ARG B 187       1.867  11.434  70.799  1.00  0.93           H  
ATOM   3564  H08 ARG B 187       4.367  11.777  69.358  1.00  0.93           H  
ATOM   3565  H09 ARG B 187       3.879   8.783  72.020  1.00  0.93           H  
ATOM   3566  H10 ARG B 187       2.746  10.115  72.000  1.00  0.93           H  
ATOM   3567  H11 ARG B 187       5.855  10.060  69.408  1.00  0.93           H  
ATOM   3568  H12 ARG B 187       5.640   8.753  70.550  1.00  0.93           H  
ATOM   3569  H14 ARG B 187       2.948  15.896  73.359  1.00  0.93           H  
ATOM   3570  N   GLY B 188       6.150  15.633  71.276  1.00  0.96           N  
ATOM   3571  CA  GLY B 188       6.849  16.735  70.628  1.00  0.96           C  
ATOM   3572  C   GLY B 188       8.354  16.510  70.535  1.00  0.96           C  
ATOM   3573  O   GLY B 188       8.943  15.843  71.389  1.00  0.96           O  
ATOM   3574  H01 GLY B 188       6.689  17.626  71.235  1.00  0.96           H  
ATOM   3575  H02 GLY B 188       6.452  16.855  69.620  1.00  0.96           H  
ATOM   3576  H13 GLY B 188       6.294  14.685  70.957  1.00  0.96           H  
ATOM   3577  N   ASP B 189       8.981  17.088  69.513  1.00  0.39           N  
ATOM   3578  CA  ASP B 189      10.416  16.925  69.340  1.00  0.39           C  
ATOM   3579  C   ASP B 189      10.861  17.836  68.211  1.00  0.39           C  
ATOM   3580  O   ASP B 189      10.023  18.341  67.444  1.00  0.39           O  
ATOM   3581  CB  ASP B 189      10.682  15.458  68.956  1.00  0.39           C  
ATOM   3582  CG  ASP B 189      12.186  15.053  68.996  1.00  0.39           C  
ATOM   3583  OD1 ASP B 189      13.033  15.841  69.465  1.00  0.39           O  
ATOM   3584  OD2 ASP B 189      12.492  13.921  68.544  1.00  0.39           O  
ATOM   3585  H01 ASP B 189      10.959  17.176  70.252  1.00  0.39           H  
ATOM   3586  H02 ASP B 189      10.352  15.338  67.924  1.00  0.39           H  
ATOM   3587  H03 ASP B 189       8.456  17.644  68.853  1.00  0.39           H  
ATOM   3588  H04 ASP B 189      10.136  14.818  69.649  1.00  0.39           H  
ATOM   3589  N   ALA B 190      12.177  18.063  68.137  1.00  0.36           N  
ATOM   3590  CA  ALA B 190      12.774  18.787  67.025  1.00  0.36           C  
ATOM   3591  C   ALA B 190      12.903  17.645  66.004  1.00  0.36           C  
ATOM   3592  O   ALA B 190      12.603  16.491  66.327  1.00  0.36           O  
ATOM   3593  CB  ALA B 190      14.186  19.320  67.392  1.00  0.36           C  
ATOM   3594  H01 ALA B 190      12.208  19.659  66.698  1.00  0.36           H  
ATOM   3595  H02 ALA B 190      14.868  19.144  66.560  1.00  0.36           H  
ATOM   3596  H03 ALA B 190      14.130  20.390  67.595  1.00  0.36           H  
ATOM   3597  H04 ALA B 190      14.552  18.800  68.277  1.00  0.36           H  
ATOM   3598  H05 ALA B 190      12.775  17.721  68.876  1.00  0.36           H  
ATOM   3599  N   CYS B 191      13.360  17.948  64.794  1.00  0.71           N  
ATOM   3600  CA  CYS B 191      13.491  16.921  63.767  1.00  0.71           C  
ATOM   3601  C   CYS B 191      14.518  17.386  62.716  1.00  0.71           C  
ATOM   3602  O   CYS B 191      15.082  18.485  62.830  1.00  0.71           O  
ATOM   3603  CB  CYS B 191      12.098  16.691  63.133  1.00  0.71           C  
ATOM   3604  SG  CYS B 191      11.890  15.121  62.221  1.00  0.71           S  
ATOM   3605  H01 CYS B 191      13.846  15.982  64.191  1.00  0.71           H  
ATOM   3606  H02 CYS B 191      11.975  17.482  62.393  1.00  0.71           H  
ATOM   3607  H03 CYS B 191      11.358  16.715  63.933  1.00  0.71           H  
ATOM   3608  H05 CYS B 191      13.620  18.901  64.583  1.00  0.71           H  
ATOM   3609  N   GLU B 192      14.781  16.578  61.693  1.00  0.71           N  
ATOM   3610  CA  GLU B 192      15.754  17.021  60.688  1.00  0.71           C  
ATOM   3611  C   GLU B 192      15.380  18.393  60.125  1.00  0.71           C  
ATOM   3612  O   GLU B 192      14.212  18.683  59.886  1.00  0.71           O  
ATOM   3613  CB  GLU B 192      15.890  16.008  59.545  1.00  0.71           C  
ATOM   3614  CG  GLU B 192      16.773  14.800  59.872  1.00  0.71           C  
ATOM   3615  CD  GLU B 192      16.082  13.790  60.815  1.00  0.71           C  
ATOM   3616  OE1 GLU B 192      14.836  13.810  60.892  1.00  0.71           O  
ATOM   3617  OE2 GLU B 192      16.792  12.992  61.458  1.00  0.71           O  
ATOM   3618  H01 GLU B 192      16.717  17.098  61.192  1.00  0.71           H  
ATOM   3619  H02 GLU B 192      16.374  16.532  58.721  1.00  0.71           H  
ATOM   3620  H03 GLU B 192      14.894  15.644  59.290  1.00  0.71           H  
ATOM   3621  H04 GLU B 192      14.323  15.682  61.610  1.00  0.71           H  
ATOM   3622  H05 GLU B 192      17.660  15.172  60.384  1.00  0.71           H  
ATOM   3623  H06 GLU B 192      17.027  14.291  58.942  1.00  0.71           H  
ATOM   3624  N   GLY B 193      16.385  19.242  59.917  1.00  0.71           N  
ATOM   3625  CA  GLY B 193      16.123  20.573  59.425  1.00  0.71           C  
ATOM   3626  C   GLY B 193      16.029  21.589  60.561  1.00  0.71           C  
ATOM   3627  O   GLY B 193      16.182  22.771  60.321  1.00  0.71           O  
ATOM   3628  H01 GLY B 193      15.166  20.559  58.903  1.00  0.71           H  
ATOM   3629  H02 GLY B 193      16.930  20.867  58.754  1.00  0.71           H  
ATOM   3630  H07 GLY B 193      17.334  18.953  60.104  1.00  0.71           H  
ATOM   3631  N   ASP B 194      15.767  21.149  61.790  1.00  0.89           N  
ATOM   3632  CA  ASP B 194      15.676  22.101  62.918  1.00  0.89           C  
ATOM   3633  C   ASP B 194      17.044  22.392  63.558  1.00  0.89           C  
ATOM   3634  O   ASP B 194      17.166  23.283  64.402  1.00  0.89           O  
ATOM   3635  CB  ASP B 194      14.753  21.577  64.018  1.00  0.89           C  
ATOM   3636  CG  ASP B 194      13.272  21.575  63.604  1.00  0.89           C  
ATOM   3637  OD1 ASP B 194      12.838  22.557  62.975  1.00  0.89           O  
ATOM   3638  OD2 ASP B 194      12.571  20.594  63.944  1.00  0.89           O  
ATOM   3639  H01 ASP B 194      15.276  23.019  62.488  1.00  0.89           H  
ATOM   3640  H02 ASP B 194      14.853  22.244  64.874  1.00  0.89           H  
ATOM   3641  H03 ASP B 194      15.630  20.162  61.952  1.00  0.89           H  
ATOM   3642  H04 ASP B 194      15.048  20.557  64.264  1.00  0.89           H  
ATOM   3643  N   SER B 195      18.053  21.611  63.186  1.00  0.25           N  
ATOM   3644  CA  SER B 195      19.404  21.809  63.712  1.00  0.25           C  
ATOM   3645  C   SER B 195      19.868  23.254  63.637  1.00  0.25           C  
ATOM   3646  O   SER B 195      19.601  23.952  62.668  1.00  0.25           O  
ATOM   3647  CB  SER B 195      20.391  20.951  62.926  1.00  0.25           C  
ATOM   3648  OG  SER B 195      20.254  19.628  63.373  1.00  0.25           O  
ATOM   3649  H01 SER B 195      19.371  21.521  64.763  1.00  0.25           H  
ATOM   3650  H02 SER B 195      21.411  21.303  63.081  1.00  0.25           H  
ATOM   3651  H03 SER B 195      20.168  21.009  61.861  1.00  0.25           H  
ATOM   3652  H05 SER B 195      17.884  20.865  62.526  1.00  0.25           H  
ATOM   3653  N   GLY B 196      20.597  23.690  64.661  1.00  0.93           N  
ATOM   3654  CA  GLY B 196      21.104  25.054  64.672  1.00  0.93           C  
ATOM   3655  C   GLY B 196      20.144  25.962  65.386  1.00  0.93           C  
ATOM   3656  O   GLY B 196      20.530  27.039  65.853  1.00  0.93           O  
ATOM   3657  H01 GLY B 196      21.218  25.398  63.644  1.00  0.93           H  
ATOM   3658  H02 GLY B 196      22.067  25.076  65.182  1.00  0.93           H  
ATOM   3659  H04 GLY B 196      20.799  23.072  65.434  1.00  0.93           H  
ATOM   3660  N   GLY B 197      18.880  25.532  65.458  1.00  0.93           N  
ATOM   3661  CA  GLY B 197      17.870  26.314  66.140  1.00  0.93           C  
ATOM   3662  C   GLY B 197      18.077  26.324  67.653  1.00  0.93           C  
ATOM   3663  O   GLY B 197      18.665  25.395  68.210  1.00  0.93           O  
ATOM   3664  H01 GLY B 197      16.900  25.860  65.937  1.00  0.93           H  
ATOM   3665  H02 GLY B 197      17.910  27.339  65.772  1.00  0.93           H  
ATOM   3666  H03 GLY B 197      18.627  24.652  65.032  1.00  0.93           H  
ATOM   3667  N   PRO B 198      17.567  27.345  68.356  1.00  0.96           N  
ATOM   3668  CA  PRO B 198      17.746  27.424  69.808  1.00  0.96           C  
ATOM   3669  C   PRO B 198      16.738  26.721  70.708  1.00  0.96           C  
ATOM   3670  O   PRO B 198      15.562  26.577  70.367  1.00  0.96           O  
ATOM   3671  CB  PRO B 198      17.726  28.918  70.057  1.00  0.96           C  
ATOM   3672  CG  PRO B 198      16.538  29.339  69.104  1.00  0.96           C  
ATOM   3673  CD  PRO B 198      16.852  28.531  67.838  1.00  0.96           C  
ATOM   3674  H01 PRO B 198      18.670  29.428  69.866  1.00  0.96           H  
ATOM   3675  H02 PRO B 198      17.512  29.152  71.100  1.00  0.96           H  
ATOM   3676  H03 PRO B 198      18.655  26.887  70.077  1.00  0.96           H  
ATOM   3677  H04 PRO B 198      16.466  30.414  68.936  1.00  0.96           H  
ATOM   3678  H05 PRO B 198      15.572  29.060  69.525  1.00  0.96           H  
ATOM   3679  H06 PRO B 198      15.961  28.274  67.266  1.00  0.96           H  
ATOM   3680  H07 PRO B 198      17.484  29.101  67.157  1.00  0.96           H  
ATOM   3681  N   PHE B 199      17.242  26.255  71.848  1.00  0.68           N  
ATOM   3682  CA  PHE B 199      16.412  25.681  72.899  1.00  0.68           C  
ATOM   3683  C   PHE B 199      16.577  26.818  73.915  1.00  0.68           C  
ATOM   3684  O   PHE B 199      17.678  27.027  74.431  1.00  0.68           O  
ATOM   3685  CB  PHE B 199      17.023  24.364  73.429  1.00  0.68           C  
ATOM   3686  CG  PHE B 199      16.285  23.773  74.617  1.00  0.68           C  
ATOM   3687  CD1 PHE B 199      16.454  24.297  75.889  1.00  0.68           C  
ATOM   3688  CD2 PHE B 199      15.428  22.682  74.454  1.00  0.68           C  
ATOM   3689  CE1 PHE B 199      15.780  23.736  76.998  1.00  0.68           C  
ATOM   3690  CE2 PHE B 199      14.745  22.118  75.542  1.00  0.68           C  
ATOM   3691  CZ  PHE B 199      14.922  22.639  76.814  1.00  0.68           C  
ATOM   3692  H01 PHE B 199      15.391  25.411  72.629  1.00  0.68           H  
ATOM   3693  H02 PHE B 199      18.031  24.600  73.771  1.00  0.68           H  
ATOM   3694  H03 PHE B 199      17.014  23.632  72.621  1.00  0.68           H  
ATOM   3695  H04 PHE B 199      17.114  25.152  76.036  1.00  0.68           H  
ATOM   3696  H05 PHE B 199      15.287  22.259  73.459  1.00  0.68           H  
ATOM   3697  H06 PHE B 199      15.926  24.154  77.994  1.00  0.68           H  
ATOM   3698  H07 PHE B 199      14.076  21.271  75.387  1.00  0.68           H  
ATOM   3699  H08 PHE B 199      18.241  26.301  71.991  1.00  0.68           H  
ATOM   3700  H09 PHE B 199      14.400  22.201  77.665  1.00  0.68           H  
ATOM   3701  N   VAL B 200      15.510  27.565  74.193  1.00  0.79           N  
ATOM   3702  CA  VAL B 200      15.606  28.695  75.106  1.00  0.79           C  
ATOM   3703  C   VAL B 200      14.784  28.500  76.369  1.00  0.79           C  
ATOM   3704  O   VAL B 200      13.837  27.688  76.412  1.00  0.79           O  
ATOM   3705  CB  VAL B 200      15.137  30.012  74.413  1.00  0.79           C  
ATOM   3706  CG1 VAL B 200      15.975  30.266  73.186  1.00  0.79           C  
ATOM   3707  CG2 VAL B 200      13.645  29.898  74.016  1.00  0.79           C  
ATOM   3708  H01 VAL B 200      16.658  28.765  75.384  1.00  0.79           H  
ATOM   3709  H02 VAL B 200      15.256  30.843  75.108  1.00  0.79           H  
ATOM   3710  H03 VAL B 200      16.958  29.814  73.318  1.00  0.79           H  
ATOM   3711  H04 VAL B 200      15.488  29.827  72.315  1.00  0.79           H  
ATOM   3712  H05 VAL B 200      16.086  31.340  73.037  1.00  0.79           H  
ATOM   3713  H06 VAL B 200      13.085  30.716  74.469  1.00  0.79           H  
ATOM   3714  H07 VAL B 200      13.552  29.952  72.931  1.00  0.79           H  
ATOM   3715  H08 VAL B 200      13.246  28.947  74.368  1.00  0.79           H  
ATOM   3716  H10 VAL B 200      14.622  27.345  73.765  1.00  0.79           H  
ATOM   3717  N   MET B 201      15.167  29.235  77.406  1.00  0.71           N  
ATOM   3718  CA  MET B 201      14.459  29.190  78.685  1.00  0.71           C  
ATOM   3719  C   MET B 201      14.350  30.603  79.217  1.00  0.71           C  
ATOM   3720  O   MET B 201      15.248  31.417  79.014  1.00  0.71           O  
ATOM   3721  CB  MET B 201      15.229  28.312  79.681  1.00  0.71           C  
ATOM   3722  CG  MET B 201      15.300  26.841  79.271  1.00  0.71           C  
ATOM   3723  SD  MET B 201      16.178  25.793  80.511  1.00  0.71           S  
ATOM   3724  CE  MET B 201      14.893  25.606  81.759  1.00  0.71           C  
ATOM   3725  H01 MET B 201      13.465  28.764  78.548  1.00  0.71           H  
ATOM   3726  H02 MET B 201      14.690  28.354  80.628  1.00  0.71           H  
ATOM   3727  H03 MET B 201      16.245  28.696  79.766  1.00  0.71           H  
ATOM   3728  H04 MET B 201      15.864  26.788  78.340  1.00  0.71           H  
ATOM   3729  H05 MET B 201      14.285  26.463  79.151  1.00  0.71           H  
ATOM   3730  H06 MET B 201      13.978  25.248  81.287  1.00  0.71           H  
ATOM   3731  H07 MET B 201      15.218  24.887  82.511  1.00  0.71           H  
ATOM   3732  H08 MET B 201      14.703  26.569  82.233  1.00  0.71           H  
ATOM   3733  H09 MET B 201      15.969  29.842  77.309  1.00  0.71           H  
ATOM   3734  N   LYS B 202      13.244  30.893  79.891  1.00  0.14           N  
ATOM   3735  CA  LYS B 202      13.009  32.215  80.435  1.00  0.14           C  
ATOM   3736  C   LYS B 202      13.356  32.259  81.914  1.00  0.14           C  
ATOM   3737  O   LYS B 202      12.888  31.445  82.705  1.00  0.14           O  
ATOM   3738  CB  LYS B 202      11.542  32.634  80.214  1.00  0.14           C  
ATOM   3739  CG  LYS B 202      11.173  34.003  80.826  1.00  0.14           C  
ATOM   3740  CD  LYS B 202       9.933  34.598  80.125  1.00  0.14           C  
ATOM   3741  CE  LYS B 202       9.751  36.067  80.459  1.00  0.14           C  
ATOM   3742  NZ  LYS B 202       8.592  36.728  79.777  1.00  0.14           N  
ATOM   3743  H01 LYS B 202      13.655  32.920  79.912  1.00  0.14           H  
ATOM   3744  H02 LYS B 202      10.926  31.890  80.719  1.00  0.14           H  
ATOM   3745  H03 LYS B 202      11.357  32.678  79.141  1.00  0.14           H  
ATOM   3746  H04 LYS B 202      12.013  34.685  80.690  1.00  0.14           H  
ATOM   3747  H05 LYS B 202      10.958  33.875  81.887  1.00  0.14           H  
ATOM   3748  H06 LYS B 202       9.053  34.058  80.475  1.00  0.14           H  
ATOM   3749  H07 LYS B 202      10.051  34.492  79.047  1.00  0.14           H  
ATOM   3750  H08 LYS B 202      10.647  36.575  80.103  1.00  0.14           H  
ATOM   3751  H09 LYS B 202      12.548  30.174  80.028  1.00  0.14           H  
ATOM   3752  H10 LYS B 202       9.607  36.155  81.536  1.00  0.14           H  
ATOM   3753  H11 LYS B 202       7.834  36.840  80.435  1.00  0.14           H  
ATOM   3754  H12 LYS B 202       8.875  37.635  79.434  1.00  0.14           H  
ATOM   3755  H13 LYS B 202       8.285  36.156  79.004  1.00  0.14           H  
ATOM   3756  N   SER B 203      14.206  33.206  82.289  1.00  0.18           N  
ATOM   3757  CA  SER B 203      14.585  33.329  83.692  1.00  0.18           C  
ATOM   3758  C   SER B 203      13.428  33.812  84.559  1.00  0.18           C  
ATOM   3759  O   SER B 203      12.731  34.752  84.208  1.00  0.18           O  
ATOM   3760  CB  SER B 203      15.761  34.301  83.852  1.00  0.18           C  
ATOM   3761  OG  SER B 203      15.857  34.723  85.207  1.00  0.18           O  
ATOM   3762  H01 SER B 203      14.875  32.332  84.024  1.00  0.18           H  
ATOM   3763  H02 SER B 203      15.598  35.171  83.215  1.00  0.18           H  
ATOM   3764  H03 SER B 203      16.686  33.802  83.561  1.00  0.18           H  
ATOM   3765  H04 SER B 203      16.406  34.106  85.697  1.00  0.18           H  
ATOM   3766  H14 SER B 203      14.590  33.841  81.604  1.00  0.18           H  
ATOM   3767  H03 PRO B 204      13.219  30.751  87.951  1.00  0.18           H  
ATOM   3768  H06 PRO B 204      14.974  32.106  86.304  1.00  0.18           H  
ATOM   3769  H02 PHE B 204      15.971  36.735  89.357  1.00  0.18           H  
ATOM   3770  H03 PHE B 204      16.451  35.977  87.782  1.00  0.18           H  
ATOM   3771  H04 PHE B 204      14.359  35.138  90.795  1.00  0.18           H  
ATOM   3772  H09 PHE B 204      15.950  31.165  91.038  1.00  0.18           H  
ATOM   3773  N   PRO B 204      13.196  33.155  85.703  1.00  0.18           N  
ATOM   3774  CA  PRO B 204      12.101  33.586  86.579  1.00  0.18           C  
ATOM   3775  C   PRO B 204      12.546  34.788  87.413  1.00  0.18           C  
ATOM   3776  O   PRO B 204      11.749  35.351  88.170  1.00  0.18           O  
ATOM   3777  CB  PRO B 204      11.849  32.351  87.456  1.00  0.18           C  
ATOM   3778  CG  PRO B 204      13.229  31.793  87.630  1.00  0.18           C  
ATOM   3779  CD  PRO B 204      13.893  31.978  86.248  1.00  0.18           C  
ATOM   3780  H01 PRO B 204      11.145  31.643  87.019  1.00  0.18           H  
ATOM   3781  H02 PRO B 204      11.412  32.630  88.415  1.00  0.18           H  
ATOM   3782  H04 PRO B 204      13.774  32.342  88.398  1.00  0.18           H  
ATOM   3783  H05 PRO B 204      11.205  33.906  86.046  1.00  0.18           H  
ATOM   3784  H07 PRO B 204      13.738  31.103  85.617  1.00  0.18           H  
ATOM   3785  N   PHE B 204      13.819  35.164  87.290  1.00  0.18           N  
ATOM   3786  CA  PHE B 204      14.353  36.300  88.057  1.00  0.18           C  
ATOM   3787  C   PHE B 204      14.453  37.633  87.315  1.00  0.18           C  
ATOM   3788  O   PHE B 204      14.314  38.689  87.927  1.00  0.18           O  
ATOM   3789  CB  PHE B 204      15.743  35.975  88.610  1.00  0.18           C  
ATOM   3790  CG  PHE B 204      15.828  34.647  89.302  1.00  0.18           C  
ATOM   3791  CD1 PHE B 204      15.027  34.368  90.410  1.00  0.18           C  
ATOM   3792  CD2 PHE B 204      16.680  33.663  88.825  1.00  0.18           C  
ATOM   3793  CE1 PHE B 204      15.066  33.120  91.035  1.00  0.18           C  
ATOM   3794  CE2 PHE B 204      16.730  32.402  89.447  1.00  0.18           C  
ATOM   3795  CZ  PHE B 204      15.915  32.141  90.554  1.00  0.18           C  
ATOM   3796  H01 PHE B 204      13.610  36.437  88.843  1.00  0.18           H  
ATOM   3797  H05 PHE B 204      17.315  33.867  87.963  1.00  0.18           H  
ATOM   3798  H06 PHE B 204      14.430  32.919  91.897  1.00  0.18           H  
ATOM   3799  H07 PHE B 204      17.401  31.631  89.068  1.00  0.18           H  
ATOM   3800  H08 PHE B 204      14.427  34.661  86.660  1.00  0.18           H  
ATOM   3801  N   ASN B 204      14.707  37.611  86.007  1.00  0.18           N  
ATOM   3802  CA  ASN B 204      14.833  38.880  85.291  1.00  0.18           C  
ATOM   3803  C   ASN B 204      14.003  38.987  84.008  1.00  0.18           C  
ATOM   3804  O   ASN B 204      14.147  39.947  83.253  1.00  0.18           O  
ATOM   3805  CB  ASN B 204      16.327  39.182  85.020  1.00  0.18           C  
ATOM   3806  CG  ASN B 204      16.986  38.169  84.057  1.00  0.18           C  
ATOM   3807  ND2 ASN B 204      16.247  37.384  83.294  1.00  0.18           N  
ATOM   3808  OD1 ASN B 204      18.230  38.179  84.064  1.00  0.18           O  
ATOM   3809  H01 ASN B 204      14.409  39.638  85.949  1.00  0.18           H  
ATOM   3810  H02 ASN B 204      16.850  39.111  85.973  1.00  0.18           H  
ATOM   3811  H03 ASN B 204      16.407  40.178  84.584  1.00  0.18           H  
ATOM   3812  H04 ASN B 204      16.689  36.730  82.664  1.00  0.18           H  
ATOM   3813  H05 ASN B 204      15.239  37.438  83.340  1.00  0.18           H  
ATOM   3814  H10 ASN B 204      14.811  36.733  85.519  1.00  0.18           H  
ATOM   3815  N   ASN B 205      13.147  37.996  83.762  1.00  0.36           N  
ATOM   3816  CA  ASN B 205      12.238  38.022  82.608  1.00  0.36           C  
ATOM   3817  C   ASN B 205      12.919  37.894  81.240  1.00  0.36           C  
ATOM   3818  O   ASN B 205      12.274  38.109  80.207  1.00  0.36           O  
ATOM   3819  CB  ASN B 205      11.403  39.317  82.680  1.00  0.36           C  
ATOM   3820  CG  ASN B 205      10.039  39.227  81.924  1.00  0.36           C  
ATOM   3821  ND2 ASN B 205       9.609  40.242  81.182  1.00  0.36           N  
ATOM   3822  OD1 ASN B 205       9.412  38.187  82.106  1.00  0.36           O  
ATOM   3823  H01 ASN B 205      11.611  37.134  82.680  1.00  0.36           H  
ATOM   3824  H02 ASN B 205      11.986  40.099  82.193  1.00  0.36           H  
ATOM   3825  H03 ASN B 205      11.202  39.540  83.728  1.00  0.36           H  
ATOM   3826  H04 ASN B 205       8.718  40.180  80.709  1.00  0.36           H  
ATOM   3827  H05 ASN B 205      10.173  41.075  81.091  1.00  0.36           H  
ATOM   3828  H06 ASN B 205      13.122  37.203  84.387  1.00  0.36           H  
ATOM   3829  N   ARG B 206      14.203  37.527  81.225  1.00  0.21           N  
ATOM   3830  CA  ARG B 206      14.934  37.377  79.953  1.00  0.21           C  
ATOM   3831  C   ARG B 206      15.015  35.932  79.476  1.00  0.21           C  
ATOM   3832  O   ARG B 206      14.983  34.989  80.293  1.00  0.21           O  
ATOM   3833  CB  ARG B 206      16.361  37.891  80.091  1.00  0.21           C  
ATOM   3834  CG  ARG B 206      16.464  39.354  80.505  1.00  0.21           C  
ATOM   3835  CD  ARG B 206      17.921  39.777  80.650  1.00  0.21           C  
ATOM   3836  NE  ARG B 206      18.042  41.162  81.116  1.00  0.21           N  
ATOM   3837  CZ  ARG B 206      18.487  42.168  80.373  1.00  0.21           C  
ATOM   3838  NH1 ARG B 206      18.846  41.969  79.110  1.00  0.21           N  
ATOM   3839  NH2 ARG B 206      18.651  43.364  80.917  1.00  0.21           N  
ATOM   3840  H01 ARG B 206      14.370  37.958  79.223  1.00  0.21           H  
ATOM   3841  H02 ARG B 206      16.817  37.814  79.104  1.00  0.21           H  
ATOM   3842  H03 ARG B 206      16.871  37.287  80.841  1.00  0.21           H  
ATOM   3843  H04 ARG B 206      15.968  39.479  81.467  1.00  0.21           H  
ATOM   3844  H05 ARG B 206      15.985  39.975  79.747  1.00  0.21           H  
ATOM   3845  H06 ARG B 206      14.680  37.350  82.097  1.00  0.21           H  
ATOM   3846  H07 ARG B 206      18.393  39.707  79.670  1.00  0.21           H  
ATOM   3847  H08 ARG B 206      18.411  39.119  81.368  1.00  0.21           H  
ATOM   3848  H09 ARG B 206      17.768  41.364  82.067  1.00  0.21           H  
ATOM   3849  H10 ARG B 206      19.213  42.735  78.563  1.00  0.21           H  
ATOM   3850  H11 ARG B 206      18.753  41.052  78.697  1.00  0.21           H  
ATOM   3851  H12 ARG B 206      18.409  43.516  81.886  1.00  0.21           H  
ATOM   3852  H13 ARG B 206      19.018  44.125  80.363  1.00  0.21           H  
ATOM   3853  N   TRP B 207      15.137  35.770  78.153  1.00  0.21           N  
ATOM   3854  CA  TRP B 207      15.276  34.463  77.515  1.00  0.21           C  
ATOM   3855  C   TRP B 207      16.764  34.179  77.277  1.00  0.21           C  
ATOM   3856  O   TRP B 207      17.496  35.044  76.768  1.00  0.21           O  
ATOM   3857  CB  TRP B 207      14.552  34.446  76.160  1.00  0.21           C  
ATOM   3858  CG  TRP B 207      13.076  34.560  76.284  1.00  0.21           C  
ATOM   3859  CD1 TRP B 207      12.334  35.707  76.375  1.00  0.21           C  
ATOM   3860  CD2 TRP B 207      12.153  33.470  76.393  1.00  0.21           C  
ATOM   3861  CE2 TRP B 207      10.856  34.028  76.549  1.00  0.21           C  
ATOM   3862  CE3 TRP B 207      12.297  32.070  76.379  1.00  0.21           C  
ATOM   3863  NE1 TRP B 207      10.992  35.390  76.538  1.00  0.21           N  
ATOM   3864  CZ2 TRP B 207       9.703  33.234  76.687  1.00  0.21           C  
ATOM   3865  CZ3 TRP B 207      11.140  31.278  76.521  1.00  0.21           C  
ATOM   3866  CH2 TRP B 207       9.867  31.871  76.671  1.00  0.21           C  
ATOM   3867  H01 TRP B 207      14.838  33.706  78.166  1.00  0.21           H  
ATOM   3868  H02 TRP B 207      14.764  33.485  75.692  1.00  0.21           H  
ATOM   3869  H03 TRP B 207      14.916  35.281  75.562  1.00  0.21           H  
ATOM   3870  H04 TRP B 207      12.737  36.719  76.327  1.00  0.21           H  
ATOM   3871  H05 TRP B 207      13.278  31.610  76.261  1.00  0.21           H  
ATOM   3872  H06 TRP B 207      10.239  36.056  76.633  1.00  0.21           H  
ATOM   3873  H07 TRP B 207       8.717  33.684  76.802  1.00  0.21           H  
ATOM   3874  H08 TRP B 207      11.229  30.192  76.515  1.00  0.21           H  
ATOM   3875  H09 TRP B 207       8.992  31.230  76.777  1.00  0.21           H  
ATOM   3876  H14 TRP B 207      15.133  36.592  77.566  1.00  0.21           H  
ATOM   3877  N   TYR B 208      17.191  32.974  77.652  1.00  0.54           N  
ATOM   3878  CA  TYR B 208      18.571  32.504  77.515  1.00  0.54           C  
ATOM   3879  C   TYR B 208      18.622  31.280  76.611  1.00  0.54           C  
ATOM   3880  O   TYR B 208      17.800  30.355  76.752  1.00  0.54           O  
ATOM   3881  CB  TYR B 208      19.131  32.101  78.886  1.00  0.54           C  
ATOM   3882  CG  TYR B 208      19.379  33.276  79.780  1.00  0.54           C  
ATOM   3883  CD1 TYR B 208      20.616  33.947  79.766  1.00  0.54           C  
ATOM   3884  CD2 TYR B 208      18.346  33.788  80.567  1.00  0.54           C  
ATOM   3885  CE1 TYR B 208      20.804  35.117  80.514  1.00  0.54           C  
ATOM   3886  CE2 TYR B 208      18.516  34.955  81.307  1.00  0.54           C  
ATOM   3887  CZ  TYR B 208      19.745  35.618  81.276  1.00  0.54           C  
ATOM   3888  OH  TYR B 208      19.865  36.795  82.000  1.00  0.54           O  
ATOM   3889  H01 TYR B 208      19.162  33.314  77.088  1.00  0.54           H  
ATOM   3890  H02 TYR B 208      20.089  31.610  78.717  1.00  0.54           H  
ATOM   3891  H03 TYR B 208      18.417  31.437  79.373  1.00  0.54           H  
ATOM   3892  H04 TYR B 208      21.437  33.552  79.167  1.00  0.54           H  
ATOM   3893  H05 TYR B 208      17.390  33.265  80.603  1.00  0.54           H  
ATOM   3894  H06 TYR B 208      21.765  35.631  80.502  1.00  0.54           H  
ATOM   3895  H07 TYR B 208      17.695  35.349  81.907  1.00  0.54           H  
ATOM   3896  H08 TYR B 208      20.166  36.595  82.890  1.00  0.54           H  
ATOM   3897  H10 TYR B 208      16.517  32.341  78.059  1.00  0.54           H  
ATOM   3898  N   GLN B 209      19.582  31.237  75.698  1.00  0.71           N  
ATOM   3899  CA  GLN B 209      19.663  30.066  74.837  1.00  0.71           C  
ATOM   3900  C   GLN B 209      20.535  29.024  75.529  1.00  0.71           C  
ATOM   3901  O   GLN B 209      21.766  29.142  75.562  1.00  0.71           O  
ATOM   3902  CB  GLN B 209      20.259  30.401  73.482  1.00  0.71           C  
ATOM   3903  CG  GLN B 209      20.342  29.134  72.591  1.00  0.71           C  
ATOM   3904  CD  GLN B 209      20.873  29.446  71.172  1.00  0.71           C  
ATOM   3905  NE2 GLN B 209      20.998  30.681  70.777  1.00  0.71           N  
ATOM   3906  OE1 GLN B 209      21.148  28.452  70.479  1.00  0.71           O  
ATOM   3907  H01 GLN B 209      18.655  29.687  74.668  1.00  0.71           H  
ATOM   3908  H02 GLN B 209      21.266  30.792  73.629  1.00  0.71           H  
ATOM   3909  H03 GLN B 209      19.633  31.145  72.989  1.00  0.71           H  
ATOM   3910  H04 GLN B 209      19.334  28.733  72.488  1.00  0.71           H  
ATOM   3911  H05 GLN B 209      21.010  28.415  73.065  1.00  0.71           H  
ATOM   3912  H06 GLN B 209      21.342  30.882  69.849  1.00  0.71           H  
ATOM   3913  H07 GLN B 209      20.751  31.438  71.399  1.00  0.71           H  
ATOM   3914  H09 GLN B 209      20.240  31.997  75.602  1.00  0.71           H  
ATOM   3915  N   MET B 210      19.886  28.002  76.076  1.00  0.93           N  
ATOM   3916  CA  MET B 210      20.588  26.944  76.810  1.00  0.93           C  
ATOM   3917  C   MET B 210      21.107  25.847  75.898  1.00  0.93           C  
ATOM   3918  O   MET B 210      22.067  25.162  76.235  1.00  0.93           O  
ATOM   3919  CB  MET B 210      19.647  26.335  77.854  1.00  0.93           C  
ATOM   3920  CG  MET B 210      18.974  27.371  78.747  1.00  0.93           C  
ATOM   3921  SD  MET B 210      20.202  28.500  79.552  1.00  0.93           S  
ATOM   3922  CE  MET B 210      21.050  27.283  80.678  1.00  0.93           C  
ATOM   3923  H01 MET B 210      21.451  27.402  77.292  1.00  0.93           H  
ATOM   3924  H02 MET B 210      20.254  25.702  78.501  1.00  0.93           H  
ATOM   3925  H03 MET B 210      18.872  25.772  77.334  1.00  0.93           H  
ATOM   3926  H04 MET B 210      18.441  26.839  79.535  1.00  0.93           H  
ATOM   3927  H05 MET B 210      18.291  27.967  78.142  1.00  0.93           H  
ATOM   3928  H06 MET B 210      21.969  27.725  81.064  1.00  0.93           H  
ATOM   3929  H07 MET B 210      20.390  27.035  81.509  1.00  0.93           H  
ATOM   3930  H08 MET B 210      18.881  27.952  75.984  1.00  0.93           H  
ATOM   3931  H09 MET B 210      21.289  26.377  80.121  1.00  0.93           H  
ATOM   3932  N   GLY B 211      20.464  25.660  74.744  1.00  0.93           N  
ATOM   3933  CA  GLY B 211      20.924  24.625  73.834  1.00  0.93           C  
ATOM   3934  C   GLY B 211      20.765  24.923  72.354  1.00  0.93           C  
ATOM   3935  O   GLY B 211      20.167  25.935  71.969  1.00  0.93           O  
ATOM   3936  H01 GLY B 211      20.291  23.759  74.029  1.00  0.93           H  
ATOM   3937  H02 GLY B 211      21.983  24.455  74.029  1.00  0.93           H  
ATOM   3938  H10 GLY B 211      19.666  26.232  74.506  1.00  0.93           H  
ATOM   3939  N   ILE B 212      21.342  24.048  71.533  1.00  0.89           N  
ATOM   3940  CA  ILE B 212      21.254  24.132  70.074  1.00  0.89           C  
ATOM   3941  C   ILE B 212      20.752  22.776  69.598  1.00  0.89           C  
ATOM   3942  O   ILE B 212      21.323  21.758  69.961  1.00  0.89           O  
ATOM   3943  CB  ILE B 212      22.643  24.345  69.399  1.00  0.89           C  
ATOM   3944  CG1 ILE B 212      23.311  25.612  69.966  1.00  0.89           C  
ATOM   3945  CG2 ILE B 212      22.468  24.494  67.874  1.00  0.89           C  
ATOM   3946  CD1 ILE B 212      24.785  25.756  69.527  1.00  0.89           C  
ATOM   3947  H01 ILE B 212      20.610  24.973  69.814  1.00  0.89           H  
ATOM   3948  H02 ILE B 212      23.274  23.481  69.606  1.00  0.89           H  
ATOM   3949  H03 ILE B 212      21.868  23.287  71.938  1.00  0.89           H  
ATOM   3950  H04 ILE B 212      23.298  25.533  71.053  1.00  0.89           H  
ATOM   3951  H05 ILE B 212      22.756  26.484  69.620  1.00  0.89           H  
ATOM   3952  H06 ILE B 212      21.825  25.349  67.664  1.00  0.89           H  
ATOM   3953  H07 ILE B 212      23.442  24.650  67.410  1.00  0.89           H  
ATOM   3954  H08 ILE B 212      22.013  23.590  67.470  1.00  0.89           H  
ATOM   3955  H09 ILE B 212      25.420  25.169  70.190  1.00  0.89           H  
ATOM   3956  H10 ILE B 212      24.897  25.396  68.504  1.00  0.89           H  
ATOM   3957  H11 ILE B 212      25.079  26.804  69.578  1.00  0.89           H  
ATOM   3958  N   VAL B 213      19.709  22.757  68.775  1.00  0.61           N  
ATOM   3959  CA  VAL B 213      19.200  21.489  68.246  1.00  0.61           C  
ATOM   3960  C   VAL B 213      20.372  20.791  67.562  1.00  0.61           C  
ATOM   3961  O   VAL B 213      20.999  21.360  66.649  1.00  0.61           O  
ATOM   3962  CB  VAL B 213      18.066  21.718  67.203  1.00  0.61           C  
ATOM   3963  CG1 VAL B 213      17.637  20.375  66.601  1.00  0.61           C  
ATOM   3964  CG2 VAL B 213      16.883  22.403  67.876  1.00  0.61           C  
ATOM   3965  H01 VAL B 213      18.784  20.893  69.058  1.00  0.61           H  
ATOM   3966  H02 VAL B 213      18.432  22.358  66.401  1.00  0.61           H  
ATOM   3967  H03 VAL B 213      16.719  20.510  66.030  1.00  0.61           H  
ATOM   3968  H04 VAL B 213      18.422  20.004  65.942  1.00  0.61           H  
ATOM   3969  H05 VAL B 213      17.464  19.656  67.402  1.00  0.61           H  
ATOM   3970  H06 VAL B 213      16.017  21.741  67.849  1.00  0.61           H  
ATOM   3971  H07 VAL B 213      17.135  22.629  68.912  1.00  0.61           H  
ATOM   3972  H08 VAL B 213      16.649  23.328  67.348  1.00  0.61           H  
ATOM   3973  H12 VAL B 213      19.263  23.624  68.512  1.00  0.61           H  
ATOM   3974  N   SER B 214      20.672  19.568  67.990  1.00  0.57           N  
ATOM   3975  CA  SER B 214      21.819  18.863  67.434  1.00  0.57           C  
ATOM   3976  C   SER B 214      21.571  17.534  66.726  1.00  0.57           C  
ATOM   3977  O   SER B 214      21.985  17.377  65.587  1.00  0.57           O  
ATOM   3978  CB  SER B 214      22.889  18.657  68.525  1.00  0.57           C  
ATOM   3979  OG  SER B 214      24.032  17.997  67.975  1.00  0.57           O  
ATOM   3980  H01 SER B 214      22.146  19.528  66.635  1.00  0.57           H  
ATOM   3981  H02 SER B 214      22.471  18.041  69.322  1.00  0.57           H  
ATOM   3982  H03 SER B 214      23.189  19.626  68.924  1.00  0.57           H  
ATOM   3983  H04 SER B 214      24.254  18.392  67.129  1.00  0.57           H  
ATOM   3984  H09 SER B 214      20.105  19.128  68.700  1.00  0.57           H  
ATOM   3985  N   TRP B 215      20.922  16.581  67.403  1.00  0.64           N  
ATOM   3986  CA  TRP B 215      20.662  15.277  66.805  1.00  0.64           C  
ATOM   3987  C   TRP B 215      19.575  14.478  67.507  1.00  0.64           C  
ATOM   3988  O   TRP B 215      19.079  14.863  68.566  1.00  0.64           O  
ATOM   3989  CB  TRP B 215      21.932  14.418  66.791  1.00  0.64           C  
ATOM   3990  CG  TRP B 215      22.518  14.073  68.158  1.00  0.64           C  
ATOM   3991  CD1 TRP B 215      23.373  14.849  68.898  1.00  0.64           C  
ATOM   3992  CD2 TRP B 215      22.351  12.852  68.899  1.00  0.64           C  
ATOM   3993  CE2 TRP B 215      23.138  12.961  70.070  1.00  0.64           C  
ATOM   3994  CE3 TRP B 215      21.623  11.674  68.683  1.00  0.64           C  
ATOM   3995  NE1 TRP B 215      23.744  14.190  70.042  1.00  0.64           N  
ATOM   3996  CZ2 TRP B 215      23.221  11.929  71.031  1.00  0.64           C  
ATOM   3997  CZ3 TRP B 215      21.705  10.636  69.643  1.00  0.64           C  
ATOM   3998  CH2 TRP B 215      22.501  10.778  70.801  1.00  0.64           C  
ATOM   3999  H01 TRP B 215      20.320  15.501  65.795  1.00  0.64           H  
ATOM   4000  H02 TRP B 215      22.690  15.020  66.289  1.00  0.64           H  
ATOM   4001  H03 TRP B 215      21.698  13.483  66.281  1.00  0.64           H  
ATOM   4002  H04 TRP B 215      23.710  15.847  68.617  1.00  0.64           H  
ATOM   4003  H05 TRP B 215      20.607  16.768  68.344  1.00  0.64           H  
ATOM   4004  H06 TRP B 215      21.005  11.559  67.793  1.00  0.64           H  
ATOM   4005  H07 TRP B 215      24.365  14.553  70.751  1.00  0.64           H  
ATOM   4006  H08 TRP B 215      23.835  12.040  71.925  1.00  0.64           H  
ATOM   4007  H09 TRP B 215      21.145   9.714  69.486  1.00  0.64           H  
ATOM   4008  H10 TRP B 215      22.546   9.964  71.524  1.00  0.64           H  
ATOM   4009  N   GLY B 216      19.226  13.352  66.894  1.00  0.86           N  
ATOM   4010  CA  GLY B 216      18.220  12.462  67.453  1.00  0.86           C  
ATOM   4011  C   GLY B 216      18.237  11.174  66.651  1.00  0.86           C  
ATOM   4012  O   GLY B 216      19.156  10.958  65.860  1.00  0.86           O  
ATOM   4013  H01 GLY B 216      17.235  12.926  67.404  1.00  0.86           H  
ATOM   4014  H02 GLY B 216      18.450  12.252  68.497  1.00  0.86           H  
ATOM   4015  H11 GLY B 216      19.669  13.108  66.020  1.00  0.86           H  
ATOM   4016  N   GLU B 217      17.248  10.313  66.870  1.00  0.89           N  
ATOM   4017  CA  GLU B 217      17.118   9.044  66.133  1.00  0.89           C  
ATOM   4018  C   GLU B 217      15.622   8.963  65.850  1.00  0.89           C  
ATOM   4019  O   GLU B 217      14.819   8.693  66.747  1.00  0.89           O  
ATOM   4020  CB  GLU B 217      17.608   7.882  67.005  1.00  0.89           C  
ATOM   4021  CG  GLU B 217      19.122   7.946  67.245  1.00  0.89           C  
ATOM   4022  CD  GLU B 217      19.612   6.890  68.259  1.00  0.89           C  
ATOM   4023  OE1 GLU B 217      19.308   7.037  69.457  1.00  0.89           O  
ATOM   4024  OE2 GLU B 217      20.282   5.923  67.838  1.00  0.89           O  
ATOM   4025  H01 GLU B 217      17.711   8.992  65.220  1.00  0.89           H  
ATOM   4026  H02 GLU B 217      17.388   6.951  66.482  1.00  0.89           H  
ATOM   4027  H03 GLU B 217      16.557  10.538  67.571  1.00  0.89           H  
ATOM   4028  H04 GLU B 217      17.096   7.922  67.966  1.00  0.89           H  
ATOM   4029  H05 GLU B 217      19.347   8.928  67.660  1.00  0.89           H  
ATOM   4030  H06 GLU B 217      19.633   7.782  66.296  1.00  0.89           H  
ATOM   4031  N   GLY B 219      15.252   9.227  64.603  1.00  0.93           N  
ATOM   4032  CA  GLY B 219      13.840   9.302  64.272  1.00  0.93           C  
ATOM   4033  C   GLY B 219      13.434  10.651  64.867  1.00  0.93           C  
ATOM   4034  O   GLY B 219      14.304  11.471  65.201  1.00  0.93           O  
ATOM   4035  H01 GLY B 219      13.258   8.464  64.656  1.00  0.93           H  
ATOM   4036  H02 GLY B 219      13.686   9.284  63.193  1.00  0.93           H  
ATOM   4037  H07 GLY B 219      15.949   9.375  63.888  1.00  0.93           H  
ATOM   4038  N   CYS B 220      12.135  10.905  64.979  1.00  0.86           N  
ATOM   4039  CA  CYS B 220      11.644  12.143  65.582  1.00  0.86           C  
ATOM   4040  C   CYS B 220      10.392  11.771  66.329  1.00  0.86           C  
ATOM   4041  O   CYS B 220       9.552  11.032  65.802  1.00  0.86           O  
ATOM   4042  CB  CYS B 220      11.291  13.199  64.521  1.00  0.86           C  
ATOM   4043  SG  CYS B 220      12.660  13.687  63.425  1.00  0.86           S  
ATOM   4044  H01 CYS B 220      12.412  12.574  66.223  1.00  0.86           H  
ATOM   4045  H02 CYS B 220      11.010  14.097  65.071  1.00  0.86           H  
ATOM   4046  H03 CYS B 220      11.470  10.226  64.639  1.00  0.86           H  
ATOM   4047  H04 CYS B 220      10.488  12.800  63.901  1.00  0.86           H  
ATOM   4048  H01 ASP B 221       9.399  12.458  69.360  1.00  0.50           H  
ATOM   4049  H02 ASP B 221       7.508  12.083  67.000  1.00  0.50           H  
ATOM   4050  H03 ASP B 221       8.219  13.694  67.374  1.00  0.50           H  
ATOM   4051  H05 ASP B 221      11.057  12.789  67.934  1.00  0.50           H  
ATOM   4052  H01 ARG B 221       8.532   8.058  68.545  1.00  0.50           H  
ATOM   4053  H02 ARG B 221      10.393   6.426  68.833  1.00  0.50           H  
ATOM   4054  H03 ARG B 221      11.539   7.825  68.789  1.00  0.50           H  
ATOM   4055  H04 ARG B 221      10.716  10.032  68.632  1.00  0.50           H  
ATOM   4056  H05 ARG B 221      10.891   8.325  66.548  1.00  0.50           H  
ATOM   4057  H06 ARG B 221       9.574   7.111  66.596  1.00  0.50           H  
ATOM   4058  H07 ARG B 221      11.271   5.352  66.913  1.00  0.50           H  
ATOM   4059  H08 ARG B 221      12.561   6.596  66.724  1.00  0.50           H  
ATOM   4060  H09 ARG B 221      11.771   6.893  64.414  1.00  0.50           H  
ATOM   4061  H10 ARG B 221      10.392   3.099  64.652  1.00  0.50           H  
ATOM   4062  H11 ARG B 221      10.708   3.987  66.126  1.00  0.50           H  
ATOM   4063  H12 ARG B 221      11.359   5.729  62.529  1.00  0.50           H  
ATOM   4064  H13 ARG B 221      10.761   4.087  62.616  1.00  0.50           H  
ATOM   4065  N   ASP B 221      10.289  12.250  67.560  1.00  0.50           N  
ATOM   4066  CA  ASP B 221       9.124  12.035  68.394  1.00  0.50           C  
ATOM   4067  C   ASP B 221       8.763  10.587  68.655  1.00  0.50           C  
ATOM   4068  O   ASP B 221       7.586  10.257  68.767  1.00  0.50           O  
ATOM   4069  CB  ASP B 221       7.906  12.732  67.780  1.00  0.50           C  
ATOM   4070  CG  ASP B 221       6.786  12.970  68.814  1.00  0.50           C  
ATOM   4071  OD1 ASP B 221       7.122  13.242  69.994  1.00  0.50           O  
ATOM   4072  OD2 ASP B 221       5.599  12.888  68.433  1.00  0.50           O  
ATOM   4073  N   ARG B 221       9.762   9.722  68.749  1.00  0.50           N  
ATOM   4074  CA  ARG B 221       9.475   8.326  69.022  1.00  0.50           C  
ATOM   4075  C   ARG B 221       9.378   8.124  70.518  1.00  0.50           C  
ATOM   4076  O   ARG B 221      10.110   8.740  71.269  1.00  0.50           O  
ATOM   4077  CB  ARG B 221      10.576   7.434  68.461  1.00  0.50           C  
ATOM   4078  CG  ARG B 221      10.578   7.358  66.942  1.00  0.50           C  
ATOM   4079  CD  ARG B 221      11.549   6.299  66.449  1.00  0.50           C  
ATOM   4080  NE  ARG B 221      11.489   6.119  64.999  1.00  0.50           N  
ATOM   4081  CZ  ARG B 221      11.085   4.996  64.399  1.00  0.50           C  
ATOM   4082  NH1 ARG B 221      10.697   3.942  65.117  1.00  0.50           N  
ATOM   4083  NH2 ARG B 221      11.067   4.932  63.077  1.00  0.50           N  
ATOM   4084  N   ASP B 222       8.479   7.254  70.957  1.00  0.68           N  
ATOM   4085  CA  ASP B 222       8.355   6.984  72.377  1.00  0.68           C  
ATOM   4086  C   ASP B 222       9.670   6.399  72.888  1.00  0.68           C  
ATOM   4087  O   ASP B 222      10.247   5.507  72.259  1.00  0.68           O  
ATOM   4088  CB  ASP B 222       7.222   5.983  72.628  1.00  0.68           C  
ATOM   4089  CG  ASP B 222       5.838   6.666  72.745  1.00  0.68           C  
ATOM   4090  OD1 ASP B 222       5.672   7.795  72.242  1.00  0.68           O  
ATOM   4091  OD2 ASP B 222       4.927   6.041  73.337  1.00  0.68           O  
ATOM   4092  H01 ASP B 222       8.129   7.912  72.902  1.00  0.68           H  
ATOM   4093  H02 ASP B 222       7.425   5.486  73.577  1.00  0.68           H  
ATOM   4094  H03 ASP B 222       7.193   5.273  71.801  1.00  0.68           H  
ATOM   4095  H14 ASP B 222       7.878   6.777  70.300  1.00  0.68           H  
ATOM   4096  N   GLY B 223      10.157   6.919  74.008  1.00  0.89           N  
ATOM   4097  CA  GLY B 223      11.378   6.384  74.585  1.00  0.89           C  
ATOM   4098  C   GLY B 223      12.681   6.959  74.061  1.00  0.89           C  
ATOM   4099  O   GLY B 223      13.751   6.587  74.532  1.00  0.89           O  
ATOM   4100  H01 GLY B 223      11.393   5.331  74.304  1.00  0.89           H  
ATOM   4101  H02 GLY B 223      11.344   6.564  75.660  1.00  0.89           H  
ATOM   4102  H04 GLY B 223       9.679   7.686  74.459  1.00  0.89           H  
ATOM   4103  N   LYS B 224      12.578   7.840  73.075  1.00  0.75           N  
ATOM   4104  CA  LYS B 224      13.724   8.517  72.469  1.00  0.75           C  
ATOM   4105  C   LYS B 224      13.592  10.006  72.842  1.00  0.75           C  
ATOM   4106  O   LYS B 224      12.491  10.487  73.110  1.00  0.75           O  
ATOM   4107  CB  LYS B 224      13.682   8.357  70.950  1.00  0.75           C  
ATOM   4108  CG  LYS B 224      14.063   6.944  70.459  1.00  0.75           C  
ATOM   4109  CD  LYS B 224      15.537   6.682  70.798  1.00  0.75           C  
ATOM   4110  CE  LYS B 224      16.154   5.585  69.979  1.00  0.75           C  
ATOM   4111  NZ  LYS B 224      17.471   5.188  70.545  1.00  0.75           N  
ATOM   4112  H01 LYS B 224      14.666   8.098  72.824  1.00  0.75           H  
ATOM   4113  H02 LYS B 224      14.421   9.044  70.539  1.00  0.75           H  
ATOM   4114  H03 LYS B 224      11.656   8.056  72.723  1.00  0.75           H  
ATOM   4115  H04 LYS B 224      12.671   8.579  70.609  1.00  0.75           H  
ATOM   4116  H05 LYS B 224      13.913   6.874  69.382  1.00  0.75           H  
ATOM   4117  H06 LYS B 224      13.435   6.202  70.953  1.00  0.75           H  
ATOM   4118  H07 LYS B 224      15.574   6.364  71.840  1.00  0.75           H  
ATOM   4119  H08 LYS B 224      16.100   7.600  70.626  1.00  0.75           H  
ATOM   4120  H09 LYS B 224      16.303   5.947  68.962  1.00  0.75           H  
ATOM   4121  H10 LYS B 224      15.489   4.721  69.977  1.00  0.75           H  
ATOM   4122  H11 LYS B 224      18.130   5.944  70.426  1.00  0.75           H  
ATOM   4123  H12 LYS B 224      17.368   4.984  71.529  1.00  0.75           H  
ATOM   4124  H13 LYS B 224      17.811   4.367  70.065  1.00  0.75           H  
ATOM   4125  N   TYR B 225      14.707  10.723  72.847  1.00  0.50           N  
ATOM   4126  CA  TYR B 225      14.713  12.139  73.229  1.00  0.50           C  
ATOM   4127  C   TYR B 225      15.616  12.929  72.284  1.00  0.50           C  
ATOM   4128  O   TYR B 225      16.617  12.406  71.798  1.00  0.50           O  
ATOM   4129  CB  TYR B 225      15.247  12.254  74.663  1.00  0.50           C  
ATOM   4130  CG  TYR B 225      14.435  11.446  75.639  1.00  0.50           C  
ATOM   4131  CD1 TYR B 225      13.247  11.953  76.154  1.00  0.50           C  
ATOM   4132  CD2 TYR B 225      14.784  10.121  75.948  1.00  0.50           C  
ATOM   4133  CE1 TYR B 225      12.412  11.165  76.949  1.00  0.50           C  
ATOM   4134  CE2 TYR B 225      13.955   9.327  76.728  1.00  0.50           C  
ATOM   4135  CZ  TYR B 225      12.772   9.852  77.219  1.00  0.50           C  
ATOM   4136  OH  TYR B 225      11.902   9.059  77.928  1.00  0.50           O  
ATOM   4137  H01 TYR B 225      13.702  12.542  73.169  1.00  0.50           H  
ATOM   4138  H02 TYR B 225      15.183  13.301  74.961  1.00  0.50           H  
ATOM   4139  H03 TYR B 225      16.277  11.899  74.684  1.00  0.50           H  
ATOM   4140  H04 TYR B 225      12.963  12.982  75.934  1.00  0.50           H  
ATOM   4141  H05 TYR B 225      15.720   9.710  75.569  1.00  0.50           H  
ATOM   4142  H06 TYR B 225      11.487  11.577  77.353  1.00  0.50           H  
ATOM   4143  H07 TYR B 225      14.233   8.297  76.952  1.00  0.50           H  
ATOM   4144  H08 TYR B 225      11.744   9.448  78.791  1.00  0.50           H  
ATOM   4145  H14 TYR B 225      15.576  10.282  72.581  1.00  0.50           H  
ATOM   4146  N   GLY B 226      15.272  14.187  72.035  1.00  0.21           N  
ATOM   4147  CA  GLY B 226      16.110  14.998  71.174  1.00  0.21           C  
ATOM   4148  C   GLY B 226      17.358  15.437  71.939  1.00  0.21           C  
ATOM   4149  O   GLY B 226      17.287  15.643  73.148  1.00  0.21           O  
ATOM   4150  H01 GLY B 226      15.554  15.879  70.853  1.00  0.21           H  
ATOM   4151  H02 GLY B 226      16.405  14.416  70.301  1.00  0.21           H  
ATOM   4152  H09 GLY B 226      14.433  14.576  72.442  1.00  0.21           H  
ATOM   4153  N   PHE B 227      18.495  15.552  71.246  1.00  0.68           N  
ATOM   4154  CA  PHE B 227      19.734  15.996  71.870  1.00  0.68           C  
ATOM   4155  C   PHE B 227      20.110  17.388  71.408  1.00  0.68           C  
ATOM   4156  O   PHE B 227      19.891  17.772  70.254  1.00  0.68           O  
ATOM   4157  CB  PHE B 227      20.869  14.992  71.624  1.00  0.68           C  
ATOM   4158  CG  PHE B 227      20.754  13.772  72.487  1.00  0.68           C  
ATOM   4159  CD1 PHE B 227      19.819  12.776  72.185  1.00  0.68           C  
ATOM   4160  CD2 PHE B 227      21.493  13.659  73.662  1.00  0.68           C  
ATOM   4161  CE1 PHE B 227      19.624  11.699  73.044  1.00  0.68           C  
ATOM   4162  CE2 PHE B 227      21.305  12.583  74.524  1.00  0.68           C  
ATOM   4163  CZ  PHE B 227      20.368  11.597  74.221  1.00  0.68           C  
ATOM   4164  H01 PHE B 227      19.569  16.044  72.946  1.00  0.68           H  
ATOM   4165  H02 PHE B 227      21.808  15.486  71.874  1.00  0.68           H  
ATOM   4166  H03 PHE B 227      18.495  15.325  70.262  1.00  0.68           H  
ATOM   4167  H04 PHE B 227      20.844  14.685  70.578  1.00  0.68           H  
ATOM   4168  H05 PHE B 227      19.237  12.845  71.266  1.00  0.68           H  
ATOM   4169  H06 PHE B 227      22.229  14.424  73.910  1.00  0.68           H  
ATOM   4170  H07 PHE B 227      18.889  10.933  72.797  1.00  0.68           H  
ATOM   4171  H08 PHE B 227      21.893  12.511  75.439  1.00  0.68           H  
ATOM   4172  H09 PHE B 227      20.217  10.755  74.896  1.00  0.68           H  
ATOM   4173  N   TYR B 228      20.702  18.124  72.341  1.00  0.54           N  
ATOM   4174  CA  TYR B 228      21.045  19.504  72.152  1.00  0.54           C  
ATOM   4175  C   TYR B 228      22.456  19.822  72.631  1.00  0.54           C  
ATOM   4176  O   TYR B 228      22.917  19.284  73.647  1.00  0.54           O  
ATOM   4177  CB  TYR B 228      20.051  20.371  72.964  1.00  0.54           C  
ATOM   4178  CG  TYR B 228      18.577  20.168  72.579  1.00  0.54           C  
ATOM   4179  CD1 TYR B 228      17.837  19.086  73.072  1.00  0.54           C  
ATOM   4180  CD2 TYR B 228      17.960  21.015  71.653  1.00  0.54           C  
ATOM   4181  CE1 TYR B 228      16.508  18.840  72.637  1.00  0.54           C  
ATOM   4182  CE2 TYR B 228      16.640  20.787  71.219  1.00  0.54           C  
ATOM   4183  CZ  TYR B 228      15.921  19.698  71.709  1.00  0.54           C  
ATOM   4184  OH  TYR B 228      14.638  19.467  71.247  1.00  0.54           O  
ATOM   4185  H01 TYR B 228      20.995  19.717  71.084  1.00  0.54           H  
ATOM   4186  H02 TYR B 228      20.291  21.411  72.744  1.00  0.54           H  
ATOM   4187  H03 TYR B 228      20.166  20.126  74.020  1.00  0.54           H  
ATOM   4188  H04 TYR B 228      18.291  18.419  73.805  1.00  0.54           H  
ATOM   4189  H05 TYR B 228      18.512  21.869  71.259  1.00  0.54           H  
ATOM   4190  H06 TYR B 228      15.952  17.987  73.026  1.00  0.54           H  
ATOM   4191  H07 TYR B 228      16.180  21.463  70.499  1.00  0.54           H  
ATOM   4192  H08 TYR B 228      14.300  18.655  71.632  1.00  0.54           H  
ATOM   4193  H10 TYR B 228      20.922  17.691  73.227  1.00  0.54           H  
ATOM   4194  N   THR B 229      23.124  20.701  71.896  1.00  0.82           N  
ATOM   4195  CA  THR B 229      24.449  21.156  72.305  1.00  0.82           C  
ATOM   4196  C   THR B 229      24.254  22.003  73.561  1.00  0.82           C  
ATOM   4197  O   THR B 229      23.376  22.878  73.608  1.00  0.82           O  
ATOM   4198  CB  THR B 229      25.087  21.998  71.185  1.00  0.82           C  
ATOM   4199  CG2 THR B 229      26.525  22.397  71.539  1.00  0.82           C  
ATOM   4200  OG1 THR B 229      25.104  21.210  69.991  1.00  0.82           O  
ATOM   4201  H01 THR B 229      25.112  20.314  72.503  1.00  0.82           H  
ATOM   4202  H02 THR B 229      24.505  22.910  71.050  1.00  0.82           H  
ATOM   4203  H03 THR B 229      27.153  22.317  70.651  1.00  0.82           H  
ATOM   4204  H04 THR B 229      26.539  23.425  71.902  1.00  0.82           H  
ATOM   4205  H05 THR B 229      26.907  21.733  72.314  1.00  0.82           H  
ATOM   4206  H06 THR B 229      24.239  21.240  69.575  1.00  0.82           H  
ATOM   4207  H09 THR B 229      22.712  21.059  71.046  1.00  0.82           H  
ATOM   4208  N   HIS B 230      25.055  21.718  74.586  1.00  0.89           N  
ATOM   4209  CA  HIS B 230      25.016  22.416  75.873  1.00  0.89           C  
ATOM   4210  C   HIS B 230      25.783  23.737  75.671  1.00  0.89           C  
ATOM   4211  O   HIS B 230      27.019  23.776  75.723  1.00  0.89           O  
ATOM   4212  CB  HIS B 230      25.723  21.532  76.923  1.00  0.89           C  
ATOM   4213  CG  HIS B 230      25.490  21.934  78.350  1.00  0.89           C  
ATOM   4214  CD2 HIS B 230      25.247  21.181  79.451  1.00  0.89           C  
ATOM   4215  ND1 HIS B 230      25.602  23.235  78.794  1.00  0.89           N  
ATOM   4216  CE1 HIS B 230      25.439  23.267  80.103  1.00  0.89           C  
ATOM   4217  NE2 HIS B 230      25.226  22.033  80.528  1.00  0.89           N  
ATOM   4218  H01 HIS B 230      24.000  22.614  76.214  1.00  0.89           H  
ATOM   4219  H02 HIS B 230      26.793  21.645  76.746  1.00  0.89           H  
ATOM   4220  H03 HIS B 230      25.370  20.508  76.797  1.00  0.89           H  
ATOM   4221  H04 HIS B 230      25.097  20.102  79.477  1.00  0.89           H  
ATOM   4222  H05 HIS B 230      25.474  24.159  80.728  1.00  0.89           H  
ATOM   4223  H06 HIS B 230      25.073  21.761  81.489  1.00  0.89           H  
ATOM   4224  H07 HIS B 230      25.730  20.976  74.469  1.00  0.89           H  
ATOM   4225  N   VAL B 231      25.050  24.815  75.434  1.00  0.79           N  
ATOM   4226  CA  VAL B 231      25.688  26.101  75.157  1.00  0.79           C  
ATOM   4227  C   VAL B 231      26.643  26.616  76.247  1.00  0.79           C  
ATOM   4228  O   VAL B 231      27.752  27.085  75.928  1.00  0.79           O  
ATOM   4229  CB  VAL B 231      24.619  27.176  74.836  1.00  0.79           C  
ATOM   4230  CG1 VAL B 231      25.282  28.545  74.640  1.00  0.79           C  
ATOM   4231  CG2 VAL B 231      23.865  26.768  73.507  1.00  0.79           C  
ATOM   4232  H01 VAL B 231      26.322  25.914  74.290  1.00  0.79           H  
ATOM   4233  H02 VAL B 231      23.915  27.240  75.666  1.00  0.79           H  
ATOM   4234  H03 VAL B 231      26.251  28.413  74.158  1.00  0.79           H  
ATOM   4235  H04 VAL B 231      24.647  29.171  74.013  1.00  0.79           H  
ATOM   4236  H05 VAL B 231      25.422  29.024  75.609  1.00  0.79           H  
ATOM   4237  H06 VAL B 231      22.964  27.373  73.401  1.00  0.79           H  
ATOM   4238  H07 VAL B 231      24.042  24.748  75.445  1.00  0.79           H  
ATOM   4239  H08 VAL B 231      24.519  26.937  72.651  1.00  0.79           H  
ATOM   4240  H09 VAL B 231      23.591  25.714  73.553  1.00  0.79           H  
ATOM   4241  N   PHE B 232      26.239  26.535  77.513  1.00  0.93           N  
ATOM   4242  CA  PHE B 232      27.120  27.050  78.560  1.00  0.93           C  
ATOM   4243  C   PHE B 232      28.446  26.284  78.655  1.00  0.93           C  
ATOM   4244  O   PHE B 232      29.496  26.887  78.917  1.00  0.93           O  
ATOM   4245  CB  PHE B 232      26.442  27.060  79.930  1.00  0.93           C  
ATOM   4246  CG  PHE B 232      27.318  27.660  81.000  1.00  0.93           C  
ATOM   4247  CD1 PHE B 232      27.679  29.006  80.929  1.00  0.93           C  
ATOM   4248  CD2 PHE B 232      27.905  26.848  81.977  1.00  0.93           C  
ATOM   4249  CE1 PHE B 232      28.632  29.551  81.809  1.00  0.93           C  
ATOM   4250  CE2 PHE B 232      28.851  27.369  82.865  1.00  0.93           C  
ATOM   4251  CZ  PHE B 232      29.218  28.730  82.778  1.00  0.93           C  
ATOM   4252  H01 PHE B 232      27.341  28.076  78.266  1.00  0.93           H  
ATOM   4253  H02 PHE B 232      26.239  26.026  80.208  1.00  0.93           H  
ATOM   4254  H03 PHE B 232      25.523  27.642  79.862  1.00  0.93           H  
ATOM   4255  H04 PHE B 232      27.215  29.646  80.179  1.00  0.93           H  
ATOM   4256  H05 PHE B 232      27.622  25.798  82.046  1.00  0.93           H  
ATOM   4257  H06 PHE B 232      28.911  30.602  81.736  1.00  0.93           H  
ATOM   4258  H07 PHE B 232      29.303  26.727  83.621  1.00  0.93           H  
ATOM   4259  H08 PHE B 232      29.958  29.140  83.466  1.00  0.93           H  
ATOM   4260  H10 PHE B 232      25.345  26.127  77.745  1.00  0.93           H  
ATOM   4261  N   ARG B 233      28.400  24.971  78.446  1.00  0.89           N  
ATOM   4262  CA  ARG B 233      29.613  24.139  78.471  1.00  0.89           C  
ATOM   4263  C   ARG B 233      30.622  24.661  77.446  1.00  0.89           C  
ATOM   4264  O   ARG B 233      31.820  24.478  77.606  1.00  0.89           O  
ATOM   4265  CB  ARG B 233      29.309  22.682  78.089  1.00  0.89           C  
ATOM   4266  CG  ARG B 233      28.788  21.758  79.180  1.00  0.89           C  
ATOM   4267  CD  ARG B 233      29.883  21.355  80.163  1.00  0.89           C  
ATOM   4268  NE  ARG B 233      30.154  22.415  81.128  1.00  0.89           N  
ATOM   4269  CZ  ARG B 233      29.360  22.722  82.147  1.00  0.89           C  
ATOM   4270  NH1 ARG B 233      29.688  23.712  82.965  1.00  0.89           N  
ATOM   4271  NH2 ARG B 233      28.250  22.032  82.369  1.00  0.89           N  
ATOM   4272  H01 ARG B 233      30.007  24.184  79.486  1.00  0.89           H  
ATOM   4273  H02 ARG B 233      30.276  22.263  77.813  1.00  0.89           H  
ATOM   4274  H03 ARG B 233      28.563  22.702  77.295  1.00  0.89           H  
ATOM   4275  H04 ARG B 233      28.416  20.852  78.702  1.00  0.89           H  
ATOM   4276  H05 ARG B 233      27.996  22.270  79.726  1.00  0.89           H  
ATOM   4277  H06 ARG B 233      30.796  21.167  79.598  1.00  0.89           H  
ATOM   4278  H07 ARG B 233      29.567  20.460  80.699  1.00  0.89           H  
ATOM   4279  H08 ARG B 233      31.002  22.951  81.013  1.00  0.89           H  
ATOM   4280  H09 ARG B 233      27.508  24.533  78.265  1.00  0.89           H  
ATOM   4281  H10 ARG B 233      29.090  23.941  83.746  1.00  0.89           H  
ATOM   4282  H11 ARG B 233      30.536  24.237  82.808  1.00  0.89           H  
ATOM   4283  H12 ARG B 233      27.997  21.271  81.755  1.00  0.89           H  
ATOM   4284  H13 ARG B 233      27.657  22.268  83.152  1.00  0.89           H  
ATOM   4285  N   LEU B 234      30.129  25.280  76.377  1.00  0.57           N  
ATOM   4286  CA  LEU B 234      30.992  25.789  75.305  1.00  0.57           C  
ATOM   4287  C   LEU B 234      31.146  27.308  75.263  1.00  0.57           C  
ATOM   4288  O   LEU B 234      31.680  27.855  74.296  1.00  0.57           O  
ATOM   4289  CB  LEU B 234      30.452  25.274  73.956  1.00  0.57           C  
ATOM   4290  CG  LEU B 234      30.409  23.732  73.993  1.00  0.57           C  
ATOM   4291  CD1 LEU B 234      29.650  23.114  72.820  1.00  0.57           C  
ATOM   4292  CD2 LEU B 234      31.861  23.256  74.007  1.00  0.57           C  
ATOM   4293  H01 LEU B 234      31.994  25.414  75.511  1.00  0.57           H  
ATOM   4294  H02 LEU B 234      31.102  25.607  73.146  1.00  0.57           H  
ATOM   4295  H03 LEU B 234      29.448  25.665  73.789  1.00  0.57           H  
ATOM   4296  H04 LEU B 234      29.863  23.411  74.880  1.00  0.57           H  
ATOM   4297  H05 LEU B 234      28.745  23.691  72.629  1.00  0.57           H  
ATOM   4298  H06 LEU B 234      30.281  23.125  71.932  1.00  0.57           H  
ATOM   4299  H07 LEU B 234      29.381  22.086  73.062  1.00  0.57           H  
ATOM   4300  H08 LEU B 234      32.483  24.002  74.502  1.00  0.57           H  
ATOM   4301  H09 LEU B 234      31.929  22.311  74.546  1.00  0.57           H  
ATOM   4302  H10 LEU B 234      32.208  23.117  72.983  1.00  0.57           H  
ATOM   4303  H14 LEU B 234      29.129  25.404  76.301  1.00  0.57           H  
ATOM   4304  N   LYS B 235      30.691  27.980  76.312  1.00  0.93           N  
ATOM   4305  CA  LYS B 235      30.716  29.444  76.412  1.00  0.93           C  
ATOM   4306  C   LYS B 235      32.123  30.020  76.287  1.00  0.93           C  
ATOM   4307  O   LYS B 235      32.328  31.058  75.646  1.00  0.93           O  
ATOM   4308  CB  LYS B 235      30.102  29.876  77.759  1.00  0.93           C  
ATOM   4309  CG  LYS B 235      29.057  31.000  77.729  1.00  0.93           C  
ATOM   4310  CD  LYS B 235      29.626  32.354  77.388  1.00  0.93           C  
ATOM   4311  CE  LYS B 235      28.587  33.469  77.501  1.00  0.93           C  
ATOM   4312  NZ  LYS B 235      28.254  33.852  78.914  1.00  0.93           N  
ATOM   4313  H01 LYS B 235      30.132  29.835  75.579  1.00  0.93           H  
ATOM   4314  H02 LYS B 235      30.937  30.286  78.328  1.00  0.93           H  
ATOM   4315  H03 LYS B 235      29.628  28.999  78.200  1.00  0.93           H  
ATOM   4316  H04 LYS B 235      28.644  31.075  78.735  1.00  0.93           H  
ATOM   4317  H05 LYS B 235      28.301  30.747  76.985  1.00  0.93           H  
ATOM   4318  H06 LYS B 235      29.965  32.320  76.353  1.00  0.93           H  
ATOM   4319  H07 LYS B 235      30.448  32.571  78.070  1.00  0.93           H  
ATOM   4320  H08 LYS B 235      27.669  33.091  77.052  1.00  0.93           H  
ATOM   4321  H09 LYS B 235      28.972  34.350  76.988  1.00  0.93           H  
ATOM   4322  H10 LYS B 235      27.292  33.613  79.109  1.00  0.93           H  
ATOM   4323  H11 LYS B 235      30.306  27.455  77.085  1.00  0.93           H  
ATOM   4324  H12 LYS B 235      28.860  33.354  79.550  1.00  0.93           H  
ATOM   4325  H13 LYS B 235      28.384  34.846  79.033  1.00  0.93           H  
ATOM   4326  N   LYS B 236      33.093  29.352  76.906  1.00  1.00           N  
ATOM   4327  CA  LYS B 236      34.469  29.833  76.855  1.00  1.00           C  
ATOM   4328  C   LYS B 236      34.963  29.923  75.414  1.00  1.00           C  
ATOM   4329  O   LYS B 236      35.617  30.906  75.032  1.00  1.00           O  
ATOM   4330  CB  LYS B 236      35.379  28.914  77.676  1.00  1.00           C  
ATOM   4331  CG  LYS B 236      34.921  28.720  79.117  1.00  1.00           C  
ATOM   4332  CD  LYS B 236      35.023  29.991  79.957  1.00  1.00           C  
ATOM   4333  CE  LYS B 236      36.472  30.448  80.135  1.00  1.00           C  
ATOM   4334  NZ  LYS B 236      37.102  30.880  78.847  1.00  1.00           N  
ATOM   4335  H01 LYS B 236      34.499  30.834  77.284  1.00  1.00           H  
ATOM   4336  H02 LYS B 236      36.358  29.392  77.717  1.00  1.00           H  
ATOM   4337  H03 LYS B 236      35.411  27.938  77.191  1.00  1.00           H  
ATOM   4338  H04 LYS B 236      35.581  27.979  79.569  1.00  1.00           H  
ATOM   4339  H05 LYS B 236      33.882  28.391  79.110  1.00  1.00           H  
ATOM   4340  H06 LYS B 236      34.616  29.774  80.945  1.00  1.00           H  
ATOM   4341  H07 LYS B 236      34.461  30.785  79.464  1.00  1.00           H  
ATOM   4342  H08 LYS B 236      37.042  29.599  80.512  1.00  1.00           H  
ATOM   4343  H09 LYS B 236      36.491  31.286  80.832  1.00  1.00           H  
ATOM   4344  H10 LYS B 236      38.040  30.510  78.791  1.00  1.00           H  
ATOM   4345  H11 LYS B 236      36.557  30.532  78.071  1.00  1.00           H  
ATOM   4346  H12 LYS B 236      37.136  31.889  78.810  1.00  1.00           H  
ATOM   4347  H14 LYS B 236      32.875  28.507  77.414  1.00  1.00           H  
ATOM   4348  N   TRP B 237      34.645  28.913  74.604  1.00  0.68           N  
ATOM   4349  CA  TRP B 237      35.057  28.947  73.210  1.00  0.68           C  
ATOM   4350  C   TRP B 237      34.320  30.065  72.486  1.00  0.68           C  
ATOM   4351  O   TRP B 237      34.916  30.791  71.697  1.00  0.68           O  
ATOM   4352  CB  TRP B 237      34.782  27.613  72.511  1.00  0.68           C  
ATOM   4353  CG  TRP B 237      35.000  27.682  71.024  1.00  0.68           C  
ATOM   4354  CD1 TRP B 237      36.202  27.674  70.358  1.00  0.68           C  
ATOM   4355  CD2 TRP B 237      33.987  27.827  70.016  1.00  0.68           C  
ATOM   4356  CE2 TRP B 237      34.647  27.903  68.767  1.00  0.68           C  
ATOM   4357  CE3 TRP B 237      32.587  27.901  70.050  1.00  0.68           C  
ATOM   4358  NE1 TRP B 237      35.994  27.807  69.005  1.00  0.68           N  
ATOM   4359  CZ2 TRP B 237      33.951  28.051  67.559  1.00  0.68           C  
ATOM   4360  CZ3 TRP B 237      31.896  28.046  68.850  1.00  0.68           C  
ATOM   4361  CH2 TRP B 237      32.581  28.120  67.623  1.00  0.68           C  
ATOM   4362  H01 TRP B 237      36.131  29.129  73.180  1.00  0.68           H  
ATOM   4363  H02 TRP B 237      33.734  27.363  72.679  1.00  0.68           H  
ATOM   4364  H03 TRP B 237      35.447  26.857  72.927  1.00  0.68           H  
ATOM   4365  H04 TRP B 237      37.178  27.576  70.833  1.00  0.68           H  
ATOM   4366  H05 TRP B 237      32.050  27.846  70.997  1.00  0.68           H  
ATOM   4367  H06 TRP B 237      36.717  27.830  68.300  1.00  0.68           H  
ATOM   4368  H07 TRP B 237      34.477  28.109  66.606  1.00  0.68           H  
ATOM   4369  H08 TRP B 237      30.808  28.103  68.861  1.00  0.68           H  
ATOM   4370  H09 TRP B 237      32.011  28.235  66.701  1.00  0.68           H  
ATOM   4371  H13 TRP B 237      34.119  28.126  74.958  1.00  0.68           H  
ATOM   4372  N   ILE B 238      33.018  30.207  72.744  1.00  0.82           N  
ATOM   4373  CA  ILE B 238      32.238  31.273  72.092  1.00  0.82           C  
ATOM   4374  C   ILE B 238      32.868  32.646  72.390  1.00  0.82           C  
ATOM   4375  O   ILE B 238      33.073  33.448  71.479  1.00  0.82           O  
ATOM   4376  CB  ILE B 238      30.763  31.291  72.585  1.00  0.82           C  
ATOM   4377  CG1 ILE B 238      30.020  30.048  72.075  1.00  0.82           C  
ATOM   4378  CG2 ILE B 238      30.058  32.539  72.061  1.00  0.82           C  
ATOM   4379  CD1 ILE B 238      28.592  29.929  72.622  1.00  0.82           C  
ATOM   4380  H01 ILE B 238      32.249  31.071  71.021  1.00  0.82           H  
ATOM   4381  H02 ILE B 238      30.760  31.295  73.675  1.00  0.82           H  
ATOM   4382  H03 ILE B 238      30.573  29.176  72.423  1.00  0.82           H  
ATOM   4383  H04 ILE B 238      29.972  30.095  70.987  1.00  0.82           H  
ATOM   4384  H05 ILE B 238      29.124  32.683  72.605  1.00  0.82           H  
ATOM   4385  H06 ILE B 238      30.700  33.408  72.206  1.00  0.82           H  
ATOM   4386  H07 ILE B 238      29.845  32.418  70.999  1.00  0.82           H  
ATOM   4387  H08 ILE B 238      27.906  29.713  71.803  1.00  0.82           H  
ATOM   4388  H09 ILE B 238      28.549  29.122  73.353  1.00  0.82           H  
ATOM   4389  H10 ILE B 238      32.564  29.579  73.391  1.00  0.82           H  
ATOM   4390  H11 ILE B 238      28.305  30.867  73.097  1.00  0.82           H  
ATOM   4391  N   GLN B 239      33.169  32.899  73.663  1.00  0.93           N  
ATOM   4392  CA  GLN B 239      33.787  34.167  74.084  1.00  0.93           C  
ATOM   4393  C   GLN B 239      35.133  34.402  73.414  1.00  0.93           C  
ATOM   4394  O   GLN B 239      35.452  35.516  72.993  1.00  0.93           O  
ATOM   4395  CB  GLN B 239      34.009  34.187  75.593  1.00  0.93           C  
ATOM   4396  CG  GLN B 239      32.746  34.250  76.427  1.00  0.93           C  
ATOM   4397  CD  GLN B 239      33.032  34.042  77.943  1.00  0.93           C  
ATOM   4398  NE2 GLN B 239      34.219  33.606  78.361  1.00  0.93           N  
ATOM   4399  OE1 GLN B 239      32.080  34.308  78.686  1.00  0.93           O  
ATOM   4400  H01 GLN B 239      33.095  34.954  73.786  1.00  0.93           H  
ATOM   4401  H02 GLN B 239      34.560  35.103  75.807  1.00  0.93           H  
ATOM   4402  H03 GLN B 239      34.551  33.282  75.867  1.00  0.93           H  
ATOM   4403  H04 GLN B 239      32.087  33.447  76.098  1.00  0.93           H  
ATOM   4404  H05 GLN B 239      32.281  35.226  76.287  1.00  0.93           H  
ATOM   4405  H06 GLN B 239      34.390  33.474  79.348  1.00  0.93           H  
ATOM   4406  H07 GLN B 239      34.949  33.408  77.691  1.00  0.93           H  
ATOM   4407  H12 GLN B 239      32.967  32.198  74.362  1.00  0.93           H  
ATOM   4408  N   LYS B 240      35.933  33.349  73.341  1.00  0.89           N  
ATOM   4409  CA  LYS B 240      37.246  33.434  72.731  1.00  0.89           C  
ATOM   4410  C   LYS B 240      37.128  33.895  71.283  1.00  0.89           C  
ATOM   4411  O   LYS B 240      37.844  34.806  70.848  1.00  0.89           O  
ATOM   4412  CB  LYS B 240      37.923  32.066  72.779  1.00  0.89           C  
ATOM   4413  CG  LYS B 240      39.371  32.048  72.311  1.00  0.89           C  
ATOM   4414  CD  LYS B 240      39.894  30.621  72.168  1.00  0.89           C  
ATOM   4415  CE  LYS B 240      39.624  29.782  73.426  1.00  0.89           C  
ATOM   4416  NZ  LYS B 240      40.213  30.367  74.666  1.00  0.89           N  
ATOM   4417  H01 LYS B 240      37.845  34.158  73.284  1.00  0.89           H  
ATOM   4418  H02 LYS B 240      37.372  31.429  72.087  1.00  0.89           H  
ATOM   4419  H03 LYS B 240      37.895  31.710  73.809  1.00  0.89           H  
ATOM   4420  H04 LYS B 240      39.978  32.562  73.057  1.00  0.89           H  
ATOM   4421  H05 LYS B 240      39.438  32.549  71.345  1.00  0.89           H  
ATOM   4422  H06 LYS B 240      40.973  30.671  72.021  1.00  0.89           H  
ATOM   4423  H07 LYS B 240      39.403  30.149  71.317  1.00  0.89           H  
ATOM   4424  H08 LYS B 240      35.621  32.466  73.719  1.00  0.89           H  
ATOM   4425  H09 LYS B 240      40.096  28.812  73.273  1.00  0.89           H  
ATOM   4426  H10 LYS B 240      38.546  29.698  73.561  1.00  0.89           H  
ATOM   4427  H11 LYS B 240      41.042  30.892  74.429  1.00  0.89           H  
ATOM   4428  H12 LYS B 240      39.540  30.981  75.102  1.00  0.89           H  
ATOM   4429  H13 LYS B 240      40.457  29.625  75.306  1.00  0.89           H  
ATOM   4430  N   VAL B 241      36.223  33.268  70.532  1.00  0.86           N  
ATOM   4431  CA  VAL B 241      36.052  33.634  69.136  1.00  0.86           C  
ATOM   4432  C   VAL B 241      35.592  35.078  69.019  1.00  0.86           C  
ATOM   4433  O   VAL B 241      36.184  35.875  68.277  1.00  0.86           O  
ATOM   4434  CB  VAL B 241      35.025  32.706  68.410  1.00  0.86           C  
ATOM   4435  CG1 VAL B 241      34.841  33.154  66.971  1.00  0.86           C  
ATOM   4436  CG2 VAL B 241      35.520  31.271  68.426  1.00  0.86           C  
ATOM   4437  H01 VAL B 241      37.022  33.514  68.653  1.00  0.86           H  
ATOM   4438  H02 VAL B 241      34.071  32.769  68.933  1.00  0.86           H  
ATOM   4439  H03 VAL B 241      34.168  34.011  66.941  1.00  0.86           H  
ATOM   4440  H04 VAL B 241      35.807  33.437  66.552  1.00  0.86           H  
ATOM   4441  H05 VAL B 241      34.416  32.338  66.387  1.00  0.86           H  
ATOM   4442  H06 VAL B 241      36.479  31.224  68.941  1.00  0.86           H  
ATOM   4443  H07 VAL B 241      34.797  30.643  68.946  1.00  0.86           H  
ATOM   4444  H08 VAL B 241      35.640  30.916  67.402  1.00  0.86           H  
ATOM   4445  H14 VAL B 241      35.654  32.536  70.934  1.00  0.86           H  
ATOM   4446  N   ILE B 242      34.549  35.437  69.751  1.00  0.82           N  
ATOM   4447  CA  ILE B 242      34.056  36.803  69.658  1.00  0.82           C  
ATOM   4448  C   ILE B 242      35.099  37.837  70.117  1.00  0.82           C  
ATOM   4449  O   ILE B 242      35.207  38.908  69.533  1.00  0.82           O  
ATOM   4450  CB  ILE B 242      32.728  36.966  70.433  1.00  0.82           C  
ATOM   4451  CG1 ILE B 242      31.628  36.155  69.719  1.00  0.82           C  
ATOM   4452  CG2 ILE B 242      32.331  38.437  70.498  1.00  0.82           C  
ATOM   4453  CD1 ILE B 242      30.276  36.181  70.405  1.00  0.82           C  
ATOM   4454  H01 ILE B 242      33.863  37.000  68.603  1.00  0.82           H  
ATOM   4455  H02 ILE B 242      32.855  36.598  71.451  1.00  0.82           H  
ATOM   4456  H03 ILE B 242      31.957  35.116  69.727  1.00  0.82           H  
ATOM   4457  H04 ILE B 242      31.507  36.557  68.713  1.00  0.82           H  
ATOM   4458  H05 ILE B 242      31.372  38.532  71.008  1.00  0.82           H  
ATOM   4459  H06 ILE B 242      33.090  38.995  71.046  1.00  0.82           H  
ATOM   4460  H07 ILE B 242      32.245  38.836  69.487  1.00  0.82           H  
ATOM   4461  H08 ILE B 242      29.524  35.756  69.740  1.00  0.82           H  
ATOM   4462  H09 ILE B 242      34.102  34.772  70.366  1.00  0.82           H  
ATOM   4463  H10 ILE B 242      30.322  35.595  71.323  1.00  0.82           H  
ATOM   4464  H11 ILE B 242      30.009  37.210  70.644  1.00  0.82           H  
ATOM   4465  N   ASP B 243      35.875  37.523  71.145  1.00  0.93           N  
ATOM   4466  CA  ASP B 243      36.884  38.478  71.594  1.00  0.93           C  
ATOM   4467  C   ASP B 243      38.032  38.572  70.597  1.00  0.93           C  
ATOM   4468  O   ASP B 243      38.613  39.632  70.408  1.00  0.93           O  
ATOM   4469  CB  ASP B 243      37.447  38.086  72.963  1.00  0.93           C  
ATOM   4470  CG  ASP B 243      36.444  38.331  74.110  1.00  0.93           C  
ATOM   4471  OD1 ASP B 243      35.485  39.101  73.900  1.00  0.93           O  
ATOM   4472  OD2 ASP B 243      36.633  37.756  75.204  1.00  0.93           O  
ATOM   4473  H01 ASP B 243      36.392  39.448  71.672  1.00  0.93           H  
ATOM   4474  H02 ASP B 243      38.321  38.709  73.151  1.00  0.93           H  
ATOM   4475  H03 ASP B 243      37.705  37.027  72.945  1.00  0.93           H  
ATOM   4476  H12 ASP B 243      35.769  36.634  71.612  1.00  0.93           H  
ATOM   4477  N   GLN B 244      38.347  37.459  69.951  1.00  0.93           N  
ATOM   4478  CA  GLN B 244      39.447  37.416  69.001  1.00  0.93           C  
ATOM   4479  C   GLN B 244      39.041  37.623  67.545  1.00  0.93           C  
ATOM   4480  O   GLN B 244      39.733  38.315  66.793  1.00  0.93           O  
ATOM   4481  CB  GLN B 244      40.167  36.079  69.151  1.00  0.93           C  
ATOM   4482  CG  GLN B 244      41.273  35.824  68.156  1.00  0.93           C  
ATOM   4483  CD  GLN B 244      42.103  34.576  68.539  1.00  0.93           C  
ATOM   4484  NE2 GLN B 244      43.411  34.668  68.777  1.00  0.93           N  
ATOM   4485  OE1 GLN B 244      41.449  33.536  68.611  1.00  0.93           O  
ATOM   4486  H01 GLN B 244      40.098  38.257  69.241  1.00  0.93           H  
ATOM   4487  H02 GLN B 244      39.415  35.311  68.967  1.00  0.93           H  
ATOM   4488  H03 GLN B 244      40.598  36.039  70.151  1.00  0.93           H  
ATOM   4489  H04 GLN B 244      37.810  36.621  70.122  1.00  0.93           H  
ATOM   4490  H05 GLN B 244      41.937  36.689  68.154  1.00  0.93           H  
ATOM   4491  H06 GLN B 244      40.835  35.670  67.170  1.00  0.93           H  
ATOM   4492  H07 GLN B 244      43.937  33.844  69.032  1.00  0.93           H  
ATOM   4493  H08 GLN B 244      43.876  35.561  68.703  1.00  0.93           H  
ATOM   4494  N   PHE B 245      37.917  37.015  67.170  1.00  0.89           N  
ATOM   4495  CA  PHE B 245      37.361  37.049  65.819  1.00  0.89           C  
ATOM   4496  C   PHE B 245      38.056  35.990  64.971  1.00  0.89           C  
ATOM   4497  O   PHE B 245      38.402  34.941  65.570  1.00  0.89           O  
ATOM   4498  CB  PHE B 245      37.529  38.426  65.184  1.00  0.89           C  
ATOM   4499  CG  PHE B 245      36.685  39.497  65.814  1.00  0.89           C  
ATOM   4500  CD1 PHE B 245      36.762  39.762  67.175  1.00  0.89           C  
ATOM   4501  CD2 PHE B 245      35.847  40.277  65.034  1.00  0.89           C  
ATOM   4502  CE1 PHE B 245      36.016  40.799  67.751  1.00  0.89           C  
ATOM   4503  CE2 PHE B 245      35.098  41.315  65.600  1.00  0.89           C  
ATOM   4504  CZ  PHE B 245      35.186  41.574  66.962  1.00  0.89           C  
ATOM   4505  H01 PHE B 245      36.292  36.841  65.873  1.00  0.89           H  
ATOM   4506  H02 PHE B 245      38.242  36.134  63.907  1.00  0.89           H  
ATOM   4507  H03 PHE B 245      37.203  38.337  64.148  1.00  0.89           H  
ATOM   4508  H04 PHE B 245      38.575  38.718  65.270  1.00  0.89           H  
ATOM   4509  H05 PHE B 245      37.412  39.154  67.804  1.00  0.89           H  
ATOM   4510  H06 PHE B 245      35.770  40.080  63.965  1.00  0.89           H  
ATOM   4511  H07 PHE B 245      36.090  40.995  68.821  1.00  0.89           H  
ATOM   4512  H08 PHE B 245      34.445  41.921  64.972  1.00  0.89           H  
ATOM   4513  H09 PHE B 245      37.412  36.492  67.871  1.00  0.89           H  
ATOM   4514  H10 PHE B 245      34.605  42.382  67.406  1.00  0.89           H  
TER    4515      PHE B 245
ATOM   4516  N   0G6 B 301      19.828  10.768  63.160  1.00  0.71           N  
ATOM   4517  CA  0G6 B 301      21.282  11.108  63.281  1.00  0.71           C  
ATOM   4518  CA1 0G6 B 301      22.378  14.746  62.776  1.00  0.71           C  
ATOM   4519  CA2 0G6 B 301      19.554  17.297  62.675  1.00  0.71           C  
ATOM   4520  C   0G6 B 301      21.361  12.623  63.438  1.00  0.71           C  
ATOM   4521  O   0G6 B 301      20.612  13.205  64.211  1.00  0.71           O  
ATOM   4522  CB  0G6 B 301      21.889  10.414  64.509  1.00  0.71           C  
ATOM   4523  CB1 0G6 B 301      23.485  15.065  61.765  1.00  0.71           C  
ATOM   4524  CB2 0G6 B 301      18.622  17.437  63.874  1.00  0.71           C  
ATOM   4525  CG  0G6 B 301      23.379  10.634  64.660  1.00  0.71           C  
ATOM   4526  CG1 0G6 B 301      24.261  13.764  61.650  1.00  0.71           C  
ATOM   4527  CG2 0G6 B 301      17.995  16.146  64.279  1.00  0.71           C  
ATOM   4528  CD  0G6 B 301      23.172  12.723  61.687  1.00  0.71           C  
ATOM   4529  CD1 0G6 B 301      24.276  10.105  63.722  1.00  0.71           C  
ATOM   4530  CD2 0G6 B 301      23.880  11.414  65.705  1.00  0.71           C  
ATOM   4531  CD3 0G6 B 301      17.158  16.362  65.516  1.00  0.71           C  
ATOM   4532  CE1 0G6 B 301      25.658  10.358  63.820  1.00  0.71           C  
ATOM   4533  CE2 0G6 B 301      25.261  11.675  65.811  1.00  0.71           C  
ATOM   4534  NE  0G6 B 301      16.316  15.197  65.770  1.00  0.71           N  
ATOM   4535  CZ  0G6 B 301      26.150  11.145  64.861  1.00  0.71           C  
ATOM   4536  CZ1 0G6 B 301      15.524  15.071  66.823  1.00  0.71           C  
ATOM   4537  NH1 0G6 B 301      15.466  16.045  67.745  1.00  0.71           N  
ATOM   4538  NH2 0G6 B 301      14.774  13.978  66.938  1.00  0.71           N  
ATOM   4539  C1  0G6 B 301      21.078  15.443  62.370  1.00  0.71           C  
ATOM   4540  N1  0G6 B 301      22.247  13.284  62.686  1.00  0.71           N  
ATOM   4541  O1  0G6 B 301      20.400  14.996  61.454  1.00  0.71           O  
ATOM   4542  C2  0G6 B 301      19.990  18.670  62.245  1.00  0.71           C  
ATOM   4543  N2  0G6 B 301      20.745  16.542  63.039  1.00  0.71           N  
ATOM   4544  O2  0G6 B 301      18.939  19.256  61.352  1.00  0.71           O  
ATOM   4545  C3  0G6 B 301      21.297  18.517  61.394  1.00  0.71           C  
ATOM   4546  H01 0G6 B 301      19.487  10.425  64.047  1.00  0.71           H  
ATOM   4547  H02 0G6 B 301      21.839  10.773  62.406  1.00  0.71           H  
ATOM   4548  H03 0G6 B 301      22.600  15.085  63.788  1.00  0.71           H  
ATOM   4549  H04 0G6 B 301      19.025  16.778  61.876  1.00  0.71           H  
ATOM   4550  H05 0G6 B 301      21.738   9.343  64.375  1.00  0.71           H  
ATOM   4551  H06 0G6 B 301      21.392  10.796  65.401  1.00  0.71           H  
ATOM   4552  H07 0G6 B 301      24.111  15.901  62.077  1.00  0.71           H  
ATOM   4553  H08 0G6 B 301      23.061  15.351  60.802  1.00  0.71           H  
ATOM   4554  H09 0G6 B 301      17.818  18.113  63.584  1.00  0.71           H  
ATOM   4555  H10 0G6 B 301      19.195  17.825  64.716  1.00  0.71           H  
ATOM   4556  H11 0G6 B 301      19.706  10.057  62.454  1.00  0.71           H  
ATOM   4557  H12 0G6 B 301      25.008  13.636  62.434  1.00  0.71           H  
ATOM   4558  H13 0G6 B 301      24.817  13.719  60.714  1.00  0.71           H  
ATOM   4559  H14 0G6 B 301      18.774  15.413  64.490  1.00  0.71           H  
ATOM   4560  H15 0G6 B 301      17.363  15.779  63.471  1.00  0.71           H  
ATOM   4561  H16 0G6 B 301      23.529  11.722  61.931  1.00  0.71           H  
ATOM   4562  H17 0G6 B 301      22.690  12.618  60.715  1.00  0.71           H  
ATOM   4563  H18 0G6 B 301      23.899   9.489  62.905  1.00  0.71           H  
ATOM   4564  H19 0G6 B 301      23.195  11.825  66.447  1.00  0.71           H  
ATOM   4565  H20 0G6 B 301      16.520  17.233  65.364  1.00  0.71           H  
ATOM   4566  H21 0G6 B 301      17.814  16.525  66.371  1.00  0.71           H  
ATOM   4567  H22 0G6 B 301      26.343   9.939  63.083  1.00  0.71           H  
ATOM   4568  H23 0G6 B 301      25.639  12.288  66.629  1.00  0.71           H  
ATOM   4569  H24 0G6 B 301      16.339  14.441  65.101  1.00  0.71           H  
ATOM   4570  H25 0G6 B 301      27.218  11.348  64.937  1.00  0.71           H  
ATOM   4571  H26 0G6 B 301      14.854  15.949  68.543  1.00  0.71           H  
ATOM   4572  H27 0G6 B 301      16.034  16.873  67.641  1.00  0.71           H  
ATOM   4573  H28 0G6 B 301      14.821  13.257  66.232  1.00  0.71           H  
ATOM   4574  H29 0G6 B 301      14.158  13.870  67.731  1.00  0.71           H  
ATOM   4575  H30 0G6 B 301      21.322  16.856  63.806  1.00  0.71           H  
ATOM   4576  H31 0G6 B 301      18.658  18.597  60.712  1.00  0.71           H  
ATOM   4577  H32 0G6 B 301      21.161  19.275  60.622  1.00  0.71           H  
ATOM   4578  H33 0G6 B 301      21.349  17.470  61.097  1.00  0.71           H  
ATOM   4579  NA   NA B 401      10.134  10.848  72.400  1.00  0.00           N  
ATOM   4580  C1  NAG B 700      36.476  22.031  53.700  1.00  0.00           C  
ATOM   4581  C2  NAG B 700      37.505  21.179  54.456  1.00  0.00           C  
ATOM   4582  N2  NAG B 700      36.867  20.548  55.594  1.00  0.00           N  
ATOM   4583  C3  NAG B 700      38.675  22.052  54.933  1.00  0.00           C  
ATOM   4584  O3  NAG B 700      39.690  21.235  55.500  1.00  0.00           O  
ATOM   4585  C4  NAG B 700      39.258  22.857  53.768  1.00  0.00           C  
ATOM   4586  O4  NAG B 700      40.254  23.750  54.252  1.00  0.00           O  
ATOM   4587  C5  NAG B 700      38.141  23.644  53.078  1.00  0.00           C  
ATOM   4588  O5  NAG B 700      37.108  22.740  52.622  1.00  0.00           O  
ATOM   4589  C6  NAG B 700      38.638  24.418  51.869  1.00  0.00           C  
ATOM   4590  O6  NAG B 700      37.837  24.172  50.723  1.00  0.00           O  
ATOM   4591  C7  NAG B 700      37.181  19.302  55.935  1.00  0.00           C  
ATOM   4592  O7  NAG B 700      37.041  18.342  55.175  1.00  0.00           O  
ATOM   4593  C8  NAG B 700      37.720  19.089  57.339  1.00  0.00           C  
ATOM   4594  H01 NAG B 700      37.893  20.413  53.784  1.00  0.00           H  
ATOM   4595  H02 NAG B 700      36.180  21.058  56.131  1.00  0.00           H  
ATOM   4596  H03 NAG B 700      38.301  22.745  55.687  1.00  0.00           H  
ATOM   4597  H04 NAG B 700      39.953  20.564  54.866  1.00  0.00           H  
ATOM   4598  H05 NAG B 700      39.712  22.175  53.049  1.00  0.00           H  
ATOM   4599  H06 NAG B 700      40.511  23.492  55.140  1.00  0.00           H  
ATOM   4600  H07 NAG B 700      37.758  24.348  53.817  1.00  0.00           H  
ATOM   4601  H08 NAG B 700      39.654  24.090  51.650  1.00  0.00           H  
ATOM   4602  H09 NAG B 700      38.613  25.484  52.096  1.00  0.00           H  
ATOM   4603  H10 NAG B 700      37.579  23.247  50.705  1.00  0.00           H  
ATOM   4604  H11 NAG B 700      38.602  19.712  57.487  1.00  0.00           H  
ATOM   4605  H12 NAG B 700      36.956  19.362  58.067  1.00  0.00           H  
ATOM   4606  H13 NAG B 700      37.990  18.041  57.470  1.00  0.00           H  
ATOM   4607  H34 NAG B 700      36.135  22.772  54.424  1.00  0.00           H  
TER    4608      NAG B 700
ATOM   4609  N   ALA D   1       3.682  38.783 118.689  1.00  0.00           N  
ATOM   4610  CA  ALA D   1       5.094  38.567 118.264  1.00  0.00           C  
ATOM   4611  C   ALA D   1       5.488  37.091 118.360  1.00  0.00           C  
ATOM   4612  O   ALA D   1       5.711  36.561 119.448  1.00  0.00           O  
ATOM   4613  CB  ALA D   1       6.027  39.417 119.124  1.00  0.00           C  
ATOM   4614  N   ASP D   1       5.581  36.434 117.211  1.00  0.00           N  
ATOM   4615  CA  ASP D   1       5.954  35.025 117.164  1.00  0.00           C  
ATOM   4616  C   ASP D   1       7.419  34.883 116.721  1.00  0.00           C  
ATOM   4617  O   ASP D   1       7.918  33.780 116.493  1.00  0.00           O  
ATOM   4618  CB  ASP D   1       5.024  34.302 116.187  1.00  0.00           C  
ATOM   4619  CG  ASP D   1       5.142  32.769 116.282  1.00  0.00           C  
ATOM   4620  OD1 ASP D   1       5.358  32.267 117.404  1.00  0.00           O  
ATOM   4621  OD2 ASP D   1       5.000  32.091 115.244  1.00  0.00           O  
ATOM   4622  N   CYS D   1       8.111  36.012 116.630  1.00  0.00           N  
ATOM   4623  CA  CYS D   1       9.504  36.021 116.188  1.00  0.00           C  
ATOM   4624  C   CYS D   1      10.425  35.041 116.912  1.00  0.00           C  
ATOM   4625  O   CYS D   1      10.224  34.708 118.084  1.00  0.00           O  
ATOM   4626  CB  CYS D   1      10.100  37.435 116.322  1.00  0.00           C  
ATOM   4627  SG  CYS D   1      10.422  37.951 118.049  1.00  0.00           S  
ATOM   4628  H01 CYS D   1       9.460  35.696 115.149  1.00  0.00           H  
ATOM   4629  H02 CYS D   1       9.359  38.127 115.921  1.00  0.00           H  
ATOM   4630  H03 CYS D   1      11.042  37.463 115.774  1.00  0.00           H  
ATOM   4631  H04 CYS D   1       7.665  36.885 116.872  1.00  0.00           H  
ATOM   4632  H01 ASP D   1       5.855  34.581 118.154  1.00  0.00           H  
ATOM   4633  H02 ASP D   1       5.315  34.594 115.178  1.00  0.00           H  
ATOM   4634  H03 ASP D   1       3.995  34.588 116.406  1.00  0.00           H  
ATOM   4635  H06 ASP D   1       5.389  36.922 116.348  1.00  0.00           H  
ATOM   4636  H01 ALA D   1       3.410  39.734 118.485  1.00  0.00           H  
ATOM   4637  H02 ALA D   1       5.185  38.868 117.220  1.00  0.00           H  
ATOM   4638  H03 ALA D   1       6.920  39.667 118.552  1.00  0.00           H  
ATOM   4639  H04 ALA D   1       5.516  40.334 119.418  1.00  0.00           H  
ATOM   4640  H05 ALA D   1       6.312  38.857 120.015  1.00  0.00           H  
ATOM   4641  H14 ALA D   1       3.599  38.614 119.681  1.00  0.00           H  
ATOM   4642  N   GLY D   2      11.436  34.571 116.190  1.00  0.00           N  
ATOM   4643  CA  GLY D   2      12.438  33.708 116.782  1.00  0.00           C  
ATOM   4644  C   GLY D   2      12.122  32.291 117.191  1.00  0.00           C  
ATOM   4645  O   GLY D   2      12.997  31.627 117.740  1.00  0.00           O  
ATOM   4646  H01 GLY D   2      12.622  34.191 117.742  1.00  0.00           H  
ATOM   4647  H02 GLY D   2      13.254  33.645 116.062  1.00  0.00           H  
ATOM   4648  H04 GLY D   2      11.507  34.819 115.214  1.00  0.00           H  
ATOM   4649  N   LEU D   3      10.898  31.831 116.936  1.00  0.00           N  
ATOM   4650  CA  LEU D   3      10.493  30.460 117.262  1.00  0.00           C  
ATOM   4651  C   LEU D   3      10.324  29.758 115.921  1.00  0.00           C  
ATOM   4652  O   LEU D   3       9.384  30.042 115.179  1.00  0.00           O  
ATOM   4653  CB  LEU D   3       9.161  30.454 118.028  1.00  0.00           C  
ATOM   4654  CG  LEU D   3       9.212  31.075 119.426  1.00  0.00           C  
ATOM   4655  CD1 LEU D   3       7.815  31.130 120.047  1.00  0.00           C  
ATOM   4656  CD2 LEU D   3      10.157  30.256 120.294  1.00  0.00           C  
ATOM   4657  H01 LEU D   3      11.229  29.966 117.896  1.00  0.00           H  
ATOM   4658  H02 LEU D   3       8.899  29.406 118.172  1.00  0.00           H  
ATOM   4659  H03 LEU D   3      10.226  32.448 116.503  1.00  0.00           H  
ATOM   4660  H04 LEU D   3       8.430  31.007 117.439  1.00  0.00           H  
ATOM   4661  H05 LEU D   3       9.579  32.099 119.355  1.00  0.00           H  
ATOM   4662  H06 LEU D   3       7.096  30.679 119.363  1.00  0.00           H  
ATOM   4663  H07 LEU D   3       7.814  30.581 120.989  1.00  0.00           H  
ATOM   4664  H08 LEU D   3       7.539  32.168 120.230  1.00  0.00           H  
ATOM   4665  H09 LEU D   3      11.050  30.842 120.511  1.00  0.00           H  
ATOM   4666  H10 LEU D   3       9.659  29.994 121.227  1.00  0.00           H  
ATOM   4667  H11 LEU D   3      10.440  29.346 119.765  1.00  0.00           H  
ATOM   4668  N   ARG D   4      11.239  28.851 115.616  1.00  0.00           N  
ATOM   4669  CA  ARG D   4      11.223  28.148 114.353  1.00  0.00           C  
ATOM   4670  C   ARG D   4      10.171  27.047 114.259  1.00  0.00           C  
ATOM   4671  O   ARG D   4      10.048  26.214 115.155  1.00  0.00           O  
ATOM   4672  CB  ARG D   4      12.598  27.553 114.093  1.00  0.00           C  
ATOM   4673  CG  ARG D   4      13.707  28.608 113.979  1.00  0.00           C  
ATOM   4674  CD  ARG D   4      15.064  27.952 113.926  1.00  0.00           C  
ATOM   4675  NE  ARG D   4      15.327  27.194 115.145  1.00  0.00           N  
ATOM   4676  CZ  ARG D   4      16.395  26.427 115.322  1.00  0.00           C  
ATOM   4677  NH1 ARG D   4      17.301  26.325 114.359  1.00  0.00           N  
ATOM   4678  NH2 ARG D   4      16.549  25.747 116.456  1.00  0.00           N  
ATOM   4679  H01 ARG D   4      10.957  28.887 113.597  1.00  0.00           H  
ATOM   4680  H02 ARG D   4      12.548  27.034 113.136  1.00  0.00           H  
ATOM   4681  H03 ARG D   4      12.844  26.879 114.913  1.00  0.00           H  
ATOM   4682  H04 ARG D   4      13.665  29.256 114.855  1.00  0.00           H  
ATOM   4683  H05 ARG D   4      13.555  29.191 113.071  1.00  0.00           H  
ATOM   4684  H06 ARG D   4      15.822  28.730 113.831  1.00  0.00           H  
ATOM   4685  H07 ARG D   4      15.101  27.277 113.071  1.00  0.00           H  
ATOM   4686  H08 ARG D   4      14.657  27.257 115.898  1.00  0.00           H  
ATOM   4687  H09 ARG D   4      18.112  25.737 114.489  1.00  0.00           H  
ATOM   4688  H10 ARG D   4      17.180  26.836 113.496  1.00  0.00           H  
ATOM   4689  H11 ARG D   4      15.855  25.820 117.187  1.00  0.00           H  
ATOM   4690  H12 ARG D   4      11.968  28.645 116.284  1.00  0.00           H  
ATOM   4691  H13 ARG D   4      17.359  25.158 116.586  1.00  0.00           H  
ATOM   4692  N   PRO D   5       9.416  27.028 113.147  1.00  0.00           N  
ATOM   4693  CA  PRO D   5       8.359  26.053 112.865  1.00  0.00           C  
ATOM   4694  C   PRO D   5       8.837  24.610 112.937  1.00  0.00           C  
ATOM   4695  O   PRO D   5       8.124  23.741 113.443  1.00  0.00           O  
ATOM   4696  CB  PRO D   5       7.914  26.428 111.451  1.00  0.00           C  
ATOM   4697  CG  PRO D   5       8.099  27.906 111.426  1.00  0.00           C  
ATOM   4698  CD  PRO D   5       9.467  28.053 112.085  1.00  0.00           C  
ATOM   4699  H01 PRO D   5       6.894  26.118 111.224  1.00  0.00           H  
ATOM   4700  H02 PRO D   5       8.537  25.941 110.701  1.00  0.00           H  
ATOM   4701  H03 PRO D   5       7.304  28.461 111.924  1.00  0.00           H  
ATOM   4702  H04 PRO D   5       8.104  28.290 110.406  1.00  0.00           H  
ATOM   4703  H05 PRO D   5      10.300  27.925 111.394  1.00  0.00           H  
ATOM   4704  H06 PRO D   5       9.599  29.051 112.504  1.00  0.00           H  
ATOM   4705  H14 PRO D   5       7.557  26.094 113.603  1.00  0.00           H  
ATOM   4706  N   LEU D   6      10.043  24.354 112.439  1.00  0.00           N  
ATOM   4707  CA  LEU D   6      10.575  23.000 112.424  1.00  0.00           C  
ATOM   4708  C   LEU D   6      11.485  22.626 113.587  1.00  0.00           C  
ATOM   4709  O   LEU D   6      12.149  21.592 113.556  1.00  0.00           O  
ATOM   4710  CB  LEU D   6      11.295  22.749 111.102  1.00  0.00           C  
ATOM   4711  CG  LEU D   6      10.412  22.944 109.865  1.00  0.00           C  
ATOM   4712  CD1 LEU D   6      11.216  22.607 108.624  1.00  0.00           C  
ATOM   4713  CD2 LEU D   6       9.167  22.047 109.956  1.00  0.00           C  
ATOM   4714  H01 LEU D   6       9.704  22.355 112.539  1.00  0.00           H  
ATOM   4715  H02 LEU D   6      11.606  21.704 111.106  1.00  0.00           H  
ATOM   4716  H03 LEU D   6      12.138  23.437 111.034  1.00  0.00           H  
ATOM   4717  H04 LEU D   6      10.082  23.982 109.811  1.00  0.00           H  
ATOM   4718  H05 LEU D   6      12.205  22.255 108.917  1.00  0.00           H  
ATOM   4719  H06 LEU D   6      10.705  21.826 108.060  1.00  0.00           H  
ATOM   4720  H07 LEU D   6      10.598  25.111 112.066  1.00  0.00           H  
ATOM   4721  H08 LEU D   6      11.317  23.497 108.003  1.00  0.00           H  
ATOM   4722  H09 LEU D   6       8.348  22.506 109.402  1.00  0.00           H  
ATOM   4723  H10 LEU D   6       9.391  21.069 109.529  1.00  0.00           H  
ATOM   4724  H11 LEU D   6       8.878  21.930 111.001  1.00  0.00           H  
ATOM   4725  N   PHE D   7      11.506  23.459 114.617  1.00  0.00           N  
ATOM   4726  CA  PHE D   7      12.331  23.186 115.776  1.00  0.00           C  
ATOM   4727  C   PHE D   7      11.602  23.577 117.059  1.00  0.00           C  
ATOM   4728  O   PHE D   7      10.847  22.764 117.603  1.00  0.00           O  
ATOM   4729  CB  PHE D   7      13.677  23.901 115.627  1.00  0.00           C  
ATOM   4730  CG  PHE D   7      14.541  23.304 114.560  1.00  0.00           C  
ATOM   4731  CD1 PHE D   7      15.312  22.177 114.823  1.00  0.00           C  
ATOM   4732  CD2 PHE D   7      14.509  23.803 113.257  1.00  0.00           C  
ATOM   4733  CE1 PHE D   7      16.032  21.546 113.812  1.00  0.00           C  
ATOM   4734  CE2 PHE D   7      15.227  23.180 112.238  1.00  0.00           C  
ATOM   4735  CZ  PHE D   7      15.989  22.049 112.514  1.00  0.00           C  
ATOM   4736  H01 PHE D   7      12.528  22.116 115.843  1.00  0.00           H  
ATOM   4737  H02 PHE D   7      14.208  23.796 116.573  1.00  0.00           H  
ATOM   4738  H03 PHE D   7      13.491  24.946 115.380  1.00  0.00           H  
ATOM   4739  H04 PHE D   7      15.353  21.781 115.838  1.00  0.00           H  
ATOM   4740  H05 PHE D   7      13.916  24.690 113.034  1.00  0.00           H  
ATOM   4741  H06 PHE D   7      16.628  20.661 114.036  1.00  0.00           H  
ATOM   4742  H07 PHE D   7      15.192  23.579 111.224  1.00  0.00           H  
ATOM   4743  H08 PHE D   7      16.550  21.559 111.718  1.00  0.00           H  
ATOM   4744  H12 PHE D   7      10.940  24.295 114.594  1.00  0.00           H  
ATOM   4745  N   GLU D   8      11.793  24.804 117.536  1.00  0.00           N  
ATOM   4746  CA  GLU D   8      11.130  25.219 118.768  1.00  0.00           C  
ATOM   4747  C   GLU D   8       9.633  24.914 118.767  1.00  0.00           C  
ATOM   4748  O   GLU D   8       9.078  24.536 119.793  1.00  0.00           O  
ATOM   4749  CB  GLU D   8      11.332  26.714 119.036  1.00  0.00           C  
ATOM   4750  CG  GLU D   8      12.740  27.117 119.449  1.00  0.00           C  
ATOM   4751  CD  GLU D   8      13.727  27.138 118.259  1.00  0.00           C  
ATOM   4752  OE1 GLU D   8      13.266  27.382 117.126  1.00  0.00           O  
ATOM   4753  OE2 GLU D   8      14.940  26.929 118.483  1.00  0.00           O  
ATOM   4754  H01 GLU D   8      11.597  24.636 119.562  1.00  0.00           H  
ATOM   4755  H02 GLU D   8      10.689  26.957 119.882  1.00  0.00           H  
ATOM   4756  H03 GLU D   8      11.079  27.257 118.125  1.00  0.00           H  
ATOM   4757  H04 GLU D   8      13.099  26.375 120.162  1.00  0.00           H  
ATOM   4758  H05 GLU D   8      12.703  28.113 119.890  1.00  0.00           H  
ATOM   4759  H09 GLU D   8      12.397  25.448 117.046  1.00  0.00           H  
ATOM   4760  N   LYS D   9       8.979  25.086 117.623  1.00  0.00           N  
ATOM   4761  CA  LYS D   9       7.547  24.818 117.533  1.00  0.00           C  
ATOM   4762  C   LYS D   9       7.235  23.336 117.722  1.00  0.00           C  
ATOM   4763  O   LYS D   9       6.159  22.978 118.195  1.00  0.00           O  
ATOM   4764  CB  LYS D   9       7.001  25.270 116.179  1.00  0.00           C  
ATOM   4765  CG  LYS D   9       7.093  26.763 115.921  1.00  0.00           C  
ATOM   4766  CD  LYS D   9       6.168  27.545 116.821  1.00  0.00           C  
ATOM   4767  CE  LYS D   9       6.201  29.027 116.477  1.00  0.00           C  
ATOM   4768  NZ  LYS D   9       5.772  29.268 115.077  1.00  0.00           N  
ATOM   4769  H01 LYS D   9       7.067  25.380 118.334  1.00  0.00           H  
ATOM   4770  H02 LYS D   9       5.939  25.024 116.180  1.00  0.00           H  
ATOM   4771  H03 LYS D   9       7.561  24.755 115.398  1.00  0.00           H  
ATOM   4772  H04 LYS D   9       6.796  26.947 114.888  1.00  0.00           H  
ATOM   4773  H05 LYS D   9       8.118  27.090 116.097  1.00  0.00           H  
ATOM   4774  H06 LYS D   9       9.479  25.406 116.806  1.00  0.00           H  
ATOM   4775  H07 LYS D   9       6.497  27.420 117.852  1.00  0.00           H  
ATOM   4776  H08 LYS D   9       5.151  27.172 116.699  1.00  0.00           H  
ATOM   4777  H09 LYS D   9       7.226  29.382 116.587  1.00  0.00           H  
ATOM   4778  H10 LYS D   9       5.533  29.563 117.151  1.00  0.00           H  
ATOM   4779  H11 LYS D   9       4.978  29.892 115.071  1.00  0.00           H  
ATOM   4780  H12 LYS D   9       6.532  29.686 114.559  1.00  0.00           H  
ATOM   4781  H13 LYS D   9       5.513  28.391 114.648  1.00  0.00           H  
ATOM   4782  N   LYS D  10       8.179  22.480 117.352  1.00  0.00           N  
ATOM   4783  CA  LYS D  10       7.991  21.041 117.465  1.00  0.00           C  
ATOM   4784  C   LYS D  10       8.784  20.422 118.615  1.00  0.00           C  
ATOM   4785  O   LYS D  10       8.874  19.204 118.713  1.00  0.00           O  
ATOM   4786  CB  LYS D  10       8.387  20.363 116.143  1.00  0.00           C  
ATOM   4787  CG  LYS D  10       7.510  20.773 114.962  1.00  0.00           C  
ATOM   4788  CD  LYS D  10       8.038  20.268 113.616  1.00  0.00           C  
ATOM   4789  CE  LYS D  10       7.947  18.747 113.486  1.00  0.00           C  
ATOM   4790  NZ  LYS D  10       8.298  18.271 112.108  1.00  0.00           N  
ATOM   4791  H01 LYS D  10       6.935  20.875 117.680  1.00  0.00           H  
ATOM   4792  H02 LYS D  10       8.257  19.290 116.282  1.00  0.00           H  
ATOM   4793  H03 LYS D  10       9.420  20.627 115.915  1.00  0.00           H  
ATOM   4794  H04 LYS D  10       7.509  21.862 114.922  1.00  0.00           H  
ATOM   4795  H05 LYS D  10       6.509  20.370 115.116  1.00  0.00           H  
ATOM   4796  H06 LYS D  10       9.090  20.544 113.548  1.00  0.00           H  
ATOM   4797  H07 LYS D  10       7.453  20.724 112.817  1.00  0.00           H  
ATOM   4798  H08 LYS D  10       6.915  18.457 113.686  1.00  0.00           H  
ATOM   4799  H09 LYS D  10       8.633  18.292 114.200  1.00  0.00           H  
ATOM   4800  H10 LYS D  10       9.255  17.949 112.097  1.00  0.00           H  
ATOM   4801  H11 LYS D  10       7.685  17.512 111.847  1.00  0.00           H  
ATOM   4802  H12 LYS D  10       8.192  19.031 111.451  1.00  0.00           H  
ATOM   4803  H14 LYS D  10       9.049  22.836 116.983  1.00  0.00           H  
ATOM   4804  N   SER D  11       9.346  21.258 119.483  1.00  0.00           N  
ATOM   4805  CA  SER D  11      10.150  20.784 120.613  1.00  0.00           C  
ATOM   4806  C   SER D  11      11.366  19.979 120.174  1.00  0.00           C  
ATOM   4807  O   SER D  11      11.798  19.059 120.875  1.00  0.00           O  
ATOM   4808  CB  SER D  11       9.306  19.937 121.579  1.00  0.00           C  
ATOM   4809  OG  SER D  11       8.449  20.760 122.348  1.00  0.00           O  
ATOM   4810  H01 SER D  11      10.504  21.680 121.123  1.00  0.00           H  
ATOM   4811  H02 SER D  11       9.976  19.403 122.253  1.00  0.00           H  
ATOM   4812  H03 SER D  11       8.705  19.231 121.006  1.00  0.00           H  
ATOM   4813  H04 SER D  11       8.308  21.592 121.890  1.00  0.00           H  
ATOM   4814  H13 SER D  11       9.215  22.252 119.360  1.00  0.00           H  
ATOM   4815  N   LEU D  12      11.920  20.324 119.016  1.00  0.00           N  
ATOM   4816  CA  LEU D  12      13.104  19.639 118.507  1.00  0.00           C  
ATOM   4817  C   LEU D  12      14.291  20.599 118.446  1.00  0.00           C  
ATOM   4818  O   LEU D  12      14.149  21.732 117.988  1.00  0.00           O  
ATOM   4819  CB  LEU D  12      12.845  19.074 117.106  1.00  0.00           C  
ATOM   4820  CG  LEU D  12      12.167  17.703 116.973  1.00  0.00           C  
ATOM   4821  CD1 LEU D  12      13.020  16.646 117.660  1.00  0.00           C  
ATOM   4822  CD2 LEU D  12      10.790  17.737 117.586  1.00  0.00           C  
ATOM   4823  H01 LEU D  12      13.333  18.819 119.188  1.00  0.00           H  
ATOM   4824  H02 LEU D  12      13.843  18.913 116.699  1.00  0.00           H  
ATOM   4825  H03 LEU D  12      12.218  19.794 116.581  1.00  0.00           H  
ATOM   4826  H04 LEU D  12      12.068  17.456 115.916  1.00  0.00           H  
ATOM   4827  H05 LEU D  12      11.513  21.075 118.477  1.00  0.00           H  
ATOM   4828  H06 LEU D  12      13.936  17.105 118.032  1.00  0.00           H  
ATOM   4829  H07 LEU D  12      12.465  16.216 118.494  1.00  0.00           H  
ATOM   4830  H08 LEU D  12      13.271  15.861 116.947  1.00  0.00           H  
ATOM   4831  H09 LEU D  12      10.071  17.308 116.888  1.00  0.00           H  
ATOM   4832  H10 LEU D  12      10.788  17.158 118.509  1.00  0.00           H  
ATOM   4833  H11 LEU D  12      10.514  18.769 117.803  1.00  0.00           H  
ATOM   4834  N   GLU D  13      15.452  20.147 118.910  1.00  0.00           N  
ATOM   4835  CA  GLU D  13      16.667  20.965 118.884  1.00  0.00           C  
ATOM   4836  C   GLU D  13      17.409  20.676 117.592  1.00  0.00           C  
ATOM   4837  O   GLU D  13      17.403  19.530 117.123  1.00  0.00           O  
ATOM   4838  CB  GLU D  13      17.617  20.591 120.024  1.00  0.00           C  
ATOM   4839  CG  GLU D  13      17.269  21.071 121.406  1.00  0.00           C  
ATOM   4840  CD  GLU D  13      18.312  20.575 122.462  1.00  0.00           C  
ATOM   4841  OE1 GLU D  13      19.532  20.787 122.262  1.00  0.00           O  
ATOM   4842  OE2 GLU D  13      17.895  19.981 123.474  1.00  0.00           O  
ATOM   4843  H01 GLU D  13      16.372  22.010 118.977  1.00  0.00           H  
ATOM   4844  H02 GLU D  13      18.552  21.097 119.783  1.00  0.00           H  
ATOM   4845  H03 GLU D  13      17.672  19.503 120.060  1.00  0.00           H  
ATOM   4846  H04 GLU D  13      16.292  20.668 121.673  1.00  0.00           H  
ATOM   4847  H05 GLU D  13      17.250  22.161 121.410  1.00  0.00           H  
ATOM   4848  H12 GLU D  13      15.498  19.213 119.291  1.00  0.00           H  
ATOM   4849  N   ASP D  14      18.050  21.689 117.011  1.00  0.00           N  
ATOM   4850  CA  ASP D  14      18.826  21.428 115.808  1.00  0.00           C  
ATOM   4851  C   ASP D  14      20.122  20.819 116.309  1.00  0.00           C  
ATOM   4852  O   ASP D  14      20.375  20.807 117.521  1.00  0.00           O  
ATOM   4853  CB  ASP D  14      19.071  22.710 114.967  1.00  0.00           C  
ATOM   4854  CG  ASP D  14      19.932  23.786 115.703  1.00  0.00           C  
ATOM   4855  OD1 ASP D  14      21.073  23.471 116.104  1.00  0.00           O  
ATOM   4856  OD2 ASP D  14      19.440  24.935 115.839  1.00  0.00           O  
ATOM   4857  H01 ASP D  14      18.297  20.761 115.128  1.00  0.00           H  
ATOM   4858  H02 ASP D  14      18.096  23.158 114.776  1.00  0.00           H  
ATOM   4859  H03 ASP D  14      19.584  22.427 114.048  1.00  0.00           H  
ATOM   4860  H06 ASP D  14      17.998  22.620 117.398  1.00  0.00           H  
ATOM   4861  N   LYS D  14      20.943  20.330 115.389  1.00  0.00           N  
ATOM   4862  CA  LYS D  14      22.186  19.650 115.733  1.00  0.00           C  
ATOM   4863  C   LYS D  14      23.284  20.352 116.515  1.00  0.00           C  
ATOM   4864  O   LYS D  14      24.108  19.669 117.113  1.00  0.00           O  
ATOM   4865  CB  LYS D  14      22.839  19.065 114.475  1.00  0.00           C  
ATOM   4866  CG  LYS D  14      22.116  17.877 113.842  1.00  0.00           C  
ATOM   4867  CD  LYS D  14      23.001  17.243 112.761  1.00  0.00           C  
ATOM   4868  CE  LYS D  14      22.276  16.159 111.975  1.00  0.00           C  
ATOM   4869  NZ  LYS D  14      21.255  16.732 111.051  1.00  0.00           N  
ATOM   4870  H01 LYS D  14      21.795  18.927 116.449  1.00  0.00           H  
ATOM   4871  H02 LYS D  14      23.809  18.685 114.795  1.00  0.00           H  
ATOM   4872  H03 LYS D  14      22.899  19.857 113.729  1.00  0.00           H  
ATOM   4873  H04 LYS D  14      20.698  20.432 114.415  1.00  0.00           H  
ATOM   4874  H05 LYS D  14      21.187  18.223 113.388  1.00  0.00           H  
ATOM   4875  H06 LYS D  14      21.896  17.136 114.610  1.00  0.00           H  
ATOM   4876  H07 LYS D  14      23.851  16.777 113.260  1.00  0.00           H  
ATOM   4877  H08 LYS D  14      23.321  18.022 112.069  1.00  0.00           H  
ATOM   4878  H09 LYS D  14      21.763  15.512 112.686  1.00  0.00           H  
ATOM   4879  H10 LYS D  14      23.006  15.598 111.391  1.00  0.00           H  
ATOM   4880  H11 LYS D  14      20.456  17.044 111.585  1.00  0.00           H  
ATOM   4881  H12 LYS D  14      21.653  17.515 110.553  1.00  0.00           H  
ATOM   4882  H13 LYS D  14      20.963  16.025 110.391  1.00  0.00           H  
ATOM   4883  N   THR D  14      23.336  21.683 116.504  1.00  0.00           N  
ATOM   4884  CA  THR D  14      24.424  22.362 117.211  1.00  0.00           C  
ATOM   4885  C   THR D  14      24.045  23.505 118.139  1.00  0.00           C  
ATOM   4886  O   THR D  14      24.936  24.159 118.679  1.00  0.00           O  
ATOM   4887  CB  THR D  14      25.481  22.923 116.219  1.00  0.00           C  
ATOM   4888  CG2 THR D  14      26.081  21.803 115.354  1.00  0.00           C  
ATOM   4889  OG1 THR D  14      24.864  23.909 115.379  1.00  0.00           O  
ATOM   4890  H01 THR D  14      24.809  21.561 117.841  1.00  0.00           H  
ATOM   4891  H02 THR D  14      26.290  23.375 116.792  1.00  0.00           H  
ATOM   4892  H03 THR D  14      27.078  21.557 115.719  1.00  0.00           H  
ATOM   4893  H04 THR D  14      25.446  20.919 115.411  1.00  0.00           H  
ATOM   4894  H05 THR D  14      26.146  22.138 114.319  1.00  0.00           H  
ATOM   4895  H06 THR D  14      24.655  23.519 114.527  1.00  0.00           H  
ATOM   4896  H14 THR D  14      22.633  22.218 116.014  1.00  0.00           H  
ATOM   4897  N   GLU D  14      22.749  23.746 118.340  1.00  0.00           N  
ATOM   4898  CA  GLU D  14      22.335  24.835 119.209  1.00  0.00           C  
ATOM   4899  C   GLU D  14      22.816  24.637 120.640  1.00  0.00           C  
ATOM   4900  O   GLU D  14      23.015  25.609 121.378  1.00  0.00           O  
ATOM   4901  CB  GLU D  14      20.819  25.022 119.192  1.00  0.00           C  
ATOM   4902  CG  GLU D  14      19.987  23.815 119.592  1.00  0.00           C  
ATOM   4903  CD  GLU D  14      18.489  24.170 119.648  1.00  0.00           C  
ATOM   4904  OE1 GLU D  14      18.045  24.755 120.668  1.00  0.00           O  
ATOM   4905  OE2 GLU D  14      17.774  23.878 118.663  1.00  0.00           O  
ATOM   4906  H01 GLU D  14      22.802  25.737 118.815  1.00  0.00           H  
ATOM   4907  H02 GLU D  14      20.563  25.219 118.151  1.00  0.00           H  
ATOM   4908  H03 GLU D  14      20.576  25.835 119.876  1.00  0.00           H  
ATOM   4909  H04 GLU D  14      20.303  23.489 120.583  1.00  0.00           H  
ATOM   4910  H05 GLU D  14      20.138  23.019 118.862  1.00  0.00           H  
ATOM   4911  H07 GLU D  14      22.053  23.170 117.887  1.00  0.00           H  
ATOM   4912  N   ARG D  14      23.019  23.382 121.027  1.00  0.00           N  
ATOM   4913  CA  ARG D  14      23.480  23.100 122.376  1.00  0.00           C  
ATOM   4914  C   ARG D  14      24.863  23.703 122.585  1.00  0.00           C  
ATOM   4915  O   ARG D  14      25.214  24.082 123.703  1.00  0.00           O  
ATOM   4916  CB  ARG D  14      23.496  21.584 122.626  1.00  0.00           C  
ATOM   4917  CG  ARG D  14      23.886  21.204 124.036  1.00  0.00           C  
ATOM   4918  CD  ARG D  14      23.429  19.777 124.367  1.00  0.00           C  
ATOM   4919  NE  ARG D  14      21.977  19.701 124.539  1.00  0.00           N  
ATOM   4920  CZ  ARG D  14      21.313  20.241 125.558  1.00  0.00           C  
ATOM   4921  NH1 ARG D  14      21.965  20.898 126.509  1.00  0.00           N  
ATOM   4922  NH2 ARG D  14      19.992  20.135 125.618  1.00  0.00           N  
ATOM   4923  H01 ARG D  14      22.794  23.552 123.093  1.00  0.00           H  
ATOM   4924  H02 ARG D  14      24.250  21.160 121.963  1.00  0.00           H  
ATOM   4925  H03 ARG D  14      22.499  21.191 122.426  1.00  0.00           H  
ATOM   4926  H04 ARG D  14      23.401  21.893 124.728  1.00  0.00           H  
ATOM   4927  H05 ARG D  14      24.970  21.264 124.135  1.00  0.00           H  
ATOM   4928  H06 ARG D  14      22.853  22.623 120.382  1.00  0.00           H  
ATOM   4929  H07 ARG D  14      23.899  19.478 125.304  1.00  0.00           H  
ATOM   4930  H08 ARG D  14      23.725  19.113 123.555  1.00  0.00           H  
ATOM   4931  H09 ARG D  14      21.444  19.206 123.838  1.00  0.00           H  
ATOM   4932  H10 ARG D  14      21.456  21.311 127.278  1.00  0.00           H  
ATOM   4933  H11 ARG D  14      22.970  20.985 126.464  1.00  0.00           H  
ATOM   4934  H12 ARG D  14      19.492  19.640 124.893  1.00  0.00           H  
ATOM   4935  H13 ARG D  14      19.487  20.549 126.388  1.00  0.00           H  
ATOM   4936  N   GLU D  14      25.654  23.810 121.516  1.00  0.00           N  
ATOM   4937  CA  GLU D  14      26.994  24.410 121.637  1.00  0.00           C  
ATOM   4938  C   GLU D  14      26.875  25.878 122.071  1.00  0.00           C  
ATOM   4939  O   GLU D  14      27.709  26.386 122.812  1.00  0.00           O  
ATOM   4940  CB  GLU D  14      27.747  24.337 120.306  1.00  0.00           C
[truncated: 344,991 more chars]
