# Supplementary material for: Mapping allosteric communications within individual proteins
Source: Nat Commun. 2020 Jul 31;11:3862. doi: 10.1038/s41467-020-17618-2 (PMC7395124; doi:10.1038/s41467-020-17618-2)
Supplement: Supplementary file 7 — Supplementary Data 4 [file 41467_2020_17618_MOESM7_ESM.zip › comparison-to-Amors/1sfq/1sfq-qs.txt]

135	B	13.40544147	LYS135 B	6368.045455	0
66	B	12.97895662	VAL66 B	5487.3125	0.071428571
33	B	7.804759702	LEU33 B	3815	0.071428571
60G	B	11.40850744	ASNG60G B	10274.78571	0
20	B	13.6971021	SER20 B	1509.181818	0.892857143
168	B	11.04276261	CYS168 B	1257.2	0.714285714
29	B	15.59146132	TRP29 B	4555.875	0.535714286
79	B	23.32560134	ILE79 B	7299.473684	0.535714286
182	B	7.262114912	CYS182 B	1089.1	0.464285714
194	B	3.401187587	ASP194 B	73	0.892857143
56	B	7.09242173	ALA56 B	656.6	0.714285714
147	B	8.269398648	THR147 B	1258.571429	0.357142857
160	B	5.897381453	LEU160 B	2117.105263	0.214285714
242	B	20.74820419	ILE242 B	4298.789474	0.821428571
1A	A	26.90011154	ASPA1A A	13140.5	0.142857143
227	B	3.972455286	PHE227 B	283.25	0.678571429
96	B	4.615545363	TRP96 B	1918.041667	0.142857143
53	B	12.0951697	LEU53 B	2201	0.571428571
233	B	15.05618883	ARG233 B	2142.875	0.892857143
83	B	18.59641845	SER83 B	5961.727273	0.5
28	B	19.2917953	PRO28 B	4654.285714	0.75
154	B	15.24037837	VAL154 B	2370.5625	0.857142857
184	B	7.08856678	GLY184 B	2881.142857	0.178571429
140	B	8.266609765	GLY140 B	1191.571429	0.428571429
195	B	1.503277752	SER195 B	58.3	0.25
226	B	2.388350477	GLY226 B	354	0.214285714
131	B	16.44242917	GLN131 B	6286.058824	0.25
145	B	8.441920042	LYS145 B	1014.454545	0.571428571
12	A	27.06140789	LEU12 A	13177.84211	0.25
120	B	20.45657107	PRO120 B	6656.642857	0.5
47	B	17.1094959	ILE47 B	4151.421053	0.785714286
93	B	11.22485323	ARG93 B	2202.25	0.464285714
68	B	16.97446132	ILE68 B	5532.842105	0.464285714
136	B	12.03750842	GLY136 B	3176.857143	0.357142857
60B	B	7.673471509	PROB60B B	5912.571429	0.035714286
234	B	12.25167789	LEU234 B	2343.473684	0.571428571
1	A	23.43795172	CYS1 A	10839.5	0.25
162	B	10.8382428	ILE162 B	2219.105263	0.392857143
123	B	17.40220018	LEU123 B	4805.894737	0.642857143
155	B	12.42373877	LEU155 B	2253.473684	0.607142857
193	B	2.049719981	GLY193 B	31.71428571	0.714285714
57	B	1.458795736	HIS57 B	308.7058824	0.142857143
174	B	3.074791375	ILE174 B	282.1578947	0.428571429
21	B	16.78019279	ASP21 B	2006	0.928571429
243	B	25.41714368	ASP243 B	4499.833333	0.928571429
211	B	10.33769167	GLY211 B	510.7142857	0.928571429
46	B	16.28307385	LEU46 B	3989.947368	0.714285714
137	B	11.06135891	ARG137 B	3566.416667	0.214285714
49	B	23.52394493	ASP49 B	4695.583333	0.857142857
232	B	16.65051594	PHE232 B	2068	0.928571429
60E	B	8.880760666	ASPE60E B	9166.5	0.035714286
94	B	5.563322928	TYR94 B	1757.666667	0.214285714
187	B	9.297653521	ARG187 B	677.875	0.928571429
112	B	21.8033253	VAL112 B	6095.4375	0.607142857
61	B	17.17260822	GLU61 B	8545.6	0.142857143
14A	A	21.34697086	LYSA14A A	15338.72727	0.107142857
90	B	10.87091923	ILE90 B	2845.421053	0.25
37	B	14.7842988	PRO37 B	6719.928571	0.107142857
60C	B	5.043448126	PROC60C B	6887.428571	0.035714286
3	A	24.76330442	LEU3 A	10885.52632	0.392857143
11	A	30.92058526	SER11 A	12693.09091	0.678571429
75	B	19.71572745	ARG75 B	6414.458333	0.464285714
152	B	11.35603056	PRO152 B	2060.071429	0.5
186	B	12.27514358	PRO186 B	4992.285714	0.178571429
190	B	1.99353781	ALA190 B	109.6	0.357142857
34	B	11.32307613	PHE34 B	4918.25	0.142857143
133	B	14.94863184	GLY133 B	4750.428571	0.428571429
18	B	9.884900151	GLU18 B	762.3333333	0.892857143
175	B	6.848542692	ARG175 B	891.0833333	0.535714286
14K	A	22.88476657	ILEK14K A	22691.42105	0
72	B	17.04741719	SER72 B	4745.909091	0.607142857
14E	A	15.87313964	GLUE14E A	17686.93333	0
129B	B	21.83453727	SERB129B B	8631.363636	0.285714286
91	B	12.89548281	HIS91 B	2534.058824	0.607142857
121	B	16.61914661	VAL121 B	5806.8125	0.285714286
130	B	13.49125617	LEU130 B	6113.578947	0.071428571
87	B	18.36283554	LYS87 B	4661.772727	0.714285714
7	A	23.3364691	PHE7 A	10470.5	0.285714286
191	B	2.882204191	CYS191 B	107.9	0.714285714
141	B	8.753958019	TRP141 B	1057.25	0.607142857
55	B	5.336047695	ALA55 B	835.1	0.428571429
27	B	14.90097544	SER27 B	4431.818182	0.464285714
241	B	19.09498576	VAL241 B	4154.5625	0.857142857
43	B	5.7887021	GLY43 B	636.1428571	0.571428571
221	B	3.353711228	ASP221 B	272.1666667	0.5
60D	B	2.577481329	TRPD60D B	7817.125	0.035714286
230	B	11.76249808	HIS230 B	1025.411765	0.892857143
5	A	25.19559148	PRO5 A	10534.92857	0.392857143
127	B	24.38918754	GLU127 B	7179.066667	0.607142857
8	A	23.74988956	GLU8 A	11227.06667	0.214285714
76	B	21.80304149	TYR76 B	6906.666667	0.5
181	B	8.633682297	PHE181 B	1010.95	0.607142857
170	B	13.59358882	ASP170 B	1069.166667	0.964285714
146	B	6.191338789	GLU146 B	1071.933333	0.357142857
42	B	3.939663945	CYS42 B	389	0.5
16	B	6.597200922	ILE16 B	525.4444444	0.785714286
111	B	24.96159362	PRO111 B	5895.142857	0.821428571
60A	B	2.637273023	TYRA60A B	4502.047619	0.035714286
14L	A	20.93848538	ASPL14L A	23158	0
77	B	20.17162609	GLU77 B	7044.4	0.357142857
100	B	5.619172359	ASP100 B	603.8333333	0.571428571
196	B	5.572701051	GLY196 B	137.8571429	0.928571429
239	B	22.05473813	GLN239 B	3920.352941	0.928571429
207	B	16.7038354	TRP207 B	7080.125	0.214285714
177	B	8.267117152	THR177 B	936.0714286	0.607142857
26	B	17.89875024	MET26 B	4293.470588	0.821428571
74	B	16.54866877	THR74 B	5644.571429	0.357142857
161	B	10.3808398	PRO161 B	2396.285714	0.285714286
10	A	29.95988082	LYS10 A	12258.81818	0.607142857
81	B	19.58880458	LYS81 B	6505.272727	0.428571429
126	B	23.89017495	ARG126 B	6628.916667	0.642857143
156	B	11.12780216	GLN156 B	1971.823529	0.5
208	B	16.3742696	TYR208 B	4675.238095	0.535714286
38	B	14.42194391	GLN38 B	5798.235294	0.25
238	B	16.15042643	ILE238 B	3570.105263	0.821428571
171	B	9.968261533	SER171 B	808.0909091	0.857142857
36A	B	16.68677638	SERA36A B	7193.181818	0.214285714
14G	A	20.66730125	LEUG14G A	20047.73684	0.071428571
129C	B	17.67286536	LEUC129C B	8440.894737	0.214285714
45	B	12.72384773	SER45 B	2599.454545	0.535714286
223	B	9.489844098	GLY223 B	712.5714286	0.892857143
134	B	14.25014295	TYR134 B	5389.428571	0.285714286
114	B	23.48903846	PHE114 B	6650.15	0.607142857
95	B	5.157635989	ASN95 B	1646.071429	0.214285714
60H	B	8.999328308	PHEH60H B	10126.45	0
40	B	7.651649234	LEU40 B	3209.052632	0.142857143
78	B	26.34701945	ASN78 B	7692.571429	0.785714286
103	B	9.866715968	ILE103 B	1358.526316	0.535714286
51	B	18.6872803	TRP51 B	4164.875	0.821428571
202	B	18.51154748	LYS202 B	9385.227273	0.142857143
23	B	19.55391554	GLU23 B	3670.266667	0.892857143
67	B	14.39818603	ARG67 B	5688.416667	0.285714286
52	B	13.51401202	VAL52 B	3455.625	0.5
32	B	10.62110865	MET32 B	4109.058824	0.178571429
80	B	19.49219059	GLU80 B	6660.133333	0.357142857
222	B	9.303340798	ASP222 B	956	0.678571429
169	B	11.55501545	LYS169 B	1271.090909	0.714285714
185	B	11.92984124	LYS185 B	3823.454545	0.25
102	B	4.876288035	ASP102 B	759.5	0.392857143
142	B	6.340150314	GLY142 B	485.5714286	0.821428571
125	B	22.7217307	ASP125 B	6110	0.607142857
97A	B	2.75535152	GLUA97A B	1655.466667	0.071428571
24	B	21.88727148	ILE24 B	4071.894737	0.857142857
224	B	5.525317457	LYS224 B	395.6363636	0.75
58	B	4.753229323	CYS58 B	299.2	0.75
179	B	10.45087647	ASN179 B	961.5	0.785714286
225	B	4.867684254	TYR225 B	593.2380952	0.5
14H	A	21.81220633	GLUH14H A	20564.8	0.035714286
124	B	17.6016879	PRO124 B	5097.5	0.571428571
206	B	22.12664134	ARG206 B	10286.20833	0.214285714
104	B	10.90264431	ALA104 B	2032.7	0.428571429
192	B	2.412115669	GLU192 B	56.93333333	0.714285714
158	B	7.555399923	VAL158 B	1967.9375	0.25
188	B	6.574731325	GLY188 B	143.8571429	0.964285714
173	B	8.52816047	ARG173 B	680.5416667	0.857142857
22	B	16.06674239	ALA22 B	2601.8	0.892857143
70	B	15.74962781	LYS70 B	5399.272727	0.357142857
98	B	2.542974243	ASN98 B	473.5714286	0.178571429
214	B	1.980232562	SER214 B	37.81818182	0.571428571
59	B	7.674045217	LEU59 B	1551.842105	0.285714286
105	B	14.35176136	LEU105 B	3092.105263	0.642857143
85	B	14.60146804	LEU85 B	5340.368421	0.357142857
235	B	19.07052293	LYS235 B	3228.818182	0.928571429
198	B	10.0950366	PRO198 B	401.2142857	0.964285714
159	B	11.20924587	ASN159 B	2833	0.285714286
221A	B	5.294231295	ARGA221A B	1320.958333	0.285714286
164	B	14.35085423	GLU164 B	1935.333333	0.857142857
14C	A	19.171441	GLUC14C A	16344.4	0.071428571
99	B	2.000650394	LEU99 B	131.3684211	0.285714286
65	B	13.98307641	LEU65 B	5957.894737	0.178571429
97	B	5.299046801	ARG97 B	1856.625	0.178571429
82	B	18.70689122	ILE82 B	6261.578947	0.392857143
14F	A	14.83831672	LEUF14F A	18891.15789	0
199	B	7.959516757	PHE199 B	802.75	0.678571429
107	B	18.67252899	LYS107 B	4477.409091	0.75
143	B	6.806599371	ASN143 B	482.5714286	0.892857143
138	B	5.794135225	VAL138 B	1426.1875	0.285714286
186D	B	12.86672371	LYSD186D B	3425.545455	0.428571429
71	B	17.24001441	HIS71 B	4783.941176	0.642857143
1C	A	26.06385764	GLUC1C A	14538.17647	0.035714286
217	B	2.951061165	GLU217 B	55.66666667	0.892857143
64	B	11.53837376	LEU64 B	6430.736842	0.035714286
36	B	15.43201047	LYS36 B	6894.863636	0.178571429
84	B	19.63714791	MET84 B	5709.235294	0.571428571
14B	A	16.76944731	THRB14B A	15714.57143	0.071428571
209	B	11.60951567	GLN209 B	1334.058824	0.714285714
106	B	11.557061	MET106 B	3683.882353	0.25
166	B	15.90270345	PRO166 B	1557.214286	1
132	B	15.16708146	ALA132 B	5021.9	0.392857143
86	B	20.93264914	GLU86 B	4986.333333	0.714285714
14	A	20.51018783	ASP14 A	12779	0.107142857
62	B	18.8827314	ASN62 B	8114.928571	0.214285714
1B	A	28.70738408	ALAB1B A	13979.8	0.178571429
163	B	10.11992579	VAL163 B	1918.5	0.321428571
216	B	2.077521119	GLY216 B	18.14285714	0.857142857
129	B	19.40554158	ALA129 B	7663.4	0.25
14D	A	21.58383462	ARGD14D A	17647.75	0.071428571
108	B	17.84485371	LEU108 B	4975.052632	0.642857143
13	A	25.28754227	GLU13 A	14364.66667	0.071428571
41	B	4.386356689	LEU41 B	1843.789474	0.142857143
60	B	6.911855467	LEU60 B	2904.157895	0.071428571
54	B	8.471506655	THR54 B	1469	0.321428571
139	B	9.194807339	THR139 B	1458.714286	0.357142857
129A	B	22.26872096	ALAA129A B	8428.6	0.392857143
240	B	22.69794927	LYS240 B	4156.181818	0.892857143
210	B	13.2176333	MET210 B	1069.176471	0.928571429
128	B	20.05800793	THR128 B	7178.571429	0.321428571
63	B	15.43412826	ASP63 B	7540.833333	0.107142857
231	B	12.66088358	VAL231 B	1409.0625	0.785714286
2	A	21.90451177	GLY2 A	10697.14286	0.178571429
9	A	28.15554917	LYS9 A	12028.77273	0.5
101	B	8.809500043	ARG101 B	1007.958333	0.642857143
113	B	25.69457205	ALA113 B	6410.2	0.821428571
19	B	11.24723508	GLY19 B	1063.571429	0.785714286
200	B	12.29982549	VAL200 B	1284.375	0.785714286
186B	B	14.4564036	GLUB186B B	5444.8	0.321428571
73	B	10.91322125	ARG73 B	4811.625	0.107142857
184A	B	9.198361485	TYRA184A B	4561.857143	0.107142857
30	B	10.69964775	GLN30 B	4049.941176	0.178571429
119	B	20.8852525	HIS119 B	7274	0.428571429
48	B	20.78027387	SER48 B	4471.454545	0.785714286
228	B	4.447033281	TYR228 B	473.8095238	0.535714286
244	B	25.56895669	GLN244 B	4679.470588	0.928571429
153	B	16.4336324	SER153 B	2270.272727	0.928571429
35	B	11.3545826	ARG35 B	5644.208333	0.071428571
69	B	18.25112284	GLY69 B	5401.142857	0.571428571
14I	A	17.62593688	SERI14I A	20465	0.035714286
201	B	14.54636989	MET201 B	2904.882353	0.714285714
220	B	2.492420711	CYS220 B	57	0.857142857
213	B	2.571600863	VAL213 B	98.375	0.607142857
219	B	2.135056205	GLY219 B	18.71428571	0.928571429
176	B	7.50618505	ILE176 B	775.1052632	0.678571429
117	B	21.32662292	TYR117 B	7139.857143	0.464285714
4	A	20.354041	ARG4 A	10940.125	0.142857143
245	B	24.05818191	PHE245 B	4782.4	0.892857143
110	B	24.08002886	LYS110 B	5801.272727	0.75
186C	B	16.50067953	GLYC186C B	4544	0.607142857
109	B	22.19791794	LYS109 B	5498.5	0.642857143
212	B	6.876947651	ILE212 B	317.9473684	0.892857143
31	B	11.15308406	VAL31 B	4127.125	0.178571429
237	B	15.34713413	TRP237 B	3441	0.678571429
89	B	14.96492797	TYR89 B	3588.761905	0.607142857
229	B	7.968075426	THR229 B	660.8571429	0.821428571
150	B	12.07399544	GLY150 B	1717.666667	0.678571429
180	B	6.569076724	MET180 B	702.1764706	0.607142857
205	B	24.96377383	ASN205 B	11302	0.357142857
204B	B	25.8080898	ASNB204B B	12233.71429	0.357142857
50	B	21.23719299	ARG50 B	4653.833333	0.75
301	B	0	0G6301 B	1	0.714285714
144	B	10.18657435	LEU144 B	846.2105263	0.857142857
17	B	6.361201852	VAL17 B	491	0.821428571
178	B	12.43280777	ASP178 B	1013	0.892857143
167	B	12.63450775	VAL167 B	1472.9375	0.75
6	A	25.50208984	LEU6 A	10228.31579	0.464285714
60F	B	5.599055099	LYSF60F B	9911	0
14J	A	18.70766733	TYRJ14J A	21241.04762	0.035714286
88	B	13.94385087	ILE88 B	4094.421053	0.464285714
151	B	7.896091501	GLN151 B	1913.705882	0.25
118	B	21.12798497	ILE118 B	6961.894737	0.5
197	B	6.578509634	GLY197 B	224.8571429	0.928571429
189	B	1.867107121	ASP189 B	34.33333333	0.392857143
204	B	22.84762307	PRO204 B	12051.85714	0.178571429
165	B	12.40996342	ARG165 B	1532.291667	0.714285714
25	B	21.59272007	GLY25 B	4181.857143	0.857142857
122	B	19.33823821	CYS122 B	6343	0.464285714
215	B	2.02784023	TRP215 B	36.54166667	0.642857143
77A	B	25.48351065	ALAA77A B	7872.5	0.571428571
204A	B	25.95179289	PHEA204A B	12825.9	0.178571429
115	B	25.43477952	SER115 B	6966.636364	0.714285714
236	B	20.80805755	LYS236 B	3462.318182	1
60I	B	15.59109518	THRI60I B	10006.71429	0.071428571
92	B	14.60422138	PRO92 B	2404.5	0.821428571
157	B	11.89848179	VAL157 B	2044.625	0.607142857
183	B	5.863902796	ALA183 B	1402.1	0.357142857
39	B	9.321685738	GLU39 B	4784.266667	0.071428571
116	B	25.21903309	ASP116 B	7157	0.642857143
172	B	6.295049881	THR172 B	600.4285714	0.714285714
148	B	9.919174008	TRP148 B	1489.875	0.5
203	B	22.0199121	SER203 B	10741.27273	0.178571429
186A	B	14.99614941	ASPA186A B	5674	0.285714286
44	B	9.650115492	ALA44 B	1519.4	0.392857143
