# Supplementary material for: Mapping allosteric communications within individual proteins
Source: Nat Commun. 2020 Jul 31;11:3862. doi: 10.1038/s41467-020-17618-2 (PMC7395124; doi:10.1038/s41467-020-17618-2)
Supplement: Supplementary file 7 — Supplementary Data 4 [file 41467_2020_17618_MOESM7_ESM.zip › comparison-to-Amors/1sfq/1sfq-qs-hotspots.txt]

330 102 103 104 105 106 107 151 159 160 165 181 184 185 187 189 256 257 323 324 325 326 327 328 329 331 332 333 334 335 336 337 338 339 
244 242 243 245 246 247 248 249 250 
276 69 70 71 221 222 223 228 251 263 275 277 280 308 309 310 311 312 314 316 317 318 340 
286 112 114 279 281 282 284 285 287 288 289 301 302 303 304 305 
74 72 73 75 76 77 78 79 81 143 235 
231 230 232 
26 22 23 24 25 27 28 
