# Supplementary material for: Mapping allosteric communications within individual proteins
Source: Nat Commun. 2020 Jul 31;11:3862. doi: 10.1038/s41467-020-17618-2 (PMC7395124; doi:10.1038/s41467-020-17618-2)
Supplement: Supplementary file 7 — Supplementary Data 4 [file 41467_2020_17618_MOESM7_ESM.zip › comparison-to-Amors/1v4s/1v4s-qs.pdb]

MODEL        1
ATOM      1  N   THR A  14      24.917 -32.817  78.840  1.00  0.77           N  
ATOM      2  CA  THR A  14      25.314 -32.647  77.413  1.00  0.77           C  
ATOM      3  C   THR A  14      24.131 -32.303  76.523  1.00  0.77           C  
ATOM      4  O   THR A  14      24.315 -31.749  75.441  1.00  0.77           O  
ATOM      5  CB  THR A  14      26.003 -33.915  76.860  1.00  0.77           C  
ATOM      6  CG2 THR A  14      25.525 -34.221  75.451  1.00  0.77           C  
ATOM      7  OG1 THR A  14      27.422 -33.716  76.836  1.00  0.77           O  
ATOM      8  H01 THR A  14      25.520 -33.498  79.279  1.00  0.77           H  
ATOM      9  H02 THR A  14      25.000 -31.933  79.321  1.00  0.77           H  
ATOM     10  H03 THR A  14      26.018 -31.815  77.397  1.00  0.77           H  
ATOM     11  H04 THR A  14      25.749 -34.753  77.509  1.00  0.77           H  
ATOM     12  H05 THR A  14      24.654 -33.607  75.222  1.00  0.77           H  
ATOM     13  H06 THR A  14      26.322 -34.000  74.741  1.00  0.77           H  
ATOM     14  H07 THR A  14      25.255 -35.275  75.379  1.00  0.77           H  
ATOM     15  H08 THR A  14      27.731 -33.504  77.720  1.00  0.77           H  
ATOM     16  N   LEU A  15      22.916 -32.623  76.962  1.00  0.64           N  
ATOM     17  CA  LEU A  15      21.746 -32.297  76.153  1.00  0.64           C  
ATOM     18  C   LEU A  15      21.678 -30.774  76.071  1.00  0.64           C  
ATOM     19  O   LEU A  15      21.378 -30.197  75.024  1.00  0.64           O  
ATOM     20  CB  LEU A  15      20.464 -32.829  76.795  1.00  0.64           C  
ATOM     21  CG  LEU A  15      20.414 -34.295  77.246  1.00  0.64           C  
ATOM     22  CD1 LEU A  15      21.116 -34.446  78.600  1.00  0.64           C  
ATOM     23  CD2 LEU A  15      18.955 -34.741  77.355  1.00  0.64           C  
ATOM     24  H01 LEU A  15      21.833 -32.754  75.167  1.00  0.64           H  
ATOM     25  H02 LEU A  15      19.728 -32.776  75.993  1.00  0.64           H  
ATOM     26  H03 LEU A  15      20.268 -32.216  77.675  1.00  0.64           H  
ATOM     27  H04 LEU A  15      20.927 -34.920  76.515  1.00  0.64           H  
ATOM     28  H05 LEU A  15      22.013 -33.827  78.615  1.00  0.64           H  
ATOM     29  H06 LEU A  15      20.443 -34.128  79.396  1.00  0.64           H  
ATOM     30  H07 LEU A  15      21.393 -35.489  78.752  1.00  0.64           H  
ATOM     31  H08 LEU A  15      18.336 -34.119  76.708  1.00  0.64           H  
ATOM     32  H09 LEU A  15      22.804 -33.089  77.851  1.00  0.64           H  
ATOM     33  H10 LEU A  15      18.869 -35.783  77.047  1.00  0.64           H  
ATOM     34  H11 LEU A  15      18.619 -34.637  78.387  1.00  0.64           H  
ATOM     35  N   VAL A  16      21.971 -30.127  77.194  1.00  0.43           N  
ATOM     36  CA  VAL A  16      21.957 -28.679  77.259  1.00  0.43           C  
ATOM     37  C   VAL A  16      23.151 -28.093  76.515  1.00  0.43           C  
ATOM     38  O   VAL A  16      23.015 -27.102  75.799  1.00  0.43           O  
ATOM     39  CB  VAL A  16      21.980 -28.189  78.724  1.00  0.43           C  
ATOM     40  CG1 VAL A  16      22.264 -26.691  78.773  1.00  0.43           C  
ATOM     41  CG2 VAL A  16      20.640 -28.491  79.386  1.00  0.43           C  
ATOM     42  H01 VAL A  16      21.036 -28.340  76.786  1.00  0.43           H  
ATOM     43  H02 VAL A  16      22.771 -28.711  79.263  1.00  0.43           H  
ATOM     44  H03 VAL A  16      23.202 -26.483  78.258  1.00  0.43           H  
ATOM     45  H04 VAL A  16      21.453 -26.151  78.284  1.00  0.43           H  
ATOM     46  H05 VAL A  16      22.341 -26.369  79.811  1.00  0.43           H  
ATOM     47  H06 VAL A  16      19.873 -28.601  78.619  1.00  0.43           H  
ATOM     48  H07 VAL A  16      20.717 -29.416  79.958  1.00  0.43           H  
ATOM     49  H08 VAL A  16      20.371 -27.672  80.053  1.00  0.43           H  
ATOM     50  H12 VAL A  16      22.209 -30.656  78.021  1.00  0.43           H  
ATOM     51  N   GLU A  17      24.316 -28.711  76.671  1.00  0.45           N  
ATOM     52  CA  GLU A  17      25.514 -28.218  76.003  1.00  0.45           C  
ATOM     53  C   GLU A  17      25.424 -28.382  74.486  1.00  0.45           C  
ATOM     54  O   GLU A  17      26.092 -27.666  73.734  1.00  0.45           O  
ATOM     55  CB  GLU A  17      26.765 -28.922  76.541  1.00  0.45           C  
ATOM     56  CG  GLU A  17      27.156 -28.539  77.985  1.00  0.45           C  
ATOM     57  CD  GLU A  17      27.498 -27.054  78.163  1.00  0.45           C  
ATOM     58  OE1 GLU A  17      28.233 -26.498  77.318  1.00  0.45           O  
ATOM     59  OE2 GLU A  17      27.046 -26.446  79.161  1.00  0.45           O  
ATOM     60  H01 GLU A  17      25.590 -27.152  76.219  1.00  0.45           H  
ATOM     61  H02 GLU A  17      27.592 -28.604  75.906  1.00  0.45           H  
ATOM     62  H03 GLU A  17      26.589 -29.997  76.511  1.00  0.45           H  
ATOM     63  H04 GLU A  17      28.057 -29.102  78.229  1.00  0.45           H  
ATOM     64  H05 GLU A  17      26.321 -28.781  78.643  1.00  0.45           H  
ATOM     65  H09 GLU A  17      24.372 -29.531  77.258  1.00  0.45           H  
ATOM     66  N   GLN A  18      24.594 -29.320  74.037  1.00  0.41           N  
ATOM     67  CA  GLN A  18      24.416 -29.541  72.609  1.00  0.41           C  
ATOM     68  C   GLN A  18      23.640 -28.363  72.027  1.00  0.41           C  
ATOM     69  O   GLN A  18      23.890 -27.931  70.902  1.00  0.41           O  
ATOM     70  CB  GLN A  18      23.654 -30.850  72.349  1.00  0.41           C  
ATOM     71  CG  GLN A  18      24.505 -32.117  72.500  1.00  0.41           C  
ATOM     72  CD  GLN A  18      23.702 -33.401  72.292  1.00  0.41           C  
ATOM     73  NE2 GLN A  18      23.786 -34.314  73.254  1.00  0.41           N  
ATOM     74  OE1 GLN A  18      23.023 -33.568  71.275  1.00  0.41           O  
ATOM     75  H01 GLN A  18      25.393 -29.621  72.132  1.00  0.41           H  
ATOM     76  H02 GLN A  18      23.325 -30.818  71.310  1.00  0.41           H  
ATOM     77  H03 GLN A  18      22.825 -30.909  73.054  1.00  0.41           H  
ATOM     78  H04 GLN A  18      24.889 -32.133  73.520  1.00  0.41           H  
ATOM     79  H05 GLN A  18      25.309 -32.086  71.765  1.00  0.41           H  
ATOM     80  H06 GLN A  18      24.080 -29.887  74.696  1.00  0.41           H  
ATOM     81  H07 GLN A  18      23.280 -35.184  73.170  1.00  0.41           H  
ATOM     82  H08 GLN A  18      24.356 -34.138  74.069  1.00  0.41           H  
ATOM     83  N   ILE A  19      22.691 -27.843  72.792  1.00  0.30           N  
ATOM     84  CA  ILE A  19      21.915 -26.709  72.321  1.00  0.30           C  
ATOM     85  C   ILE A  19      22.786 -25.453  72.335  1.00  0.30           C  
ATOM     86  O   ILE A  19      22.786 -24.678  71.377  1.00  0.30           O  
ATOM     87  CB  ILE A  19      20.654 -26.508  73.188  1.00  0.30           C  
ATOM     88  CG1 ILE A  19      19.657 -27.638  72.897  1.00  0.30           C  
ATOM     89  CG2 ILE A  19      20.018 -25.168  72.900  1.00  0.30           C  
ATOM     90  CD1 ILE A  19      18.361 -27.556  73.692  1.00  0.30           C  
ATOM     91  H01 ILE A  19      21.588 -26.904  71.300  1.00  0.30           H  
ATOM     92  H02 ILE A  19      20.937 -26.531  74.240  1.00  0.30           H  
ATOM     93  H03 ILE A  19      20.145 -28.566  73.194  1.00  0.30           H  
ATOM     94  H04 ILE A  19      19.409 -27.609  71.836  1.00  0.30           H  
ATOM     95  H05 ILE A  19      19.071 -25.093  73.435  1.00  0.30           H  
ATOM     96  H06 ILE A  19      20.685 -24.371  73.229  1.00  0.30           H  
ATOM     97  H07 ILE A  19      19.838 -25.073  71.829  1.00  0.30           H  
ATOM     98  H08 ILE A  19      17.558 -28.027  73.126  1.00  0.30           H  
ATOM     99  H09 ILE A  19      22.507 -28.236  73.704  1.00  0.30           H  
ATOM    100  H10 ILE A  19      18.485 -28.072  74.644  1.00  0.30           H  
ATOM    101  H11 ILE A  19      18.111 -26.511  73.874  1.00  0.30           H  
ATOM    102  N   LEU A  20      23.556 -25.278  73.405  1.00  0.20           N  
ATOM    103  CA  LEU A  20      24.428 -24.120  73.537  1.00  0.20           C  
ATOM    104  C   LEU A  20      25.562 -24.146  72.519  1.00  0.20           C  
ATOM    105  O   LEU A  20      26.073 -23.097  72.110  1.00  0.20           O  
ATOM    106  CB  LEU A  20      25.025 -24.058  74.946  1.00  0.20           C  
ATOM    107  CG  LEU A  20      24.043 -23.878  76.099  1.00  0.20           C  
ATOM    108  CD1 LEU A  20      24.792 -23.721  77.420  1.00  0.20           C  
ATOM    109  CD2 LEU A  20      23.189 -22.668  75.823  1.00  0.20           C  
ATOM    110  H01 LEU A  20      23.816 -23.237  73.352  1.00  0.20           H  
ATOM    111  H02 LEU A  20      25.644 -23.161  74.955  1.00  0.20           H  
ATOM    112  H03 LEU A  20      25.568 -24.987  75.116  1.00  0.20           H  
ATOM    113  H04 LEU A  20      23.408 -24.760  76.182  1.00  0.20           H  
ATOM    114  H05 LEU A  20      25.689 -23.122  77.260  1.00  0.20           H  
ATOM    115  H06 LEU A  20      24.149 -23.224  78.146  1.00  0.20           H  
ATOM    116  H07 LEU A  20      25.075 -24.704  77.797  1.00  0.20           H  
ATOM    117  H08 LEU A  20      22.261 -22.742  76.389  1.00  0.20           H  
ATOM    118  H09 LEU A  20      23.726 -21.768  76.123  1.00  0.20           H  
ATOM    119  H10 LEU A  20      22.961 -22.618  74.758  1.00  0.20           H  
ATOM    120  H12 LEU A  20      23.535 -25.966  74.144  1.00  0.20           H  
ATOM    121  N   ALA A  21      25.959 -25.346  72.119  1.00  0.34           N  
ATOM    122  CA  ALA A  21      27.044 -25.513  71.167  1.00  0.34           C  
ATOM    123  C   ALA A  21      26.703 -24.893  69.817  1.00  0.34           C  
ATOM    124  O   ALA A  21      27.590 -24.616  69.008  1.00  0.34           O  
ATOM    125  CB  ALA A  21      27.366 -26.996  70.999  1.00  0.34           C  
ATOM    126  H01 ALA A  21      27.919 -24.995  71.559  1.00  0.34           H  
ATOM    127  H02 ALA A  21      28.326 -27.214  71.467  1.00  0.34           H  
ATOM    128  H03 ALA A  21      26.587 -27.593  71.473  1.00  0.34           H  
ATOM    129  H04 ALA A  21      27.417 -27.239  69.938  1.00  0.34           H  
ATOM    130  H11 ALA A  21      25.495 -26.165  72.485  1.00  0.34           H  
ATOM    131  N   GLU A  22      25.416 -24.672  69.583  1.00  0.16           N  
ATOM    132  CA  GLU A  22      24.958 -24.074  68.338  1.00  0.16           C  
ATOM    133  C   GLU A  22      25.446 -22.628  68.183  1.00  0.16           C  
ATOM    134  O   GLU A  22      25.405 -22.071  67.089  1.00  0.16           O  
ATOM    135  CB  GLU A  22      23.432 -24.116  68.279  1.00  0.16           C  
ATOM    136  CG  GLU A  22      22.863 -23.827  66.903  1.00  0.16           C  
ATOM    137  CD  GLU A  22      21.373 -24.125  66.805  1.00  0.16           C  
ATOM    138  OE1 GLU A  22      20.838 -24.127  65.671  1.00  0.16           O  
ATOM    139  OE2 GLU A  22      20.743 -24.353  67.857  1.00  0.16           O  
ATOM    140  H01 GLU A  22      25.378 -24.653  67.516  1.00  0.16           H  
ATOM    141  H02 GLU A  22      23.068 -23.332  68.943  1.00  0.16           H  
ATOM    142  H03 GLU A  22      23.103 -25.109  68.586  1.00  0.16           H  
ATOM    143  H04 GLU A  22      23.374 -24.478  66.194  1.00  0.16           H  
ATOM    144  H05 GLU A  22      24.737 -24.925  70.287  1.00  0.16           H  
ATOM    145  H06 GLU A  22      23.024 -22.774  66.673  1.00  0.16           H  
ATOM    146  N   PHE A  23      25.909 -22.026  69.278  1.00  0.14           N  
ATOM    147  CA  PHE A  23      26.411 -20.650  69.259  1.00  0.14           C  
ATOM    148  C   PHE A  23      27.886 -20.557  68.894  1.00  0.14           C  
ATOM    149  O   PHE A  23      28.387 -19.479  68.587  1.00  0.14           O  
ATOM    150  CB  PHE A  23      26.202 -19.971  70.621  1.00  0.14           C  
ATOM    151  CG  PHE A  23      24.804 -19.473  70.841  1.00  0.14           C  
ATOM    152  CD1 PHE A  23      23.817 -20.318  71.317  1.00  0.14           C  
ATOM    153  CD2 PHE A  23      24.473 -18.161  70.543  1.00  0.14           C  
ATOM    154  CE1 PHE A  23      22.514 -19.865  71.494  1.00  0.14           C  
ATOM    155  CE2 PHE A  23      23.173 -17.700  70.717  1.00  0.14           C  
ATOM    156  CZ  PHE A  23      22.190 -18.558  71.194  1.00  0.14           C  
ATOM    157  H01 PHE A  23      25.837 -20.139  68.486  1.00  0.14           H  
ATOM    158  H02 PHE A  23      26.857 -19.100  70.645  1.00  0.14           H  
ATOM    159  H03 PHE A  23      26.438 -20.691  71.405  1.00  0.14           H  
ATOM    160  H04 PHE A  23      24.064 -21.352  71.556  1.00  0.14           H  
ATOM    161  H05 PHE A  23      25.240 -17.483  70.168  1.00  0.14           H  
ATOM    162  H06 PHE A  23      21.748 -20.543  71.870  1.00  0.14           H  
ATOM    163  H07 PHE A  23      25.914 -22.535  70.150  1.00  0.14           H  
ATOM    164  H08 PHE A  23      22.925 -16.666  70.479  1.00  0.14           H  
ATOM    165  H09 PHE A  23      21.169 -18.201  71.330  1.00  0.14           H  
ATOM    166  N   GLN A  24      28.583 -21.685  68.941  1.00  0.18           N  
ATOM    167  CA  GLN A  24      30.003 -21.719  68.624  1.00  0.18           C  
ATOM    168  C   GLN A  24      30.327 -21.231  67.215  1.00  0.18           C  
ATOM    169  O   GLN A  24      29.506 -21.320  66.300  1.00  0.18           O  
ATOM    170  CB  GLN A  24      30.541 -23.145  68.782  1.00  0.18           C  
ATOM    171  CG  GLN A  24      30.856 -23.580  70.209  1.00  0.18           C  
ATOM    172  CD  GLN A  24      31.270 -25.045  70.266  1.00  0.18           C  
ATOM    173  NE2 GLN A  24      31.004 -25.701  71.392  1.00  0.18           N  
ATOM    174  OE1 GLN A  24      31.829 -25.574  69.305  1.00  0.18           O  
ATOM    175  H01 GLN A  24      30.483 -21.036  69.325  1.00  0.18           H  
ATOM    176  H02 GLN A  24      31.492 -23.163  68.250  1.00  0.18           H  
ATOM    177  H03 GLN A  24      29.796 -23.831  68.379  1.00  0.18           H  
ATOM    178  H04 GLN A  24      29.956 -23.455  70.812  1.00  0.18           H  
ATOM    179  H05 GLN A  24      31.669 -22.966  70.596  1.00  0.18           H  
ATOM    180  H06 GLN A  24      31.260 -26.674  71.482  1.00  0.18           H  
ATOM    181  H07 GLN A  24      30.546 -25.226  72.157  1.00  0.18           H  
ATOM    182  H10 GLN A  24      28.116 -22.542  69.203  1.00  0.18           H  
ATOM    183  N   LEU A  25      31.538 -20.710  67.056  1.00  0.16           N  
ATOM    184  CA  LEU A  25      32.018 -20.245  65.766  1.00  0.16           C  
ATOM    185  C   LEU A  25      33.488 -20.624  65.674  1.00  0.16           C  
ATOM    186  O   LEU A  25      34.293 -20.197  66.495  1.00  0.16           O  
ATOM    187  CB  LEU A  25      31.869 -18.728  65.639  1.00  0.16           C  
ATOM    188  CG  LEU A  25      30.437 -18.189  65.574  1.00  0.16           C  
ATOM    189  CD1 LEU A  25      30.442 -16.664  65.705  1.00  0.16           C  
ATOM    190  CD2 LEU A  25      29.801 -18.629  64.272  1.00  0.16           C  
ATOM    191  H01 LEU A  25      31.437 -20.700  64.964  1.00  0.16           H  
ATOM    192  H02 LEU A  25      32.319 -18.472  64.680  1.00  0.16           H  
ATOM    193  H03 LEU A  25      32.357 -18.273  66.501  1.00  0.16           H  
ATOM    194  H04 LEU A  25      29.851 -18.589  66.401  1.00  0.16           H  
ATOM    195  H05 LEU A  25      30.550 -16.215  64.718  1.00  0.16           H  
ATOM    196  H06 LEU A  25      29.504 -16.334  66.152  1.00  0.16           H  
ATOM    197  H07 LEU A  25      31.275 -16.356  66.337  1.00  0.16           H  
ATOM    198  H08 LEU A  25      32.146 -20.634  67.859  1.00  0.16           H  
ATOM    199  H09 LEU A  25      28.903 -18.039  64.089  1.00  0.16           H  
ATOM    200  H10 LEU A  25      30.506 -18.480  63.454  1.00  0.16           H  
ATOM    201  H11 LEU A  25      29.535 -19.684  64.335  1.00  0.16           H  
ATOM    202  N   GLN A  26      33.834 -21.447  64.691  1.00  0.34           N  
ATOM    203  CA  GLN A  26      35.221 -21.857  64.507  1.00  0.34           C  
ATOM    204  C   GLN A  26      36.008 -20.695  63.910  1.00  0.34           C  
ATOM    205  O   GLN A  26      35.421 -19.741  63.396  1.00  0.34           O  
ATOM    206  CB  GLN A  26      35.302 -23.065  63.568  1.00  0.34           C  
ATOM    207  CG  GLN A  26      35.097 -24.415  64.239  1.00  0.34           C  
ATOM    208  CD  GLN A  26      33.887 -24.444  65.145  1.00  0.34           C  
ATOM    209  NE2 GLN A  26      32.722 -24.725  64.566  1.00  0.34           N  
ATOM    210  OE1 GLN A  26      33.992 -24.208  66.354  1.00  0.34           O  
ATOM    211  H01 GLN A  26      35.642 -22.137  65.473  1.00  0.34           H  
ATOM    212  H02 GLN A  26      36.317 -23.074  63.170  1.00  0.34           H  
ATOM    213  H03 GLN A  26      34.538 -22.949  62.800  1.00  0.34           H  
ATOM    214  H04 GLN A  26      35.973 -24.609  64.858  1.00  0.34           H  
ATOM    215  H05 GLN A  26      34.972 -25.173  63.466  1.00  0.34           H  
ATOM    216  H06 GLN A  26      31.878 -24.756  65.119  1.00  0.34           H  
ATOM    217  H07 GLN A  26      32.682 -24.908  63.573  1.00  0.34           H  
ATOM    218  H12 GLN A  26      33.125 -21.794  64.061  1.00  0.34           H  
ATOM    219  N   GLU A  27      37.331 -20.776  63.983  1.00  0.39           N  
ATOM    220  CA  GLU A  27      38.174 -19.732  63.438  1.00  0.39           C  
ATOM    221  C   GLU A  27      37.858 -19.529  61.963  1.00  0.39           C  
ATOM    222  O   GLU A  27      37.862 -18.404  61.461  1.00  0.39           O  
ATOM    223  CB  GLU A  27      39.647 -20.096  63.604  1.00  0.39           C  
ATOM    224  CG  GLU A  27      40.586 -19.208  62.810  1.00  0.39           C  
ATOM    225  CD  GLU A  27      41.673 -18.593  63.669  1.00  0.39           C  
ATOM    226  OE1 GLU A  27      41.338 -17.758  64.541  1.00  0.39           O  
ATOM    227  OE2 GLU A  27      42.859 -18.948  63.475  1.00  0.39           O  
ATOM    228  H01 GLU A  27      37.978 -18.807  63.980  1.00  0.39           H  
ATOM    229  H02 GLU A  27      39.770 -21.110  63.224  1.00  0.39           H  
ATOM    230  H03 GLU A  27      39.906 -20.015  64.660  1.00  0.39           H  
ATOM    231  H04 GLU A  27      39.995 -18.393  62.393  1.00  0.39           H  
ATOM    232  H05 GLU A  27      41.054 -19.805  62.028  1.00  0.39           H  
ATOM    233  H08 GLU A  27      37.756 -21.578  64.425  1.00  0.39           H  
ATOM    234  N   GLU A  28      37.564 -20.622  61.272  1.00  0.41           N  
ATOM    235  CA  GLU A  28      37.263 -20.540  59.854  1.00  0.41           C  
ATOM    236  C   GLU A  28      35.976 -19.779  59.588  1.00  0.41           C  
ATOM    237  O   GLU A  28      35.864 -19.081  58.582  1.00  0.41           O  
ATOM    238  CB  GLU A  28      37.175 -21.939  59.248  1.00  0.41           C  
ATOM    239  CG  GLU A  28      37.836 -22.030  57.888  1.00  0.41           C  
ATOM    240  CD  GLU A  28      39.167 -21.282  57.843  1.00  0.41           C  
ATOM    241  OE1 GLU A  28      40.041 -21.540  58.706  1.00  0.41           O  
ATOM    242  OE2 GLU A  28      39.334 -20.430  56.944  1.00  0.41           O  
ATOM    243  H01 GLU A  28      38.077 -19.990  59.382  1.00  0.41           H  
ATOM    244  H02 GLU A  28      36.119 -22.175  59.117  1.00  0.41           H  
ATOM    245  H03 GLU A  28      37.664 -22.643  59.922  1.00  0.41           H  
ATOM    246  H04 GLU A  28      37.168 -21.569  57.160  1.00  0.41           H  
ATOM    247  H05 GLU A  28      38.014 -23.079  57.653  1.00  0.41           H  
ATOM    248  H06 GLU A  28      37.549 -21.519  61.736  1.00  0.41           H  
ATOM    249  N   ASP A  29      34.997 -19.932  60.472  1.00  0.20           N  
ATOM    250  CA  ASP A  29      33.742 -19.223  60.307  1.00  0.20           C  
ATOM    251  C   ASP A  29      34.056 -17.731  60.458  1.00  0.20           C  
ATOM    252  O   ASP A  29      33.547 -16.902  59.714  1.00  0.20           O  
ATOM    253  CB  ASP A  29      32.722 -19.630  61.380  1.00  0.20           C  
ATOM    254  CG  ASP A  29      32.306 -21.096  61.293  1.00  0.20           C  
ATOM    255  OD1 ASP A  29      32.015 -21.582  60.180  1.00  0.20           O  
ATOM    256  OD2 ASP A  29      32.248 -21.757  62.353  1.00  0.20           O  
ATOM    257  H01 ASP A  29      33.309 -19.458  59.335  1.00  0.20           H  
ATOM    258  H02 ASP A  29      31.826 -19.031  61.217  1.00  0.20           H  
ATOM    259  H03 ASP A  29      33.162 -19.452  62.361  1.00  0.20           H  
ATOM    260  H06 ASP A  29      35.127 -20.545  61.264  1.00  0.20           H  
ATOM    261  N   LEU A  30      34.912 -17.404  61.423  1.00  0.25           N  
ATOM    262  CA  LEU A  30      35.275 -16.017  61.676  1.00  0.25           C  
ATOM    263  C   LEU A  30      36.030 -15.401  60.496  1.00  0.25           C  
ATOM    264  O   LEU A  30      35.766 -14.261  60.118  1.00  0.25           O  
ATOM    265  CB  LEU A  30      36.110 -15.902  62.960  1.00  0.25           C  
ATOM    266  CG  LEU A  30      35.434 -16.310  64.274  1.00  0.25           C  
ATOM    267  CD1 LEU A  30      36.287 -15.833  65.435  1.00  0.25           C  
ATOM    268  CD2 LEU A  30      34.031 -15.701  64.375  1.00  0.25           C  
ATOM    269  H01 LEU A  30      34.348 -15.458  61.804  1.00  0.25           H  
ATOM    270  H02 LEU A  30      36.314 -14.837  63.068  1.00  0.25           H  
ATOM    271  H03 LEU A  30      36.992 -16.530  62.836  1.00  0.25           H  
ATOM    272  H04 LEU A  30      35.318 -18.133  61.992  1.00  0.25           H  
ATOM    273  H05 LEU A  30      35.337 -17.395  64.303  1.00  0.25           H  
ATOM    274  H06 LEU A  30      37.181 -15.341  65.051  1.00  0.25           H  
ATOM    275  H07 LEU A  30      35.717 -15.128  66.040  1.00  0.25           H  
ATOM    276  H08 LEU A  30      36.578 -16.686  66.048  1.00  0.25           H  
ATOM    277  H09 LEU A  30      33.335 -16.453  64.748  1.00  0.25           H  
ATOM    278  H10 LEU A  30      34.051 -14.853  65.060  1.00  0.25           H  
ATOM    279  H11 LEU A  30      33.708 -15.365  63.390  1.00  0.25           H  
ATOM    280  N   LYS A  31      36.968 -16.142  59.918  1.00  0.30           N  
ATOM    281  CA  LYS A  31      37.708 -15.626  58.778  1.00  0.30           C  
ATOM    282  C   LYS A  31      36.750 -15.404  57.610  1.00  0.30           C  
ATOM    283  O   LYS A  31      36.926 -14.480  56.825  1.00  0.30           O  
ATOM    284  CB  LYS A  31      38.818 -16.598  58.371  1.00  0.30           C  
ATOM    285  CG  LYS A  31      39.964 -16.681  59.378  1.00  0.30           C  
ATOM    286  CD  LYS A  31      41.081 -17.604  58.884  1.00  0.30           C  
ATOM    287  CE  LYS A  31      42.268 -17.590  59.843  1.00  0.30           C  
ATOM    288  NZ  LYS A  31      43.407 -18.443  59.384  1.00  0.30           N  
ATOM    289  H01 LYS A  31      38.169 -14.678  59.055  1.00  0.30           H  
ATOM    290  H02 LYS A  31      39.241 -16.224  57.439  1.00  0.30           H  
ATOM    291  H03 LYS A  31      38.383 -17.591  58.262  1.00  0.30           H  
ATOM    292  H04 LYS A  31      39.571 -17.089  60.309  1.00  0.30           H  
ATOM    293  H05 LYS A  31      40.372 -15.682  59.534  1.00  0.30           H  
ATOM    294  H06 LYS A  31      41.418 -17.249  57.910  1.00  0.30           H  
ATOM    295  H07 LYS A  31      40.696 -18.621  58.807  1.00  0.30           H  
ATOM    296  H08 LYS A  31      41.921 -17.997  60.793  1.00  0.30           H  
ATOM    297  H09 LYS A  31      42.621 -16.564  59.943  1.00  0.30           H  
ATOM    298  H10 LYS A  31      44.211 -18.275  59.972  1.00  0.30           H  
ATOM    299  H11 LYS A  31      43.145 -19.416  59.443  1.00  0.30           H  
ATOM    300  H12 LYS A  31      37.168 -17.067  60.271  1.00  0.30           H  
ATOM    301  H13 LYS A  31      43.636 -18.213  58.428  1.00  0.30           H  
ATOM    302  N   LYS A  32      35.730 -16.250  57.502  1.00  0.23           N  
ATOM    303  CA  LYS A  32      34.760 -16.119  56.422  1.00  0.23           C  
ATOM    304  C   LYS A  32      33.889 -14.873  56.626  1.00  0.23           C  
ATOM    305  O   LYS A  32      33.600 -14.148  55.668  1.00  0.23           O  
ATOM    306  CB  LYS A  32      33.874 -17.367  56.335  1.00  0.23           C  
ATOM    307  CG  LYS A  32      32.910 -17.347  55.163  1.00  0.23           C  
ATOM    308  CD  LYS A  32      32.186 -18.680  54.991  1.00  0.23           C  
ATOM    309  CE  LYS A  32      31.236 -18.636  53.790  1.00  0.23           C  
ATOM    310  NZ  LYS A  32      30.684 -19.984  53.438  1.00  0.23           N  
ATOM    311  H01 LYS A  32      35.310 -16.014  55.487  1.00  0.23           H  
ATOM    312  H02 LYS A  32      33.272 -17.395  57.243  1.00  0.23           H  
ATOM    313  H03 LYS A  32      34.518 -18.241  56.238  1.00  0.23           H  
ATOM    314  H04 LYS A  32      33.487 -17.160  54.258  1.00  0.23           H  
ATOM    315  H05 LYS A  32      32.170 -16.564  55.329  1.00  0.23           H  
ATOM    316  H06 LYS A  32      31.601 -18.877  55.890  1.00  0.23           H  
ATOM    317  H07 LYS A  32      32.922 -19.469  54.836  1.00  0.23           H  
ATOM    318  H08 LYS A  32      31.807 -18.281  52.932  1.00  0.23           H  
ATOM    319  H09 LYS A  32      30.406 -17.970  54.025  1.00  0.23           H  
ATOM    320  H10 LYS A  32      29.809 -19.871  52.946  1.00  0.23           H  
ATOM    321  H11 LYS A  32      31.341 -20.474  52.847  1.00  0.23           H  
ATOM    322  H12 LYS A  32      30.529 -20.516  54.282  1.00  0.23           H  
ATOM    323  H14 LYS A  32      35.626 -16.994  58.178  1.00  0.23           H  
ATOM    324  N   VAL A  33      33.467 -14.632  57.865  1.00  0.25           N  
ATOM    325  CA  VAL A  33      32.656 -13.456  58.166  1.00  0.25           C  
ATOM    326  C   VAL A  33      33.536 -12.230  57.917  1.00  0.25           C  
ATOM    327  O   VAL A  33      33.084 -11.242  57.347  1.00  0.25           O  
ATOM    328  CB  VAL A  33      32.164 -13.462  59.645  1.00  0.25           C  
ATOM    329  CG1 VAL A  33      31.535 -12.123  60.003  1.00  0.25           C  
ATOM    330  CG2 VAL A  33      31.137 -14.561  59.844  1.00  0.25           C  
ATOM    331  H01 VAL A  33      31.768 -13.447  57.534  1.00  0.25           H  
ATOM    332  H02 VAL A  33      33.024 -13.639  60.292  1.00  0.25           H  
ATOM    333  H03 VAL A  33      30.558 -12.291  60.456  1.00  0.25           H  
ATOM    334  H04 VAL A  33      32.177 -11.597  60.710  1.00  0.25           H  
ATOM    335  H05 VAL A  33      31.418 -11.523  59.101  1.00  0.25           H  
ATOM    336  H06 VAL A  33      30.230 -14.314  59.293  1.00  0.25           H  
ATOM    337  H07 VAL A  33      31.539 -15.505  59.477  1.00  0.25           H  
ATOM    338  H08 VAL A  33      30.903 -14.653  60.905  1.00  0.25           H  
ATOM    339  H13 VAL A  33      33.711 -15.272  58.607  1.00  0.25           H  
ATOM    340  N   MET A  34      34.803 -12.324  58.314  1.00  0.36           N  
ATOM    341  CA  MET A  34      35.747 -11.226  58.135  1.00  0.36           C  
ATOM    342  C   MET A  34      35.930 -10.877  56.661  1.00  0.36           C  
ATOM    343  O   MET A  34      35.871  -9.713  56.286  1.00  0.36           O  
ATOM    344  CB  MET A  34      37.104 -11.574  58.746  1.00  0.36           C  
ATOM    345  CG  MET A  34      38.139 -10.497  58.544  1.00  0.36           C  
ATOM    346  SD  MET A  34      39.783 -11.029  59.073  1.00  0.36           S  
ATOM    347  CE  MET A  34      40.131 -12.314  57.833  1.00  0.36           C  
ATOM    348  H01 MET A  34      35.331 -10.359  58.647  1.00  0.36           H  
ATOM    349  H02 MET A  34      37.466 -12.470  58.242  1.00  0.36           H  
ATOM    350  H03 MET A  34      36.972 -11.733  59.816  1.00  0.36           H  
ATOM    351  H04 MET A  34      37.853  -9.638  59.150  1.00  0.36           H  
ATOM    352  H05 MET A  34      38.176 -10.238  57.486  1.00  0.36           H  
ATOM    353  H06 MET A  34      41.149 -12.679  57.965  1.00  0.36           H  
ATOM    354  H07 MET A  34      39.430 -13.140  57.958  1.00  0.36           H  
ATOM    355  H08 MET A  34      40.024 -11.893  56.833  1.00  0.36           H  
ATOM    356  H09 MET A  34      35.119 -13.178  58.751  1.00  0.36           H  
ATOM    357  N   ARG A  35      36.153 -11.883  55.820  1.00  0.25           N  
ATOM    358  CA  ARG A  35      36.335 -11.616  54.398  1.00  0.25           C  
ATOM    359  C   ARG A  35      35.085 -10.992  53.792  1.00  0.25           C  
ATOM    360  O   ARG A  35      35.172 -10.080  52.965  1.00  0.25           O  
ATOM    361  CB  ARG A  35      36.664 -12.905  53.634  1.00  0.25           C  
ATOM    362  CG  ARG A  35      37.916 -13.608  54.116  1.00  0.25           C  
ATOM    363  CD  ARG A  35      38.370 -14.687  53.155  1.00  0.25           C  
ATOM    364  NE  ARG A  35      38.965 -15.799  53.888  1.00  0.25           N  
ATOM    365  CZ  ARG A  35      38.272 -16.828  54.357  1.00  0.25           C  
ATOM    366  NH1 ARG A  35      36.962 -16.895  54.156  1.00  0.25           N  
ATOM    367  NH2 ARG A  35      38.885 -17.777  55.045  1.00  0.25           N  
ATOM    368  H01 ARG A  35      37.167 -10.918  54.308  1.00  0.25           H  
ATOM    369  H02 ARG A  35      36.844 -12.618  52.598  1.00  0.25           H  
ATOM    370  H03 ARG A  35      35.823 -13.591  53.740  1.00  0.25           H  
ATOM    371  H04 ARG A  35      37.687 -14.083  55.070  1.00  0.25           H  
ATOM    372  H05 ARG A  35      38.714 -12.873  54.222  1.00  0.25           H  
ATOM    373  H06 ARG A  35      39.115 -14.269  52.479  1.00  0.25           H  
ATOM    374  H07 ARG A  35      37.513 -15.048  52.587  1.00  0.25           H  
ATOM    375  H08 ARG A  35      39.962 -15.784  54.048  1.00  0.25           H  
ATOM    376  H09 ARG A  35      36.196 -12.831  56.166  1.00  0.25           H  
ATOM    377  H10 ARG A  35      36.434 -17.675  54.521  1.00  0.25           H  
ATOM    378  H11 ARG A  35      36.493 -16.166  53.638  1.00  0.25           H  
ATOM    379  H12 ARG A  35      39.881 -17.722  55.205  1.00  0.25           H  
ATOM    380  H13 ARG A  35      38.357 -18.557  55.410  1.00  0.25           H  
ATOM    381  N   ARG A  36      33.921 -11.490  54.197  1.00  0.39           N  
ATOM    382  CA  ARG A  36      32.667 -10.980  53.668  1.00  0.39           C  
ATOM    383  C   ARG A  36      32.458  -9.508  54.056  1.00  0.39           C  
ATOM    384  O   ARG A  36      31.956  -8.714  53.261  1.00  0.39           O  
ATOM    385  CB  ARG A  36      31.509 -11.851  54.159  1.00  0.39           C  
ATOM    386  CG  ARG A  36      30.195 -11.596  53.448  1.00  0.39           C  
ATOM    387  CD  ARG A  36      30.403 -11.421  51.942  1.00  0.39           C  
ATOM    388  NE  ARG A  36      29.137 -11.260  51.231  1.00  0.39           N  
ATOM    389  CZ  ARG A  36      28.259 -12.242  51.016  1.00  0.39           C  
ATOM    390  NH1 ARG A  36      28.508 -13.473  51.452  1.00  0.39           N  
ATOM    391  NH2 ARG A  36      27.122 -11.990  50.370  1.00  0.39           N  
ATOM    392  H01 ARG A  36      32.702 -11.024  52.579  1.00  0.39           H  
ATOM    393  H02 ARG A  36      31.351 -11.600  55.208  1.00  0.39           H  
ATOM    394  H03 ARG A  36      31.781 -12.896  54.012  1.00  0.39           H  
ATOM    395  H04 ARG A  36      29.762 -10.678  53.844  1.00  0.39           H  
ATOM    396  H05 ARG A  36      29.528 -12.441  53.619  1.00  0.39           H  
ATOM    397  H06 ARG A  36      30.891 -12.319  51.563  1.00  0.39           H  
ATOM    398  H07 ARG A  36      31.018 -10.538  51.771  1.00  0.39           H  
ATOM    399  H08 ARG A  36      28.910 -10.341  50.877  1.00  0.39           H  
ATOM    400  H09 ARG A  36      27.838 -14.211  51.290  1.00  0.39           H  
ATOM    401  H10 ARG A  36      29.367 -13.670  51.946  1.00  0.39           H  
ATOM    402  H11 ARG A  36      26.925 -11.056  50.039  1.00  0.39           H  
ATOM    403  H12 ARG A  36      26.456 -12.733  50.211  1.00  0.39           H  
ATOM    404  H14 ARG A  36      33.908 -12.233  54.881  1.00  0.39           H  
ATOM    405  N   MET A  37      32.861  -9.150  55.271  1.00  0.18           N  
ATOM    406  CA  MET A  37      32.725  -7.778  55.740  1.00  0.18           C  
ATOM    407  C   MET A  37      33.599  -6.854  54.889  1.00  0.18           C  
ATOM    408  O   MET A  37      33.157  -5.787  54.471  1.00  0.18           O  
ATOM    409  CB  MET A  37      33.141  -7.671  57.205  1.00  0.18           C  
ATOM    410  CG  MET A  37      33.111  -6.246  57.759  1.00  0.18           C  
ATOM    411  SD  MET A  37      31.425  -5.617  57.985  1.00  0.18           S  
ATOM    412  CE  MET A  37      31.126  -6.174  59.685  1.00  0.18           C  
ATOM    413  H01 MET A  37      31.681  -7.479  55.649  1.00  0.18           H  
ATOM    414  H02 MET A  37      34.175  -8.010  57.264  1.00  0.18           H  
ATOM    415  H03 MET A  37      32.464  -8.285  57.800  1.00  0.18           H  
ATOM    416  H04 MET A  37      33.608  -5.601  57.034  1.00  0.18           H  
ATOM    417  H05 MET A  37      33.620  -6.235  58.723  1.00  0.18           H  
ATOM    418  H06 MET A  37      30.082  -6.469  59.792  1.00  0.18           H  
ATOM    419  H07 MET A  37      31.768  -7.026  59.907  1.00  0.18           H  
ATOM    420  H08 MET A  37      31.346  -5.362  60.378  1.00  0.18           H  
ATOM    421  H13 MET A  37      33.270  -9.843  55.881  1.00  0.18           H  
ATOM    422  N   GLN A  38      34.838  -7.268  54.642  1.00  0.41           N  
ATOM    423  CA  GLN A  38      35.772  -6.493  53.826  1.00  0.41           C  
ATOM    424  C   GLN A  38      35.236  -6.336  52.415  1.00  0.41           C  
ATOM    425  O   GLN A  38      35.468  -5.319  51.760  1.00  0.41           O  
ATOM    426  CB  GLN A  38      37.128  -7.191  53.747  1.00  0.41           C  
ATOM    427  CG  GLN A  38      38.033  -6.935  54.913  1.00  0.41           C  
ATOM    428  CD  GLN A  38      39.304  -7.750  54.835  1.00  0.41           C  
ATOM    429  NE2 GLN A  38      40.344  -7.166  54.265  1.00  0.41           N  
ATOM    430  OE1 GLN A  38      39.346  -8.902  55.269  1.00  0.41           O  
ATOM    431  H01 GLN A  38      35.887  -5.516  54.295  1.00  0.41           H  
ATOM    432  H02 GLN A  38      37.633  -6.784  52.871  1.00  0.41           H  
ATOM    433  H03 GLN A  38      36.954  -8.265  53.681  1.00  0.41           H  
ATOM    434  H04 GLN A  38      37.503  -7.226  55.820  1.00  0.41           H  
ATOM    435  H05 GLN A  38      38.294  -5.877  54.931  1.00  0.41           H  
ATOM    436  H06 GLN A  38      41.218  -7.664  54.179  1.00  0.41           H  
ATOM    437  H07 GLN A  38      40.264  -6.222  53.916  1.00  0.41           H  
ATOM    438  H09 GLN A  38      35.145  -8.148  55.031  1.00  0.41           H  
ATOM    439  N   LYS A  39      34.535  -7.361  51.949  1.00  0.41           N  
ATOM    440  CA  LYS A  39      33.957  -7.350  50.612  1.00  0.41           C  
ATOM    441  C   LYS A  39      32.771  -6.380  50.554  1.00  0.41           C  
ATOM    442  O   LYS A  39      32.589  -5.666  49.569  1.00  0.41           O  
ATOM    443  CB  LYS A  39      33.499  -8.760  50.231  1.00  0.41           C  
ATOM    444  CG  LYS A  39      33.737  -9.121  48.770  1.00  0.41           C  
ATOM    445  CD  LYS A  39      33.000  -8.182  47.811  1.00  0.41           C  
ATOM    446  CE  LYS A  39      33.321  -8.507  46.349  1.00  0.41           C  
ATOM    447  NZ  LYS A  39      32.616  -7.612  45.372  1.00  0.41           N  
ATOM    448  H01 LYS A  39      34.716  -7.018  49.904  1.00  0.41           H  
ATOM    449  H02 LYS A  39      32.421  -8.792  50.390  1.00  0.41           H  
ATOM    450  H03 LYS A  39      34.038  -9.475  50.853  1.00  0.41           H  
ATOM    451  H04 LYS A  39      33.354 -10.129  48.609  1.00  0.41           H  
ATOM    452  H05 LYS A  39      34.806  -9.065  48.564  1.00  0.41           H  
ATOM    453  H06 LYS A  39      33.326  -7.162  48.014  1.00  0.41           H  
ATOM    454  H07 LYS A  39      31.926  -8.284  47.970  1.00  0.41           H  
ATOM    455  H08 LYS A  39      34.398  -8.171  52.537  1.00  0.41           H  
ATOM    456  H09 LYS A  39      32.975  -9.524  46.162  1.00  0.41           H  
ATOM    457  H10 LYS A  39      34.396  -8.405  46.199  1.00  0.41           H  
ATOM    458  H11 LYS A  39      31.771  -7.253  45.794  1.00  0.41           H  
ATOM    459  H12 LYS A  39      33.221  -6.842  45.123  1.00  0.41           H  
ATOM    460  H13 LYS A  39      32.380  -8.138  44.542  1.00  0.41           H  
ATOM    461  N   GLU A  40      31.962  -6.353  51.604  1.00  0.34           N  
ATOM    462  CA  GLU A  40      30.822  -5.448  51.620  1.00  0.34           C  
ATOM    463  C   GLU A  40      31.306  -4.017  51.818  1.00  0.34           C  
ATOM    464  O   GLU A  40      30.701  -3.081  51.315  1.00  0.34           O  
ATOM    465  CB  GLU A  40      29.835  -5.828  52.726  1.00  0.34           C  
ATOM    466  CG  GLU A  40      29.151  -7.165  52.505  1.00  0.34           C  
ATOM    467  CD  GLU A  40      28.560  -7.300  51.110  1.00  0.34           C  
ATOM    468  OE1 GLU A  40      27.896  -6.351  50.642  1.00  0.34           O  
ATOM    469  OE2 GLU A  40      28.750  -8.364  50.484  1.00  0.34           O  
ATOM    470  H01 GLU A  40      30.304  -5.527  50.664  1.00  0.34           H  
ATOM    471  H02 GLU A  40      29.053  -5.069  52.728  1.00  0.34           H  
ATOM    472  H03 GLU A  40      30.377  -5.871  53.671  1.00  0.34           H  
ATOM    473  H04 GLU A  40      28.329  -7.235  53.218  1.00  0.34           H  
ATOM    474  H05 GLU A  40      29.882  -7.960  52.653  1.00  0.34           H  
ATOM    475  H14 GLU A  40      32.137  -6.960  52.392  1.00  0.34           H  
ATOM    476  N   MET A  41      32.397  -3.850  52.553  1.00  0.30           N  
ATOM    477  CA  MET A  41      32.944  -2.522  52.777  1.00  0.30           C  
ATOM    478  C   MET A  41      33.356  -1.950  51.422  1.00  0.30           C  
ATOM    479  O   MET A  41      33.056  -0.798  51.102  1.00  0.30           O  
ATOM    480  CB  MET A  41      34.162  -2.585  53.702  1.00  0.30           C  
ATOM    481  CG  MET A  41      33.833  -2.916  55.155  1.00  0.30           C  
ATOM    482  SD  MET A  41      35.328  -2.976  56.166  1.00  0.30           S  
ATOM    483  CE  MET A  41      35.725  -1.198  56.300  1.00  0.30           C  
ATOM    484  H01 MET A  41      32.194  -1.890  53.253  1.00  0.30           H  
ATOM    485  H02 MET A  41      34.604  -1.589  53.702  1.00  0.30           H  
ATOM    486  H03 MET A  41      34.840  -3.349  53.323  1.00  0.30           H  
ATOM    487  H04 MET A  41      33.356  -3.896  55.186  1.00  0.30           H  
ATOM    488  H05 MET A  41      33.165  -2.152  55.552  1.00  0.30           H  
ATOM    489  H06 MET A  41      32.853  -4.654  52.961  1.00  0.30           H  
ATOM    490  H07 MET A  41      36.664  -0.996  55.784  1.00  0.30           H  
ATOM    491  H08 MET A  41      34.927  -0.612  55.845  1.00  0.30           H  
ATOM    492  H09 MET A  41      35.823  -0.925  57.351  1.00  0.30           H  
ATOM    493  N   ASP A  42      34.034  -2.772  50.629  1.00  0.52           N  
ATOM    494  CA  ASP A  42      34.490  -2.361  49.306  1.00  0.52           C  
ATOM    495  C   ASP A  42      33.300  -1.991  48.423  1.00  0.52           C  
ATOM    496  O   ASP A  42      33.363  -1.034  47.650  1.00  0.52           O  
ATOM    497  CB  ASP A  42      35.286  -3.493  48.658  1.00  0.52           C  
ATOM    498  CG  ASP A  42      36.081  -3.033  47.461  1.00  0.52           C  
ATOM    499  OD1 ASP A  42      37.039  -2.256  47.659  1.00  0.52           O  
ATOM    500  OD2 ASP A  42      35.747  -3.444  46.327  1.00  0.52           O  
ATOM    501  H01 ASP A  42      35.130  -1.485  49.413  1.00  0.52           H  
ATOM    502  H02 ASP A  42      34.573  -4.241  48.312  1.00  0.52           H  
ATOM    503  H03 ASP A  42      35.973  -3.905  49.397  1.00  0.52           H  
ATOM    504  H10 ASP A  42      34.239  -3.707  50.951  1.00  0.52           H  
ATOM    505  N   ARG A  43      32.217  -2.756  48.544  1.00  0.50           N  
ATOM    506  CA  ARG A  43      30.998  -2.511  47.776  1.00  0.50           C  
ATOM    507  C   ARG A  43      30.303  -1.216  48.189  1.00  0.50           C  
ATOM    508  O   ARG A  43      29.702  -0.532  47.359  1.00  0.50           O  
ATOM    509  CB  ARG A  43      30.023  -3.673  47.952  1.00  0.50           C  
ATOM    510  CG  ARG A  43      30.319  -4.873  47.066  1.00  0.50           C  
ATOM    511  CD  ARG A  43      29.656  -6.151  47.595  1.00  0.50           C  
ATOM    512  NE  ARG A  43      28.233  -5.993  47.886  1.00  0.50           N  
ATOM    513  CZ  ARG A  43      27.298  -5.726  46.977  1.00  0.50           C  
ATOM    514  NH1 ARG A  43      27.623  -5.580  45.699  1.00  0.50           N  
ATOM    515  NH2 ARG A  43      26.029  -5.618  47.343  1.00  0.50           N  
ATOM    516  H01 ARG A  43      31.296  -2.419  46.731  1.00  0.50           H  
ATOM    517  H02 ARG A  43      29.039  -3.304  47.661  1.00  0.50           H  
ATOM    518  H03 ARG A  43      30.060  -3.997  48.992  1.00  0.50           H  
ATOM    519  H04 ARG A  43      32.239  -3.533  49.189  1.00  0.50           H  
ATOM    520  H05 ARG A  43      31.398  -5.030  47.059  1.00  0.50           H  
ATOM    521  H06 ARG A  43      29.946  -4.671  46.062  1.00  0.50           H  
ATOM    522  H07 ARG A  43      30.149  -6.402  48.534  1.00  0.50           H  
ATOM    523  H08 ARG A  43      29.771  -6.935  46.846  1.00  0.50           H  
ATOM    524  H09 ARG A  43      27.937  -6.094  48.846  1.00  0.50           H  
ATOM    525  H10 ARG A  43      26.906  -5.383  45.015  1.00  0.50           H  
ATOM    526  H11 ARG A  43      28.587  -5.666  45.410  1.00  0.50           H  
ATOM    527  H12 ARG A  43      25.772  -5.733  48.313  1.00  0.50           H  
ATOM    528  H13 ARG A  43      25.319  -5.421  46.652  1.00  0.50           H  
ATOM    529  N   GLY A  44      30.376  -0.885  49.472  1.00  0.34           N  
ATOM    530  CA  GLY A  44      29.743   0.326  49.941  1.00  0.34           C  
ATOM    531  C   GLY A  44      30.472   1.582  49.492  1.00  0.34           C  
ATOM    532  O   GLY A  44      29.871   2.654  49.406  1.00  0.34           O  
ATOM    533  H01 GLY A  44      29.763   0.306  51.031  1.00  0.34           H  
ATOM    534  H02 GLY A  44      28.723   0.358  49.557  1.00  0.34           H  
ATOM    535  H14 GLY A  44      30.874  -1.479  50.120  1.00  0.34           H  
ATOM    536  N   LEU A  45      31.764   1.450  49.198  1.00  0.48           N  
ATOM    537  CA  LEU A  45      32.574   2.587  48.776  1.00  0.48           C  
ATOM    538  C   LEU A  45      32.461   2.926  47.293  1.00  0.48           C  
ATOM    539  O   LEU A  45      32.537   4.090  46.924  1.00  0.48           O  
ATOM    540  CB  LEU A  45      34.045   2.345  49.119  1.00  0.48           C  
ATOM    541  CG  LEU A  45      34.433   2.481  50.589  1.00  0.48           C  
ATOM    542  CD1 LEU A  45      35.854   1.994  50.816  1.00  0.48           C  
ATOM    543  CD2 LEU A  45      34.294   3.936  50.997  1.00  0.48           C  
ATOM    544  H01 LEU A  45      32.177   3.442  49.324  1.00  0.48           H  
ATOM    545  H02 LEU A  45      34.595   3.132  48.602  1.00  0.48           H  
ATOM    546  H03 LEU A  45      32.194   0.539  49.269  1.00  0.48           H  
ATOM    547  H04 LEU A  45      34.298   1.333  48.801  1.00  0.48           H  
ATOM    548  H05 LEU A  45      33.772   1.866  51.200  1.00  0.48           H  
ATOM    549  H06 LEU A  45      36.498   2.845  51.040  1.00  0.48           H  
ATOM    550  H07 LEU A  45      35.870   1.296  51.653  1.00  0.48           H  
ATOM    551  H08 LEU A  45      36.215   1.493  49.918  1.00  0.48           H  
ATOM    552  H09 LEU A  45      33.306   4.099  51.427  1.00  0.48           H  
ATOM    553  H10 LEU A  45      35.057   4.181  51.736  1.00  0.48           H  
ATOM    554  H11 LEU A  45      34.418   4.573  50.121  1.00  0.48           H  
ATOM    555  N   ARG A  46      32.281   1.903  46.458  1.00  0.57           N  
ATOM    556  CA  ARG A  46      32.178   2.064  45.007  1.00  0.57           C  
ATOM    557  C   ARG A  46      30.859   2.712  44.582  1.00  0.57           C  
ATOM    558  O   ARG A  46      29.784   2.376  45.087  1.00  0.57           O  
ATOM    559  CB  ARG A  46      32.306   0.701  44.314  1.00  0.57           C  
ATOM    560  CG  ARG A  46      33.504  -0.140  44.756  1.00  0.57           C  
ATOM    561  CD  ARG A  46      34.783   0.250  44.044  1.00  0.57           C  
ATOM    562  NE  ARG A  46      35.898  -0.616  44.434  1.00  0.57           N  
ATOM    563  CZ  ARG A  46      37.127  -0.550  43.921  1.00  0.57           C  
ATOM    564  NH1 ARG A  46      37.419   0.344  42.983  1.00  0.57           N  
ATOM    565  NH2 ARG A  46      38.072  -1.375  44.354  1.00  0.57           N  
ATOM    566  H01 ARG A  46      32.992   2.724  44.706  1.00  0.57           H  
ATOM    567  H02 ARG A  46      32.457   0.911  43.255  1.00  0.57           H  
ATOM    568  H03 ARG A  46      31.399   0.131  44.517  1.00  0.57           H  
ATOM    569  H04 ARG A  46      33.289  -1.179  44.504  1.00  0.57           H  
ATOM    570  H05 ARG A  46      33.647  -0.009  45.829  1.00  0.57           H  
ATOM    571  H06 ARG A  46      35.031   1.274  44.322  1.00  0.57           H  
ATOM    572  H07 ARG A  46      34.630   0.169  42.968  1.00  0.57           H  
ATOM    573  H08 ARG A  46      35.723  -1.314  45.143  1.00  0.57           H  
ATOM    574  H09 ARG A  46      38.353   0.390  42.602  1.00  0.57           H  
ATOM    575  H10 ARG A  46      36.707   0.978  42.650  1.00  0.57           H  
ATOM    576  H11 ARG A  46      37.859  -2.055  45.070  1.00  0.57           H  
ATOM    577  H12 ARG A  46      32.212   0.973  46.845  1.00  0.57           H  
ATOM    578  H13 ARG A  46      39.004  -1.323  43.968  1.00  0.57           H  
ATOM    579  N   LEU A  47      30.945   3.635  43.636  1.00  0.57           N  
ATOM    580  CA  LEU A  47      29.754   4.317  43.157  1.00  0.57           C  
ATOM    581  C   LEU A  47      28.730   3.336  42.618  1.00  0.57           C  
ATOM    582  O   LEU A  47      27.536   3.455  42.901  1.00  0.57           O  
ATOM    583  CB  LEU A  47      30.116   5.309  42.051  1.00  0.57           C  
ATOM    584  CG  LEU A  47      28.936   6.084  41.451  1.00  0.57           C  
ATOM    585  CD1 LEU A  47      28.421   7.118  42.456  1.00  0.57           C  
ATOM    586  CD2 LEU A  47      29.386   6.767  40.163  1.00  0.57           C  
ATOM    587  H01 LEU A  47      29.322   4.847  44.006  1.00  0.57           H  
ATOM    588  H02 LEU A  47      30.529   4.713  41.237  1.00  0.57           H  
ATOM    589  H03 LEU A  47      30.819   6.032  42.464  1.00  0.57           H  
ATOM    590  H04 LEU A  47      28.123   5.394  41.224  1.00  0.57           H  
ATOM    591  H05 LEU A  47      27.411   6.851  42.766  1.00  0.57           H  
ATOM    592  H06 LEU A  47      29.075   7.136  43.328  1.00  0.57           H  
ATOM    593  H07 LEU A  47      28.409   8.103  41.990  1.00  0.57           H  
ATOM    594  H08 LEU A  47      30.411   6.474  39.936  1.00  0.57           H  
ATOM    595  H09 LEU A  47      28.733   6.466  39.344  1.00  0.57           H  
ATOM    596  H10 LEU A  47      29.338   7.849  40.289  1.00  0.57           H  
ATOM    597  H14 LEU A  47      31.846   3.867  43.244  1.00  0.57           H  
ATOM    598  N   GLU A  48      29.195   2.356  41.848  1.00  0.55           N  
ATOM    599  CA  GLU A  48      28.285   1.393  41.246  1.00  0.55           C  
ATOM    600  C   GLU A  48      27.581   0.421  42.187  1.00  0.55           C  
ATOM    601  O   GLU A  48      26.621  -0.236  41.780  1.00  0.55           O  
ATOM    602  CB  GLU A  48      28.985   0.604  40.135  1.00  0.55           C  
ATOM    603  CG  GLU A  48      30.176  -0.240  40.560  1.00  0.55           C  
ATOM    604  CD  GLU A  48      31.473   0.538  40.583  1.00  0.55           C  
ATOM    605  OE1 GLU A  48      32.539  -0.108  40.493  1.00  0.55           O  
ATOM    606  OE2 GLU A  48      31.437   1.782  40.698  1.00  0.55           O  
ATOM    607  H01 GLU A  48      27.487   2.024  40.853  1.00  0.55           H  
ATOM    608  H02 GLU A  48      29.387   1.354  39.454  1.00  0.55           H  
ATOM    609  H03 GLU A  48      28.249  -0.061  39.684  1.00  0.55           H  
ATOM    610  H04 GLU A  48      30.288  -1.039  39.827  1.00  0.55           H  
ATOM    611  H05 GLU A  48      29.987  -0.631  41.560  1.00  0.55           H  
ATOM    612  H11 GLU A  48      30.188   2.280  41.680  1.00  0.55           H  
ATOM    613  N   THR A  49      28.029   0.316  43.434  1.00  0.55           N  
ATOM    614  CA  THR A  49      27.356  -0.596  44.359  1.00  0.55           C  
ATOM    615  C   THR A  49      27.021   0.034  45.694  1.00  0.55           C  
ATOM    616  O   THR A  49      26.510  -0.645  46.587  1.00  0.55           O  
ATOM    617  CB  THR A  49      28.191  -1.867  44.628  1.00  0.55           C  
ATOM    618  CG2 THR A  49      28.174  -2.784  43.424  1.00  0.55           C  
ATOM    619  OG1 THR A  49      29.538  -1.502  44.935  1.00  0.55           O  
ATOM    620  H01 THR A  49      26.426  -0.855  43.853  1.00  0.55           H  
ATOM    621  H02 THR A  49      27.753  -2.397  45.474  1.00  0.55           H  
ATOM    622  H03 THR A  49      28.414  -2.211  42.528  1.00  0.55           H  
ATOM    623  H04 THR A  49      28.913  -3.574  43.558  1.00  0.55           H  
ATOM    624  H05 THR A  49      27.183  -3.226  43.317  1.00  0.55           H  
ATOM    625  H06 THR A  49      28.824   0.859  43.739  1.00  0.55           H  
ATOM    626  H07 THR A  49      29.875  -2.074  45.629  1.00  0.55           H  
ATOM    627  N   HIS A  50      27.278   1.330  45.836  1.00  0.48           N  
ATOM    628  CA  HIS A  50      27.006   1.989  47.108  1.00  0.48           C  
ATOM    629  C   HIS A  50      25.527   2.037  47.459  1.00  0.48           C  
ATOM    630  O   HIS A  50      25.166   2.041  48.635  1.00  0.48           O  
ATOM    631  CB  HIS A  50      27.563   3.420  47.120  1.00  0.48           C  
ATOM    632  CG  HIS A  50      26.672   4.427  46.458  1.00  0.48           C  
ATOM    633  CD2 HIS A  50      25.805   5.328  46.981  1.00  0.48           C  
ATOM    634  ND1 HIS A  50      26.600   4.578  45.089  1.00  0.48           N  
ATOM    635  CE1 HIS A  50      25.729   5.529  44.797  1.00  0.48           C  
ATOM    636  NE2 HIS A  50      25.232   6.001  45.928  1.00  0.48           N  
ATOM    637  H01 HIS A  50      27.509   1.382  47.861  1.00  0.48           H  
ATOM    638  H02 HIS A  50      28.493   3.401  46.552  1.00  0.48           H  
ATOM    639  H03 HIS A  50      27.711   3.722  48.157  1.00  0.48           H  
ATOM    640  H04 HIS A  50      25.600   5.489  48.039  1.00  0.48           H  
ATOM    641  H05 HIS A  50      25.465   5.867  43.795  1.00  0.48           H  
ATOM    642  H06 HIS A  50      24.544   6.736  46.006  1.00  0.48           H  
ATOM    643  H08 HIS A  50      27.661   1.857  45.064  1.00  0.48           H  
ATOM    644  N   GLU A  51      24.675   2.059  46.440  1.00  0.55           N  
ATOM    645  CA  GLU A  51      23.235   2.154  46.639  1.00  0.55           C  
ATOM    646  C   GLU A  51      22.560   0.884  47.170  1.00  0.55           C  
ATOM    647  O   GLU A  51      21.634   0.964  47.975  1.00  0.55           O  
ATOM    648  CB  GLU A  51      22.580   2.609  45.325  1.00  0.55           C  
ATOM    649  CG  GLU A  51      21.076   2.820  45.388  1.00  0.55           C  
ATOM    650  CD  GLU A  51      20.551   3.704  44.252  1.00  0.55           C  
ATOM    651  OE1 GLU A  51      20.863   3.433  43.071  1.00  0.55           O  
ATOM    652  OE2 GLU A  51      19.817   4.673  44.550  1.00  0.55           O  
ATOM    653  H01 GLU A  51      23.085   2.888  47.431  1.00  0.55           H  
ATOM    654  H02 GLU A  51      22.741   1.800  44.612  1.00  0.55           H  
ATOM    655  H03 GLU A  51      23.041   3.551  45.027  1.00  0.55           H  
ATOM    656  H04 GLU A  51      20.856   3.328  46.327  1.00  0.55           H  
ATOM    657  H05 GLU A  51      20.585   1.849  45.329  1.00  0.55           H  
ATOM    658  H07 GLU A  51      25.037   2.008  45.498  1.00  0.55           H  
ATOM    659  N   GLU A  52      23.019  -0.281  46.727  1.00  0.64           N  
ATOM    660  CA  GLU A  52      22.445  -1.547  47.178  1.00  0.64           C  
ATOM    661  C   GLU A  52      23.317  -2.260  48.220  1.00  0.64           C  
ATOM    662  O   GLU A  52      23.020  -3.383  48.621  1.00  0.64           O  
ATOM    663  CB  GLU A  52      22.240  -2.486  45.988  1.00  0.64           C  
ATOM    664  CG  GLU A  52      23.539  -2.891  45.290  1.00  0.64           C  
ATOM    665  CD  GLU A  52      23.765  -2.159  43.966  1.00  0.64           C  
ATOM    666  OE1 GLU A  52      23.714  -0.904  43.946  1.00  0.64           O  
ATOM    667  OE2 GLU A  52      24.000  -2.848  42.946  1.00  0.64           O  
ATOM    668  H01 GLU A  52      21.492  -1.302  47.647  1.00  0.64           H  
ATOM    669  H02 GLU A  52      21.642  -1.944  45.255  1.00  0.64           H  
ATOM    670  H03 GLU A  52      21.744  -3.389  46.344  1.00  0.64           H  
ATOM    671  H04 GLU A  52      23.467  -3.955  45.064  1.00  0.64           H  
ATOM    672  H05 GLU A  52      24.374  -2.671  45.955  1.00  0.64           H  
ATOM    673  H06 GLU A  52      23.781  -0.292  46.064  1.00  0.64           H  
ATOM    674  N   ALA A  53      24.391  -1.614  48.655  1.00  0.55           N  
ATOM    675  CA  ALA A  53      25.301  -2.219  49.626  1.00  0.55           C  
ATOM    676  C   ALA A  53      24.707  -2.288  51.034  1.00  0.55           C  
ATOM    677  O   ALA A  53      24.127  -1.320  51.519  1.00  0.55           O  
ATOM    678  CB  ALA A  53      26.608  -1.440  49.656  1.00  0.55           C  
ATOM    679  H01 ALA A  53      25.478  -3.245  49.304  1.00  0.55           H  
ATOM    680  H02 ALA A  53      27.374  -1.996  49.117  1.00  0.55           H  
ATOM    681  H03 ALA A  53      26.464  -0.469  49.182  1.00  0.55           H  
ATOM    682  H04 ALA A  53      26.923  -1.298  50.690  1.00  0.55           H  
ATOM    683  H06 ALA A  53      24.584  -0.685  48.308  1.00  0.55           H  
ATOM    684  N   SER A  54      24.848  -3.434  51.688  1.00  0.48           N  
ATOM    685  CA  SER A  54      24.332  -3.580  53.049  1.00  0.48           C  
ATOM    686  C   SER A  54      25.190  -2.736  53.990  1.00  0.48           C  
ATOM    687  O   SER A  54      24.692  -2.150  54.943  1.00  0.48           O  
ATOM    688  CB  SER A  54      24.368  -5.048  53.475  1.00  0.48           C  
ATOM    689  OG  SER A  54      25.661  -5.577  53.278  1.00  0.48           O  
ATOM    690  H01 SER A  54      23.297  -3.240  53.089  1.00  0.48           H  
ATOM    691  H02 SER A  54      23.656  -5.612  52.873  1.00  0.48           H  
ATOM    692  H03 SER A  54      24.103  -5.125  54.529  1.00  0.48           H  
ATOM    693  H04 SER A  54      25.939  -5.415  52.374  1.00  0.48           H  
ATOM    694  H05 SER A  54      25.315  -4.211  51.243  1.00  0.48           H  
ATOM    695  N   VAL A  55      26.485  -2.677  53.715  1.00  0.59           N  
ATOM    696  CA  VAL A  55      27.391  -1.873  54.525  1.00  0.59           C  
ATOM    697  C   VAL A  55      27.569  -0.546  53.784  1.00  0.59           C  
ATOM    698  O   VAL A  55      28.399  -0.416  52.885  1.00  0.59           O  
ATOM    699  CB  VAL A  55      28.743  -2.589  54.707  1.00  0.59           C  
ATOM    700  CG1 VAL A  55      29.668  -1.757  55.572  1.00  0.59           C  
ATOM    701  CG2 VAL A  55      28.512  -3.950  55.349  1.00  0.59           C  
ATOM    702  H01 VAL A  55      26.988  -1.711  55.525  1.00  0.59           H  
ATOM    703  H02 VAL A  55      29.210  -2.723  53.731  1.00  0.59           H  
ATOM    704  H03 VAL A  55      30.561  -1.498  55.003  1.00  0.59           H  
ATOM    705  H04 VAL A  55      29.156  -0.845  55.879  1.00  0.59           H  
ATOM    706  H05 VAL A  55      26.850  -3.198  52.931  1.00  0.59           H  
ATOM    707  H06 VAL A  55      29.953  -2.329  56.455  1.00  0.59           H  
ATOM    708  H07 VAL A  55      27.516  -4.309  55.089  1.00  0.59           H  
ATOM    709  H08 VAL A  55      29.259  -4.656  54.985  1.00  0.59           H  
ATOM    710  H09 VAL A  55      28.594  -3.860  56.432  1.00  0.59           H  
ATOM    711  N   LYS A  56      26.778   0.444  54.181  1.00  0.34           N  
ATOM    712  CA  LYS A  56      26.782   1.749  53.529  1.00  0.34           C  
ATOM    713  C   LYS A  56      28.083   2.536  53.365  1.00  0.34           C  
ATOM    714  O   LYS A  56      28.224   3.262  52.384  1.00  0.34           O  
ATOM    715  CB  LYS A  56      25.717   2.625  54.178  1.00  0.34           C  
ATOM    716  CG  LYS A  56      24.306   2.107  53.917  1.00  0.34           C  
ATOM    717  CD  LYS A  56      23.275   2.935  54.654  1.00  0.34           C  
ATOM    718  CE  LYS A  56      23.446   2.830  56.163  1.00  0.34           C  
ATOM    719  NZ  LYS A  56      22.958   1.509  56.674  1.00  0.34           N  
ATOM    720  H01 LYS A  56      26.580   1.485  52.491  1.00  0.34           H  
ATOM    721  H02 LYS A  56      25.793   3.621  53.742  1.00  0.34           H  
ATOM    722  H03 LYS A  56      25.889   2.649  55.254  1.00  0.34           H  
ATOM    723  H04 LYS A  56      24.244   1.079  54.275  1.00  0.34           H  
ATOM    724  H05 LYS A  56      24.102   2.153  52.847  1.00  0.34           H  
ATOM    725  H06 LYS A  56      22.286   2.556  54.396  1.00  0.34           H  
ATOM    726  H07 LYS A  56      23.381   3.978  54.357  1.00  0.34           H  
ATOM    727  H08 LYS A  56      22.858   3.619  56.632  1.00  0.34           H  
ATOM    728  H09 LYS A  56      24.502   2.939  56.410  1.00  0.34           H  
ATOM    729  H10 LYS A  56      26.154   0.288  54.959  1.00  0.34           H  
ATOM    730  H11 LYS A  56      22.045   1.316  56.289  1.00  0.34           H  
ATOM    731  H12 LYS A  56      23.601   0.781  56.395  1.00  0.34           H  
ATOM    732  H13 LYS A  56      22.898   1.538  57.682  1.00  0.34           H  
ATOM    733  N   MET A  57      29.037   2.406  54.280  1.00  0.70           N  
ATOM    734  CA  MET A  57      30.291   3.147  54.137  1.00  0.70           C  
ATOM    735  C   MET A  57      29.997   4.641  53.888  1.00  0.70           C  
ATOM    736  O   MET A  57      30.445   5.235  52.900  1.00  0.70           O  
ATOM    737  CB  MET A  57      31.095   2.578  52.966  1.00  0.70           C  
ATOM    738  CG  MET A  57      31.382   1.079  53.077  1.00  0.70           C  
ATOM    739  SD  MET A  57      32.310   0.664  54.576  1.00  0.70           S  
ATOM    740  CE  MET A  57      33.993   1.150  54.101  1.00  0.70           C  
ATOM    741  H01 MET A  57      30.869   3.047  55.056  1.00  0.70           H  
ATOM    742  H02 MET A  57      32.060   3.084  52.971  1.00  0.70           H  
ATOM    743  H03 MET A  57      30.535   2.753  52.048  1.00  0.70           H  
ATOM    744  H04 MET A  57      31.991   0.793  52.219  1.00  0.70           H  
ATOM    745  H05 MET A  57      30.434   0.540  53.090  1.00  0.70           H  
ATOM    746  H06 MET A  57      34.682   0.335  54.322  1.00  0.70           H  
ATOM    747  H07 MET A  57      34.021   1.369  53.034  1.00  0.70           H  
ATOM    748  H08 MET A  57      34.288   2.037  54.662  1.00  0.70           H  
ATOM    749  H14 MET A  57      28.897   1.797  55.073  1.00  0.70           H  
ATOM    750  N   LEU A  58      29.250   5.236  54.808  1.00  0.48           N  
ATOM    751  CA  LEU A  58      28.845   6.630  54.713  1.00  0.48           C  
ATOM    752  C   LEU A  58      29.932   7.662  54.973  1.00  0.48           C  
ATOM    753  O   LEU A  58      30.496   7.734  56.060  1.00  0.48           O  
ATOM    754  CB  LEU A  58      27.679   6.885  55.668  1.00  0.48           C  
ATOM    755  CG  LEU A  58      26.450   6.024  55.368  1.00  0.48           C  
ATOM    756  CD1 LEU A  58      25.393   6.212  56.442  1.00  0.48           C  
ATOM    757  CD2 LEU A  58      25.903   6.400  53.991  1.00  0.48           C  
ATOM    758  H01 LEU A  58      28.566   6.767  53.668  1.00  0.48           H  
ATOM    759  H02 LEU A  58      27.381   7.926  55.542  1.00  0.48           H  
ATOM    760  H03 LEU A  58      28.011   6.673  56.684  1.00  0.48           H  
ATOM    761  H04 LEU A  58      26.733   4.971  55.365  1.00  0.48           H  
ATOM    762  H05 LEU A  58      24.468   5.728  56.129  1.00  0.48           H  
ATOM    763  H06 LEU A  58      25.738   5.765  57.374  1.00  0.48           H  
ATOM    764  H07 LEU A  58      25.213   7.276  56.593  1.00  0.48           H  
ATOM    765  H08 LEU A  58      25.020   7.028  54.110  1.00  0.48           H  
ATOM    766  H09 LEU A  58      28.949   4.699  55.609  1.00  0.48           H  
ATOM    767  H10 LEU A  58      26.664   6.947  53.434  1.00  0.48           H  
ATOM    768  H11 LEU A  58      25.634   5.495  53.447  1.00  0.48           H  
ATOM    769  N   PRO A  59      30.240   8.477  53.960  1.00  0.73           N  
ATOM    770  CA  PRO A  59      31.257   9.531  54.076  1.00  0.73           C  
ATOM    771  C   PRO A  59      30.813  10.484  55.199  1.00  0.73           C  
ATOM    772  O   PRO A  59      29.651  10.880  55.239  1.00  0.73           O  
ATOM    773  CB  PRO A  59      31.216  10.193  52.696  1.00  0.73           C  
ATOM    774  CG  PRO A  59      30.861   9.033  51.784  1.00  0.73           C  
ATOM    775  CD  PRO A  59      29.760   8.340  52.573  1.00  0.73           C  
ATOM    776  H01 PRO A  59      32.148  10.689  52.425  1.00  0.73           H  
ATOM    777  H02 PRO A  59      30.456  10.974  52.655  1.00  0.73           H  
ATOM    778  H03 PRO A  59      31.705   8.386  51.545  1.00  0.73           H  
ATOM    779  H04 PRO A  59      30.497   9.384  50.818  1.00  0.73           H  
ATOM    780  H05 PRO A  59      28.770   8.764  52.408  1.00  0.73           H  
ATOM    781  H06 PRO A  59      29.667   7.292  52.287  1.00  0.73           H  
ATOM    782  H12 PRO A  59      32.264   9.197  54.326  1.00  0.73           H  
ATOM    783  N   THR A  60      31.718  10.843  56.106  1.00  0.57           N  
ATOM    784  CA  THR A  60      31.367  11.720  57.233  1.00  0.57           C  
ATOM    785  C   THR A  60      31.801  13.193  57.091  1.00  0.57           C  
ATOM    786  O   THR A  60      31.399  14.047  57.888  1.00  0.57           O  
ATOM    787  CB  THR A  60      31.994  11.215  58.553  1.00  0.57           C  
ATOM    788  CG2 THR A  60      31.762   9.715  58.735  1.00  0.57           C  
ATOM    789  OG1 THR A  60      33.402  11.470  58.533  1.00  0.57           O  
ATOM    790  H01 THR A  60      30.278  11.682  57.239  1.00  0.57           H  
ATOM    791  H02 THR A  60      31.522  11.742  59.382  1.00  0.57           H  
ATOM    792  H03 THR A  60      30.808   9.438  58.286  1.00  0.57           H  
ATOM    793  H04 THR A  60      32.565   9.161  58.250  1.00  0.57           H  
ATOM    794  H05 THR A  60      31.746   9.476  59.798  1.00  0.57           H  
ATOM    795  H06 THR A  60      33.712  11.625  59.428  1.00  0.57           H  
ATOM    796  H07 THR A  60      32.666  10.506  56.019  1.00  0.57           H  
ATOM    797  N   TYR A  61      32.639  13.468  56.098  1.00  0.80           N  
ATOM    798  CA  TYR A  61      33.165  14.803  55.856  1.00  0.80           C  
ATOM    799  C   TYR A  61      34.175  15.239  56.904  1.00  0.80           C  
ATOM    800  O   TYR A  61      34.748  16.322  56.810  1.00  0.80           O  
ATOM    801  CB  TYR A  61      32.028  15.820  55.696  1.00  0.80           C  
ATOM    802  CG  TYR A  61      31.425  15.711  54.312  1.00  0.80           C  
ATOM    803  CD1 TYR A  61      32.096  16.222  53.205  1.00  0.80           C  
ATOM    804  CD2 TYR A  61      30.257  14.988  54.090  1.00  0.80           C  
ATOM    805  CE1 TYR A  61      31.626  16.009  51.915  1.00  0.80           C  
ATOM    806  CE2 TYR A  61      29.785  14.769  52.801  1.00  0.80           C  
ATOM    807  CZ  TYR A  61      30.477  15.281  51.723  1.00  0.80           C  
ATOM    808  OH  TYR A  61      30.034  15.045  50.439  1.00  0.80           O  
ATOM    809  H01 TYR A  61      33.713  14.762  54.915  1.00  0.80           H  
ATOM    810  H02 TYR A  61      32.426  16.825  55.834  1.00  0.80           H  
ATOM    811  H03 TYR A  61      31.258  15.622  56.442  1.00  0.80           H  
ATOM    812  H04 TYR A  61      33.008  16.801  53.353  1.00  0.80           H  
ATOM    813  H05 TYR A  61      29.704  14.587  54.940  1.00  0.80           H  
ATOM    814  H06 TYR A  61      32.166  16.417  51.060  1.00  0.80           H  
ATOM    815  H07 TYR A  61      32.924  12.718  55.484  1.00  0.80           H  
ATOM    816  H08 TYR A  61      28.872  14.195  52.643  1.00  0.80           H  
ATOM    817  H09 TYR A  61      29.796  14.120  50.347  1.00  0.80           H  
ATOM    818  N   VAL A  62      34.404  14.393  57.904  1.00  0.70           N  
ATOM    819  CA  VAL A  62      35.422  14.703  58.897  1.00  0.70           C  
ATOM    820  C   VAL A  62      36.686  14.329  58.125  1.00  0.70           C  
ATOM    821  O   VAL A  62      36.920  13.151  57.854  1.00  0.70           O  
ATOM    822  CB  VAL A  62      35.295  13.813  60.140  1.00  0.70           C  
ATOM    823  CG1 VAL A  62      36.459  14.059  61.075  1.00  0.70           C  
ATOM    824  CG2 VAL A  62      33.978  14.094  60.845  1.00  0.70           C  
ATOM    825  H01 VAL A  62      35.377  15.727  59.269  1.00  0.70           H  
ATOM    826  H02 VAL A  62      35.311  12.767  59.834  1.00  0.70           H  
ATOM    827  H03 VAL A  62      37.271  14.535  60.526  1.00  0.70           H  
ATOM    828  H04 VAL A  62      36.141  14.711  61.888  1.00  0.70           H  
ATOM    829  H05 VAL A  62      36.805  13.109  61.484  1.00  0.70           H  
ATOM    830  H06 VAL A  62      33.193  13.477  60.407  1.00  0.70           H  
ATOM    831  H07 VAL A  62      34.075  13.860  61.905  1.00  0.70           H  
ATOM    832  H08 VAL A  62      33.720  15.146  60.727  1.00  0.70           H  
ATOM    833  H10 VAL A  62      33.873  13.537  57.974  1.00  0.70           H  
ATOM    834  N   ARG A  63      37.483  15.325  57.746  1.00  0.82           N  
ATOM    835  CA  ARG A  63      38.684  15.069  56.954  1.00  0.82           C  
ATOM    836  C   ARG A  63      39.973  15.008  57.744  1.00  0.82           C  
ATOM    837  O   ARG A  63      40.059  15.519  58.856  1.00  0.82           O  
ATOM    838  CB  ARG A  63      38.828  16.124  55.853  1.00  0.82           C  
ATOM    839  CG  ARG A  63      37.709  16.105  54.832  1.00  0.82           C  
ATOM    840  CD  ARG A  63      37.651  17.423  54.074  1.00  0.82           C  
ATOM    841  NE  ARG A  63      36.495  17.501  53.183  1.00  0.82           N  
ATOM    842  CZ  ARG A  63      36.437  16.951  51.972  1.00  0.82           C  
ATOM    843  NH1 ARG A  63      37.473  16.275  51.488  1.00  0.82           N  
ATOM    844  NH2 ARG A  63      35.337  17.081  51.245  1.00  0.82           N  
ATOM    845  H01 ARG A  63      38.534  14.073  56.537  1.00  0.82           H  
ATOM    846  H02 ARG A  63      39.749  15.896  55.316  1.00  0.82           H  
ATOM    847  H03 ARG A  63      38.849  17.108  56.321  1.00  0.82           H  
ATOM    848  H04 ARG A  63      36.762  15.958  55.352  1.00  0.82           H  
ATOM    849  H05 ARG A  63      37.881  15.293  54.126  1.00  0.82           H  
ATOM    850  H06 ARG A  63      38.549  17.494  53.461  1.00  0.82           H  
ATOM    851  H07 ARG A  63      37.595  18.240  54.794  1.00  0.82           H  
ATOM    852  H08 ARG A  63      35.684  18.007  53.509  1.00  0.82           H  
ATOM    853  H09 ARG A  63      37.254  16.273  58.010  1.00  0.82           H  
ATOM    854  H10 ARG A  63      37.421  15.861  50.568  1.00  0.82           H  
ATOM    855  H11 ARG A  63      38.313  16.175  52.040  1.00  0.82           H  
ATOM    856  H12 ARG A  63      34.548  17.595  51.610  1.00  0.82           H  
ATOM    857  H13 ARG A  63      35.287  16.666  50.325  1.00  0.82           H  
ATOM    858  N   SER A  64      40.977  14.388  57.134  1.00  0.82           N  
ATOM    859  CA  SER A  64      42.283  14.232  57.750  1.00  0.82           C  
ATOM    860  C   SER A  64      42.781  15.542  58.337  1.00  0.82           C  
ATOM    861  O   SER A  64      42.955  16.534  57.624  1.00  0.82           O  
ATOM    862  CB  SER A  64      43.290  13.712  56.731  1.00  0.82           C  
ATOM    863  OG  SER A  64      44.499  13.365  57.376  1.00  0.82           O  
ATOM    864  H01 SER A  64      42.181  13.511  58.561  1.00  0.82           H  
ATOM    865  H02 SER A  64      43.489  14.492  55.996  1.00  0.82           H  
ATOM    866  H03 SER A  64      42.880  12.832  56.235  1.00  0.82           H  
ATOM    867  H04 SER A  64      44.817  12.528  57.031  1.00  0.82           H  
ATOM    868  H14 SER A  64      40.827  14.012  56.209  1.00  0.82           H  
ATOM    869  N   THR A  65      43.012  15.508  59.647  1.00  0.75           N  
ATOM    870  CA  THR A  65      43.473  16.643  60.444  1.00  0.75           C  
ATOM    871  C   THR A  65      43.928  17.882  59.667  1.00  0.75           C  
ATOM    872  O   THR A  65      45.122  18.093  59.435  1.00  0.75           O  
ATOM    873  CB  THR A  65      44.595  16.198  61.432  1.00  0.75           C  
ATOM    874  CG2 THR A  65      45.787  15.610  60.677  1.00  0.75           C  
ATOM    875  OG1 THR A  65      45.018  17.321  62.219  1.00  0.75           O  
ATOM    876  H01 THR A  65      42.579  16.965  60.978  1.00  0.75           H  
ATOM    877  H02 THR A  65      44.193  15.425  62.087  1.00  0.75           H  
ATOM    878  H03 THR A  65      46.650  15.565  61.341  1.00  0.75           H  
ATOM    879  H04 THR A  65      45.541  14.605  60.334  1.00  0.75           H  
ATOM    880  H05 THR A  65      42.857  14.633  60.126  1.00  0.75           H  
ATOM    881  H06 THR A  65      46.021  16.240  59.819  1.00  0.75           H  
ATOM    882  H07 THR A  65      45.204  17.032  63.115  1.00  0.75           H  
ATOM    883  N   PRO A  66      42.963  18.716  59.244  1.00  0.68           N  
ATOM    884  CA  PRO A  66      43.229  19.947  58.496  1.00  0.68           C  
ATOM    885  C   PRO A  66      43.505  21.068  59.503  1.00  0.68           C  
ATOM    886  O   PRO A  66      42.680  21.965  59.695  1.00  0.68           O  
ATOM    887  CB  PRO A  66      41.931  20.153  57.725  1.00  0.68           C  
ATOM    888  CG  PRO A  66      40.904  19.709  58.724  1.00  0.68           C  
ATOM    889  CD  PRO A  66      41.513  18.444  59.310  1.00  0.68           C  
ATOM    890  H01 PRO A  66      41.889  19.611  56.780  1.00  0.68           H  
ATOM    891  H02 PRO A  66      41.793  21.199  57.452  1.00  0.68           H  
ATOM    892  H03 PRO A  66      39.921  19.545  58.282  1.00  0.68           H  
ATOM    893  H04 PRO A  66      40.755  20.465  59.495  1.00  0.68           H  
ATOM    894  H05 PRO A  66      41.162  18.224  60.318  1.00  0.68           H  
ATOM    895  H06 PRO A  66      41.250  17.569  58.716  1.00  0.68           H  
ATOM    896  H08 PRO A  66      44.090  19.920  57.828  1.00  0.68           H  
ATOM    897  N   GLU A  67      44.672  20.993  60.143  1.00  0.82           N  
ATOM    898  CA  GLU A  67      45.099  21.950  61.166  1.00  0.82           C  
ATOM    899  C   GLU A  67      44.441  23.330  61.101  1.00  0.82           C  
ATOM    900  O   GLU A  67      44.222  23.891  60.025  1.00  0.82           O  
ATOM    901  CB  GLU A  67      46.625  22.099  61.141  1.00  0.82           C  
ATOM    902  CG  GLU A  67      47.202  22.767  62.385  1.00  0.82           C  
ATOM    903  CD  GLU A  67      46.818  22.048  63.673  1.00  0.82           C  
ATOM    904  OE1 GLU A  67      45.628  22.089  64.056  1.00  0.82           O  
ATOM    905  OE2 GLU A  67      47.708  21.436  64.300  1.00  0.82           O  
ATOM    906  H01 GLU A  67      44.759  21.520  62.108  1.00  0.82           H  
ATOM    907  H02 GLU A  67      46.865  22.744  60.296  1.00  0.82           H  
ATOM    908  H03 GLU A  67      47.066  21.106  61.048  1.00  0.82           H  
ATOM    909  H04 GLU A  67      46.791  23.775  62.437  1.00  0.82           H  
ATOM    910  H05 GLU A  67      48.289  22.779  62.303  1.00  0.82           H  
ATOM    911  H07 GLU A  67      45.296  20.234  59.909  1.00  0.82           H  
ATOM    912  N   GLY A  68      44.138  23.870  62.277  1.00  0.73           N  
ATOM    913  CA  GLY A  68      43.493  25.164  62.370  1.00  0.73           C  
ATOM    914  C   GLY A  68      42.276  25.019  63.261  1.00  0.73           C  
ATOM    915  O   GLY A  68      41.150  24.881  62.774  1.00  0.73           O  
ATOM    916  H01 GLY A  68      43.197  25.511  61.380  1.00  0.73           H  
ATOM    917  H02 GLY A  68      44.182  25.891  62.799  1.00  0.73           H  
ATOM    918  H06 GLY A  68      44.362  23.368  63.124  1.00  0.73           H  
ATOM    919  N   SER A  69      42.501  25.042  64.571  1.00  0.55           N  
ATOM    920  CA  SER A  69      41.416  24.892  65.531  1.00  0.55           C  
ATOM    921  C   SER A  69      41.072  26.157  66.304  1.00  0.55           C  
ATOM    922  O   SER A  69      41.948  26.836  66.837  1.00  0.55           O  
ATOM    923  CB  SER A  69      41.748  23.783  66.527  1.00  0.55           C  
ATOM    924  OG  SER A  69      40.764  23.717  67.544  1.00  0.55           O  
ATOM    925  H01 SER A  69      40.538  24.644  64.934  1.00  0.55           H  
ATOM    926  H02 SER A  69      42.713  23.999  66.985  1.00  0.55           H  
ATOM    927  H03 SER A  69      43.445  25.166  64.908  1.00  0.55           H  
ATOM    928  H04 SER A  69      41.787  22.829  66.002  1.00  0.55           H  
ATOM    929  H05 SER A  69      40.606  24.597  67.894  1.00  0.55           H  
ATOM    930  N   GLU A  70      39.781  26.456  66.366  1.00  0.68           N  
ATOM    931  CA  GLU A  70      39.298  27.621  67.089  1.00  0.68           C  
ATOM    932  C   GLU A  70      39.073  27.175  68.533  1.00  0.68           C  
ATOM    933  O   GLU A  70      38.341  26.217  68.775  1.00  0.68           O  
ATOM    934  CB  GLU A  70      37.977  28.104  66.483  1.00  0.68           C  
ATOM    935  CG  GLU A  70      37.895  29.609  66.295  1.00  0.68           C  
ATOM    936  CD  GLU A  70      38.905  30.121  65.279  1.00  0.68           C  
ATOM    937  OE1 GLU A  70      38.775  29.784  64.080  1.00  0.68           O  
ATOM    938  OE2 GLU A  70      39.832  30.857  65.679  1.00  0.68           O  
ATOM    939  H01 GLU A  70      40.013  28.442  67.034  1.00  0.68           H  
ATOM    940  H02 GLU A  70      37.190  27.832  67.187  1.00  0.68           H  
ATOM    941  H03 GLU A  70      37.852  27.629  65.510  1.00  0.68           H  
ATOM    942  H04 GLU A  70      38.121  30.077  67.253  1.00  0.68           H  
ATOM    943  H05 GLU A  70      36.892  29.866  65.953  1.00  0.68           H  
ATOM    944  H06 GLU A  70      39.115  25.858  65.898  1.00  0.68           H  
ATOM    945  N   VAL A  71      39.704  27.848  69.491  1.00  0.73           N  
ATOM    946  CA  VAL A  71      39.534  27.474  70.892  1.00  0.73           C  
ATOM    947  C   VAL A  71      38.270  28.091  71.482  1.00  0.73           C  
ATOM    948  O   VAL A  71      37.597  28.888  70.831  1.00  0.73           O  
ATOM    949  CB  VAL A  71      40.749  27.894  71.746  1.00  0.73           C  
ATOM    950  CG1 VAL A  71      41.991  27.159  71.272  1.00  0.73           C  
ATOM    951  CG2 VAL A  71      40.951  29.393  71.663  1.00  0.73           C  
ATOM    952  H01 VAL A  71      39.447  26.388  70.915  1.00  0.73           H  
ATOM    953  H02 VAL A  71      40.564  27.630  72.787  1.00  0.73           H  
ATOM    954  H03 VAL A  71      42.815  27.361  71.956  1.00  0.73           H  
ATOM    955  H04 VAL A  71      41.793  26.087  71.249  1.00  0.73           H  
ATOM    956  H05 VAL A  71      42.257  27.501  70.272  1.00  0.73           H  
ATOM    957  H06 VAL A  71      40.305  28.623  69.248  1.00  0.73           H  
ATOM    958  H07 VAL A  71      41.893  29.605  71.157  1.00  0.73           H  
ATOM    959  H08 VAL A  71      40.130  29.840  71.103  1.00  0.73           H  
ATOM    960  H09 VAL A  71      40.977  29.813  72.669  1.00  0.73           H  
ATOM    961  N   GLY A  72      37.944  27.710  72.712  1.00  0.64           N  
ATOM    962  CA  GLY A  72      36.753  28.242  73.347  1.00  0.64           C  
ATOM    963  C   GLY A  72      35.833  27.185  73.932  1.00  0.64           C  
ATOM    964  O   GLY A  72      36.188  26.007  74.005  1.00  0.64           O  
ATOM    965  H01 GLY A  72      36.186  28.754  72.569  1.00  0.64           H  
ATOM    966  H02 GLY A  72      37.063  28.909  74.151  1.00  0.64           H  
ATOM    967  H10 GLY A  72      38.526  27.049  73.206  1.00  0.64           H  
ATOM    968  N   ASP A  73      34.640  27.612  74.339  1.00  0.61           N  
ATOM    969  CA  ASP A  73      33.649  26.724  74.937  1.00  0.61           C  
ATOM    970  C   ASP A  73      32.570  26.309  73.949  1.00  0.61           C  
ATOM    971  O   ASP A  73      31.892  27.158  73.376  1.00  0.61           O  
ATOM    972  CB  ASP A  73      32.981  27.414  76.133  1.00  0.61           C  
ATOM    973  CG  ASP A  73      33.887  27.496  77.349  1.00  0.61           C  
ATOM    974  OD1 ASP A  73      35.087  27.812  77.187  1.00  0.61           O  
ATOM    975  OD2 ASP A  73      33.389  27.253  78.472  1.00  0.61           O  
ATOM    976  H01 ASP A  73      34.180  25.828  75.256  1.00  0.61           H  
ATOM    977  H02 ASP A  73      32.113  26.817  76.412  1.00  0.61           H  
ATOM    978  H03 ASP A  73      34.412  28.590  74.229  1.00  0.61           H  
ATOM    979  H04 ASP A  73      32.699  28.425  75.839  1.00  0.61           H  
ATOM    980  N   PHE A  74      32.397  25.004  73.756  1.00  0.57           N  
ATOM    981  CA  PHE A  74      31.374  24.515  72.838  1.00  0.57           C  
ATOM    982  C   PHE A  74      30.281  23.782  73.584  1.00  0.57           C  
ATOM    983  O   PHE A  74      30.459  23.383  74.728  1.00  0.57           O  
ATOM    984  CB  PHE A  74      31.973  23.565  71.805  1.00  0.57           C  
ATOM    985  CG  PHE A  74      33.073  24.169  70.996  1.00  0.57           C  
ATOM    986  CD1 PHE A  74      34.292  24.466  71.578  1.00  0.57           C  
ATOM    987  CD2 PHE A  74      32.884  24.452  69.655  1.00  0.57           C  
ATOM    988  CE1 PHE A  74      35.309  25.037  70.836  1.00  0.57           C  
ATOM    989  CE2 PHE A  74      33.891  25.021  68.904  1.00  0.57           C  
ATOM    990  CZ  PHE A  74      35.108  25.316  69.494  1.00  0.57           C  
ATOM    991  H01 PHE A  74      30.955  25.387  72.335  1.00  0.57           H  
ATOM    992  H02 PHE A  74      31.174  23.307  71.110  1.00  0.57           H  
ATOM    993  H03 PHE A  74      32.368  22.694  72.327  1.00  0.57           H  
ATOM    994  H04 PHE A  74      34.453  24.247  72.634  1.00  0.57           H  
ATOM    995  H05 PHE A  74      32.980  24.344  74.251  1.00  0.57           H  
ATOM    996  H06 PHE A  74      31.927  24.222  69.186  1.00  0.57           H  
ATOM    997  H07 PHE A  74      36.266  25.267  71.305  1.00  0.57           H  
ATOM    998  H08 PHE A  74      33.729  25.238  67.848  1.00  0.57           H  
ATOM    999  H09 PHE A  74      35.906  25.767  68.904  1.00  0.57           H  
ATOM   1000  N   LEU A  75      29.144  23.616  72.925  1.00  0.70           N  
ATOM   1001  CA  LEU A  75      28.025  22.900  73.504  1.00  0.70           C  
ATOM   1002  C   LEU A  75      27.925  21.602  72.714  1.00  0.70           C  
ATOM   1003  O   LEU A  75      28.006  21.614  71.482  1.00  0.70           O  
ATOM   1004  CB  LEU A  75      26.729  23.690  73.342  1.00  0.70           C  
ATOM   1005  CG  LEU A  75      25.489  23.023  73.953  1.00  0.70           C  
ATOM   1006  CD1 LEU A  75      25.460  23.282  75.458  1.00  0.70           C  
ATOM   1007  CD2 LEU A  75      24.219  23.563  73.300  1.00  0.70           C  
ATOM   1008  H01 LEU A  75      28.173  22.734  74.571  1.00  0.70           H  
ATOM   1009  H02 LEU A  75      26.544  23.759  72.270  1.00  0.70           H  
ATOM   1010  H03 LEU A  75      26.861  24.662  73.818  1.00  0.70           H  
ATOM   1011  H04 LEU A  75      25.537  21.949  73.774  1.00  0.70           H  
ATOM   1012  H05 LEU A  75      24.656  23.980  75.690  1.00  0.70           H  
ATOM   1013  H06 LEU A  75      25.289  22.344  75.986  1.00  0.70           H  
ATOM   1014  H07 LEU A  75      26.413  23.708  75.772  1.00  0.70           H  
ATOM   1015  H08 LEU A  75      23.450  23.700  74.060  1.00  0.70           H  
ATOM   1016  H09 LEU A  75      24.433  24.520  72.824  1.00  0.70           H  
ATOM   1017  H10 LEU A  75      29.055  23.999  71.995  1.00  0.70           H  
ATOM   1018  H11 LEU A  75      23.866  22.855  72.550  1.00  0.70           H  
ATOM   1019  N   SER A  76      27.758  20.485  73.415  1.00  0.64           N  
ATOM   1020  CA  SER A  76      27.648  19.191  72.754  1.00  0.64           C  
ATOM   1021  C   SER A  76      26.345  18.472  73.061  1.00  0.64           C  
ATOM   1022  O   SER A  76      25.995  18.267  74.219  1.00  0.64           O  
ATOM   1023  CB  SER A  76      28.823  18.297  73.149  1.00  0.64           C  
ATOM   1024  OG  SER A  76      30.023  18.740  72.548  1.00  0.64           O  
ATOM   1025  H01 SER A  76      27.663  19.390  71.683  1.00  0.64           H  
ATOM   1026  H02 SER A  76      28.617  17.283  72.806  1.00  0.64           H  
ATOM   1027  H03 SER A  76      28.938  18.317  74.233  1.00  0.64           H  
ATOM   1028  H04 SER A  76      30.250  19.609  72.888  1.00  0.64           H  
ATOM   1029  H12 SER A  76      27.706  20.534  74.423  1.00  0.64           H  
ATOM   1030  N   LEU A  77      25.616  18.110  72.014  1.00  0.57           N  
ATOM   1031  CA  LEU A  77      24.371  17.374  72.181  1.00  0.57           C  
ATOM   1032  C   LEU A  77      24.670  15.912  71.851  1.00  0.57           C  
ATOM   1033  O   LEU A  77      25.529  15.619  71.018  1.00  0.57           O  
ATOM   1034  CB  LEU A  77      23.284  17.890  71.229  1.00  0.57           C  
ATOM   1035  CG  LEU A  77      22.805  19.336  71.372  1.00  0.57           C  
ATOM   1036  CD1 LEU A  77      21.585  19.557  70.484  1.00  0.57           C  
ATOM   1037  CD2 LEU A  77      22.447  19.612  72.822  1.00  0.57           C  
ATOM   1038  H01 LEU A  77      24.004  17.497  73.200  1.00  0.57           H  
ATOM   1039  H02 LEU A  77      22.407  17.296  71.484  1.00  0.57           H  
ATOM   1040  H03 LEU A  77      23.666  17.777  70.214  1.00  0.57           H  
ATOM   1041  H04 LEU A  77      23.600  20.016  71.065  1.00  0.57           H  
ATOM   1042  H05 LEU A  77      25.930  18.349  71.084  1.00  0.57           H  
ATOM   1043  H06 LEU A  77      20.795  20.033  71.065  1.00  0.57           H  
ATOM   1044  H07 LEU A  77      21.856  20.199  69.646  1.00  0.57           H  
ATOM   1045  H08 LEU A  77      21.231  18.598  70.107  1.00  0.57           H  
ATOM   1046  H09 LEU A  77      21.410  19.327  73.000  1.00  0.57           H  
ATOM   1047  H10 LEU A  77      23.100  19.032  73.475  1.00  0.57           H  
ATOM   1048  H11 LEU A  77      22.573  20.674  73.032  1.00  0.57           H  
ATOM   1049  N   ASP A  78      23.964  14.997  72.503  1.00  0.45           N  
ATOM   1050  CA  ASP A  78      24.170  13.583  72.246  1.00  0.45           C  
ATOM   1051  C   ASP A  78      22.852  12.819  72.273  1.00  0.45           C  
ATOM   1052  O   ASP A  78      22.246  12.636  73.324  1.00  0.45           O  
ATOM   1053  CB  ASP A  78      25.138  12.997  73.275  1.00  0.45           C  
ATOM   1054  CG  ASP A  78      25.583  11.586  72.919  1.00  0.45           C  
ATOM   1055  OD1 ASP A  78      24.709  10.709  72.751  1.00  0.45           O  
ATOM   1056  OD2 ASP A  78      26.810  11.358  72.812  1.00  0.45           O  
ATOM   1057  H01 ASP A  78      24.600  13.480  71.250  1.00  0.45           H  
ATOM   1058  H02 ASP A  78      24.616  12.948  74.230  1.00  0.45           H  
ATOM   1059  H03 ASP A  78      26.018  13.638  73.333  1.00  0.45           H  
ATOM   1060  H12 ASP A  78      23.277  15.287  73.184  1.00  0.45           H  
ATOM   1061  N   LEU A  79      22.408  12.384  71.102  1.00  0.57           N  
ATOM   1062  CA  LEU A  79      21.176  11.624  70.986  1.00  0.57           C  
ATOM   1063  C   LEU A  79      21.511  10.299  70.330  1.00  0.57           C  
ATOM   1064  O   LEU A  79      22.156  10.263  69.285  1.00  0.57           O  
ATOM   1065  CB  LEU A  79      20.157  12.355  70.120  1.00  0.57           C  
ATOM   1066  CG  LEU A  79      18.890  11.523  69.946  1.00  0.57           C  
ATOM   1067  CD1 LEU A  79      18.121  11.543  71.248  1.00  0.57           C  
ATOM   1068  CD2 LEU A  79      18.043  12.066  68.824  1.00  0.57           C  
ATOM   1069  H01 LEU A  79      20.745  11.485  71.977  1.00  0.57           H  
ATOM   1070  H02 LEU A  79      20.597  12.527  69.138  1.00  0.57           H  
ATOM   1071  H03 LEU A  79      19.900  13.302  70.594  1.00  0.57           H  
ATOM   1072  H04 LEU A  79      22.941  12.587  70.268  1.00  0.57           H  
ATOM   1073  H05 LEU A  79      19.158  10.498  69.689  1.00  0.57           H  
ATOM   1074  H06 LEU A  79      17.125  11.132  71.087  1.00  0.57           H  
ATOM   1075  H07 LEU A  79      18.646  10.942  71.990  1.00  0.57           H  
ATOM   1076  H08 LEU A  79      18.036  12.569  71.605  1.00  0.57           H  
ATOM   1077  H09 LEU A  79      17.148  12.531  69.237  1.00  0.57           H  
ATOM   1078  H10 LEU A  79      18.612  12.808  68.265  1.00  0.57           H  
ATOM   1079  H11 LEU A  79      17.754  11.252  68.159  1.00  0.57           H  
ATOM   1080  N   GLY A  80      21.071   9.208  70.938  1.00  0.14           N  
ATOM   1081  CA  GLY A  80      21.361   7.905  70.379  1.00  0.14           C  
ATOM   1082  C   GLY A  80      21.011   6.870  71.412  1.00  0.14           C  
ATOM   1083  O   GLY A  80      20.340   5.888  71.117  1.00  0.14           O  
ATOM   1084  H01 GLY A  80      22.415   7.833  70.112  1.00  0.14           H  
ATOM   1085  H02 GLY A  80      20.767   7.747  69.479  1.00  0.14           H  
ATOM   1086  H12 GLY A  80      20.534   9.285  71.790  1.00  0.14           H  
ATOM   1087  N   GLY A  81      21.482   7.086  72.633  1.00  0.39           N  
ATOM   1088  CA  GLY A  81      21.156   6.166  73.699  1.00  0.39           C  
ATOM   1089  C   GLY A  81      19.754   6.537  74.144  1.00  0.39           C  
ATOM   1090  O   GLY A  81      19.182   7.511  73.639  1.00  0.39           O  
ATOM   1091  H01 GLY A  81      21.870   6.231  74.520  1.00  0.39           H  
ATOM   1092  H02 GLY A  81      21.181   5.138  73.337  1.00  0.39           H  
ATOM   1093  H03 GLY A  81      22.066   7.890  72.817  1.00  0.39           H  
ATOM   1094  N   THR A  82      19.187   5.775  75.072  1.00  0.55           N  
ATOM   1095  CA  THR A  82      17.847   6.075  75.563  1.00  0.55           C  
ATOM   1096  C   THR A  82      17.931   7.159  76.630  1.00  0.55           C  
ATOM   1097  O   THR A  82      17.061   7.269  77.494  1.00  0.55           O  
ATOM   1098  CB  THR A  82      17.178   4.828  76.163  1.00  0.55           C  
ATOM   1099  CG2 THR A  82      16.883   3.804  75.070  1.00  0.55           C  
ATOM   1100  OG1 THR A  82      18.042   4.250  77.150  1.00  0.55           O  
ATOM   1101  H01 THR A  82      17.245   6.416  74.721  1.00  0.55           H  
ATOM   1102  H02 THR A  82      16.237   5.121  76.628  1.00  0.55           H  
ATOM   1103  H03 THR A  82      19.689   4.980  75.441  1.00  0.55           H  
ATOM   1104  H04 THR A  82      16.046   4.151  74.464  1.00  0.55           H  
ATOM   1105  H05 THR A  82      17.763   3.683  74.438  1.00  0.55           H  
ATOM   1106  H06 THR A  82      16.628   2.848  75.527  1.00  0.55           H  
ATOM   1107  H07 THR A  82      18.298   3.367  76.874  1.00  0.55           H  
ATOM   1108  N   ASN A  83      18.989   7.958  76.557  1.00  0.50           N  
ATOM   1109  CA  ASN A  83      19.196   9.037  77.507  1.00  0.50           C  
ATOM   1110  C   ASN A  83      19.867  10.230  76.820  1.00  0.50           C  
ATOM   1111  O   ASN A  83      21.090  10.281  76.700  1.00  0.50           O  
ATOM   1112  CB  ASN A  83      20.059   8.540  78.668  1.00  0.50           C  
ATOM   1113  CG  ASN A  83      19.928   9.405  79.902  1.00  0.50           C  
ATOM   1114  ND2 ASN A  83      19.077  10.420  79.821  1.00  0.50           N  
ATOM   1115  OD1 ASN A  83      20.579   9.163  80.918  1.00  0.50           O  
ATOM   1116  H01 ASN A  83      18.230   9.362  77.893  1.00  0.50           H  
ATOM   1117  H02 ASN A  83      21.100   8.580  78.346  1.00  0.50           H  
ATOM   1118  H03 ASN A  83      19.756   7.524  78.919  1.00  0.50           H  
ATOM   1119  H04 ASN A  83      18.945  11.032  80.613  1.00  0.50           H  
ATOM   1120  H05 ASN A  83      18.562  10.580  78.967  1.00  0.50           H  
ATOM   1121  H08 ASN A  83      19.667   7.812  75.823  1.00  0.50           H  
ATOM   1122  N   PHE A  84      19.057  11.179  76.361  1.00  0.52           N  
ATOM   1123  CA  PHE A  84      19.559  12.376  75.690  1.00  0.52           C  
ATOM   1124  C   PHE A  84      20.425  13.198  76.636  1.00  0.52           C  
ATOM   1125  O   PHE A  84      19.992  13.550  77.730  1.00  0.52           O  
ATOM   1126  CB  PHE A  84      18.390  13.229  75.206  1.00  0.52           C  
ATOM   1127  CG  PHE A  84      18.808  14.503  74.537  1.00  0.52           C  
ATOM   1128  CD1 PHE A  84      18.446  15.728  75.066  1.00  0.52           C  
ATOM   1129  CD2 PHE A  84      19.547  14.476  73.367  1.00  0.52           C  
ATOM   1130  CE1 PHE A  84      18.811  16.904  74.440  1.00  0.52           C  
ATOM   1131  CE2 PHE A  84      19.915  15.649  72.735  1.00  0.52           C  
ATOM   1132  CZ  PHE A  84      19.546  16.866  73.273  1.00  0.52           C  
ATOM   1133  H01 PHE A  84      20.163  12.064  74.838  1.00  0.52           H  
ATOM   1134  H02 PHE A  84      17.814  13.508  76.088  1.00  0.52           H  
ATOM   1135  H03 PHE A  84      17.806  12.643  74.496  1.00  0.52           H  
ATOM   1136  H04 PHE A  84      17.866  15.766  75.988  1.00  0.52           H  
ATOM   1137  H05 PHE A  84      19.842  13.518  72.939  1.00  0.52           H  
ATOM   1138  H06 PHE A  84      18.060  11.069  76.480  1.00  0.52           H  
ATOM   1139  H07 PHE A  84      18.518  17.863  74.868  1.00  0.52           H  
ATOM   1140  H08 PHE A  84      20.496  15.613  71.813  1.00  0.52           H  
ATOM   1141  H09 PHE A  84      19.834  17.793  72.778  1.00  0.52           H  
ATOM   1142  N   ARG A  85      21.643  13.514  76.210  1.00  0.34           N  
ATOM   1143  CA  ARG A  85      22.561  14.280  77.048  1.00  0.34           C  
ATOM   1144  C   ARG A  85      22.952  15.609  76.419  1.00  0.34           C  
ATOM   1145  O   ARG A  85      23.040  15.728  75.197  1.00  0.34           O  
ATOM   1146  CB  ARG A  85      23.832  13.470  77.327  1.00  0.34           C  
ATOM   1147  CG  ARG A  85      23.578  12.041  77.791  1.00  0.34           C  
ATOM   1148  CD  ARG A  85      24.866  11.365  78.243  1.00  0.34           C  
ATOM   1149  NE  ARG A  85      25.896  11.366  77.207  1.00  0.34           N  
ATOM   1150  CZ  ARG A  85      27.055  12.008  77.311  1.00  0.34           C  
ATOM   1151  NH1 ARG A  85      27.333  12.704  78.408  1.00  0.34           N  
ATOM   1152  NH2 ARG A  85      27.938  11.953  76.323  1.00  0.34           N  
ATOM   1153  H01 ARG A  85      22.032  14.487  77.978  1.00  0.34           H  
ATOM   1154  H02 ARG A  85      24.349  13.975  78.143  1.00  0.34           H  
ATOM   1155  H03 ARG A  85      24.421  13.432  76.411  1.00  0.34           H  
ATOM   1156  H04 ARG A  85      23.171  11.476  76.952  1.00  0.34           H  
ATOM   1157  H05 ARG A  85      22.875  12.058  78.623  1.00  0.34           H  
ATOM   1158  H06 ARG A  85      24.630  10.326  78.471  1.00  0.34           H  
ATOM   1159  H07 ARG A  85      25.249  11.892  79.117  1.00  0.34           H  
ATOM   1160  H08 ARG A  85      25.716  10.847  76.360  1.00  0.34           H  
ATOM   1161  H09 ARG A  85      28.214  13.191  78.487  1.00  0.34           H  
ATOM   1162  H10 ARG A  85      21.939  13.219  75.290  1.00  0.34           H  
ATOM   1163  H11 ARG A  85      26.663  12.746  79.163  1.00  0.34           H  
ATOM   1164  H12 ARG A  85      27.730  11.423  75.489  1.00  0.34           H  
ATOM   1165  H13 ARG A  85      28.819  12.441  76.405  1.00  0.34           H  
ATOM   1166  N   VAL A  86      23.186  16.603  77.273  1.00  0.59           N  
ATOM   1167  CA  VAL A  86      23.579  17.941  76.842  1.00  0.59           C  
ATOM   1168  C   VAL A  86      24.715  18.381  77.747  1.00  0.59           C  
ATOM   1169  O   VAL A  86      24.595  18.314  78.967  1.00  0.59           O  
ATOM   1170  CB  VAL A  86      22.414  18.950  76.985  1.00  0.59           C  
ATOM   1171  CG1 VAL A  86      22.843  20.319  76.478  1.00  0.59           C  
ATOM   1172  CG2 VAL A  86      21.196  18.457  76.223  1.00  0.59           C  
ATOM   1173  H01 VAL A  86      23.871  17.914  75.792  1.00  0.59           H  
ATOM   1174  H02 VAL A  86      22.149  19.037  78.039  1.00  0.59           H  
ATOM   1175  H03 VAL A  86      23.831  20.244  76.023  1.00  0.59           H  
ATOM   1176  H04 VAL A  86      22.128  20.673  75.735  1.00  0.59           H  
ATOM   1177  H05 VAL A  86      22.879  21.021  77.311  1.00  0.59           H  
ATOM   1178  H06 VAL A  86      20.401  19.199  76.291  1.00  0.59           H  
ATOM   1179  H07 VAL A  86      21.459  18.303  75.177  1.00  0.59           H  
ATOM   1180  H08 VAL A  86      20.853  17.517  76.654  1.00  0.59           H  
ATOM   1181  H14 VAL A  86      23.087  16.424  78.262  1.00  0.59           H  
ATOM   1182  N   MET A  87      25.818  18.830  77.160  1.00  0.32           N  
ATOM   1183  CA  MET A  87      26.950  19.247  77.969  1.00  0.32           C  
ATOM   1184  C   MET A  87      27.779  20.358  77.353  1.00  0.32           C  
ATOM   1185  O   MET A  87      27.701  20.623  76.157  1.00  0.32           O  
ATOM   1186  CB  MET A  87      27.846  18.039  78.265  1.00  0.32           C  
ATOM   1187  CG  MET A  87      28.570  17.462  77.055  1.00  0.32           C  
ATOM   1188  SD  MET A  87      29.017  15.695  77.248  1.00  0.32           S  
ATOM   1189  CE  MET A  87      27.892  14.950  76.029  1.00  0.32           C  
ATOM   1190  H01 MET A  87      26.530  19.656  78.888  1.00  0.32           H  
ATOM   1191  H02 MET A  87      27.185  17.252  78.628  1.00  0.32           H  
ATOM   1192  H03 MET A  87      28.596  18.344  78.995  1.00  0.32           H  
ATOM   1193  H04 MET A  87      29.500  18.018  76.942  1.00  0.32           H  
ATOM   1194  H05 MET A  87      27.922  17.562  76.184  1.00  0.32           H  
ATOM   1195  H06 MET A  87      27.005  15.574  75.925  1.00  0.32           H  
ATOM   1196  H07 MET A  87      28.397  14.875  75.066  1.00  0.32           H  
ATOM   1197  H08 MET A  87      27.599  13.955  76.365  1.00  0.32           H  
ATOM   1198  H09 MET A  87      25.870  18.882  76.153  1.00  0.32           H  
ATOM   1199  N   LEU A  88      28.574  21.003  78.196  1.00  0.52           N  
ATOM   1200  CA  LEU A  88      29.444  22.087  77.773  1.00  0.52           C  
ATOM   1201  C   LEU A  88      30.881  21.601  77.884  1.00  0.52           C  
ATOM   1202  O   LEU A  88      31.294  21.094  78.929  1.00  0.52           O  
ATOM   1203  CB  LEU A  88      29.230  23.309  78.674  1.00  0.52           C  
ATOM   1204  CG  LEU A  88      30.043  24.567  78.349  1.00  0.52           C  
ATOM   1205  CD1 LEU A  88      29.639  25.099  76.979  1.00  0.52           C  
ATOM   1206  CD2 LEU A  88      29.807  25.625  79.422  1.00  0.52           C  
ATOM   1207  H01 LEU A  88      29.221  22.377  76.746  1.00  0.52           H  
ATOM   1208  H02 LEU A  88      29.576  22.997  79.659  1.00  0.52           H  
ATOM   1209  H03 LEU A  88      28.175  23.576  78.621  1.00  0.52           H  
ATOM   1210  H04 LEU A  88      31.104  24.319  78.330  1.00  0.52           H  
ATOM   1211  H05 LEU A  88      28.789  25.773  77.088  1.00  0.52           H  
ATOM   1212  H06 LEU A  88      30.476  25.639  76.537  1.00  0.52           H  
ATOM   1213  H07 LEU A  88      29.362  24.266  76.333  1.00  0.52           H  
ATOM   1214  H08 LEU A  88      28.777  25.563  79.772  1.00  0.52           H  
ATOM   1215  H09 LEU A  88      28.575  20.730  79.169  1.00  0.52           H  
ATOM   1216  H10 LEU A  88      30.485  25.453  80.258  1.00  0.52           H  
ATOM   1217  H11 LEU A  88      29.989  26.615  79.003  1.00  0.52           H  
ATOM   1218  N   VAL A  89      31.644  21.750  76.808  1.00  0.50           N  
ATOM   1219  CA  VAL A  89      33.029  21.304  76.811  1.00  0.50           C  
ATOM   1220  C   VAL A  89      33.982  22.403  76.367  1.00  0.50           C  
ATOM   1221  O   VAL A  89      33.744  23.081  75.376  1.00  0.50           O  
ATOM   1222  CB  VAL A  89      33.199  20.032  75.916  1.00  0.50           C  
ATOM   1223  CG1 VAL A  89      32.152  20.023  74.823  1.00  0.50           C  
ATOM   1224  CG2 VAL A  89      34.590  19.985  75.314  1.00  0.50           C  
ATOM   1225  H01 VAL A  89      33.286  21.048  77.839  1.00  0.50           H  
ATOM   1226  H02 VAL A  89      33.066  19.148  76.539  1.00  0.50           H  
ATOM   1227  H03 VAL A  89      31.298  20.625  75.134  1.00  0.50           H  
ATOM   1228  H04 VAL A  89      32.576  20.439  73.909  1.00  0.50           H  
ATOM   1229  H05 VAL A  89      31.826  18.999  74.639  1.00  0.50           H  
ATOM   1230  H06 VAL A  89      35.302  19.653  76.070  1.00  0.50           H  
ATOM   1231  H07 VAL A  89      34.600  19.288  74.476  1.00  0.50           H  
ATOM   1232  H08 VAL A  89      34.869  20.979  74.964  1.00  0.50           H  
ATOM   1233  H12 VAL A  89      31.259  22.178  75.978  1.00  0.50           H  
ATOM   1234  N   LYS A  90      35.064  22.572  77.118  1.00  0.50           N  
ATOM   1235  CA  LYS A  90      36.057  23.595  76.828  1.00  0.50           C  
ATOM   1236  C   LYS A  90      37.213  23.061  75.989  1.00  0.50           C  
ATOM   1237  O   LYS A  90      37.921  22.139  76.395  1.00  0.50           O  
ATOM   1238  CB  LYS A  90      36.596  24.178  78.139  1.00  0.50           C  
ATOM   1239  CG  LYS A  90      37.629  25.284  77.956  1.00  0.50           C  
ATOM   1240  CD  LYS A  90      38.117  25.836  79.296  1.00  0.50           C  
ATOM   1241  CE  LYS A  90      36.963  26.320  80.167  1.00  0.50           C  
ATOM   1242  NZ  LYS A  90      36.162  27.385  79.500  1.00  0.50           N  
ATOM   1243  H01 LYS A  90      35.563  24.373  76.245  1.00  0.50           H  
ATOM   1244  H02 LYS A  90      37.100  23.363  78.659  1.00  0.50           H  
ATOM   1245  H03 LYS A  90      35.757  24.584  78.703  1.00  0.50           H  
ATOM   1246  H04 LYS A  90      37.157  26.099  77.407  1.00  0.50           H  
ATOM   1247  H05 LYS A  90      38.482  24.884  77.408  1.00  0.50           H  
ATOM   1248  H06 LYS A  90      38.766  26.688  79.093  1.00  0.50           H  
ATOM   1249  H07 LYS A  90      38.654  25.050  79.827  1.00  0.50           H  
ATOM   1250  H08 LYS A  90      37.386  26.742  81.079  1.00  0.50           H  
ATOM   1251  H09 LYS A  90      35.202  21.970  77.917  1.00  0.50           H  
ATOM   1252  H10 LYS A  90      36.310  25.475  80.387  1.00  0.50           H  
ATOM   1253  H11 LYS A  90      35.312  27.542  80.022  1.00  0.50           H  
ATOM   1254  H12 LYS A  90      36.699  28.240  79.467  1.00  0.50           H  
ATOM   1255  H13 LYS A  90      35.931  27.095  78.560  1.00  0.50           H  
ATOM   1256  N   VAL A  91      37.403  23.658  74.818  1.00  0.36           N  
ATOM   1257  CA  VAL A  91      38.467  23.258  73.907  1.00  0.36           C  
ATOM   1258  C   VAL A  91      39.596  24.278  73.941  1.00  0.36           C  
ATOM   1259  O   VAL A  91      39.374  25.469  73.742  1.00  0.36           O  
ATOM   1260  CB  VAL A  91      37.943  23.152  72.459  1.00  0.36           C  
ATOM   1261  CG1 VAL A  91      39.055  22.697  71.534  1.00  0.36           C  
ATOM   1262  CG2 VAL A  91      36.773  22.189  72.404  1.00  0.36           C  
ATOM   1263  H01 VAL A  91      38.832  22.283  74.230  1.00  0.36           H  
ATOM   1264  H02 VAL A  91      37.602  24.133  72.129  1.00  0.36           H  
ATOM   1265  H03 VAL A  91      39.954  22.500  72.117  1.00  0.36           H  
ATOM   1266  H04 VAL A  91      38.750  21.786  71.019  1.00  0.36           H  
ATOM   1267  H05 VAL A  91      39.261  23.477  70.801  1.00  0.36           H  
ATOM   1268  H06 VAL A  91      35.928  22.672  71.913  1.00  0.36           H  
ATOM   1269  H07 VAL A  91      37.060  21.300  71.842  1.00  0.36           H  
ATOM   1270  H08 VAL A  91      36.489  21.904  73.417  1.00  0.36           H  
ATOM   1271  H14 VAL A  91      36.790  24.414  74.550  1.00  0.36           H  
ATOM   1272  N   GLY A  92      40.810  23.810  74.192  1.00  0.57           N  
ATOM   1273  CA  GLY A  92      41.942  24.710  74.244  1.00  0.57           C  
ATOM   1274  C   GLY A  92      43.024  24.257  73.301  1.00  0.57           C  
ATOM   1275  O   GLY A  92      42.763  23.480  72.393  1.00  0.57           O  
ATOM   1276  H01 GLY A  92      42.340  24.714  75.259  1.00  0.57           H  
ATOM   1277  H02 GLY A  92      41.617  25.712  73.963  1.00  0.57           H  
ATOM   1278  H09 GLY A  92      40.946  22.821  74.348  1.00  0.57           H  
ATOM   1279  N   GLU A  93      44.243  24.735  73.516  1.00  0.77           N  
ATOM   1280  CA  GLU A  93      45.352  24.369  72.655  1.00  0.77           C  
ATOM   1281  C   GLU A  93      46.491  23.700  73.408  1.00  0.77           C  
ATOM   1282  O   GLU A  93      47.220  24.349  74.163  1.00  0.77           O  
ATOM   1283  CB  GLU A  93      45.879  25.607  71.938  1.00  0.77           C  
ATOM   1284  CG  GLU A  93      47.012  25.323  70.972  1.00  0.77           C  
ATOM   1285  CD  GLU A  93      47.474  26.571  70.252  1.00  0.77           C  
ATOM   1286  OE1 GLU A  93      46.626  27.224  69.600  1.00  0.77           O  
ATOM   1287  OE2 GLU A  93      48.681  26.899  70.336  1.00  0.77           O  
ATOM   1288  H01 GLU A  93      44.968  23.644  71.937  1.00  0.77           H  
ATOM   1289  H02 GLU A  93      46.277  26.271  72.705  1.00  0.77           H  
ATOM   1290  H03 GLU A  93      44.401  25.363  74.291  1.00  0.77           H  
ATOM   1291  H04 GLU A  93      45.057  26.057  71.381  1.00  0.77           H  
ATOM   1292  H05 GLU A  93      46.646  24.621  70.223  1.00  0.77           H  
ATOM   1293  H06 GLU A  93      47.852  24.906  71.528  1.00  0.77           H  
ATOM   1294  N   GLY A  94      46.637  22.394  73.192  1.00  0.73           N  
ATOM   1295  CA  GLY A  94      47.695  21.634  73.836  1.00  0.73           C  
ATOM   1296  C   GLY A  94      48.899  21.515  72.921  1.00  0.73           C  
ATOM   1297  O   GLY A  94      48.990  22.222  71.915  1.00  0.73           O  
ATOM   1298  H01 GLY A  94      47.323  20.634  74.059  1.00  0.73           H  
ATOM   1299  H02 GLY A  94      47.991  22.139  74.755  1.00  0.73           H  
ATOM   1300  H07 GLY A  94      45.999  21.922  72.567  1.00  0.73           H  
ATOM   1301  N   GLU A  95      49.830  20.631  73.260  1.00  0.86           N  
ATOM   1302  CA  GLU A  95      51.022  20.449  72.440  1.00  0.86           C  
ATOM   1303  C   GLU A  95      50.708  19.470  71.328  1.00  0.86           C  
ATOM   1304  O   GLU A  95      50.849  19.776  70.145  1.00  0.86           O  
ATOM   1305  CB  GLU A  95      52.166  19.916  73.294  1.00  0.86           C  
ATOM   1306  CG  GLU A  95      52.522  20.840  74.434  1.00  0.86           C  
ATOM   1307  CD  GLU A  95      53.654  20.315  75.280  1.00  0.86           C  
ATOM   1308  OE1 GLU A  95      54.746  20.043  74.732  1.00  0.86           O  
ATOM   1309  OE2 GLU A  95      53.447  20.179  76.501  1.00  0.86           O  
ATOM   1310  H01 GLU A  95      51.323  21.406  72.013  1.00  0.86           H  
ATOM   1311  H02 GLU A  95      53.043  19.832  72.653  1.00  0.86           H  
ATOM   1312  H03 GLU A  95      49.711  20.078  74.096  1.00  0.86           H  
ATOM   1313  H04 GLU A  95      51.874  18.950  73.706  1.00  0.86           H  
ATOM   1314  H05 GLU A  95      51.644  20.923  75.075  1.00  0.86           H  
ATOM   1315  H06 GLU A  95      52.813  21.806  74.022  1.00  0.86           H  
ATOM   1316  N   GLU A  96      50.287  18.281  71.732  1.00  0.48           N  
ATOM   1317  CA  GLU A  96      49.910  17.221  70.809  1.00  0.48           C  
ATOM   1318  C   GLU A  96      48.941  17.790  69.770  1.00  0.48           C  
ATOM   1319  O   GLU A  96      49.019  17.493  68.575  1.00  0.48           O  
ATOM   1320  CB  GLU A  96      49.214  16.126  71.607  1.00  0.48           C  
ATOM   1321  CG  GLU A  96      48.141  16.701  72.527  1.00  0.48           C  
ATOM   1322  CD  GLU A  96      47.752  15.756  73.635  1.00  0.48           C  
ATOM   1323  OE1 GLU A  96      48.671  15.199  74.272  1.00  0.48           O  
ATOM   1324  OE2 GLU A  96      46.536  15.580  73.876  1.00  0.48           O  
ATOM   1325  H01 GLU A  96      50.787  16.818  70.303  1.00  0.48           H  
ATOM   1326  H02 GLU A  96      49.960  15.625  72.224  1.00  0.48           H  
ATOM   1327  H03 GLU A  96      48.749  15.424  70.915  1.00  0.48           H  
ATOM   1328  H04 GLU A  96      47.252  16.879  71.922  1.00  0.48           H  
ATOM   1329  H05 GLU A  96      48.519  17.622  72.971  1.00  0.48           H  
ATOM   1330  H07 GLU A  96      50.225  18.102  72.724  1.00  0.48           H  
ATOM   1331  N   GLY A  97      48.027  18.612  70.265  1.00  0.52           N  
ATOM   1332  CA  GLY A  97      47.013  19.236  69.443  1.00  0.52           C  
ATOM   1333  C   GLY A  97      46.122  19.955  70.431  1.00  0.52           C  
ATOM   1334  O   GLY A  97      46.620  20.536  71.389  1.00  0.52           O  
ATOM   1335  H01 GLY A  97      46.465  18.514  68.837  1.00  0.52           H  
ATOM   1336  H02 GLY A  97      47.462  19.941  68.743  1.00  0.52           H  
ATOM   1337  H06 GLY A  97      48.039  18.811  71.255  1.00  0.52           H  
ATOM   1338  N   GLN A  98      44.812  19.915  70.232  1.00  0.41           N  
ATOM   1339  CA  GLN A  98      43.919  20.587  71.162  1.00  0.41           C  
ATOM   1340  C   GLN A  98      43.558  19.676  72.328  1.00  0.41           C  
ATOM   1341  O   GLN A  98      43.521  18.449  72.184  1.00  0.41           O  
ATOM   1342  CB  GLN A  98      42.621  21.005  70.469  1.00  0.41           C  
ATOM   1343  CG  GLN A  98      42.775  21.894  69.248  1.00  0.41           C  
ATOM   1344  CD  GLN A  98      43.195  21.126  68.013  1.00  0.41           C  
ATOM   1345  NE2 GLN A  98      42.222  20.798  67.163  1.00  0.41           N  
ATOM   1346  OE1 GLN A  98      44.376  20.821  67.823  1.00  0.41           O  
ATOM   1347  H01 GLN A  98      44.447  21.468  71.528  1.00  0.41           H  
ATOM   1348  H02 GLN A  98      42.077  21.603  71.200  1.00  0.41           H  
ATOM   1349  H03 GLN A  98      44.435  19.419  69.437  1.00  0.41           H  
ATOM   1350  H04 GLN A  98      42.101  20.099  70.159  1.00  0.41           H  
ATOM   1351  H05 GLN A  98      43.560  22.618  69.466  1.00  0.41           H  
ATOM   1352  H06 GLN A  98      41.821  22.381  69.048  1.00  0.41           H  
ATOM   1353  H07 GLN A  98      42.439  20.282  66.322  1.00  0.41           H  
ATOM   1354  H08 GLN A  98      41.268  21.065  67.360  1.00  0.41           H  
ATOM   1355  N   TRP A  99      43.314  20.271  73.489  1.00  0.45           N  
ATOM   1356  CA  TRP A  99      42.883  19.493  74.636  1.00  0.45           C  
ATOM   1357  C   TRP A  99      41.391  19.768  74.755  1.00  0.45           C  
ATOM   1358  O   TRP A  99      40.872  20.666  74.101  1.00  0.45           O  
ATOM   1359  CB  TRP A  99      43.623  19.888  75.923  1.00  0.45           C  
ATOM   1360  CG  TRP A  99      43.707  21.364  76.235  1.00  0.45           C  
ATOM   1361  CD1 TRP A  99      44.807  22.167  76.104  1.00  0.45           C  
ATOM   1362  CD2 TRP A  99      42.673  22.190  76.787  1.00  0.45           C  
ATOM   1363  CE2 TRP A  99      43.220  23.476  76.970  1.00  0.45           C  
ATOM   1364  CE3 TRP A  99      41.340  21.968  77.145  1.00  0.45           C  
ATOM   1365  NE1 TRP A  99      44.523  23.434  76.546  1.00  0.45           N  
ATOM   1366  CZ2 TRP A  99      42.479  24.535  77.498  1.00  0.45           C  
ATOM   1367  CZ3 TRP A  99      40.604  23.022  77.670  1.00  0.45           C  
ATOM   1368  CH2 TRP A  99      41.176  24.287  77.840  1.00  0.45           C  
ATOM   1369  H01 TRP A  99      43.102  18.434  74.499  1.00  0.45           H  
ATOM   1370  H02 TRP A  99      44.654  19.571  75.768  1.00  0.45           H  
ATOM   1371  H03 TRP A  99      43.117  19.402  76.757  1.00  0.45           H  
ATOM   1372  H04 TRP A  99      45.770  21.846  75.706  1.00  0.45           H  
ATOM   1373  H05 TRP A  99      40.887  20.985  77.014  1.00  0.45           H  
ATOM   1374  H06 TRP A  99      45.169  24.210  76.557  1.00  0.45           H  
ATOM   1375  H07 TRP A  99      42.921  25.522  77.633  1.00  0.45           H  
ATOM   1376  H08 TRP A  99      39.564  22.861  77.954  1.00  0.45           H  
ATOM   1377  H09 TRP A  99      43.429  21.271  73.575  1.00  0.45           H  
ATOM   1378  H10 TRP A  99      40.571  25.094  78.254  1.00  0.45           H  
ATOM   1379  N   SER A 100      40.692  18.990  75.564  1.00  0.34           N  
ATOM   1380  CA  SER A 100      39.261  19.185  75.713  1.00  0.34           C  
ATOM   1381  C   SER A 100      38.829  18.667  77.065  1.00  0.34           C  
ATOM   1382  O   SER A 100      39.532  17.863  77.674  1.00  0.34           O  
ATOM   1383  CB  SER A 100      38.514  18.454  74.592  1.00  0.34           C  
ATOM   1384  OG  SER A 100      39.111  17.198  74.299  1.00  0.34           O  
ATOM   1385  H01 SER A 100      39.025  20.247  75.645  1.00  0.34           H  
ATOM   1386  H02 SER A 100      38.558  19.070  73.694  1.00  0.34           H  
ATOM   1387  H03 SER A 100      37.481  18.292  74.901  1.00  0.34           H  
ATOM   1388  H04 SER A 100      39.222  17.110  73.350  1.00  0.34           H  
ATOM   1389  H11 SER A 100      41.156  18.257  76.081  1.00  0.34           H  
ATOM   1390  N   VAL A 101      37.683  19.137  77.542  1.00  0.34           N  
ATOM   1391  CA  VAL A 101      37.183  18.710  78.836  1.00  0.34           C  
ATOM   1392  C   VAL A 101      35.740  19.115  79.087  1.00  0.34           C  
ATOM   1393  O   VAL A 101      35.336  20.237  78.787  1.00  0.34           O  
ATOM   1394  CB  VAL A 101      38.044  19.274  79.976  1.00  0.34           C  
ATOM   1395  CG1 VAL A 101      38.104  20.788  79.880  1.00  0.34           C  
ATOM   1396  CG2 VAL A 101      37.461  18.852  81.320  1.00  0.34           C  
ATOM   1397  H01 VAL A 101      37.235  17.621  78.817  1.00  0.34           H  
ATOM   1398  H02 VAL A 101      39.056  18.878  79.891  1.00  0.34           H  
ATOM   1399  H03 VAL A 101      39.048  21.085  79.424  1.00  0.34           H  
ATOM   1400  H04 VAL A 101      37.276  21.147  79.268  1.00  0.34           H  
ATOM   1401  H05 VAL A 101      37.152  19.801  76.997  1.00  0.34           H  
ATOM   1402  H06 VAL A 101      38.032  21.219  80.879  1.00  0.34           H  
ATOM   1403  H07 VAL A 101      36.444  18.487  81.176  1.00  0.34           H  
ATOM   1404  H08 VAL A 101      38.074  18.059  81.750  1.00  0.34           H  
ATOM   1405  H09 VAL A 101      37.447  19.707  81.995  1.00  0.34           H  
ATOM   1406  N   LYS A 102      34.968  18.181  79.634  1.00  0.43           N  
ATOM   1407  CA  LYS A 102      33.570  18.411  79.957  1.00  0.43           C  
ATOM   1408  C   LYS A 102      33.552  19.233  81.237  1.00  0.43           C  
ATOM   1409  O   LYS A 102      34.185  18.859  82.224  1.00  0.43           O  
ATOM   1410  CB  LYS A 102      32.852  17.082  80.203  1.00  0.43           C  
ATOM   1411  CG  LYS A 102      31.355  17.217  80.392  1.00  0.43           C  
ATOM   1412  CD  LYS A 102      30.815  16.224  81.411  1.00  0.43           C  
ATOM   1413  CE  LYS A 102      31.109  14.783  81.034  1.00  0.43           C  
ATOM   1414  NZ  LYS A 102      30.429  13.786  81.916  1.00  0.43           N  
ATOM   1415  H01 LYS A 102      33.065  18.922  79.138  1.00  0.43           H  
ATOM   1416  H02 LYS A 102      33.252  16.675  81.132  1.00  0.43           H  
ATOM   1417  H03 LYS A 102      33.033  16.430  79.348  1.00  0.43           H  
ATOM   1418  H04 LYS A 102      30.876  17.010  79.435  1.00  0.43           H  
ATOM   1419  H05 LYS A 102      31.133  18.228  80.733  1.00  0.43           H  
ATOM   1420  H06 LYS A 102      29.732  16.342  81.445  1.00  0.43           H  
ATOM   1421  H07 LYS A 102      31.271  16.433  82.379  1.00  0.43           H  
ATOM   1422  H08 LYS A 102      32.183  14.634  81.150  1.00  0.43           H  
ATOM   1423  H09 LYS A 102      30.778  14.620  80.008  1.00  0.43           H  
ATOM   1424  H10 LYS A 102      35.369  17.276  79.833  1.00  0.43           H  
ATOM   1425  H11 LYS A 102      29.510  13.583  81.548  1.00  0.43           H  
ATOM   1426  H12 LYS A 102      30.974  12.936  81.947  1.00  0.43           H  
ATOM   1427  H13 LYS A 102      30.342  14.165  82.848  1.00  0.43           H  
ATOM   1428  N   THR A 103      32.828  20.348  81.221  1.00  0.48           N  
ATOM   1429  CA  THR A 103      32.748  21.222  82.386  1.00  0.48           C  
ATOM   1430  C   THR A 103      31.382  21.129  83.044  1.00  0.48           C  
ATOM   1431  O   THR A 103      31.278  21.066  84.265  1.00  0.48           O  
ATOM   1432  CB  THR A 103      33.003  22.682  81.995  1.00  0.48           C  
ATOM   1433  CG2 THR A 103      34.377  22.831  81.372  1.00  0.48           C  
ATOM   1434  OG1 THR A 103      32.008  23.100  81.054  1.00  0.48           O  
ATOM   1435  H01 THR A 103      33.514  20.892  83.087  1.00  0.48           H  
ATOM   1436  H02 THR A 103      32.953  23.301  82.891  1.00  0.48           H  
ATOM   1437  H03 THR A 103      35.107  22.284  81.968  1.00  0.48           H  
ATOM   1438  H04 THR A 103      34.362  22.430  80.359  1.00  0.48           H  
ATOM   1439  H05 THR A 103      34.651  23.886  81.342  1.00  0.48           H  
ATOM   1440  H06 THR A 103      31.724  22.346  80.531  1.00  0.48           H  
ATOM   1441  H14 THR A 103      32.322  20.596  80.383  1.00  0.48           H  
ATOM   1442  N   LYS A 104      30.335  21.119  82.227  1.00  0.45           N  
ATOM   1443  CA  LYS A 104      28.967  21.027  82.728  1.00  0.45           C  
ATOM   1444  C   LYS A 104      28.180  20.019  81.896  1.00  0.45           C  
ATOM   1445  O   LYS A 104      28.372  19.926  80.685  1.00  0.45           O  
ATOM   1446  CB  LYS A 104      28.291  22.407  82.673  1.00  0.45           C  
ATOM   1447  CG  LYS A 104      28.831  23.413  83.693  1.00  0.45           C  
ATOM   1448  CD  LYS A 104      28.167  24.783  83.546  1.00  0.45           C  
ATOM   1449  CE  LYS A 104      28.449  25.687  84.749  1.00  0.45           C  
ATOM   1450  NZ  LYS A 104      27.841  25.163  86.014  1.00  0.45           N  
ATOM   1451  H01 LYS A 104      28.988  20.691  83.765  1.00  0.45           H  
ATOM   1452  H02 LYS A 104      27.240  22.250  82.916  1.00  0.45           H  
ATOM   1453  H03 LYS A 104      28.437  22.820  81.675  1.00  0.45           H  
ATOM   1454  H04 LYS A 104      29.900  23.534  83.516  1.00  0.45           H  
ATOM   1455  H05 LYS A 104      28.642  23.034  84.697  1.00  0.45           H  
ATOM   1456  H06 LYS A 104      27.089  24.631  83.484  1.00  0.45           H  
ATOM   1457  H07 LYS A 104      30.490  21.177  81.231  1.00  0.45           H  
ATOM   1458  H08 LYS A 104      28.548  25.265  82.645  1.00  0.45           H  
ATOM   1459  H09 LYS A 104      28.002  26.660  84.545  1.00  0.45           H  
ATOM   1460  H10 LYS A 104      29.528  25.764  84.884  1.00  0.45           H  
ATOM   1461  H11 LYS A 104      26.903  24.838  85.827  1.00  0.45           H  
ATOM   1462  H12 LYS A 104      28.399  24.397  86.364  1.00  0.45           H  
ATOM   1463  H13 LYS A 104      27.810  25.900  86.704  1.00  0.45           H  
ATOM   1464  N   HIS A 105      27.297  19.265  82.545  1.00  0.50           N  
ATOM   1465  CA  HIS A 105      26.501  18.258  81.854  1.00  0.50           C  
ATOM   1466  C   HIS A 105      25.127  18.038  82.483  1.00  0.50           C  
ATOM   1467  O   HIS A 105      24.866  18.482  83.597  1.00  0.50           O  
ATOM   1468  CB  HIS A 105      27.275  16.934  81.808  1.00  0.50           C  
ATOM   1469  CG  HIS A 105      27.635  16.389  83.158  1.00  0.50           C  
ATOM   1470  CD2 HIS A 105      28.765  16.511  83.897  1.00  0.50           C  
ATOM   1471  ND1 HIS A 105      26.771  15.619  83.906  1.00  0.50           N  
ATOM   1472  CE1 HIS A 105      27.353  15.288  85.047  1.00  0.50           C  
ATOM   1473  NE2 HIS A 105      28.564  15.817  85.066  1.00  0.50           N  
ATOM   1474  H01 HIS A 105      26.323  18.631  80.845  1.00  0.50           H  
ATOM   1475  H02 HIS A 105      28.213  17.136  81.290  1.00  0.50           H  
ATOM   1476  H03 HIS A 105      26.661  16.195  81.292  1.00  0.50           H  
ATOM   1477  H04 HIS A 105      29.665  17.058  83.616  1.00  0.50           H  
ATOM   1478  H05 HIS A 105      26.909  14.682  85.837  1.00  0.50           H  
ATOM   1479  H06 HIS A 105      29.233  15.726  85.817  1.00  0.50           H  
ATOM   1480  H14 HIS A 105      27.175  19.393  83.539  1.00  0.50           H  
ATOM   1481  N   GLN A 106      24.255  17.344  81.758  1.00  0.57           N  
ATOM   1482  CA  GLN A 106      22.901  17.069  82.227  1.00  0.57           C  
ATOM   1483  C   GLN A 106      22.267  15.994  81.351  1.00  0.57           C  
ATOM   1484  O   GLN A 106      22.477  15.973  80.141  1.00  0.57           O  
ATOM   1485  CB  GLN A 106      22.054  18.342  82.152  1.00  0.57           C  
ATOM   1486  CG  GLN A 106      20.720  18.253  82.868  1.00  0.57           C  
ATOM   1487  CD  GLN A 106      20.863  18.406  84.366  1.00  0.57           C  
ATOM   1488  NE2 GLN A 106      20.425  17.397  85.112  1.00  0.57           N  
ATOM   1489  OE1 GLN A 106      21.364  19.425  84.850  1.00  0.57           O  
ATOM   1490  H01 GLN A 106      22.946  16.725  83.260  1.00  0.57           H  
ATOM   1491  H02 GLN A 106      21.829  18.503  81.098  1.00  0.57           H  
ATOM   1492  H03 GLN A 106      22.625  19.158  82.595  1.00  0.57           H  
ATOM   1493  H04 GLN A 106      20.301  17.266  82.672  1.00  0.57           H  
ATOM   1494  H05 GLN A 106      20.067  19.042  82.495  1.00  0.57           H  
ATOM   1495  H06 GLN A 106      20.495  17.445  86.118  1.00  0.57           H  
ATOM   1496  H07 GLN A 106      24.539  16.996  80.853  1.00  0.57           H  
ATOM   1497  H08 GLN A 106      20.022  16.582  84.673  1.00  0.57           H  
ATOM   1498  N   MET A 107      21.486  15.108  81.961  1.00  0.48           N  
ATOM   1499  CA  MET A 107      20.830  14.037  81.222  1.00  0.48           C  
ATOM   1500  C   MET A 107      19.315  14.156  81.316  1.00  0.48           C  
ATOM   1501  O   MET A 107      18.776  14.461  82.379  1.00  0.48           O  
ATOM   1502  CB  MET A 107      21.260  12.677  81.773  1.00  0.48           C  
ATOM   1503  CG  MET A 107      22.762  12.470  81.813  1.00  0.48           C  
ATOM   1504  SD  MET A 107      23.210  10.833  82.415  1.00  0.48           S  
ATOM   1505  CE  MET A 107      23.414   9.957  80.877  1.00  0.48           C  
ATOM   1506  H01 MET A 107      21.127  14.123  80.177  1.00  0.48           H  
ATOM   1507  H02 MET A 107      20.858  11.923  81.096  1.00  0.48           H  
ATOM   1508  H03 MET A 107      20.874  12.581  82.788  1.00  0.48           H  
ATOM   1509  H04 MET A 107      23.182  13.204  82.501  1.00  0.48           H  
ATOM   1510  H05 MET A 107      23.161  12.595  80.806  1.00  0.48           H  
ATOM   1511  H06 MET A 107      24.463   9.688  80.749  1.00  0.48           H  
ATOM   1512  H07 MET A 107      22.807   9.052  80.890  1.00  0.48           H  
ATOM   1513  H08 MET A 107      23.099  10.594  80.051  1.00  0.48           H  
ATOM   1514  H09 MET A 107      21.344  15.179  82.958  1.00  0.48           H  
ATOM   1515  N   TYR A 108      18.634  13.910  80.200  1.00  0.61           N  
ATOM   1516  CA  TYR A 108      17.180  13.983  80.160  1.00  0.61           C  
ATOM   1517  C   TYR A 108      16.616  12.701  79.579  1.00  0.61           C  
ATOM   1518  O   TYR A 108      16.821  12.400  78.406  1.00  0.61           O  
ATOM   1519  CB  TYR A 108      16.717  15.160  79.299  1.00  0.61           C  
ATOM   1520  CG  TYR A 108      17.360  16.476  79.655  1.00  0.61           C  
ATOM   1521  CD1 TYR A 108      18.701  16.710  79.382  1.00  0.61           C  
ATOM   1522  CD2 TYR A 108      16.633  17.479  80.282  1.00  0.61           C  
ATOM   1523  CE1 TYR A 108      19.301  17.899  79.723  1.00  0.61           C  
ATOM   1524  CE2 TYR A 108      17.224  18.674  80.630  1.00  0.61           C  
ATOM   1525  CZ  TYR A 108      18.561  18.880  80.349  1.00  0.61           C  
ATOM   1526  OH  TYR A 108      19.168  20.062  80.709  1.00  0.61           O  
ATOM   1527  H01 TYR A 108      16.821  14.123  81.179  1.00  0.61           H  
ATOM   1528  H02 TYR A 108      15.648  15.276  79.476  1.00  0.61           H  
ATOM   1529  H03 TYR A 108      16.950  14.935  78.258  1.00  0.61           H  
ATOM   1530  H04 TYR A 108      19.289  15.937  78.888  1.00  0.61           H  
ATOM   1531  H05 TYR A 108      15.578  17.318  80.502  1.00  0.61           H  
ATOM   1532  H06 TYR A 108      20.355  18.065  79.500  1.00  0.61           H  
ATOM   1533  H07 TYR A 108      16.641  19.451  81.124  1.00  0.61           H  
ATOM   1534  H08 TYR A 108      19.341  20.059  81.653  1.00  0.61           H  
ATOM   1535  H09 TYR A 108      19.138  13.666  79.359  1.00  0.61           H  
ATOM   1536  N   SER A 109      15.902  11.944  80.401  1.00  0.68           N  
ATOM   1537  CA  SER A 109      15.304  10.700  79.944  1.00  0.68           C  
ATOM   1538  C   SER A 109      14.417  10.978  78.730  1.00  0.68           C  
ATOM   1539  O   SER A 109      13.894  12.080  78.571  1.00  0.68           O  
ATOM   1540  CB  SER A 109      14.485  10.068  81.072  1.00  0.68           C  
ATOM   1541  OG  SER A 109      15.297   9.820  82.212  1.00  0.68           O  
ATOM   1542  H01 SER A 109      16.091  10.002  79.656  1.00  0.68           H  
ATOM   1543  H02 SER A 109      14.082   9.119  80.719  1.00  0.68           H  
ATOM   1544  H03 SER A 109      13.677  10.745  81.349  1.00  0.68           H  
ATOM   1545  H04 SER A 109      15.556   8.896  82.226  1.00  0.68           H  
ATOM   1546  H09 SER A 109      15.772  12.236  81.359  1.00  0.68           H  
ATOM   1547  N   ILE A 110      14.256   9.975  77.875  1.00  0.52           N  
ATOM   1548  CA  ILE A 110      13.450  10.114  76.667  1.00  0.52           C  
ATOM   1549  C   ILE A 110      11.997   9.706  76.896  1.00  0.52           C  
ATOM   1550  O   ILE A 110      11.689   8.524  77.047  1.00  0.52           O  
ATOM   1551  CB  ILE A 110      14.030   9.257  75.523  1.00  0.52           C  
ATOM   1552  CG1 ILE A 110      15.497   9.631  75.288  1.00  0.52           C  
ATOM   1553  CG2 ILE A 110      13.216   9.463  74.255  1.00  0.52           C  
ATOM   1554  CD1 ILE A 110      16.185   8.795  74.228  1.00  0.52           C  
ATOM   1555  H01 ILE A 110      13.477  11.169  76.395  1.00  0.52           H  
ATOM   1556  H02 ILE A 110      13.978   8.204  75.800  1.00  0.52           H  
ATOM   1557  H03 ILE A 110      16.023   9.446  76.225  1.00  0.52           H  
ATOM   1558  H04 ILE A 110      15.540  10.676  74.982  1.00  0.52           H  
ATOM   1559  H05 ILE A 110      14.704   9.090  78.066  1.00  0.52           H  
ATOM   1560  H06 ILE A 110      12.322  10.041  74.488  1.00  0.52           H  
ATOM   1561  H07 ILE A 110      13.815  10.002  73.521  1.00  0.52           H  
ATOM   1562  H08 ILE A 110      12.926   8.495  73.847  1.00  0.52           H  
ATOM   1563  H09 ILE A 110      17.182   8.522  74.572  1.00  0.52           H  
ATOM   1564  H10 ILE A 110      15.604   7.891  74.044  1.00  0.52           H  
ATOM   1565  H11 ILE A 110      16.265   9.370  73.306  1.00  0.52           H  
ATOM   1566  N   PRO A 111      11.085  10.690  76.918  1.00  0.77           N  
ATOM   1567  CA  PRO A 111       9.646  10.500  77.125  1.00  0.77           C  
ATOM   1568  C   PRO A 111       8.977   9.591  76.099  1.00  0.77           C  
ATOM   1569  O   PRO A 111       9.500   9.374  75.006  1.00  0.77           O  
ATOM   1570  CB  PRO A 111       9.101  11.925  77.062  1.00  0.77           C  
ATOM   1571  CG  PRO A 111      10.229  12.730  77.598  1.00  0.77           C  
ATOM   1572  CD  PRO A 111      11.412  12.124  76.882  1.00  0.77           C  
ATOM   1573  H01 PRO A 111       8.173  12.058  77.618  1.00  0.77           H  
ATOM   1574  H02 PRO A 111       8.865  12.211  76.037  1.00  0.77           H  
ATOM   1575  H03 PRO A 111      10.311  12.704  78.685  1.00  0.77           H  
ATOM   1576  H04 PRO A 111      10.115  13.786  77.353  1.00  0.77           H  
ATOM   1577  H05 PRO A 111      11.567  12.516  75.877  1.00  0.77           H  
ATOM   1578  H06 PRO A 111      12.344  12.332  77.407  1.00  0.77           H  
ATOM   1579  H12 PRO A 111       9.442   9.987  78.065  1.00  0.77           H  
ATOM   1580  N   GLU A 112       7.811   9.070  76.465  1.00  0.82           N  
ATOM   1581  CA  GLU A 112       7.042   8.187  75.596  1.00  0.82           C  
ATOM   1582  C   GLU A 112       6.529   8.914  74.357  1.00  0.82           C  
ATOM   1583  O   GLU A 112       6.930   8.606  73.233  1.00  0.82           O  
ATOM   1584  CB  GLU A 112       5.862   7.595  76.372  1.00  0.82           C  
ATOM   1585  CG  GLU A 112       4.761   7.031  75.492  1.00  0.82           C  
ATOM   1586  CD  GLU A 112       5.292   6.104  74.418  1.00  0.82           C  
ATOM   1587  OE1 GLU A 112       5.960   5.108  74.767  1.00  0.82           O  
ATOM   1588  OE2 GLU A 112       5.040   6.374  73.224  1.00  0.82           O  
ATOM   1589  H01 GLU A 112       7.706   7.390  75.263  1.00  0.82           H  
ATOM   1590  H02 GLU A 112       5.420   8.412  76.942  1.00  0.82           H  
ATOM   1591  H03 GLU A 112       6.237   6.793  77.008  1.00  0.82           H  
ATOM   1592  H04 GLU A 112       4.275   7.869  74.993  1.00  0.82           H  
ATOM   1593  H05 GLU A 112       4.062   6.477  76.118  1.00  0.82           H  
ATOM   1594  H07 GLU A 112       7.444   9.294  77.379  1.00  0.82           H  
ATOM   1595  N   ASP A 113       5.637   9.877  74.571  1.00  0.86           N  
ATOM   1596  CA  ASP A 113       5.059  10.653  73.479  1.00  0.86           C  
ATOM   1597  C   ASP A 113       6.128  11.331  72.625  1.00  0.86           C  
ATOM   1598  O   ASP A 113       5.828  11.901  71.576  1.00  0.86           O  
ATOM   1599  CB  ASP A 113       4.089  11.702  74.038  1.00  0.86           C  
ATOM   1600  CG  ASP A 113       4.681  12.492  75.193  1.00  0.86           C  
ATOM   1601  OD1 ASP A 113       4.962  11.888  76.252  1.00  0.86           O  
ATOM   1602  OD2 ASP A 113       4.865  13.718  75.043  1.00  0.86           O  
ATOM   1603  H01 ASP A 113       4.519   9.959  72.835  1.00  0.86           H  
ATOM   1604  H02 ASP A 113       3.214  11.173  74.416  1.00  0.86           H  
ATOM   1605  H03 ASP A 113       3.826  12.395  73.239  1.00  0.86           H  
ATOM   1606  H06 ASP A 113       5.351  10.077  75.519  1.00  0.86           H  
ATOM   1607  N   ALA A 114       7.376  11.265  73.080  1.00  0.75           N  
ATOM   1608  CA  ALA A 114       8.490  11.866  72.356  1.00  0.75           C  
ATOM   1609  C   ALA A 114       9.028  10.885  71.320  1.00  0.75           C  
ATOM   1610  O   ALA A 114       9.746  11.269  70.397  1.00  0.75           O  
ATOM   1611  CB  ALA A 114       9.595  12.258  73.333  1.00  0.75           C  
ATOM   1612  H01 ALA A 114       8.139  12.762  71.843  1.00  0.75           H  
ATOM   1613  H02 ALA A 114      10.435  12.678  72.781  1.00  0.75           H  
ATOM   1614  H03 ALA A 114       9.214  13.001  74.034  1.00  0.75           H  
ATOM   1615  H04 ALA A 114       7.557  10.786  73.950  1.00  0.75           H  
ATOM   1616  H05 ALA A 114       9.926  11.376  73.881  1.00  0.75           H  
ATOM   1617  N   MET A 115       8.670   9.615  71.481  1.00  0.64           N  
ATOM   1618  CA  MET A 115       9.110   8.567  70.570  1.00  0.64           C  
ATOM   1619  C   MET A 115       8.030   8.222  69.546  1.00  0.64           C  
ATOM   1620  O   MET A 115       8.299   8.187  68.347  1.00  0.64           O  
ATOM   1621  CB  MET A 115       9.489   7.311  71.360  1.00  0.64           C  
ATOM   1622  CG  MET A 115      10.653   7.492  72.329  1.00  0.64           C  
ATOM   1623  SD  MET A 115      12.277   7.553  71.534  1.00  0.64           S  
ATOM   1624  CE  MET A 115      12.746   5.822  71.598  1.00  0.64           C  
ATOM   1625  H01 MET A 115       9.981   8.940  70.031  1.00  0.64           H  
ATOM   1626  H02 MET A 115       9.813   6.573  70.626  1.00  0.64           H  
ATOM   1627  H03 MET A 115       8.617   6.993  71.932  1.00  0.64           H  
ATOM   1628  H04 MET A 115      10.656   6.618  72.981  1.00  0.64           H  
ATOM   1629  H05 MET A 115      10.503   8.424  72.874  1.00  0.64           H  
ATOM   1630  H06 MET A 115       8.075   9.369  72.259  1.00  0.64           H  
ATOM   1631  H07 MET A 115      13.697   5.723  72.122  1.00  0.64           H  
ATOM   1632  H08 MET A 115      11.979   5.257  72.128  1.00  0.64           H  
ATOM   1633  H09 MET A 115      12.848   5.435  70.584  1.00  0.64           H  
ATOM   1634  N   THR A 116       6.811   7.966  70.019  1.00  0.89           N  
ATOM   1635  CA  THR A 116       5.701   7.617  69.129  1.00  0.89           C  
ATOM   1636  C   THR A 116       5.183   8.840  68.379  1.00  0.89           C  
ATOM   1637  O   THR A 116       4.488   8.717  67.368  1.00  0.89           O  
ATOM   1638  CB  THR A 116       4.519   6.984  69.913  1.00  0.89           C  
ATOM   1639  CG2 THR A 116       3.388   6.597  68.964  1.00  0.89           C  
ATOM   1640  OG1 THR A 116       4.969   5.809  70.596  1.00  0.89           O  
ATOM   1641  H01 THR A 116       6.094   6.891  68.417  1.00  0.89           H  
ATOM   1642  H02 THR A 116       4.151   7.719  70.629  1.00  0.89           H  
ATOM   1643  H03 THR A 116       2.555   7.288  69.092  1.00  0.89           H  
ATOM   1644  H04 THR A 116       3.744   6.645  67.935  1.00  0.89           H  
ATOM   1645  H05 THR A 116       3.056   5.583  69.188  1.00  0.89           H  
ATOM   1646  H06 THR A 116       5.139   5.112  69.958  1.00  0.89           H  
ATOM   1647  H10 THR A 116       6.648   8.014  71.015  1.00  0.89           H  
ATOM   1648  N   GLY A 117       5.531  10.022  68.877  1.00  0.93           N  
ATOM   1649  CA  GLY A 117       5.088  11.248  68.243  1.00  0.93           C  
ATOM   1650  C   GLY A 117       5.663  11.458  66.855  1.00  0.93           C  
ATOM   1651  O   GLY A 117       5.768  10.520  66.064  1.00  0.93           O  
ATOM   1652  H01 GLY A 117       5.441  12.073  68.862  1.00  0.93           H  
ATOM   1653  H02 GLY A 117       4.001  11.223  68.166  1.00  0.93           H  
ATOM   1654  H07 GLY A 117       6.109  10.066  69.704  1.00  0.93           H  
ATOM   1655  N   THR A 118       6.034  12.700  66.559  1.00  0.89           N  
ATOM   1656  CA  THR A 118       6.598  13.038  65.259  1.00  0.89           C  
ATOM   1657  C   THR A 118       8.003  13.602  65.415  1.00  0.89           C  
ATOM   1658  O   THR A 118       8.385  14.055  66.495  1.00  0.89           O  
ATOM   1659  CB  THR A 118       5.737  14.088  64.531  1.00  0.89           C  
ATOM   1660  CG2 THR A 118       4.293  13.627  64.452  1.00  0.89           C  
ATOM   1661  OG1 THR A 118       5.795  15.330  65.243  1.00  0.89           O  
ATOM   1662  H01 THR A 118       6.624  12.119  64.674  1.00  0.89           H  
ATOM   1663  H02 THR A 118       6.125  14.218  63.521  1.00  0.89           H  
ATOM   1664  H03 THR A 118       5.922  13.426  67.252  1.00  0.89           H  
ATOM   1665  H04 THR A 118       3.678  14.430  64.047  1.00  0.89           H  
ATOM   1666  H05 THR A 118       4.225  12.754  63.803  1.00  0.89           H  
ATOM   1667  H06 THR A 118       3.939  13.367  65.450  1.00  0.89           H  
ATOM   1668  H07 THR A 118       6.297  15.212  66.053  1.00  0.89           H  
ATOM   1669  N   ALA A 119       8.766  13.570  64.327  1.00  0.80           N  
ATOM   1670  CA  ALA A 119      10.129  14.084  64.326  1.00  0.80           C  
ATOM   1671  C   ALA A 119      10.109  15.518  64.822  1.00  0.80           C  
ATOM   1672  O   ALA A 119      11.065  15.993  65.434  1.00  0.80           O  
ATOM   1673  CB  ALA A 119      10.707  14.027  62.922  1.00  0.80           C  
ATOM   1674  H01 ALA A 119      10.753  13.475  64.981  1.00  0.80           H  
ATOM   1675  H02 ALA A 119      11.727  13.645  62.965  1.00  0.80           H  
ATOM   1676  H03 ALA A 119      10.098  13.367  62.304  1.00  0.80           H  
ATOM   1677  H04 ALA A 119      10.712  15.028  62.490  1.00  0.80           H  
ATOM   1678  H08 ALA A 119       8.390  13.178  63.476  1.00  0.80           H  
ATOM   1679  N   GLU A 120       9.004  16.201  64.550  1.00  0.89           N  
ATOM   1680  CA  GLU A 120       8.840  17.585  64.964  1.00  0.89           C  
ATOM   1681  C   GLU A 120       8.868  17.645  66.488  1.00  0.89           C  
ATOM   1682  O   GLU A 120       9.681  18.357  67.078  1.00  0.89           O  
ATOM   1683  CB  GLU A 120       7.508  18.136  64.448  1.00  0.89           C  
ATOM   1684  CG  GLU A 120       7.136  17.702  63.033  1.00  0.89           C  
ATOM   1685  CD  GLU A 120       8.261  17.894  62.035  1.00  0.89           C  
ATOM   1686  OE1 GLU A 120       8.878  18.979  62.029  1.00  0.89           O  
ATOM   1687  OE2 GLU A 120       8.520  16.958  61.249  1.00  0.89           O  
ATOM   1688  H01 GLU A 120       9.648  18.189  64.551  1.00  0.89           H  
ATOM   1689  H02 GLU A 120       7.619  19.220  64.415  1.00  0.89           H  
ATOM   1690  H03 GLU A 120       6.719  17.803  65.123  1.00  0.89           H  
ATOM   1691  H04 GLU A 120       6.305  18.329  62.710  1.00  0.89           H  
ATOM   1692  H05 GLU A 120       8.258  15.748  64.042  1.00  0.89           H  
ATOM   1693  H06 GLU A 120       6.866  16.646  63.053  1.00  0.89           H  
ATOM   1694  N   MET A 121       7.975  16.886  67.117  1.00  0.93           N  
ATOM   1695  CA  MET A 121       7.890  16.841  68.572  1.00  0.93           C  
ATOM   1696  C   MET A 121       9.216  16.418  69.193  1.00  0.93           C  
ATOM   1697  O   MET A 121       9.693  17.046  70.138  1.00  0.93           O  
ATOM   1698  CB  MET A 121       6.795  15.865  69.014  1.00  0.93           C  
ATOM   1699  CG  MET A 121       5.380  16.306  68.684  1.00  0.93           C  
ATOM   1700  SD  MET A 121       4.157  15.110  69.251  1.00  0.93           S  
ATOM   1701  CE  MET A 121       3.773  14.272  67.733  1.00  0.93           C  
ATOM   1702  H01 MET A 121       7.647  17.847  68.915  1.00  0.93           H  
ATOM   1703  H02 MET A 121       6.854  15.809  70.101  1.00  0.93           H  
ATOM   1704  H03 MET A 121       6.975  14.908  68.525  1.00  0.93           H  
ATOM   1705  H04 MET A 121       5.295  16.389  67.600  1.00  0.93           H  
ATOM   1706  H05 MET A 121       5.187  17.264  69.166  1.00  0.93           H  
ATOM   1707  H06 MET A 121       2.942  14.776  67.240  1.00  0.93           H  
ATOM   1708  H07 MET A 121       7.337  16.325  66.571  1.00  0.93           H  
ATOM   1709  H08 MET A 121       4.645  14.286  67.079  1.00  0.93           H  
ATOM   1710  H09 MET A 121       3.495  13.240  67.947  1.00  0.93           H  
ATOM   1711  N   LEU A 122       9.803  15.350  68.657  1.00  0.70           N  
ATOM   1712  CA  LEU A 122      11.069  14.831  69.163  1.00  0.70           C  
ATOM   1713  C   LEU A 122      12.077  15.944  69.419  1.00  0.70           C  
ATOM   1714  O   LEU A 122      12.551  16.112  70.541  1.00  0.70           O  
ATOM   1715  CB  LEU A 122      11.666  13.821  68.182  1.00  0.70           C  
ATOM   1716  CG  LEU A 122      12.930  13.109  68.672  1.00  0.70           C  
ATOM   1717  CD1 LEU A 122      12.609  12.352  69.947  1.00  0.70           C  
ATOM   1718  CD2 LEU A 122      13.446  12.157  67.606  1.00  0.70           C  
ATOM   1719  H01 LEU A 122      10.856  14.338  70.112  1.00  0.70           H  
ATOM   1720  H02 LEU A 122      11.961  14.391  67.301  1.00  0.70           H  
ATOM   1721  H03 LEU A 122      10.910  13.064  67.974  1.00  0.70           H  
ATOM   1722  H04 LEU A 122      13.708  13.846  68.874  1.00  0.70           H  
ATOM   1723  H05 LEU A 122      11.580  11.996  69.908  1.00  0.70           H  
ATOM   1724  H06 LEU A 122      13.284  11.502  70.045  1.00  0.70           H  
ATOM   1725  H07 LEU A 122      12.731  13.014  70.804  1.00  0.70           H  
ATOM   1726  H08 LEU A 122      14.456  11.837  67.864  1.00  0.70           H  
ATOM   1727  H09 LEU A 122      12.793  11.286  67.549  1.00  0.70           H  
ATOM   1728  H10 LEU A 122       9.359  14.886  67.878  1.00  0.70           H  
ATOM   1729  H11 LEU A 122      13.461  12.664  66.641  1.00  0.70           H  
ATOM   1730  N   PHE A 123      12.402  16.707  68.381  1.00  0.68           N  
ATOM   1731  CA  PHE A 123      13.358  17.795  68.533  1.00  0.68           C  
ATOM   1732  C   PHE A 123      12.783  18.963  69.316  1.00  0.68           C  
ATOM   1733  O   PHE A 123      13.525  19.826  69.790  1.00  0.68           O  
ATOM   1734  CB  PHE A 123      13.868  18.262  67.170  1.00  0.68           C  
ATOM   1735  CG  PHE A 123      14.953  17.389  66.610  1.00  0.68           C  
ATOM   1736  CD1 PHE A 123      14.663  16.124  66.125  1.00  0.68           C  
ATOM   1737  CD2 PHE A 123      16.270  17.816  66.615  1.00  0.68           C  
ATOM   1738  CE1 PHE A 123      15.666  15.302  65.658  1.00  0.68           C  
ATOM   1739  CE2 PHE A 123      17.278  16.998  66.149  1.00  0.68           C  
ATOM   1740  CZ  PHE A 123      16.975  15.737  65.669  1.00  0.68           C  
ATOM   1741  H01 PHE A 123      14.197  17.403  69.108  1.00  0.68           H  
ATOM   1742  H02 PHE A 123      14.294  19.256  67.309  1.00  0.68           H  
ATOM   1743  H03 PHE A 123      13.032  18.267  66.471  1.00  0.68           H  
ATOM   1744  H04 PHE A 123      13.630  15.775  66.113  1.00  0.68           H  
ATOM   1745  H05 PHE A 123      16.513  18.810  66.991  1.00  0.68           H  
ATOM   1746  H06 PHE A 123      15.425  14.308  65.280  1.00  0.68           H  
ATOM   1747  H07 PHE A 123      18.311  17.345  66.159  1.00  0.68           H  
ATOM   1748  H08 PHE A 123      17.769  15.088  65.300  1.00  0.68           H  
ATOM   1749  H12 PHE A 123      11.983  16.531  67.479  1.00  0.68           H  
ATOM   1750  N   ASP A 124      11.461  18.993  69.445  1.00  0.84           N  
ATOM   1751  CA  ASP A 124      10.807  20.039  70.220  1.00  0.84           C  
ATOM   1752  C   ASP A 124      11.257  19.806  71.656  1.00  0.84           C  
ATOM   1753  O   ASP A 124      11.821  20.692  72.299  1.00  0.84           O  
ATOM   1754  CB  ASP A 124       9.284  19.911  70.122  1.00  0.84           C  
ATOM   1755  CG  ASP A 124       8.671  20.922  69.173  1.00  0.84           C  
ATOM   1756  OD1 ASP A 124       7.449  20.837  68.924  1.00  0.84           O  
ATOM   1757  OD2 ASP A 124       9.407  21.806  68.684  1.00  0.84           O  
ATOM   1758  H01 ASP A 124      11.068  21.034  69.858  1.00  0.84           H  
ATOM   1759  H02 ASP A 124       8.874  20.101  71.114  1.00  0.84           H  
ATOM   1760  H03 ASP A 124       9.040  18.909  69.770  1.00  0.84           H  
ATOM   1761  H09 ASP A 124      10.901  18.280  68.999  1.00  0.84           H  
ATOM   1762  N   TYR A 125      11.018  18.592  72.142  1.00  0.70           N  
ATOM   1763  CA  TYR A 125      11.404  18.213  73.492  1.00  0.70           C  
ATOM   1764  C   TYR A 125      12.901  18.428  73.705  1.00  0.70           C  
ATOM   1765  O   TYR A 125      13.333  18.802  74.796  1.00  0.70           O  
ATOM   1766  CB  TYR A 125      11.035  16.747  73.748  1.00  0.70           C  
ATOM   1767  CG  TYR A 125      11.523  16.206  75.074  1.00  0.70           C  
ATOM   1768  CD1 TYR A 125      12.788  15.643  75.195  1.00  0.70           C  
ATOM   1769  CD2 TYR A 125      10.727  16.276  76.209  1.00  0.70           C  
ATOM   1770  CE1 TYR A 125      13.247  15.164  76.410  1.00  0.70           C  
ATOM   1771  CE2 TYR A 125      11.178  15.802  77.432  1.00  0.70           C  
ATOM   1772  CZ  TYR A 125      12.440  15.246  77.526  1.00  0.70           C  
ATOM   1773  OH  TYR A 125      12.893  14.770  78.738  1.00  0.70           O  
ATOM   1774  H01 TYR A 125      10.865  18.844  74.199  1.00  0.70           H  
ATOM   1775  H02 TYR A 125      11.526  16.161  72.971  1.00  0.70           H  
ATOM   1776  H03 TYR A 125       9.949  16.658  73.721  1.00  0.70           H  
ATOM   1777  H04 TYR A 125      10.554  17.912  71.556  1.00  0.70           H  
ATOM   1778  H05 TYR A 125      13.431  15.577  74.317  1.00  0.70           H  
ATOM   1779  H06 TYR A 125       9.730  16.711  76.138  1.00  0.70           H  
ATOM   1780  H07 TYR A 125      14.241  14.724  76.485  1.00  0.70           H  
ATOM   1781  H08 TYR A 125      10.541  15.868  78.314  1.00  0.70           H  
ATOM   1782  H09 TYR A 125      13.123  13.842  78.652  1.00  0.70           H  
ATOM   1783  N   ILE A 126      13.690  18.193  72.661  1.00  0.57           N  
ATOM   1784  CA  ILE A 126      15.135  18.376  72.745  1.00  0.57           C  
ATOM   1785  C   ILE A 126      15.467  19.828  73.064  1.00  0.57           C  
ATOM   1786  O   ILE A 126      16.301  20.111  73.925  1.00  0.57           O  
ATOM   1787  CB  ILE A 126      15.827  17.986  71.425  1.00  0.57           C  
ATOM   1788  CG1 ILE A 126      15.797  16.470  71.254  1.00  0.57           C  
ATOM   1789  CG2 ILE A 126      17.256  18.486  71.417  1.00  0.57           C  
ATOM   1790  CD1 ILE A 126      16.566  15.985  70.053  1.00  0.57           C  
ATOM   1791  H01 ILE A 126      15.500  17.727  73.541  1.00  0.57           H  
ATOM   1792  H02 ILE A 126      15.293  18.447  70.594  1.00  0.57           H  
ATOM   1793  H03 ILE A 126      14.756  16.185  71.104  1.00  0.57           H  
ATOM   1794  H04 ILE A 126      16.225  16.013  72.146  1.00  0.57           H  
ATOM   1795  H05 ILE A 126      17.893  17.756  70.918  1.00  0.57           H  
ATOM   1796  H06 ILE A 126      17.306  19.436  70.884  1.00  0.57           H  
ATOM   1797  H07 ILE A 126      17.598  18.626  72.442  1.00  0.57           H  
ATOM   1798  H08 ILE A 126      17.558  15.659  70.365  1.00  0.57           H  
ATOM   1799  H09 ILE A 126      16.037  15.149  69.595  1.00  0.57           H  
ATOM   1800  H10 ILE A 126      13.281  17.881  71.792  1.00  0.57           H  
ATOM   1801  H11 ILE A 126      16.661  16.795  69.330  1.00  0.57           H  
ATOM   1802  N   SER A 127      14.811  20.748  72.365  1.00  0.75           N  
ATOM   1803  CA  SER A 127      15.031  22.172  72.587  1.00  0.75           C  
ATOM   1804  C   SER A 127      14.682  22.515  74.029  1.00  0.75           C  
ATOM   1805  O   SER A 127      15.356  23.325  74.669  1.00  0.75           O  
ATOM   1806  CB  SER A 127      14.168  22.995  71.631  1.00  0.75           C  
ATOM   1807  OG  SER A 127      14.563  22.781  70.288  1.00  0.75           O  
ATOM   1808  H01 SER A 127      16.078  22.408  72.399  1.00  0.75           H  
ATOM   1809  H02 SER A 127      14.293  24.051  71.868  1.00  0.75           H  
ATOM   1810  H03 SER A 127      13.125  22.703  71.748  1.00  0.75           H  
ATOM   1811  H04 SER A 127      14.496  23.604  69.799  1.00  0.75           H  
ATOM   1812  H12 SER A 127      14.145  20.454  71.664  1.00  0.75           H  
ATOM   1813  N   GLU A 128      13.625  21.885  74.534  1.00  0.68           N  
ATOM   1814  CA  GLU A 128      13.186  22.106  75.906  1.00  0.68           C  
ATOM   1815  C   GLU A 128      14.300  21.701  76.866  1.00  0.68           C  
ATOM   1816  O   GLU A 128      14.472  22.302  77.925  1.00  0.68           O  
ATOM   1817  CB  GLU A 128      11.934  21.279  76.209  1.00  0.68           C  
ATOM   1818  CG  GLU A 128      11.398  21.470  77.622  1.00  0.68           C  
ATOM   1819  CD  GLU A 128      10.412  20.387  78.026  1.00  0.68           C  
ATOM   1820  OE1 GLU A 128       9.395  20.211  77.322  1.00  0.68           O  
ATOM   1821  OE2 GLU A 128      10.658  19.712  79.051  1.00  0.68           O  
ATOM   1822  H01 GLU A 128      12.950  23.163  76.032  1.00  0.68           H  
ATOM   1823  H02 GLU A 128      12.216  20.230  76.116  1.00  0.68           H  
ATOM   1824  H03 GLU A 128      11.154  21.564  75.503  1.00  0.68           H  
ATOM   1825  H04 GLU A 128      10.869  22.423  77.647  1.00  0.68           H  
ATOM   1826  H05 GLU A 128      13.114  21.237  73.952  1.00  0.68           H  
ATOM   1827  H06 GLU A 128      12.236  21.457  78.319  1.00  0.68           H  
ATOM   1828  N   CYS A 129      15.054  20.675  76.489  1.00  0.68           N  
ATOM   1829  CA  CYS A 129      16.147  20.194  77.321  1.00  0.68           C  
ATOM   1830  C   CYS A 129      17.358  21.104  77.182  1.00  0.68           C  
ATOM   1831  O   CYS A 129      18.040  21.396  78.163  1.00  0.68           O  
ATOM   1832  CB  CYS A 129      16.526  18.768  76.922  1.00  0.68           C  
ATOM   1833  SG  CYS A 129      15.165  17.590  77.016  1.00  0.68           S  
ATOM   1834  H01 CYS A 129      15.817  20.199  78.360  1.00  0.68           H  
ATOM   1835  H02 CYS A 129      17.280  18.433  77.634  1.00  0.68           H  
ATOM   1836  H03 CYS A 129      16.894  18.785  75.896  1.00  0.68           H  
ATOM   1837  H04 CYS A 129      14.833  17.391  78.299  1.00  0.68           H  
ATOM   1838  H07 CYS A 129      14.865  20.219  75.608  1.00  0.68           H  
ATOM   1839  N   ILE A 130      17.627  21.552  75.961  1.00  0.64           N  
ATOM   1840  CA  ILE A 130      18.764  22.430  75.732  1.00  0.64           C  
ATOM   1841  C   ILE A 130      18.558  23.717  76.513  1.00  0.64           C  
ATOM   1842  O   ILE A 130      19.500  24.279  77.067  1.00  0.64           O  
ATOM   1843  CB  ILE A 130      18.921  22.774  74.245  1.00  0.64           C  
ATOM   1844  CG1 ILE A 130      18.902  21.491  73.417  1.00  0.64           C  
ATOM   1845  CG2 ILE A 130      20.231  23.515  74.022  1.00  0.64           C  
ATOM   1846  CD1 ILE A 130      19.062  21.716  71.935  1.00  0.64           C  
ATOM   1847  H01 ILE A 130      19.665  21.913  76.061  1.00  0.64           H  
ATOM   1848  H02 ILE A 130      18.095  23.413  73.935  1.00  0.64           H  
ATOM   1849  H03 ILE A 130      17.922  21.036  73.563  1.00  0.64           H  
ATOM   1850  H04 ILE A 130      19.716  20.851  73.757  1.00  0.64           H  
ATOM   1851  H05 ILE A 130      17.038  21.281  75.186  1.00  0.64           H  
ATOM   1852  H06 ILE A 130      21.005  22.804  73.734  1.00  0.64           H  
ATOM   1853  H07 ILE A 130      20.102  24.252  73.229  1.00  0.64           H  
ATOM   1854  H08 ILE A 130      20.525  24.019  74.943  1.00  0.64           H  
ATOM   1855  H09 ILE A 130      20.119  21.671  71.673  1.00  0.64           H  
ATOM   1856  H10 ILE A 130      18.520  20.944  71.389  1.00  0.64           H  
ATOM   1857  H11 ILE A 130      18.665  22.696  71.671  1.00  0.64           H  
ATOM   1858  N   SER A 131      17.314  24.175  76.557  1.00  0.61           N  
ATOM   1859  CA  SER A 131      16.979  25.395  77.276  1.00  0.61           C  
ATOM   1860  C   SER A 131      17.148  25.190  78.779  1.00  0.61           C  
ATOM   1861  O   SER A 131      17.869  25.939  79.442  1.00  0.61           O  
ATOM   1862  CB  SER A 131      15.540  25.808  76.959  1.00  0.61           C  
ATOM   1863  OG  SER A 131      14.640  24.735  77.179  1.00  0.61           O  
ATOM   1864  H01 SER A 131      17.655  26.188  76.956  1.00  0.61           H  
ATOM   1865  H02 SER A 131      15.486  26.094  75.909  1.00  0.61           H  
ATOM   1866  H03 SER A 131      15.260  26.645  77.599  1.00  0.61           H  
ATOM   1867  H04 SER A 131      14.450  24.663  78.117  1.00  0.61           H  
ATOM   1868  H12 SER A 131      16.583  23.666  76.081  1.00  0.61           H  
ATOM   1869  N   ASP A 132      16.478  24.171  79.307  1.00  0.57           N  
ATOM   1870  CA  ASP A 132      16.545  23.842  80.728  1.00  0.57           C  
ATOM   1871  C   ASP A 132      18.002  23.834  81.185  1.00  0.57           C  
ATOM   1872  O   ASP A 132      18.342  24.397  82.227  1.00  0.57           O  
ATOM   1873  CB  ASP A 132      15.898  22.468  80.965  1.00  0.57           C  
ATOM   1874  CG  ASP A 132      15.900  22.054  82.429  1.00  0.57           C  
ATOM   1875  OD1 ASP A 132      15.269  21.022  82.749  1.00  0.57           O  
ATOM   1876  OD2 ASP A 132      16.530  22.747  83.256  1.00  0.57           O  
ATOM   1877  H01 ASP A 132      16.003  24.591  81.306  1.00  0.57           H  
ATOM   1878  H02 ASP A 132      16.487  21.732  80.418  1.00  0.57           H  
ATOM   1879  H03 ASP A 132      14.866  22.504  80.615  1.00  0.57           H  
ATOM   1880  H05 ASP A 132      15.901  23.603  78.703  1.00  0.57           H  
ATOM   1881  N   PHE A 133      18.860  23.200  80.392  1.00  0.50           N  
ATOM   1882  CA  PHE A 133      20.281  23.123  80.704  1.00  0.50           C  
ATOM   1883  C   PHE A 133      20.878  24.521  80.793  1.00  0.50           C  
ATOM   1884  O   PHE A 133      21.696  24.806  81.664  1.00  0.50           O  
ATOM   1885  CB  PHE A 133      21.023  22.334  79.621  1.00  0.50           C  
ATOM   1886  CG  PHE A 133      22.519  22.409  79.739  1.00  0.50           C  
ATOM   1887  CD1 PHE A 133      23.184  21.738  80.749  1.00  0.50           C  
ATOM   1888  CD2 PHE A 133      23.258  23.181  78.858  1.00  0.50           C  
ATOM   1889  CE1 PHE A 133      24.559  21.838  80.878  1.00  0.50           C  
ATOM   1890  CE2 PHE A 133      24.631  23.284  78.984  1.00  0.50           C  
ATOM   1891  CZ  PHE A 133      25.281  22.613  79.995  1.00  0.50           C  
ATOM   1892  H01 PHE A 133      20.391  22.616  81.663  1.00  0.50           H  
ATOM   1893  H02 PHE A 133      20.756  22.779  78.663  1.00  0.50           H  
ATOM   1894  H03 PHE A 133      20.723  21.288  79.690  1.00  0.50           H  
ATOM   1895  H04 PHE A 133      18.517  22.760  79.550  1.00  0.50           H  
ATOM   1896  H05 PHE A 133      22.620  21.124  81.451  1.00  0.50           H  
ATOM   1897  H06 PHE A 133      22.750  23.715  78.054  1.00  0.50           H  
ATOM   1898  H07 PHE A 133      25.071  21.304  81.678  1.00  0.50           H  
ATOM   1899  H08 PHE A 133      25.198  23.896  78.283  1.00  0.50           H  
ATOM   1900  H09 PHE A 133      26.363  22.694  80.097  1.00  0.50           H  
ATOM   1901  N   LEU A 134      20.463  25.389  79.880  1.00  0.57           N  
ATOM   1902  CA  LEU A 134      20.962  26.755  79.841  1.00  0.57           C  
ATOM   1903  C   LEU A 134      20.518  27.576  81.048  1.00  0.57           C  
ATOM   1904  O   LEU A 134      21.313  28.314  81.630  1.00  0.57           O  
ATOM   1905  CB  LEU A 134      20.517  27.417  78.539  1.00  0.57           C  
ATOM   1906  CG  LEU A 134      21.126  26.726  77.315  1.00  0.57           C  
ATOM   1907  CD1 LEU A 134      20.552  27.302  76.032  1.00  0.57           C  
ATOM   1908  CD2 LEU A 134      22.637  26.888  77.361  1.00  0.57           C  
ATOM   1909  H01 LEU A 134      22.051  26.717  79.882  1.00  0.57           H  
ATOM   1910  H02 LEU A 134      20.859  28.452  78.550  1.00  0.57           H  
ATOM   1911  H03 LEU A 134      19.430  27.367  78.470  1.00  0.57           H  
ATOM   1912  H04 LEU A 134      20.879  25.665  77.332  1.00  0.57           H  
ATOM   1913  H05 LEU A 134      19.660  27.885  76.263  1.00  0.57           H  
ATOM   1914  H06 LEU A 134      21.293  27.945  75.558  1.00  0.57           H  
ATOM   1915  H07 LEU A 134      20.289  26.490  75.354  1.00  0.57           H  
ATOM   1916  H08 LEU A 134      23.082  26.389  76.500  1.00  0.57           H  
ATOM   1917  H09 LEU A 134      22.890  27.948  77.337  1.00  0.57           H  
ATOM   1918  H10 LEU A 134      19.783  25.094  79.194  1.00  0.57           H  
ATOM   1919  H11 LEU A 134      23.023  26.442  78.278  1.00  0.57           H  
ATOM   1920  N   ASP A 135      19.251  27.448  81.426  1.00  0.84           N  
ATOM   1921  CA  ASP A 135      18.746  28.177  82.580  1.00  0.84           C  
ATOM   1922  C   ASP A 135      19.482  27.734  83.833  1.00  0.84           C  
ATOM   1923  O   ASP A 135      20.114  28.546  84.505  1.00  0.84           O  
ATOM   1924  CB  ASP A 135      17.248  27.934  82.769  1.00  0.84           C  
ATOM   1925  CG  ASP A 135      16.405  28.720  81.794  1.00  0.84           C  
ATOM   1926  OD1 ASP A 135      16.644  29.938  81.656  1.00  0.84           O  
ATOM   1927  OD2 ASP A 135      15.499  28.128  81.175  1.00  0.84           O  
ATOM   1928  H01 ASP A 135      18.911  29.240  82.406  1.00  0.84           H  
ATOM   1929  H02 ASP A 135      16.984  28.264  83.774  1.00  0.84           H  
ATOM   1930  H03 ASP A 135      17.046  26.872  82.630  1.00  0.84           H  
ATOM   1931  H12 ASP A 135      18.633  26.840  80.908  1.00  0.84           H  
ATOM   1932  N   LYS A 136      19.405  26.438  84.131  1.00  0.66           N  
ATOM   1933  CA  LYS A 136      20.044  25.870  85.315  1.00  0.66           C  
ATOM   1934  C   LYS A 136      21.547  26.120  85.424  1.00  0.66           C  
ATOM   1935  O   LYS A 136      22.163  25.776  86.434  1.00  0.66           O  
ATOM   1936  CB  LYS A 136      19.774  24.363  85.392  1.00  0.66           C  
ATOM   1937  CG  LYS A 136      18.313  24.004  85.627  1.00  0.66           C  
ATOM   1938  CD  LYS A 136      18.136  22.515  85.887  1.00  0.66           C  
ATOM   1939  CE  LYS A 136      16.674  22.159  86.111  1.00  0.66           C  
ATOM   1940  NZ  LYS A 136      16.086  22.895  87.263  1.00  0.66           N  
ATOM   1941  H01 LYS A 136      19.592  26.396  86.156  1.00  0.66           H  
ATOM   1942  H02 LYS A 136      20.331  23.988  86.250  1.00  0.66           H  
ATOM   1943  H03 LYS A 136      20.092  23.909  84.453  1.00  0.66           H  
ATOM   1944  H04 LYS A 136      18.886  25.827  83.517  1.00  0.66           H  
ATOM   1945  H05 LYS A 136      17.751  24.262  84.730  1.00  0.66           H  
ATOM   1946  H06 LYS A 136      17.946  24.560  86.489  1.00  0.66           H  
ATOM   1947  H07 LYS A 136      18.693  22.256  86.788  1.00  0.66           H  
ATOM   1948  H08 LYS A 136      18.510  21.958  85.028  1.00  0.66           H  
ATOM   1949  H09 LYS A 136      16.620  21.093  86.333  1.00  0.66           H  
ATOM   1950  H10 LYS A 136      16.110  22.406  85.211  1.00  0.66           H  
ATOM   1951  H11 LYS A 136      15.149  22.560  87.433  1.00  0.66           H  
ATOM   1952  H12 LYS A 136      16.652  22.742  88.085  1.00  0.66           H  
ATOM   1953  H13 LYS A 136      16.057  23.882  87.053  1.00  0.66           H  
ATOM   1954  N   HIS A 137      22.140  26.717  84.396  1.00  0.52           N  
ATOM   1955  CA  HIS A 137      23.571  27.004  84.421  1.00  0.52           C  
ATOM   1956  C   HIS A 137      23.840  28.470  84.095  1.00  0.52           C  
ATOM   1957  O   HIS A 137      24.938  28.822  83.665  1.00  0.52           O  
ATOM   1958  CB  HIS A 137      24.314  26.106  83.423  1.00  0.52           C  
ATOM   1959  CG  HIS A 137      24.208  24.641  83.725  1.00  0.52           C  
ATOM   1960  CD2 HIS A 137      25.150  23.733  84.073  1.00  0.52           C  
ATOM   1961  ND1 HIS A 137      23.013  23.955  83.686  1.00  0.52           N  
ATOM   1962  CE1 HIS A 137      23.223  22.688  83.997  1.00  0.52           C  
ATOM   1963  NE2 HIS A 137      24.512  22.527  84.236  1.00  0.52           N  
ATOM   1964  H01 HIS A 137      23.936  26.800  85.427  1.00  0.52           H  
ATOM   1965  H02 HIS A 137      25.370  26.366  83.491  1.00  0.52           H  
ATOM   1966  H03 HIS A 137      23.902  26.283  82.429  1.00  0.52           H  
ATOM   1967  H04 HIS A 137      26.216  23.923  84.200  1.00  0.52           H  
ATOM   1968  H05 HIS A 137      22.462  21.909  84.048  1.00  0.52           H  
ATOM   1969  H06 HIS A 137      24.957  21.658  84.496  1.00  0.52           H  
ATOM   1970  H14 HIS A 137      21.594  26.976  83.587  1.00  0.52           H  
ATOM   1971  N   GLN A 138      22.832  29.315  84.318  1.00  0.91           N  
ATOM   1972  CA  GLN A 138      22.929  30.749  84.044  1.00  0.91           C  
ATOM   1973  C   GLN A 138      23.800  30.961  82.822  1.00  0.91           C  
ATOM   1974  O   GLN A 138      24.922  31.462  82.927  1.00  0.91           O  
ATOM   1975  CB  GLN A 138      23.543  31.502  85.230  1.00  0.91           C  
ATOM   1976  CG  GLN A 138      22.753  31.427  86.528  1.00  0.91           C  
ATOM   1977  CD  GLN A 138      22.825  30.058  87.177  1.00  0.91           C  
ATOM   1978  NE2 GLN A 138      21.666  29.480  87.476  1.00  0.91           N  
ATOM   1979  OE1 GLN A 138      23.913  29.529  87.413  1.00  0.91           O  
ATOM   1980  H01 GLN A 138      21.924  31.135  83.873  1.00  0.91           H  
ATOM   1981  H02 GLN A 138      23.554  32.554  84.945  1.00  0.91           H  
ATOM   1982  H03 GLN A 138      24.535  31.089  85.415  1.00  0.91           H  
ATOM   1983  H04 GLN A 138      21.708  31.624  86.290  1.00  0.91           H  
ATOM   1984  H05 GLN A 138      23.152  32.165  87.224  1.00  0.91           H  
ATOM   1985  H06 GLN A 138      21.654  28.569  87.912  1.00  0.91           H  
ATOM   1986  H07 GLN A 138      21.967  28.950  84.691  1.00  0.91           H  
ATOM   1987  H08 GLN A 138      20.798  29.952  87.267  1.00  0.91           H  
ATOM   1988  N   MET A 139      23.287  30.573  81.660  1.00  0.77           N  
ATOM   1989  CA  MET A 139      24.058  30.715  80.438  1.00  0.77           C  
ATOM   1990  C   MET A 139      23.149  30.825  79.220  1.00  0.77           C  
ATOM   1991  O   MET A 139      23.624  30.945  78.091  1.00  0.77           O  
ATOM   1992  CB  MET A 139      25.002  29.518  80.299  1.00  0.77           C  
ATOM   1993  CG  MET A 139      26.251  29.786  79.476  1.00  0.77           C  
ATOM   1994  SD  MET A 139      27.471  28.462  79.646  1.00  0.77           S  
ATOM   1995  CE  MET A 139      28.358  28.998  81.124  1.00  0.77           C  
ATOM   1996  H01 MET A 139      24.640  31.635  80.493  1.00  0.77           H  
ATOM   1997  H02 MET A 139      24.444  28.746  79.768  1.00  0.77           H  
ATOM   1998  H03 MET A 139      25.312  29.212  81.298  1.00  0.77           H  
ATOM   1999  H04 MET A 139      26.703  30.709  79.841  1.00  0.77           H  
ATOM   2000  H05 MET A 139      25.970  29.874  78.427  1.00  0.77           H  
ATOM   2001  H06 MET A 139      29.257  29.540  80.831  1.00  0.77           H  
ATOM   2002  H07 MET A 139      27.717  29.652  81.716  1.00  0.77           H  
ATOM   2003  H08 MET A 139      28.636  28.127  81.717  1.00  0.77           H  
ATOM   2004  H09 MET A 139      22.358  30.178  81.626  1.00  0.77           H  
ATOM   2005  N   LYS A 140      21.842  30.795  79.456  1.00  0.84           N  
ATOM   2006  CA  LYS A 140      20.867  30.895  78.375  1.00  0.84           C  
ATOM   2007  C   LYS A 140      21.090  32.137  77.520  1.00  0.84           C  
ATOM   2008  O   LYS A 140      20.643  32.207  76.374  1.00  0.84           O  
ATOM   2009  CB  LYS A 140      19.450  30.920  78.948  1.00  0.84           C  
ATOM   2010  CG  LYS A 140      18.394  31.336  77.943  1.00  0.84           C  
ATOM   2011  CD  LYS A 140      17.000  31.160  78.506  1.00  0.84           C  
ATOM   2012  CE  LYS A 140      16.708  29.693  78.724  1.00  0.84           C  
ATOM   2013  NZ  LYS A 140      16.908  28.931  77.465  1.00  0.84           N  
ATOM   2014  H01 LYS A 140      20.996  30.020  77.738  1.00  0.84           H  
ATOM   2015  H02 LYS A 140      19.442  31.664  79.745  1.00  0.84           H  
ATOM   2016  H03 LYS A 140      19.207  29.921  79.310  1.00  0.84           H  
ATOM   2017  H04 LYS A 140      18.491  30.704  77.061  1.00  0.84           H  
ATOM   2018  H05 LYS A 140      18.543  32.384  77.683  1.00  0.84           H  
ATOM   2019  H06 LYS A 140      16.277  31.566  77.799  1.00  0.84           H  
ATOM   2020  H07 LYS A 140      16.925  31.688  79.457  1.00  0.84           H  
ATOM   2021  H08 LYS A 140      15.671  29.583  79.042  1.00  0.84           H  
ATOM   2022  H09 LYS A 140      21.515  30.701  80.407  1.00  0.84           H  
ATOM   2023  H10 LYS A 140      17.378  29.303  79.491  1.00  0.84           H  
ATOM   2024  H11 LYS A 140      17.874  28.645  77.395  1.00  0.84           H  
ATOM   2025  H12 LYS A 140      16.315  28.113  77.468  1.00  0.84           H  
ATOM   2026  H13 LYS A 140      16.672  29.516  76.676  1.00  0.84           H  
ATOM   2027  N   HIS A 141      21.795  33.110  78.085  1.00  0.95           N  
ATOM   2028  CA  HIS A 141      22.081  34.368  77.404  1.00  0.95           C  
ATOM   2029  C   HIS A 141      23.325  34.326  76.513  1.00  0.95           C  
ATOM   2030  O   HIS A 141      24.004  35.340  76.351  1.00  0.95           O  
ATOM   2031  CB  HIS A 141      22.253  35.483  78.439  1.00  0.95           C  
ATOM   2032  CG  HIS A 141      23.400  35.263  79.380  1.00  0.95           C  
ATOM   2033  CD2 HIS A 141      24.595  35.891  79.493  1.00  0.95           C  
ATOM   2034  ND1 HIS A 141      23.392  34.281  80.348  1.00  0.95           N  
ATOM   2035  CE1 HIS A 141      24.533  34.314  81.016  1.00  0.95           C  
ATOM   2036  NE2 HIS A 141      25.280  35.282  80.516  1.00  0.95           N  
ATOM   2037  H01 HIS A 141      21.230  34.557  76.749  1.00  0.95           H  
ATOM   2038  H02 HIS A 141      21.346  35.498  79.043  1.00  0.95           H  
ATOM   2039  H03 HIS A 141      22.417  36.422  77.910  1.00  0.95           H  
ATOM   2040  H04 HIS A 141      24.947  36.724  78.885  1.00  0.95           H  
ATOM   2041  H05 HIS A 141      24.810  33.655  81.839  1.00  0.95           H  
ATOM   2042  H06 HIS A 141      26.205  35.534  80.834  1.00  0.95           H  
ATOM   2043  H14 HIS A 141      22.147  32.974  79.022  1.00  0.95           H  
ATOM   2044  N   LYS A 142      23.630  33.172  75.929  1.00  0.86           N  
ATOM   2045  CA  LYS A 142      24.813  33.075  75.078  1.00  0.86           C  
ATOM   2046  C   LYS A 142      24.616  32.245  73.811  1.00  0.86           C  
ATOM   2047  O   LYS A 142      23.761  31.362  73.751  1.00  0.86           O  
ATOM   2048  CB  LYS A 142      25.990  32.513  75.883  1.00  0.86           C  
ATOM   2049  CG  LYS A 142      26.412  33.388  77.055  1.00  0.86           C  
ATOM   2050  CD  LYS A 142      27.503  32.726  77.881  1.00  0.86           C  
ATOM   2051  CE  LYS A 142      27.869  33.564  79.098  1.00  0.86           C  
ATOM   2052  NZ  LYS A 142      28.829  32.851  79.988  1.00  0.86           N  
ATOM   2053  H01 LYS A 142      25.019  34.091  74.743  1.00  0.86           H  
ATOM   2054  H02 LYS A 142      26.841  32.463  75.204  1.00  0.86           H  
ATOM   2055  H03 LYS A 142      25.706  31.534  76.270  1.00  0.86           H  
ATOM   2056  H04 LYS A 142      25.544  33.542  77.696  1.00  0.86           H  
ATOM   2057  H05 LYS A 142      26.784  34.338  76.672  1.00  0.86           H  
ATOM   2058  H06 LYS A 142      28.391  32.626  77.256  1.00  0.86           H  
ATOM   2059  H07 LYS A 142      23.044  32.362  76.074  1.00  0.86           H  
ATOM   2060  H08 LYS A 142      27.152  31.750  78.215  1.00  0.86           H  
ATOM   2061  H09 LYS A 142      26.958  33.756  79.665  1.00  0.86           H  
ATOM   2062  H10 LYS A 142      28.323  34.497  78.762  1.00  0.86           H  
ATOM   2063  H11 LYS A 142      29.647  33.426  80.129  1.00  0.86           H  
ATOM   2064  H12 LYS A 142      28.390  32.667  80.879  1.00  0.86           H  
ATOM   2065  H13 LYS A 142      29.101  31.978  79.559  1.00  0.86           H  
ATOM   2066  N   LYS A 143      25.416  32.555  72.796  1.00  0.89           N  
ATOM   2067  CA  LYS A 143      25.376  31.854  71.517  1.00  0.89           C  
ATOM   2068  C   LYS A 143      26.751  31.244  71.300  1.00  0.89           C  
ATOM   2069  O   LYS A 143      27.730  31.960  71.067  1.00  0.89           O  
ATOM   2070  CB  LYS A 143      25.052  32.830  70.381  1.00  0.89           C  
ATOM   2071  CG  LYS A 143      25.187  32.255  68.974  1.00  0.89           C  
ATOM   2072  CD  LYS A 143      24.894  33.321  67.922  1.00  0.89           C  
ATOM   2073  CE  LYS A 143      25.274  32.868  66.516  1.00  0.89           C  
ATOM   2074  NZ  LYS A 143      24.478  31.702  66.050  1.00  0.89           N  
ATOM   2075  H01 LYS A 143      24.603  31.086  71.525  1.00  0.89           H  
ATOM   2076  H02 LYS A 143      25.787  33.632  70.452  1.00  0.89           H  
ATOM   2077  H03 LYS A 143      24.025  33.170  70.510  1.00  0.89           H  
ATOM   2078  H04 LYS A 143      24.468  31.444  68.858  1.00  0.89           H  
ATOM   2079  H05 LYS A 143      26.202  31.884  68.835  1.00  0.89           H  
ATOM   2080  H06 LYS A 143      25.493  34.199  68.162  1.00  0.89           H  
ATOM   2081  H07 LYS A 143      23.828  33.550  67.941  1.00  0.89           H  
ATOM   2082  H08 LYS A 143      26.320  32.561  66.542  1.00  0.89           H  
ATOM   2083  H09 LYS A 143      25.114  33.697  65.827  1.00  0.89           H  
ATOM   2084  H10 LYS A 143      23.617  32.027  65.634  1.00  0.89           H  
ATOM   2085  H11 LYS A 143      25.008  31.184  65.364  1.00  0.89           H  
ATOM   2086  H12 LYS A 143      24.266  31.103  66.835  1.00  0.89           H  
ATOM   2087  H14 LYS A 143      26.079  33.307  72.915  1.00  0.89           H  
ATOM   2088  N   LEU A 144      26.824  29.920  71.402  1.00  0.66           N  
ATOM   2089  CA  LEU A 144      28.083  29.206  71.220  1.00  0.66           C  
ATOM   2090  C   LEU A 144      27.955  28.133  70.149  1.00  0.66           C  
ATOM   2091  O   LEU A 144      26.849  27.757  69.758  1.00  0.66           O  
ATOM   2092  CB  LEU A 144      28.527  28.560  72.539  1.00  0.66           C  
ATOM   2093  CG  LEU A 144      29.368  29.383  73.522  1.00  0.66           C  
ATOM   2094  CD1 LEU A 144      28.643  30.662  73.925  1.00  0.66           C  
ATOM   2095  CD2 LEU A 144      29.664  28.528  74.742  1.00  0.66           C  
ATOM   2096  H01 LEU A 144      28.832  29.931  70.901  1.00  0.66           H  
ATOM   2097  H02 LEU A 144      29.198  27.760  72.226  1.00  0.66           H  
ATOM   2098  H03 LEU A 144      27.623  28.256  73.067  1.00  0.66           H  
ATOM   2099  H04 LEU A 144      30.302  29.676  73.042  1.00  0.66           H  
ATOM   2100  H05 LEU A 144      27.671  30.410  74.348  1.00  0.66           H  
ATOM   2101  H06 LEU A 144      29.234  31.197  74.668  1.00  0.66           H  
ATOM   2102  H07 LEU A 144      28.504  31.294  73.048  1.00  0.66           H  
ATOM   2103  H08 LEU A 144      30.487  28.970  75.303  1.00  0.66           H  
ATOM   2104  H09 LEU A 144      28.778  28.479  75.375  1.00  0.66           H  
ATOM   2105  H10 LEU A 144      29.940  27.523  74.424  1.00  0.66           H  
ATOM   2106  H13 LEU A 144      25.986  29.396  71.611  1.00  0.66           H  
ATOM   2107  N   PRO A 145      29.095  27.636  69.650  1.00  0.75           N  
ATOM   2108  CA  PRO A 145      29.097  26.596  68.618  1.00  0.75           C  
ATOM   2109  C   PRO A 145      28.476  25.311  69.167  1.00  0.75           C  
ATOM   2110  O   PRO A 145      28.695  24.952  70.323  1.00  0.75           O  
ATOM   2111  CB  PRO A 145      30.580  26.429  68.301  1.00  0.75           C  
ATOM   2112  CG  PRO A 145      31.157  27.782  68.616  1.00  0.75           C  
ATOM   2113  CD  PRO A 145      30.460  28.130  69.901  1.00  0.75           C  
ATOM   2114  H01 PRO A 145      30.763  26.117  67.273  1.00  0.75           H  
ATOM   2115  H02 PRO A 145      31.029  25.657  68.926  1.00  0.75           H  
ATOM   2116  H03 PRO A 145      31.009  28.517  67.824  1.00  0.75           H  
ATOM   2117  H04 PRO A 145      32.237  27.730  68.752  1.00  0.75           H  
ATOM   2118  H05 PRO A 145      30.928  27.699  70.786  1.00  0.75           H  
ATOM   2119  H06 PRO A 145      30.467  29.206  70.078  1.00  0.75           H  
ATOM   2120  H11 PRO A 145      28.513  26.844  67.732  1.00  0.75           H  
ATOM   2121  N   LEU A 146      27.697  24.628  68.337  1.00  0.73           N  
ATOM   2122  CA  LEU A 146      27.050  23.395  68.753  1.00  0.73           C  
ATOM   2123  C   LEU A 146      27.507  22.173  67.962  1.00  0.73           C  
ATOM   2124  O   LEU A 146      27.373  22.125  66.738  1.00  0.73           O  
ATOM   2125  CB  LEU A 146      25.532  23.530  68.636  1.00  0.73           C  
ATOM   2126  CG  LEU A 146      24.760  22.251  68.958  1.00  0.73           C  
ATOM   2127  CD1 LEU A 146      25.192  21.739  70.314  1.00  0.73           C  
ATOM   2128  CD2 LEU A 146      23.267  22.517  68.939  1.00  0.73           C  
ATOM   2129  H01 LEU A 146      27.343  23.235  69.791  1.00  0.73           H  
ATOM   2130  H02 LEU A 146      25.320  23.768  67.594  1.00  0.73           H  
ATOM   2131  H03 LEU A 146      25.204  24.310  69.323  1.00  0.73           H  
ATOM   2132  H04 LEU A 146      24.977  21.495  68.203  1.00  0.73           H  
ATOM   2133  H05 LEU A 146      26.056  22.308  70.658  1.00  0.73           H  
ATOM   2134  H06 LEU A 146      24.374  21.856  71.025  1.00  0.73           H  
ATOM   2135  H07 LEU A 146      27.551  24.972  67.399  1.00  0.73           H  
ATOM   2136  H08 LEU A 146      25.459  20.685  70.237  1.00  0.73           H  
ATOM   2137  H09 LEU A 146      22.756  21.759  69.533  1.00  0.73           H  
ATOM   2138  H10 LEU A 146      23.068  23.503  69.359  1.00  0.73           H  
ATOM   2139  H11 LEU A 146      22.904  22.479  67.912  1.00  0.73           H  
ATOM   2140  N   GLY A 147      28.059  21.197  68.684  1.00  0.82           N  
ATOM   2141  CA  GLY A 147      28.512  19.949  68.086  1.00  0.82           C  
ATOM   2142  C   GLY A 147      27.458  18.906  68.421  1.00  0.82           C  
ATOM   2143  O   GLY A 147      27.178  18.663  69.592  1.00  0.82           O  
ATOM   2144  H01 GLY A 147      29.490  19.659  68.469  1.00  0.82           H  
ATOM   2145  H02 GLY A 147      28.604  20.059  67.006  1.00  0.82           H  
ATOM   2146  H12 GLY A 147      28.167  21.328  69.680  1.00  0.82           H  
ATOM   2147  N   PHE A 148      26.873  18.288  67.402  1.00  0.77           N  
ATOM   2148  CA  PHE A 148      25.811  17.303  67.610  1.00  0.77           C  
ATOM   2149  C   PHE A 148      26.209  15.844  67.336  1.00  0.77           C  
ATOM   2150  O   PHE A 148      26.468  15.470  66.187  1.00  0.77           O  
ATOM   2151  CB  PHE A 148      24.624  17.675  66.720  1.00  0.77           C  
ATOM   2152  CG  PHE A 148      23.386  16.866  66.976  1.00  0.77           C  
ATOM   2153  CD1 PHE A 148      22.344  16.880  66.065  1.00  0.77           C  
ATOM   2154  CD2 PHE A 148      23.245  16.129  68.139  1.00  0.77           C  
ATOM   2155  CE1 PHE A 148      21.181  16.176  66.311  1.00  0.77           C  
ATOM   2156  CE2 PHE A 148      22.090  15.427  68.390  1.00  0.77           C  
ATOM   2157  CZ  PHE A 148      21.054  15.449  67.476  1.00  0.77           C  
ATOM   2158  H01 PHE A 148      25.566  17.342  68.671  1.00  0.77           H  
ATOM   2159  H02 PHE A 148      24.926  17.469  65.693  1.00  0.77           H  
ATOM   2160  H03 PHE A 148      27.168  18.503  66.460  1.00  0.77           H  
ATOM   2161  H04 PHE A 148      24.387  18.726  66.887  1.00  0.77           H  
ATOM   2162  H05 PHE A 148      22.442  17.453  65.143  1.00  0.77           H  
ATOM   2163  H06 PHE A 148      24.059  16.105  68.864  1.00  0.77           H  
ATOM   2164  H07 PHE A 148      20.367  16.195  65.587  1.00  0.77           H  
ATOM   2165  H08 PHE A 148      21.991  14.852  69.311  1.00  0.77           H  
ATOM   2166  H09 PHE A 148      20.138  14.893  67.675  1.00  0.77           H  
ATOM   2167  N   THR A 149      26.263  15.025  68.386  1.00  0.66           N  
ATOM   2168  CA  THR A 149      26.575  13.603  68.223  1.00  0.66           C  
ATOM   2169  C   THR A 149      25.226  12.916  68.049  1.00  0.66           C  
ATOM   2170  O   THR A 149      24.436  12.833  68.984  1.00  0.66           O  
ATOM   2171  CB  THR A 149      27.290  13.023  69.449  1.00  0.66           C  
ATOM   2172  CG2 THR A 149      27.427  11.510  69.317  1.00  0.66           C  
ATOM   2173  OG1 THR A 149      28.598  13.602  69.556  1.00  0.66           O  
ATOM   2174  H01 THR A 149      27.246  13.453  67.377  1.00  0.66           H  
ATOM   2175  H02 THR A 149      26.703  13.253  70.338  1.00  0.66           H  
ATOM   2176  H03 THR A 149      28.369  11.191  69.763  1.00  0.66           H  
ATOM   2177  H04 THR A 149      26.599  11.023  69.832  1.00  0.66           H  
ATOM   2178  H05 THR A 149      27.412  11.234  68.263  1.00  0.66           H  
ATOM   2179  H06 THR A 149      28.901  13.545  70.465  1.00  0.66           H  
ATOM   2180  H10 THR A 149      26.086  15.391  69.310  1.00  0.66           H  
ATOM   2181  N   PHE A 150      24.977  12.438  66.834  1.00  0.64           N  
ATOM   2182  CA  PHE A 150      23.717  11.801  66.470  1.00  0.64           C  
ATOM   2183  C   PHE A 150      24.019  10.380  66.004  1.00  0.64           C  
ATOM   2184  O   PHE A 150      24.392  10.157  64.854  1.00  0.64           O  
ATOM   2185  CB  PHE A 150      23.065  12.635  65.350  1.00  0.64           C  
ATOM   2186  CG  PHE A 150      21.758  12.092  64.845  1.00  0.64           C  
ATOM   2187  CD1 PHE A 150      21.671  11.532  63.585  1.00  0.64           C  
ATOM   2188  CD2 PHE A 150      20.608  12.191  65.609  1.00  0.64           C  
ATOM   2189  CE1 PHE A 150      20.452  11.081  63.089  1.00  0.64           C  
ATOM   2190  CE2 PHE A 150      19.389  11.746  65.129  1.00  0.64           C  
ATOM   2191  CZ  PHE A 150      19.304  11.190  63.867  1.00  0.64           C  
ATOM   2192  H01 PHE A 150      23.028  11.751  67.313  1.00  0.64           H  
ATOM   2193  H02 PHE A 150      23.755  12.612  64.507  1.00  0.64           H  
ATOM   2194  H03 PHE A 150      22.891  13.641  65.732  1.00  0.64           H  
ATOM   2195  H04 PHE A 150      22.568  11.442  62.972  1.00  0.64           H  
ATOM   2196  H05 PHE A 150      20.664  12.627  66.606  1.00  0.64           H  
ATOM   2197  H06 PHE A 150      20.397  10.643  62.092  1.00  0.64           H  
ATOM   2198  H07 PHE A 150      25.695  12.520  66.129  1.00  0.64           H  
ATOM   2199  H08 PHE A 150      18.495  11.834  65.747  1.00  0.64           H  
ATOM   2200  H09 PHE A 150      18.345  10.840  63.484  1.00  0.64           H  
ATOM   2201  N   SER A 151      23.840   9.427  66.914  1.00  0.34           N  
ATOM   2202  CA  SER A 151      24.130   8.012  66.680  1.00  0.34           C  
ATOM   2203  C   SER A 151      23.196   7.237  65.768  1.00  0.34           C  
ATOM   2204  O   SER A 151      22.561   6.291  66.211  1.00  0.34           O  
ATOM   2205  CB  SER A 151      24.192   7.282  68.022  1.00  0.34           C  
ATOM   2206  OG  SER A 151      25.118   7.903  68.893  1.00  0.34           O  
ATOM   2207  H01 SER A 151      25.079   8.038  66.144  1.00  0.34           H  
ATOM   2208  H02 SER A 151      24.515   6.256  67.845  1.00  0.34           H  
ATOM   2209  H03 SER A 151      23.204   7.295  68.482  1.00  0.34           H  
ATOM   2210  H04 SER A 151      25.386   7.280  69.573  1.00  0.34           H  
ATOM   2211  H10 SER A 151      23.483   9.696  67.820  1.00  0.34           H  
ATOM   2212  N   PHE A 152      23.104   7.625  64.505  1.00  0.30           N  
ATOM   2213  CA  PHE A 152      22.252   6.906  63.564  1.00  0.30           C  
ATOM   2214  C   PHE A 152      22.845   7.018  62.173  1.00  0.30           C  
ATOM   2215  O   PHE A 152      23.713   7.853  61.918  1.00  0.30           O  
ATOM   2216  CB  PHE A 152      20.820   7.457  63.566  1.00  0.30           C  
ATOM   2217  CG  PHE A 152      20.154   7.391  64.905  1.00  0.30           C  
ATOM   2218  CD1 PHE A 152      20.295   8.431  65.816  1.00  0.30           C  
ATOM   2219  CD2 PHE A 152      19.436   6.265  65.277  1.00  0.30           C  
ATOM   2220  CE1 PHE A 152      19.735   8.351  67.078  1.00  0.30           C  
ATOM   2221  CE2 PHE A 152      18.871   6.172  66.542  1.00  0.30           C  
ATOM   2222  CZ  PHE A 152      19.021   7.216  67.445  1.00  0.30           C  
ATOM   2223  H01 PHE A 152      22.205   5.861  63.870  1.00  0.30           H  
ATOM   2224  H02 PHE A 152      20.237   6.833  62.888  1.00  0.30           H  
ATOM   2225  H03 PHE A 152      20.850   8.499  63.247  1.00  0.30           H  
ATOM   2226  H04 PHE A 152      20.855   9.322  65.532  1.00  0.30           H  
ATOM   2227  H05 PHE A 152      23.630   8.428  64.190  1.00  0.30           H  
ATOM   2228  H06 PHE A 152      19.314   5.445  64.570  1.00  0.30           H  
ATOM   2229  H07 PHE A 152      19.853   9.175  67.782  1.00  0.30           H  
ATOM   2230  H08 PHE A 152      18.311   5.281  66.826  1.00  0.30           H  
ATOM   2231  H09 PHE A 152      18.580   7.146  68.439  1.00  0.30           H  
ATOM   2232  N   PRO A 153      22.402   6.161  61.254  1.00  0.14           N  
ATOM   2233  CA  PRO A 153      22.958   6.247  59.903  1.00  0.14           C  
ATOM   2234  C   PRO A 153      22.528   7.538  59.212  1.00  0.14           C  
ATOM   2235  O   PRO A 153      21.330   7.819  59.076  1.00  0.14           O  
ATOM   2236  CB  PRO A 153      22.407   4.994  59.231  1.00  0.14           C  
ATOM   2237  CG  PRO A 153      21.079   4.822  59.889  1.00  0.14           C  
ATOM   2238  CD  PRO A 153      21.384   5.101  61.348  1.00  0.14           C  
ATOM   2239  H01 PRO A 153      23.057   4.126  59.339  1.00  0.14           H  
ATOM   2240  H02 PRO A 153      22.298   5.140  58.156  1.00  0.14           H  
ATOM   2241  H03 PRO A 153      20.641   3.838  59.722  1.00  0.14           H  
ATOM   2242  H04 PRO A 153      20.351   5.533  59.497  1.00  0.14           H  
ATOM   2243  H05 PRO A 153      20.509   5.385  61.932  1.00  0.14           H  
ATOM   2244  H06 PRO A 153      21.779   4.216  61.847  1.00  0.14           H  
ATOM   2245  H10 PRO A 153      24.047   6.284  59.871  1.00  0.14           H  
ATOM   2246  N   VAL A 154      23.505   8.330  58.785  1.00  0.55           N  
ATOM   2247  CA  VAL A 154      23.207   9.588  58.111  1.00  0.55           C  
ATOM   2248  C   VAL A 154      24.030   9.798  56.851  1.00  0.55           C  
ATOM   2249  O   VAL A 154      25.249   9.627  56.867  1.00  0.55           O  
ATOM   2250  CB  VAL A 154      23.480  10.799  59.018  1.00  0.55           C  
ATOM   2251  CG1 VAL A 154      23.230  12.081  58.242  1.00  0.55           C  
ATOM   2252  CG2 VAL A 154      22.600  10.748  60.237  1.00  0.55           C  
ATOM   2253  H01 VAL A 154      22.150   9.516  57.856  1.00  0.55           H  
ATOM   2254  H02 VAL A 154      24.520  10.774  59.344  1.00  0.55           H  
ATOM   2255  H03 VAL A 154      22.387  12.613  58.683  1.00  0.55           H  
ATOM   2256  H04 VAL A 154      24.119  12.711  58.284  1.00  0.55           H  
ATOM   2257  H05 VAL A 154      23.003  11.839  57.204  1.00  0.55           H  
ATOM   2258  H06 VAL A 154      21.626  10.342  59.965  1.00  0.55           H  
ATOM   2259  H07 VAL A 154      24.467   8.057  58.929  1.00  0.55           H  
ATOM   2260  H08 VAL A 154      23.061  10.111  60.992  1.00  0.55           H  
ATOM   2261  H09 VAL A 154      22.474  11.754  60.637  1.00  0.55           H  
ATOM   2262  N   ARG A 155      23.361  10.166  55.761  1.00  0.73           N  
ATOM   2263  CA  ARG A 155      24.057  10.448  54.507  1.00  0.73           C  
ATOM   2264  C   ARG A 155      24.355  11.939  54.461  1.00  0.73           C  
ATOM   2265  O   ARG A 155      23.471  12.743  54.182  1.00  0.73           O  
ATOM   2266  CB  ARG A 155      23.206  10.065  53.301  1.00  0.73           C  
ATOM   2267  CG  ARG A 155      23.759  10.613  51.990  1.00  0.73           C  
ATOM   2268  CD  ARG A 155      23.480   9.666  50.853  1.00  0.73           C  
ATOM   2269  NE  ARG A 155      24.346   8.491  50.923  1.00  0.73           N  
ATOM   2270  CZ  ARG A 155      23.972   7.268  50.560  1.00  0.73           C  
ATOM   2271  NH1 ARG A 155      22.743   7.055  50.106  1.00  0.73           N  
ATOM   2272  NH2 ARG A 155      24.827   6.259  50.650  1.00  0.73           N  
ATOM   2273  H01 ARG A 155      24.975   9.861  54.467  1.00  0.73           H  
ATOM   2274  H02 ARG A 155      22.217  10.499  53.447  1.00  0.73           H  
ATOM   2275  H03 ARG A 155      23.164   8.978  53.235  1.00  0.73           H  
ATOM   2276  H04 ARG A 155      24.838  10.730  52.089  1.00  0.73           H  
ATOM   2277  H05 ARG A 155      23.291  11.574  51.778  1.00  0.73           H  
ATOM   2278  H06 ARG A 155      23.676  10.185  49.915  1.00  0.73           H  
ATOM   2279  H07 ARG A 155      22.439   9.346  50.903  1.00  0.73           H  
ATOM   2280  H08 ARG A 155      25.287   8.616  51.269  1.00  0.73           H  
ATOM   2281  H09 ARG A 155      22.461   6.125  49.830  1.00  0.73           H  
ATOM   2282  H10 ARG A 155      22.355  10.252  55.801  1.00  0.73           H  
ATOM   2283  H11 ARG A 155      22.090   7.823  50.036  1.00  0.73           H  
ATOM   2284  H12 ARG A 155      25.763   6.419  50.995  1.00  0.73           H  
ATOM   2285  H13 ARG A 155      24.543   5.330  50.374  1.00  0.73           H  
ATOM   2286  N   HIS A 156      25.607  12.293  54.737  1.00  0.61           N  
ATOM   2287  CA  HIS A 156      26.042  13.684  54.768  1.00  0.61           C  
ATOM   2288  C   HIS A 156      26.333  14.323  53.418  1.00  0.61           C  
ATOM   2289  O   HIS A 156      26.863  13.684  52.508  1.00  0.61           O  
ATOM   2290  CB  HIS A 156      27.311  13.837  55.615  1.00  0.61           C  
ATOM   2291  CG  HIS A 156      27.144  13.434  57.045  1.00  0.61           C  
ATOM   2292  CD2 HIS A 156      26.256  12.605  57.642  1.00  0.61           C  
ATOM   2293  ND1 HIS A 156      27.971  13.897  58.045  1.00  0.61           N  
ATOM   2294  CE1 HIS A 156      27.597  13.372  59.199  1.00  0.61           C  
ATOM   2295  NE2 HIS A 156      26.558  12.585  58.982  1.00  0.61           N  
ATOM   2296  H01 HIS A 156      25.182  14.202  55.193  1.00  0.61           H  
ATOM   2297  H02 HIS A 156      27.562  14.898  55.615  1.00  0.61           H  
ATOM   2298  H03 HIS A 156      28.094  13.220  55.174  1.00  0.61           H  
ATOM   2299  H04 HIS A 156      25.452  12.056  57.152  1.00  0.61           H  
ATOM   2300  H05 HIS A 156      28.066  13.557  60.165  1.00  0.61           H  
ATOM   2301  H06 HIS A 156      26.066  12.055  59.687  1.00  0.61           H  
ATOM   2302  H14 HIS A 156      26.283  11.569  54.933  1.00  0.61           H  
ATOM   2303  N   GLU A 157      25.978  15.599  53.304  1.00  0.91           N  
ATOM   2304  CA  GLU A 157      26.268  16.358  52.102  1.00  0.91           C  
ATOM   2305  C   GLU A 157      27.485  17.145  52.550  1.00  0.91           C  
ATOM   2306  O   GLU A 157      28.367  17.467  51.763  1.00  0.91           O  
ATOM   2307  CB  GLU A 157      25.127  17.315  51.740  1.00  0.91           C  
ATOM   2308  CG  GLU A 157      25.488  18.245  50.573  1.00  0.91           C  
ATOM   2309  CD  GLU A 157      24.451  19.333  50.310  1.00  0.91           C  
ATOM   2310  OE1 GLU A 157      23.324  19.000  49.879  1.00  0.91           O  
ATOM   2311  OE2 GLU A 157      24.770  20.524  50.535  1.00  0.91           O  
ATOM   2312  H01 GLU A 157      26.410  15.739  51.216  1.00  0.91           H  
ATOM   2313  H02 GLU A 157      24.929  17.939  52.612  1.00  0.91           H  
ATOM   2314  H03 GLU A 157      24.252  16.728  51.462  1.00  0.91           H  
ATOM   2315  H04 GLU A 157      25.534  17.627  49.677  1.00  0.91           H  
ATOM   2316  H05 GLU A 157      26.441  18.724  50.797  1.00  0.91           H  
ATOM   2317  H07 GLU A 157      25.497  16.049  54.069  1.00  0.91           H  
ATOM   2318  N   ASP A 158      27.528  17.427  53.847  1.00  0.89           N  
ATOM   2319  CA  ASP A 158      28.635  18.163  54.428  1.00  0.89           C  
ATOM   2320  C   ASP A 158      28.659  17.970  55.940  1.00  0.89           C  
ATOM   2321  O   ASP A 158      27.709  17.443  56.524  1.00  0.89           O  
ATOM   2322  CB  ASP A 158      28.510  19.642  54.084  1.00  0.89           C  
ATOM   2323  CG  ASP A 158      29.788  20.410  54.348  1.00  0.89           C  
ATOM   2324  OD1 ASP A 158      29.838  21.607  53.991  1.00  0.89           O  
ATOM   2325  OD2 ASP A 158      30.739  19.824  54.910  1.00  0.89           O  
ATOM   2326  H01 ASP A 158      29.570  17.783  54.016  1.00  0.89           H  
ATOM   2327  H02 ASP A 158      27.733  20.065  54.721  1.00  0.89           H  
ATOM   2328  H03 ASP A 158      28.257  19.736  53.028  1.00  0.89           H  
ATOM   2329  H06 ASP A 158      26.772  17.122  54.443  1.00  0.89           H  
ATOM   2330  N   ILE A 159      29.749  18.409  56.565  1.00  0.84           N  
ATOM   2331  CA  ILE A 159      29.942  18.271  58.004  1.00  0.84           C  
ATOM   2332  C   ILE A 159      28.767  18.754  58.843  1.00  0.84           C  
ATOM   2333  O   ILE A 159      28.547  18.258  59.950  1.00  0.84           O  
ATOM   2334  CB  ILE A 159      31.210  19.016  58.471  1.00  0.84           C  
ATOM   2335  CG1 ILE A 159      31.524  18.647  59.918  1.00  0.84           C  
ATOM   2336  CG2 ILE A 159      30.988  20.519  58.407  1.00  0.84           C  
ATOM   2337  CD1 ILE A 159      31.720  17.171  60.139  1.00  0.84           C  
ATOM   2338  H01 ILE A 159      30.041  17.197  58.164  1.00  0.84           H  
ATOM   2339  H02 ILE A 159      32.035  18.731  57.818  1.00  0.84           H  
ATOM   2340  H03 ILE A 159      30.663  18.946  60.516  1.00  0.84           H  
ATOM   2341  H04 ILE A 159      30.472  18.856  56.020  1.00  0.84           H  
ATOM   2342  H05 ILE A 159      32.436  19.164  60.215  1.00  0.84           H  
ATOM   2343  H06 ILE A 159      30.062  20.771  58.924  1.00  0.84           H  
ATOM   2344  H07 ILE A 159      31.822  21.031  58.887  1.00  0.84           H  
ATOM   2345  H08 ILE A 159      30.919  20.833  57.365  1.00  0.84           H  
ATOM   2346  H09 ILE A 159      32.621  17.009  60.731  1.00  0.84           H  
ATOM   2347  H10 ILE A 159      30.859  16.765  60.671  1.00  0.84           H  
ATOM   2348  H11 ILE A 159      31.823  16.669  59.177  1.00  0.84           H  
ATOM   2349  N   ASP A 160      28.009  19.718  58.329  1.00  0.95           N  
ATOM   2350  CA  ASP A 160      26.870  20.239  59.078  1.00  0.95           C  
ATOM   2351  C   ASP A 160      25.533  20.006  58.403  1.00  0.95           C  
ATOM   2352  O   ASP A 160      24.553  20.699  58.678  1.00  0.95           O  
ATOM   2353  CB  ASP A 160      27.066  21.731  59.382  1.00  0.95           C  
ATOM   2354  CG  ASP A 160      27.449  22.537  58.155  1.00  0.95           C  
ATOM   2355  OD1 ASP A 160      28.233  23.498  58.311  1.00  0.95           O  
ATOM   2356  OD2 ASP A 160      26.967  22.222  57.044  1.00  0.95           O  
ATOM   2357  H01 ASP A 160      26.838  19.674  60.010  1.00  0.95           H  
ATOM   2358  H02 ASP A 160      27.884  21.815  60.097  1.00  0.95           H  
ATOM   2359  H03 ASP A 160      26.135  22.130  59.785  1.00  0.95           H  
ATOM   2360  H12 ASP A 160      28.223  20.092  57.415  1.00  0.95           H  
ATOM   2361  N   LYS A 161      25.490  19.015  57.523  1.00  0.89           N  
ATOM   2362  CA  LYS A 161      24.253  18.681  56.835  1.00  0.89           C  
ATOM   2363  C   LYS A 161      24.248  17.216  56.388  1.00  0.89           C  
ATOM   2364  O   LYS A 161      25.223  16.726  55.811  1.00  0.89           O  
ATOM   2365  CB  LYS A 161      24.057  19.590  55.617  1.00  0.89           C  
ATOM   2366  CG  LYS A 161      22.784  19.288  54.846  1.00  0.89           C  
ATOM   2367  CD  LYS A 161      22.682  20.103  53.558  1.00  0.89           C  
ATOM   2368  CE  LYS A 161      21.370  19.817  52.846  1.00  0.89           C  
ATOM   2369  NZ  LYS A 161      21.344  20.354  51.466  1.00  0.89           N  
ATOM   2370  H01 LYS A 161      23.432  18.834  57.535  1.00  0.89           H  
ATOM   2371  H02 LYS A 161      24.895  19.413  54.942  1.00  0.89           H  
ATOM   2372  H03 LYS A 161      24.019  20.625  55.958  1.00  0.89           H  
ATOM   2373  H04 LYS A 161      26.327  18.485  57.328  1.00  0.89           H  
ATOM   2374  H05 LYS A 161      21.938  19.556  55.479  1.00  0.89           H  
ATOM   2375  H06 LYS A 161      22.769  18.228  54.593  1.00  0.89           H  
ATOM   2376  H07 LYS A 161      23.506  19.825  52.901  1.00  0.89           H  
ATOM   2377  H08 LYS A 161      22.735  21.165  53.800  1.00  0.89           H  
ATOM   2378  H09 LYS A 161      20.575  20.309  53.407  1.00  0.89           H  
ATOM   2379  H10 LYS A 161      21.222  18.738  52.805  1.00  0.89           H  
ATOM   2380  H11 LYS A 161      21.498  21.352  51.491  1.00  0.89           H  
ATOM   2381  H12 LYS A 161      22.071  19.915  50.920  1.00  0.89           H  
ATOM   2382  H13 LYS A 161      20.445  20.163  51.047  1.00  0.89           H  
ATOM   2383  N   GLY A 162      23.142  16.530  56.664  1.00  0.84           N  
ATOM   2384  CA  GLY A 162      23.002  15.136  56.285  1.00  0.84           C  
ATOM   2385  C   GLY A 162      21.611  14.636  56.625  1.00  0.84           C  
ATOM   2386  O   GLY A 162      21.015  15.076  57.605  1.00  0.84           O  
ATOM   2387  H01 GLY A 162      23.735  14.544  56.833  1.00  0.84           H  
ATOM   2388  H02 GLY A 162      23.169  15.036  55.213  1.00  0.84           H  
ATOM   2389  H14 GLY A 162      22.383  16.989  57.148  1.00  0.84           H  
ATOM   2390  N   ILE A 163      21.083  13.719  55.824  1.00  0.80           N  
ATOM   2391  CA  ILE A 163      19.749  13.193  56.079  1.00  0.80           C  
ATOM   2392  C   ILE A 163      19.803  11.839  56.775  1.00  0.80           C  
ATOM   2393  O   ILE A 163      20.761  11.081  56.616  1.00  0.80           O  
ATOM   2394  CB  ILE A 163      18.948  13.023  54.772  1.00  0.80           C  
ATOM   2395  CG1 ILE A 163      19.580  11.925  53.920  1.00  0.80           C  
ATOM   2396  CG2 ILE A 163      18.930  14.333  53.990  1.00  0.80           C  
ATOM   2397  CD1 ILE A 163      18.814  11.614  52.648  1.00  0.80           C  
ATOM   2398  H01 ILE A 163      19.256  13.920  56.724  1.00  0.80           H  
ATOM   2399  H02 ILE A 163      17.924  12.745  55.020  1.00  0.80           H  
ATOM   2400  H03 ILE A 163      21.611  13.383  55.031  1.00  0.80           H  
ATOM   2401  H04 ILE A 163      19.574  11.016  54.522  1.00  0.80           H  
ATOM   2402  H05 ILE A 163      20.587  12.239  53.646  1.00  0.80           H  
ATOM   2403  H06 ILE A 163      19.036  15.169  54.681  1.00  0.80           H  
ATOM   2404  H07 ILE A 163      19.755  14.343  53.278  1.00  0.80           H  
ATOM   2405  H08 ILE A 163      17.986  14.424  53.454  1.00  0.80           H  
ATOM   2406  H09 ILE A 163      17.915  12.229  52.606  1.00  0.80           H  
ATOM   2407  H10 ILE A 163      19.442  11.830  51.783  1.00  0.80           H  
ATOM   2408  H11 ILE A 163      18.533  10.561  52.640  1.00  0.80           H  
ATOM   2409  N   LEU A 164      18.762  11.548  57.548  1.00  0.73           N  
ATOM   2410  CA  LEU A 164      18.649  10.289  58.268  1.00  0.73           C  
ATOM   2411  C   LEU A 164      18.183   9.219  57.299  1.00  0.73           C  
ATOM   2412  O   LEU A 164      17.122   9.342  56.693  1.00  0.73           O  
ATOM   2413  CB  LEU A 164      17.630  10.416  59.401  1.00  0.73           C  
ATOM   2414  CG  LEU A 164      17.117   9.116  60.028  1.00  0.73           C  
ATOM   2415  CD1 LEU A 164      18.234   8.413  60.788  1.00  0.73           C  
ATOM   2416  CD2 LEU A 164      15.970   9.444  60.968  1.00  0.73           C  
ATOM   2417  H01 LEU A 164      19.618  10.026  58.693  1.00  0.73           H  
ATOM   2418  H02 LEU A 164      16.753  10.872  58.941  1.00  0.73           H  
ATOM   2419  H03 LEU A 164      18.092  11.004  60.194  1.00  0.73           H  
ATOM   2420  H04 LEU A 164      16.769   8.446  59.241  1.00  0.73           H  
ATOM   2421  H05 LEU A 164      19.080   9.092  60.900  1.00  0.73           H  
ATOM   2422  H06 LEU A 164      17.874   8.117  61.773  1.00  0.73           H  
ATOM   2423  H07 LEU A 164      18.550   7.528  60.235  1.00  0.73           H  
ATOM   2424  H08 LEU A 164      15.082   8.889  60.665  1.00  0.73           H  
ATOM   2425  H09 LEU A 164      16.242   9.165  61.986  1.00  0.73           H  
ATOM   2426  H10 LEU A 164      15.761  10.513  60.928  1.00  0.73           H  
ATOM   2427  H12 LEU A 164      18.020  12.227  57.639  1.00  0.73           H  
ATOM   2428  N   LEU A 165      18.977   8.167  57.149  1.00  0.84           N  
ATOM   2429  CA  LEU A 165      18.611   7.095  56.241  1.00  0.84           C  
ATOM   2430  C   LEU A 165      17.449   6.313  56.832  1.00  0.84           C  
ATOM   2431  O   LEU A 165      16.488   5.993  56.137  1.00  0.84           O  
ATOM   2432  CB  LEU A 165      19.819   6.199  55.987  1.00  0.84           C  
ATOM   2433  CG  LEU A 165      20.878   6.983  55.217  1.00  0.84           C  
ATOM   2434  CD1 LEU A 165      22.078   6.112  54.889  1.00  0.84           C  
ATOM   2435  CD2 LEU A 165      20.239   7.513  53.939  1.00  0.84           C  
ATOM   2436  H01 LEU A 165      18.295   7.506  55.282  1.00  0.84           H  
ATOM   2437  H02 LEU A 165      19.512   5.331  55.403  1.00  0.84           H  
ATOM   2438  H03 LEU A 165      20.232   5.866  56.939  1.00  0.84           H  
ATOM   2439  H04 LEU A 165      21.239   7.808  55.831  1.00  0.84           H  
ATOM   2440  H05 LEU A 165      22.921   6.405  55.515  1.00  0.84           H  
ATOM   2441  H06 LEU A 165      21.832   5.067  55.078  1.00  0.84           H  
ATOM   2442  H07 LEU A 165      22.344   6.239  53.840  1.00  0.84           H  
ATOM   2443  H08 LEU A 165      19.342   8.079  54.190  1.00  0.84           H  
ATOM   2444  H09 LEU A 165      20.945   8.162  53.421  1.00  0.84           H  
ATOM   2445  H10 LEU A 165      19.972   6.677  53.292  1.00  0.84           H  
ATOM   2446  H11 LEU A 165      19.841   8.112  57.669  1.00  0.84           H  
ATOM   2447  N   ASN A 166      17.544   6.020  58.123  1.00  0.89           N  
ATOM   2448  CA  ASN A 166      16.500   5.304  58.844  1.00  0.89           C  
ATOM   2449  C   ASN A 166      16.904   5.149  60.301  1.00  0.89           C  
ATOM   2450  O   ASN A 166      18.090   5.196  60.638  1.00  0.89           O  
ATOM   2451  CB  ASN A 166      16.242   3.926  58.227  1.00  0.89           C  
ATOM   2452  CG  ASN A 166      17.483   3.067  58.177  1.00  0.89           C  
ATOM   2453  ND2 ASN A 166      17.765   2.382  59.278  1.00  0.89           N  
ATOM   2454  OD1 ASN A 166      18.191   3.023  57.165  1.00  0.89           O  
ATOM   2455  H01 ASN A 166      15.578   5.882  58.775  1.00  0.89           H  
ATOM   2456  H02 ASN A 166      15.909   4.083  57.201  1.00  0.89           H  
ATOM   2457  H03 ASN A 166      15.486   3.413  58.822  1.00  0.89           H  
ATOM   2458  H04 ASN A 166      18.584   1.792  59.310  1.00  0.89           H  
ATOM   2459  H05 ASN A 166      17.161   2.451  60.084  1.00  0.89           H  
ATOM   2460  H11 ASN A 166      18.373   6.305  58.625  1.00  0.89           H  
ATOM   2461  N   TRP A 167      15.912   4.985  61.170  1.00  0.93           N  
ATOM   2462  CA  TRP A 167      16.170   4.823  62.596  1.00  0.93           C  
ATOM   2463  C   TRP A 167      16.642   3.396  62.904  1.00  0.93           C  
ATOM   2464  O   TRP A 167      16.398   2.466  62.136  1.00  0.93           O  
ATOM   2465  CB  TRP A 167      14.900   5.099  63.410  1.00  0.93           C  
ATOM   2466  CG  TRP A 167      14.431   6.529  63.470  1.00  0.93           C  
ATOM   2467  CD1 TRP A 167      13.231   7.014  63.023  1.00  0.93           C  
ATOM   2468  CD2 TRP A 167      15.088   7.629  64.117  1.00  0.93           C  
ATOM   2469  CE2 TRP A 167      14.223   8.741  64.033  1.00  0.93           C  
ATOM   2470  CE3 TRP A 167      16.318   7.780  64.761  1.00  0.93           C  
ATOM   2471  NE1 TRP A 167      13.099   8.339  63.362  1.00  0.93           N  
ATOM   2472  CZ2 TRP A 167      14.549   9.983  64.571  1.00  0.93           C  
ATOM   2473  CZ3 TRP A 167      16.642   9.019  65.295  1.00  0.93           C  
ATOM   2474  CH2 TRP A 167      15.759  10.104  65.196  1.00  0.93           C  
ATOM   2475  H01 TRP A 167      16.948   5.536  62.871  1.00  0.93           H  
ATOM   2476  H02 TRP A 167      15.157   4.839  64.437  1.00  0.93           H  
ATOM   2477  H03 TRP A 167      14.095   4.505  62.978  1.00  0.93           H  
ATOM   2478  H04 TRP A 167      12.488   6.433  62.477  1.00  0.93           H  
ATOM   2479  H05 TRP A 167      17.010   6.941  64.842  1.00  0.93           H  
ATOM   2480  H06 TRP A 167      14.959   4.972  60.836  1.00  0.93           H  
ATOM   2481  H07 TRP A 167      12.302   8.922  63.151  1.00  0.93           H  
ATOM   2482  H08 TRP A 167      13.865  10.828  64.497  1.00  0.93           H  
ATOM   2483  H09 TRP A 167      17.599   9.151  65.800  1.00  0.93           H  
ATOM   2484  H10 TRP A 167      16.043  11.064  65.626  1.00  0.93           H  
ATOM   2485  N   THR A 168      17.310   3.240  64.041  1.00  0.89           N  
ATOM   2486  CA  THR A 168      17.806   1.945  64.496  1.00  0.89           C  
ATOM   2487  C   THR A 168      17.720   1.931  66.024  1.00  0.89           C  
ATOM   2488  O   THR A 168      17.385   2.942  66.643  1.00  0.89           O  
ATOM   2489  CB  THR A 168      19.286   1.722  64.087  1.00  0.89           C  
ATOM   2490  CG2 THR A 168      19.433   1.652  62.567  1.00  0.89           C  
ATOM   2491  OG1 THR A 168      20.087   2.797  64.593  1.00  0.89           O  
ATOM   2492  H01 THR A 168      17.207   1.156  64.042  1.00  0.89           H  
ATOM   2493  H02 THR A 168      19.620   0.774  64.509  1.00  0.89           H  
ATOM   2494  H03 THR A 168      20.490   1.596  62.307  1.00  0.89           H  
ATOM   2495  H04 THR A 168      18.920   0.766  62.192  1.00  0.89           H  
ATOM   2496  H05 THR A 168      18.996   2.544  62.118  1.00  0.89           H  
ATOM   2497  H06 THR A 168      20.303   2.630  65.514  1.00  0.89           H  
ATOM   2498  H11 THR A 168      17.482   4.053  64.616  1.00  0.89           H  
ATOM   2499  N   LYS A 169      18.011   0.786  66.629  1.00  0.89           N  
ATOM   2500  CA  LYS A 169      17.987   0.666  68.082  1.00  0.89           C  
ATOM   2501  C   LYS A 169      16.626   0.929  68.731  1.00  0.89           C  
ATOM   2502  O   LYS A 169      16.546   1.167  69.938  1.00  0.89           O  
ATOM   2503  CB  LYS A 169      19.040   1.596  68.688  1.00  0.89           C  
ATOM   2504  CG  LYS A 169      20.467   1.214  68.306  1.00  0.89           C  
ATOM   2505  CD  LYS A 169      21.495   2.171  68.875  1.00  0.89           C  
ATOM   2506  CE  LYS A 169      21.489   3.505  68.148  1.00  0.89           C  
ATOM   2507  NZ  LYS A 169      22.605   4.351  68.637  1.00  0.89           N  
ATOM   2508  H01 LYS A 169      18.211  -0.379  68.296  1.00  0.89           H  
ATOM   2509  H02 LYS A 169      18.961   1.513  69.772  1.00  0.89           H  
ATOM   2510  H03 LYS A 169      18.847   2.611  68.342  1.00  0.89           H  
ATOM   2511  H04 LYS A 169      20.541   1.255  67.219  1.00  0.89           H  
ATOM   2512  H05 LYS A 169      20.674   0.212  68.683  1.00  0.89           H  
ATOM   2513  H06 LYS A 169      22.480   1.722  68.750  1.00  0.89           H  
ATOM   2514  H07 LYS A 169      18.254  -0.020  66.071  1.00  0.89           H  
ATOM   2515  H08 LYS A 169      21.274   2.342  69.929  1.00  0.89           H  
ATOM   2516  H09 LYS A 169      20.544   4.013  68.338  1.00  0.89           H  
ATOM   2517  H10 LYS A 169      21.606   3.335  67.078  1.00  0.89           H  
ATOM   2518  H11 LYS A 169      23.384   4.283  67.998  1.00  0.89           H  
ATOM   2519  H12 LYS A 169      22.300   5.312  68.694  1.00  0.89           H  
ATOM   2520  H13 LYS A 169      22.893   4.034  69.552  1.00  0.89           H  
ATOM   2521  N   GLY A 170      15.560   0.900  67.938  1.00  1.00           N  
ATOM   2522  CA  GLY A 170      14.240   1.108  68.503  1.00  1.00           C  
ATOM   2523  C   GLY A 170      13.544   2.432  68.256  1.00  1.00           C  
ATOM   2524  O   GLY A 170      12.316   2.473  68.228  1.00  1.00           O  
ATOM   2525  H01 GLY A 170      14.408   1.094  69.580  1.00  1.00           H  
ATOM   2526  H02 GLY A 170      13.593   0.326  68.106  1.00  1.00           H  
ATOM   2527  H14 GLY A 170      15.668   0.734  66.948  1.00  1.00           H  
ATOM   2528  N   PHE A 171      14.296   3.515  68.096  1.00  0.93           N  
ATOM   2529  CA  PHE A 171      13.677   4.816  67.851  1.00  0.93           C  
ATOM   2530  C   PHE A 171      12.735   4.734  66.653  1.00  0.93           C  
ATOM   2531  O   PHE A 171      12.995   3.999  65.700  1.00  0.93           O  
ATOM   2532  CB  PHE A 171      14.748   5.882  67.603  1.00  0.93           C  
ATOM   2533  CG  PHE A 171      15.484   6.298  68.842  1.00  0.93           C  
ATOM   2534  CD1 PHE A 171      16.134   5.360  69.628  1.00  0.93           C  
ATOM   2535  CD2 PHE A 171      15.523   7.626  69.226  1.00  0.93           C  
ATOM   2536  CE1 PHE A 171      16.809   5.741  70.776  1.00  0.93           C  
ATOM   2537  CE2 PHE A 171      16.196   8.013  70.372  1.00  0.93           C  
ATOM   2538  CZ  PHE A 171      16.839   7.070  71.148  1.00  0.93           C  
ATOM   2539  H01 PHE A 171      13.104   5.097  68.734  1.00  0.93           H  
ATOM   2540  H02 PHE A 171      14.235   6.767  67.226  1.00  0.93           H  
ATOM   2541  H03 PHE A 171      15.302   3.439  68.144  1.00  0.93           H  
ATOM   2542  H04 PHE A 171      15.471   5.485  66.890  1.00  0.93           H  
ATOM   2543  H05 PHE A 171      16.114   4.309  69.339  1.00  0.93           H  
ATOM   2544  H06 PHE A 171      15.018   8.377  68.619  1.00  0.93           H  
ATOM   2545  H07 PHE A 171      17.316   4.992  71.385  1.00  0.93           H  
ATOM   2546  H08 PHE A 171      16.218   9.064  70.662  1.00  0.93           H  
ATOM   2547  H09 PHE A 171      17.368   7.374  72.051  1.00  0.93           H  
ATOM   2548  N   LYS A 172      11.634   5.476  66.707  1.00  1.00           N  
ATOM   2549  CA  LYS A 172      10.677   5.456  65.608  1.00  1.00           C  
ATOM   2550  C   LYS A 172       9.825   6.719  65.539  1.00  1.00           C  
ATOM   2551  O   LYS A 172       8.597   6.648  65.558  1.00  1.00           O  
ATOM   2552  CB  LYS A 172       9.758   4.231  65.716  1.00  1.00           C  
ATOM   2553  CG  LYS A 172       8.877   4.018  64.481  1.00  1.00           C  
ATOM   2554  CD  LYS A 172       7.900   2.853  64.639  1.00  1.00           C  
ATOM   2555  CE  LYS A 172       7.042   2.686  63.378  1.00  1.00           C  
ATOM   2556  NZ  LYS A 172       5.975   1.647  63.516  1.00  1.00           N  
ATOM   2557  H01 LYS A 172      11.266   5.404  64.692  1.00  1.00           H  
ATOM   2558  H02 LYS A 172       9.090   4.404  66.560  1.00  1.00           H  
ATOM   2559  H03 LYS A 172      10.378   3.345  65.856  1.00  1.00           H  
ATOM   2560  H04 LYS A 172       9.537   3.779  63.647  1.00  1.00           H  
ATOM   2561  H05 LYS A 172       8.306   4.929  64.299  1.00  1.00           H  
ATOM   2562  H06 LYS A 172       7.243   3.061  65.483  1.00  1.00           H  
ATOM   2563  H07 LYS A 172       8.462   1.936  64.814  1.00  1.00           H  
ATOM   2564  H08 LYS A 172       7.707   2.358  62.579  1.00  1.00           H  
ATOM   2565  H09 LYS A 172       6.567   3.641  63.154  1.00  1.00           H  
ATOM   2566  H10 LYS A 172      11.459   6.057  67.514  1.00  1.00           H  
ATOM   2567  H11 LYS A 172       5.153   1.940  63.008  1.00  1.00           H  
ATOM   2568  H12 LYS A 172       6.308   0.770  63.141  1.00  1.00           H  
ATOM   2569  H13 LYS A 172       5.743   1.530  64.492  1.00  1.00           H  
ATOM   2570  N   ALA A 173      10.474   7.874  65.468  1.00  0.98           N  
ATOM   2571  CA  ALA A 173       9.747   9.131  65.364  1.00  0.98           C  
ATOM   2572  C   ALA A 173       9.450   9.340  63.880  1.00  0.98           C  
ATOM   2573  O   ALA A 173      10.369   9.388  63.064  1.00  0.98           O  
ATOM   2574  CB  ALA A 173      10.597  10.276  65.907  1.00  0.98           C  
ATOM   2575  H01 ALA A 173       8.825   9.106  65.946  1.00  0.98           H  
ATOM   2576  H02 ALA A 173      11.517  10.352  65.327  1.00  0.98           H  
ATOM   2577  H03 ALA A 173      10.041  11.210  65.829  1.00  0.98           H  
ATOM   2578  H04 ALA A 173      10.841  10.084  66.952  1.00  0.98           H  
ATOM   2579  H14 ALA A 173      11.484   7.881  65.486  1.00  0.98           H  
ATOM   2580  N   SER A 174       8.172   9.453  63.525  1.00  1.00           N  
ATOM   2581  CA  SER A 174       7.793   9.640  62.125  1.00  1.00           C  
ATOM   2582  C   SER A 174       8.221  11.006  61.608  1.00  1.00           C  
ATOM   2583  O   SER A 174       8.458  11.928  62.383  1.00  1.00           O  
ATOM   2584  CB  SER A 174       6.280   9.478  61.948  1.00  1.00           C  
ATOM   2585  OG  SER A 174       5.572  10.489  62.643  1.00  1.00           O  
ATOM   2586  H01 SER A 174       8.309   8.874  61.546  1.00  1.00           H  
ATOM   2587  H02 SER A 174       5.987   8.510  62.354  1.00  1.00           H  
ATOM   2588  H03 SER A 174       6.037   9.538  60.887  1.00  1.00           H  
ATOM   2589  H04 SER A 174       5.466  11.255  62.074  1.00  1.00           H  
ATOM   2590  H05 SER A 174       7.453   9.409  64.233  1.00  1.00           H  
ATOM   2591  N   GLY A 175       8.327  11.126  60.290  1.00  0.98           N  
ATOM   2592  CA  GLY A 175       8.719  12.390  59.694  1.00  0.98           C  
ATOM   2593  C   GLY A 175      10.181  12.750  59.884  1.00  0.98           C  
ATOM   2594  O   GLY A 175      10.564  13.907  59.717  1.00  0.98           O  
ATOM   2595  H01 GLY A 175       8.142  13.163  60.201  1.00  0.98           H  
ATOM   2596  H02 GLY A 175       8.517  12.340  58.624  1.00  0.98           H  
ATOM   2597  H05 GLY A 175       8.133  10.331  59.697  1.00  0.98           H  
ATOM   2598  N   ALA A 176      11.001  11.763  60.231  1.00  0.93           N  
ATOM   2599  CA  ALA A 176      12.425  11.994  60.437  1.00  0.93           C  
ATOM   2600  C   ALA A 176      13.239  11.467  59.260  1.00  0.93           C  
ATOM   2601  O   ALA A 176      14.026  12.193  58.659  1.00  0.93           O  
ATOM   2602  CB  ALA A 176      12.874  11.322  61.720  1.00  0.93           C  
ATOM   2603  H01 ALA A 176      12.592  13.068  60.513  1.00  0.93           H  
ATOM   2604  H02 ALA A 176      13.748  11.840  62.114  1.00  0.93           H  
ATOM   2605  H03 ALA A 176      10.629  10.832  60.355  1.00  0.93           H  
ATOM   2606  H04 ALA A 176      12.068  11.361  62.453  1.00  0.93           H  
ATOM   2607  H05 ALA A 176      13.130  10.282  61.516  1.00  0.93           H  
ATOM   2608  N   GLU A 177      13.030  10.198  58.934  1.00  0.86           N  
ATOM   2609  CA  GLU A 177      13.739   9.543  57.843  1.00  0.86           C  
ATOM   2610  C   GLU A 177      13.676  10.301  56.516  1.00  0.86           C  
ATOM   2611  O   GLU A 177      12.601  10.495  55.946  1.00  0.86           O  
ATOM   2612  CB  GLU A 177      13.187   8.123  57.655  1.00  0.86           C  
ATOM   2613  CG  GLU A 177      13.366   7.224  58.880  1.00  0.86           C  
ATOM   2614  CD  GLU A 177      12.748   5.843  58.711  1.00  0.86           C  
ATOM   2615  OE1 GLU A 177      12.983   4.979  59.584  1.00  0.86           O  
ATOM   2616  OE2 GLU A 177      12.026   5.621  57.715  1.00  0.86           O  
ATOM   2617  H01 GLU A 177      14.791   9.519  58.129  1.00  0.86           H  
ATOM   2618  H02 GLU A 177      13.753   7.668  56.842  1.00  0.86           H  
ATOM   2619  H03 GLU A 177      12.122   8.194  57.433  1.00  0.86           H  
ATOM   2620  H04 GLU A 177      12.852   7.707  59.711  1.00  0.86           H  
ATOM   2621  H05 GLU A 177      14.433   7.105  59.070  1.00  0.86           H  
ATOM   2622  H06 GLU A 177      12.354   9.666  59.462  1.00  0.86           H  
ATOM   2623  N   GLY A 178      14.835  10.728  56.026  1.00  0.89           N  
ATOM   2624  CA  GLY A 178      14.883  11.434  54.758  1.00  0.89           C  
ATOM   2625  C   GLY A 178      15.090  12.936  54.823  1.00  0.89           C  
ATOM   2626  O   GLY A 178      15.349  13.560  53.798  1.00  0.89           O  
ATOM   2627  H01 GLY A 178      13.895  11.300  54.317  1.00  0.89           H  
ATOM   2628  H02 GLY A 178      15.701  11.012  54.175  1.00  0.89           H  
ATOM   2629  H06 GLY A 178      15.689  10.560  56.539  1.00  0.89           H  
ATOM   2630  N   ASN A 179      14.984  13.526  56.010  1.00  0.93           N  
ATOM   2631  CA  ASN A 179      15.155  14.968  56.147  1.00  0.93           C  
ATOM   2632  C   ASN A 179      16.481  15.362  56.782  1.00  0.93           C  
ATOM   2633  O   ASN A 179      17.102  14.571  57.486  1.00  0.93           O  
ATOM   2634  CB  ASN A 179      14.006  15.558  56.965  1.00  0.93           C  
ATOM   2635  CG  ASN A 179      12.647  15.247  56.367  1.00  0.93           C  
ATOM   2636  ND2 ASN A 179      11.713  14.820  57.210  1.00  0.93           N  
ATOM   2637  OD1 ASN A 179      12.438  15.393  55.161  1.00  0.93           O  
ATOM   2638  H01 ASN A 179      15.152  15.373  55.135  1.00  0.93           H  
ATOM   2639  H02 ASN A 179      14.125  16.641  56.969  1.00  0.93           H  
ATOM   2640  H03 ASN A 179      14.782  12.968  56.828  1.00  0.93           H  
ATOM   2641  H04 ASN A 179      14.047  15.147  57.974  1.00  0.93           H  
ATOM   2642  H05 ASN A 179      10.788  14.599  56.869  1.00  0.93           H  
ATOM   2643  H06 ASN A 179      11.928  14.717  58.191  1.00  0.93           H  
ATOM   2644  N   ASN A 180      16.905  16.596  56.526  1.00  0.93           N  
ATOM   2645  CA  ASN A 180      18.155  17.117  57.069  1.00  0.93           C  
ATOM   2646  C   ASN A 180      18.067  17.162  58.589  1.00  0.93           C  
ATOM   2647  O   ASN A 180      17.402  18.032  59.146  1.00  0.93           O  
ATOM   2648  CB  ASN A 180      18.414  18.528  56.537  1.00  0.93           C  
ATOM   2649  CG  ASN A 180      19.751  19.091  56.992  1.00  0.93           C  
ATOM   2650  ND2 ASN A 180      20.239  20.105  56.280  1.00  0.93           N  
ATOM   2651  OD1 ASN A 180      20.332  18.631  57.979  1.00  0.93           O  
ATOM   2652  H01 ASN A 180      18.973  16.464  56.764  1.00  0.93           H  
ATOM   2653  H02 ASN A 180      17.632  19.177  56.932  1.00  0.93           H  
ATOM   2654  H03 ASN A 180      18.400  18.499  55.447  1.00  0.93           H  
ATOM   2655  H04 ASN A 180      21.121  20.524  56.537  1.00  0.93           H  
ATOM   2656  H05 ASN A 180      19.727  20.455  55.483  1.00  0.93           H  
ATOM   2657  H07 ASN A 180      16.343  17.193  55.936  1.00  0.93           H  
ATOM   2658  N   VAL A 181      18.739  16.228  59.256  1.00  0.68           N  
ATOM   2659  CA  VAL A 181      18.722  16.173  60.715  1.00  0.68           C  
ATOM   2660  C   VAL A 181      19.086  17.518  61.329  1.00  0.68           C  
ATOM   2661  O   VAL A 181      18.464  17.960  62.293  1.00  0.68           O  
ATOM   2662  CB  VAL A 181      19.695  15.097  61.240  1.00  0.68           C  
ATOM   2663  CG1 VAL A 181      19.747  15.132  62.758  1.00  0.68           C  
ATOM   2664  CG2 VAL A 181      19.248  13.726  60.758  1.00  0.68           C  
ATOM   2665  H01 VAL A 181      17.705  15.915  61.010  1.00  0.68           H  
ATOM   2666  H02 VAL A 181      20.695  15.300  60.856  1.00  0.68           H  
ATOM   2667  H03 VAL A 181      19.838  16.165  63.094  1.00  0.68           H  
ATOM   2668  H04 VAL A 181      18.833  14.698  63.164  1.00  0.68           H  
ATOM   2669  H05 VAL A 181      20.607  14.560  63.106  1.00  0.68           H  
ATOM   2670  H06 VAL A 181      19.273  15.542  58.742  1.00  0.68           H  
ATOM   2671  H07 VAL A 181      18.319  13.824  60.196  1.00  0.68           H  
ATOM   2672  H08 VAL A 181      20.017  13.298  60.115  1.00  0.68           H  
ATOM   2673  H09 VAL A 181      19.086  13.074  61.616  1.00  0.68           H  
ATOM   2674  N   VAL A 182      20.105  18.163  60.778  1.00  0.82           N  
ATOM   2675  CA  VAL A 182      20.515  19.464  61.274  1.00  0.82           C  
ATOM   2676  C   VAL A 182      19.313  20.387  61.108  1.00  0.82           C  
ATOM   2677  O   VAL A 182      19.005  21.199  61.984  1.00  0.82           O  
ATOM   2678  CB  VAL A 182      21.689  20.032  60.459  1.00  0.82           C  
ATOM   2679  CG1 VAL A 182      22.081  21.389  61.001  1.00  0.82           C  
ATOM   2680  CG2 VAL A 182      22.870  19.078  60.512  1.00  0.82           C  
ATOM   2681  H01 VAL A 182      20.840  19.381  62.311  1.00  0.82           H  
ATOM   2682  H02 VAL A 182      21.381  20.145  59.419  1.00  0.82           H  
ATOM   2683  H03 VAL A 182      22.994  21.726  60.510  1.00  0.82           H  
ATOM   2684  H04 VAL A 182      21.281  22.103  60.808  1.00  0.82           H  
ATOM   2685  H05 VAL A 182      22.252  21.316  62.075  1.00  0.82           H  
ATOM   2686  H06 VAL A 182      23.710  19.568  61.004  1.00  0.82           H  
ATOM   2687  H07 VAL A 182      22.592  18.186  61.073  1.00  0.82           H  
ATOM   2688  H08 VAL A 182      23.156  18.797  59.499  1.00  0.82           H  
ATOM   2689  H10 VAL A 182      20.601  17.744  60.004  1.00  0.82           H  
ATOM   2690  N   GLY A 183      18.632  20.240  59.977  1.00  0.91           N  
ATOM   2691  CA  GLY A 183      17.465  21.053  59.696  1.00  0.91           C  
ATOM   2692  C   GLY A 183      16.409  20.936  60.774  1.00  0.91           C  
ATOM   2693  O   GLY A 183      15.881  21.944  61.242  1.00  0.91           O  
ATOM   2694  H01 GLY A 183      17.029  20.697  58.763  1.00  0.91           H  
ATOM   2695  H02 GLY A 183      17.774  22.095  59.619  1.00  0.91           H  
ATOM   2696  H09 GLY A 183      18.932  19.551  59.302  1.00  0.91           H  
ATOM   2697  N   LEU A 184      16.100  19.709  61.176  1.00  0.77           N  
ATOM   2698  CA  LEU A 184      15.099  19.495  62.207  1.00  0.77           C  
ATOM   2699  C   LEU A 184      15.517  20.158  63.513  1.00  0.77           C  
ATOM   2700  O   LEU A 184      14.682  20.712  64.226  1.00  0.77           O  
ATOM   2701  CB  LEU A 184      14.874  18.001  62.430  1.00  0.77           C  
ATOM   2702  CG  LEU A 184      14.401  17.234  61.195  1.00  0.77           C  
ATOM   2703  CD1 LEU A 184      14.037  15.809  61.578  1.00  0.77           C  
ATOM   2704  CD2 LEU A 184      13.200  17.940  60.591  1.00  0.77           C  
ATOM   2705  H01 LEU A 184      14.166  19.947  61.871  1.00  0.77           H  
ATOM   2706  H02 LEU A 184      14.076  17.917  63.168  1.00  0.77           H  
ATOM   2707  H03 LEU A 184      16.566  18.915  60.760  1.00  0.77           H  
ATOM   2708  H04 LEU A 184      15.814  17.562  62.764  1.00  0.77           H  
ATOM   2709  H05 LEU A 184      15.204  17.202  60.458  1.00  0.77           H  
ATOM   2710  H06 LEU A 184      13.060  15.560  61.163  1.00  0.77           H  
ATOM   2711  H07 LEU A 184      14.785  15.123  61.181  1.00  0.77           H  
ATOM   2712  H08 LEU A 184      14.003  15.721  62.664  1.00  0.77           H  
ATOM   2713  H09 LEU A 184      12.392  17.971  61.322  1.00  0.77           H  
ATOM   2714  H10 LEU A 184      13.477  18.957  60.313  1.00  0.77           H  
ATOM   2715  H11 LEU A 184      12.867  17.399  59.705  1.00  0.77           H  
ATOM   2716  N   LEU A 185      16.807  20.105  63.827  1.00  0.75           N  
ATOM   2717  CA  LEU A 185      17.300  20.713  65.056  1.00  0.75           C  
ATOM   2718  C   LEU A 185      17.016  22.212  65.052  1.00  0.75           C  
ATOM   2719  O   LEU A 185      16.373  22.733  65.959  1.00  0.75           O  
ATOM   2720  CB  LEU A 185      18.805  20.479  65.211  1.00  0.75           C  
ATOM   2721  CG  LEU A 185      19.410  21.049  66.497  1.00  0.75           C  
ATOM   2722  CD1 LEU A 185      18.750  20.387  67.687  1.00  0.75           C  
ATOM   2723  CD2 LEU A 185      20.911  20.823  66.527  1.00  0.75           C  
ATOM   2724  H01 LEU A 185      16.783  20.248  65.896  1.00  0.75           H  
ATOM   2725  H02 LEU A 185      19.285  21.004  64.385  1.00  0.75           H  
ATOM   2726  H03 LEU A 185      18.986  19.404  65.197  1.00  0.75           H  
ATOM   2727  H04 LEU A 185      19.233  22.124  66.535  1.00  0.75           H  
ATOM   2728  H05 LEU A 185      17.745  20.066  67.412  1.00  0.75           H  
ATOM   2729  H06 LEU A 185      19.337  19.521  67.993  1.00  0.75           H  
ATOM   2730  H07 LEU A 185      18.691  21.097  68.512  1.00  0.75           H  
ATOM   2731  H08 LEU A 185      21.401  21.696  66.959  1.00  0.75           H  
ATOM   2732  H09 LEU A 185      21.135  19.945  67.133  1.00  0.75           H  
ATOM   2733  H10 LEU A 185      21.276  20.667  65.512  1.00  0.75           H  
ATOM   2734  H12 LEU A 185      17.453  19.638  63.207  1.00  0.75           H  
ATOM   2735  N   ARG A 186      17.501  22.901  64.026  1.00  0.84           N  
ATOM   2736  CA  ARG A 186      17.293  24.337  63.911  1.00  0.84           C  
ATOM   2737  C   ARG A 186      15.801  24.662  63.884  1.00  0.84           C  
ATOM   2738  O   ARG A 186      15.331  25.518  64.633  1.00  0.84           O  
ATOM   2739  CB  ARG A 186      17.990  24.856  62.653  1.00  0.84           C  
ATOM   2740  CG  ARG A 186      19.508  24.814  62.767  1.00  0.84           C  
ATOM   2741  CD  ARG A 186      20.194  24.943  61.420  1.00  0.84           C  
ATOM   2742  NE  ARG A 186      21.649  24.927  61.563  1.00  0.84           N  
ATOM   2743  CZ  ARG A 186      22.505  24.889  60.545  1.00  0.84           C  
ATOM   2744  NH1 ARG A 186      22.056  24.860  59.297  1.00  0.84           N  
ATOM   2745  NH2 ARG A 186      23.813  24.887  60.775  1.00  0.84           N  
ATOM   2746  H01 ARG A 186      17.725  24.833  64.780  1.00  0.84           H  
ATOM   2747  H02 ARG A 186      17.697  25.897  62.519  1.00  0.84           H  
ATOM   2748  H03 ARG A 186      17.685  24.242  61.805  1.00  0.84           H  
ATOM   2749  H04 ARG A 186      19.782  23.847  63.188  1.00  0.84           H  
ATOM   2750  H05 ARG A 186      19.834  25.634  63.407  1.00  0.84           H  
ATOM   2751  H06 ARG A 186      19.902  25.894  60.974  1.00  0.84           H  
ATOM   2752  H07 ARG A 186      19.890  24.112  60.784  1.00  0.84           H  
ATOM   2753  H08 ARG A 186      22.030  24.946  62.498  1.00  0.84           H  
ATOM   2754  H09 ARG A 186      22.708  24.834  58.526  1.00  0.84           H  
ATOM   2755  H10 ARG A 186      21.062  24.864  59.118  1.00  0.84           H  
ATOM   2756  H11 ARG A 186      18.025  22.419  63.310  1.00  0.84           H  
ATOM   2757  H12 ARG A 186      24.159  24.912  61.724  1.00  0.84           H  
ATOM   2758  H13 ARG A 186      24.462  24.861  60.001  1.00  0.84           H  
ATOM   2759  N   ASP A 187      15.058  23.959  63.035  1.00  0.91           N  
ATOM   2760  CA  ASP A 187      13.617  24.161  62.919  1.00  0.91           C  
ATOM   2761  C   ASP A 187      12.923  24.186  64.283  1.00  0.91           C  
ATOM   2762  O   ASP A 187      11.905  24.856  64.453  1.00  0.91           O  
ATOM   2763  CB  ASP A 187      13.002  23.057  62.050  1.00  0.91           C  
ATOM   2764  CG  ASP A 187      13.159  23.326  60.562  1.00  0.91           C  
ATOM   2765  OD1 ASP A 187      14.144  23.986  60.167  1.00  0.91           O  
ATOM   2766  OD2 ASP A 187      12.299  22.864  59.782  1.00  0.91           O  
ATOM   2767  H01 ASP A 187      13.464  25.134  62.452  1.00  0.91           H  
ATOM   2768  H02 ASP A 187      11.934  23.023  62.267  1.00  0.91           H  
ATOM   2769  H03 ASP A 187      13.491  22.112  62.288  1.00  0.91           H  
ATOM   2770  H14 ASP A 187      15.504  23.264  62.453  1.00  0.91           H  
ATOM   2771  N   ALA A 188      13.474  23.459  65.251  1.00  0.82           N  
ATOM   2772  CA  ALA A 188      12.892  23.412  66.588  1.00  0.82           C  
ATOM   2773  C   ALA A 188      13.519  24.467  67.491  1.00  0.82           C  
ATOM   2774  O   ALA A 188      12.841  25.061  68.332  1.00  0.82           O  
ATOM   2775  CB  ALA A 188      13.078  22.027  67.193  1.00  0.82           C  
ATOM   2776  H01 ALA A 188      11.826  23.623  66.504  1.00  0.82           H  
ATOM   2777  H02 ALA A 188      13.916  22.045  67.890  1.00  0.82           H  
ATOM   2778  H03 ALA A 188      12.171  21.737  67.724  1.00  0.82           H  
ATOM   2779  H04 ALA A 188      14.312  22.929  65.057  1.00  0.82           H  
ATOM   2780  H05 ALA A 188      13.281  21.308  66.400  1.00  0.82           H  
ATOM   2781  N   ILE A 189      14.818  24.691  67.319  1.00  0.80           N  
ATOM   2782  CA  ILE A 189      15.527  25.684  68.112  1.00  0.80           C  
ATOM   2783  C   ILE A 189      14.927  27.060  67.862  1.00  0.80           C  
ATOM   2784  O   ILE A 189      14.999  27.945  68.716  1.00  0.80           O  
ATOM   2785  CB  ILE A 189      17.028  25.716  67.756  1.00  0.80           C  
ATOM   2786  CG1 ILE A 189      17.718  24.475  68.323  1.00  0.80           C  
ATOM   2787  CG2 ILE A 189      17.671  26.984  68.293  1.00  0.80           C  
ATOM   2788  CD1 ILE A 189      19.218  24.466  68.129  1.00  0.80           C  
ATOM   2789  H01 ILE A 189      15.425  25.413  69.163  1.00  0.80           H  
ATOM   2790  H02 ILE A 189      17.140  25.714  66.672  1.00  0.80           H  
ATOM   2791  H03 ILE A 189      17.323  23.617  67.779  1.00  0.80           H  
ATOM   2792  H04 ILE A 189      17.509  24.423  69.392  1.00  0.80           H  
ATOM   2793  H05 ILE A 189      18.605  27.169  67.763  1.00  0.80           H  
ATOM   2794  H06 ILE A 189      15.323  24.161  66.623  1.00  0.80           H  
ATOM   2795  H07 ILE A 189      16.996  27.826  68.143  1.00  0.80           H  
ATOM   2796  H08 ILE A 189      17.875  26.866  69.357  1.00  0.80           H  
ATOM   2797  H09 ILE A 189      19.708  24.352  69.096  1.00  0.80           H  
ATOM   2798  H10 ILE A 189      19.496  23.635  67.481  1.00  0.80           H  
ATOM   2799  H11 ILE A 189      19.531  25.405  67.672  1.00  0.80           H  
ATOM   2800  N   LYS A 190      14.324  27.231  66.689  1.00  0.91           N  
ATOM   2801  CA  LYS A 190      13.708  28.500  66.323  1.00  0.91           C  
ATOM   2802  C   LYS A 190      12.264  28.608  66.813  1.00  0.91           C  
ATOM   2803  O   LYS A 190      11.686  29.692  66.823  1.00  0.91           O  
ATOM   2804  CB  LYS A 190      13.778  28.701  64.806  1.00  0.91           C  
ATOM   2805  CG  LYS A 190      15.166  29.095  64.296  1.00  0.91           C  
ATOM   2806  CD  LYS A 190      16.243  28.120  64.763  1.00  0.91           C  
ATOM   2807  CE  LYS A 190      17.601  28.421  64.145  1.00  0.91           C  
ATOM   2808  NZ  LYS A 190      18.623  27.407  64.538  1.00  0.91           N  
ATOM   2809  H01 LYS A 190      14.271  29.291  66.818  1.00  0.91           H  
ATOM   2810  H02 LYS A 190      13.107  29.526  64.565  1.00  0.91           H  
ATOM   2811  H03 LYS A 190      13.485  27.769  64.322  1.00  0.91           H  
ATOM   2812  H04 LYS A 190      15.406  30.080  64.698  1.00  0.91           H  
ATOM   2813  H05 LYS A 190      15.151  29.109  63.206  1.00  0.91           H  
ATOM   2814  H06 LYS A 190      15.947  27.120  64.447  1.00  0.91           H  
ATOM   2815  H07 LYS A 190      16.329  28.184  65.848  1.00  0.91           H  
ATOM   2816  H08 LYS A 190      17.931  29.394  64.508  1.00  0.91           H  
ATOM   2817  H09 LYS A 190      17.503  28.423  63.059  1.00  0.91           H  
ATOM   2818  H10 LYS A 190      19.442  27.877  64.896  1.00  0.91           H  
ATOM   2819  H11 LYS A 190      18.242  26.804  65.253  1.00  0.91           H  
ATOM   2820  H12 LYS A 190      14.292  26.462  66.035  1.00  0.91           H  
ATOM   2821  H13 LYS A 190      18.878  26.855  63.732  1.00  0.91           H  
ATOM   2822  N   ARG A 191      11.681  27.483  67.216  1.00  0.77           N  
ATOM   2823  CA  ARG A 191      10.320  27.486  67.741  1.00  0.77           C  
ATOM   2824  C   ARG A 191      10.471  27.829  69.217  1.00  0.77           C  
ATOM   2825  O   ARG A 191       9.603  27.529  70.035  1.00  0.77           O  
ATOM   2826  CB  ARG A 191       9.685  26.101  67.622  1.00  0.77           C  
ATOM   2827  CG  ARG A 191       9.761  25.468  66.247  1.00  0.77           C  
ATOM   2828  CD  ARG A 191       9.488  23.975  66.357  1.00  0.77           C  
ATOM   2829  NE  ARG A 191       9.849  23.244  65.148  1.00  0.77           N  
ATOM   2830  CZ  ARG A 191       9.956  21.921  65.083  1.00  0.77           C  
ATOM   2831  NH1 ARG A 191       9.729  21.182  66.159  1.00  0.77           N  
ATOM   2832  NH2 ARG A 191      10.294  21.334  63.943  1.00  0.77           N  
ATOM   2833  H01 ARG A 191       9.688  28.187  67.196  1.00  0.77           H  
ATOM   2834  H02 ARG A 191       8.624  26.238  67.832  1.00  0.77           H  
ATOM   2835  H03 ARG A 191      10.187  25.438  68.327  1.00  0.77           H  
ATOM   2836  H04 ARG A 191      10.756  25.624  65.831  1.00  0.77           H  
ATOM   2837  H05 ARG A 191       9.018  25.926  65.594  1.00  0.77           H  
ATOM   2838  H06 ARG A 191       8.416  23.848  66.509  1.00  0.77           H  
ATOM   2839  H07 ARG A 191      10.064  23.575  67.192  1.00  0.77           H  
ATOM   2840  H08 ARG A 191      10.029  23.776  64.308  1.00  0.77           H  
ATOM   2841  H09 ARG A 191       9.812  20.177  66.108  1.00  0.77           H  
ATOM   2842  H10 ARG A 191       9.473  21.624  67.030  1.00  0.77           H  
ATOM   2843  H11 ARG A 191      10.470  21.893  63.120  1.00  0.77           H  
ATOM   2844  H12 ARG A 191      10.376  20.328  63.898  1.00  0.77           H  
ATOM   2845  H14 ARG A 191      12.189  26.612  67.158  1.00  0.77           H  
ATOM   2846  N   ARG A 192      11.597  28.453  69.544  1.00  0.70           N  
ATOM   2847  CA  ARG A 192      11.902  28.830  70.915  1.00  0.70           C  
ATOM   2848  C   ARG A 192      12.252  30.305  71.060  1.00  0.70           C  
ATOM   2849  O   ARG A 192      11.571  31.048  71.769  1.00  0.70           O  
ATOM   2850  CB  ARG A 192      13.075  27.994  71.432  1.00  0.70           C  
ATOM   2851  CG  ARG A 192      12.778  26.516  71.540  1.00  0.70           C  
ATOM   2852  CD  ARG A 192      11.807  26.253  72.669  1.00  0.70           C  
ATOM   2853  NE  ARG A 192      11.452  24.843  72.762  1.00  0.70           N  
ATOM   2854  CZ  ARG A 192      10.782  24.314  73.779  1.00  0.70           C  
ATOM   2855  NH1 ARG A 192      10.397  25.081  74.790  1.00  0.70           N  
ATOM   2856  NH2 ARG A 192      10.495  23.019  73.785  1.00  0.70           N  
ATOM   2857  H01 ARG A 192      11.001  28.643  71.499  1.00  0.70           H  
ATOM   2858  H02 ARG A 192      13.291  28.346  72.441  1.00  0.70           H  
ATOM   2859  H03 ARG A 192      13.917  28.126  70.752  1.00  0.70           H  
ATOM   2860  H04 ARG A 192      13.707  25.983  71.743  1.00  0.70           H  
ATOM   2861  H05 ARG A 192      12.343  26.167  70.603  1.00  0.70           H  
ATOM   2862  H06 ARG A 192      10.896  26.818  72.470  1.00  0.70           H  
ATOM   2863  H07 ARG A 192      12.264  26.565  73.608  1.00  0.70           H  
ATOM   2864  H08 ARG A 192      11.732  24.232  72.008  1.00  0.70           H  
ATOM   2865  H09 ARG A 192       9.887  24.679  75.563  1.00  0.70           H  
ATOM   2866  H10 ARG A 192      10.614  26.067  74.787  1.00  0.70           H  
ATOM   2867  H11 ARG A 192      10.787  22.434  73.015  1.00  0.70           H  
ATOM   2868  H12 ARG A 192       9.985  22.618  74.559  1.00  0.70           H  
ATOM   2869  H13 ARG A 192      12.263  28.673  68.817  1.00  0.70           H  
ATOM   2870  N   GLY A 193      13.320  30.725  70.388  1.00  0.95           N  
ATOM   2871  CA  GLY A 193      13.757  32.105  70.494  1.00  0.95           C  
ATOM   2872  C   GLY A 193      14.373  32.251  71.871  1.00  0.95           C  
ATOM   2873  O   GLY A 193      15.136  33.177  72.148  1.00  0.95           O  
ATOM   2874  H01 GLY A 193      12.925  32.796  70.357  1.00  0.95           H  
ATOM   2875  H02 GLY A 193      14.495  32.328  69.724  1.00  0.95           H  
ATOM   2876  H13 GLY A 193      13.830  30.080  69.801  1.00  0.95           H  
ATOM   2877  N   ASP A 194      14.025  31.297  72.730  1.00  0.93           N  
ATOM   2878  CA  ASP A 194      14.494  31.225  74.105  1.00  0.93           C  
ATOM   2879  C   ASP A 194      16.021  31.156  74.108  1.00  0.93           C  
ATOM   2880  O   ASP A 194      16.671  31.557  75.075  1.00  0.93           O  
ATOM   2881  CB  ASP A 194      13.900  29.975  74.768  1.00  0.93           C  
ATOM   2882  CG  ASP A 194      13.879  30.062  76.281  1.00  0.93           C  
ATOM   2883  OD1 ASP A 194      13.322  31.045  76.817  1.00  0.93           O  
ATOM   2884  OD2 ASP A 194      14.406  29.139  76.936  1.00  0.93           O  
ATOM   2885  H01 ASP A 194      14.179  32.107  74.662  1.00  0.93           H  
ATOM   2886  H02 ASP A 194      14.534  29.130  74.498  1.00  0.93           H  
ATOM   2887  H03 ASP A 194      13.395  30.577  72.407  1.00  0.93           H  
ATOM   2888  H04 ASP A 194      12.878  29.845  74.412  1.00  0.93           H  
ATOM   2889  N   PHE A 195      16.585  30.646  73.016  1.00  0.61           N  
ATOM   2890  CA  PHE A 195      18.034  30.529  72.879  1.00  0.61           C  
ATOM   2891  C   PHE A 195      18.439  30.413  71.412  1.00  0.61           C  
ATOM   2892  O   PHE A 195      17.595  30.209  70.540  1.00  0.61           O  
ATOM   2893  CB  PHE A 195      18.551  29.317  73.669  1.00  0.61           C  
ATOM   2894  CG  PHE A 195      18.039  27.987  73.173  1.00  0.61           C  
ATOM   2895  CD1 PHE A 195      18.498  27.446  71.982  1.00  0.61           C  
ATOM   2896  CD2 PHE A 195      17.106  27.273  73.909  1.00  0.61           C  
ATOM   2897  CE1 PHE A 195      18.037  26.223  71.538  1.00  0.61           C  
ATOM   2898  CE2 PHE A 195      16.642  26.048  73.468  1.00  0.61           C  
ATOM   2899  CZ  PHE A 195      17.108  25.523  72.282  1.00  0.61           C  
ATOM   2900  H01 PHE A 195      18.484  31.434  73.286  1.00  0.61           H  
ATOM   2901  H02 PHE A 195      18.185  29.431  74.689  1.00  0.61           H  
ATOM   2902  H03 PHE A 195      19.639  29.308  73.609  1.00  0.61           H  
ATOM   2903  H04 PHE A 195      19.231  27.993  71.389  1.00  0.61           H  
ATOM   2904  H05 PHE A 195      15.994  30.331  72.260  1.00  0.61           H  
ATOM   2905  H06 PHE A 195      16.733  27.683  74.848  1.00  0.61           H  
ATOM   2906  H07 PHE A 195      18.407  25.810  70.600  1.00  0.61           H  
ATOM   2907  H08 PHE A 195      15.908  25.498  74.057  1.00  0.61           H  
ATOM   2908  H09 PHE A 195      16.744  24.557  71.932  1.00  0.61           H  
ATOM   2909  N   GLU A 196      19.734  30.549  71.146  1.00  0.93           N  
ATOM   2910  CA  GLU A 196      20.246  30.457  69.784  1.00  0.93           C  
ATOM   2911  C   GLU A 196      21.654  29.864  69.730  1.00  0.93           C  
ATOM   2912  O   GLU A 196      22.608  30.450  70.247  1.00  0.93           O  
ATOM   2913  CB  GLU A 196      20.247  31.840  69.122  1.00  0.93           C  
ATOM   2914  CG  GLU A 196      18.862  32.399  68.814  1.00  0.93           C  
ATOM   2915  CD  GLU A 196      18.917  33.779  68.179  1.00  0.93           C  
ATOM   2916  OE1 GLU A 196      19.414  34.719  68.836  1.00  0.93           O  
ATOM   2917  OE2 GLU A 196      18.465  33.923  67.022  1.00  0.93           O  
ATOM   2918  H01 GLU A 196      19.582  29.785  69.240  1.00  0.93           H  
ATOM   2919  H02 GLU A 196      20.752  31.722  68.163  1.00  0.93           H  
ATOM   2920  H03 GLU A 196      20.754  32.536  69.789  1.00  0.93           H  
ATOM   2921  H04 GLU A 196      18.326  32.491  69.759  1.00  0.93           H  
ATOM   2922  H05 GLU A 196      18.354  31.719  68.130  1.00  0.93           H  
ATOM   2923  H10 GLU A 196      20.378  30.720  71.905  1.00  0.93           H  
ATOM   2924  N   MET A 197      21.772  28.698  69.102  1.00  0.73           N  
ATOM   2925  CA  MET A 197      23.057  28.025  68.961  1.00  0.73           C  
ATOM   2926  C   MET A 197      23.467  28.041  67.491  1.00  0.73           C  
ATOM   2927  O   MET A 197      22.659  28.340  66.615  1.00  0.73           O  
ATOM   2928  CB  MET A 197      22.965  26.573  69.446  1.00  0.73           C  
ATOM   2929  CG  MET A 197      22.550  26.397  70.897  1.00  0.73           C  
ATOM   2930  SD  MET A 197      23.622  27.267  72.044  1.00  0.73           S  
ATOM   2931  CE  MET A 197      25.157  26.455  71.773  1.00  0.73           C  
ATOM   2932  H01 MET A 197      23.798  28.547  69.567  1.00  0.73           H  
ATOM   2933  H02 MET A 197      23.973  26.166  69.370  1.00  0.73           H  
ATOM   2934  H03 MET A 197      22.237  26.054  68.822  1.00  0.73           H  
ATOM   2935  H04 MET A 197      22.619  25.334  71.129  1.00  0.73           H  
ATOM   2936  H05 MET A 197      21.534  26.773  71.016  1.00  0.73           H  
ATOM   2937  H06 MET A 197      20.947  28.266  68.711  1.00  0.73           H  
ATOM   2938  H07 MET A 197      25.916  26.886  72.426  1.00  0.73           H  
ATOM   2939  H08 MET A 197      25.051  25.393  71.993  1.00  0.73           H  
ATOM   2940  H09 MET A 197      25.458  26.583  70.733  1.00  0.73           H  
ATOM   2941  N   ASP A 198      24.724  27.708  67.225  1.00  0.89           N  
ATOM   2942  CA  ASP A 198      25.232  27.686  65.859  1.00  0.89           C  
ATOM   2943  C   ASP A 198      25.788  26.298  65.510  1.00  0.89           C  
ATOM   2944  O   ASP A 198      26.986  26.048  65.642  1.00  0.89           O  
ATOM   2945  CB  ASP A 198      26.321  28.753  65.706  1.00  0.89           C  
ATOM   2946  CG  ASP A 198      26.642  29.056  64.257  1.00  0.89           C  
ATOM   2947  OD1 ASP A 198      27.477  29.955  64.010  1.00  0.89           O  
ATOM   2948  OD2 ASP A 198      26.058  28.396  63.368  1.00  0.89           O  
ATOM   2949  H01 ASP A 198      24.415  27.903  65.171  1.00  0.89           H  
ATOM   2950  H02 ASP A 198      27.228  28.367  66.170  1.00  0.89           H  
ATOM   2951  H03 ASP A 198      25.982  29.670  66.188  1.00  0.89           H  
ATOM   2952  H10 ASP A 198      25.342  27.465  67.986  1.00  0.89           H  
ATOM   2953  N   VAL A 199      24.907  25.405  65.065  1.00  0.84           N  
ATOM   2954  CA  VAL A 199      25.281  24.038  64.699  1.00  0.84           C  
ATOM   2955  C   VAL A 199      26.419  23.990  63.677  1.00  0.84           C  
ATOM   2956  O   VAL A 199      26.195  24.125  62.473  1.00  0.84           O  
ATOM   2957  CB  VAL A 199      24.069  23.283  64.130  1.00  0.84           C  
ATOM   2958  CG1 VAL A 199      24.442  21.840  63.849  1.00  0.84           C  
ATOM   2959  CG2 VAL A 199      22.908  23.361  65.108  1.00  0.84           C  
ATOM   2960  H01 VAL A 199      25.630  23.560  65.614  1.00  0.84           H  
ATOM   2961  H02 VAL A 199      23.763  23.746  63.192  1.00  0.84           H  
ATOM   2962  H03 VAL A 199      25.413  21.623  64.295  1.00  0.84           H  
ATOM   2963  H04 VAL A 199      23.940  25.682  64.976  1.00  0.84           H  
ATOM   2964  H05 VAL A 199      23.689  21.179  64.279  1.00  0.84           H  
ATOM   2965  H06 VAL A 199      24.494  21.681  62.772  1.00  0.84           H  
ATOM   2966  H07 VAL A 199      22.026  22.903  64.661  1.00  0.84           H  
ATOM   2967  H08 VAL A 199      23.167  22.830  66.024  1.00  0.84           H  
ATOM   2968  H09 VAL A 199      22.697  24.405  65.340  1.00  0.84           H  
ATOM   2969  N   VAL A 200      27.637  23.778  64.168  1.00  0.95           N  
ATOM   2970  CA  VAL A 200      28.826  23.730  63.321  1.00  0.95           C  
ATOM   2971  C   VAL A 200      29.161  22.338  62.782  1.00  0.95           C  
ATOM   2972  O   VAL A 200      29.765  22.207  61.717  1.00  0.95           O  
ATOM   2973  CB  VAL A 200      30.062  24.278  64.087  1.00  0.95           C  
ATOM   2974  CG1 VAL A 200      31.343  23.943  63.341  1.00  0.95           C  
ATOM   2975  CG2 VAL A 200      29.941  25.790  64.256  1.00  0.95           C  
ATOM   2976  H01 VAL A 200      28.587  24.356  62.461  1.00  0.95           H  
ATOM   2977  H02 VAL A 200      30.098  23.808  65.070  1.00  0.95           H  
ATOM   2978  H03 VAL A 200      32.152  23.798  64.057  1.00  0.95           H  
ATOM   2979  H04 VAL A 200      31.200  23.029  62.765  1.00  0.95           H  
ATOM   2980  H05 VAL A 200      31.596  24.761  62.667  1.00  0.95           H  
ATOM   2981  H06 VAL A 200      28.989  26.027  64.731  1.00  0.95           H  
ATOM   2982  H07 VAL A 200      30.758  26.153  64.879  1.00  0.95           H  
ATOM   2983  H08 VAL A 200      29.988  26.270  63.279  1.00  0.95           H  
ATOM   2984  H10 VAL A 200      27.744  23.645  65.164  1.00  0.95           H  
ATOM   2985  N   ALA A 201      28.768  21.296  63.507  1.00  0.95           N  
ATOM   2986  CA  ALA A 201      29.071  19.938  63.065  1.00  0.95           C  
ATOM   2987  C   ALA A 201      28.175  18.874  63.667  1.00  0.95           C  
ATOM   2988  O   ALA A 201      27.771  18.964  64.818  1.00  0.95           O  
ATOM   2989  CB  ALA A 201      30.525  19.608  63.376  1.00  0.95           C  
ATOM   2990  H01 ALA A 201      28.886  19.924  61.991  1.00  0.95           H  
ATOM   2991  H02 ALA A 201      31.119  20.522  63.347  1.00  0.95           H  
ATOM   2992  H03 ALA A 201      30.593  19.163  64.369  1.00  0.95           H  
ATOM   2993  H04 ALA A 201      30.905  18.905  62.635  1.00  0.95           H  
ATOM   2994  H09 ALA A 201      28.258  21.444  64.366  1.00  0.95           H  
ATOM   2995  N   MET A 202      27.861  17.868  62.865  1.00  0.93           N  
ATOM   2996  CA  MET A 202      27.049  16.748  63.318  1.00  0.93           C  
ATOM   2997  C   MET A 202      27.853  15.479  63.037  1.00  0.93           C  
ATOM   2998  O   MET A 202      28.270  15.246  61.900  1.00  0.93           O  
ATOM   2999  CB  MET A 202      25.719  16.679  62.568  1.00  0.93           C  
ATOM   3000  CG  MET A 202      24.859  15.520  63.030  1.00  0.93           C  
ATOM   3001  SD  MET A 202      23.409  15.189  62.031  1.00  0.93           S  
ATOM   3002  CE  MET A 202      24.138  15.131  60.416  1.00  0.93           C  
ATOM   3003  H01 MET A 202      26.819  16.862  64.377  1.00  0.93           H  
ATOM   3004  H02 MET A 202      25.939  16.530  61.511  1.00  0.93           H  
ATOM   3005  H03 MET A 202      25.174  17.609  62.733  1.00  0.93           H  
ATOM   3006  H04 MET A 202      24.486  15.799  64.015  1.00  0.93           H  
ATOM   3007  H05 MET A 202      28.194  17.878  61.912  1.00  0.93           H  
ATOM   3008  H06 MET A 202      25.477  14.622  63.033  1.00  0.93           H  
ATOM   3009  H07 MET A 202      25.154  14.742  60.490  1.00  0.93           H  
ATOM   3010  H08 MET A 202      23.546  14.480  59.773  1.00  0.93           H  
ATOM   3011  H09 MET A 202      24.164  16.135  59.992  1.00  0.93           H  
ATOM   3012  N   VAL A 203      28.076  14.669  64.070  1.00  0.95           N  
ATOM   3013  CA  VAL A 203      28.839  13.432  63.911  1.00  0.95           C  
ATOM   3014  C   VAL A 203      28.181  12.191  64.509  1.00  0.95           C  
ATOM   3015  O   VAL A 203      27.230  12.271  65.302  1.00  0.95           O  
ATOM   3016  CB  VAL A 203      30.245  13.549  64.536  1.00  0.95           C  
ATOM   3017  CG1 VAL A 203      31.066  14.606  63.808  1.00  0.95           C  
ATOM   3018  CG2 VAL A 203      30.122  13.870  66.008  1.00  0.95           C  
ATOM   3019  H01 VAL A 203      28.889  13.302  62.830  1.00  0.95           H  
ATOM   3020  H02 VAL A 203      30.765  12.597  64.432  1.00  0.95           H  
ATOM   3021  H03 VAL A 203      32.038  14.191  63.543  1.00  0.95           H  
ATOM   3022  H04 VAL A 203      30.543  14.913  62.902  1.00  0.95           H  
ATOM   3023  H05 VAL A 203      31.205  15.470  64.458  1.00  0.95           H  
ATOM   3024  H06 VAL A 203      29.068  13.953  66.274  1.00  0.95           H  
ATOM   3025  H07 VAL A 203      30.582  13.074  66.594  1.00  0.95           H  
ATOM   3026  H08 VAL A 203      30.625  14.814  66.218  1.00  0.95           H  
ATOM   3027  H10 VAL A 203      27.712  14.913  64.980  1.00  0.95           H  
ATOM   3028  N   ASN A 204      28.709  11.035  64.109  1.00  0.82           N  
ATOM   3029  CA  ASN A 204      28.234   9.743  64.587  1.00  0.82           C  
ATOM   3030  C   ASN A 204      29.031   9.448  65.855  1.00  0.82           C  
ATOM   3031  O   ASN A 204      30.126   9.984  66.023  1.00  0.82           O  
ATOM   3032  CB  ASN A 204      28.472   8.690  63.499  1.00  0.82           C  
ATOM   3033  CG  ASN A 204      27.965   7.315  63.889  1.00  0.82           C  
ATOM   3034  ND2 ASN A 204      26.651   7.125  63.822  1.00  0.82           N  
ATOM   3035  OD1 ASN A 204      28.747   6.438  64.255  1.00  0.82           O  
ATOM   3036  H01 ASN A 204      27.167   9.736  64.807  1.00  0.82           H  
ATOM   3037  H02 ASN A 204      29.549   8.611  63.349  1.00  0.82           H  
ATOM   3038  H03 ASN A 204      27.960   9.006  62.590  1.00  0.82           H  
ATOM   3039  H04 ASN A 204      26.257   6.230  64.074  1.00  0.82           H  
ATOM   3040  H05 ASN A 204      26.047   7.876  63.520  1.00  0.82           H  
ATOM   3041  H09 ASN A 204      29.471  11.055  63.446  1.00  0.82           H  
ATOM   3042  N   ASP A 205      28.499   8.632  66.763  1.00  0.59           N  
ATOM   3043  CA  ASP A 205      29.235   8.352  67.994  1.00  0.59           C  
ATOM   3044  C   ASP A 205      30.565   7.622  67.788  1.00  0.59           C  
ATOM   3045  O   ASP A 205      31.487   7.790  68.585  1.00  0.59           O  
ATOM   3046  CB  ASP A 205      28.362   7.615  69.023  1.00  0.59           C  
ATOM   3047  CG  ASP A 205      27.636   6.432  68.445  1.00  0.59           C  
ATOM   3048  OD1 ASP A 205      27.076   5.644  69.244  1.00  0.59           O  
ATOM   3049  OD2 ASP A 205      27.612   6.292  67.204  1.00  0.59           O  
ATOM   3050  H01 ASP A 205      29.495   9.334  68.389  1.00  0.59           H  
ATOM   3051  H02 ASP A 205      27.607   8.320  69.371  1.00  0.59           H  
ATOM   3052  H03 ASP A 205      29.001   7.267  69.835  1.00  0.59           H  
ATOM   3053  H06 ASP A 205      27.595   8.211  66.602  1.00  0.59           H  
ATOM   3054  N   THR A 206      30.680   6.822  66.728  1.00  0.70           N  
ATOM   3055  CA  THR A 206      31.943   6.150  66.459  1.00  0.70           C  
ATOM   3056  C   THR A 206      32.971   7.253  66.205  1.00  0.70           C  
ATOM   3057  O   THR A 206      34.035   7.301  66.828  1.00  0.70           O  
ATOM   3058  CB  THR A 206      31.869   5.244  65.188  1.00  0.70           C  
ATOM   3059  CG2 THR A 206      30.953   4.041  65.428  1.00  0.70           C  
ATOM   3060  OG1 THR A 206      31.383   6.012  64.076  1.00  0.70           O  
ATOM   3061  H01 THR A 206      32.201   5.510  67.303  1.00  0.70           H  
ATOM   3062  H02 THR A 206      32.870   4.874  64.968  1.00  0.70           H  
ATOM   3063  H03 THR A 206      30.015   4.187  64.893  1.00  0.70           H  
ATOM   3064  H04 THR A 206      29.892   6.682  66.112  1.00  0.70           H  
ATOM   3065  H05 THR A 206      31.440   3.135  65.066  1.00  0.70           H  
ATOM   3066  H06 THR A 206      30.751   3.944  66.495  1.00  0.70           H  
ATOM   3067  H07 THR A 206      31.162   5.422  63.351  1.00  0.70           H  
ATOM   3068  N   VAL A 207      32.631   8.147  65.285  1.00  0.84           N  
ATOM   3069  CA  VAL A 207      33.496   9.263  64.921  1.00  0.84           C  
ATOM   3070  C   VAL A 207      33.901  10.129  66.130  1.00  0.84           C  
ATOM   3071  O   VAL A 207      35.064  10.489  66.284  1.00  0.84           O  
ATOM   3072  CB  VAL A 207      32.797  10.139  63.850  1.00  0.84           C  
ATOM   3073  CG1 VAL A 207      33.648  11.362  63.521  1.00  0.84           C  
ATOM   3074  CG2 VAL A 207      32.529   9.302  62.606  1.00  0.84           C  
ATOM   3075  H01 VAL A 207      34.415   8.838  64.517  1.00  0.84           H  
ATOM   3076  H02 VAL A 207      31.844  10.497  64.241  1.00  0.84           H  
ATOM   3077  H03 VAL A 207      34.602  11.039  63.104  1.00  0.84           H  
ATOM   3078  H04 VAL A 207      33.126  11.983  62.793  1.00  0.84           H  
ATOM   3079  H05 VAL A 207      33.826  11.937  64.430  1.00  0.84           H  
ATOM   3080  H06 VAL A 207      31.726   9.759  62.027  1.00  0.84           H  
ATOM   3081  H07 VAL A 207      33.432   9.254  61.998  1.00  0.84           H  
ATOM   3082  H08 VAL A 207      31.740   8.051  64.820  1.00  0.84           H  
ATOM   3083  H09 VAL A 207      32.236   8.295  62.901  1.00  0.84           H  
ATOM   3084  N   ALA A 208      32.948  10.456  66.990  1.00  0.89           N  
ATOM   3085  CA  ALA A 208      33.251  11.255  68.170  1.00  0.89           C  
ATOM   3086  C   ALA A 208      34.278  10.536  69.056  1.00  0.89           C  
ATOM   3087  O   ALA A 208      35.231  11.146  69.558  1.00  0.89           O  
ATOM   3088  CB  ALA A 208      31.966  11.526  68.956  1.00  0.89           C  
ATOM   3089  H01 ALA A 208      33.680  12.206  67.852  1.00  0.89           H  
ATOM   3090  H02 ALA A 208      31.151  10.940  68.532  1.00  0.89           H  
ATOM   3091  H03 ALA A 208      32.111  11.244  69.999  1.00  0.89           H  
ATOM   3092  H04 ALA A 208      31.720  12.586  68.897  1.00  0.89           H  
ATOM   3093  H10 ALA A 208      32.000  10.148  66.826  1.00  0.89           H  
ATOM   3094  N   THR A 209      34.082   9.232  69.251  1.00  0.80           N  
ATOM   3095  CA  THR A 209      35.003   8.451  70.068  1.00  0.80           C  
ATOM   3096  C   THR A 209      36.382   8.417  69.421  1.00  0.80           C  
ATOM   3097  O   THR A 209      37.396   8.629  70.083  1.00  0.80           O  
ATOM   3098  CB  THR A 209      34.474   7.009  70.252  1.00  0.80           C  
ATOM   3099  CG2 THR A 209      35.551   6.091  70.795  1.00  0.80           C  
ATOM   3100  OG1 THR A 209      33.365   7.028  71.154  1.00  0.80           O  
ATOM   3101  H01 THR A 209      35.081   8.924  71.047  1.00  0.80           H  
ATOM   3102  H02 THR A 209      34.164   6.629  69.278  1.00  0.80           H  
ATOM   3103  H03 THR A 209      36.417   6.683  71.090  1.00  0.80           H  
ATOM   3104  H04 THR A 209      35.167   5.553  71.662  1.00  0.80           H  
ATOM   3105  H05 THR A 209      33.285   8.779  68.827  1.00  0.80           H  
ATOM   3106  H06 THR A 209      35.844   5.378  70.024  1.00  0.80           H  
ATOM   3107  H07 THR A 209      33.174   7.934  71.409  1.00  0.80           H  
ATOM   3108  N   MET A 210      36.427   8.175  68.117  1.00  0.84           N  
ATOM   3109  CA  MET A 210      37.708   8.124  67.428  1.00  0.84           C  
ATOM   3110  C   MET A 210      38.466   9.438  67.580  1.00  0.84           C  
ATOM   3111  O   MET A 210      39.640   9.451  67.966  1.00  0.84           O  
ATOM   3112  CB  MET A 210      37.521   7.826  65.943  1.00  0.84           C  
ATOM   3113  CG  MET A 210      38.844   7.770  65.173  1.00  0.84           C  
ATOM   3114  SD  MET A 210      38.642   7.735  63.379  1.00  0.84           S  
ATOM   3115  CE  MET A 210      38.187   9.513  63.088  1.00  0.84           C  
ATOM   3116  H01 MET A 210      38.286   7.321  67.886  1.00  0.84           H  
ATOM   3117  H02 MET A 210      36.931   8.639  65.519  1.00  0.84           H  
ATOM   3118  H03 MET A 210      37.018   6.864  65.842  1.00  0.84           H  
ATOM   3119  H04 MET A 210      39.336   6.839  65.455  1.00  0.84           H  
ATOM   3120  H05 MET A 210      39.433   8.649  65.436  1.00  0.84           H  
ATOM   3121  H06 MET A 210      37.253   9.737  63.603  1.00  0.84           H  
ATOM   3122  H07 MET A 210      38.977  10.158  63.472  1.00  0.84           H  
ATOM   3123  H08 MET A 210      35.571   8.026  67.602  1.00  0.84           H  
ATOM   3124  H09 MET A 210      38.062   9.686  62.019  1.00  0.84           H  
ATOM   3125  N   ILE A 211      37.790  10.544  67.284  1.00  0.89           N  
ATOM   3126  CA  ILE A 211      38.414  11.860  67.374  1.00  0.89           C  
ATOM   3127  C   ILE A 211      38.990  12.123  68.760  1.00  0.89           C  
ATOM   3128  O   ILE A 211      40.156  12.497  68.896  1.00  0.89           O  
ATOM   3129  CB  ILE A 211      37.396  12.992  67.011  1.00  0.89           C  
ATOM   3130  CG1 ILE A 211      36.936  12.829  65.562  1.00  0.89           C  
ATOM   3131  CG2 ILE A 211      38.054  14.370  67.179  1.00  0.89           C  
ATOM   3132  CD1 ILE A 211      38.055  12.994  64.572  1.00  0.89           C  
ATOM   3133  H01 ILE A 211      39.232  11.867  66.654  1.00  0.89           H  
ATOM   3134  H02 ILE A 211      36.538  12.918  67.680  1.00  0.89           H  
ATOM   3135  H03 ILE A 211      36.204  13.611  65.361  1.00  0.89           H  
ATOM   3136  H04 ILE A 211      36.508  11.834  65.442  1.00  0.89           H  
ATOM   3137  H05 ILE A 211      39.006  14.384  66.649  1.00  0.89           H  
ATOM   3138  H06 ILE A 211      37.399  15.139  66.769  1.00  0.89           H  
ATOM   3139  H07 ILE A 211      38.225  14.565  68.238  1.00  0.89           H  
ATOM   3140  H08 ILE A 211      38.951  12.503  64.952  1.00  0.89           H  
ATOM   3141  H09 ILE A 211      37.770  12.543  63.622  1.00  0.89           H  
ATOM   3142  H10 ILE A 211      36.826  10.472  66.991  1.00  0.89           H  
ATOM   3143  H11 ILE A 211      38.257  14.055  64.425  1.00  0.89           H  
ATOM   3144  N   SER A 212      38.180  11.902  69.789  1.00  0.91           N  
ATOM   3145  CA  SER A 212      38.616  12.136  71.161  1.00  0.91           C  
ATOM   3146  C   SER A 212      39.842  11.322  71.556  1.00  0.91           C  
ATOM   3147  O   SER A 212      40.673  11.792  72.332  1.00  0.91           O  
ATOM   3148  CB  SER A 212      37.479  11.837  72.137  1.00  0.91           C  
ATOM   3149  OG  SER A 212      37.301  10.439  72.298  1.00  0.91           O  
ATOM   3150  H01 SER A 212      38.898  13.188  71.211  1.00  0.91           H  
ATOM   3151  H02 SER A 212      36.558  12.260  71.736  1.00  0.91           H  
ATOM   3152  H03 SER A 212      37.713  12.281  73.105  1.00  0.91           H  
ATOM   3153  H04 SER A 212      37.300  10.222  73.233  1.00  0.91           H  
ATOM   3154  H12 SER A 212      37.243  11.565  69.618  1.00  0.91           H  
ATOM   3155  N   CYS A 213      39.958  10.105  71.038  1.00  0.84           N  
ATOM   3156  CA  CYS A 213      41.102   9.259  71.369  1.00  0.84           C  
ATOM   3157  C   CYS A 213      42.343   9.650  70.577  1.00  0.84           C  
ATOM   3158  O   CYS A 213      43.473   9.420  71.014  1.00  0.84           O  
ATOM   3159  CB  CYS A 213      40.770   7.784  71.108  1.00  0.84           C  
ATOM   3160  SG  CYS A 213      39.494   7.121  72.201  1.00  0.84           S  
ATOM   3161  H01 CYS A 213      41.315   9.404  72.428  1.00  0.84           H  
ATOM   3162  H02 CYS A 213      41.680   7.215  71.300  1.00  0.84           H  
ATOM   3163  H03 CYS A 213      40.427   7.685  70.078  1.00  0.84           H  
ATOM   3164  H04 CYS A 213      39.251   7.995  73.187  1.00  0.84           H  
ATOM   3165  H05 CYS A 213      39.248   9.760  70.408  1.00  0.84           H  
ATOM   3166  N   TYR A 214      42.123  10.233  69.400  1.00  0.89           N  
ATOM   3167  CA  TYR A 214      43.218  10.672  68.539  1.00  0.89           C  
ATOM   3168  C   TYR A 214      44.201  11.550  69.300  1.00  0.89           C  
ATOM   3169  O   TYR A 214      45.396  11.279  69.337  1.00  0.89           O  
ATOM   3170  CB  TYR A 214      42.681  11.473  67.352  1.00  0.89           C  
ATOM   3171  CG  TYR A 214      43.773  12.156  66.566  1.00  0.89           C  
ATOM   3172  CD1 TYR A 214      44.495  11.467  65.607  1.00  0.89           C  
ATOM   3173  CD2 TYR A 214      44.118  13.479  66.824  1.00  0.89           C  
ATOM   3174  CE1 TYR A 214      45.534  12.073  64.928  1.00  0.89           C  
ATOM   3175  CE2 TYR A 214      45.152  14.089  66.151  1.00  0.89           C  
ATOM   3176  CZ  TYR A 214      45.856  13.381  65.206  1.00  0.89           C  
ATOM   3177  OH  TYR A 214      46.896  13.976  64.538  1.00  0.89           O  
ATOM   3178  H01 TYR A 214      43.728   9.775  68.188  1.00  0.89           H  
ATOM   3179  H02 TYR A 214      42.028  12.250  67.749  1.00  0.89           H  
ATOM   3180  H03 TYR A 214      42.144  10.795  66.688  1.00  0.89           H  
ATOM   3181  H04 TYR A 214      44.240  10.431  65.384  1.00  0.89           H  
ATOM   3182  H05 TYR A 214      41.171  10.376  69.094  1.00  0.89           H  
ATOM   3183  H06 TYR A 214      43.560  14.042  67.572  1.00  0.89           H  
ATOM   3184  H07 TYR A 214      46.095  11.518  64.176  1.00  0.89           H  
ATOM   3185  H08 TYR A 214      45.411  15.126  66.366  1.00  0.89           H  
ATOM   3186  H09 TYR A 214      47.092  14.825  64.941  1.00  0.89           H  
ATOM   3187  N   TYR A 215      43.686  12.612  69.902  1.00  0.93           N  
ATOM   3188  CA  TYR A 215      44.528  13.534  70.639  1.00  0.93           C  
ATOM   3189  C   TYR A 215      45.286  12.856  71.756  1.00  0.93           C  
ATOM   3190  O   TYR A 215      46.280  13.386  72.257  1.00  0.93           O  
ATOM   3191  CB  TYR A 215      43.689  14.697  71.158  1.00  0.93           C  
ATOM   3192  CG  TYR A 215      43.196  15.553  70.012  1.00  0.93           C  
ATOM   3193  CD1 TYR A 215      41.953  15.331  69.423  1.00  0.93           C  
ATOM   3194  CD2 TYR A 215      44.021  16.524  69.455  1.00  0.93           C  
ATOM   3195  CE1 TYR A 215      41.550  16.054  68.307  1.00  0.93           C  
ATOM   3196  CE2 TYR A 215      43.633  17.246  68.345  1.00  0.93           C  
ATOM   3197  CZ  TYR A 215      42.402  17.012  67.772  1.00  0.93           C  
ATOM   3198  OH  TYR A 215      42.040  17.748  66.666  1.00  0.93           O  
ATOM   3199  H01 TYR A 215      45.282  13.920  69.954  1.00  0.93           H  
ATOM   3200  H02 TYR A 215      44.308  15.311  71.813  1.00  0.93           H  
ATOM   3201  H03 TYR A 215      42.833  14.305  71.707  1.00  0.93           H  
ATOM   3202  H04 TYR A 215      41.286  14.578  69.844  1.00  0.93           H  
ATOM   3203  H05 TYR A 215      44.995  16.719  69.905  1.00  0.93           H  
ATOM   3204  H06 TYR A 215      40.575  15.871  67.856  1.00  0.93           H  
ATOM   3205  H07 TYR A 215      44.298  17.999  67.923  1.00  0.93           H  
ATOM   3206  H08 TYR A 215      41.810  17.155  65.947  1.00  0.93           H  
ATOM   3207  H10 TYR A 215      42.692  12.782  69.847  1.00  0.93           H  
ATOM   3208  N   GLU A 216      44.826  11.669  72.130  1.00  0.95           N  
ATOM   3209  CA  GLU A 216      45.484  10.896  73.168  1.00  0.95           C  
ATOM   3210  C   GLU A 216      46.539  10.054  72.466  1.00  0.95           C  
ATOM   3211  O   GLU A 216      47.660   9.918  72.946  1.00  0.95           O  
ATOM   3212  CB  GLU A 216      44.478   9.984  73.866  1.00  0.95           C  
ATOM   3213  CG  GLU A 216      44.847   9.609  75.283  1.00  0.95           C  
ATOM   3214  CD  GLU A 216      45.024  10.831  76.167  1.00  0.95           C  
ATOM   3215  OE1 GLU A 216      44.264  11.812  75.987  1.00  0.95           O  
ATOM   3216  OE2 GLU A 216      45.911  10.806  77.049  1.00  0.95           O  
ATOM   3217  H01 GLU A 216      45.924  11.546  73.924  1.00  0.95           H  
ATOM   3218  H02 GLU A 216      44.456   9.055  73.296  1.00  0.95           H  
ATOM   3219  H03 GLU A 216      43.515  10.493  73.888  1.00  0.95           H  
ATOM   3220  H04 GLU A 216      45.797   9.075  75.253  1.00  0.95           H  
ATOM   3221  H05 GLU A 216      44.057   8.984  75.699  1.00  0.95           H  
ATOM   3222  H09 GLU A 216      44.001  11.295  71.683  1.00  0.95           H  
ATOM   3223  N   ASP A 217      46.170   9.503  71.312  1.00  0.95           N  
ATOM   3224  CA  ASP A 217      47.065   8.655  70.524  1.00  0.95           C  
ATOM   3225  C   ASP A 217      46.846   8.931  69.029  1.00  0.95           C  
ATOM   3226  O   ASP A 217      45.859   8.482  68.435  1.00  0.95           O  
ATOM   3227  CB  ASP A 217      46.773   7.181  70.834  1.00  0.95           C  
ATOM   3228  CG  ASP A 217      47.787   6.226  70.220  1.00  0.95           C  
ATOM   3229  OD1 ASP A 217      48.432   6.572  69.213  1.00  0.95           O  
ATOM   3230  OD2 ASP A 217      47.927   5.100  70.740  1.00  0.95           O  
ATOM   3231  H01 ASP A 217      48.101   8.876  70.779  1.00  0.95           H  
ATOM   3232  H02 ASP A 217      45.802   6.945  70.399  1.00  0.95           H  
ATOM   3233  H03 ASP A 217      46.780   7.046  71.916  1.00  0.95           H  
ATOM   3234  H06 ASP A 217      45.237   9.677  70.967  1.00  0.95           H  
ATOM   3235  N   HIS A 218      47.773   9.670  68.426  1.00  0.98           N  
ATOM   3236  CA  HIS A 218      47.686  10.018  67.006  1.00  0.98           C  
ATOM   3237  C   HIS A 218      47.524   8.814  66.082  1.00  0.98           C  
ATOM   3238  O   HIS A 218      47.148   8.958  64.918  1.00  0.98           O  
ATOM   3239  CB  HIS A 218      48.915  10.829  66.599  1.00  0.98           C  
ATOM   3240  CG  HIS A 218      48.869  12.251  67.059  1.00  0.98           C  
ATOM   3241  CD2 HIS A 218      49.264  13.398  66.457  1.00  0.98           C  
ATOM   3242  ND1 HIS A 218      48.370  12.617  68.290  1.00  0.98           N  
ATOM   3243  CE1 HIS A 218      48.458  13.928  68.428  1.00  0.98           C  
ATOM   3244  NE2 HIS A 218      48.997  14.426  67.330  1.00  0.98           N  
ATOM   3245  H01 HIS A 218      46.779  10.611  66.889  1.00  0.98           H  
ATOM   3246  H02 HIS A 218      48.942  10.845  65.509  1.00  0.98           H  
ATOM   3247  H03 HIS A 218      49.799  10.356  67.026  1.00  0.98           H  
ATOM   3248  H04 HIS A 218      48.561  10.001  68.964  1.00  0.98           H  
ATOM   3249  H05 HIS A 218      49.710  13.489  65.467  1.00  0.98           H  
ATOM   3250  H06 HIS A 218      48.140  14.501  69.299  1.00  0.98           H  
ATOM   3251  H07 HIS A 218      49.183  15.404  67.159  1.00  0.98           H  
ATOM   3252  N   GLN A 219      47.798   7.626  66.607  1.00  0.89           N  
ATOM   3253  CA  GLN A 219      47.669   6.402  65.828  1.00  0.89           C  
ATOM   3254  C   GLN A 219      46.228   5.878  65.794  1.00  0.89           C  
ATOM   3255  O   GLN A 219      45.925   4.918  65.084  1.00  0.89           O  
ATOM   3256  CB  GLN A 219      48.596   5.327  66.400  1.00  0.89           C  
ATOM   3257  CG  GLN A 219      50.074   5.612  66.203  1.00  0.89           C  
ATOM   3258  CD  GLN A 219      50.556   5.224  64.818  1.00  0.89           C  
ATOM   3259  NE2 GLN A 219      51.604   4.395  64.766  1.00  0.89           N  
ATOM   3260  OE1 GLN A 219      49.996   5.659  63.802  1.00  0.89           O  
ATOM   3261  H01 GLN A 219      47.953   6.638  64.802  1.00  0.89           H  
ATOM   3262  H02 GLN A 219      48.380   4.406  65.858  1.00  0.89           H  
ATOM   3263  H03 GLN A 219      48.403   5.242  67.469  1.00  0.89           H  
ATOM   3264  H04 GLN A 219      50.628   5.015  66.928  1.00  0.89           H  
ATOM   3265  H05 GLN A 219      50.249   6.678  66.350  1.00  0.89           H  
ATOM   3266  H06 GLN A 219      51.970   4.100  63.872  1.00  0.89           H  
ATOM   3267  H07 GLN A 219      52.029   4.064  65.620  1.00  0.89           H  
ATOM   3268  H08 GLN A 219      48.103   7.570  67.568  1.00  0.89           H  
ATOM   3269  N   CYS A 220      45.340   6.492  66.565  1.00  0.73           N  
ATOM   3270  CA  CYS A 220      43.954   6.041  66.576  1.00  0.73           C  
ATOM   3271  C   CYS A 220      43.273   6.474  65.297  1.00  0.73           C  
ATOM   3272  O   CYS A 220      43.007   7.661  65.091  1.00  0.73           O  
ATOM   3273  CB  CYS A 220      43.194   6.602  67.779  1.00  0.73           C  
ATOM   3274  SG  CYS A 220      41.414   6.280  67.740  1.00  0.73           S  
ATOM   3275  H01 CYS A 220      43.950   4.954  66.651  1.00  0.73           H  
ATOM   3276  H02 CYS A 220      43.319   7.685  67.754  1.00  0.73           H  
ATOM   3277  H03 CYS A 220      43.604   6.154  68.684  1.00  0.73           H  
ATOM   3278  H04 CYS A 220      40.968   6.081  68.988  1.00  0.73           H  
ATOM   3279  H08 CYS A 220      45.624   7.270  67.143  1.00  0.73           H  
ATOM   3280  N   GLU A 221      42.998   5.506  64.434  1.00  0.73           N  
ATOM   3281  CA  GLU A 221      42.348   5.791  63.168  1.00  0.73           C  
ATOM   3282  C   GLU A 221      41.061   4.998  63.054  1.00  0.73           C  
ATOM   3283  O   GLU A 221      40.519   4.833  61.965  1.00  0.73           O  
ATOM   3284  CB  GLU A 221      43.274   5.439  62.000  1.00  0.73           C  
ATOM   3285  CG  GLU A 221      44.485   6.362  61.842  1.00  0.73           C  
ATOM   3286  CD  GLU A 221      45.204   6.145  60.512  1.00  0.73           C  
ATOM   3287  OE1 GLU A 221      44.510   5.979  59.493  1.00  0.73           O  
ATOM   3288  OE2 GLU A 221      46.451   6.148  60.471  1.00  0.73           O  
ATOM   3289  H01 GLU A 221      42.120   6.856  63.129  1.00  0.73           H  
ATOM   3290  H02 GLU A 221      42.681   5.553  61.093  1.00  0.73           H  
ATOM   3291  H03 GLU A 221      43.638   4.423  62.149  1.00  0.73           H  
ATOM   3292  H04 GLU A 221      45.187   6.134  62.644  1.00  0.73           H  
ATOM   3293  H05 GLU A 221      43.245   4.553  64.661  1.00  0.73           H  
ATOM   3294  H06 GLU A 221      44.148   7.397  61.895  1.00  0.73           H  
ATOM   3295  N   VAL A 222      40.570   4.507  64.183  1.00  0.66           N  
ATOM   3296  CA  VAL A 222      39.340   3.718  64.176  1.00  0.66           C  
ATOM   3297  C   VAL A 222      38.526   4.028  65.410  1.00  0.66           C  
ATOM   3298  O   VAL A 222      39.070   4.204  66.489  1.00  0.66           O  
ATOM   3299  CB  VAL A 222      39.630   2.189  64.185  1.00  0.66           C  
ATOM   3300  CG1 VAL A 222      38.329   1.409  64.101  1.00  0.66           C  
ATOM   3301  CG2 VAL A 222      40.551   1.814  63.032  1.00  0.66           C  
ATOM   3302  H01 VAL A 222      38.802   3.979  63.265  1.00  0.66           H  
ATOM   3303  H02 VAL A 222      40.130   1.935  65.120  1.00  0.66           H  
ATOM   3304  H03 VAL A 222      37.561   2.032  63.642  1.00  0.66           H  
ATOM   3305  H04 VAL A 222      38.479   0.514  63.497  1.00  0.66           H  
ATOM   3306  H05 VAL A 222      38.012   1.122  65.103  1.00  0.66           H  
ATOM   3307  H06 VAL A 222      41.516   1.495  63.427  1.00  0.66           H  
ATOM   3308  H07 VAL A 222      41.050   4.680  65.055  1.00  0.66           H  
ATOM   3309  H08 VAL A 222      40.106   0.999  62.461  1.00  0.66           H  
ATOM   3310  H09 VAL A 222      40.692   2.678  62.383  1.00  0.66           H  
ATOM   3311  N   GLY A 223      37.216   4.098  65.231  1.00  0.59           N  
ATOM   3312  CA  GLY A 223      36.323   4.354  66.338  1.00  0.59           C  
ATOM   3313  C   GLY A 223      35.330   3.211  66.333  1.00  0.59           C  
ATOM   3314  O   GLY A 223      34.831   2.830  65.271  1.00  0.59           O  
ATOM   3315  H01 GLY A 223      35.827   5.320  66.241  1.00  0.59           H  
ATOM   3316  H02 GLY A 223      36.876   4.374  67.277  1.00  0.59           H  
ATOM   3317  H10 GLY A 223      36.834   3.970  64.305  1.00  0.59           H  
ATOM   3318  N   MET A 224      35.050   2.649  67.504  1.00  0.50           N  
ATOM   3319  CA  MET A 224      34.118   1.531  67.585  1.00  0.50           C  
ATOM   3320  C   MET A 224      33.182   1.626  68.781  1.00  0.50           C  
ATOM   3321  O   MET A 224      33.582   1.993  69.880  1.00  0.50           O  
ATOM   3322  CB  MET A 224      34.883   0.189  67.636  1.00  0.50           C  
ATOM   3323  CG  MET A 224      33.956  -1.039  67.638  1.00  0.50           C  
ATOM   3324  SD  MET A 224      34.802  -2.682  67.756  1.00  0.50           S  
ATOM   3325  CE  MET A 224      35.380  -2.595  69.408  1.00  0.50           C  
ATOM   3326  H01 MET A 224      33.506   1.577  66.684  1.00  0.50           H  
ATOM   3327  H02 MET A 224      35.444   0.172  68.571  1.00  0.50           H  
ATOM   3328  H03 MET A 224      35.486   2.999  68.345  1.00  0.50           H  
ATOM   3329  H04 MET A 224      35.536   0.129  66.766  1.00  0.50           H  
ATOM   3330  H05 MET A 224      33.452  -1.033  66.671  1.00  0.50           H  
ATOM   3331  H06 MET A 224      33.280  -0.948  68.488  1.00  0.50           H  
ATOM   3332  H07 MET A 224      36.253  -1.944  69.453  1.00  0.50           H  
ATOM   3333  H08 MET A 224      34.594  -2.194  70.048  1.00  0.50           H  
ATOM   3334  H09 MET A 224      35.654  -3.593  69.751  1.00  0.50           H  
ATOM   3335  N   ILE A 225      31.922   1.297  68.547  1.00  0.09           N  
ATOM   3336  CA  ILE A 225      30.945   1.315  69.609  1.00  0.09           C  
ATOM   3337  C   ILE A 225      30.324  -0.076  69.798  1.00  0.09           C  
ATOM   3338  O   ILE A 225      29.881  -0.708  68.837  1.00  0.09           O  
ATOM   3339  CB  ILE A 225      29.771   2.299  69.302  1.00  0.09           C  
ATOM   3340  CG1 ILE A 225      30.292   3.736  69.124  1.00  0.09           C  
ATOM   3341  CG2 ILE A 225      28.761   2.276  70.460  1.00  0.09           C  
ATOM   3342  CD1 ILE A 225      30.821   4.355  70.410  1.00  0.09           C  
ATOM   3343  H01 ILE A 225      31.476   1.635  70.506  1.00  0.09           H  
ATOM   3344  H02 ILE A 225      29.291   1.979  68.377  1.00  0.09           H  
ATOM   3345  H03 ILE A 225      29.448   4.344  68.800  1.00  0.09           H  
ATOM   3346  H04 ILE A 225      31.098   3.723  68.390  1.00  0.09           H  
ATOM   3347  H05 ILE A 225      27.816   1.861  70.109  1.00  0.09           H  
ATOM   3348  H06 ILE A 225      29.150   1.658  71.270  1.00  0.09           H  
ATOM   3349  H07 ILE A 225      28.599   3.291  70.822  1.00  0.09           H  
ATOM   3350  H08 ILE A 225      31.706   4.951  70.188  1.00  0.09           H  
ATOM   3351  H09 ILE A 225      30.054   4.994  70.849  1.00  0.09           H  
ATOM   3352  H10 ILE A 225      31.641   1.030  67.614  1.00  0.09           H  
ATOM   3353  H11 ILE A 225      31.082   3.565  71.114  1.00  0.09           H  
ATOM   3354  N   VAL A 226      30.317  -0.557  71.034  1.00  0.48           N  
ATOM   3355  CA  VAL A 226      29.649  -1.811  71.348  1.00  0.48           C  
ATOM   3356  C   VAL A 226      28.833  -1.495  72.607  1.00  0.48           C  
ATOM   3357  O   VAL A 226      29.302  -1.645  73.727  1.00  0.48           O  
ATOM   3358  CB  VAL A 226      30.629  -2.982  71.635  1.00  0.48           C  
ATOM   3359  CG1 VAL A 226      29.845  -4.286  71.726  1.00  0.48           C  
ATOM   3360  CG2 VAL A 226      31.662  -3.097  70.533  1.00  0.48           C  
ATOM   3361  H01 VAL A 226      29.051  -2.148  70.501  1.00  0.48           H  
ATOM   3362  H02 VAL A 226      31.141  -2.786  72.577  1.00  0.48           H  
ATOM   3363  H03 VAL A 226      28.891  -4.173  71.210  1.00  0.48           H  
ATOM   3364  H04 VAL A 226      30.417  -5.088  71.259  1.00  0.48           H  
ATOM   3365  H05 VAL A 226      29.664  -4.530  72.773  1.00  0.48           H  
ATOM   3366  H06 VAL A 226      32.595  -3.479  70.948  1.00  0.48           H  
ATOM   3367  H07 VAL A 226      31.300  -3.780  69.765  1.00  0.48           H  
ATOM   3368  H08 VAL A 226      31.836  -2.115  70.093  1.00  0.48           H  
ATOM   3369  H12 VAL A 226      30.783  -0.045  71.769  1.00  0.48           H  
ATOM   3370  N   GLY A 227      27.615  -1.012  72.403  1.00  0.32           N  
ATOM   3371  CA  GLY A 227      26.741  -0.681  73.520  1.00  0.32           C  
ATOM   3372  C   GLY A 227      25.350  -1.144  73.149  1.00  0.32           C  
ATOM   3373  O   GLY A 227      25.152  -2.315  72.834  1.00  0.32           O  
ATOM   3374  H01 GLY A 227      26.753   0.391  73.717  1.00  0.32           H  
ATOM   3375  H02 GLY A 227      27.077  -1.191  74.423  1.00  0.32           H  
ATOM   3376  H09 GLY A 227      27.288  -0.871  71.458  1.00  0.32           H  
ATOM   3377  N   THR A 228      24.381  -0.238  73.169  1.00  0.64           N  
ATOM   3378  CA  THR A 228      23.028  -0.607  72.790  1.00  0.64           C  
ATOM   3379  C   THR A 228      23.092  -1.083  71.347  1.00  0.64           C  
ATOM   3380  O   THR A 228      22.459  -2.069  70.966  1.00  0.64           O  
ATOM   3381  CB  THR A 228      22.083   0.602  72.901  1.00  0.64           C  
ATOM   3382  CG2 THR A 228      20.726   0.293  72.317  1.00  0.64           C  
ATOM   3383  OG1 THR A 228      21.927   0.938  74.281  1.00  0.64           O  
ATOM   3384  H01 THR A 228      22.643  -1.385  73.449  1.00  0.64           H  
ATOM   3385  H02 THR A 228      22.516   1.433  72.344  1.00  0.64           H  
ATOM   3386  H03 THR A 228      24.585   0.711  73.449  1.00  0.64           H  
ATOM   3387  H04 THR A 228      20.036   1.103  72.554  1.00  0.64           H  
ATOM   3388  H05 THR A 228      20.810   0.193  71.235  1.00  0.64           H  
ATOM   3389  H06 THR A 228      20.351  -0.639  72.741  1.00  0.64           H  
ATOM   3390  H07 THR A 228      22.263   1.824  74.435  1.00  0.64           H  
ATOM   3391  N   GLY A 229      23.885  -0.377  70.553  1.00  0.25           N  
ATOM   3392  CA  GLY A 229      24.048  -0.723  69.154  1.00  0.25           C  
ATOM   3393  C   GLY A 229      25.504  -1.051  68.912  1.00  0.25           C  
ATOM   3394  O   GLY A 229      26.313  -0.986  69.837  1.00  0.25           O  
ATOM   3395  H01 GLY A 229      23.742   0.111  68.523  1.00  0.25           H  
ATOM   3396  H02 GLY A 229      23.430  -1.588  68.913  1.00  0.25           H  
ATOM   3397  H08 GLY A 229      24.385   0.416  70.929  1.00  0.25           H  
ATOM   3398  N   CYS A 230      25.853  -1.400  67.681  1.00  0.41           N  
ATOM   3399  CA  CYS A 230      27.240  -1.750  67.383  1.00  0.41           C  
ATOM   3400  C   CYS A 230      27.635  -1.206  66.015  1.00  0.41           C  
ATOM   3401  O   CYS A 230      26.929  -1.404  65.042  1.00  0.41           O  
ATOM   3402  CB  CYS A 230      27.404  -3.283  67.435  1.00  0.41           C  
ATOM   3403  SG  CYS A 230      29.086  -3.884  67.184  1.00  0.41           S  
ATOM   3404  H01 CYS A 230      27.898  -1.302  68.127  1.00  0.41           H  
ATOM   3405  H02 CYS A 230      26.815  -3.678  66.607  1.00  0.41           H  
ATOM   3406  H03 CYS A 230      25.159  -1.424  66.948  1.00  0.41           H  
ATOM   3407  H04 CYS A 230      27.065  -3.626  68.412  1.00  0.41           H  
ATOM   3408  H05 CYS A 230      29.480  -3.602  65.935  1.00  0.41           H  
ATOM   3409  N   ASN A 231      28.771  -0.528  65.937  1.00  0.75           N  
ATOM   3410  CA  ASN A 231      29.200   0.067  64.667  1.00  0.75           C  
ATOM   3411  C   ASN A 231      30.643   0.547  64.779  1.00  0.75           C  
ATOM   3412  O   ASN A 231      31.193   0.613  65.877  1.00  0.75           O  
ATOM   3413  CB  ASN A 231      28.264   1.245  64.345  1.00  0.75           C  
ATOM   3414  CG  ASN A 231      28.607   1.954  63.037  1.00  0.75           C  
ATOM   3415  ND2 ASN A 231      28.509   3.281  63.053  1.00  0.75           N  
ATOM   3416  OD1 ASN A 231      28.923   1.327  62.026  1.00  0.75           O  
ATOM   3417  H01 ASN A 231      29.150  -0.672  63.867  1.00  0.75           H  
ATOM   3418  H02 ASN A 231      28.380   1.975  65.146  1.00  0.75           H  
ATOM   3419  H03 ASN A 231      27.244   0.867  64.277  1.00  0.75           H  
ATOM   3420  H04 ASN A 231      28.710   3.812  62.218  1.00  0.75           H  
ATOM   3421  H05 ASN A 231      28.234   3.757  63.900  1.00  0.75           H  
ATOM   3422  H06 ASN A 231      29.347  -0.420  66.760  1.00  0.75           H  
ATOM   3423  N   ALA A 232      31.246   0.890  63.647  1.00  0.89           N  
ATOM   3424  CA  ALA A 232      32.621   1.364  63.634  1.00  0.89           C  
ATOM   3425  C   ALA A 232      32.870   2.371  62.510  1.00  0.89           C  
ATOM   3426  O   ALA A 232      32.137   2.412  61.525  1.00  0.89           O  
ATOM   3427  CB  ALA A 232      33.574   0.175  63.471  1.00  0.89           C  
ATOM   3428  H01 ALA A 232      32.804   1.869  64.582  1.00  0.89           H  
ATOM   3429  H02 ALA A 232      34.502   0.378  64.005  1.00  0.89           H  
ATOM   3430  H03 ALA A 232      33.109  -0.722  63.879  1.00  0.89           H  
ATOM   3431  H04 ALA A 232      33.790   0.024  62.413  1.00  0.89           H  
ATOM   3432  H06 ALA A 232      30.739   0.820  62.776  1.00  0.89           H  
ATOM   3433  N   CYS A 233      33.917   3.172  62.668  1.00  0.75           N  
ATOM   3434  CA  CYS A 233      34.308   4.151  61.659  1.00  0.75           C  
ATOM   3435  C   CYS A 233      35.823   4.047  61.567  1.00  0.75           C  
ATOM   3436  O   CYS A 233      36.468   3.570  62.499  1.00  0.75           O  
ATOM   3437  CB  CYS A 233      33.911   5.576  62.074  1.00  0.75           C  
ATOM   3438  SG  CYS A 233      34.871   6.224  63.444  1.00  0.75           S  
ATOM   3439  H01 CYS A 233      33.813   3.952  60.709  1.00  0.75           H  
ATOM   3440  H02 CYS A 233      32.874   5.533  62.406  1.00  0.75           H  
ATOM   3441  H03 CYS A 233      34.046   6.235  61.216  1.00  0.75           H  
ATOM   3442  H04 CYS A 233      35.219   5.220  64.261  1.00  0.75           H  
ATOM   3443  H05 CYS A 233      34.462   3.101  63.516  1.00  0.75           H  
ATOM   3444  N   TYR A 234      36.391   4.489  60.451  1.00  0.75           N  
ATOM   3445  CA  TYR A 234      37.837   4.413  60.252  1.00  0.75           C  
ATOM   3446  C   TYR A 234      38.265   5.445  59.204  1.00  0.75           C  
ATOM   3447  O   TYR A 234      37.442   5.929  58.424  1.00  0.75           O  
ATOM   3448  CB  TYR A 234      38.217   3.008  59.758  1.00  0.75           C  
ATOM   3449  CG  TYR A 234      37.793   2.767  58.325  1.00  0.75           C  
ATOM   3450  CD1 TYR A 234      38.716   2.782  57.301  1.00  0.75           C  
ATOM   3451  CD2 TYR A 234      36.458   2.619  57.991  1.00  0.75           C  
ATOM   3452  CE1 TYR A 234      38.329   2.666  55.985  1.00  0.75           C  
ATOM   3453  CE2 TYR A 234      36.057   2.505  56.675  1.00  0.75           C  
ATOM   3454  CZ  TYR A 234      36.999   2.534  55.677  1.00  0.75           C  
ATOM   3455  OH  TYR A 234      36.612   2.481  54.357  1.00  0.75           O  
ATOM   3456  H01 TYR A 234      38.340   4.618  61.197  1.00  0.75           H  
ATOM   3457  H02 TYR A 234      37.697   2.283  60.385  1.00  0.75           H  
ATOM   3458  H03 TYR A 234      39.299   2.892  59.828  1.00  0.75           H  
ATOM   3459  H04 TYR A 234      39.775   2.888  57.538  1.00  0.75           H  
ATOM   3460  H05 TYR A 234      35.812   4.886  59.725  1.00  0.75           H  
ATOM   3461  H06 TYR A 234      35.709   2.592  58.782  1.00  0.75           H  
ATOM   3462  H07 TYR A 234      39.076   2.679  55.191  1.00  0.75           H  
ATOM   3463  H08 TYR A 234      35.001   2.393  56.430  1.00  0.75           H  
ATOM   3464  H09 TYR A 234      36.364   1.581  54.132  1.00  0.75           H  
ATOM   3465  N   MET A 235      39.554   5.761  59.181  1.00  0.84           N  
ATOM   3466  CA  MET A 235      40.095   6.720  58.227  1.00  0.84           C  
ATOM   3467  C   MET A 235      40.368   6.064  56.874  1.00  0.84           C  
ATOM   3468  O   MET A 235      41.157   5.126  56.772  1.00  0.84           O  
ATOM   3469  CB  MET A 235      41.385   7.331  58.785  1.00  0.84           C  
ATOM   3470  CG  MET A 235      41.173   8.180  60.030  1.00  0.84           C  
ATOM   3471  SD  MET A 235      39.942   9.493  59.744  1.00  0.84           S  
ATOM   3472  CE  MET A 235      40.864  10.549  58.617  1.00  0.84           C  
ATOM   3473  H01 MET A 235      39.355   7.506  58.075  1.00  0.84           H  
ATOM   3474  H02 MET A 235      41.783   7.991  58.014  1.00  0.84           H  
ATOM   3475  H03 MET A 235      42.071   6.521  59.033  1.00  0.84           H  
ATOM   3476  H04 MET A 235      42.121   8.652  60.286  1.00  0.84           H  
ATOM   3477  H05 MET A 235      40.826   7.540  60.841  1.00  0.84           H  
ATOM   3478  H06 MET A 235      41.850  10.118  58.441  1.00  0.84           H  
ATOM   3479  H07 MET A 235      40.328  10.627  57.671  1.00  0.84           H  
ATOM   3480  H08 MET A 235      40.975  11.541  59.056  1.00  0.84           H  
ATOM   3481  H10 MET A 235      40.178   5.324  59.844  1.00  0.84           H  
ATOM   3482  N   GLU A 236      39.710   6.567  55.835  1.00  0.73           N  
ATOM   3483  CA  GLU A 236      39.858   6.039  54.485  1.00  0.73           C  
ATOM   3484  C   GLU A 236      40.588   7.023  53.579  1.00  0.73           C  
ATOM   3485  O   GLU A 236      40.582   8.231  53.824  1.00  0.73           O  
ATOM   3486  CB  GLU A 236      38.481   5.744  53.893  1.00  0.73           C  
ATOM   3487  CG  GLU A 236      38.521   5.175  52.484  1.00  0.73           C  
ATOM   3488  CD  GLU A 236      39.310   3.886  52.425  1.00  0.73           C  
ATOM   3489  OE1 GLU A 236      40.545   3.960  52.268  1.00  0.73           O  
ATOM   3490  OE2 GLU A 236      38.700   2.801  52.563  1.00  0.73           O  
ATOM   3491  H01 GLU A 236      40.446   5.124  54.547  1.00  0.73           H  
ATOM   3492  H02 GLU A 236      37.954   6.696  53.833  1.00  0.73           H  
ATOM   3493  H03 GLU A 236      37.977   5.025  54.539  1.00  0.73           H  
ATOM   3494  H04 GLU A 236      39.010   5.903  51.837  1.00  0.73           H  
ATOM   3495  H05 GLU A 236      37.501   4.982  52.151  1.00  0.73           H  
ATOM   3496  H09 GLU A 236      39.084   7.345  55.987  1.00  0.73           H  
ATOM   3497  N   GLU A 237      41.220   6.495  52.534  1.00  0.84           N  
ATOM   3498  CA  GLU A 237      41.947   7.318  51.572  1.00  0.84           C  
ATOM   3499  C   GLU A 237      40.898   7.953  50.656  1.00  0.84           C  
ATOM   3500  O   GLU A 237      40.034   7.253  50.125  1.00  0.84           O  
ATOM   3501  CB  GLU A 237      42.904   6.443  50.757  1.00  0.84           C  
ATOM   3502  CG  GLU A 237      43.654   5.407  51.590  1.00  0.84           C  
ATOM   3503  CD  GLU A 237      44.439   6.030  52.726  1.00  0.84           C  
ATOM   3504  OE1 GLU A 237      44.800   5.301  53.676  1.00  0.84           O  
ATOM   3505  OE2 GLU A 237      44.701   7.250  52.671  1.00  0.84           O  
ATOM   3506  H01 GLU A 237      42.540   8.083  52.073  1.00  0.84           H  
ATOM   3507  H02 GLU A 237      43.654   7.108  50.329  1.00  0.84           H  
ATOM   3508  H03 GLU A 237      42.327   5.919  49.995  1.00  0.84           H  
ATOM   3509  H04 GLU A 237      44.366   4.908  50.932  1.00  0.84           H  
ATOM   3510  H05 GLU A 237      42.932   4.705  52.007  1.00  0.84           H  
ATOM   3511  H06 GLU A 237      41.196   5.494  52.402  1.00  0.84           H  
ATOM   3512  N   MET A 238      40.969   9.270  50.471  1.00  0.77           N  
ATOM   3513  CA  MET A 238      39.991   9.970  49.637  1.00  0.77           C  
ATOM   3514  C   MET A 238      39.781   9.361  48.261  1.00  0.77           C  
ATOM   3515  O   MET A 238      38.670   9.395  47.732  1.00  0.77           O  
ATOM   3516  CB  MET A 238      40.356  11.451  49.497  1.00  0.77           C  
ATOM   3517  CG  MET A 238      39.750  12.336  50.584  1.00  0.77           C  
ATOM   3518  SD  MET A 238      37.931  12.143  50.752  1.00  0.77           S  
ATOM   3519  CE  MET A 238      37.298  13.108  49.381  1.00  0.77           C  
ATOM   3520  H01 MET A 238      39.043   9.862  50.164  1.00  0.77           H  
ATOM   3521  H02 MET A 238      39.949  11.791  48.545  1.00  0.77           H  
ATOM   3522  H03 MET A 238      41.441  11.545  49.541  1.00  0.77           H  
ATOM   3523  H04 MET A 238      39.938  13.371  50.298  1.00  0.77           H  
ATOM   3524  H05 MET A 238      40.215  12.081  51.537  1.00  0.77           H  
ATOM   3525  H06 MET A 238      41.710   9.794  50.914  1.00  0.77           H  
ATOM   3526  H07 MET A 238      36.404  13.646  49.698  1.00  0.77           H  
ATOM   3527  H08 MET A 238      38.056  13.822  49.058  1.00  0.77           H  
ATOM   3528  H09 MET A 238      37.048  12.444  48.554  1.00  0.77           H  
ATOM   3529  N   GLN A 239      40.836   8.801  47.677  1.00  0.86           N  
ATOM   3530  CA  GLN A 239      40.700   8.187  46.363  1.00  0.86           C  
ATOM   3531  C   GLN A 239      39.755   6.985  46.387  1.00  0.86           C  
ATOM   3532  O   GLN A 239      39.272   6.558  45.344  1.00  0.86           O  
ATOM   3533  CB  GLN A 239      42.063   7.743  45.822  1.00  0.86           C  
ATOM   3534  CG  GLN A 239      42.820   6.786  46.725  1.00  0.86           C  
ATOM   3535  CD  GLN A 239      43.894   7.486  47.543  1.00  0.86           C  
ATOM   3536  NE2 GLN A 239      45.104   6.929  47.527  1.00  0.86           N  
ATOM   3537  OE1 GLN A 239      43.641   8.515  48.185  1.00  0.86           O  
ATOM   3538  H01 GLN A 239      40.276   8.947  45.707  1.00  0.86           H  
ATOM   3539  H02 GLN A 239      42.673   8.643  45.746  1.00  0.86           H  
ATOM   3540  H03 GLN A 239      41.905   7.252  44.862  1.00  0.86           H  
ATOM   3541  H04 GLN A 239      43.314   6.051  46.089  1.00  0.86           H  
ATOM   3542  H05 GLN A 239      42.113   6.313  47.406  1.00  0.86           H  
ATOM   3543  H06 GLN A 239      45.859   7.347  48.052  1.00  0.86           H  
ATOM   3544  H07 GLN A 239      45.266   6.089  46.990  1.00  0.86           H  
ATOM   3545  H10 GLN A 239      41.731   8.801  48.144  1.00  0.86           H  
ATOM   3546  N   ASN A 240      39.499   6.424  47.565  1.00  0.73           N  
ATOM   3547  CA  ASN A 240      38.604   5.274  47.650  1.00  0.73           C  
ATOM   3548  C   ASN A 240      37.189   5.694  48.012  1.00  0.73           C  
ATOM   3549  O   ASN A 240      36.258   4.891  47.941  1.00  0.73           O  
ATOM   3550  CB  ASN A 240      39.119   4.246  48.666  1.00  0.73           C  
ATOM   3551  CG  ASN A 240      40.541   3.793  48.368  1.00  0.73           C  
ATOM   3552  ND2 ASN A 240      41.305   3.511  49.417  1.00  0.73           N  
ATOM   3553  OD1 ASN A 240      40.945   3.691  47.206  1.00  0.73           O  
ATOM   3554  H01 ASN A 240      38.583   4.812  46.663  1.00  0.73           H  
ATOM   3555  H02 ASN A 240      38.473   3.370  48.606  1.00  0.73           H  
ATOM   3556  H03 ASN A 240      39.095   4.693  49.660  1.00  0.73           H  
ATOM   3557  H04 ASN A 240      42.257   3.203  49.280  1.00  0.73           H  
ATOM   3558  H05 ASN A 240      40.934   3.605  50.352  1.00  0.73           H  
ATOM   3559  H08 ASN A 240      39.925   6.794  48.403  1.00  0.73           H  
ATOM   3560  N   VAL A 241      37.024   6.952  48.411  1.00  0.66           N  
ATOM   3561  CA  VAL A 241      35.701   7.446  48.746  1.00  0.66           C  
ATOM   3562  C   VAL A 241      35.101   8.022  47.472  1.00  0.66           C  
ATOM   3563  O   VAL A 241      35.032   9.238  47.297  1.00  0.66           O  
ATOM   3564  CB  VAL A 241      35.750   8.558  49.805  1.00  0.66           C  
ATOM   3565  CG1 VAL A 241      34.333   8.941  50.194  1.00  0.66           C  
ATOM   3566  CG2 VAL A 241      36.522   8.102  51.016  1.00  0.66           C  
ATOM   3567  H01 VAL A 241      35.110   6.626  49.154  1.00  0.66           H  
ATOM   3568  H02 VAL A 241      36.258   9.428  49.389  1.00  0.66           H  
ATOM   3569  H03 VAL A 241      33.655   8.125  49.944  1.00  0.66           H  
ATOM   3570  H04 VAL A 241      34.289   9.133  51.266  1.00  0.66           H  
ATOM   3571  H05 VAL A 241      34.037   9.839  49.651  1.00  0.66           H  
ATOM   3572  H06 VAL A 241      37.823   7.566  48.481  1.00  0.66           H  
ATOM   3573  H07 VAL A 241      37.423   8.707  51.121  1.00  0.66           H  
ATOM   3574  H08 VAL A 241      35.903   8.216  51.906  1.00  0.66           H  
ATOM   3575  H09 VAL A 241      36.800   7.055  50.897  1.00  0.66           H  
ATOM   3576  N   GLU A 242      34.658   7.147  46.582  1.00  0.70           N  
ATOM   3577  CA  GLU A 242      34.087   7.587  45.313  1.00  0.70           C  
ATOM   3578  C   GLU A 242      32.818   8.442  45.426  1.00  0.70           C  
ATOM   3579  O   GLU A 242      32.399   9.062  44.445  1.00  0.70           O  
ATOM   3580  CB  GLU A 242      33.804   6.379  44.419  1.00  0.70           C  
ATOM   3581  CG  GLU A 242      35.002   5.476  44.214  1.00  0.70           C  
ATOM   3582  CD  GLU A 242      34.788   4.457  43.119  1.00  0.70           C  
ATOM   3583  OE1 GLU A 242      33.616   4.177  42.768  1.00  0.70           O  
ATOM   3584  OE2 GLU A 242      35.800   3.927  42.616  1.00  0.70           O  
ATOM   3585  H01 GLU A 242      34.844   8.238  44.876  1.00  0.70           H  
ATOM   3586  H02 GLU A 242      33.529   6.768  43.439  1.00  0.70           H  
ATOM   3587  H03 GLU A 242      33.005   5.793  44.874  1.00  0.70           H  
ATOM   3588  H04 GLU A 242      35.163   4.929  45.143  1.00  0.70           H  
ATOM   3589  H05 GLU A 242      35.863   6.092  43.954  1.00  0.70           H  
ATOM   3590  H10 GLU A 242      34.716   6.159  46.785  1.00  0.70           H  
ATOM   3591  N   LEU A 243      32.208   8.468  46.606  1.00  0.61           N  
ATOM   3592  CA  LEU A 243      30.993   9.249  46.814  1.00  0.61           C  
ATOM   3593  C   LEU A 243      31.299  10.691  47.208  1.00  0.61           C  
ATOM   3594  O   LEU A 243      30.412  11.456  47.574  1.00  0.61           O  
ATOM   3595  CB  LEU A 243      30.109   8.581  47.872  1.00  0.61           C  
ATOM   3596  CG  LEU A 243      29.212   7.465  47.321  1.00  0.61           C  
ATOM   3597  CD1 LEU A 243      28.014   8.055  46.601  1.00  0.61           C  
ATOM   3598  CD2 LEU A 243      30.019   6.579  46.374  1.00  0.61           C  
ATOM   3599  H01 LEU A 243      30.457   9.280  45.866  1.00  0.61           H  
ATOM   3600  H02 LEU A 243      29.447   9.354  48.263  1.00  0.61           H  
ATOM   3601  H03 LEU A 243      30.755   8.155  48.640  1.00  0.61           H  
ATOM   3602  H04 LEU A 243      28.847   6.860  48.151  1.00  0.61           H  
ATOM   3603  H05 LEU A 243      27.210   8.227  47.316  1.00  0.61           H  
ATOM   3604  H06 LEU A 243      32.593   7.937  47.374  1.00  0.61           H  
ATOM   3605  H07 LEU A 243      28.297   9.001  46.139  1.00  0.61           H  
ATOM   3606  H08 LEU A 243      27.674   7.361  45.832  1.00  0.61           H  
ATOM   3607  H09 LEU A 243      30.998   6.381  46.809  1.00  0.61           H  
ATOM   3608  H10 LEU A 243      29.493   5.637  46.220  1.00  0.61           H  
ATOM   3609  H11 LEU A 243      30.143   7.087  45.418  1.00  0.61           H  
ATOM   3610  N   VAL A 244      32.571  11.049  47.144  1.00  0.68           N  
ATOM   3611  CA  VAL A 244      32.997  12.399  47.450  1.00  0.68           C  
ATOM   3612  C   VAL A 244      34.093  12.712  46.461  1.00  0.68           C  
ATOM   3613  O   VAL A 244      35.092  12.000  46.384  1.00  0.68           O  
ATOM   3614  CB  VAL A 244      33.553  12.540  48.877  1.00  0.68           C  
ATOM   3615  CG1 VAL A 244      33.947  13.991  49.131  1.00  0.68           C  
ATOM   3616  CG2 VAL A 244      32.504  12.118  49.894  1.00  0.68           C  
ATOM   3617  H01 VAL A 244      32.146  13.077  47.384  1.00  0.68           H  
ATOM   3618  H02 VAL A 244      34.428  11.898  48.979  1.00  0.68           H  
ATOM   3619  H03 VAL A 244      34.882  14.208  48.615  1.00  0.68           H  
ATOM   3620  H04 VAL A 244      33.165  14.651  48.757  1.00  0.68           H  
ATOM   3621  H05 VAL A 244      34.077  14.151  50.201  1.00  0.68           H  
ATOM   3622  H06 VAL A 244      31.578  11.866  49.377  1.00  0.68           H  
ATOM   3623  H07 VAL A 244      32.861  11.248  50.445  1.00  0.68           H  
ATOM   3624  H08 VAL A 244      32.320  12.938  50.588  1.00  0.68           H  
ATOM   3625  H12 VAL A 244      33.262  10.364  46.875  1.00  0.68           H  
ATOM   3626  N   GLU A 245      33.885  13.770  45.685  1.00  0.73           N  
ATOM   3627  CA  GLU A 245      34.845  14.198  44.681  1.00  0.73           C  
ATOM   3628  C   GLU A 245      36.171  14.513  45.354  1.00  0.73           C  
ATOM   3629  O   GLU A 245      36.202  15.146  46.402  1.00  0.73           O  
ATOM   3630  CB  GLU A 245      34.324  15.444  43.973  1.00  0.73           C  
ATOM   3631  CG  GLU A 245      34.861  15.615  42.573  1.00  0.73           C  
ATOM   3632  CD  GLU A 245      34.372  16.889  41.921  1.00  0.73           C  
ATOM   3633  OE1 GLU A 245      33.189  17.251  42.121  1.00  0.73           O  
ATOM   3634  OE2 GLU A 245      35.175  17.517  41.196  1.00  0.73           O  
ATOM   3635  H01 GLU A 245      34.987  13.401  43.951  1.00  0.73           H  
ATOM   3636  H02 GLU A 245      34.663  16.304  44.551  1.00  0.73           H  
ATOM   3637  H03 GLU A 245      33.237  15.382  43.920  1.00  0.73           H  
ATOM   3638  H04 GLU A 245      34.504  14.777  41.975  1.00  0.73           H  
ATOM   3639  H05 GLU A 245      35.950  15.638  42.615  1.00  0.73           H  
ATOM   3640  H09 GLU A 245      33.030  14.295  45.797  1.00  0.73           H  
ATOM   3641  N   GLY A 246      37.263  14.065  44.751  1.00  0.91           N  
ATOM   3642  CA  GLY A 246      38.572  14.316  45.320  1.00  0.91           C  
ATOM   3643  C   GLY A 246      39.339  13.036  45.594  1.00  0.91           C  
ATOM   3644  O   GLY A 246      38.766  12.030  46.004  1.00  0.91           O  
ATOM   3645  H01 GLY A 246      38.428  14.827  46.272  1.00  0.91           H  
ATOM   3646  H02 GLY A 246      39.146  14.926  44.623  1.00  0.91           H  
ATOM   3647  H06 GLY A 246      37.182  13.545  43.889  1.00  0.91           H  
ATOM   3648  N   ASP A 247      40.645  13.073  45.377  1.00  0.93           N  
ATOM   3649  CA  ASP A 247      41.484  11.909  45.611  1.00  0.93           C  
ATOM   3650  C   ASP A 247      42.581  12.244  46.596  1.00  0.93           C  
ATOM   3651  O   ASP A 247      43.393  11.393  46.947  1.00  0.93           O  
ATOM   3652  CB  ASP A 247      42.122  11.441  44.306  1.00  0.93           C  
ATOM   3653  CG  ASP A 247      41.130  10.787  43.377  1.00  0.93           C  
ATOM   3654  OD1 ASP A 247      41.542  10.368  42.273  1.00  0.93           O  
ATOM   3655  OD2 ASP A 247      39.939  10.688  43.753  1.00  0.93           O  
ATOM   3656  H01 ASP A 247      40.856  11.115  46.015  1.00  0.93           H  
ATOM   3657  H02 ASP A 247      42.879  10.698  44.557  1.00  0.93           H  
ATOM   3658  H03 ASP A 247      41.067  13.927  45.042  1.00  0.93           H  
ATOM   3659  H04 ASP A 247      42.558  12.303  43.801  1.00  0.93           H  
ATOM   3660  N   GLU A 248      42.608  13.490  47.046  1.00  1.00           N  
ATOM   3661  CA  GLU A 248      43.648  13.900  47.972  1.00  1.00           C  
ATOM   3662  C   GLU A 248      43.186  13.930  49.411  1.00  1.00           C  
ATOM   3663  O   GLU A 248      42.038  14.257  49.698  1.00  1.00           O  
ATOM   3664  CB  GLU A 248      44.196  15.270  47.571  1.00  1.00           C  
ATOM   3665  CG  GLU A 248      45.701  15.274  47.360  1.00  1.00           C  
ATOM   3666  CD  GLU A 248      46.179  14.074  46.545  1.00  1.00           C  
ATOM   3667  OE1 GLU A 248      46.189  12.945  47.089  1.00  1.00           O  
ATOM   3668  OE2 GLU A 248      46.536  14.258  45.358  1.00  1.00           O  
ATOM   3669  H01 GLU A 248      44.435  13.149  47.911  1.00  1.00           H  
ATOM   3670  H02 GLU A 248      43.982  15.957  48.390  1.00  1.00           H  
ATOM   3671  H03 GLU A 248      43.715  15.578  46.643  1.00  1.00           H  
ATOM   3672  H04 GLU A 248      46.173  15.218  48.341  1.00  1.00           H  
ATOM   3673  H05 GLU A 248      41.907  14.152  46.746  1.00  1.00           H  
ATOM   3674  H06 GLU A 248      45.979  16.188  46.835  1.00  1.00           H  
ATOM   3675  N   GLY A 249      44.097  13.577  50.312  1.00  0.95           N  
ATOM   3676  CA  GLY A 249      43.778  13.574  51.724  1.00  0.95           C  
ATOM   3677  C   GLY A 249      43.111  12.292  52.181  1.00  0.95           C  
ATOM   3678  O   GLY A 249      43.203  11.250  51.523  1.00  0.95           O  
ATOM   3679  H01 GLY A 249      43.073  14.387  51.899  1.00  0.95           H  
ATOM   3680  H02 GLY A 249      44.701  13.706  52.289  1.00  0.95           H  
ATOM   3681  H07 GLY A 249      45.022  13.308  50.008  1.00  0.95           H  
ATOM   3682  N   ARG A 250      42.441  12.374  53.324  1.00  0.84           N  
ATOM   3683  CA  ARG A 250      41.742  11.229  53.891  1.00  0.84           C  
ATOM   3684  C   ARG A 250      40.485  11.727  54.577  1.00  0.84           C  
ATOM   3685  O   ARG A 250      40.435  12.865  55.044  1.00  0.84           O  
ATOM   3686  CB  ARG A 250      42.621  10.524  54.920  1.00  0.84           C  
ATOM   3687  CG  ARG A 250      44.082  10.419  54.528  1.00  0.84           C  
ATOM   3688  CD  ARG A 250      44.903   9.878  55.681  1.00  0.84           C  
ATOM   3689  NE  ARG A 250      44.630   8.466  55.926  1.00  0.84           N  
ATOM   3690  CZ  ARG A 250      45.051   7.803  56.994  1.00  0.84           C  
ATOM   3691  NH1 ARG A 250      45.763   8.425  57.926  1.00  0.84           N  
ATOM   3692  NH2 ARG A 250      44.773   6.515  57.124  1.00  0.84           N  
ATOM   3693  H01 ARG A 250      41.497  10.525  53.096  1.00  0.84           H  
ATOM   3694  H02 ARG A 250      42.247   9.504  55.002  1.00  0.84           H  
ATOM   3695  H03 ARG A 250      42.415  13.256  53.815  1.00  0.84           H  
ATOM   3696  H04 ARG A 250      42.558  11.075  55.858  1.00  0.84           H  
ATOM   3697  H05 ARG A 250      44.450  11.412  54.269  1.00  0.84           H  
ATOM   3698  H06 ARG A 250      44.178   9.749  53.673  1.00  0.84           H  
ATOM   3699  H07 ARG A 250      44.634  10.435  56.578  1.00  0.84           H  
ATOM   3700  H08 ARG A 250      45.961   9.998  55.448  1.00  0.84           H  
ATOM   3701  H09 ARG A 250      44.087   7.962  55.239  1.00  0.84           H  
ATOM   3702  H10 ARG A 250      46.088   7.917  58.736  1.00  0.84           H  
ATOM   3703  H11 ARG A 250      45.980   9.406  57.825  1.00  0.84           H  
ATOM   3704  H12 ARG A 250      44.236   6.040  56.413  1.00  0.84           H  
ATOM   3705  H13 ARG A 250      45.098   6.008  57.935  1.00  0.84           H  
ATOM   3706  N   MET A 251      39.470  10.872  54.625  1.00  0.75           N  
ATOM   3707  CA  MET A 251      38.215  11.204  55.274  1.00  0.75           C  
ATOM   3708  C   MET A 251      37.764  10.013  56.119  1.00  0.75           C  
ATOM   3709  O   MET A 251      38.023   8.859  55.774  1.00  0.75           O  
ATOM   3710  CB  MET A 251      37.133  11.524  54.242  1.00  0.75           C  
ATOM   3711  CG  MET A 251      35.807  11.933  54.870  1.00  0.75           C  
ATOM   3712  SD  MET A 251      34.474  12.182  53.680  1.00  0.75           S  
ATOM   3713  CE  MET A 251      35.072  13.729  52.873  1.00  0.75           C  
ATOM   3714  H01 MET A 251      38.367  12.083  55.900  1.00  0.75           H  
ATOM   3715  H02 MET A 251      36.953  10.614  53.669  1.00  0.75           H  
ATOM   3716  H03 MET A 251      37.485  12.341  53.612  1.00  0.75           H  
ATOM   3717  H04 MET A 251      35.974  12.892  55.360  1.00  0.75           H  
ATOM   3718  H05 MET A 251      35.503  11.153  55.568  1.00  0.75           H  
ATOM   3719  H06 MET A 251      36.068  13.562  52.462  1.00  0.75           H  
ATOM   3720  H07 MET A 251      34.390  14.007  52.070  1.00  0.75           H  
ATOM   3721  H08 MET A 251      35.113  14.531  53.610  1.00  0.75           H  
ATOM   3722  H14 MET A 251      39.575   9.963  54.197  1.00  0.75           H  
ATOM   3723  N   CYS A 252      37.089  10.295  57.228  1.00  0.75           N  
ATOM   3724  CA  CYS A 252      36.599   9.237  58.089  1.00  0.75           C  
ATOM   3725  C   CYS A 252      35.294   8.716  57.511  1.00  0.75           C  
ATOM   3726  O   CYS A 252      34.419   9.494  57.125  1.00  0.75           O  
ATOM   3727  CB  CYS A 252      36.374   9.759  59.516  1.00  0.75           C  
ATOM   3728  SG  CYS A 252      35.613   8.555  60.670  1.00  0.75           S  
ATOM   3729  H01 CYS A 252      37.335   8.435  58.139  1.00  0.75           H  
ATOM   3730  H02 CYS A 252      35.669  10.586  59.430  1.00  0.75           H  
ATOM   3731  H03 CYS A 252      37.340  10.056  59.924  1.00  0.75           H  
ATOM   3732  H04 CYS A 252      35.528   9.099  61.892  1.00  0.75           H  
ATOM   3733  H09 CYS A 252      36.915  11.259  57.474  1.00  0.75           H  
ATOM   3734  N   VAL A 253      35.177   7.395  57.432  1.00  0.82           N  
ATOM   3735  CA  VAL A 253      33.965   6.772  56.917  1.00  0.82           C  
ATOM   3736  C   VAL A 253      33.201   6.064  58.028  1.00  0.82           C  
ATOM   3737  O   VAL A 253      33.797   5.436  58.909  1.00  0.82           O  
ATOM   3738  CB  VAL A 253      34.290   5.750  55.821  1.00  0.82           C  
ATOM   3739  CG1 VAL A 253      33.032   4.986  55.434  1.00  0.82           C  
ATOM   3740  CG2 VAL A 253      34.879   6.461  54.615  1.00  0.82           C  
ATOM   3741  H01 VAL A 253      33.350   7.570  56.500  1.00  0.82           H  
ATOM   3742  H02 VAL A 253      35.024   5.037  56.197  1.00  0.82           H  
ATOM   3743  H03 VAL A 253      32.244   5.693  55.172  1.00  0.82           H  
ATOM   3744  H04 VAL A 253      33.244   4.346  54.578  1.00  0.82           H  
ATOM   3745  H05 VAL A 253      35.943   6.811  57.735  1.00  0.82           H  
ATOM   3746  H06 VAL A 253      32.705   4.374  56.274  1.00  0.82           H  
ATOM   3747  H07 VAL A 253      35.892   6.100  54.440  1.00  0.82           H  
ATOM   3748  H08 VAL A 253      34.265   6.258  53.737  1.00  0.82           H  
ATOM   3749  H09 VAL A 253      34.904   7.535  54.802  1.00  0.82           H  
ATOM   3750  N   ASN A 254      31.880   6.188  57.988  1.00  0.52           N  
ATOM   3751  CA  ASN A 254      31.001   5.557  58.962  1.00  0.52           C  
ATOM   3752  C   ASN A 254      30.468   4.296  58.293  1.00  0.52           C  
ATOM   3753  O   ASN A 254      29.554   4.370  57.471  1.00  0.52           O  
ATOM   3754  CB  ASN A 254      29.840   6.479  59.320  1.00  0.52           C  
ATOM   3755  CG  ASN A 254      28.810   5.790  60.177  1.00  0.52           C  
ATOM   3756  ND2 ASN A 254      27.644   6.417  60.345  1.00  0.52           N  
ATOM   3757  OD1 ASN A 254      29.061   4.696  60.692  1.00  0.52           O  
ATOM   3758  H01 ASN A 254      31.537   5.335  59.885  1.00  0.52           H  
ATOM   3759  H02 ASN A 254      29.355   6.782  58.392  1.00  0.52           H  
ATOM   3760  H03 ASN A 254      30.229   7.341  59.862  1.00  0.52           H  
ATOM   3761  H04 ASN A 254      26.922   5.997  60.912  1.00  0.52           H  
ATOM   3762  H05 ASN A 254      27.484   7.312  59.905  1.00  0.52           H  
ATOM   3763  H10 ASN A 254      31.468   6.743  57.252  1.00  0.52           H  
ATOM   3764  N   THR A 255      31.040   3.144  58.647  1.00  0.93           N  
ATOM   3765  CA  THR A 255      30.653   1.881  58.018  1.00  0.93           C  
ATOM   3766  C   THR A 255      29.200   1.484  58.203  1.00  0.93           C  
ATOM   3767  O   THR A 255      28.585   0.971  57.271  1.00  0.93           O  
ATOM   3768  CB  THR A 255      31.498   0.668  58.532  1.00  0.93           C  
ATOM   3769  CG2 THR A 255      32.969   0.999  58.561  1.00  0.93           C  
ATOM   3770  OG1 THR A 255      31.071   0.310  59.854  1.00  0.93           O  
ATOM   3771  H01 THR A 255      30.836   2.089  56.964  1.00  0.93           H  
ATOM   3772  H02 THR A 255      31.344  -0.166  57.847  1.00  0.93           H  
ATOM   3773  H03 THR A 255      33.516   0.274  57.959  1.00  0.93           H  
ATOM   3774  H04 THR A 255      33.125   1.999  58.155  1.00  0.93           H  
ATOM   3775  H05 THR A 255      33.330   0.963  59.589  1.00  0.93           H  
ATOM   3776  H06 THR A 255      31.753   3.144  59.362  1.00  0.93           H  
ATOM   3777  H07 THR A 255      31.118   1.080  60.426  1.00  0.93           H  
ATOM   3778  N   GLU A 256      28.665   1.716  59.400  1.00  0.57           N  
ATOM   3779  CA  GLU A 256      27.299   1.311  59.729  1.00  0.57           C  
ATOM   3780  C   GLU A 256      27.266  -0.198  59.472  1.00  0.57           C  
ATOM   3781  O   GLU A 256      26.360  -0.716  58.811  1.00  0.57           O  
ATOM   3782  CB  GLU A 256      26.265   2.018  58.842  1.00  0.57           C  
ATOM   3783  CG  GLU A 256      25.971   3.475  59.199  1.00  0.57           C  
ATOM   3784  CD  GLU A 256      25.295   3.658  60.557  1.00  0.57           C  
ATOM   3785  OE1 GLU A 256      24.501   2.782  60.965  1.00  0.57           O  
ATOM   3786  OE2 GLU A 256      25.544   4.698  61.211  1.00  0.57           O  
ATOM   3787  H01 GLU A 256      27.046   1.573  60.756  1.00  0.57           H  
ATOM   3788  H02 GLU A 256      25.328   1.481  58.992  1.00  0.57           H  
ATOM   3789  H03 GLU A 256      26.629   1.991  57.815  1.00  0.57           H  
ATOM   3790  H04 GLU A 256      25.275   3.849  58.448  1.00  0.57           H  
ATOM   3791  H05 GLU A 256      26.913   4.023  59.208  1.00  0.57           H  
ATOM   3792  H08 GLU A 256      29.219   2.186  60.102  1.00  0.57           H  
ATOM   3793  N   TRP A 257      28.272  -0.902  59.989  1.00  0.73           N  
ATOM   3794  CA  TRP A 257      28.337  -2.344  59.779  1.00  0.73           C  
ATOM   3795  C   TRP A 257      27.223  -3.087  60.502  1.00  0.73           C  
ATOM   3796  O   TRP A 257      27.083  -4.302  60.361  1.00  0.73           O  
ATOM   3797  CB  TRP A 257      29.717  -2.914  60.177  1.00  0.73           C  
ATOM   3798  CG  TRP A 257      30.103  -2.879  61.646  1.00  0.73           C  
ATOM   3799  CD1 TRP A 257      29.269  -2.839  62.724  1.00  0.73           C  
ATOM   3800  CD2 TRP A 257      31.432  -3.016  62.175  1.00  0.73           C  
ATOM   3801  CE2 TRP A 257      31.324  -3.059  63.577  1.00  0.73           C  
ATOM   3802  CE3 TRP A 257      32.704  -3.111  61.589  1.00  0.73           C  
ATOM   3803  NE1 TRP A 257      29.995  -2.951  63.891  1.00  0.73           N  
ATOM   3804  CZ2 TRP A 257      32.435  -3.194  64.406  1.00  0.73           C  
ATOM   3805  CZ3 TRP A 257      33.808  -3.243  62.411  1.00  0.73           C  
ATOM   3806  CH2 TRP A 257      33.668  -3.283  63.806  1.00  0.73           C  
ATOM   3807  H01 TRP A 257      28.195  -2.504  58.710  1.00  0.73           H  
ATOM   3808  H02 TRP A 257      30.436  -2.255  59.690  1.00  0.73           H  
ATOM   3809  H03 TRP A 257      29.743  -3.956  59.859  1.00  0.73           H  
ATOM   3810  H04 TRP A 257      28.185  -2.734  62.671  1.00  0.73           H  
ATOM   3811  H05 TRP A 257      32.819  -3.081  60.506  1.00  0.73           H  
ATOM   3812  H06 TRP A 257      28.990  -0.437  60.526  1.00  0.73           H  
ATOM   3813  H07 TRP A 257      29.610  -2.953  64.825  1.00  0.73           H  
ATOM   3814  H08 TRP A 257      32.330  -3.228  65.490  1.00  0.73           H  
ATOM   3815  H09 TRP A 257      34.801  -3.317  61.968  1.00  0.73           H  
ATOM   3816  H10 TRP A 257      34.557  -3.387  64.428  1.00  0.73           H  
ATOM   3817  N   GLY A 258      26.419  -2.353  61.265  1.00  0.27           N  
ATOM   3818  CA  GLY A 258      25.321  -2.985  61.970  1.00  0.27           C  
ATOM   3819  C   GLY A 258      24.377  -3.640  60.978  1.00  0.27           C  
ATOM   3820  O   GLY A 258      23.737  -4.652  61.276  1.00  0.27           O  
ATOM   3821  H01 GLY A 258      24.777  -2.229  62.537  1.00  0.27           H  
ATOM   3822  H02 GLY A 258      25.715  -3.742  62.649  1.00  0.27           H  
ATOM   3823  H11 GLY A 258      26.573  -1.359  61.353  1.00  0.27           H  
ATOM   3824  N   ALA A 259      24.289  -3.073  59.780  1.00  0.57           N  
ATOM   3825  CA  ALA A 259      23.407  -3.635  58.772  1.00  0.57           C  
ATOM   3826  C   ALA A 259      24.088  -4.728  57.945  1.00  0.57           C  
ATOM   3827  O   ALA A 259      23.524  -5.205  56.963  1.00  0.57           O  
ATOM   3828  CB  ALA A 259      22.866  -2.523  57.856  1.00  0.57           C  
ATOM   3829  H01 ALA A 259      22.575  -4.105  59.297  1.00  0.57           H  
ATOM   3830  H02 ALA A 259      21.957  -2.106  58.290  1.00  0.57           H  
ATOM   3831  H03 ALA A 259      24.836  -2.250  59.570  1.00  0.57           H  
ATOM   3832  H04 ALA A 259      23.615  -1.737  57.757  1.00  0.57           H  
ATOM   3833  H05 ALA A 259      22.642  -2.938  56.873  1.00  0.57           H  
ATOM   3834  N   PHE A 260      25.308  -5.108  58.320  1.00  0.48           N  
ATOM   3835  CA  PHE A 260      25.999  -6.183  57.609  1.00  0.48           C  
ATOM   3836  C   PHE A 260      25.086  -7.394  57.779  1.00  0.48           C  
ATOM   3837  O   PHE A 260      24.503  -7.588  58.850  1.00  0.48           O  
ATOM   3838  CB  PHE A 260      27.360  -6.449  58.253  1.00  0.48           C  
ATOM   3839  CG  PHE A 260      28.130  -7.581  57.626  1.00  0.48           C  
ATOM   3840  CD1 PHE A 260      28.514  -7.533  56.299  1.00  0.48           C  
ATOM   3841  CD2 PHE A 260      28.492  -8.688  58.377  1.00  0.48           C  
ATOM   3842  CE1 PHE A 260      29.241  -8.561  55.737  1.00  0.48           C  
ATOM   3843  CE2 PHE A 260      29.224  -9.721  57.811  1.00  0.48           C  
ATOM   3844  CZ  PHE A 260      29.595  -9.653  56.494  1.00  0.48           C  
ATOM   3845  H01 PHE A 260      26.185  -5.944  56.562  1.00  0.48           H  
ATOM   3846  H02 PHE A 260      27.166  -6.738  59.286  1.00  0.48           H  
ATOM   3847  H03 PHE A 260      27.959  -5.542  58.174  1.00  0.48           H  
ATOM   3848  H04 PHE A 260      28.239  -6.672  55.690  1.00  0.48           H  
ATOM   3849  H05 PHE A 260      28.198  -8.747  59.425  1.00  0.48           H  
ATOM   3850  H06 PHE A 260      25.759  -4.651  59.100  1.00  0.48           H  
ATOM   3851  H07 PHE A 260      29.536  -8.508  54.689  1.00  0.48           H  
ATOM   3852  H08 PHE A 260      29.504 -10.586  58.413  1.00  0.48           H  
ATOM   3853  H09 PHE A 260      30.170 -10.464  56.047  1.00  0.48           H  
ATOM   3854  N   GLY A 261      24.940  -8.194  56.731  1.00  0.66           N  
ATOM   3855  CA  GLY A 261      24.074  -9.357  56.822  1.00  0.66           C  
ATOM   3856  C   GLY A 261      22.661  -9.087  56.325  1.00  0.66           C  
ATOM   3857  O   GLY A 261      21.896 -10.012  56.058  1.00  0.66           O  
ATOM   3858  H01 GLY A 261      24.002  -9.628  57.875  1.00  0.66           H  
ATOM   3859  H02 GLY A 261      24.506 -10.160  56.224  1.00  0.66           H  
ATOM   3860  H10 GLY A 261      25.430  -7.995  55.871  1.00  0.66           H  
ATOM   3861  N   ASP A 262      22.306  -7.817  56.186  1.00  0.43           N  
ATOM   3862  CA  ASP A 262      20.971  -7.451  55.721  1.00  0.43           C  
ATOM   3863  C   ASP A 262      20.668  -7.882  54.281  1.00  0.43           C  
ATOM   3864  O   ASP A 262      19.534  -7.776  53.824  1.00  0.43           O  
ATOM   3865  CB  ASP A 262      20.759  -5.942  55.885  1.00  0.43           C  
ATOM   3866  CG  ASP A 262      20.659  -5.532  57.338  1.00  0.43           C  
ATOM   3867  OD1 ASP A 262      20.907  -6.395  58.202  1.00  0.43           O  
ATOM   3868  OD2 ASP A 262      20.336  -4.361  57.624  1.00  0.43           O  
ATOM   3869  H01 ASP A 262      20.268  -8.002  56.346  1.00  0.43           H  
ATOM   3870  H02 ASP A 262      19.818  -5.682  55.399  1.00  0.43           H  
ATOM   3871  H03 ASP A 262      22.971  -7.089  56.406  1.00  0.43           H  
ATOM   3872  H04 ASP A 262      21.599  -5.418  55.429  1.00  0.43           H  
ATOM   3873  N   SER A 263      21.682  -8.360  53.566  1.00  0.57           N  
ATOM   3874  CA  SER A 263      21.483  -8.841  52.201  1.00  0.57           C  
ATOM   3875  C   SER A 263      21.763 -10.336  52.169  1.00  0.57           C  
ATOM   3876  O   SER A 263      22.049 -10.898  51.113  1.00  0.57           O  
ATOM   3877  CB  SER A 263      22.416  -8.133  51.213  1.00  0.57           C  
ATOM   3878  OG  SER A 263      22.015  -6.797  50.989  1.00  0.57           O  
ATOM   3879  H01 SER A 263      20.456  -8.629  51.904  1.00  0.57           H  
ATOM   3880  H02 SER A 263      22.376  -8.666  50.263  1.00  0.57           H  
ATOM   3881  H03 SER A 263      23.429  -8.137  51.616  1.00  0.57           H  
ATOM   3882  H04 SER A 263      21.896  -6.652  50.048  1.00  0.57           H  
ATOM   3883  H05 SER A 263      22.606  -8.391  53.974  1.00  0.57           H  
ATOM   3884  N   GLY A 264      21.695 -10.967  53.338  1.00  0.57           N  
ATOM   3885  CA  GLY A 264      21.929 -12.397  53.428  1.00  0.57           C  
ATOM   3886  C   GLY A 264      23.363 -12.842  53.669  1.00  0.57           C  
ATOM   3887  O   GLY A 264      23.645 -14.040  53.609  1.00  0.57           O  
ATOM   3888  H01 GLY A 264      21.669 -12.791  52.446  1.00  0.57           H  
ATOM   3889  H02 GLY A 264      21.322 -12.780  54.248  1.00  0.57           H  
ATOM   3890  H05 GLY A 264      21.478 -10.444  54.174  1.00  0.57           H  
ATOM   3891  N   GLU A 265      24.268 -11.903  53.941  1.00  0.41           N  
ATOM   3892  CA  GLU A 265      25.673 -12.238  54.181  1.00  0.41           C  
ATOM   3893  C   GLU A 265      25.903 -13.170  55.373  1.00  0.41           C  
ATOM   3894  O   GLU A 265      26.895 -13.906  55.409  1.00  0.41           O  
ATOM   3895  CB  GLU A 265      26.505 -10.976  54.418  1.00  0.41           C  
ATOM   3896  CG  GLU A 265      26.561  -9.988  53.269  1.00  0.41           C  
ATOM   3897  CD  GLU A 265      25.303  -9.151  53.141  1.00  0.41           C  
ATOM   3898  OE1 GLU A 265      24.665  -8.860  54.165  1.00  0.41           O  
ATOM   3899  OE2 GLU A 265      24.959  -8.763  52.008  1.00  0.41           O  
ATOM   3900  H01 GLU A 265      25.985 -12.760  53.277  1.00  0.41           H  
ATOM   3901  H02 GLU A 265      27.529 -11.323  54.556  1.00  0.41           H  
ATOM   3902  H03 GLU A 265      23.978 -10.936  53.983  1.00  0.41           H  
ATOM   3903  H04 GLU A 265      26.088 -10.459  55.282  1.00  0.41           H  
ATOM   3904  H05 GLU A 265      26.662 -10.565  52.350  1.00  0.41           H  
ATOM   3905  H06 GLU A 265      27.408  -9.320  53.426  1.00  0.41           H  
ATOM   3906  N   LEU A 266      24.992 -13.138  56.343  1.00  0.18           N  
ATOM   3907  CA  LEU A 266      25.125 -13.953  57.548  1.00  0.18           C  
ATOM   3908  C   LEU A 266      24.104 -15.088  57.664  1.00  0.18           C  
ATOM   3909  O   LEU A 266      24.039 -15.764  58.692  1.00  0.18           O  
ATOM   3910  CB  LEU A 266      25.012 -13.051  58.784  1.00  0.18           C  
ATOM   3911  CG  LEU A 266      26.036 -11.926  58.961  1.00  0.18           C  
ATOM   3912  CD1 LEU A 266      25.574 -10.980  60.056  1.00  0.18           C  
ATOM   3913  CD2 LEU A 266      27.393 -12.507  59.300  1.00  0.18           C  
ATOM   3914  H01 LEU A 266      26.103 -14.429  57.482  1.00  0.18           H  
ATOM   3915  H02 LEU A 266      25.203 -13.721  59.622  1.00  0.18           H  
ATOM   3916  H03 LEU A 266      24.025 -12.588  58.757  1.00  0.18           H  
ATOM   3917  H04 LEU A 266      26.122 -11.369  58.028  1.00  0.18           H  
ATOM   3918  H05 LEU A 266      24.557 -11.238  60.353  1.00  0.18           H  
ATOM   3919  H06 LEU A 266      26.237 -11.068  60.917  1.00  0.18           H  
ATOM   3920  H07 LEU A 266      24.188 -12.535  56.243  1.00  0.18           H  
ATOM   3921  H08 LEU A 266      25.594  -9.956  59.684  1.00  0.18           H  
ATOM   3922  H09 LEU A 266      28.100 -11.697  59.480  1.00  0.18           H  
ATOM   3923  H10 LEU A 266      27.312 -13.123  60.195  1.00  0.18           H  
ATOM   3924  H11 LEU A 266      27.745 -13.118  58.469  1.00  0.18           H  
ATOM   3925  N   ASP A 267      23.319 -15.305  56.617  1.00  0.34           N  
ATOM   3926  CA  ASP A 267      22.283 -16.336  56.643  1.00  0.34           C  
ATOM   3927  C   ASP A 267      22.675 -17.717  57.175  1.00  0.34           C  
ATOM   3928  O   ASP A 267      21.888 -18.355  57.872  1.00  0.34           O  
ATOM   3929  CB  ASP A 267      21.656 -16.489  55.250  1.00  0.34           C  
ATOM   3930  CG  ASP A 267      20.679 -15.364  54.913  1.00  0.34           C  
ATOM   3931  OD1 ASP A 267      20.238 -15.304  53.744  1.00  0.34           O  
ATOM   3932  OD2 ASP A 267      20.341 -14.548  55.803  1.00  0.34           O  
ATOM   3933  H01 ASP A 267      21.574 -15.958  57.379  1.00  0.34           H  
ATOM   3934  H02 ASP A 267      21.094 -17.423  55.244  1.00  0.34           H  
ATOM   3935  H03 ASP A 267      22.454 -16.493  54.507  1.00  0.34           H  
ATOM   3936  H12 ASP A 267      23.440 -14.746  55.784  1.00  0.34           H  
ATOM   3937  N   GLU A 268      23.879 -18.179  56.868  1.00  0.23           N  
ATOM   3938  CA  GLU A 268      24.301 -19.499  57.324  1.00  0.23           C  
ATOM   3939  C   GLU A 268      24.639 -19.568  58.815  1.00  0.23           C  
ATOM   3940  O   GLU A 268      24.815 -20.655  59.369  1.00  0.23           O  
ATOM   3941  CB  GLU A 268      25.507 -19.971  56.504  1.00  0.23           C  
ATOM   3942  CG  GLU A 268      26.842 -19.435  56.974  1.00  0.23           C  
ATOM   3943  CD  GLU A 268      27.959 -19.692  55.970  1.00  0.23           C  
ATOM   3944  OE1 GLU A 268      27.980 -19.010  54.922  1.00  0.23           O  
ATOM   3945  OE2 GLU A 268      28.812 -20.574  56.223  1.00  0.23           O  
ATOM   3946  H01 GLU A 268      23.445 -20.157  57.173  1.00  0.23           H  
ATOM   3947  H02 GLU A 268      25.361 -19.588  55.494  1.00  0.23           H  
ATOM   3948  H03 GLU A 268      25.543 -21.060  56.548  1.00  0.23           H  
ATOM   3949  H04 GLU A 268      24.508 -17.614  56.315  1.00  0.23           H  
ATOM   3950  H05 GLU A 268      27.101 -19.953  57.897  1.00  0.23           H  
ATOM   3951  H06 GLU A 268      26.752 -18.360  57.131  1.00  0.23           H  
ATOM   3952  N   PHE A 269      24.725 -18.416  59.470  1.00  0.27           N  
ATOM   3953  CA  PHE A 269      25.067 -18.387  60.888  1.00  0.27           C  
ATOM   3954  C   PHE A 269      23.894 -18.068  61.797  1.00  0.27           C  
ATOM   3955  O   PHE A 269      23.932 -18.353  62.991  1.00  0.27           O  
ATOM   3956  CB  PHE A 269      26.178 -17.364  61.129  1.00  0.27           C  
ATOM   3957  CG  PHE A 269      27.435 -17.657  60.375  1.00  0.27           C  
ATOM   3958  CD1 PHE A 269      28.136 -18.833  60.607  1.00  0.27           C  
ATOM   3959  CD2 PHE A 269      27.915 -16.767  59.428  1.00  0.27           C  
ATOM   3960  CE1 PHE A 269      29.294 -19.115  59.906  1.00  0.27           C  
ATOM   3961  CE2 PHE A 269      29.068 -17.041  58.724  1.00  0.27           C  
ATOM   3962  CZ  PHE A 269      29.761 -18.220  58.963  1.00  0.27           C  
ATOM   3963  H01 PHE A 269      25.396 -19.395  61.141  1.00  0.27           H  
ATOM   3964  H02 PHE A 269      26.425 -17.405  62.190  1.00  0.27           H  
ATOM   3965  H03 PHE A 269      25.815 -16.382  60.826  1.00  0.27           H  
ATOM   3966  H04 PHE A 269      27.769 -19.542  61.350  1.00  0.27           H  
ATOM   3967  H05 PHE A 269      27.375 -15.840  59.237  1.00  0.27           H  
ATOM   3968  H06 PHE A 269      29.837 -20.041  60.097  1.00  0.27           H  
ATOM   3969  H07 PHE A 269      24.552 -17.550  58.981  1.00  0.27           H  
ATOM   3970  H08 PHE A 269      29.435 -16.333  57.981  1.00  0.27           H  
ATOM   3971  H09 PHE A 269      30.673 -18.439  58.407  1.00  0.27           H  
ATOM   3972  N   LEU A 270      22.854 -17.478  61.229  1.00  0.14           N  
ATOM   3973  CA  LEU A 270      21.689 -17.103  62.009  1.00  0.14           C  
ATOM   3974  C   LEU A 270      20.996 -18.305  62.638  1.00  0.14           C  
ATOM   3975  O   LEU A 270      20.768 -19.319  61.985  1.00  0.14           O  
ATOM   3976  CB  LEU A 270      20.713 -16.322  61.129  1.00  0.14           C  
ATOM   3977  CG  LEU A 270      21.302 -15.046  60.510  1.00  0.14           C  
ATOM   3978  CD1 LEU A 270      20.345 -14.483  59.468  1.00  0.14           C  
ATOM   3979  CD2 LEU A 270      21.577 -14.014  61.597  1.00  0.14           C  
ATOM   3980  H01 LEU A 270      22.030 -16.473  62.831  1.00  0.14           H  
ATOM   3981  H02 LEU A 270      19.895 -16.006  61.776  1.00  0.14           H  
ATOM   3982  H03 LEU A 270      20.385 -16.974  60.320  1.00  0.14           H  
ATOM   3983  H04 LEU A 270      22.245 -15.291  60.020  1.00  0.14           H  
ATOM   3984  H05 LEU A 270      19.464 -14.078  59.966  1.00  0.14           H  
ATOM   3985  H06 LEU A 270      20.842 -13.691  58.908  1.00  0.14           H  
ATOM   3986  H07 LEU A 270      20.042 -15.277  58.785  1.00  0.14           H  
ATOM   3987  H08 LEU A 270      22.395 -13.365  61.283  1.00  0.14           H  
ATOM   3988  H09 LEU A 270      20.682 -13.414  61.764  1.00  0.14           H  
ATOM   3989  H10 LEU A 270      22.872 -17.286  60.238  1.00  0.14           H  
ATOM   3990  H11 LEU A 270      21.852 -14.523  62.521  1.00  0.14           H  
ATOM   3991  N   LEU A 271      20.678 -18.173  63.920  1.00  0.18           N  
ATOM   3992  CA  LEU A 271      19.998 -19.210  64.686  1.00  0.18           C  
ATOM   3993  C   LEU A 271      18.522 -18.840  64.845  1.00  0.18           C  
ATOM   3994  O   LEU A 271      18.109 -17.720  64.515  1.00  0.18           O  
ATOM   3995  CB  LEU A 271      20.638 -19.341  66.073  1.00  0.18           C  
ATOM   3996  CG  LEU A 271      21.875 -20.224  66.256  1.00  0.18           C  
ATOM   3997  CD1 LEU A 271      22.787 -20.136  65.057  1.00  0.18           C  
ATOM   3998  CD2 LEU A 271      22.590 -19.819  67.531  1.00  0.18           C  
ATOM   3999  H01 LEU A 271      20.086 -20.159  64.158  1.00  0.18           H  
ATOM   4000  H02 LEU A 271      19.873 -19.851  66.659  1.00  0.18           H  
ATOM   4001  H03 LEU A 271      20.916 -18.336  66.390  1.00  0.18           H  
ATOM   4002  H04 LEU A 271      21.566 -21.266  66.341  1.00  0.18           H  
ATOM   4003  H05 LEU A 271      23.754 -20.574  65.304  1.00  0.18           H  
ATOM   4004  H06 LEU A 271      22.345 -20.681  64.223  1.00  0.18           H  
ATOM   4005  H07 LEU A 271      22.922 -19.091  64.779  1.00  0.18           H  
ATOM   4006  H08 LEU A 271      23.489 -19.256  67.280  1.00  0.18           H  
ATOM   4007  H09 LEU A 271      21.930 -19.198  68.137  1.00  0.18           H  
ATOM   4008  H10 LEU A 271      22.867 -20.711  68.092  1.00  0.18           H  
ATOM   4009  H12 LEU A 271      20.919 -17.311  64.388  1.00  0.18           H  
ATOM   4010  N   GLU A 272      17.739 -19.783  65.365  1.00  0.16           N  
ATOM   4011  CA  GLU A 272      16.310 -19.575  65.582  1.00  0.16           C  
ATOM   4012  C   GLU A 272      16.072 -18.360  66.472  1.00  0.16           C  
ATOM   4013  O   GLU A 272      15.147 -17.576  66.248  1.00  0.16           O  
ATOM   4014  CB  GLU A 272      15.683 -20.824  66.228  1.00  0.16           C  
ATOM   4015  CG  GLU A 272      16.217 -21.163  67.630  1.00  0.16           C  
ATOM   4016  CD  GLU A 272      15.677 -22.488  68.188  1.00  0.16           C  
ATOM   4017  OE1 GLU A 272      16.058 -23.562  67.667  1.00  0.16           O  
ATOM   4018  OE2 GLU A 272      14.871 -22.456  69.148  1.00  0.16           O  
ATOM   4019  H01 GLU A 272      15.840 -19.397  64.615  1.00  0.16           H  
ATOM   4020  H02 GLU A 272      15.948 -21.665  65.588  1.00  0.16           H  
ATOM   4021  H03 GLU A 272      14.608 -20.664  66.304  1.00  0.16           H  
ATOM   4022  H04 GLU A 272      15.880 -20.372  68.301  1.00  0.16           H  
ATOM   4023  H05 GLU A 272      17.304 -21.227  67.580  1.00  0.16           H  
ATOM   4024  H11 GLU A 272      18.147 -20.672  65.618  1.00  0.16           H  
ATOM   4025  N   TYR A 273      16.923 -18.200  67.479  1.00  0.14           N  
ATOM   4026  CA  TYR A 273      16.794 -17.086  68.405  1.00  0.14           C  
ATOM   4027  C   TYR A 273      17.005 -15.757  67.687  1.00  0.14           C  
ATOM   4028  O   TYR A 273      16.398 -14.741  68.039  1.00  0.14           O  
ATOM   4029  CB  TYR A 273      17.811 -17.232  69.539  1.00  0.14           C  
ATOM   4030  CG  TYR A 273      17.994 -18.653  70.012  1.00  0.14           C  
ATOM   4031  CD1 TYR A 273      19.085 -19.409  69.601  1.00  0.14           C  
ATOM   4032  CD2 TYR A 273      17.053 -19.252  70.843  1.00  0.14           C  
ATOM   4033  CE1 TYR A 273      19.231 -20.726  70.002  1.00  0.14           C  
ATOM   4034  CE2 TYR A 273      17.188 -20.564  71.248  1.00  0.14           C  
ATOM   4035  CZ  TYR A 273      18.273 -21.297  70.824  1.00  0.14           C  
ATOM   4036  OH  TYR A 273      18.376 -22.610  71.198  1.00  0.14           O  
ATOM   4037  H01 TYR A 273      15.786 -17.097  68.819  1.00  0.14           H  
ATOM   4038  H02 TYR A 273      17.427 -16.662  70.385  1.00  0.14           H  
ATOM   4039  H03 TYR A 273      18.773 -16.859  69.189  1.00  0.14           H  
ATOM   4040  H04 TYR A 273      19.837 -18.958  68.953  1.00  0.14           H  
ATOM   4041  H05 TYR A 273      16.193 -18.674  71.181  1.00  0.14           H  
ATOM   4042  H06 TYR A 273      17.674 -18.864  67.604  1.00  0.14           H  
ATOM   4043  H07 TYR A 273      20.092 -21.308  69.674  1.00  0.14           H  
ATOM   4044  H08 TYR A 273      16.440 -21.017  71.899  1.00  0.14           H  
ATOM   4045  H09 TYR A 273      18.555 -23.150  70.425  1.00  0.14           H  
ATOM   4046  N   ASP A 274      17.863 -15.767  66.675  1.00  0.11           N  
ATOM   4047  CA  ASP A 274      18.143 -14.550  65.925  1.00  0.11           C  
ATOM   4048  C   ASP A 274      16.952 -14.179  65.065  1.00  0.11           C  
ATOM   4049  O   ASP A 274      16.561 -13.014  65.008  1.00  0.11           O  
ATOM   4050  CB  ASP A 274      19.388 -14.731  65.059  1.00  0.11           C  
ATOM   4051  CG  ASP A 274      20.607 -15.077  65.877  1.00  0.11           C  
ATOM   4052  OD1 ASP A 274      20.923 -14.317  66.817  1.00  0.11           O  
ATOM   4053  OD2 ASP A 274      21.252 -16.106  65.583  1.00  0.11           O  
ATOM   4054  H01 ASP A 274      18.329 -13.741  66.632  1.00  0.11           H  
ATOM   4055  H02 ASP A 274      19.583 -13.786  64.553  1.00  0.11           H  
ATOM   4056  H03 ASP A 274      19.205 -15.533  64.344  1.00  0.11           H  
ATOM   4057  H10 ASP A 274      18.327 -16.628  66.422  1.00  0.11           H  
ATOM   4058  N   ARG A 275      16.364 -15.167  64.400  1.00  0.20           N  
ATOM   4059  CA  ARG A 275      15.208 -14.886  63.558  1.00  0.20           C  
ATOM   4060  C   ARG A 275      14.069 -14.383  64.438  1.00  0.20           C  
ATOM   4061  O   ARG A 275      13.315 -13.494  64.049  1.00  0.20           O  
ATOM   4062  CB  ARG A 275      14.792 -16.142  62.794  1.00  0.20           C  
ATOM   4063  CG  ARG A 275      15.896 -16.681  61.896  1.00  0.20           C  
ATOM   4064  CD  ARG A 275      15.509 -18.019  61.284  1.00  0.20           C  
ATOM   4065  NE  ARG A 275      16.665 -18.750  60.756  1.00  0.20           N  
ATOM   4066  CZ  ARG A 275      17.358 -18.398  59.675  1.00  0.20           C  
ATOM   4067  NH1 ARG A 275      18.391 -19.132  59.279  1.00  0.20           N  
ATOM   4068  NH2 ARG A 275      17.018 -17.315  58.985  1.00  0.20           N  
ATOM   4069  H01 ARG A 275      15.461 -14.120  62.825  1.00  0.20           H  
ATOM   4070  H02 ARG A 275      13.952 -15.872  62.154  1.00  0.20           H  
ATOM   4071  H03 ARG A 275      14.520 -16.914  63.514  1.00  0.20           H  
ATOM   4072  H04 ARG A 275      16.717 -16.110  64.478  1.00  0.20           H  
ATOM   4073  H05 ARG A 275      16.791 -16.827  62.502  1.00  0.20           H  
ATOM   4074  H06 ARG A 275      16.085 -15.965  61.096  1.00  0.20           H  
ATOM   4075  H07 ARG A 275      14.835 -17.819  60.451  1.00  0.20           H  
ATOM   4076  H08 ARG A 275      15.029 -18.629  62.050  1.00  0.20           H  
ATOM   4077  H09 ARG A 275      16.957 -19.582  61.249  1.00  0.20           H  
ATOM   4078  H10 ARG A 275      18.915 -18.865  58.458  1.00  0.20           H  
ATOM   4079  H11 ARG A 275      18.653 -19.957  59.799  1.00  0.20           H  
ATOM   4080  H12 ARG A 275      16.232 -16.754  59.281  1.00  0.20           H  
ATOM   4081  H13 ARG A 275      17.545 -17.053  58.165  1.00  0.20           H  
ATOM   4082  N   LEU A 276      13.961 -14.943  65.637  1.00  0.18           N  
ATOM   4083  CA  LEU A 276      12.919 -14.530  66.570  1.00  0.18           C  
ATOM   4084  C   LEU A 276      13.117 -13.091  67.039  1.00  0.18           C  
ATOM   4085  O   LEU A 276      12.171 -12.303  67.075  1.00  0.18           O  
ATOM   4086  CB  LEU A 276      12.894 -15.472  67.778  1.00  0.18           C  
ATOM   4087  CG  LEU A 276      12.324 -16.868  67.512  1.00  0.18           C  
ATOM   4088  CD1 LEU A 276      12.712 -17.828  68.634  1.00  0.18           C  
ATOM   4089  CD2 LEU A 276      10.809 -16.763  67.375  1.00  0.18           C  
ATOM   4090  H01 LEU A 276      11.965 -14.581  66.045  1.00  0.18           H  
ATOM   4091  H02 LEU A 276      12.226 -15.009  68.505  1.00  0.18           H  
ATOM   4092  H03 LEU A 276      13.917 -15.589  68.135  1.00  0.18           H  
ATOM   4093  H04 LEU A 276      12.739 -17.266  66.586  1.00  0.18           H  
ATOM   4094  H05 LEU A 276      13.583 -17.437  69.161  1.00  0.18           H  
ATOM   4095  H06 LEU A 276      11.880 -17.928  69.332  1.00  0.18           H  
ATOM   4096  H07 LEU A 276      12.951 -18.804  68.211  1.00  0.18           H  
ATOM   4097  H08 LEU A 276      10.383 -16.414  68.316  1.00  0.18           H  
ATOM   4098  H09 LEU A 276      10.563 -16.057  66.581  1.00  0.18           H  
ATOM   4099  H10 LEU A 276      10.397 -17.742  67.131  1.00  0.18           H  
ATOM   4100  H14 LEU A 276      14.611 -15.667  65.907  1.00  0.18           H  
ATOM   4101  N   VAL A 277      14.345 -12.749  67.410  1.00  0.05           N  
ATOM   4102  CA  VAL A 277      14.636 -11.396  67.866  1.00  0.05           C  
ATOM   4103  C   VAL A 277      14.370 -10.385  66.757  1.00  0.05           C  
ATOM   4104  O   VAL A 277      13.809  -9.317  66.993  1.00  0.05           O  
ATOM   4105  CB  VAL A 277      16.106 -11.255  68.299  1.00  0.05           C  
ATOM   4106  CG1 VAL A 277      16.476  -9.790  68.382  1.00  0.05           C  
ATOM   4107  CG2 VAL A 277      16.325 -11.939  69.647  1.00  0.05           C  
ATOM   4108  H01 VAL A 277      13.984 -11.201  68.718  1.00  0.05           H  
ATOM   4109  H02 VAL A 277      16.745 -11.738  67.560  1.00  0.05           H  
ATOM   4110  H03 VAL A 277      17.422  -9.625  67.866  1.00  0.05           H  
ATOM   4111  H04 VAL A 277      15.697  -9.191  67.911  1.00  0.05           H  
ATOM   4112  H05 VAL A 277      16.578  -9.499  69.428  1.00  0.05           H  
ATOM   4113  H06 VAL A 277      17.070 -11.385  70.218  1.00  0.05           H  
ATOM   4114  H07 VAL A 277      15.386 -11.961  70.201  1.00  0.05           H  
ATOM   4115  H08 VAL A 277      16.676 -12.958  69.485  1.00  0.05           H  
ATOM   4116  H11 VAL A 277      15.086 -13.434  67.376  1.00  0.05           H  
ATOM   4117  N   ASP A 278      14.781 -10.733  65.545  1.00  0.09           N  
ATOM   4118  CA  ASP A 278      14.600  -9.861  64.395  1.00  0.09           C  
ATOM   4119  C   ASP A 278      13.126  -9.660  64.050  1.00  0.09           C  
ATOM   4120  O   ASP A 278      12.702  -8.538  63.788  1.00  0.09           O  
ATOM   4121  CB  ASP A 278      15.352 -10.433  63.185  1.00  0.09           C  
ATOM   4122  CG  ASP A 278      15.175  -9.593  61.934  1.00  0.09           C  
ATOM   4123  OD1 ASP A 278      15.236  -8.344  62.040  1.00  0.09           O  
ATOM   4124  OD2 ASP A 278      14.987 -10.179  60.845  1.00  0.09           O  
ATOM   4125  H01 ASP A 278      15.008  -8.884  64.655  1.00  0.09           H  
ATOM   4126  H02 ASP A 278      14.940 -11.421  62.979  1.00  0.09           H  
ATOM   4127  H03 ASP A 278      16.414 -10.482  63.425  1.00  0.09           H  
ATOM   4128  H09 ASP A 278      15.232 -11.628  65.417  1.00  0.09           H  
ATOM   4129  N   GLU A 279      12.347 -10.741  64.065  1.00  0.23           N  
ATOM   4130  CA  GLU A 279      10.920 -10.671  63.737  1.00  0.23           C  
ATOM   4131  C   GLU A 279      10.085  -9.813  64.686  1.00  0.23           C  
ATOM   4132  O   GLU A 279       9.055  -9.267  64.286  1.00  0.23           O  
ATOM   4133  CB  GLU A 279      10.313 -12.080  63.677  1.00  0.23           C  
ATOM   4134  CG  GLU A 279      10.831 -12.942  62.528  1.00  0.23           C  
ATOM   4135  CD  GLU A 279      10.279 -14.359  62.563  1.00  0.23           C  
ATOM   4136  OE1 GLU A 279      10.354 -15.002  63.633  1.00  0.23           O  
ATOM   4137  OE2 GLU A 279       9.779 -14.833  61.519  1.00  0.23           O  
ATOM   4138  H01 GLU A 279      10.882 -10.183  62.763  1.00  0.23           H  
ATOM   4139  H02 GLU A 279       9.244 -11.951  63.511  1.00  0.23           H  
ATOM   4140  H03 GLU A 279      10.538 -12.589  64.614  1.00  0.23           H  
ATOM   4141  H04 GLU A 279      12.751 -11.634  64.309  1.00  0.23           H  
ATOM   4142  H05 GLU A 279      11.914 -13.008  62.628  1.00  0.23           H  
ATOM   4143  H06 GLU A 279      10.542 -12.478  61.585  1.00  0.23           H  
ATOM   4144  N   SER A 280      10.526  -9.693  65.935  1.00  0.20           N  
ATOM   4145  CA  SER A 280       9.797  -8.911  66.926  1.00  0.20           C  
ATOM   4146  C   SER A 280      10.403  -7.538  67.151  1.00  0.20           C  
ATOM   4147  O   SER A 280       9.897  -6.747  67.953  1.00  0.20           O  
ATOM   4148  CB  SER A 280       9.745  -9.664  68.258  1.00  0.20           C  
ATOM   4149  OG  SER A 280       9.016 -10.874  68.124  1.00  0.20           O  
ATOM   4150  H01 SER A 280       8.791  -8.767  66.532  1.00  0.20           H  
ATOM   4151  H02 SER A 280       9.246  -9.035  68.996  1.00  0.20           H  
ATOM   4152  H03 SER A 280      10.761  -9.892  68.581  1.00  0.20           H  
ATOM   4153  H04 SER A 280       8.842 -11.241  68.994  1.00  0.20           H  
ATOM   4154  H07 SER A 280      11.384 -10.153  66.203  1.00  0.20           H  
ATOM   4155  N   SER A 281      11.489  -7.256  66.440  1.00  0.07           N  
ATOM   4156  CA  SER A 281      12.162  -5.971  66.574  1.00  0.07           C  
ATOM   4157  C   SER A 281      11.388  -4.886  65.835  1.00  0.07           C  
ATOM   4158  O   SER A 281      10.537  -5.172  64.997  1.00  0.07           O  
ATOM   4159  CB  SER A 281      13.574  -6.053  66.003  1.00  0.07           C  
ATOM   4160  OG  SER A 281      13.524  -6.190  64.594  1.00  0.07           O  
ATOM   4161  H01 SER A 281      12.211  -5.722  67.634  1.00  0.07           H  
ATOM   4162  H02 SER A 281      14.079  -6.921  66.427  1.00  0.07           H  
ATOM   4163  H03 SER A 281      14.120  -5.145  66.258  1.00  0.07           H  
ATOM   4164  H04 SER A 281      12.776  -6.741  64.352  1.00  0.07           H  
ATOM   4165  H05 SER A 281      11.854  -7.943  65.796  1.00  0.07           H  
ATOM   4166  N   ALA A 282      11.697  -3.637  66.153  1.00  0.14           N  
ATOM   4167  CA  ALA A 282      11.043  -2.506  65.520  1.00  0.14           C  
ATOM   4168  C   ALA A 282      11.607  -2.269  64.123  1.00  0.14           C  
ATOM   4169  O   ALA A 282      11.259  -1.282  63.472  1.00  0.14           O  
ATOM   4170  CB  ALA A 282      11.223  -1.259  66.371  1.00  0.14           C  
ATOM   4171  H01 ALA A 282       9.980  -2.729  65.430  1.00  0.14           H  
ATOM   4172  H02 ALA A 282      12.000  -0.631  65.935  1.00  0.14           H  
ATOM   4173  H03 ALA A 282      10.286  -0.704  66.406  1.00  0.14           H  
ATOM   4174  H04 ALA A 282      11.514  -1.547  67.381  1.00  0.14           H  
ATOM   4175  H05 ALA A 282      12.405  -3.468  66.853  1.00  0.14           H  
ATOM   4176  N   ASN A 283      12.474  -3.165  63.660  1.00  0.00           N  
ATOM   4177  CA  ASN A 283      13.062  -3.005  62.335  1.00  0.00           C  
ATOM   4178  C   ASN A 283      13.433  -4.329  61.674  1.00  0.00           C  
ATOM   4179  O   ASN A 283      14.586  -4.573  61.332  1.00  0.00           O  
ATOM   4180  CB  ASN A 283      14.278  -2.071  62.416  1.00  0.00           C  
ATOM   4181  CG  ASN A 283      15.392  -2.615  63.298  1.00  0.00           C  
ATOM   4182  ND2 ASN A 283      16.630  -2.293  62.938  1.00  0.00           N  
ATOM   4183  OD1 ASN A 283      15.147  -3.295  64.300  1.00  0.00           O  
ATOM   4184  H01 ASN A 283      12.299  -2.559  61.697  1.00  0.00           H  
ATOM   4185  H02 ASN A 283      13.939  -1.136  62.861  1.00  0.00           H  
ATOM   4186  H03 ASN A 283      14.671  -1.925  61.410  1.00  0.00           H  
ATOM   4187  H04 ASN A 283      17.415  -2.615  63.486  1.00  0.00           H  
ATOM   4188  H05 ASN A 283      12.727  -3.960  64.229  1.00  0.00           H  
ATOM   4189  H06 ASN A 283      16.786  -1.727  62.116  1.00  0.00           H  
ATOM   4190  N   PRO A 284      12.430  -5.194  61.468  1.00  0.25           N  
ATOM   4191  CA  PRO A 284      12.516  -6.521  60.857  1.00  0.25           C  
ATOM   4192  C   PRO A 284      13.349  -6.560  59.585  1.00  0.25           C  
ATOM   4193  O   PRO A 284      13.039  -5.875  58.615  1.00  0.25           O  
ATOM   4194  CB  PRO A 284      11.055  -6.865  60.587  1.00  0.25           C  
ATOM   4195  CG  PRO A 284      10.356  -6.211  61.730  1.00  0.25           C  
ATOM   4196  CD  PRO A 284      11.030  -4.861  61.783  1.00  0.25           C  
ATOM   4197  H01 PRO A 284      10.866  -7.936  60.516  1.00  0.25           H  
ATOM   4198  H02 PRO A 284      10.722  -6.455  59.633  1.00  0.25           H  
ATOM   4199  H03 PRO A 284      10.423  -6.771  62.663  1.00  0.25           H  
ATOM   4200  H04 PRO A 284       9.288  -6.113  61.538  1.00  0.25           H  
ATOM   4201  H05 PRO A 284      10.593  -4.129  61.104  1.00  0.25           H  
ATOM   4202  H06 PRO A 284      10.943  -4.415  62.774  1.00  0.25           H  
ATOM   4203  H07 PRO A 284      13.026  -7.234  61.505  1.00  0.25           H  
ATOM   4204  N   GLY A 285      14.401  -7.373  59.592  1.00  0.41           N  
ATOM   4205  CA  GLY A 285      15.251  -7.490  58.422  1.00  0.41           C  
ATOM   4206  C   GLY A 285      16.414  -6.517  58.371  1.00  0.41           C  
ATOM   4207  O   GLY A 285      17.264  -6.629  57.492  1.00  0.41           O  
ATOM   4208  H01 GLY A 285      14.621  -7.254  57.565  1.00  0.41           H  
ATOM   4209  H02 GLY A 285      15.655  -8.502  58.397  1.00  0.41           H  
ATOM   4210  H07 GLY A 285      14.610  -7.914  60.419  1.00  0.41           H  
ATOM   4211  N   GLN A 286      16.467  -5.571  59.304  1.00  0.30           N  
ATOM   4212  CA  GLN A 286      17.549  -4.583  59.329  1.00  0.30           C  
ATOM   4213  C   GLN A 286      18.446  -4.718  60.549  1.00  0.30           C  
ATOM   4214  O   GLN A 286      18.002  -5.142  61.619  1.00  0.30           O  
ATOM   4215  CB  GLN A 286      16.982  -3.161  59.309  1.00  0.30           C  
ATOM   4216  CG  GLN A 286      16.185  -2.809  58.064  1.00  0.30           C  
ATOM   4217  CD  GLN A 286      15.713  -1.359  58.072  1.00  0.30           C  
ATOM   4218  NE2 GLN A 286      16.290  -0.542  57.190  1.00  0.30           N  
ATOM   4219  OE1 GLN A 286      14.847  -0.976  58.867  1.00  0.30           O  
ATOM   4220  H01 GLN A 286      18.147  -4.774  58.438  1.00  0.30           H  
ATOM   4221  H02 GLN A 286      17.840  -2.489  59.323  1.00  0.30           H  
ATOM   4222  H03 GLN A 286      15.746  -5.533  60.010  1.00  0.30           H  
ATOM   4223  H04 GLN A 286      16.330  -3.043  60.174  1.00  0.30           H  
ATOM   4224  H05 GLN A 286      15.302  -3.448  58.041  1.00  0.30           H  
ATOM   4225  H06 GLN A 286      16.813  -2.970  57.188  1.00  0.30           H  
ATOM   4226  H07 GLN A 286      16.020   0.431  57.151  1.00  0.30           H  
ATOM   4227  H08 GLN A 286      16.997  -0.896  56.561  1.00  0.30           H  
ATOM   4228  N   GLN A 287      19.711  -4.347  60.376  1.00  0.07           N  
ATOM   4229  CA  GLN A 287      20.701  -4.387  61.452  1.00  0.07           C  
ATOM   4230  C   GLN A 287      20.934  -5.796  62.006  1.00  0.07           C  
ATOM   4231  O   GLN A 287      21.135  -5.957  63.204  1.00  0.07           O  
ATOM   4232  CB  GLN A 287      20.256  -3.468  62.601  1.00  0.07           C  
ATOM   4233  CG  GLN A 287      19.955  -2.014  62.212  1.00  0.07           C  
ATOM   4234  CD  GLN A 287      21.185  -1.269  61.703  1.00  0.07           C  
ATOM   4235  NE2 GLN A 287      22.089  -0.929  62.611  1.00  0.07           N  
ATOM   4236  OE1 GLN A 287      21.321  -1.016  60.505  1.00  0.07           O  
ATOM   4237  H01 GLN A 287      21.642  -4.046  61.020  1.00  0.07           H  
ATOM   4238  H02 GLN A 287      21.100  -3.423  63.289  1.00  0.07           H  
ATOM   4239  H03 GLN A 287      19.352  -3.892  63.039  1.00  0.07           H  
ATOM   4240  H04 GLN A 287      19.610  -1.500  63.109  1.00  0.07           H  
ATOM   4241  H05 GLN A 287      19.198  -2.013  61.428  1.00  0.07           H  
ATOM   4242  H06 GLN A 287      22.926  -0.438  62.331  1.00  0.07           H  
ATOM   4243  H07 GLN A 287      21.941  -1.161  63.583  1.00  0.07           H  
ATOM   4244  H09 GLN A 287      20.000  -4.024  59.464  1.00  0.07           H  
ATOM   4245  N   LEU A 288      20.925  -6.804  61.138  1.00  0.32           N  
ATOM   4246  CA  LEU A 288      21.103  -8.191  61.572  1.00  0.32           C  
ATOM   4247  C   LEU A 288      22.417  -8.476  62.293  1.00  0.32           C  
ATOM   4248  O   LEU A 288      22.435  -9.170  63.309  1.00  0.32           O  
ATOM   4249  CB  LEU A 288      20.958  -9.143  60.383  1.00  0.32           C  
ATOM   4250  CG  LEU A 288      19.622  -9.093  59.632  1.00  0.32           C  
ATOM   4251  CD1 LEU A 288      19.385 -10.433  58.934  1.00  0.32           C  
ATOM   4252  CD2 LEU A 288      18.483  -8.799  60.602  1.00  0.32           C  
ATOM   4253  H01 LEU A 288      20.315  -8.360  62.306  1.00  0.32           H  
ATOM   4254  H02 LEU A 288      21.016 -10.146  60.805  1.00  0.32           H  
ATOM   4255  H03 LEU A 288      21.749  -8.909  59.671  1.00  0.32           H  
ATOM   4256  H04 LEU A 288      19.656  -8.297  58.888  1.00  0.32           H  
ATOM   4257  H05 LEU A 288      18.531 -10.346  58.263  1.00  0.32           H  
ATOM   4258  H06 LEU A 288      20.271 -10.706  58.360  1.00  0.32           H  
ATOM   4259  H07 LEU A 288      19.184 -11.201  59.680  1.00  0.32           H  
ATOM   4260  H08 LEU A 288      20.792  -6.608  60.156  1.00  0.32           H  
ATOM   4261  H09 LEU A 288      17.589  -9.337  60.286  1.00  0.32           H  
ATOM   4262  H10 LEU A 288      18.766  -9.122  61.604  1.00  0.32           H  
ATOM   4263  H11 LEU A 288      18.278  -7.728  60.609  1.00  0.32           H  
ATOM   4264  N   TYR A 289      23.519  -7.951  61.768  1.00  0.18           N  
ATOM   4265  CA  TYR A 289      24.815  -8.153  62.397  1.00  0.18           C  
ATOM   4266  C   TYR A 289      24.772  -7.560  63.795  1.00  0.18           C  
ATOM   4267  O   TYR A 289      25.233  -8.164  64.770  1.00  0.18           O  
ATOM   4268  CB  TYR A 289      25.897  -7.468  61.577  1.00  0.18           C  
ATOM   4269  CG  TYR A 289      27.299  -7.581  62.136  1.00  0.18           C  
ATOM   4270  CD1 TYR A 289      27.946  -8.813  62.216  1.00  0.18           C  
ATOM   4271  CD2 TYR A 289      28.006  -6.448  62.495  1.00  0.18           C  
ATOM   4272  CE1 TYR A 289      29.267  -8.903  62.622  1.00  0.18           C  
ATOM   4273  CE2 TYR A 289      29.321  -6.523  62.907  1.00  0.18           C  
ATOM   4274  CZ  TYR A 289      29.957  -7.759  62.964  1.00  0.18           C  
ATOM   4275  OH  TYR A 289      31.297  -7.823  63.320  1.00  0.18           O  
ATOM   4276  H01 TYR A 289      25.041  -9.218  62.453  1.00  0.18           H  
ATOM   4277  H02 TYR A 289      25.654  -6.405  61.584  1.00  0.18           H  
ATOM   4278  H03 TYR A 289      25.895  -7.908  60.580  1.00  0.18           H  
ATOM   4279  H04 TYR A 289      27.403  -9.721  61.955  1.00  0.18           H  
ATOM   4280  H05 TYR A 289      27.515  -5.476  62.452  1.00  0.18           H  
ATOM   4281  H06 TYR A 289      29.759  -9.874  62.671  1.00  0.18           H  
ATOM   4282  H07 TYR A 289      29.859  -5.617  63.187  1.00  0.18           H  
ATOM   4283  H08 TYR A 289      31.650  -8.684  63.085  1.00  0.18           H  
ATOM   4284  H12 TYR A 289      23.456  -7.404  60.921  1.00  0.18           H  
ATOM   4285  N   GLU A 290      24.195  -6.370  63.890  1.00  0.02           N  
ATOM   4286  CA  GLU A 290      24.083  -5.684  65.166  1.00  0.02           C  
ATOM   4287  C   GLU A 290      23.216  -6.458  66.158  1.00  0.02           C  
ATOM   4288  O   GLU A 290      23.449  -6.420  67.371  1.00  0.02           O  
ATOM   4289  CB  GLU A 290      23.499  -4.304  64.934  1.00  0.02           C  
ATOM   4290  CG  GLU A 290      23.086  -3.596  66.194  1.00  0.02           C  
ATOM   4291  CD  GLU A 290      22.833  -2.140  65.939  1.00  0.02           C  
ATOM   4292  OE1 GLU A 290      23.721  -1.327  66.249  1.00  0.02           O  
ATOM   4293  OE2 GLU A 290      21.751  -1.821  65.414  1.00  0.02           O  
ATOM   4294  H01 GLU A 290      25.079  -5.606  65.601  1.00  0.02           H  
ATOM   4295  H02 GLU A 290      22.596  -4.440  64.338  1.00  0.02           H  
ATOM   4296  H03 GLU A 290      24.248  -3.695  64.427  1.00  0.02           H  
ATOM   4297  H04 GLU A 290      23.894  -3.684  66.920  1.00  0.02           H  
ATOM   4298  H05 GLU A 290      22.175  -4.054  66.578  1.00  0.02           H  
ATOM   4299  H09 GLU A 290      23.826  -5.931  63.058  1.00  0.02           H  
ATOM   4300  N   LYS A 291      22.218  -7.165  65.642  1.00  0.09           N  
ATOM   4301  CA  LYS A 291      21.338  -7.941  66.499  1.00  0.09           C  
ATOM   4302  C   LYS A 291      22.069  -9.122  67.124  1.00  0.09           C  
ATOM   4303  O   LYS A 291      21.577  -9.743  68.064  1.00  0.09           O  
ATOM   4304  CB  LYS A 291      20.110  -8.395  65.708  1.00  0.09           C  
ATOM   4305  CG  LYS A 291      19.095  -7.267  65.565  1.00  0.09           C  
ATOM   4306  CD  LYS A 291      18.016  -7.531  64.521  1.00  0.09           C  
ATOM   4307  CE  LYS A 291      17.041  -6.339  64.488  1.00  0.09           C  
ATOM   4308  NZ  LYS A 291      16.143  -6.331  63.301  1.00  0.09           N  
ATOM   4309  H01 LYS A 291      21.005  -7.307  67.320  1.00  0.09           H  
ATOM   4310  H02 LYS A 291      19.638  -9.216  66.248  1.00  0.09           H  
ATOM   4311  H03 LYS A 291      20.425  -8.718  64.716  1.00  0.09           H  
ATOM   4312  H04 LYS A 291      19.647  -6.388  65.232  1.00  0.09           H  
ATOM   4313  H05 LYS A 291      18.610  -7.117  66.530  1.00  0.09           H  
ATOM   4314  H06 LYS A 291      22.069  -7.163  64.643  1.00  0.09           H  
ATOM   4315  H07 LYS A 291      17.473  -8.441  64.777  1.00  0.09           H  
ATOM   4316  H08 LYS A 291      18.478  -7.653  63.541  1.00  0.09           H  
ATOM   4317  H09 LYS A 291      17.647  -5.435  64.434  1.00  0.09           H  
ATOM   4318  H10 LYS A 291      16.424  -6.373  65.386  1.00  0.09           H  
ATOM   4319  H11 LYS A 291      15.325  -5.774  63.502  1.00  0.09           H  
ATOM   4320  H12 LYS A 291      16.632  -5.936  62.511  1.00  0.09           H  
ATOM   4321  H13 LYS A 291      15.861  -7.277  63.085  1.00  0.09           H  
ATOM   4322  N   LEU A 292      23.260  -9.417  66.617  1.00  0.25           N  
ATOM   4323  CA  LEU A 292      24.041 -10.516  67.155  1.00  0.25           C  
ATOM   4324  C   LEU A 292      24.941 -10.026  68.273  1.00  0.25           C  
ATOM   4325  O   LEU A 292      25.388 -10.807  69.109  1.00  0.25           O  
ATOM   4326  CB  LEU A 292      24.917 -11.134  66.065  1.00  0.25           C  
ATOM   4327  CG  LEU A 292      24.224 -11.740  64.843  1.00  0.25           C  
ATOM   4328  CD1 LEU A 292      25.270 -12.195  63.817  1.00  0.25           C  
ATOM   4329  CD2 LEU A 292      23.345 -12.898  65.286  1.00  0.25           C  
ATOM   4330  H01 LEU A 292      23.346 -11.263  67.538  1.00  0.25           H  
ATOM   4331  H02 LEU A 292      25.399 -11.982  66.552  1.00  0.25           H  
ATOM   4332  H03 LEU A 292      25.586 -10.353  65.704  1.00  0.25           H  
ATOM   4333  H04 LEU A 292      23.594 -10.990  64.366  1.00  0.25           H  
ATOM   4334  H05 LEU A 292      26.200 -12.440  64.331  1.00  0.25           H  
ATOM   4335  H06 LEU A 292      24.904 -13.076  63.290  1.00  0.25           H  
ATOM   4336  H07 LEU A 292      25.451 -11.393  63.102  1.00  0.25           H  
ATOM   4337  H08 LEU A 292      22.394 -12.856  64.755  1.00  0.25           H  
ATOM   4338  H09 LEU A 292      23.844 -13.841  65.062  1.00  0.25           H  
ATOM   4339  H10 LEU A 292      23.165 -12.828  66.359  1.00  0.25           H  
ATOM   4340  H14 LEU A 292      23.626  -8.872  65.850  1.00  0.25           H  
ATOM   4341  N   ILE A 293      25.181  -8.720  68.304  1.00  0.20           N  
ATOM   4342  CA  ILE A 293      26.109  -8.145  69.270  1.00  0.20           C  
ATOM   4343  C   ILE A 293      25.561  -7.151  70.278  1.00  0.20           C  
ATOM   4344  O   ILE A 293      25.798  -7.288  71.475  1.00  0.20           O  
ATOM   4345  CB  ILE A 293      27.271  -7.480  68.487  1.00  0.20           C  
ATOM   4346  CG1 ILE A 293      27.968  -8.545  67.638  1.00  0.20           C  
ATOM   4347  CG2 ILE A 293      28.239  -6.772  69.428  1.00  0.20           C  
ATOM   4348  CD1 ILE A 293      28.734  -7.987  66.455  1.00  0.20           C  
ATOM   4349  H01 ILE A 293      26.414  -8.990  69.887  1.00  0.20           H  
ATOM   4350  H02 ILE A 293      26.873  -6.710  67.826  1.00  0.20           H  
ATOM   4351  H03 ILE A 293      27.185  -9.186  67.232  1.00  0.20           H  
ATOM   4352  H04 ILE A 293      28.667  -9.088  68.274  1.00  0.20           H  
ATOM   4353  H05 ILE A 293      29.121  -6.457  68.871  1.00  0.20           H  
ATOM   4354  H06 ILE A 293      27.752  -5.898  69.861  1.00  0.20           H  
ATOM   4355  H07 ILE A 293      28.537  -7.454  70.224  1.00  0.20           H  
ATOM   4356  H08 ILE A 293      29.728  -8.433  66.424  1.00  0.20           H  
ATOM   4357  H09 ILE A 293      28.202  -8.222  65.533  1.00  0.20           H  
ATOM   4358  H10 ILE A 293      28.824  -6.906  66.557  1.00  0.20           H  
ATOM   4359  H11 ILE A 293      24.712  -8.114  67.646  1.00  0.20           H  
ATOM   4360  N   GLY A 294      24.843  -6.143  69.778  1.00  0.09           N  
ATOM   4361  CA  GLY A 294      24.299  -5.074  70.609  1.00  0.09           C  
ATOM   4362  C   GLY A 294      23.538  -5.372  71.890  1.00  0.09           C  
ATOM   4363  O   GLY A 294      22.745  -6.310  71.959  1.00  0.09           O  
ATOM   4364  H01 GLY A 294      23.523  -4.653  69.969  1.00  0.09           H  
ATOM   4365  H02 GLY A 294      25.142  -4.444  70.891  1.00  0.09           H  
ATOM   4366  H11 GLY A 294      24.669  -6.119  68.783  1.00  0.09           H  
ATOM   4367  N   GLY A 295      23.773  -4.538  72.904  1.00  0.32           N  
ATOM   4368  CA  GLY A 295      23.109  -4.698  74.187  1.00  0.32           C  
ATOM   4369  C   GLY A 295      21.599  -4.522  74.127  1.00  0.32           C  
ATOM   4370  O   GLY A 295      20.899  -4.806  75.087  1.00  0.32           O  
ATOM   4371  H01 GLY A 295      23.492  -3.915  74.841  1.00  0.32           H  
ATOM   4372  H02 GLY A 295      23.324  -5.698  74.563  1.00  0.32           H  
ATOM   4373  H03 GLY A 295      24.427  -3.779  72.778  1.00  0.32           H  
ATOM   4374  N   LYS A 296      21.091  -4.034  73.004  1.00  0.43           N  
ATOM   4375  CA  LYS A 296      19.655  -3.854  72.847  1.00  0.43           C  
ATOM   4376  C   LYS A 296      19.023  -5.225  72.652  1.00  0.43           C  
ATOM   4377  O   LYS A 296      17.845  -5.419  72.953  1.00  0.43           O  
ATOM   4378  CB  LYS A 296      19.366  -2.976  71.624  1.00  0.43           C  
ATOM   4379  CG  LYS A 296      17.902  -2.919  71.185  1.00  0.43           C  
ATOM   4380  CD  LYS A 296      17.060  -2.081  72.126  1.00  0.43           C  
ATOM   4381  CE  LYS A 296      15.656  -1.885  71.573  1.00  0.43           C  
ATOM   4382  NZ  LYS A 296      14.760  -1.203  72.554  1.00  0.43           N  
ATOM   4383  H01 LYS A 296      19.242  -3.367  73.730  1.00  0.43           H  
ATOM   4384  H02 LYS A 296      19.909  -3.430  70.795  1.00  0.43           H  
ATOM   4385  H03 LYS A 296      21.710  -3.783  72.246  1.00  0.43           H  
ATOM   4386  H04 LYS A 296      19.688  -1.961  71.855  1.00  0.43           H  
ATOM   4387  H05 LYS A 296      17.508  -3.935  71.195  1.00  0.43           H  
ATOM   4388  H06 LYS A 296      17.850  -2.487  70.186  1.00  0.43           H  
ATOM   4389  H07 LYS A 296      17.530  -1.103  72.235  1.00  0.43           H  
ATOM   4390  H08 LYS A 296      16.997  -2.583  73.092  1.00  0.43           H  
ATOM   4391  H09 LYS A 296      15.237  -2.869  71.361  1.00  0.43           H  
ATOM   4392  H10 LYS A 296      15.714  -1.280  70.668  1.00  0.43           H  
ATOM   4393  H11 LYS A 296      13.867  -1.675  72.578  1.00  0.43           H  
ATOM   4394  H12 LYS A 296      15.180  -1.232  73.472  1.00  0.43           H  
ATOM   4395  H13 LYS A 296      14.625  -0.242  72.276  1.00  0.43           H  
ATOM   4396  N   TYR A 297      19.824  -6.179  72.175  1.00  0.00           N  
ATOM   4397  CA  TYR A 297      19.343  -7.528  71.901  1.00  0.00           C  
ATOM   4398  C   TYR A 297      19.968  -8.698  72.682  1.00  0.00           C  
ATOM   4399  O   TYR A 297      19.391  -9.784  72.736  1.00  0.00           O  
ATOM   4400  CB  TYR A 297      19.488  -7.804  70.402  1.00  0.00           C  
ATOM   4401  CG  TYR A 297      19.071  -6.630  69.545  1.00  0.00           C  
ATOM   4402  CD1 TYR A 297      20.005  -5.692  69.114  1.00  0.00           C  
ATOM   4403  CD2 TYR A 297      17.731  -6.424  69.223  1.00  0.00           C  
ATOM   4404  CE1 TYR A 297      19.619  -4.578  68.389  1.00  0.00           C  
ATOM   4405  CE2 TYR A 297      17.332  -5.311  68.501  1.00  0.00           C  
ATOM   4406  CZ  TYR A 297      18.280  -4.391  68.086  1.00  0.00           C  
ATOM   4407  OH  TYR A 297      17.887  -3.284  67.373  1.00  0.00           O  
ATOM   4408  H01 TYR A 297      18.312  -7.509  72.253  1.00  0.00           H  
ATOM   4409  H02 TYR A 297      18.829  -8.637  70.158  1.00  0.00           H  
ATOM   4410  H03 TYR A 297      20.531  -8.037  70.190  1.00  0.00           H  
ATOM   4411  H04 TYR A 297      21.059  -5.837  69.352  1.00  0.00           H  
ATOM   4412  H05 TYR A 297      16.985  -7.150  69.544  1.00  0.00           H  
ATOM   4413  H06 TYR A 297      20.363  -3.853  68.059  1.00  0.00           H  
ATOM   4414  H07 TYR A 297      16.279  -5.161  68.261  1.00  0.00           H  
ATOM   4415  H08 TYR A 297      17.706  -3.536  66.464  1.00  0.00           H  
ATOM   4416  H14 TYR A 297      20.794  -5.960  71.998  1.00  0.00           H  
ATOM   4417  N   MET A 298      21.132  -8.489  73.285  1.00  0.02           N  
ATOM   4418  CA  MET A 298      21.808  -9.561  74.008  1.00  0.02           C  
ATOM   4419  C   MET A 298      20.962 -10.276  75.068  1.00  0.02           C  
ATOM   4420  O   MET A 298      20.866 -11.509  75.075  1.00  0.02           O  
ATOM   4421  CB  MET A 298      23.078  -9.022  74.650  1.00  0.02           C  
ATOM   4422  CG  MET A 298      23.959 -10.090  75.240  1.00  0.02           C  
ATOM   4423  SD  MET A 298      25.493  -9.403  75.858  1.00  0.02           S  
ATOM   4424  CE  MET A 298      26.407  -9.180  74.346  1.00  0.02           C  
ATOM   4425  H01 MET A 298      22.028 -10.319  73.256  1.00  0.02           H  
ATOM   4426  H02 MET A 298      22.769  -8.375  75.471  1.00  0.02           H  
ATOM   4427  H03 MET A 298      23.647  -8.486  73.891  1.00  0.02           H  
ATOM   4428  H04 MET A 298      24.196 -10.810  74.457  1.00  0.02           H  
ATOM   4429  H05 MET A 298      23.430 -10.574  76.061  1.00  0.02           H  
ATOM   4430  H06 MET A 298      27.402  -9.611  74.457  1.00  0.02           H  
ATOM   4431  H07 MET A 298      25.885  -9.678  73.529  1.00  0.02           H  
ATOM   4432  H08 MET A 298      26.495  -8.116  74.127  1.00  0.02           H  
ATOM   4433  H09 MET A 298      21.556  -7.573  73.243  1.00  0.02           H  
ATOM   4434  N   GLY A 299      20.361  -9.507  75.968  1.00  0.07           N  
ATOM   4435  CA  GLY A 299      19.537 -10.104  77.002  1.00  0.07           C  
ATOM   4436  C   GLY A 299      18.365 -10.847  76.392  1.00  0.07           C  
ATOM   4437  O   GLY A 299      18.008 -11.947  76.820  1.00  0.07           O  
ATOM   4438  H01 GLY A 299      19.153  -9.311  77.644  1.00  0.07           H  
ATOM   4439  H02 GLY A 299      20.140 -10.802  77.583  1.00  0.07           H  
ATOM   4440  H09 GLY A 299      20.478  -8.504  75.933  1.00  0.07           H  
ATOM   4441  N   GLU A 300      17.758 -10.242  75.380  1.00  0.02           N  
ATOM   4442  CA  GLU A 300      16.629 -10.860  74.710  1.00  0.02           C  
ATOM   4443  C   GLU A 300      17.028 -12.203  74.100  1.00  0.02           C  
ATOM   4444  O   GLU A 300      16.245 -13.147  74.111  1.00  0.02           O  
ATOM   4445  CB  GLU A 300      16.090  -9.926  73.625  1.00  0.02           C  
ATOM   4446  CG  GLU A 300      14.892 -10.475  72.887  1.00  0.02           C  
ATOM   4447  CD  GLU A 300      13.670 -10.637  73.773  1.00  0.02           C  
ATOM   4448  OE1 GLU A 300      12.642 -11.119  73.268  1.00  0.02           O  
ATOM   4449  OE2 GLU A 300      13.733 -10.280  74.966  1.00  0.02           O  
ATOM   4450  H01 GLU A 300      15.846 -11.040  75.447  1.00  0.02           H  
ATOM   4451  H02 GLU A 300      16.885  -9.802  72.890  1.00  0.02           H  
ATOM   4452  H03 GLU A 300      18.086  -9.338  75.071  1.00  0.02           H  
ATOM   4453  H04 GLU A 300      15.804  -8.984  74.093  1.00  0.02           H  
ATOM   4454  H05 GLU A 300      15.162 -11.466  72.521  1.00  0.02           H  
ATOM   4455  H06 GLU A 300      14.643  -9.794  72.073  1.00  0.02           H  
ATOM   4456  N   LEU A 301      18.245 -12.289  73.568  1.00  0.00           N  
ATOM   4457  CA  LEU A 301      18.719 -13.537  72.973  1.00  0.00           C  
ATOM   4458  C   LEU A 301      18.821 -14.610  74.053  1.00  0.00           C  
ATOM   4459  O   LEU A 301      18.419 -15.756  73.845  1.00  0.00           O  
ATOM   4460  CB  LEU A 301      20.087 -13.336  72.318  1.00  0.00           C  
ATOM   4461  CG  LEU A 301      20.147 -12.669  70.943  1.00  0.00           C  
ATOM   4462  CD1 LEU A 301      21.602 -12.331  70.610  1.00  0.00           C  
ATOM   4463  CD2 LEU A 301      19.552 -13.605  69.884  1.00  0.00           C  
ATOM   4464  H01 LEU A 301      18.009 -13.851  72.208  1.00  0.00           H  
ATOM   4465  H02 LEU A 301      20.448 -14.349  72.139  1.00  0.00           H  
ATOM   4466  H03 LEU A 301      20.684 -12.728  72.998  1.00  0.00           H  
ATOM   4467  H04 LEU A 301      19.563 -11.748  70.953  1.00  0.00           H  
ATOM   4468  H05 LEU A 301      22.242 -13.169  70.888  1.00  0.00           H  
ATOM   4469  H06 LEU A 301      21.696 -12.142  69.541  1.00  0.00           H  
ATOM   4470  H07 LEU A 301      18.850 -11.480  73.576  1.00  0.00           H  
ATOM   4471  H08 LEU A 301      21.906 -11.443  71.165  1.00  0.00           H  
ATOM   4472  H09 LEU A 301      18.642 -13.162  69.478  1.00  0.00           H  
ATOM   4473  H10 LEU A 301      20.274 -13.751  69.080  1.00  0.00           H  
ATOM   4474  H11 LEU A 301      19.316 -14.567  70.340  1.00  0.00           H  
ATOM   4475  N   VAL A 302      19.371 -14.237  75.201  1.00  0.11           N  
ATOM   4476  CA  VAL A 302      19.511 -15.164  76.312  1.00  0.11           C  
ATOM   4477  C   VAL A 302      18.133 -15.621  76.794  1.00  0.11           C  
ATOM   4478  O   VAL A 302      17.937 -16.789  77.119  1.00  0.11           O  
ATOM   4479  CB  VAL A 302      20.277 -14.513  77.491  1.00  0.11           C  
ATOM   4480  CG1 VAL A 302      20.165 -15.389  78.739  1.00  0.11           C  
ATOM   4481  CG2 VAL A 302      21.748 -14.328  77.115  1.00  0.11           C  
ATOM   4482  H01 VAL A 302      20.080 -16.024  75.959  1.00  0.11           H  
ATOM   4483  H02 VAL A 302      19.837 -13.539  77.704  1.00  0.11           H  
ATOM   4484  H03 VAL A 302      19.114 -15.574  78.959  1.00  0.11           H  
ATOM   4485  H04 VAL A 302      20.672 -16.338  78.564  1.00  0.11           H  
ATOM   4486  H05 VAL A 302      20.628 -14.880  79.584  1.00  0.11           H  
ATOM   4487  H06 VAL A 302      22.362 -15.003  77.711  1.00  0.11           H  
ATOM   4488  H07 VAL A 302      21.884 -14.552  76.057  1.00  0.11           H  
ATOM   4489  H08 VAL A 302      22.047 -13.298  77.310  1.00  0.11           H  
ATOM   4490  H12 VAL A 302      19.700 -13.288  75.306  1.00  0.11           H  
ATOM   4491  N   ARG A 303      17.177 -14.699  76.828  1.00  0.09           N  
ATOM   4492  CA  ARG A 303      15.823 -15.030  77.263  1.00  0.09           C  
ATOM   4493  C   ARG A 303      15.224 -16.111  76.371  1.00  0.09           C  
ATOM   4494  O   ARG A 303      14.592 -17.050  76.857  1.00  0.09           O  
ATOM   4495  CB  ARG A 303      14.918 -13.792  77.225  1.00  0.09           C  
ATOM   4496  CG  ARG A 303      13.535 -14.022  77.840  1.00  0.09           C  
ATOM   4497  CD  ARG A 303      12.684 -12.760  77.809  1.00  0.09           C  
ATOM   4498  NE  ARG A 303      12.092 -12.524  76.496  1.00  0.09           N  
ATOM   4499  CZ  ARG A 303      11.061 -13.208  76.001  1.00  0.09           C  
ATOM   4500  NH1 ARG A 303      10.494 -14.175  76.708  1.00  0.09           N  
ATOM   4501  NH2 ARG A 303      10.603 -12.931  74.788  1.00  0.09           N  
ATOM   4502  H01 ARG A 303      15.886 -15.396  78.288  1.00  0.09           H  
ATOM   4503  H02 ARG A 303      14.762 -13.543  76.175  1.00  0.09           H  
ATOM   4504  H03 ARG A 303      15.410 -12.988  77.773  1.00  0.09           H  
ATOM   4505  H04 ARG A 303      13.672 -14.312  78.882  1.00  0.09           H  
ATOM   4506  H05 ARG A 303      13.025 -14.806  77.280  1.00  0.09           H  
ATOM   4507  H06 ARG A 303      13.333 -11.915  78.039  1.00  0.09           H  
ATOM   4508  H07 ARG A 303      11.884 -12.858  78.543  1.00  0.09           H  
ATOM   4509  H08 ARG A 303      12.491 -11.793  75.924  1.00  0.09           H  
ATOM   4510  H09 ARG A 303      17.391 -13.752  76.548  1.00  0.09           H  
ATOM   4511  H10 ARG A 303       9.716 -14.692  76.324  1.00  0.09           H  
ATOM   4512  H11 ARG A 303      10.840 -14.395  77.631  1.00  0.09           H  
ATOM   4513  H12 ARG A 303      11.033 -12.199  74.241  1.00  0.09           H  
ATOM   4514  H13 ARG A 303       9.825 -13.452  74.411  1.00  0.09           H  
ATOM   4515  N   LEU A 304      15.416 -15.961  75.063  1.00  0.09           N  
ATOM   4516  CA  LEU A 304      14.901 -16.919  74.099  1.00  0.09           C  
ATOM   4517  C   LEU A 304      15.596 -18.264  74.259  1.00  0.09           C  
ATOM   4518  O   LEU A 304      14.978 -19.321  74.122  1.00  0.09           O  
ATOM   4519  CB  LEU A 304      15.097 -16.386  72.682  1.00  0.09           C  
ATOM   4520  CG  LEU A 304      13.921 -15.600  72.100  1.00  0.09           C  
ATOM   4521  CD1 LEU A 304      13.426 -14.570  73.084  1.00  0.09           C  
ATOM   4522  CD2 LEU A 304      14.357 -14.946  70.808  1.00  0.09           C  
ATOM   4523  H01 LEU A 304      13.836 -17.061  74.280  1.00  0.09           H  
ATOM   4524  H02 LEU A 304      15.209 -17.265  72.047  1.00  0.09           H  
ATOM   4525  H03 LEU A 304      15.968 -15.731  72.687  1.00  0.09           H  
ATOM   4526  H04 LEU A 304      13.095 -16.282  71.898  1.00  0.09           H  
ATOM   4527  H05 LEU A 304      12.416 -14.828  73.401  1.00  0.09           H  
ATOM   4528  H06 LEU A 304      14.085 -14.550  73.952  1.00  0.09           H  
ATOM   4529  H07 LEU A 304      13.418 -13.588  72.610  1.00  0.09           H  
ATOM   4530  H08 LEU A 304      15.383 -15.237  70.583  1.00  0.09           H  
ATOM   4531  H09 LEU A 304      13.703 -15.268  69.998  1.00  0.09           H  
ATOM   4532  H10 LEU A 304      14.301 -13.862  70.912  1.00  0.09           H  
ATOM   4533  H14 LEU A 304      15.934 -15.160  74.731  1.00  0.09           H  
ATOM   4534  N   VAL A 305      16.889 -18.224  74.549  1.00  0.07           N  
ATOM   4535  CA  VAL A 305      17.643 -19.450  74.741  1.00  0.07           C  
ATOM   4536  C   VAL A 305      17.153 -20.145  75.999  1.00  0.07           C  
ATOM   4537  O   VAL A 305      17.084 -21.376  76.054  1.00  0.07           O  
ATOM   4538  CB  VAL A 305      19.141 -19.169  74.896  1.00  0.07           C  
ATOM   4539  CG1 VAL A 305      19.858 -20.424  75.381  1.00  0.07           C  
ATOM   4540  CG2 VAL A 305      19.710 -18.700  73.567  1.00  0.07           C  
ATOM   4541  H01 VAL A 305      17.493 -20.078  73.863  1.00  0.07           H  
ATOM   4542  H02 VAL A 305      19.291 -18.383  75.636  1.00  0.07           H  
ATOM   4543  H03 VAL A 305      20.795 -20.143  75.862  1.00  0.07           H  
ATOM   4544  H04 VAL A 305      19.226 -20.950  76.097  1.00  0.07           H  
ATOM   4545  H05 VAL A 305      20.067 -21.075  74.532  1.00  0.07           H  
ATOM   4546  H06 VAL A 305      20.729 -19.071  73.457  1.00  0.07           H  
ATOM   4547  H07 VAL A 305      19.095 -19.083  72.752  1.00  0.07           H  
ATOM   4548  H08 VAL A 305      19.716 -17.610  73.538  1.00  0.07           H  
ATOM   4549  H11 VAL A 305      17.354 -17.332  74.637  1.00  0.07           H  
ATOM   4550  N   LEU A 306      16.817 -19.351  77.012  1.00  0.14           N  
ATOM   4551  CA  LEU A 306      16.331 -19.912  78.264  1.00  0.14           C  
ATOM   4552  C   LEU A 306      14.949 -20.524  78.044  1.00  0.14           C  
ATOM   4553  O   LEU A 306      14.638 -21.598  78.567  1.00  0.14           O  
ATOM   4554  CB  LEU A 306      16.261 -18.833  79.345  1.00  0.14           C  
ATOM   4555  CG  LEU A 306      17.609 -18.280  79.808  1.00  0.14           C  
ATOM   4556  CD1 LEU A 306      17.379 -17.323  80.953  1.00  0.14           C  
ATOM   4557  CD2 LEU A 306      18.530 -19.412  80.249  1.00  0.14           C  
ATOM   4558  H01 LEU A 306      17.022 -20.686  78.597  1.00  0.14           H  
ATOM   4559  H02 LEU A 306      15.817 -19.311  80.218  1.00  0.14           H  
ATOM   4560  H03 LEU A 306      15.672 -18.003  78.955  1.00  0.14           H  
ATOM   4561  H04 LEU A 306      18.087 -17.757  78.980  1.00  0.14           H  
ATOM   4562  H05 LEU A 306      16.343 -17.397  81.285  1.00  0.14           H  
ATOM   4563  H06 LEU A 306      18.044 -17.577  81.779  1.00  0.14           H  
ATOM   4564  H07 LEU A 306      17.582 -16.304  80.622  1.00  0.14           H  
ATOM   4565  H08 LEU A 306      19.444 -18.993  80.670  1.00  0.14           H  
ATOM   4566  H09 LEU A 306      16.900 -18.349  76.911  1.00  0.14           H  
ATOM   4567  H10 LEU A 306      18.027 -20.017  81.003  1.00  0.14           H  
ATOM   4568  H11 LEU A 306      18.779 -20.034  79.389  1.00  0.14           H  
ATOM   4569  N   LEU A 307      14.130 -19.842  77.250  1.00  0.16           N  
ATOM   4570  CA  LEU A 307      12.788 -20.330  76.968  1.00  0.16           C  
ATOM   4571  C   LEU A 307      12.810 -21.666  76.234  1.00  0.16           C  
ATOM   4572  O   LEU A 307      11.985 -22.533  76.506  1.00  0.16           O  
ATOM   4573  CB  LEU A 307      12.011 -19.293  76.162  1.00  0.16           C  
ATOM   4574  CG  LEU A 307      10.929 -18.571  76.967  1.00  0.16           C  
ATOM   4575  CD1 LEU A 307      11.382 -18.410  78.404  1.00  0.16           C  
ATOM   4576  CD2 LEU A 307      10.620 -17.223  76.328  1.00  0.16           C  
ATOM   4577  H01 LEU A 307      12.288 -20.492  77.923  1.00  0.16           H  
ATOM   4578  H02 LEU A 307      11.505 -19.829  75.359  1.00  0.16           H  
ATOM   4579  H03 LEU A 307      12.715 -18.550  75.787  1.00  0.16           H  
ATOM   4580  H04 LEU A 307      10.013 -19.163  76.964  1.00  0.16           H  
ATOM   4581  H05 LEU A 307      12.243 -17.743  78.440  1.00  0.16           H  
ATOM   4582  H06 LEU A 307      10.570 -17.988  78.996  1.00  0.16           H  
ATOM   4583  H07 LEU A 307      11.660 -19.383  78.809  1.00  0.16           H  
ATOM   4584  H08 LEU A 307       9.736 -16.792  76.799  1.00  0.16           H  
ATOM   4585  H09 LEU A 307      11.468 -16.552  76.466  1.00  0.16           H  
ATOM   4586  H10 LEU A 307      10.433 -17.359  75.263  1.00  0.16           H  
ATOM   4587  H12 LEU A 307      14.443 -18.975  76.837  1.00  0.16           H  
ATOM   4588  N   ARG A 308      13.742 -21.849  75.305  1.00  0.27           N  
ATOM   4589  CA  ARG A 308      13.787 -23.122  74.606  1.00  0.27           C  
ATOM   4590  C   ARG A 308      14.193 -24.212  75.583  1.00  0.27           C  
ATOM   4591  O   ARG A 308      13.669 -25.325  75.534  1.00  0.27           O  
ATOM   4592  CB  ARG A 308      14.785 -23.118  73.451  1.00  0.27           C  
ATOM   4593  CG  ARG A 308      14.917 -24.513  72.858  1.00  0.27           C  
ATOM   4594  CD  ARG A 308      15.930 -24.637  71.746  1.00  0.27           C  
ATOM   4595  NE  ARG A 308      16.086 -26.041  71.371  1.00  0.27           N  
ATOM   4596  CZ  ARG A 308      16.911 -26.482  70.427  1.00  0.27           C  
ATOM   4597  NH1 ARG A 308      17.660 -25.626  69.746  1.00  0.27           N  
ATOM   4598  NH2 ARG A 308      16.999 -27.784  70.175  1.00  0.27           N  
ATOM   4599  H01 ARG A 308      12.793 -23.302  74.196  1.00  0.27           H  
ATOM   4600  H02 ARG A 308      15.758 -22.801  73.826  1.00  0.27           H  
ATOM   4601  H03 ARG A 308      14.439 -22.430  72.679  1.00  0.27           H  
ATOM   4602  H04 ARG A 308      13.949 -24.751  72.417  1.00  0.27           H  
ATOM   4603  H05 ARG A 308      15.205 -25.196  73.657  1.00  0.27           H  
ATOM   4604  H06 ARG A 308      16.889 -24.248  72.089  1.00  0.27           H  
ATOM   4605  H07 ARG A 308      15.591 -24.067  70.881  1.00  0.27           H  
ATOM   4606  H08 ARG A 308      15.528 -26.724  71.864  1.00  0.27           H  
ATOM   4607  H09 ARG A 308      18.291 -25.963  69.033  1.00  0.27           H  
ATOM   4608  H10 ARG A 308      17.600 -24.637  69.940  1.00  0.27           H  
ATOM   4609  H11 ARG A 308      14.405 -21.119  75.089  1.00  0.27           H  
ATOM   4610  H12 ARG A 308      16.434 -28.439  70.697  1.00  0.27           H  
ATOM   4611  H13 ARG A 308      17.631 -28.119  69.462  1.00  0.27           H  
ATOM   4612  N   LEU A 309      15.141 -23.886  76.461  1.00  0.32           N  
ATOM   4613  CA  LEU A 309      15.627 -24.831  77.459  1.00  0.32           C  
ATOM   4614  C   LEU A 309      14.504 -25.294  78.379  1.00  0.32           C  
ATOM   4615  O   LEU A 309      14.491 -26.443  78.817  1.00  0.32           O  
ATOM   4616  CB  LEU A 309      16.760 -24.201  78.275  1.00  0.32           C  
ATOM   4617  CG  LEU A 309      18.176 -24.647  77.890  1.00  0.32           C  
ATOM   4618  CD1 LEU A 309      18.248 -24.969  76.423  1.00  0.32           C  
ATOM   4619  CD2 LEU A 309      19.169 -23.563  78.256  1.00  0.32           C  
ATOM   4620  H01 LEU A 309      16.010 -25.707  76.935  1.00  0.32           H  
ATOM   4621  H02 LEU A 309      16.610 -24.533  79.302  1.00  0.32           H  
ATOM   4622  H03 LEU A 309      16.702 -23.119  78.152  1.00  0.32           H  
ATOM   4623  H04 LEU A 309      18.427 -25.553  78.442  1.00  0.32           H  
ATOM   4624  H05 LEU A 309      19.256 -24.771  76.057  1.00  0.32           H  
ATOM   4625  H06 LEU A 309      18.006 -26.021  76.269  1.00  0.32           H  
ATOM   4626  H07 LEU A 309      17.536 -24.348  75.879  1.00  0.32           H  
ATOM   4627  H08 LEU A 309      20.066 -23.671  77.646  1.00  0.32           H  
ATOM   4628  H09 LEU A 309      18.723 -22.585  78.075  1.00  0.32           H  
ATOM   4629  H10 LEU A 309      19.434 -23.653  79.309  1.00  0.32           H  
ATOM   4630  H14 LEU A 309      15.535 -22.956  76.434  1.00  0.32           H  
ATOM   4631  N   VAL A 310      13.557 -24.407  78.666  1.00  0.36           N  
ATOM   4632  CA  VAL A 310      12.442 -24.775  79.524  1.00  0.36           C  
ATOM   4633  C   VAL A 310      11.465 -25.662  78.752  1.00  0.36           C  
ATOM   4634  O   VAL A 310      10.943 -26.633  79.296  1.00  0.36           O  
ATOM   4635  CB  VAL A 310      11.677 -23.532  80.071  1.00  0.36           C  
ATOM   4636  CG1 VAL A 310      12.643 -22.560  80.719  1.00  0.36           C  
ATOM   4637  CG2 VAL A 310      10.903 -22.863  78.969  1.00  0.36           C  
ATOM   4638  H01 VAL A 310      12.858 -25.313  80.376  1.00  0.36           H  
ATOM   4639  H02 VAL A 310      10.968 -23.865  80.829  1.00  0.36           H  
ATOM   4640  H03 VAL A 310      13.536 -22.469  80.100  1.00  0.36           H  
ATOM   4641  H04 VAL A 310      12.167 -21.584  80.816  1.00  0.36           H  
ATOM   4642  H05 VAL A 310      12.922 -22.928  81.706  1.00  0.36           H  
ATOM   4643  H06 VAL A 310      10.000 -22.412  79.382  1.00  0.36           H  
ATOM   4644  H07 VAL A 310      11.518 -22.089  78.511  1.00  0.36           H  
ATOM   4645  H08 VAL A 310      10.628 -23.602  78.217  1.00  0.36           H  
ATOM   4646  H11 VAL A 310      13.612 -23.473  78.286  1.00  0.36           H  
ATOM   4647  N   ASP A 311      11.228 -25.337  77.482  1.00  0.36           N  
ATOM   4648  CA  ASP A 311      10.305 -26.119  76.670  1.00  0.36           C  
ATOM   4649  C   ASP A 311      10.876 -27.497  76.369  1.00  0.36           C  
ATOM   4650  O   ASP A 311      10.141 -28.420  76.028  1.00  0.36           O  
ATOM   4651  CB  ASP A 311       9.970 -25.394  75.360  1.00  0.36           C  
ATOM   4652  CG  ASP A 311       9.333 -24.027  75.590  1.00  0.36           C  
ATOM   4653  OD1 ASP A 311       8.705 -23.822  76.654  1.00  0.36           O  
ATOM   4654  OD2 ASP A 311       9.449 -23.159  74.694  1.00  0.36           O  
ATOM   4655  H01 ASP A 311       9.387 -26.239  77.244  1.00  0.36           H  
ATOM   4656  H02 ASP A 311       9.248 -26.007  74.820  1.00  0.36           H  
ATOM   4657  H03 ASP A 311      10.889 -25.260  74.790  1.00  0.36           H  
ATOM   4658  H09 ASP A 311      11.694 -24.538  77.077  1.00  0.36           H  
ATOM   4659  N   GLU A 312      12.190 -27.632  76.487  1.00  0.57           N  
ATOM   4660  CA  GLU A 312      12.848 -28.911  76.261  1.00  0.57           C  
ATOM   4661  C   GLU A 312      12.830 -29.644  77.594  1.00  0.57           C  
ATOM   4662  O   GLU A 312      13.308 -30.773  77.704  1.00  0.57           O  
ATOM   4663  CB  GLU A 312      14.298 -28.706  75.821  1.00  0.57           C  
ATOM   4664  CG  GLU A 312      14.464 -28.108  74.439  1.00  0.57           C  
ATOM   4665  CD  GLU A 312      14.188 -29.109  73.343  1.00  0.57           C  
ATOM   4666  OE1 GLU A 312      14.820 -30.186  73.359  1.00  0.57           O  
ATOM   4667  OE2 GLU A 312      13.345 -28.818  72.469  1.00  0.57           O  
ATOM   4668  H01 GLU A 312      12.337 -29.470  75.477  1.00  0.57           H  
ATOM   4669  H02 GLU A 312      14.750 -29.697  75.782  1.00  0.57           H  
ATOM   4670  H03 GLU A 312      14.780 -28.042  76.539  1.00  0.57           H  
ATOM   4671  H04 GLU A 312      12.747 -26.829  76.740  1.00  0.57           H  
ATOM   4672  H05 GLU A 312      15.500 -27.783  74.339  1.00  0.57           H  
ATOM   4673  H06 GLU A 312      13.773 -27.272  74.333  1.00  0.57           H  
ATOM   4674  N   ASN A 313      12.293 -28.968  78.607  1.00  0.73           N  
ATOM   4675  CA  ASN A 313      12.182 -29.515  79.955  1.00  0.73           C  
ATOM   4676  C   ASN A 313      13.545 -29.662  80.637  1.00  0.73           C  
ATOM   4677  O   ASN A 313      13.725 -30.519  81.503  1.00  0.73           O  
ATOM   4678  CB  ASN A 313      11.472 -30.875  79.905  1.00  0.73           C  
ATOM   4679  CG  ASN A 313      10.842 -31.249  81.226  1.00  0.73           C  
ATOM   4680  ND2 ASN A 313      11.299 -32.351  81.814  1.00  0.73           N  
ATOM   4681  OD1 ASN A 313       9.950 -30.554  81.715  1.00  0.73           O  
ATOM   4682  H01 ASN A 313      11.598 -28.811  80.548  1.00  0.73           H  
ATOM   4683  H02 ASN A 313      12.222 -31.631  79.671  1.00  0.73           H  
ATOM   4684  H03 ASN A 313      10.692 -30.835  79.144  1.00  0.73           H  
ATOM   4685  H04 ASN A 313      10.913 -32.648  82.699  1.00  0.73           H  
ATOM   4686  H05 ASN A 313      12.032 -32.890  81.376  1.00  0.73           H  
ATOM   4687  H07 ASN A 313      11.947 -28.035  78.435  1.00  0.73           H  
ATOM   4688  N   LEU A 314      14.493 -28.810  80.256  1.00  0.59           N  
ATOM   4689  CA  LEU A 314      15.844 -28.854  80.812  1.00  0.59           C  
ATOM   4690  C   LEU A 314      16.150 -27.736  81.807  1.00  0.59           C  
ATOM   4691  O   LEU A 314      17.208 -27.742  82.430  1.00  0.59           O  
ATOM   4692  CB  LEU A 314      16.871 -28.793  79.678  1.00  0.59           C  
ATOM   4693  CG  LEU A 314      16.809 -29.865  78.588  1.00  0.59           C  
ATOM   4694  CD1 LEU A 314      17.671 -29.445  77.398  1.00  0.59           C  
ATOM   4695  CD2 LEU A 314      17.272 -31.205  79.159  1.00  0.59           C  
ATOM   4696  H01 LEU A 314      15.906 -29.793  81.362  1.00  0.59           H  
ATOM   4697  H02 LEU A 314      17.828 -28.965  80.171  1.00  0.59           H  
ATOM   4698  H03 LEU A 314      16.756 -27.826  79.188  1.00  0.59           H  
ATOM   4699  H04 LEU A 314      15.782 -29.977  78.240  1.00  0.59           H  
ATOM   4700  H05 LEU A 314      18.651 -29.917  77.475  1.00  0.59           H  
ATOM   4701  H06 LEU A 314      14.272 -28.111  79.561  1.00  0.59           H  
ATOM   4702  H07 LEU A 314      17.190 -29.758  76.471  1.00  0.59           H  
ATOM   4703  H08 LEU A 314      17.789 -28.361  77.399  1.00  0.59           H  
ATOM   4704  H09 LEU A 314      18.197 -31.061  79.717  1.00  0.59           H  
ATOM   4705  H10 LEU A 314      16.505 -31.602  79.824  1.00  0.59           H  
ATOM   4706  H11 LEU A 314      17.446 -31.907  78.344  1.00  0.59           H  
ATOM   4707  N   LEU A 315      15.238 -26.780  81.960  1.00  0.30           N  
ATOM   4708  CA  LEU A 315      15.472 -25.659  82.875  1.00  0.30           C  
ATOM   4709  C   LEU A 315      14.222 -25.288  83.671  1.00  0.30           C  
ATOM   4710  O   LEU A 315      13.127 -25.229  83.121  1.00  0.30           O  
ATOM   4711  CB  LEU A 315      15.931 -24.422  82.088  1.00  0.30           C  
ATOM   4712  CG  LEU A 315      17.239 -23.698  82.426  1.00  0.30           C  
ATOM   4713  CD1 LEU A 315      17.197 -22.322  81.755  1.00  0.30           C  
ATOM   4714  CD2 LEU A 315      17.413 -23.524  83.925  1.00  0.30           C  
ATOM   4715  H01 LEU A 315      16.244 -25.981  83.574  1.00  0.30           H  
ATOM   4716  H02 LEU A 315      15.178 -23.681  82.356  1.00  0.30           H  
ATOM   4717  H03 LEU A 315      16.011 -24.732  81.046  1.00  0.30           H  
ATOM   4718  H04 LEU A 315      18.080 -24.291  82.066  1.00  0.30           H  
ATOM   4719  H05 LEU A 315      16.834 -21.582  82.468  1.00  0.30           H  
ATOM   4720  H06 LEU A 315      18.199 -22.047  81.425  1.00  0.30           H  
ATOM   4721  H07 LEU A 315      16.528 -22.357  80.895  1.00  0.30           H  
ATOM   4722  H08 LEU A 315      18.060 -22.668  84.118  1.00  0.30           H  
ATOM   4723  H09 LEU A 315      16.440 -23.355  84.387  1.00  0.30           H  
ATOM   4724  H10 LEU A 315      17.865 -24.422  84.346  1.00  0.30           H  
ATOM   4725  H12 LEU A 315      14.374 -26.827  81.439  1.00  0.30           H  
ATOM   4726  N   PHE A 316      14.398 -25.023  84.961  1.00  0.25           N  
ATOM   4727  CA  PHE A 316      13.288 -24.644  85.830  1.00  0.25           C  
ATOM   4728  C   PHE A 316      12.140 -25.661  85.843  1.00  0.25           C  
ATOM   4729  O   PHE A 316      10.973 -25.284  85.959  1.00  0.25           O  
ATOM   4730  CB  PHE A 316      12.739 -23.277  85.409  1.00  0.25           C  
ATOM   4731  CG  PHE A 316      13.799 -22.245  85.155  1.00  0.25           C  
ATOM   4732  CD1 PHE A 316      14.845 -22.070  86.047  1.00  0.25           C  
ATOM   4733  CD2 PHE A 316      13.743 -21.442  84.027  1.00  0.25           C  
ATOM   4734  CE1 PHE A 316      15.814 -21.115  85.819  1.00  0.25           C  
ATOM   4735  CE2 PHE A 316      14.708 -20.486  83.794  1.00  0.25           C  
ATOM   4736  CZ  PHE A 316      15.746 -20.322  84.691  1.00  0.25           C  
ATOM   4737  H01 PHE A 316      13.694 -24.608  86.841  1.00  0.25           H  
ATOM   4738  H02 PHE A 316      12.135 -22.911  86.239  1.00  0.25           H  
ATOM   4739  H03 PHE A 316      12.160 -23.406  84.495  1.00  0.25           H  
ATOM   4740  H04 PHE A 316      14.903 -22.694  86.939  1.00  0.25           H  
ATOM   4741  H05 PHE A 316      12.926 -21.568  83.316  1.00  0.25           H  
ATOM   4742  H06 PHE A 316      16.632 -20.987  86.528  1.00  0.25           H  
ATOM   4743  H07 PHE A 316      14.652 -19.860  82.903  1.00  0.25           H  
ATOM   4744  H08 PHE A 316      16.511 -19.567  84.508  1.00  0.25           H  
ATOM   4745  H11 PHE A 316      15.327 -25.086  85.352  1.00  0.25           H  
ATOM   4746  N   HIS A 317      12.467 -26.943  85.719  1.00  0.34           N  
ATOM   4747  CA  HIS A 317      11.446 -27.987  85.724  1.00  0.34           C  
ATOM   4748  C   HIS A 317      10.509 -27.860  84.534  1.00  0.34           C  
ATOM   4749  O   HIS A 317       9.439 -28.468  84.513  1.00  0.34           O  
ATOM   4750  CB  HIS A 317      10.620 -27.918  87.012  1.00  0.34           C  
ATOM   4751  CG  HIS A 317      11.448 -27.931  88.258  1.00  0.34           C  
ATOM   4752  CD2 HIS A 317      11.542 -27.042  89.275  1.00  0.34           C  
ATOM   4753  ND1 HIS A 317      12.321 -28.954  88.560  1.00  0.34           N  
ATOM   4754  CE1 HIS A 317      12.918 -28.695  89.710  1.00  0.34           C  
ATOM   4755  NE2 HIS A 317      12.463 -27.541  90.165  1.00  0.34           N  
ATOM   4756  H01 HIS A 317      11.964 -28.944  85.662  1.00  0.34           H  
ATOM   4757  H02 HIS A 317       9.993 -28.809  87.037  1.00  0.34           H  
ATOM   4758  H03 HIS A 317      10.034 -26.999  86.997  1.00  0.34           H  
ATOM   4759  H04 HIS A 317      10.991 -26.106  89.370  1.00  0.34           H  
ATOM   4760  H05 HIS A 317      13.660 -29.326  90.200  1.00  0.34           H  
ATOM   4761  H06 HIS A 317      12.746 -27.097  91.027  1.00  0.34           H  
ATOM   4762  H09 HIS A 317      13.439 -27.200  85.620  1.00  0.34           H  
ATOM   4763  N   GLY A 318      10.910 -27.065  83.548  1.00  0.55           N  
ATOM   4764  CA  GLY A 318      10.088 -26.875  82.366  1.00  0.55           C  
ATOM   4765  C   GLY A 318       8.918 -25.948  82.620  1.00  0.55           C  
ATOM   4766  O   GLY A 318       7.930 -25.966  81.891  1.00  0.55           O  
ATOM   4767  H01 GLY A 318       9.686 -27.847  82.081  1.00  0.55           H  
ATOM   4768  H02 GLY A 318      10.705 -26.452  81.574  1.00  0.55           H  
ATOM   4769  H07 GLY A 318      11.797 -26.587  83.621  1.00  0.55           H  
ATOM   4770  N   GLU A 319       9.042 -25.124  83.651  1.00  0.64           N  
ATOM   4771  CA  GLU A 319       7.987 -24.195  84.023  1.00  0.64           C  
ATOM   4772  C   GLU A 319       8.516 -22.764  83.972  1.00  0.64           C  
ATOM   4773  O   GLU A 319       9.281 -22.338  84.835  1.00  0.64           O  
ATOM   4774  CB  GLU A 319       7.499 -24.541  85.429  1.00  0.64           C  
ATOM   4775  CG  GLU A 319       6.132 -24.001  85.801  1.00  0.64           C  
ATOM   4776  CD  GLU A 319       5.590 -24.659  87.065  1.00  0.64           C  
ATOM   4777  OE1 GLU A 319       6.211 -24.507  88.143  1.00  0.64           O  
ATOM   4778  OE2 GLU A 319       4.543 -25.338  86.976  1.00  0.64           O  
ATOM   4779  H01 GLU A 319       7.154 -24.275  83.325  1.00  0.64           H  
ATOM   4780  H02 GLU A 319       8.202 -24.066  86.113  1.00  0.64           H  
ATOM   4781  H03 GLU A 319       9.894 -25.142  84.194  1.00  0.64           H  
ATOM   4782  H04 GLU A 319       7.466 -25.627  85.515  1.00  0.64           H  
ATOM   4783  H05 GLU A 319       5.446 -24.221  84.983  1.00  0.64           H  
ATOM   4784  H06 GLU A 319       6.209 -22.926  85.967  1.00  0.64           H  
ATOM   4785  N   ALA A 320       8.100 -22.028  82.950  1.00  0.20           N  
ATOM   4786  CA  ALA A 320       8.540 -20.656  82.770  1.00  0.20           C  
ATOM   4787  C   ALA A 320       7.682 -19.664  83.538  1.00  0.20           C  
ATOM   4788  O   ALA A 320       6.460 -19.793  83.595  1.00  0.20           O  
ATOM   4789  CB  ALA A 320       8.538 -20.307  81.291  1.00  0.20           C  
ATOM   4790  H01 ALA A 320       9.551 -20.583  83.170  1.00  0.20           H  
ATOM   4791  H02 ALA A 320       9.027 -19.344  81.145  1.00  0.20           H  
ATOM   4792  H03 ALA A 320       9.076 -21.075  80.735  1.00  0.20           H  
ATOM   4793  H04 ALA A 320       7.510 -20.250  80.932  1.00  0.20           H  
ATOM   4794  H07 ALA A 320       7.461 -22.432  82.280  1.00  0.20           H  
ATOM   4795  N   SER A 321       8.334 -18.665  84.117  1.00  0.25           N  
ATOM   4796  CA  SER A 321       7.653 -17.633  84.881  1.00  0.25           C  
ATOM   4797  C   SER A 321       6.859 -16.690  83.983  1.00  0.25           C  
ATOM   4798  O   SER A 321       7.046 -16.664  82.768  1.00  0.25           O  
ATOM   4799  CB  SER A 321       8.674 -16.824  85.671  1.00  0.25           C  
ATOM   4800  OG  SER A 321       8.053 -15.744  86.335  1.00  0.25           O  
ATOM   4801  H01 SER A 321       6.954 -18.129  85.554  1.00  0.25           H  
ATOM   4802  H02 SER A 321       9.416 -16.427  84.978  1.00  0.25           H  
ATOM   4803  H03 SER A 321       9.151 -17.471  86.408  1.00  0.25           H  
ATOM   4804  H04 SER A 321       7.968 -15.002  85.731  1.00  0.25           H  
ATOM   4805  H05 SER A 321       9.339 -18.620  84.024  1.00  0.25           H  
ATOM   4806  N   GLU A 322       5.976 -15.909  84.597  1.00  0.23           N  
ATOM   4807  CA  GLU A 322       5.151 -14.946  83.875  1.00  0.23           C  
ATOM   4808  C   GLU A 322       6.065 -13.919  83.219  1.00  0.23           C  
ATOM   4809  O   GLU A 322       5.933 -13.608  82.035  1.00  0.23           O  
ATOM   4810  CB  GLU A 322       4.210 -14.237  84.854  1.00  0.23           C  
ATOM   4811  CG  GLU A 322       3.205 -13.293  84.215  1.00  0.23           C  
ATOM   4812  CD  GLU A 322       2.091 -14.027  83.487  1.00  0.23           C  
ATOM   4813  OE1 GLU A 322       1.421 -14.873  84.123  1.00  0.23           O  
ATOM   4814  OE2 GLU A 322       1.883 -13.754  82.283  1.00  0.23           O  
ATOM   4815  H01 GLU A 322       4.558 -15.459  83.118  1.00  0.23           H  
ATOM   4816  H02 GLU A 322       4.844 -13.619  85.490  1.00  0.23           H  
ATOM   4817  H03 GLU A 322       3.657 -14.999  85.403  1.00  0.23           H  
ATOM   4818  H04 GLU A 322       3.740 -12.693  83.479  1.00  0.23           H  
ATOM   4819  H05 GLU A 322       5.872 -15.985  85.599  1.00  0.23           H  
ATOM   4820  H06 GLU A 322       2.763 -12.673  84.995  1.00  0.23           H  
ATOM   4821  N   GLN A 323       7.000 -13.402  84.008  1.00  0.05           N  
ATOM   4822  CA  GLN A 323       7.947 -12.405  83.535  1.00  0.05           C  
ATOM   4823  C   GLN A 323       8.912 -12.946  82.495  1.00  0.05           C  
ATOM   4824  O   GLN A 323       9.259 -12.251  81.543  1.00  0.05           O  
ATOM   4825  CB  GLN A 323       8.744 -11.845  84.710  1.00  0.05           C  
ATOM   4826  CG  GLN A 323       7.924 -11.008  85.660  1.00  0.05           C  
ATOM   4827  CD  GLN A 323       8.717 -10.565  86.867  1.00  0.05           C  
ATOM   4828  NE2 GLN A 323       8.305 -11.031  88.042  1.00  0.05           N  
ATOM   4829  OE1 GLN A 323       9.693  -9.817  86.750  1.00  0.05           O  
ATOM   4830  H01 GLN A 323       7.359 -11.621  83.058  1.00  0.05           H  
ATOM   4831  H02 GLN A 323       9.508 -11.191  84.291  1.00  0.05           H  
ATOM   4832  H03 GLN A 323       9.169 -12.680  85.267  1.00  0.05           H  
ATOM   4833  H04 GLN A 323       7.095 -11.622  86.013  1.00  0.05           H  
ATOM   4834  H05 GLN A 323       7.567 -10.124  85.131  1.00  0.05           H  
ATOM   4835  H06 GLN A 323       8.794 -10.773  88.887  1.00  0.05           H  
ATOM   4836  H07 GLN A 323       7.055 -13.711  84.968  1.00  0.05           H  
ATOM   4837  H08 GLN A 323       7.503 -11.643  88.090  1.00  0.05           H  
ATOM   4838  N   LEU A 324       9.350 -14.184  82.673  1.00  0.09           N  
ATOM   4839  CA  LEU A 324      10.294 -14.763  81.736  1.00  0.09           C  
ATOM   4840  C   LEU A 324       9.732 -14.844  80.328  1.00  0.09           C  
ATOM   4841  O   LEU A 324      10.488 -14.838  79.360  1.00  0.09           O  
ATOM   4842  CB  LEU A 324      10.726 -16.158  82.194  1.00  0.09           C  
ATOM   4843  CG  LEU A 324      11.802 -16.821  81.328  1.00  0.09           C  
ATOM   4844  CD1 LEU A 324      13.039 -15.939  81.288  1.00  0.09           C  
ATOM   4845  CD2 LEU A 324      12.149 -18.193  81.881  1.00  0.09           C  
ATOM   4846  H01 LEU A 324      11.159 -14.100  81.715  1.00  0.09           H  
ATOM   4847  H02 LEU A 324       9.842 -16.790  82.117  1.00  0.09           H  
ATOM   4848  H03 LEU A 324      11.112 -16.076  83.210  1.00  0.09           H  
ATOM   4849  H04 LEU A 324      11.420 -16.945  80.315  1.00  0.09           H  
ATOM   4850  H05 LEU A 324      13.853 -16.478  80.803  1.00  0.09           H  
ATOM   4851  H06 LEU A 324      12.820 -15.031  80.727  1.00  0.09           H  
ATOM   4852  H07 LEU A 324      13.332 -15.677  82.305  1.00  0.09           H  
ATOM   4853  H08 LEU A 324      13.056 -18.123  82.481  1.00  0.09           H  
ATOM   4854  H09 LEU A 324       9.026 -14.725  83.462  1.00  0.09           H  
ATOM   4855  H10 LEU A 324      11.329 -18.553  82.503  1.00  0.09           H  
ATOM   4856  H11 LEU A 324      12.312 -18.887  81.057  1.00  0.09           H  
ATOM   4857  N   ARG A 325       8.408 -14.905  80.212  1.00  0.09           N  
ATOM   4858  CA  ARG A 325       7.770 -15.011  78.903  1.00  0.09           C  
ATOM   4859  C   ARG A 325       7.433 -13.658  78.291  1.00  0.09           C  
ATOM   4860  O   ARG A 325       6.838 -13.588  77.219  1.00  0.09           O  
ATOM   4861  CB  ARG A 325       6.500 -15.863  79.003  1.00  0.09           C  
ATOM   4862  CG  ARG A 325       6.638 -17.042  79.958  1.00  0.09           C  
ATOM   4863  CD  ARG A 325       6.011 -18.345  79.437  1.00  0.09           C  
ATOM   4864  NE  ARG A 325       6.834 -18.991  78.414  1.00  0.09           N  
ATOM   4865  CZ  ARG A 325       6.916 -20.308  78.235  1.00  0.09           C  
ATOM   4866  NH1 ARG A 325       6.225 -21.132  79.013  1.00  0.09           N  
ATOM   4867  NH2 ARG A 325       7.691 -20.801  77.275  1.00  0.09           N  
ATOM   4868  H01 ARG A 325       8.493 -15.489  78.242  1.00  0.09           H  
ATOM   4869  H02 ARG A 325       6.308 -16.272  78.011  1.00  0.09           H  
ATOM   4870  H03 ARG A 325       5.684 -15.229  79.350  1.00  0.09           H  
ATOM   4871  H04 ARG A 325       6.100 -16.775  80.868  1.00  0.09           H  
ATOM   4872  H05 ARG A 325       7.699 -17.218  80.135  1.00  0.09           H  
ATOM   4873  H06 ARG A 325       5.053 -18.093  78.982  1.00  0.09           H  
ATOM   4874  H07 ARG A 325       5.887 -19.033  80.273  1.00  0.09           H  
ATOM   4875  H08 ARG A 325       7.376 -18.398  77.802  1.00  0.09           H  
ATOM   4876  H09 ARG A 325       6.289 -22.130  78.874  1.00  0.09           H  
ATOM   4877  H10 ARG A 325       5.635 -20.761  79.744  1.00  0.09           H  
ATOM   4878  H11 ARG A 325       8.218 -20.177  76.681  1.00  0.09           H  
ATOM   4879  H12 ARG A 325       7.835 -14.878  81.043  1.00  0.09           H  
ATOM   4880  H13 ARG A 325       7.753 -21.800  77.139  1.00  0.09           H  
ATOM   4881  N   THR A 326       7.818 -12.586  78.969  1.00  0.02           N  
ATOM   4882  CA  THR A 326       7.553 -11.246  78.468  1.00  0.02           C  
ATOM   4883  C   THR A 326       8.839 -10.647  77.876  1.00  0.02           C  
ATOM   4884  O   THR A 326       9.883 -10.623  78.533  1.00  0.02           O  
ATOM   4885  CB  THR A 326       7.020 -10.343  79.600  1.00  0.02           C  
ATOM   4886  CG2 THR A 326       5.844 -11.011  80.296  1.00  0.02           C  
ATOM   4887  OG1 THR A 326       8.053 -10.126  80.567  1.00  0.02           O  
ATOM   4888  H01 THR A 326       6.795 -11.307  77.688  1.00  0.02           H  
ATOM   4889  H02 THR A 326       6.701  -9.395  79.166  1.00  0.02           H  
ATOM   4890  H03 THR A 326       4.977 -11.000  79.635  1.00  0.02           H  
ATOM   4891  H04 THR A 326       6.102 -12.042  80.539  1.00  0.02           H  
ATOM   4892  H05 THR A 326       5.608 -10.470  81.212  1.00  0.02           H  
ATOM   4893  H06 THR A 326       8.346 -10.970  80.918  1.00  0.02           H  
ATOM   4894  H14 THR A 326       8.303 -12.701  79.847  1.00  0.02           H  
ATOM   4895  N   ARG A 327       8.759 -10.170  76.635  1.00  0.00           N  
ATOM   4896  CA  ARG A 327       9.916  -9.599  75.949  1.00  0.00           C  
ATOM   4897  C   ARG A 327      10.653  -8.522  76.719  1.00  0.00           C  
ATOM   4898  O   ARG A 327      10.040  -7.688  77.384  1.00  0.00           O  
ATOM   4899  CB  ARG A 327       9.516  -9.015  74.594  1.00  0.00           C  
ATOM   4900  CG  ARG A 327       9.033 -10.028  73.585  1.00  0.00           C  
ATOM   4901  CD  ARG A 327       9.144  -9.473  72.173  1.00  0.00           C  
ATOM   4902  NE  ARG A 327       8.487 -10.349  71.212  1.00  0.00           N  
ATOM   4903  CZ  ARG A 327       7.172 -10.530  71.158  1.00  0.00           C  
ATOM   4904  NH1 ARG A 327       6.383  -9.890  72.009  1.00  0.00           N  
ATOM   4905  NH2 ARG A 327       6.647 -11.358  70.262  1.00  0.00           N  
ATOM   4906  H01 ARG A 327      10.597 -10.443  75.839  1.00  0.00           H  
ATOM   4907  H02 ARG A 327      10.418  -8.571  74.174  1.00  0.00           H  
ATOM   4908  H03 ARG A 327       8.717  -8.292  74.758  1.00  0.00           H  
ATOM   4909  H04 ARG A 327       7.987 -10.257  73.791  1.00  0.00           H  
ATOM   4910  H05 ARG A 327       9.639 -10.931  73.664  1.00  0.00           H  
ATOM   4911  H06 ARG A 327      10.200  -9.402  71.911  1.00  0.00           H  
ATOM   4912  H07 ARG A 327       7.872 -10.204  76.154  1.00  0.00           H  
ATOM   4913  H08 ARG A 327       8.675  -8.490  72.138  1.00  0.00           H  
ATOM   4914  H09 ARG A 327       9.064 -10.847  70.549  1.00  0.00           H  
ATOM   4915  H10 ARG A 327       5.383 -10.029  71.973  1.00  0.00           H  
ATOM   4916  H11 ARG A 327       6.781  -9.263  72.694  1.00  0.00           H  
ATOM   4917  H12 ARG A 327       7.248 -11.850  69.616  1.00  0.00           H  
ATOM   4918  H13 ARG A 327       5.647 -11.496  70.227  1.00  0.00           H  
ATOM   4919  N   GLY A 328      11.976  -8.537  76.608  1.00  0.00           N  
ATOM   4920  CA  GLY A 328      12.783  -7.540  77.282  1.00  0.00           C  
ATOM   4921  C   GLY A 328      12.905  -7.723  78.780  1.00  0.00           C  
ATOM   4922  O   GLY A 328      13.571  -6.929  79.445  1.00  0.00           O  
ATOM   4923  H01 GLY A 328      12.277  -6.586  77.132  1.00  0.00           H  
ATOM   4924  H02 GLY A 328      13.785  -7.569  76.854  1.00  0.00           H  
ATOM   4925  H14 GLY A 328      12.424  -9.249  76.049  1.00  0.00           H  
ATOM   4926  N   ALA A 329      12.270  -8.759  79.320  1.00  0.00           N  
ATOM   4927  CA  ALA A 329      12.335  -9.012  80.758  1.00  0.00           C  
ATOM   4928  C   ALA A 329      13.766  -9.294  81.183  1.00  0.00           C  
ATOM   4929  O   ALA A 329      14.227  -8.806  82.216  1.00  0.00           O  
ATOM   4930  CB  ALA A 329      11.445 -10.184  81.129  1.00  0.00           C  
ATOM   4931  H01 ALA A 329      11.982  -8.122  81.279  1.00  0.00           H  
ATOM   4932  H02 ALA A 329      10.499 -10.105  80.594  1.00  0.00           H  
ATOM   4933  H03 ALA A 329      11.736  -9.379  78.729  1.00  0.00           H  
ATOM   4934  H04 ALA A 329      11.939 -11.117  80.856  1.00  0.00           H  
ATOM   4935  H05 ALA A 329      11.257 -10.172  82.203  1.00  0.00           H  
ATOM   4936  N   PHE A 330      14.470 -10.089  80.388  1.00  0.05           N  
ATOM   4937  CA  PHE A 330      15.851 -10.393  80.712  1.00  0.05           C  
ATOM   4938  C   PHE A 330      16.728  -9.292  80.132  1.00  0.05           C
[truncated: 167,979 more chars]
