# Supplementary material for: Mapping allosteric communications within individual proteins
Source: Nat Commun. 2020 Jul 31;11:3862. doi: 10.1038/s41467-020-17618-2 (PMC7395124; doi:10.1038/s41467-020-17618-2)
Supplement: Supplementary file 7 — Supplementary Data 4 [file 41467_2020_17618_MOESM7_ESM.zip › comparison-to-Amors/1v4s/1v4s-qs.txt]

110	A	11.20867472	ILE110 A	2959.526316	0.522727273
222	A	10.96670388	VAL222 A	2205.6875	0.659090909
453	A	15.88425513	SER453 A	3698.636364	0.636363636
63	A	16.93629762	ARG63 A	2743.75	0.818181818
418	A	18.07369663	SER418 A	6544	0.295454545
260	A	8.099212616	PHE260 A	2200.3	0.477272727
301	A	12.80568268	LEU301 A	11473.42105	0
252	A	10.55234419	CYS252 A	1406.090909	0.75
188	A	20.01985367	ALA188 A	3186.7	0.818181818
114	A	15.918256	ALA114 A	2790.6	0.75
204	A	2.071883443	ASN204 A	40.85714286	0.818181818
80	A	4.974722304	GLY80 A	1544.857143	0.136363636
417	A	17.61674397	PRO417 A	6681.714286	0.318181818
32	A	19.5857801	LYS32 A	6964.136364	0.227272727
308	A	25.20989397	ARG308 A	13652.91667	0.272727273
169	A	2.055432071	LYS169 A	34.90909091	0.886363636
166	A	5.954099176	ASN166 A	245.2142857	0.886363636
183	A	16.51347498	GLY183 A	2215	0.909090909
257	A	5.541518925	TRP257 A	439.5416667	0.727272727
386	A	11.67785507	LEU386 A	4826.526316	0.227272727
212	A	12.52248849	SER212 A	1071.272727	0.909090909
101	A	19.98043218	VAL101 A	5333.4375	0.340909091
312	A	30.37752488	GLU312 A	15226.66667	0.568181818
461	A	25.96002151	CYS461 A	4794.363636	0.840909091
144	A	23.16706345	LEU144 A	4266.473684	0.659090909
404	A	17.0025329	ILE404 A	4791.157895	0.477272727
366	A	27.03380081	ILE366 A	15196.47368	0.272727273
108	A	15.42865065	TYR108 A	3829.809524	0.613636364
209	A	7.287090091	THR209 A	510.0714286	0.795454545
21	A	25.07491507	ALA21 A	12753.4	0.340909091
361	A	33.93315903	THR361 A	16197.28571	0.318181818
113	A	19.75614765	ASP113 A	2947.083333	0.863636364
221	A	14.13065271	GLU221 A	2495.666667	0.727272727
454	A	18.90300061	ALA454 A	3981	0.704545455
419	A	11.0541618	PHE419 A	6101.95	0.090909091
267	A	17.70677817	ASP267 A	6238.416667	0.340909091
35	A	19.35658857	ARG35 A	6386.416667	0.25
302	A	17.18637486	VAL302 A	12430.25	0.113636364
189	A	19.74601289	ILE189 A	3380.421053	0.795454545
117	A	18.37281889	GLY117 A	2517	0.931818182
207	A	5.932065913	VAL207 A	318.6875	0.840909091
410	A	6.759432003	GLY410 A	3458.857143	0.068181818
218	A	20.50221112	HIS218 A	2612.941176	0.977272727
309	A	26.26393325	LEU309 A	14619.10526	0.318181818
278	A	12.6626254	ASP278 A	7859.666667	0.090909091
258	A	3.712528249	GLY258 A	578.4285714	0.272727273
92	A	24.11053962	GLY92 A	5408.571429	0.568181818
180	A	14.67075751	ASN180 A	1539.071429	0.931818182
254	A	2.833407313	ASN254 A	244.5714286	0.522727273
46	A	17.88977879	ARG46 A	4549.833333	0.568181818
284	A	12.71062052	PRO284 A	4472.928571	0.25
387	A	15.21934328	ALA387 A	5026.8	0.386363636
213	A	12.6076217	CYS213 A	1472.818182	0.840909091
106	A	16.49541091	GLN106 A	4394.882353	0.568181818
311	A	28.97780903	ASP311 A	15117.58333	0.363636364
460	A	23.19911354	ALA460 A	4747	0.590909091
145	A	20.55567924	PRO145 A	3697.714286	0.75
403	A	22.57446504	ARG403 A	5556.625	0.477272727
89	A	16.77705224	VAL89 A	4764.125	0.5
367	A	24.2890132	VAL367 A	14865	0.136363636
227	A	4.132065948	GLY227 A	714.7142857	0.318181818
179	A	13.88484191	ASN179 A	1325	0.931818182
208	A	7.262585834	ALA208 A	375.4	0.886363636
55	A	9.237369864	VAL55 A	1883.125	0.590909091
22	A	22.14526371	GLU22 A	12141.6	0.159090909
112	A	18.44648598	GLU112 A	3017.533333	0.818181818
119	A	15.42980606	ALA119 A	2393	0.795454545
220	A	13.96993561	CYS220 A	2543.727273	0.727272727
455	A	19.34261908	VAL455 A	4046.6875	0.613636364
329	A	19.82240563	ALA329 A	14590.5	0
201	A	14.23534376	ALA201 A	1172.9	0.954545455
266	A	11.64900537	LEU266 A	5331.578947	0.181818182
34	A	16.61889984	MET34 A	6344.647059	0.363636364
303	A	18.95855292	ARG303 A	12966.20833	0.090909091
369	A	23.90117376	ARG369 A	14008	0.181818182
259	A	6.20139186	ALA259 A	1018	0.568181818
206	A	2.96192927	THR206 A	163.5714286	0.704545455
411	A	8.183352186	SER411 A	4075.363636	0.136363636
219	A	18.86512868	GLN219 A	2738.235294	0.886363636
279	A	15.88032308	GLU279 A	7608.2	0.227272727
95	A	28.20225333	GLU95 A	5863.933333	0.863636364
181	A	9.815861857	VAL181 A	1650.8125	0.681818182
255	A	6.855374388	THR255 A	271.4285714	0.931818182
47	A	19.24959522	LEU47 A	4579.947368	0.568181818
287	A	3.059447499	GLN287 A	2334.352941	0.068181818
443	A	12.59461814	GLU443 A	4129.4	0.386363636
210	A	9.164470197	MET210 A	742.7647059	0.840909091
107	A	13.11481395	MET107 A	4044.941176	0.477272727
310	A	28.66180819	VAL310 A	14955.375	0.363636364
270	A	13.98043236	LEU270 A	7757.736842	0.136363636
74	A	19.41738381	PHE74 A	4403.8	0.568181818
24	A	21.95834452	GLN24 A	10514.11765	0.181818182
364	A	28.68154028	CYS364 A	15714.90909	0.318181818
319	A	33.11827879	GLU319 A	16139.8	0.636363636
226	A	5.260374701	VAL226 A	987.9375	0.477272727
296	A	7.399310035	LYS296 A	2099.863636	0.431818182
54	A	9.348476935	SER54 A	2517.636364	0.477272727
23	A	17.42425419	PHE23 A	11397.05	0.136363636
28	A	23.36750721	GLU28 A	7810.866667	0.409090909
118	A	17.74963293	THR118 A	2509.214286	0.886363636
456	A	18.61088794	ALA456 A	4008.2	0.636363636
200	A	17.99445348	VAL200 A	2056.0625	0.954545455
304	A	17.76524737	LEU304 A	12844.31579	0.090909091
244	A	16.02113645	VAL244 A	3570	0.681818182
64	A	19.07679074	SER64 A	3158.454545	0.818181818
40	A	13.88430942	GLU40 A	4805.733333	0.340909091
321	A	29.25291209	SER321 A	16016.45455	0.25
281	A	10.59601746	SER281 A	5923.454545	0.068181818
412	A	8.638122828	VAL412 A	4485.3125	0.090909091
216	A	18.84719695	GLU216 A	2499.2	0.954545455
275	A	16.8325649	ARG275 A	9155.625	0.204545455
94	A	26.20310495	GLY94 A	5769.142857	0.727272727
186	A	18.9316737	ARG186 A	2900.375	0.840909091
44	A	13.33469062	GLY44 A	4542.142857	0.340909091
128	A	21.69088382	GLU128 A	3841.066667	0.681818182
286	A	8.321216798	GLN286 A	3296.470588	0.295454545
442	A	14.63358251	GLU442 A	4199.2	0.522727273
211	A	11.30060162	ILE211 A	934.8421053	0.886363636
104	A	19.60482831	LYS104 A	4926.590909	0.454545455
317	A	35.58218445	HIS317 A	16085.64706	0.340909091
271	A	17.69433197	LEU271 A	9145.368421	0.181818182
19	A	25.39963864	ILE19 A	13840.73684	0.295454545
25	A	17.07116557	LEU25 A	9264	0.159090909
365	A	28.73351634	ASP365 A	15506.91667	0.340909091
318	A	33.78374628	GLY318 A	16105.14286	0.545454545
225	A	2.420042355	ILE225 A	759.1578947	0.090909091
297	A	6.031588016	TYR297 A	5208.047619	0
130	A	17.76986289	ILE130 A	4045.947368	0.636363636
57	A	9.042970861	MET57 A	1322.882353	0.704545455
84	A	11.24532445	PHE84 A	3066.5	0.522727273
203	A	7.520680953	VAL203 A	231.75	0.954545455
421	A	18.15087593	GLU421 A	6593.8	0.295454545
305	A	20.03713607	VAL305 A	13335.0625	0.068181818
247	A	23.77770035	ASP247 A	3628.083333	0.931818182
65	A	19.60868122	THR65 A	3633.785714	0.75
41	A	12.38958555	MET41 A	4281.823529	0.295454545
326	A	21.62674199	THR326 A	15165.57143	0.022727273
280	A	15.07107183	SER280 A	6957	0.204545455
413	A	9.282285602	TYR413 A	4587.904762	0.159090909
109	A	15.66264527	SER109 A	3463	0.681818182
217	A	19.1657099	ASP217 A	2609.75	0.954545455
102	A	15.7595742	LYS102 A	4953.681818	0.431818182
426	A	18.2926213	SER426 A	6375.727273	0.318181818
276	A	17.19070403	LEU276 A	9217.157895	0.181818182
97	A	23.80363783	GLY97 A	5769.428571	0.522727273
187	A	20.70048536	ASP187 A	3010.583333	0.909090909
48	A	21.10491936	GLU48 A	4619.466667	0.545454545
129	A	18.27801327	CYS129 A	3947.909091	0.681818182
289	A	7.040949226	TYR289 A	2944.333333	0.181818182
441	A	10.23943485	SER441 A	4027.181818	0.272727273
105	A	17.10914674	HIS105 A	4691.058824	0.5
190	A	22.78361244	LYS190 A	3590.227273	0.909090909
15	A	31.78356363	LEU15 A	14712.10526	0.636363636
272	A	19.80040477	GLU272 A	9929.8	0.159090909
18	A	28.43936267	GLN18 A	14143.52941	0.409090909
359	A	31.33569889	PRO359 A	16392.07143	0.522727273
52	A	15.39289248	GLU52 A	3758.2	0.636363636
26	A	22.76369548	GLN26 A	8684.764706	0.340909091
120	A	18.56622921	GLU120 A	2680.266667	0.886363636
362	A	32.70674071	THR362 A	16092.78571	0.590909091
116	A	17.25025994	THR116 A	2629.5	0.886363636
82	A	8.979909187	THR82 A	2039.285714	0.545454545
229	A	2.632705453	GLY229 A	430.8571429	0.25
294	A	6.355764863	GLY294 A	2958.714286	0.090909091
349	A	29.72020345	TYR349 A	16059.2381	0.113636364
137	A	23.38587225	HIS137 A	5471	0.522727273
56	A	5.2706566	LYS56 A	1195.727273	0.340909091
249	A	22.0896514	GLY249 A	3151.285714	0.954545455
85	A	9.796684388	ARG85 A	3513.291667	0.340909091
202	A	9.835239601	MET202 A	623.3529412	0.931818182
236	A	15.12290495	GLU236 A	2733.266667	0.727272727
420	A	14.93113027	LYS420 A	6018.772727	0.272727273
133	A	20.6343674	PHE133 A	4799.2	0.5
306	A	22.8717982	LEU306 A	14020.68421	0.136363636
91	A	20.1895173	VAL91 A	5091.1875	0.363636364
66	A	20.38008923	PRO66 A	3958.857143	0.681818182
327	A	17.44729211	ARG327 A	14795.83333	0
283	A	6.801386623	ASN283 A	4793.5	0
214	A	15.3904076	TYR214 A	2102.952381	0.886363636
389	A	11.46162798	VAL389 A	4195.75	0.272727273
429	A	22.37396912	ARG429 A	6655.958333	0.409090909
277	A	12.21756068	VAL277 A	8624.3125	0.045454545
96	A	23.42315096	GLU96 A	5792.8	0.477272727
184	A	14.29651174	LEU184 A	2283.421053	0.772727273
49	A	16.80880662	THR49 A	4540.285714	0.545454545
288	A	8.729717808	LEU288 A	3167.315789	0.318181818
440	A	13.05008973	GLU440 A	4432.733333	0.295454545
193	A	28.00267496	GLY193 A	4073.142857	0.954545455
14	A	33.258377	THR14 A	14733.15385	0.772727273
177	A	10.33321267	GLU177 A	923.0666667	0.863636364
358	A	34.03004123	ARG358 A	16537	0.25
158	A	14.4190774	ASP158 A	1621.833333	0.886363636
27	A	23.22790518	GLU27 A	8110.066667	0.386363636
434	A	21.90652526	CYS434 A	5899.545455	0.431818182
121	A	18.95181841	MET121 A	2642.470588	0.931818182
363	A	30.13619911	ASP363 A	15916.91667	0.340909091
111	A	17.43839528	PRO111 A	3114.5	0.772727273
449	A	11.28532503	ALA449 A	3540	0.454545455
83	A	10.02928083	ASN83 A	2641.857143	0.5
228	A	5.085020551	THR228 A	536.0714286	0.636363636
198	A	21.22838715	ASP198 A	3193.333333	0.886363636
351	A	22.95902032	ILE351 A	15799.78947	0
295	A	7.274480669	GLY295 A	2517.571429	0.318181818
136	A	24.94555235	LYS136 A	5396.590909	0.659090909
51	A	14.9915742	GLU51 A	4129.733333	0.545454545
139	A	26.29648975	MET139 A	5380.882353	0.772727273
248	A	23.31732437	GLU248 A	3467.2	1
393	A	16.21479738	MET393 A	4747.941176	0.477272727
237	A	19.03837703	GLU237 A	3028	0.840909091
341	A	24.85509225	ASP341 A	14456.5	0.227272727
423	A	12.30985024	PHE423 A	6231.65	0.136363636
132	A	22.78749168	ASP132 A	4653.083333	0.568181818
307	A	23.54506974	LEU307 A	14185.52632	0.159090909
69	A	22.34689318	SER69 A	4661.272727	0.545454545
90	A	21.80672018	LYS90 A	5017.863636	0.5
182	A	13.94074119	VAL182 A	1983.4375	0.818181818
371	A	19.30004207	CYS371 A	13336.54545	0.068181818
324	A	24.31748601	LEU324 A	15403.89474	0.090909091
282	A	10.46486589	ALA282 A	5334.8	0.136363636
81	A	6.405448384	GLY81 A	1819.714286	0.386363636
428	A	20.47248058	ARG428 A	6277.666667	0.318181818
195	A	22.20248184	PHE195 A	4144.8	0.613636364
99	A	22.28518102	TRP99 A	5675.541667	0.454545455
185	A	15.55868902	LEU185 A	2650.684211	0.75
126	A	13.56626142	ILE126 A	3252.210526	0.568181818
447	A	13.75203949	ARG447 A	3987.75	0.477272727
381	A	12.0081449	MET381 A	6579.882353	0.090909091
192	A	23.46563822	ARG192 A	3943.583333	0.704545455
17	A	28.912729	GLU17 A	14243.86667	0.454545455
176	A	12.21629162	ALA176 A	906.1	0.931818182
357	A	28.46007872	LEU357 A	16386.05263	0.045454545
435	A	22.3504897	GLU435 A	5708.466667	0.454545455
122	A	11.84696505	LEU122 A	2221.631579	0.704545455
360	A	34.2437686	SER360 A	16274.81818	0.25
396	A	22.2541415	SER396 A	6026.545455	0.431818182
448	A	11.71760338	GLY448 A	3765.714286	0.431818182
399	A	26.78421899	GLU399 A	6284.733333	0.75
350	A	28.52928499	ASN350 A	16015.64286	0.25
292	A	8.938599163	LEU292 A	3797.157895	0.25
150	A	5.475439982	PHE150 A	612.7	0.636363636
135	A	26.46424238	ASP135 A	5183.833333	0.840909091
50	A	14.23113348	HIS50 A	4402.294118	0.477272727
138	A	29.39854478	GLN138 A	5497.705882	0.909090909
392	A	16.50417017	ARG392 A	4342.458333	0.590909091
322	A	27.6687291	GLU322 A	15899.86667	0.227272727
230	A	2.231500616	CYS230 A	269.8181818	0.409090909
342	A	28.69842159	THR342 A	14888.35714	0.363636364
422	A	17.91326852	ARG422 A	7418.25	0.227272727
131	A	22.56522072	SER131 A	4409.727273	0.613636364
93	A	26.5127297	GLU93 A	5652.866667	0.772727273
335	A	16.28605336	VAL335 A	13589.8125	0.068181818
370	A	21.11480878	ALA370 A	13686.9	0.045454545
325	A	24.52686957	ARG325 A	15319.91667	0.090909091
285	A	12.35372956	GLY285 A	3979.714286	0.409090909
194	A	27.6465332	ASP194 A	4216.416667	0.931818182
98	A	21.56808821	GLN98 A	5669.882353	0.409090909
332	A	11.49798835	THR332 A	13462.14286	0
379	A	13.55371901	ALA379 A	7807	0.136363636
127	A	19.86061948	SER127 A	3555.818182	0.75
446	A	11.31140066	GLY446 A	3915.285714	0.318181818
382	A	9.930429699	CYS382 A	5678	0.068181818
16	A	29.00955846	VAL16 A	14515.5	0.431818182
500	A	0	GLC500 A	1	0.818181818
88	A	19.13423411	LEU88 A	4591	0.522727273
175	A	16.39545489	GLY175 A	809.5714286	0.977272727
356	A	30.23082245	GLY356 A	16295.14286	0.068181818
432	A	24.07687324	PRO432 A	6267.357143	0.5
246	A	22.76247291	GLY246 A	3698.142857	0.909090909
395	A	22.69138449	GLU395 A	5802.2	0.477272727
398	A	27.91374296	SER398 A	6294.545455	0.818181818
328	A	16.72429042	GLY328 A	14623.71429	0
293	A	7.548408839	ILE293 A	3367.052632	0.204545455
153	A	2.318500593	PRO153 A	530.2142857	0.136363636
344	A	32.0110731	ASP344 A	15521.75	0.636363636
134	A	23.31134586	LEU134 A	4970.631579	0.568181818
368	A	23.93563832	ARG368 A	14557.04167	0.136363636
391	A	18.50126355	ASN391 A	4993.857143	0.431818182
323	A	24.73972532	GLN323 A	15723.35294	0.045454545
231	A	2.268753623	ASN231 A	67.78571429	0.75
263	A	14.35443663	SER263 A	3593.545455	0.568181818
343	A	30.2158188	GLY343 A	15203.14286	0.545454545
425	A	20.15555591	ALA425 A	6442.6	0.25
273	A	16.88746073	TYR273 A	10198.7619	0.136363636
31	A	21.09261812	LYS31 A	7305.727273	0.295454545
167	A	6.176938481	TRP167 A	179.7083333	0.931818182
334	A	17.91937281	PHE334 A	14109.5	0.068181818
373	A	19.06093316	SER373 A	12522.54545	0.113636364
197	A	21.1213665	MET197 A	3695.764706	0.727272727
378	A	11.7944732	ALA378 A	8286	0.022727273
445	A	7.580217609	SER445 A	3932.363636	0.022727273
174	A	15.77459619	SER174 A	689.7272727	1
355	A	23.73903271	LEU355 A	16094.84211	0
79	A	6.835369046	LEU79 A	1248	0.568181818
433	A	26.29495613	SER433 A	6089.090909	0.704545455
241	A	15.27272556	VAL241 A	3559.6875	0.659090909
394	A	20.89145569	ARG394 A	5683.208333	0.363636364
86	A	15.00214591	VAL86 A	3818.6875	0.590909091
290	A	1.608124684	GLU290 A	2616.333333	0.022727273
152	A	2.49782025	PHE152 A	403.55	0.295454545
269	A	17.07223284	PHE269 A	7263.6	0.272727273
345	A	30.47842032	ARG345 A	15712.75	0.5
245	A	21.1083082	GLU245 A	3735.933333	0.727272727
68	A	24.74545732	GLY68 A	4502.428571	0.727272727
320	A	29.17796754	ALA320 A	16040.6	0.204545455
232	A	5.733984391	ALA232 A	288.2	0.886363636
262	A	9.372955404	ASP262 A	2913.416667	0.431818182
424	A	16.18421889	HIS424 A	6324.941176	0.340909091
274	A	14.59988394	ASP274 A	9332.833333	0.113636364
30	A	17.63903745	LEU30 A	7521.473684	0.25
160	A	15.30421014	ASP160 A	1611.166667	0.954545455
337	A	19.40379867	GLN337 A	13768.23529	0.045454545
372	A	20.37174175	GLU372 A	13053.66667	0.113636364
409	A	6.955045579	ASP409 A	2862.833333	0.25
196	A	25.64685895	GLU196 A	3991.266667	0.931818182
142	A	27.32194371	LYS142 A	5086.363636	0.863636364
402	A	20.37070276	MET402 A	5797.647059	0.318181818
444	A	10.74477589	GLY444 A	4054	0.295454545
178	A	12.59874823	GLY178 A	1112	0.886363636
173	A	12.12145346	ALA173 A	538	0.977272727
354	A	26.28030631	THR354 A	16164.71429	0.068181818
78	A	7.430090242	ASP78 A	1982.5	0.454545455
59	A	10.71194674	PRO59 A	1475.142857	0.727272727
430	A	18.54430853	LEU430 A	6514.052632	0.272727273
240	A	18.48906523	ASN240 A	3561.357143	0.727272727
87	A	11.96794452	MET87 A	4107.529412	0.318181818
234	A	10.84293517	TYR234 A	1412.333333	0.75
291	A	7.438997849	LYS291 A	3681.090909	0.090909091
265	A	14.37986391	GLU265 A	4670.266667	0.409090909
155	A	9.152993554	ARG155 A	1168.041667	0.727272727
268	A	19.90769334	GLU268 A	6833.733333	0.227272727
346	A	30.30262241	LYS346 A	15879.5	0.409090909
253	A	9.339499237	VAL253 A	816.0625	0.818181818
233	A	6.971880736	CYS233 A	620.9090909	0.75
298	A	11.20324779	MET298 A	8826.823529	0.022727273
261	A	12.00760971	GLY261 A	2388.142857	0.659090909
427	A	15.49770786	VAL427 A	6260.25	0.318181818
37	A	10.31295268	MET37 A	4914.941176	0.181818182
161	A	13.92651008	LYS161 A	1569.181818	0.886363636
336	A	15.81243874	SER336 A	13709.09091	0.022727273
60	A	8.280894517	THR60 A	1615.928571	0.568181818
148	A	10.6575957	PHE148 A	1332.25	0.772727273
375	A	15.21877452	SER375 A	10926.45455	0.090909091
123	A	12.30117901	PHE123 A	2407.05	0.681818182
408	A	8.930917142	VAL408 A	3211.5	0.340909091
191	A	20.70904937	ARG191 A	3560.458333	0.772727273
73	A	23.29898654	ASP73 A	4761.583333	0.613636364
53	A	11.99034336	ALA53 A	3174.7	0.545454545
143	A	26.27075686	LYS143 A	4688.818182	0.886363636
436	A	17.36232052	ILE436 A	5450.473684	0.386363636
401	A	27.17207791	VAL401 A	6073.875	0.795454545
450	A	14.7051019	ALA450 A	3687.4	0.613636364
172	A	11.45309657	LYS172 A	460.1818182	1
353	A	29.7937774	SER353 A	16119.54545	0.090909091
77	A	11.26807996	LEU77 A	2577.473684	0.568181818
58	A	5.579625973	LEU58 A	1094.157895	0.477272727
348	A	26.17216844	ILE348 A	15789.89474	0.113636364
431	A	19.13454975	THR431 A	6304.071429	0.272727273
243	A	15.25351074	LEU243 A	3781.210526	0.613636364
29	A	20.12246667	ASP29 A	7786.416667	0.204545455
457	A	21.49098855	CYS457 A	4304.818182	0.590909091
238	A	18.99159375	MET238 A	3286.411765	0.772727273
235	A	14.33391279	MET235 A	1877.647059	0.840909091
414	A	11.07583545	LYS414 A	4883.545455	0.227272727
264	A	15.6678457	GLY264 A	4141.857143	0.568181818
154	A	5.296508756	VAL154 A	827.5	0.545454545
347	A	24.74862073	GLN347 A	15830.47059	0.022727273
438	A	14.03831365	PHE438 A	4786.55	0.363636364
250	A	18.64880559	ARG250 A	2834.5	0.840909091
299	A	13.97250461	GLY299 A	10585	0.068181818
383	A	13.9286854	SER383 A	5851	0.227272727
388	A	15.50261594	GLY388 A	4763.571429	0.454545455
36	A	16.71020853	ARG36 A	5461.5	0.386363636
162	A	11.63389427	GLY162 A	1284.285714	0.840909091
331	A	16.56550177	GLU331 A	14059.6	0.045454545
61	A	13.26376002	TYR61 A	1982.47619	0.795454545
149	A	6.498287851	THR149 A	762.5714286	0.659090909
374	A	15.52174426	VAL374 A	11776.0625	0.068181818
124	A	19.1730648	ASP124 A	3045.583333	0.840909091
45	A	14.2288503	LEU45 A	4234.578947	0.477272727
407	A	9.867444299	GLY407 A	3332.428571	0.409090909
316	A	28.08477401	PHE316 A	15854.8	0.25
72	A	24.25662324	GLY72 A	4896.142857	0.636363636
159	A	13.46471856	ILE159 A	1630.578947	0.840909091
140	A	26.58858699	LYS140 A	5262.636364	0.840909091
437	A	17.3612876	THR437 A	5018.571429	0.431818182
400	A	29.8234693	ASP400 A	6214.5	0.909090909
390	A	15.64326545	ILE390 A	4815.105263	0.454545455
199	A	16.53369581	VAL199 A	2589.375	0.840909091
224	A	6.234123355	MET224 A	1330.176471	0.5
451	A	15.76892374	LEU451 A	3605.157895	0.659090909
171	A	7.752717008	PHE171 A	278.15	0.931818182
352	A	26.24179441	LEU352 A	15946.15789	0.090909091
76	A	13.58812161	SER76 A	3241	0.636363636
242	A	18.71227258	GLU242 A	3880.533333	0.704545455
458	A	23.70033453	LYS458 A	4681.227273	0.636363636
239	A	22.01154029	GLN239 A	3495.705882	0.863636364
415	A	12.93644426	LEU415 A	5682.263158	0.181818182
157	A	14.42560754	GLU157 A	1555	0.909090909
340	A	21.07184437	SER340 A	13520.27273	0.090909091
39	A	17.80452145	LYS39 A	5109.045455	0.409090909
439	A	13.65706736	ILE439 A	4298.789474	0.431818182
164	A	7.12015035	LEU164 A	712.7894737	0.727272727
251	A	14.07243753	MET251 A	2252.647059	0.75
384	A	14.82909589	ALA384 A	5679	0.318181818
103	A	20.88021463	THR103 A	4992.071429	0.477272727
163	A	10.00731038	ILE163 A	1035.473684	0.795454545
330	A	17.76073754	PHE330 A	14369.1	0.045454545
62	A	11.92659092	VAL62 A	2031.75	0.704545455
146	A	16.37603841	LEU146 A	2933.842105	0.727272727
377	A	14.68181862	ARG377 A	9203.708333	0.113636364
125	A	17.30649485	TYR125 A	3293.904762	0.704545455
42	A	16.76607581	ASP42 A	4588.166667	0.522727273
406	A	11.77599138	VAL406 A	3884.0625	0.386363636
380	A	15.59729355	HIS380 A	7364.529412	0.25
315	A	27.98230423	LEU315 A	15637.94737	0.295454545
71	A	25.23200067	VAL71 A	4934.125	0.727272727
339	A	19.03236415	GLU339 A	11824.46667	0.136363636
141	A	30.29912857	HIS141 A	5265.529412	0.954545455
397	A	20.32358834	ARG397 A	6275.583333	0.295454545
223	A	8.050202047	GLY223 A	1515.714286	0.590909091
452	A	12.86768274	VAL452 A	3136.125	0.568181818
170	A	7.002283842	GLY170 A	118	1
75	A	17.36449372	LEU75 A	3833.789474	0.704545455
151	A	2.28280573	SER151 A	375.3636364	0.340909091
300	A	14.26051146	GLU300 A	11728.06667	0.022727273
115	A	11.07983867	MET115 A	2375.941176	0.636363636
459	A	23.82177017	LYS459 A	4784.727273	0.636363636
205	A	1.637011301	ASP205 A	55.83333333	0.590909091
416	A	13.89168805	HIS416 A	6875.529412	0.159090909
156	A	7.962131436	HIS156 A	1354.352941	0.613636364
38	A	16.47552181	GLN38 A	5204.235294	0.409090909
33	A	14.66416292	VAL33 A	6520.375	0.25
168	A	1.915849159	THR168 A	21.14285714	0.886363636
165	A	7.263019964	LEU165 A	485.1052632	0.840909091
67	A	24.662533	GLU67 A	4318	0.818181818
256	A	1.647152088	GLU256 A	71.06666667	0.568181818
385	A	11.62380011	GLY385 A	5318.857143	0.181818182
215	A	17.46441585	TYR215 A	2422	0.931818182
100	A	18.94503125	SER100 A	5523.545455	0.340909091
313	A	33.27416668	ASN313 A	15388.14286	0.727272727
333	A	15.61015032	ARG333 A	13970.25	0.022727273
147	A	14.14735067	GLY147 A	2032.428571	0.818181818
376	A	17.55155463	THR376 A	10063.28571	0.159090909
43	A	16.57283232	ARG43 A	4723.791667	0.5
405	A	15.81544037	THR405 A	4260.071429	0.545454545
314	A	31.49274396	LEU314 A	15430.84211	0.590909091
70	A	24.23973684	GLU70 A	4767.066667	0.681818182
338	A	21.30889673	VAL338 A	13453.25	0.136363636
20	A	24.05864325	LEU20 A	13449.47368	0.204545455
