# Supplementary material for: Mapping allosteric communications within individual proteins
Source: Nat Commun. 2020 Jul 31;11:3862. doi: 10.1038/s41467-020-17618-2 (PMC7395124; doi:10.1038/s41467-020-17618-2)
Supplement: Supplementary file 7 — Supplementary Data 4 [file 41467_2020_17618_MOESM7_ESM.zip › comparison-to-Amors/1v4s/1v4s-qs-hotspots.txt]

161 98 99 100 101 102 103 104 105 106 107 108 109 111 112 151 152 153 154 155 156 157 158 159 160 162 163 164 165 166 449 
235 48 49 50 51 52 208 224 225 226 227 229 232 233 234 236 237 238 
205 44 54 55 58 80 81 82 83 84 193 194 195 196 197 198 199 200 201 202 203 204 206 207 221 222 223 441 
190 62 114 115 132 133 134 135 136 137 142 143 144 145 146 147 148 149 150 167 168 169 170 171 172 173 174 175 176 184 185 186 187 188 189 191 192 448 
180 130 177 178 179 181 182 183 
128 122 125 126 127 129 
242 46 218 219 220 239 240 241 243 244 248 
387 385 386 388 389 420 
1 2 3 4 5 6 349 
300 295 296 297 298 299 301 302 304 305 306 
331 328 329 330 332 333 334 
15 13 14 16 17 18 19 
