# Supplementary material for: Mapping allosteric communications within individual proteins
Source: Nat Commun. 2020 Jul 31;11:3862. doi: 10.1038/s41467-020-17618-2 (PMC7395124; doi:10.1038/s41467-020-17618-2)
Supplement: Supplementary file 7 — Supplementary Data 4 [file 41467_2020_17618_MOESM7_ESM.zip › comparison-to-Amors/1xtt/1xtt-qs.pdb]

MODEL        1
ATOM      1  N   PRO A   2     -16.951   9.380   7.503  1.00  0.84           N  
ATOM      2  CA  PRO A   2     -15.968   8.366   7.958  1.00  0.84           C  
ATOM      3  C   PRO A   2     -14.575   8.972   8.100  1.00  0.84           C  
ATOM      4  O   PRO A   2     -14.088   9.645   7.186  1.00  0.84           O  
ATOM      5  CB  PRO A   2     -15.949   7.259   6.912  1.00  0.84           C  
ATOM      6  CG  PRO A   2     -17.320   7.421   6.270  1.00  0.84           C  
ATOM      7  CD  PRO A   2     -17.591   8.926   6.255  1.00  0.84           C  
ATOM      8  H01 PRO A   2     -17.656   9.509   8.215  1.00  0.84           H  
ATOM      9  H02 PRO A   2     -16.254   7.981   8.937  1.00  0.84           H  
ATOM     10  H03 PRO A   2     -15.766   6.266   7.321  1.00  0.84           H  
ATOM     11  H04 PRO A   2     -15.149   7.409   6.187  1.00  0.84           H  
ATOM     12  H05 PRO A   2     -18.089   6.878   6.819  1.00  0.84           H  
ATOM     13  H06 PRO A   2     -17.315   7.024   5.255  1.00  0.84           H  
ATOM     14  H07 PRO A   2     -17.209   9.426   5.365  1.00  0.84           H  
ATOM     15  H08 PRO A   2     -18.661   9.134   6.262  1.00  0.84           H  
ATOM     16  N   LEU A   3     -13.942   8.729   9.244  1.00  0.44           N  
ATOM     17  CA  LEU A   3     -12.602   9.232   9.501  1.00  0.44           C  
ATOM     18  C   LEU A   3     -11.640   8.074   9.562  1.00  0.44           C  
ATOM     19  O   LEU A   3     -11.838   7.138  10.321  1.00  0.44           O  
ATOM     20  CB  LEU A   3     -12.538   9.994  10.831  1.00  0.44           C  
ATOM     21  CG  LEU A   3     -11.123  10.411  11.282  1.00  0.44           C  
ATOM     22  CD1 LEU A   3     -10.496  11.317  10.241  1.00  0.44           C  
ATOM     23  CD2 LEU A   3     -11.191  11.116  12.612  1.00  0.44           C  
ATOM     24  H01 LEU A   3     -12.335   9.914   8.694  1.00  0.44           H  
ATOM     25  H02 LEU A   3     -12.907   9.306  11.591  1.00  0.44           H  
ATOM     26  H03 LEU A   3     -13.141  10.897  10.732  1.00  0.44           H  
ATOM     27  H04 LEU A   3     -10.507   9.518  11.390  1.00  0.44           H  
ATOM     28  H05 LEU A   3      -9.491  10.963  10.010  1.00  0.44           H  
ATOM     29  H06 LEU A   3     -11.102  11.305   9.335  1.00  0.44           H  
ATOM     30  H07 LEU A   3     -10.442  12.334  10.629  1.00  0.44           H  
ATOM     31  H08 LEU A   3     -12.199  11.502  12.767  1.00  0.44           H  
ATOM     32  H09 LEU A   3     -14.405   8.180   9.954  1.00  0.44           H  
ATOM     33  H10 LEU A   3     -10.945  10.414  13.409  1.00  0.44           H  
ATOM     34  H11 LEU A   3     -10.480  11.942  12.623  1.00  0.44           H  
ATOM     35  N   TYR A   4     -10.590   8.137   8.764  1.00  0.76           N  
ATOM     36  CA  TYR A   4      -9.596   7.079   8.761  1.00  0.76           C  
ATOM     37  C   TYR A   4      -8.220   7.637   9.066  1.00  0.76           C  
ATOM     38  O   TYR A   4      -7.665   8.413   8.286  1.00  0.76           O  
ATOM     39  CB  TYR A   4      -9.549   6.371   7.406  1.00  0.76           C  
ATOM     40  CG  TYR A   4     -10.784   5.574   7.066  1.00  0.76           C  
ATOM     41  CD1 TYR A   4     -11.944   6.204   6.606  1.00  0.76           C  
ATOM     42  CD2 TYR A   4     -10.796   4.177   7.203  1.00  0.76           C  
ATOM     43  CE1 TYR A   4     -13.081   5.467   6.290  1.00  0.76           C  
ATOM     44  CE2 TYR A   4     -11.931   3.429   6.891  1.00  0.76           C  
ATOM     45  CZ  TYR A   4     -13.066   4.081   6.434  1.00  0.76           C  
ATOM     46  OH  TYR A   4     -14.186   3.349   6.112  1.00  0.76           O  
ATOM     47  H01 TYR A   4      -9.882   6.363   9.532  1.00  0.76           H  
ATOM     48  H02 TYR A   4      -8.728   5.656   7.462  1.00  0.76           H  
ATOM     49  H03 TYR A   4      -9.408   7.126   6.633  1.00  0.76           H  
ATOM     50  H04 TYR A   4     -11.958   7.288   6.493  1.00  0.76           H  
ATOM     51  H05 TYR A   4      -9.901   3.667   7.560  1.00  0.76           H  
ATOM     52  H06 TYR A   4     -13.979   5.971   5.932  1.00  0.76           H  
ATOM     53  H07 TYR A   4     -11.926   2.345   7.005  1.00  0.76           H  
ATOM     54  H08 TYR A   4     -14.468   2.841   6.876  1.00  0.76           H  
ATOM     55  H12 TYR A   4     -10.477   8.930   8.149  1.00  0.76           H  
ATOM     56  N   VAL A   5      -7.683   7.233  10.207  1.00  0.58           N  
ATOM     57  CA  VAL A   5      -6.367   7.669  10.623  1.00  0.58           C  
ATOM     58  C   VAL A   5      -5.432   6.491  10.448  1.00  0.58           C  
ATOM     59  O   VAL A   5      -5.421   5.577  11.272  1.00  0.58           O  
ATOM     60  CB  VAL A   5      -6.375   8.118  12.099  1.00  0.58           C  
ATOM     61  CG1 VAL A   5      -4.968   8.430  12.561  1.00  0.58           C  
ATOM     62  CG2 VAL A   5      -7.250   9.338  12.247  1.00  0.58           C  
ATOM     63  H01 VAL A   5      -6.046   8.521  10.024  1.00  0.58           H  
ATOM     64  H02 VAL A   5      -6.771   7.311  12.716  1.00  0.58           H  
ATOM     65  H03 VAL A   5      -4.330   8.598  11.693  1.00  0.58           H  
ATOM     66  H04 VAL A   5      -4.979   9.326  13.182  1.00  0.58           H  
ATOM     67  H05 VAL A   5      -4.581   7.591  13.139  1.00  0.58           H  
ATOM     68  H06 VAL A   5      -8.191   9.054  12.717  1.00  0.58           H  
ATOM     69  H07 VAL A   5      -6.743  10.077  12.867  1.00  0.58           H  
ATOM     70  H08 VAL A   5      -7.450   9.764  11.264  1.00  0.58           H  
ATOM     71  H09 VAL A   5      -8.205   6.605  10.802  1.00  0.58           H  
ATOM     72  N   ILE A   6      -4.650   6.508   9.372  1.00  0.55           N  
ATOM     73  CA  ILE A   6      -3.736   5.405   9.102  1.00  0.55           C  
ATOM     74  C   ILE A   6      -2.435   5.615   9.847  1.00  0.55           C  
ATOM     75  O   ILE A   6      -1.510   6.269   9.366  1.00  0.55           O  
ATOM     76  CB  ILE A   6      -3.455   5.265   7.594  1.00  0.55           C  
ATOM     77  CG1 ILE A   6      -4.756   5.438   6.818  1.00  0.55           C  
ATOM     78  CG2 ILE A   6      -2.863   3.892   7.304  1.00  0.55           C  
ATOM     79  CD1 ILE A   6      -5.826   4.446   7.212  1.00  0.55           C  
ATOM     80  H01 ILE A   6      -4.210   4.486   9.447  1.00  0.55           H  
ATOM     81  H02 ILE A   6      -2.744   6.031   7.287  1.00  0.55           H  
ATOM     82  H03 ILE A   6      -4.529   5.265   5.766  1.00  0.55           H  
ATOM     83  H04 ILE A   6      -5.134   6.445   6.996  1.00  0.55           H  
ATOM     84  H05 ILE A   6      -1.889   3.808   7.786  1.00  0.55           H  
ATOM     85  H06 ILE A   6      -3.527   3.120   7.692  1.00  0.55           H  
ATOM     86  H07 ILE A   6      -2.747   3.765   6.228  1.00  0.55           H  
ATOM     87  H08 ILE A   6      -6.724   4.627   6.621  1.00  0.55           H  
ATOM     88  H09 ILE A   6      -4.690   7.292   8.737  1.00  0.55           H  
ATOM     89  H10 ILE A   6      -5.469   3.433   7.028  1.00  0.55           H  
ATOM     90  H11 ILE A   6      -6.059   4.563   8.270  1.00  0.55           H  
ATOM     91  N   ASP A   7      -2.378   5.036  11.034  1.00  0.51           N  
ATOM     92  CA  ASP A   7      -1.217   5.156  11.892  1.00  0.51           C  
ATOM     93  C   ASP A   7      -0.490   3.839  12.062  1.00  0.51           C  
ATOM     94  O   ASP A   7      -0.211   3.417  13.181  1.00  0.51           O  
ATOM     95  CB  ASP A   7      -1.646   5.674  13.262  1.00  0.51           C  
ATOM     96  CG  ASP A   7      -2.867   4.955  13.788  1.00  0.51           C  
ATOM     97  OD1 ASP A   7      -3.021   3.745  13.496  1.00  0.51           O  
ATOM     98  OD2 ASP A   7      -3.667   5.598  14.497  1.00  0.51           O  
ATOM     99  H01 ASP A   7      -0.530   5.856  11.416  1.00  0.51           H  
ATOM    100  H02 ASP A   7      -1.899   6.729  13.156  1.00  0.51           H  
ATOM    101  H03 ASP A   7      -0.825   5.532  13.964  1.00  0.51           H  
ATOM    102  H12 ASP A   7      -3.168   4.493  11.352  1.00  0.51           H  
ATOM    103  N   LYS A   8      -0.193   3.170  10.961  1.00  0.44           N  
ATOM    104  CA  LYS A   8       0.535   1.916  11.067  1.00  0.44           C  
ATOM    105  C   LYS A   8       2.008   2.309  11.105  1.00  0.44           C  
ATOM    106  O   LYS A   8       2.370   3.415  10.676  1.00  0.44           O  
ATOM    107  CB  LYS A   8       0.207   1.011   9.876  1.00  0.44           C  
ATOM    108  CG  LYS A   8      -1.291   0.661   9.790  1.00  0.44           C  
ATOM    109  CD  LYS A   8      -1.588  -0.339   8.679  1.00  0.44           C  
ATOM    110  CE  LYS A   8      -3.085  -0.616   8.552  1.00  0.44           C  
ATOM    111  NZ  LYS A   8      -3.385  -1.544   7.418  1.00  0.44           N  
ATOM    112  H01 LYS A   8       0.265   1.346  11.956  1.00  0.44           H  
ATOM    113  H02 LYS A   8       0.755   0.079  10.010  1.00  0.44           H  
ATOM    114  H03 LYS A   8       0.500   1.521   8.958  1.00  0.44           H  
ATOM    115  H04 LYS A   8      -0.469   3.526  10.057  1.00  0.44           H  
ATOM    116  H05 LYS A   8      -1.835   1.579   9.567  1.00  0.44           H  
ATOM    117  H06 LYS A   8      -1.607   0.233  10.741  1.00  0.44           H  
ATOM    118  H07 LYS A   8      -1.089  -1.277   8.925  1.00  0.44           H  
ATOM    119  H08 LYS A   8      -1.221   0.062   7.734  1.00  0.44           H  
ATOM    120  H09 LYS A   8      -3.589   0.331   8.356  1.00  0.44           H  
ATOM    121  H10 LYS A   8      -3.441  -1.065   9.479  1.00  0.44           H  
ATOM    122  H11 LYS A   8      -4.159  -1.180   6.881  1.00  0.44           H  
ATOM    123  H12 LYS A   8      -2.572  -1.624   6.824  1.00  0.44           H  
ATOM    124  H13 LYS A   8      -3.627  -2.454   7.782  1.00  0.44           H  
ATOM    125  N   PRO A   9       2.876   1.425  11.625  1.00  0.58           N  
ATOM    126  CA  PRO A   9       4.312   1.711  11.719  1.00  0.58           C  
ATOM    127  C   PRO A   9       4.892   2.418  10.514  1.00  0.58           C  
ATOM    128  O   PRO A   9       5.448   3.518  10.621  1.00  0.58           O  
ATOM    129  CB  PRO A   9       4.925   0.335  11.918  1.00  0.58           C  
ATOM    130  CG  PRO A   9       3.884  -0.359  12.729  1.00  0.58           C  
ATOM    131  CD  PRO A   9       2.595   0.038  12.030  1.00  0.58           C  
ATOM    132  H01 PRO A   9       5.906   0.358  12.392  1.00  0.58           H  
ATOM    133  H02 PRO A   9       5.085  -0.169  10.965  1.00  0.58           H  
ATOM    134  H03 PRO A   9       3.905  -0.086  13.784  1.00  0.58           H  
ATOM    135  H04 PRO A   9       4.026  -1.440  12.710  1.00  0.58           H  
ATOM    136  H05 PRO A   9       2.329  -0.615  11.199  1.00  0.58           H  
ATOM    137  H06 PRO A   9       1.744  -0.012  12.710  1.00  0.58           H  
ATOM    138  H14 PRO A   9       4.524   2.412  12.527  1.00  0.58           H  
ATOM    139  N   ILE A  10       4.746   1.793   9.358  1.00  0.40           N  
ATOM    140  CA  ILE A  10       5.292   2.362   8.141  1.00  0.40           C  
ATOM    141  C   ILE A  10       4.802   3.771   7.798  1.00  0.40           C  
ATOM    142  O   ILE A  10       5.594   4.597   7.338  1.00  0.40           O  
ATOM    143  CB  ILE A  10       5.042   1.436   6.939  1.00  0.40           C  
ATOM    144  CG1 ILE A  10       5.892   1.904   5.762  1.00  0.40           C  
ATOM    145  CG2 ILE A  10       3.573   1.427   6.581  1.00  0.40           C  
ATOM    146  CD1 ILE A  10       7.378   1.796   6.020  1.00  0.40           C  
ATOM    147  H01 ILE A  10       6.358   2.454   8.348  1.00  0.40           H  
ATOM    148  H02 ILE A  10       5.327   0.415   7.195  1.00  0.40           H  
ATOM    149  H03 ILE A  10       5.668   2.958   5.600  1.00  0.40           H  
ATOM    150  H04 ILE A  10       5.646   1.295   4.892  1.00  0.40           H  
ATOM    151  H05 ILE A  10       3.040   2.133   7.218  1.00  0.40           H  
ATOM    152  H06 ILE A  10       3.451   1.716   5.537  1.00  0.40           H  
ATOM    153  H07 ILE A  10       4.251   0.913   9.322  1.00  0.40           H  
ATOM    154  H08 ILE A  10       3.168   0.426   6.731  1.00  0.40           H  
ATOM    155  H09 ILE A  10       7.874   2.701   5.669  1.00  0.40           H  
ATOM    156  H10 ILE A  10       7.554   1.677   7.089  1.00  0.40           H  
ATOM    157  H11 ILE A  10       7.778   0.934   5.487  1.00  0.40           H  
ATOM    158  N   THR A  11       3.523   4.066   8.013  1.00  0.24           N  
ATOM    159  CA  THR A  11       3.053   5.403   7.680  1.00  0.24           C  
ATOM    160  C   THR A  11       3.541   6.417   8.705  1.00  0.24           C  
ATOM    161  O   THR A  11       3.747   7.594   8.396  1.00  0.24           O  
ATOM    162  CB  THR A  11       1.514   5.481   7.575  1.00  0.24           C  
ATOM    163  CG2 THR A  11       1.021   4.525   6.523  1.00  0.24           C  
ATOM    164  OG1 THR A  11       0.921   5.156   8.835  1.00  0.24           O  
ATOM    165  H01 THR A  11       3.468   5.640   6.700  1.00  0.24           H  
ATOM    166  H02 THR A  11       1.232   6.496   7.297  1.00  0.24           H  
ATOM    167  H03 THR A  11       0.122   4.929   6.058  1.00  0.24           H  
ATOM    168  H04 THR A  11       1.792   4.389   5.765  1.00  0.24           H  
ATOM    169  H05 THR A  11       0.790   3.564   6.984  1.00  0.24           H  
ATOM    170  H06 THR A  11       0.891   5.941   9.387  1.00  0.24           H  
ATOM    171  H12 THR A  11       2.892   3.378   8.399  1.00  0.24           H  
ATOM    172  N   LEU A  12       3.727   5.966   9.936  1.00  0.41           N  
ATOM    173  CA  LEU A  12       4.212   6.870  10.957  1.00  0.41           C  
ATOM    174  C   LEU A  12       5.682   7.099  10.676  1.00  0.41           C  
ATOM    175  O   LEU A  12       6.181   8.218  10.787  1.00  0.41           O  
ATOM    176  CB  LEU A  12       4.008   6.268  12.340  1.00  0.41           C  
ATOM    177  CG  LEU A  12       2.517   6.190  12.660  1.00  0.41           C  
ATOM    178  CD1 LEU A  12       2.352   5.583  14.022  1.00  0.41           C  
ATOM    179  CD2 LEU A  12       1.875   7.574  12.589  1.00  0.41           C  
ATOM    180  H01 LEU A  12       3.667   7.814  10.938  1.00  0.41           H  
ATOM    181  H02 LEU A  12       4.501   6.898  13.081  1.00  0.41           H  
ATOM    182  H03 LEU A  12       4.436   5.266  12.365  1.00  0.41           H  
ATOM    183  H04 LEU A  12       2.013   5.565  11.923  1.00  0.41           H  
ATOM    184  H05 LEU A  12       1.300   5.356  14.193  1.00  0.41           H  
ATOM    185  H06 LEU A  12       2.936   4.665  14.084  1.00  0.41           H  
ATOM    186  H07 LEU A  12       3.532   5.001  10.160  1.00  0.41           H  
ATOM    187  H08 LEU A  12       2.699   6.287  14.779  1.00  0.41           H  
ATOM    188  H09 LEU A  12       0.918   7.557  13.110  1.00  0.41           H  
ATOM    189  H10 LEU A  12       2.532   8.305  13.061  1.00  0.41           H  
ATOM    190  H11 LEU A  12       1.715   7.848  11.546  1.00  0.41           H  
ATOM    191  N   HIS A  13       6.371   6.035  10.295  1.00  0.52           N  
ATOM    192  CA  HIS A  13       7.781   6.147   9.980  1.00  0.52           C  
ATOM    193  C   HIS A  13       7.999   7.230   8.920  1.00  0.52           C  
ATOM    194  O   HIS A  13       8.852   8.112   9.072  1.00  0.52           O  
ATOM    195  CB  HIS A  13       8.293   4.812   9.459  1.00  0.52           C  
ATOM    196  CG  HIS A  13       9.678   4.876   8.904  1.00  0.52           C  
ATOM    197  CD2 HIS A  13      10.145   5.369   7.733  1.00  0.52           C  
ATOM    198  ND1 HIS A  13      10.769   4.345   9.563  1.00  0.52           N  
ATOM    199  CE1 HIS A  13      11.845   4.501   8.813  1.00  0.52           C  
ATOM    200  NE2 HIS A  13      11.493   5.118   7.698  1.00  0.52           N  
ATOM    201  H01 HIS A  13       8.327   6.420  10.883  1.00  0.52           H  
ATOM    202  H02 HIS A  13       7.636   4.516   8.641  1.00  0.52           H  
ATOM    203  H03 HIS A  13       8.283   4.095  10.280  1.00  0.52           H  
ATOM    204  H04 HIS A  13       9.560   5.871   6.963  1.00  0.52           H  
ATOM    205  H05 HIS A  13      12.853   4.176   9.070  1.00  0.52           H  
ATOM    206  H06 HIS A  13      12.116   5.365   6.942  1.00  0.52           H  
ATOM    207  H12 HIS A  13       5.911   5.139  10.223  1.00  0.52           H  
ATOM    208  N   ILE A  14       7.229   7.151   7.839  1.00  0.26           N  
ATOM    209  CA  ILE A  14       7.352   8.117   6.764  1.00  0.26           C  
ATOM    210  C   ILE A  14       6.941   9.490   7.264  1.00  0.26           C  
ATOM    211  O   ILE A  14       7.594  10.497   6.947  1.00  0.26           O  
ATOM    212  CB  ILE A  14       6.468   7.741   5.556  1.00  0.26           C  
ATOM    213  CG1 ILE A  14       6.901   6.385   4.996  1.00  0.26           C  
ATOM    214  CG2 ILE A  14       6.591   8.802   4.450  1.00  0.26           C  
ATOM    215  CD1 ILE A  14       6.059   5.922   3.807  1.00  0.26           C  
ATOM    216  H01 ILE A  14       8.393   8.123   6.441  1.00  0.26           H  
ATOM    217  H02 ILE A  14       5.432   7.689   5.891  1.00  0.26           H  
ATOM    218  H03 ILE A  14       6.766   5.651   5.791  1.00  0.26           H  
ATOM    219  H04 ILE A  14       7.940   6.458   4.676  1.00  0.26           H  
ATOM    220  H05 ILE A  14       7.641   8.933   4.188  1.00  0.26           H  
ATOM    221  H06 ILE A  14       6.036   8.477   3.570  1.00  0.26           H  
ATOM    222  H07 ILE A  14       6.549   6.408   7.765  1.00  0.26           H  
ATOM    223  H08 ILE A  14       6.185   9.749   4.807  1.00  0.26           H  
ATOM    224  H09 ILE A  14       5.162   6.537   3.736  1.00  0.26           H  
ATOM    225  H10 ILE A  14       6.639   6.021   2.890  1.00  0.26           H  
ATOM    226  H11 ILE A  14       5.774   4.879   3.947  1.00  0.26           H  
ATOM    227  N   LEU A  15       5.858   9.546   8.037  1.00  0.13           N  
ATOM    228  CA  LEU A  15       5.398  10.831   8.567  1.00  0.13           C  
ATOM    229  C   LEU A  15       6.495  11.489   9.403  1.00  0.13           C  
ATOM    230  O   LEU A  15       6.665  12.711   9.365  1.00  0.13           O  
ATOM    231  CB  LEU A  15       4.155  10.651   9.428  1.00  0.13           C  
ATOM    232  CG  LEU A  15       3.762  11.923  10.182  1.00  0.13           C  
ATOM    233  CD1 LEU A  15       3.561  13.074   9.218  1.00  0.13           C  
ATOM    234  CD2 LEU A  15       2.493  11.673  10.975  1.00  0.13           C  
ATOM    235  H01 LEU A  15       5.154  11.470   7.718  1.00  0.13           H  
ATOM    236  H02 LEU A  15       4.381   9.887  10.172  1.00  0.13           H  
ATOM    237  H03 LEU A  15       3.325  10.357   8.785  1.00  0.13           H  
ATOM    238  H04 LEU A  15       4.567  12.190  10.867  1.00  0.13           H  
ATOM    239  H05 LEU A  15       2.783  13.735   9.599  1.00  0.13           H  
ATOM    240  H06 LEU A  15       4.492  13.631   9.117  1.00  0.13           H  
ATOM    241  H07 LEU A  15       3.262  12.685   8.244  1.00  0.13           H  
ATOM    242  H08 LEU A  15       1.676  11.448  10.290  1.00  0.13           H  
ATOM    243  H09 LEU A  15       2.645  10.830  11.649  1.00  0.13           H  
ATOM    244  H10 LEU A  15       2.245  12.562  11.555  1.00  0.13           H  
ATOM    245  H12 LEU A  15       5.353   8.700   8.258  1.00  0.13           H  
ATOM    246  N   THR A  16       7.234  10.675  10.158  1.00  0.47           N  
ATOM    247  CA  THR A  16       8.317  11.189  10.983  1.00  0.47           C  
ATOM    248  C   THR A  16       9.328  11.890  10.083  1.00  0.47           C  
ATOM    249  O   THR A  16       9.740  13.018  10.365  1.00  0.47           O  
ATOM    250  CB  THR A  16       9.023  10.073  11.762  1.00  0.47           C  
ATOM    251  CG2 THR A  16      10.177  10.628  12.567  1.00  0.47           C  
ATOM    252  OG1 THR A  16       8.095   9.466  12.662  1.00  0.47           O  
ATOM    253  H01 THR A  16       7.893  11.883  11.709  1.00  0.47           H  
ATOM    254  H02 THR A  16       9.402   9.342  11.048  1.00  0.47           H  
ATOM    255  H03 THR A  16      10.998  10.881  11.897  1.00  0.47           H  
ATOM    256  H04 THR A  16       9.853  11.523  13.098  1.00  0.47           H  
ATOM    257  H05 THR A  16      10.512   9.880  13.286  1.00  0.47           H  
ATOM    258  H06 THR A  16       7.942  10.051  13.408  1.00  0.47           H  
ATOM    259  H11 THR A  16       7.038   9.684  10.157  1.00  0.47           H  
ATOM    260  N   GLN A  17       9.716  11.231   8.995  1.00  0.45           N  
ATOM    261  CA  GLN A  17      10.664  11.814   8.048  1.00  0.45           C  
ATOM    262  C   GLN A  17      10.128  13.135   7.501  1.00  0.45           C  
ATOM    263  O   GLN A  17      10.883  14.098   7.336  1.00  0.45           O  
ATOM    264  CB  GLN A  17      10.887  10.865   6.886  1.00  0.45           C  
ATOM    265  CG  GLN A  17      11.083   9.461   7.329  1.00  0.45           C  
ATOM    266  CD  GLN A  17      12.432   8.922   6.932  1.00  0.45           C  
ATOM    267  NE2 GLN A  17      13.195   8.437   7.914  1.00  0.45           N  
ATOM    268  OE1 GLN A  17      12.789   8.931   5.754  1.00  0.45           O  
ATOM    269  H01 GLN A  17      11.603  11.990   8.573  1.00  0.45           H  
ATOM    270  H02 GLN A  17      11.795  11.180   6.371  1.00  0.45           H  
ATOM    271  H03 GLN A  17      10.019  10.907   6.228  1.00  0.45           H  
ATOM    272  H04 GLN A  17      10.323   8.848   6.845  1.00  0.45           H  
ATOM    273  H05 GLN A  17      10.993   9.419   8.414  1.00  0.45           H  
ATOM    274  H06 GLN A  17      14.108   8.060   7.705  1.00  0.45           H  
ATOM    275  H07 GLN A  17       9.347  10.307   8.819  1.00  0.45           H  
ATOM    276  H08 GLN A  17      12.859   8.447   8.866  1.00  0.45           H  
ATOM    277  N   LEU A  18       8.829  13.174   7.215  1.00  0.38           N  
ATOM    278  CA  LEU A  18       8.229  14.385   6.684  1.00  0.38           C  
ATOM    279  C   LEU A  18       8.250  15.500   7.710  1.00  0.38           C  
ATOM    280  O   LEU A  18       8.508  16.653   7.369  1.00  0.38           O  
ATOM    281  CB  LEU A  18       6.787  14.116   6.236  1.00  0.38           C  
ATOM    282  CG  LEU A  18       6.638  13.232   4.996  1.00  0.38           C  
ATOM    283  CD1 LEU A  18       5.181  12.948   4.757  1.00  0.38           C  
ATOM    284  CD2 LEU A  18       7.246  13.930   3.783  1.00  0.38           C  
ATOM    285  H01 LEU A  18       8.818  14.699   5.822  1.00  0.38           H  
ATOM    286  H02 LEU A  18       6.372  15.086   5.964  1.00  0.38           H  
ATOM    287  H03 LEU A  18       6.263  13.631   7.060  1.00  0.38           H  
ATOM    288  H04 LEU A  18       7.164  12.291   5.156  1.00  0.38           H  
ATOM    289  H05 LEU A  18       4.626  13.886   4.745  1.00  0.38           H  
ATOM    290  H06 LEU A  18       5.061  12.443   3.798  1.00  0.38           H  
ATOM    291  H07 LEU A  18       4.799  12.310   5.554  1.00  0.38           H  
ATOM    292  H08 LEU A  18       8.258  13.560   3.621  1.00  0.38           H  
ATOM    293  H09 LEU A  18       8.257  12.356   7.368  1.00  0.38           H  
ATOM    294  H10 LEU A  18       6.639  13.723   2.902  1.00  0.38           H  
ATOM    295  H11 LEU A  18       7.277  15.005   3.959  1.00  0.38           H  
ATOM    296  N   ARG A  19       7.976  15.153   8.965  1.00  0.60           N  
ATOM    297  CA  ARG A  19       7.959  16.139  10.042  1.00  0.60           C  
ATOM    298  C   ARG A  19       9.354  16.684  10.295  1.00  0.60           C  
ATOM    299  O   ARG A  19       9.539  17.889  10.465  1.00  0.60           O  
ATOM    300  CB  ARG A  19       7.452  15.519  11.339  1.00  0.60           C  
ATOM    301  CG  ARG A  19       5.947  15.461  11.535  1.00  0.60           C  
ATOM    302  CD  ARG A  19       5.673  14.758  12.867  1.00  0.60           C  
ATOM    303  NE  ARG A  19       4.271  14.421  13.111  1.00  0.60           N  
ATOM    304  CZ  ARG A  19       3.285  15.308  13.208  1.00  0.60           C  
ATOM    305  NH1 ARG A  19       3.534  16.604  13.075  1.00  0.60           N  
ATOM    306  NH2 ARG A  19       2.050  14.900  13.469  1.00  0.60           N  
ATOM    307  H01 ARG A  19       7.294  16.944   9.730  1.00  0.60           H  
ATOM    308  H02 ARG A  19       7.814  16.179  12.127  1.00  0.60           H  
ATOM    309  H03 ARG A  19       7.830  14.498  11.385  1.00  0.60           H  
ATOM    310  H04 ARG A  19       5.478  14.917  10.715  1.00  0.60           H  
ATOM    311  H05 ARG A  19       5.536  16.470  11.557  1.00  0.60           H  
ATOM    312  H06 ARG A  19       5.957  15.464  13.648  1.00  0.60           H  
ATOM    313  H07 ARG A  19       6.252  13.835  12.888  1.00  0.60           H  
ATOM    314  H08 ARG A  19       4.035  13.444  13.213  1.00  0.60           H  
ATOM    315  H09 ARG A  19       2.783  17.274  13.161  1.00  0.60           H  
ATOM    316  H10 ARG A  19       4.474  16.921  12.888  1.00  0.60           H  
ATOM    317  H11 ARG A  19       1.857  13.915  13.583  1.00  0.60           H  
ATOM    318  H12 ARG A  19       7.775  14.186   9.177  1.00  0.60           H  
ATOM    319  H13 ARG A  19       1.303  15.574  13.554  1.00  0.60           H  
ATOM    320  N   ASP A  20      10.330  15.788  10.339  1.00  0.60           N  
ATOM    321  CA  ASP A  20      11.693  16.214  10.587  1.00  0.60           C  
ATOM    322  C   ASP A  20      12.092  17.359   9.667  1.00  0.60           C  
ATOM    323  O   ASP A  20      12.147  17.204   8.437  1.00  0.60           O  
ATOM    324  CB  ASP A  20      12.676  15.065  10.402  1.00  0.60           C  
ATOM    325  CG  ASP A  20      14.083  15.453  10.816  1.00  0.60           C  
ATOM    326  OD1 ASP A  20      14.316  16.670  10.981  1.00  0.60           O  
ATOM    327  OD2 ASP A  20      14.951  14.565  10.973  1.00  0.60           O  
ATOM    328  H01 ASP A  20      11.731  16.555  11.622  1.00  0.60           H  
ATOM    329  H02 ASP A  20      12.695  14.804   9.344  1.00  0.60           H  
ATOM    330  H03 ASP A  20      12.350  14.220  11.008  1.00  0.60           H  
ATOM    331  H14 ASP A  20      10.124  14.809  10.200  1.00  0.60           H  
ATOM    332  N   LYS A  21      12.388  18.504  10.269  1.00  0.53           N  
ATOM    333  CA  LYS A  21      12.771  19.676   9.508  1.00  0.53           C  
ATOM    334  C   LYS A  21      14.079  19.483   8.734  1.00  0.53           C  
ATOM    335  O   LYS A  21      14.353  20.223   7.792  1.00  0.53           O  
ATOM    336  CB  LYS A  21      12.892  20.877  10.445  1.00  0.53           C  
ATOM    337  CG  LYS A  21      14.038  20.761  11.440  1.00  0.53           C  
ATOM    338  CD  LYS A  21      14.192  22.051  12.212  1.00  0.53           C  
ATOM    339  CE  LYS A  21      15.497  22.084  12.980  1.00  0.53           C  
ATOM    340  NZ  LYS A  21      15.727  23.451  13.531  1.00  0.53           N  
ATOM    341  H01 LYS A  21      11.990  19.850   8.768  1.00  0.53           H  
ATOM    342  H02 LYS A  21      11.970  20.924  11.024  1.00  0.53           H  
ATOM    343  H03 LYS A  21      13.048  21.771   9.842  1.00  0.53           H  
ATOM    344  H04 LYS A  21      12.346  18.560  11.277  1.00  0.53           H  
ATOM    345  H05 LYS A  21      14.961  20.560  10.897  1.00  0.53           H  
ATOM    346  H06 LYS A  21      13.831  19.947  12.135  1.00  0.53           H  
ATOM    347  H07 LYS A  21      13.372  22.122  12.927  1.00  0.53           H  
ATOM    348  H08 LYS A  21      14.170  22.888  11.514  1.00  0.53           H  
ATOM    349  H09 LYS A  21      16.315  21.826  12.308  1.00  0.53           H  
ATOM    350  H10 LYS A  21      15.454  21.366  13.799  1.00  0.53           H  
ATOM    351  H11 LYS A  21      16.527  23.866  13.076  1.00  0.53           H  
ATOM    352  H12 LYS A  21      14.911  24.023  13.365  1.00  0.53           H  
ATOM    353  H13 LYS A  21      15.899  23.390  14.524  1.00  0.53           H  
ATOM    354  N   TYR A  22      14.879  18.492   9.118  1.00  0.86           N  
ATOM    355  CA  TYR A  22      16.147  18.233   8.444  1.00  0.86           C  
ATOM    356  C   TYR A  22      16.020  17.376   7.185  1.00  0.86           C  
ATOM    357  O   TYR A  22      17.012  16.822   6.712  1.00  0.86           O  
ATOM    358  CB  TYR A  22      17.147  17.571   9.406  1.00  0.86           C  
ATOM    359  CG  TYR A  22      17.584  18.483  10.531  1.00  0.86           C  
ATOM    360  CD1 TYR A  22      17.282  18.182  11.857  1.00  0.86           C  
ATOM    361  CD2 TYR A  22      18.230  19.691  10.262  1.00  0.86           C  
ATOM    362  CE1 TYR A  22      17.599  19.067  12.885  1.00  0.86           C  
ATOM    363  CE2 TYR A  22      18.553  20.579  11.281  1.00  0.86           C  
ATOM    364  CZ  TYR A  22      18.231  20.266  12.589  1.00  0.86           C  
ATOM    365  OH  TYR A  22      18.510  21.165  13.598  1.00  0.86           O  
ATOM    366  H01 TYR A  22      16.509  19.211   8.127  1.00  0.86           H  
ATOM    367  H02 TYR A  22      18.036  17.322   8.827  1.00  0.86           H  
ATOM    368  H03 TYR A  22      16.679  16.686   9.838  1.00  0.86           H  
ATOM    369  H04 TYR A  22      16.790  17.239  12.094  1.00  0.86           H  
ATOM    370  H05 TYR A  22      18.486  19.943   9.233  1.00  0.86           H  
ATOM    371  H06 TYR A  22      17.352  18.819  13.917  1.00  0.86           H  
ATOM    372  H07 TYR A  22      19.058  21.517  11.051  1.00  0.86           H  
ATOM    373  H08 TYR A  22      18.745  20.687  14.397  1.00  0.86           H  
ATOM    374  H14 TYR A  22      14.603  17.906   9.893  1.00  0.86           H  
ATOM    375  N   THR A  23      14.813  17.263   6.636  1.00  0.61           N  
ATOM    376  CA  THR A  23      14.627  16.469   5.425  1.00  0.61           C  
ATOM    377  C   THR A  23      14.587  17.376   4.185  1.00  0.61           C  
ATOM    378  O   THR A  23      13.712  18.244   4.068  1.00  0.61           O  
ATOM    379  CB  THR A  23      13.332  15.620   5.514  1.00  0.61           C  
ATOM    380  CG2 THR A  23      13.142  14.798   4.237  1.00  0.61           C  
ATOM    381  OG1 THR A  23      13.422  14.730   6.641  1.00  0.61           O  
ATOM    382  H01 THR A  23      15.475  15.791   5.333  1.00  0.61           H  
ATOM    383  H02 THR A  23      12.480  16.290   5.633  1.00  0.61           H  
ATOM    384  H03 THR A  23      12.419  15.295   3.590  1.00  0.61           H  
ATOM    385  H04 THR A  23      14.095  14.710   3.716  1.00  0.61           H  
ATOM    386  H05 THR A  23      12.775  13.804   4.495  1.00  0.61           H  
ATOM    387  H06 THR A  23      13.912  13.944   6.390  1.00  0.61           H  
ATOM    388  H09 THR A  23      14.023  17.728   7.059  1.00  0.61           H  
ATOM    389  N   ASP A  24      15.539  17.179   3.269  1.00  0.78           N  
ATOM    390  CA  ASP A  24      15.605  17.991   2.051  1.00  0.78           C  
ATOM    391  C   ASP A  24      14.376  17.801   1.177  1.00  0.78           C  
ATOM    392  O   ASP A  24      13.648  16.813   1.300  1.00  0.78           O  
ATOM    393  CB  ASP A  24      16.854  17.662   1.225  1.00  0.78           C  
ATOM    394  CG  ASP A  24      16.841  16.247   0.670  1.00  0.78           C  
ATOM    395  OD1 ASP A  24      17.581  15.976  -0.307  1.00  0.78           O  
ATOM    396  OD2 ASP A  24      16.101  15.404   1.218  1.00  0.78           O  
ATOM    397  H01 ASP A  24      15.650  19.029   2.379  1.00  0.78           H  
ATOM    398  H02 ASP A  24      17.715  17.745   1.888  1.00  0.78           H  
ATOM    399  H03 ASP A  24      16.915  18.362   0.392  1.00  0.78           H  
ATOM    400  H07 ASP A  24      16.228  16.455   3.419  1.00  0.78           H  
ATOM    401  N   GLN A  25      14.153  18.744   0.273  1.00  0.34           N  
ATOM    402  CA  GLN A  25      12.993  18.680  -0.604  1.00  0.34           C  
ATOM    403  C   GLN A  25      12.897  17.394  -1.427  1.00  0.34           C  
ATOM    404  O   GLN A  25      11.813  16.874  -1.643  1.00  0.34           O  
ATOM    405  CB  GLN A  25      12.996  19.875  -1.539  1.00  0.34           C  
ATOM    406  CG  GLN A  25      14.258  19.972  -2.352  1.00  0.34           C  
ATOM    407  CD  GLN A  25      14.028  20.703  -3.653  1.00  0.34           C  
ATOM    408  NE2 GLN A  25      13.618  21.966  -3.562  1.00  0.34           N  
ATOM    409  OE1 GLN A  25      14.206  20.136  -4.731  1.00  0.34           O  
ATOM    410  H01 GLN A  25      12.121  18.691   0.050  1.00  0.34           H  
ATOM    411  H02 GLN A  25      12.930  20.773  -0.925  1.00  0.34           H  
ATOM    412  H03 GLN A  25      12.148  19.789  -2.219  1.00  0.34           H  
ATOM    413  H04 GLN A  25      14.797  19.518   0.191  1.00  0.34           H  
ATOM    414  H05 GLN A  25      14.591  18.961  -2.585  1.00  0.34           H  
ATOM    415  H06 GLN A  25      15.012  20.507  -1.774  1.00  0.34           H  
ATOM    416  H07 GLN A  25      13.444  22.502  -4.400  1.00  0.34           H  
ATOM    417  H08 GLN A  25      13.481  22.388  -2.655  1.00  0.34           H  
ATOM    418  N   ILE A  26      14.024  16.882  -1.893  1.00  0.87           N  
ATOM    419  CA  ILE A  26      13.983  15.677  -2.684  1.00  0.87           C  
ATOM    420  C   ILE A  26      13.376  14.533  -1.905  1.00  0.87           C  
ATOM    421  O   ILE A  26      12.422  13.911  -2.360  1.00  0.87           O  
ATOM    422  CB  ILE A  26      15.379  15.261  -3.170  1.00  0.87           C  
ATOM    423  CG1 ILE A  26      15.907  16.293  -4.168  1.00  0.87           C  
ATOM    424  CG2 ILE A  26      15.315  13.887  -3.828  1.00  0.87           C  
ATOM    425  CD1 ILE A  26      17.192  15.878  -4.856  1.00  0.87           C  
ATOM    426  H01 ILE A  26      13.361  15.900  -3.551  1.00  0.87           H  
ATOM    427  H02 ILE A  26      16.054  15.211  -2.315  1.00  0.87           H  
ATOM    428  H03 ILE A  26      16.129  17.197  -3.601  1.00  0.87           H  
ATOM    429  H04 ILE A  26      15.145  16.455  -4.931  1.00  0.87           H  
ATOM    430  H05 ILE A  26      14.728  13.951  -4.744  1.00  0.87           H  
ATOM    431  H06 ILE A  26      16.324  13.550  -4.066  1.00  0.87           H  
ATOM    432  H07 ILE A  26      14.846  13.178  -3.146  1.00  0.87           H  
ATOM    433  H08 ILE A  26      17.994  15.819  -4.121  1.00  0.87           H  
ATOM    434  H09 ILE A  26      14.907  17.332  -1.696  1.00  0.87           H  
ATOM    435  H10 ILE A  26      17.056  14.903  -5.324  1.00  0.87           H  
ATOM    436  H11 ILE A  26      17.451  16.614  -5.617  1.00  0.87           H  
ATOM    437  N   ASN A  27      13.926  14.242  -0.734  1.00  0.82           N  
ATOM    438  CA  ASN A  27      13.401  13.152   0.084  1.00  0.82           C  
ATOM    439  C   ASN A  27      12.043  13.506   0.646  1.00  0.82           C  
ATOM    440  O   ASN A  27      11.251  12.630   0.969  1.00  0.82           O  
ATOM    441  CB  ASN A  27      14.360  12.813   1.222  1.00  0.82           C  
ATOM    442  CG  ASN A  27      15.595  12.087   0.734  1.00  0.82           C  
ATOM    443  ND2 ASN A  27      16.747  12.746   0.829  1.00  0.82           N  
ATOM    444  OD1 ASN A  27      15.516  10.949   0.263  1.00  0.82           O  
ATOM    445  H01 ASN A  27      13.298  12.278  -0.558  1.00  0.82           H  
ATOM    446  H02 ASN A  27      13.837  12.153   1.914  1.00  0.82           H  
ATOM    447  H03 ASN A  27      14.666  13.738   1.711  1.00  0.82           H  
ATOM    448  H04 ASN A  27      17.604  12.314   0.514  1.00  0.82           H  
ATOM    449  H05 ASN A  27      16.765  13.679   1.216  1.00  0.82           H  
ATOM    450  H12 ASN A  27      14.715  14.779  -0.405  1.00  0.82           H  
ATOM    451  N   PHE A  28      11.766  14.795   0.770  1.00  0.14           N  
ATOM    452  CA  PHE A  28      10.469  15.182   1.273  1.00  0.14           C  
ATOM    453  C   PHE A  28       9.449  14.691   0.251  1.00  0.14           C  
ATOM    454  O   PHE A  28       8.513  13.971   0.598  1.00  0.14           O  
ATOM    455  CB  PHE A  28      10.358  16.693   1.415  1.00  0.14           C  
ATOM    456  CG  PHE A  28       9.113  17.129   2.118  1.00  0.14           C  
ATOM    457  CD1 PHE A  28       9.032  17.085   3.505  1.00  0.14           C  
ATOM    458  CD2 PHE A  28       8.011  17.561   1.399  1.00  0.14           C  
ATOM    459  CE1 PHE A  28       7.874  17.468   4.169  1.00  0.14           C  
ATOM    460  CE2 PHE A  28       6.844  17.946   2.056  1.00  0.14           C  
ATOM    461  CZ  PHE A  28       6.780  17.898   3.447  1.00  0.14           C  
ATOM    462  H01 PHE A  28      10.302  14.752   2.261  1.00  0.14           H  
ATOM    463  H02 PHE A  28      10.324  17.111   0.409  1.00  0.14           H  
ATOM    464  H03 PHE A  28      11.219  17.053   1.979  1.00  0.14           H  
ATOM    465  H04 PHE A  28       9.892  16.744   4.081  1.00  0.14           H  
ATOM    466  H05 PHE A  28       8.057  17.600   0.311  1.00  0.14           H  
ATOM    467  H06 PHE A  28      12.449  15.495   0.517  1.00  0.14           H  
ATOM    468  H07 PHE A  28       7.830  17.429   5.257  1.00  0.14           H  
ATOM    469  H08 PHE A  28       5.982  18.285   1.482  1.00  0.14           H  
ATOM    470  H09 PHE A  28       5.868  18.199   3.963  1.00  0.14           H  
ATOM    471  N   ARG A  29       9.649  15.077  -1.011  1.00  0.32           N  
ATOM    472  CA  ARG A  29       8.759  14.681  -2.103  1.00  0.32           C  
ATOM    473  C   ARG A  29       8.672  13.155  -2.270  1.00  0.32           C  
ATOM    474  O   ARG A  29       7.580  12.599  -2.364  1.00  0.32           O  
ATOM    475  CB  ARG A  29       9.218  15.308  -3.416  1.00  0.32           C  
ATOM    476  CG  ARG A  29       9.066  16.818  -3.479  1.00  0.32           C  
ATOM    477  CD  ARG A  29       9.285  17.307  -4.907  1.00  0.32           C  
ATOM    478  NE  ARG A  29      10.549  16.809  -5.449  1.00  0.32           N  
ATOM    479  CZ  ARG A  29      11.706  17.455  -5.382  1.00  0.32           C  
ATOM    480  NH1 ARG A  29      11.768  18.642  -4.798  1.00  0.32           N  
ATOM    481  NH2 ARG A  29      12.805  16.910  -5.888  1.00  0.32           N  
ATOM    482  H01 ARG A  29       7.765  15.044  -1.843  1.00  0.32           H  
ATOM    483  H02 ARG A  29       8.576  14.899  -4.196  1.00  0.32           H  
ATOM    484  H03 ARG A  29      10.271  15.065  -3.561  1.00  0.32           H  
ATOM    485  H04 ARG A  29       9.808  17.279  -2.826  1.00  0.32           H  
ATOM    486  H05 ARG A  29       8.063  17.094  -3.152  1.00  0.32           H  
ATOM    487  H06 ARG A  29       9.320  18.396  -4.897  1.00  0.32           H  
ATOM    488  H07 ARG A  29       8.465  16.955  -5.534  1.00  0.32           H  
ATOM    489  H08 ARG A  29      10.540  15.909  -5.907  1.00  0.32           H  
ATOM    490  H09 ARG A  29      12.649  19.132  -4.743  1.00  0.32           H  
ATOM    491  H10 ARG A  29      10.444  15.664  -1.220  1.00  0.32           H  
ATOM    492  H11 ARG A  29      10.934  19.057  -4.408  1.00  0.32           H  
ATOM    493  H12 ARG A  29      12.761  16.003  -6.330  1.00  0.32           H  
ATOM    494  H13 ARG A  29      13.685  17.402  -5.831  1.00  0.32           H  
ATOM    495  N   LYS A  30       9.816  12.482  -2.312  1.00  0.69           N  
ATOM    496  CA  LYS A  30       9.815  11.043  -2.448  1.00  0.69           C  
ATOM    497  C   LYS A  30       8.939  10.400  -1.383  1.00  0.69           C  
ATOM    498  O   LYS A  30       8.174   9.489  -1.674  1.00  0.69           O  
ATOM    499  CB  LYS A  30      11.229  10.495  -2.337  1.00  0.69           C  
ATOM    500  CG  LYS A  30      12.089  10.760  -3.548  1.00  0.69           C  
ATOM    501  CD  LYS A  30      13.455  10.112  -3.377  1.00  0.69           C  
ATOM    502  CE  LYS A  30      14.268  10.138  -4.672  1.00  0.69           C  
ATOM    503  NZ  LYS A  30      13.705   9.210  -5.714  1.00  0.69           N  
ATOM    504  H01 LYS A  30       9.412  10.802  -3.432  1.00  0.69           H  
ATOM    505  H02 LYS A  30      11.140   9.412  -2.246  1.00  0.69           H  
ATOM    506  H03 LYS A  30      11.707  10.952  -1.470  1.00  0.69           H  
ATOM    507  H04 LYS A  30      12.219  11.836  -3.662  1.00  0.69           H  
ATOM    508  H05 LYS A  30      11.603  10.348  -4.432  1.00  0.69           H  
ATOM    509  H06 LYS A  30      13.300   9.070  -3.098  1.00  0.69           H  
ATOM    510  H07 LYS A  30      14.006  10.649  -2.604  1.00  0.69           H  
ATOM    511  H08 LYS A  30      15.280   9.806  -4.439  1.00  0.69           H  
ATOM    512  H09 LYS A  30      14.267  11.154  -5.068  1.00  0.69           H  
ATOM    513  H10 LYS A  30      12.864   9.612  -6.103  1.00  0.69           H  
ATOM    514  H11 LYS A  30      14.384   9.077  -6.449  1.00  0.69           H  
ATOM    515  H12 LYS A  30      13.488   8.319  -5.290  1.00  0.69           H  
ATOM    516  H14 LYS A  30      10.693  12.979  -2.248  1.00  0.69           H  
ATOM    517  N   ASN A  31       9.042  10.866  -0.146  1.00  0.39           N  
ATOM    518  CA  ASN A  31       8.242  10.302   0.940  1.00  0.39           C  
ATOM    519  C   ASN A  31       6.767  10.568   0.735  1.00  0.39           C  
ATOM    520  O   ASN A  31       5.916   9.747   1.082  1.00  0.39           O  
ATOM    521  CB  ASN A  31       8.663  10.890   2.288  1.00  0.39           C  
ATOM    522  CG  ASN A  31       9.781  10.103   2.943  1.00  0.39           C  
ATOM    523  ND2 ASN A  31      10.779  10.810   3.457  1.00  0.39           N  
ATOM    524  OD1 ASN A  31       9.740   8.871   2.999  1.00  0.39           O  
ATOM    525  H01 ASN A  31       8.416   9.226   0.937  1.00  0.39           H  
ATOM    526  H02 ASN A  31       7.798  10.849   2.951  1.00  0.39           H  
ATOM    527  H03 ASN A  31       9.001  11.915   2.133  1.00  0.39           H  
ATOM    528  H04 ASN A  31      11.549  10.340   3.911  1.00  0.39           H  
ATOM    529  H05 ASN A  31      10.769  11.818   3.394  1.00  0.39           H  
ATOM    530  H13 ASN A  31       9.683  11.622   0.049  1.00  0.39           H  
ATOM    531  N   LEU A  32       6.470  11.734   0.186  1.00  0.02           N  
ATOM    532  CA  LEU A  32       5.099  12.132  -0.073  1.00  0.02           C  
ATOM    533  C   LEU A  32       4.460  11.208  -1.122  1.00  0.02           C  
ATOM    534  O   LEU A  32       3.275  10.869  -1.044  1.00  0.02           O  
ATOM    535  CB  LEU A  32       5.097  13.576  -0.558  1.00  0.02           C  
ATOM    536  CG  LEU A  32       3.929  14.415  -0.083  1.00  0.02           C  
ATOM    537  CD1 LEU A  32       3.590  14.082   1.368  1.00  0.02           C  
ATOM    538  CD2 LEU A  32       4.309  15.871  -0.235  1.00  0.02           C  
ATOM    539  H01 LEU A  32       4.512  12.051   0.842  1.00  0.02           H  
ATOM    540  H02 LEU A  32       5.013  13.530  -1.644  1.00  0.02           H  
ATOM    541  H03 LEU A  32       6.016  14.050  -0.212  1.00  0.02           H  
ATOM    542  H04 LEU A  32       3.041  14.203  -0.678  1.00  0.02           H  
ATOM    543  H05 LEU A  32       2.553  13.752   1.432  1.00  0.02           H  
ATOM    544  H06 LEU A  32       7.219  12.365  -0.060  1.00  0.02           H  
ATOM    545  H07 LEU A  32       4.246  13.287   1.722  1.00  0.02           H  
ATOM    546  H08 LEU A  32       3.727  14.969   1.986  1.00  0.02           H  
ATOM    547  H09 LEU A  32       5.273  15.944  -0.738  1.00  0.02           H  
ATOM    548  H10 LEU A  32       3.551  16.385  -0.826  1.00  0.02           H  
ATOM    549  H11 LEU A  32       4.378  16.334   0.749  1.00  0.02           H  
ATOM    550  N   VAL A  33       5.253  10.802  -2.106  1.00  0.20           N  
ATOM    551  CA  VAL A  33       4.766   9.924  -3.153  1.00  0.20           C  
ATOM    552  C   VAL A  33       4.538   8.560  -2.539  1.00  0.20           C  
ATOM    553  O   VAL A  33       3.490   7.945  -2.729  1.00  0.20           O  
ATOM    554  CB  VAL A  33       5.790   9.797  -4.299  1.00  0.20           C  
ATOM    555  CG1 VAL A  33       5.315   8.787  -5.301  1.00  0.20           C  
ATOM    556  CG2 VAL A  33       5.978  11.138  -4.985  1.00  0.20           C  
ATOM    557  H01 VAL A  33       3.846  10.334  -3.570  1.00  0.20           H  
ATOM    558  H02 VAL A  33       6.742   9.472  -3.880  1.00  0.20           H  
ATOM    559  H03 VAL A  33       4.415   9.158  -5.792  1.00  0.20           H  
ATOM    560  H04 VAL A  33       6.093   8.620  -6.046  1.00  0.20           H  
ATOM    561  H05 VAL A  33       5.090   7.849  -4.794  1.00  0.20           H  
ATOM    562  H06 VAL A  33       6.987  11.199  -5.392  1.00  0.20           H  
ATOM    563  H07 VAL A  33       5.254  11.238  -5.794  1.00  0.20           H  
ATOM    564  H08 VAL A  33       5.829  11.940  -4.263  1.00  0.20           H  
ATOM    565  H12 VAL A  33       6.215  11.111  -2.126  1.00  0.20           H  
ATOM    566  N   ARG A  34       5.526   8.096  -1.792  1.00  0.33           N  
ATOM    567  CA  ARG A  34       5.445   6.804  -1.138  1.00  0.33           C  
ATOM    568  C   ARG A  34       4.185   6.725  -0.266  1.00  0.33           C  
ATOM    569  O   ARG A  34       3.480   5.721  -0.271  1.00  0.33           O  
ATOM    570  CB  ARG A  34       6.699   6.575  -0.298  1.00  0.33           C  
ATOM    571  CG  ARG A  34       6.937   5.138   0.050  1.00  0.33           C  
ATOM    572  CD  ARG A  34       8.170   4.972   0.912  1.00  0.33           C  
ATOM    573  NE  ARG A  34       8.438   3.561   1.199  1.00  0.33           N  
ATOM    574  CZ  ARG A  34       9.328   3.136   2.094  1.00  0.33           C  
ATOM    575  NH1 ARG A  34      10.034   4.020   2.796  1.00  0.33           N  
ATOM    576  NH2 ARG A  34       9.521   1.834   2.280  1.00  0.33           N  
ATOM    577  H01 ARG A  34       5.381   6.022  -1.895  1.00  0.33           H  
ATOM    578  H02 ARG A  34       6.555   7.110   0.641  1.00  0.33           H  
ATOM    579  H03 ARG A  34       7.560   6.941  -0.857  1.00  0.33           H  
ATOM    580  H04 ARG A  34       7.091   4.583  -0.876  1.00  0.33           H  
ATOM    581  H05 ARG A  34       6.072   4.756   0.592  1.00  0.33           H  
ATOM    582  H06 ARG A  34       7.998   5.486   1.857  1.00  0.33           H  
ATOM    583  H07 ARG A  34       9.028   5.397   0.391  1.00  0.33           H  
ATOM    584  H08 ARG A  34       7.915   2.866   0.686  1.00  0.33           H  
ATOM    585  H09 ARG A  34       6.358   8.656  -1.674  1.00  0.33           H  
ATOM    586  H10 ARG A  34      10.713   3.701   3.473  1.00  0.33           H  
ATOM    587  H11 ARG A  34       9.891   5.009   2.652  1.00  0.33           H  
ATOM    588  H12 ARG A  34       8.989   1.163   1.745  1.00  0.33           H  
ATOM    589  H13 ARG A  34      10.200   1.516   2.957  1.00  0.33           H  
ATOM    590  N   LEU A  35       3.899   7.779   0.487  1.00  0.05           N  
ATOM    591  CA  LEU A  35       2.702   7.783   1.310  1.00  0.05           C  
ATOM    592  C   LEU A  35       1.467   7.712   0.419  1.00  0.05           C  
ATOM    593  O   LEU A  35       0.555   6.927   0.680  1.00  0.05           O  
ATOM    594  CB  LEU A  35       2.633   9.046   2.169  1.00  0.05           C  
ATOM    595  CG  LEU A  35       3.115   8.876   3.608  1.00  0.05           C  
ATOM    596  CD1 LEU A  35       2.982  10.196   4.321  1.00  0.05           C  
ATOM    597  CD2 LEU A  35       2.288   7.813   4.322  1.00  0.05           C  
ATOM    598  H01 LEU A  35       2.737   6.915   1.968  1.00  0.05           H  
ATOM    599  H02 LEU A  35       1.578   9.314   2.231  1.00  0.05           H  
ATOM    600  H03 LEU A  35       3.246   9.812   1.695  1.00  0.05           H  
ATOM    601  H04 LEU A  35       4.157   8.556   3.609  1.00  0.05           H  
ATOM    602  H05 LEU A  35       1.957  10.317   4.672  1.00  0.05           H  
ATOM    603  H06 LEU A  35       3.663  10.220   5.172  1.00  0.05           H  
ATOM    604  H07 LEU A  35       3.228  11.007   3.635  1.00  0.05           H  
ATOM    605  H08 LEU A  35       1.319   7.717   3.832  1.00  0.05           H  
ATOM    606  H09 LEU A  35       2.811   6.858   4.282  1.00  0.05           H  
ATOM    607  H10 LEU A  35       2.141   8.104   5.362  1.00  0.05           H  
ATOM    608  H14 LEU A  35       4.514   8.580   0.488  1.00  0.05           H  
ATOM    609  N   GLY A  36       1.435   8.538  -0.625  1.00  0.06           N  
ATOM    610  CA  GLY A  36       0.299   8.522  -1.532  1.00  0.06           C  
ATOM    611  C   GLY A  36      -0.042   7.106  -1.969  1.00  0.06           C  
ATOM    612  O   GLY A  36      -1.209   6.713  -1.981  1.00  0.06           O  
ATOM    613  H01 GLY A  36       0.560   9.101  -2.418  1.00  0.06           H  
ATOM    614  H02 GLY A  36      -0.564   8.956  -1.028  1.00  0.06           H  
ATOM    615  H11 GLY A  36       2.201   9.176  -0.787  1.00  0.06           H  
ATOM    616  N   ARG A  37       0.984   6.334  -2.324  1.00  0.06           N  
ATOM    617  CA  ARG A  37       0.771   4.965  -2.745  1.00  0.06           C  
ATOM    618  C   ARG A  37       0.048   4.256  -1.618  1.00  0.06           C  
ATOM    619  O   ARG A  37      -1.079   3.788  -1.781  1.00  0.06           O  
ATOM    620  CB  ARG A  37       2.105   4.263  -3.013  1.00  0.06           C  
ATOM    621  CG  ARG A  37       2.002   2.734  -3.257  1.00  0.06           C  
ATOM    622  CD  ARG A  37       2.157   2.347  -4.741  1.00  0.06           C  
ATOM    623  NE  ARG A  37       3.503   2.633  -5.239  1.00  0.06           N  
ATOM    624  CZ  ARG A  37       3.872   2.581  -6.517  1.00  0.06           C  
ATOM    625  NH1 ARG A  37       3.002   2.249  -7.461  1.00  0.06           N  
ATOM    626  NH2 ARG A  37       5.120   2.879  -6.849  1.00  0.06           N  
ATOM    627  H01 ARG A  37       0.190   4.945  -3.667  1.00  0.06           H  
ATOM    628  H02 ARG A  37       2.703   4.388  -2.110  1.00  0.06           H  
ATOM    629  H03 ARG A  37       1.922   6.708  -2.299  1.00  0.06           H  
ATOM    630  H04 ARG A  37       2.556   4.718  -3.895  1.00  0.06           H  
ATOM    631  H05 ARG A  37       1.007   2.421  -2.942  1.00  0.06           H  
ATOM    632  H06 ARG A  37       2.785   2.237  -2.685  1.00  0.06           H  
ATOM    633  H07 ARG A  37       1.448   2.938  -5.321  1.00  0.06           H  
ATOM    634  H08 ARG A  37       1.958   1.281  -4.851  1.00  0.06           H  
ATOM    635  H09 ARG A  37       4.206   2.890  -4.561  1.00  0.06           H  
ATOM    636  H10 ARG A  37       3.293   2.219  -8.428  1.00  0.06           H  
ATOM    637  H11 ARG A  37       2.048   2.026  -7.213  1.00  0.06           H  
ATOM    638  H12 ARG A  37       5.785   3.138  -6.134  1.00  0.06           H  
ATOM    639  H13 ARG A  37       5.406   2.847  -7.817  1.00  0.06           H  
ATOM    640  N   ILE A  38       0.697   4.207  -0.460  1.00  0.12           N  
ATOM    641  CA  ILE A  38       0.148   3.536   0.715  1.00  0.12           C  
ATOM    642  C   ILE A  38      -1.286   3.951   1.035  1.00  0.12           C  
ATOM    643  O   ILE A  38      -2.164   3.105   1.177  1.00  0.12           O  
ATOM    644  CB  ILE A  38       1.044   3.790   1.935  1.00  0.12           C  
ATOM    645  CG1 ILE A  38       2.368   3.064   1.745  1.00  0.12           C  
ATOM    646  CG2 ILE A  38       0.355   3.336   3.204  1.00  0.12           C  
ATOM    647  CD1 ILE A  38       3.395   3.399   2.791  1.00  0.12           C  
ATOM    648  H01 ILE A  38       0.124   2.472   0.478  1.00  0.12           H  
ATOM    649  H02 ILE A  38       1.236   4.859   2.027  1.00  0.12           H  
ATOM    650  H03 ILE A  38       2.773   3.386   0.786  1.00  0.12           H  
ATOM    651  H04 ILE A  38       2.181   1.991   1.777  1.00  0.12           H  
ATOM    652  H05 ILE A  38      -0.650   2.987   2.966  1.00  0.12           H  
ATOM    653  H06 ILE A  38       0.924   2.524   3.656  1.00  0.12           H  
ATOM    654  H07 ILE A  38       0.293   4.170   3.903  1.00  0.12           H  
ATOM    655  H08 ILE A  38       4.254   3.874   2.317  1.00  0.12           H  
ATOM    656  H09 ILE A  38       2.961   4.081   3.522  1.00  0.12           H  
ATOM    657  H10 ILE A  38       3.716   2.485   3.291  1.00  0.12           H  
ATOM    658  H14 ILE A  38       1.602   4.650  -0.390  1.00  0.12           H  
ATOM    659  N   LEU A  39      -1.526   5.248   1.149  1.00  0.00           N  
ATOM    660  CA  LEU A  39      -2.869   5.714   1.437  1.00  0.00           C  
ATOM    661  C   LEU A  39      -3.819   5.213   0.353  1.00  0.00           C  
ATOM    662  O   LEU A  39      -4.991   4.936   0.616  1.00  0.00           O  
ATOM    663  CB  LEU A  39      -2.892   7.244   1.526  1.00  0.00           C  
ATOM    664  CG  LEU A  39      -2.113   7.765   2.737  1.00  0.00           C  
ATOM    665  CD1 LEU A  39      -2.100   9.279   2.736  1.00  0.00           C  
ATOM    666  CD2 LEU A  39      -2.745   7.233   4.014  1.00  0.00           C  
ATOM    667  H01 LEU A  39      -3.195   5.320   2.399  1.00  0.00           H  
ATOM    668  H02 LEU A  39      -3.930   7.557   1.637  1.00  0.00           H  
ATOM    669  H03 LEU A  39      -2.449   7.656   0.619  1.00  0.00           H  
ATOM    670  H04 LEU A  39      -1.082   7.416   2.683  1.00  0.00           H  
ATOM    671  H05 LEU A  39      -1.204   9.634   2.226  1.00  0.00           H  
ATOM    672  H06 LEU A  39      -2.984   9.650   2.217  1.00  0.00           H  
ATOM    673  H07 LEU A  39      -2.101   9.644   3.763  1.00  0.00           H  
ATOM    674  H08 LEU A  39      -3.755   6.884   3.801  1.00  0.00           H  
ATOM    675  H09 LEU A  39      -2.149   6.405   4.397  1.00  0.00           H  
ATOM    676  H10 LEU A  39      -2.785   8.028   4.759  1.00  0.00           H  
ATOM    677  H11 LEU A  39      -0.774   5.913   1.035  1.00  0.00           H  
ATOM    678  N   GLY A  40      -3.310   5.089  -0.868  1.00  0.02           N  
ATOM    679  CA  GLY A  40      -4.144   4.593  -1.949  1.00  0.02           C  
ATOM    680  C   GLY A  40      -4.556   3.164  -1.632  1.00  0.02           C  
ATOM    681  O   GLY A  40      -5.728   2.806  -1.686  1.00  0.02           O  
ATOM    682  H01 GLY A  40      -3.590   4.620  -2.887  1.00  0.02           H  
ATOM    683  H02 GLY A  40      -5.032   5.218  -2.045  1.00  0.02           H  
ATOM    684  H11 GLY A  40      -2.347   5.339  -1.044  1.00  0.02           H  
ATOM    685  N   TYR A  41      -3.568   2.344  -1.309  1.00  0.11           N  
ATOM    686  CA  TYR A  41      -3.812   0.970  -0.945  1.00  0.11           C  
ATOM    687  C   TYR A  41      -4.913   0.942   0.125  1.00  0.11           C  
ATOM    688  O   TYR A  41      -5.900   0.213   0.003  1.00  0.11           O  
ATOM    689  CB  TYR A  41      -2.521   0.363  -0.394  1.00  0.11           C  
ATOM    690  CG  TYR A  41      -2.719  -0.935   0.383  1.00  0.11           C  
ATOM    691  CD1 TYR A  41      -2.856  -2.163  -0.279  1.00  0.11           C  
ATOM    692  CD2 TYR A  41      -2.766  -0.944   1.784  1.00  0.11           C  
ATOM    693  CE1 TYR A  41      -3.031  -3.369   0.439  1.00  0.11           C  
ATOM    694  CE2 TYR A  41      -2.943  -2.151   2.507  1.00  0.11           C  
ATOM    695  CZ  TYR A  41      -3.073  -3.353   1.827  1.00  0.11           C  
ATOM    696  OH  TYR A  41      -3.240  -4.533   2.522  1.00  0.11           O  
ATOM    697  H01 TYR A  41      -4.131   0.391  -1.812  1.00  0.11           H  
ATOM    698  H02 TYR A  41      -2.111   1.088   0.309  1.00  0.11           H  
ATOM    699  H03 TYR A  41      -2.619   2.690  -1.318  1.00  0.11           H  
ATOM    700  H04 TYR A  41      -1.853   0.162  -1.232  1.00  0.11           H  
ATOM    701  H05 TYR A  41      -2.827  -2.189  -1.368  1.00  0.11           H  
ATOM    702  H06 TYR A  41      -2.665  -0.005   2.328  1.00  0.11           H  
ATOM    703  H07 TYR A  41      -3.133  -4.312  -0.098  1.00  0.11           H  
ATOM    704  H08 TYR A  41      -2.977  -2.134   3.596  1.00  0.11           H  
ATOM    705  H09 TYR A  41      -3.101  -4.376   3.459  1.00  0.11           H  
ATOM    706  N   GLU A  42      -4.738   1.750   1.170  1.00  0.05           N  
ATOM    707  CA  GLU A  42      -5.691   1.818   2.272  1.00  0.05           C  
ATOM    708  C   GLU A  42      -7.092   2.152   1.807  1.00  0.05           C  
ATOM    709  O   GLU A  42      -8.060   1.518   2.220  1.00  0.05           O  
ATOM    710  CB  GLU A  42      -5.237   2.850   3.305  1.00  0.05           C  
ATOM    711  CG  GLU A  42      -4.109   2.378   4.208  1.00  0.05           C  
ATOM    712  CD  GLU A  42      -4.490   1.149   4.998  1.00  0.05           C  
ATOM    713  OE1 GLU A  42      -5.588   1.141   5.595  1.00  0.05           O  
ATOM    714  OE2 GLU A  42      -3.691   0.192   5.028  1.00  0.05           O  
ATOM    715  H01 GLU A  42      -5.720   0.827   2.724  1.00  0.05           H  
ATOM    716  H02 GLU A  42      -6.094   3.042   3.951  1.00  0.05           H  
ATOM    717  H03 GLU A  42      -4.900   3.740   2.774  1.00  0.05           H  
ATOM    718  H04 GLU A  42      -3.890   3.177   4.916  1.00  0.05           H  
ATOM    719  H05 GLU A  42      -3.239   2.146   3.593  1.00  0.05           H  
ATOM    720  H10 GLU A  42      -3.916   2.336   1.200  1.00  0.05           H  
ATOM    721  N   ILE A  43      -7.206   3.166   0.963  1.00  0.00           N  
ATOM    722  CA  ILE A  43      -8.505   3.543   0.434  1.00  0.00           C  
ATOM    723  C   ILE A  43      -9.091   2.374  -0.351  1.00  0.00           C  
ATOM    724  O   ILE A  43     -10.269   2.072  -0.224  1.00  0.00           O  
ATOM    725  CB  ILE A  43      -8.389   4.762  -0.482  1.00  0.00           C  
ATOM    726  CG1 ILE A  43      -8.111   5.999   0.367  1.00  0.00           C  
ATOM    727  CG2 ILE A  43      -9.666   4.940  -1.289  1.00  0.00           C  
ATOM    728  CD1 ILE A  43      -7.866   7.262  -0.445  1.00  0.00           C  
ATOM    729  H01 ILE A  43      -9.158   3.798   1.269  1.00  0.00           H  
ATOM    730  H02 ILE A  43      -7.567   4.616  -1.183  1.00  0.00           H  
ATOM    731  H03 ILE A  43      -7.196   5.800   0.925  1.00  0.00           H  
ATOM    732  H04 ILE A  43      -8.969   6.169   1.017  1.00  0.00           H  
ATOM    733  H05 ILE A  43     -10.421   5.425  -0.671  1.00  0.00           H  
ATOM    734  H06 ILE A  43      -6.383   3.681   0.685  1.00  0.00           H  
ATOM    735  H07 ILE A  43      -9.461   5.558  -2.163  1.00  0.00           H  
ATOM    736  H08 ILE A  43     -10.032   3.965  -1.611  1.00  0.00           H  
ATOM    737  H09 ILE A  43      -6.854   7.243  -0.849  1.00  0.00           H  
ATOM    738  H10 ILE A  43      -8.582   7.312  -1.265  1.00  0.00           H  
ATOM    739  H11 ILE A  43      -7.985   8.136   0.196  1.00  0.00           H  
ATOM    740  N   SER A  44      -8.251   1.715  -1.144  1.00  0.12           N  
ATOM    741  CA  SER A  44      -8.685   0.568  -1.935  1.00  0.12           C  
ATOM    742  C   SER A  44      -9.521  -0.395  -1.128  1.00  0.12           C  
ATOM    743  O   SER A  44     -10.594  -0.805  -1.564  1.00  0.12           O  
ATOM    744  CB  SER A  44      -7.489  -0.193  -2.499  1.00  0.12           C  
ATOM    745  OG  SER A  44      -6.841   0.580  -3.488  1.00  0.12           O  
ATOM    746  H01 SER A  44      -9.291   0.971  -2.747  1.00  0.12           H  
ATOM    747  H02 SER A  44      -7.839  -1.123  -2.947  1.00  0.12           H  
ATOM    748  H03 SER A  44      -6.787  -0.410  -1.694  1.00  0.12           H  
ATOM    749  H04 SER A  44      -6.774   1.490  -3.190  1.00  0.12           H  
ATOM    750  H12 SER A  44      -7.289   2.016  -1.200  1.00  0.12           H  
ATOM    751  N   ASN A  45      -9.038  -0.759   0.049  1.00  0.16           N  
ATOM    752  CA  ASN A  45      -9.777  -1.691   0.866  1.00  0.16           C  
ATOM    753  C   ASN A  45     -11.101  -1.178   1.419  1.00  0.16           C  
ATOM    754  O   ASN A  45     -11.853  -1.949   2.002  1.00  0.16           O  
ATOM    755  CB  ASN A  45      -8.905  -2.194   1.995  1.00  0.16           C  
ATOM    756  CG  ASN A  45      -7.716  -2.949   1.492  1.00  0.16           C  
ATOM    757  ND2 ASN A  45      -6.563  -2.729   2.113  1.00  0.16           N  
ATOM    758  OD1 ASN A  45      -7.828  -3.737   0.556  1.00  0.16           O  
ATOM    759  H01 ASN A  45     -10.051  -2.501   0.189  1.00  0.16           H  
ATOM    760  H02 ASN A  45      -9.502  -2.874   2.603  1.00  0.16           H  
ATOM    761  H03 ASN A  45      -8.560  -1.342   2.580  1.00  0.16           H  
ATOM    762  H04 ASN A  45      -5.729  -3.216   1.817  1.00  0.16           H  
ATOM    763  H05 ASN A  45      -8.157  -0.387   0.374  1.00  0.16           H  
ATOM    764  H06 ASN A  45      -6.520  -2.075   2.881  1.00  0.16           H  
ATOM    765  N   THR A  46     -11.401   0.104   1.251  1.00  0.26           N  
ATOM    766  CA  THR A  46     -12.678   0.625   1.736  1.00  0.26           C  
ATOM    767  C   THR A  46     -13.625   0.702   0.554  1.00  0.26           C  
ATOM    768  O   THR A  46     -14.834   0.900   0.710  1.00  0.26           O  
ATOM    769  CB  THR A  46     -12.552   2.053   2.321  1.00  0.26           C  
ATOM    770  CG2 THR A  46     -11.440   2.105   3.357  1.00  0.26           C  
ATOM    771  OG1 THR A  46     -12.277   2.991   1.265  1.00  0.26           O  
ATOM    772  H01 THR A  46     -13.033  -0.038   2.525  1.00  0.26           H  
ATOM    773  H02 THR A  46     -13.493   2.317   2.803  1.00  0.26           H  
ATOM    774  H03 THR A  46     -10.605   2.686   2.964  1.00  0.26           H  
ATOM    775  H04 THR A  46     -11.812   2.575   4.267  1.00  0.26           H  
ATOM    776  H05 THR A  46     -11.104   1.093   3.581  1.00  0.26           H  
ATOM    777  H06 THR A  46     -12.395   3.886   1.592  1.00  0.26           H  
ATOM    778  H07 THR A  46     -10.747   0.719   0.788  1.00  0.26           H  
ATOM    779  N   LEU A  47     -13.057   0.562  -0.640  1.00  0.06           N  
ATOM    780  CA  LEU A  47     -13.846   0.634  -1.852  1.00  0.06           C  
ATOM    781  C   LEU A  47     -14.931  -0.423  -1.922  1.00  0.06           C  
ATOM    782  O   LEU A  47     -14.824  -1.523  -1.358  1.00  0.06           O  
ATOM    783  CB  LEU A  47     -12.954   0.521  -3.086  1.00  0.06           C  
ATOM    784  CG  LEU A  47     -12.260   1.803  -3.539  1.00  0.06           C  
ATOM    785  CD1 LEU A  47     -11.480   1.515  -4.815  1.00  0.06           C  
ATOM    786  CD2 LEU A  47     -13.303   2.909  -3.771  1.00  0.06           C  
ATOM    787  H01 LEU A  47     -14.336   1.607  -1.831  1.00  0.06           H  
ATOM    788  H02 LEU A  47     -13.622   0.248  -3.903  1.00  0.06           H  
ATOM    789  H03 LEU A  47     -12.182  -0.218  -2.872  1.00  0.06           H  
ATOM    790  H04 LEU A  47     -11.569   2.148  -2.769  1.00  0.06           H  
ATOM    791  H05 LEU A  47     -10.486   1.149  -4.558  1.00  0.06           H  
ATOM    792  H06 LEU A  47     -12.005   0.759  -5.399  1.00  0.06           H  
ATOM    793  H07 LEU A  47     -12.062   0.403  -0.702  1.00  0.06           H  
ATOM    794  H08 LEU A  47     -11.390   2.430  -5.401  1.00  0.06           H  
ATOM    795  H09 LEU A  47     -14.195   2.696  -3.182  1.00  0.06           H  
ATOM    796  H10 LEU A  47     -12.888   3.870  -3.467  1.00  0.06           H  
ATOM    797  H11 LEU A  47     -13.566   2.945  -4.828  1.00  0.06           H  
ATOM    798  N   ASP A  48     -15.985  -0.061  -2.634  1.00  0.14           N  
ATOM    799  CA  ASP A  48     -17.110  -0.941  -2.825  1.00  0.14           C  
ATOM    800  C   ASP A  48     -16.680  -2.032  -3.783  1.00  0.14           C  
ATOM    801  O   ASP A  48     -16.042  -1.758  -4.791  1.00  0.14           O  
ATOM    802  CB  ASP A  48     -18.249  -0.154  -3.434  1.00  0.14           C  
ATOM    803  CG  ASP A  48     -19.560  -0.519  -2.843  1.00  0.14           C  
ATOM    804  OD1 ASP A  48     -19.884  -1.729  -2.863  1.00  0.14           O  
ATOM    805  OD2 ASP A  48     -20.258   0.405  -2.355  1.00  0.14           O  
ATOM    806  H01 ASP A  48     -17.437  -1.371  -1.878  1.00  0.14           H  
ATOM    807  H02 ASP A  48     -18.285  -0.386  -4.498  1.00  0.14           H  
ATOM    808  H03 ASP A  48     -18.071   0.908  -3.267  1.00  0.14           H  
ATOM    809  H12 ASP A  48     -16.002   0.857  -3.055  1.00  0.14           H  
ATOM    810  N   TYR A  49     -17.018  -3.273  -3.490  1.00  0.02           N  
ATOM    811  CA  TYR A  49     -16.629  -4.341  -4.398  1.00  0.02           C  
ATOM    812  C   TYR A  49     -17.707  -5.414  -4.568  1.00  0.02           C  
ATOM    813  O   TYR A  49     -18.692  -5.443  -3.829  1.00  0.02           O  
ATOM    814  CB  TYR A  49     -15.316  -4.962  -3.928  1.00  0.02           C  
ATOM    815  CG  TYR A  49     -15.425  -5.688  -2.619  1.00  0.02           C  
ATOM    816  CD1 TYR A  49     -15.742  -7.042  -2.579  1.00  0.02           C  
ATOM    817  CD2 TYR A  49     -15.222  -5.020  -1.417  1.00  0.02           C  
ATOM    818  CE1 TYR A  49     -15.849  -7.714  -1.373  1.00  0.02           C  
ATOM    819  CE2 TYR A  49     -15.328  -5.680  -0.205  1.00  0.02           C  
ATOM    820  CZ  TYR A  49     -15.641  -7.026  -0.189  1.00  0.02           C  
ATOM    821  OH  TYR A  49     -15.747  -7.685   1.011  1.00  0.02           O  
ATOM    822  H01 TYR A  49     -16.495  -3.893  -5.383  1.00  0.02           H  
ATOM    823  H02 TYR A  49     -14.612  -4.143  -3.779  1.00  0.02           H  
ATOM    824  H03 TYR A  49     -14.978  -5.668  -4.686  1.00  0.02           H  
ATOM    825  H04 TYR A  49     -17.538  -3.478  -2.649  1.00  0.02           H  
ATOM    826  H05 TYR A  49     -15.909  -7.582  -3.511  1.00  0.02           H  
ATOM    827  H06 TYR A  49     -14.975  -3.958  -1.429  1.00  0.02           H  
ATOM    828  H07 TYR A  49     -16.095  -8.776  -1.356  1.00  0.02           H  
ATOM    829  H08 TYR A  49     -15.166  -5.142   0.729  1.00  0.02           H  
ATOM    830  H09 TYR A  49     -15.333  -7.162   1.702  1.00  0.02           H  
ATOM    831  N   GLU A  50     -17.505  -6.281  -5.562  1.00  0.05           N  
ATOM    832  CA  GLU A  50     -18.440  -7.358  -5.906  1.00  0.05           C  
ATOM    833  C   GLU A  50     -17.806  -8.728  -5.752  1.00  0.05           C  
ATOM    834  O   GLU A  50     -16.625  -8.906  -6.049  1.00  0.05           O  
ATOM    835  CB  GLU A  50     -18.882  -7.247  -7.371  1.00  0.05           C  
ATOM    836  CG  GLU A  50     -19.045  -5.833  -7.920  1.00  0.05           C  
ATOM    837  CD  GLU A  50     -20.164  -5.056  -7.235  1.00  0.05           C  
ATOM    838  OE1 GLU A  50     -21.182  -5.698  -6.873  1.00  0.05           O  
ATOM    839  OE2 GLU A  50     -20.034  -3.813  -7.074  1.00  0.05           O  
ATOM    840  H01 GLU A  50     -19.284  -7.252  -5.225  1.00  0.05           H  
ATOM    841  H02 GLU A  50     -19.877  -7.691  -7.410  1.00  0.05           H  
ATOM    842  H03 GLU A  50     -18.139  -7.758  -7.983  1.00  0.05           H  
ATOM    843  H04 GLU A  50     -19.306  -5.920  -8.975  1.00  0.05           H  
ATOM    844  H05 GLU A  50     -18.108  -5.294  -7.778  1.00  0.05           H  
ATOM    845  H10 GLU A  50     -16.660  -6.191  -6.109  1.00  0.05           H  
ATOM    846  N   ILE A  51     -18.591  -9.701  -5.304  1.00  0.01           N  
ATOM    847  CA  ILE A  51     -18.083 -11.060  -5.178  1.00  0.01           C  
ATOM    848  C   ILE A  51     -18.312 -11.712  -6.528  1.00  0.01           C  
ATOM    849  O   ILE A  51     -19.361 -11.533  -7.148  1.00  0.01           O  
ATOM    850  CB  ILE A  51     -18.825 -11.860  -4.118  1.00  0.01           C  
ATOM    851  CG1 ILE A  51     -18.655 -11.180  -2.759  1.00  0.01           C  
ATOM    852  CG2 ILE A  51     -18.294 -13.278  -4.088  1.00  0.01           C  
ATOM    853  CD1 ILE A  51     -19.265 -11.944  -1.597  1.00  0.01           C  
ATOM    854  H01 ILE A  51     -17.035 -11.036  -4.881  1.00  0.01           H  
ATOM    855  H02 ILE A  51     -19.888 -11.898  -4.355  1.00  0.01           H  
ATOM    856  H03 ILE A  51     -19.183 -10.229  -2.818  1.00  0.01           H  
ATOM    857  H04 ILE A  51     -17.589 -11.060  -2.567  1.00  0.01           H  
ATOM    858  H05 ILE A  51     -17.334 -13.295  -3.571  1.00  0.01           H  
ATOM    859  H06 ILE A  51     -19.547  -9.497  -5.049  1.00  0.01           H  
ATOM    860  H07 ILE A  51     -19.001 -13.920  -3.562  1.00  0.01           H  
ATOM    861  H08 ILE A  51     -18.163 -13.639  -5.108  1.00  0.01           H  
ATOM    862  H09 ILE A  51     -20.273 -12.264  -1.862  1.00  0.01           H  
ATOM    863  H10 ILE A  51     -18.654 -12.819  -1.376  1.00  0.01           H  
ATOM    864  H11 ILE A  51     -19.308 -11.299  -0.720  1.00  0.01           H  
ATOM    865  N   VAL A  52     -17.326 -12.457  -6.994  1.00  0.19           N  
ATOM    866  CA  VAL A  52     -17.445 -13.087  -8.285  1.00  0.19           C  
ATOM    867  C   VAL A  52     -16.957 -14.501  -8.185  1.00  0.19           C  
ATOM    868  O   VAL A  52     -16.526 -14.953  -7.118  1.00  0.19           O  
ATOM    869  CB  VAL A  52     -16.579 -12.374  -9.327  1.00  0.19           C  
ATOM    870  CG1 VAL A  52     -16.876 -10.886  -9.323  1.00  0.19           C  
ATOM    871  CG2 VAL A  52     -15.108 -12.630  -9.031  1.00  0.19           C  
ATOM    872  H01 VAL A  52     -18.491 -13.044  -8.588  1.00  0.19           H  
ATOM    873  H02 VAL A  52     -16.810 -12.765 -10.318  1.00  0.19           H  
ATOM    874  H03 VAL A  52     -17.821 -10.706  -8.810  1.00  0.19           H  
ATOM    875  H04 VAL A  52     -16.076 -10.357  -8.806  1.00  0.19           H  
ATOM    876  H05 VAL A  52     -16.946 -10.526 -10.349  1.00  0.19           H  
ATOM    877  H06 VAL A  52     -14.548 -11.702  -9.145  1.00  0.19           H  
ATOM    878  H07 VAL A  52     -15.001 -12.996  -8.010  1.00  0.19           H  
ATOM    879  H08 VAL A  52     -14.721 -13.374  -9.727  1.00  0.19           H  
ATOM    880  H12 VAL A  52     -16.488 -12.585  -6.445  1.00  0.19           H  
ATOM    881  N   GLU A  53     -17.065 -15.205  -9.306  1.00  0.40           N  
ATOM    882  CA  GLU A  53     -16.580 -16.569  -9.387  1.00  0.40           C  
ATOM    883  C   GLU A  53     -15.639 -16.616 -10.570  1.00  0.40           C  
ATOM    884  O   GLU A  53     -15.857 -15.961 -11.586  1.00  0.40           O  
ATOM    885  CB  GLU A  53     -17.707 -17.585  -9.567  1.00  0.40           C  
ATOM    886  CG  GLU A  53     -17.181 -19.014  -9.497  1.00  0.40           C  
ATOM    887  CD  GLU A  53     -18.281 -20.044  -9.396  1.00  0.40           C  
ATOM    888  OE1 GLU A  53     -19.198 -20.010 -10.244  1.00  0.40           O  
ATOM    889  OE2 GLU A  53     -18.225 -20.890  -8.475  1.00  0.40           O  
ATOM    890  H01 GLU A  53     -16.083 -16.839  -8.455  1.00  0.40           H  
ATOM    891  H02 GLU A  53     -18.155 -17.431 -10.549  1.00  0.40           H  
ATOM    892  H03 GLU A  53     -18.447 -17.439  -8.780  1.00  0.40           H  
ATOM    893  H04 GLU A  53     -16.576 -19.094  -8.594  1.00  0.40           H  
ATOM    894  H05 GLU A  53     -16.598 -19.215 -10.396  1.00  0.40           H  
ATOM    895  H09 GLU A  53     -17.493 -14.782 -10.117  1.00  0.40           H  
ATOM    896  N   VAL A  54     -14.580 -17.390 -10.426  1.00  0.22           N  
ATOM    897  CA  VAL A  54     -13.590 -17.470 -11.463  1.00  0.22           C  
ATOM    898  C   VAL A  54     -13.160 -18.919 -11.584  1.00  0.22           C  
ATOM    899  O   VAL A  54     -13.356 -19.708 -10.661  1.00  0.22           O  
ATOM    900  CB  VAL A  54     -12.395 -16.544 -11.097  1.00  0.22           C  
ATOM    901  CG1 VAL A  54     -11.619 -17.111  -9.907  1.00  0.22           C  
ATOM    902  CG2 VAL A  54     -11.507 -16.351 -12.283  1.00  0.22           C  
ATOM    903  H01 VAL A  54     -13.986 -17.137 -12.422  1.00  0.22           H  
ATOM    904  H02 VAL A  54     -12.784 -15.569 -10.804  1.00  0.22           H  
ATOM    905  H03 VAL A  54     -10.716 -16.522  -9.749  1.00  0.22           H  
ATOM    906  H04 VAL A  54     -12.241 -17.068  -9.013  1.00  0.22           H  
ATOM    907  H05 VAL A  54     -11.346 -18.146 -10.111  1.00  0.22           H  
ATOM    908  H06 VAL A  54     -14.465 -17.930  -9.580  1.00  0.22           H  
ATOM    909  H07 VAL A  54     -10.536 -16.807 -12.087  1.00  0.22           H  
ATOM    910  H08 VAL A  54     -11.959 -16.821 -13.156  1.00  0.22           H  
ATOM    911  H09 VAL A  54     -11.376 -15.285 -12.470  1.00  0.22           H  
ATOM    912  N   GLU A  55     -12.592 -19.270 -12.731  1.00  0.36           N  
ATOM    913  CA  GLU A  55     -12.141 -20.632 -12.974  1.00  0.36           C  
ATOM    914  C   GLU A  55     -10.625 -20.652 -13.106  1.00  0.36           C  
ATOM    915  O   GLU A  55     -10.065 -19.944 -13.935  1.00  0.36           O  
ATOM    916  CB  GLU A  55     -12.787 -21.153 -14.251  1.00  0.36           C  
ATOM    917  CG  GLU A  55     -12.409 -22.580 -14.593  1.00  0.36           C  
ATOM    918  CD  GLU A  55     -12.974 -23.006 -15.927  1.00  0.36           C  
ATOM    919  OE1 GLU A  55     -12.663 -24.138 -16.359  1.00  0.36           O  
ATOM    920  OE2 GLU A  55     -13.725 -22.201 -16.531  1.00  0.36           O  
ATOM    921  H01 GLU A  55     -12.429 -21.271 -12.139  1.00  0.36           H  
ATOM    922  H02 GLU A  55     -12.425 -20.526 -15.066  1.00  0.36           H  
ATOM    923  H03 GLU A  55     -13.870 -21.103 -14.134  1.00  0.36           H  
ATOM    924  H04 GLU A  55     -12.824 -23.233 -13.826  1.00  0.36           H  
ATOM    925  H05 GLU A  55     -11.322 -22.659 -14.628  1.00  0.36           H  
ATOM    926  H10 GLU A  55     -12.470 -18.575 -13.453  1.00  0.36           H  
ATOM    927  N   THR A  56      -9.962 -21.467 -12.298  1.00  0.32           N  
ATOM    928  CA  THR A  56      -8.515 -21.527 -12.325  1.00  0.32           C  
ATOM    929  C   THR A  56      -8.044 -22.519 -13.374  1.00  0.32           C  
ATOM    930  O   THR A  56      -8.825 -23.332 -13.852  1.00  0.32           O  
ATOM    931  CB  THR A  56      -7.957 -21.961 -10.956  1.00  0.32           C  
ATOM    932  CG2 THR A  56      -8.739 -21.304  -9.843  1.00  0.32           C  
ATOM    933  OG1 THR A  56      -8.062 -23.382 -10.820  1.00  0.32           O  
ATOM    934  H01 THR A  56      -8.150 -20.529 -12.567  1.00  0.32           H  
ATOM    935  H02 THR A  56      -6.912 -21.658 -10.894  1.00  0.32           H  
ATOM    936  H03 THR A  56      -9.729 -21.756  -9.779  1.00  0.32           H  
ATOM    937  H04 THR A  56      -8.214 -21.444  -8.898  1.00  0.32           H  
ATOM    938  H05 THR A  56      -8.840 -20.238 -10.049  1.00  0.32           H  
ATOM    939  H06 THR A  56     -10.473 -22.054 -11.654  1.00  0.32           H  
ATOM    940  H07 THR A  56      -8.030 -23.618  -9.890  1.00  0.32           H  
ATOM    941  N   PRO A  57      -6.755 -22.456 -13.755  1.00  0.25           N  
ATOM    942  CA  PRO A  57      -6.193 -23.365 -14.748  1.00  0.25           C  
ATOM    943  C   PRO A  57      -6.441 -24.832 -14.385  1.00  0.25           C  
ATOM    944  O   PRO A  57      -6.377 -25.712 -15.236  1.00  0.25           O  
ATOM    945  CB  PRO A  57      -4.711 -23.004 -14.730  1.00  0.25           C  
ATOM    946  CG  PRO A  57      -4.750 -21.559 -14.532  1.00  0.25           C  
ATOM    947  CD  PRO A  57      -5.759 -21.430 -13.401  1.00  0.25           C  
ATOM    948  H01 PRO A  57      -4.175 -23.309 -15.629  1.00  0.25           H  
ATOM    949  H02 PRO A  57      -4.192 -23.502 -13.911  1.00  0.25           H  
ATOM    950  H03 PRO A  57      -5.015 -20.997 -15.427  1.00  0.25           H  
ATOM    951  H04 PRO A  57      -3.774 -21.171 -14.241  1.00  0.25           H  
ATOM    952  H05 PRO A  57      -5.325 -21.565 -12.410  1.00  0.25           H  
ATOM    953  H06 PRO A  57      -6.205 -20.436 -13.380  1.00  0.25           H  
ATOM    954  H08 PRO A  57      -6.644 -23.261 -15.735  1.00  0.25           H  
ATOM    955  N   LEU A  58      -6.716 -25.105 -13.120  1.00  0.11           N  
ATOM    956  CA  LEU A  58      -6.968 -26.480 -12.728  1.00  0.11           C  
ATOM    957  C   LEU A  58      -8.402 -26.894 -13.031  1.00  0.11           C  
ATOM    958  O   LEU A  58      -8.884 -27.917 -12.546  1.00  0.11           O  
ATOM    959  CB  LEU A  58      -6.658 -26.684 -11.245  1.00  0.11           C  
ATOM    960  CG  LEU A  58      -5.156 -26.715 -10.986  1.00  0.11           C  
ATOM    961  CD1 LEU A  58      -4.902 -27.090  -9.548  1.00  0.11           C  
ATOM    962  CD2 LEU A  58      -4.499 -27.722 -11.908  1.00  0.11           C  
ATOM    963  H01 LEU A  58      -6.305 -27.115 -13.316  1.00  0.11           H  
ATOM    964  H02 LEU A  58      -7.077 -27.642 -10.937  1.00  0.11           H  
ATOM    965  H03 LEU A  58      -7.099 -25.867 -10.675  1.00  0.11           H  
ATOM    966  H04 LEU A  58      -4.733 -25.729 -11.180  1.00  0.11           H  
ATOM    967  H05 LEU A  58      -4.137 -26.434  -9.132  1.00  0.11           H  
ATOM    968  H06 LEU A  58      -5.823 -26.982  -8.976  1.00  0.11           H  
ATOM    969  H07 LEU A  58      -6.750 -24.364 -12.434  1.00  0.11           H  
ATOM    970  H08 LEU A  58      -4.561 -28.124  -9.496  1.00  0.11           H  
ATOM    971  H09 LEU A  58      -3.504 -27.961 -11.533  1.00  0.11           H  
ATOM    972  H10 LEU A  58      -5.101 -28.630 -11.944  1.00  0.11           H  
ATOM    973  H11 LEU A  58      -4.418 -27.300 -12.910  1.00  0.11           H  
ATOM    974  N   GLY A  59      -9.079 -26.091 -13.841  1.00  0.49           N  
ATOM    975  CA  GLY A  59     -10.441 -26.406 -14.214  1.00  0.49           C  
ATOM    976  C   GLY A  59     -11.444 -26.417 -13.078  1.00  0.49           C  
ATOM    977  O   GLY A  59     -12.477 -27.075 -13.174  1.00  0.49           O  
ATOM    978  H01 GLY A  59     -10.417 -27.425 -14.600  1.00  0.49           H  
ATOM    979  H02 GLY A  59     -10.769 -25.667 -14.945  1.00  0.49           H  
ATOM    980  H12 GLY A  59      -8.641 -25.255 -14.200  1.00  0.49           H  
ATOM    981  N   VAL A  60     -11.156 -25.706 -11.994  1.00  0.35           N  
ATOM    982  CA  VAL A  60     -12.097 -25.649 -10.889  1.00  0.35           C  
ATOM    983  C   VAL A  60     -12.525 -24.208 -10.743  1.00  0.35           C  
ATOM    984  O   VAL A  60     -11.806 -23.289 -11.158  1.00  0.35           O  
ATOM    985  CB  VAL A  60     -11.469 -26.122  -9.572  1.00  0.35           C  
ATOM    986  CG1 VAL A  60     -10.756 -27.428  -9.795  1.00  0.35           C  
ATOM    987  CG2 VAL A  60     -10.511 -25.074  -9.029  1.00  0.35           C  
ATOM    988  H01 VAL A  60     -12.939 -26.309 -11.101  1.00  0.35           H  
ATOM    989  H02 VAL A  60     -12.258 -26.269  -8.834  1.00  0.35           H  
ATOM    990  H03 VAL A  60     -10.281 -25.204 -11.938  1.00  0.35           H  
ATOM    991  H04 VAL A  60      -9.791 -27.406  -9.288  1.00  0.35           H  
ATOM    992  H05 VAL A  60     -11.358 -28.244  -9.395  1.00  0.35           H  
ATOM    993  H06 VAL A  60     -10.601 -27.580 -10.863  1.00  0.35           H  
ATOM    994  H07 VAL A  60      -9.612 -25.051  -9.644  1.00  0.35           H  
ATOM    995  H08 VAL A  60     -10.991 -24.096  -9.051  1.00  0.35           H  
ATOM    996  H09 VAL A  60     -10.242 -25.324  -8.003  1.00  0.35           H  
ATOM    997  N   LYS A  61     -13.704 -24.005 -10.173  1.00  0.51           N  
ATOM    998  CA  LYS A  61     -14.196 -22.656  -9.979  1.00  0.51           C  
ATOM    999  C   LYS A  61     -14.118 -22.332  -8.505  1.00  0.51           C  
ATOM   1000  O   LYS A  61     -14.308 -23.198  -7.656  1.00  0.51           O  
ATOM   1001  CB  LYS A  61     -15.625 -22.529 -10.503  1.00  0.51           C  
ATOM   1002  CG  LYS A  61     -15.699 -22.788 -12.000  1.00  0.51           C  
ATOM   1003  CD  LYS A  61     -17.092 -22.646 -12.564  1.00  0.51           C  
ATOM   1004  CE  LYS A  61     -17.078 -22.982 -14.050  1.00  0.51           C  
ATOM   1005  NZ  LYS A  61     -18.445 -22.978 -14.653  1.00  0.51           N  
ATOM   1006  H01 LYS A  61     -13.586 -21.946 -10.538  1.00  0.51           H  
ATOM   1007  H02 LYS A  61     -15.966 -21.511 -10.317  1.00  0.51           H  
ATOM   1008  H03 LYS A  61     -16.257 -23.252  -9.987  1.00  0.51           H  
ATOM   1009  H04 LYS A  61     -15.389 -23.820 -12.164  1.00  0.51           H  
ATOM   1010  H05 LYS A  61     -15.046 -22.078 -12.507  1.00  0.51           H  
ATOM   1011  H06 LYS A  61     -17.435 -21.620 -12.428  1.00  0.51           H  
ATOM   1012  H07 LYS A  61     -17.766 -23.327 -12.044  1.00  0.51           H  
ATOM   1013  H08 LYS A  61     -16.673 -23.988 -14.157  1.00  0.51           H  
ATOM   1014  H09 LYS A  61     -16.464 -22.246 -14.569  1.00  0.51           H  
ATOM   1015  H10 LYS A  61     -14.261 -24.792  -9.873  1.00  0.51           H  
ATOM   1016  H11 LYS A  61     -19.057 -22.400 -14.095  1.00  0.51           H  
ATOM   1017  H12 LYS A  61     -18.398 -22.610 -15.592  1.00  0.51           H  
ATOM   1018  H13 LYS A  61     -18.805 -23.921 -14.678  1.00  0.51           H  
ATOM   1019  N   THR A  62     -13.792 -21.082  -8.211  1.00  0.11           N  
ATOM   1020  CA  THR A  62     -13.671 -20.626  -6.840  1.00  0.11           C  
ATOM   1021  C   THR A  62     -14.159 -19.197  -6.825  1.00  0.11           C  
ATOM   1022  O   THR A  62     -14.141 -18.528  -7.858  1.00  0.11           O  
ATOM   1023  CB  THR A  62     -12.203 -20.670  -6.370  1.00  0.11           C  
ATOM   1024  CG2 THR A  62     -11.297 -19.987  -7.376  1.00  0.11           C  
ATOM   1025  OG1 THR A  62     -12.086 -20.002  -5.109  1.00  0.11           O  
ATOM   1026  H01 THR A  62     -14.249 -21.265  -6.172  1.00  0.11           H  
ATOM   1027  H02 THR A  62     -11.902 -21.713  -6.273  1.00  0.11           H  
ATOM   1028  H03 THR A  62     -10.332 -20.494  -7.398  1.00  0.11           H  
ATOM   1029  H04 THR A  62     -11.753 -20.031  -8.365  1.00  0.11           H  
ATOM   1030  H05 THR A  62     -11.153 -18.946  -7.088  1.00  0.11           H  
ATOM   1031  H06 THR A  62     -11.622 -20.568  -4.488  1.00  0.11           H  
ATOM   1032  H14 THR A  62     -13.623 -20.429  -8.963  1.00  0.11           H  
ATOM   1033  N   LYS A  63     -14.615 -18.725  -5.672  1.00  0.13           N  
ATOM   1034  CA  LYS A  63     -15.085 -17.351  -5.597  1.00  0.13           C  
ATOM   1035  C   LYS A  63     -13.933 -16.387  -5.399  1.00  0.13           C  
ATOM   1036  O   LYS A  63     -12.887 -16.742  -4.853  1.00  0.13           O  
ATOM   1037  CB  LYS A  63     -16.108 -17.183  -4.480  1.00  0.13           C  
ATOM   1038  CG  LYS A  63     -17.490 -17.708  -4.855  1.00  0.13           C  
ATOM   1039  CD  LYS A  63     -18.512 -17.335  -3.800  1.00  0.13           C  
ATOM   1040  CE  LYS A  63     -19.857 -18.008  -4.045  1.00  0.13           C  
ATOM   1041  NZ  LYS A  63     -20.812 -17.709  -2.930  1.00  0.13           N  
ATOM   1042  H01 LYS A  63     -15.567 -17.119  -6.547  1.00  0.13           H  
ATOM   1043  H02 LYS A  63     -16.206 -16.115  -4.286  1.00  0.13           H  
ATOM   1044  H03 LYS A  63     -15.756 -17.724  -3.602  1.00  0.13           H  
ATOM   1045  H04 LYS A  63     -17.443 -18.795  -4.927  1.00  0.13           H  
ATOM   1046  H05 LYS A  63     -17.789 -17.278  -5.811  1.00  0.13           H  
ATOM   1047  H06 LYS A  63     -18.663 -16.256  -3.844  1.00  0.13           H  
ATOM   1048  H07 LYS A  63     -14.636 -19.315  -4.853  1.00  0.13           H  
ATOM   1049  H08 LYS A  63     -18.138 -17.640  -2.823  1.00  0.13           H  
ATOM   1050  H09 LYS A  63     -19.704 -19.086  -4.094  1.00  0.13           H  
ATOM   1051  H10 LYS A  63     -20.275 -17.642  -4.983  1.00  0.13           H  
ATOM   1052  H11 LYS A  63     -21.695 -18.163  -3.113  1.00  0.13           H  
ATOM   1053  H12 LYS A  63     -20.432 -18.052  -2.059  1.00  0.13           H  
ATOM   1054  H13 LYS A  63     -20.954 -16.711  -2.866  1.00  0.13           H  
ATOM   1055  N   GLY A  64     -14.131 -15.166  -5.873  1.00  0.11           N  
ATOM   1056  CA  GLY A  64     -13.107 -14.158  -5.755  1.00  0.11           C  
ATOM   1057  C   GLY A  64     -13.726 -12.789  -5.623  1.00  0.11           C  
ATOM   1058  O   GLY A  64     -14.944 -12.642  -5.566  1.00  0.11           O  
ATOM   1059  H01 GLY A  64     -12.487 -14.179  -6.651  1.00  0.11           H  
ATOM   1060  H02 GLY A  64     -12.500 -14.364  -4.874  1.00  0.11           H  
ATOM   1061  H14 GLY A  64     -15.007 -14.939  -6.321  1.00  0.11           H  
ATOM   1062  N   VAL A  65     -12.879 -11.774  -5.581  1.00  0.00           N  
ATOM   1063  CA  VAL A  65     -13.350 -10.412  -5.444  1.00  0.00           C  
ATOM   1064  C   VAL A  65     -12.966  -9.628  -6.681  1.00  0.00           C  
ATOM   1065  O   VAL A  65     -11.976  -9.936  -7.356  1.00  0.00           O  
ATOM   1066  CB  VAL A  65     -12.709  -9.723  -4.214  1.00  0.00           C  
ATOM   1067  CG1 VAL A  65     -13.197  -8.286  -4.098  1.00  0.00           C  
ATOM   1068  CG2 VAL A  65     -13.021 -10.507  -2.957  1.00  0.00           C  
ATOM   1069  H01 VAL A  65     -14.432 -10.436  -5.316  1.00  0.00           H  
ATOM   1070  H02 VAL A  65     -11.627  -9.702  -4.343  1.00  0.00           H  
ATOM   1071  H03 VAL A  65     -11.887 -11.952  -5.646  1.00  0.00           H  
ATOM   1072  H04 VAL A  65     -14.164  -8.271  -3.594  1.00  0.00           H  
ATOM   1073  H05 VAL A  65     -12.478  -7.703  -3.522  1.00  0.00           H  
ATOM   1074  H06 VAL A  65     -13.300  -7.855  -5.094  1.00  0.00           H  
ATOM   1075  H07 VAL A  65     -14.050 -10.864  -2.998  1.00  0.00           H  
ATOM   1076  H08 VAL A  65     -12.345 -11.359  -2.882  1.00  0.00           H  
ATOM   1077  H09 VAL A  65     -12.894  -9.864  -2.086  1.00  0.00           H  
ATOM   1078  N   ASP A  66     -13.767  -8.617  -6.973  1.00  0.01           N  
ATOM   1079  CA  ASP A  66     -13.501  -7.747  -8.091  1.00  0.01           C  
ATOM   1080  C   ASP A  66     -13.945  -6.333  -7.700  1.00  0.01           C  
ATOM   1081  O   ASP A  66     -15.148  -6.050  -7.593  1.00  0.01           O  
ATOM   1082  CB  ASP A  66     -14.249  -8.233  -9.327  1.00  0.01           C  
ATOM   1083  CG  ASP A  66     -13.971  -7.375 -10.553  1.00  0.01           C  
ATOM   1084  OD1 ASP A  66     -14.291  -7.822 -11.670  1.00  0.01           O  
ATOM   1085  OD2 ASP A  66     -13.440  -6.251 -10.409  1.00  0.01           O  
ATOM   1086  H01 ASP A  66     -12.438  -7.747  -8.333  1.00  0.01           H  
ATOM   1087  H02 ASP A  66     -15.316  -8.169  -9.114  1.00  0.01           H  
ATOM   1088  H03 ASP A  66     -13.944  -9.258  -9.540  1.00  0.01           H  
ATOM   1089  H10 ASP A  66     -14.582  -8.451  -6.401  1.00  0.01           H  
ATOM   1090  N   ILE A  67     -12.968  -5.454  -7.463  1.00  0.00           N  
ATOM   1091  CA  ILE A  67     -13.290  -4.090  -7.092  1.00  0.00           C  
ATOM   1092  C   ILE A  67     -13.466  -3.327  -8.380  1.00  0.00           C  
ATOM   1093  O   ILE A  67     -12.570  -2.615  -8.834  1.00  0.00           O  
ATOM   1094  CB  ILE A  67     -12.175  -3.450  -6.263  1.00  0.00           C  
ATOM   1095  CG1 ILE A  67     -11.838  -4.349  -5.072  1.00  0.00           C  
ATOM   1096  CG2 ILE A  67     -12.623  -2.079  -5.787  1.00  0.00           C  
ATOM   1097  CD1 ILE A  67     -10.626  -3.906  -4.284  1.00  0.00           C  
ATOM   1098  H01 ILE A  67     -14.191  -4.072  -6.478  1.00  0.00           H  
ATOM   1099  H02 ILE A  67     -11.281  -3.335  -6.875  1.00  0.00           H  
ATOM   1100  H03 ILE A  67     -11.604  -5.333  -5.479  1.00  0.00           H  
ATOM   1101  H04 ILE A  67     -12.003  -5.740  -7.542  1.00  0.00           H  
ATOM   1102  H05 ILE A  67     -12.696  -4.364  -4.400  1.00  0.00           H  
ATOM   1103  H06 ILE A  67     -13.609  -2.158  -5.330  1.00  0.00           H  
ATOM   1104  H07 ILE A  67     -11.912  -1.698  -5.053  1.00  0.00           H  
ATOM   1105  H08 ILE A  67     -12.670  -1.397  -6.636  1.00  0.00           H  
ATOM   1106  H09 ILE A  67      -9.834  -3.610  -4.972  1.00  0.00           H  
ATOM   1107  H10 ILE A  67     -10.893  -3.059  -3.652  1.00  0.00           H  
ATOM   1108  H11 ILE A  67     -10.276  -4.729  -3.661  1.00  0.00           H  
ATOM   1109  N   THR A  68     -14.633  -3.498  -8.979  1.00  0.01           N  
ATOM   1110  CA  THR A  68     -14.929  -2.843 -10.236  1.00  0.01           C  
ATOM   1111  C   THR A  68     -14.795  -1.337 -10.090  1.00  0.01           C  
ATOM   1112  O   THR A  68     -14.430  -0.649 -11.036  1.00  0.01           O  
ATOM   1113  CB  THR A  68     -16.348  -3.172 -10.693  1.00  0.01           C  
ATOM   1114  CG2 THR A  68     -16.543  -4.683 -10.748  1.00  0.01           C  
ATOM   1115  OG1 THR A  68     -17.287  -2.603  -9.771  1.00  0.01           O  
ATOM   1116  H01 THR A  68     -14.218  -3.204 -10.979  1.00  0.01           H  
ATOM   1117  H02 THR A  68     -16.509  -2.756 -11.688  1.00  0.01           H  
ATOM   1118  H03 THR A  68     -17.466  -4.911 -11.282  1.00  0.01           H  
ATOM   1119  H04 THR A  68     -15.701  -5.140 -11.268  1.00  0.01           H  
ATOM   1120  H05 THR A  68     -16.603  -5.079  -9.734  1.00  0.01           H  
ATOM   1121  H06 THR A  68     -17.436  -1.681  -9.994  1.00  0.01           H  
ATOM   1122  H12 THR A  68     -15.328  -4.094  -8.553  1.00  0.01           H  
ATOM   1123  N   ASP A  69     -15.085  -0.824  -8.901  1.00  0.08           N  
ATOM   1124  CA  ASP A  69     -14.981   0.610  -8.676  1.00  0.08           C  
ATOM   1125  C   ASP A  69     -13.586   1.180  -9.009  1.00  0.08           C  
ATOM   1126  O   ASP A  69     -13.423   2.405  -9.134  1.00  0.08           O  
ATOM   1127  CB  ASP A  69     -15.360   0.941  -7.232  1.00  0.08           C  
ATOM   1128  CG  ASP A  69     -16.761   1.518  -7.113  1.00  0.08           C  
ATOM   1129  OD1 ASP A  69     -17.446   1.671  -8.154  1.00  0.08           O  
ATOM   1130  OD2 ASP A  69     -17.174   1.830  -5.972  1.00  0.08           O  
ATOM   1131  H01 ASP A  69     -15.680   1.088  -9.362  1.00  0.08           H  
ATOM   1132  H02 ASP A  69     -14.661   1.696  -6.872  1.00  0.08           H  
ATOM   1133  H03 ASP A  69     -15.306   0.029  -6.638  1.00  0.08           H  
ATOM   1134  H07 ASP A  69     -15.379  -1.431  -8.149  1.00  0.08           H  
ATOM   1135  N   LEU A  70     -12.589   0.303  -9.157  1.00  0.05           N  
ATOM   1136  CA  LEU A  70     -11.236   0.738  -9.504  1.00  0.05           C  
ATOM   1137  C   LEU A  70     -11.207   1.427 -10.866  1.00  0.05           C  
ATOM   1138  O   LEU A  70     -10.184   1.986 -11.262  1.00  0.05           O  
ATOM   1139  CB  LEU A  70     -10.276  -0.442  -9.526  1.00  0.05           C  
ATOM   1140  CG  LEU A  70      -9.899  -1.001  -8.160  1.00  0.05           C  
ATOM   1141  CD1 LEU A  70      -8.911  -2.144  -8.322  1.00  0.05           C  
ATOM   1142  CD2 LEU A  70      -9.301   0.099  -7.313  1.00  0.05           C  
ATOM   1143  H01 LEU A  70     -10.922   1.448  -8.739  1.00  0.05           H  
ATOM   1144  H02 LEU A  70      -9.350  -0.069  -9.964  1.00  0.05           H  
ATOM   1145  H03 LEU A  70     -10.739  -1.243 -10.102  1.00  0.05           H  
ATOM   1146  H04 LEU A  70     -12.773  -0.681  -9.027  1.00  0.05           H  
ATOM   1147  H05 LEU A  70     -10.791  -1.384  -7.665  1.00  0.05           H  
ATOM   1148  H06 LEU A  70      -7.993  -1.910  -7.782  1.00  0.05           H  
ATOM   1149  H07 LEU A  70      -9.345  -3.060  -7.920  1.00  0.05           H  
ATOM   1150  H08 LEU A  70      -8.685  -2.282  -9.379  1.00  0.05           H  
ATOM   1151  H09 LEU A  70      -8.384   0.458  -7.780  1.00  0.05           H  
ATOM   1152  H10 LEU A  70     -10.012   0.921  -7.229  1.00  0.05           H  
ATOM   1153  H11 LEU A  70      -9.075  -0.289  -6.320  1.00  0.05           H  
ATOM   1154  N   ASN A  71     -12.328   1.382 -11.583  1.00  0.11           N  
ATOM   1155  CA  ASN A  71     -12.438   2.017 -12.891  1.00  0.11           C  
ATOM   1156  C   ASN A  71     -13.230   3.301 -12.744  1.00  0.11           C  
ATOM   1157  O   ASN A  71     -13.364   4.070 -13.691  1.00  0.11           O  
ATOM   1158  CB  ASN A  71     -13.170   1.110 -13.870  1.00  0.11           C  
ATOM   1159  CG  ASN A  71     -12.468  -0.207 -14.076  1.00  0.11           C  
ATOM   1160  ND2 ASN A  71     -13.096  -1.296 -13.626  1.00  0.11           N  
ATOM   1161  OD1 ASN A  71     -11.366  -0.252 -14.633  1.00  0.11           O  
ATOM   1162  H01 ASN A  71     -11.436   2.216 -13.270  1.00  0.11           H  
ATOM   1163  H02 ASN A  71     -13.202   1.621 -14.832  1.00  0.11           H  
ATOM   1164  H03 ASN A  71     -14.171   0.916 -13.485  1.00  0.11           H  
ATOM   1165  H04 ASN A  71     -12.671  -2.206 -13.736  1.00  0.11           H  
ATOM   1166  H05 ASN A  71     -13.996  -1.210 -13.175  1.00  0.11           H  
ATOM   1167  H12 ASN A  71     -13.128   0.892 -11.209  1.00  0.11           H  
ATOM   1168  N   ASN A  72     -13.758   3.538 -11.553  1.00  0.24           N  
ATOM   1169  CA  ASN A  72     -14.553   4.733 -11.339  1.00  0.24           C  
ATOM   1170  C   ASN A  72     -13.908   5.632 -10.312  1.00  0.24           C  
ATOM   1171  O   ASN A  72     -14.510   5.988  -9.299  1.00  0.24           O  
ATOM   1172  CB  ASN A  72     -15.958   4.343 -10.897  1.00  0.24           C  
ATOM   1173  CG  ASN A  72     -16.535   3.229 -11.743  1.00  0.24           C  
ATOM   1174  ND2 ASN A  72     -16.998   2.166 -11.088  1.00  0.24           N  
ATOM   1175  OD1 ASN A  72     -16.557   3.318 -12.972  1.00  0.24           O  
ATOM   1176  H01 ASN A  72     -14.613   5.285 -12.277  1.00  0.24           H  
ATOM   1177  H02 ASN A  72     -16.599   5.217 -11.012  1.00  0.24           H  
ATOM   1178  H03 ASN A  72     -15.921   4.013  -9.859  1.00  0.24           H  
ATOM   1179  H04 ASN A  72     -17.392   1.389 -11.600  1.00  0.24           H  
ATOM   1180  H05 ASN A  72     -16.955   2.136 -10.079  1.00  0.24           H  
ATOM   1181  H06 ASN A  72     -13.608   2.888 -10.795  1.00  0.24           H  
ATOM   1182  N   ILE A  73     -12.672   6.004 -10.592  1.00  0.28           N  
ATOM   1183  CA  ILE A  73     -11.938   6.864  -9.694  1.00  0.28           C  
ATOM   1184  C   ILE A  73     -11.452   8.118 -10.397  1.00  0.28           C  
ATOM   1185  O   ILE A  73     -10.934   8.070 -11.508  1.00  0.28           O  
ATOM   1186  CB  ILE A  73     -10.742   6.114  -9.090  1.00  0.28           C  
ATOM   1187  CG1 ILE A  73     -11.267   4.940  -8.263  1.00  0.28           C  
ATOM   1188  CG2 ILE A  73      -9.888   7.060  -8.232  1.00  0.28           C  
ATOM   1189  CD1 ILE A  73     -10.187   4.074  -7.698  1.00  0.28           C  
ATOM   1190  H01 ILE A  73     -12.619   7.161  -8.896  1.00  0.28           H  
ATOM   1191  H02 ILE A  73     -10.103   5.734  -9.887  1.00  0.28           H  
ATOM   1192  H03 ILE A  73     -11.858   4.316  -8.934  1.00  0.28           H  
ATOM   1193  H04 ILE A  73     -11.859   5.336  -7.438  1.00  0.28           H  
ATOM   1194  H05 ILE A  73      -8.981   7.323  -8.776  1.00  0.28           H  
ATOM   1195  H06 ILE A  73     -12.235   5.683 -11.444  1.00  0.28           H  
ATOM   1196  H07 ILE A  73     -10.455   7.965  -8.013  1.00  0.28           H  
ATOM   1197  H08 ILE A  73      -9.621   6.564  -7.299  1.00  0.28           H  
ATOM   1198  H09 ILE A  73      -9.328   4.691  -7.434  1.00  0.28           H  
ATOM   1199  H10 ILE A  73     -10.557   3.566  -6.807  1.00  0.28           H  
ATOM   1200  H11 ILE A  73      -9.888   3.335  -8.441  1.00  0.28           H  
ATOM   1201  N   VAL A  74     -11.654   9.247  -9.740  1.00  0.35           N  
ATOM   1202  CA  VAL A  74     -11.214  10.525 -10.261  1.00  0.35           C  
ATOM   1203  C   VAL A  74     -10.409  11.191  -9.161  1.00  0.35           C  
ATOM   1204  O   VAL A  74     -10.932  11.460  -8.085  1.00  0.35           O  
ATOM   1205  CB  VAL A  74     -12.402  11.420 -10.637  1.00  0.35           C  
ATOM   1206  CG1 VAL A  74     -11.915  12.830 -10.965  1.00  0.35           C  
ATOM   1207  CG2 VAL A  74     -13.125  10.817 -11.814  1.00  0.35           C  
ATOM   1208  H01 VAL A  74     -10.624  10.374 -11.165  1.00  0.35           H  
ATOM   1209  H02 VAL A  74     -13.090  11.488  -9.795  1.00  0.35           H  
ATOM   1210  H03 VAL A  74     -10.937  12.774 -11.442  1.00  0.35           H  
ATOM   1211  H04 VAL A  74     -12.622  13.311 -11.641  1.00  0.35           H  
ATOM   1212  H05 VAL A  74     -11.837  13.411 -10.046  1.00  0.35           H  
ATOM   1213  H06 VAL A  74     -14.030  11.390 -12.016  1.00  0.35           H  
ATOM   1214  H07 VAL A  74     -12.477  10.841 -12.690  1.00  0.35           H  
ATOM   1215  H08 VAL A  74     -13.392   9.785 -11.587  1.00  0.35           H  
ATOM   1216  H12 VAL A  74     -12.129   9.218  -8.849  1.00  0.35           H  
ATOM   1217  N   ILE A  75      -9.133  11.427  -9.423  1.00  0.13           N  
ATOM   1218  CA  ILE A  75      -8.281  12.065  -8.443  1.00  0.13           C  
ATOM   1219  C   ILE A  75      -8.149  13.538  -8.777  1.00  0.13           C  
ATOM   1220  O   ILE A  75      -7.834  13.901  -9.912  1.00  0.13           O  
ATOM   1221  CB  ILE A  75      -6.900  11.436  -8.424  1.00  0.13           C  
ATOM   1222  CG1 ILE A  75      -7.019   9.969  -8.031  1.00  0.13           C  
ATOM   1223  CG2 ILE A  75      -6.014  12.171  -7.449  1.00  0.13           C  
ATOM   1224  CD1 ILE A  75      -5.718   9.229  -8.111  1.00  0.13           C  
ATOM   1225  H01 ILE A  75      -8.734  11.936  -7.460  1.00  0.13           H  
ATOM   1226  H02 ILE A  75      -6.454  11.504  -9.416  1.00  0.13           H  
ATOM   1227  H03 ILE A  75      -7.703   9.499  -8.738  1.00  0.13           H  
ATOM   1228  H04 ILE A  75      -7.388   9.913  -7.007  1.00  0.13           H  
ATOM   1229  H05 ILE A  75      -5.119  12.520  -7.964  1.00  0.13           H  
ATOM   1230  H06 ILE A  75      -6.553  13.025  -7.040  1.00  0.13           H  
ATOM   1231  H07 ILE A  75      -5.728  11.499  -6.640  1.00  0.13           H  
ATOM   1232  H08 ILE A  75      -4.958   9.769  -7.546  1.00  0.13           H  
ATOM   1233  H09 ILE A  75      -8.750  11.158 -10.318  1.00  0.13           H  
ATOM   1234  H10 ILE A  75      -5.841   8.231  -7.691  1.00  0.13           H  
ATOM   1235  H11 ILE A  75      -5.408   9.150  -9.153  1.00  0.13           H  
ATOM   1236  N   ILE A  76      -8.407  14.388  -7.792  1.00  0.13           N  
ATOM   1237  CA  ILE A  76      -8.298  15.812  -8.015  1.00  0.13           C  
ATOM   1238  C   ILE A  76      -7.017  16.373  -7.424  1.00  0.13           C  
ATOM   1239  O   ILE A  76      -6.753  16.262  -6.220  1.00  0.13           O  
ATOM   1240  CB  ILE A  76      -9.497  16.527  -7.467  1.00  0.13           C  
ATOM   1241  CG1 ILE A  76     -10.699  16.127  -8.309  1.00  0.13           C  
ATOM   1242  CG2 ILE A  76      -9.281  18.020  -7.525  1.00  0.13           C  
ATOM   1243  CD1 ILE A  76     -11.963  16.807  -7.919  1.00  0.13           C  
ATOM   1244  H01 ILE A  76      -8.261  15.977  -9.092  1.00  0.13           H  
ATOM   1245  H02 ILE A  76      -9.663  16.256  -6.424  1.00  0.13           H  
ATOM   1246  H03 ILE A  76     -10.853  15.060  -8.151  1.00  0.13           H  
ATOM   1247  H04 ILE A  76     -10.485  16.370  -9.350  1.00  0.13           H  
ATOM   1248  H05 ILE A  76      -8.341  18.231  -8.034  1.00  0.13           H  
ATOM   1249  H06 ILE A  76     -10.101  18.485  -8.071  1.00  0.13           H  
ATOM   1250  H07 ILE A  76      -9.244  18.422  -6.512  1.00  0.13           H  
ATOM   1251  H08 ILE A  76     -12.756  16.067  -7.815  1.00  0.13           H  
ATOM   1252  H09 ILE A  76     -11.821  17.322  -6.969  1.00  0.13           H  
ATOM   1253  H10 ILE A  76     -12.240  17.529  -8.687  1.00  0.13           H  
ATOM   1254  H12 ILE A  76      -8.680  14.040  -6.884  1.00  0.13           H  
ATOM   1255  N   ASN A  77      -6.221  16.968  -8.306  1.00  0.19           N  
ATOM   1256  CA  ASN A  77      -4.938  17.537  -7.943  1.00  0.19           C  
ATOM   1257  C   ASN A  77      -5.057  19.023  -7.622  1.00  0.19           C  
ATOM   1258  O   ASN A  77      -5.360  19.832  -8.504  1.00  0.19           O  
ATOM   1259  CB  ASN A  77      -3.971  17.343  -9.101  1.00  0.19           C  
ATOM   1260  CG  ASN A  77      -2.536  17.510  -8.690  1.00  0.19           C  
ATOM   1261  ND2 ASN A  77      -1.694  16.580  -9.118  1.00  0.19           N  
ATOM   1262  OD1 ASN A  77      -2.179  18.467  -8.003  1.00  0.19           O  
ATOM   1263  H01 ASN A  77      -4.573  17.030  -7.050  1.00  0.19           H  
ATOM   1264  H02 ASN A  77      -4.192  18.107  -9.846  1.00  0.19           H  
ATOM   1265  H03 ASN A  77      -4.105  16.339  -9.504  1.00  0.19           H  
ATOM   1266  H04 ASN A  77      -0.714  16.637  -8.879  1.00  0.19           H  
ATOM   1267  H05 ASN A  77      -2.032  15.814  -9.683  1.00  0.19           H  
ATOM   1268  H11 ASN A  77      -6.522  17.026  -9.268  1.00  0.19           H  
ATOM   1269  N   ILE A  78      -4.820  19.381  -6.360  1.00  0.04           N  
ATOM   1270  CA  ILE A  78      -4.898  20.777  -5.947  1.00  0.04           C  
ATOM   1271  C   ILE A  78      -3.662  21.521  -6.434  1.00  0.04           C  
ATOM   1272  O   ILE A  78      -3.610  22.750  -6.410  1.00  0.04           O  
ATOM   1273  CB  ILE A  78      -5.003  20.877  -4.428  1.00  0.04           C  
ATOM   1274  CG1 ILE A  78      -6.394  20.434  -3.993  1.00  0.04           C  
ATOM   1275  CG2 ILE A  78      -4.759  22.292  -3.972  1.00  0.04           C  
ATOM   1276  CD1 ILE A  78      -6.648  20.580  -2.495  1.00  0.04           C  
ATOM   1277  H01 ILE A  78      -5.788  21.228  -6.386  1.00  0.04           H  
ATOM   1278  H02 ILE A  78      -4.248  20.232  -3.978  1.00  0.04           H  
ATOM   1279  H03 ILE A  78      -6.475  19.372  -4.226  1.00  0.04           H  
ATOM   1280  H04 ILE A  78      -7.129  21.036  -4.527  1.00  0.04           H  
ATOM   1281  H05 ILE A  78      -3.877  22.688  -4.475  1.00  0.04           H  
ATOM   1282  H06 ILE A  78      -4.583  18.674  -5.679  1.00  0.04           H  
ATOM   1283  H07 ILE A  78      -5.624  22.908  -4.218  1.00  0.04           H  
ATOM   1284  H08 ILE A  78      -4.598  22.304  -2.894  1.00  0.04           H  
ATOM   1285  H09 ILE A  78      -7.696  20.368  -2.282  1.00  0.04           H  
ATOM   1286  H10 ILE A  78      -6.018  19.878  -1.949  1.00  0.04           H  
ATOM   1287  H11 ILE A  78      -6.413  21.598  -2.184  1.00  0.04           H  
ATOM   1288  N   LEU A  79      -2.678  20.757  -6.895  1.00  0.13           N  
ATOM   1289  CA  LEU A  79      -1.416  21.294  -7.398  1.00  0.13           C  
ATOM   1290  C   LEU A  79      -0.449  21.683  -6.280  1.00  0.13           C  
ATOM   1291  O   LEU A  79      -0.722  21.467  -5.095  1.00  0.13           O  
ATOM   1292  CB  LEU A  79      -1.656  22.494  -8.328  1.00  0.13           C  
ATOM   1293  CG  LEU A  79      -2.256  22.176  -9.704  1.00  0.13           C  
ATOM   1294  CD1 LEU A  79      -2.374  23.447 -10.532  1.00  0.13           C  
ATOM   1295  CD2 LEU A  79      -1.371  21.157 -10.419  1.00  0.13           C  
ATOM   1296  H01 LEU A  79      -0.949  20.489  -7.966  1.00  0.13           H  
ATOM   1297  H02 LEU A  79      -0.668  22.908  -8.530  1.00  0.13           H  
ATOM   1298  H03 LEU A  79      -2.334  23.179  -7.819  1.00  0.13           H  
ATOM   1299  H04 LEU A  79      -3.254  21.756  -9.575  1.00  0.13           H  
ATOM   1300  H05 LEU A  79      -3.058  24.138 -10.040  1.00  0.13           H  
ATOM   1301  H06 LEU A  79      -1.393  23.913 -10.626  1.00  0.13           H  
ATOM   1302  H07 LEU A  79      -2.756  23.202 -11.523  1.00  0.13           H  
ATOM   1303  H08 LEU A  79      -0.412  21.086  -9.906  1.00  0.13           H  
ATOM   1304  H09 LEU A  79      -1.859  20.183 -10.412  1.00  0.13           H  
ATOM   1305  H10 LEU A  79      -1.209  21.475 -11.449  1.00  0.13           H  
ATOM   1306  H12 LEU A  79      -2.809  19.756  -6.898  1.00  0.13           H  
ATOM   1307  N   ARG A  80       0.688  22.249  -6.666  1.00  0.22           N  
ATOM   1308  CA  ARG A  80       1.708  22.653  -5.709  1.00  0.22           C  
ATOM   1309  C   ARG A  80       2.141  21.450  -4.874  1.00  0.22           C  
ATOM   1310  O   ARG A  80       2.475  20.407  -5.435  1.00  0.22           O  
ATOM   1311  CB  ARG A  80       1.171  23.794  -4.845  1.00  0.22           C  
ATOM   1312  CG  ARG A  80       1.021  25.090  -5.646  1.00  0.22           C  
ATOM   1313  CD  ARG A  80       0.181  26.128  -4.925  1.00  0.22           C  
ATOM   1314  NE  ARG A  80       0.499  26.174  -3.496  1.00  0.22           N  
ATOM   1315  CZ  ARG A  80       0.100  27.132  -2.662  1.00  0.22           C  
ATOM   1316  NH1 ARG A  80      -0.635  28.145  -3.112  1.00  0.22           N  
ATOM   1317  NH2 ARG A  80       0.430  27.069  -1.375  1.00  0.22           N  
ATOM   1318  H01 ARG A  80       2.591  23.020  -6.232  1.00  0.22           H  
ATOM   1319  H02 ARG A  80       1.883  23.974  -4.040  1.00  0.22           H  
ATOM   1320  H03 ARG A  80       0.197  23.509  -4.448  1.00  0.22           H  
ATOM   1321  H04 ARG A  80       0.513  24.844  -6.579  1.00  0.22           H  
ATOM   1322  H05 ARG A  80       2.012  25.506  -5.827  1.00  0.22           H  
ATOM   1323  H06 ARG A  80      -0.869  25.855  -5.034  1.00  0.22           H  
ATOM   1324  H07 ARG A  80       0.373  27.107  -5.363  1.00  0.22           H  
ATOM   1325  H08 ARG A  80       1.061  25.426  -3.116  1.00  0.22           H  
ATOM   1326  H09 ARG A  80      -0.940  28.869  -2.477  1.00  0.22           H  
ATOM   1327  H10 ARG A  80      -0.888  28.190  -4.089  1.00  0.22           H  
ATOM   1328  H11 ARG A  80       0.850  22.404  -7.651  1.00  0.22           H  
ATOM   1329  H12 ARG A  80       0.985  26.298  -1.033  1.00  0.22           H  
ATOM   1330  H13 ARG A  80       0.125  27.793  -0.740  1.00  0.22           H  
ATOM   1331  N   ALA A  81       2.130  21.570  -3.551  1.00  0.04           N  
ATOM   1332  CA  ALA A  81       2.554  20.454  -2.703  1.00  0.04           C  
ATOM   1333  C   ALA A  81       1.773  19.146  -2.903  1.00  0.04           C  
ATOM   1334  O   ALA A  81       2.284  18.069  -2.606  1.00  0.04           O  
ATOM   1335  CB  ALA A  81       2.492  20.869  -1.239  1.00  0.04           C  
ATOM   1336  H01 ALA A  81       3.576  20.231  -3.010  1.00  0.04           H  
ATOM   1337  H02 ALA A  81       1.513  21.299  -1.025  1.00  0.04           H  
ATOM   1338  H03 ALA A  81       2.651  19.996  -0.606  1.00  0.04           H  
ATOM   1339  H04 ALA A  81       3.266  21.610  -1.038  1.00  0.04           H  
ATOM   1340  H14 ALA A  81       1.828  22.436  -3.128  1.00  0.04           H  
ATOM   1341  N   ALA A  82       0.543  19.231  -3.400  1.00  0.08           N  
ATOM   1342  CA  ALA A  82      -0.267  18.030  -3.603  1.00  0.08           C  
ATOM   1343  C   ALA A  82       0.284  17.094  -4.683  1.00  0.08           C  
ATOM   1344  O   ALA A  82       0.090  15.877  -4.622  1.00  0.08           O  
ATOM   1345  CB  ALA A  82      -1.692  18.424  -3.948  1.00  0.08           C  
ATOM   1346  H01 ALA A  82      -0.237  17.475  -2.665  1.00  0.08           H  
ATOM   1347  H02 ALA A  82      -2.318  18.337  -3.060  1.00  0.08           H  
ATOM   1348  H03 ALA A  82      -1.709  19.454  -4.304  1.00  0.08           H  
ATOM   1349  H04 ALA A  82      -2.074  17.764  -4.727  1.00  0.08           H  
ATOM   1350  H05 ALA A  82       0.163  20.136  -3.640  1.00  0.08           H  
ATOM   1351  N   VAL A  83       0.982  17.671  -5.658  1.00  0.14           N  
ATOM   1352  CA  VAL A  83       1.545  16.920  -6.769  1.00  0.14           C  
ATOM   1353  C   VAL A  83       2.198  15.600  -6.389  1.00  0.14           C  
ATOM   1354  O   VAL A  83       1.790  14.547  -6.873  1.00  0.14           O  
ATOM   1355  CB  VAL A  83       2.559  17.769  -7.568  1.00  0.14           C  
ATOM   1356  CG1 VAL A  83       3.194  16.911  -8.641  1.00  0.14           C  
ATOM   1357  CG2 VAL A  83       1.860  18.985  -8.204  1.00  0.14           C  
ATOM   1358  H01 VAL A  83       0.679  16.675  -7.384  1.00  0.14           H  
ATOM   1359  H02 VAL A  83       3.332  18.135  -6.891  1.00  0.14           H  
ATOM   1360  H03 VAL A  83       4.197  16.620  -8.327  1.00  0.14           H  
ATOM   1361  H04 VAL A  83       2.590  16.017  -8.797  1.00  0.14           H  
ATOM   1362  H05 VAL A  83       1.127  18.670  -5.625  1.00  0.14           H  
ATOM   1363  H06 VAL A  83       3.255  17.477  -9.571  1.00  0.14           H  
ATOM   1364  H07 VAL A  83       0.931  19.189  -7.672  1.00  0.14           H  
ATOM   1365  H08 VAL A  83       2.513  19.855  -8.139  1.00  0.14           H  
ATOM   1366  H09 VAL A  83       1.640  18.772  -9.250  1.00  0.14           H  
ATOM   1367  N   PRO A  84       3.218  15.629  -5.521  1.00  0.09           N  
ATOM   1368  CA  PRO A  84       3.881  14.380  -5.126  1.00  0.09           C  
ATOM   1369  C   PRO A  84       2.914  13.373  -4.472  1.00  0.09           C  
ATOM   1370  O   PRO A  84       3.052  12.154  -4.640  1.00  0.09           O  
ATOM   1371  CB  PRO A  84       4.956  14.854  -4.141  1.00  0.09           C  
ATOM   1372  CG  PRO A  84       5.198  16.283  -4.534  1.00  0.09           C  
ATOM   1373  CD  PRO A  84       3.815  16.780  -4.824  1.00  0.09           C  
ATOM   1374  H01 PRO A  84       5.861  14.247  -4.181  1.00  0.09           H  
ATOM   1375  H02 PRO A  84       4.598  14.788  -3.114  1.00  0.09           H  
ATOM   1376  H03 PRO A  84       5.883  16.391  -5.375  1.00  0.09           H  
ATOM   1377  H04 PRO A  84       5.656  16.844  -3.719  1.00  0.09           H  
ATOM   1378  H05 PRO A  84       3.264  17.091  -3.936  1.00  0.09           H  
ATOM   1379  H06 PRO A  84       3.836  17.663  -5.462  1.00  0.09           H  
ATOM   1380  H10 PRO A  84       4.285  13.837  -5.980  1.00  0.09           H  
ATOM   1381  N   LEU A  85       1.952  13.888  -3.710  1.00  0.05           N  
ATOM   1382  CA  LEU A  85       0.984  13.034  -3.028  1.00  0.05           C  
ATOM   1383  C   LEU A  85       0.060  12.400  -4.067  1.00  0.05           C  
ATOM   1384  O   LEU A  85      -0.237  11.205  -4.008  1.00  0.05           O  
ATOM   1385  CB  LEU A  85       0.172  13.859  -2.030  1.00  0.05           C  
ATOM   1386  CG  LEU A  85      -0.804  13.096  -1.148  1.00  0.05           C  
ATOM   1387  CD1 LEU A  85      -0.071  11.991  -0.417  1.00  0.05           C  
ATOM   1388  CD2 LEU A  85      -1.462  14.075  -0.188  1.00  0.05           C  
ATOM   1389  H01 LEU A  85       1.507  12.249  -2.482  1.00  0.05           H  
ATOM   1390  H02 LEU A  85      -0.447  14.517  -2.639  1.00  0.05           H  
ATOM   1391  H03 LEU A  85       0.876  14.374  -1.376  1.00  0.05           H  
ATOM   1392  H04 LEU A  85      -1.584  12.628  -1.749  1.00  0.05           H  
ATOM   1393  H05 LEU A  85       0.854  12.385   0.003  1.00  0.05           H  
ATOM   1394  H06 LEU A  85      -0.699  11.607   0.387  1.00  0.05           H  
ATOM   1395  H07 LEU A  85       1.890  14.890  -3.601  1.00  0.05           H  
ATOM   1396  H08 LEU A  85       0.161  11.185  -1.114  1.00  0.05           H  
ATOM   1397  H09 LEU A  85      -2.461  13.720   0.064  1.00  0.05           H  
ATOM   1398  H10 LEU A  85      -0.865  14.151   0.720  1.00  0.05           H  
ATOM   1399  H11 LEU A  85      -1.533  15.055  -0.660  1.00  0.05           H  
ATOM   1400  N   VAL A  86      -0.390  13.213  -5.020  1.00  0.07           N  
ATOM   1401  CA  VAL A  86      -1.256  12.731  -6.088  1.00  0.07           C  
ATOM   1402  C   VAL A  86      -0.508  11.681  -6.924  1.00  0.07           C  
ATOM   1403  O   VAL A  86      -1.072  10.669  -7.339  1.00  0.07           O  
ATOM   1404  CB  VAL A  86      -1.693  13.885  -6.996  1.00  0.07           C  
ATOM   1405  CG1 VAL A  86      -2.474  13.343  -8.175  1.00  0.07           C  
ATOM   1406  CG2 VAL A  86      -2.541  14.873  -6.201  1.00  0.07           C  
ATOM   1407  H01 VAL A  86      -2.143  12.285  -5.638  1.00  0.07           H  
ATOM   1408  H02 VAL A  86      -0.812  14.405  -7.372  1.00  0.07           H  
ATOM   1409  H03 VAL A  86      -3.376  13.938  -8.317  1.00  0.07           H  
ATOM   1410  H04 VAL A  86      -1.860  13.396  -9.074  1.00  0.07           H  
ATOM   1411  H05 VAL A  86      -2.750  12.306  -7.983  1.00  0.07           H  
ATOM   1412  H06 VAL A  86      -3.511  14.426  -5.985  1.00  0.07           H  
ATOM   1413  H07 VAL A  86      -2.036  15.115  -5.266  1.00  0.07           H  
ATOM   1414  H08 VAL A  86      -2.683  15.783  -6.784  1.00  0.07           H  
ATOM   1415  H12 VAL A  86      -0.125  14.187  -5.002  1.00  0.07           H  
ATOM   1416  N   GLU A  87       0.769  11.929  -7.162  1.00  0.15           N  
ATOM   1417  CA  GLU A  87       1.589  11.005  -7.920  1.00  0.15           C  
ATOM   1418  C   GLU A  87       1.514   9.636  -7.256  1.00  0.15           C  
ATOM   1419  O   GLU A  87       1.382   8.615  -7.918  1.00  0.15           O  
ATOM   1420  CB  GLU A  87       3.036  11.509  -7.937  1.00  0.15           C  
ATOM   1421  CG  GLU A  87       4.053  10.562  -8.537  1.00  0.15           C  
ATOM   1422  CD  GLU A  87       3.758  10.225  -9.992  1.00  0.15           C  
ATOM   1423  OE1 GLU A  87       3.354  11.138 -10.757  1.00  0.15           O  
ATOM   1424  OE2 GLU A  87       3.946   9.045 -10.372  1.00  0.15           O  
ATOM   1425  H01 GLU A  87       1.232  10.932  -8.947  1.00  0.15           H  
ATOM   1426  H02 GLU A  87       3.321  11.628  -6.892  1.00  0.15           H  
ATOM   1427  H03 GLU A  87       3.062  12.436  -8.510  1.00  0.15           H  
ATOM   1428  H04 GLU A  87       4.010   9.632  -7.970  1.00  0.15           H  
ATOM   1429  H05 GLU A  87       5.038  11.025  -8.479  1.00  0.15           H  
ATOM   1430  H09 GLU A  87       1.182  12.780  -6.808  1.00  0.15           H  
ATOM   1431  N   GLY A  88       1.600   9.625  -5.933  1.00  0.29           N  
ATOM   1432  CA  GLY A  88       1.541   8.369  -5.215  1.00  0.29           C  
ATOM   1433  C   GLY A  88       0.179   7.725  -5.386  1.00  0.29           C  
ATOM   1434  O   GLY A  88       0.076   6.516  -5.608  1.00  0.29           O  
ATOM   1435  H01 GLY A  88       1.711   8.560  -4.155  1.00  0.29           H  
ATOM   1436  H02 GLY A  88       2.308   7.697  -5.601  1.00  0.29           H  
ATOM   1437  H06 GLY A  88       1.707  10.492  -5.426  1.00  0.29           H  
ATOM   1438  N   LEU A  89      -0.868   8.534  -5.271  1.00  0.07           N  
ATOM   1439  CA  LEU A  89      -2.224   8.038  -5.420  1.00  0.07           C  
ATOM   1440  C   LEU A  89      -2.428   7.451  -6.813  1.00  0.07           C  
ATOM   1441  O   LEU A  89      -2.993   6.362  -6.953  1.00  0.07           O  
ATOM   1442  CB  LEU A  89      -3.229   9.159  -5.166  1.00  0.07           C  
ATOM   1443  CG  LEU A  89      -3.284   9.522  -3.680  1.00  0.07           C  
ATOM   1444  CD1 LEU A  89      -4.220  10.698  -3.439  1.00  0.07           C  
ATOM   1445  CD2 LEU A  89      -3.737   8.297  -2.906  1.00  0.07           C  
ATOM   1446  H01 LEU A  89      -2.386   7.250  -4.685  1.00  0.07           H  
ATOM   1447  H02 LEU A  89      -4.216   8.816  -5.476  1.00  0.07           H  
ATOM   1448  H03 LEU A  89      -0.718   9.514  -5.076  1.00  0.07           H  
ATOM   1449  H04 LEU A  89      -2.934  10.039  -5.738  1.00  0.07           H  
ATOM   1450  H05 LEU A  89      -2.295   9.828  -3.339  1.00  0.07           H  
ATOM   1451  H06 LEU A  89      -5.154  10.336  -3.009  1.00  0.07           H  
ATOM   1452  H07 LEU A  89      -3.752  11.400  -2.749  1.00  0.07           H  
ATOM   1453  H08 LEU A  89      -4.426  11.199  -4.385  1.00  0.07           H  
ATOM   1454  H09 LEU A  89      -4.736   8.009  -3.235  1.00  0.07           H  
ATOM   1455  H10 LEU A  89      -3.044   7.475  -3.087  1.00  0.07           H  
ATOM   1456  H11 LEU A  89      -3.758   8.527  -1.841  1.00  0.07           H  
ATOM   1457  N   LEU A  90      -1.962   8.160  -7.843  1.00  0.19           N  
ATOM   1458  CA  LEU A  90      -2.102   7.664  -9.209  1.00  0.19           C  
ATOM   1459  C   LEU A  90      -1.426   6.300  -9.372  1.00  0.19           C  
ATOM   1460  O   LEU A  90      -1.960   5.421 -10.046  1.00  0.19           O  
ATOM   1461  CB  LEU A  90      -1.517   8.661 -10.208  1.00  0.19           C  
ATOM   1462  CG  LEU A  90      -2.269   9.991 -10.318  1.00  0.19           C  
ATOM   1463  CD1 LEU A  90      -1.480  10.949 -11.200  1.00  0.19           C  
ATOM   1464  CD2 LEU A  90      -3.662   9.763 -10.879  1.00  0.19           C  
ATOM   1465  H01 LEU A  90      -3.167   7.547  -9.412  1.00  0.19           H  
ATOM   1466  H02 LEU A  90      -1.594   8.188 -11.187  1.00  0.19           H  
ATOM   1467  H03 LEU A  90      -0.491   8.877  -9.909  1.00  0.19           H  
ATOM   1468  H04 LEU A  90      -2.373  10.431  -9.326  1.00  0.19           H  
ATOM   1469  H05 LEU A  90      -0.498  10.525 -11.409  1.00  0.19           H  
ATOM   1470  H06 LEU A  90      -2.014  11.105 -12.137  1.00  0.19           H  
ATOM   1471  H07 LEU A  90      -1.361  11.903 -10.686  1.00  0.19           H  
ATOM   1472  H08 LEU A  90      -4.323  10.564 -10.546  1.00  0.19           H  
ATOM   1473  H09 LEU A  90      -3.619   9.757 -11.968  1.00  0.19           H  
ATOM   1474  H10 LEU A  90      -4.045   8.806 -10.525  1.00  0.19           H  
ATOM   1475  H12 LEU A  90      -1.509   9.047  -7.676  1.00  0.19           H  
ATOM   1476  N   LYS A  91      -0.259   6.108  -8.762  1.00  0.20           N  
ATOM   1477  CA  LYS A  91       0.421   4.820  -8.870  1.00  0.20           C  
ATOM   1478  C   LYS A  91      -0.443   3.723  -8.251  1.00  0.20           C  
ATOM   1479  O   LYS A  91      -0.364   2.560  -8.634  1.00  0.20           O  
ATOM   1480  CB  LYS A  91       1.776   4.858  -8.157  1.00  0.20           C  
ATOM   1481  CG  LYS A  91       2.764   5.864  -8.730  1.00  0.20           C  
ATOM   1482  CD  LYS A  91       3.002   5.641 -10.215  1.00  0.20           C  
ATOM   1483  CE  LYS A  91       3.519   4.237 -10.509  1.00  0.20           C  
ATOM   1484  NZ  LYS A  91       3.737   4.036 -11.966  1.00  0.20           N  
ATOM   1485  H01 LYS A  91       0.585   4.609  -9.927  1.00  0.20           H  
ATOM   1486  H02 LYS A  91       2.224   3.873  -8.292  1.00  0.20           H  
ATOM   1487  H03 LYS A  91       1.603   5.108  -7.110  1.00  0.20           H  
ATOM   1488  H04 LYS A  91       3.715   5.736  -8.212  1.00  0.20           H  
ATOM   1489  H05 LYS A  91       2.370   6.869  -8.583  1.00  0.20           H  
ATOM   1490  H06 LYS A  91       3.759   6.353 -10.544  1.00  0.20           H  
ATOM   1491  H07 LYS A  91       2.063   5.789 -10.748  1.00  0.20           H  
ATOM   1492  H08 LYS A  91       2.773   3.518 -10.170  1.00  0.20           H  
ATOM   1493  H09 LYS A  91       4.463   4.088  -9.984  1.00  0.20           H  
ATOM   1494  H10 LYS A  91       4.710   3.826 -12.134  1.00  0.20           H  
ATOM   1495  H11 LYS A  91       0.157   6.854  -8.223  1.00  0.20           H  
ATOM   1496  H12 LYS A  91       3.166   3.268 -12.290  1.00  0.20           H  
ATOM   1497  H13 LYS A  91       3.484   4.877 -12.464  1.00  0.20           H  
ATOM   1498  N   ALA A  92      -1.269   4.113  -7.287  1.00  0.21           N  
ATOM   1499  CA  ALA A  92      -2.144   3.183  -6.588  1.00  0.21           C  
ATOM   1500  C   ALA A  92      -3.368   2.850  -7.436  1.00  0.21           C  
ATOM   1501  O   ALA A  92      -3.843   1.711  -7.433  1.00  0.21           O  
ATOM   1502  CB  ALA A  92      -2.586   3.788  -5.257  1.00  0.21           C  
ATOM   1503  H01 ALA A  92      -1.591   2.262  -6.403  1.00  0.21           H  
ATOM   1504  H02 ALA A  92      -3.613   3.490  -5.046  1.00  0.21           H  
ATOM   1505  H03 ALA A  92      -1.934   3.431  -4.460  1.00  0.21           H  
ATOM   1506  H04 ALA A  92      -2.528   4.875  -5.314  1.00  0.21           H  
ATOM   1507  H14 ALA A  92      -1.291   5.089  -7.030  1.00  0.21           H  
ATOM   1508  N   PHE A  93      -3.881   3.847  -8.151  1.00  0.02           N  
ATOM   1509  CA  PHE A  93      -5.051   3.669  -8.999  1.00  0.02           C  
ATOM   1510  C   PHE A  93      -4.702   3.884 -10.467  1.00  0.02           C  
ATOM   1511  O   PHE A  93      -5.029   4.922 -11.057  1.00  0.02           O  
ATOM   1512  CB  PHE A  93      -6.150   4.637  -8.569  1.00  0.02           C  
ATOM   1513  CG  PHE A  93      -6.581   4.450  -7.149  1.00  0.02           C  
ATOM   1514  CD1 PHE A  93      -6.351   5.441  -6.196  1.00  0.02           C  
ATOM   1515  CD2 PHE A  93      -7.202   3.271  -6.755  1.00  0.02           C  
ATOM   1516  CE1 PHE A  93      -6.732   5.261  -4.873  1.00  0.02           C  
ATOM   1517  CE2 PHE A  93      -7.588   3.079  -5.430  1.00  0.02           C  
ATOM   1518  CZ  PHE A  93      -7.351   4.080  -4.486  1.00  0.02           C  
ATOM   1519  H01 PHE A  93      -5.408   2.645  -8.886  1.00  0.02           H  
ATOM   1520  H02 PHE A  93      -7.018   4.440  -9.198  1.00  0.02           H  
ATOM   1521  H03 PHE A  93      -5.781   5.656  -8.688  1.00  0.02           H  
ATOM   1522  H04 PHE A  93      -5.865   6.370  -6.494  1.00  0.02           H  
ATOM   1523  H05 PHE A  93      -3.445   4.757  -8.104  1.00  0.02           H  
ATOM   1524  H06 PHE A  93      -7.389   2.488  -7.490  1.00  0.02           H  
ATOM   1525  H07 PHE A  93      -6.545   6.045  -4.140  1.00  0.02           H  
ATOM   1526  H08 PHE A  93      -8.074   2.150  -5.131  1.00  0.02           H  
ATOM   1527  H09 PHE A  93      -7.651   3.935  -3.448  1.00  0.02           H  
ATOM   1528  N   PRO A  94      -4.048   2.888 -11.080  1.00  0.27           N  
ATOM   1529  CA  PRO A  94      -3.623   2.913 -12.476  1.00  0.27           C  
ATOM   1530  C   PRO A  94      -4.682   3.410 -13.451  1.00  0.27           C  
ATOM   1531  O   PRO A  94      -4.372   4.136 -14.399  1.00  0.27           O  
ATOM   1532  CB  PRO A  94      -3.246   1.466 -12.734  1.00  0.27           C  
ATOM   1533  CG  PRO A  94      -2.746   1.014 -11.405  1.00  0.27           C  
ATOM   1534  CD  PRO A  94      -3.789   1.564 -10.491  1.00  0.27           C  
ATOM   1535  H01 PRO A  94      -2.515   1.346 -13.534  1.00  0.27           H  
ATOM   1536  H02 PRO A  94      -4.112   0.883 -13.047  1.00  0.27           H  
ATOM   1537  H03 PRO A  94      -1.734   1.347 -11.175  1.00  0.27           H  
ATOM   1538  H04 PRO A  94      -2.697  -0.073 -11.346  1.00  0.27           H  
ATOM   1539  H05 PRO A  94      -4.678   0.938 -10.413  1.00  0.27           H  
ATOM   1540  H06 PRO A  94      -3.416   1.650  -9.470  1.00  0.27           H  
ATOM   1541  H10 PRO A  94      -2.811   3.622 -12.637  1.00  0.27           H  
ATOM   1542  N   LYS A  95      -5.931   3.028 -13.214  1.00  0.31           N  
ATOM   1543  CA  LYS A  95      -7.016   3.417 -14.095  1.00  0.31           C  
ATOM   1544  C   LYS A  95      -7.773   4.660 -13.662  1.00  0.31           C  
ATOM   1545  O   LYS A  95      -8.895   4.883 -14.106  1.00  0.31           O  
ATOM   1546  CB  LYS A  95      -7.996   2.254 -14.232  1.00  0.31           C  
ATOM   1547  CG  LYS A  95      -7.375   0.980 -14.781  1.00  0.31           C  
ATOM   1548  CD  LYS A  95      -8.386  -0.153 -14.809  1.00  0.31           C  
ATOM   1549  CE  LYS A  95      -7.772  -1.429 -15.383  1.00  0.31           C  
ATOM   1550  NZ  LYS A  95      -8.682  -2.608 -15.230  1.00  0.31           N  
ATOM   1551  H01 LYS A  95      -6.550   3.668 -15.048  1.00  0.31           H  
ATOM   1552  H02 LYS A  95      -8.756   2.567 -14.948  1.00  0.31           H  
ATOM   1553  H03 LYS A  95      -8.410   2.037 -13.247  1.00  0.31           H  
ATOM   1554  H04 LYS A  95      -6.549   0.690 -14.132  1.00  0.31           H  
ATOM   1555  H05 LYS A  95      -7.018   1.165 -15.794  1.00  0.31           H  
ATOM   1556  H06 LYS A  95      -9.219   0.145 -15.445  1.00  0.31           H  
ATOM   1557  H07 LYS A  95      -6.130   2.456 -12.406  1.00  0.31           H  
ATOM   1558  H08 LYS A  95      -8.729  -0.349 -13.793  1.00  0.31           H  
ATOM   1559  H09 LYS A  95      -6.855  -1.638 -14.832  1.00  0.31           H  
ATOM   1560  H10 LYS A  95      -7.568  -1.276 -16.443  1.00  0.31           H  
ATOM   1561  H11 LYS A  95      -9.546  -2.432 -15.722  1.00  0.31           H  
ATOM   1562  H12 LYS A  95      -8.238  -3.429 -15.615  1.00  0.31           H  
ATOM   1563  H13 LYS A  95      -8.877  -2.758 -14.251  1.00  0.31           H  
ATOM   1564  N   ALA A  96      -7.171   5.485 -12.815  1.00  0.33           N  
ATOM   1565  CA  ALA A  96      -7.863   6.682 -12.355  1.00  0.33           C  
ATOM   1566  C   ALA A  96      -7.715   7.873 -13.282  1.00  0.33           C  
ATOM   1567  O   ALA A  96      -6.672   8.093 -13.886  1.00  0.33           O  
ATOM   1568  CB  ALA A  96      -7.389   7.058 -10.972  1.00  0.33           C  
ATOM   1569  H01 ALA A  96      -8.923   6.427 -12.342  1.00  0.33           H  
ATOM   1570  H02 ALA A  96      -6.520   7.711 -11.051  1.00  0.33           H  
ATOM   1571  H03 ALA A  96      -8.187   7.579 -10.443  1.00  0.33           H  
ATOM   1572  H04 ALA A  96      -7.117   6.157 -10.423  1.00  0.33           H  
ATOM   1573  H14 ALA A  96      -6.236   5.284 -12.490  1.00  0.33           H  
ATOM   1574  N   ARG A  97      -8.783   8.640 -13.408  1.00  0.45           N  
ATOM   1575  CA  ARG A  97      -8.727   9.823 -14.229  1.00  0.45           C  
ATOM   1576  C   ARG A  97      -8.279  10.926 -13.288  1.00  0.45           C  
ATOM   1577  O   ARG A  97      -8.377  10.789 -12.071  1.00  0.45           O  
ATOM   1578  CB  ARG A  97     -10.103  10.121 -14.818  1.00  0.45           C  
ATOM   1579  CG  ARG A  97     -10.491   9.151 -15.918  1.00  0.45           C  
ATOM   1580  CD  ARG A  97     -11.897   9.395 -16.372  1.00  0.45           C  
ATOM   1581  NE  ARG A  97     -12.854   8.958 -15.364  1.00  0.45           N  
ATOM   1582  CZ  ARG A  97     -14.000   9.586 -15.127  1.00  0.45           C  
ATOM   1583  NH1 ARG A  97     -14.311  10.680 -15.832  1.00  0.45           N  
ATOM   1584  NH2 ARG A  97     -14.828   9.125 -14.187  1.00  0.45           N  
ATOM   1585  H01 ARG A  97      -8.048   9.717 -15.075  1.00  0.45           H  
ATOM   1586  H02 ARG A  97     -10.064  11.118 -15.257  1.00  0.45           H  
ATOM   1587  H03 ARG A  97     -10.845  10.061 -14.021  1.00  0.45           H  
ATOM   1588  H04 ARG A  97     -10.422   8.136 -15.528  1.00  0.45           H  
ATOM   1589  H05 ARG A  97      -9.639   8.397 -12.929  1.00  0.45           H  
ATOM   1590  H06 ARG A  97      -9.815   9.279 -16.763  1.00  0.45           H  
ATOM   1591  H07 ARG A  97     -12.071   8.826 -17.285  1.00  0.45           H  
ATOM   1592  H08 ARG A  97     -12.033  10.461 -16.556  1.00  0.45           H  
ATOM   1593  H09 ARG A  97     -12.635   8.137 -14.818  1.00  0.45           H  
ATOM   1594  H10 ARG A  97     -15.180  11.164 -15.656  1.00  0.45           H  
ATOM   1595  H11 ARG A  97     -13.677  11.022 -16.540  1.00  0.45           H  
ATOM   1596  H12 ARG A  97     -14.583   8.299 -13.659  1.00  0.45           H  
ATOM   1597  H13 ARG A  97     -15.699   9.602 -14.004  1.00  0.45           H  
ATOM   1598  N   GLN A  98      -7.771  12.013 -13.839  1.00  0.34           N  
ATOM   1599  CA  GLN A  98      -7.313  13.094 -13.001  1.00  0.34           C  
ATOM   1600  C   GLN A  98      -7.737  14.450 -13.508  1.00  0.34           C  
ATOM   1601  O   GLN A  98      -7.674  14.738 -14.701  1.00  0.34           O  
ATOM   1602  CB  GLN A  98      -5.800  13.043 -12.884  1.00  0.34           C  
ATOM   1603  CG  GLN A  98      -5.187  14.325 -12.386  1.00  0.34           C  
ATOM   1604  CD  GLN A  98      -3.689  14.206 -12.231  1.00  0.34           C  
ATOM   1605  NE2 GLN A  98      -3.159  14.808 -11.174  1.00  0.34           N  
ATOM   1606  OE1 GLN A  98      -3.010  13.582 -13.055  1.00  0.34           O  
ATOM   1607  H01 GLN A  98      -7.776  12.959 -12.023  1.00  0.34           H  
ATOM   1608  H02 GLN A  98      -5.409  12.872 -13.887  1.00  0.34           H  
ATOM   1609  H03 GLN A  98      -5.535  12.243 -12.193  1.00  0.34           H  
ATOM   1610  H04 GLN A  98      -5.613  14.547 -11.407  1.00  0.34           H  
ATOM   1611  H05 GLN A  98      -5.407  15.122 -13.097  1.00  0.34           H  
ATOM   1612  H06 GLN A  98      -2.162  14.766 -11.016  1.00  0.34           H  
ATOM   1613  H07 GLN A  98      -3.752  15.308 -10.528  1.00  0.34           H  
ATOM   1614  H14 GLN A  98      -7.703  12.087 -14.844  1.00  0.34           H  
ATOM   1615  N   GLY A  99      -8.185  15.282 -12.582  1.00  0.29           N  
ATOM   1616  CA  GLY A  99      -8.589  16.630 -12.924  1.00  0.29           C  
ATOM   1617  C   GLY A  99      -7.785  17.492 -11.981  1.00  0.29           C  
ATOM   1618  O   GLY A  99      -7.202  16.976 -11.019  1.00  0.29           O  
ATOM   1619  H01 GLY A  99      -9.663  16.787 -12.829  1.00  0.29           H  
ATOM   1620  H02 GLY A  99      -8.348  16.858 -13.962  1.00  0.29           H  
ATOM   1621  H08 GLY A  99      -8.246  14.973 -11.623  1.00  0.29           H  
ATOM   1622  N   VAL A 100      -7.715  18.788 -12.241  1.00  0.36           N  
ATOM   1623  CA  VAL A 100      -6.964  19.640 -11.343  1.00  0.36           C  
ATOM   1624  C   VAL A 100      -7.743  20.897 -11.021  1.00  0.36           C  
ATOM   1625  O   VAL A 100      -8.356  21.513 -11.894  1.00  0.36           O  
ATOM   1626  CB  VAL A 100      -5.575  20.035 -11.918  1.00  0.36           C  
ATOM   1627  CG1 VAL A 100      -4.972  18.876 -12.660  1.00  0.36           C  
ATOM   1628  CG2 VAL A 100      -5.691  21.239 -12.804  1.00  0.36           C  
ATOM   1629  H01 VAL A 100      -6.801  19.060 -10.435  1.00  0.36           H  
ATOM   1630  H02 VAL A 100      -4.915  20.293 -11.090  1.00  0.36           H  
ATOM   1631  H03 VAL A 100      -8.177  19.176 -13.051  1.00  0.36           H  
ATOM   1632  H04 VAL A 100      -3.980  18.666 -12.260  1.00  0.36           H  
ATOM   1633  H05 VAL A 100      -5.605  17.997 -12.539  1.00  0.36           H  
ATOM   1634  H06 VAL A 100      -4.892  19.124 -13.718  1.00  0.36           H  
ATOM   1635  H07 VAL A 100      -6.353  21.969 -12.339  1.00  0.36           H  
ATOM   1636  H08 VAL A 100      -4.705  21.682 -12.947  1.00  0.36           H  
ATOM   1637  H09 VAL A 100      -6.100  20.942 -13.770  1.00  0.36           H  
ATOM   1638  N   ILE A 101      -7.743  21.253  -9.745  1.00  0.25           N  
ATOM   1639  CA  ILE A 101      -8.412  22.454  -9.299  1.00  0.25           C  
ATOM   1640  C   ILE A 101      -7.362  23.182  -8.489  1.00  0.25           C  
ATOM   1641  O   ILE A 101      -7.214  22.951  -7.287  1.00  0.25           O  
ATOM   1642  CB  ILE A 101      -9.627  22.136  -8.423  1.00  0.25           C  
ATOM   1643  CG1 ILE A 101     -10.554  21.163  -9.154  1.00  0.25           C  
ATOM   1644  CG2 ILE A 101     -10.400  23.408  -8.139  1.00  0.25           C  
ATOM   1645  CD1 ILE A 101     -11.817  20.822  -8.388  1.00  0.25           C  
ATOM   1646  H01 ILE A 101      -8.793  23.038 -10.137  1.00  0.25           H  
ATOM   1647  H02 ILE A 101      -9.278  21.692  -7.491  1.00  0.25           H  
ATOM   1648  H03 ILE A 101     -10.000  20.233  -9.278  1.00  0.25           H  
ATOM   1649  H04 ILE A 101     -10.840  21.610 -10.106  1.00  0.25           H  
ATOM   1650  H05 ILE A 101     -11.362  23.156  -7.694  1.00  0.25           H  
ATOM   1651  H06 ILE A 101      -9.833  24.032  -7.448  1.00  0.25           H  
ATOM   1652  H07 ILE A 101     -10.562  23.951  -9.070  1.00  0.25           H  
ATOM   1653  H08 ILE A 101     -12.637  20.668  -9.090  1.00  0.25           H  
ATOM   1654  H09 ILE A 101     -11.658  19.911  -7.811  1.00  0.25           H  
ATOM   1655  H10 ILE A 101      -7.266  20.673  -9.070  1.00  0.25           H  
ATOM   1656  H11 ILE A 101     -12.066  21.641  -7.714  1.00  0.25           H  
ATOM   1657  N   GLY A 102      -6.596  24.022  -9.180  1.00  0.44           N  
ATOM   1658  CA  GLY A 102      -5.558  24.794  -8.531  1.00  0.44           C  
ATOM   1659  C   GLY A 102      -6.169  25.839  -7.616  1.00  0.44           C  
ATOM   1660  O   GLY A 102      -6.722  26.851  -8.063  1.00  0.44           O  
ATOM   1661  H01 GLY A 102      -4.963  25.297  -9.293  1.00  0.44           H  
ATOM   1662  H02 GLY A 102      -4.927  24.127  -7.944  1.00  0.44           H  
ATOM   1663  H12 GLY A 102      -6.741  24.123 -10.174  1.00  0.44           H  
ATOM   1664  N   ALA A 103      -6.081  25.580  -6.320  1.00  0.16           N  
ATOM   1665  CA  ALA A 103      -6.616  26.490  -5.328  1.00  0.16           C  
ATOM   1666  C   ALA A 103      -5.487  26.872  -4.378  1.00  0.16           C  
ATOM   1667  O   ALA A 103      -4.638  26.038  -4.038  1.00  0.16           O  
ATOM   1668  CB  ALA A 103      -7.747  25.816  -4.566  1.00  0.16           C  
ATOM   1669  H01 ALA A 103      -7.015  27.384  -5.807  1.00  0.16           H  
ATOM   1670  H02 ALA A 103      -8.635  25.775  -5.196  1.00  0.16           H  
ATOM   1671  H03 ALA A 103      -5.631  24.728  -6.016  1.00  0.16           H  
ATOM   1672  H04 ALA A 103      -7.449  24.804  -4.293  1.00  0.16           H  
ATOM   1673  H05 ALA A 103      -7.968  26.386  -3.664  1.00  0.16           H  
ATOM   1674  N   SER A 104      -5.473  28.134  -3.964  1.00  0.29           N  
ATOM   1675  CA  SER A 104      -4.447  28.617  -3.050  1.00  0.29           C  
ATOM   1676  C   SER A 104      -5.012  29.592  -2.026  1.00  0.29           C  
ATOM   1677  O   SER A 104      -5.547  30.650  -2.385  1.00  0.29           O  
ATOM   1678  CB  SER A 104      -3.315  29.294  -3.828  1.00  0.29           C  
ATOM   1679  OG  SER A 104      -2.639  28.366  -4.656  1.00  0.29           O  
ATOM   1680  H01 SER A 104      -4.059  27.750  -2.515  1.00  0.29           H  
ATOM   1681  H02 SER A 104      -2.601  29.704  -3.113  1.00  0.29           H  
ATOM   1682  H03 SER A 104      -3.733  30.087  -4.448  1.00  0.29           H  
ATOM   1683  H04 SER A 104      -2.546  28.732  -5.539  1.00  0.29           H  
ATOM   1684  H06 SER A 104      -6.187  28.770  -4.289  1.00  0.29           H  
ATOM   1685  N   ARG A 105      -4.902  29.227  -0.751  1.00  0.14           N  
ATOM   1686  CA  ARG A 105      -5.387  30.096   0.303  1.00  0.14           C  
ATOM   1687  C   ARG A 105      -4.385  31.239   0.391  1.00  0.14           C  
ATOM   1688  O   ARG A 105      -3.232  31.095  -0.024  1.00  0.14           O  
ATOM   1689  CB  ARG A 105      -5.445  29.364   1.649  1.00  0.14           C  
ATOM   1690  CG  ARG A 105      -4.085  29.116   2.277  1.00  0.14           C  
ATOM   1691  CD  ARG A 105      -4.192  28.867   3.776  1.00  0.14           C  
ATOM   1692  NE  ARG A 105      -2.881  28.573   4.358  1.00  0.14           N  
ATOM   1693  CZ  ARG A 105      -2.679  28.167   5.609  1.00  0.14           C  
ATOM   1694  NH1 ARG A 105      -3.709  27.996   6.431  1.00  0.14           N  
ATOM   1695  NH2 ARG A 105      -1.443  27.942   6.040  1.00  0.14           N  
ATOM   1696  H01 ARG A 105      -6.397  30.441   0.082  1.00  0.14           H  
ATOM   1697  H02 ARG A 105      -5.886  28.386   1.457  1.00  0.14           H  
ATOM   1698  H03 ARG A 105      -6.038  29.963   2.340  1.00  0.14           H  
ATOM   1699  H04 ARG A 105      -3.474  30.005   2.124  1.00  0.14           H  
ATOM   1700  H05 ARG A 105      -4.479  28.340  -0.517  1.00  0.14           H  
ATOM   1701  H06 ARG A 105      -3.631  28.244   1.805  1.00  0.14           H  
ATOM   1702  H07 ARG A 105      -4.842  28.007   3.938  1.00  0.14           H  
ATOM   1703  H08 ARG A 105      -4.604  29.754   4.256  1.00  0.14           H  
ATOM   1704  H09 ARG A 105      -2.070  28.687   3.766  1.00  0.14           H  
ATOM   1705  H10 ARG A 105      -3.552  27.692   7.381  1.00  0.14           H  
ATOM   1706  H11 ARG A 105      -4.649  28.171   6.106  1.00  0.14           H  
ATOM   1707  H12 ARG A 105      -0.659  28.075   5.417  1.00  0.14           H  
ATOM   1708  H13 ARG A 105      -1.287  27.638   6.990  1.00  0.14           H  
ATOM   1709  N   VAL A 106      -4.826  32.373   0.922  1.00  0.65           N  
ATOM   1710  CA  VAL A 106      -3.950  33.525   1.068  1.00  0.65           C  
ATOM   1711  C   VAL A 106      -3.249  33.453   2.420  1.00  0.65           C  
ATOM   1712  O   VAL A 106      -3.906  33.479   3.463  1.00  0.65           O  
ATOM   1713  CB  VAL A 106      -4.742  34.841   0.995  1.00  0.65           C  
ATOM   1714  CG1 VAL A 106      -3.790  36.019   1.092  1.00  0.65           C  
ATOM   1715  CG2 VAL A 106      -5.545  34.891  -0.290  1.00  0.65           C  
ATOM   1716  H01 VAL A 106      -3.226  33.507   0.254  1.00  0.65           H  
ATOM   1717  H02 VAL A 106      -5.438  34.894   1.832  1.00  0.65           H  
ATOM   1718  H03 VAL A 106      -2.873  35.790   0.550  1.00  0.65           H  
ATOM   1719  H04 VAL A 106      -4.258  36.902   0.656  1.00  0.65           H  
ATOM   1720  H05 VAL A 106      -3.555  36.211   2.139  1.00  0.65           H  
ATOM   1721  H06 VAL A 106      -6.440  35.494  -0.135  1.00  0.65           H  
ATOM   1722  H07 VAL A 106      -4.940  35.335  -1.080  1.00  0.65           H  
ATOM   1723  H08 VAL A 106      -5.834  33.880  -0.578  1.00  0.65           H  
ATOM   1724  H14 VAL A 106      -5.786  32.437   1.230  1.00  0.65           H  
ATOM   1725  N   GLU A 107      -1.922  33.345   2.400  1.00  0.75           N  
ATOM   1726  CA  GLU A 107      -1.151  33.281   3.639  1.00  0.75           C  
ATOM   1727  C   GLU A 107      -1.197  34.641   4.329  1.00  0.75           C  
ATOM   1728  O   GLU A 107      -0.794  35.656   3.751  1.00  0.75           O  
ATOM   1729  CB  GLU A 107       0.305  32.891   3.361  1.00  0.75           C  
ATOM   1730  CG  GLU A 107       0.521  31.424   3.022  1.00  0.75           C  
ATOM   1731  CD  GLU A 107      -0.003  30.483   4.096  1.00  0.75           C  
ATOM   1732  OE1 GLU A 107      -0.036  30.886   5.279  1.00  0.75           O  
ATOM   1733  OE2 GLU A 107      -0.369  29.336   3.761  1.00  0.75           O  
ATOM   1734  H01 GLU A 107      -1.589  32.520   4.285  1.00  0.75           H  
ATOM   1735  H02 GLU A 107       0.852  33.075   4.285  1.00  0.75           H  
ATOM   1736  H03 GLU A 107       0.662  33.489   2.523  1.00  0.75           H  
ATOM   1737  H04 GLU A 107       1.596  31.262   2.943  1.00  0.75           H  
ATOM   1738  H05 GLU A 107       0.008  31.204   2.086  1.00  0.75           H  
ATOM   1739  H09 GLU A 107      -1.440  33.307   1.513  1.00  0.75           H  
ATOM   1740  N   VAL A 108      -1.702  34.655   5.561  1.00  0.65           N  
ATOM   1741  CA  VAL A 108      -1.809  35.886   6.333  1.00  0.65           C  
ATOM   1742  C   VAL A 108      -1.474  35.642   7.798  1.00  0.65           C  
ATOM   1743  O   VAL A 108      -1.682  34.545   8.322  1.00  0.65           O  
ATOM   1744  CB  VAL A 108      -3.231  36.487   6.245  1.00  0.65           C  
ATOM   1745  CG1 VAL A 108      -3.548  36.873   4.808  1.00  0.65           C  
ATOM   1746  CG2 VAL A 108      -4.246  35.487   6.760  1.00  0.65           C  
ATOM   1747  H01 VAL A 108      -1.095  36.589   5.905  1.00  0.65           H  
ATOM   1748  H02 VAL A 108      -3.278  37.384   6.863  1.00  0.65           H  
ATOM   1749  H03 VAL A 108      -4.353  37.608   4.799  1.00  0.65           H  
ATOM   1750  H04 VAL A 108      -2.661  37.302   4.342  1.00  0.65           H  
ATOM   1751  H05 VAL A 108      -3.858  35.988   4.253  1.00  0.65           H  
ATOM   1752  H06 VAL A 108      -2.020  33.789   5.972  1.00  0.65           H  
ATOM   1753  H07 VAL A 108      -5.166  35.574   6.182  1.00  0.65           H  
ATOM   1754  H08 VAL A 108      -3.847  34.478   6.658  1.00  0.65           H  
ATOM   1755  H09 VAL A 108      -4.457  35.690   7.810  1.00  0.65           H  
ATOM   1756  N   ASP A 109      -0.950  36.677   8.449  1.00  0.92           N  
ATOM   1757  CA  ASP A 109      -0.583  36.599   9.860  1.00  0.92           C  
ATOM   1758  C   ASP A 109      -1.601  37.377  10.700  1.00  0.92           C  
ATOM   1759  O   ASP A 109      -1.610  38.611  10.694  1.00  0.92           O  
ATOM   1760  CB  ASP A 109       0.823  37.185  10.078  1.00  0.92           C  
ATOM   1761  CG  ASP A 109       1.368  36.904  11.477  1.00  0.92           C  
ATOM   1762  OD1 ASP A 109       0.643  37.147  12.467  1.00  0.92           O  
ATOM   1763  OD2 ASP A 109       2.527  36.443  11.585  1.00  0.92           O  
ATOM   1764  H01 ASP A 109      -0.581  35.553  10.167  1.00  0.92           H  
ATOM   1765  H02 ASP A 109       0.750  38.267   9.964  1.00  0.92           H  
ATOM   1766  H03 ASP A 109       1.501  36.749   9.345  1.00  0.92           H  
ATOM   1767  H10 ASP A 109      -0.801  37.544   7.952  1.00  0.92           H  
ATOM   1768  N   GLY A 110      -2.456  36.654  11.420  1.00  0.91           N  
ATOM   1769  CA  GLY A 110      -3.460  37.305  12.243  1.00  0.91           C  
ATOM   1770  C   GLY A 110      -3.113  37.327  13.719  1.00  0.91           C  
ATOM   1771  O   GLY A 110      -2.128  36.715  14.142  1.00  0.91           O  
ATOM   1772  H01 GLY A 110      -4.380  36.730  12.139  1.00  0.91           H  
ATOM   1773  H02 GLY A 110      -3.574  38.333  11.900  1.00  0.91           H  
ATOM   1774  H04 GLY A 110      -2.406  35.646  11.394  1.00  0.91           H  
ATOM   1775  N   LYS A 111      -3.922  38.039  14.503  1.00  1.00           N  
ATOM   1776  CA  LYS A 111      -3.704  38.135  15.944  1.00  1.00           C  
ATOM   1777  C   LYS A 111      -3.979  36.804  16.633  1.00  1.00           C  
ATOM   1778  O   LYS A 111      -3.186  36.348  17.460  1.00  1.00           O  
ATOM   1779  CB  LYS A 111      -4.597  39.212  16.561  1.00  1.00           C  
ATOM   1780  CG  LYS A 111      -4.092  40.623  16.375  1.00  1.00           C  
ATOM   1781  CD  LYS A 111      -4.941  41.601  17.163  1.00  1.00           C  
ATOM   1782  CE  LYS A 111      -4.408  43.020  17.036  1.00  1.00           C  
ATOM   1783  NZ  LYS A 111      -5.275  44.003  17.735  1.00  1.00           N  
ATOM   1784  H01 LYS A 111      -2.658  38.404  16.094  1.00  1.00           H  
ATOM   1785  H02 LYS A 111      -4.611  39.026  17.635  1.00  1.00           H  
ATOM   1786  H03 LYS A 111      -4.706  38.524  14.090  1.00  1.00           H  
ATOM   1787  H04 LYS A 111      -5.584  39.140  16.105  1.00  1.00           H  
ATOM   1788  H05 LYS A 111      -4.150  40.880  15.317  1.00  1.00           H  
ATOM   1789  H06 LYS A 111      -3.060  40.684  16.721  1.00  1.00           H  
ATOM   1790  H07 LYS A 111      -4.911  41.314  18.214  1.00  1.00           H  
ATOM   1791  H08 LYS A 111      -5.963  41.569  16.786  1.00  1.00           H  
ATOM   1792  H09 LYS A 111      -4.389  43.280  15.978  1.00  1.00           H  
ATOM   1793  H10 LYS A 111      -3.408  43.061  17.468  1.00  1.00           H  
ATOM   1794  H11 LYS A 111      -6.165  43.575  17.948  1.00  1.00           H  
ATOM   1795  H12 LYS A 111      -4.829  44.296  18.593  1.00  1.00           H  
ATOM   1796  H13 LYS A 111      -5.422  44.806  17.140  1.00  1.00           H  
ATOM   1797  N   GLU A 112      -5.108  36.186  16.294  1.00  0.84           N  
ATOM   1798  CA  GLU A 112      -5.479  34.907  16.894  1.00  0.84           C  
ATOM   1799  C   GLU A 112      -5.245  33.765  15.919  1.00  0.84           C  
ATOM   1800  O   GLU A 112      -4.743  33.964  14.806  1.00  0.84           O  
ATOM   1801  CB  GLU A 112      -6.959  34.893  17.288  1.00  0.84           C  
ATOM   1802  CG  GLU A 112      -7.498  36.200  17.823  1.00  0.84           C  
ATOM   1803  CD  GLU A 112      -8.670  36.707  17.000  1.00  0.84           C  
ATOM   1804  OE1 GLU A 112      -8.471  37.001  15.802  1.00  0.84           O  
ATOM   1805  OE2 GLU A 112      -9.791  36.805  17.541  1.00  0.84           O  
ATOM   1806  H01 GLU A 112      -4.857  34.779  17.780  1.00  0.84           H  
ATOM   1807  H02 GLU A 112      -7.046  34.175  18.104  1.00  0.84           H  
ATOM   1808  H03 GLU A 112      -7.540  34.624  16.406  1.00  0.84           H  
ATOM   1809  H04 GLU A 112      -6.701  36.942  17.769  1.00  0.84           H  
ATOM   1810  H05 GLU A 112      -7.826  36.052  18.852  1.00  0.84           H  
ATOM   1811  H14 GLU A 112      -5.719  36.609  15.610  1.00  0.84           H  
ATOM   1812  N   VAL A 113      -5.618  32.567  16.356  1.00  0.69           N  
ATOM   1813  CA  VAL A 113      -5.498  31.373  15.533  1.00  0.69           C  
ATOM   1814  C   VAL A 113      -6.638  31.478  14.512  1.00  0.69           C  
ATOM   1815  O   VAL A 113      -7.805  31.620  14.890  1.00  0.69           O  
ATOM   1816  CB  VAL A 113      -5.672  30.090  16.388  1.00  0.69           C  
ATOM   1817  CG1 VAL A 113      -5.318  28.861  15.569  1.00  0.69           C  
ATOM   1818  CG2 VAL A 113      -4.800  30.173  17.634  1.00  0.69           C  
ATOM   1819  H01 VAL A 113      -4.517  31.308  15.061  1.00  0.69           H  
ATOM   1820  H02 VAL A 113      -6.714  30.008  16.697  1.00  0.69           H  
ATOM   1821  H03 VAL A 113      -4.315  28.525  15.833  1.00  0.69           H  
ATOM   1822  H04 VAL A 113      -6.034  28.066  15.778  1.00  0.69           H  
ATOM   1823  H05 VAL A 113      -5.350  29.109  14.508  1.00  0.69           H  
ATOM   1824  H06 VAL A 113      -5.997  32.482  17.289  1.00  0.69           H  
ATOM   1825  H07 VAL A 113      -3.911  30.765  17.416  1.00  0.69           H  
ATOM   1826  H08 VAL A 113      -5.361  30.645  18.440  1.00  0.69           H  
ATOM   1827  H09 VAL A 113      -4.502  29.169  17.937  1.00  0.69           H  
ATOM   1828  N   PRO A 114      -6.311  31.436  13.204  1.00  0.36           N  
ATOM   1829  CA  PRO A 114      -7.325  31.533  12.146  1.00  0.36           C  
ATOM   1830  C   PRO A 114      -8.393  30.437  12.202  1.00  0.36           C  
ATOM   1831  O   PRO A 114      -8.154  29.336  12.706  1.00  0.36           O  
ATOM   1832  CB  PRO A 114      -6.493  31.454  10.861  1.00  0.36           C  
ATOM   1833  CG  PRO A 114      -5.171  32.022  11.267  1.00  0.36           C  
ATOM   1834  CD  PRO A 114      -4.958  31.380  12.620  1.00  0.36           C  
ATOM   1835  H01 PRO A 114      -6.947  31.989  10.027  1.00  0.36           H  
ATOM   1836  H02 PRO A 114      -6.388  30.422  10.526  1.00  0.36           H  
ATOM   1837  H03 PRO A 114      -5.148  33.112  11.288  1.00  0.36           H  
ATOM   1838  H04 PRO A 114      -4.385  31.741  10.566  1.00  0.36           H  
ATOM   1839  H05 PRO A 114      -4.544  30.373  12.568  1.00  0.36           H  
ATOM   1840  H06 PRO A 114      -4.244  31.945  13.219  1.00  0.36           H  
ATOM   1841  H10 PRO A 114      -7.913  32.447  12.235  1.00  0.36           H  
ATOM   1842  N   LYS A 115      -9.576  30.752  11.689  1.00  0.49           N  
ATOM   1843  CA  LYS A 115     -10.665  29.792  11.651  1.00  0.49           C  
ATOM   1844  C   LYS A 115     -10.992  29.558  10.189  1.00  0.49           C  
ATOM   1845  O   LYS A 115     -11.659  28.591   9.829  1.00  0.49           O  
ATOM   1846  CB  LYS A 115     -11.879  30.328  12.414  1.00  0.49           C  
ATOM   1847  CG  LYS A 115     -11.685  30.278  13.919  1.00  0.49           C  
ATOM   1848  CD  LYS A 115     -12.785  30.985  14.676  1.00  0.49           C  
ATOM   1849  CE  LYS A 115     -12.454  31.025  16.161  1.00  0.49           C  
ATOM   1850  NZ  LYS A 115     -13.403  31.867  16.942  1.00  0.49           N  
ATOM   1851  H01 LYS A 115     -10.382  28.855  12.131  1.00  0.49           H  
ATOM   1852  H02 LYS A 115     -12.732  29.695  12.168  1.00  0.49           H  
ATOM   1853  H03 LYS A 115     -12.051  31.362  12.117  1.00  0.49           H  
ATOM   1854  H04 LYS A 115     -10.750  30.790  14.146  1.00  0.49           H  
ATOM   1855  H05 LYS A 115     -11.661  29.234  14.233  1.00  0.49           H  
ATOM   1856  H06 LYS A 115     -13.721  30.445  14.533  1.00  0.49           H  
ATOM   1857  H07 LYS A 115      -9.722  31.680  11.317  1.00  0.49           H  
ATOM   1858  H08 LYS A 115     -12.885  32.003  14.300  1.00  0.49           H  
ATOM   1859  H09 LYS A 115     -11.463  31.467  16.264  1.00  0.49           H  
ATOM   1860  H10 LYS A 115     -12.486  30.008  16.553  1.00  0.49           H  
ATOM   1861  H11 LYS A 115     -14.278  31.375  17.051  1.00  0.49           H  
ATOM   1862  H12 LYS A 115     -13.011  32.061  17.852  1.00  0.49           H  
ATOM   1863  H13 LYS A 115     -13.565  32.736  16.453  1.00  0.49           H  
ATOM   1864  N   ASP A 116     -10.499  30.457   9.347  1.00  0.44           N  
ATOM   1865  CA  ASP A 116     -10.702  30.353   7.911  1.00  0.44           C  
ATOM   1866  C   ASP A 116      -9.729  31.285   7.199  1.00  0.44           C  
ATOM   1867  O   ASP A 116      -9.378  32.346   7.718  1.00  0.44           O  
ATOM   1868  CB  ASP A 116     -12.137  30.732   7.528  1.00  0.44           C  
ATOM   1869  CG  ASP A 116     -12.329  32.234   7.400  1.00  0.44           C  
ATOM   1870  OD1 ASP A 116     -12.283  32.936   8.436  1.00  0.44           O  
ATOM   1871  OD2 ASP A 116     -12.517  32.713   6.259  1.00  0.44           O  
ATOM   1872  H01 ASP A 116     -10.526  29.320   7.611  1.00  0.44           H  
ATOM   1873  H02 ASP A 116     -12.795  30.381   8.323  1.00  0.44           H  
ATOM   1874  H03 ASP A 116     -12.379  30.266   6.573  1.00  0.44           H  
ATOM   1875  H14 ASP A 116      -9.968  31.234   9.713  1.00  0.44           H  
ATOM   1876  N   MET A 117      -9.287  30.869   6.018  1.00  0.22           N  
ATOM   1877  CA  MET A 117      -8.375  31.658   5.200  1.00  0.22           C  
ATOM   1878  C   MET A 117      -9.152  31.893   3.911  1.00  0.22           C  
ATOM   1879  O   MET A 117     -10.201  31.285   3.708  1.00  0.22           O  
ATOM   1880  CB  MET A 117      -7.097  30.862   4.905  1.00  0.22           C  
ATOM   1881  CG  MET A 117      -6.341  30.376   6.137  1.00  0.22           C  
ATOM   1882  SD  MET A 117      -5.570  31.704   7.099  1.00  0.22           S  
ATOM   1883  CE  MET A 117      -3.856  31.642   6.495  1.00  0.22           C  
ATOM   1884  H01 MET A 117      -8.066  32.583   5.687  1.00  0.22           H  
ATOM   1885  H02 MET A 117      -6.425  31.546   4.386  1.00  0.22           H  
ATOM   1886  H03 MET A 117      -7.370  29.991   4.310  1.00  0.22           H  
ATOM   1887  H04 MET A 117      -9.595  29.971   5.673  1.00  0.22           H  
ATOM   1888  H05 MET A 117      -5.534  29.736   5.780  1.00  0.22           H  
ATOM   1889  H06 MET A 117      -7.041  29.846   6.783  1.00  0.22           H  
ATOM   1890  H07 MET A 117      -3.194  31.354   7.311  1.00  0.22           H  
ATOM   1891  H08 MET A 117      -3.780  30.910   5.691  1.00  0.22           H  
ATOM   1892  H09 MET A 117      -3.566  32.624   6.122  1.00  0.22           H  
ATOM   1893  N   ASP A 118      -8.685  32.780   3.042  1.00  0.52           N  
ATOM   1894  CA  ASP A 118      -9.415  32.967   1.800  1.00  0.52           C  
ATOM   1895  C   ASP A 118      -8.686  32.254   0.672  1.00  0.52           C  
ATOM   1896  O   ASP A 118      -7.525  32.538   0.370  1.00  0.52           O  
ATOM   1897  CB  ASP A 118      -9.605  34.439   1.472  1.00  0.52           C  
ATOM   1898  CG  ASP A 118     -10.980  34.712   0.896  1.00  0.52           C  
ATOM   1899  OD1 ASP A 118     -11.451  33.870   0.092  1.00  0.52           O  
ATOM   1900  OD2 ASP A 118     -11.588  35.752   1.242  1.00  0.52           O  
ATOM   1901  H01 ASP A 118     -10.409  32.537   1.919  1.00  0.52           H  
ATOM   1902  H02 ASP A 118      -8.862  34.719   0.725  1.00  0.52           H  
ATOM   1903  H03 ASP A 118      -9.481  35.024   2.383  1.00  0.52           H  
ATOM   1904  H10 ASP A 118      -7.847  33.309   3.238  1.00  0.52           H  
ATOM   1905  N   VAL A 119      -9.395  31.317   0.059  1.00  0.18           N  
ATOM   1906  CA  VAL A 119      -8.859  30.487  -1.004  1.00  0.18           C  
ATOM   1907  C   VAL A 119      -9.486  30.825  -2.344  1.00  0.18           C  
ATOM   1908  O   VAL A 119     -10.686  31.073  -2.424  1.00  0.18           O  
ATOM   1909  CB  VAL A 119      -9.146  29.005  -0.712  1.00  0.18           C  
ATOM   1910  CG1 VAL A 119      -8.553  28.139  -1.794  1.00  0.18           C  
ATOM   1911  CG2 VAL A 119      -8.593  28.624   0.648  1.00  0.18           C  
ATOM   1912  H01 VAL A 119      -7.786  30.674  -1.048  1.00  0.18           H  
ATOM   1913  H02 VAL A 119     -10.224  28.847  -0.699  1.00  0.18           H  
ATOM   1914  H03 VAL A 119      -7.547  27.835  -1.505  1.00  0.18           H  
ATOM   1915  H04 VAL A 119     -10.353  31.174   0.345  1.00  0.18           H  
ATOM   1916  H05 VAL A 119      -9.174  27.254  -1.933  1.00  0.18           H  
ATOM   1917  H06 VAL A 119      -8.508  28.702  -2.727  1.00  0.18           H  
ATOM   1918  H07 VAL A 119      -7.706  29.221   0.859  1.00  0.18           H  
ATOM   1919  H08 VAL A 119      -9.347  28.812   1.413  1.00  0.18           H  
ATOM   1920  H09 VAL A 119      -8.328  27.567   0.650  1.00  0.18           H  
ATOM   1921  N   TYR A 120      -8.678  30.840  -3.398  1.00  0.56           N  
ATOM   1922  CA  TYR A 120      -9.201  31.115  -4.735  1.00  0.56           C  
ATOM   1923  C   TYR A 120      -8.766  30.028  -5.702  1.00  0.56           C  
ATOM   1924  O   TYR A 120      -7.690  29.435  -5.563  1.00  0.56           O  
ATOM   1925  CB  TYR A 120      -8.731  32.474  -5.252  1.00  0.56           C  
ATOM   1926  CG  TYR A 120      -9.210  33.634  -4.414  1.00  0.56           C  
ATOM   1927  CD1 TYR A 120      -8.612  33.929  -3.185  1.00  0.56           C  
ATOM   1928  CD2 TYR A 120     -10.269  34.438  -4.841  1.00  0.56           C  
ATOM   1929  CE1 TYR A 120      -9.054  34.999  -2.401  1.00  0.56           C  
ATOM   1930  CE2 TYR A 120     -10.723  35.512  -4.064  1.00  0.56           C  
ATOM   1931  CZ  TYR A 120     -10.109  35.787  -2.846  1.00  0.56           C  
ATOM   1932  OH  TYR A 120     -10.545  36.850  -2.079  1.00  0.56           O  
ATOM   1933  H01 TYR A 120     -10.289  31.132  -4.666  1.00  0.56           H  
ATOM   1934  H02 TYR A 120      -9.154  32.602  -6.248  1.00  0.56           H  
ATOM   1935  H03 TYR A 120      -7.641  32.482  -5.263  1.00  0.56           H  
ATOM   1936  H04 TYR A 120      -7.785  33.313  -2.831  1.00  0.56           H  
ATOM   1937  H05 TYR A 120     -10.751  34.226  -5.796  1.00  0.56           H  
ATOM   1938  H06 TYR A 120      -8.574  35.214  -1.446  1.00  0.56           H  
ATOM   1939  H07 TYR A 120     -11.552  36.128  -4.412  1.00  0.56           H  
ATOM   1940  H08 TYR A 120     -10.559  37.647  -2.614  1.00  0.56           H  
ATOM   1941  H10 TYR A 120      -7.692  30.660  -3.274  1.00  0.56           H  
ATOM   1942  N   ILE A 121      -9.620  29.760  -6.675  1.00  0.51           N  
ATOM   1943  CA  ILE A 121      -9.330  28.751  -7.679  1.00  0.51           C  
ATOM   1944  C   ILE A 121      -8.716  29.445  -8.891  1.00  0.51           C  
ATOM   1945  O   ILE A 121      -9.398  30.189  -9.591  1.00  0.51           O  
ATOM   1946  CB  ILE A 121     -10.611  28.044  -8.130  1.00  0.51           C  
ATOM   1947  CG1 ILE A 121     -11.430  27.614  -6.914  1.00  0.51           C  
ATOM   1948  CG2 ILE A 121     -10.254  26.847  -8.986  1.00  0.51           C  
ATOM   1949  CD1 ILE A 121     -10.737  26.622  -6.025  1.00  0.51           C  
ATOM   1950  H01 ILE A 121      -8.650  28.013  -7.252  1.00  0.51           H  
ATOM   1951  H02 ILE A 121     -11.215  28.732  -8.722  1.00  0.51           H  
ATOM   1952  H03 ILE A 121     -12.323  27.121  -7.297  1.00  0.51           H  
ATOM   1953  H04 ILE A 121     -11.659  28.501  -6.324  1.00  0.51           H  
ATOM   1954  H05 ILE A 121      -9.249  26.508  -8.734  1.00  0.51           H  
ATOM   1955  H06 ILE A 121     -10.965  26.042  -8.801  1.00  0.51           H  
ATOM   1956  H07 ILE A 121     -10.289  27.129 -10.038  1.00  0.51           H  
ATOM   1957  H08 ILE A 121      -9.817  27.062  -5.639  1.00  0.51           H  
ATOM   1958  H09 ILE A 121     -10.492  30.267  -6.721  1.00  0.51           H  
ATOM   1959  H10 ILE A 121     -11.391  26.359  -5.193  1.00  0.51           H  
ATOM   1960  H11 ILE A 121     -10.498  25.725  -6.597  1.00  0.51           H  
ATOM   1961  N   TYR A 122      -7.433  29.215  -9.138  1.00  0.26           N  
ATOM   1962  CA  TYR A 122      -6.791  29.852 -10.273  1.00  0.26           C  
ATOM   1963  C   TYR A 122      -6.913  29.038 -11.561  1.00  0.26           C  
ATOM   1964  O   TYR A 122      -6.931  29.601 -12.650  1.00  0.26           O  
ATOM   1965  CB  TYR A 122      -5.317  30.174  -9.959  1.00  0.26           C  
ATOM   1966  CG  TYR A 122      -4.481  29.034  -9.423  1.00  0.26           C  
ATOM   1967  CD1 TYR A 122      -4.013  28.022 -10.264  1.00  0.26           C  
ATOM   1968  CD2 TYR A 122      -4.137  28.978  -8.070  1.00  0.26           C  
ATOM   1969  CE1 TYR A 122      -3.211  26.971  -9.767  1.00  0.26           C  
ATOM   1970  CE2 TYR A 122      -3.342  27.937  -7.562  1.00  0.26           C  
ATOM   1971  CZ  TYR A 122      -2.882  26.937  -8.413  1.00  0.26           C  
ATOM   1972  OH  TYR A 122      -2.105  25.915  -7.904  1.00  0.26           O  
ATOM   1973  H01 TYR A 122      -7.323  30.787 -10.449  1.00  0.26           H  
ATOM   1974  H02 TYR A 122      -5.346  30.914  -9.159  1.00  0.26           H  
ATOM   1975  H03 TYR A 122      -4.850  30.525 -10.879  1.00  0.26           H  
ATOM   1976  H04 TYR A 122      -4.271  28.044 -11.323  1.00  0.26           H  
ATOM   1977  H05 TYR A 122      -4.492  29.757  -7.396  1.00  0.26           H  
ATOM   1978  H06 TYR A 122      -2.851  26.191 -10.438  1.00  0.26           H  
ATOM   1979  H07 TYR A 122      -3.086  27.913  -6.503  1.00  0.26           H  
ATOM   1980  H08 TYR A 122      -1.891  25.296  -8.605  1.00  0.26           H  
ATOM   1981  H12 TYR A 122      -6.904  28.598  -8.538  1.00  0.26           H  
ATOM   1982  N   TYR A 123      -7.011  27.717 -11.445  1.00  0.20           N  
ATOM   1983  CA  TYR A 123      -7.146  26.873 -12.629  1.00  0.20           C  
ATOM   1984  C   TYR A 123      -8.035  25.679 -12.333  1.00  0.20           C  
ATOM   1985  O   TYR A 123      -7.892  25.024 -11.303  1.00  0.20           O  
ATOM   1986  CB  TYR A 123      -5.774  26.378 -13.108  1.00  0.20           C  
ATOM   1987  CG  TYR A 123      -5.835  25.530 -14.365  1.00  0.20           C  
ATOM   1988  CD1 TYR A 123      -6.251  26.074 -15.579  1.00  0.20           C  
ATOM   1989  CD2 TYR A 123      -5.508  24.174 -14.332  1.00  0.20           C  
ATOM   1990  CE1 TYR A 123      -6.342  25.288 -16.727  1.00  0.20           C  
ATOM   1991  CE2 TYR A 123      -5.596  23.377 -15.476  1.00  0.20           C  
ATOM   1992  CZ  TYR A 123      -6.015  23.940 -16.669  1.00  0.20           C  
ATOM   1993  OH  TYR A 123      -6.119  23.162 -17.803  1.00  0.20           O  
ATOM   1994  H01 TYR A 123      -7.600  27.475 -13.416  1.00  0.20           H  
ATOM   1995  H02 TYR A 123      -5.371  25.746 -12.317  1.00  0.20           H  
ATOM   1996  H03 TYR A 123      -5.145  27.246 -13.308  1.00  0.20           H  
ATOM   1997  H04 TYR A 123      -6.510  27.132 -15.632  1.00  0.20           H  
ATOM   1998  H05 TYR A 123      -5.177  23.727 -13.394  1.00  0.20           H  
ATOM   1999  H06 TYR A 123      -6.669  25.731 -17.668  1.00  0.20           H  
ATOM   2000  H07 TYR A 123      -5.337  22.319 -15.429  1.00  0.20           H  
ATOM   2001  H08 TYR A 123      -6.568  22.341 -17.588  1.00  0.20           H  
ATOM   2002  H09 TYR A 123      -6.992  27.293 -10.529  1.00  0.20           H  
ATOM   2003  N   LYS A 124      -8.958  25.396 -13.240  1.00  0.48           N  
ATOM   2004  CA  LYS A 124      -9.854  24.268 -13.060  1.00  0.48           C  
ATOM   2005  C   LYS A 124     -10.066  23.512 -14.363  1.00  0.48           C  
ATOM   2006  O   LYS A 124     -10.447  24.086 -15.375  1.00  0.48           O  
ATOM   2007  CB  LYS A 124     -11.207  24.734 -12.525  1.00  0.48           C  
ATOM   2008  CG  LYS A 124     -12.184  23.598 -12.345  1.00  0.48           C  
ATOM   2009  CD  LYS A 124     -13.602  24.089 -12.125  1.00  0.48           C  
ATOM   2010  CE  LYS A 124     -14.593  22.932 -12.289  1.00  0.48           C  
ATOM   2011  NZ  LYS A 124     -16.010  23.351 -12.094  1.00  0.48           N  
ATOM   2012  H01 LYS A 124      -9.387  23.598 -12.338  1.00  0.48           H  
ATOM   2013  H02 LYS A 124     -11.632  25.421 -13.257  1.00  0.48           H  
ATOM   2014  H03 LYS A 124     -11.053  25.219 -11.561  1.00  0.48           H  
ATOM   2015  H04 LYS A 124     -11.884  23.037 -11.460  1.00  0.48           H  
ATOM   2016  H05 LYS A 124     -12.163  22.972 -13.237  1.00  0.48           H  
ATOM   2017  H06 LYS A 124     -13.830  24.860 -12.861  1.00  0.48           H  
ATOM   2018  H07 LYS A 124     -13.690  24.500 -11.119  1.00  0.48           H  
ATOM   2019  H08 LYS A 124     -14.362  22.192 -11.522  1.00  0.48           H  
ATOM   2020  H09 LYS A 124      -9.039  25.971 -14.066  1.00  0.48           H  
ATOM   2021  H10 LYS A 124     -14.486  22.521 -13.293  1.00  0.48           H  
ATOM   2022  H11 LYS A 124     -16.597  22.532 -12.029  1.00  0.48           H  
ATOM   2023  H12 LYS A 124     -16.088  23.889 -11.243  1.00  0.48           H  
ATOM   2024  H13 LYS A 124     -16.306  23.915 -12.878  1.00  0.48           H  
ATOM   2025  N   LYS A 125      -9.810  22.216 -14.331  1.00  0.45           N  
ATOM   2026  CA  LYS A 125      -9.989  21.375 -15.499  1.00  0.45           C  
ATOM   2027  C   LYS A 125     -10.176  19.980 -14.958  1.00  0.45           C  
ATOM   2028  O   LYS A 125      -9.223  19.326 -14.539  1.00  0.45           O  
ATOM   2029  CB  LYS A 125      -8.760  21.425 -16.399  1.00  0.45           C  
ATOM   2030  CG  LYS A 125      -8.854  20.502 -17.599  1.00  0.45           C  
ATOM   2031  CD  LYS A 125      -9.866  21.000 -18.614  1.00  0.45           C  
ATOM   2032  CE  LYS A 125      -9.368  22.261 -19.302  1.00  0.45           C  
ATOM   2033  NZ  LYS A 125     -10.305  22.726 -20.364  1.00  0.45           N  
ATOM   2034  H01 LYS A 125     -10.836  21.703 -16.102  1.00  0.45           H  
ATOM   2035  H02 LYS A 125      -7.911  21.091 -15.802  1.00  0.45           H  
ATOM   2036  H03 LYS A 125      -8.635  22.447 -16.757  1.00  0.45           H  
ATOM   2037  H04 LYS A 125      -9.179  19.523 -17.249  1.00  0.45           H  
ATOM   2038  H05 LYS A 125      -7.876  20.441 -18.076  1.00  0.45           H  
ATOM   2039  H06 LYS A 125     -10.796  21.231 -18.094  1.00  0.45           H  
ATOM   2040  H07 LYS A 125     -10.032  20.226 -19.363  1.00  0.45           H  
ATOM   2041  H08 LYS A 125      -8.413  22.031 -19.774  1.00  0.45           H  
ATOM   2042  H09 LYS A 125      -9.260  23.050 -18.557  1.00  0.45           H  
ATOM   2043  H10 LYS A 125     -11.120  23.141 -19.935  1.00  0.45           H  
ATOM   2044  H11 LYS A 125      -9.844  23.412 -20.944  1.00  0.45           H  
ATOM   2045  H12 LYS A 125     -10.588  21.940 -20.932  1.00  0.45           H  
ATOM   2046  H14 LYS A 125      -9.481  21.800 -13.471  1.00  0.45           H  
ATOM   2047  N   ILE A 126     -11.420  19.530 -14.960  1.00  0.28           N  
ATOM   2048  CA  ILE A 126     -11.740  18.219 -14.434  1.00  0.28           C  
ATOM   2049  C   ILE A 126     -12.485  17.338 -15.440  1.00  0.28           C  
ATOM   2050  O   ILE A 126     -13.196  17.831 -16.311  1.00  0.28           O  
ATOM   2051  CB  ILE A 126     -12.603  18.364 -13.187  1.00  0.28           C  
ATOM   2052  CG1 ILE A 126     -13.935  19.009 -13.574  1.00  0.28           C  
ATOM   2053  CG2 ILE A 126     -11.885  19.225 -12.161  1.00  0.28           C  
ATOM   2054  CD1 ILE A 126     -14.909  19.153 -12.431  1.00  0.28           C  
ATOM   2055  H01 ILE A 126     -10.791  17.735 -14.204  1.00  0.28           H  
ATOM   2056  H02 ILE A 126     -12.788  17.382 -12.751  1.00  0.28           H  
ATOM   2057  H03 ILE A 126     -14.403  18.346 -14.302  1.00  0.28           H  
ATOM   2058  H04 ILE A 126     -13.731  20.001 -13.977  1.00  0.28           H  
ATOM   2059  H05 ILE A 126     -10.975  19.632 -12.602  1.00  0.28           H  
ATOM   2060  H06 ILE A 126     -12.536  20.043 -11.853  1.00  0.28           H  
ATOM   2061  H07 ILE A 126     -11.627  18.618 -11.293  1.00  0.28           H  
ATOM   2062  H08 ILE A 126     -15.859  18.694 -12.704  1.00  0.28           H  
ATOM   2063  H09 ILE A 126     -14.508  18.658 -11.547  1.00  0.28           H  
ATOM   2064  H10 ILE A 126     -15.065  20.210 -12.217  1.00  0.28           H  
ATOM   2065  H13 ILE A 126     -12.158  20.109 -15.334  1.00  0.28           H  
ATOM   2066  N   PRO A 127     -12.332  16.011 -15.320  1.00  0.55           N  
ATOM   2067  CA  PRO A 127     -12.995  15.075 -16.220  1.00  0.55           C  
ATOM   2068  C   PRO A 127     -14.452  15.072 -15.876  1.00  0.55           C  
ATOM   2069  O   PRO A 127     -14.923  15.894 -15.098  1.00  0.55           O  
ATOM   2070  CB  PRO A 127     -12.356  13.736 -15.879  1.00  0.55           C  
ATOM   2071  CG  PRO A 127     -11.059  14.106 -15.218  1.00  0.55           C  
ATOM   2072  CD  PRO A 127     -11.445  15.292 -14.394  1.00  0.55           C  
ATOM   2073  H01 PRO A 127     -12.213  13.106 -16.757  1.00  0.55           H  
ATOM   2074  H02 PRO A 127     -12.989  13.166 -15.199  1.00  0.55           H  
ATOM   2075  H03 PRO A 127     -10.254  14.310 -15.924  1.00  0.55           H  
ATOM   2076  H04 PRO A 127     -10.689  13.294 -14.592  1.00  0.55           H  
ATOM   2077  H05 PRO A 127     -11.907  15.040 -13.439  1.00  0.55           H  
ATOM   2078  H06 PRO A 127     -10.576  15.892 -14.126  1.00  0.55           H  
ATOM   2079  H11 PRO A 127     -12.897  15.312 -17.279  1.00  0.55           H  
ATOM   2080  N   ASP A 128     -15.179  14.136 -16.451  1.00  0.58           N  
ATOM   2081  CA  ASP A 128     -16.581  14.082 -16.147  1.00  0.58           C  
ATOM   2082  C   ASP A 128     -16.799  13.218 -14.933  1.00  0.58           C  
ATOM   2083  O   ASP A 128     -16.474  12.039 -14.930  1.00  0.58           O  
ATOM   2084  CB  ASP A 128     -17.363  13.561 -17.339  1.00  0.58           C  
ATOM   2085  CG  ASP A 128     -18.374  14.565 -17.817  1.00  0.58           C  
ATOM   2086  OD1 ASP A 128     -19.295  14.857 -17.015  1.00  0.58           O  
ATOM   2087  OD2 ASP A 128     -18.240  15.074 -18.962  1.00  0.58           O  
ATOM   2088  H01 ASP A 128     -16.943  15.087 -15.929  1.00  0.58           H  
ATOM   2089  H02 ASP A 128     -17.895  12.661 -17.031  1.00  0.58           H  
ATOM   2090  H03 ASP A 128     -16.669  13.343 -18.151  1.00  0.58           H  
ATOM   2091  H07 ASP A 128     -14.761  13.474 -17.089  1.00  0.58           H  
ATOM   2092  N   ILE A 129     -17.323  13.822 -13.882  1.00  0.33           N  
ATOM   2093  CA  ILE A 129     -17.586  13.083 -12.669  1.00  0.33           C  
ATOM   2094  C   ILE A 129     -18.995  12.528 -12.743  1.00  0.33           C  
ATOM   2095  O   ILE A 129     -19.977  13.246 -12.548  1.00  0.33           O  
ATOM   2096  CB  ILE A 129     -17.425  13.987 -11.453  1.00  0.33           C  
ATOM   2097  CG1 ILE A 129     -15.977  14.475 -11.407  1.00  0.33           C  
ATOM   2098  CG2 ILE A 129     -17.797  13.237 -10.179  1.00  0.33           C  
ATOM   2099  CD1 ILE A 129     -15.690  15.418 -10.274  1.00  0.33           C  
ATOM   2100  H01 ILE A 129     -16.874  12.264 -12.569  1.00  0.33           H  
ATOM   2101  H02 ILE A 129     -18.094  14.844 -11.529  1.00  0.33           H  
ATOM   2102  H03 ILE A 129     -15.799  15.026 -12.331  1.00  0.33           H  
ATOM   2103  H04 ILE A 129     -17.541  14.807 -13.927  1.00  0.33           H  
ATOM   2104  H05 ILE A 129     -15.325  13.608 -11.307  1.00  0.33           H  
ATOM   2105  H06 ILE A 129     -18.823  12.877 -10.257  1.00  0.33           H  
ATOM   2106  H07 ILE A 129     -17.124  12.390 -10.046  1.00  0.33           H  
ATOM   2107  H08 ILE A 129     -17.712  13.908  -9.324  1.00  0.33           H  
ATOM   2108  H09 ILE A 129     -14.870  16.080 -10.552  1.00  0.33           H  
ATOM   2109  H10 ILE A 129     -16.579  16.012 -10.060  1.00  0.33           H  
ATOM   2110  H11 ILE A 129     -15.412  14.848  -9.388  1.00  0.33           H  
ATOM   2111  N   ARG A 130     -19.075  11.237 -13.038  1.00  0.68           N  
ATOM   2112  CA  ARG A 130     -20.343  10.545 -13.163  1.00  0.68           C  
ATOM   2113  C   ARG A 130     -21.041  10.373 -11.820  1.00  0.68           C  
ATOM   2114  O   ARG A 130     -20.643   9.539 -11.000  1.00  0.68           O  
ATOM   2115  CB  ARG A 130     -20.103   9.185 -13.815  1.00  0.68           C  
ATOM   2116  CG  ARG A 130     -19.442   9.290 -15.179  1.00  0.68           C  
ATOM   2117  CD  ARG A 130     -18.897   7.955 -15.615  1.00  0.68           C  
ATOM   2118  NE  ARG A 130     -17.931   7.447 -14.649  1.00  0.68           N  
ATOM   2119  CZ  ARG A 130     -17.315   6.272 -14.754  1.00  0.68           C  
ATOM   2120  NH1 ARG A 130     -17.569   5.485 -15.791  1.00  0.68           N  
ATOM   2121  NH2 ARG A 130     -16.449   5.876 -13.824  1.00  0.68           N  
ATOM   2122  H01 ARG A 130     -21.002  11.150 -13.785  1.00  0.68           H  
ATOM   2123  H02 ARG A 130     -21.076   8.716 -13.959  1.00  0.68           H  
ATOM   2124  H03 ARG A 130     -19.461   8.594 -13.162  1.00  0.68           H  
ATOM   2125  H04 ARG A 130     -18.616   9.999 -15.113  1.00  0.68           H  
ATOM   2126  H05 ARG A 130     -20.177   9.632 -15.908  1.00  0.68           H  
ATOM   2127  H06 ARG A 130     -18.396   8.080 -16.575  1.00  0.68           H  
ATOM   2128  H07 ARG A 130     -19.719   7.245 -15.705  1.00  0.68           H  
ATOM   2129  H08 ARG A 130     -17.715   8.024 -13.848  1.00  0.68           H  
ATOM   2130  H09 ARG A 130     -17.105   4.592 -15.873  1.00  0.68           H  
ATOM   2131  H10 ARG A 130     -18.227   5.779 -16.499  1.00  0.68           H  
ATOM   2132  H11 ARG A 130     -16.253   6.470 -13.031  1.00  0.68           H  
ATOM   2133  H12 ARG A 130     -18.221  10.717 -13.181  1.00  0.68           H  
ATOM   2134  H13 ARG A 130     -15.988   4.982 -13.911  1.00  0.68           H  
ATOM   2135  N   ALA A 131     -22.088  11.167 -11.611  1.00  0.78           N  
ATOM   2136  CA  ALA A 131     -22.867  11.123 -10.375  1.00  0.78           C  
ATOM   2137  C   ALA A 131     -23.251   9.697  -9.967  1.00  0.78           C  
ATOM   2138  O   ALA A 131     -23.492   8.838 -10.816  1.00  0.78           O  
ATOM   2139  CB  ALA A 131     -24.120  11.977 -10.522  1.00  0.78           C  
ATOM   2140  H01 ALA A 131     -22.234  11.522  -9.583  1.00  0.78           H  
ATOM   2141  H02 ALA A 131     -24.919  11.557  -9.911  1.00  0.78           H  
ATOM   2142  H03 ALA A 131     -23.908  12.994 -10.193  1.00  0.78           H  
ATOM   2143  H04 ALA A 131     -24.431  11.990 -11.567  1.00  0.78           H  
ATOM   2144  H14 ALA A 131     -22.354  11.823 -12.332  1.00  0.78           H  
ATOM   2145  N   LYS A 132     -23.293   9.451  -8.663  1.00  0.53           N  
ATOM   2146  CA  LYS A 132     -23.653   8.136  -8.156  1.00  0.53           C  
ATOM   2147  C   LYS A 132     -22.716   7.027  -8.613  1.00  0.53           C  
ATOM   2148  O   LYS A 132     -22.872   5.884  -8.193  1.00  0.53           O  
ATOM   2149  CB  LYS A 132     -25.067   7.763  -8.600  1.00  0.53           C  
ATOM   2150  CG  LYS A 132     -26.190   8.560  -7.966  1.00  0.53           C  
ATOM   2151  CD  LYS A 132     -27.491   8.294  -8.719  1.00  0.53           C  
ATOM   2152  CE  LYS A 132     -28.726   8.442  -7.829  1.00  0.53           C  
ATOM   2153  NZ  LYS A 132     -28.821   7.389  -6.761  1.00  0.53           N  
ATOM   2154  H01 LYS A 132     -23.581   8.215  -7.071  1.00  0.53           H  
ATOM   2155  H02 LYS A 132     -25.216   6.733  -8.276  1.00  0.53           H  
ATOM   2156  H03 LYS A 132     -25.126   7.901  -9.680  1.00  0.53           H  
ATOM   2157  H04 LYS A 132     -25.953   9.623  -8.015  1.00  0.53           H  
ATOM   2158  H05 LYS A 132     -23.071  10.190  -8.011  1.00  0.53           H  
ATOM   2159  H06 LYS A 132     -26.305   8.262  -6.924  1.00  0.53           H  
ATOM   2160  H07 LYS A 132     -27.462   7.264  -9.075  1.00  0.53           H  
ATOM   2161  H08 LYS A 132     -27.568   9.001  -9.545  1.00  0.53           H  
ATOM   2162  H09 LYS A 132     -29.600   8.330  -8.470  1.00  0.53           H  
ATOM   2163  H10 LYS A 132     -28.692   9.420  -7.349  1.00  0.53           H  
ATOM   2164  H11 LYS A 132     -29.793   7.180  -6.581  1.00  0.53           H  
ATOM   2165  H12 LYS A 132     -28.348   6.552  -7.070  1.00  0.53           H  
ATOM   2166  H13 LYS A 132     -28.388   7.728  -5.914  1.00  0.53           H  
ATOM   2167  N   VAL A 133     -21.748   7.339  -9.467  1.00  0.67           N  
ATOM   2168  CA  VAL A 133     -20.845   6.292  -9.942  1.00  0.67           C  
ATOM   2169  C   VAL A 133     -19.374   6.466  -9.596  1.00  0.67           C  
ATOM   2170  O   VAL A 133     -18.709   5.508  -9.202  1.00  0.67           O  
ATOM   2171  CB  VAL A 133     -20.962   6.117 -11.479  1.00  0.67           C  
ATOM   2172  CG1 VAL A 133     -19.877   5.179 -11.997  1.00  0.67           C  
ATOM   2173  CG2 VAL A 133     -22.316   5.568 -11.818  1.00  0.67           C  
ATOM   2174  H01 VAL A 133     -21.183   5.408  -9.402  1.00  0.67           H  
ATOM   2175  H02 VAL A 133     -20.832   7.089 -11.955  1.00  0.67           H  
ATOM   2176  H03 VAL A 133     -18.977   5.296 -11.393  1.00  0.67           H  
ATOM   2177  H04 VAL A 133     -20.226   4.148 -11.932  1.00  0.67           H  
ATOM   2178  H05 VAL A 133     -19.651   5.422 -13.035  1.00  0.67           H  
ATOM   2179  H06 VAL A 133     -23.012   6.392 -11.976  1.00  0.67           H  
ATOM   2180  H07 VAL A 133     -22.249   4.970 -12.727  1.00  0.67           H  
ATOM   2181  H08 VAL A 133     -22.672   4.944 -10.998  1.00  0.67           H  
ATOM   2182  H14 VAL A 133     -21.637   8.291  -9.785  1.00  0.67           H  
ATOM   2183  N   ASP A 134     -18.868   7.683  -9.748  1.00  0.49           N  
ATOM   2184  CA  ASP A 134     -17.462   7.949  -9.475  1.00  0.49           C  
ATOM   2185  C   ASP A 134     -17.058   8.197  -8.030  1.00  0.49           C  
ATOM   2186  O   ASP A 134     -17.760   8.876  -7.275  1.00  0.49           O  
ATOM   2187  CB  ASP A 134     -16.976   9.126 -10.320  1.00  0.49           C  
ATOM   2188  CG  ASP A 134     -16.637   8.716 -11.739  1.00  0.49           C  
ATOM   2189  OD1 ASP A 134     -16.011   7.645 -11.902  1.00  0.49           O  
ATOM   2190  OD2 ASP A 134     -16.983   9.467 -12.678  1.00  0.49           O  
ATOM   2191  H01 ASP A 134     -16.983   7.006  -9.739  1.00  0.49           H  
ATOM   2192  H02 ASP A 134     -16.067   9.513  -9.860  1.00  0.49           H  
ATOM   2193  H03 ASP A 134     -17.760   9.883 -10.351  1.00  0.49           H  
ATOM   2194  H09 ASP A 134     -19.466   8.436 -10.057  1.00  0.49           H  
ATOM   2195  N   ASN A 135     -15.912   7.621  -7.672  1.00  0.46           N  
ATOM   2196  CA  ASN A 135     -15.320   7.780  -6.355  1.00  0.46           C  
ATOM   2197  C   ASN A 135     -14.264   8.888  -6.504  1.00  0.46           C  
ATOM   2198  O   ASN A 135     -13.209   8.664  -7.096  1.00  0.46           O  
ATOM   2199  CB  ASN A 135     -14.648   6.483  -5.926  1.00  0.46           C  
ATOM   2200  CG  ASN A 135     -15.637   5.352  -5.712  1.00  0.46           C  
ATOM   2201  ND2 ASN A 135     -15.731   4.461  -6.689  1.00  0.46           N  
ATOM   2202  OD1 ASN A 135     -16.310   5.279  -4.678  1.00  0.46           O  
ATOM   2203  H01 ASN A 135     -16.069   8.031  -5.604  1.00  0.46           H  
ATOM   2204  H02 ASN A 135     -14.152   6.670  -4.974  1.00  0.46           H  
ATOM   2205  H03 ASN A 135     -13.939   6.185  -6.698  1.00  0.46           H  
ATOM   2206  H04 ASN A 135     -15.431   7.046  -8.349  1.00  0.46           H  
ATOM   2207  H05 ASN A 135     -16.372   3.685  -6.605  1.00  0.46           H  
ATOM   2208  H06 ASN A 135     -15.162   4.558  -7.518  1.00  0.46           H  
ATOM   2209  N   VAL A 136     -14.552  10.082  -5.992  1.00  0.20           N  
ATOM   2210  CA  VAL A 136     -13.608  11.187  -6.108  1.00  0.20           C  
ATOM   2211  C   VAL A 136     -12.626  11.279  -4.950  1.00  0.20           C  
ATOM   2212  O   VAL A 136     -13.021  11.227  -3.789  1.00  0.20           O  
ATOM   2213  CB  VAL A 136     -14.341  12.514  -6.205  1.00  0.20           C  
ATOM   2214  CG1 VAL A 136     -13.337  13.648  -6.282  1.00  0.20           C  
ATOM   2215  CG2 VAL A 136     -15.263  12.498  -7.411  1.00  0.20           C  
ATOM   2216  H01 VAL A 136     -13.042  10.981  -7.016  1.00  0.20           H  
ATOM   2217  H02 VAL A 136     -14.952  12.669  -5.316  1.00  0.20           H  
ATOM   2218  H03 VAL A 136     -12.427  13.294  -6.766  1.00  0.20           H  
ATOM   2219  H04 VAL A 136     -13.760  14.470  -6.860  1.00  0.20           H  
ATOM   2220  H05 VAL A 136     -13.102  13.995  -5.276  1.00  0.20           H  
ATOM   2221  H06 VAL A 136     -16.145  13.103  -7.201  1.00  0.20           H  
ATOM   2222  H07 VAL A 136     -15.433  10.224  -5.519  1.00  0.20           H  
ATOM   2223  H08 VAL A 136     -14.739  12.907  -8.275  1.00  0.20           H  
ATOM   2224  H09 VAL A 136     -15.568  11.473  -7.622  1.00  0.20           H  
ATOM   2225  N   ILE A 137     -11.346  11.417  -5.266  1.00  0.19           N  
ATOM   2226  CA  ILE A 137     -10.317  11.528  -4.233  1.00  0.19           C  
ATOM   2227  C   ILE A 137      -9.596  12.865  -4.330  1.00  0.19           C  
ATOM   2228  O   ILE A 137      -8.918  13.132  -5.313  1.00  0.19           O  
ATOM   2229  CB  ILE A 137      -9.249  10.449  -4.363  1.00  0.19           C  
ATOM   2230  CG1 ILE A 137      -9.899   9.074  -4.395  1.00  0.19           C  
ATOM   2231  CG2 ILE A 137      -8.286  10.546  -3.203  1.00  0.19           C  
ATOM   2232  CD1 ILE A 137      -8.903   7.979  -4.674  1.00  0.19           C  
ATOM   2233  H01 ILE A 137     -10.840  11.423  -3.283  1.00  0.19           H  
ATOM   2234  H02 ILE A 137      -8.700  10.596  -5.293  1.00  0.19           H  
ATOM   2235  H03 ILE A 137     -10.633   9.071  -5.200  1.00  0.19           H  
ATOM   2236  H04 ILE A 137     -10.368   8.885  -3.430  1.00  0.19           H  
ATOM   2237  H05 ILE A 137      -7.412  11.124  -3.504  1.00  0.19           H  
ATOM   2238  H06 ILE A 137      -8.776  11.040  -2.364  1.00  0.19           H  
ATOM   2239  H07 ILE A 137      -7.974   9.545  -2.905  1.00  0.19           H  
ATOM   2240  H08 ILE A 137      -7.986   8.172  -4.117  1.00  0.19           H  
ATOM   2241  H09 ILE A 137      -9.320   7.020  -4.366  1.00  0.19           H  
ATOM   2242  H10 ILE A 137     -11.076  11.446  -6.239  1.00  0.19           H  
ATOM   2243  H11 ILE A 137      -8.680   7.953  -5.741  1.00  0.19           H  
ATOM   2244  N   ILE A 138      -9.744  13.701  -3.309  1.00  0.25           N  
ATOM   2245  CA  ILE A 138      -9.091  15.004  -3.285  1.00  0.25           C  
ATOM   2246  C   ILE A 138      -7.894  14.915  -2.342  1.00  0.25           C  
ATOM   2247  O   ILE A 138      -8.039  14.519  -1.188  1.00  0.25           O  
ATOM   2248  CB  ILE A 138     -10.048  16.066  -2.769  1.00  0.25           C  
ATOM   2249  CG1 ILE A 138     -11.374  15.954  -3.520  1.00  0.25           C  
ATOM   2250  CG2 ILE A 138      -9.438  17.442  -2.933  1.00  0.25           C  
ATOM   2251  CD1 ILE A 138     -12.419  16.946  -3.065  1.00  0.25           C  
ATOM   2252  H01 ILE A 138      -8.777  15.275  -4.293  1.00  0.25           H  
ATOM   2253  H02 ILE A 138     -10.234  15.911  -1.706  1.00  0.25           H  
ATOM   2254  H03 ILE A 138     -11.771  14.960  -3.316  1.00  0.25           H  
ATOM   2255  H04 ILE A 138     -11.184  16.117  -4.581  1.00  0.25           H  
ATOM   2256  H05 ILE A 138      -8.469  17.353  -3.424  1.00  0.25           H  
ATOM   2257  H06 ILE A 138     -10.097  18.062  -3.541  1.00  0.25           H  
ATOM   2258  H07 ILE A 138      -9.307  17.901  -1.953  1.00  0.25           H  
ATOM   2259  H08 ILE A 138     -13.329  16.413  -2.789  1.00  0.25           H  
ATOM   2260  H09 ILE A 138     -12.046  17.498  -2.202  1.00  0.25           H  
ATOM   2261  H10 ILE A 138     -12.638  17.642  -3.875  1.00  0.25           H  
ATOM   2262  H12 ILE A 138     -10.324  13.427  -2.529  1.00  0.25           H  
ATOM   2263  N   ALA A 139      -6.712  15.272  -2.830  1.00  0.35           N  
ATOM   2264  CA  ALA A 139      -5.508  15.201  -2.007  1.00  0.35           C  
ATOM   2265  C   ALA A 139      -4.901  16.563  -1.679  1.00  0.35           C  
ATOM   2266  O   ALA A 139      -4.863  17.470  -2.520  1.00  0.35           O  
ATOM   2267  CB  ALA A 139      -4.461  14.328  -2.682  1.00  0.35           C  
ATOM   2268  H01 ALA A 139      -5.820  14.762  -1.059  1.00  0.35           H  
ATOM   2269  H02 ALA A 139      -3.545  14.338  -2.092  1.00  0.35           H  
ATOM   2270  H03 ALA A 139      -4.833  13.306  -2.757  1.00  0.35           H  
ATOM   2271  H04 ALA A 139      -4.254  14.714  -3.680  1.00  0.35           H  
ATOM   2272  H11 ALA A 139      -6.645  15.597  -3.784  1.00  0.35           H  
ATOM   2273  N   ASP A 140      -4.434  16.684  -0.439  1.00  0.16           N  
ATOM   2274  CA  ASP A 140      -3.795  17.888   0.065  1.00  0.16           C  
ATOM   2275  C   ASP A 140      -3.008  17.446   1.288  1.00  0.16           C  
ATOM   2276  O   ASP A 140      -3.582  16.983   2.266  1.00  0.16           O  
ATOM   2277  CB  ASP A 140      -4.835  18.945   0.431  1.00  0.16           C  
ATOM   2278  CG  ASP A 140      -4.209  20.317   0.684  1.00  0.16           C  
ATOM   2279  OD1 ASP A 140      -3.114  20.600   0.128  1.00  0.16           O  
ATOM   2280  OD2 ASP A 140      -4.822  21.118   1.428  1.00  0.16           O  
ATOM   2281  H01 ASP A 140      -3.148  18.346  -0.683  1.00  0.16           H  
ATOM   2282  H02 ASP A 140      -5.321  18.627   1.353  1.00  0.16           H  
ATOM   2283  H03 ASP A 140      -5.550  19.031  -0.387  1.00  0.16           H  
ATOM   2284  H05 ASP A 140      -4.529  15.896   0.186  1.00  0.16           H  
ATOM   2285  N   PRO A 141      -1.675  17.581   1.242  1.00  0.56           N  
ATOM   2286  CA  PRO A 141      -0.787  17.186   2.330  1.00  0.56           C  
ATOM   2287  C   PRO A 141      -1.204  17.714   3.690  1.00  0.56           C  
ATOM   2288  O   PRO A 141      -1.172  16.979   4.684  1.00  0.56           O  
ATOM   2289  CB  PRO A 141       0.555  17.750   1.900  1.00  0.56           C  
ATOM   2290  CG  PRO A 141       0.448  17.838   0.430  1.00  0.56           C  
ATOM   2291  CD  PRO A 141      -0.935  18.369   0.249  1.00  0.56           C  
ATOM   2292  H01 PRO A 141       1.393  17.134   2.224  1.00  0.56           H  
ATOM   2293  H02 PRO A 141       0.721  18.735   2.337  1.00  0.56           H  
ATOM   2294  H03 PRO A 141       0.624  16.891  -0.080  1.00  0.56           H  
ATOM   2295  H04 PRO A 141      -0.788  16.106   2.475  1.00  0.56           H  
ATOM   2296  H05 PRO A 141       1.192  18.520   0.018  1.00  0.56           H  
ATOM   2297  H06 PRO A 141      -1.021  19.448   0.380  1.00  0.56           H  
ATOM   2298  H07 PRO A 141      -1.304  18.189  -0.761  1.00  0.56           H  
ATOM   2299  N   MET A 142      -1.603  18.985   3.733  1.00  0.24           N  
ATOM   2300  CA  MET A 142      -1.990  19.603   4.993  1.00  0.24           C  
ATOM   2301  C   MET A 142      -3.372  20.194   4.970  1.00  0.24           C  
ATOM   2302  O   MET A 142      -3.767  20.842   4.005  1.00  0.24           O  
ATOM   2303  CB  MET A 142      -1.017  20.731   5.355  1.00  0.24           C  
ATOM   2304  CG  MET A 142       0.455  20.351   5.319  1.00  0.24           C  
ATOM   2305  SD  MET A 142       0.942  19.273   6.672  1.00  0.24           S  
ATOM   2306  CE  MET A 142       1.345  20.497   7.898  1.00  0.24           C  
ATOM   2307  H01 MET A 142      -1.969  18.799   5.729  1.00  0.24           H  
ATOM   2308  H02 MET A 142      -1.235  20.999   6.389  1.00  0.24           H  
ATOM   2309  H03 MET A 142      -1.172  21.550   4.652  1.00  0.24           H  
ATOM   2310  H04 MET A 142       1.029  21.272   5.417  1.00  0.24           H  
ATOM   2311  H05 MET A 142       0.659  19.840   4.378  1.00  0.24           H  
ATOM   2312  H06 MET A 142       2.201  21.081   7.560  1.00  0.24           H  
ATOM   2313  H07 MET A 142       0.491  21.158   8.047  1.00  0.24           H  
ATOM   2314  H08 MET A 142      -1.637  19.526   2.881  1.00  0.24           H  
ATOM   2315  H09 MET A 142       1.592  20.003   8.838  1.00  0.24           H  
ATOM   2316  N   ILE A 143      -4.102  19.979   6.052  1.00  0.66           N  
ATOM   2317  CA  ILE A 143      -5.429  20.551   6.190  1.00  0.66           C  
ATOM   2318  C   ILE A 143      -5.389  21.292   7.520  1.00  0.66           C  
ATOM   2319  O   ILE A 143      -5.397  20.674   8.581  1.00  0.66           O  
ATOM   2320  CB  ILE A 143      -6.522  19.469   6.213  1.00  0.66           C  
ATOM   2321  CG1 ILE A 143      -6.466  18.657   4.915  1.00  0.66           C  
ATOM   2322  CG2 ILE A 143      -7.889  20.129   6.372  1.00  0.66           C  
ATOM   2323  CD1 ILE A 143      -7.510  17.561   4.820  1.00  0.66           C  
ATOM   2324  H01 ILE A 143      -5.673  21.199   5.348  1.00  0.66           H  
ATOM   2325  H02 ILE A 143      -6.357  18.796   7.055  1.00  0.66           H  
ATOM   2326  H03 ILE A 143      -5.494  18.165   4.896  1.00  0.66           H  
ATOM   2327  H04 ILE A 143      -6.610  19.340   4.078  1.00  0.66           H  
ATOM   2328  H05 ILE A 143      -8.617  19.383   6.690  1.00  0.66           H  
ATOM   2329  H06 ILE A 143      -7.827  20.918   7.122  1.00  0.66           H  
ATOM   2330  H07 ILE A 143      -8.200  20.556   5.419  1.00  0.66           H  
ATOM   2331  H08 ILE A 143      -8.403  17.952   4.331  1.00  0.66           H  
ATOM   2332  H09 ILE A 143      -7.113  16.729   4.238  1.00  0.66           H  
ATOM   2333  H10 ILE A 143      -3.729  19.406   6.796  1.00  0.66           H  
ATOM   2334  H11 ILE A 143      -7.767  17.215   5.821  1.00  0.66           H  
ATOM   2335  N   ALA A 144      -5.303  22.619   7.456  1.00  0.94           N  
ATOM   2336  CA  ALA A 144      -5.236  23.451   8.660  1.00  0.94           C  
ATOM   2337  C   ALA A 144      -6.594  24.031   9.024  1.00  0.94           C  
ATOM   2338  O   ALA A 144      -7.232  23.578   9.958  1.00  0.94           O  
ATOM   2339  CB  ALA A 144      -4.233  24.563   8.463  1.00  0.94           C  
ATOM   2340  H01 ALA A 144      -4.918  22.814   9.486  1.00  0.94           H  
ATOM   2341  H02 ALA A 144      -3.319  24.155   8.031  1.00  0.94           H  
ATOM   2342  H03 ALA A 144      -4.649  25.313   7.790  1.00  0.94           H  
ATOM   2343  H04 ALA A 144      -4.006  25.023   9.425  1.00  0.94           H  
ATOM   2344  H12 ALA A 144      -5.283  23.066   6.550  1.00  0.94           H  
ATOM   2345  N   THR A 145      -7.035  25.041   8.294  1.00  0.29           N  
ATOM   2346  CA  THR A 145      -8.329  25.639   8.568  1.00  0.29           C  
ATOM   2347  C   THR A 145      -9.388  24.956   7.706  1.00  0.29           C  
ATOM   2348  O   THR A 145     -10.580  25.295   7.759  1.00  0.29           O  
ATOM   2349  CB  THR A 145      -8.329  27.133   8.231  1.00  0.29           C  
ATOM   2350  CG2 THR A 145      -7.308  27.859   9.068  1.00  0.29           C  
ATOM   2351  OG1 THR A 145      -8.010  27.309   6.845  1.00  0.29           O  
ATOM   2352  H01 THR A 145      -8.545  25.512   9.629  1.00  0.29           H  
ATOM   2353  H02 THR A 145      -9.318  27.540   8.441  1.00  0.29           H  
ATOM   2354  H03 THR A 145      -6.439  28.097   8.454  1.00  0.29           H  
ATOM   2355  H04 THR A 145      -7.743  28.781   9.454  1.00  0.29           H  
ATOM   2356  H05 THR A 145      -6.467  25.399   7.540  1.00  0.29           H  
ATOM   2357  H06 THR A 145      -7.002  27.225   9.900  1.00  0.29           H  
ATOM   2358  H07 THR A 145      -8.136  28.229   6.601  1.00  0.29           H  
ATOM   2359  N   ALA A 146      -8.935  23.998   6.907  1.00  0.45           N  
ATOM   2360  CA  ALA A 146      -9.800  23.257   6.005  1.00  0.45           C  
ATOM   2361  C   ALA A 146     -10.386  24.185   4.938  1.00  0.45           C  
ATOM   2362  O   ALA A 146     -11.178  23.752   4.098  1.00  0.45           O  
ATOM   2363  CB  ALA A 146     -10.920  22.573   6.794  1.00  0.45           C  
ATOM   2364  H01 ALA A 146      -9.207  22.492   5.503  1.00  0.45           H  
ATOM   2365  H02 ALA A 146     -11.816  22.516   6.176  1.00  0.45           H  
ATOM   2366  H03 ALA A 146     -10.607  21.567   7.073  1.00  0.45           H  
ATOM   2367  H04 ALA A 146     -11.136  23.149   7.694  1.00  0.45           H  
ATOM   2368  H08 ALA A 146      -7.950  23.775   6.927  1.00  0.45           H  
ATOM   2369  N   SER A 147      -9.994  25.454   4.961  1.00  0.85           N  
ATOM   2370  CA  SER A 147     -10.508  26.423   3.994  1.00  0.85           C  
ATOM   2371  C   SER A 147     -10.223  26.021   2.554  1.00  0.85           C  
ATOM   2372  O   SER A 147     -11.060  26.200   1.668  1.00  0.85           O  
ATOM   2373  CB  SER A 147      -9.917  27.809   4.266  1.00  0.85           C  
ATOM   2374  OG  SER A 147     -10.322  28.287   5.541  1.00  0.85           O  
ATOM   2375  H01 SER A 147     -11.590  26.448   4.119  1.00  0.85           H  
ATOM   2376  H02 SER A 147     -10.278  28.499   3.503  1.00  0.85           H  
ATOM   2377  H03 SER A 147      -8.829  27.747   4.235  1.00  0.85           H  
ATOM   2378  H04 SER A 147     -10.264  29.245   5.557  1.00  0.85           H  
ATOM   2379  H05 SER A 147      -9.329  25.755   5.659  1.00  0.85           H  
ATOM   2380  N   THR A 148      -9.038  25.479   2.320  1.00  0.82           N  
ATOM   2381  CA  THR A 148      -8.662  25.053   0.985  1.00  0.82           C  
ATOM   2382  C   THR A 148      -9.529  23.865   0.554  1.00  0.82           C  
ATOM   2383  O   THR A 148     -10.170  23.909  -0.504  1.00  0.82           O  
ATOM   2384  CB  THR A 148      -7.170  24.675   0.941  1.00  0.82           C  
ATOM   2385  CG2 THR A 148      -6.779  24.164  -0.430  1.00  0.82           C  
ATOM   2386  OG1 THR A 148      -6.386  25.834   1.246  1.00  0.82           O  
ATOM   2387  H01 THR A 148      -8.826  25.878   0.292  1.00  0.82           H  
ATOM   2388  H02 THR A 148      -6.990  23.886   1.671  1.00  0.82           H  
ATOM   2389  H03 THR A 148      -5.749  23.807  -0.404  1.00  0.82           H  
ATOM   2390  H04 THR A 148      -7.439  23.345  -0.715  1.00  0.82           H  
ATOM   2391  H05 THR A 148      -8.386  25.360   3.082  1.00  0.82           H  
ATOM   2392  H06 THR A 148      -6.865  24.971  -1.157  1.00  0.82           H  
ATOM   2393  H07 THR A 148      -6.188  25.849   2.185  1.00  0.82           H  
ATOM   2394  N   MET A 149      -9.566  22.813   1.372  1.00  0.76           N  
ATOM   2395  CA  MET A 149     -10.375  21.641   1.047  1.00  0.76           C  
ATOM   2396  C   MET A 149     -11.822  22.022   0.809  1.00  0.76           C  
ATOM   2397  O   MET A 149     -12.449  21.555  -0.135  1.00  0.76           O  
ATOM   2398  CB  MET A 149     -10.333  20.605   2.167  1.00  0.76           C  
ATOM   2399  CG  MET A 149      -9.165  19.652   2.085  1.00  0.76           C  
ATOM   2400  SD  MET A 149      -8.988  18.969   0.427  1.00  0.76           S  
ATOM   2401  CE  MET A 149     -10.496  18.023   0.303  1.00  0.76           C  
ATOM   2402  H01 MET A 149      -9.950  21.215   0.138  1.00  0.76           H  
ATOM   2403  H02 MET A 149     -11.236  20.002   2.070  1.00  0.76           H  
ATOM   2404  H03 MET A 149     -10.279  21.132   3.119  1.00  0.76           H  
ATOM   2405  H04 MET A 149      -9.345  18.829   2.777  1.00  0.76           H  
ATOM   2406  H05 MET A 149      -8.252  20.186   2.349  1.00  0.76           H  
ATOM   2407  H06 MET A 149     -11.275  18.639  -0.146  1.00  0.76           H  
ATOM   2408  H07 MET A 149     -10.325  17.145  -0.320  1.00  0.76           H  
ATOM   2409  H08 MET A 149      -9.028  22.827   2.227  1.00  0.76           H  
ATOM   2410  H09 MET A 149     -10.811  17.708   1.298  1.00  0.76           H  
ATOM   2411  N   LEU A 150     -12.353  22.868   1.675  1.00  0.92           N  
ATOM   2412  CA  LEU A 150     -13.729  23.281   1.546  1.00  0.92           C  
ATOM   2413  C   LEU A 150     -13.987  23.978   0.223  1.00  0.92           C  
ATOM   2414  O   LEU A 150     -15.013  23.740  -0.414  1.00  0.92           O  
ATOM   2415  CB  LEU A 150     -14.123  24.185   2.713  1.00  0.92           C  
ATOM   2416  CG  LEU A 150     -14.127  23.472   4.074  1.00  0.92           C  
ATOM   2417  CD1 LEU A 150     -14.577  24.426   5.162  1.00  0.92           C  
ATOM   2418  CD2 LEU A 150     -15.049  22.268   4.019  1.00  0.92           C  
ATOM   2419  H01 LEU A 150     -14.347  22.383   1.568  1.00  0.92           H  
ATOM   2420  H02 LEU A 150     -15.144  24.519   2.526  1.00  0.92           H  
ATOM   2421  H03 LEU A 150     -13.417  25.014   2.760  1.00  0.92           H  
ATOM   2422  H04 LEU A 150     -13.116  23.135   4.303  1.00  0.92           H  
ATOM   2423  H05 LEU A 150     -15.594  24.177   5.465  1.00  0.92           H  
ATOM   2424  H06 LEU A 150     -13.911  24.339   6.020  1.00  0.92           H  
ATOM   2425  H07 LEU A 150     -14.552  25.448   4.783  1.00  0.92           H  
ATOM   2426  H08 LEU A 150     -15.975  22.543   3.514  1.00  0.92           H  
ATOM   2427  H09 LEU A 150     -14.562  21.462   3.471  1.00  0.92           H  
ATOM   2428  H10 LEU A 150     -11.791  23.228   2.433  1.00  0.92           H  
ATOM   2429  H11 LEU A 150     -15.274  21.935   5.032  1.00  0.92           H  
ATOM   2430  N   LYS A 151     -13.058  24.821  -0.214  1.00  0.88           N  
ATOM   2431  CA  LYS A 151     -13.258  25.525  -1.476  1.00  0.88           C  
ATOM   2432  C   LYS A 151     -13.339  24.536  -2.627  1.00  0.88           C  
ATOM   2433  O   LYS A 151     -14.154  24.688  -3.529  1.00  0.88           O  
ATOM   2434  CB  LYS A 151     -12.124  26.523  -1.745  1.00  0.88           C  
ATOM   2435  CG  LYS A 151     -12.476  27.552  -2.805  1.00  0.88           C  
ATOM   2436  CD  LYS A 151     -13.747  28.277  -2.393  1.00  0.88           C  
ATOM   2437  CE  LYS A 151     -14.271  29.169  -3.492  1.00  0.88           C  
ATOM   2438  NZ  LYS A 151     -13.315  30.269  -3.785  1.00  0.88           N  
ATOM   2439  H01 LYS A 151     -14.196  26.075  -1.399  1.00  0.88           H  
ATOM   2440  H02 LYS A 151     -11.271  25.954  -2.115  1.00  0.88           H  
ATOM   2441  H03 LYS A 151     -11.893  27.045  -0.817  1.00  0.88           H  
ATOM   2442  H04 LYS A 151     -12.632  27.054  -3.762  1.00  0.88           H  
ATOM   2443  H05 LYS A 151     -11.661  28.269  -2.903  1.00  0.88           H  
ATOM   2444  H06 LYS A 151     -13.512  28.905  -1.533  1.00  0.88           H  
ATOM   2445  H07 LYS A 151     -14.509  27.539  -2.145  1.00  0.88           H  
ATOM   2446  H08 LYS A 151     -15.214  29.606  -3.165  1.00  0.88           H  
ATOM   2447  H09 LYS A 151     -14.420  28.575  -4.394  1.00  0.88           H  
ATOM   2448  H10 LYS A 151     -12.457  29.880  -4.150  1.00  0.88           H  
ATOM   2449  H11 LYS A 151     -13.719  30.893  -4.469  1.00  0.88           H  
ATOM   2450  H12 LYS A 151     -12.217  24.974   0.325  1.00  0.88           H  
ATOM   2451  H13 LYS A 151     -13.118  30.780  -2.936  1.00  0.88           H  
ATOM   2452  N   VAL A 152     -12.484  23.525  -2.599  1.00  0.84           N  
ATOM   2453  CA  VAL A 152     -12.489  22.524  -3.652  1.00  0.84           C  
ATOM   2454  C   VAL A 152     -13.787  21.726  -3.573  1.00  0.84           C  
ATOM   2455  O   VAL A 152     -14.499  21.586  -4.568  1.00  0.84           O  
ATOM   2456  CB  VAL A 152     -11.286  21.576  -3.512  1.00  0.84           C  
ATOM   2457  CG1 VAL A 152     -11.327  20.512  -4.588  1.00  0.84           C  
ATOM   2458  CG2 VAL A 152      -9.996  22.371  -3.597  1.00  0.84           C  
ATOM   2459  H01 VAL A 152     -12.417  23.025  -4.617  1.00  0.84           H  
ATOM   2460  H02 VAL A 152     -11.332  21.081  -2.542  1.00  0.84           H  
ATOM   2461  H03 VAL A 152     -11.485  20.983  -5.558  1.00  0.84           H  
ATOM   2462  H04 VAL A 152     -10.382  19.968  -4.598  1.00  0.84           H  
ATOM   2463  H05 VAL A 152     -12.143  19.819  -4.384  1.00  0.84           H  
ATOM   2464  H06 VAL A 152      -9.215  21.749  -4.035  1.00  0.84           H  
ATOM   2465  H07 VAL A 152     -10.151  23.251  -4.221  1.00  0.84           H  
ATOM   2466  H08 VAL A 152      -9.694  22.682  -2.597  1.00  0.84           H  
ATOM   2467  H14 VAL A 152     -11.823  23.449  -1.839  1.00  0.84           H  
ATOM   2468  N   LEU A 153     -14.096  21.217  -2.382  1.00  0.94           N  
ATOM   2469  CA  LEU A 153     -15.315  20.440  -2.165  1.00  0.94           C  
ATOM   2470  C   LEU A 153     -16.544  21.240  -2.560  1.00  0.94           C  
ATOM   2471  O   LEU A 153     -17.520  20.687  -3.068  1.00  0.94           O  
ATOM   2472  CB  LEU A 153     -15.447  20.050  -0.696  1.00  0.94           C  
ATOM   2473  CG  LEU A 153     -14.549  18.951  -0.150  1.00  0.94           C  
ATOM   2474  CD1 LEU A 153     -14.711  18.892   1.347  1.00  0.94           C  
ATOM   2475  CD2 LEU A 153     -14.914  17.626  -0.775  1.00  0.94           C  
ATOM   2476  H01 LEU A 153     -15.246  19.545  -2.783  1.00  0.94           H  
ATOM   2477  H02 LEU A 153     -16.451  19.633  -0.622  1.00  0.94           H  
ATOM   2478  H03 LEU A 153     -15.253  20.946  -0.107  1.00  0.94           H  
ATOM   2479  H04 LEU A 153     -13.509  19.166  -0.394  1.00  0.94           H  
ATOM   2480  H05 LEU A 153     -15.768  18.793   1.594  1.00  0.94           H  
ATOM   2481  H06 LEU A 153     -14.166  18.033   1.739  1.00  0.94           H  
ATOM   2482  H07 LEU A 153     -14.318  19.806   1.792  1.00  0.94           H  
ATOM   2483  H08 LEU A 153     -15.819  17.743  -1.370  1.00  0.94           H  
ATOM   2484  H09 LEU A 153     -13.469  21.372  -1.605  1.00  0.94           H  
ATOM   2485  H10 LEU A 153     -14.099  17.289  -1.416  1.00  0.94           H  
ATOM   2486  H11 LEU A 153     -15.088  16.889   0.009  1.00  0.94           H  
ATOM   2487  N   GLU A 154     -16.489  22.547  -2.319  1.00  0.95           N  
ATOM   2488  CA  GLU A 154     -17.607  23.426  -2.623  1.00  0.95           C  
ATOM   2489  C   GLU A 154     -18.170  23.141  -3.999  1.00  0.95           C  
ATOM   2490  O   GLU A 154     -19.314  23.477  -4.285  1.00  0.95           O  
ATOM   2491  CB  GLU A 154     -17.185  24.893  -2.529  1.00  0.95           C  
ATOM   2492  CG  GLU A 154     -18.349  25.874  -2.666  1.00  0.95           C  
ATOM   2493  CD  GLU A 154     -17.951  27.309  -2.342  1.00  0.95           C  
ATOM   2494  OE1 GLU A 154     -17.067  27.864  -3.041  1.00  0.95           O  
ATOM   2495  OE2 GLU A 154     -18.523  27.881  -1.384  1.00  0.95           O  
ATOM   2496  H01 GLU A 154     -18.385  23.233  -1.884  1.00  0.95           H  
ATOM   2497  H02 GLU A 154     -16.506  25.084  -3.360  1.00  0.95           H  
ATOM   2498  H03 GLU A 154     -16.709  25.054  -1.562  1.00  0.95           H  
ATOM   2499  H04 GLU A 154     -19.116  25.576  -1.951  1.00  0.95           H  
ATOM   2500  H05 GLU A 154     -18.718  25.837  -3.691  1.00  0.95           H  
ATOM   2501  H12 GLU A 154     -15.650  22.939  -1.915  1.00  0.95           H  
ATOM   2502  N   GLU A 155     -17.375  22.521  -4.858  1.00  0.99           N  
ATOM   2503  CA  GLU A 155     -17.884  22.219  -6.172  1.00  0.99           C  
ATOM   2504  C   GLU A 155     -17.652  20.804  -6.658  1.00  0.99           C  
ATOM   2505  O   GLU A 155     -18.042  20.464  -7.767  1.00  0.99           O  
ATOM   2506  CB  GLU A 155     -17.341  23.199  -7.181  1.00  0.99           C  
ATOM   2507  CG  GLU A 155     -15.874  23.122  -7.408  1.00  0.99           C  
ATOM   2508  CD  GLU A 155     -15.499  23.956  -8.608  1.00  0.99           C  
ATOM   2509  OE1 GLU A 155     -15.857  25.158  -8.633  1.00  0.99           O  
ATOM   2510  OE2 GLU A 155     -14.864  23.408  -9.531  1.00  0.99           O  
ATOM   2511  H01 GLU A 155     -18.966  22.313  -6.074  1.00  0.99           H  
ATOM   2512  H02 GLU A 155     -17.533  24.192  -6.774  1.00  0.99           H  
ATOM   2513  H03 GLU A 155     -17.841  23.017  -8.132  1.00  0.99           H  
ATOM   2514  H04 GLU A 155     -15.591  22.085  -7.588  1.00  0.99           H  
ATOM   2515  H05 GLU A 155     -15.351  23.496  -6.528  1.00  0.99           H  
ATOM   2516  H06 GLU A 155     -16.433  22.266  -4.598  1.00  0.99           H  
ATOM   2517  N   VAL A 156     -17.009  19.976  -5.847  1.00  0.84           N  
ATOM   2518  CA  VAL A 156     -16.824  18.587  -6.237  1.00  0.84           C  
ATOM   2519  C   VAL A 156     -18.165  17.949  -5.889  1.00  0.84           C  
ATOM   2520  O   VAL A 156     -18.657  17.063  -6.582  1.00  0.84           O  
ATOM   2521  CB  VAL A 156     -15.703  17.910  -5.428  1.00  0.84           C  
ATOM   2522  CG1 VAL A 156     -15.648  16.422  -5.748  1.00  0.84           C  
ATOM   2523  CG2 VAL A 156     -14.376  18.559  -5.753  1.00  0.84           C  
ATOM   2524  H01 VAL A 156     -16.539  18.488  -7.284  1.00  0.84           H  
ATOM   2525  H02 VAL A 156     -15.910  18.031  -4.365  1.00  0.84           H  
ATOM   2526  H03 VAL A 156     -14.640  16.049  -5.566  1.00  0.84           H  
ATOM   2527  H04 VAL A 156     -16.353  15.887  -5.112  1.00  0.84           H  
ATOM   2528  H05 VAL A 156     -15.910  16.265  -6.794  1.00  0.84           H  
ATOM   2529  H06 VAL A 156     -16.650  20.308  -4.963  1.00  0.84           H  
ATOM   2530  H07 VAL A 156     -13.617  17.788  -5.881  1.00  0.84           H  
ATOM   2531  H08 VAL A 156     -14.468  19.134  -6.674  1.00  0.84           H  
ATOM   2532  H09 VAL A 156     -14.086  19.222  -4.938  1.00  0.84           H  
ATOM   2533  N   VAL A 157     -18.756  18.446  -4.810  1.00  0.96           N  
ATOM   2534  CA  VAL A 157     -20.039  17.975  -4.327  1.00  0.96           C  
ATOM   2535  C   VAL A 157     -21.120  18.203  -5.372  1.00  0.96           C  
ATOM   2536  O   VAL A 157     -22.034  17.396  -5.511  1.00  0.96           O  
ATOM   2537  CB  VAL A 157     -20.428  18.702  -3.038  1.00  0.96           C  
ATOM   2538  CG1 VAL A 157     -21.795  18.265  -2.591  1.00  0.96           C  
ATOM   2539  CG2 VAL A 157     -19.409  18.402  -1.958  1.00  0.96           C  
ATOM   2540  H01 VAL A 157     -19.949  16.907  -4.127  1.00  0.96           H  
ATOM   2541  H02 VAL A 157     -20.447  19.776  -3.225  1.00  0.96           H  
ATOM   2542  H03 VAL A 157     -22.512  18.442  -3.392  1.00  0.96           H  
ATOM   2543  H04 VAL A 157     -21.776  17.202  -2.349  1.00  0.96           H  
ATOM   2544  H05 VAL A 157     -22.089  18.834  -1.709  1.00  0.96           H  
ATOM   2545  H06 VAL A 157     -18.545  19.055  -2.083  1.00  0.96           H  
ATOM   2546  H07 VAL A 157     -19.855  18.575  -0.979  1.00  0.96           H  
ATOM   2547  H08 VAL A 157     -19.092  17.362  -2.035  1.00  0.96           H  
ATOM   2548  H10 VAL A 157     -18.291  19.185  -4.303  1.00  0.96           H  
ATOM   2549  N   LYS A 158     -21.018  19.308  -6.100  1.00  0.98           N  
ATOM   2550  CA  LYS A 158     -21.985  19.616  -7.143  1.00  0.98           C  
ATOM   2551  C   LYS A 158     -22.209  18.393  -8.032  1.00  0.98           C  
ATOM   2552  O   LYS A 158     -23.349  18.043  -8.339  1.00  0.98           O  
ATOM   2553  CB  LYS A 158     -21.483  20.759  -8.025  1.00  0.98           C  
ATOM   2554  CG  LYS A 158     -21.336  22.108  -7.355  1.00  0.98           C  
ATOM   2555  CD  LYS A 158     -20.730  23.107  -8.344  1.00  0.98           C  
ATOM   2556  CE  LYS A 158     -20.586  24.510  -7.755  1.00  0.98           C  
ATOM   2557  NZ  LYS A 158     -19.820  25.418  -8.671  1.00  0.98           N  
ATOM   2558  H01 LYS A 158     -22.916  19.906  -6.657  1.00  0.98           H  
ATOM   2559  H02 LYS A 158     -22.250  20.896  -8.788  1.00  0.98           H  
ATOM   2560  H03 LYS A 158     -20.506  20.473  -8.416  1.00  0.98           H  
ATOM   2561  H04 LYS A 158     -20.681  22.013  -6.489  1.00  0.98           H  
ATOM   2562  H05 LYS A 158     -22.315  22.463  -7.033  1.00  0.98           H  
ATOM   2563  H06 LYS A 158     -21.407  23.177  -9.196  1.00  0.98           H  
ATOM   2564  H07 LYS A 158     -19.744  22.750  -8.640  1.00  0.98           H  
ATOM   2565  H08 LYS A 158     -20.037  24.431  -6.817  1.00  0.98           H  
ATOM   2566  H09 LYS A 158     -20.255  19.947  -5.927  1.00  0.98           H  
ATOM   2567  H10 LYS A 158     -21.579  24.929  -7.590  1.00  0.98           H  
ATOM   2568  H11 LYS A 158     -18.907  25.024  -8.848  1.00  0.98           H  
ATOM   2569  H12 LYS A 158     -20.319  25.516  -9.544  1.00  0.98           H  
ATOM   2570  H13 LYS A 158     -19.717  26.325  -8.238  1.00  0.98           H  
ATOM   2571  N   ALA A 159     -21.116  17.747  -8.439  1.00  0.93           N  
ATOM   2572  CA  ALA A 159     -21.186  16.581  -9.323  1.00  0.93           C  
ATOM   2573  C   ALA A 159     -21.848  15.353  -8.706  1.00  0.93           C  
ATOM   2574  O   ALA A 159     -22.119  14.367  -9.401  1.00  0.93           O  
ATOM   2575  CB  ALA A 159     -19.792  16.219  -9.815  1.00  0.93           C  
ATOM   2576  H01 ALA A 159     -21.827  16.880 -10.152  1.00  0.93           H  
ATOM   2577  H02 ALA A 159     -19.083  16.303  -8.991  1.00  0.93           H  
ATOM   2578  H03 ALA A 159     -19.793  15.195 -10.190  1.00  0.93           H  
ATOM   2579  H04 ALA A 159     -19.501  16.899 -10.615  1.00  0.93           H  
ATOM   2580  H14 ALA A 159     -20.212  18.072  -8.128  1.00  0.93           H  
ATOM   2581  N   ASN A 160     -22.103  15.415  -7.404  1.00  0.91           N  
ATOM   2582  CA  ASN A 160     -22.734  14.313  -6.695  1.00  0.91           C  
ATOM   2583  C   ASN A 160     -22.074  12.968  -7.002  1.00  0.91           C  
ATOM   2584  O   ASN A 160     -22.689  12.084  -7.596  1.00  0.91           O  
ATOM   2585  CB  ASN A 160     -24.213  14.224  -7.059  1.00  0.91           C  
ATOM   2586  CG  ASN A 160     -24.949  13.211  -6.207  1.00  0.91           C  
ATOM   2587  ND2 ASN A 160     -25.062  11.978  -6.702  1.00  0.91           N  
ATOM   2588  OD1 ASN A 160     -25.390  13.526  -5.098  1.00  0.91           O  
ATOM   2589  H01 ASN A 160     -22.615  14.520  -5.631  1.00  0.91           H  
ATOM   2590  H02 ASN A 160     -24.284  13.903  -8.098  1.00  0.91           H  
ATOM   2591  H03 ASN A 160     -24.670  15.203  -6.916  1.00  0.91           H  
ATOM   2592  H04 ASN A 160     -25.534  11.261  -6.169  1.00  0.91           H  
ATOM   2593  H05 ASN A 160     -21.852  16.249  -6.893  1.00  0.91           H  
ATOM   2594  H06 ASN A 160     -24.676  11.761  -7.609  1.00  0.91           H  
ATOM   2595  N   PRO A 161     -20.817  12.784  -6.583  1.00  0.69           N  
ATOM   2596  CA  PRO A 161     -20.133  11.517  -6.852  1.00  0.69           C  
ATOM   2597  C   PRO A 161     -20.674  10.417  -5.971  1.00  0.69           C  
ATOM   2598  O   PRO A 161     -21.427  10.675  -5.034  1.00  0.69           O  
ATOM   2599  CB  PRO A 161     -18.676  11.815  -6.506  1.00  0.69           C  
ATOM   2600  CG  PRO A 161     -18.596  13.318  -6.504  1.00  0.69           C  
ATOM   2601  CD  PRO A 161     -19.908  13.731  -5.925  1.00  0.69           C  
ATOM   2602  H01 PRO A 161     -17.979  11.361  -7.211  1.00  0.69           H  
ATOM   2603  H02 PRO A 161     -18.421  11.412  -5.526  1.00  0.69           H  
ATOM   2604  H03 PRO A 161     -18.416  13.737  -7.494  1.00  0.69           H  
ATOM   2605  H04 PRO A 161     -17.769  13.665  -5.885  1.00  0.69           H  
ATOM   2606  H05 PRO A 161     -19.946  13.706  -4.836  1.00  0.69           H  
ATOM   2607  H06 PRO A 161     -20.151  14.763  -6.179  1.00  0.69           H  
ATOM   2608  H07 PRO A 161     -20.266  11.175  -7.878  1.00  0.69           H  
ATOM   2609  N   LYS A 162     -20.279   9.187  -6.274  1.00  0.74           N  
ATOM   2610  CA  LYS A 162     -20.696   8.047  -5.478  1.00  0.74           C  
ATOM   2611  C   LYS A 162     -20.106   8.245  -4.084  1.00  0.74           C  
ATOM   2612  O   LYS A 162     -20.780   8.063  -3.084  1.00  0.74           O  
ATOM   2613  CB  LYS A 162     -20.165   6.751  -6.093  1.00  0.74           C  
ATOM   2614  CG  LYS A 162     -20.433   5.518  -5.254  1.00  0.74           C  
ATOM   2615  CD  LYS A 162     -19.965   4.279  -5.968  1.00  0.74           C  
ATOM   2616  CE  LYS A 162     -20.222   3.035  -5.137  1.00  0.74           C  
ATOM   2617  NZ  LYS A 162     -19.804   1.816  -5.889  1.00  0.74           N  
ATOM   2618  H01 LYS A 162     -21.783   7.975  -5.438  1.00  0.74           H  
ATOM   2619  H02 LYS A 162     -19.082   6.855  -6.164  1.00  0.74           H  
ATOM   2620  H03 LYS A 162     -20.636   6.614  -7.066  1.00  0.74           H  
ATOM   2621  H04 LYS A 162     -21.506   5.438  -5.080  1.00  0.74           H  
ATOM   2622  H05 LYS A 162     -19.903   5.607  -4.306  1.00  0.74           H  
ATOM   2623  H06 LYS A 162     -18.892   4.364  -6.138  1.00  0.74           H  
ATOM   2624  H07 LYS A 162     -19.678   9.041  -7.072  1.00  0.74           H  
ATOM   2625  H08 LYS A 162     -20.498   4.191  -6.915  1.00  0.74           H  
ATOM   2626  H09 LYS A 162     -21.288   2.969  -4.918  1.00  0.74           H  
ATOM   2627  H10 LYS A 162     -19.655   3.098  -4.209  1.00  0.74           H  
ATOM   2628  H11 LYS A 162     -18.879   1.540  -5.593  1.00  0.74           H  
ATOM   2629  H12 LYS A 162     -20.454   1.066  -5.703  1.00  0.74           H  
ATOM   2630  H13 LYS A 162     -19.795   2.017  -6.879  1.00  0.74           H  
ATOM   2631  N   ARG A 163     -18.832   8.614  -4.034  1.00  0.64           N  
ATOM   2632  CA  ARG A 163     -18.139   8.861  -2.775  1.00  0.64           C  
ATOM   2633  C   ARG A 163     -17.129   9.978  -2.969  1.00  0.64           C  
ATOM   2634  O   ARG A 163     -16.766  10.318  -4.096  1.00  0.64           O  
ATOM   2635  CB  ARG A 163     -17.372   7.627  -2.299  1.00  0.64           C  
ATOM   2636  CG  ARG A 163     -18.219   6.443  -1.931  1.00  0.64           C  
ATOM   2637  CD  ARG A 163     -17.358   5.353  -1.300  1.00  0.64           C  
ATOM   2638  NE  ARG A 163     -18.124   4.137  -1.048  1.00  0.64           N  
ATOM   2639  CZ  ARG A 163     -17.624   3.034  -0.498  1.00  0.64           C  
ATOM   2640  NH1 ARG A 163     -16.347   2.986  -0.137  1.00  0.64           N  
ATOM   2641  NH2 ARG A 163     -18.401   1.971  -0.310  1.00  0.64           N  
ATOM   2642  H01 ARG A 163     -18.893   9.124  -2.033  1.00  0.64           H  
ATOM   2643  H02 ARG A 163     -16.862   7.926  -1.384  1.00  0.64           H  
ATOM   2644  H03 ARG A 163     -16.696   7.322  -3.098  1.00  0.64           H  
ATOM   2645  H04 ARG A 163     -18.687   6.048  -2.833  1.00  0.64           H  
ATOM   2646  H05 ARG A 163     -18.984   6.754  -1.220  1.00  0.64           H  
ATOM   2647  H06 ARG A 163     -16.987   5.724  -0.345  1.00  0.64           H  
ATOM   2648  H07 ARG A 163     -16.534   5.119  -1.974  1.00  0.64           H  
ATOM   2649  H08 ARG A 163     -19.100   4.133  -1.309  1.00  0.64           H  
ATOM   2650  H09 ARG A 163     -15.971   2.146   0.279  1.00  0.64           H  
ATOM   2651  H10 ARG A 163     -15.752   3.790  -0.278  1.00  0.64           H  
ATOM   2652  H11 ARG A 163     -19.373   2.001  -0.584  1.00  0.64           H  
ATOM   2653  H12 ARG A 163     -18.019   1.134   0.107  1.00  0.64           H  
ATOM   2654  H14 ARG A 163     -18.324   8.728  -4.900  1.00  0.64           H  
ATOM   2655  N   ILE A 164     -16.680  10.545  -1.856  1.00  0.46           N  
ATOM   2656  CA  ILE A 164     -15.673  11.592  -1.879  1.00  0.46           C  
ATOM   2657  C   ILE A 164     -14.672  11.302  -0.774  1.00  0.46           C  
ATOM   2658  O   ILE A 164     -15.001  11.343   0.410  1.00  0.46           O  
ATOM   2659  CB  ILE A 164     -16.257  12.987  -1.621  1.00  0.46           C  
ATOM   2660  CG1 ILE A 164     -17.174  13.405  -2.766  1.00  0.46           C  
ATOM   2661  CG2 ILE A 164     -15.124  13.985  -1.484  1.00  0.46           C  
ATOM   2662  CD1 ILE A 164     -17.762  14.802  -2.592  1.00  0.46           C  
ATOM   2663  H01 ILE A 164     -15.222  11.594  -2.871  1.00  0.46           H  
ATOM   2664  H02 ILE A 164     -16.842  12.961  -0.701  1.00  0.46           H  
ATOM   2665  H03 ILE A 164     -18.009  12.704  -2.782  1.00  0.46           H  
ATOM   2666  H04 ILE A 164     -16.602  13.383  -3.693  1.00  0.46           H  
ATOM   2667  H05 ILE A 164     -14.266  13.642  -2.062  1.00  0.46           H  
ATOM   2668  H06 ILE A 164     -15.448  14.957  -1.857  1.00  0.46           H  
ATOM   2669  H07 ILE A 164     -14.842  14.074  -0.435  1.00  0.46           H  
ATOM   2670  H08 ILE A 164     -18.732  14.729  -2.100  1.00  0.46           H  
ATOM   2671  H09 ILE A 164     -17.091  15.406  -1.981  1.00  0.46           H  
ATOM   2672  H10 ILE A 164     -17.885  15.269  -3.569  1.00  0.46           H  
ATOM   2673  H13 ILE A 164     -17.049  10.240  -0.967  1.00  0.46           H  
ATOM   2674  N   TYR A 165     -13.451  10.989  -1.172  1.00  0.16           N  
ATOM   2675  CA  TYR A 165     -12.390  10.711  -0.221  1.00  0.16           C  
ATOM   2676  C   TYR A 165     -11.450  11.906  -0.136  1.00  0.16           C  
ATOM   2677  O   TYR A 165     -11.158  12.553  -1.143  1.00  0.16           O  
ATOM   2678  CB  TYR A 165     -11.554   9.516  -0.669  1.00  0.16           C  
ATOM   2679  CG  TYR A 165     -12.223   8.172  -0.565  1.00  0.16           C  
ATOM   2680  CD1 TYR A 165     -13.208   7.784  -1.476  1.00  0.16           C  
ATOM   2681  CD2 TYR A 165     -11.832   7.259   0.415  1.00  0.16           C  
ATOM   2682  CE1 TYR A 165     -13.781   6.511  -1.420  1.00  0.16           C  
ATOM   2683  CE2 TYR A 165     -12.394   5.996   0.478  1.00  0.16           C  
ATOM   2684  CZ  TYR A 165     -13.364   5.626  -0.445  1.00  0.16           C  
ATOM   2685  OH  TYR A 165     -13.880   4.354  -0.404  1.00  0.16           O  
ATOM   2686  H01 TYR A 165     -12.858  10.503   0.741  1.00  0.16           H  
ATOM   2687  H02 TYR A 165     -10.705   9.477   0.013  1.00  0.16           H  
ATOM   2688  H03 TYR A 165     -11.277   9.673  -1.712  1.00  0.16           H  
ATOM   2689  H04 TYR A 165     -13.535   8.486  -2.243  1.00  0.16           H  
ATOM   2690  H05 TYR A 165     -11.072   7.545   1.142  1.00  0.16           H  
ATOM   2691  H06 TYR A 165     -14.548   6.220  -2.137  1.00  0.16           H  
ATOM   2692  H07 TYR A 165     -12.077   5.294   1.249  1.00  0.16           H  
ATOM   2693  H08 TYR A 165     -13.997   4.085   0.510  1.00  0.16           H  
ATOM   2694  H11 TYR A 165     -13.252  10.942  -2.161  1.00  0.16           H  
ATOM   2695  N   ILE A 166     -10.970  12.202   1.063  1.00  0.38           N  
ATOM   2696  CA  ILE A 166     -10.020  13.289   1.224  1.00  0.38           C  
ATOM   2697  C   ILE A 166      -8.779  12.630   1.765  1.00  0.38           C  
ATOM   2698  O   ILE A 166      -8.860  11.755   2.626  1.00  0.38           O  
ATOM   2699  CB  ILE A 166     -10.530  14.343   2.197  1.00  0.38           C  
ATOM   2700  CG1 ILE A 166     -11.642  15.141   1.525  1.00  0.38           C  
ATOM   2701  CG2 ILE A 166      -9.411  15.253   2.610  1.00  0.38           C  
ATOM   2702  CD1 ILE A 166     -12.229  16.208   2.393  1.00  0.38           C  
ATOM   2703  H01 ILE A 166      -9.845  13.812   0.284  1.00  0.38           H  
ATOM   2704  H02 ILE A 166     -10.921  13.857   3.091  1.00  0.38           H  
ATOM   2705  H03 ILE A 166     -12.444  14.439   1.300  1.00  0.38           H  
ATOM   2706  H04 ILE A 166     -11.236  15.611   0.629  1.00  0.38           H  
ATOM   2707  H05 ILE A 166      -8.563  15.113   1.940  1.00  0.38           H  
ATOM   2708  H06 ILE A 166      -9.747  16.289   2.559  1.00  0.38           H  
ATOM   2709  H07 ILE A 166      -9.109  15.018   3.631  1.00  0.38           H  
ATOM   2710  H08 ILE A 166     -13.230  15.911   2.706  1.00  0.38           H  
ATOM   2711  H09 ILE A 166     -11.266  11.669   1.869  1.00  0.38           H  
ATOM   2712  H10 ILE A 166     -11.601  16.348   3.272  1.00  0.38           H  
ATOM   2713  H11 ILE A 166     -12.286  17.142   1.834  1.00  0.38           H  
ATOM   2714  N   VAL A 167      -7.627  13.022   1.244  1.00  0.36           N  
ATOM   2715  CA  VAL A 167      -6.378  12.419   1.692  1.00  0.36           C  
ATOM   2716  C   VAL A 167      -5.362  13.472   2.069  1.00  0.36           C  
ATOM   2717  O   VAL A 167      -5.099  14.384   1.295  1.00  0.36           O  
ATOM   2718  CB  VAL A 167      -5.769  11.533   0.597  1.00  0.36           C  
ATOM   2719  CG1 VAL A 167      -4.535  10.843   1.120  1.00  0.36           C  
ATOM   2720  CG2 VAL A 167      -6.784  10.520   0.135  1.00  0.36           C  
ATOM   2721  H01 VAL A 167      -6.619  11.815   2.567  1.00  0.36           H  
ATOM   2722  H02 VAL A 167      -5.485  12.155  -0.252  1.00  0.36           H  
ATOM   2723  H03 VAL A 167      -3.745  11.579   1.272  1.00  0.36           H  
ATOM   2724  H04 VAL A 167      -4.765  10.356   2.068  1.00  0.36           H  
ATOM   2725  H05 VAL A 167      -4.202  10.097   0.398  1.00  0.36           H  
ATOM   2726  H06 VAL A 167      -7.671  11.037  -0.232  1.00  0.36           H  
ATOM   2727  H07 VAL A 167      -6.358   9.917  -0.667  1.00  0.36           H  
ATOM   2728  H08 VAL A 167      -7.059   9.874   0.969  1.00  0.36           H  
ATOM   2729  H12 VAL A 167      -7.613  13.741   0.534  1.00  0.36           H  
ATOM   2730  N   SER A 168      -4.789  13.347   3.260  1.00  0.40           N  
ATOM   2731  CA  SER A 168      -3.796  14.311   3.718  1.00  0.40           C  
ATOM   2732  C   SER A 168      -2.816  13.595   4.608  1.00  0.40           C  
ATOM   2733  O   SER A 168      -3.079  12.489   5.061  1.00  0.40           O  
ATOM   2734  CB  SER A 168      -4.457  15.425   4.514  1.00  0.40           C  
ATOM   2735  OG  SER A 168      -5.042  14.877   5.680  1.00  0.40           O  
ATOM   2736  H01 SER A 168      -3.295  14.747   2.854  1.00  0.40           H  
ATOM   2737  H02 SER A 168      -5.226  15.903   3.907  1.00  0.40           H  
ATOM   2738  H03 SER A 168      -3.710  16.167   4.794  1.00  0.40           H  
ATOM   2739  H04 SER A 168      -5.078  15.548   6.366  1.00  0.40           H  
ATOM   2740  H09 SER A 168      -5.045  12.573   3.857  1.00  0.40           H  
ATOM   2741  N   ILE A 169      -1.677  14.228   4.856  1.00  0.60           N  
ATOM   2742  CA  ILE A 169      -0.664  13.630   5.710  1.00  0.60           C  
ATOM   2743  C   ILE A 169      -0.989  13.994   7.145  1.00  0.60           C  
ATOM   2744  O   ILE A 169      -0.977  13.143   8.040  1.00  0.60           O  
ATOM   2745  CB  ILE A 169       0.715  14.166   5.376  1.00  0.60           C  
ATOM   2746  CG1 ILE A 169       0.939  14.080   3.870  1.00  0.60           C  
ATOM   2747  CG2 ILE A 169       1.768  13.356   6.112  1.00  0.60           C  
ATOM   2748  CD1 ILE A 169       0.808  12.658   3.319  1.00  0.60           C  
ATOM   2749  H01 ILE A 169      -0.662  12.550   5.561  1.00  0.60           H  
ATOM   2750  H02 ILE A 169       0.791  15.208   5.688  1.00  0.60           H  
ATOM   2751  H03 ILE A 169       1.960  14.408   3.676  1.00  0.60           H  
ATOM   2752  H04 ILE A 169       0.204  14.713   3.373  1.00  0.60           H  
ATOM   2753  H05 ILE A 169      -1.512  15.136   4.447  1.00  0.60           H  
ATOM   2754  H06 ILE A 169       2.636  13.984   6.310  1.00  0.60           H  
ATOM   2755  H07 ILE A 169       1.357  12.997   7.056  1.00  0.60           H  
ATOM   2756  H08 ILE A 169       2.068  12.506   5.499  1.00  0.60           H  
ATOM   2757  H09 ILE A 169       0.009  12.628   2.578  1.00  0.60           H  
ATOM   2758  H10 ILE A 169       1.747  12.361   2.852  1.00  0.60           H  
ATOM   2759  H11 ILE A 169       0.574  11.972   4.133  1.00  0.60           H  
ATOM   2760  N   ILE A 170      -1.290  15.273   7.346  1.00  0.67           N  
ATOM   2761  CA  ILE A 170      -1.634  15.779   8.660  1.00  0.67           C  
ATOM   2762  C   ILE A 170      -2.810  16.716   8.525  1.00  0.67           C  
ATOM   2763  O   ILE A 170      -2.862  17.537   7.606  1.00  0.67           O  
ATOM   2764  CB  ILE A 170      -0.480  16.586   9.294  1.00  0.67           C  
ATOM   2765  CG1 ILE A 170       0.800  15.750   9.348  1.00  0.67           C  
ATOM   2766  CG2 ILE A 170      -0.873  17.002  10.701  1.00  0.67           C  
ATOM   2767  CD1 ILE A 170       2.011  16.519   9.861  1.00  0.67           C  
ATOM   2768  H01 ILE A 170      -1.856  14.920   9.293  1.00  0.67           H  
ATOM   2769  H02 ILE A 170      -0.292  17.468   8.682  1.00  0.67           H  
ATOM   2770  H03 ILE A 170       1.025  15.445   8.326  1.00  0.67           H  
ATOM   2771  H04 ILE A 170       0.628  14.898  10.006  1.00  0.67           H  
ATOM   2772  H05 ILE A 170      -1.906  16.710  10.890  1.00  0.67           H  
ATOM   2773  H06 ILE A 170      -0.219  16.511  11.422  1.00  0.67           H  
ATOM   2774  H07 ILE A 170      -0.777  18.083  10.801  1.00  0.67           H  
ATOM   2775  H08 ILE A 170       2.819  16.450   9.133  1.00  0.67           H  
ATOM   2776  H09 ILE A 170       1.743  17.565  10.007  1.00  0.67           H  
ATOM   2777  H10 ILE A 170       2.339  16.092  10.809  1.00  0.67           H  
ATOM   2778  H12 ILE A 170      -1.279  15.909   6.562  1.00  0.67           H  
ATOM   2779  N   SER A 171      -3.755  16.594   9.443  1.00  0.72           N  
ATOM   2780  CA  SER A 171      -4.924  17.462   9.438  1.00  0.72           C  
ATOM   2781  C   SER A 171      -5.081  17.944  10.867  1.00  0.72           C  
ATOM   2782  O   SER A 171      -4.818  17.195  11.815  1.00  0.72           O  
ATOM   2783  CB  SER A 171      -6.178  16.692   9.023  1.00  0.72           C  
ATOM   2784  OG  SER A 171      -5.966  15.956   7.830  1.00  0.72           O  
ATOM   2785  H01 SER A 171      -4.797  18.282   8.731  1.00  0.72           H  
ATOM   2786  H02 SER A 171      -6.976  17.412   8.843  1.00  0.72           H  
ATOM   2787  H03 SER A 171      -6.451  16.002   9.822  1.00  0.72           H  
ATOM   2788  H04 SER A 171      -6.160  16.512   7.072  1.00  0.72           H  
ATOM   2789  H11 SER A 171      -3.664  15.887  10.159  1.00  0.72           H  
ATOM   2790  N   SER A 172      -5.492  19.194  11.030  1.00  0.51           N  
ATOM   2791  CA  SER A 172      -5.677  19.736  12.367  1.00  0.51           C  
ATOM   2792  C   SER A 172      -7.014  19.250  12.905  1.00  0.51           C  
ATOM   2793  O   SER A 172      -7.954  19.013  12.143  1.00  0.51           O  
ATOM   2794  CB  SER A 172      -5.686  21.265  12.339  1.00  0.51           C  
ATOM   2795  OG  SER A 172      -6.929  21.740  11.851  1.00  0.51           O  
ATOM   2796  H01 SER A 172      -4.855  19.402  13.000  1.00  0.51           H  
ATOM   2797  H02 SER A 172      -4.890  21.612  11.680  1.00  0.51           H  
ATOM   2798  H03 SER A 172      -5.526  21.645  13.348  1.00  0.51           H  
ATOM   2799  H04 SER A 172      -7.250  21.151  11.164  1.00  0.51           H  
ATOM   2800  H05 SER A 172      -5.677  19.772  10.223  1.00  0.51           H  
ATOM   2801  N   GLU A 173      -7.091  19.103  14.222  1.00  0.86           N  
ATOM   2802  CA  GLU A 173      -8.321  18.678  14.847  1.00  0.86           C  
ATOM   2803  C   GLU A 173      -9.427  19.632  14.375  1.00  0.86           C  
ATOM   2804  O   GLU A 173     -10.559  19.218  14.117  1.00  0.86           O  
ATOM   2805  CB  GLU A 173      -8.164  18.740  16.362  1.00  0.86           C  
ATOM   2806  CG  GLU A 173      -9.347  18.208  17.132  1.00  0.86           C  
ATOM   2807  CD  GLU A 173      -9.149  18.334  18.629  1.00  0.86           C  
ATOM   2808  OE1 GLU A 173      -8.148  17.778  19.141  1.00  0.86           O  
ATOM   2809  OE2 GLU A 173      -9.992  18.989  19.290  1.00  0.86           O  
ATOM   2810  H01 GLU A 173      -8.572  17.653  14.575  1.00  0.86           H  
ATOM   2811  H02 GLU A 173      -8.071  19.794  16.623  1.00  0.86           H  
ATOM   2812  H03 GLU A 173      -7.286  18.157  16.639  1.00  0.86           H  
ATOM   2813  H04 GLU A 173      -9.457  17.150  16.894  1.00  0.86           H  
ATOM   2814  H05 GLU A 173      -6.280  19.291  14.793  1.00  0.86           H  
ATOM   2815  H06 GLU A 173     -10.236  18.769  16.845  1.00  0.86           H  
ATOM   2816  N   TYR A 174      -9.085  20.908  14.236  1.00  0.54           N  
ATOM   2817  CA  TYR A 174     -10.053  21.904  13.805  1.00  0.54           C  
ATOM   2818  C   TYR A 174     -10.580  21.621  12.412  1.00  0.54           C  
ATOM   2819  O   TYR A 174     -11.795  21.628  12.172  1.00  0.54           O  
ATOM   2820  CB  TYR A 174      -9.422  23.291  13.810  1.00  0.54           C  
ATOM   2821  CG  TYR A 174     -10.332  24.360  13.253  1.00  0.54           C  
ATOM   2822  CD1 TYR A 174     -11.493  24.732  13.927  1.00  0.54           C  
ATOM   2823  CD2 TYR A 174     -10.042  24.988  12.041  1.00  0.54           C  
ATOM   2824  CE1 TYR A 174     -12.347  25.702  13.410  1.00  0.54           C  
ATOM   2825  CE2 TYR A 174     -10.890  25.960  11.516  1.00  0.54           C  
ATOM   2826  CZ  TYR A 174     -12.042  26.312  12.207  1.00  0.54           C  
ATOM   2827  OH  TYR A 174     -12.899  27.264  11.704  1.00  0.54           O  
ATOM   2828  H01 TYR A 174     -10.885  21.860  14.508  1.00  0.54           H  
ATOM   2829  H02 TYR A 174      -8.542  23.249  13.169  1.00  0.54           H  
ATOM   2830  H03 TYR A 174      -9.167  23.553  14.837  1.00  0.54           H  
ATOM   2831  H04 TYR A 174     -11.737  24.255  14.876  1.00  0.54           H  
ATOM   2832  H05 TYR A 174      -9.138  24.714  11.497  1.00  0.54           H  
ATOM   2833  H06 TYR A 174     -13.252  25.979  13.951  1.00  0.54           H  
ATOM   2834  H07 TYR A 174      -8.136  21.191  14.433  1.00  0.54           H  
ATOM   2835  H08 TYR A 174     -10.651  26.442  10.568  1.00  0.54           H  
ATOM   2836  H09 TYR A 174     -13.135  27.038  10.801  1.00  0.54           H  
ATOM   2837  N   GLY A 175      -9.646  21.391  11.492  1.00  0.36           N  
ATOM   2838  CA  GLY A 175     -10.007  21.126  10.109  1.00  0.36           C  
ATOM   2839  C   GLY A 175     -10.870  19.896   9.966  1.00  0.36           C  
ATOM   2840  O   GLY A 175     -11.934  19.937   9.339  1.00  0.36           O  
ATOM   2841  H01 GLY A 175      -9.086  20.952   9.552  1.00  0.36           H  
ATOM   2842  H02 GLY A 175     -10.553  21.985   9.718  1.00  0.36           H  
ATOM   2843  H10 GLY A 175      -8.672  21.401  11.759  1.00  0.36           H  
ATOM   2844  N   VAL A 176     -10.411  18.801  10.560  1.00  0.64           N  
ATOM   2845  CA  VAL A 176     -11.139  17.550  10.504  1.00  0.64           C  
ATOM   2846  C   VAL A 176     -12.579  17.737  10.951  1.00  0.64           C  
ATOM   2847  O   VAL A 176     -13.505  17.264  10.294  1.00  0.64           O  
ATOM   2848  CB  VAL A 176     -10.492  16.491  11.389  1.00  0.64           C  
ATOM   2849  CG1 VAL A 176     -11.289  15.216  11.314  1.00  0.64           C  
ATOM   2850  CG2 VAL A 176      -9.069  16.231  10.939  1.00  0.64           C  
ATOM   2851  H01 VAL A 176     -11.115  17.218   9.466  1.00  0.64           H  
ATOM   2852  H02 VAL A 176     -10.476  16.850  12.418  1.00  0.64           H  
ATOM   2853  H03 VAL A 176      -9.535  18.841  11.062  1.00  0.64           H  
ATOM   2854  H04 VAL A 176     -12.234  15.408  10.806  1.00  0.64           H  
ATOM   2855  H05 VAL A 176     -10.725  14.466  10.760  1.00  0.64           H  
ATOM   2856  H06 VAL A 176     -11.487  14.851  12.322  1.00  0.64           H  
ATOM   2857  H07 VAL A 176      -8.403  16.269  11.801  1.00  0.64           H  
ATOM   2858  H08 VAL A 176      -9.008  15.246  10.476  1.00  0.64           H  
ATOM   2859  H09 VAL A 176      -8.771  16.991  10.217  1.00  0.64           H  
ATOM   2860  N   ASN A 177     -12.785  18.419  12.067  1.00  0.74           N  
ATOM   2861  CA  ASN A 177     -14.151  18.611  12.514  1.00  0.74           C  
ATOM   2862  C   ASN A 177     -14.918  19.535  11.570  1.00  0.74           C  
ATOM   2863  O   ASN A 177     -16.096  19.292  11.281  1.00  0.74           O  
ATOM   2864  CB  ASN A 177     -14.202  19.178  13.942  1.00  0.74           C  
ATOM   2865  CG  ASN A 177     -13.574  18.246  14.981  1.00  0.74           C  
ATOM   2866  ND2 ASN A 177     -12.996  18.839  16.018  1.00  0.74           N  
ATOM   2867  OD1 ASN A 177     -13.628  17.017  14.865  1.00  0.74           O  
ATOM   2868  H01 ASN A 177     -14.625  17.630  12.511  1.00  0.74           H  
ATOM   2869  H02 ASN A 177     -15.253  19.298  14.206  1.00  0.74           H  
ATOM   2870  H03 ASN A 177     -13.667  20.127  13.958  1.00  0.74           H  
ATOM   2871  H04 ASN A 177     -12.570  18.282  16.745  1.00  0.74           H  
ATOM   2872  H05 ASN A 177     -12.982  19.847  16.080  1.00  0.74           H  
ATOM   2873  H10 ASN A 177     -12.010  18.796  12.594  1.00  0.74           H  
ATOM   2874  N   LYS A 178     -14.254  20.584  11.078  1.00  0.51           N  
ATOM   2875  CA  LYS A 178     -14.924  21.533  10.189  1.00  0.51           C  
ATOM   2876  C   LYS A 178     -15.424  20.855   8.920  1.00  0.51           C  
ATOM   2877  O   LYS A 178     -16.512  21.166   8.426  1.00  0.51           O  
ATOM   2878  CB  LYS A 178     -13.999  22.701   9.826  1.00  0.51           C  
ATOM   2879  CG  LYS A 178     -14.753  23.961   9.387  1.00  0.51           C  
ATOM   2880  CD  LYS A 178     -13.784  25.069   9.009  1.00  0.51           C  
ATOM   2881  CE  LYS A 178     -14.493  26.324   8.505  1.00  0.51           C  
ATOM   2882  NZ  LYS A 178     -13.507  27.275   7.883  1.00  0.51           N  
ATOM   2883  H01 LYS A 178     -15.785  21.923  10.732  1.00  0.51           H  
ATOM   2884  H02 LYS A 178     -13.391  22.379   8.980  1.00  0.51           H  
ATOM   2885  H03 LYS A 178     -13.393  22.946  10.698  1.00  0.51           H  
ATOM   2886  H04 LYS A 178     -15.368  24.306  10.218  1.00  0.51           H  
ATOM   2887  H05 LYS A 178     -15.377  23.722   8.526  1.00  0.51           H  
ATOM   2888  H06 LYS A 178     -13.284  20.723  11.321  1.00  0.51           H  
ATOM   2889  H07 LYS A 178     -13.158  24.697   8.198  1.00  0.51           H  
ATOM   2890  H08 LYS A 178     -13.192  25.330   9.886  1.00  0.51           H  
ATOM   2891  H09 LYS A 178     -14.974  26.819   9.349  1.00  0.51           H  
ATOM   2892  H10 LYS A 178     -15.238  26.041   7.761  1.00  0.51           H  
ATOM   2893  H11 LYS A 178     -12.644  26.787   7.692  1.00  0.51           H  
ATOM   2894  H12 LYS A 178     -13.886  27.637   7.020  1.00  0.51           H  
ATOM   2895  H13 LYS A 178     -13.328  28.039   8.519  1.00  0.51           H  
ATOM   2896  N   ILE A 179     -14.636  19.919   8.402  1.00  0.36           N  
ATOM   2897  CA  ILE A 179     -15.016  19.198   7.197  1.00  0.36           C  
ATOM   2898  C   ILE A 179     -16.120  18.155   7.433  1.00  0.36           C  
ATOM   2899  O   ILE A 179     -17.193  18.216   6.830  1.00  0.36           O  
ATOM   2900  CB  ILE A 179     -13.796  18.493   6.582  1.00  0.36           C  
ATOM   2901  CG1 ILE A 179     -12.816  19.537   6.050  1.00  0.36           C  
ATOM   2902  CG2 ILE A 179     -14.249  17.534   5.479  1.00  0.36           C  
ATOM   2903  CD1 ILE A 179     -11.521  18.945   5.535  1.00  0.36           C  
ATOM   2904  H01 ILE A 179     -15.411  19.951   6.514  1.00  0.36           H  
ATOM   2905  H02 ILE A 179     -13.285  17.905   7.345  1.00  0.36           H  
ATOM   2906  H03 ILE A 179     -12.560  20.189   6.885  1.00  0.36           H  
ATOM   2907  H04 ILE A 179     -13.297  20.078   5.235  1.00  0.36           H  
ATOM   2908  H05 ILE A 179     -15.137  17.936   4.991  1.00  0.36           H  
ATOM   2909  H06 ILE A 179     -13.452  17.421   4.745  1.00  0.36           H  
ATOM   2910  H07 ILE A 179     -14.482  16.562   5.915  1.00  0.36           H  
ATOM   2911  H08 ILE A 179     -10.732  19.103   6.270  1.00  0.36           H  
ATOM   2912  H09 ILE A 179     -11.651  17.876   5.367  1.00  0.36           H  
ATOM   2913  H10 ILE A 179     -11.246  19.430   4.598  1.00  0.36           H  
ATOM   2914  H14 ILE A 179     -13.758  19.704   8.853  1.00  0.36           H  
ATOM   2915  N   LEU A 180     -15.851  17.203   8.316  1.00  0.66           N  
ATOM   2916  CA  LEU A 180     -16.804  16.138   8.596  1.00  0.66           C  
ATOM   2917  C   LEU A 180     -18.139  16.580   9.170  1.00  0.66           C  
ATOM   2918  O   LEU A 180     -19.101  15.824   9.153  1.00  0.66           O  
ATOM   2919  CB  LEU A 180     -16.164  15.097   9.509  1.00  0.66           C  
ATOM   2920  CG  LEU A 180     -15.022  14.322   8.846  1.00  0.66           C  
ATOM   2921  CD1 LEU A 180     -14.394  13.354   9.820  1.00  0.66           C  
ATOM   2922  CD2 LEU A 180     -15.561  13.570   7.644  1.00  0.66           C  
ATOM   2923  H01 LEU A 180     -17.047  15.715   7.621  1.00  0.66           H  
ATOM   2924  H02 LEU A 180     -16.939  14.373   9.761  1.00  0.66           H  
ATOM   2925  H03 LEU A 180     -15.771  15.605  10.390  1.00  0.66           H  
ATOM   2926  H04 LEU A 180     -14.255  15.028   8.526  1.00  0.66           H  
ATOM   2927  H05 LEU A 180     -13.479  13.787  10.223  1.00  0.66           H  
ATOM   2928  H06 LEU A 180     -15.090  13.155  10.635  1.00  0.66           H  
ATOM   2929  H07 LEU A 180     -14.159  12.422   9.306  1.00  0.66           H  
ATOM   2930  H08 LEU A 180     -16.457  14.070   7.275  1.00  0.66           H  
ATOM   2931  H09 LEU A 180     -14.806  13.552   6.858  1.00  0.66           H  
ATOM   2932  H10 LEU A 180     -15.809  12.549   7.935  1.00  0.66           H  
ATOM   2933  H11 LEU A 180     -14.967  17.217   8.804  1.00  0.66           H  
ATOM   2934  N   SER A 181     -18.216  17.796   9.681  1.00  0.80           N  
ATOM   2935  CA  SER A 181     -19.484  18.254  10.219  1.00  0.80           C  
ATOM   2936  C   SER A 181     -20.300  18.904   9.102  1.00  0.80           C  
ATOM   2937  O   SER A 181     -21.514  19.042   9.211  1.00  0.80           O  
ATOM   2938  CB  SER A 181     -19.247  19.256  11.346  1.00  0.80           C  
ATOM   2939  OG  SER A 181     -18.674  20.451  10.851  1.00  0.80           O  
ATOM   2940  H01 SER A 181     -20.033  17.403  10.622  1.00  0.80           H  
ATOM   2941  H02 SER A 181     -18.558  18.813  12.065  1.00  0.80           H  
ATOM   2942  H03 SER A 181     -20.199  19.488  11.824  1.00  0.80           H  
ATOM   2943  H04 SER A 181     -18.589  21.086  11.566  1.00  0.80           H  
ATOM   2944  H11 SER A 181     -17.405  18.398   9.697  1.00  0.80           H  
ATOM   2945  N   LYS A 182     -19.619  19.310   8.033  1.00  0.64           N  
ATOM   2946  CA  LYS A 182     -20.273  19.941   6.894  1.00  0.64           C  
ATOM   2947  C   LYS A 182     -20.608  18.867   5.852  1.00  0.64           C  
ATOM   2948  O   LYS A 182     -21.630  18.949   5.161  1.00  0.64           O  
ATOM   2949  CB  LYS A 182     -19.345  21.011   6.303  1.00  0.64           C  
ATOM   2950  CG  LYS A 182     -19.772  21.597   4.955  1.00  0.64           C  
ATOM   2951  CD  LYS A 182     -21.093  22.349   5.021  1.00  0.64           C  
ATOM   2952  CE  LYS A 182     -21.374  23.093   3.717  1.00  0.64           C  
ATOM   2953  NZ  LYS A 182     -22.738  23.710   3.701  1.00  0.64           N  
ATOM   2954  H01 LYS A 182     -21.198  20.424   7.207  1.00  0.64           H  
ATOM   2955  H02 LYS A 182     -18.396  20.508   6.118  1.00  0.64           H  
ATOM   2956  H03 LYS A 182     -19.281  21.831   7.019  1.00  0.64           H  
ATOM   2957  H04 LYS A 182     -19.908  20.762   4.267  1.00  0.64           H  
ATOM   2958  H05 LYS A 182     -18.618  19.177   8.011  1.00  0.64           H  
ATOM   2959  H06 LYS A 182     -18.998  22.284   4.614  1.00  0.64           H  
ATOM   2960  H07 LYS A 182     -21.033  23.080   5.828  1.00  0.64           H  
ATOM   2961  H08 LYS A 182     -21.898  21.638   5.206  1.00  0.64           H  
ATOM   2962  H09 LYS A 182     -21.324  22.371   2.902  1.00  0.64           H  
ATOM   2963  H10 LYS A 182     -20.630  23.880   3.594  1.00  0.64           H  
ATOM   2964  H11 LYS A 182     -23.384  23.111   4.196  1.00  0.64           H  
ATOM   2965  H12 LYS A 182     -22.705  24.613   4.152  1.00  0.64           H  
ATOM   2966  H13 LYS A 182     -23.047  23.821   2.746  1.00  0.64           H  
ATOM   2967  N   TYR A 183     -19.743  17.862   5.753  1.00  0.58           N  
ATOM   2968  CA  TYR A 183     -19.935  16.777   4.809  1.00  0.58           C  
ATOM   2969  C   TYR A 183     -19.621  15.463   5.504  1.00  0.58           C  
ATOM   2970  O   TYR A 183     -18.598  14.836   5.229  1.00  0.58           O  
ATOM   2971  CB  TYR A 183     -19.012  16.929   3.602  1.00  0.58           C  
ATOM   2972  CG  TYR A 183     -19.082  18.271   2.896  1.00  0.58           C  
ATOM   2973  CD1 TYR A 183     -18.084  19.231   3.092  1.00  0.58           C  
ATOM   2974  CD2 TYR A 183     -20.121  18.572   2.007  1.00  0.58           C  
ATOM   2975  CE1 TYR A 183     -18.110  20.455   2.420  1.00  0.58           C  
ATOM   2976  CE2 TYR A 183     -20.158  19.798   1.329  1.00  0.58           C  
ATOM   2977  CZ  TYR A 183     -19.148  20.732   1.542  1.00  0.58           C  
ATOM   2978  OH  TYR A 183     -19.175  21.941   0.879  1.00  0.58           O  
ATOM   2979  H01 TYR A 183     -20.968  16.796   4.461  1.00  0.58           H  
ATOM   2980  H02 TYR A 183     -19.344  16.189   2.874  1.00  0.58           H  
ATOM   2981  H03 TYR A 183     -17.987  16.779   3.940  1.00  0.58           H  
ATOM   2982  H04 TYR A 183     -17.269  19.019   3.784  1.00  0.58           H  
ATOM   2983  H05 TYR A 183     -20.913  17.842   1.840  1.00  0.58           H  
ATOM   2984  H06 TYR A 183     -17.320  21.188   2.584  1.00  0.58           H  
ATOM   2985  H07 TYR A 183     -20.973  20.019   0.639  1.00  0.58           H  
ATOM   2986  H08 TYR A 183     -19.895  21.942   0.244  1.00  0.58           H  
ATOM   2987  H14 TYR A 183     -18.930  17.854   6.352  1.00  0.58           H  
ATOM   2988  N   PRO A 184     -20.504  15.031   6.423  1.00  0.92           N  
ATOM   2989  CA  PRO A 184     -20.388  13.794   7.203  1.00  0.92           C  
ATOM   2990  C   PRO A 184     -20.158  12.526   6.374  1.00  0.92           C  
ATOM   2991  O   PRO A 184     -19.652  11.526   6.881  1.00  0.92           O  
ATOM   2992  CB  PRO A 184     -21.715  13.742   7.951  1.00  0.92           C  
ATOM   2993  CG  PRO A 184     -22.045  15.181   8.147  1.00  0.92           C  
ATOM   2994  CD  PRO A 184     -21.709  15.786   6.817  1.00  0.92           C  
ATOM   2995  H01 PRO A 184     -21.660  13.183   8.885  1.00  0.92           H  
ATOM   2996  H02 PRO A 184     -22.480  13.241   7.358  1.00  0.92           H  
ATOM   2997  H03 PRO A 184     -21.504  15.637   8.976  1.00  0.92           H  
ATOM   2998  H04 PRO A 184     -23.101  15.313   8.383  1.00  0.92           H  
ATOM   2999  H05 PRO A 184     -22.520  15.722   6.092  1.00  0.92           H  
ATOM   3000  H06 PRO A 184     -21.496  16.851   6.910  1.00  0.92           H  
ATOM   3001  H09 PRO A 184     -19.507  13.814   7.844  1.00  0.92           H  
ATOM   3002  N   PHE A 185     -20.522  12.567   5.098  1.00  0.92           N  
ATOM   3003  CA  PHE A 185     -20.385  11.410   4.211  1.00  0.92           C  
ATOM   3004  C   PHE A 185     -18.989  11.232   3.619  1.00  0.92           C  
ATOM   3005  O   PHE A 185     -18.689  10.211   2.987  1.00  0.92           O  
ATOM   3006  CB  PHE A 185     -21.386  11.544   3.080  1.00  0.92           C  
ATOM   3007  CG  PHE A 185     -21.207  12.800   2.280  1.00  0.92           C  
ATOM   3008  CD1 PHE A 185     -20.453  12.792   1.109  1.00  0.92           C  
ATOM   3009  CD2 PHE A 185     -21.771  14.003   2.715  1.00  0.92           C  
ATOM   3010  CE1 PHE A 185     -20.264  13.964   0.378  1.00  0.92           C  
ATOM   3011  CE2 PHE A 185     -21.590  15.181   1.998  1.00  0.92           C  
ATOM   3012  CZ  PHE A 185     -20.834  15.163   0.823  1.00  0.92           C  
ATOM   3013  H01 PHE A 185     -20.571  10.527   4.823  1.00  0.92           H  
ATOM   3014  H02 PHE A 185     -22.379  11.584   3.529  1.00  0.92           H  
ATOM   3015  H03 PHE A 185     -21.274  10.689   2.414  1.00  0.92           H  
ATOM   3016  H04 PHE A 185     -20.006  11.861   0.761  1.00  0.92           H  
ATOM   3017  H05 PHE A 185     -22.362  14.018   3.631  1.00  0.92           H  
ATOM   3018  H06 PHE A 185     -19.674  13.947  -0.538  1.00  0.92           H  
ATOM   3019  H07 PHE A 185     -20.906  13.424   4.727  1.00  0.92           H  
ATOM   3020  H08 PHE A 185     -22.035  16.112   2.350  1.00  0.92           H  
ATOM   3021  H09 PHE A 185     -20.688  16.081   0.254  1.00  0.92           H  
ATOM   3022  N   ILE A 186     -18.135  12.227   3.809  1.00  0.48           N  
ATOM   3023  CA  ILE A 186     -16.789  12.151   3.276  1.00  0.48           C  
ATOM   3024  C   ILE A 186     -15.921  11.136   4.005  1.00  0.48           C  
ATOM   3025  O   ILE A 186     -16.007  10.987   5.217  1.00  0.48           O  
ATOM   3026  CB  ILE A 186     -16.099  13.526   3.331  1.00  0.48           C  
ATOM   3027  CG1 ILE A 186     -16.770  14.478   2.346  1.00  0.48           C  
ATOM   3028  CG2 ILE A 186     -14.622  13.382   3.013  1.00  0.48           C  
ATOM   3029  CD1 ILE A 186     -16.064  15.802   2.191  1.00  0.48           C  
ATOM   3030  H01 ILE A 186     -16.895  11.824   2.241  1.00  0.48           H  
ATOM   3031  H02 ILE A 186     -16.195  13.937   4.336  1.00  0.48           H  
ATOM   3032  H03 ILE A 186     -17.761  14.695   2.745  1.00  0.48           H  
ATOM   3033  H04 ILE A 186     -16.807  13.993   1.371  1.00  0.48           H  
ATOM   3034  H05 ILE A 186     -14.046  13.426   3.937  1.00  0.48           H  
ATOM   3035  H06 ILE A 186     -14.447  12.425   2.522  1.00  0.48           H  
ATOM   3036  H07 ILE A 186     -14.311  14.192   2.353  1.00  0.48           H  
ATOM   3037  H08 ILE A 186     -15.101  15.645   1.706  1.00  0.48           H  
ATOM   3038  H09 ILE A 186     -16.673  16.470   1.581  1.00  0.48           H  
ATOM   3039  H10 ILE A 186     -18.424  13.044   4.328  1.00  0.48           H  
ATOM   3040  H11 ILE A 186     -15.907  16.248   3.173  1.00  0.48           H  
ATOM   3041  N   TYR A 187     -15.101  10.422   3.245  1.00  0.67           N  
ATOM   3042  CA  TYR A 187     -14.173   9.452   3.817  1.00  0.67           C  
ATOM   3043  C   TYR A 187     -12.872  10.227   3.925  1.00  0.67           C  
ATOM   3044  O   TYR A 187     -12.177  10.432   2.927  1.00  0.67           O  
ATOM   3045  CB  TYR A 187     -13.947   8.263   2.882  1.00  0.67           C  
ATOM   3046  CG  TYR A 187     -15.057   7.256   2.846  1.00  0.67           C  
ATOM   3047  CD1 TYR A 187     -14.865   5.973   3.353  1.00  0.67           C  
ATOM   3048  CD2 TYR A 187     -16.287   7.563   2.257  1.00  0.67           C  
ATOM   3049  CE1 TYR A 187     -15.863   5.013   3.267  1.00  0.67           C  
ATOM   3050  CE2 TYR A 187     -17.298   6.608   2.166  1.00  0.67           C  
ATOM   3051  CZ  TYR A 187     -17.075   5.335   2.671  1.00  0.67           C  
ATOM   3052  OH  TYR A 187     -18.051   4.376   2.562  1.00  0.67           O  
ATOM   3053  H01 TYR A 187     -14.546   9.050   4.759  1.00  0.67           H  
ATOM   3054  H02 TYR A 187     -13.075   7.736   3.270  1.00  0.67           H  
ATOM   3055  H03 TYR A 187     -13.809   8.649   1.872  1.00  0.67           H  
ATOM   3056  H04 TYR A 187     -13.916   5.719   3.825  1.00  0.67           H  
ATOM   3057  H05 TYR A 187     -16.458   8.565   1.863  1.00  0.67           H  
ATOM   3058  H06 TYR A 187     -15.697   4.012   3.665  1.00  0.67           H  
ATOM   3059  H07 TYR A 187     -18.253   6.858   1.703  1.00  0.67           H  
ATOM   3060  H08 TYR A 187     -18.286   4.057   3.436  1.00  0.67           H  
ATOM   3061  H12 TYR A 187     -15.120  10.553   2.244  1.00  0.67           H  
ATOM   3062  N   LEU A 188     -12.547  10.663   5.131  1.00  0.22           N  
ATOM   3063  CA  LEU A 188     -11.339  11.430   5.338  1.00  0.22           C  
ATOM   3064  C   LEU A 188     -10.197  10.564   5.833  1.00  0.22           C  
ATOM   3065  O   LEU A 188     -10.267   9.998   6.919  1.00  0.22           O  
ATOM   3066  CB  LEU A 188     -11.632  12.571   6.321  1.00  0.22           C  
ATOM   3067  CG  LEU A 188     -10.493  13.385   6.933  1.00  0.22           C  
ATOM   3068  CD1 LEU A 188      -9.357  13.564   5.947  1.00  0.22           C  
ATOM   3069  CD2 LEU A 188     -11.052  14.717   7.379  1.00  0.22           C  
ATOM   3070  H01 LEU A 188     -11.022  11.846   4.382  1.00  0.22           H  
ATOM   3071  H02 LEU A 188     -12.047  12.048   7.183  1.00  0.22           H  
ATOM   3072  H03 LEU A 188     -12.274  13.278   5.796  1.00  0.22           H  
ATOM   3073  H04 LEU A 188     -10.079  12.856   7.791  1.00  0.22           H  
ATOM   3074  H05 LEU A 188      -8.465  13.066   6.327  1.00  0.22           H  
ATOM   3075  H06 LEU A 188      -9.635  13.127   4.988  1.00  0.22           H  
ATOM   3076  H07 LEU A 188      -9.152  14.627   5.817  1.00  0.22           H  
ATOM   3077  H08 LEU A 188     -12.036  14.567   7.824  1.00  0.22           H  
ATOM   3078  H09 LEU A 188     -13.149  10.458   5.915  1.00  0.22           H  
ATOM   3079  H10 LEU A 188     -10.385  15.163   8.116  1.00  0.22           H  
ATOM   3080  H11 LEU A 188     -11.140  15.381   6.519  1.00  0.22           H  
ATOM   3081  N   PHE A 189      -9.152  10.453   5.019  1.00  0.22           N  
ATOM   3082  CA  PHE A 189      -7.969   9.671   5.378  1.00  0.22           C  
ATOM   3083  C   PHE A 189      -6.819  10.605   5.737  1.00  0.22           C  
ATOM   3084  O   PHE A 189      -6.565  11.591   5.034  1.00  0.22           O  
ATOM   3085  CB  PHE A 189      -7.517   8.783   4.214  1.00  0.22           C  
ATOM   3086  CG  PHE A 189      -8.355   7.561   4.017  1.00  0.22           C  
ATOM   3087  CD1 PHE A 189      -9.697   7.670   3.660  1.00  0.22           C  
ATOM   3088  CD2 PHE A 189      -7.804   6.294   4.203  1.00  0.22           C  
ATOM   3089  CE1 PHE A 189     -10.486   6.529   3.493  1.00  0.22           C  
ATOM   3090  CE2 PHE A 189      -8.577   5.151   4.038  1.00  0.22           C  
ATOM   3091  CZ  PHE A 189      -9.924   5.265   3.684  1.00  0.22           C  
ATOM   3092  H01 PHE A 189      -8.235   9.043   6.229  1.00  0.22           H  
ATOM   3093  H02 PHE A 189      -6.511   8.438   4.454  1.00  0.22           H  
ATOM   3094  H03 PHE A 189      -7.552   9.374   3.299  1.00  0.22           H  
ATOM   3095  H04 PHE A 189     -10.136   8.656   3.509  1.00  0.22           H  
ATOM   3096  H05 PHE A 189      -6.754   6.199   4.481  1.00  0.22           H  
ATOM   3097  H06 PHE A 189     -11.536   6.625   3.215  1.00  0.22           H  
ATOM   3098  H07 PHE A 189      -8.133   4.166   4.185  1.00  0.22           H  
ATOM   3099  H08 PHE A 189     -10.534   4.370   3.557  1.00  0.22           H  
ATOM   3100  H12 PHE A 189      -9.175  10.923   4.125  1.00  0.22           H  
ATOM   3101  N   THR A 190      -6.120  10.289   6.824  1.00  0.35           N  
ATOM   3102  CA  THR A 190      -4.996  11.098   7.259  1.00  0.35           C  
ATOM   3103  C   THR A 190      -4.041  10.241   8.065  1.00  0.35           C  
ATOM   3104  O   THR A 190      -4.448   9.263   8.691  1.00  0.35           O  
ATOM   3105  CB  THR A 190      -5.472  12.268   8.116  1.00  0.35           C  
ATOM   3106  CG2 THR A 190      -5.778  11.793   9.537  1.00  0.35           C  
ATOM   3107  OG1 THR A 190      -4.454  13.278   8.143  1.00  0.35           O  
ATOM   3108  H01 THR A 190      -4.490  11.493   6.378  1.00  0.35           H  
ATOM   3109  H02 THR A 190      -6.384  12.682   7.687  1.00  0.35           H  
ATOM   3110  H03 THR A 190      -6.816  11.465   9.594  1.00  0.35           H  
ATOM   3111  H04 THR A 190      -5.120  10.962   9.793  1.00  0.35           H  
ATOM   3112  H05 THR A 190      -5.618  12.613  10.237  1.00  0.35           H  
ATOM   3113  H06 THR A 190      -4.225  13.478   9.054  1.00  0.35           H  
ATOM   3114  H09 THR A 190      -6.376   9.470   7.357  1.00  0.35           H  
ATOM   3115  N   VAL A 191      -2.760  10.584   8.052  1.00  0.59           N  
ATOM   3116  CA  VAL A 191      -1.803   9.786   8.812  1.00  0.59           C  
ATOM   3117  C   VAL A 191      -1.792  10.240  10.257  1.00  0.59           C  
ATOM   3118  O   VAL A 191      -1.553   9.436  11.159  1.00  0.59           O  
ATOM   3119  CB  VAL A 191      -0.376   9.893   8.246  1.00  0.59           C  
ATOM   3120  CG1 VAL A 191       0.575   9.013   9.052  1.00  0.59           C  
ATOM   3121  CG2 VAL A 191      -0.367   9.447   6.794  1.00  0.59           C  
ATOM   3122  H01 VAL A 191      -2.120   8.746   8.738  1.00  0.59           H  
ATOM   3123  H02 VAL A 191      -0.047  10.930   8.312  1.00  0.59           H  
ATOM   3124  H03 VAL A 191       1.469   9.582   9.305  1.00  0.59           H  
ATOM   3125  H04 VAL A 191       0.081   8.687   9.968  1.00  0.59           H  
ATOM   3126  H05 VAL A 191       0.855   8.142   8.460  1.00  0.59           H  
ATOM   3127  H06 VAL A 191       0.256  10.125   6.210  1.00  0.59           H  
ATOM   3128  H07 VAL A 191      -2.451  11.387   7.523  1.00  0.59           H  
ATOM   3129  H08 VAL A 191       0.035   8.436   6.726  1.00  0.59           H  
ATOM   3130  H09 VAL A 191      -1.384   9.461   6.403  1.00  0.59           H  
ATOM   3131  N   ALA A 192      -2.071  11.524  10.478  1.00  0.76           N  
ATOM   3132  CA  ALA A 192      -2.072  12.057  11.830  1.00  0.76           C  
ATOM   3133  C   ALA A 192      -2.924  13.298  11.957  1.00  0.76           C  
ATOM   3134  O   ALA A 192      -3.057  14.069  11.005  1.00  0.76           O  
ATOM   3135  CB  ALA A 192      -0.649  12.375  12.261  1.00  0.76           C  
ATOM   3136  H01 ALA A 192      -2.501  11.293  12.478  1.00  0.76           H  
ATOM   3137  H02 ALA A 192      -0.022  12.502  11.378  1.00  0.76           H  
ATOM   3138  H03 ALA A 192      -0.643  13.295  12.846  1.00  0.76           H  
ATOM   3139  H04 ALA A 192      -0.261  11.556  12.867  1.00  0.76           H  
ATOM   3140  H10 ALA A 192      -2.283  12.132   9.700  1.00  0.76           H  
ATOM   3141  N   ILE A 193      -3.500  13.488  13.141  1.00  0.87           N  
ATOM   3142  CA  ILE A 193      -4.318  14.663  13.408  1.00  0.87           C  
ATOM   3143  C   ILE A 193      -3.610  15.468  14.489  1.00  0.87           C  
ATOM   3144  O   ILE A 193      -3.537  15.023  15.631  1.00  0.87           O  
ATOM   3145  CB  ILE A 193      -5.727  14.287  13.922  1.00  0.87           C  
ATOM   3146  CG1 ILE A 193      -6.398  13.336  12.934  1.00  0.87           C  
ATOM   3147  CG2 ILE A 193      -6.577  15.549  14.088  1.00  0.87           C  
ATOM   3148  CD1 ILE A 193      -7.818  12.971  13.281  1.00  0.87           C  
ATOM   3149  H01 ILE A 193      -4.442  15.225  12.482  1.00  0.87           H  
ATOM   3150  H02 ILE A 193      -5.634  13.793  14.889  1.00  0.87           H  
ATOM   3151  H03 ILE A 193      -5.826  12.409  12.961  1.00  0.87           H  
ATOM   3152  H04 ILE A 193      -6.398  13.809  11.952  1.00  0.87           H  
ATOM   3153  H05 ILE A 193      -3.367  12.802  13.871  1.00  0.87           H  
ATOM   3154  H06 ILE A 193      -7.525  15.288  14.558  1.00  0.87           H  
ATOM   3155  H07 ILE A 193      -6.046  16.265  14.715  1.00  0.87           H  
ATOM   3156  H08 ILE A 193      -6.766  15.992  13.110  1.00  0.87           H  
ATOM   3157  H09 ILE A 193      -8.473  13.231  12.449  1.00  0.87           H  
ATOM   3158  H10 ILE A 193      -7.882  11.900  13.472  1.00  0.87           H  
ATOM   3159  H11 ILE A 193      -8.127  13.518  14.171  1.00  0.87           H  
ATOM   3160  N   ASP A 194      -3.065  16.631  14.129  1.00  0.84           N  
ATOM   3161  CA  ASP A 194      -2.379  17.457  15.118  1.00  0.84           C  
ATOM   3162  C   ASP A 194      -3.368  18.368  15.844  1.00  0.84           C  
ATOM   3163  O   ASP A 194      -4.388  18.784  15.289  1.00  0.84           O  
ATOM   3164  CB  ASP A 194      -1.239  18.255  14.481  1.00  0.84           C  
ATOM   3165  CG  ASP A 194      -0.029  17.381  14.176  1.00  0.84           C  
ATOM   3166  OD1 ASP A 194       0.001  16.225  14.660  1.00  0.84           O  
ATOM   3167  OD2 ASP A 194       0.893  17.843  13.465  1.00  0.84           O  
ATOM   3168  H01 ASP A 194      -1.932  16.795  15.860  1.00  0.84           H  
ATOM   3169  H02 ASP A 194      -0.929  19.022  15.191  1.00  0.84           H  
ATOM   3170  H03 ASP A 194      -1.596  18.699  13.552  1.00  0.84           H  
ATOM   3171  H12 ASP A 194      -3.127  16.941  13.170  1.00  0.84           H  
ATOM   3172  N   PRO A 195      -3.073  18.679  17.114  1.00  0.98           N  
ATOM   3173  CA  PRO A 195      -3.885  19.516  18.004  1.00  0.98           C  
ATOM   3174  C   PRO A 195      -4.191  20.959  17.660  1.00  0.98           C  
ATOM   3175  O   PRO A 195      -5.351  21.356  17.669  1.00  0.98           O  
ATOM   3176  CB  PRO A 195      -3.145  19.407  19.330  1.00  0.98           C  
ATOM   3177  CG  PRO A 195      -1.716  19.298  18.887  1.00  0.98           C  
ATOM   3178  CD  PRO A 195      -1.817  18.285  17.781  1.00  0.98           C  
ATOM   3179  H01 PRO A 195      -3.476  18.573  19.949  1.00  0.98           H  
ATOM   3180  H02 PRO A 195      -3.302  20.293  19.945  1.00  0.98           H  
ATOM   3181  H03 PRO A 195      -1.026  19.017  19.683  1.00  0.98           H  
ATOM   3182  H04 PRO A 195      -4.906  19.137  17.959  1.00  0.98           H  
ATOM   3183  H05 PRO A 195      -1.339  20.252  18.520  1.00  0.98           H  
ATOM   3184  H06 PRO A 195      -0.953  18.274  17.117  1.00  0.98           H  
ATOM   3185  H07 PRO A 195      -1.879  17.271  18.177  1.00  0.98           H  
ATOM   3186  N   GLU A 196      -3.176  21.752  17.352  1.00  0.94           N  
ATOM   3187  CA  GLU A 196      -3.453  23.160  17.099  1.00  0.94           C  
ATOM   3188  C   GLU A 196      -2.826  23.842  15.890  1.00  0.94           C  
ATOM   3189  O   GLU A 196      -1.954  23.296  15.213  1.00  0.94           O  
ATOM   3190  CB  GLU A 196      -3.072  23.948  18.342  1.00  0.94           C  
ATOM   3191  CG  GLU A 196      -1.599  23.753  18.710  1.00  0.94           C  
ATOM   3192  CD  GLU A 196      -1.226  24.354  20.068  1.00  0.94           C  
ATOM   3193  OE1 GLU A 196      -1.764  23.875  21.101  1.00  0.94           O  
ATOM   3194  OE2 GLU A 196      -0.394  25.302  20.104  1.00  0.94           O  
ATOM   3195  H01 GLU A 196      -4.515  23.160  16.853  1.00  0.94           H  
ATOM   3196  H02 GLU A 196      -3.679  23.585  19.172  1.00  0.94           H  
ATOM   3197  H03 GLU A 196      -3.253  25.007  18.158  1.00  0.94           H  
ATOM   3198  H04 GLU A 196      -1.008  24.272  17.956  1.00  0.94           H  
ATOM   3199  H05 GLU A 196      -1.387  22.684  18.735  1.00  0.94           H  
ATOM   3200  H08 GLU A 196      -2.235  21.390  17.294  1.00  0.94           H  
ATOM   3201  N   LEU A 197      -3.296  25.061  15.645  1.00  0.56           N  
ATOM   3202  CA  LEU A 197      -2.815  25.900  14.555  1.00  0.56           C  
ATOM   3203  C   LEU A 197      -2.247  27.147  15.221  1.00  0.56           C  
ATOM   3204  O   LEU A 197      -2.646  27.480  16.337  1.00  0.56           O  
ATOM   3205  CB  LEU A 197      -3.972  26.313  13.639  1.00  0.56           C  
ATOM   3206  CG  LEU A 197      -4.817  25.238  12.958  1.00  0.56           C  
ATOM   3207  CD1 LEU A 197      -5.934  25.903  12.175  1.00  0.56           C  
ATOM   3208  CD2 LEU A 197      -3.951  24.400  12.038  1.00  0.56           C  
ATOM   3209  H01 LEU A 197      -2.080  25.371  13.949  1.00  0.56           H  
ATOM   3210  H02 LEU A 197      -3.473  26.809  12.807  1.00  0.56           H  
ATOM   3211  H03 LEU A 197      -4.652  26.917  14.240  1.00  0.56           H  
ATOM   3212  H04 LEU A 197      -5.250  24.581  13.713  1.00  0.56           H  
ATOM   3213  H05 LEU A 197      -6.774  26.103  12.840  1.00  0.56           H  
ATOM   3214  H06 LEU A 197      -4.023  25.424  16.245  1.00  0.56           H  
ATOM   3215  H07 LEU A 197      -5.574  26.841  11.753  1.00  0.56           H  
ATOM   3216  H08 LEU A 197      -6.258  25.243  11.370  1.00  0.56           H  
ATOM   3217  H09 LEU A 197      -2.983  24.227  12.509  1.00  0.56           H  
ATOM   3218  H10 LEU A 197      -4.439  23.444  11.850  1.00  0.56           H  
ATOM   3219  H11 LEU A 197      -3.807  24.926  11.095  1.00  0.56           H  
ATOM   3220  N   ASN A 198      -1.319  27.832  14.560  1.00  0.94           N  
ATOM   3221  CA  ASN A 198      -0.768  29.052  15.133  1.00  0.94           C  
ATOM   3222  C   ASN A 198      -1.467  30.240  14.491  1.00  0.94           C  
ATOM   3223  O   ASN A 198      -2.395  30.066  13.708  1.00  0.94           O  
ATOM   3224  CB  ASN A 198       0.734  29.142  14.907  1.00  0.94           C  
ATOM   3225  CG  ASN A 198       1.096  29.182  13.449  1.00  0.94           C  
ATOM   3226  ND2 ASN A 198       2.083  28.382  13.070  1.00  0.94           N  
ATOM   3227  OD1 ASN A 198       0.506  29.931  12.667  1.00  0.94           O  
ATOM   3228  H01 ASN A 198      -0.934  29.049  16.210  1.00  0.94           H  
ATOM   3229  H02 ASN A 198       1.187  28.248  15.336  1.00  0.94           H  
ATOM   3230  H03 ASN A 198       1.106  30.048  15.385  1.00  0.94           H  
ATOM   3231  H04 ASN A 198       2.377  28.366  12.104  1.00  0.94           H  
ATOM   3232  H05 ASN A 198       2.541  27.789  13.747  1.00  0.94           H  
ATOM   3233  H12 ASN A 198      -0.996  27.506  13.660  1.00  0.94           H  
ATOM   3234  N   ASN A 199      -1.017  31.445  14.807  1.00  1.00           N  
ATOM   3235  CA  ASN A 199      -1.647  32.652  14.287  1.00  1.00           C  
ATOM   3236  C   ASN A 199      -1.561  32.829  12.787  1.00  1.00           C  
ATOM   3237  O   ASN A 199      -2.351  33.568  12.193  1.00  1.00           O  
ATOM   3238  CB  ASN A 199      -1.048  33.868  14.974  1.00  1.00           C  
ATOM   3239  CG  ASN A 199      -1.112  33.755  16.473  1.00  1.00           C  
ATOM   3240  ND2 ASN A 199       0.054  33.754  17.119  1.00  1.00           N  
ATOM   3241  OD1 ASN A 199      -2.202  33.651  17.054  1.00  1.00           O  
ATOM   3242  H01 ASN A 199      -2.709  32.545  14.507  1.00  1.00           H  
ATOM   3243  H02 ASN A 199      -1.627  34.742  14.677  1.00  1.00           H  
ATOM   3244  H03 ASN A 199      -0.005  33.966  14.672  1.00  1.00           H  
ATOM   3245  H04 ASN A 199       0.074  33.674  18.126  1.00  1.00           H  
ATOM   3246  H05 ASN A 199       0.918  33.834  16.602  1.00  1.00           H  
ATOM   3247  H06 ASN A 199      -0.220  31.529  15.422  1.00  1.00           H  
ATOM   3248  N   LYS A 200      -0.597  32.159  12.170  1.00  0.96           N  
ATOM   3249  CA  LYS A 200      -0.434  32.266  10.727  1.00  0.96           C  
ATOM   3250  C   LYS A 200      -1.231  31.179  10.016  1.00  0.96           C  
ATOM   3251  O   LYS A 200      -1.348  31.184   8.791  1.00  0.96           O  
ATOM   3252  CB  LYS A 200       1.045  32.167  10.365  1.00  0.96           C  
ATOM   3253  CG  LYS A 200       1.901  33.255  10.995  1.00  0.96           C  
ATOM   3254  CD  LYS A 200       3.365  33.028  10.675  1.00  0.96           C  
ATOM   3255  CE  LYS A 200       4.248  34.043  11.368  1.00  0.96           C  
ATOM   3256  NZ  LYS A 200       5.688  33.754  11.114  1.00  0.96           N  
ATOM   3257  H01 LYS A 200      -0.814  33.234  10.401  1.00  0.96           H  
ATOM   3258  H02 LYS A 200       1.118  32.289   9.284  1.00  0.96           H  
ATOM   3259  H03 LYS A 200       1.418  31.198  10.698  1.00  0.96           H  
ATOM   3260  H04 LYS A 200       1.768  33.227  12.076  1.00  0.96           H  
ATOM   3261  H05 LYS A 200       1.594  34.225  10.605  1.00  0.96           H  
ATOM   3262  H06 LYS A 200       0.027  31.571  12.704  1.00  0.96           H  
ATOM   3263  H07 LYS A 200       3.500  33.136   9.599  1.00  0.96           H  
ATOM   3264  H08 LYS A 200       3.649  32.028  11.003  1.00  0.96           H  
ATOM   3265  H09 LYS A 200       4.065  33.989  12.441  1.00  0.96           H  
ATOM   3266  H10 LYS A 200       4.011  35.039  10.993  1.00  0.96           H  
ATOM   3267  H11 LYS A 200       6.238  34.074  11.898  1.00  0.96           H  
ATOM   3268  H12 LYS A 200       5.817  32.759  10.997  1.00  0.96           H  
ATOM   3269  H13 LYS A 200       5.986  34.234  10.276  1.00  0.96           H  
ATOM   3270  N   GLY A 201      -1.777  30.251  10.800  1.00  0.60           N  
ATOM   3271  CA  GLY A 201      -2.569  29.174  10.241  1.00  0.60           C  
ATOM   3272  C   GLY A 201      -1.768  27.930   9.937  1.00  0.60           C  
ATOM   3273  O   GLY A 201      -2.073  27.229   8.981  1.00  0.60           O  
ATOM   3274  H01 GLY A 201      -2.974  29.533   9.295  1.00  0.60           H  
ATOM   3275  H02 GLY A 201      -3.352  28.915  10.954  1.00  0.60           H  
ATOM   3276  H14 GLY A 201      -1.637  30.299  11.799  1.00  0.60           H  
ATOM   3277  N   TYR A 202      -0.742  27.653  10.734  1.00  0.96           N  
ATOM   3278  CA  TYR A 202       0.069  26.468  10.516  1.00  0.96           C  
ATOM   3279  C   TYR A 202      -0.193  25.390  11.554  1.00  0.96           C  
ATOM   3280  O   TYR A 202      -0.442  25.676  12.721  1.00  0.96           O  
ATOM   3281  CB  TYR A 202       1.558  26.821  10.483  1.00  0.96           C  
ATOM   3282  CG  TYR A 202       1.970  27.425   9.162  1.00  0.96           C  
ATOM   3283  CD1 TYR A 202       1.546  28.702   8.794  1.00  0.96           C  
ATOM   3284  CD2 TYR A 202       2.699  26.683   8.234  1.00  0.96           C  
ATOM   3285  CE1 TYR A 202       1.830  29.220   7.534  1.00  0.96           C  
ATOM   3286  CE2 TYR A 202       2.984  27.189   6.969  1.00  0.96           C  
ATOM   3287  CZ  TYR A 202       2.545  28.457   6.625  1.00  0.96           C  
ATOM   3288  OH  TYR A 202       2.804  28.958   5.368  1.00  0.96           O  
ATOM   3289  H01 TYR A 202      -0.220  26.065   9.545  1.00  0.96           H  
ATOM   3290  H02 TYR A 202       2.124  25.900  10.621  1.00  0.96           H  
ATOM   3291  H03 TYR A 202      -0.523  28.274  11.500  1.00  0.96           H  
ATOM   3292  H04 TYR A 202       1.768  27.537  11.278  1.00  0.96           H  
ATOM   3293  H05 TYR A 202       0.982  29.305   9.506  1.00  0.96           H  
ATOM   3294  H06 TYR A 202       3.052  25.688   8.504  1.00  0.96           H  
ATOM   3295  H07 TYR A 202       1.492  30.220   7.264  1.00  0.96           H  
ATOM   3296  H08 TYR A 202       3.549  26.591   6.254  1.00  0.96           H  
ATOM   3297  H09 TYR A 202       2.644  29.904   5.361  1.00  0.96           H  
ATOM   3298  N   ILE A 203      -0.140  24.143  11.105  1.00  0.49           N  
ATOM   3299  CA  ILE A 203      -0.388  22.995  11.956  1.00  0.49           C  
ATOM   3300  C   ILE A 203       0.780  22.738  12.891  1.00  0.49           C  
ATOM   3301  O   ILE A 203       1.933  22.691  12.470  1.00  0.49           O  
ATOM   3302  CB  ILE A 203      -0.642  21.724  11.098  1.00  0.49           C  
ATOM   3303  CG1 ILE A 203      -1.890  21.930  10.229  1.00  0.49           C  
ATOM   3304  CG2 ILE A 203      -0.763  20.484  12.000  1.00  0.49           C  
ATOM   3305  CD1 ILE A 203      -2.156  20.787   9.267  1.00  0.49           C  
ATOM   3306  H01 ILE A 203      -1.273  23.218  12.552  1.00  0.49           H  
ATOM   3307  H02 ILE A 203       0.205  21.555  10.433  1.00  0.49           H  
ATOM   3308  H03 ILE A 203      -1.716  22.821   9.626  1.00  0.49           H  
ATOM   3309  H04 ILE A 203      -2.754  22.037  10.885  1.00  0.49           H  
ATOM   3310  H05 ILE A 203      -1.800  20.149  12.020  1.00  0.49           H  
ATOM   3311  H06 ILE A 203      -0.132  19.686  11.608  1.00  0.49           H  
ATOM   3312  H07 ILE A 203      -0.444  20.737  13.011  1.00  0.49           H  
ATOM   3313  H08 ILE A 203      -2.993  21.046   8.619  1.00  0.49           H  
ATOM   3314  H09 ILE A 203      -1.269  20.608   8.660  1.00  0.49           H  
ATOM   3315  H10 ILE A 203       0.082  23.987  10.132  1.00  0.49           H  
ATOM   3316  H11 ILE A 203      -2.399  19.886   9.831  1.00  0.49           H  
ATOM   3317  N   LEU A 204       0.461  22.555  14.166  1.00  0.99           N  
ATOM   3318  CA  LEU A 204       1.456  22.295  15.199  1.00  0.99           C  
ATOM   3319  C   LEU A 204       1.201  20.924  15.806  1.00  0.99           C  
ATOM   3320  O   LEU A 204       0.075  20.625  16.225  1.00  0.99           O  
ATOM   3321  CB  LEU A 204       1.346  23.361  16.292  1.00  0.99           C  
ATOM   3322  CG  LEU A 204       1.724  24.779  15.848  1.00  0.99           C  
ATOM   3323  CD1 LEU A 204       0.985  25.837  16.671  1.00  0.99           C  
ATOM   3324  CD2 LEU A 204       3.236  24.917  15.956  1.00  0.99           C  
ATOM   3325  H01 LEU A 204       2.454  22.324  14.761  1.00  0.99           H  
ATOM   3326  H02 LEU A 204       2.061  23.081  17.066  1.00  0.99           H  
ATOM   3327  H03 LEU A 204       0.315  23.379  16.646  1.00  0.99           H  
ATOM   3328  H04 LEU A 204       1.420  24.944  14.814  1.00  0.99           H  
ATOM   3329  H05 LEU A 204      -0.002  25.462  16.942  1.00  0.99           H  
ATOM   3330  H06 LEU A 204       1.551  26.055  17.576  1.00  0.99           H  
ATOM   3331  H07 LEU A 204       0.878  26.747  16.081  1.00  0.99           H  
ATOM   3332  H08 LEU A 204       3.669  24.958  14.956  1.00  0.99           H  
ATOM   3333  H09 LEU A 204       3.480  25.832  16.495  1.00  0.99           H  
ATOM   3334  H10 LEU A 204       3.642  24.059  16.492  1.00  0.99           H  
ATOM   3335  H12 LEU A 204      -0.512  22.598  14.432  1.00  0.99           H  
ATOM   3336  N   PRO A 205       2.235  20.066  15.865  1.00  0.96           N  
ATOM   3337  CA  PRO A 205       3.615  20.270  15.410  1.00  0.96           C  
ATOM   3338  C   PRO A 205       3.693  20.452  13.897  1.00  0.96           C  
ATOM   3339  O   PRO A 205       4.471  21.263  13.401  1.00  0.96           O  
ATOM   3340  CB  PRO A 205       4.318  18.988  15.846  1.00  0.96           C  
ATOM   3341  CG  PRO A 205       3.509  18.519  17.005  1.00  0.96           C  
ATOM   3342  CD  PRO A 205       2.106  18.769  16.550  1.00  0.96           C  
ATOM   3343  H01 PRO A 205       5.366  19.146  16.099  1.00  0.96           H  
ATOM   3344  H02 PRO A 205       4.314  18.250  15.044  1.00  0.96           H  
ATOM   3345  H03 PRO A 205       3.757  19.025  17.938  1.00  0.96           H  
ATOM   3346  H04 PRO A 205       3.677  17.460  17.200  1.00  0.96           H  
ATOM   3347  H05 PRO A 205       1.700  17.977  15.920  1.00  0.96           H  
ATOM   3348  H06 PRO A 205       1.420  18.832  17.395  1.00  0.96           H  
ATOM   3349  H11 PRO A 205       4.065  21.172  15.825  1.00  0.96           H  
ATOM   3350  N   GLY A 206       2.885  19.684  13.171  1.00  0.73           N  
ATOM   3351  CA  GLY A 206       2.888  19.777  11.728  1.00  0.73           C  
ATOM   3352  C   GLY A 206       4.251  19.429  11.152  1.00  0.73           C  
ATOM   3353  O   GLY A 206       5.004  18.635  11.727  1.00  0.73           O  
ATOM   3354  H01 GLY A 206       2.651  20.804  11.450  1.00  0.73           H  
ATOM   3355  H02 GLY A 206       2.146  19.087  11.326  1.00  0.73           H  
ATOM   3356  H07 GLY A 206       2.266  19.032  13.631  1.00  0.73           H  
ATOM   3357  N   LEU A 207       4.568  20.031  10.008  1.00  0.66           N  
ATOM   3358  CA  LEU A 207       5.837  19.780   9.334  1.00  0.66           C  
ATOM   3359  C   LEU A 207       6.295  20.981   8.505  1.00  0.66           C  
ATOM   3360  O   LEU A 207       7.111  20.840   7.590  1.00  0.66           O  
ATOM   3361  CB  LEU A 207       5.721  18.543   8.432  1.00  0.66           C  
ATOM   3362  CG  LEU A 207       4.484  18.451   7.515  1.00  0.66           C  
ATOM   3363  CD1 LEU A 207       4.393  19.660   6.579  1.00  0.66           C  
ATOM   3364  CD2 LEU A 207       4.571  17.161   6.719  1.00  0.66           C  
ATOM   3365  H01 LEU A 207       6.585  19.604  10.107  1.00  0.66           H  
ATOM   3366  H02 LEU A 207       5.623  17.703   9.120  1.00  0.66           H  
ATOM   3367  H03 LEU A 207       3.912  20.679   9.596  1.00  0.66           H  
ATOM   3368  H04 LEU A 207       6.605  18.517   7.795  1.00  0.66           H  
ATOM   3369  H05 LEU A 207       3.581  18.452   8.126  1.00  0.66           H  
ATOM   3370  H06 LEU A 207       3.831  20.456   7.068  1.00  0.66           H  
ATOM   3371  H07 LEU A 207       5.397  20.016   6.345  1.00  0.66           H  
ATOM   3372  H08 LEU A 207       3.886  19.370   5.659  1.00  0.66           H  
ATOM   3373  H09 LEU A 207       5.612  16.844   6.654  1.00  0.66           H  
ATOM   3374  H10 LEU A 207       3.987  16.387   7.216  1.00  0.66           H  
ATOM   3375  H11 LEU A 207       4.179  17.325   5.715  1.00  0.66           H  
ATOM   3376  N   GLY A 208       5.773  22.157   8.829  1.00  0.85           N  
ATOM   3377  CA  GLY A 208       6.157  23.345   8.098  1.00  0.85           C  
ATOM   3378  C   GLY A 208       5.254  23.583   6.905  1.00  0.85           C  
ATOM   3379  O   GLY A 208       4.146  23.041   6.843  1.00  0.85           O  
ATOM   3380  H01 GLY A 208       7.174  23.206   7.732  1.00  0.85           H  
ATOM   3381  H02 GLY A 208       6.098  24.206   8.764  1.00  0.85           H  
ATOM   3382  H12 GLY A 208       5.108  22.223   9.586  1.00  0.85           H  
ATOM   3383  N   ASP A 209       5.720  24.400   5.961  1.00  0.87           N  
ATOM   3384  CA  ASP A 209       4.954  24.700   4.750  1.00  0.87           C  
ATOM   3385  C   ASP A 209       5.261  23.643   3.707  1.00  0.87           C  
ATOM   3386  O   ASP A 209       6.398  23.533   3.237  1.00  0.87           O  
ATOM   3387  CB  ASP A 209       5.341  26.049   4.181  1.00  0.87           C  
ATOM   3388  CG  ASP A 209       4.515  26.415   2.986  1.00  0.87           C  
ATOM   3389  OD1 ASP A 209       3.332  26.767   3.187  1.00  0.87           O  
ATOM   3390  OD2 ASP A 209       5.040  26.342   1.852  1.00  0.87           O  
ATOM   3391  H01 ASP A 209       3.894  24.712   5.005  1.00  0.87           H  
ATOM   3392  H02 ASP A 209       6.382  25.993   3.864  1.00  0.87           H  
ATOM   3393  H03 ASP A 209       6.628  24.825   6.085  1.00  0.87           H  
ATOM   3394  H04 ASP A 209       5.203  26.808   4.951  1.00  0.87           H  
ATOM   3395  N   ALA A 210       4.243  22.869   3.348  1.00  0.54           N  
ATOM   3396  CA  ALA A 210       4.395  21.800   2.374  1.00  0.54           C  
ATOM   3397  C   ALA A 210       5.111  22.265   1.106  1.00  0.54           C  
ATOM   3398  O   ALA A 210       6.050  21.611   0.626  1.00  0.54           O  
ATOM   3399  CB  ALA A 210       3.031  21.235   2.029  1.00  0.54           C  
ATOM   3400  H01 ALA A 210       5.017  21.026   2.824  1.00  0.54           H  
ATOM   3401  H02 ALA A 210       2.330  22.054   1.866  1.00  0.54           H  
ATOM   3402  H03 ALA A 210       3.105  20.634   1.123  1.00  0.54           H  
ATOM   3403  H04 ALA A 210       2.677  20.612   2.851  1.00  0.54           H  
ATOM   3404  H05 ALA A 210       3.336  23.028   3.764  1.00  0.54           H  
ATOM   3405  N   GLY A 211       4.667  23.397   0.567  1.00  0.69           N  
ATOM   3406  CA  GLY A 211       5.272  23.920  -0.643  1.00  0.69           C  
ATOM   3407  C   GLY A 211       6.761  24.142  -0.501  1.00  0.69           C  
ATOM   3408  O   GLY A 211       7.556  23.751  -1.361  1.00  0.69           O  
ATOM   3409  H01 GLY A 211       4.813  24.887  -0.849  1.00  0.69           H  
ATOM   3410  H02 GLY A 211       5.100  23.212  -1.454  1.00  0.69           H  
ATOM   3411  H05 GLY A 211       3.904  23.895   1.003  1.00  0.69           H  
ATOM   3412  N   ASP A 212       7.137  24.773   0.604  1.00  0.82           N  
ATOM   3413  CA  ASP A 212       8.531  25.060   0.874  1.00  0.82           C  
ATOM   3414  C   ASP A 212       9.327  23.781   1.145  1.00  0.82           C  
ATOM   3415  O   ASP A 212      10.448  23.636   0.662  1.00  0.82           O  
ATOM   3416  CB  ASP A 212       8.630  26.020   2.059  1.00  0.82           C  
ATOM   3417  CG  ASP A 212      10.012  26.631   2.202  1.00  0.82           C  
ATOM   3418  OD1 ASP A 212      10.960  25.908   2.609  1.00  0.82           O  
ATOM   3419  OD2 ASP A 212      10.143  27.841   1.893  1.00  0.82           O  
ATOM   3420  H01 ASP A 212       8.966  25.528  -0.009  1.00  0.82           H  
ATOM   3421  H02 ASP A 212       8.427  25.448   2.964  1.00  0.82           H  
ATOM   3422  H03 ASP A 212       6.436  25.060   1.272  1.00  0.82           H  
ATOM   3423  H04 ASP A 212       7.905  26.822   1.920  1.00  0.82           H  
ATOM   3424  N   ARG A 213       8.752  22.855   1.910  1.00  0.75           N  
ATOM   3425  CA  ARG A 213       9.427  21.594   2.218  1.00  0.75           C  
ATOM   3426  C   ARG A 213       9.647  20.748   0.963  1.00  0.75           C  
ATOM   3427  O   ARG A 213      10.534  19.893   0.929  1.00  0.75           O  
ATOM   3428  CB  ARG A 213       8.607  20.774   3.219  1.00  0.75           C  
ATOM   3429  CG  ARG A 213       8.451  21.379   4.607  1.00  0.75           C  
ATOM   3430  CD  ARG A 213       9.793  21.567   5.280  1.00  0.75           C  
ATOM   3431  NE  ARG A 213      10.613  20.355   5.309  1.00  0.75           N  
ATOM   3432  CZ  ARG A 213      10.409  19.333   6.132  1.00  0.75           C  
ATOM   3433  NH1 ARG A 213       9.396  19.375   6.999  1.00  0.75           N  
ATOM   3434  NH2 ARG A 213      11.234  18.286   6.114  1.00  0.75           N  
ATOM   3435  H01 ARG A 213      10.395  21.851   2.647  1.00  0.75           H  
ATOM   3436  H02 ARG A 213       9.161  19.847   3.363  1.00  0.75           H  
ATOM   3437  H03 ARG A 213       7.610  20.636   2.801  1.00  0.75           H  
ATOM   3438  H04 ARG A 213       7.855  20.697   5.214  1.00  0.75           H  
ATOM   3439  H05 ARG A 213       7.830  23.027   2.286  1.00  0.75           H  
ATOM   3440  H06 ARG A 213       7.958  22.347   4.519  1.00  0.75           H  
ATOM   3441  H07 ARG A 213       9.593  21.840   6.316  1.00  0.75           H  
ATOM   3442  H08 ARG A 213      10.342  22.341   4.744  1.00  0.75           H  
ATOM   3443  H09 ARG A 213      11.385  20.292   4.660  1.00  0.75           H  
ATOM   3444  H10 ARG A 213       9.244  18.606   7.636  1.00  0.75           H  
ATOM   3445  H11 ARG A 213       8.781  20.176   7.018  1.00  0.75           H  
ATOM   3446  H12 ARG A 213      12.008  18.264   5.465  1.00  0.75           H  
ATOM   3447  H13 ARG A 213      11.085  17.515   6.749  1.00  0.75           H  
ATOM   3448  N   ALA A 214       8.840  20.996  -0.068  1.00  0.88           N  
ATOM   3449  CA  ALA A 214       8.928  20.237  -1.306  1.00  0.88           C  
ATOM   3450  C   ALA A 214       9.698  20.907  -2.427  1.00  0.88           C  
ATOM   3451  O   ALA A 214      10.378  20.235  -3.200  1.00  0.88           O  
ATOM   3452  CB  ALA A 214       7.532  19.898  -1.793  1.00  0.88           C  
ATOM   3453  H01 ALA A 214       9.499  19.344  -1.053  1.00  0.88           H  
ATOM   3454  H02 ALA A 214       6.873  20.750  -1.627  1.00  0.88           H  
ATOM   3455  H03 ALA A 214       7.564  19.666  -2.858  1.00  0.88           H  
ATOM   3456  H04 ALA A 214       7.155  19.035  -1.244  1.00  0.88           H  
ATOM   3457  H14 ALA A 214       8.150  21.729   0.012  1.00  0.88           H  
ATOM   3458  N   PHE A 215       9.588  22.224  -2.525  1.00  0.74           N  
ATOM   3459  CA  PHE A 215      10.265  22.942  -3.600  1.00  0.74           C  
ATOM   3460  C   PHE A 215      11.247  24.017  -3.157  1.00  0.74           C  
ATOM   3461  O   PHE A 215      11.920  24.627  -3.989  1.00  0.74           O  
ATOM   3462  CB  PHE A 215       9.223  23.572  -4.521  1.00  0.74           C  
ATOM   3463  CG  PHE A 215       8.080  22.661  -4.820  1.00  0.74           C  
ATOM   3464  CD1 PHE A 215       6.811  22.936  -4.327  1.00  0.74           C  
ATOM   3465  CD2 PHE A 215       8.284  21.486  -5.541  1.00  0.74           C  
ATOM   3466  CE1 PHE A 215       5.764  22.060  -4.537  1.00  0.74           C  
ATOM   3467  CE2 PHE A 215       7.242  20.608  -5.753  1.00  0.74           C  
ATOM   3468  CZ  PHE A 215       5.975  20.896  -5.247  1.00  0.74           C  
ATOM   3469  H01 PHE A 215      10.867  22.189  -4.110  1.00  0.74           H  
ATOM   3470  H02 PHE A 215       9.717  23.795  -5.467  1.00  0.74           H  
ATOM   3471  H03 PHE A 215       8.835  24.471  -4.043  1.00  0.74           H  
ATOM   3472  H04 PHE A 215       6.639  23.855  -3.767  1.00  0.74           H  
ATOM   3473  H05 PHE A 215       9.033  22.733  -1.852  1.00  0.74           H  
ATOM   3474  H06 PHE A 215       9.273  21.260  -5.940  1.00  0.74           H  
ATOM   3475  H07 PHE A 215       4.774  22.288  -4.143  1.00  0.74           H  
ATOM   3476  H08 PHE A 215       7.409  19.689  -6.316  1.00  0.74           H  
ATOM   3477  H09 PHE A 215       5.151  20.202  -5.412  1.00  0.74           H  
ATOM   3478  N   GLY A 216      11.316  24.263  -1.852  1.00  0.86           N  
ATOM   3479  CA  GLY A 216      12.230  25.271  -1.351  1.00  0.86           C  
ATOM   3480  C   GLY A 216      13.658  24.758  -1.272  1.00  0.86           C  
ATOM   3481  O   GLY A 216      13.858  23.526  -1.393  1.00  0.86           O  
ATOM   3482  OXT GLY A 216      14.580  25.585  -1.081  1.00  0.86           O  
ATOM   3483  H01 GLY A 216      11.914  25.540  -0.343  1.00  0.86           H  
ATOM   3484  H02 GLY A 216      12.202  26.134  -2.016  1.00  0.86           H  
ATOM   3485  H10 GLY A 216      10.732  23.748  -1.210  1.00  0.86           H  
TER    3486      GLY A 216
ATOM   3487  P   U5P A1250      -6.037  25.229   4.941  1.00  0.48           P  
ATOM   3488  OP1 U5P A1250      -6.900  26.110   4.058  1.00  0.48           O  
ATOM   3489  OP2 U5P A1250      -6.770  23.993   5.428  1.00  0.48           O  
ATOM   3490  O3P U5P A1250      -5.425  25.996   6.091  1.00  0.48           O  
ATOM   3491  C5' U5P A1250      -4.027  25.725   3.426  1.00  0.48           C  
ATOM   3492  O5' U5P A1250      -4.862  24.720   4.019  1.00  0.48           O  
ATOM   3493  C4' U5P A1250      -2.935  25.278   2.537  1.00  0.48           C  
ATOM   3494  O4' U5P A1250      -1.706  25.707   3.247  1.00  0.48           O  
ATOM   3495  C3' U5P A1250      -2.826  23.841   2.134  1.00  0.48           C  
ATOM   3496  O3' U5P A1250      -2.763  23.702   0.663  1.00  0.48           O  
ATOM   3497  C2' U5P A1250      -1.408  23.363   2.660  1.00  0.48           C  
ATOM   3498  O2' U5P A1250      -0.552  22.849   1.716  1.00  0.48           O  
ATOM   3499  C1' U5P A1250      -0.777  24.609   3.304  1.00  0.48           C  
ATOM   3500  N1  U5P A1250      -0.340  24.408   4.761  1.00  0.48           N  
ATOM   3501  C2  U5P A1250       0.995  23.958   4.973  1.00  0.48           C  
ATOM   3502  O2  U5P A1250       1.844  23.718   3.971  1.00  0.48           O  
ATOM   3503  N3  U5P A1250       1.398  23.770   6.311  1.00  0.48           N  
ATOM   3504  C4  U5P A1250       0.533  24.016   7.377  1.00  0.48           C  
ATOM   3505  O4  U5P A1250       0.938  23.834   8.526  1.00  0.48           O  
ATOM   3506  C5  U5P A1250      -0.812  24.477   7.102  1.00  0.48           C  
ATOM   3507  C6  U5P A1250      -1.152  24.641   5.762  1.00  0.48           C  
ATOM   3508  H01 U5P A1250      -3.519  26.192   4.270  1.00  0.48           H  
ATOM   3509  H02 U5P A1250      -4.672  26.382   2.844  1.00  0.48           H  
ATOM   3510  H03 U5P A1250      -7.141  25.629   3.263  1.00  0.48           H  
ATOM   3511  H04 U5P A1250      -3.131  25.721   1.561  1.00  0.48           H  
ATOM   3512  H05 U5P A1250      -3.678  23.284   2.523  1.00  0.48           H  
ATOM   3513  H06 U5P A1250      -3.435  24.256   0.260  1.00  0.48           H  
ATOM   3514  H07 U5P A1250      -1.566  22.526   3.341  1.00  0.48           H  
ATOM   3515  H08 U5P A1250      -0.414  23.497   1.022  1.00  0.48           H  
ATOM   3516  H09 U5P A1250       0.125  24.818   2.729  1.00  0.48           H  
ATOM   3517  H10 U5P A1250      -1.522  24.685   7.903  1.00  0.48           H  
ATOM   3518  H11 U5P A1250      -2.160  24.986   5.531  1.00  0.48           H  
ATOM   3519  PA  CTP A1260      12.252   6.089  -6.517  1.00  0.00           P  
ATOM   3520  PB  CTP A1260      10.324   3.909  -6.853  1.00  0.00           P  
ATOM   3521  PG  CTP A1260       8.210   4.424  -8.479  1.00  0.00           P  
ATOM   3522  C5' CTP A1260      10.070   7.763  -7.319  1.00  0.00           C  
ATOM   3523  O5' CTP A1260      11.278   7.640  -6.460  1.00  0.00           O  
ATOM   3524  C4' CTP A1260       9.320   9.185  -7.262  1.00  0.00           C  
ATOM   3525  O4' CTP A1260       9.843  10.285  -6.342  1.00  0.00           O  
ATOM   3526  C3' CTP A1260       9.344   9.926  -8.678  1.00  0.00           C  
ATOM   3527  O3' CTP A1260       8.430   9.192  -9.486  1.00  0.00           O  
ATOM   3528  C2' CTP A1260       8.798  11.253  -8.291  1.00  0.00           C  
ATOM   3529  O2' CTP A1260       7.382  11.286  -8.051  1.00  0.00           O  
ATOM   3530  C1' CTP A1260       9.524  11.551  -7.012  1.00  0.00           C  
ATOM   3531  N1  CTP A1260      10.903  12.349  -7.220  1.00  0.00           N  
ATOM   3532  O1A CTP A1260      13.609   6.297  -7.347  1.00  0.00           O  
ATOM   3533  O1B CTP A1260       9.291   4.468  -5.615  1.00  0.00           O  
ATOM   3534  O1G CTP A1260       8.868   5.693  -9.098  1.00  0.00           O  
ATOM   3535  C2  CTP A1260      10.855  13.733  -7.060  1.00  0.00           C  
ATOM   3536  O2  CTP A1260       9.812  14.396  -6.773  1.00  0.00           O  
ATOM   3537  O2A CTP A1260      12.228   5.482  -5.028  1.00  0.00           O  
ATOM   3538  O2B CTP A1260      11.290   2.887  -6.147  1.00  0.00           O  
ATOM   3539  O2G CTP A1260       7.293   4.693  -7.222  1.00  0.00           O  
ATOM   3540  N3  CTP A1260      12.080  14.410  -7.236  1.00  0.00           N  
ATOM   3541  O3A CTP A1260      11.158   5.201  -7.491  1.00  0.00           O  
ATOM   3542  O3B CTP A1260       9.427   3.315  -8.026  1.00  0.00           O  
ATOM   3543  O3G CTP A1260       7.284   3.734  -9.730  1.00  0.00           O  
ATOM   3544  C4  CTP A1260      13.278  13.714  -7.554  1.00  0.00           C  
ATOM   3545  N4  CTP A1260      14.434  14.506  -7.701  1.00  0.00           N  
ATOM   3546  C5  CTP A1260      13.328  12.357  -7.711  1.00  0.00           C  
ATOM   3547  C6  CTP A1260      12.074  11.638  -7.533  1.00  0.00           C  
ATOM   3548  H01 CTP A1260      10.371   7.583  -8.351  1.00  0.00           H  
ATOM   3549  H02 CTP A1260       8.357   8.834  -6.890  1.00  0.00           H  
ATOM   3550  H03 CTP A1260      10.290  10.006  -9.213  1.00  0.00           H  
ATOM   3551  H04 CTP A1260       8.174   8.387  -9.030  1.00  0.00           H  
ATOM   3552  H05 CTP A1260       8.941  11.969  -9.100  1.00  0.00           H  
ATOM   3553  H06 CTP A1260       7.111  12.186  -7.853  1.00  0.00           H  
ATOM   3554  H07 CTP A1260       8.860  12.184  -6.423  1.00  0.00           H  
ATOM   3555  H08 CTP A1260       8.954   6.371  -8.424  1.00  0.00           H  
ATOM   3556  H09 CTP A1260      15.318  14.072  -7.926  1.00  0.00           H  
ATOM   3557  H10 CTP A1260      14.379  15.507  -7.581  1.00  0.00           H  
ATOM   3558  H11 CTP A1260      14.256  11.841  -7.956  1.00  0.00           H  
ATOM   3559  H12 CTP A1260       9.356   7.034  -6.936  1.00  0.00           H  
ATOM   3560  H13 CTP A1260      12.044  10.554  -7.642  1.00  0.00           H  
TER    3561      CTP A1260
ATOM   3562  N   PRO D   2      24.041  -6.947 -37.262  1.00  0.87           N  
ATOM   3563  CA  PRO D   2      24.181  -5.524 -36.847  1.00  0.87           C  
ATOM   3564  C   PRO D   2      24.770  -5.403 -35.436  1.00  0.87           C  
ATOM   3565  O   PRO D   2      24.301  -6.052 -34.502  1.00  0.87           O  
ATOM   3566  CB  PRO D   2      22.787  -4.908 -36.892  1.00  0.87           C  
ATOM   3567  CG  PRO D   2      22.070  -5.825 -37.860  1.00  0.87           C  
ATOM   3568  CD  PRO D   2      22.635  -7.227 -37.601  1.00  0.87           C  
ATOM   3569  H01 PRO D   2      24.866  -5.005 -37.518  1.00  0.87           H  
ATOM   3570  H02 PRO D   2      22.779  -3.860 -37.191  1.00  0.87           H  
ATOM   3571  H03 PRO D   2      22.315  -4.921 -35.909  1.00  0.87           H  
ATOM   3572  H04 PRO D   2      22.222  -5.515 -38.894  1.00  0.87           H  
ATOM   3573  H05 PRO D   2      20.996  -5.808 -37.676  1.00  0.87           H  
ATOM   3574  H06 PRO D   2      22.101  -7.773 -36.823  1.00  0.87           H  
ATOM   3575  H07 PRO D   2      22.561  -7.853 -38.490  1.00  0.87           H  
ATOM   3576  H14 PRO D   2      24.623  -7.121 -38.069  1.00  0.87           H  
ATOM   3577  N   LEU D   3      25.801  -4.575 -35.290  1.00  0.53           N  
ATOM   3578  CA  LEU D   3      26.439  -4.358 -33.993  1.00  0.53           C  
ATOM   3579  C   LEU D   3      26.153  -2.950 -33.525  1.00  0.53           C  
ATOM   3580  O   LEU D   3      26.419  -1.991 -34.240  1.00  0.53           O  
ATOM   3581  CB  LEU D   3      27.950  -4.535 -34.088  1.00  0.53           C  
ATOM   3582  CG  LEU D   3      28.717  -4.166 -32.822  1.00  0.53           C  
ATOM   3583  CD1 LEU D   3      28.248  -5.018 -31.656  1.00  0.53           C  
ATOM   3584  CD2 LEU D   3      30.194  -4.382 -33.061  1.00  0.53           C  
ATOM   3585  H01 LEU D   3      26.038  -5.090 -33.291  1.00  0.53           H  
ATOM   3586  H02 LEU D   3      28.291  -3.850 -34.864  1.00  0.53           H  
ATOM   3587  H03 LEU D   3      28.156  -5.580 -34.318  1.00  0.53           H  
ATOM   3588  H04 LEU D   3      28.534  -3.119 -32.579  1.00  0.53           H  
ATOM   3589  H05 LEU D   3      27.232  -5.364 -31.845  1.00  0.53           H  
ATOM   3590  H06 LEU D   3      28.909  -5.877 -31.544  1.00  0.53           H  
ATOM   3591  H07 LEU D   3      28.265  -4.425 -30.742  1.00  0.53           H  
ATOM   3592  H08 LEU D   3      26.153  -4.082 -36.098  1.00  0.53           H  
ATOM   3593  H09 LEU D   3      30.753  -4.082 -32.174  1.00  0.53           H  
ATOM   3594  H10 LEU D   3      30.379  -5.436 -33.267  1.00  0.53           H  
ATOM   3595  H11 LEU D   3      30.516  -3.783 -33.913  1.00  0.53           H  
ATOM   3596  N   TYR D   4      25.593  -2.821 -32.331  1.00  0.85           N  
ATOM   3597  CA  TYR D   4      25.296  -1.506 -31.784  1.00  0.85           C  
ATOM   3598  C   TYR D   4      26.011  -1.311 -30.456  1.00  0.85           C  
ATOM   3599  O   TYR D   4      25.714  -1.989 -29.462  1.00  0.85           O  
ATOM   3600  CB  TYR D   4      23.800  -1.324 -31.566  1.00  0.85           C  
ATOM   3601  CG  TYR D   4      22.994  -1.266 -32.832  1.00  0.85           C  
ATOM   3602  CD1 TYR D   4      22.679  -2.433 -33.536  1.00  0.85           C  
ATOM   3603  CD2 TYR D   4      22.528  -0.042 -33.332  1.00  0.85           C  
ATOM   3604  CE1 TYR D   4      21.915  -2.380 -34.707  1.00  0.85           C  
ATOM   3605  CE2 TYR D   4      21.766   0.021 -34.502  1.00  0.85           C  
ATOM   3606  CZ  TYR D   4      21.464  -1.148 -35.182  1.00  0.85           C  
ATOM   3607  OH  TYR D   4      20.712  -1.087 -36.331  1.00  0.85           O  
ATOM   3608  H01 TYR D   4      25.643  -0.767 -32.506  1.00  0.85           H  
ATOM   3609  H02 TYR D   4      23.672  -0.362 -31.070  1.00  0.85           H  
ATOM   3610  H03 TYR D   4      23.437  -2.160 -30.967  1.00  0.85           H  
ATOM   3611  H04 TYR D   4      23.033  -3.396 -33.168  1.00  0.85           H  
ATOM   3612  H05 TYR D   4      22.765   0.878 -32.798  1.00  0.85           H  
ATOM   3613  H06 TYR D   4      21.673  -3.296 -35.245  1.00  0.85           H  
ATOM   3614  H07 TYR D   4      21.412   0.982 -34.876  1.00  0.85           H  
ATOM   3615  H08 TYR D   4      20.454  -1.974 -36.593  1.00  0.85           H  
ATOM   3616  H12 TYR D   4      25.369  -3.646 -31.794  1.00  0.85           H  
ATOM   3617  N   VAL D   5      26.963  -0.386 -30.450  1.00  0.67           N  
ATOM   3618  CA  VAL D   5      27.702  -0.077 -29.248  1.00  0.67           C  
ATOM   3619  C   VAL D   5      27.190   1.260 -28.755  1.00  0.67           C  
ATOM   3620  O   VAL D   5      27.550   2.297 -29.307  1.00  0.67           O  
ATOM   3621  CB  VAL D   5      29.178   0.026 -29.542  1.00  0.67           C  
ATOM   3622  CG1 VAL D   5      29.912   0.510 -28.316  1.00  0.67           C  
ATOM   3623  CG2 VAL D   5      29.697  -1.329 -29.977  1.00  0.67           C  
ATOM   3624  H01 VAL D   5      27.565  -0.860 -28.503  1.00  0.67           H  
ATOM   3625  H02 VAL D   5      29.345   0.743 -30.346  1.00  0.67           H  
ATOM   3626  H03 VAL D   5      30.812   1.045 -28.620  1.00  0.67           H  
ATOM   3627  H04 VAL D   5      29.267   1.179 -27.746  1.00  0.67           H  
ATOM   3628  H05 VAL D   5      30.189  -0.343 -27.697  1.00  0.67           H  
ATOM   3629  H06 VAL D   5      30.679  -1.500 -29.536  1.00  0.67           H  
ATOM   3630  H07 VAL D   5      29.009  -2.106 -29.644  1.00  0.67           H  
ATOM   3631  H08 VAL D   5      29.778  -1.356 -31.064  1.00  0.67           H  
ATOM   3632  H09 VAL D   5      27.175   0.112 -31.303  1.00  0.67           H  
ATOM   3633  N   ILE D   6      26.336   1.230 -27.728  1.00  0.60           N  
ATOM   3634  CA  ILE D   6      25.763   2.462 -27.179  1.00  0.60           C  
ATOM   3635  C   ILE D   6      26.704   3.066 -26.154  1.00  0.60           C  
ATOM   3636  O   ILE D   6      26.672   2.729 -24.964  1.00  0.60           O  
ATOM   3637  CB  ILE D   6      24.396   2.212 -26.524  1.00  0.60           C  
ATOM   3638  CG1 ILE D   6      23.563   1.271 -27.406  1.00  0.60           C  
ATOM   3639  CG2 ILE D   6      23.668   3.538 -26.355  1.00  0.60           C  
ATOM   3640  CD1 ILE D   6      23.328   1.804 -28.800  1.00  0.60           C  
ATOM   3641  H01 ILE D   6      25.624   3.153 -28.010  1.00  0.60           H  
ATOM   3642  H02 ILE D   6      24.540   1.750 -25.547  1.00  0.60           H  
ATOM   3643  H03 ILE D   6      22.586   1.169 -26.933  1.00  0.60           H  
ATOM   3644  H04 ILE D   6      24.085   0.317 -27.484  1.00  0.60           H  
ATOM   3645  H05 ILE D   6      22.705   3.365 -25.874  1.00  0.60           H  
ATOM   3646  H06 ILE D   6      24.267   4.206 -25.737  1.00  0.60           H  
ATOM   3647  H07 ILE D   6      23.508   3.993 -27.333  1.00  0.60           H  
ATOM   3648  H08 ILE D   6      22.581   2.597 -28.764  1.00  0.60           H  
ATOM   3649  H09 ILE D   6      26.080   0.341 -27.322  1.00  0.60           H  
ATOM   3650  H10 ILE D   6      24.261   2.202 -29.200  1.00  0.60           H  
ATOM   3651  H11 ILE D   6      22.971   0.999 -29.442  1.00  0.60           H  
ATOM   3652  N   ASP D   7      27.552   3.964 -26.643  1.00  0.56           N  
ATOM   3653  CA  ASP D   7      28.552   4.632 -25.823  1.00  0.56           C  
ATOM   3654  C   ASP D   7      28.268   6.115 -25.651  1.00  0.56           C  
ATOM   3655  O   ASP D   7      29.141   6.946 -25.862  1.00  0.56           O  
ATOM   3656  CB  ASP D   7      29.933   4.451 -26.451  1.00  0.56           C  
ATOM   3657  CG  ASP D   7      29.931   4.720 -27.946  1.00  0.56           C  
ATOM   3658  OD1 ASP D   7      29.147   5.587 -28.405  1.00  0.56           O  
ATOM   3659  OD2 ASP D   7      30.722   4.068 -28.660  1.00  0.56           O  
ATOM   3660  H01 ASP D   7      28.518   4.175 -24.834  1.00  0.56           H  
ATOM   3661  H02 ASP D   7      30.232   3.413 -26.301  1.00  0.56           H  
ATOM   3662  H03 ASP D   7      30.629   5.140 -25.972  1.00  0.56           H  
ATOM   3663  H12 ASP D   7      27.501   4.193 -27.625  1.00  0.56           H  
ATOM   3664  N   LYS D   8      27.042   6.457 -25.293  1.00  0.41           N  
ATOM   3665  CA  LYS D   8      26.728   7.850 -25.083  1.00  0.41           C  
ATOM   3666  C   LYS D   8      27.146   8.140 -23.635  1.00  0.41           C  
ATOM   3667  O   LYS D   8      27.296   7.211 -22.822  1.00  0.41           O  
ATOM   3668  CB  LYS D   8      25.236   8.092 -25.324  1.00  0.41           C  
ATOM   3669  CG  LYS D   8      24.804   7.757 -26.755  1.00  0.41           C  
ATOM   3670  CD  LYS D   8      23.348   8.121 -27.013  1.00  0.41           C  
ATOM   3671  CE  LYS D   8      22.884   7.693 -28.402  1.00  0.41           C  
ATOM   3672  NZ  LYS D   8      21.423   7.963 -28.617  1.00  0.41           N  
ATOM   3673  H01 LYS D   8      27.249   8.515 -25.772  1.00  0.41           H  
ATOM   3674  H02 LYS D   8      25.046   9.153 -25.164  1.00  0.41           H  
ATOM   3675  H03 LYS D   8      24.666   7.471 -24.633  1.00  0.41           H  
ATOM   3676  H04 LYS D   8      26.332   5.750 -25.168  1.00  0.41           H  
ATOM   3677  H05 LYS D   8      24.911   6.681 -26.895  1.00  0.41           H  
ATOM   3678  H06 LYS D   8      25.434   8.310 -27.452  1.00  0.41           H  
ATOM   3679  H07 LYS D   8      23.258   9.205 -26.950  1.00  0.41           H  
ATOM   3680  H08 LYS D   8      22.725   7.628 -26.267  1.00  0.41           H  
ATOM   3681  H09 LYS D   8      23.044   6.619 -28.493  1.00  0.41           H  
ATOM   3682  H10 LYS D   8      23.457   8.241 -29.149  1.00  0.41           H  
ATOM   3683  H11 LYS D   8      20.927   7.841 -27.746  1.00  0.41           H  
ATOM   3684  H12 LYS D   8      21.300   8.911 -28.944  1.00  0.41           H  
ATOM   3685  H13 LYS D   8      21.059   7.319 -29.304  1.00  0.41           H  
ATOM   3686  N   PRO D   9      27.359   9.425 -23.291  1.00  0.55           N  
ATOM   3687  CA  PRO D   9      27.773   9.808 -21.936  1.00  0.55           C  
ATOM   3688  C   PRO D   9      27.068   9.063 -20.818  1.00  0.55           C  
ATOM   3689  O   PRO D   9      27.702   8.399 -19.989  1.00  0.55           O  
ATOM   3690  CB  PRO D   9      27.487  11.297 -21.904  1.00  0.55           C  
ATOM   3691  CG  PRO D   9      27.786  11.707 -23.293  1.00  0.55           C  
ATOM   3692  CD  PRO D   9      27.108  10.623 -24.108  1.00  0.55           C  
ATOM   3693  H01 PRO D   9      28.068  11.836 -21.156  1.00  0.55           H  
ATOM   3694  H02 PRO D   9      26.446  11.494 -21.649  1.00  0.55           H  
ATOM   3695  H03 PRO D   9      28.852  11.802 -23.498  1.00  0.55           H  
ATOM   3696  H04 PRO D   9      27.366  12.688 -23.514  1.00  0.55           H  
ATOM   3697  H05 PRO D   9      26.051  10.812 -24.298  1.00  0.55           H  
ATOM   3698  H06 PRO D   9      27.557  10.530 -25.097  1.00  0.55           H  
ATOM   3699  H14 PRO D   9      28.816   9.552 -21.752  1.00  0.55           H  
ATOM   3700  N   ILE D  10      25.749   9.157 -20.813  1.00  0.39           N  
ATOM   3701  CA  ILE D  10      24.964   8.511 -19.778  1.00  0.39           C  
ATOM   3702  C   ILE D  10      25.165   6.998 -19.653  1.00  0.39           C  
ATOM   3703  O   ILE D  10      25.210   6.477 -18.544  1.00  0.39           O  
ATOM   3704  CB  ILE D  10      23.469   8.809 -19.960  1.00  0.39           C  
ATOM   3705  CG1 ILE D  10      22.722   8.387 -18.703  1.00  0.39           C  
ATOM   3706  CG2 ILE D  10      22.931   8.086 -21.174  1.00  0.39           C  
ATOM   3707  CD1 ILE D  10      23.139   9.154 -17.486  1.00  0.39           C  
ATOM   3708  H01 ILE D  10      25.337   8.943 -18.849  1.00  0.39           H  
ATOM   3709  H02 ILE D  10      23.326   9.878 -20.119  1.00  0.39           H  
ATOM   3710  H03 ILE D  10      22.957   7.338 -18.522  1.00  0.39           H  
ATOM   3711  H04 ILE D  10      21.655   8.543 -18.864  1.00  0.39           H  
ATOM   3712  H05 ILE D  10      22.036   8.595 -21.532  1.00  0.39           H  
ATOM   3713  H06 ILE D  10      23.686   8.083 -21.960  1.00  0.39           H  
ATOM   3714  H07 ILE D  10      25.283   9.684 -21.538  1.00  0.39           H  
ATOM   3715  H08 ILE D  10      22.682   7.059 -20.905  1.00  0.39           H  
ATOM   3716  H09 ILE D  10      24.005   9.771 -17.725  1.00  0.39           H  
ATOM   3717  H10 ILE D  10      22.318   9.792 -17.159  1.00  0.39           H  
ATOM   3718  H11 ILE D  10      23.399   8.458 -16.688  1.00  0.39           H  
ATOM   3719  N   THR D  11      25.292   6.283 -20.764  1.00  0.28           N  
ATOM   3720  CA  THR D  11      25.482   4.841 -20.654  1.00  0.28           C  
ATOM   3721  C   THR D  11      26.895   4.524 -20.196  1.00  0.28           C  
ATOM   3722  O   THR D  11      27.131   3.515 -19.537  1.00  0.28           O  
ATOM   3723  CB  THR D  11      25.173   4.096 -21.996  1.00  0.28           C  
ATOM   3724  CG2 THR D  11      23.757   4.380 -22.425  1.00  0.28           C  
ATOM   3725  OG1 THR D  11      26.066   4.530 -23.030  1.00  0.28           O  
ATOM   3726  H01 THR D  11      24.771   4.482 -19.910  1.00  0.28           H  
ATOM   3727  H02 THR D  11      25.305   3.027 -21.831  1.00  0.28           H  
ATOM   3728  H03 THR D  11      23.139   4.556 -21.544  1.00  0.28           H  
ATOM   3729  H04 THR D  11      23.740   5.264 -23.062  1.00  0.28           H  
ATOM   3730  H05 THR D  11      23.366   3.526 -22.978  1.00  0.28           H  
ATOM   3731  H06 THR D  11      26.197   5.479 -22.963  1.00  0.28           H  
ATOM   3732  H12 THR D  11      25.258   6.729 -21.669  1.00  0.28           H  
ATOM   3733  N   LEU D  12      27.844   5.381 -20.546  1.00  0.45           N  
ATOM   3734  CA  LEU D  12      29.211   5.145 -20.117  1.00  0.45           C  
ATOM   3735  C   LEU D  12      29.282   5.483 -18.646  1.00  0.45           C  
ATOM   3736  O   LEU D  12      29.942   4.795 -17.873  1.00  0.45           O  
ATOM   3737  CB  LEU D  12      30.169   6.006 -20.906  1.00  0.45           C  
ATOM   3738  CG  LEU D  12      30.205   5.562 -22.361  1.00  0.45           C  
ATOM   3739  CD1 LEU D  12      31.154   6.436 -23.117  1.00  0.45           C  
ATOM   3740  CD2 LEU D  12      30.634   4.105 -22.444  1.00  0.45           C  
ATOM   3741  H01 LEU D  12      29.494   4.106 -20.286  1.00  0.45           H  
ATOM   3742  H02 LEU D  12      31.168   5.905 -20.481  1.00  0.45           H  
ATOM   3743  H03 LEU D  12      29.845   7.045 -20.855  1.00  0.45           H  
ATOM   3744  H04 LEU D  12      29.212   5.653 -22.801  1.00  0.45           H  
ATOM   3745  H05 LEU D  12      32.098   5.910 -23.257  1.00  0.45           H  
ATOM   3746  H06 LEU D  12      30.727   6.680 -24.090  1.00  0.45           H  
ATOM   3747  H07 LEU D  12      27.618   6.191 -21.106  1.00  0.45           H  
ATOM   3748  H08 LEU D  12      31.329   7.354 -22.556  1.00  0.45           H  
ATOM   3749  H09 LEU D  12      31.596   3.981 -21.946  1.00  0.45           H  
ATOM   3750  H10 LEU D  12      29.889   3.478 -21.955  1.00  0.45           H  
ATOM   3751  H11 LEU D  12      30.727   3.812 -23.490  1.00  0.45           H  
ATOM   3752  N   HIS D  13      28.579   6.541 -18.256  1.00  0.49           N  
ATOM   3753  CA  HIS D  13      28.546   6.930 -16.862  1.00  0.49           C  
ATOM   3754  C   HIS D  13      28.075   5.753 -16.005  1.00  0.49           C  
ATOM   3755  O   HIS D  13      28.719   5.383 -15.015  1.00  0.49           O  
ATOM   3756  CB  HIS D  13      27.600   8.097 -16.687  1.00  0.49           C  
ATOM   3757  CG  HIS D  13      27.329   8.445 -15.257  1.00  0.49           C  
ATOM   3758  CD2 HIS D  13      26.572   7.829 -14.320  1.00  0.49           C  
ATOM   3759  ND1 HIS D  13      27.841   9.576 -14.654  1.00  0.49           N  
ATOM   3760  CE1 HIS D  13      27.406   9.643 -13.409  1.00  0.49           C  
ATOM   3761  NE2 HIS D  13      26.635   8.595 -13.182  1.00  0.49           N  
ATOM   3762  H01 HIS D  13      29.547   7.223 -16.546  1.00  0.49           H  
ATOM   3763  H02 HIS D  13      26.648   7.802 -17.128  1.00  0.49           H  
ATOM   3764  H03 HIS D  13      28.034   8.969 -17.177  1.00  0.49           H  
ATOM   3765  H04 HIS D  13      26.017   6.899 -14.445  1.00  0.49           H  
ATOM   3766  H05 HIS D  13      27.643  10.429 -12.692  1.00  0.49           H  
ATOM   3767  H06 HIS D  13      26.167   8.390 -12.311  1.00  0.49           H  
ATOM   3768  H12 HIS D  13      28.063   7.078 -18.938  1.00  0.49           H  
ATOM   3769  N   ILE D  14      26.951   5.162 -16.391  1.00  0.26           N  
ATOM   3770  CA  ILE D  14      26.404   4.028 -15.655  1.00  0.26           C  
ATOM   3771  C   ILE D  14      27.356   2.853 -15.714  1.00  0.26           C  
ATOM   3772  O   ILE D  14      27.574   2.170 -14.704  1.00  0.26           O  
ATOM   3773  CB  ILE D  14      25.035   3.576 -16.215  1.00  0.26           C  
ATOM   3774  CG1 ILE D  14      24.028   4.721 -16.111  1.00  0.26           C  
ATOM   3775  CG2 ILE D  14      24.509   2.385 -15.421  1.00  0.26           C  
ATOM   3776  CD1 ILE D  14      22.661   4.371 -16.648  1.00  0.26           C  
ATOM   3777  H01 ILE D  14      26.269   4.359 -14.625  1.00  0.26           H  
ATOM   3778  H02 ILE D  14      25.165   3.290 -17.259  1.00  0.26           H  
ATOM   3779  H03 ILE D  14      24.411   5.541 -16.719  1.00  0.26           H  
ATOM   3780  H04 ILE D  14      23.927   4.998 -15.062  1.00  0.26           H  
ATOM   3781  H05 ILE D  14      23.511   2.125 -15.775  1.00  0.26           H  
ATOM   3782  H06 ILE D  14      25.176   1.534 -15.558  1.00  0.26           H  
ATOM   3783  H07 ILE D  14      26.466   5.504 -17.209  1.00  0.26           H  
ATOM   3784  H08 ILE D  14      24.462   2.645 -14.363  1.00  0.26           H  
ATOM   3785  H09 ILE D  14      21.979   5.203 -16.473  1.00  0.26           H  
ATOM   3786  H10 ILE D  14      22.729   4.177 -17.718  1.00  0.26           H  
ATOM   3787  H11 ILE D  14      22.287   3.482 -16.140  1.00  0.26           H  
ATOM   3788  N   LEU D  15      27.920   2.604 -16.897  1.00  0.19           N  
ATOM   3789  CA  LEU D  15      28.856   1.493 -17.044  1.00  0.19           C  
ATOM   3790  C   LEU D  15      30.032   1.665 -16.089  1.00  0.19           C  
ATOM   3791  O   LEU D  15      30.520   0.689 -15.520  1.00  0.19           O  
ATOM   3792  CB  LEU D  15      29.376   1.397 -18.479  1.00  0.19           C  
ATOM   3793  CG  LEU D  15      30.526   0.392 -18.640  1.00  0.19           C  
ATOM   3794  CD1 LEU D  15      30.101  -0.979 -18.164  1.00  0.19           C  
ATOM   3795  CD2 LEU D  15      30.952   0.331 -20.077  1.00  0.19           C  
ATOM   3796  H01 LEU D  15      28.323   0.573 -16.804  1.00  0.19           H  
ATOM   3797  H02 LEU D  15      29.764   2.379 -18.749  1.00  0.19           H  
ATOM   3798  H03 LEU D  15      28.554   1.091 -19.126  1.00  0.19           H  
ATOM   3799  H04 LEU D  15      31.368   0.723 -18.032  1.00  0.19           H  
ATOM   3800  H05 LEU D  15      29.117  -1.215 -18.570  1.00  0.19           H  
ATOM   3801  H06 LEU D  15      30.822  -1.722 -18.505  1.00  0.19           H  
ATOM   3802  H07 LEU D  15      30.056  -0.988 -17.075  1.00  0.19           H  
ATOM   3803  H08 LEU D  15      31.984  -0.016 -20.135  1.00  0.19           H  
ATOM   3804  H09 LEU D  15      30.306  -0.359 -20.619  1.00  0.19           H  
ATOM   3805  H10 LEU D  15      30.878   1.324 -20.521  1.00  0.19           H  
ATOM   3806  H12 LEU D  15      27.699   3.185 -17.693  1.00  0.19           H  
ATOM   3807  N   THR D  16      30.482   2.908 -15.917  1.00  0.49           N  
ATOM   3808  CA  THR D  16      31.598   3.184 -15.027  1.00  0.49           C  
ATOM   3809  C   THR D  16      31.232   2.719 -13.626  1.00  0.49           C  
ATOM   3810  O   THR D  16      32.019   2.034 -12.969  1.00  0.49           O  
ATOM   3811  CB  THR D  16      31.948   4.689 -14.990  1.00  0.49           C  
ATOM   3812  CG2 THR D  16      33.085   4.941 -14.010  1.00  0.49           C  
ATOM   3813  OG1 THR D  16      32.372   5.122 -16.290  1.00  0.49           O  
ATOM   3814  H01 THR D  16      32.472   2.649 -15.399  1.00  0.49           H  
ATOM   3815  H02 THR D  16      31.060   5.240 -14.678  1.00  0.49           H  
ATOM   3816  H03 THR D  16      33.911   5.426 -14.530  1.00  0.49           H  
ATOM   3817  H04 THR D  16      32.735   5.586 -13.204  1.00  0.49           H  
ATOM   3818  H05 THR D  16      33.424   3.992 -13.595  1.00  0.49           H  
ATOM   3819  H06 THR D  16      32.321   6.079 -16.341  1.00  0.49           H  
ATOM   3820  H11 THR D  16      30.041   3.670 -16.413  1.00  0.49           H  
ATOM   3821  N   GLN D  17      30.034   3.079 -13.178  1.00  0.49           N  
ATOM   3822  CA  GLN D  17      29.571   2.672 -11.856  1.00  0.49           C  
ATOM   3823  C   GLN D  17      29.540   1.159 -11.740  1.00  0.49           C  
ATOM   3824  O   GLN D  17      29.890   0.600 -10.704  1.00  0.49           O  
ATOM   3825  CB  GLN D  17      28.176   3.199 -11.605  1.00  0.49           C  
ATOM   3826  CG  GLN D  17      28.023   4.632 -12.027  1.00  0.49           C  
ATOM   3827  CD  GLN D  17      27.631   5.526 -10.880  1.00  0.49           C  
ATOM   3828  NE2 GLN D  17      28.430   6.563 -10.644  1.00  0.49           N  
ATOM   3829  OE1 GLN D  17      26.618   5.294 -10.212  1.00  0.49           O  
ATOM   3830  H01 GLN D  17      30.264   3.081 -11.121  1.00  0.49           H  
ATOM   3831  H02 GLN D  17      27.988   3.146 -10.533  1.00  0.49           H  
ATOM   3832  H03 GLN D  17      27.465   2.591 -12.164  1.00  0.49           H  
ATOM   3833  H04 GLN D  17      27.229   4.677 -12.772  1.00  0.49           H  
ATOM   3834  H05 GLN D  17      28.971   4.981 -12.436  1.00  0.49           H  
ATOM   3835  H06 GLN D  17      28.220   7.201  -9.890  1.00  0.49           H  
ATOM   3836  H07 GLN D  17      29.434   3.644 -13.762  1.00  0.49           H  
ATOM   3837  H08 GLN D  17      29.247   6.713 -11.219  1.00  0.49           H  
ATOM   3838  N   LEU D  18      29.116   0.488 -12.806  1.00  0.40           N  
ATOM   3839  CA  LEU D  18      29.048  -0.961 -12.780  1.00  0.40           C  
ATOM   3840  C   LEU D  18      30.436  -1.559 -12.683  1.00  0.40           C  
ATOM   3841  O   LEU D  18      30.646  -2.523 -11.951  1.00  0.40           O  
ATOM   3842  CB  LEU D  18      28.324  -1.476 -14.030  1.00  0.40           C  
ATOM   3843  CG  LEU D  18      26.822  -1.183 -14.091  1.00  0.40           C  
ATOM   3844  CD1 LEU D  18      26.259  -1.602 -15.420  1.00  0.40           C  
ATOM   3845  CD2 LEU D  18      26.127  -1.921 -12.953  1.00  0.40           C  
ATOM   3846  H01 LEU D  18      28.485  -1.268 -11.899  1.00  0.40           H  
ATOM   3847  H02 LEU D  18      28.415  -2.562 -14.002  1.00  0.40           H  
ATOM   3848  H03 LEU D  18      28.792  -1.018 -14.902  1.00  0.40           H  
ATOM   3849  H04 LEU D  18      26.654  -0.112 -13.981  1.00  0.40           H  
ATOM   3850  H05 LEU D  18      25.369  -1.013 -15.639  1.00  0.40           H  
ATOM   3851  H06 LEU D  18      27.004  -1.437 -16.199  1.00  0.40           H  
ATOM   3852  H07 LEU D  18      25.995  -2.659 -15.386  1.00  0.40           H  
ATOM   3853  H08 LEU D  18      25.127  -2.218 -13.270  1.00  0.40           H  
ATOM   3854  H09 LEU D  18      28.840   0.989 -13.638  1.00  0.40           H  
ATOM   3855  H10 LEU D  18      26.703  -2.808 -12.690  1.00  0.40           H  
ATOM   3856  H11 LEU D  18      26.052  -1.265 -12.086  1.00  0.40           H  
ATOM   3857  N   ARG D  19      31.386  -0.981 -13.418  1.00  0.62           N  
ATOM   3858  CA  ARG D  19      32.767  -1.472 -13.422  1.00  0.62           C  
ATOM   3859  C   ARG D  19      33.417  -1.287 -12.056  1.00  0.62           C  
ATOM   3860  O   ARG D  19      34.140  -2.169 -11.582  1.00  0.62           O  
ATOM   3861  CB  ARG D  19      33.609  -0.735 -14.475  1.00  0.62           C  
ATOM   3862  CG  ARG D  19      33.519  -1.236 -15.917  1.00  0.62           C  
ATOM   3863  CD  ARG D  19      34.380  -0.330 -16.793  1.00  0.62           C  
ATOM   3864  NE  ARG D  19      34.262  -0.557 -18.230  1.00  0.62           N  
ATOM   3865  CZ  ARG D  19      34.600  -1.688 -18.844  1.00  0.62           C  
ATOM   3866  NH1 ARG D  19      35.079  -2.727 -18.156  1.00  0.62           N  
ATOM   3867  NH2 ARG D  19      34.469  -1.775 -20.160  1.00  0.62           N  
ATOM   3868  H01 ARG D  19      32.730  -2.534 -13.665  1.00  0.62           H  
ATOM   3869  H02 ARG D  19      34.644  -0.911 -14.181  1.00  0.62           H  
ATOM   3870  H03 ARG D  19      33.300   0.310 -14.470  1.00  0.62           H  
ATOM   3871  H04 ARG D  19      32.484  -1.215 -16.258  1.00  0.62           H  
ATOM   3872  H05 ARG D  19      33.884  -2.261 -15.975  1.00  0.62           H  
ATOM   3873  H06 ARG D  19      35.415  -0.557 -16.536  1.00  0.62           H  
ATOM   3874  H07 ARG D  19      34.098   0.703 -16.590  1.00  0.62           H  
ATOM   3875  H08 ARG D  19      33.899   0.196 -18.797  1.00  0.62           H  
ATOM   3876  H09 ARG D  19      35.335  -3.577 -18.638  1.00  0.62           H  
ATOM   3877  H10 ARG D  19      35.185  -2.663 -17.154  1.00  0.62           H  
ATOM   3878  H11 ARG D  19      34.111  -0.990 -20.685  1.00  0.62           H  
ATOM   3879  H12 ARG D  19      31.147  -0.182 -13.988  1.00  0.62           H  
ATOM   3880  H13 ARG D  19      34.727  -2.627 -20.638  1.00  0.62           H  
ATOM   3881  N   ASP D  20      33.133  -0.144 -11.426  1.00  0.59           N  
ATOM   3882  CA  ASP D  20      33.686   0.207 -10.119  1.00  0.59           C  
ATOM   3883  C   ASP D  20      33.462  -0.831  -9.048  1.00  0.59           C  
ATOM   3884  O   ASP D  20      32.384  -0.894  -8.458  1.00  0.59           O  
ATOM   3885  CB  ASP D  20      33.100   1.531  -9.627  1.00  0.59           C  
ATOM   3886  CG  ASP D  20      33.745   2.015  -8.328  1.00  0.59           C  
ATOM   3887  OD1 ASP D  20      34.793   1.464  -7.924  1.00  0.59           O  
ATOM   3888  OD2 ASP D  20      33.213   2.964  -7.719  1.00  0.59           O  
ATOM   3889  H01 ASP D  20      34.761   0.281 -10.282  1.00  0.59           H  
ATOM   3890  H02 ASP D  20      32.041   1.368  -9.428  1.00  0.59           H  
ATOM   3891  H03 ASP D  20      33.253   2.288 -10.396  1.00  0.59           H  
ATOM   3892  H14 ASP D  20      32.506   0.509 -11.874  1.00  0.59           H  
ATOM   3893  N   LYS D  21      34.492  -1.616  -8.763  1.00  0.52           N  
ATOM   3894  CA  LYS D  21      34.394  -2.653  -7.746  1.00  0.52           C  
ATOM   3895  C   LYS D  21      33.843  -2.168  -6.411  1.00  0.52           C  
ATOM   3896  O   LYS D  21      33.401  -2.961  -5.593  1.00  0.52           O  
ATOM   3897  CB  LYS D  21      35.757  -3.284  -7.504  1.00  0.52           C  
ATOM   3898  CG  LYS D  21      36.725  -2.460  -6.675  1.00  0.52           C  
ATOM   3899  CD  LYS D  21      37.862  -3.371  -6.253  1.00  0.52           C  
ATOM   3900  CE  LYS D  21      38.981  -2.644  -5.560  1.00  0.52           C  
ATOM   3901  NZ  LYS D  21      40.132  -3.579  -5.392  1.00  0.52           N  
ATOM   3902  H01 LYS D  21      33.685  -3.379  -8.143  1.00  0.52           H  
ATOM   3903  H02 LYS D  21      36.217  -3.383  -8.487  1.00  0.52           H  
ATOM   3904  H03 LYS D  21      35.601  -4.234  -6.992  1.00  0.52           H  
ATOM   3905  H04 LYS D  21      35.362  -1.492  -9.261  1.00  0.52           H  
ATOM   3906  H05 LYS D  21      36.222  -2.047  -5.800  1.00  0.52           H  
ATOM   3907  H06 LYS D  21      37.112  -1.632  -7.269  1.00  0.52           H  
ATOM   3908  H07 LYS D  21      38.276  -3.811  -7.160  1.00  0.52           H  
ATOM   3909  H08 LYS D  21      37.467  -4.127  -5.574  1.00  0.52           H  
ATOM   3910  H09 LYS D  21      38.645  -2.292  -4.585  1.00  0.52           H  
ATOM   3911  H10 LYS D  21      39.289  -1.787  -6.160  1.00  0.52           H  
ATOM   3912  H11 LYS D  21      40.911  -3.083  -4.984  1.00  0.52           H  
ATOM   3913  H12 LYS D  21      39.863  -4.340  -4.785  1.00  0.52           H  
ATOM   3914  H13 LYS D  21      40.402  -3.947  -6.293  1.00  0.52           H  
ATOM   3915  N   TYR D  22      33.881  -0.868  -6.177  1.00  0.84           N  
ATOM   3916  CA  TYR D  22      33.375  -0.349  -4.926  1.00  0.84           C  
ATOM   3917  C   TYR D  22      31.874  -0.091  -4.948  1.00  0.84           C  
ATOM   3918  O   TYR D  22      31.360   0.631  -4.088  1.00  0.84           O  
ATOM   3919  CB  TYR D  22      34.119   0.936  -4.548  1.00  0.84           C  
ATOM   3920  CG  TYR D  22      35.571   0.702  -4.193  1.00  0.84           C  
ATOM   3921  CD1 TYR D  22      36.591   1.245  -4.959  1.00  0.84           C  
ATOM   3922  CD2 TYR D  22      35.922  -0.133  -3.138  1.00  0.84           C  
ATOM   3923  CE1 TYR D  22      37.924   0.954  -4.692  1.00  0.84           C  
ATOM   3924  CE2 TYR D  22      37.255  -0.428  -2.863  1.00  0.84           C  
ATOM   3925  CZ  TYR D  22      38.250   0.115  -3.648  1.00  0.84           C  
ATOM   3926  OH  TYR D  22      39.569  -0.210  -3.410  1.00  0.84           O  
ATOM   3927  H01 TYR D  22      33.553  -1.119  -4.175  1.00  0.84           H  
ATOM   3928  H02 TYR D  22      33.631   1.344  -3.663  1.00  0.84           H  
ATOM   3929  H03 TYR D  22      34.075   1.624  -5.392  1.00  0.84           H  
ATOM   3930  H04 TYR D  22      36.344   1.912  -5.785  1.00  0.84           H  
ATOM   3931  H05 TYR D  22      35.139  -0.565  -2.514  1.00  0.84           H  
ATOM   3932  H06 TYR D  22      38.711   1.389  -5.308  1.00  0.84           H  
ATOM   3933  H07 TYR D  22      37.510  -1.085  -2.031  1.00  0.84           H  
ATOM   3934  H08 TYR D  22      39.900  -0.753  -4.129  1.00  0.84           H  
ATOM   3935  H14 TYR D  22      34.262  -0.239  -6.869  1.00  0.84           H  
ATOM   3936  N   THR D  23      31.161  -0.665  -5.914  1.00  0.59           N  
ATOM   3937  CA  THR D  23      29.716  -0.460  -5.975  1.00  0.59           C  
ATOM   3938  C   THR D  23      28.973  -1.645  -5.353  1.00  0.59           C  
ATOM   3939  O   THR D  23      29.103  -2.780  -5.815  1.00  0.59           O  
ATOM   3940  CB  THR D  23      29.249  -0.246  -7.431  1.00  0.59           C  
ATOM   3941  CG2 THR D  23      27.734  -0.041  -7.490  1.00  0.59           C  
ATOM   3942  OG1 THR D  23      29.900   0.911  -7.973  1.00  0.59           O  
ATOM   3943  H01 THR D  23      29.483   0.438  -5.402  1.00  0.59           H  
ATOM   3944  H02 THR D  23      29.507  -1.131  -8.012  1.00  0.59           H  
ATOM   3945  H03 THR D  23      27.263  -0.579  -6.667  1.00  0.59           H  
ATOM   3946  H04 THR D  23      27.507   1.022  -7.406  1.00  0.59           H  
ATOM   3947  H05 THR D  23      27.352  -0.421  -8.438  1.00  0.59           H  
ATOM   3948  H06 THR D  23      30.001   1.573  -7.286  1.00  0.59           H  
ATOM   3949  H09 THR D  23      31.619  -1.242  -6.605  1.00  0.59           H  
ATOM   3950  N   ASP D  24      28.199  -1.380  -4.300  1.00  0.71           N  
ATOM   3951  CA  ASP D  24      27.452  -2.437  -3.610  1.00  0.71           C  
ATOM   3952  C   ASP D  24      26.409  -3.073  -4.515  1.00  0.71           C  
ATOM   3953  O   ASP D  24      26.012  -2.498  -5.533  1.00  0.71           O  
ATOM   3954  CB  ASP D  24      26.754  -1.899  -2.354  1.00  0.71           C  
ATOM   3955  CG  ASP D  24      25.664  -0.885  -2.673  1.00  0.71           C  
ATOM   3956  OD1 ASP D  24      24.781  -0.667  -1.814  1.00  0.71           O  
ATOM   3957  OD2 ASP D  24      25.694  -0.298  -3.778  1.00  0.71           O  
ATOM   3958  H01 ASP D  24      28.183  -3.193  -3.324  1.00  0.71           H  
ATOM   3959  H02 ASP D  24      27.508  -1.391  -1.752  1.00  0.71           H  
ATOM   3960  H03 ASP D  24      26.306  -2.736  -1.818  1.00  0.71           H  
ATOM   3961  H07 ASP D  24      28.125  -0.428  -3.970  1.00  0.71           H  
ATOM   3962  N   GLN D  25      25.947  -4.256  -4.125  1.00  0.41           N  
ATOM   3963  CA  GLN D  25      24.969  -4.978  -4.922  1.00  0.41           C  
ATOM   3964  C   GLN D  25      23.689  -4.196  -5.184  1.00  0.41           C  
ATOM   3965  O   GLN D  25      23.122  -4.279  -6.277  1.00  0.41           O  
ATOM   3966  CB  GLN D  25      24.627  -6.287  -4.247  1.00  0.41           C  
ATOM   3967  CG  GLN D  25      24.122  -6.101  -2.865  1.00  0.41           C  
ATOM   3968  CD  GLN D  25      23.212  -7.231  -2.451  1.00  0.41           C  
ATOM   3969  NE2 GLN D  25      23.761  -8.443  -2.410  1.00  0.41           N  
ATOM   3970  OE1 GLN D  25      22.022  -7.023  -2.175  1.00  0.41           O  
ATOM   3971  H01 GLN D  25      25.434  -5.149  -5.893  1.00  0.41           H  
ATOM   3972  H02 GLN D  25      25.542  -6.876  -4.187  1.00  0.41           H  
ATOM   3973  H03 GLN D  25      23.861  -6.794  -4.834  1.00  0.41           H  
ATOM   3974  H04 GLN D  25      26.280  -4.660  -3.261  1.00  0.41           H  
ATOM   3975  H05 GLN D  25      23.551  -5.173  -2.832  1.00  0.41           H  
ATOM   3976  H06 GLN D  25      24.969  -6.059  -2.180  1.00  0.41           H  
ATOM   3977  H07 GLN D  25      23.203  -9.241  -2.143  1.00  0.41           H  
ATOM   3978  H08 GLN D  25      24.735  -8.564  -2.646  1.00  0.41           H  
ATOM   3979  N   ILE D  26      23.226  -3.433  -4.200  1.00  0.81           N  
ATOM   3980  CA  ILE D  26      22.005  -2.685  -4.413  1.00  0.81           C  
ATOM   3981  C   ILE D  26      22.136  -1.709  -5.566  1.00  0.81           C  
ATOM   3982  O   ILE D  26      21.309  -1.719  -6.487  1.00  0.81           O  
ATOM   3983  CB  ILE D  26      21.587  -1.920  -3.169  1.00  0.81           C  
ATOM   3984  CG1 ILE D  26      21.199  -2.909  -2.072  1.00  0.81           C  
ATOM   3985  CG2 ILE D  26      20.415  -1.000  -3.494  1.00  0.81           C  
ATOM   3986  CD1 ILE D  26      20.608  -2.246  -0.840  1.00  0.81           C  
ATOM   3987  H01 ILE D  26      21.239  -3.423  -4.654  1.00  0.81           H  
ATOM   3988  H02 ILE D  26      22.420  -1.310  -2.820  1.00  0.81           H  
ATOM   3989  H03 ILE D  26      22.113  -3.413  -1.757  1.00  0.81           H  
ATOM   3990  H04 ILE D  26      20.463  -3.604  -2.477  1.00  0.81           H  
ATOM   3991  H05 ILE D  26      19.579  -1.231  -2.834  1.00  0.81           H  
ATOM   3992  H06 ILE D  26      20.716   0.038  -3.349  1.00  0.81           H  
ATOM   3993  H07 ILE D  26      20.111  -1.150  -4.530  1.00  0.81           H  
ATOM   3994  H08 ILE D  26      19.594  -2.613  -0.682  1.00  0.81           H  
ATOM   3995  H09 ILE D  26      23.717  -3.376  -3.319  1.00  0.81           H  
ATOM   3996  H10 ILE D  26      21.220  -2.484   0.030  1.00  0.81           H  
ATOM   3997  H11 ILE D  26      20.585  -1.166  -0.984  1.00  0.81           H  
ATOM   3998  N   ASN D  27      23.168  -0.869  -5.523  1.00  0.76           N  
ATOM   3999  CA  ASN D  27      23.373   0.110  -6.584  1.00  0.76           C  
ATOM   4000  C   ASN D  27      23.820  -0.566  -7.852  1.00  0.76           C  
ATOM   4001  O   ASN D  27      23.626  -0.041  -8.943  1.00  0.76           O  
ATOM   4002  CB  ASN D  27      24.392   1.164  -6.165  1.00  0.76           C  
ATOM   4003  CG  ASN D  27      23.825   2.138  -5.155  1.00  0.76           C  
ATOM   4004  ND2 ASN D  27      24.353   2.105  -3.937  1.00  0.76           N  
ATOM   4005  OD1 ASN D  27      22.908   2.907  -5.463  1.00  0.76           O  
ATOM   4006  H01 ASN D  27      22.420   0.606  -6.769  1.00  0.76           H  
ATOM   4007  H02 ASN D  27      24.673   1.729  -7.054  1.00  0.76           H  
ATOM   4008  H03 ASN D  27      25.255   0.664  -5.725  1.00  0.76           H  
ATOM   4009  H04 ASN D  27      24.010   2.729  -3.221  1.00  0.76           H  
ATOM   4010  H05 ASN D  27      25.098   1.456  -3.727  1.00  0.76           H  
ATOM   4011  H12 ASN D  27      23.815  -0.910  -4.748  1.00  0.76           H  
ATOM   4012  N   PHE D  28      24.422  -1.738  -7.718  1.00  0.06           N  
ATOM   4013  CA  PHE D  28      24.841  -2.451  -8.909  1.00  0.06           C  
ATOM   4014  C   PHE D  28      23.561  -2.786  -9.689  1.00  0.06           C  
ATOM   4015  O   PHE D  28      23.421  -2.443 -10.872  1.00  0.06           O  
ATOM   4016  CB  PHE D  28      25.580  -3.737  -8.551  1.00  0.06           C  
ATOM   4017  CG  PHE D  28      26.217  -4.405  -9.732  1.00  0.06           C  
ATOM   4018  CD1 PHE D  28      27.445  -3.949 -10.234  1.00  0.06           C  
ATOM   4019  CD2 PHE D  28      25.589  -5.471 -10.367  1.00  0.06           C  
ATOM   4020  CE1 PHE D  28      28.036  -4.544 -11.348  1.00  0.06           C  
ATOM   4021  CE2 PHE D  28      26.174  -6.074 -11.484  1.00  0.06           C  
ATOM   4022  CZ  PHE D  28      27.402  -5.605 -11.972  1.00  0.06           C  
ATOM   4023  H01 PHE D  28      25.526  -1.840  -9.497  1.00  0.06           H  
ATOM   4024  H02 PHE D  28      24.842  -4.431  -8.148  1.00  0.06           H  
ATOM   4025  H03 PHE D  28      26.359  -3.499  -7.826  1.00  0.06           H  
ATOM   4026  H04 PHE D  28      27.946  -3.114  -9.744  1.00  0.06           H  
ATOM   4027  H05 PHE D  28      24.634  -5.839  -9.991  1.00  0.06           H  
ATOM   4028  H06 PHE D  28      24.587  -2.129  -6.801  1.00  0.06           H  
ATOM   4029  H07 PHE D  28      28.990  -4.176 -11.725  1.00  0.06           H  
ATOM   4030  H08 PHE D  28      25.675  -6.909 -11.976  1.00  0.06           H  
ATOM   4031  H09 PHE D  28      27.858  -6.076 -12.843  1.00  0.06           H  
ATOM   4032  N   ARG D  29      22.616  -3.429  -9.006  1.00  0.25           N  
ATOM   4033  CA  ARG D  29      21.349  -3.817  -9.619  1.00  0.25           C  
ATOM   4034  C   ARG D  29      20.555  -2.628 -10.147  1.00  0.25           C  
ATOM   4035  O   ARG D  29      20.056  -2.654 -11.276  1.00  0.25           O  
ATOM   4036  CB  ARG D  29      20.488  -4.603  -8.623  1.00  0.25           C  
ATOM   4037  CG  ARG D  29      21.041  -5.971  -8.224  1.00  0.25           C  
ATOM   4038  CD  ARG D  29      19.991  -6.751  -7.448  1.00  0.25           C  
ATOM   4039  NE  ARG D  29      19.461  -5.990  -6.314  1.00  0.25           N  
ATOM   4040  CZ  ARG D  29      19.958  -6.030  -5.081  1.00  0.25           C  
ATOM   4041  NH1 ARG D  29      21.004  -6.808  -4.807  1.00  0.25           N  
ATOM   4042  NH2 ARG D  29      19.420  -5.280  -4.125  1.00  0.25           N  
ATOM   4043  H01 ARG D  29      21.602  -4.446 -10.472  1.00  0.25           H  
ATOM   4044  H02 ARG D  29      19.541  -4.795  -9.127  1.00  0.25           H  
ATOM   4045  H03 ARG D  29      20.385  -4.003  -7.719  1.00  0.25           H  
ATOM   4046  H04 ARG D  29      21.920  -5.831  -7.595  1.00  0.25           H  
ATOM   4047  H05 ARG D  29      21.314  -6.526  -9.121  1.00  0.25           H  
ATOM   4048  H06 ARG D  29      20.466  -7.650  -7.054  1.00  0.25           H  
ATOM   4049  H07 ARG D  29      19.169  -6.999  -8.120  1.00  0.25           H  
ATOM   4050  H08 ARG D  29      18.663  -5.394  -6.480  1.00  0.25           H  
ATOM   4051  H09 ARG D  29      21.384  -6.832  -3.872  1.00  0.25           H  
ATOM   4052  H10 ARG D  29      22.780  -3.655  -8.035  1.00  0.25           H  
ATOM   4053  H11 ARG D  29      21.417  -7.374  -5.535  1.00  0.25           H  
ATOM   4054  H12 ARG D  29      18.631  -4.685  -4.334  1.00  0.25           H  
ATOM   4055  H13 ARG D  29      19.800  -5.305  -3.190  1.00  0.25           H  
ATOM   4056  N   LYS D  30      20.419  -1.592  -9.330  1.00  0.59           N  
ATOM   4057  CA  LYS D  30      19.686  -0.421  -9.760  1.00  0.59           C  
ATOM   4058  C   LYS D  30      20.253   0.108 -11.076  1.00  0.59           C  
ATOM   4059  O   LYS D  30      19.501   0.468 -11.979  1.00  0.59           O  
ATOM   4060  CB  LYS D  30      19.758   0.667  -8.690  1.00  0.59           C  
ATOM   4061  CG  LYS D  30      18.910   0.410  -7.462  1.00  0.59           C  
ATOM   4062  CD  LYS D  30      18.984   1.593  -6.516  1.00  0.59           C  
ATOM   4063  CE  LYS D  30      17.945   1.499  -5.409  1.00  0.59           C  
ATOM   4064  NZ  LYS D  30      16.551   1.746  -5.911  1.00  0.59           N  
ATOM   4065  H01 LYS D  30      18.644  -0.702  -9.913  1.00  0.59           H  
ATOM   4066  H02 LYS D  30      19.364   1.574  -9.149  1.00  0.59           H  
ATOM   4067  H03 LYS D  30      20.796   0.762  -8.372  1.00  0.59           H  
ATOM   4068  H04 LYS D  30      19.285  -0.477  -6.951  1.00  0.59           H  
ATOM   4069  H05 LYS D  30      17.875   0.255  -7.765  1.00  0.59           H  
ATOM   4070  H06 LYS D  30      18.785   2.498  -7.090  1.00  0.59           H  
ATOM   4071  H07 LYS D  30      19.977   1.625  -6.067  1.00  0.59           H  
ATOM   4072  H08 LYS D  30      18.174   2.268  -4.672  1.00  0.59           H  
ATOM   4073  H09 LYS D  30      17.989   0.502  -4.971  1.00  0.59           H  
ATOM   4074  H10 LYS D  30      15.959   2.017  -5.139  1.00  0.59           H  
ATOM   4075  H11 LYS D  30      16.566   2.486  -6.599  1.00  0.59           H  
ATOM   4076  H12 LYS D  30      16.190   0.902  -6.332  1.00  0.59           H  
ATOM   4077  H14 LYS D  30      20.828  -1.621  -8.407  1.00  0.59           H  
ATOM   4078  N   ASN D  31      21.578   0.156 -11.187  1.00  0.27           N  
ATOM   4079  CA  ASN D  31      22.205   0.655 -12.404  1.00  0.27           C  
ATOM   4080  C   ASN D  31      21.907  -0.241 -13.580  1.00  0.27           C  
ATOM   4081  O   ASN D  31      21.737   0.230 -14.711  1.00  0.27           O  
ATOM   4082  CB  ASN D  31      23.721   0.761 -12.237  1.00  0.27           C  
ATOM   4083  CG  ASN D  31      24.149   2.106 -11.693  1.00  0.27           C  
ATOM   4084  ND2 ASN D  31      25.062   2.091 -10.729  1.00  0.27           N  
ATOM   4085  OD1 ASN D  31      23.675   3.151 -12.146  1.00  0.27           O  
ATOM   4086  H01 ASN D  31      21.790   1.645 -12.592  1.00  0.27           H  
ATOM   4087  H02 ASN D  31      24.172   0.642 -13.222  1.00  0.27           H  
ATOM   4088  H03 ASN D  31      24.053  -0.017 -11.550  1.00  0.27           H  
ATOM   4089  H04 ASN D  31      25.391   2.959 -10.331  1.00  0.27           H  
ATOM   4090  H05 ASN D  31      25.428   1.211 -10.393  1.00  0.27           H  
ATOM   4091  H13 ASN D  31      22.155  -0.157 -10.420  1.00  0.27           H  
ATOM   4092  N   LEU D  32      21.863  -1.541 -13.304  1.00  0.02           N  
ATOM   4093  CA  LEU D  32      21.582  -2.542 -14.323  1.00  0.02           C  
ATOM   4094  C   LEU D  32      20.165  -2.361 -14.879  1.00  0.02           C  
ATOM   4095  O   LEU D  32      19.924  -2.529 -16.086  1.00  0.02           O  
ATOM   4096  CB  LEU D  32      21.737  -3.922 -13.715  1.00  0.02           C  
ATOM   4097  CG  LEU D  32      22.371  -4.961 -14.625  1.00  0.02           C  
ATOM   4098  CD1 LEU D  32      23.491  -4.337 -15.473  1.00  0.02           C  
ATOM   4099  CD2 LEU D  32      22.890  -6.090 -13.748  1.00  0.02           C  
ATOM   4100  H01 LEU D  32      22.285  -2.425 -15.148  1.00  0.02           H  
ATOM   4101  H02 LEU D  32      20.727  -4.277 -13.508  1.00  0.02           H  
ATOM   4102  H03 LEU D  32      22.357  -3.831 -12.823  1.00  0.02           H  
ATOM   4103  H04 LEU D  32      21.636  -5.352 -15.328  1.00  0.02           H  
ATOM   4104  H05 LEU D  32      24.393  -4.943 -15.386  1.00  0.02           H  
ATOM   4105  H06 LEU D  32      22.030  -1.844 -12.355  1.00  0.02           H  
ATOM   4106  H07 LEU D  32      23.179  -4.299 -16.517  1.00  0.02           H  
ATOM   4107  H08 LEU D  32      23.697  -3.327 -15.118  1.00  0.02           H  
ATOM   4108  H09 LEU D  32      23.803  -5.769 -13.247  1.00  0.02           H  
ATOM   4109  H10 LEU D  32      22.138  -6.347 -13.002  1.00  0.02           H  
ATOM   4110  H11 LEU D  32      23.102  -6.963 -14.366  1.00  0.02           H  
ATOM   4111  N   VAL D  33      19.232  -2.014 -14.000  1.00  0.15           N  
ATOM   4112  CA  VAL D  33      17.865  -1.798 -14.426  1.00  0.15           C  
ATOM   4113  C   VAL D  33      17.816  -0.534 -15.267  1.00  0.15           C  
ATOM   4114  O   VAL D  33      17.214  -0.502 -16.340  1.00  0.15           O  
ATOM   4115  CB  VAL D  33      16.934  -1.629 -13.224  1.00  0.15           C  
ATOM   4116  CG1 VAL D  33      15.545  -1.300 -13.686  1.00  0.15           C  
ATOM   4117  CG2 VAL D  33      16.919  -2.888 -12.402  1.00  0.15           C  
ATOM   4118  H01 VAL D  33      17.534  -2.664 -15.000  1.00  0.15           H  
ATOM   4119  H02 VAL D  33      17.302  -0.809 -12.608  1.00  0.15           H  
ATOM   4120  H03 VAL D  33      14.899  -1.155 -12.820  1.00  0.15           H  
ATOM   4121  H04 VAL D  33      15.566  -0.386 -14.280  1.00  0.15           H  
ATOM   4122  H05 VAL D  33      15.160  -2.120 -14.292  1.00  0.15           H  
ATOM   4123  H06 VAL D  33      16.119  -2.830 -11.664  1.00  0.15           H  
ATOM   4124  H07 VAL D  33      16.750  -3.746 -13.053  1.00  0.15           H  
ATOM   4125  H08 VAL D  33      17.876  -3.001 -11.892  1.00  0.15           H  
ATOM   4126  H12 VAL D  33      19.478  -1.900 -13.027  1.00  0.15           H  
ATOM   4127  N   ARG D  34      18.465   0.512 -14.772  1.00  0.33           N  
ATOM   4128  CA  ARG D  34      18.499   1.794 -15.455  1.00  0.33           C  
ATOM   4129  C   ARG D  34      19.053   1.626 -16.864  1.00  0.33           C  
ATOM   4130  O   ARG D  34      18.530   2.197 -17.815  1.00  0.33           O  
ATOM   4131  CB  ARG D  34      19.355   2.780 -14.661  1.00  0.33           C  
ATOM   4132  CG  ARG D  34      19.088   4.221 -15.008  1.00  0.33           C  
ATOM   4133  CD  ARG D  34      19.960   5.153 -14.195  1.00  0.33           C  
ATOM   4134  NE  ARG D  34      19.683   6.558 -14.502  1.00  0.33           N  
ATOM   4135  CZ  ARG D  34      20.452   7.573 -14.112  1.00  0.33           C  
ATOM   4136  NH1 ARG D  34      21.547   7.345 -13.400  1.00  0.33           N  
ATOM   4137  NH2 ARG D  34      20.126   8.818 -14.435  1.00  0.33           N  
ATOM   4138  H01 ARG D  34      17.484   2.185 -15.528  1.00  0.33           H  
ATOM   4139  H02 ARG D  34      20.396   2.577 -14.913  1.00  0.33           H  
ATOM   4140  H03 ARG D  34      19.153   2.637 -13.600  1.00  0.33           H  
ATOM   4141  H04 ARG D  34      18.045   4.441 -14.782  1.00  0.33           H  
ATOM   4142  H05 ARG D  34      19.293   4.376 -16.067  1.00  0.33           H  
ATOM   4143  H06 ARG D  34      21.001   4.949 -14.445  1.00  0.33           H  
ATOM   4144  H07 ARG D  34      19.773   4.979 -13.135  1.00  0.33           H  
ATOM   4145  H08 ARG D  34      18.857   6.770 -15.043  1.00  0.33           H  
ATOM   4146  H09 ARG D  34      18.951   0.414 -13.892  1.00  0.33           H  
ATOM   4147  H10 ARG D  34      22.128   8.117 -13.106  1.00  0.33           H  
ATOM   4148  H11 ARG D  34      21.800   6.399 -13.152  1.00  0.33           H  
ATOM   4149  H12 ARG D  34      19.293   8.997 -14.977  1.00  0.33           H  
ATOM   4150  H13 ARG D  34      20.711   9.586 -14.138  1.00  0.33           H  
ATOM   4151  N   LEU D  35      20.120   0.847 -17.002  1.00  0.05           N  
ATOM   4152  CA  LEU D  35      20.691   0.612 -18.323  1.00  0.05           C  
ATOM   4153  C   LEU D  35      19.676  -0.136 -19.186  1.00  0.05           C  
ATOM   4154  O   LEU D  35      19.445   0.237 -20.340  1.00  0.05           O  
ATOM   4155  CB  LEU D  35      21.981  -0.204 -18.226  1.00  0.05           C  
ATOM   4156  CG  LEU D  35      23.278   0.603 -18.267  1.00  0.05           C  
ATOM   4157  CD1 LEU D  35      24.464  -0.332 -18.153  1.00  0.05           C  
ATOM   4158  CD2 LEU D  35      23.356   1.389 -19.570  1.00  0.05           C  
ATOM   4159  H01 LEU D  35      20.928   1.575 -18.775  1.00  0.05           H  
ATOM   4160  H02 LEU D  35      21.998  -0.840 -19.111  1.00  0.05           H  
ATOM   4161  H03 LEU D  35      21.959  -0.757 -17.287  1.00  0.05           H  
ATOM   4162  H04 LEU D  35      23.294   1.302 -17.431  1.00  0.05           H  
ATOM   4163  H05 LEU D  35      25.298   0.195 -17.690  1.00  0.05           H  
ATOM   4164  H06 LEU D  35      24.192  -1.191 -17.540  1.00  0.05           H  
ATOM   4165  H07 LEU D  35      24.756  -0.672 -19.147  1.00  0.05           H  
ATOM   4166  H08 LEU D  35      24.383   1.713 -19.737  1.00  0.05           H  
ATOM   4167  H09 LEU D  35      23.037   0.755 -20.397  1.00  0.05           H  
ATOM   4168  H10 LEU D  35      22.706   2.262 -19.508  1.00  0.05           H  
ATOM   4169  H14 LEU D  35      20.537   0.416 -16.189  1.00  0.05           H  
ATOM   4170  N   GLY D  36      19.072  -1.186 -18.628  1.00  0.04           N  
ATOM   4171  CA  GLY D  36      18.082  -1.937 -19.376  1.00  0.04           C  
ATOM   4172  C   GLY D  36      17.061  -1.006 -20.019  1.00  0.04           C  
ATOM   4173  O   GLY D  36      16.739  -1.143 -21.199  1.00  0.04           O  
ATOM   4174  H01 GLY D  36      17.560  -2.603 -18.689  1.00  0.04           H  
ATOM   4175  H02 GLY D  36      18.583  -2.511 -20.156  1.00  0.04           H  
ATOM   4176  H11 GLY D  36      19.304  -1.458 -17.684  1.00  0.04           H  
ATOM   4177  N   ARG D  37      16.549  -0.057 -19.241  1.00  0.08           N  
ATOM   4178  CA  ARG D  37      15.568   0.902 -19.742  1.00  0.08           C  
ATOM   4179  C   ARG D  37      16.140   1.689 -20.928  1.00  0.08           C  
ATOM   4180  O   ARG D  37      15.478   1.879 -21.941  1.00  0.08           O  
ATOM   4181  CB  ARG D  37      15.184   1.889 -18.635  1.00  0.08           C  
ATOM   4182  CG  ARG D  37      13.816   1.725 -18.013  1.00  0.08           C  
ATOM   4183  CD  ARG D  37      13.743   2.537 -16.701  1.00  0.08           C  
ATOM   4184  NE  ARG D  37      12.453   2.461 -16.009  1.00  0.08           N  
ATOM   4185  CZ  ARG D  37      11.308   2.916 -16.515  1.00  0.08           C  
ATOM   4186  NH1 ARG D  37      11.288   3.478 -17.724  1.00  0.08           N  
ATOM   4187  NH2 ARG D  37      10.185   2.821 -15.809  1.00  0.08           N  
ATOM   4188  H01 ARG D  37      14.688   0.347 -20.066  1.00  0.08           H  
ATOM   4189  H02 ARG D  37      15.158   2.864 -19.122  1.00  0.08           H  
ATOM   4190  H03 ARG D  37      16.847   0.002 -18.278  1.00  0.08           H  
ATOM   4191  H04 ARG D  37      15.922   1.794 -17.838  1.00  0.08           H  
ATOM   4192  H05 ARG D  37      13.641   0.671 -17.797  1.00  0.08           H  
ATOM   4193  H06 ARG D  37      13.056   2.085 -18.706  1.00  0.08           H  
ATOM   4194  H07 ARG D  37      13.885   3.582 -16.976  1.00  0.08           H  
ATOM   4195  H08 ARG D  37      14.514   2.165 -16.026  1.00  0.08           H  
ATOM   4196  H09 ARG D  37      12.431   2.038 -15.092  1.00  0.08           H  
ATOM   4197  H10 ARG D  37      10.420   3.827 -18.104  1.00  0.08           H  
ATOM   4198  H11 ARG D  37      12.141   3.555 -18.259  1.00  0.08           H  
ATOM   4199  H12 ARG D  37      10.200   2.400 -14.891  1.00  0.08           H  
ATOM   4200  H13 ARG D  37       9.318   3.170 -16.191  1.00  0.08           H  
ATOM   4201  N   ILE D  38      17.366   2.172 -20.784  1.00  0.16           N  
ATOM   4202  CA  ILE D  38      18.020   2.948 -21.828  1.00  0.16           C  
ATOM   4203  C   ILE D  38      18.266   2.111 -23.085  1.00  0.16           C  
ATOM   4204  O   ILE D  38      17.902   2.509 -24.203  1.00  0.16           O  
ATOM   4205  CB  ILE D  38      19.353   3.517 -21.303  1.00  0.16           C  
ATOM   4206  CG1 ILE D  38      19.066   4.626 -20.287  1.00  0.16           C  
ATOM   4207  CG2 ILE D  38      20.202   4.034 -22.446  1.00  0.16           C  
ATOM   4208  CD1 ILE D  38      20.299   5.103 -19.545  1.00  0.16           C  
ATOM   4209  H01 ILE D  38      17.355   3.768 -22.100  1.00  0.16           H  
ATOM   4210  H02 ILE D  38      19.914   2.723 -20.811  1.00  0.16           H  
ATOM   4211  H03 ILE D  38      18.387   4.210 -19.543  1.00  0.16           H  
ATOM   4212  H04 ILE D  38      18.631   5.474 -20.815  1.00  0.16           H  
ATOM   4213  H05 ILE D  38      21.182   3.557 -22.415  1.00  0.16           H  
ATOM   4214  H06 ILE D  38      19.716   3.803 -23.394  1.00  0.16           H  
ATOM   4215  H07 ILE D  38      20.321   5.113 -22.352  1.00  0.16           H  
ATOM   4216  H08 ILE D  38      21.082   5.348 -20.263  1.00  0.16           H  
ATOM   4217  H09 ILE D  38      20.052   5.990 -18.961  1.00  0.16           H  
ATOM   4218  H10 ILE D  38      20.650   4.315 -18.879  1.00  0.16           H  
ATOM   4219  H14 ILE D  38      17.862   1.996 -19.922  1.00  0.16           H  
ATOM   4220  N   LEU D  39      18.891   0.955 -22.905  1.00  0.01           N  
ATOM   4221  CA  LEU D  39      19.147   0.085 -24.039  1.00  0.01           C  
ATOM   4222  C   LEU D  39      17.819  -0.244 -24.731  1.00  0.01           C  
ATOM   4223  O   LEU D  39      17.766  -0.401 -25.952  1.00  0.01           O  
ATOM   4224  CB  LEU D  39      19.854  -1.187 -23.581  1.00  0.01           C  
ATOM   4225  CG  LEU D  39      21.265  -0.917 -23.068  1.00  0.01           C  
ATOM   4226  CD1 LEU D  39      21.897  -2.184 -22.549  1.00  0.01           C  
ATOM   4227  CD2 LEU D  39      22.099  -0.341 -24.197  1.00  0.01           C  
ATOM   4228  H01 LEU D  39      19.800   0.592 -24.749  1.00  0.01           H  
ATOM   4229  H02 LEU D  39      19.936  -1.850 -24.443  1.00  0.01           H  
ATOM   4230  H03 LEU D  39      19.271  -1.643 -22.781  1.00  0.01           H  
ATOM   4231  H04 LEU D  39      21.216  -0.204 -22.245  1.00  0.01           H  
ATOM   4232  H05 LEU D  39      22.835  -1.943 -22.048  1.00  0.01           H  
ATOM   4233  H06 LEU D  39      21.221  -2.665 -21.842  1.00  0.01           H  
ATOM   4234  H07 LEU D  39      22.094  -2.860 -23.381  1.00  0.01           H  
ATOM   4235  H08 LEU D  39      23.081  -0.814 -24.200  1.00  0.01           H  
ATOM   4236  H09 LEU D  39      21.603  -0.530 -25.149  1.00  0.01           H  
ATOM   4237  H10 LEU D  39      22.214   0.733 -24.053  1.00  0.01           H  
ATOM   4238  H11 LEU D  39      19.189   0.680 -21.980  1.00  0.01           H  
ATOM   4239  N   GLY D  40      16.745  -0.337 -23.953  1.00  0.11           N  
ATOM   4240  CA  GLY D  40      15.450  -0.601 -24.540  1.00  0.11           C  
ATOM   4241  C   GLY D  40      15.101   0.546 -25.472  1.00  0.11           C  
ATOM   4242  O   GLY D  40      14.748   0.342 -26.634  1.00  0.11           O  
ATOM   4243  H01 GLY D  40      14.696  -0.689 -23.758  1.00  0.11           H  
ATOM   4244  H02 GLY D  40      15.483  -1.535 -25.101  1.00  0.11           H  
ATOM   4245  H11 GLY D  40      16.833  -0.223 -22.953  1.00  0.11           H  
ATOM   4246  N   TYR D  41      15.196   1.762 -24.950  1.00  0.25           N  
ATOM   4247  CA  TYR D  41      14.912   2.958 -25.726  1.00  0.25           C  
ATOM   4248  C   TYR D  41      15.701   2.880 -27.033  1.00  0.25           C  
ATOM   4249  O   TYR D  41      15.157   3.081 -28.112  1.00  0.25           O  
ATOM   4250  CB  TYR D  41      15.341   4.192 -24.929  1.00  0.25           C  
ATOM   4251  CG  TYR D  41      15.472   5.462 -25.755  1.00  0.25           C  
ATOM   4252  CD1 TYR D  41      14.346   6.231 -26.083  1.00  0.25           C  
ATOM   4253  CD2 TYR D  41      16.722   5.898 -26.214  1.00  0.25           C  
ATOM   4254  CE1 TYR D  41      14.461   7.403 -26.843  1.00  0.25           C  
ATOM   4255  CE2 TYR D  41      16.843   7.071 -26.980  1.00  0.25           C  
ATOM   4256  CZ  TYR D  41      15.705   7.816 -27.287  1.00  0.25           C  
ATOM   4257  OH  TYR D  41      15.801   8.968 -28.037  1.00  0.25           O  
ATOM   4258  H01 TYR D  41      13.846   3.030 -25.941  1.00  0.25           H  
ATOM   4259  H02 TYR D  41      16.334   3.976 -24.534  1.00  0.25           H  
ATOM   4260  H03 TYR D  41      15.474   1.860 -23.984  1.00  0.25           H  
ATOM   4261  H04 TYR D  41      14.601   4.368 -24.148  1.00  0.25           H  
ATOM   4262  H05 TYR D  41      13.362   5.911 -25.740  1.00  0.25           H  
ATOM   4263  H06 TYR D  41      17.614   5.319 -25.974  1.00  0.25           H  
ATOM   4264  H07 TYR D  41      13.573   7.988 -27.084  1.00  0.25           H  
ATOM   4265  H08 TYR D  41      17.822   7.396 -27.332  1.00  0.25           H  
ATOM   4266  H09 TYR D  41      15.481   9.713 -27.523  1.00  0.25           H  
ATOM   4267  N   GLU D  42      16.991   2.582 -26.914  1.00  0.25           N  
ATOM   4268  CA  GLU D  42      17.870   2.481 -28.070  1.00  0.25           C  
ATOM   4269  C   GLU D  42      17.377   1.464 -29.086  1.00  0.25           C  
ATOM   4270  O   GLU D  42      17.325   1.751 -30.283  1.00  0.25           O  
ATOM   4271  CB  GLU D  42      19.291   2.124 -27.633  1.00  0.25           C  
ATOM   4272  CG  GLU D  42      20.065   3.296 -27.053  1.00  0.25           C  
ATOM   4273  CD  GLU D  42      20.189   4.449 -28.035  1.00  0.25           C  
ATOM   4274  OE1 GLU D  42      20.570   4.197 -29.200  1.00  0.25           O  
ATOM   4275  OE2 GLU D  42      19.908   5.605 -27.646  1.00  0.25           O  
ATOM   4276  H01 GLU D  42      17.869   3.458 -28.553  1.00  0.25           H  
ATOM   4277  H02 GLU D  42      19.826   1.800 -28.526  1.00  0.25           H  
ATOM   4278  H03 GLU D  42      19.233   1.341 -26.877  1.00  0.25           H  
ATOM   4279  H04 GLU D  42      21.071   2.948 -26.820  1.00  0.25           H  
ATOM   4280  H05 GLU D  42      19.550   3.649 -26.160  1.00  0.25           H  
ATOM   4281  H10 GLU D  42      17.373   2.421 -25.993  1.00  0.25           H  
ATOM   4282  N   ILE D  43      17.026   0.273 -28.614  1.00  0.07           N  
ATOM   4283  CA  ILE D  43      16.515  -0.754 -29.501  1.00  0.07           C  
ATOM   4284  C   ILE D  43      15.237  -0.247 -30.173  1.00  0.07           C  
ATOM   4285  O   ILE D  43      15.042  -0.439 -31.374  1.00  0.07           O  
ATOM   4286  CB  ILE D  43      16.215  -2.030 -28.725  1.00  0.07           C  
ATOM   4287  CG1 ILE D  43      17.524  -2.699 -28.334  1.00  0.07           C  
ATOM   4288  CG2 ILE D  43      15.390  -2.974 -29.563  1.00  0.07           C  
ATOM   4289  CD1 ILE D  43      17.333  -3.911 -27.444  1.00  0.07           C  
ATOM   4290  H01 ILE D  43      17.268  -0.978 -30.257  1.00  0.07           H  
ATOM   4291  H02 ILE D  43      15.649  -1.777 -27.829  1.00  0.07           H  
ATOM   4292  H03 ILE D  43      18.103  -1.970 -27.768  1.00  0.07           H  
ATOM   4293  H04 ILE D  43      18.038  -3.013 -29.242  1.00  0.07           H  
ATOM   4294  H05 ILE D  43      14.478  -2.471 -29.884  1.00  0.07           H  
ATOM   4295  H06 ILE D  43      17.116   0.081 -27.627  1.00  0.07           H  
ATOM   4296  H07 ILE D  43      15.963  -3.279 -30.438  1.00  0.07           H  
ATOM   4297  H08 ILE D  43      15.131  -3.853 -28.973  1.00  0.07           H  
ATOM   4298  H09 ILE D  43      16.313  -4.281 -27.548  1.00  0.07           H  
ATOM   4299  H10 ILE D  43      18.034  -4.692 -27.738  1.00  0.07           H  
ATOM   4300  H11 ILE D  43      17.513  -3.632 -26.406  1.00  0.07           H  
ATOM   4301  N   SER D  44      14.378   0.405 -29.399  1.00  0.36           N  
ATOM   4302  CA  SER D  44      13.140   0.934 -29.933  1.00  0.36           C  
ATOM   4303  C   SER D  44      13.350   1.668 -31.238  1.00  0.36           C  
ATOM   4304  O   SER D  44      12.622   1.458 -32.201  1.00  0.36           O  
ATOM   4305  CB  SER D  44      12.489   1.898 -28.945  1.00  0.36           C  
ATOM   4306  OG  SER D  44      12.034   1.192 -27.818  1.00  0.36           O  
ATOM   4307  H01 SER D  44      12.492   0.075 -30.108  1.00  0.36           H  
ATOM   4308  H02 SER D  44      11.643   2.389 -29.427  1.00  0.36           H  
ATOM   4309  H03 SER D  44      13.219   2.646 -28.634  1.00  0.36           H  
ATOM   4310  H04 SER D  44      12.044   1.770 -27.052  1.00  0.36           H  
ATOM   4311  H12 SER D  44      14.592   0.534 -28.420  1.00  0.36           H  
ATOM   4312  N   ASN D  45      14.345   2.539 -31.278  1.00  0.64           N  
ATOM   4313  CA  ASN D  45      14.572   3.301 -32.490  1.00  0.64           C  
ATOM   4314  C   ASN D  45      15.082   2.497 -33.682  1.00  0.64           C  
ATOM   4315  O   ASN D  45      15.169   3.030 -34.787  1.00  0.64           O  
ATOM   4316  CB  ASN D  45      15.502   4.470 -32.207  1.00  0.64           C  
ATOM   4317  CG  ASN D  45      14.907   5.449 -31.233  1.00  0.64           C  
ATOM   4318  ND2 ASN D  45      15.717   5.923 -30.309  1.00  0.64           N  
ATOM   4319  OD1 ASN D  45      13.728   5.782 -31.315  1.00  0.64           O  
ATOM   4320  H01 ASN D  45      13.586   3.655 -32.791  1.00  0.64           H  
ATOM   4321  H02 ASN D  45      15.672   4.996 -33.146  1.00  0.64           H  
ATOM   4322  H03 ASN D  45      16.434   4.085 -31.793  1.00  0.64           H  
ATOM   4323  H04 ASN D  45      15.374   6.586 -29.629  1.00  0.64           H  
ATOM   4324  H05 ASN D  45      14.940   2.672 -30.473  1.00  0.64           H  
ATOM   4325  H06 ASN D  45      16.681   5.623 -30.281  1.00  0.64           H  
ATOM   4326  N   THR D  46      15.429   1.232 -33.472  1.00  0.67           N  
ATOM   4327  CA  THR D  46      15.883   0.408 -34.578  1.00  0.67           C  
ATOM   4328  C   THR D  46      14.707  -0.434 -35.051  1.00  0.67           C  
ATOM   4329  O   THR D  46      14.741  -1.034 -36.123  1.00  0.67           O  
ATOM   4330  CB  THR D  46      16.998  -0.563 -34.175  1.00  0.67           C  
ATOM   4331  CG2 THR D  46      18.111   0.174 -33.483  1.00  0.67           C  
ATOM   4332  OG1 THR D  46      16.470  -1.575 -33.308  1.00  0.67           O  
ATOM   4333  H01 THR D  46      16.269   1.076 -35.348  1.00  0.67           H  
ATOM   4334  H02 THR D  46      17.397  -1.032 -35.075  1.00  0.67           H  
ATOM   4335  H03 THR D  46      18.952   0.287 -34.168  1.00  0.67           H  
ATOM   4336  H04 THR D  46      17.759   1.158 -33.175  1.00  0.67           H  
ATOM   4337  H05 THR D  46      18.430  -0.389 -32.606  1.00  0.67           H  
ATOM   4338  H06 THR D  46      16.428  -1.238 -32.410  1.00  0.67           H  
ATOM   4339  H07 THR D  46      15.377   0.843 -32.541  1.00  0.67           H  
ATOM   4340  N   LEU D  47      13.665  -0.485 -34.231  1.00  0.44           N  
ATOM   4341  CA  LEU D  47      12.488  -1.258 -34.563  1.00  0.44           C  
ATOM   4342  C   LEU D  47      11.834  -0.827 -35.864  1.00  0.44           C  
ATOM   4343  O   LEU D  47      11.892   0.340 -36.281  1.00  0.44           O  
ATOM   4344  CB  LEU D  47      11.453  -1.179 -33.442  1.00  0.44           C  
ATOM   4345  CG  LEU D  47      11.684  -2.101 -32.263  1.00  0.44           C  
ATOM   4346  CD1 LEU D  47      10.525  -1.931 -31.291  1.00  0.44           C  
ATOM   4347  CD2 LEU D  47      11.792  -3.544 -32.747  1.00  0.44           C  
ATOM   4348  H01 LEU D  47      12.835  -2.284 -34.689  1.00  0.44           H  
ATOM   4349  H02 LEU D  47      10.511  -1.500 -33.887  1.00  0.44           H  
ATOM   4350  H03 LEU D  47      11.441  -0.155 -33.069  1.00  0.44           H  
ATOM   4351  H04 LEU D  47      12.617  -1.852 -31.757  1.00  0.44           H  
ATOM   4352  H05 LEU D  47       9.641  -2.428 -31.690  1.00  0.44           H  
ATOM   4353  H06 LEU D  47      10.788  -2.374 -30.330  1.00  0.44           H  
ATOM   4354  H07 LEU D  47      13.694   0.025 -33.360  1.00  0.44           H  
ATOM   4355  H08 LEU D  47      10.315  -0.870 -31.157  1.00  0.44           H  
ATOM   4356  H09 LEU D  47      12.794  -3.921 -32.542  1.00  0.44           H  
ATOM   4357  H10 LEU D  47      11.059  -4.159 -32.225  1.00  0.44           H  
ATOM   4358  H11 LEU D  47      11.602  -3.583 -33.820  1.00  0.44           H  
ATOM   4359  N   ASP D  48      11.195  -1.797 -36.493  1.00  0.58           N  
ATOM   4360  CA  ASP D  48      10.495  -1.571 -37.730  1.00  0.58           C  
ATOM   4361  C   ASP D  48       9.243  -0.774 -37.414  1.00  0.58           C  
ATOM   4362  O   ASP D  48       8.536  -1.072 -36.443  1.00  0.58           O  
ATOM   4363  CB  ASP D  48      10.103  -2.911 -38.323  1.00  0.58           C  
ATOM   4364  CG  ASP D  48      10.282  -2.946 -39.797  1.00  0.58           C  
ATOM   4365  OD1 ASP D  48       9.715  -2.060 -40.472  1.00  0.58           O  
ATOM   4366  OD2 ASP D  48      10.994  -3.855 -40.274  1.00  0.58           O  
ATOM   4367  H01 ASP D  48      11.121  -1.031 -38.440  1.00  0.58           H  
ATOM   4368  H02 ASP D  48       9.047  -3.075 -38.110  1.00  0.58           H  
ATOM   4369  H03 ASP D  48      10.722  -3.688 -37.875  1.00  0.58           H  
ATOM   4370  H12 ASP D  48      11.198  -2.725 -36.094  1.00  0.58           H  
ATOM   4371  N   TYR D  49       8.949   0.234 -38.220  1.00  0.53           N  
ATOM   4372  CA  TYR D  49       7.747   1.004 -37.948  1.00  0.53           C  
ATOM   4373  C   TYR D  49       7.022   1.418 -39.212  1.00  0.53           C  
ATOM   4374  O   TYR D  49       7.556   1.278 -40.312  1.00  0.53           O  
ATOM   4375  CB  TYR D  49       8.094   2.227 -37.114  1.00  0.53           C  
ATOM   4376  CG  TYR D  49       8.963   3.223 -37.839  1.00  0.53           C  
ATOM   4377  CD1 TYR D  49       8.398   4.256 -38.578  1.00  0.53           C  
ATOM   4378  CD2 TYR D  49      10.353   3.129 -37.787  1.00  0.53           C  
ATOM   4379  CE1 TYR D  49       9.189   5.171 -39.240  1.00  0.53           C  
ATOM   4380  CE2 TYR D  49      11.152   4.040 -38.452  1.00  0.53           C  
ATOM   4381  CZ  TYR D  49      10.564   5.056 -39.173  1.00  0.53           C  
ATOM   4382  OH  TYR D  49      11.357   5.957 -39.830  1.00  0.53           O  
ATOM   4383  H01 TYR D  49       7.068   0.359 -37.391  1.00  0.53           H  
ATOM   4384  H02 TYR D  49       8.660   1.876 -36.251  1.00  0.53           H  
ATOM   4385  H03 TYR D  49       7.167   2.723 -36.825  1.00  0.53           H  
ATOM   4386  H04 TYR D  49       9.544   0.462 -39.003  1.00  0.53           H  
ATOM   4387  H05 TYR D  49       7.313   4.344 -38.635  1.00  0.53           H  
ATOM   4388  H06 TYR D  49      10.816   2.326 -37.214  1.00  0.53           H  
ATOM   4389  H07 TYR D  49       8.733   5.979 -39.812  1.00  0.53           H  
ATOM   4390  H08 TYR D  49      12.238   3.955 -38.406  1.00  0.53           H  
ATOM   4391  H09 TYR D  49      11.494   6.728 -39.275  1.00  0.53           H  
ATOM   4392  N   GLU D  50       5.806   1.930 -39.039  1.00  0.74           N  
ATOM   4393  CA  GLU D  50       4.975   2.349 -40.157  1.00  0.74           C  
ATOM   4394  C   GLU D  50       4.671   3.832 -40.066  1.00  0.74           C  
ATOM   4395  O   GLU D  50       4.652   4.404 -38.975  1.00  0.74           O  
ATOM   4396  CB  GLU D  50       3.634   1.597 -40.145  1.00  0.74           C  
ATOM   4397  CG  GLU D  50       3.683   0.098 -39.834  1.00  0.74           C  
ATOM   4398  CD  GLU D  50       4.389  -0.713 -40.910  1.00  0.74           C  
ATOM   4399  OE1 GLU D  50       4.050  -0.531 -42.101  1.00  0.74           O  
ATOM   4400  OE2 GLU D  50       5.277  -1.535 -40.567  1.00  0.74           O  
ATOM   4401  H01 GLU D  50       5.524   2.129 -41.073  1.00  0.74           H  
ATOM   4402  H02 GLU D  50       3.262   1.663 -41.168  1.00  0.74           H  
ATOM   4403  H03 GLU D  50       2.998   2.069 -39.396  1.00  0.74           H  
ATOM   4404  H04 GLU D  50       2.654  -0.257 -39.784  1.00  0.74           H  
ATOM   4405  H05 GLU D  50       4.210  -0.044 -38.890  1.00  0.74           H  
ATOM   4406  H10 GLU D  50       5.448   2.031 -38.100  1.00  0.74           H  
ATOM   4407  N   ILE D  51       4.429   4.457 -41.213  1.00  0.73           N  
ATOM   4408  CA  ILE D  51       4.057   5.860 -41.232  1.00  0.73           C  
ATOM   4409  C   ILE D  51       2.539   5.882 -41.240  1.00  0.73           C  
ATOM   4410  O   ILE D  51       1.903   5.091 -41.925  1.00  0.73           O  
ATOM   4411  CB  ILE D  51       4.568   6.560 -42.473  1.00  0.73           C  
ATOM   4412  CG1 ILE D  51       6.091   6.485 -42.500  1.00  0.73           C  
ATOM   4413  CG2 ILE D  51       4.086   8.002 -42.483  1.00  0.73           C  
ATOM   4414  CD1 ILE D  51       6.714   7.257 -43.632  1.00  0.73           C  
ATOM   4415  H01 ILE D  51       4.486   6.377 -40.374  1.00  0.73           H  
ATOM   4416  H02 ILE D  51       4.182   6.070 -43.366  1.00  0.73           H  
ATOM   4417  H03 ILE D  51       6.356   5.438 -42.645  1.00  0.73           H  
ATOM   4418  H04 ILE D  51       6.473   6.883 -41.560  1.00  0.73           H  
ATOM   4419  H05 ILE D  51       3.127   8.068 -41.969  1.00  0.73           H  
ATOM   4420  H06 ILE D  51       4.505   3.950 -42.083  1.00  0.73           H  
ATOM   4421  H07 ILE D  51       4.814   8.633 -41.973  1.00  0.73           H  
ATOM   4422  H08 ILE D  51       3.969   8.340 -43.513  1.00  0.73           H  
ATOM   4423  H09 ILE D  51       7.722   6.885 -43.813  1.00  0.73           H  
ATOM   4424  H10 ILE D  51       6.113   7.131 -44.533  1.00  0.73           H  
ATOM   4425  H11 ILE D  51       6.759   8.314 -43.370  1.00  0.73           H  
ATOM   4426  N   VAL D  52       1.952   6.777 -40.469  1.00  0.76           N  
ATOM   4427  CA  VAL D  52       0.516   6.834 -40.404  1.00  0.76           C  
ATOM   4428  C   VAL D  52       0.108   8.270 -40.477  1.00  0.76           C  
ATOM   4429  O   VAL D  52       0.945   9.158 -40.576  1.00  0.76           O  
ATOM   4430  CB  VAL D  52       0.001   6.249 -39.078  1.00  0.76           C  
ATOM   4431  CG1 VAL D  52       0.592   4.863 -38.854  1.00  0.76           C  
ATOM   4432  CG2 VAL D  52       0.369   7.170 -37.924  1.00  0.76           C  
ATOM   4433  H01 VAL D  52       0.098   6.255 -41.227  1.00  0.76           H  
ATOM   4434  H02 VAL D  52      -1.085   6.164 -39.127  1.00  0.76           H  
ATOM   4435  H03 VAL D  52       1.543   4.955 -38.330  1.00  0.76           H  
ATOM   4436  H04 VAL D  52      -0.096   4.266 -38.255  1.00  0.76           H  
ATOM   4437  H05 VAL D  52       0.753   4.376 -39.816  1.00  0.76           H  
ATOM   4438  H06 VAL D  52       1.224   7.784 -38.208  1.00  0.76           H  
ATOM   4439  H07 VAL D  52      -0.478   7.814 -37.688  1.00  0.76           H  
ATOM   4440  H08 VAL D  52       0.626   6.573 -37.049  1.00  0.76           H  
ATOM   4441  H12 VAL D  52       2.509   7.421 -39.926  1.00  0.76           H  
ATOM   4442  N   GLU D  53      -1.189   8.498 -40.475  1.00  0.87           N  
ATOM   4443  CA  GLU D  53      -1.666   9.850 -40.496  1.00  0.87           C  
ATOM   4444  C   GLU D  53      -2.444   9.915 -39.204  1.00  0.87           C  
ATOM   4445  O   GLU D  53      -2.888   8.886 -38.700  1.00  0.87           O  
ATOM   4446  CB  GLU D  53      -2.570  10.087 -41.695  1.00  0.87           C  
ATOM   4447  CG  GLU D  53      -2.368  11.455 -42.295  1.00  0.87           C  
ATOM   4448  CD  GLU D  53      -3.386  11.768 -43.353  1.00  0.87           C  
ATOM   4449  OE1 GLU D  53      -4.588  11.895 -43.002  1.00  0.87           O  
ATOM   4450  OE2 GLU D  53      -2.980  11.881 -44.533  1.00  0.87           O  
ATOM   4451  H01 GLU D  53      -0.881  10.601 -40.579  1.00  0.87           H  
ATOM   4452  H02 GLU D  53      -3.603  10.019 -41.355  1.00  0.87           H  
ATOM   4453  H03 GLU D  53      -2.354   9.334 -42.453  1.00  0.87           H  
ATOM   4454  H04 GLU D  53      -1.384  11.472 -42.763  1.00  0.87           H  
ATOM   4455  H05 GLU D  53      -2.443  12.201 -41.503  1.00  0.87           H  
ATOM   4456  H09 GLU D  53      -1.842   7.728 -40.459  1.00  0.87           H  
ATOM   4457  N   VAL D  54      -2.595  11.101 -38.646  1.00  0.68           N  
ATOM   4458  CA  VAL D  54      -3.321  11.197 -37.413  1.00  0.68           C  
ATOM   4459  C   VAL D  54      -3.970  12.566 -37.391  1.00  0.68           C  
ATOM   4460  O   VAL D  54      -3.437  13.518 -37.954  1.00  0.68           O  
ATOM   4461  CB  VAL D  54      -2.344  10.967 -36.237  1.00  0.68           C  
ATOM   4462  CG1 VAL D  54      -1.457  12.156 -36.075  1.00  0.68           C  
ATOM   4463  CG2 VAL D  54      -3.092  10.639 -34.968  1.00  0.68           C  
ATOM   4464  H01 VAL D  54      -4.101  10.441 -37.320  1.00  0.68           H  
ATOM   4465  H02 VAL D  54      -1.714  10.106 -36.460  1.00  0.68           H  
ATOM   4466  H03 VAL D  54      -0.532  11.996 -36.628  1.00  0.68           H  
ATOM   4467  H04 VAL D  54      -1.962  13.042 -36.460  1.00  0.68           H  
ATOM   4468  H05 VAL D  54      -1.228  12.298 -35.019  1.00  0.68           H  
ATOM   4469  H06 VAL D  54      -2.206  11.926 -39.079  1.00  0.68           H  
ATOM   4470  H07 VAL D  54      -4.090  10.278 -35.218  1.00  0.68           H  
ATOM   4471  H08 VAL D  54      -2.554   9.867 -34.418  1.00  0.68           H  
ATOM   4472  H09 VAL D  54      -3.174  11.535 -34.352  1.00  0.68           H  
ATOM   4473  N   GLU D  55      -5.145  12.655 -36.782  1.00  0.73           N  
ATOM   4474  CA  GLU D  55      -5.854  13.922 -36.713  1.00  0.73           C  
ATOM   4475  C   GLU D  55      -5.715  14.501 -35.309  1.00  0.73           C  
ATOM   4476  O   GLU D  55      -5.823  13.787 -34.318  1.00  0.73           O  
ATOM   4477  CB  GLU D  55      -7.328  13.711 -37.056  1.00  0.73           C  
ATOM   4478  CG  GLU D  55      -7.972  14.927 -37.678  1.00  0.73           C  
ATOM   4479  CD  GLU D  55      -9.434  14.727 -37.948  1.00  0.73           C  
ATOM   4480  OE1 GLU D  55      -9.786  13.684 -38.536  1.00  0.73           O  
ATOM   4481  OE2 GLU D  55     -10.231  15.615 -37.577  1.00  0.73           O  
ATOM   4482  H01 GLU D  55      -5.426  14.621 -37.432  1.00  0.73           H  
ATOM   4483  H02 GLU D  55      -7.853  13.508 -36.122  1.00  0.73           H  
ATOM   4484  H03 GLU D  55      -7.406  12.880 -37.757  1.00  0.73           H  
ATOM   4485  H04 GLU D  55      -7.481  15.110 -38.634  1.00  0.73           H  
ATOM   4486  H05 GLU D  55      -7.853  15.772 -37.000  1.00  0.73           H  
ATOM   4487  H10 GLU D  55      -5.552  11.832 -36.361  1.00  0.73           H  
ATOM   4488  N   THR D  56      -5.476  15.799 -35.224  1.00  0.66           N  
ATOM   4489  CA  THR D  56      -5.303  16.432 -33.934  1.00  0.66           C  
ATOM   4490  C   THR D  56      -6.582  17.134 -33.537  1.00  0.66           C  
ATOM   4491  O   THR D  56      -7.455  17.363 -34.368  1.00  0.66           O  
ATOM   4492  CB  THR D  56      -4.183  17.465 -33.977  1.00  0.66           C  
ATOM   4493  CG2 THR D  56      -3.019  16.942 -34.792  1.00  0.66           C  
ATOM   4494  OG1 THR D  56      -4.674  18.669 -34.576  1.00  0.66           O  
ATOM   4495  H01 THR D  56      -5.049  15.657 -33.211  1.00  0.66           H  
ATOM   4496  H02 THR D  56      -3.845  17.664 -32.960  1.00  0.66           H  
ATOM   4497  H03 THR D  56      -2.146  16.833 -34.149  1.00  0.66           H  
ATOM   4498  H04 THR D  56      -3.279  15.973 -35.217  1.00  0.66           H  
ATOM   4499  H05 THR D  56      -2.793  17.643 -35.595  1.00  0.66           H  
ATOM   4500  H06 THR D  56      -5.414  16.353 -36.066  1.00  0.66           H  
ATOM   4501  H07 THR D  56      -4.845  18.516 -35.508  1.00  0.66           H  
ATOM   4502  N   PRO D  57      -6.712  17.479 -32.251  1.00  0.58           N  
ATOM   4503  CA  PRO D  57      -7.903  18.162 -31.755  1.00  0.58           C  
ATOM   4504  C   PRO D  57      -8.226  19.413 -32.570  1.00  0.58           C  
ATOM   4505  O   PRO D  57      -9.362  19.899 -32.555  1.00  0.58           O  
ATOM   4506  CB  PRO D  57      -7.528  18.479 -30.310  1.00  0.58           C  
ATOM   4507  CG  PRO D  57      -6.742  17.289 -29.924  1.00  0.58           C  
ATOM   4508  CD  PRO D  57      -5.826  17.122 -31.129  1.00  0.58           C  
ATOM   4509  H01 PRO D  57      -8.387  18.664 -29.665  1.00  0.58           H  
ATOM   4510  H02 PRO D  57      -6.929  19.387 -30.246  1.00  0.58           H  
ATOM   4511  H03 PRO D  57      -7.348  16.410 -29.703  1.00  0.58           H  
ATOM   4512  H04 PRO D  57      -6.172  17.467 -29.012  1.00  0.58           H  
ATOM   4513  H05 PRO D  57      -4.923  17.730 -31.077  1.00  0.58           H  
ATOM   4514  H06 PRO D  57      -5.471  16.095 -31.217  1.00  0.58           H  
ATOM   4515  H08 PRO D  57      -8.811  17.565 -31.834  1.00  0.58           H  
ATOM   4516  N   LEU D  58      -7.234  19.942 -33.277  1.00  0.31           N  
ATOM   4517  CA  LEU D  58      -7.478  21.134 -34.072  1.00  0.31           C  
ATOM   4518  C   LEU D  58      -8.131  20.803 -35.403  1.00  0.31           C  
ATOM   4519  O   LEU D  58      -8.189  21.640 -36.306  1.00  0.31           O  
ATOM   4520  CB  LEU D  58      -6.182  21.911 -34.289  1.00  0.31           C  
ATOM   4521  CG  LEU D  58      -5.759  22.660 -33.025  1.00  0.31           C  
ATOM   4522  CD1 LEU D  58      -4.578  23.547 -33.339  1.00  0.31           C  
ATOM   4523  CD2 LEU D  58      -6.925  23.508 -32.510  1.00  0.31           C  
ATOM   4524  H01 LEU D  58      -8.173  21.761 -33.514  1.00  0.31           H  
ATOM   4525  H02 LEU D  58      -6.351  22.643 -35.079  1.00  0.31           H  
ATOM   4526  H03 LEU D  58      -5.393  21.213 -34.569  1.00  0.31           H  
ATOM   4527  H04 LEU D  58      -5.477  21.942 -32.255  1.00  0.31           H  
ATOM   4528  H05 LEU D  58      -3.728  22.930 -33.630  1.00  0.31           H  
ATOM   4529  H06 LEU D  58      -4.835  24.219 -34.158  1.00  0.31           H  
ATOM   4530  H07 LEU D  58      -6.317  19.519 -33.262  1.00  0.31           H  
ATOM   4531  H08 LEU D  58      -4.317  24.131 -32.457  1.00  0.31           H  
ATOM   4532  H09 LEU D  58      -7.796  22.871 -32.356  1.00  0.31           H  
ATOM   4533  H10 LEU D  58      -6.646  23.976 -31.566  1.00  0.31           H  
ATOM   4534  H11 LEU D  58      -7.165  24.280 -33.242  1.00  0.31           H  
ATOM   4535  N   GLY D  59      -8.626  19.572 -35.510  1.00  0.82           N  
ATOM   4536  CA  GLY D  59      -9.301  19.140 -36.716  1.00  0.82           C  
ATOM   4537  C   GLY D  59      -8.435  19.093 -37.953  1.00  0.82           C  
ATOM   4538  O   GLY D  59      -8.938  19.193 -39.069  1.00  0.82           O  
ATOM   4539  H01 GLY D  59     -10.073  19.883 -36.914  1.00  0.82           H  
ATOM   4540  H02 GLY D  59      -9.697  18.140 -36.542  1.00  0.82           H  
ATOM   4541  H12 GLY D  59      -8.529  18.929 -34.737  1.00  0.82           H  
ATOM   4542  N   VAL D  60      -7.131  18.949 -37.776  1.00  0.73           N  
ATOM   4543  CA  VAL D  60      -6.251  18.873 -38.931  1.00  0.73           C  
ATOM   4544  C   VAL D  60      -5.577  17.520 -38.885  1.00  0.73           C  
ATOM   4545  O   VAL D  60      -5.455  16.908 -37.820  1.00  0.73           O  
ATOM   4546  CB  VAL D  60      -5.162  19.982 -38.920  1.00  0.73           C  
ATOM   4547  CG1 VAL D  60      -5.800  21.328 -38.639  1.00  0.73           C  
ATOM   4548  CG2 VAL D  60      -4.097  19.671 -37.882  1.00  0.73           C  
ATOM   4549  H01 VAL D  60      -6.840  19.013 -39.837  1.00  0.73           H  
ATOM   4550  H02 VAL D  60      -4.684  20.016 -39.899  1.00  0.73           H  
ATOM   4551  H03 VAL D  60      -6.749  18.892 -36.843  1.00  0.73           H  
ATOM   4552  H04 VAL D  60      -6.773  21.178 -38.172  1.00  0.73           H  
ATOM   4553  H05 VAL D  60      -5.160  21.901 -37.968  1.00  0.73           H  
ATOM   4554  H06 VAL D  60      -5.927  21.873 -39.574  1.00  0.73           H  
ATOM   4555  H07 VAL D  60      -3.245  20.335 -38.027  1.00  0.73           H  
ATOM   4556  H08 VAL D  60      -4.508  19.820 -36.883  1.00  0.73           H  
ATOM   4557  H09 VAL D  60      -3.773  18.636 -37.991  1.00  0.73           H  
ATOM   4558  N   LYS D  61      -5.154  17.040 -40.043  1.00  0.89           N  
ATOM   4559  CA  LYS D  61      -4.493  15.756 -40.105  1.00  0.89           C  
ATOM   4560  C   LYS D  61      -3.031  15.989 -40.369  1.00  0.89           C  
ATOM   4561  O   LYS D  61      -2.653  16.900 -41.089  1.00  0.89           O  
ATOM   4562  CB  LYS D  61      -5.117  14.894 -41.196  1.00  0.89           C  
ATOM   4563  CG  LYS D  61      -6.577  14.597 -40.910  1.00  0.89           C  
ATOM   4564  CD  LYS D  61      -7.242  13.720 -41.954  1.00  0.89           C  
ATOM   4565  CE  LYS D  61      -8.722  13.544 -41.606  1.00  0.89           C  
ATOM   4566  NZ  LYS D  61      -9.462  12.762 -42.625  1.00  0.89           N  
ATOM   4567  H01 LYS D  61      -4.610  15.224 -39.161  1.00  0.89           H  
ATOM   4568  H02 LYS D  61      -4.578  13.947 -41.230  1.00  0.89           H  
ATOM   4569  H03 LYS D  61      -5.043  15.419 -42.148  1.00  0.89           H  
ATOM   4570  H04 LYS D  61      -7.102  15.552 -40.919  1.00  0.89           H  
ATOM   4571  H05 LYS D  61      -6.643  14.094 -39.945  1.00  0.89           H  
ATOM   4572  H06 LYS D  61      -6.755  12.745 -41.972  1.00  0.89           H  
ATOM   4573  H07 LYS D  61      -7.152  14.189 -42.934  1.00  0.89           H  
ATOM   4574  H08 LYS D  61      -9.170  14.537 -41.565  1.00  0.89           H  
ATOM   4575  H09 LYS D  61      -8.797  13.029 -40.648  1.00  0.89           H  
ATOM   4576  H10 LYS D  61      -5.294  17.574 -40.889  1.00  0.89           H  
ATOM   4577  H11 LYS D  61     -10.306  13.255 -42.880  1.00  0.89           H  
ATOM   4578  H12 LYS D  61      -8.883  12.641 -43.444  1.00  0.89           H  
ATOM   4579  H13 LYS D  61      -9.703  11.857 -42.246  1.00  0.89           H  
ATOM   4580  N   THR D  62      -2.204  15.167 -39.754  1.00  0.53           N  
ATOM   4581  CA  THR D  62      -0.767  15.278 -39.903  1.00  0.53           C  
ATOM   4582  C   THR D  62      -0.230  13.865 -39.870  1.00  0.53           C  
ATOM   4583  O   THR D  62      -0.869  12.969 -39.312  1.00  0.53           O  
ATOM   4584  CB  THR D  62      -0.144  16.084 -38.742  1.00  0.53           C  
ATOM   4585  CG2 THR D  62      -0.624  15.550 -37.405  1.00  0.53           C  
ATOM   4586  OG1 THR D  62       1.283  15.976 -38.794  1.00  0.53           O  
ATOM   4587  H01 THR D  62      -0.520  15.796 -40.830  1.00  0.53           H  
ATOM   4588  H02 THR D  62      -0.448  17.126 -38.844  1.00  0.53           H  
ATOM   4589  H03 THR D  62      -1.647  15.187 -37.505  1.00  0.53           H  
ATOM   4590  H04 THR D  62       0.021  14.731 -37.087  1.00  0.53           H  
ATOM   4591  H05 THR D  62      -0.593  16.347 -36.662  1.00  0.53           H  
ATOM   4592  H06 THR D  62       1.590  16.203 -39.675  1.00  0.53           H  
ATOM   4593  H14 THR D  62      -2.582  14.440 -39.163  1.00  0.53           H  
ATOM   4594  N   LYS D  63       0.933  13.653 -40.467  1.00  0.79           N  
ATOM   4595  CA  LYS D  63       1.505  12.321 -40.469  1.00  0.79           C  
ATOM   4596  C   LYS D  63       2.255  12.047 -39.184  1.00  0.79           C  
ATOM   4597  O   LYS D  63       2.751  12.963 -38.532  1.00  0.79           O  
ATOM   4598  CB  LYS D  63       2.430  12.119 -41.669  1.00  0.79           C  
ATOM   4599  CG  LYS D  63       1.679  11.873 -42.978  1.00  0.79           C  
ATOM   4600  CD  LYS D  63       2.635  11.447 -44.072  1.00  0.79           C  
ATOM   4601  CE  LYS D  63       1.949  11.371 -45.427  1.00  0.79           C  
ATOM   4602  NZ  LYS D  63       2.933  11.063 -46.518  1.00  0.79           N  
ATOM   4603  H01 LYS D  63       0.680  11.613 -40.546  1.00  0.79           H  
ATOM   4604  H02 LYS D  63       3.028  11.230 -41.469  1.00  0.79           H  
ATOM   4605  H03 LYS D  63       3.046  13.010 -41.785  1.00  0.79           H  
ATOM   4606  H04 LYS D  63       1.191  12.799 -43.281  1.00  0.79           H  
ATOM   4607  H05 LYS D  63       0.938  11.089 -42.824  1.00  0.79           H  
ATOM   4608  H06 LYS D  63       3.008  10.453 -43.826  1.00  0.79           H  
ATOM   4609  H07 LYS D  63       1.419  14.415 -40.918  1.00  0.79           H  
ATOM   4610  H08 LYS D  63       3.450  12.168 -44.129  1.00  0.79           H  
ATOM   4611  H09 LYS D  63       1.493  12.339 -45.637  1.00  0.79           H  
ATOM   4612  H10 LYS D  63       1.191  10.588 -45.399  1.00  0.79           H  
ATOM   4613  H11 LYS D  63       3.808  10.768 -46.108  1.00  0.79           H  
ATOM   4614  H12 LYS D  63       2.569  10.323 -47.101  1.00  0.79           H  
ATOM   4615  H13 LYS D  63       3.086  11.890 -47.078  1.00  0.79           H  
ATOM   4616  N   GLY D  64       2.320  10.772 -38.823  1.00  0.73           N  
ATOM   4617  CA  GLY D  64       2.990  10.375 -37.608  1.00  0.73           C  
ATOM   4618  C   GLY D  64       3.578   8.993 -37.739  1.00  0.73           C  
ATOM   4619  O   GLY D  64       3.506   8.375 -38.797  1.00  0.73           O  
ATOM   4620  H01 GLY D  64       2.261  10.365 -36.798  1.00  0.73           H  
ATOM   4621  H02 GLY D  64       3.790  11.084 -37.394  1.00  0.73           H  
ATOM   4622  H14 GLY D  64       1.894  10.068 -39.408  1.00  0.73           H  
ATOM   4623  N   VAL D  65       4.165   8.502 -36.657  1.00  0.51           N  
ATOM   4624  CA  VAL D  65       4.781   7.194 -36.665  1.00  0.51           C  
ATOM   4625  C   VAL D  65       4.058   6.286 -35.698  1.00  0.51           C  
ATOM   4626  O   VAL D  65       3.474   6.745 -34.715  1.00  0.51           O  
ATOM   4627  CB  VAL D  65       6.258   7.281 -36.236  1.00  0.51           C  
ATOM   4628  CG1 VAL D  65       6.882   5.909 -36.215  1.00  0.51           C  
ATOM   4629  CG2 VAL D  65       7.016   8.185 -37.168  1.00  0.51           C  
ATOM   4630  H01 VAL D  65       4.722   6.799 -37.679  1.00  0.51           H  
ATOM   4631  H02 VAL D  65       6.304   7.697 -35.229  1.00  0.51           H  
ATOM   4632  H03 VAL D  65       4.182   9.052 -35.810  1.00  0.51           H  
ATOM   4633  H04 VAL D  65       7.842   5.955 -35.701  1.00  0.51           H  
ATOM   4634  H05 VAL D  65       6.222   5.217 -35.691  1.00  0.51           H  
ATOM   4635  H06 VAL D  65       7.034   5.563 -37.237  1.00  0.51           H  
ATOM   4636  H07 VAL D  65       8.003   7.764 -37.359  1.00  0.51           H  
ATOM   4637  H08 VAL D  65       6.473   8.276 -38.108  1.00  0.51           H  
ATOM   4638  H09 VAL D  65       7.124   9.169 -36.713  1.00  0.51           H  
ATOM   4639  N   ASP D  66       4.099   4.992 -35.991  1.00  0.65           N  
ATOM   4640  CA  ASP D  66       3.477   3.995 -35.144  1.00  0.65           C  
ATOM   4641  C   ASP D  66       4.345   2.751 -35.198  1.00  0.65           C  
ATOM   4642  O   ASP D  66       4.397   2.062 -36.211  1.00  0.65           O  
ATOM   4643  CB  ASP D  66       2.058   3.684 -35.629  1.00  0.65           C  
ATOM   4644  CG  ASP D  66       1.345   2.684 -34.739  1.00  0.65           C  
ATOM   4645  OD1 ASP D  66       0.105   2.579 -34.854  1.00  0.65           O  
ATOM   4646  OD2 ASP D  66       2.016   1.998 -33.932  1.00  0.65           O  
ATOM   4647  H01 ASP D  66       3.395   4.360 -34.120  1.00  0.65           H  
ATOM   4648  H02 ASP D  66       2.138   3.244 -36.623  1.00  0.65           H  
ATOM   4649  H03 ASP D  66       1.483   4.610 -35.646  1.00  0.65           H  
ATOM   4650  H10 ASP D  66       4.578   4.694 -36.829  1.00  0.65           H  
ATOM   4651  N   ILE D  67       5.059   2.477 -34.114  1.00  0.48           N  
ATOM   4652  CA  ILE D  67       5.914   1.304 -34.074  1.00  0.48           C  
ATOM   4653  C   ILE D  67       5.043   0.167 -33.592  1.00  0.48           C  
ATOM   4654  O   ILE D  67       5.059  -0.206 -32.414  1.00  0.48           O  
ATOM   4655  CB  ILE D  67       7.083   1.494 -33.105  1.00  0.48           C  
ATOM   4656  CG1 ILE D  67       7.829   2.786 -33.453  1.00  0.48           C  
ATOM   4657  CG2 ILE D  67       8.014   0.301 -33.179  1.00  0.48           C  
ATOM   4658  CD1 ILE D  67       8.907   3.154 -32.463  1.00  0.48           C  
ATOM   4659  H01 ILE D  67       6.341   1.113 -35.058  1.00  0.48           H  
ATOM   4660  H02 ILE D  67       6.705   1.570 -32.086  1.00  0.48           H  
ATOM   4661  H03 ILE D  67       7.094   3.591 -33.434  1.00  0.48           H  
ATOM   4662  H04 ILE D  67       5.008   3.088 -33.312  1.00  0.48           H  
ATOM   4663  H05 ILE D  67       8.289   2.664 -34.433  1.00  0.48           H  
ATOM   4664  H06 ILE D  67       8.942   0.532 -32.656  1.00  0.48           H  
ATOM   4665  H07 ILE D  67       7.539  -0.561 -32.711  1.00  0.48           H  
ATOM   4666  H08 ILE D  67       8.233   0.074 -34.222  1.00  0.48           H  
ATOM   4667  H09 ILE D  67       9.752   3.593 -32.993  1.00  0.48           H  
ATOM   4668  H10 ILE D  67       8.513   3.876 -31.748  1.00  0.48           H  
ATOM   4669  H11 ILE D  67       9.236   2.260 -31.934  1.00  0.48           H  
ATOM   4670  N   THR D  68       4.261  -0.372 -34.516  1.00  0.44           N  
ATOM   4671  CA  THR D  68       3.352  -1.458 -34.198  1.00  0.44           C  
ATOM   4672  C   THR D  68       4.124  -2.632 -33.630  1.00  0.44           C  
ATOM   4673  O   THR D  68       3.607  -3.373 -32.792  1.00  0.44           O  
ATOM   4674  CB  THR D  68       2.596  -1.917 -35.442  1.00  0.44           C  
ATOM   4675  CG2 THR D  68       1.876  -0.727 -36.091  1.00  0.44           C  
ATOM   4676  OG1 THR D  68       3.528  -2.482 -36.373  1.00  0.44           O  
ATOM   4677  H01 THR D  68       2.637  -1.092 -33.461  1.00  0.44           H  
ATOM   4678  H02 THR D  68       1.855  -2.664 -35.160  1.00  0.44           H  
ATOM   4679  H03 THR D  68       0.948  -0.528 -35.554  1.00  0.44           H  
ATOM   4680  H04 THR D  68       2.517   0.154 -36.047  1.00  0.44           H  
ATOM   4681  H05 THR D  68       1.650  -0.962 -37.131  1.00  0.44           H  
ATOM   4682  H06 THR D  68       3.679  -1.863 -37.091  1.00  0.44           H  
ATOM   4683  H12 THR D  68       4.298  -0.020 -35.462  1.00  0.44           H  
ATOM   4684  N   ASP D  69       5.364  -2.798 -34.072  1.00  0.56           N  
ATOM   4685  CA  ASP D  69       6.172  -3.896 -33.567  1.00  0.56           C  
ATOM   4686  C   ASP D  69       6.313  -3.901 -32.036  1.00  0.56           C  
ATOM   4687  O   ASP D  69       6.739  -4.900 -31.446  1.00  0.56           O  
ATOM   4688  CB  ASP D  69       7.546  -3.880 -34.221  1.00  0.56           C  
ATOM   4689  CG  ASP D  69       7.677  -4.915 -35.330  1.00  0.56           C  
ATOM   4690  OD1 ASP D  69       6.697  -5.654 -35.593  1.00  0.56           O  
ATOM   4691  OD2 ASP D  69       8.773  -4.992 -35.935  1.00  0.56           O  
ATOM   4692  H01 ASP D  69       5.644  -4.813 -33.830  1.00  0.56           H  
ATOM   4693  H02 ASP D  69       8.280  -4.124 -33.453  1.00  0.56           H  
ATOM   4694  H03 ASP D  69       7.721  -2.890 -34.643  1.00  0.56           H  
ATOM   4695  H07 ASP D  69       5.746  -2.163 -34.758  1.00  0.56           H  
ATOM   4696  N   LEU D  70       5.955  -2.795 -31.387  1.00  0.40           N  
ATOM   4697  CA  LEU D  70       6.028  -2.716 -29.929  1.00  0.40           C  
ATOM   4698  C   LEU D  70       5.095  -3.726 -29.275  1.00  0.40           C  
ATOM   4699  O   LEU D  70       5.118  -3.907 -28.059  1.00  0.40           O  
ATOM   4700  CB  LEU D  70       5.664  -1.319 -29.446  1.00  0.40           C  
ATOM   4701  CG  LEU D  70       6.722  -0.239 -29.695  1.00  0.40           C  
ATOM   4702  CD1 LEU D  70       6.250   1.094 -29.144  1.00  0.40           C  
ATOM   4703  CD2 LEU D  70       8.024  -0.655 -29.038  1.00  0.40           C  
ATOM   4704  H01 LEU D  70       7.055  -2.944 -29.644  1.00  0.40           H  
ATOM   4705  H02 LEU D  70       5.562  -1.394 -28.363  1.00  0.40           H  
ATOM   4706  H03 LEU D  70       4.748  -1.016 -29.953  1.00  0.40           H  
ATOM   4707  H04 LEU D  70       5.627  -1.996 -31.911  1.00  0.40           H  
ATOM   4708  H05 LEU D  70       6.882  -0.126 -30.767  1.00  0.40           H  
ATOM   4709  H06 LEU D  70       5.260   0.975 -28.704  1.00  0.40           H  
ATOM   4710  H07 LEU D  70       6.947   1.439 -28.380  1.00  0.40           H  
ATOM   4711  H08 LEU D  70       6.203   1.825 -29.951  1.00  0.40           H  
ATOM   4712  H09 LEU D  70       8.766   0.132 -29.174  1.00  0.40           H  
ATOM   4713  H10 LEU D  70       7.858  -0.818 -27.973  1.00  0.40           H  
ATOM   4714  H11 LEU D  70       8.384  -1.576 -29.495  1.00  0.40           H  
ATOM   4715  N   ASN D  71       4.268  -4.380 -30.090  1.00  0.51           N  
ATOM   4716  CA  ASN D  71       3.340  -5.386 -29.590  1.00  0.51           C  
ATOM   4717  C   ASN D  71       3.888  -6.760 -29.927  1.00  0.51           C  
ATOM   4718  O   ASN D  71       3.336  -7.772 -29.521  1.00  0.51           O  
ATOM   4719  CB  ASN D  71       1.978  -5.238 -30.251  1.00  0.51           C  
ATOM   4720  CG  ASN D  71       1.347  -3.893 -29.995  1.00  0.51           C  
ATOM   4721  ND2 ASN D  71       1.209  -3.092 -31.048  1.00  0.51           N  
ATOM   4722  OD1 ASN D  71       0.982  -3.574 -28.869  1.00  0.51           O  
ATOM   4723  H01 ASN D  71       3.229  -5.259 -28.513  1.00  0.51           H  
ATOM   4724  H02 ASN D  71       1.322  -5.995 -29.822  1.00  0.51           H  
ATOM   4725  H03 ASN D  71       2.096  -5.369 -31.327  1.00  0.51           H  
ATOM   4726  H04 ASN D  71       0.791  -2.179 -30.937  1.00  0.51           H  
ATOM   4727  H05 ASN D  71       1.522  -3.397 -31.959  1.00  0.51           H  
ATOM   4728  H12 ASN D  71       4.285  -4.173 -31.078  1.00  0.51           H  
ATOM   4729  N   ASN D  72       4.981  -6.798 -30.672  1.00  0.81           N  
ATOM   4730  CA  ASN D  72       5.552  -8.073 -31.060  1.00  0.81           C  
ATOM   4731  C   ASN D  72       6.935  -8.235 -30.498  1.00  0.81           C  
ATOM   4732  O   ASN D  72       7.900  -8.454 -31.232  1.00  0.81           O  
ATOM   4733  CB  ASN D  72       5.586  -8.180 -32.577  1.00  0.81           C  
ATOM   4734  CG  ASN D  72       4.280  -7.743 -33.206  1.00  0.81           C  
ATOM   4735  ND2 ASN D  72       4.364  -6.822 -34.166  1.00  0.81           N  
ATOM   4736  OD1 ASN D  72       3.200  -8.222 -32.827  1.00  0.81           O  
ATOM   4737  H01 ASN D  72       4.927  -8.870 -30.656  1.00  0.81           H  
ATOM   4738  H02 ASN D  72       5.751  -9.226 -32.837  1.00  0.81           H  
ATOM   4739  H03 ASN D  72       6.389  -7.549 -32.957  1.00  0.81           H  
ATOM   4740  H04 ASN D  72       3.526  -6.488 -34.620  1.00  0.81           H  
ATOM   4741  H05 ASN D  72       5.266  -6.458 -34.439  1.00  0.81           H  
ATOM   4742  H06 ASN D  72       5.418  -5.938 -30.971  1.00  0.81           H  
ATOM   4743  N   ILE D  73       7.021  -8.137 -29.178  1.00  0.67           N  
ATOM   4744  CA  ILE D  73       8.292  -8.271 -28.492  1.00  0.67           C  
ATOM   4745  C   ILE D  73       8.248  -9.357 -27.436  1.00  0.67           C  
ATOM   4746  O   ILE D  73       7.304  -9.455 -26.654  1.00  0.67           O  
ATOM   4747  CB  ILE D  73       8.695  -6.941 -27.844  1.00  0.67           C  
ATOM   4748  CG1 ILE D  73       8.859  -5.889 -28.943  1.00  0.67           C  
ATOM   4749  CG2 ILE D  73       9.976  -7.110 -27.035  1.00  0.67           C  
ATOM   4750  CD1 ILE D  73       9.134  -4.518 -28.436  1.00  0.67           C  
ATOM   4751  H01 ILE D  73       9.034  -8.552 -29.239  1.00  0.67           H  
ATOM   4752  H02 ILE D  73       7.919  -6.612 -27.153  1.00  0.67           H  
ATOM   4753  H03 ILE D  73       7.910  -5.842 -29.476  1.00  0.67           H  
ATOM   4754  H04 ILE D  73       9.687  -6.190 -29.585  1.00  0.67           H  
ATOM   4755  H05 ILE D  73      10.732  -6.416 -27.403  1.00  0.67           H  
ATOM   4756  H06 ILE D  73       6.184  -7.965 -28.639  1.00  0.67           H  
ATOM   4757  H07 ILE D  73       9.773  -6.902 -25.985  1.00  0.67           H  
ATOM   4758  H08 ILE D  73      10.340  -8.132 -27.139  1.00  0.67           H  
ATOM   4759  H09 ILE D  73      10.022  -4.120 -28.928  1.00  0.67           H  
ATOM   4760  H10 ILE D  73       8.281  -3.873 -28.649  1.00  0.67           H  
ATOM   4761  H11 ILE D  73       9.302  -4.555 -27.360  1.00  0.67           H  
ATOM   4762  N   VAL D  74       9.276 -10.189 -27.436  1.00  0.72           N  
ATOM   4763  CA  VAL D  74       9.385 -11.264 -26.466  1.00  0.72           C  
ATOM   4764  C   VAL D  74      10.768 -11.148 -25.857  1.00  0.72           C  
ATOM   4765  O   VAL D  74      11.775 -11.246 -26.563  1.00  0.72           O  
ATOM   4766  CB  VAL D  74       9.236 -12.652 -27.128  1.00  0.72           C  
ATOM   4767  CG1 VAL D  74       9.600 -13.757 -26.137  1.00  0.72           C  
ATOM   4768  CG2 VAL D  74       7.815 -12.817 -27.618  1.00  0.72           C  
ATOM   4769  H01 VAL D  74       8.592 -11.177 -25.723  1.00  0.72           H  
ATOM   4770  H02 VAL D  74       9.917 -12.727 -27.976  1.00  0.72           H  
ATOM   4771  H03 VAL D  74      10.474 -13.454 -25.561  1.00  0.72           H  
ATOM   4772  H04 VAL D  74       8.763 -13.930 -25.461  1.00  0.72           H  
ATOM   4773  H05 VAL D  74       9.824 -14.675 -26.681  1.00  0.72           H  
ATOM   4774  H06 VAL D  74       7.197 -12.014 -27.216  1.00  0.72           H  
ATOM   4775  H07 VAL D  74       7.799 -12.777 -28.707  1.00  0.72           H  
ATOM   4776  H08 VAL D  74       7.424 -13.778 -27.284  1.00  0.72           H  
ATOM   4777  H12 VAL D  74      10.003 -10.074 -28.128  1.00  0.72           H  
ATOM   4778  N   ILE D  75      10.817 -10.922 -24.549  1.00  0.33           N  
ATOM   4779  CA  ILE D  75      12.094 -10.783 -23.867  1.00  0.33           C  
ATOM   4780  C   ILE D  75      12.422 -12.081 -23.168  1.00  0.33           C  
ATOM   4781  O   ILE D  75      11.606 -12.635 -22.440  1.00  0.33           O  
ATOM   4782  CB  ILE D  75      12.057  -9.648 -22.836  1.00  0.33           C  
ATOM   4783  CG1 ILE D  75      11.778  -8.323 -23.540  1.00  0.33           C  
ATOM   4784  CG2 ILE D  75      13.368  -9.574 -22.106  1.00  0.33           C  
ATOM   4785  CD1 ILE D  75      11.571  -7.178 -22.597  1.00  0.33           C  
ATOM   4786  H01 ILE D  75      12.856 -10.544 -24.608  1.00  0.33           H  
ATOM   4787  H02 ILE D  75      11.263  -9.845 -22.116  1.00  0.33           H  
ATOM   4788  H03 ILE D  75      10.852  -8.447 -24.102  1.00  0.33           H  
ATOM   4789  H04 ILE D  75      12.624  -8.090 -24.186  1.00  0.33           H  
ATOM   4790  H05 ILE D  75      14.087  -9.018 -22.707  1.00  0.33           H  
ATOM   4791  H06 ILE D  75      13.225  -9.068 -21.151  1.00  0.33           H  
ATOM   4792  H07 ILE D  75      13.744 -10.582 -21.931  1.00  0.33           H  
ATOM   4793  H08 ILE D  75      10.544  -7.190 -22.232  1.00  0.33           H  
ATOM   4794  H09 ILE D  75       9.958 -10.846 -24.023  1.00  0.33           H  
ATOM   4795  H10 ILE D  75      12.257  -7.271 -21.755  1.00  0.33           H  
ATOM   4796  H11 ILE D  75      11.760  -6.239 -23.118  1.00  0.33           H  
ATOM   4797  N   ILE D  76      13.620 -12.578 -23.402  1.00  0.32           N  
ATOM   4798  CA  ILE D  76      14.009 -13.811 -22.770  1.00  0.32           C  
ATOM   4799  C   ILE D  76      14.955 -13.562 -21.619  1.00  0.32           C  
ATOM   4800  O   ILE D  76      16.024 -12.974 -21.764  1.00  0.32           O  
ATOM   4801  CB  ILE D  76      14.625 -14.762 -23.787  1.00  0.32           C  
ATOM   4802  CG1 ILE D  76      13.536 -15.188 -24.765  1.00  0.32           C  
ATOM   4803  CG2 ILE D  76      15.233 -15.966 -23.092  1.00  0.32           C  
ATOM   4804  CD1 ILE D  76      14.001 -16.148 -25.793  1.00  0.32           C  
ATOM   4805  H01 ILE D  76      13.113 -14.279 -22.363  1.00  0.32           H  
ATOM   4806  H02 ILE D  76      15.428 -14.261 -24.328  1.00  0.32           H  
ATOM   4807  H03 ILE D  76      13.212 -14.290 -25.291  1.00  0.32           H  
ATOM   4808  H04 ILE D  76      12.728 -15.652 -24.200  1.00  0.32           H  
ATOM   4809  H05 ILE D  76      16.162 -15.672 -22.604  1.00  0.32           H  
ATOM   4810  H06 ILE D  76      14.535 -16.346 -22.346  1.00  0.32           H  
ATOM   4811  H07 ILE D  76      15.440 -16.744 -23.827  1.00  0.32           H  
ATOM   4812  H08 ILE D  76      15.012 -16.477 -25.552  1.00  0.32           H  
ATOM   4813  H09 ILE D  76      13.334 -17.010 -25.814  1.00  0.32           H  
ATOM   4814  H10 ILE D  76      14.001 -15.664 -26.770  1.00  0.32           H  
ATOM   4815  H12 ILE D  76      14.259 -12.098 -24.019  1.00  0.32           H  
ATOM   4816  N   ASN D  77      14.534 -14.026 -20.458  1.00  0.31           N  
ATOM   4817  CA  ASN D  77      15.288 -13.859 -19.234  1.00  0.31           C  
ATOM   4818  C   ASN D  77      16.179 -15.069 -18.949  1.00  0.31           C  
ATOM   4819  O   ASN D  77      15.695 -16.165 -18.683  1.00  0.31           O  
ATOM   4820  CB  ASN D  77      14.303 -13.656 -18.083  1.00  0.31           C  
ATOM   4821  CG  ASN D  77      14.950 -13.073 -16.859  1.00  0.31           C  
ATOM   4822  ND2 ASN D  77      14.296 -12.074 -16.278  1.00  0.31           N  
ATOM   4823  OD1 ASN D  77      16.018 -13.517 -16.423  1.00  0.31           O  
ATOM   4824  H01 ASN D  77      15.941 -12.992 -19.339  1.00  0.31           H  
ATOM   4825  H02 ASN D  77      13.910 -14.636 -17.811  1.00  0.31           H  
ATOM   4826  H03 ASN D  77      13.513 -12.982 -18.415  1.00  0.31           H  
ATOM   4827  H04 ASN D  77      14.672 -11.640 -15.447  1.00  0.31           H  
ATOM   4828  H05 ASN D  77      13.423 -11.748 -16.667  1.00  0.31           H  
ATOM   4829  H11 ASN D  77      13.652 -14.516 -20.422  1.00  0.31           H  
ATOM   4830  N   ILE D  78      17.487 -14.865 -19.004  1.00  0.07           N  
ATOM   4831  CA  ILE D  78      18.426 -15.943 -18.729  1.00  0.07           C  
ATOM   4832  C   ILE D  78      18.478 -16.211 -17.223  1.00  0.07           C  
ATOM   4833  O   ILE D  78      19.038 -17.219 -16.770  1.00  0.07           O  
ATOM   4834  CB  ILE D  78      19.830 -15.572 -19.240  1.00  0.07           C  
ATOM   4835  CG1 ILE D  78      19.840 -15.621 -20.763  1.00  0.07           C  
ATOM   4836  CG2 ILE D  78      20.878 -16.520 -18.684  1.00  0.07           C  
ATOM   4837  CD1 ILE D  78      21.219 -15.380 -21.379  1.00  0.07           C  
ATOM   4838  H01 ILE D  78      18.090 -16.842 -19.245  1.00  0.07           H  
ATOM   4839  H02 ILE D  78      20.072 -14.564 -18.902  1.00  0.07           H  
ATOM   4840  H03 ILE D  78      19.192 -14.816 -21.111  1.00  0.07           H  
ATOM   4841  H04 ILE D  78      19.489 -16.604 -21.078  1.00  0.07           H  
ATOM   4842  H05 ILE D  78      21.754 -15.951 -18.374  1.00  0.07           H  
ATOM   4843  H06 ILE D  78      17.838 -13.948 -19.240  1.00  0.07           H  
ATOM   4844  H07 ILE D  78      20.469 -17.052 -17.825  1.00  0.07           H  
ATOM   4845  H08 ILE D  78      21.165 -17.237 -19.453  1.00  0.07           H  
ATOM   4846  H09 ILE D  78      21.956 -16.006 -20.875  1.00  0.07           H  
ATOM   4847  H10 ILE D  78      21.193 -15.632 -22.439  1.00  0.07           H  
ATOM   4848  H11 ILE D  78      21.492 -14.331 -21.261  1.00  0.07           H  
ATOM   4849  N   LEU D  79      17.880 -15.299 -16.457  1.00  0.07           N  
ATOM   4850  CA  LEU D  79      17.836 -15.385 -14.996  1.00  0.07           C  
ATOM   4851  C   LEU D  79      19.149 -14.958 -14.339  1.00  0.07           C  
ATOM   4852  O   LEU D  79      20.078 -14.506 -15.009  1.00  0.07           O  
ATOM   4853  CB  LEU D  79      17.459 -16.803 -14.535  1.00  0.07           C  
ATOM   4854  CG  LEU D  79      16.009 -17.224 -14.784  1.00  0.07           C  
ATOM   4855  CD1 LEU D  79      15.782 -18.623 -14.231  1.00  0.07           C  
ATOM   4856  CD2 LEU D  79      15.071 -16.225 -14.126  1.00  0.07           C  
ATOM   4857  H01 LEU D  79      17.065 -14.685 -14.674  1.00  0.07           H  
ATOM   4858  H02 LEU D  79      17.584 -16.803 -13.452  1.00  0.07           H  
ATOM   4859  H03 LEU D  79      18.106 -17.508 -15.057  1.00  0.07           H  
ATOM   4860  H04 LEU D  79      15.807 -17.238 -15.855  1.00  0.07           H  
ATOM   4861  H05 LEU D  79      14.794 -18.974 -14.527  1.00  0.07           H  
ATOM   4862  H06 LEU D  79      16.541 -19.298 -14.627  1.00  0.07           H  
ATOM   4863  H07 LEU D  79      15.848 -18.599 -13.143  1.00  0.07           H  
ATOM   4864  H08 LEU D  79      14.124 -16.713 -13.898  1.00  0.07           H  
ATOM   4865  H09 LEU D  79      15.521 -15.856 -13.204  1.00  0.07           H  
ATOM   4866  H10 LEU D  79      14.895 -15.390 -14.804  1.00  0.07           H  
ATOM   4867  H12 LEU D  79      17.436 -14.511 -16.906  1.00  0.07           H  
ATOM   4868  N   ARG D  80      19.213 -15.105 -13.019  1.00  0.05           N  
ATOM   4869  CA  ARG D  80      20.386 -14.710 -12.260  1.00  0.05           C  
ATOM   4870  C   ARG D  80      20.689 -13.225 -12.516  1.00  0.05           C  
ATOM   4871  O   ARG D  80      19.796 -12.378 -12.418  1.00  0.05           O  
ATOM   4872  CB  ARG D  80      21.555 -15.618 -12.629  1.00  0.05           C  
ATOM   4873  CG  ARG D  80      21.352 -17.033 -12.107  1.00  0.05           C  
ATOM   4874  CD  ARG D  80      22.299 -18.022 -12.749  1.00  0.05           C  
ATOM   4875  NE  ARG D  80      23.644 -17.465 -12.874  1.00  0.05           N  
ATOM   4876  CZ  ARG D  80      24.735 -18.177 -13.153  1.00  0.05           C  
ATOM   4877  NH1 ARG D  80      24.646 -19.490 -13.335  1.00  0.05           N  
ATOM   4878  NH2 ARG D  80      25.919 -17.577 -13.254  1.00  0.05           N  
ATOM   4879  H01 ARG D  80      20.207 -14.824 -11.191  1.00  0.05           H  
ATOM   4880  H02 ARG D  80      22.458 -15.213 -12.173  1.00  0.05           H  
ATOM   4881  H03 ARG D  80      21.649 -15.651 -13.714  1.00  0.05           H  
ATOM   4882  H04 ARG D  80      20.335 -17.337 -12.354  1.00  0.05           H  
ATOM   4883  H05 ARG D  80      21.517 -17.037 -11.030  1.00  0.05           H  
ATOM   4884  H06 ARG D  80      21.929 -18.254 -13.748  1.00  0.05           H  
ATOM   4885  H07 ARG D  80      22.342 -18.922 -12.136  1.00  0.05           H  
ATOM   4886  H08 ARG D  80      23.754 -16.470 -12.739  1.00  0.05           H  
ATOM   4887  H09 ARG D  80      25.474 -20.028 -13.548  1.00  0.05           H  
ATOM   4888  H10 ARG D  80      23.750 -19.951 -13.261  1.00  0.05           H  
ATOM   4889  H11 ARG D  80      18.423 -15.503 -12.531  1.00  0.05           H  
ATOM   4890  H12 ARG D  80      25.993 -16.579 -13.118  1.00  0.05           H  
ATOM   4891  H13 ARG D  80      26.744 -18.120 -13.467  1.00  0.05           H  
ATOM   4892  N   ALA D  81      21.927 -12.897 -12.856  1.00  0.08           N  
ATOM   4893  CA  ALA D  81      22.280 -11.501 -13.092  1.00  0.08           C  
ATOM   4894  C   ALA D  81      21.443 -10.787 -14.155  1.00  0.08           C  
ATOM   4895  O   ALA D  81      21.334  -9.566 -14.135  1.00  0.08           O  
ATOM   4896  CB  ALA D  81      23.758 -11.398 -13.447  1.00  0.08           C  
ATOM   4897  H01 ALA D  81      22.059 -10.986 -12.157  1.00  0.08           H  
ATOM   4898  H02 ALA D  81      24.347 -11.939 -12.707  1.00  0.08           H  
ATOM   4899  H03 ALA D  81      23.927 -11.832 -14.433  1.00  0.08           H  
ATOM   4900  H04 ALA D  81      24.058 -10.350 -13.454  1.00  0.08           H  
ATOM   4901  H14 ALA D  81      22.629 -13.616 -12.952  1.00  0.08           H  
ATOM   4902  N   ALA D  82      20.850 -11.535 -15.078  1.00  0.02           N  
ATOM   4903  CA  ALA D  82      20.064 -10.926 -16.147  1.00  0.02           C  
ATOM   4904  C   ALA D  82      18.788 -10.266 -15.657  1.00  0.02           C  
ATOM   4905  O   ALA D  82      18.290  -9.314 -16.269  1.00  0.02           O  
ATOM   4906  CB  ALA D  82      19.732 -11.973 -17.202  1.00  0.02           C  
ATOM   4907  H01 ALA D  82      20.679 -10.134 -16.575  1.00  0.02           H  
ATOM   4908  H02 ALA D  82      18.875 -11.640 -17.787  1.00  0.02           H  
ATOM   4909  H03 ALA D  82      20.589 -12.110 -17.861  1.00  0.02           H  
ATOM   4910  H04 ALA D  82      19.493 -12.918 -16.714  1.00  0.02           H  
ATOM   4911  H05 ALA D  82      20.944 -12.540 -15.040  1.00  0.02           H  
ATOM   4912  N   VAL D  83      18.267 -10.776 -14.546  1.00  0.11           N  
ATOM   4913  CA  VAL D  83      17.034 -10.259 -13.971  1.00  0.11           C  
ATOM   4914  C   VAL D  83      16.920  -8.734 -13.932  1.00  0.11           C  
ATOM   4915  O   VAL D  83      15.985  -8.173 -14.513  1.00  0.11           O  
ATOM   4916  CB  VAL D  83      16.815 -10.808 -12.555  1.00  0.11           C  
ATOM   4917  CG1 VAL D  83      15.585 -10.156 -11.948  1.00  0.11           C  
ATOM   4918  CG2 VAL D  83      16.651 -12.333 -12.600  1.00  0.11           C  
ATOM   4919  H01 VAL D  83      16.258 -10.609 -14.652  1.00  0.11           H  
ATOM   4920  H02 VAL D  83      17.682 -10.576 -11.936  1.00  0.11           H  
ATOM   4921  H03 VAL D  83      14.747 -10.852 -11.990  1.00  0.11           H  
ATOM   4922  H04 VAL D  83      15.787  -9.894 -10.910  1.00  0.11           H  
ATOM   4923  H05 VAL D  83      18.739 -11.543 -14.088  1.00  0.11           H  
ATOM   4924  H06 VAL D  83      15.336  -9.255 -12.509  1.00  0.11           H  
ATOM   4925  H07 VAL D  83      15.734 -12.584 -13.133  1.00  0.11           H  
ATOM   4926  H08 VAL D  83      17.503 -12.776 -13.116  1.00  0.11           H  
ATOM   4927  H09 VAL D  83      16.599 -12.724 -11.584  1.00  0.11           H  
ATOM   4928  N   PRO D  84      17.867  -8.041 -13.262  1.00  0.12           N  
ATOM   4929  CA  PRO D  84      17.807  -6.569 -13.191  1.00  0.12           C  
ATOM   4930  C   PRO D  84      17.827  -5.917 -14.580  1.00  0.12           C  
ATOM   4931  O   PRO D  84      17.157  -4.903 -14.815  1.00  0.12           O  
ATOM   4932  CB  PRO D  84      19.048  -6.202 -12.376  1.00  0.12           C  
ATOM   4933  CG  PRO D  84      19.324  -7.440 -11.578  1.00  0.12           C  
ATOM   4934  CD  PRO D  84      19.060  -8.548 -12.564  1.00  0.12           C  
ATOM   4935  H01 PRO D  84      18.900  -5.321 -11.752  1.00  0.12           H  
ATOM   4936  H02 PRO D  84      19.887  -5.964 -13.029  1.00  0.12           H  
ATOM   4937  H03 PRO D  84      18.714  -7.514 -10.677  1.00  0.12           H  
ATOM   4938  H04 PRO D  84      20.357  -7.461 -11.232  1.00  0.12           H  
ATOM   4939  H05 PRO D  84      19.901  -8.767 -13.222  1.00  0.12           H
[truncated: 753,393 more chars]
