# Supplementary material for: Mapping allosteric communications within individual proteins
Source: Nat Commun. 2020 Jul 31;11:3862. doi: 10.1038/s41467-020-17618-2 (PMC7395124; doi:10.1038/s41467-020-17618-2)
Supplement: Supplementary file 7 — Supplementary Data 4 [file 41467_2020_17618_MOESM7_ESM.zip › comparison-to-Amors/1xtt/1xtt-qs.txt]

135	B	19.25059963	ASN135 B	4655.928571	0.752941176
215	C	8.528783383	PHE215 C	2178.9	0.670588235
21	D	10.79986759	LYS21 D	3209.909091	0.517647059
110	A	12.08073628	GLY110 A	2039.571429	0.905882353
122	A	7.337378687	TYR122 A	3066.52381	0.258823529
79	B	4.610339142	LEU79 B	2862.578947	0.117647059
100	B	10.00464642	VAL100 B	3544.3125	0.305882353
3	D	13.5794008	LEU3 D	3939.263158	0.529411765
166	C	8.69739599	ILE166 C	3379.894737	0.258823529
168	D	6.656273883	SER168 D	2298.454545	0.423529412
187	D	14.9304232	TYR187 D	3836.619048	0.847058824
15	B	9.93760283	LEU15 B	4303.263158	0.058823529
124	A	11.42497602	LYS124 A	3398.318182	0.482352941
28	B	6.869888209	PHE28 B	3749.05	0.047058824
154	B	11.25292371	GLU154 B	1417.533333	0.964705882
140	B	1.880128187	ASP140 B	580.8333333	0.211764706
129	B	17.61285658	ILE129 B	4687.157895	0.682352941
202	B	2.532897353	TYR202 B	322.5714286	0.411764706
3	C	13.23203253	LEU3 C	4112.157895	0.376470588
188	A	9.479089144	LEU188 A	3581.684211	0.223529412
114	A	5.830936117	PRO114 A	2066.642857	0.364705882
47	B	21.73650828	LEU47 B	5188.473684	0.447058824
93	B	17.38937357	PHE93 B	4964.1	0.341176471
68	B	26.29501926	THR68 B	5266.571429	0.564705882
70	C	23.20701545	LEU70 C	5516.157895	0.105882353
32	C	8.591189906	LEU32 C	4330.526316	0.011764706
204	A	5.908560738	LEU204 A	361	0.988235294
144	C	1.943970422	ALA144 C	49.6	0.929411765
20	C	11.83778818	ASP20 C	3206.333333	0.564705882
87	D	13.55926038	GLU87 D	4534.133333	0.164705882
32	A	8.530950123	LEU32 A	4272.421053	0.023529412
6	D	16.04026443	ILE6 D	4526.157895	0.6
169	A	7.567061583	ILE169 A	1973.947368	0.6
166	A	8.658419371	ILE166 A	3241.315789	0.376470588
183	A	11.64706405	TYR183 A	3122.190476	0.576470588
43	D	14.74959844	ILE43 D	5086.315789	0.070588235
187	B	14.99609513	TYR187 B	3913.142857	0.823529412
10	D	19.03410027	ILE10 D	5054.736842	0.388235294
123	C	6.828716863	TYR123 C	3282.52381	0.176470588
61	B	13.96206364	LYS61 B	2764.454545	0.917647059
176	D	8.683647909	VAL176 D	2305.5625	0.647058824
8	C	20.3856086	LYS8 C	5101.363636	0.423529412
212	A	5.765383335	ASP212 A	552.4166667	0.823529412
101	A	7.455162909	ILE101 A	3148.684211	0.247058824
191	C	12.19455571	VAL191 C	3168	0.623529412
190	B	9.77281111	THR190 B	3490	0.341176471
59	D	10.71682047	GLY59 D	1960.428571	0.823529412
105	A	1.772386245	ARG105 A	1054.291667	0.141176471
133	B	25.41238511	VAL133 B	4996.8125	0.858823529
97	C	17.29153553	ARG97 C	4992.666667	0.305882353
175	B	5.948692461	GLY175 B	2207.571429	0.329411765
72	B	22.9280331	ASN72 B	5049.357143	0.905882353
150	D	5.904096036	LEU150 D	453.3157895	0.894117647
164	B	14.5398523	ILE164 B	4022.578947	0.635294118
87	B	13.64857516	GLU87 B	4490.066667	0.2
129	C	16.21167931	ILE129 C	5084.105263	0.117647059
35	C	12.34432566	LEU35 C	4853.105263	0.035294118
108	A	7.79870329	VAL108 A	1946	0.647058824
190	C	9.855841161	THR190 C	3510.428571	0.329411765
27	B	15.09598178	ASN27 B	4158.428571	0.682352941
117	C	4.367470091	MET117 C	1530.411765	0.282352941
209	A	2.616623397	ASP209 A	88.83333333	0.870588235
178	C	7.123782212	LYS178 C	2180.045455	0.494117647
8	A	20.30799301	LYS8 A	5086.909091	0.435294118
126	D	13.24577389	ILE126 D	3872.526316	0.505882353
21	A	10.94793063	LYS21 A	3213.636364	0.529411765
64	D	16.55615671	GLY64 D	4457.285714	0.729411765
170	B	6.464828381	ILE170 B	1407.842105	0.6
146	B	1.841917751	ALA146 B	120	0.411764706
113	A	8.653513564	VAL113 A	2101	0.694117647
183	D	11.74008935	TYR183 D	3047.285714	0.623529412
72	A	22.04909794	ASN72 A	5386.5	0.235294118
77	B	8.089087031	ASN77 B	3387.642857	0.211764706
96	D	16.94183644	ALA96 D	4680.7	0.6
35	A	12.32936466	LEU35 A	4817.526316	0.047058824
161	B	18.75460634	PRO161 B	4452.142857	0.788235294
57	C	7.123181943	PRO57 C	1892.428571	0.576470588
189	A	11.42898972	PHE189 A	3978.95	0.223529412
117	A	4.133852199	MET117 A	1847.823529	0.223529412
58	D	4.4022969	LEU58 D	1368.210526	0.305882353
83	D	9.002990448	VAL83 D	3900.6875	0.105882353
207	A	3.720015457	LEU207 A	318.4210526	0.658823529
140	A	1.779772457	ASP140 A	979.4166667	0.164705882
134	B	21.6129312	ASP134 B	4838	0.858823529
201	D	2.577655718	GLY201 D	165.5714286	0.588235294
160	B	20.92523837	ASN160 B	4260.214286	0.964705882
131	B	24.72725705	ALA131 B	4969.2	0.952941176
103	B	5.442907403	ALA103 B	3256.2	0.117647059
92	A	19.46533013	ALA92 A	5309.1	0.211764706
180	A	11.48357022	LEU180 A	2740.052632	0.658823529
179	C	6.088000082	ILE179 C	2272.421053	0.329411765
77	D	8.325864099	ASN77 D	3266.214286	0.305882353
193	D	10.91035119	ILE193 D	1788.368421	0.882352941
196	D	7.14696453	GLU196 D	738.2666667	0.905882353
208	C	1.760543666	GLY208 C	63.28571429	0.647058824
124	C	11.54080803	LYS124 C	3464.772727	0.458823529
62	D	11.78085201	THR62 D	3383.785714	0.529411765
46	A	21.11438543	THR46 A	5345.857143	0.258823529
9	B	20.73580452	PRO9 B	5349.642857	0.247058824
146	C	1.878322656	ALA146 C	128.8	0.423529412
185	B	17.45640802	PHE185 B	3550.1	0.929411765
114	B	8.112927832	PRO114 B	3259.785714	0.282352941
65	D	18.06007038	VAL65 D	4860.1875	0.505882353
213	A	6.013697531	ARG213 A	861.7083333	0.752941176
106	A	7.62329417	VAL106 A	1899.125	0.647058824
189	C	11.46919186	PHE189 C	4044.2	0.176470588
92	B	18.90007402	ALA92 B	4931.6	0.541176471
58	B	4.579354212	LEU58 B	1263.947368	0.411764706
179	B	6.167253116	ILE179 B	2197.947368	0.388235294
84	C	9.134466323	PRO84 C	4084.714286	0.070588235
159	C	18.8739653	ALA159 C	4306.7	0.847058824
145	A	1.618208886	THR145 A	102.5714286	0.294117647
192	B	10.97026832	ALA192 B	2602.6	0.682352941
158	B	16.88297595	LYS158 B	3358.227273	0.952941176
31	D	13.91389079	ASN31 D	4424.785714	0.270588235
70	B	23.47545804	LEU70 B	5274.473684	0.458823529
89	C	12.21124957	LEU89 C	4891.157895	0.023529412
4	D	15.96830586	TYR4 D	4102.952381	0.847058824
199	C	9.218092102	ASN199 C	475.8571429	0.988235294
92	C	19.53895591	ALA92 C	5405.8	0.082352941
193	C	11.15290339	ILE193 C	1864.473684	0.870588235
14	C	14.32302664	ILE14 C	4590.631579	0.247058824
179	A	6.133647284	ILE179 A	2235.631579	0.364705882
208	A	1.820992312	GLY208 A	52.14285714	0.847058824
158	C	17.43288702	LYS158 C	3922.136364	0.882352941
99	B	12.41525272	GLY99 B	3840.428571	0.388235294
55	A	12.6787971	GLU55 A	3957.866667	0.364705882
92	D	18.84873823	ALA92 D	4972.3	0.435294118
22	A	14.06854811	TYR22 A	3373.619048	0.858823529
65	B	17.93075807	VAL65 B	4736.75	0.647058824
121	C	8.042415806	ILE121 C	2425.894737	0.541176471
106	C	7.684723873	VAL106 C	1566.875	0.776470588
112	A	11.75753724	GLU112 A	2234.133333	0.835294118
199	B	9.344315545	ASN199 B	929.2857143	0.952941176
119	A	3.82098168	VAL119 A	2044	0.176470588
83	C	8.030786636	VAL83 C	3859.1875	0.082352941
13	D	16.82237216	HIS13 D	4751.705882	0.494117647
198	C	6.301372073	ASN198 C	452.7142857	0.941176471
76	D	10.28945193	ILE76 D	3561.368421	0.317647059
201	A	2.594801727	GLY201 A	166.7142857	0.6
84	B	9.81779899	PRO84 B	3902.285714	0.141176471
34	A	16.47169345	ARG34 A	4887.666667	0.329411765
30	B	15.35569969	LYS30 B	4474.954545	0.529411765
132	B	25.26579318	LYS132 B	5064.772727	0.811764706
107	C	7.991619423	GLU107 C	1785.266667	0.764705882
164	C	14.10044673	ILE164 C	4418.210526	0.317647059
20	B	11.72996479	ASP20 B	3730.166667	0.352941176
63	A	15.3153821	LYS63 A	4943.590909	0.129411765
153	D	9.738503273	LEU153 D	1276.947368	0.917647059
140	D	1.830432189	ASP140 D	660.1666667	0.2
206	A	4.506218925	GLY206 A	415	0.729411765
55	C	12.58428492	GLU55 C	2881.6	0.752941176
76	A	9.062144283	ILE76 A	3821.473684	0.129411765
112	C	11.33095398	GLU112 C	2296.8	0.776470588
216	C	10.55710893	GLY216 C	2010.625	0.811764706
45	A	23.08888627	ASN45 A	5443.928571	0.164705882
13	B	16.8778275	HIS13 B	5114.764706	0.176470588
163	C	18.49118823	ARG163 C	4889.166667	0.541176471
95	A	22.25368608	LYS95 A	5342.181818	0.305882353
2	A	16.23303037	PRO2 A	4149	0.835294118
4250	D	0	U5P4250 D	1	0.482352941
101	B	8.042819593	ILE101 B	3275.842105	0.247058824
114	D	8.419577483	PRO114 D	2094.285714	0.694117647
47	A	21.30697449	LEU47 A	5531.578947	0.058823529
147	B	2.904535935	SER147 B	90.63636364	0.917647059
40	D	16.74550573	GLY40 D	5181.285714	0.105882353
180	D	11.70014436	LEU180 D	2729.157895	0.682352941
210	A	1.958684508	ALA210 A	127.8	0.541176471
107	A	8.248038433	GLU107 A	1918.866667	0.752941176
48	B	26.59747678	ASP48 B	5181.5	0.741176471
216	D	10.63842611	GLY216 D	2161.25	0.788235294
74	A	15.54592516	VAL74 A	4734.875	0.352941176
206	C	4.650548892	GLY206 C	446	0.741176471
200	C	6.031386739	LYS200 C	403.0909091	0.929411765
181	A	12.80135173	SER181 A	2831.363636	0.8
25	B	12.4260169	GLN25 B	3942.352941	0.305882353
24	A	14.03255461	ASP24 A	3568.666667	0.776470588
143	D	3.296628126	ILE143 D	180.3157895	0.741176471
4	A	15.90162048	TYR4 A	4270.857143	0.764705882
156	B	13.3804578	VAL156 B	2477.3125	0.941176471
95	C	22.33116934	LYS95 C	5441.727273	0.129411765
181	C	12.75806435	SER181 C	2906.909091	0.764705882
17	C	12.83319894	GLN17 C	3970.176471	0.376470588
170	C	6.538343598	ILE170 C	1349.421053	0.647058824
101	D	7.949298648	ILE101 D	3143.263158	0.305882353
176	C	8.343527431	VAL176 C	2285.0625	0.611764706
40	C	17.47751601	GLY40 C	5285	0.070588235
19	D	8.225610433	ARG19 D	2225.833333	0.623529412
151	C	6.636036995	LYS151 C	826	0.835294118
54	A	13.52259206	VAL54 A	4444.375	0.223529412
23	A	12.64446523	THR23 A	3351.857143	0.611764706
30	D	15.33228626	LYS30 D	4367.636364	0.588235294
29	D	11.86406958	ARG29 D	4040.375	0.247058824
118	A	7.028780122	ASP118 A	2045.333333	0.517647059
191	D	11.70206824	VAL191 D	2871.875	0.647058824
178	B	7.731760602	LYS178 B	2182.909091	0.576470588
126	C	12.16972629	ILE126 C	4271.263158	0.141176471
6	A	16.38946152	ILE6 A	4633.947368	0.552941176
43	C	14.9309124	ILE43 C	5249.736842	0.011764706
200	A	6.073546657	LYS200 A	393.7272727	0.964705882
189	B	11.44485186	PHE189 B	3952.65	0.223529412
156	C	12.37887018	VAL156 C	2966.3125	0.694117647
204	B	5.786148373	LEU204 B	573.4210526	0.823529412
150	C	5.945728299	LEU150 C	481.7368421	0.858823529
209	B	2.5671379	ASP209 B	92.83333333	0.835294118
135	C	18.37083683	ASN135 C	5072.571429	0.317647059
33	C	14.4220018	VAL33 C	4708.75	0.164705882
212	B	5.748429786	ASP212 B	471.8333333	0.847058824
104	C	5.482368375	SER104 C	1646.727273	0.423529412
64	A	16.31610214	GLY64 A	5153.142857	0.105882353
16	D	13.60847001	THR16 D	3998	0.494117647
39	B	12.13182266	LEU39 B	5079.789474	0
40	A	17.44538673	GLY40 A	5327.857143	0.023529412
148	B	1.864843157	THR148 B	49.57142857	0.870588235
30	C	15.56553289	LYS30 C	4341.727273	0.647058824
23	C	12.69321854	THR23 C	3463.357143	0.564705882
25	C	11.42944207	GLN25 C	3600.411765	0.4
33	B	14.18608043	VAL33 B	4749.75	0.129411765
216	A	10.67470304	GLY216 A	1825.75	0.858823529
182	B	12.14650353	LYS182 B	2918.409091	0.658823529
94	A	22.35613081	PRO94 A	5370.928571	0.270588235
186	A	12.63562919	ILE186 A	3714.947368	0.482352941
60	B	9.618727047	VAL60 B	2007.0625	0.788235294
121	B	10.19549219	ILE121 B	3414.421053	0.4
151	B	6.633655629	LYS151 B	736	0.870588235
189	D	11.39564553	PHE189 D	3731.35	0.294117647
53	B	17.80129596	GLU53 B	3878.8	0.894117647
44	A	21.0891689	SER44 A	5430.545455	0.117647059
203	D	1.844823569	ILE203 D	114.7894737	0.458823529
128	A	16.95255102	ASP128 A	4686.416667	0.576470588
95	D	19.3803389	LYS95 D	4895.681818	0.658823529
195	B	10.4466934	PRO195 B	1462.071429	0.905882353
211	A	3.681807437	GLY211 A	284.2857143	0.694117647
104	A	5.41072047	SER104 A	2043.272727	0.294117647
12	A	16.24452009	LEU12 A	4755.105263	0.411764706
75	D	13.22199569	ILE75 D	4131	0.329411765
19	A	8.353224407	ARG19 A	2302.458333	0.6
2	C	16.20679999	PRO2 C	4234.357143	0.788235294
136	B	14.9275368	VAL136 B	4224.4375	0.611764706
51	D	21.12314243	ILE51 D	4924.842105	0.729411765
123	B	8.330996879	TYR123 B	3342.095238	0.235294118
203	C	1.914567836	ILE203 C	129.8421053	0.447058824
25	A	11.29418673	GLN25 A	3656.882353	0.341176471
21	B	10.98655401	LYS21 B	3898.090909	0.211764706
46	B	21.18814086	THR46 B	5093.142857	0.611764706
3	B	13.58009613	LEU3 B	4153.736842	0.411764706
12	B	16.16060154	LEU12 B	5060.368421	0.141176471
186	C	12.51244097	ILE186 C	3840.157895	0.423529412
65	C	17.80864905	VAL65 C	4823.1875	0.529411765
175	C	5.701611176	GLY175 C	2053.857143	0.341176471
11	A	16.09917504	THR11 A	4924.785714	0.235294118
203	B	1.81071947	ILE203 B	189.4210526	0.294117647
128	C	17.0134706	ASP128 C	4929.083333	0.352941176
130	A	22.53887171	ARG130 A	5135.791667	0.682352941
57	A	7.256959418	PRO57 A	3127.571429	0.247058824
90	B	15.09822271	LEU90 B	4693.368421	0.294117647
195	D	10.55019436	PRO195 D	998.5714286	0.964705882
202	D	2.541322687	TYR202 D	39.61904762	0.976470588
3	A	13.29353809	LEU3 A	4042.263158	0.435294118
12	C	16.36678163	LEU12 C	4800.526316	0.4
75	B	13.17385919	ILE75 B	4165.368421	0.305882353
84	A	9.019201129	PRO84 A	3912.285714	0.094117647
34	B	16.28915593	ARG34 B	4972.166667	0.223529412
85	D	7.633011267	LEU85 D	4040.052632	0.023529412
187	C	14.79636253	TYR187 C	4101.904762	0.647058824
203	A	1.884673712	ILE203 A	120.6842105	0.494117647
48	C	25.84169671	ASP48 C	5335.25	0.4
153	C	9.518542798	LEU153 C	1475.421053	0.894117647
26	D	15.52312804	ILE26 D	4083.105263	0.811764706
94	D	18.7800188	PRO94 D	4876.357143	0.623529412
12	D	16.08857794	LEU12 D	4720.368421	0.447058824
206	B	4.447618014	GLY206 B	511.8571429	0.635294118
55	B	12.70192308	GLU55 B	2735.466667	0.811764706
18	B	9.272133411	LEU18 B	3782.526316	0.164705882
65	A	17.82313289	VAL65 A	5413.8125	0
43	B	14.87035164	ILE43 B	5158.947368	0.023529412
97	B	15.18190785	ARG97 B	4609.166667	0.4
41	A	19.95378929	TYR41 A	5415.047619	0.105882353
130	C	22.58513097	ARG130 C	5330.583333	0.341176471
26	C	15.76686754	ILE26 C	4024.368421	0.858823529
109	A	11.60312428	ASP109 A	1827.5	0.917647059
102	A	7.920309464	GLY102 A	2784.285714	0.435294118
157	D	15.07306359	VAL157 D	2882.375	0.976470588
31	C	14.25459375	ASN31 C	4434.142857	0.364705882
106	D	9.840046392	VAL106 D	2339.125	0.705882353
91	A	19.01022783	LYS91 A	5285.545455	0.2
133	D	25.41361277	VAL133 D	4983.25	0.941176471
97	A	17.207786	ARG97 A	4839.958333	0.447058824
187	A	14.71074536	TYR187 A	4022.857143	0.670588235
144	A	1.960719511	ALA144 A	49.4	0.941176471
41	B	19.30420231	TYR41 B	5350	0.129411765
122	C	7.217939734	TYR122 C	3025.333333	0.270588235
164	D	14.61189259	ILE164 D	4008.578947	0.647058824
48	A	26.03338261	ASP48 A	5596.75	0.141176471
135	D	19.22678106	ASN135 D	4657.642857	0.752941176
129	A	16.19639197	ILE129 A	4850.842105	0.329411765
26	B	15.50627863	ILE26 B	4211.052632	0.752941176
79	D	4.613716181	LEU79 D	3003.473684	0.070588235
194	D	7.672119459	ASP194 D	1258.416667	0.835294118
55	D	12.70705143	GLU55 D	2954.733333	0.729411765
7	A	17.56446085	ASP7 A	4830.75	0.505882353
190	A	9.87914556	THR190 A	3495.428571	0.352941176
15	A	9.96899358	LEU15 A	3934.210526	0.129411765
18	A	9.320081008	LEU18 A	3399.105263	0.376470588
209	C	2.558229466	ASP209 C	99.5	0.776470588
171	B	7.040557151	SER171 B	1496.636364	0.694117647
208	B	1.825941401	GLY208 B	64.57142857	0.705882353
52	A	18.80944733	VAL52 A	5276.8125	0.188235294
184	D	17.10185043	PRO184 D	3330.142857	0.976470588
26	A	15.76507415	ILE26 A	3959.263158	0.870588235
109	C	12.2350707	ASP109 C	2168.5	0.905882353
120	A	8.276355539	TYR120 A	2466.047619	0.564705882
146	D	1.824764368	ALA146 D	118	0.376470588
116	A	6.331298919	ASP116 A	2071.166667	0.435294118
78	B	4.126481794	ILE78 B	2588.263158	0.129411765
214	D	7.817073237	ALA214 D	1272.5	0.870588235
82	A	5.411541185	ALA82 A	3305.5	0.082352941
23	B	12.58172051	THR23 B	3710.428571	0.482352941
66	C	21.16595897	ASP66 C	5092.333333	0.6
198	D	6.25923302	ASN198 D	442.7857143	0.941176471
52	B	18.97176607	VAL52 B	4389	0.835294118
32	B	8.397777385	LEU32 B	4348.157895	0
68	D	26.52373763	THR68 D	5310.785714	0.435294118
137	A	12.24125214	ILE137 A	4171.210526	0.188235294
56	A	8.108016157	THR56 A	3181.857143	0.317647059
6	B	16.06839199	ILE6 B	4796.105263	0.388235294
142	B	2.26867825	MET142 B	300.6470588	0.329411765
214	C	7.973706604	ALA214 C	1418.7	0.811764706
15	C	10.05441694	LEU15 C	4032.263158	0.117647059
85	A	8.487946159	LEU85 A	4039.842105	0.047058824
61	D	14.08333064	LYS61 D	3022.954545	0.894117647
184	C	16.61056992	PRO184 C	3599	0.917647059
52	C	18.78081513	VAL52 C	4445.125	0.811764706
202	A	2.255828229	TYR202 A	40.76190476	0.964705882
165	D	13.20100492	TYR165 D	4023.619048	0.435294118
36	D	13.32609399	GLY36 D	4998.571429	0.035294118
133	A	24.38574842	VAL133 A	5217.6875	0.670588235
214	B	7.798676426	ALA214 B	1058.7	0.894117647
82	C	5.490755959	ALA82 C	3471.8	0.035294118
59	B	10.77570104	GLY59 B	1780.857143	0.870588235
149	D	4.115076792	MET149 D	277.6470588	0.764705882
66	A	21.16890788	ASP66 A	5582.916667	0.011764706
67	D	22.93892624	ILE67 D	5247.894737	0.482352941
62	B	11.61178686	THR62 B	3174.285714	0.552941176
46	C	21.12582098	THR46 C	5238.642857	0.364705882
28	A	7.006054596	PHE28 A	3531.05	0.141176471
137	C	12.17596456	ILE137 C	4333.631579	0.129411765
56	C	7.981679397	THR56 C	1998.428571	0.658823529
103	A	4.33616109	ALA103 A	2332.3	0.164705882
214	A	7.949962641	ALA214 A	1271.3	0.882352941
85	C	8.404650796	LEU85 C	4184.947368	0.023529412
5	D	15.26876301	VAL5 D	4218.125	0.670588235
44	C	21.05434145	SER44 C	5341.909091	0.258823529
96	A	18.3735115	ALA96 A	5061.1	0.329411765
184	A	16.48467379	PRO184 A	3472.714286	0.917647059
71	B	22.94449744	ASN71 B	5200.285714	0.576470588
145	C	1.682779843	THR145 C	119.4285714	0.305882353
49	A	23.8324239	TYR49 A	5712.52381	0.023529412
64	B	16.48014087	GLY64 B	4304.142857	0.776470588
7	D	17.61174313	ASP7 D	4791.916667	0.564705882
4	B	15.99995362	TYR4 B	4325.095238	0.741176471
193	A	11.08322065	ILE193 A	1842.578947	0.870588235
14	A	14.16366019	ILE14 A	4513.947368	0.258823529
96	B	16.9845047	ALA96 B	4725.5	0.529411765
177	A	10.32975532	ASN177 A	2275.071429	0.741176471
158	A	17.27057967	LYS158 A	3338.818182	0.976470588
99	D	12.45416673	GLY99 D	3755.142857	0.435294118
127	B	13.86430016	PRO127 B	4221.071429	0.435294118
27	A	15.1879658	ASN27 A	3928.857143	0.823529412
139	B	6.783872493	ALA139 B	1903.3	0.529411765
118	C	7.041050348	ASP118 C	1672.5	0.623529412
54	B	13.58560363	VAL54 B	3307	0.788235294
111	A	15.48693411	LYS111 A	2264.363636	1
132	C	24.18421241	LYS132 C	5472.363636	0.188235294
119	C	4.070336841	VAL119 C	1664.625	0.235294118
83	A	7.973119653	VAL83 A	3683.8125	0.141176471
76	B	10.3191049	ILE76 B	3592.631579	0.294117647
198	A	6.290417236	ASN198 A	453.6428571	0.941176471
90	C	16.03905215	LEU90 C	5134.842105	0.094117647
94	C	22.31293251	PRO94 C	5468.071429	0.105882353
201	C	2.527955894	GLY201 C	170.7142857	0.588235294
136	A	13.77874425	VAL136 A	4508	0.2
51	A	20.57646269	ILE51 A	5540.947368	0.011764706
139	A	6.388455682	ALA139 A	2406.5	0.352941176
119	B	4.228529059	VAL119 B	3688.625	0.011764706
30	A	15.53116599	LYS30 A	4278.863636	0.694117647
63	C	15.17216062	LYS63 C	4047	0.776470588
211	D	3.703720022	GLY211 D	326	0.635294118
153	B	9.646489569	LEU153 B	1223.684211	0.941176471
177	C	10.34544194	ASN177 C	2321.5	0.705882353
212	C	5.725278421	ASP212 C	635.5833333	0.811764706
69	B	24.71255464	ASP69 B	5243.666667	0.588235294
137	B	12.79815635	ILE137 B	3837.842105	0.447058824
101	C	7.480738867	ILE101 C	3236.315789	0.223529412
157	B	15.04383276	VAL157 B	2829.9375	0.976470588
197	D	3.89588103	LEU197 D	566.2631579	0.541176471
10	B	19.09269963	ILE10 B	5331.105263	0.164705882
88	B	14.73828894	GLY88 B	4546.142857	0.376470588
132	A	24.33611545	LYS132 A	5268.818182	0.529411765
42	A	18.72327594	GLU42 A	5360.133333	0.047058824
66	D	21.50083322	ASP66 D	5082.416667	0.647058824
90	A	16.07151875	LEU90 A	5009.210526	0.188235294
182	A	11.99004796	LYS182 A	2988.363636	0.635294118
69	C	23.95552903	ASP69 C	5464.583333	0.164705882
158	D	17.1229477	LYS158 D	3378.590909	0.952941176
31	B	13.9382674	ASN31 B	4543.785714	0.211764706
98	D	12.26303869	GLN98 D	4026	0.258823529
180	B	11.70211895	LEU180 B	2725.052632	0.694117647
14	D	14.00924598	ILE14 D	4479.315789	0.258823529
195	A	10.62635295	PRO195 A	1005.714286	0.976470588
80	C	4.9540653	ARG80 C	2557.083333	0.188235294
17	B	12.77041589	GLN17 B	4244.529412	0.247058824
74	C	15.55706094	VAL74 C	4862.3125	0.223529412
99	A	12.32829611	GLY99 A	3943.142857	0.294117647
185	A	17.80832137	PHE185 A	3736.3	0.917647059
105	B	3.141178282	ARG105 B	3746.833333	0
139	C	6.363670089	ALA139 C	2545.6	0.294117647
197	B	3.828281468	LEU197 B	964.5789474	0.352941176
126	A	12.41475461	ILE126 A	3967.842105	0.282352941
143	B	3.264052696	ILE143 B	184.4210526	0.729411765
50	C	22.93436579	GLU50 C	5130.2	0.705882353
215	B	8.998472815	PHE215 B	1948.05	0.788235294
44	B	20.77918846	SER44 B	5261.181818	0.305882353
131	D	24.68691123	ALA131 D	4954.2	0.988235294
104	B	5.82647698	SER104 B	3587	0.023529412
192	A	10.9291259	ALA192 A	2328.5	0.764705882
17	A	12.90010345	GLN17 A	3880.117647	0.447058824
176	A	8.367230844	VAL176 A	2243.1875	0.635294118
116	B	7.991549099	ASP116 B	3572.083333	0.164705882
84	D	9.806049459	PRO84 D	4022.928571	0.117647059
143	C	3.022122102	ILE143 C	185.4736842	0.670588235
91	B	18.1557045	LYS91 B	4902.227273	0.470588235
28	C	6.9892858	PHE28 C	3702.95	0.082352941
57	D	7.147897103	PRO57 D	1886.285714	0.576470588
195	C	10.69626388	PRO195 C	1015.142857	0.976470588
29	B	11.8720518	ARG29 B	4085.708333	0.2
80	A	4.978325522	ARG80 A	2324.75	0.223529412
56	B	8.054534251	THR56 B	1887.285714	0.729411765
6	C	16.3999843	ILE6 C	4672.263158	0.517647059
93	C	17.45457676	PHE93 C	5426.2	0
151	D	6.581827938	LYS151 D	712.1818182	0.882352941
144	D	1.934845213	ALA144 D	52	0.917647059
209	D	2.569343107	ASP209 D	96.83333333	0.811764706
135	A	18.41532028	ASN135 A	4929.357143	0.458823529
50	A	23.02279006	GLU50 A	5661.6	0.047058824
215	D	9.235434045	PHE215 D	2147.35	0.752941176
138	A	7.508989945	ILE138 A	3161.789474	0.247058824
156	A	12.42158468	VAL156 A	2566.25	0.835294118
29	C	12.1130007	ARG29 C	3929.75	0.270588235
192	C	11.05188296	ALA192 C	2355	0.752941176
194	C	7.794980821	ASP194 C	1293.083333	0.835294118
64	C	16.31202382	GLY64 C	4396.714286	0.741176471
120	B	8.674262447	TYR120 B	3723.333333	0.152941176
166	B	8.988194201	ILE166 B	2956.684211	0.470588235
98	C	13.5891357	GLN98 C	4383.705882	0.258823529
200	D	6.523899677	LYS200 D	371.3636364	0.964705882
150	A	5.917731491	LEU150 A	449.5789474	0.917647059
155	B	12.86048949	GLU155 B	2183.733333	0.952941176
33	D	14.12333905	VAL33 D	4666.5625	0.152941176
118	D	7.874703042	ASP118 D	2756.916667	0.435294118
131	A	23.70931399	ALA131 A	5164.6	0.776470588
182	D	12.17697557	LYS182 D	2922.590909	0.682352941
35	D	12.21134464	LEU35 D	4803.421053	0.047058824
56	D	8.08490606	THR56 D	2028.928571	0.658823529
205	D	6.786069628	PRO205 D	448.4285714	0.964705882
93	A	17.5684807	PHE93 A	5343.45	0.023529412
28	D	6.833037172	PHE28 D	3689.15	0.058823529
144	B	1.923515791	ALA144 B	52.6	0.894117647
161	A	17.747671	PRO161 A	4662.928571	0.694117647
2252	B	7.259552741	ACY2252 B	5333	0
192	D	10.97252305	ALA192 D	2190	0.788235294
37	B	16.48957204	ARG37 B	5284.208333	0.023529412
145	D	1.829063422	THR145 D	119.1428571	0.376470588
173	D	10.09510743	GLU173 D	1853.133333	0.811764706
194	A	7.75122242	ASP194 A	1271.916667	0.835294118
70	D	23.5927186	LEU70 D	5302.315789	0.4
36	C	14.2161117	GLY36 C	5078	0.058823529
19	C	8.424997389	ARG19 C	2358.375	0.588235294
186	B	12.72679414	ILE186 B	3564.947368	0.541176471
98	A	13.60905485	GLN98 A	4252.117647	0.341176471
162	C	22.31272774	LYS162 C	5091.318182	0.694117647
123	D	8.618826254	TYR123 D	3256.095238	0.376470588
61	C	13.89040799	LYS61 C	3042.818182	0.894117647
15	D	9.974227038	LEU15 D	3835.368421	0.188235294
100	D	10.16273674	VAL100 D	3459.9375	0.388235294
60	A	9.746812864	VAL60 A	3469.75	0.352941176
127	A	15.08975116	PRO127 A	4357.285714	0.552941176
118	B	8.47167451	ASP118 B	3761	0.117647059
131	C	23.62703107	ALA131 C	5373.2	0.329411765
46	D	21.04442092	THR46 D	5035.642857	0.670588235
121	A	8.037592737	ILE121 A	2590.157895	0.505882353
191	B	11.74560901	VAL191 B	3252.0625	0.541176471
141	B	3.728466038	PRO141 B	536.1428571	0.505882353
16	A	13.66669708	THR16 A	4089.285714	0.470588235
168	A	6.813126008	SER168 A	2508.272727	0.4
88	C	14.92822729	GLY88 C	4811.142857	0.176470588
175	A	5.740321768	GLY175 A	2007.571429	0.364705882
72	C	22.03480708	ASN72 C	5388.5	0.211764706
25	D	12.43449689	GLN25 D	3821.411765	0.411764706
140	C	1.743647327	ASP140 C	996.3333333	0.152941176
155	C	13.25734412	GLU155 C	2572.533333	0.917647059
42	B	18.34659914	GLU42 B	5285.933333	0.129411765
81	A	2.916314112	ALA81 A	2893.6	0.035294118
16	B	13.59925472	THR16 B	4536.857143	0.164705882
35	B	12.28411079	LEU35 B	4892.526316	0.035294118
148	D	1.757762498	THR148 D	51.57142857	0.776470588
20	D	11.73141569	ASP20 D	3077.083333	0.588235294
163	D	19.34705872	ARG163 D	4558.125	0.788235294
127	C	14.89516744	PRO127 C	4604	0.352941176
207	B	3.644944307	LEU207 B	356.1578947	0.6
153	A	9.698337693	LEU153 A	1251.947368	0.941176471
177	B	10.86830686	ASN177 B	2363.357143	0.717647059
49	D	23.95629005	TYR49 D	5256.904762	0.529411765
134	A	20.42906559	ASP134 A	5082.666667	0.494117647
169	D	7.101729156	ILE169 D	1928.315789	0.564705882
94	B	18.77242153	PRO94 B	4897	0.588235294
81	B	4.700126488	ALA81 B	2697	0.152941176
197	C	3.867604685	LEU197 C	576.7894737	0.517647059
10	C	19.30480743	ILE10 C	5088.210526	0.376470588
88	A	14.8404346	GLY88 A	4665.142857	0.294117647
38	B	17.10860614	ILE38 B	5246.157895	0.082352941
41	C	19.96786043	TYR41 C	5342.714286	0.164705882
188	D	9.512353126	LEU188 D	3427.473684	0.364705882
102	C	7.892792535	GLY102 C	2702.428571	0.447058824
39	C	12.57290754	LEU39 C	5111.789474	0.011764706
40	B	16.75381345	GLY40 B	5263.142857	0.047058824
31	A	14.16092416	ASN31 A	4363.642857	0.388235294
125	B	6.340643895	LYS125 B	2900.5	0.235294118
51	B	21.04655376	ILE51 B	4783.157895	0.835294118
145	B	1.859232368	THR145 B	116.4285714	0.517647059
167	A	8.383658927	VAL167 A	3211.6875	0.364705882
149	A	4.103260777	MET149 A	266.5882353	0.764705882
73	D	18.5973764	ILE73 D	4802.578947	0.670588235
102	B	7.12492028	GLY102 B	3324.142857	0.188235294
105	C	1.851644944	ARG105 C	557.9583333	0.223529412
103	C	4.337991932	ALA103 C	2106.2	0.2
197	A	3.928517659	LEU197 A	567.8421053	0.564705882
10	A	19.1912144	ILE10 A	5064.315789	0.4
167	B	8.093393479	VAL167 B	2956.75	0.411764706
38	D	17.03202516	ILE38 D	5137.578947	0.164705882
124	B	13.18652467	LYS124 B	3196.954545	0.741176471
62	C	11.45337042	THR62 C	3317.785714	0.505882353
212	D	5.698906737	ASP212 D	628.75	0.788235294
18	C	9.336143529	LEU18 C	3476.157895	0.294117647
9	D	20.71021825	PRO9 D	5074.785714	0.552941176
22	B	14.14293866	TYR22 B	3904.047619	0.623529412
116	C	5.849419116	ASP116 C	1764.166667	0.447058824
151	A	6.638837925	LYS151 A	679.3636364	0.882352941
47	D	21.56400174	LEU47 D	5184.157895	0.435294118
18	D	9.222891249	LEU18 D	3254.684211	0.4
167	C	8.433238642	VAL167 C	3309.25	0.294117647
89	D	11.85036683	LEU89 D	4581.842105	0.070588235
198	B	6.328176357	ASN198 B	906.5714286	0.788235294
174	A	6.710141653	TYR174 A	1788.285714	0.541176471
159	B	19.38952771	ALA159 B	3813.8	0.988235294
71	C	25.16456978	ASN71 C	5503.357143	0.235294118
79	A	5.362033756	LEU79 A	3124.105263	0.129411765
54	C	13.42319638	VAL54 C	3380.75	0.705882353
82	B	6.211916612	ALA82 B	3330.4	0.152941176
97	D	15.2811657	ARG97 D	4554.666667	0.458823529
167	D	8.002394954	VAL167 D	2927.1875	0.411764706
117	B	6.912499476	MET117 B	3723	0.058823529
138	B	8.567786529	ILE138 B	2774.105263	0.517647059
53	A	17.86491685	GLU53 A	4945.4	0.4
119	D	4.035417451	VAL119 D	2758.375	0.058823529
202	C	2.21262672	TYR202 C	41.71428571	0.964705882
36	B	13.39712342	GLY36 B	5097.142857	0.023529412
152	A	6.69573394	VAL152 A	841.4375	0.835294118
133	C	24.44241363	VAL133 C	5398.25	0.305882353
91	C	18.9550186	LYS91 C	5384	0.035294118
13	C	17.09743756	HIS13 C	4805.411765	0.482352941
174	C	6.664247669	TYR174 C	1839.333333	0.517647059
68	A	26.04187522	THR68 A	5710	0.011764706
8	B	19.96248434	LYS8 B	5309.136364	0.258823529
213	D	5.972220776	ARG213 D	925.2083333	0.717647059
57	B	7.284551736	PRO57 B	1757.5	0.635294118
82	D	6.207592851	ALA82 D	3606.6	0.023529412
210	B	1.87661264	ALA210 B	119.4	0.494117647
63	B	15.51160047	LYS63 B	3926.727273	0.870588235
96	C	18.36994069	ALA96 C	5179.1	0.258823529
160	A	20.55980982	ASN160 A	4416.5	0.905882353
9	A	20.7507391	PRO9 A	5075.428571	0.576470588
49	C	23.80825817	TYR49 C	5305.142857	0.435294118
166	D	8.992414915	ILE166 D	2938.210526	0.482352941
152	C	6.772820461	VAL152 C	963.75	0.811764706
211	B	3.7147615	GLY211 B	280.8571429	0.694117647
177	D	10.86529562	ASN177 D	2335.714286	0.741176471
121	D	10.03937792	ILE121 D	2908.842105	0.552941176
50	D	23.28709879	GLU50 D	5131.533333	0.741176471
100	C	10.86902102	VAL100 C	3683.8125	0.282352941
196	A	7.362031377	GLU196 A	738.2	0.941176471
13	A	17.02293139	HIS13 A	4747.882353	0.517647059
87	C	13.43793366	GLU87 C	4682.533333	0.117647059
68	C	25.86742028	THR68 C	5443.5	0.235294118
176	B	8.679790954	VAL176 B	2375.625	0.623529412
142	A	1.989173446	MET142 A	316.2941176	0.235294118
27	C	15.20329734	ASN27 C	4033.928571	0.788235294
120	C	8.000690783	TYR120 C	2206.857143	0.588235294
3250	C	0	U5P3250 C	1	0.482352941
79	C	5.387464803	LEU79 C	3216.315789	0.129411765
111	C	13.70854715	LYS111 C	2399.818182	0.976470588
122	D	7.249136431	TYR122 D	3188.52381	0.223529412
179	D	6.203313389	ILE179 D	2234.631579	0.388235294
160	C	20.56379077	ASN160 C	4707.571429	0.823529412
178	A	7.118333091	LYS178 A	2153.772727	0.505882353
125	D	6.316978154	LYS125 D	2940.681818	0.211764706
104	D	5.731346177	SER104 D	2457.272727	0.258823529
173	A	10.11057654	GLU173 A	1726.866667	0.858823529
11	B	16.02470262	THR11 B	5171.071429	0.082352941
205	A	6.900997102	PRO205 A	458.4285714	0.964705882
78	A	3.069113553	ILE78 A	2888.947368	0.035294118
59	A	10.99277676	GLY59 A	3278.571429	0.494117647
51	C	20.58886315	ILE51 C	4863.157895	0.705882353
44	D	20.66476571	SER44 D	5201.090909	0.364705882
150	B	5.873429748	LEU150 B	457.0526316	0.847058824
205	B	6.769298117	PRO205 B	648.3571429	0.905882353
188	B	9.472508907	LEU188 B	3550.105263	0.235294118
50	B	23.19818603	GLU50 B	5029.466667	0.929411765
178	D	7.639954843	LYS178 D	2220.954545	0.552941176
110	C	12.97646658	GLY110 C	2286.142857	0.941176471
87	A	13.40513144	GLU87 A	4512.8	0.152941176
100	A	10.80404508	VAL100 A	3585.0625	0.364705882
206	D	4.483471534	GLY206 D	425.8571429	0.705882353
2250	B	0	U5P2250 B	1	0.482352941
142	C	2.071646205	MET142 C	313.3529412	0.258823529
155	A	13.19575678	GLU155 A	2096.333333	0.988235294
115	B	5.676286198	LYS115 B	3379.818182	0.094117647
170	D	6.47316167	ILE170 D	1324.157895	0.635294118
182	C	11.8923977	LYS182 C	3100.909091	0.6
71	D	22.98063433	ASN71 D	5231.5	0.505882353
188	C	9.331042546	LEU188 C	3676.842105	0.211764706
114	C	5.878734047	PRO114 C	1980.285714	0.4
69	A	24.04145823	ASP69 A	5629.5	0.082352941
183	B	11.82190615	TYR183 B	3028.380952	0.635294118
78	C	3.047418908	ILE78 C	3002	0.035294118
53	C	17.73145874	GLU53 C	3881	0.882352941
204	C	5.918651958	LEU204 C	379.9473684	0.917647059
14	B	14.05720449	ILE14 B	4853.473684	0.094117647
132	D	25.23149462	LYS132 D	5039.136364	0.835294118
168	B	6.681981218	SER168 B	2452.636364	0.388235294
37	A	17.09909805	ARG37 A	5276.416667	0.058823529
194	B	7.68394495	ASP194 B	1724.083333	0.741176471
169	C	7.625900734	ILE169 C	2067.947368	0.576470588
99	C	12.34063552	GLY99 C	4076.714286	0.247058824
185	C	17.78613491	PHE185 C	3853.25	0.905882353
183	C	11.5703554	TYR183 C	3257.285714	0.541176471
124	D	13.26810001	LYS124 D	3369.272727	0.705882353
156	D	13.36076622	VAL156 D	2472.9375	0.929411765
172	C	5.827432024	SER172 C	1562	0.482352941
148	A	1.713633275	THR148 A	45.85714286	0.823529412
123	A	6.906016507	TYR123 A	3253.333333	0.2
54	D	13.5588453	VAL54 D	3522	0.682352941
83	B	8.965320351	VAL83 B	3728.0625	0.176470588
58	C	4.439946959	LEU58 C	1390.842105	0.305882353
184	B	16.99768296	PRO184 B	3344.5	0.952941176
134	D	21.54747396	ASP134 D	4826.25	0.847058824
115	D	5.508927119	LYS115 D	2265.954545	0.282352941
191	A	12.09057298	VAL191 A	3177.1875	0.588235294
78	D	3.929475919	ILE78 D	2657.052632	0.070588235
190	D	9.961793965	THR190 D	3104.428571	0.505882353
73	A	17.92377497	ILE73 A	5114	0.282352941
147	D	2.900699571	SER147 D	93.54545455	0.917647059
175	D	5.960003188	GLY175 D	2125.285714	0.376470588
23	D	12.61594527	THR23 D	3394.428571	0.588235294
72	D	22.89639065	ASN72 D	5056.642857	0.811764706
143	A	2.961297182	ILE143 A	187.5789474	0.658823529
193	B	10.90812922	ILE193 B	2251.842105	0.776470588
52	D	19.01518659	VAL52 D	4566.75	0.764705882
154	C	11.37527538	GLU154 C	1897.6	0.870588235
174	B	6.684936649	TYR174 B	2112.952381	0.458823529
48	D	26.62805966	ASP48 D	5219.833333	0.576470588
37	C	17.1158783	ARG37 C	5280.75	0.047058824
185	D	17.50138449	PHE185 D	3514.35	0.941176471
108	C	8.015175856	VAL108 C	1915	0.694117647
142	D	2.255580191	MET142 D	296.5294118	0.317647059
69	D	24.57525296	ASP69 D	5265.75	0.564705882
60	C	9.758435633	VAL60 C	2231.0625	0.729411765
172	A	5.856626589	SER172 A	1483.090909	0.505882353
186	D	12.78888384	ILE186 D	3510.210526	0.564705882
77	A	8.264918632	ASN77 A	3580.928571	0.188235294
58	A	4.276710652	LEU58 A	2793.894737	0.105882353
138	C	7.45336897	ILE138 C	3366.473684	0.2
165	B	13.23148892	TYR165 B	4059.571429	0.388235294
21	C	10.8516831	LYS21 C	3313.863636	0.458823529
29	A	12.05270779	ARG29 A	3824	0.317647059
113	C	8.829669699	VAL113 C	2072.75	0.764705882
152	B	7.71760617	VAL152 B	841	0.917647059
75	A	12.45255323	ILE75 A	4403.578947	0.129411765
73	C	17.87638023	ILE73 C	5181.052632	0.223529412
8	D	19.9395189	LYS8 D	5079.818182	0.411764706
130	B	22.13596939	ARG130 B	4941.541667	0.847058824
154	A	11.35719631	GLU154 A	1546.666667	0.952941176
174	D	6.698027545	TYR174 D	1990.142857	0.494117647
116	D	7.595538296	ASP116 D	2490	0.470588235
161	D	18.75545406	PRO161 D	4445.285714	0.811764706
17	D	12.76164308	GLN17 D	3723.294118	0.494117647
199	D	9.126667574	ASN199 D	453.5714286	0.988235294
77	C	8.251306866	ASN77 C	3715.714286	0.129411765
5	A	15.20409649	VAL5 A	4358.875	0.576470588
207	C	3.655205193	LEU207 C	358.2105263	0.611764706
2	B	16.35787874	PRO2 B	4215.357143	0.823529412
201	B	2.564800382	GLY201 B	569	0.258823529
11	C	16.19932329	THR11 C	4954.571429	0.223529412
36	A	14.20443301	GLY36 A	5061.571429	0.058823529
152	D	7.610535067	VAL152 D	847.875	0.905882353
7	B	17.68352165	ASP7 B	5061.916667	0.282352941
120	D	8.405810847	TYR120 D	2951.809524	0.423529412
162	A	22.32438723	LYS162 A	5056.227273	0.741176471
180	C	11.46706183	LEU180 C	2801.947368	0.647058824
61	A	13.88467749	LYS61 A	4068.818182	0.505882353
171	C	6.843945207	SER171 C	1429	0.682352941
91	D	18.64576973	LYS91 D	4977.590909	0.423529412
196	B	7.087586754	GLU196 B	1180.266667	0.811764706
130	D	22.17043734	ARG130 D	4929.125	0.870588235
76	C	9.072241509	ILE76 C	3995.789474	0.082352941
80	D	2.406768996	ARG80 D	2050.416667	0.047058824
27	D	15.0616677	ASN27 D	4049.285714	0.764705882
74	B	16.50743714	VAL74 B	4477.8125	0.705882353
149	B	4.079204579	MET149 B	274.9411765	0.741176471
213	C	5.958675272	ARG213 C	927.9166667	0.694117647
1250	A	0	U5P1250 A	1	0.482352941
16	C	13.73999203	THR16 C	4196.857143	0.423529412
126	B	13.41935568	ILE126 B	3825.631579	0.541176471
53	D	17.90757608	GLU53 D	4093.533333	0.870588235
5	C	15.23632748	VAL5 C	4404.375	0.552941176
210	D	1.923736728	ALA210 D	145.8	0.364705882
159	A	18.87965129	ALA159 A	3896.1	0.929411765
45	B	22.82054471	ASN45 B	5224.071429	0.505882353
95	B	19.35327024	LYS95 B	4938.363636	0.611764706
181	D	13.28659546	SER181 D	2804.909091	0.882352941
157	C	14.98926329	VAL157 C	3336.25	0.905882353
89	A	12.2682275	LEU89 A	4759.421053	0.070588235
81	C	3.022564143	ALA81 C	3056.6	0
199	A	9.20910582	ASN199 A	468.7142857	1
171	A	6.897670186	SER171 A	1364.454545	0.717647059
149	C	4.135374953	MET149 C	281.8823529	0.764705882
45	C	23.06278808	ASN45 C	5314.571429	0.388235294
80	B	2.349654868	ARG80 B	1663.25	0.082352941
134	C	20.46756422	ASP134 C	5244.75	0.294117647
169	B	7.178376557	ILE169 B	2061.684211	0.541176471
22	C	14.015744	TYR22 C	3472.857143	0.823529412
81	D	4.726666584	ALA81 D	3027.5	0.082352941
161	C	17.72762762	PRO161 C	4866.642857	0.482352941
24	B	14.04077409	ASP24 B	3859.916667	0.623529412
66	B	21.38448084	ASP66 B	4984.583333	0.705882353
105	D	2.870811732	ARG105 D	1785.875	0.129411765
45	D	22.7114708	ASN45 D	5179.285714	0.635294118
90	D	15.12778427	LEU90 D	4752.684211	0.247058824
125	C	8.448617579	LYS125 C	3892.909091	0.094117647
157	A	15.13970878	VAL157 A	2905.375	0.964705882
173	B	10.14410164	GLU173 B	1984.533333	0.8
39	A	12.60690834	LEU39 A	5126.421053	0
7	C	17.52438692	ASP7 C	4864.25	0.458823529
85	B	7.745974761	LEU85 B	3969.315789	0.035294118
164	A	14.17894601	ILE164 A	4271.368421	0.458823529
148	C	1.73063861	THR148 C	48.14285714	0.823529412
102	D	7.094524367	GLY102 D	2896.428571	0.294117647
24	C	13.98262558	ASP24 C	3648.5	0.717647059
162	B	23.06863596	LYS162 B	4772.727273	0.952941176
139	D	6.734080932	ALA139 D	2017.4	0.482352941
24	D	13.93874661	ASP24 D	3668.333333	0.705882353
163	A	18.51396395	ARG163 A	4818.541667	0.635294118
62	A	11.50364416	THR62 A	4358.357143	0.105882353
146	A	1.846615553	ALA146 A	121	0.447058824
162	D	23.13883046	LYS162 D	4766.227273	0.976470588
125	A	8.780664496	LYS125 A	2934.454545	0.447058824
75	C	12.42273195	ILE75 C	4534.052632	0.105882353
74	D	16.49925577	VAL74 D	4451.4375	0.717647059
86	A	10.07992634	VAL86 A	4298.625	0.070588235
106	B	10.41068149	VAL106 B	3895.3125	0.176470588
88	D	14.6967658	GLY88 D	4589.428571	0.317647059
210	C	1.904549553	ALA210 C	137.2	0.388235294
34	C	16.50377487	ARG34 C	4913.5	0.294117647
163	B	19.351582	ARG163 B	4580	0.776470588
216	B	10.72909069	GLY216 B	1869.625	0.847058824
159	D	19.44234114	ALA159 D	3820.2	1
71	A	25.22804063	ASN71 A	5583	0.105882353
207	D	3.67472584	LEU207 D	347.2631579	0.623529412
49	B	24.12735858	TYR49 B	5193.52381	0.776470588
141	A	4.415654651	PRO141 A	678.2857143	0.564705882
117	D	6.718945751	MET117 D	2638	0.317647059
4	C	15.8711671	TYR4 C	4327.857143	0.729411765
86	C	10.06602374	VAL86 C	4444.0625	0.035294118
128	B	16.1820237	ASP128 B	4540.833333	0.6
171	D	7.038031188	SER171 D	1526.909091	0.682352941
138	D	8.530805706	ILE138 D	2847.894737	0.470588235
165	C	12.73874947	TYR165 C	4412.809524	0.141176471
208	D	1.748400984	GLY208 D	65.14285714	0.564705882
170	A	6.511663612	ILE170 A	1286.263158	0.670588235
2	D	16.33301127	PRO2 D	4024.357143	0.870588235
181	B	13.2597805	SER181 B	2799.090909	0.870588235
211	C	3.678782	GLY211 C	313.4285714	0.647058824
42	C	18.71544125	GLU42 C	5296.133333	0.164705882
19	B	8.269725207	ARG19 B	2846.166667	0.435294118
200	B	6.276523321	LYS200 B	858.5454545	0.788235294
73	B	18.7267177	ILE73 B	4830.105263	0.647058824
155	D	13.19365476	GLU155 D	2009	0.988235294
86	B	10.35630253	VAL86 B	4221.4375	0.082352941
115	A	7.075541039	LYS115 A	2168.590909	0.494117647
137	D	12.70692445	ILE137 D	3883.473684	0.423529412
32	D	8.335262083	LEU32 D	4250.684211	0.023529412
160	D	21.02797779	ASN160 D	4265.285714	1
141	C	4.461774199	PRO141 C	673.9285714	0.588235294
213	B	6.057113917	ARG213 B	797.2083333	0.776470588
147	C	2.701959659	SER147 C	103.3636364	0.823529412
42	D	18.26995186	GLU42 D	5203.133333	0.247058824
60	D	9.923332908	VAL60 D	2247.125	0.729411765
204	D	5.816240109	LEU204 D	336.4736842	0.988235294
4252	D	7.280345184	ACY4252 D	5827.857143	0
38	A	17.64759556	ILE38 A	5230.578947	0.117647059
33	A	14.41066931	VAL33 A	4659.125	0.2
128	D	16.31721502	ASP128 D	4529.75	0.611764706
86	D	10.3058086	VAL86 D	4294.4375	0.070588235
63	D	15.57291655	LYS63 D	4097.5	0.788235294
37	D	16.42623469	ARG37 D	5187.666667	0.082352941
47	C	21.13967897	LEU47 C	5364.263158	0.223529412
165	A	12.73655095	TYR165 A	4327.380952	0.164705882
67	A	22.57500177	ILE67 A	5670.842105	0
9	C	20.91165952	PRO9 C	5102.142857	0.505882353
98	B	12.01500408	GLN98 B	4111.588235	0.211764706
70	A	23.2929941	LEU70 A	5665.052632	0.047058824
39	D	12.06436695	LEU39 D	4988.789474	0.011764706
34	D	16.20805559	ARG34 D	4863.041667	0.329411765
172	D	5.661299586	SER172 D	1616.454545	0.447058824
22	D	13.94333981	TYR22 D	3380.714286	0.835294118
89	B	11.96727893	LEU89 B	4550.263158	0.082352941
215	A	8.45011923	PHE215 A	2003.4	0.741176471
136	C	13.72824435	VAL136 C	4661.3125	0.129411765
196	C	7.321650634	GLU196 C	753.1333333	0.917647059
115	C	7.152550524	LYS115 C	1986.681818	0.552941176
67	B	22.76556621	ILE67 B	5182.789474	0.623529412
141	D	3.6630273	PRO141 D	551.8571429	0.505882353
129	D	17.59173752	ILE129 D	4662.894737	0.694117647
205	C	6.920494347	PRO205 C	481.9285714	0.952941176
147	A	2.792083989	SER147 A	93.72727273	0.847058824
43	A	14.93561626	ILE43 A	5308.263158	0
38	C	17.71289578	ILE38 C	5224.631579	0.152941176
127	D	13.85191886	PRO127 D	4229.357143	0.435294118
122	B	6.988264878	TYR122 B	3467.619048	0.164705882
154	D	11.31633165	GLU154 D	1471.6	0.964705882
5	B	15.26864588	VAL5 B	4487.875	0.505882353
168	C	6.787303588	SER168 C	2616.181818	0.341176471
67	C	22.49727541	ILE67 C	5320	0.352941176
103	D	5.305981342	ALA103 D	2544	0.211764706
173	C	10.12463412	GLU173 C	1782.333333	0.847058824
93	D	17.41415051	PHE93 D	4964.05	0.364705882
11	D	15.95052871	THR11 D	4876.071429	0.282352941
136	D	14.88385182	VAL136 D	4241.75	0.576470588
172	B	5.952993365	SER172 B	1660.909091	0.470588235
59	C	10.71788011	GLY59 C	1953.428571	0.835294118
41	D	19.2428619	TYR41 D	5275.52381	0.247058824
20	A	11.84372665	ASP20 A	3097	0.6
