# Supplementary material for: Mapping allosteric communications within individual proteins
Source: Nat Commun. 2020 Jul 31;11:3862. doi: 10.1038/s41467-020-17618-2 (PMC7395124; doi:10.1038/s41467-020-17618-2)
Supplement: Supplementary file 7 — Supplementary Data 4 [file 41467_2020_17618_MOESM7_ESM.zip › comparison-to-Amors/1xtt/1xtt-qs-hotspots.txt]

198 21 23 25 26 106 107 108 109 110 111 112 113 143 170 172 176 191 192 193 194 195 196 197 199 200 201 203 204 205 207 208 211 212 213 214 215 
376 288 290 322 340 346 347 348 349 350 351 363 364 365 366 367 368 369 370 371 372 373 374 375 377 378 379 
154 1 3 100 123 125 130 146 147 148 149 150 151 152 153 155 156 157 158 159 160 161 180 183 184 
420 240 242 243 359 360 389 393 408 409 410 411 412 413 414 418 419 421 422 425 428 429 430 431 432 
415 330 416 417 
400 218 220 396 397 398 399 401 402 403 
277 266 267 268 269 270 271 272 275 276 278 279 280 282 
238 237 239 
60 52 53 54 55 58 59 61 
