# Supplementary material for: Mapping allosteric communications within individual proteins
Source: Nat Commun. 2020 Jul 31;11:3862. doi: 10.1038/s41467-020-17618-2 (PMC7395124; doi:10.1038/s41467-020-17618-2)
Supplement: Supplementary file 7 — Supplementary Data 4 [file 41467_2020_17618_MOESM7_ESM.zip › comparison-to-Amors/1yba/1yba-qs.pdb]

MODEL        1
ATOM      1  N   SER A   5      31.473 -12.492  -7.489  1.00  0.94           N  
ATOM      2  CA  SER A   5      32.899 -12.631  -7.018  1.00  0.94           C  
ATOM      3  C   SER A   5      33.932 -12.670  -8.181  1.00  0.94           C  
ATOM      4  O   SER A   5      34.776 -11.765  -8.283  1.00  0.94           O  
ATOM      5  CB  SER A   5      33.070 -13.844  -6.076  1.00  0.94           C  
ATOM      6  OG  SER A   5      34.192 -13.679  -5.207  1.00  0.94           O  
ATOM      7  H01 SER A   5      31.444 -11.898  -8.305  1.00  0.94           H  
ATOM      8  H02 SER A   5      31.104 -13.403  -7.722  1.00  0.94           H  
ATOM      9  H03 SER A   5      33.115 -11.726  -6.450  1.00  0.94           H  
ATOM     10  H04 SER A   5      33.239 -14.730  -6.688  1.00  0.94           H  
ATOM     11  H05 SER A   5      32.168 -13.955  -5.474  1.00  0.94           H  
ATOM     12  H06 SER A   5      34.501 -14.540  -4.915  1.00  0.94           H  
ATOM     13  N   LEU A   6      33.894 -13.706  -9.036  1.00  0.98           N  
ATOM     14  CA  LEU A   6      34.517 -13.611 -10.374  1.00  0.98           C  
ATOM     15  C   LEU A   6      33.765 -12.588 -11.300  1.00  0.98           C  
ATOM     16  O   LEU A   6      34.389 -12.046 -12.239  1.00  0.98           O  
ATOM     17  CB  LEU A   6      34.645 -14.991 -11.041  1.00  0.98           C  
ATOM     18  CG  LEU A   6      35.940 -15.782 -10.810  1.00  0.98           C  
ATOM     19  CD1 LEU A   6      35.908 -17.198 -11.407  1.00  0.98           C  
ATOM     20  CD2 LEU A   6      37.148 -15.013 -11.350  1.00  0.98           C  
ATOM     21  H01 LEU A   6      35.527 -13.227 -10.228  1.00  0.98           H  
ATOM     22  H02 LEU A   6      34.641 -14.779 -12.110  1.00  0.98           H  
ATOM     23  H03 LEU A   6      33.820 -15.605 -10.680  1.00  0.98           H  
ATOM     24  H04 LEU A   6      36.031 -15.899  -9.730  1.00  0.98           H  
ATOM     25  H05 LEU A   6      35.578 -17.147 -12.445  1.00  0.98           H  
ATOM     26  H06 LEU A   6      36.906 -17.633 -11.365  1.00  0.98           H  
ATOM     27  H07 LEU A   6      33.433 -14.562  -8.761  1.00  0.98           H  
ATOM     28  H08 LEU A   6      35.217 -17.818 -10.836  1.00  0.98           H  
ATOM     29  H09 LEU A   6      38.000 -15.688 -11.433  1.00  0.98           H  
ATOM     30  H10 LEU A   6      36.910 -14.606 -12.333  1.00  0.98           H  
ATOM     31  H11 LEU A   6      37.395 -14.199 -10.669  1.00  0.98           H  
ATOM     32  N   GLU A   7      32.471 -12.309 -10.996  1.00  0.91           N  
ATOM     33  CA  GLU A   7      31.587 -11.368 -11.766  1.00  0.91           C  
ATOM     34  C   GLU A   7      31.534  -9.949 -11.250  1.00  0.91           C  
ATOM     35  O   GLU A   7      31.081  -9.060 -11.969  1.00  0.91           O  
ATOM     36  CB  GLU A   7      30.123 -11.860 -11.902  1.00  0.91           C  
ATOM     37  CG  GLU A   7      29.573 -12.710 -10.778  1.00  0.91           C  
ATOM     38  CD  GLU A   7      29.878 -14.191 -10.987  1.00  0.91           C  
ATOM     39  OE1 GLU A   7      28.959 -14.926 -11.383  1.00  0.91           O  
ATOM     40  OE2 GLU A   7      31.035 -14.618 -10.788  1.00  0.91           O  
ATOM     41  H01 GLU A   7      32.083 -11.363 -12.737  1.00  0.91           H  
ATOM     42  H02 GLU A   7      30.126 -12.515 -12.774  1.00  0.91           H  
ATOM     43  H03 GLU A   7      29.487 -10.979 -11.990  1.00  0.91           H  
ATOM     44  H04 GLU A   7      28.490 -12.586 -10.758  1.00  0.91           H  
ATOM     45  H05 GLU A   7      30.020 -12.386  -9.838  1.00  0.91           H  
ATOM     46  H12 GLU A   7      32.072 -12.769 -10.190  1.00  0.91           H  
ATOM     47  N   LYS A   8      31.962  -9.743 -10.011  1.00  0.84           N  
ATOM     48  CA  LYS A   8      32.111  -8.390  -9.476  1.00  0.84           C  
ATOM     49  C   LYS A   8      33.452  -7.809  -9.926  1.00  0.84           C  
ATOM     50  O   LYS A   8      33.589  -6.594 -10.073  1.00  0.84           O  
ATOM     51  CB  LYS A   8      31.999  -8.385  -7.948  1.00  0.84           C  
ATOM     52  CG  LYS A   8      30.660  -8.900  -7.409  1.00  0.84           C  
ATOM     53  CD  LYS A   8      30.182  -8.097  -6.194  1.00  0.84           C  
ATOM     54  CE  LYS A   8      28.877  -8.617  -5.612  1.00  0.84           C  
ATOM     55  NZ  LYS A   8      29.054 -10.000  -5.080  1.00  0.84           N  
ATOM     56  H01 LYS A   8      31.305  -7.767  -9.863  1.00  0.84           H  
ATOM     57  H02 LYS A   8      32.080  -7.344  -7.634  1.00  0.84           H  
ATOM     58  H03 LYS A   8      32.794  -9.013  -7.545  1.00  0.84           H  
ATOM     59  H04 LYS A   8      30.800  -9.934  -7.094  1.00  0.84           H  
ATOM     60  H05 LYS A   8      29.911  -8.826  -8.197  1.00  0.84           H  
ATOM     61  H06 LYS A   8      32.189 -10.535  -9.427  1.00  0.84           H  
ATOM     62  H07 LYS A   8      30.004  -7.075  -6.529  1.00  0.84           H  
ATOM     63  H08 LYS A   8      30.950  -8.144  -5.422  1.00  0.84           H  
ATOM     64  H09 LYS A   8      28.124  -8.637  -6.400  1.00  0.84           H  
ATOM     65  H10 LYS A   8      28.557  -7.960  -4.804  1.00  0.84           H  
ATOM     66  H11 LYS A   8      29.837 -10.017  -4.442  1.00  0.84           H  
ATOM     67  H12 LYS A   8      28.216 -10.283  -4.592  1.00  0.84           H  
ATOM     68  H13 LYS A   8      29.230 -10.636  -5.845  1.00  0.84           H  
ATOM     69  N   ASP A   9      34.428  -8.698 -10.132  1.00  0.92           N  
ATOM     70  CA  ASP A   9      35.719  -8.401 -10.808  1.00  0.92           C  
ATOM     71  C   ASP A   9      35.579  -7.665 -12.168  1.00  0.92           C  
ATOM     72  O   ASP A   9      36.378  -6.779 -12.497  1.00  0.92           O  
ATOM     73  CB  ASP A   9      36.506  -9.717 -11.050  1.00  0.92           C  
ATOM     74  CG  ASP A   9      37.069 -10.324  -9.773  1.00  0.92           C  
ATOM     75  OD1 ASP A   9      37.085  -9.628  -8.749  1.00  0.92           O  
ATOM     76  OD2 ASP A   9      37.503 -11.492  -9.785  1.00  0.92           O  
ATOM     77  H01 ASP A   9      36.248  -7.729 -10.132  1.00  0.92           H  
ATOM     78  H02 ASP A   9      37.352  -9.474 -11.692  1.00  0.92           H  
ATOM     79  H03 ASP A   9      35.836 -10.442 -11.512  1.00  0.92           H  
ATOM     80  H14 ASP A   9      34.278  -9.642  -9.804  1.00  0.92           H  
ATOM     81  N   LYS A  10      34.584  -8.047 -12.964  1.00  0.90           N  
ATOM     82  CA  LYS A  10      34.386  -7.403 -14.251  1.00  0.90           C  
ATOM     83  C   LYS A  10      33.875  -5.989 -14.069  1.00  0.90           C  
ATOM     84  O   LYS A  10      34.148  -5.129 -14.887  1.00  0.90           O  
ATOM     85  CB  LYS A  10      33.442  -8.228 -15.122  1.00  0.90           C  
ATOM     86  CG  LYS A  10      34.110  -9.494 -15.688  1.00  0.90           C  
ATOM     87  CD  LYS A  10      33.174 -10.679 -15.567  1.00  0.90           C  
ATOM     88  CE  LYS A  10      33.297 -11.678 -16.693  1.00  0.90           C  
ATOM     89  NZ  LYS A  10      31.972 -12.369 -16.919  1.00  0.90           N  
ATOM     90  H01 LYS A  10      35.347  -7.344 -14.762  1.00  0.90           H  
ATOM     91  H02 LYS A  10      33.146  -7.606 -15.967  1.00  0.90           H  
ATOM     92  H03 LYS A  10      32.582  -8.525 -14.521  1.00  0.90           H  
ATOM     93  H04 LYS A  10      33.963  -8.788 -12.672  1.00  0.90           H  
ATOM     94  H05 LYS A  10      35.018  -9.700 -15.122  1.00  0.90           H  
ATOM     95  H06 LYS A  10      34.355  -9.334 -16.738  1.00  0.90           H  
ATOM     96  H07 LYS A  10      32.159 -10.284 -15.607  1.00  0.90           H  
ATOM     97  H08 LYS A  10      33.388 -11.191 -14.629  1.00  0.90           H  
ATOM     98  H09 LYS A  10      34.048 -12.423 -16.429  1.00  0.90           H  
ATOM     99  H10 LYS A  10      33.595 -11.160 -17.605  1.00  0.90           H  
ATOM    100  H11 LYS A  10      31.288 -11.692 -17.227  1.00  0.90           H  
ATOM    101  H12 LYS A  10      32.080 -13.083 -17.625  1.00  0.90           H  
ATOM    102  H13 LYS A  10      31.661 -12.792 -16.056  1.00  0.90           H  
ATOM    103  N   ILE A  11      33.168  -5.752 -12.969  1.00  0.76           N  
ATOM    104  CA  ILE A  11      32.510  -4.464 -12.709  1.00  0.76           C  
ATOM    105  C   ILE A  11      33.493  -3.372 -12.285  1.00  0.76           C  
ATOM    106  O   ILE A  11      33.846  -3.263 -11.094  1.00  0.76           O  
ATOM    107  CB  ILE A  11      31.391  -4.615 -11.632  1.00  0.76           C  
ATOM    108  CG1 ILE A  11      30.329  -5.630 -12.084  1.00  0.76           C  
ATOM    109  CG2 ILE A  11      30.720  -3.260 -11.333  1.00  0.76           C  
ATOM    110  CD1 ILE A  11      29.429  -5.122 -13.204  1.00  0.76           C  
ATOM    111  H01 ILE A  11      32.064  -4.154 -13.654  1.00  0.76           H  
ATOM    112  H02 ILE A  11      31.863  -4.979 -10.720  1.00  0.76           H  
ATOM    113  H03 ILE A  11      29.687  -5.821 -11.224  1.00  0.76           H  
ATOM    114  H04 ILE A  11      30.838  -6.529 -12.432  1.00  0.76           H  
ATOM    115  H05 ILE A  11      29.747  -3.431 -10.872  1.00  0.76           H  
ATOM    116  H06 ILE A  11      31.348  -2.685 -10.653  1.00  0.76           H  
ATOM    117  H07 ILE A  11      30.588  -2.706 -12.263  1.00  0.76           H  
ATOM    118  H08 ILE A  11      28.540  -4.661 -12.774  1.00  0.76           H  
ATOM    119  H09 ILE A  11      29.969  -4.385 -13.799  1.00  0.76           H  
ATOM    120  H10 ILE A  11      29.133  -5.956 -13.840  1.00  0.76           H  
ATOM    121  H14 ILE A  11      33.079  -6.488 -12.283  1.00  0.76           H  
ATOM    122  N   LYS A  12      33.949  -2.541 -13.222  1.00  0.73           N  
ATOM    123  CA  LYS A  12      34.950  -1.509 -12.945  1.00  0.73           C  
ATOM    124  C   LYS A  12      34.394  -0.230 -12.351  1.00  0.73           C  
ATOM    125  O   LYS A  12      33.400   0.329 -12.817  1.00  0.73           O  
ATOM    126  CB  LYS A  12      35.738  -1.159 -14.233  1.00  0.73           C  
ATOM    127  CG  LYS A  12      37.082  -0.489 -13.998  1.00  0.73           C  
ATOM    128  CD  LYS A  12      37.341   0.665 -14.963  1.00  0.73           C  
ATOM    129  CE  LYS A  12      38.782   1.113 -14.916  1.00  0.73           C  
ATOM    130  NZ  LYS A  12      39.299   1.459 -16.274  1.00  0.73           N  
ATOM    131  H01 LYS A  12      35.602  -1.948 -12.189  1.00  0.73           H  
ATOM    132  H02 LYS A  12      35.128  -0.438 -14.778  1.00  0.73           H  
ATOM    133  H03 LYS A  12      35.911  -2.082 -14.786  1.00  0.73           H  
ATOM    134  H04 LYS A  12      37.857  -1.238 -14.165  1.00  0.73           H  
ATOM    135  H05 LYS A  12      37.107  -0.104 -12.978  1.00  0.73           H  
ATOM    136  H06 LYS A  12      36.712   1.505 -14.668  1.00  0.73           H  
ATOM    137  H07 LYS A  12      37.103   0.341 -15.976  1.00  0.73           H  
ATOM    138  H08 LYS A  12      39.380   0.290 -14.525  1.00  0.73           H  
ATOM    139  H09 LYS A  12      38.859   1.991 -14.274  1.00  0.73           H  
ATOM    140  H10 LYS A  12      40.248   1.125 -16.368  1.00  0.73           H  
ATOM    141  H11 LYS A  12      33.589  -2.627 -14.162  1.00  0.73           H  
ATOM    142  H12 LYS A  12      38.718   1.024 -16.977  1.00  0.73           H  
ATOM    143  H13 LYS A  12      39.282   2.461 -16.396  1.00  0.73           H  
ATOM    144  N   PHE A  13      35.064   0.221 -11.291  1.00  0.58           N  
ATOM    145  CA  PHE A  13      34.855   1.541 -10.689  1.00  0.58           C  
ATOM    146  C   PHE A  13      36.067   2.404 -10.992  1.00  0.58           C  
ATOM    147  O   PHE A  13      37.190   2.023 -10.663  1.00  0.58           O  
ATOM    148  CB  PHE A  13      34.740   1.447  -9.164  1.00  0.58           C  
ATOM    149  CG  PHE A  13      33.490   0.769  -8.675  1.00  0.58           C  
ATOM    150  CD1 PHE A  13      33.314  -0.608  -8.839  1.00  0.58           C  
ATOM    151  CD2 PHE A  13      32.507   1.498  -8.014  1.00  0.58           C  
ATOM    152  CE1 PHE A  13      32.170  -1.247  -8.380  1.00  0.58           C  
ATOM    153  CE2 PHE A  13      31.347   0.872  -7.542  1.00  0.58           C  
ATOM    154  CZ  PHE A  13      31.173  -0.504  -7.729  1.00  0.58           C  
ATOM    155  H01 PHE A  13      33.935   1.959 -11.098  1.00  0.58           H  
ATOM    156  H02 PHE A  13      34.704   2.471  -8.792  1.00  0.58           H  
ATOM    157  H03 PHE A  13      35.599   0.890  -8.791  1.00  0.58           H  
ATOM    158  H04 PHE A  13      34.089  -1.191  -9.336  1.00  0.58           H  
ATOM    159  H05 PHE A  13      32.641   2.569  -7.862  1.00  0.58           H  
ATOM    160  H06 PHE A  13      32.047  -2.320  -8.525  1.00  0.58           H  
ATOM    161  H07 PHE A  13      30.581   1.455  -7.030  1.00  0.58           H  
ATOM    162  H08 PHE A  13      30.268  -0.996  -7.371  1.00  0.58           H  
ATOM    163  H14 PHE A  13      35.759  -0.384 -10.877  1.00  0.58           H  
ATOM    164  N   LEU A  14      35.819   3.558 -11.606  1.00  0.52           N  
ATOM    165  CA  LEU A  14      36.821   4.602 -11.802  1.00  0.52           C  
ATOM    166  C   LEU A  14      36.624   5.699 -10.737  1.00  0.52           C  
ATOM    167  O   LEU A  14      35.582   6.341 -10.694  1.00  0.52           O  
ATOM    168  CB  LEU A  14      36.680   5.187 -13.209  1.00  0.52           C  
ATOM    169  CG  LEU A  14      37.445   6.470 -13.499  1.00  0.52           C  
ATOM    170  CD1 LEU A  14      38.950   6.254 -13.307  1.00  0.52           C  
ATOM    171  CD2 LEU A  14      37.127   6.917 -14.906  1.00  0.52           C  
ATOM    172  H01 LEU A  14      37.822   4.183 -11.698  1.00  0.52           H  
ATOM    173  H02 LEU A  14      35.628   5.456 -13.301  1.00  0.52           H  
ATOM    174  H03 LEU A  14      37.022   4.432 -13.917  1.00  0.52           H  
ATOM    175  H04 LEU A  14      37.140   7.250 -12.801  1.00  0.52           H  
ATOM    176  H05 LEU A  14      39.458   7.218 -13.309  1.00  0.52           H  
ATOM    177  H06 LEU A  14      39.127   5.752 -12.356  1.00  0.52           H  
ATOM    178  H07 LEU A  14      39.336   5.639 -14.120  1.00  0.52           H  
ATOM    179  H08 LEU A  14      36.318   7.647 -14.881  1.00  0.52           H  
ATOM    180  H09 LEU A  14      34.886   3.721 -11.956  1.00  0.52           H  
ATOM    181  H10 LEU A  14      38.012   7.371 -15.352  1.00  0.52           H  
ATOM    182  H11 LEU A  14      36.820   6.056 -15.501  1.00  0.52           H  
ATOM    183  N   LEU A  15      37.622   5.899  -9.878  1.00  0.51           N  
ATOM    184  CA  LEU A  15      37.556   6.904  -8.828  1.00  0.51           C  
ATOM    185  C   LEU A  15      38.640   7.925  -9.057  1.00  0.51           C  
ATOM    186  O   LEU A  15      39.816   7.566  -9.172  1.00  0.51           O  
ATOM    187  CB  LEU A  15      37.766   6.267  -7.463  1.00  0.51           C  
ATOM    188  CG  LEU A  15      36.759   5.183  -7.103  1.00  0.51           C  
ATOM    189  CD1 LEU A  15      37.116   4.514  -5.787  1.00  0.51           C  
ATOM    190  CD2 LEU A  15      35.380   5.795  -7.045  1.00  0.51           C  
ATOM    191  H01 LEU A  15      36.573   7.374  -8.854  1.00  0.51           H  
ATOM    192  H02 LEU A  15      37.635   7.063  -6.730  1.00  0.51           H  
ATOM    193  H03 LEU A  15      38.762   5.825  -7.444  1.00  0.51           H  
ATOM    194  H04 LEU A  15      36.778   4.408  -7.869  1.00  0.51           H  
ATOM    195  H05 LEU A  15      37.958   5.035  -5.332  1.00  0.51           H  
ATOM    196  H06 LEU A  15      36.259   4.553  -5.115  1.00  0.51           H  
ATOM    197  H07 LEU A  15      37.389   3.475  -5.969  1.00  0.51           H  
ATOM    198  H08 LEU A  15      34.683   5.078  -6.610  1.00  0.51           H  
ATOM    199  H09 LEU A  15      35.407   6.694  -6.430  1.00  0.51           H  
ATOM    200  H10 LEU A  15      35.054   6.053  -8.053  1.00  0.51           H  
ATOM    201  H12 LEU A  15      38.454   5.333  -9.958  1.00  0.51           H  
ATOM    202  N   VAL A  16      38.239   9.193  -9.099  1.00  0.43           N  
ATOM    203  CA  VAL A  16      39.146  10.291  -9.403  1.00  0.43           C  
ATOM    204  C   VAL A  16      39.105  11.405  -8.367  1.00  0.43           C  
ATOM    205  O   VAL A  16      38.236  11.454  -7.514  1.00  0.43           O  
ATOM    206  CB  VAL A  16      38.845  10.864 -10.791  1.00  0.43           C  
ATOM    207  CG1 VAL A  16      39.176   9.816 -11.850  1.00  0.43           C  
ATOM    208  CG2 VAL A  16      37.373  11.295 -10.911  1.00  0.43           C  
ATOM    209  H01 VAL A  16      40.152   9.872  -9.383  1.00  0.43           H  
ATOM    210  H02 VAL A  16      39.462  11.750 -10.944  1.00  0.43           H  
ATOM    211  H03 VAL A  16      40.193   9.455 -11.697  1.00  0.43           H  
ATOM    212  H04 VAL A  16      38.479   8.982 -11.768  1.00  0.43           H  
ATOM    213  H05 VAL A  16      39.094  10.262 -12.841  1.00  0.43           H  
ATOM    214  H06 VAL A  16      36.776  10.756 -10.176  1.00  0.43           H  
ATOM    215  H07 VAL A  16      37.292  12.367 -10.729  1.00  0.43           H  
ATOM    216  H08 VAL A  16      37.008  11.067 -11.912  1.00  0.43           H  
ATOM    217  H11 VAL A  16      37.269   9.402  -8.913  1.00  0.43           H  
ATOM    218  N   GLU A  17      40.070  12.303  -8.483  1.00  0.34           N  
ATOM    219  CA  GLU A  17      40.205  13.448  -7.593  1.00  0.34           C  
ATOM    220  C   GLU A  17      40.457  13.096  -6.121  1.00  0.34           C  
ATOM    221  O   GLU A  17      40.183  13.895  -5.239  1.00  0.34           O  
ATOM    222  CB  GLU A  17      38.982  14.347  -7.710  1.00  0.34           C  
ATOM    223  CG  GLU A  17      38.799  14.988  -9.056  1.00  0.34           C  
ATOM    224  CD  GLU A  17      37.627  15.954  -9.027  1.00  0.34           C  
ATOM    225  OE1 GLU A  17      37.839  17.104  -8.561  1.00  0.34           O  
ATOM    226  OE2 GLU A  17      36.490  15.545  -9.426  1.00  0.34           O  
ATOM    227  H01 GLU A  17      41.103  13.969  -7.926  1.00  0.34           H  
ATOM    228  H02 GLU A  17      39.130  15.161  -7.000  1.00  0.34           H  
ATOM    229  H03 GLU A  17      38.097  13.747  -7.496  1.00  0.34           H  
ATOM    230  H04 GLU A  17      38.598  14.211  -9.793  1.00  0.34           H  
ATOM    231  H05 GLU A  17      39.706  15.530  -9.323  1.00  0.34           H  
ATOM    232  H09 GLU A  17      40.746  12.189  -9.225  1.00  0.34           H  
ATOM    233  N   GLY A  18      40.983  11.904  -5.873  1.00  0.52           N  
ATOM    234  CA  GLY A  18      41.388  11.480  -4.551  1.00  0.52           C  
ATOM    235  C   GLY A  18      40.277  11.474  -3.539  1.00  0.52           C  
ATOM    236  O   GLY A  18      40.310  12.213  -2.559  1.00  0.52           O  
ATOM    237  H01 GLY A  18      42.125  12.203  -4.202  1.00  0.52           H  
ATOM    238  H02 GLY A  18      41.791  10.470  -4.624  1.00  0.52           H  
ATOM    239  H06 GLY A  18      41.106  11.263  -6.643  1.00  0.52           H  
ATOM    240  N   VAL A  19      39.280  10.642  -3.765  1.00  0.39           N  
ATOM    241  CA  VAL A  19      38.265  10.403  -2.756  1.00  0.39           C  
ATOM    242  C   VAL A  19      38.922   9.629  -1.632  1.00  0.39           C  
ATOM    243  O   VAL A  19      40.041   9.109  -1.779  1.00  0.39           O  
ATOM    244  CB  VAL A  19      37.057   9.587  -3.283  1.00  0.39           C  
ATOM    245  CG1 VAL A  19      36.507  10.203  -4.572  1.00  0.39           C  
ATOM    246  CG2 VAL A  19      37.405   8.112  -3.482  1.00  0.39           C  
ATOM    247  H01 VAL A  19      37.874  11.367  -2.432  1.00  0.39           H  
ATOM    248  H02 VAL A  19      36.278   9.631  -2.522  1.00  0.39           H  
ATOM    249  H03 VAL A  19      39.222  10.164  -4.653  1.00  0.39           H  
ATOM    250  H04 VAL A  19      35.619  10.792  -4.343  1.00  0.39           H  
ATOM    251  H05 VAL A  19      37.264  10.848  -5.019  1.00  0.39           H  
ATOM    252  H06 VAL A  19      36.245   9.409  -5.272  1.00  0.39           H  
ATOM    253  H07 VAL A  19      38.369   7.901  -3.018  1.00  0.39           H  
ATOM    254  H08 VAL A  19      36.637   7.491  -3.021  1.00  0.39           H  
ATOM    255  H09 VAL A  19      37.459   7.891  -4.548  1.00  0.39           H  
ATOM    256  N   HIS A  20      38.218   9.544  -0.512  1.00  0.45           N  
ATOM    257  CA  HIS A  20      38.791   8.962   0.692  1.00  0.45           C  
ATOM    258  C   HIS A  20      38.925   7.417   0.627  1.00  0.45           C  
ATOM    259  O   HIS A  20      38.088   6.725   0.035  1.00  0.45           O  
ATOM    260  CB  HIS A  20      37.957   9.390   1.903  1.00  0.45           C  
ATOM    261  CG  HIS A  20      38.626   9.123   3.207  1.00  0.45           C  
ATOM    262  CD2 HIS A  20      39.294   9.938   4.048  1.00  0.45           C  
ATOM    263  ND1 HIS A  20      38.660   7.872   3.776  1.00  0.45           N  
ATOM    264  CE1 HIS A  20      39.331   7.923   4.908  1.00  0.45           C  
ATOM    265  NE2 HIS A  20      39.719   9.168   5.100  1.00  0.45           N  
ATOM    266  H01 HIS A  20      39.809   9.339   0.786  1.00  0.45           H  
ATOM    267  H02 HIS A  20      37.040   8.801   1.886  1.00  0.45           H  
ATOM    268  H03 HIS A  20      37.761  10.459   1.827  1.00  0.45           H  
ATOM    269  H04 HIS A  20      39.464  11.007   3.917  1.00  0.45           H  
ATOM    270  H05 HIS A  20      39.531   7.081   5.571  1.00  0.45           H  
ATOM    271  H06 HIS A  20      40.245   9.502   5.895  1.00  0.45           H  
ATOM    272  H10 HIS A  20      37.269   9.889  -0.494  1.00  0.45           H  
ATOM    273  N   GLN A  21      39.969   6.894   1.264  1.00  0.66           N  
ATOM    274  CA  GLN A  21      40.256   5.468   1.263  1.00  0.66           C  
ATOM    275  C   GLN A  21      39.144   4.564   1.789  1.00  0.66           C  
ATOM    276  O   GLN A  21      39.129   3.368   1.473  1.00  0.66           O  
ATOM    277  CB  GLN A  21      41.545   5.184   2.032  1.00  0.66           C  
ATOM    278  CG  GLN A  21      42.798   5.629   1.293  1.00  0.66           C  
ATOM    279  CD  GLN A  21      43.001   4.918  -0.065  1.00  0.66           C  
ATOM    280  NE2 GLN A  21      43.399   5.697  -1.078  1.00  0.66           N  
ATOM    281  OE1 GLN A  21      42.796   3.693  -0.197  1.00  0.66           O  
ATOM    282  H01 GLN A  21      40.358   5.216   0.207  1.00  0.66           H  
ATOM    283  H02 GLN A  21      41.613   4.104   2.160  1.00  0.66           H  
ATOM    284  H03 GLN A  21      41.501   5.708   2.987  1.00  0.66           H  
ATOM    285  H04 GLN A  21      43.649   5.367   1.921  1.00  0.66           H  
ATOM    286  H05 GLN A  21      42.731   6.702   1.114  1.00  0.66           H  
ATOM    287  H06 GLN A  21      43.548   5.298  -1.994  1.00  0.66           H  
ATOM    288  H07 GLN A  21      40.588   7.512   1.769  1.00  0.66           H  
ATOM    289  H08 GLN A  21      43.550   6.684  -0.927  1.00  0.66           H  
ATOM    290  N   LYS A  22      38.208   5.112   2.560  1.00  0.60           N  
ATOM    291  CA  LYS A  22      37.102   4.304   3.077  1.00  0.60           C  
ATOM    292  C   LYS A  22      36.126   4.000   1.991  1.00  0.60           C  
ATOM    293  O   LYS A  22      35.356   3.077   2.138  1.00  0.60           O  
ATOM    294  CB  LYS A  22      36.400   4.930   4.310  1.00  0.60           C  
ATOM    295  CG  LYS A  22      37.242   4.746   5.606  1.00  0.60           C  
ATOM    296  CD  LYS A  22      36.445   4.743   6.941  1.00  0.60           C  
ATOM    297  CE  LYS A  22      37.407   4.744   8.142  1.00  0.60           C  
ATOM    298  NZ  LYS A  22      38.535   3.760   7.985  1.00  0.60           N  
ATOM    299  H01 LYS A  22      37.539   3.371   3.432  1.00  0.60           H  
ATOM    300  H02 LYS A  22      35.445   4.424   4.451  1.00  0.60           H  
ATOM    301  H03 LYS A  22      36.254   5.995   4.131  1.00  0.60           H  
ATOM    302  H04 LYS A  22      37.897   5.616   5.657  1.00  0.60           H  
ATOM    303  H05 LYS A  22      37.770   3.795   5.530  1.00  0.60           H  
ATOM    304  H06 LYS A  22      35.830   3.844   6.983  1.00  0.60           H  
ATOM    305  H07 LYS A  22      35.814   5.631   6.985  1.00  0.60           H  
ATOM    306  H08 LYS A  22      36.835   4.450   9.022  1.00  0.60           H  
ATOM    307  H09 LYS A  22      38.261   6.094   2.791  1.00  0.60           H  
ATOM    308  H10 LYS A  22      37.828   5.743   8.251  1.00  0.60           H  
ATOM    309  H11 LYS A  22      39.338   4.083   8.506  1.00  0.60           H  
ATOM    310  H12 LYS A  22      38.247   2.858   8.337  1.00  0.60           H  
ATOM    311  H13 LYS A  22      38.778   3.679   7.008  1.00  0.60           H  
ATOM    312  N   ALA A  23      36.151   4.764   0.902  1.00  0.46           N  
ATOM    313  CA  ALA A  23      35.354   4.432  -0.284  1.00  0.46           C  
ATOM    314  C   ALA A  23      35.780   3.084  -0.843  1.00  0.46           C  
ATOM    315  O   ALA A  23      34.975   2.185  -1.061  1.00  0.46           O  
ATOM    316  CB  ALA A  23      35.513   5.514  -1.346  1.00  0.46           C  
ATOM    317  H01 ALA A  23      34.305   4.376   0.005  1.00  0.46           H  
ATOM    318  H02 ALA A  23      36.555   5.563  -1.661  1.00  0.46           H  
ATOM    319  H03 ALA A  23      34.886   5.276  -2.205  1.00  0.46           H  
ATOM    320  H04 ALA A  23      35.213   6.477  -0.932  1.00  0.46           H  
ATOM    321  H14 ALA A  23      36.731   5.591   0.892  1.00  0.46           H  
ATOM    322  N   LEU A  24      37.076   2.989  -1.078  1.00  0.62           N  
ATOM    323  CA  LEU A  24      37.734   1.785  -1.584  1.00  0.62           C  
ATOM    324  C   LEU A  24      37.566   0.614  -0.579  1.00  0.62           C  
ATOM    325  O   LEU A  24      37.358  -0.520  -0.993  1.00  0.62           O  
ATOM    326  CB  LEU A  24      39.256   1.998  -1.787  1.00  0.62           C  
ATOM    327  CG  LEU A  24      39.837   3.237  -2.499  1.00  0.62           C  
ATOM    328  CD1 LEU A  24      40.673   2.813  -3.699  1.00  0.62           C  
ATOM    329  CD2 LEU A  24      38.725   4.185  -2.908  1.00  0.62           C  
ATOM    330  H01 LEU A  24      37.264   1.556  -2.541  1.00  0.62           H  
ATOM    331  H02 LEU A  24      39.498   1.204  -2.494  1.00  0.62           H  
ATOM    332  H03 LEU A  24      39.698   1.987  -0.791  1.00  0.62           H  
ATOM    333  H04 LEU A  24      40.489   3.768  -1.806  1.00  0.62           H  
ATOM    334  H05 LEU A  24      37.650   3.800  -0.897  1.00  0.62           H  
ATOM    335  H06 LEU A  24      41.656   2.486  -3.359  1.00  0.62           H  
ATOM    336  H07 LEU A  24      40.177   1.992  -4.217  1.00  0.62           H  
ATOM    337  H08 LEU A  24      40.787   3.657  -4.380  1.00  0.62           H  
ATOM    338  H09 LEU A  24      37.869   4.046  -2.248  1.00  0.62           H  
ATOM    339  H10 LEU A  24      39.078   5.214  -2.833  1.00  0.62           H  
ATOM    340  H11 LEU A  24      38.429   3.976  -3.936  1.00  0.62           H  
ATOM    341  N   GLU A  25      37.668   0.898   0.708  1.00  0.74           N  
ATOM    342  CA  GLU A  25      37.433  -0.157   1.695  1.00  0.74           C  
ATOM    343  C   GLU A  25      35.984  -0.685   1.639  1.00  0.74           C  
ATOM    344  O   GLU A  25      35.755  -1.879   1.775  1.00  0.74           O  
ATOM    345  CB  GLU A  25      37.811   0.313   3.100  1.00  0.74           C  
ATOM    346  CG  GLU A  25      39.315   0.497   3.237  1.00  0.74           C  
ATOM    347  CD  GLU A  25      39.748   1.224   4.518  1.00  0.74           C  
ATOM    348  OE1 GLU A  25      38.892   1.515   5.396  1.00  0.74           O  
ATOM    349  OE2 GLU A  25      40.969   1.503   4.639  1.00  0.74           O  
ATOM    350  H01 GLU A  25      38.082  -0.995   1.441  1.00  0.74           H  
ATOM    351  H02 GLU A  25      37.492  -0.447   3.813  1.00  0.74           H  
ATOM    352  H03 GLU A  25      37.317   1.263   3.302  1.00  0.74           H  
ATOM    353  H04 GLU A  25      39.630   1.122   2.402  1.00  0.74           H  
ATOM    354  H05 GLU A  25      39.782  -0.488   3.228  1.00  0.74           H  
ATOM    355  H12 GLU A  25      37.906   1.833   1.007  1.00  0.74           H  
ATOM    356  N   SER A  26      35.014   0.193   1.422  1.00  0.60           N  
ATOM    357  CA  SER A  26      33.628  -0.238   1.288  1.00  0.60           C  
ATOM    358  C   SER A  26      33.440  -1.067   0.061  1.00  0.60           C  
ATOM    359  O   SER A  26      32.711  -2.028   0.087  1.00  0.60           O  
ATOM    360  CB  SER A  26      32.691   0.962   1.186  1.00  0.60           C  
ATOM    361  OG  SER A  26      32.847   1.782   2.316  1.00  0.60           O  
ATOM    362  H01 SER A  26      33.393  -0.825   2.176  1.00  0.60           H  
ATOM    363  H02 SER A  26      31.660   0.611   1.134  1.00  0.60           H  
ATOM    364  H03 SER A  26      32.928   1.532   0.288  1.00  0.60           H  
ATOM    365  H04 SER A  26      33.200   1.263   3.042  1.00  0.60           H  
ATOM    366  H06 SER A  26      35.239   1.175   1.348  1.00  0.60           H  
ATOM    367  N   LEU A  27      34.065  -0.666  -1.031  1.00  0.56           N  
ATOM    368  CA  LEU A  27      33.935  -1.407  -2.280  1.00  0.56           C  
ATOM    369  C   LEU A  27      34.436  -2.833  -2.143  1.00  0.56           C  
ATOM    370  O   LEU A  27      33.694  -3.796  -2.425  1.00  0.56           O  
ATOM    371  CB  LEU A  27      34.692  -0.721  -3.415  1.00  0.56           C  
ATOM    372  CG  LEU A  27      34.079   0.631  -3.776  1.00  0.56           C  
ATOM    373  CD1 LEU A  27      34.972   1.316  -4.788  1.00  0.56           C  
ATOM    374  CD2 LEU A  27      32.676   0.490  -4.285  1.00  0.56           C  
ATOM    375  H01 LEU A  27      32.871  -1.428  -2.517  1.00  0.56           H  
ATOM    376  H02 LEU A  27      34.634  -1.362  -4.294  1.00  0.56           H  
ATOM    377  H03 LEU A  27      35.726  -0.568  -3.107  1.00  0.56           H  
ATOM    378  H04 LEU A  27      34.015   1.244  -2.877  1.00  0.56           H  
ATOM    379  H05 LEU A  27      34.640   0.164  -1.001  1.00  0.56           H  
ATOM    380  H06 LEU A  27      35.939   0.814  -4.817  1.00  0.56           H  
ATOM    381  H07 LEU A  27      34.509   1.268  -5.774  1.00  0.56           H  
ATOM    382  H08 LEU A  27      35.112   2.359  -4.503  1.00  0.56           H  
ATOM    383  H09 LEU A  27      32.051   1.268  -3.846  1.00  0.56           H  
ATOM    384  H10 LEU A  27      32.671   0.590  -5.370  1.00  0.56           H  
ATOM    385  H11 LEU A  27      32.285  -0.489  -4.008  1.00  0.56           H  
ATOM    386  N   ARG A  28      35.686  -2.965  -1.709  1.00  0.79           N  
ATOM    387  CA  ARG A  28      36.291  -4.262  -1.534  1.00  0.79           C  
ATOM    388  C   ARG A  28      35.481  -5.133  -0.584  1.00  0.79           C  
ATOM    389  O   ARG A  28      35.166  -6.277  -0.900  1.00  0.79           O  
ATOM    390  CB  ARG A  28      37.708  -4.095  -1.054  1.00  0.79           C  
ATOM    391  CG  ARG A  28      38.516  -3.305  -2.038  1.00  0.79           C  
ATOM    392  CD  ARG A  28      39.954  -3.481  -1.780  1.00  0.79           C  
ATOM    393  NE  ARG A  28      40.746  -2.499  -2.515  1.00  0.79           N  
ATOM    394  CZ  ARG A  28      41.312  -1.397  -2.002  1.00  0.79           C  
ATOM    395  NH1 ARG A  28      41.197  -1.056  -0.699  1.00  0.79           N  
ATOM    396  NH2 ARG A  28      42.015  -0.613  -2.817  1.00  0.79           N  
ATOM    397  H01 ARG A  28      36.303  -4.775  -2.496  1.00  0.79           H  
ATOM    398  H02 ARG A  28      38.158  -5.082  -0.947  1.00  0.79           H  
ATOM    399  H03 ARG A  28      37.702  -3.575  -0.096  1.00  0.79           H  
ATOM    400  H04 ARG A  28      38.265  -2.249  -1.934  1.00  0.79           H  
ATOM    401  H05 ARG A  28      38.287  -3.646  -3.048  1.00  0.79           H  
ATOM    402  H06 ARG A  28      40.245  -4.477  -2.113  1.00  0.79           H  
ATOM    403  H07 ARG A  28      40.142  -3.363  -0.713  1.00  0.79           H  
ATOM    404  H08 ARG A  28      40.880  -2.665  -3.502  1.00  0.79           H  
ATOM    405  H09 ARG A  28      41.641  -0.216  -0.356  1.00  0.79           H  
ATOM    406  H10 ARG A  28      40.667  -1.641  -0.069  1.00  0.79           H  
ATOM    407  H11 ARG A  28      42.110  -0.855  -3.793  1.00  0.79           H  
ATOM    408  H12 ARG A  28      36.224  -2.137  -1.497  1.00  0.79           H  
ATOM    409  H13 ARG A  28      42.453   0.224  -2.459  1.00  0.79           H  
ATOM    410  N   ALA A  29      35.101  -4.585   0.560  1.00  0.82           N  
ATOM    411  CA  ALA A  29      34.151  -5.260   1.466  1.00  0.82           C  
ATOM    412  C   ALA A  29      32.876  -5.816   0.782  1.00  0.82           C  
ATOM    413  O   ALA A  29      32.291  -6.804   1.227  1.00  0.82           O  
ATOM    414  CB  ALA A  29      33.740  -4.306   2.585  1.00  0.82           C  
ATOM    415  H01 ALA A  29      34.688  -6.127   1.852  1.00  0.82           H  
ATOM    416  H02 ALA A  29      32.720  -4.531   2.897  1.00  0.82           H  
ATOM    417  H03 ALA A  29      34.414  -4.428   3.433  1.00  0.82           H  
ATOM    418  H04 ALA A  29      33.791  -3.279   2.224  1.00  0.82           H  
ATOM    419  H14 ALA A  29      35.471  -3.682   0.819  1.00  0.82           H  
ATOM    420  N   ALA A  30      32.429  -5.172  -0.283  1.00  0.76           N  
ATOM    421  CA  ALA A  30      31.238  -5.631  -0.974  1.00  0.76           C  
ATOM    422  C   ALA A  30      31.603  -6.508  -2.180  1.00  0.76           C  
ATOM    423  O   ALA A  30      30.720  -6.855  -2.970  1.00  0.76           O  
ATOM    424  CB  ALA A  30      30.371  -4.432  -1.380  1.00  0.76           C  
ATOM    425  H01 ALA A  30      30.655  -6.253  -0.295  1.00  0.76           H  
ATOM    426  H02 ALA A  30      29.447  -4.440  -0.801  1.00  0.76           H  
ATOM    427  H03 ALA A  30      30.914  -3.507  -1.184  1.00  0.76           H  
ATOM    428  H04 ALA A  30      30.134  -4.497  -2.442  1.00  0.76           H  
ATOM    429  H05 ALA A  30      32.920  -4.355  -0.618  1.00  0.76           H  
ATOM    430  N   GLY A  31      32.890  -6.869  -2.317  1.00  0.91           N  
ATOM    431  CA  GLY A  31      33.369  -7.734  -3.414  1.00  0.91           C  
ATOM    432  C   GLY A  31      33.793  -7.040  -4.707  1.00  0.91           C  
ATOM    433  O   GLY A  31      34.248  -7.696  -5.670  1.00  0.91           O  
ATOM    434  H01 GLY A  31      32.510  -8.346  -3.689  1.00  0.91           H  
ATOM    435  H02 GLY A  31      34.228  -8.293  -3.042  1.00  0.91           H  
ATOM    436  H05 GLY A  31      33.560  -6.534  -1.639  1.00  0.91           H  
ATOM    437  N   TYR A  32      33.638  -5.725  -4.740  1.00  0.75           N  
ATOM    438  CA  TYR A  32      34.068  -4.938  -5.865  1.00  0.75           C  
ATOM    439  C   TYR A  32      35.533  -4.564  -5.701  1.00  0.75           C  
ATOM    440  O   TYR A  32      35.892  -3.704  -4.897  1.00  0.75           O  
ATOM    441  CB  TYR A  32      33.216  -3.695  -5.961  1.00  0.75           C  
ATOM    442  CG  TYR A  32      31.773  -4.019  -6.253  1.00  0.75           C  
ATOM    443  CD1 TYR A  32      31.392  -4.491  -7.498  1.00  0.75           C  
ATOM    444  CD2 TYR A  32      30.782  -3.857  -5.285  1.00  0.75           C  
ATOM    445  CE1 TYR A  32      30.072  -4.778  -7.769  1.00  0.75           C  
ATOM    446  CE2 TYR A  32      29.446  -4.150  -5.557  1.00  0.75           C  
ATOM    447  CZ  TYR A  32      29.113  -4.601  -6.796  1.00  0.75           C  
ATOM    448  OH  TYR A  32      27.825  -4.909  -7.084  1.00  0.75           O  
ATOM    449  H01 TYR A  32      33.957  -5.517  -6.782  1.00  0.75           H  
ATOM    450  H02 TYR A  32      33.597  -3.089  -6.783  1.00  0.75           H  
ATOM    451  H03 TYR A  32      33.206  -5.262  -3.953  1.00  0.75           H  
ATOM    452  H04 TYR A  32      33.272  -3.156  -5.015  1.00  0.75           H  
ATOM    453  H05 TYR A  32      32.145  -4.637  -8.272  1.00  0.75           H  
ATOM    454  H06 TYR A  32      31.058  -3.494  -4.295  1.00  0.75           H  
ATOM    455  H07 TYR A  32      29.786  -5.146  -8.755  1.00  0.75           H  
ATOM    456  H08 TYR A  32      28.682  -4.020  -4.790  1.00  0.75           H  
ATOM    457  H09 TYR A  32      27.491  -5.532  -6.434  1.00  0.75           H  
ATOM    458  N   THR A  33      36.388  -5.226  -6.464  1.00  0.90           N  
ATOM    459  CA  THR A  33      37.821  -5.005  -6.361  1.00  0.90           C  
ATOM    460  C   THR A  33      38.431  -4.455  -7.647  1.00  0.90           C  
ATOM    461  O   THR A  33      39.605  -4.150  -7.680  1.00  0.90           O  
ATOM    462  CB  THR A  33      38.535  -6.304  -5.986  1.00  0.90           C  
ATOM    463  CG2 THR A  33      38.091  -6.772  -4.594  1.00  0.90           C  
ATOM    464  OG1 THR A  33      38.234  -7.309  -6.967  1.00  0.90           O  
ATOM    465  H01 THR A  33      37.960  -4.257  -5.581  1.00  0.90           H  
ATOM    466  H02 THR A  33      39.611  -6.131  -5.963  1.00  0.90           H  
ATOM    467  H03 THR A  33      37.064  -7.134  -4.643  1.00  0.90           H  
ATOM    468  H04 THR A  33      38.743  -7.577  -4.256  1.00  0.90           H  
ATOM    469  H05 THR A  33      38.149  -5.938  -3.894  1.00  0.90           H  
ATOM    470  H06 THR A  33      38.023  -8.135  -6.525  1.00  0.90           H  
ATOM    471  H10 THR A  33      36.038  -5.898  -7.131  1.00  0.90           H  
ATOM    472  N   ASN A  34      37.657  -4.320  -8.711  1.00  0.81           N  
ATOM    473  CA  ASN A  34      38.219  -3.791  -9.944  1.00  0.81           C  
ATOM    474  C   ASN A  34      38.061  -2.295  -9.913  1.00  0.81           C  
ATOM    475  O   ASN A  34      37.017  -1.771 -10.311  1.00  0.81           O  
ATOM    476  CB  ASN A  34      37.523  -4.390 -11.165  1.00  0.81           C  
ATOM    477  CG  ASN A  34      37.991  -3.772 -12.471  1.00  0.81           C  
ATOM    478  ND2 ASN A  34      37.488  -4.303 -13.592  1.00  0.81           N  
ATOM    479  OD1 ASN A  34      38.804  -2.827 -12.473  1.00  0.81           O  
ATOM    480  H01 ASN A  34      39.273  -4.057 -10.021  1.00  0.81           H  
ATOM    481  H02 ASN A  34      36.457  -4.185 -11.068  1.00  0.81           H  
ATOM    482  H03 ASN A  34      37.727  -5.460 -11.193  1.00  0.81           H  
ATOM    483  H04 ASN A  34      37.763  -3.936 -14.492  1.00  0.81           H  
ATOM    484  H05 ASN A  34      36.833  -5.070 -13.538  1.00  0.81           H  
ATOM    485  H07 ASN A  34      36.683  -4.582  -8.668  1.00  0.81           H  
ATOM    486  N   ILE A  35      39.103  -1.620  -9.431  1.00  0.70           N  
ATOM    487  CA  ILE A  35      39.081  -0.169  -9.150  1.00  0.70           C  
ATOM    488  C   ILE A  35      40.272   0.575  -9.806  1.00  0.70           C  
ATOM    489  O   ILE A  35      41.432   0.172  -9.655  1.00  0.70           O  
ATOM    490  CB  ILE A  35      39.131   0.106  -7.604  1.00  0.70           C  
ATOM    491  CG1 ILE A  35      37.994  -0.620  -6.862  1.00  0.70           C  
ATOM    492  CG2 ILE A  35      39.082   1.600  -7.314  1.00  0.70           C  
ATOM    493  CD1 ILE A  35      38.240  -0.761  -5.355  1.00  0.70           C  
ATOM    494  H01 ILE A  35      38.149   0.204  -9.574  1.00  0.70           H  
ATOM    495  H02 ILE A  35      40.078  -0.289  -7.236  1.00  0.70           H  
ATOM    496  H03 ILE A  35      37.935  -1.628  -7.273  1.00  0.70           H  
ATOM    497  H04 ILE A  35      37.071  -0.060  -7.011  1.00  0.70           H  
ATOM    498  H05 ILE A  35      38.068   1.881  -7.030  1.00  0.70           H  
ATOM    499  H06 ILE A  35      39.956  -2.128  -9.247  1.00  0.70           H  
ATOM    500  H07 ILE A  35      39.766   1.835  -6.498  1.00  0.70           H  
ATOM    501  H08 ILE A  35      39.376   2.154  -8.206  1.00  0.70           H  
ATOM    502  H09 ILE A  35      38.986  -0.031  -5.039  1.00  0.70           H  
ATOM    503  H10 ILE A  35      37.309  -0.584  -4.816  1.00  0.70           H  
ATOM    504  H11 ILE A  35      38.601  -1.766  -5.138  1.00  0.70           H  
ATOM    505  N   GLU A  36      39.978   1.651 -10.534  1.00  0.69           N  
ATOM    506  CA  GLU A  36      41.012   2.524 -11.071  1.00  0.69           C  
ATOM    507  C   GLU A  36      40.938   3.823 -10.280  1.00  0.69           C  
ATOM    508  O   GLU A  36      40.052   4.643 -10.517  1.00  0.69           O  
ATOM    509  CB  GLU A  36      40.819   2.799 -12.559  1.00  0.69           C  
ATOM    510  CG  GLU A  36      41.886   3.700 -13.124  1.00  0.69           C  
ATOM    511  CD  GLU A  36      41.730   3.996 -14.594  1.00  0.69           C  
ATOM    512  OE1 GLU A  36      41.022   3.262 -15.323  1.00  0.69           O  
ATOM    513  OE2 GLU A  36      42.342   4.980 -15.032  1.00  0.69           O  
ATOM    514  H01 GLU A  36      41.987   2.046 -10.975  1.00  0.69           H  
ATOM    515  H02 GLU A  36      39.861   3.305 -12.680  1.00  0.69           H  
ATOM    516  H03 GLU A  36      40.841   1.851 -13.096  1.00  0.69           H  
ATOM    517  H04 GLU A  36      42.833   3.173 -13.010  1.00  0.69           H  
ATOM    518  H05 GLU A  36      41.860   4.644 -12.580  1.00  0.69           H  
ATOM    519  H12 GLU A  36      39.009   1.868 -10.719  1.00  0.69           H  
ATOM    520  N   PHE A  37      41.885   3.989  -9.350  1.00  0.59           N  
ATOM    521  CA  PHE A  37      41.917   5.111  -8.415  1.00  0.59           C  
ATOM    522  C   PHE A  37      42.895   6.167  -8.883  1.00  0.59           C  
ATOM    523  O   PHE A  37      43.996   5.840  -9.259  1.00  0.59           O  
ATOM    524  CB  PHE A  37      42.360   4.611  -7.038  1.00  0.59           C  
ATOM    525  CG  PHE A  37      42.531   5.706  -6.002  1.00  0.59           C  
ATOM    526  CD1 PHE A  37      41.417   6.312  -5.427  1.00  0.59           C  
ATOM    527  CD2 PHE A  37      43.806   6.102  -5.592  1.00  0.59           C  
ATOM    528  CE1 PHE A  37      41.582   7.310  -4.477  1.00  0.59           C  
ATOM    529  CE2 PHE A  37      43.976   7.093  -4.653  1.00  0.59           C  
ATOM    530  CZ  PHE A  37      42.868   7.700  -4.083  1.00  0.59           C  
ATOM    531  H01 PHE A  37      40.919   5.545  -8.361  1.00  0.59           H  
ATOM    532  H02 PHE A  37      43.340   4.153  -7.173  1.00  0.59           H  
ATOM    533  H03 PHE A  37      41.612   3.908  -6.672  1.00  0.59           H  
ATOM    534  H04 PHE A  37      40.415   6.002  -5.723  1.00  0.59           H  
ATOM    535  H05 PHE A  37      44.682   5.617  -6.024  1.00  0.59           H  
ATOM    536  H06 PHE A  37      42.620   3.299  -9.291  1.00  0.59           H  
ATOM    537  H07 PHE A  37      40.709   7.791  -4.037  1.00  0.59           H  
ATOM    538  H08 PHE A  37      44.979   7.400  -4.358  1.00  0.59           H  
ATOM    539  H09 PHE A  37      42.997   8.478  -3.331  1.00  0.59           H  
ATOM    540  N   HIS A  38      42.497   7.431  -8.841  1.00  0.56           N  
ATOM    541  CA  HIS A  38      43.395   8.531  -9.145  1.00  0.56           C  
ATOM    542  C   HIS A  38      43.257   9.576  -8.038  1.00  0.56           C  
ATOM    543  O   HIS A  38      42.143   9.942  -7.689  1.00  0.56           O  
ATOM    544  CB  HIS A  38      43.079   9.115 -10.533  1.00  0.56           C  
ATOM    545  CG  HIS A  38      43.403   8.185 -11.669  1.00  0.56           C  
ATOM    546  CD2 HIS A  38      42.605   7.422 -12.451  1.00  0.56           C  
ATOM    547  ND1 HIS A  38      44.689   7.964 -12.116  1.00  0.56           N  
ATOM    548  CE1 HIS A  38      44.671   7.102 -13.117  1.00  0.56           C  
ATOM    549  NE2 HIS A  38      43.418   6.755 -13.339  1.00  0.56           N  
ATOM    550  H01 HIS A  38      44.428   8.185  -9.181  1.00  0.56           H  
ATOM    551  H02 HIS A  38      43.706   9.998 -10.657  1.00  0.56           H  
ATOM    552  H03 HIS A  38      42.016   9.351 -10.574  1.00  0.56           H  
ATOM    553  H04 HIS A  38      41.519   7.349 -12.389  1.00  0.56           H  
ATOM    554  H05 HIS A  38      45.541   6.740 -13.665  1.00  0.56           H  
ATOM    555  H06 HIS A  38      43.106   6.105 -14.046  1.00  0.56           H  
ATOM    556  H10 HIS A  38      41.540   7.635  -8.590  1.00  0.56           H  
ATOM    557  N   LYS A  39      44.385  10.012  -7.467  1.00  0.52           N  
ATOM    558  CA  LYS A  39      44.421  11.138  -6.527  1.00  0.52           C  
ATOM    559  C   LYS A  39      44.021  12.474  -7.175  1.00  0.52           C  
ATOM    560  O   LYS A  39      43.545  13.370  -6.494  1.00  0.52           O  
ATOM    561  CB  LYS A  39      45.822  11.329  -5.926  1.00  0.52           C  
ATOM    562  CG  LYS A  39      46.270  10.344  -4.834  1.00  0.52           C  
ATOM    563  CD  LYS A  39      47.217   9.222  -5.350  1.00  0.52           C  
ATOM    564  CE  LYS A  39      48.504   9.728  -6.092  1.00  0.52           C  
ATOM    565  NZ  LYS A  39      49.504  10.530  -5.308  1.00  0.52           N  
ATOM    566  H01 LYS A  39      43.698  10.878  -5.754  1.00  0.52           H  
ATOM    567  H02 LYS A  39      45.777  12.296  -5.424  1.00  0.52           H  
ATOM    568  H03 LYS A  39      46.540  11.259  -6.743  1.00  0.52           H  
ATOM    569  H04 LYS A  39      45.371   9.853  -4.461  1.00  0.52           H  
ATOM    570  H05 LYS A  39      46.791  10.904  -4.058  1.00  0.52           H  
ATOM    571  H06 LYS A  39      46.645   8.656  -6.085  1.00  0.52           H  
ATOM    572  H07 LYS A  39      45.251   9.545  -7.693  1.00  0.52           H  
ATOM    573  H08 LYS A  39      47.532   8.625  -4.494  1.00  0.52           H  
ATOM    574  H09 LYS A  39      48.128  10.423  -6.843  1.00  0.52           H  
ATOM    575  H10 LYS A  39      49.023   8.850  -6.477  1.00  0.52           H  
ATOM    576  H11 LYS A  39      50.316  10.709  -5.882  1.00  0.52           H  
ATOM    577  H12 LYS A  39      49.089  11.408  -5.030  1.00  0.52           H  
ATOM    578  H13 LYS A  39      49.781  10.013  -4.486  1.00  0.52           H  
ATOM    579  N   GLY A  40      44.225  12.614  -8.475  1.00  0.49           N  
ATOM    580  CA  GLY A  40      44.021  13.881  -9.150  1.00  0.49           C  
ATOM    581  C   GLY A  40      42.866  13.811 -10.133  1.00  0.49           C  
ATOM    582  O   GLY A  40      42.270  12.738 -10.362  1.00  0.49           O  
ATOM    583  H01 GLY A  40      44.927  14.121  -9.706  1.00  0.49           H  
ATOM    584  H02 GLY A  40      43.807  14.649  -8.406  1.00  0.49           H  
ATOM    585  H14 GLY A  40      44.532  11.816  -9.012  1.00  0.49           H  
ATOM    586  N   ALA A  41      42.543  14.976 -10.697  1.00  0.36           N  
ATOM    587  CA  ALA A  41      41.601  15.086 -11.806  1.00  0.36           C  
ATOM    588  C   ALA A  41      42.331  14.732 -13.105  1.00  0.36           C  
ATOM    589  O   ALA A  41      43.552  14.949 -13.236  1.00  0.36           O  
ATOM    590  CB  ALA A  41      41.001  16.500 -11.880  1.00  0.36           C  
ATOM    591  H01 ALA A  41      40.774  14.393 -11.652  1.00  0.36           H  
ATOM    592  H02 ALA A  41      40.043  16.515 -11.360  1.00  0.36           H  
ATOM    593  H03 ALA A  41      42.969  15.819 -10.341  1.00  0.36           H  
ATOM    594  H04 ALA A  41      41.681  17.209 -11.408  1.00  0.36           H  
ATOM    595  H05 ALA A  41      40.852  16.778 -12.923  1.00  0.36           H  
ATOM    596  N   LEU A  42      41.566  14.175 -14.052  1.00  0.45           N  
ATOM    597  CA  LEU A  42      42.088  13.619 -15.316  1.00  0.45           C  
ATOM    598  C   LEU A  42      41.875  14.598 -16.459  1.00  0.45           C  
ATOM    599  O   LEU A  42      40.753  15.078 -16.653  1.00  0.45           O  
ATOM    600  CB  LEU A  42      41.369  12.290 -15.637  1.00  0.45           C  
ATOM    601  CG  LEU A  42      42.028  10.941 -15.282  1.00  0.45           C  
ATOM    602  CD1 LEU A  42      42.853  10.963 -14.016  1.00  0.45           C  
ATOM    603  CD2 LEU A  42      40.993   9.857 -15.166  1.00  0.45           C  
ATOM    604  H01 LEU A  42      43.157  13.440 -15.201  1.00  0.45           H  
ATOM    605  H02 LEU A  42      41.352  12.276 -16.727  1.00  0.45           H  
ATOM    606  H03 LEU A  42      40.412  12.318 -15.117  1.00  0.45           H  
ATOM    607  H04 LEU A  42      42.713  10.739 -16.105  1.00  0.45           H  
ATOM    608  H05 LEU A  42      43.746  11.567 -14.175  1.00  0.45           H  
ATOM    609  H06 LEU A  42      40.570  14.133 -13.892  1.00  0.45           H  
ATOM    610  H07 LEU A  42      42.264  11.392 -13.205  1.00  0.45           H  
ATOM    611  H08 LEU A  42      43.145   9.946 -13.754  1.00  0.45           H  
ATOM    612  H09 LEU A  42      40.094  10.155 -15.705  1.00  0.45           H  
ATOM    613  H10 LEU A  42      41.383   8.934 -15.594  1.00  0.45           H  
ATOM    614  H11 LEU A  42      40.750   9.697 -14.116  1.00  0.45           H  
ATOM    615  N   ASP A  43      42.935  14.887 -17.216  1.00  0.59           N  
ATOM    616  CA  ASP A  43      42.779  15.591 -18.493  1.00  0.59           C  
ATOM    617  C   ASP A  43      41.910  14.715 -19.429  1.00  0.59           C  
ATOM    618  O   ASP A  43      41.644  13.545 -19.136  1.00  0.59           O  
ATOM    619  CB  ASP A  43      44.140  15.952 -19.125  1.00  0.59           C  
ATOM    620  CG  ASP A  43      44.889  14.740 -19.644  1.00  0.59           C  
ATOM    621  OD1 ASP A  43      44.874  13.689 -18.961  1.00  0.59           O  
ATOM    622  OD2 ASP A  43      45.504  14.840 -20.733  1.00  0.59           O  
ATOM    623  H01 ASP A  43      42.278  16.544 -18.325  1.00  0.59           H  
ATOM    624  H02 ASP A  43      44.752  16.406 -18.346  1.00  0.59           H  
ATOM    625  H03 ASP A  43      43.968  16.637 -19.955  1.00  0.59           H  
ATOM    626  H12 ASP A  43      43.857  14.617 -16.905  1.00  0.59           H  
ATOM    627  N   ASP A  44      41.476  15.276 -20.551  1.00  0.54           N  
ATOM    628  CA  ASP A  44      40.347  14.702 -21.302  1.00  0.54           C  
ATOM    629  C   ASP A  44      40.665  13.374 -21.966  1.00  0.54           C  
ATOM    630  O   ASP A  44      39.922  12.410 -21.810  1.00  0.54           O  
ATOM    631  CB  ASP A  44      39.836  15.708 -22.329  1.00  0.54           C  
ATOM    632  CG  ASP A  44      39.388  17.011 -21.686  1.00  0.54           C  
ATOM    633  OD1 ASP A  44      39.485  17.135 -20.387  1.00  0.54           O  
ATOM    634  OD2 ASP A  44      38.944  17.921 -22.486  1.00  0.54           O  
ATOM    635  H01 ASP A  44      39.567  14.490 -20.571  1.00  0.54           H  
ATOM    636  H02 ASP A  44      38.972  15.267 -22.826  1.00  0.54           H  
ATOM    637  H03 ASP A  44      40.635  15.923 -23.038  1.00  0.54           H  
ATOM    638  H04 ASP A  44      41.928  16.111 -20.896  1.00  0.54           H  
ATOM    639  N   GLU A  45      41.765  13.355 -22.716  1.00  0.76           N  
ATOM    640  CA  GLU A  45      42.392  12.119 -23.217  1.00  0.76           C  
ATOM    641  C   GLU A  45      42.317  11.025 -22.132  1.00  0.76           C  
ATOM    642  O   GLU A  45      41.804   9.927 -22.378  1.00  0.76           O  
ATOM    643  CB  GLU A  45      43.851  12.412 -23.674  1.00  0.76           C  
ATOM    644  CG  GLU A  45      44.951  11.379 -23.306  1.00  0.76           C  
ATOM    645  CD  GLU A  45      46.168  12.007 -22.561  1.00  0.76           C  
ATOM    646  OE1 GLU A  45      46.512  11.542 -21.450  1.00  0.76           O  
ATOM    647  OE2 GLU A  45      46.788  12.967 -23.067  1.00  0.76           O  
ATOM    648  H01 GLU A  45      41.853  11.749 -24.089  1.00  0.76           H  
ATOM    649  H02 GLU A  45      44.131  13.314 -23.129  1.00  0.76           H  
ATOM    650  H03 GLU A  45      43.839  12.501 -24.760  1.00  0.76           H  
ATOM    651  H04 GLU A  45      42.194  14.238 -22.955  1.00  0.76           H  
ATOM    652  H05 GLU A  45      45.327  10.964 -24.241  1.00  0.76           H  
ATOM    653  H06 GLU A  45      44.509  10.616 -22.665  1.00  0.76           H  
ATOM    654  N   GLN A  46      42.797  11.349 -20.930  1.00  0.72           N  
ATOM    655  CA  GLN A  46      42.905  10.359 -19.855  1.00  0.72           C  
ATOM    656  C   GLN A  46      41.546   9.967 -19.303  1.00  0.72           C  
ATOM    657  O   GLN A  46      41.324   8.809 -18.959  1.00  0.72           O  
ATOM    658  CB  GLN A  46      43.807  10.883 -18.729  1.00  0.72           C  
ATOM    659  CG  GLN A  46      44.423   9.800 -17.846  1.00  0.72           C  
ATOM    660  CD  GLN A  46      45.447   8.967 -18.599  1.00  0.72           C  
ATOM    661  NE2 GLN A  46      44.948   8.051 -19.477  1.00  0.72           N  
ATOM    662  OE1 GLN A  46      46.676   9.156 -18.415  1.00  0.72           O  
ATOM    663  H01 GLN A  46      43.355   9.464 -20.284  1.00  0.72           H  
ATOM    664  H02 GLN A  46      43.170  11.483 -18.079  1.00  0.72           H  
ATOM    665  H03 GLN A  46      44.618  11.455 -19.181  1.00  0.72           H  
ATOM    666  H04 GLN A  46      43.623   9.136 -17.520  1.00  0.72           H  
ATOM    667  H05 GLN A  46      44.911  10.274 -16.995  1.00  0.72           H  
ATOM    668  H06 GLN A  46      45.577   7.472 -20.015  1.00  0.72           H  
ATOM    669  H07 GLN A  46      43.093  12.299 -20.757  1.00  0.72           H  
ATOM    670  H08 GLN A  46      43.949   7.951 -19.589  1.00  0.72           H  
ATOM    671  N   LEU A  47      40.639  10.938 -19.232  1.00  0.41           N  
ATOM    672  CA  LEU A  47      39.308  10.713 -18.685  1.00  0.41           C  
ATOM    673  C   LEU A  47      38.539   9.786 -19.591  1.00  0.41           C  
ATOM    674  O   LEU A  47      38.080   8.731 -19.179  1.00  0.41           O  
ATOM    675  CB  LEU A  47      38.556  12.042 -18.535  1.00  0.41           C  
ATOM    676  CG  LEU A  47      37.111  11.985 -18.003  1.00  0.41           C  
ATOM    677  CD1 LEU A  47      36.991  11.219 -16.660  1.00  0.41           C  
ATOM    678  CD2 LEU A  47      36.543  13.404 -17.877  1.00  0.41           C  
ATOM    679  H01 LEU A  47      39.405  10.258 -17.699  1.00  0.41           H  
ATOM    680  H02 LEU A  47      38.463  12.424 -19.551  1.00  0.41           H  
ATOM    681  H03 LEU A  47      39.131  12.668 -17.853  1.00  0.41           H  
ATOM    682  H04 LEU A  47      36.522  11.422 -18.727  1.00  0.41           H  
ATOM    683  H05 LEU A  47      35.938  11.061 -16.425  1.00  0.41           H  
ATOM    684  H06 LEU A  47      37.493  10.255 -16.745  1.00  0.41           H  
ATOM    685  H07 LEU A  47      37.456  11.803 -15.865  1.00  0.41           H  
ATOM    686  H08 LEU A  47      35.575  13.364 -17.377  1.00  0.41           H  
ATOM    687  H09 LEU A  47      40.881  11.859 -19.568  1.00  0.41           H  
ATOM    688  H10 LEU A  47      37.228  14.019 -17.293  1.00  0.41           H  
ATOM    689  H11 LEU A  47      36.421  13.837 -18.870  1.00  0.41           H  
ATOM    690  N   LYS A  48      38.424  10.206 -20.836  1.00  0.65           N  
ATOM    691  CA  LYS A  48      37.784   9.417 -21.862  1.00  0.65           C  
ATOM    692  C   LYS A  48      38.349   7.976 -21.991  1.00  0.65           C  
ATOM    693  O   LYS A  48      37.583   7.017 -22.094  1.00  0.65           O  
ATOM    694  CB  LYS A  48      37.867  10.168 -23.195  1.00  0.65           C  
ATOM    695  CG  LYS A  48      37.040  11.495 -23.212  1.00  0.65           C  
ATOM    696  CD  LYS A  48      35.581  11.330 -23.745  1.00  0.65           C  
ATOM    697  CE  LYS A  48      35.465  10.638 -25.162  1.00  0.65           C  
ATOM    698  NZ  LYS A  48      36.300  11.155 -26.302  1.00  0.65           N  
ATOM    699  H01 LYS A  48      36.742   9.285 -21.569  1.00  0.65           H  
ATOM    700  H02 LYS A  48      37.444   9.515 -23.959  1.00  0.65           H  
ATOM    701  H03 LYS A  48      38.912  10.408 -23.393  1.00  0.65           H  
ATOM    702  H04 LYS A  48      37.549  12.174 -23.896  1.00  0.65           H  
ATOM    703  H05 LYS A  48      36.992  11.882 -22.194  1.00  0.65           H  
ATOM    704  H06 LYS A  48      35.183  12.338 -23.863  1.00  0.65           H  
ATOM    705  H07 LYS A  48      35.023  10.729 -23.027  1.00  0.65           H  
ATOM    706  H08 LYS A  48      34.442  10.853 -25.472  1.00  0.65           H  
ATOM    707  H09 LYS A  48      35.725   9.588 -25.027  1.00  0.65           H  
ATOM    708  H10 LYS A  48      37.209  10.716 -26.279  1.00  0.65           H  
ATOM    709  H11 LYS A  48      35.845  10.940 -27.178  1.00  0.65           H  
ATOM    710  H12 LYS A  48      38.797  11.112 -21.080  1.00  0.65           H  
ATOM    711  H13 LYS A  48      36.407  12.155 -26.215  1.00  0.65           H  
ATOM    712  N   GLU A  49      39.665   7.811 -21.976  1.00  0.79           N  
ATOM    713  CA  GLU A  49      40.240   6.464 -21.944  1.00  0.79           C  
ATOM    714  C   GLU A  49      39.844   5.686 -20.676  1.00  0.79           C  
ATOM    715  O   GLU A  49      39.299   4.568 -20.744  1.00  0.79           O  
ATOM    716  CB  GLU A  49      41.760   6.523 -22.088  1.00  0.79           C  
ATOM    717  CG  GLU A  49      42.221   6.605 -23.557  1.00  0.79           C  
ATOM    718  CD  GLU A  49      43.608   7.225 -23.693  1.00  0.79           C  
ATOM    719  OE1 GLU A  49      44.133   7.734 -22.662  1.00  0.79           O  
ATOM    720  OE2 GLU A  49      44.169   7.209 -24.816  1.00  0.79           O  
ATOM    721  H01 GLU A  49      39.826   5.921 -22.793  1.00  0.79           H  
ATOM    722  H02 GLU A  49      42.164   5.601 -21.670  1.00  0.79           H  
ATOM    723  H03 GLU A  49      42.126   7.402 -21.558  1.00  0.79           H  
ATOM    724  H04 GLU A  49      41.517   7.241 -24.093  1.00  0.79           H  
ATOM    725  H05 GLU A  49      42.243   5.599 -23.975  1.00  0.79           H  
ATOM    726  H14 GLU A  49      40.273   8.617 -21.987  1.00  0.79           H  
ATOM    727  N   SER A  50      40.083   6.291 -19.512  1.00  0.71           N  
ATOM    728  CA  SER A  50      39.809   5.614 -18.221  1.00  0.71           C  
ATOM    729  C   SER A  50      38.335   5.273 -17.873  1.00  0.71           C  
ATOM    730  O   SER A  50      38.038   4.419 -17.088  1.00  0.71           O  
ATOM    731  CB  SER A  50      40.361   6.457 -17.072  1.00  0.71           C  
ATOM    732  OG  SER A  50      41.776   6.362 -17.042  1.00  0.71           O  
ATOM    733  H01 SER A  50      40.302   4.651 -18.350  1.00  0.71           H  
ATOM    734  H02 SER A  50      39.956   6.089 -16.129  1.00  0.71           H  
ATOM    735  H03 SER A  50      40.071   7.498 -17.214  1.00  0.71           H  
ATOM    736  H04 SER A  50      42.104   6.180 -17.926  1.00  0.71           H  
ATOM    737  H06 SER A  50      40.458   7.229 -19.509  1.00  0.71           H  
ATOM    738  N   ILE A  51      37.434   6.009 -18.611  1.00  0.49           N  
ATOM    739  CA  ILE A  51      35.977   5.877 -18.464  1.00  0.49           C  
ATOM    740  C   ILE A  51      35.253   5.038 -19.549  1.00  0.49           C  
ATOM    741  O   ILE A  51      34.184   4.490 -19.274  1.00  0.49           O  
ATOM    742  CB  ILE A  51      35.312   7.281 -18.344  1.00  0.49           C  
ATOM    743  CG1 ILE A  51      33.920   7.169 -17.701  1.00  0.49           C  
ATOM    744  CG2 ILE A  51      35.229   7.981 -19.690  1.00  0.49           C  
ATOM    745  CD1 ILE A  51      33.313   8.491 -17.383  1.00  0.49           C  
ATOM    746  H01 ILE A  51      35.853   5.305 -17.545  1.00  0.49           H  
ATOM    747  H02 ILE A  51      35.945   7.890 -17.698  1.00  0.49           H  
ATOM    748  H03 ILE A  51      34.040   6.633 -16.759  1.00  0.49           H  
ATOM    749  H04 ILE A  51      33.261   6.641 -18.390  1.00  0.49           H  
ATOM    750  H05 ILE A  51      37.791   6.671 -19.285  1.00  0.49           H  
ATOM    751  H06 ILE A  51      34.854   8.995 -19.549  1.00  0.49           H  
ATOM    752  H07 ILE A  51      36.220   8.021 -20.141  1.00  0.49           H  
ATOM    753  H08 ILE A  51      34.553   7.432 -20.345  1.00  0.49           H  
ATOM    754  H09 ILE A  51      32.337   8.340 -16.922  1.00  0.49           H  
ATOM    755  H10 ILE A  51      33.960   9.032 -16.693  1.00  0.49           H  
ATOM    756  H11 ILE A  51      33.196   9.068 -18.300  1.00  0.49           H  
ATOM    757  N   ARG A  52      35.827   4.941 -20.756  1.00  0.77           N  
ATOM    758  CA  ARG A  52      35.305   4.050 -21.819  1.00  0.77           C  
ATOM    759  C   ARG A  52      34.604   2.819 -21.226  1.00  0.77           C  
ATOM    760  O   ARG A  52      33.465   2.533 -21.556  1.00  0.77           O  
ATOM    761  CB  ARG A  52      36.431   3.564 -22.766  1.00  0.77           C  
ATOM    762  CG  ARG A  52      36.547   4.236 -24.158  1.00  0.77           C  
ATOM    763  CD  ARG A  52      35.233   4.222 -24.913  1.00  0.77           C  
ATOM    764  NE  ARG A  52      35.416   3.899 -26.325  1.00  0.77           N  
ATOM    765  CZ  ARG A  52      34.483   3.342 -27.122  1.00  0.77           C  
ATOM    766  NH1 ARG A  52      33.267   3.042 -26.646  1.00  0.77           N  
ATOM    767  NH2 ARG A  52      34.770   3.070 -28.414  1.00  0.77           N  
ATOM    768  H01 ARG A  52      34.587   4.643 -22.386  1.00  0.77           H  
ATOM    769  H02 ARG A  52      36.177   2.527 -22.983  1.00  0.77           H  
ATOM    770  H03 ARG A  52      37.379   3.718 -22.250  1.00  0.77           H  
ATOM    771  H04 ARG A  52      37.274   3.671 -24.742  1.00  0.77           H  
ATOM    772  H05 ARG A  52      36.864   5.270 -24.024  1.00  0.77           H  
ATOM    773  H06 ARG A  52      34.799   5.220 -24.850  1.00  0.77           H  
ATOM    774  H07 ARG A  52      34.576   3.477 -24.463  1.00  0.77           H  
ATOM    775  H08 ARG A  52      36.314   4.110 -26.737  1.00  0.77           H  
ATOM    776  H09 ARG A  52      32.577   2.621 -27.252  1.00  0.77           H  
ATOM    777  H10 ARG A  52      33.040   3.237 -25.681  1.00  0.77           H  
ATOM    778  H11 ARG A  52      35.684   3.288 -28.785  1.00  0.77           H  
ATOM    779  H12 ARG A  52      36.648   5.497 -20.949  1.00  0.77           H  
ATOM    780  H13 ARG A  52      34.071   2.649 -29.009  1.00  0.77           H  
ATOM    781  N   ASP A  53      35.284   2.130 -20.314  1.00  0.85           N  
ATOM    782  CA  ASP A  53      34.896   0.793 -19.838  1.00  0.85           C  
ATOM    783  C   ASP A  53      34.367   0.749 -18.399  1.00  0.85           C  
ATOM    784  O   ASP A  53      33.965  -0.310 -17.923  1.00  0.85           O  
ATOM    785  CB  ASP A  53      36.101  -0.150 -19.959  1.00  0.85           C  
ATOM    786  CG  ASP A  53      37.440   0.551 -19.641  1.00  0.85           C  
ATOM    787  OD1 ASP A  53      37.474   1.791 -19.233  1.00  0.85           O  
ATOM    788  OD2 ASP A  53      38.487  -0.136 -19.823  1.00  0.85           O  
ATOM    789  H01 ASP A  53      34.065   0.479 -20.470  1.00  0.85           H  
ATOM    790  H02 ASP A  53      36.147  -0.495 -20.992  1.00  0.85           H  
ATOM    791  H03 ASP A  53      35.967  -0.979 -19.264  1.00  0.85           H  
ATOM    792  H14 ASP A  53      36.116   2.550 -19.925  1.00  0.85           H  
ATOM    793  N   ALA A  54      34.357   1.889 -17.718  1.00  0.71           N  
ATOM    794  CA  ALA A  54      33.932   1.944 -16.314  1.00  0.71           C  
ATOM    795  C   ALA A  54      32.422   1.788 -16.148  1.00  0.71           C  
ATOM    796  O   ALA A  54      31.642   2.548 -16.733  1.00  0.71           O  
ATOM    797  CB  ALA A  54      34.375   3.242 -15.673  1.00  0.71           C  
ATOM    798  H01 ALA A  54      34.410   1.101 -15.815  1.00  0.71           H  
ATOM    799  H02 ALA A  54      35.289   3.590 -16.154  1.00  0.71           H  
ATOM    800  H03 ALA A  54      33.593   3.992 -15.793  1.00  0.71           H  
ATOM    801  H04 ALA A  54      34.649   2.740 -18.178  1.00  0.71           H  
ATOM    802  H05 ALA A  54      34.563   3.078 -14.612  1.00  0.71           H  
ATOM    803  N   HIS A  55      32.017   0.810 -15.339  1.00  0.68           N  
ATOM    804  CA  HIS A  55      30.620   0.677 -14.915  1.00  0.68           C  
ATOM    805  C   HIS A  55      30.156   1.810 -13.954  1.00  0.68           C  
ATOM    806  O   HIS A  55      29.009   2.256 -14.014  1.00  0.68           O  
ATOM    807  CB  HIS A  55      30.415  -0.689 -14.261  1.00  0.68           C  
ATOM    808  CG  HIS A  55      30.382  -1.819 -15.239  1.00  0.68           C  
ATOM    809  CD2 HIS A  55      29.340  -2.491 -15.783  1.00  0.68           C  
ATOM    810  ND1 HIS A  55      31.527  -2.371 -15.778  1.00  0.68           N  
ATOM    811  CE1 HIS A  55      31.193  -3.338 -16.609  1.00  0.68           C  
ATOM    812  NE2 HIS A  55      29.872  -3.425 -16.635  1.00  0.68           N  
ATOM    813  H01 HIS A  55      30.004   0.766 -15.810  1.00  0.68           H  
ATOM    814  H02 HIS A  55      29.444  -0.665 -13.766  1.00  0.68           H  
ATOM    815  H03 HIS A  55      31.231  -0.863 -13.560  1.00  0.68           H  
ATOM    816  H04 HIS A  55      28.282  -2.322 -15.582  1.00  0.68           H  
ATOM    817  H05 HIS A  55      31.885  -3.959 -17.177  1.00  0.68           H  
ATOM    818  H06 HIS A  55      32.694   0.138 -15.007  1.00  0.68           H  
ATOM    819  H07 HIS A  55      29.340  -4.076 -17.194  1.00  0.68           H  
ATOM    820  N   PHE A  56      31.057   2.244 -13.075  1.00  0.59           N  
ATOM    821  CA  PHE A  56      30.818   3.357 -12.168  1.00  0.59           C  
ATOM    822  C   PHE A  56      31.951   4.369 -12.221  1.00  0.59           C  
ATOM    823  O   PHE A  56      33.111   4.010 -12.421  1.00  0.59           O  
ATOM    824  CB  PHE A  56      30.661   2.829 -10.745  1.00  0.59           C  
ATOM    825  CG  PHE A  56      29.503   1.915 -10.606  1.00  0.59           C  
ATOM    826  CD1 PHE A  56      28.247   2.418 -10.348  1.00  0.59           C  
ATOM    827  CD2 PHE A  56      29.648   0.548 -10.831  1.00  0.59           C  
ATOM    828  CE1 PHE A  56      27.133   1.565 -10.267  1.00  0.59           C  
ATOM    829  CE2 PHE A  56      28.537  -0.320 -10.754  1.00  0.59           C  
ATOM    830  CZ  PHE A  56      27.278   0.190 -10.491  1.00  0.59           C  
ATOM    831  H01 PHE A  56      29.903   3.862 -12.479  1.00  0.59           H  
ATOM    832  H02 PHE A  56      30.490   3.684 -10.091  1.00  0.59           H  
ATOM    833  H03 PHE A  56      31.568   2.291 -10.469  1.00  0.59           H  
ATOM    834  H04 PHE A  56      28.115   3.491 -10.205  1.00  0.59           H  
ATOM    835  H05 PHE A  56      30.632   0.143 -11.070  1.00  0.59           H  
ATOM    836  H06 PHE A  56      26.152   1.975 -10.029  1.00  0.59           H  
ATOM    837  H07 PHE A  56      28.671  -1.392 -10.902  1.00  0.59           H  
ATOM    838  H08 PHE A  56      31.952   1.777 -13.036  1.00  0.59           H  
ATOM    839  H09 PHE A  56      26.411  -0.469 -10.459  1.00  0.59           H  
ATOM    840  N   ILE A  57      31.595   5.639 -12.065  1.00  0.57           N  
ATOM    841  CA  ILE A  57      32.574   6.691 -11.816  1.00  0.57           C  
ATOM    842  C   ILE A  57      32.212   7.482 -10.547  1.00  0.57           C  
ATOM    843  O   ILE A  57      31.054   7.812 -10.301  1.00  0.57           O  
ATOM    844  CB  ILE A  57      32.781   7.634 -13.023  1.00  0.57           C  
ATOM    845  CG1 ILE A  57      33.893   8.639 -12.714  1.00  0.57           C  
ATOM    846  CG2 ILE A  57      31.519   8.374 -13.381  1.00  0.57           C  
ATOM    847  CD1 ILE A  57      34.270   9.520 -13.886  1.00  0.57           C  
ATOM    848  H01 ILE A  57      33.530   6.192 -11.659  1.00  0.57           H  
ATOM    849  H02 ILE A  57      33.062   7.018 -13.877  1.00  0.57           H  
ATOM    850  H03 ILE A  57      34.780   8.059 -12.458  1.00  0.57           H  
ATOM    851  H04 ILE A  57      33.560   9.279 -11.897  1.00  0.57           H  
ATOM    852  H05 ILE A  57      30.744   8.145 -12.649  1.00  0.57           H  
ATOM    853  H06 ILE A  57      31.713   9.447 -13.380  1.00  0.57           H  
ATOM    854  H07 ILE A  57      31.185   8.066 -14.372  1.00  0.57           H  
ATOM    855  H08 ILE A  57      35.294   9.302 -14.189  1.00  0.57           H  
ATOM    856  H09 ILE A  57      33.596   9.324 -14.720  1.00  0.57           H  
ATOM    857  H10 ILE A  57      30.617   5.884 -12.120  1.00  0.57           H  
ATOM    858  H11 ILE A  57      34.193  10.567 -13.594  1.00  0.57           H  
ATOM    859  N   GLY A  58      33.241   7.738  -9.739  1.00  0.65           N  
ATOM    860  CA  GLY A  58      33.146   8.564  -8.548  1.00  0.65           C  
ATOM    861  C   GLY A  58      34.087   9.747  -8.695  1.00  0.65           C  
ATOM    862  O   GLY A  58      35.270   9.573  -8.982  1.00  0.65           O  
ATOM    863  H01 GLY A  58      33.421   7.980  -7.670  1.00  0.65           H  
ATOM    864  H02 GLY A  58      32.123   8.921  -8.430  1.00  0.65           H  
ATOM    865  H12 GLY A  58      34.138   7.334  -9.968  1.00  0.65           H  
ATOM    866  N   LEU A  59      33.546  10.948  -8.522  1.00  0.62           N  
ATOM    867  CA  LEU A  59      34.295  12.161  -8.745  1.00  0.62           C  
ATOM    868  C   LEU A  59      34.070  13.130  -7.604  1.00  0.62           C  
ATOM    869  O   LEU A  59      33.304  12.868  -6.686  1.00  0.62           O  
ATOM    870  CB  LEU A  59      33.879  12.813 -10.061  1.00  0.62           C  
ATOM    871  CG  LEU A  59      32.391  13.107 -10.218  1.00  0.62           C  
ATOM    872  CD1 LEU A  59      32.172  14.180 -11.269  1.00  0.62           C  
ATOM    873  CD2 LEU A  59      31.638  11.852 -10.573  1.00  0.62           C  
ATOM    874  H01 LEU A  59      35.353  11.906  -8.797  1.00  0.62           H  
ATOM    875  H02 LEU A  59      34.119  12.087 -10.838  1.00  0.62           H  
ATOM    876  H03 LEU A  59      32.583  11.014  -8.226  1.00  0.62           H  
ATOM    877  H04 LEU A  59      34.418  13.756 -10.152  1.00  0.62           H  
ATOM    878  H05 LEU A  59      32.009  13.475  -9.266  1.00  0.62           H  
ATOM    879  H06 LEU A  59      31.391  14.862 -10.934  1.00  0.62           H  
ATOM    880  H07 LEU A  59      33.098  14.735 -11.421  1.00  0.62           H  
ATOM    881  H08 LEU A  59      31.869  13.714 -12.207  1.00  0.62           H  
ATOM    882  H09 LEU A  59      30.699  12.117 -11.059  1.00  0.62           H  
ATOM    883  H10 LEU A  59      32.239  11.247 -11.252  1.00  0.62           H  
ATOM    884  H11 LEU A  59      31.430  11.284  -9.666  1.00  0.62           H  
ATOM    885  N   ARG A  60      34.753  14.256  -7.682  1.00  0.47           N  
ATOM    886  CA  ARG A  60      34.446  15.364  -6.845  1.00  0.47           C  
ATOM    887  C   ARG A  60      34.022  16.545  -7.719  1.00  0.47           C  
ATOM    888  O   ARG A  60      33.377  16.352  -8.743  1.00  0.47           O  
ATOM    889  CB  ARG A  60      35.637  15.658  -5.945  1.00  0.47           C  
ATOM    890  CG  ARG A  60      36.042  14.432  -5.143  1.00  0.47           C  
ATOM    891  CD  ARG A  60      36.316  14.821  -3.736  1.00  0.47           C  
ATOM    892  NE  ARG A  60      37.721  14.752  -3.441  1.00  0.47           N  
ATOM    893  CZ  ARG A  60      38.396  15.638  -2.727  1.00  0.47           C  
ATOM    894  NH1 ARG A  60      37.854  16.743  -2.209  1.00  0.47           N  
ATOM    895  NH2 ARG A  60      39.666  15.405  -2.536  1.00  0.47           N  
ATOM    896  H01 ARG A  60      33.607  15.147  -6.184  1.00  0.47           H  
ATOM    897  H02 ARG A  60      35.353  16.446  -5.247  1.00  0.47           H  
ATOM    898  H03 ARG A  60      36.479  15.973  -6.561  1.00  0.47           H  
ATOM    899  H04 ARG A  60      36.942  13.998  -5.579  1.00  0.47           H  
ATOM    900  H05 ARG A  60      35.235  13.700  -5.166  1.00  0.47           H  
ATOM    901  H06 ARG A  60      35.791  14.128  -3.078  1.00  0.47           H  
ATOM    902  H07 ARG A  60      35.968  15.841  -3.574  1.00  0.47           H  
ATOM    903  H08 ARG A  60      38.234  13.964  -3.808  1.00  0.47           H  
ATOM    904  H09 ARG A  60      38.425  17.383  -1.675  1.00  0.47           H  
ATOM    905  H10 ARG A  60      36.873  16.939  -2.351  1.00  0.47           H  
ATOM    906  H11 ARG A  60      40.091  14.575  -2.924  1.00  0.47           H  
ATOM    907  H12 ARG A  60      35.508  14.333  -8.349  1.00  0.47           H  
ATOM    908  H13 ARG A  60      40.224  16.055  -2.000  1.00  0.47           H  
ATOM    909  N   SER A  61      34.372  17.761  -7.315  1.00  0.41           N  
ATOM    910  CA  SER A  61      33.693  18.941  -7.819  1.00  0.41           C  
ATOM    911  C   SER A  61      34.352  19.488  -9.060  1.00  0.41           C  
ATOM    912  O   SER A  61      33.794  20.354  -9.712  1.00  0.41           O  
ATOM    913  CB  SER A  61      33.615  20.007  -6.722  1.00  0.41           C  
ATOM    914  OG  SER A  61      34.896  20.249  -6.160  1.00  0.41           O  
ATOM    915  H01 SER A  61      32.682  18.650  -8.104  1.00  0.41           H  
ATOM    916  H02 SER A  61      32.951  19.649  -5.935  1.00  0.41           H  
ATOM    917  H03 SER A  61      33.231  20.933  -7.150  1.00  0.41           H  
ATOM    918  H04 SER A  61      35.233  19.439  -5.770  1.00  0.41           H  
ATOM    919  H14 SER A  61      35.122  17.866  -6.647  1.00  0.41           H  
ATOM    920  N   ARG A  62      35.519  18.966  -9.410  1.00  0.51           N  
ATOM    921  CA  ARG A  62      36.284  19.522 -10.517  1.00  0.51           C  
ATOM    922  C   ARG A  62      36.269  18.689 -11.793  1.00  0.51           C  
ATOM    923  O   ARG A  62      36.578  19.216 -12.860  1.00  0.51           O  
ATOM    924  CB  ARG A  62      37.718  19.792 -10.084  1.00  0.51           C  
ATOM    925  CG  ARG A  62      37.828  20.526  -8.731  1.00  0.51           C  
ATOM    926  CD  ARG A  62      39.180  21.216  -8.581  1.00  0.51           C  
ATOM    927  NE  ARG A  62      40.126  20.551  -9.482  1.00  0.51           N  
ATOM    928  CZ  ARG A  62      41.197  21.104 -10.050  1.00  0.51           C  
ATOM    929  NH1 ARG A  62      41.566  22.360  -9.786  1.00  0.51           N  
ATOM    930  NH2 ARG A  62      41.926  20.359 -10.886  1.00  0.51           N  
ATOM    931  H01 ARG A  62      35.780  20.453 -10.774  1.00  0.51           H  
ATOM    932  H02 ARG A  62      38.161  20.443 -10.837  1.00  0.51           H  
ATOM    933  H03 ARG A  62      38.239  18.838 -10.003  1.00  0.51           H  
ATOM    934  H04 ARG A  62      37.728  19.791  -7.933  1.00  0.51           H  
ATOM    935  H05 ARG A  62      35.882  18.172  -8.902  1.00  0.51           H  
ATOM    936  H06 ARG A  62      37.038  21.274  -8.667  1.00  0.51           H  
ATOM    937  H07 ARG A  62      39.527  21.151  -7.550  1.00  0.51           H  
ATOM    938  H08 ARG A  62      39.091  22.269  -8.848  1.00  0.51           H  
ATOM    939  H09 ARG A  62      39.949  19.579  -9.693  1.00  0.51           H  
ATOM    940  H10 ARG A  62      42.389  22.748 -10.225  1.00  0.51           H  
ATOM    941  H11 ARG A  62      41.022  22.922  -9.147  1.00  0.51           H  
ATOM    942  H12 ARG A  62      41.655  19.406 -11.080  1.00  0.51           H  
ATOM    943  H13 ARG A  62      42.748  20.749 -11.324  1.00  0.51           H  
ATOM    944  N   THR A  63      35.926  17.405 -11.699  1.00  0.54           N  
ATOM    945  CA  THR A  63      35.707  16.589 -12.895  1.00  0.54           C  
ATOM    946  C   THR A  63      34.376  17.031 -13.503  1.00  0.54           C  
ATOM    947  O   THR A  63      33.387  17.163 -12.774  1.00  0.54           O  
ATOM    948  CB  THR A  63      35.654  15.075 -12.577  1.00  0.54           C  
ATOM    949  CG2 THR A  63      35.170  14.298 -13.770  1.00  0.54           C  
ATOM    950  OG1 THR A  63      36.953  14.590 -12.227  1.00  0.54           O  
ATOM    951  H01 THR A  63      36.540  16.734 -13.583  1.00  0.54           H  
ATOM    952  H02 THR A  63      34.967  14.940 -11.742  1.00  0.54           H  
ATOM    953  H03 THR A  63      34.282  14.779 -14.180  1.00  0.54           H  
ATOM    954  H04 THR A  63      35.952  14.272 -14.529  1.00  0.54           H  
ATOM    955  H05 THR A  63      34.924  13.281 -13.466  1.00  0.54           H  
ATOM    956  H06 THR A  63      37.271  14.000 -12.914  1.00  0.54           H  
ATOM    957  H14 THR A  63      35.815  16.987 -10.786  1.00  0.54           H  
ATOM    958  N   HIS A  64      34.359  17.243 -14.824  1.00  0.54           N  
ATOM    959  CA  HIS A  64      33.222  17.845 -15.551  1.00  0.54           C  
ATOM    960  C   HIS A  64      32.630  16.858 -16.557  1.00  0.54           C  
ATOM    961  O   HIS A  64      33.093  16.777 -17.696  1.00  0.54           O  
ATOM    962  CB  HIS A  64      33.675  19.117 -16.312  1.00  0.54           C  
ATOM    963  CG  HIS A  64      33.565  20.397 -15.525  1.00  0.54           C  
ATOM    964  CD2 HIS A  64      32.576  20.881 -14.734  1.00  0.54           C  
ATOM    965  ND1 HIS A  64      34.554  21.365 -15.535  1.00  0.54           N  
ATOM    966  CE1 HIS A  64      34.181  22.380 -14.775  1.00  0.54           C  
ATOM    967  NE2 HIS A  64      32.986  22.111 -14.275  1.00  0.54           N  
ATOM    968  H01 HIS A  64      32.464  18.106 -14.812  1.00  0.54           H  
ATOM    969  H02 HIS A  64      33.002  19.221 -17.163  1.00  0.54           H  
ATOM    970  H03 HIS A  64      34.717  18.986 -16.603  1.00  0.54           H  
ATOM    971  H04 HIS A  64      31.632  20.387 -14.505  1.00  0.54           H  
ATOM    972  H05 HIS A  64      34.760  23.285 -14.591  1.00  0.54           H  
ATOM    973  H06 HIS A  64      32.460  22.712 -13.656  1.00  0.54           H  
ATOM    974  H07 HIS A  64      35.174  16.975 -15.357  1.00  0.54           H  
ATOM    975  N   LEU A  65      31.611  16.108 -16.137  1.00  0.68           N  
ATOM    976  CA  LEU A  65      30.966  15.100 -16.991  1.00  0.68           C  
ATOM    977  C   LEU A  65      29.894  15.736 -17.849  1.00  0.68           C  
ATOM    978  O   LEU A  65      28.724  15.794 -17.489  1.00  0.68           O  
ATOM    979  CB  LEU A  65      30.348  13.977 -16.156  1.00  0.68           C  
ATOM    980  CG  LEU A  65      31.282  13.119 -15.301  1.00  0.68           C  
ATOM    981  CD1 LEU A  65      30.575  11.847 -14.830  1.00  0.68           C  
ATOM    982  CD2 LEU A  65      32.529  12.752 -16.071  1.00  0.68           C  
ATOM    983  H01 LEU A  65      31.738  14.674 -17.632  1.00  0.68           H  
ATOM    984  H02 LEU A  65      29.941  13.284 -16.892  1.00  0.68           H  
ATOM    985  H03 LEU A  65      29.622  14.434 -15.484  1.00  0.68           H  
ATOM    986  H04 LEU A  65      31.566  13.708 -14.429  1.00  0.68           H  
ATOM    987  H05 LEU A  65      29.600  11.774 -15.312  1.00  0.68           H  
ATOM    988  H06 LEU A  65      31.176  10.977 -15.095  1.00  0.68           H  
ATOM    989  H07 LEU A  65      31.269  16.237 -15.196  1.00  0.68           H  
ATOM    990  H08 LEU A  65      30.443  11.883 -13.749  1.00  0.68           H  
ATOM    991  H09 LEU A  65      33.356  12.609 -15.375  1.00  0.68           H  
ATOM    992  H10 LEU A  65      32.357  11.829 -16.624  1.00  0.68           H  
ATOM    993  H11 LEU A  65      32.775  13.553 -16.768  1.00  0.68           H  
ATOM    994  N   THR A  66      30.310  16.214 -19.001  1.00  0.73           N  
ATOM    995  CA  THR A  66      29.409  16.853 -19.926  1.00  0.73           C  
ATOM    996  C   THR A  66      28.636  15.808 -20.672  1.00  0.73           C  
ATOM    997  O   THR A  66      28.991  14.623 -20.672  1.00  0.73           O  
ATOM    998  CB  THR A  66      30.184  17.634 -20.980  1.00  0.73           C  
ATOM    999  CG2 THR A  66      31.002  18.741 -20.333  1.00  0.73           C  
ATOM   1000  OG1 THR A  66      31.060  16.736 -21.675  1.00  0.73           O  
ATOM   1001  H01 THR A  66      28.760  17.513 -19.351  1.00  0.73           H  
ATOM   1002  H02 THR A  66      29.479  18.087 -21.677  1.00  0.73           H  
ATOM   1003  H03 THR A  66      31.921  18.891 -20.899  1.00  0.73           H  
ATOM   1004  H04 THR A  66      30.424  19.665 -20.328  1.00  0.73           H  
ATOM   1005  H05 THR A  66      31.248  18.460 -19.309  1.00  0.73           H  
ATOM   1006  H06 THR A  66      31.213  17.062 -22.565  1.00  0.73           H  
ATOM   1007  H12 THR A  66      31.287  16.131 -19.244  1.00  0.73           H  
ATOM   1008  N   GLU A  67      27.648  16.303 -21.401  1.00  0.74           N  
ATOM   1009  CA  GLU A  67      26.865  15.527 -22.329  1.00  0.74           C  
ATOM   1010  C   GLU A  67      27.733  14.447 -23.043  1.00  0.74           C  
ATOM   1011  O   GLU A  67      27.419  13.247 -23.028  1.00  0.74           O  
ATOM   1012  CB  GLU A  67      26.225  16.465 -23.366  1.00  0.74           C  
ATOM   1013  CG  GLU A  67      25.917  15.787 -24.694  1.00  0.74           C  
ATOM   1014  CD  GLU A  67      24.605  15.013 -24.712  1.00  0.74           C  
ATOM   1015  OE1 GLU A  67      23.610  15.507 -25.269  1.00  0.74           O  
ATOM   1016  OE2 GLU A  67      24.584  13.882 -24.173  1.00  0.74           O  
ATOM   1017  H01 GLU A  67      26.085  15.008 -21.772  1.00  0.74           H  
ATOM   1018  H02 GLU A  67      26.948  17.255 -23.571  1.00  0.74           H  
ATOM   1019  H03 GLU A  67      25.294  16.853 -22.952  1.00  0.74           H  
ATOM   1020  H04 GLU A  67      26.711  15.060 -24.865  1.00  0.74           H  
ATOM   1021  H05 GLU A  67      25.873  16.554 -25.468  1.00  0.74           H  
ATOM   1022  H07 GLU A  67      27.430  17.284 -21.301  1.00  0.74           H  
ATOM   1023  N   ASP A  68      28.814  14.930 -23.693  1.00  0.73           N  
ATOM   1024  CA  ASP A  68      29.690  14.084 -24.547  1.00  0.73           C  
ATOM   1025  C   ASP A  68      30.662  13.160 -23.806  1.00  0.73           C  
ATOM   1026  O   ASP A  68      30.964  12.077 -24.312  1.00  0.73           O  
ATOM   1027  CB  ASP A  68      30.405  14.977 -25.533  1.00  0.73           C  
ATOM   1028  CG  ASP A  68      29.601  16.237 -25.847  1.00  0.73           C  
ATOM   1029  OD1 ASP A  68      29.070  16.347 -26.986  1.00  0.73           O  
ATOM   1030  OD2 ASP A  68      29.490  17.108 -24.945  1.00  0.73           O  
ATOM   1031  H01 ASP A  68      29.034  13.380 -25.059  1.00  0.73           H  
ATOM   1032  H02 ASP A  68      30.535  14.420 -26.461  1.00  0.73           H  
ATOM   1033  H03 ASP A  68      31.368  15.268 -25.112  1.00  0.73           H  
ATOM   1034  H06 ASP A  68      29.038  15.910 -23.595  1.00  0.73           H  
ATOM   1035  N   VAL A  69      31.151  13.542 -22.635  1.00  0.66           N  
ATOM   1036  CA  VAL A  69      31.936  12.615 -21.854  1.00  0.66           C  
ATOM   1037  C   VAL A  69      31.042  11.425 -21.553  1.00  0.66           C  
ATOM   1038  O   VAL A  69      31.499  10.275 -21.594  1.00  0.66           O  
ATOM   1039  CB  VAL A  69      32.425  13.245 -20.555  1.00  0.66           C  
ATOM   1040  CG1 VAL A  69      32.943  12.176 -19.597  1.00  0.66           C  
ATOM   1041  CG2 VAL A  69      33.505  14.249 -20.860  1.00  0.66           C  
ATOM   1042  H01 VAL A  69      32.824  12.318 -22.412  1.00  0.66           H  
ATOM   1043  H02 VAL A  69      31.590  13.752 -20.071  1.00  0.66           H  
ATOM   1044  H03 VAL A  69      33.851  12.533 -19.112  1.00  0.66           H  
ATOM   1045  H04 VAL A  69      30.976  14.475 -22.291  1.00  0.66           H  
ATOM   1046  H05 VAL A  69      32.186  11.967 -18.841  1.00  0.66           H  
ATOM   1047  H06 VAL A  69      33.163  11.265 -20.153  1.00  0.66           H  
ATOM   1048  H07 VAL A  69      34.397  13.728 -21.209  1.00  0.66           H  
ATOM   1049  H08 VAL A  69      33.158  14.933 -21.635  1.00  0.66           H  
ATOM   1050  H09 VAL A  69      33.744  14.812 -19.958  1.00  0.66           H  
ATOM   1051  N   ILE A  70      29.766  11.699 -21.279  1.00  0.57           N  
ATOM   1052  CA  ILE A  70      28.836  10.637 -20.891  1.00  0.57           C  
ATOM   1053  C   ILE A  70      28.598   9.676 -22.061  1.00  0.57           C  
ATOM   1054  O   ILE A  70      28.841   8.474 -21.918  1.00  0.57           O  
ATOM   1055  CB  ILE A  70      27.527  11.203 -20.246  1.00  0.57           C  
ATOM   1056  CG1 ILE A  70      27.872  11.852 -18.888  1.00  0.57           C  
ATOM   1057  CG2 ILE A  70      26.488  10.093 -20.055  1.00  0.57           C  
ATOM   1058  CD1 ILE A  70      26.813  12.769 -18.265  1.00  0.57           C  
ATOM   1059  H01 ILE A  70      29.294  10.045 -20.098  1.00  0.57           H  
ATOM   1060  H02 ILE A  70      27.098  11.952 -20.912  1.00  0.57           H  
ATOM   1061  H03 ILE A  70      28.723  12.502 -19.094  1.00  0.57           H  
ATOM   1062  H04 ILE A  70      28.069  11.048 -18.179  1.00  0.57           H  
ATOM   1063  H05 ILE A  70      25.582  10.346 -20.605  1.00  0.57           H  
ATOM   1064  H06 ILE A  70      26.889   9.151 -20.430  1.00  0.57           H  
ATOM   1065  H07 ILE A  70      26.253   9.993 -18.995  1.00  0.57           H  
ATOM   1066  H08 ILE A  70      25.898  12.202 -18.095  1.00  0.57           H  
ATOM   1067  H09 ILE A  70      27.181  13.158 -17.316  1.00  0.57           H  
ATOM   1068  H10 ILE A  70      29.437  12.652 -21.340  1.00  0.57           H  
ATOM   1069  H11 ILE A  70      26.606  13.598 -18.942  1.00  0.57           H  
ATOM   1070  N   ASN A  71      28.215  10.202 -23.216  1.00  0.73           N  
ATOM   1071  CA  ASN A  71      28.058   9.401 -24.422  1.00  0.73           C  
ATOM   1072  C   ASN A  71      29.161   8.364 -24.616  1.00  0.73           C  
ATOM   1073  O   ASN A  71      28.898   7.196 -24.891  1.00  0.73           O  
ATOM   1074  CB  ASN A  71      28.089  10.282 -25.649  1.00  0.73           C  
ATOM   1075  CG  ASN A  71      26.890  11.154 -25.653  1.00  0.73           C  
ATOM   1076  ND2 ASN A  71      26.618  11.803 -26.776  1.00  0.73           N  
ATOM   1077  OD1 ASN A  71      26.188  11.243 -24.647  1.00  0.73           O  
ATOM   1078  H01 ASN A  71      27.102   8.892 -24.297  1.00  0.73           H  
ATOM   1079  H02 ASN A  71      28.093   9.662 -26.545  1.00  0.73           H  
ATOM   1080  H03 ASN A  71      28.988  10.898 -25.634  1.00  0.73           H  
ATOM   1081  H04 ASN A  71      25.809  12.405 -26.828  1.00  0.73           H  
ATOM   1082  H05 ASN A  71      27.220  11.696 -27.580  1.00  0.73           H  
ATOM   1083  H12 ASN A  71      28.025  11.193 -23.261  1.00  0.73           H  
ATOM   1084  N   ALA A  72      30.403   8.812 -24.469  1.00  0.79           N  
ATOM   1085  CA  ALA A  72      31.558   7.965 -24.749  1.00  0.79           C  
ATOM   1086  C   ALA A  72      31.655   6.698 -23.870  1.00  0.79           C  
ATOM   1087  O   ALA A  72      32.179   5.673 -24.342  1.00  0.79           O  
ATOM   1088  CB  ALA A  72      32.837   8.783 -24.645  1.00  0.79           C  
ATOM   1089  H01 ALA A  72      31.421   7.599 -25.767  1.00  0.79           H  
ATOM   1090  H02 ALA A  72      33.620   8.309 -25.236  1.00  0.79           H  
ATOM   1091  H03 ALA A  72      32.657   9.790 -25.022  1.00  0.79           H  
ATOM   1092  H04 ALA A  72      33.151   8.836 -23.603  1.00  0.79           H  
ATOM   1093  H06 ALA A  72      30.551   9.761 -24.156  1.00  0.79           H  
ATOM   1094  N   ALA A  73      31.159   6.754 -22.627  1.00  0.73           N  
ATOM   1095  CA  ALA A  73      31.271   5.622 -21.703  1.00  0.73           C  
ATOM   1096  C   ALA A  73      30.204   4.576 -21.995  1.00  0.73           C  
ATOM   1097  O   ALA A  73      29.072   4.735 -21.585  1.00  0.73           O  
ATOM   1098  CB  ALA A  73      31.164   6.102 -20.265  1.00  0.73           C  
ATOM   1099  H01 ALA A  73      32.248   5.160 -21.846  1.00  0.73           H  
ATOM   1100  H02 ALA A  73      30.116   6.270 -20.016  1.00  0.73           H  
ATOM   1101  H03 ALA A  73      31.579   5.347 -19.597  1.00  0.73           H  
ATOM   1102  H04 ALA A  73      31.718   7.033 -20.150  1.00  0.73           H  
ATOM   1103  H05 ALA A  73      30.696   7.597 -22.319  1.00  0.73           H  
ATOM   1104  N   GLU A  74      30.558   3.492 -22.673  1.00  0.88           N  
ATOM   1105  CA  GLU A  74      29.565   2.470 -23.006  1.00  0.88           C  
ATOM   1106  C   GLU A  74      29.113   1.638 -21.841  1.00  0.88           C  
ATOM   1107  O   GLU A  74      27.979   1.218 -21.827  1.00  0.88           O  
ATOM   1108  CB  GLU A  74      30.054   1.498 -24.077  1.00  0.88           C  
ATOM   1109  CG  GLU A  74      29.270   1.559 -25.406  1.00  0.88           C  
ATOM   1110  CD  GLU A  74      30.008   2.388 -26.456  1.00  0.88           C  
ATOM   1111  OE1 GLU A  74      30.725   3.353 -26.062  1.00  0.88           O  
ATOM   1112  OE2 GLU A  74      29.881   2.063 -27.660  1.00  0.88           O  
ATOM   1113  H01 GLU A  74      28.725   3.063 -23.369  1.00  0.88           H  
ATOM   1114  H02 GLU A  74      29.904   0.496 -23.676  1.00  0.88           H  
ATOM   1115  H03 GLU A  74      31.100   1.721 -24.288  1.00  0.88           H  
ATOM   1116  H04 GLU A  74      28.307   2.032 -25.213  1.00  0.88           H  
ATOM   1117  H05 GLU A  74      31.519   3.371 -22.961  1.00  0.88           H  
ATOM   1118  H06 GLU A  74      29.135   0.546 -25.785  1.00  0.88           H  
ATOM   1119  N   LYS A  75      29.990   1.351 -20.892  1.00  0.84           N  
ATOM   1120  CA  LYS A  75      29.618   0.492 -19.763  1.00  0.84           C  
ATOM   1121  C   LYS A  75      28.918   1.228 -18.624  1.00  0.84           C  
ATOM   1122  O   LYS A  75      28.364   0.570 -17.759  1.00  0.84           O  
ATOM   1123  CB  LYS A  75      30.849  -0.273 -19.221  1.00  0.84           C  
ATOM   1124  CG  LYS A  75      31.152  -1.635 -19.916  1.00  0.84           C  
ATOM   1125  CD  LYS A  75      30.871  -1.632 -21.412  1.00  0.84           C  
ATOM   1126  CE  LYS A  75      31.307  -2.944 -22.083  1.00  0.84           C  
ATOM   1127  NZ  LYS A  75      32.709  -3.269 -21.686  1.00  0.84           N  
ATOM   1128  H01 LYS A  75      28.891  -0.214 -20.165  1.00  0.84           H  
ATOM   1129  H02 LYS A  75      30.619  -0.512 -18.183  1.00  0.84           H  
ATOM   1130  H03 LYS A  75      31.723   0.368 -19.341  1.00  0.84           H  
ATOM   1131  H04 LYS A  75      30.490  -2.376 -19.468  1.00  0.84           H  
ATOM   1132  H05 LYS A  75      32.204  -1.874 -19.763  1.00  0.84           H  
ATOM   1133  H06 LYS A  75      31.443  -0.819 -21.860  1.00  0.84           H  
ATOM   1134  H07 LYS A  75      30.926   1.728 -20.946  1.00  0.84           H  
ATOM   1135  H08 LYS A  75      29.801  -1.494 -21.569  1.00  0.84           H  
ATOM   1136  H09 LYS A  75      31.255  -2.831 -23.166  1.00  0.84           H  
ATOM   1137  H10 LYS A  75      30.644  -3.750 -21.769  1.00  0.84           H  
ATOM   1138  H11 LYS A  75      33.289  -2.450 -21.798  1.00  0.84           H  
ATOM   1139  H12 LYS A  75      32.726  -3.563 -20.720  1.00  0.84           H  
ATOM   1140  H13 LYS A  75      33.061  -4.013 -22.271  1.00  0.84           H  
ATOM   1141  N   LEU A  76      28.908   2.566 -18.646  1.00  0.58           N  
ATOM   1142  CA  LEU A  76      28.550   3.375 -17.471  1.00  0.58           C  
ATOM   1143  C   LEU A  76      27.106   3.218 -16.969  1.00  0.58           C  
ATOM   1144  O   LEU A  76      26.133   3.392 -17.695  1.00  0.58           O  
ATOM   1145  CB  LEU A  76      28.863   4.864 -17.701  1.00  0.58           C  
ATOM   1146  CG  LEU A  76      28.868   5.769 -16.434  1.00  0.58           C  
ATOM   1147  CD1 LEU A  76      30.016   5.464 -15.484  1.00  0.58           C  
ATOM   1148  CD2 LEU A  76      28.878   7.241 -16.777  1.00  0.58           C  
ATOM   1149  H01 LEU A  76      29.179   2.972 -16.677  1.00  0.58           H  
ATOM   1150  H02 LEU A  76      28.051   5.240 -18.324  1.00  0.58           H  
ATOM   1151  H03 LEU A  76      29.849   4.930 -18.162  1.00  0.58           H  
ATOM   1152  H04 LEU A  76      27.935   5.533 -15.922  1.00  0.58           H  
ATOM   1153  H05 LEU A  76      30.840   6.151 -15.678  1.00  0.58           H  
ATOM   1154  H06 LEU A  76      29.678   5.585 -14.455  1.00  0.58           H  
ATOM   1155  H07 LEU A  76      30.354   4.439 -15.638  1.00  0.58           H  
ATOM   1156  H08 LEU A  76      29.761   7.709 -16.342  1.00  0.58           H  
ATOM   1157  H09 LEU A  76      28.899   7.362 -17.860  1.00  0.58           H  
ATOM   1158  H10 LEU A  76      27.982   7.714 -16.376  1.00  0.58           H  
ATOM   1159  H14 LEU A  76      29.156   3.039 -19.503  1.00  0.58           H  
ATOM   1160  N   VAL A  77      27.013   2.937 -15.674  1.00  0.70           N  
ATOM   1161  CA  VAL A  77      25.794   2.481 -15.000  1.00  0.70           C  
ATOM   1162  C   VAL A  77      25.284   3.521 -13.999  1.00  0.70           C  
ATOM   1163  O   VAL A  77      24.094   3.860 -14.001  1.00  0.70           O  
ATOM   1164  CB  VAL A  77      26.107   1.184 -14.222  1.00  0.70           C  
ATOM   1165  CG1 VAL A  77      24.921   0.738 -13.379  1.00  0.70           C  
ATOM   1166  CG2 VAL A  77      26.584   0.074 -15.191  1.00  0.70           C  
ATOM   1167  H01 VAL A  77      25.030   2.317 -15.760  1.00  0.70           H  
ATOM   1168  H02 VAL A  77      26.921   1.389 -13.527  1.00  0.70           H  
ATOM   1169  H03 VAL A  77      24.054   0.588 -14.023  1.00  0.70           H  
ATOM   1170  H04 VAL A  77      25.164  -0.197 -12.874  1.00  0.70           H  
ATOM   1171  H05 VAL A  77      24.693   1.504 -12.637  1.00  0.70           H  
ATOM   1172  H06 VAL A  77      27.590  -0.241 -14.915  1.00  0.70           H  
ATOM   1173  H07 VAL A  77      25.908  -0.779 -15.129  1.00  0.70           H  
ATOM   1174  H08 VAL A  77      26.591   0.459 -16.211  1.00  0.70           H  
ATOM   1175  H11 VAL A  77      27.845   3.046 -15.112  1.00  0.70           H  
ATOM   1176  N   ALA A  78      26.174   3.991 -13.125  1.00  0.75           N  
ATOM   1177  CA  ALA A  78      25.857   5.119 -12.257  1.00  0.75           C  
ATOM   1178  C   ALA A  78      27.050   6.018 -11.957  1.00  0.75           C  
ATOM   1179  O   ALA A  78      28.212   5.640 -12.142  1.00  0.75           O  
ATOM   1180  CB  ALA A  78      25.230   4.642 -10.971  1.00  0.75           C  
ATOM   1181  H01 ALA A  78      25.144   5.729 -12.811  1.00  0.75           H  
ATOM   1182  H02 ALA A  78      24.219   4.287 -11.170  1.00  0.75           H  
ATOM   1183  H03 ALA A  78      25.825   3.828 -10.556  1.00  0.75           H  
ATOM   1184  H04 ALA A  78      25.192   5.465 -10.258  1.00  0.75           H  
ATOM   1185  H09 ALA A  78      27.084   3.558 -13.063  1.00  0.75           H  
ATOM   1186  N   ILE A  79      26.720   7.222 -11.495  1.00  0.73           N  
ATOM   1187  CA  ILE A  79      27.681   8.270 -11.130  1.00  0.73           C  
ATOM   1188  C   ILE A  79      27.550   8.641  -9.641  1.00  0.73           C  
ATOM   1189  O   ILE A  79      26.457   8.901  -9.137  1.00  0.73           O  
ATOM   1190  CB  ILE A  79      27.426   9.520 -11.988  1.00  0.73           C  
ATOM   1191  CG1 ILE A  79      27.553   9.164 -13.461  1.00  0.73           C  
ATOM   1192  CG2 ILE A  79      28.363  10.677 -11.593  1.00  0.73           C  
ATOM   1193  CD1 ILE A  79      26.974  10.186 -14.396  1.00  0.73           C  
ATOM   1194  H01 ILE A  79      28.688   7.892 -11.308  1.00  0.73           H  
ATOM   1195  H02 ILE A  79      26.410   9.871 -11.805  1.00  0.73           H  
ATOM   1196  H03 ILE A  79      26.983   8.247 -13.610  1.00  0.73           H  
ATOM   1197  H04 ILE A  79      28.611   9.047 -13.695  1.00  0.73           H  
ATOM   1198  H05 ILE A  79      25.737   7.430 -11.388  1.00  0.73           H  
ATOM   1199  H06 ILE A  79      29.276  10.624 -12.187  1.00  0.73           H  
ATOM   1200  H07 ILE A  79      27.865  11.628 -11.779  1.00  0.73           H  
ATOM   1201  H08 ILE A  79      28.613  10.598 -10.535  1.00  0.73           H  
ATOM   1202  H09 ILE A  79      26.063  10.599 -13.963  1.00  0.73           H  
ATOM   1203  H10 ILE A  79      27.697  10.987 -14.553  1.00  0.73           H  
ATOM   1204  H11 ILE A  79      26.740   9.715 -15.351  1.00  0.73           H  
ATOM   1205  N   GLY A  80      28.676   8.676  -8.942  1.00  0.86           N  
ATOM   1206  CA  GLY A  80      28.712   9.153  -7.572  1.00  0.86           C  
ATOM   1207  C   GLY A  80      29.552  10.428  -7.431  1.00  0.86           C  
ATOM   1208  O   GLY A  80      30.784  10.426  -7.626  1.00  0.86           O  
ATOM   1209  H01 GLY A  80      29.170   8.378  -6.957  1.00  0.86           H  
ATOM   1210  H02 GLY A  80      27.694   9.363  -7.245  1.00  0.86           H  
ATOM   1211  H12 GLY A  80      29.533   8.362  -9.375  1.00  0.86           H  
ATOM   1212  N   CYS A  81      28.880  11.520  -7.081  1.00  0.72           N  
ATOM   1213  CA  CYS A  81      29.571  12.728  -6.670  1.00  0.72           C  
ATOM   1214  C   CYS A  81      29.923  12.584  -5.195  1.00  0.72           C  
ATOM   1215  O   CYS A  81      29.056  12.701  -4.326  1.00  0.72           O  
ATOM   1216  CB  CYS A  81      28.693  13.945  -6.910  1.00  0.72           C  
ATOM   1217  SG  CYS A  81      28.241  14.155  -8.652  1.00  0.72           S  
ATOM   1218  H01 CYS A  81      30.481  12.868  -7.253  1.00  0.72           H  
ATOM   1219  H02 CYS A  81      29.264  14.824  -6.612  1.00  0.72           H  
ATOM   1220  H03 CYS A  81      27.870  11.509  -7.101  1.00  0.72           H  
ATOM   1221  H04 CYS A  81      27.780  13.838  -6.324  1.00  0.72           H  
ATOM   1222  H05 CYS A  81      27.882  12.971  -9.167  1.00  0.72           H  
ATOM   1223  N   PHE A  82      31.201  12.294  -4.936  1.00  0.96           N  
ATOM   1224  CA  PHE A  82      31.761  12.216  -3.578  1.00  0.96           C  
ATOM   1225  C   PHE A  82      31.955  13.624  -2.998  1.00  0.96           C  
ATOM   1226  O   PHE A  82      33.064  14.045  -2.680  1.00  0.96           O  
ATOM   1227  CB  PHE A  82      33.091  11.437  -3.593  1.00  0.96           C  
ATOM   1228  CG  PHE A  82      32.908   9.970  -3.705  1.00  0.96           C  
ATOM   1229  CD1 PHE A  82      32.474   9.405  -4.905  1.00  0.96           C  
ATOM   1230  CD2 PHE A  82      33.112   9.149  -2.600  1.00  0.96           C  
ATOM   1231  CE1 PHE A  82      32.252   8.024  -5.023  1.00  0.96           C  
ATOM   1232  CE2 PHE A  82      32.897   7.775  -2.701  1.00  0.96           C  
ATOM   1233  CZ  PHE A  82      32.459   7.210  -3.930  1.00  0.96           C  
ATOM   1234  H01 PHE A  82      31.060  11.680  -2.938  1.00  0.96           H  
ATOM   1235  H02 PHE A  82      33.589  11.629  -2.643  1.00  0.96           H  
ATOM   1236  H03 PHE A  82      33.684  11.779  -4.442  1.00  0.96           H  
ATOM   1237  H04 PHE A  82      32.304  10.049  -5.768  1.00  0.96           H  
ATOM   1238  H05 PHE A  82      33.440   9.581  -1.654  1.00  0.96           H  
ATOM   1239  H06 PHE A  82      31.817  12.118  -5.717  1.00  0.96           H  
ATOM   1240  H07 PHE A  82      31.919   7.599  -5.970  1.00  0.96           H  
ATOM   1241  H08 PHE A  82      33.065   7.133  -1.836  1.00  0.96           H  
ATOM   1242  H09 PHE A  82      32.287   6.136  -4.008  1.00  0.96           H  
ATOM   1243  N   CYS A  83      30.832  14.313  -2.828  1.00  0.93           N  
ATOM   1244  CA  CYS A  83      30.774  15.741  -2.503  1.00  0.93           C  
ATOM   1245  C   CYS A  83      29.306  16.135  -2.507  1.00  0.93           C  
ATOM   1246  O   CYS A  83      28.438  15.332  -2.865  1.00  0.93           O  
ATOM   1247  CB  CYS A  83      31.532  16.575  -3.539  1.00  0.93           C  
ATOM   1248  SG  CYS A  83      30.950  16.304  -5.198  1.00  0.93           S  
ATOM   1249  H01 CYS A  83      31.238  15.924  -1.534  1.00  0.93           H  
ATOM   1250  H02 CYS A  83      32.578  16.271  -3.504  1.00  0.93           H  
ATOM   1251  H03 CYS A  83      31.411  17.630  -3.294  1.00  0.93           H  
ATOM   1252  H04 CYS A  83      30.617  15.015  -5.350  1.00  0.93           H  
ATOM   1253  H10 CYS A  83      29.957  13.818  -2.930  1.00  0.93           H  
ATOM   1254  N   ILE A  84      29.032  17.370  -2.136  1.00  0.73           N  
ATOM   1255  CA  ILE A  84      27.667  17.882  -2.083  1.00  0.73           C  
ATOM   1256  C   ILE A  84      27.113  18.302  -3.449  1.00  0.73           C  
ATOM   1257  O   ILE A  84      25.978  17.979  -3.790  1.00  0.73           O  
ATOM   1258  CB  ILE A  84      27.608  19.113  -1.205  1.00  0.73           C  
ATOM   1259  CG1 ILE A  84      28.034  18.733   0.212  1.00  0.73           C  
ATOM   1260  CG2 ILE A  84      26.209  19.729  -1.266  1.00  0.73           C  
ATOM   1261  CD1 ILE A  84      27.678  19.778   1.241  1.00  0.73           C  
ATOM   1262  H01 ILE A  84      27.068  17.058  -1.695  1.00  0.73           H  
ATOM   1263  H02 ILE A  84      28.299  19.877  -1.561  1.00  0.73           H  
ATOM   1264  H03 ILE A  84      29.120  18.639   0.209  1.00  0.73           H  
ATOM   1265  H04 ILE A  84      27.543  17.798   0.483  1.00  0.73           H  
ATOM   1266  H05 ILE A  84      29.793  17.983  -1.880  1.00  0.73           H  
ATOM   1267  H06 ILE A  84      25.520  19.124  -0.677  1.00  0.73           H  
ATOM   1268  H07 ILE A  84      26.239  20.741  -0.862  1.00  0.73           H  
ATOM   1269  H08 ILE A  84      25.870  19.760  -2.301  1.00  0.73           H  
ATOM   1270  H09 ILE A  84      26.660  19.610   1.591  1.00  0.73           H  
ATOM   1271  H10 ILE A  84      28.367  19.709   2.083  1.00  0.73           H  
ATOM   1272  H11 ILE A  84      27.749  20.769   0.793  1.00  0.73           H  
ATOM   1273  N   GLY A  85      27.907  19.076  -4.187  1.00  0.97           N  
ATOM   1274  CA  GLY A  85      27.474  19.682  -5.443  1.00  0.97           C  
ATOM   1275  C   GLY A  85      27.398  18.695  -6.579  1.00  0.97           C  
ATOM   1276  O   GLY A  85      28.111  17.696  -6.584  1.00  0.97           O  
ATOM   1277  H01 GLY A  85      28.216  20.433  -5.714  1.00  0.97           H  
ATOM   1278  H02 GLY A  85      26.487  20.120  -5.296  1.00  0.97           H  
ATOM   1279  H12 GLY A  85      28.848  19.251  -3.864  1.00  0.97           H  
ATOM   1280  N   THR A  86      26.514  18.976  -7.537  1.00  0.79           N  
ATOM   1281  CA  THR A  86      26.364  18.130  -8.735  1.00  0.79           C  
ATOM   1282  C   THR A  86      26.350  18.879 -10.082  1.00  0.79           C  
ATOM   1283  O   THR A  86      26.257  18.255 -11.119  1.00  0.79           O  
ATOM   1284  CB  THR A  86      25.142  17.198  -8.599  1.00  0.79           C  
ATOM   1285  CG2 THR A  86      25.348  16.240  -7.460  1.00  0.79           C  
ATOM   1286  OG1 THR A  86      23.969  17.952  -8.323  1.00  0.79           O  
ATOM   1287  H01 THR A  86      27.277  17.535  -8.770  1.00  0.79           H  
ATOM   1288  H02 THR A  86      25.029  16.658  -9.539  1.00  0.79           H  
ATOM   1289  H03 THR A  86      25.929  19.794  -7.439  1.00  0.79           H  
ATOM   1290  H04 THR A  86      26.115  16.631  -6.791  1.00  0.79           H  
ATOM   1291  H05 THR A  86      24.414  16.121  -6.911  1.00  0.79           H  
ATOM   1292  H06 THR A  86      25.666  15.273  -7.851  1.00  0.79           H  
ATOM   1293  H07 THR A  86      23.725  18.461  -9.100  1.00  0.79           H  
ATOM   1294  N   ASN A  87      26.499  20.203 -10.066  1.00  0.84           N  
ATOM   1295  CA  ASN A  87      26.627  21.007 -11.308  1.00  0.84           C  
ATOM   1296  C   ASN A  87      27.637  20.529 -12.307  1.00  0.84           C  
ATOM   1297  O   ASN A  87      27.502  20.808 -13.493  1.00  0.84           O  
ATOM   1298  CB  ASN A  87      27.083  22.429 -10.996  1.00  0.84           C  
ATOM   1299  CG  ASN A  87      26.027  23.238 -10.341  1.00  0.84           C  
ATOM   1300  ND2 ASN A  87      24.830  22.653 -10.171  1.00  0.84           N  
ATOM   1301  OD1 ASN A  87      26.269  24.392  -9.981  1.00  0.84           O  
ATOM   1302  H01 ASN A  87      25.626  20.926 -11.731  1.00  0.84           H  
ATOM   1303  H02 ASN A  87      27.327  22.911 -11.943  1.00  0.84           H  
ATOM   1304  H03 ASN A  87      27.948  22.381 -10.334  1.00  0.84           H  
ATOM   1305  H04 ASN A  87      24.077  23.162  -9.730  1.00  0.84           H  
ATOM   1306  H05 ASN A  87      24.683  21.704 -10.484  1.00  0.84           H  
ATOM   1307  H08 ASN A  87      26.526  20.678  -9.175  1.00  0.84           H  
ATOM   1308  N   GLN A  88      28.695  19.901 -11.815  1.00  0.87           N  
ATOM   1309  CA  GLN A  88      29.779  19.446 -12.667  1.00  0.87           C  
ATOM   1310  C   GLN A  88      29.325  18.316 -13.605  1.00  0.87           C  
ATOM   1311  O   GLN A  88      29.925  18.091 -14.649  1.00  0.87           O  
ATOM   1312  CB  GLN A  88      31.010  19.062 -11.819  1.00  0.87           C  
ATOM   1313  CG  GLN A  88      30.886  17.770 -10.970  1.00  0.87           C  
ATOM   1314  CD  GLN A  88      30.161  17.928  -9.620  1.00  0.87           C  
ATOM   1315  NE2 GLN A  88      30.368  16.965  -8.734  1.00  0.87           N  
ATOM   1316  OE1 GLN A  88      29.432  18.885  -9.387  1.00  0.87           O  
ATOM   1317  H01 GLN A  88      30.079  20.270 -13.314  1.00  0.87           H  
ATOM   1318  H02 GLN A  88      31.129  19.871 -11.099  1.00  0.87           H  
ATOM   1319  H03 GLN A  88      31.854  18.935 -12.497  1.00  0.87           H  
ATOM   1320  H04 GLN A  88      31.907  17.474 -10.727  1.00  0.87           H  
ATOM   1321  H05 GLN A  88      30.342  17.032 -11.559  1.00  0.87           H  
ATOM   1322  H06 GLN A  88      28.749  19.734 -10.820  1.00  0.87           H  
ATOM   1323  H07 GLN A  88      29.920  17.006  -7.830  1.00  0.87           H  
ATOM   1324  H08 GLN A  88      30.974  16.190  -8.963  1.00  0.87           H  
ATOM   1325  N   VAL A  89      28.234  17.652 -13.239  1.00  0.84           N  
ATOM   1326  CA  VAL A  89      27.615  16.583 -14.040  1.00  0.84           C  
ATOM   1327  C   VAL A  89      26.359  17.036 -14.784  1.00  0.84           C  
ATOM   1328  O   VAL A  89      25.486  17.667 -14.207  1.00  0.84           O  
ATOM   1329  CB  VAL A  89      27.235  15.403 -13.136  1.00  0.84           C  
ATOM   1330  CG1 VAL A  89      26.627  14.270 -13.937  1.00  0.84           C  
ATOM   1331  CG2 VAL A  89      28.470  14.930 -12.378  1.00  0.84           C  
ATOM   1332  H01 VAL A  89      28.359  16.292 -14.781  1.00  0.84           H  
ATOM   1333  H02 VAL A  89      26.481  15.735 -12.423  1.00  0.84           H  
ATOM   1334  H03 VAL A  89      25.703  14.611 -14.404  1.00  0.84           H  
ATOM   1335  H04 VAL A  89      27.328  13.953 -14.709  1.00  0.84           H  
ATOM   1336  H05 VAL A  89      26.410  13.432 -13.275  1.00  0.84           H  
ATOM   1337  H06 VAL A  89      29.258  15.677 -12.467  1.00  0.84           H  
ATOM   1338  H07 VAL A  89      28.220  14.789 -11.326  1.00  0.84           H  
ATOM   1339  H08 VAL A  89      28.816  13.986 -12.799  1.00  0.84           H  
ATOM   1340  H09 VAL A  89      27.803  17.895 -12.358  1.00  0.84           H  
ATOM   1341  N   ASP A  90      26.275  16.699 -16.070  1.00  0.90           N  
ATOM   1342  CA  ASP A  90      25.066  16.967 -16.853  1.00  0.90           C  
ATOM   1343  C   ASP A  90      24.027  15.930 -16.475  1.00  0.90           C  
ATOM   1344  O   ASP A  90      24.069  14.772 -16.928  1.00  0.90           O  
ATOM   1345  CB  ASP A  90      25.309  16.917 -18.365  1.00  0.90           C  
ATOM   1346  CG  ASP A  90      24.084  17.356 -19.169  1.00  0.90           C  
ATOM   1347  OD1 ASP A  90      22.986  17.523 -18.583  1.00  0.90           O  
ATOM   1348  OD2 ASP A  90      24.231  17.544 -20.394  1.00  0.90           O  
ATOM   1349  H01 ASP A  90      24.731  17.979 -16.625  1.00  0.90           H  
ATOM   1350  H02 ASP A  90      25.527  15.883 -18.632  1.00  0.90           H  
ATOM   1351  H03 ASP A  90      26.142  17.576 -18.608  1.00  0.90           H  
ATOM   1352  H09 ASP A  90      27.062  16.249 -16.515  1.00  0.90           H  
ATOM   1353  N   LEU A  91      23.089  16.360 -15.638  1.00  0.52           N  
ATOM   1354  CA  LEU A  91      22.160  15.436 -15.026  1.00  0.52           C  
ATOM   1355  C   LEU A  91      21.128  14.924 -16.006  1.00  0.52           C  
ATOM   1356  O   LEU A  91      20.771  13.760 -15.915  1.00  0.52           O  
ATOM   1357  CB  LEU A  91      21.493  16.085 -13.820  1.00  0.52           C  
ATOM   1358  CG  LEU A  91      22.432  16.463 -12.673  1.00  0.52           C  
ATOM   1359  CD1 LEU A  91      21.651  17.241 -11.651  1.00  0.52           C  
ATOM   1360  CD2 LEU A  91      23.106  15.240 -12.027  1.00  0.52           C  
ATOM   1361  H01 LEU A  91      22.730  14.569 -14.692  1.00  0.52           H  
ATOM   1362  H02 LEU A  91      20.813  15.336 -13.415  1.00  0.52           H  
ATOM   1363  H03 LEU A  91      20.994  16.993 -14.159  1.00  0.52           H  
ATOM   1364  H04 LEU A  91      23.024  17.345 -15.426  1.00  0.52           H  
ATOM   1365  H05 LEU A  91      23.239  17.072 -13.079  1.00  0.52           H  
ATOM   1366  H06 LEU A  91      20.664  16.794 -11.531  1.00  0.52           H  
ATOM   1367  H07 LEU A  91      22.178  17.220 -10.697  1.00  0.52           H  
ATOM   1368  H08 LEU A  91      21.543  18.273 -11.984  1.00  0.52           H  
ATOM   1369  H09 LEU A  91      24.038  15.548 -11.553  1.00  0.52           H  
ATOM   1370  H10 LEU A  91      22.441  14.812 -11.276  1.00  0.52           H  
ATOM   1371  H11 LEU A  91      23.318  14.494 -12.793  1.00  0.52           H  
ATOM   1372  N   ASP A  92      20.669  15.775 -16.927  1.00  0.79           N  
ATOM   1373  CA  ASP A  92      19.678  15.361 -17.942  1.00  0.79           C  
ATOM   1374  C   ASP A  92      20.253  14.331 -18.875  1.00  0.79           C  
ATOM   1375  O   ASP A  92      19.566  13.399 -19.274  1.00  0.79           O  
ATOM   1376  CB  ASP A  92      19.204  16.532 -18.804  1.00  0.79           C  
ATOM   1377  CG  ASP A  92      18.514  17.633 -17.999  1.00  0.79           C  
ATOM   1378  OD1 ASP A  92      17.889  17.351 -16.949  1.00  0.79           O  
ATOM   1379  OD2 ASP A  92      18.589  18.804 -18.446  1.00  0.79           O  
ATOM   1380  H01 ASP A  92      18.838  14.953 -17.380  1.00  0.79           H  
ATOM   1381  H02 ASP A  92      18.471  16.139 -19.508  1.00  0.79           H  
ATOM   1382  H03 ASP A  92      20.068  16.962 -19.310  1.00  0.79           H  
ATOM   1383  H12 ASP A  92      21.008  16.726 -16.930  1.00  0.79           H  
ATOM   1384  N   ALA A  93      21.517  14.530 -19.228  1.00  0.85           N  
ATOM   1385  CA  ALA A  93      22.233  13.640 -20.129  1.00  0.85           C  
ATOM   1386  C   ALA A  93      22.408  12.255 -19.518  1.00  0.85           C  
ATOM   1387  O   ALA A  93      22.247  11.254 -20.197  1.00  0.85           O  
ATOM   1388  CB  ALA A  93      23.589  14.237 -20.511  1.00  0.85           C  
ATOM   1389  H01 ALA A  93      21.635  13.531 -21.034  1.00  0.85           H  
ATOM   1390  H02 ALA A  93      24.339  13.447 -20.537  1.00  0.85           H  
ATOM   1391  H03 ALA A  93      23.518  14.702 -21.494  1.00  0.85           H  
ATOM   1392  H04 ALA A  93      22.002  15.333 -18.855  1.00  0.85           H  
ATOM   1393  H05 ALA A  93      23.877  14.987 -19.774  1.00  0.85           H  
ATOM   1394  N   ALA A  94      22.724  12.198 -18.235  1.00  0.79           N  
ATOM   1395  CA  ALA A  94      22.842  10.921 -17.535  1.00  0.79           C  
ATOM   1396  C   ALA A  94      21.478  10.205 -17.394  1.00  0.79           C  
ATOM   1397  O   ALA A  94      21.369   8.996 -17.626  1.00  0.79           O  
ATOM   1398  CB  ALA A  94      23.495  11.148 -16.160  1.00  0.79           C  
ATOM   1399  H01 ALA A  94      23.476  10.263 -18.130  1.00  0.79           H  
ATOM   1400  H02 ALA A  94      24.389  11.760 -16.280  1.00  0.79           H  
ATOM   1401  H03 ALA A  94      22.791  11.658 -15.503  1.00  0.79           H  
ATOM   1402  H04 ALA A  94      23.769  10.187 -15.724  1.00  0.79           H  
ATOM   1403  H06 ALA A  94      22.887  13.056 -17.728  1.00  0.79           H  
ATOM   1404  N   ALA A  95      20.454  10.973 -17.014  1.00  0.80           N  
ATOM   1405  CA  ALA A  95      19.086  10.469 -16.856  1.00  0.80           C  
ATOM   1406  C   ALA A  95      18.549   9.885 -18.172  1.00  0.80           C  
ATOM   1407  O   ALA A  95      18.054   8.754 -18.199  1.00  0.80           O  
ATOM   1408  CB  ALA A  95      18.163  11.581 -16.342  1.00  0.80           C  
ATOM   1409  H01 ALA A  95      19.107   9.664 -16.121  1.00  0.80           H  
ATOM   1410  H02 ALA A  95      17.215  11.147 -16.023  1.00  0.80           H  
ATOM   1411  H03 ALA A  95      18.634  12.084 -15.498  1.00  0.80           H  
ATOM   1412  H04 ALA A  95      17.982  12.301 -17.140  1.00  0.80           H  
ATOM   1413  H05 ALA A  95      20.630  11.950 -16.826  1.00  0.80           H  
ATOM   1414  N   LYS A  96      18.660  10.648 -19.256  1.00  0.82           N  
ATOM   1415  CA  LYS A  96      18.309  10.147 -20.568  1.00  0.82           C  
ATOM   1416  C   LYS A  96      18.921   8.763 -20.858  1.00  0.82           C  
ATOM   1417  O   LYS A  96      18.372   8.007 -21.632  1.00  0.82           O  
ATOM   1418  CB  LYS A  96      18.745  11.130 -21.650  1.00  0.82           C  
ATOM   1419  CG  LYS A  96      17.742  12.210 -21.998  1.00  0.82           C  
ATOM   1420  CD  LYS A  96      18.066  12.822 -23.389  1.00  0.82           C  
ATOM   1421  CE  LYS A  96      17.465  11.984 -24.575  1.00  0.82           C  
ATOM   1422  NZ  LYS A  96      17.597  12.646 -25.916  1.00  0.82           N  
ATOM   1423  H01 LYS A  96      17.224  10.039 -20.578  1.00  0.82           H  
ATOM   1424  H02 LYS A  96      18.870  10.538 -22.556  1.00  0.82           H  
ATOM   1425  H03 LYS A  96      19.659  11.617 -21.312  1.00  0.82           H  
ATOM   1426  H04 LYS A  96      17.794  12.996 -21.245  1.00  0.82           H  
ATOM   1427  H05 LYS A  96      18.996  11.596 -19.162  1.00  0.82           H  
ATOM   1428  H06 LYS A  96      16.741  11.779 -22.019  1.00  0.82           H  
ATOM   1429  H07 LYS A  96      19.150  12.824 -23.503  1.00  0.82           H  
ATOM   1430  H08 LYS A  96      17.656  13.831 -23.431  1.00  0.82           H  
ATOM   1431  H09 LYS A  96      16.398  11.878 -24.378  1.00  0.82           H  
ATOM   1432  H10 LYS A  96      17.980  11.024 -24.613  1.00  0.82           H  
ATOM   1433  H11 LYS A  96      18.575  12.723 -26.158  1.00  0.82           H  
ATOM   1434  H12 LYS A  96      17.120  12.093 -26.614  1.00  0.82           H  
ATOM   1435  H13 LYS A  96      17.187  13.568 -25.879  1.00  0.82           H  
ATOM   1436  N   ARG A  97      20.054   8.425 -20.256  1.00  0.76           N  
ATOM   1437  CA  ARG A  97      20.693   7.122 -20.497  1.00  0.76           C  
ATOM   1438  C   ARG A  97      20.518   6.087 -19.400  1.00  0.76           C  
ATOM   1439  O   ARG A  97      21.134   5.018 -19.465  1.00  0.76           O  
ATOM   1440  CB  ARG A  97      22.179   7.316 -20.687  1.00  0.76           C  
ATOM   1441  CG  ARG A  97      22.526   8.252 -21.844  1.00  0.76           C  
ATOM   1442  CD  ARG A  97      23.463   7.568 -22.828  1.00  0.76           C  
ATOM   1443  NE  ARG A  97      24.632   7.045 -22.132  1.00  0.76           N  
ATOM   1444  CZ  ARG A  97      25.782   6.742 -22.709  1.00  0.76           C  
ATOM   1445  NH1 ARG A  97      25.951   6.923 -24.009  1.00  0.76           N  
ATOM   1446  NH2 ARG A  97      26.778   6.271 -21.969  1.00  0.76           N  
ATOM   1447  H01 ARG A  97      20.188   6.735 -21.382  1.00  0.76           H  
ATOM   1448  H02 ARG A  97      22.603   6.340 -20.925  1.00  0.76           H  
ATOM   1449  H03 ARG A  97      22.594   7.732 -19.769  1.00  0.76           H  
ATOM   1450  H04 ARG A  97      23.024   9.135 -21.443  1.00  0.76           H  
ATOM   1451  H05 ARG A  97      21.610   8.538 -22.361  1.00  0.76           H  
ATOM   1452  H06 ARG A  97      23.789   8.295 -23.572  1.00  0.76           H  
ATOM   1453  H07 ARG A  97      22.937   6.747 -23.316  1.00  0.76           H  
ATOM   1454  H08 ARG A  97      24.558   6.904 -21.135  1.00  0.76           H  
ATOM   1455  H09 ARG A  97      26.836   6.696 -24.440  1.00  0.76           H  
ATOM   1456  H10 ARG A  97      25.195   7.288 -24.570  1.00  0.76           H  
ATOM   1457  H11 ARG A  97      26.651   6.140 -20.976  1.00  0.76           H  
ATOM   1458  H12 ARG A  97      27.663   6.043 -22.399  1.00  0.76           H  
ATOM   1459  H14 ARG A  97      20.488   9.077 -19.618  1.00  0.76           H  
ATOM   1460  N   GLY A  98      19.711   6.408 -18.390  1.00  0.86           N  
ATOM   1461  CA  GLY A  98      19.371   5.463 -17.345  1.00  0.86           C  
ATOM   1462  C   GLY A  98      20.491   5.386 -16.360  1.00  0.86           C  
ATOM   1463  O   GLY A  98      20.683   4.337 -15.716  1.00  0.86           O  
ATOM   1464  H01 GLY A  98      19.206   4.479 -17.785  1.00  0.86           H  
ATOM   1465  H02 GLY A  98      18.463   5.791 -16.839  1.00  0.86           H  
ATOM   1466  H13 GLY A  98      19.324   7.340 -18.351  1.00  0.86           H  
ATOM   1467  N   ILE A  99      21.210   6.516 -16.238  1.00  0.74           N  
ATOM   1468  CA  ILE A  99      22.381   6.634 -15.366  1.00  0.74           C  
ATOM   1469  C   ILE A  99      22.032   7.551 -14.194  1.00  0.74           C  
ATOM   1470  O   ILE A  99      21.967   8.765 -14.335  1.00  0.74           O  
ATOM   1471  CB  ILE A  99      23.666   7.131 -16.125  1.00  0.74           C  
ATOM   1472  CG1 ILE A  99      23.938   6.263 -17.355  1.00  0.74           C  
ATOM   1473  CG2 ILE A  99      24.907   7.121 -15.186  1.00  0.74           C  
ATOM   1474  CD1 ILE A  99      25.237   6.542 -18.085  1.00  0.74           C  
ATOM   1475  H01 ILE A  99      22.632   5.640 -14.996  1.00  0.74           H  
ATOM   1476  H02 ILE A  99      23.484   8.155 -16.450  1.00  0.74           H  
ATOM   1477  H03 ILE A  99      20.928   7.324 -16.775  1.00  0.74           H  
ATOM   1478  H04 ILE A  99      23.144   6.498 -18.064  1.00  0.74           H  
ATOM   1479  H05 ILE A  99      23.951   5.221 -17.034  1.00  0.74           H  
ATOM   1480  H06 ILE A  99      25.699   7.728 -15.625  1.00  0.74           H  
ATOM   1481  H07 ILE A  99      24.631   7.531 -14.214  1.00  0.74           H  
ATOM   1482  H08 ILE A  99      25.261   6.098 -15.062  1.00  0.74           H  
ATOM   1483  H09 ILE A  99      26.033   5.935 -17.654  1.00  0.74           H  
ATOM   1484  H10 ILE A  99      25.122   6.294 -19.140  1.00  0.74           H  
ATOM   1485  H11 ILE A  99      25.491   7.597 -17.985  1.00  0.74           H  
ATOM   1486  N   PRO A 100      21.725   6.945 -13.032  1.00  0.73           N  
ATOM   1487  CA  PRO A 100      21.522   7.741 -11.818  1.00  0.73           C  
ATOM   1488  C   PRO A 100      22.777   8.443 -11.296  1.00  0.73           C  
ATOM   1489  O   PRO A 100      23.881   7.912 -11.374  1.00  0.73           O  
ATOM   1490  CB  PRO A 100      21.002   6.726 -10.803  1.00  0.73           C  
ATOM   1491  CG  PRO A 100      21.270   5.397 -11.351  1.00  0.73           C  
ATOM   1492  CD  PRO A 100      21.445   5.507 -12.818  1.00  0.73           C  
ATOM   1493  H01 PRO A 100      19.936   6.865 -10.625  1.00  0.73           H  
ATOM   1494  H02 PRO A 100      21.518   6.850  -9.851  1.00  0.73           H  
ATOM   1495  H03 PRO A 100      20.436   4.732 -11.129  1.00  0.73           H  
ATOM   1496  H04 PRO A 100      22.178   4.992 -10.903  1.00  0.73           H  
ATOM   1497  H05 PRO A 100      22.237   4.862 -13.198  1.00  0.73           H  
ATOM   1498  H06 PRO A 100      20.538   5.205 -13.342  1.00  0.73           H  
ATOM   1499  H12 PRO A 100      20.839   8.568 -12.014  1.00  0.73           H  
ATOM   1500  N   VAL A 101      22.568   9.647 -10.768  1.00  0.59           N  
ATOM   1501  CA  VAL A 101      23.611  10.403 -10.062  1.00  0.59           C  
ATOM   1502  C   VAL A 101      23.277  10.498  -8.581  1.00  0.59           C  
ATOM   1503  O   VAL A 101      22.203  10.933  -8.191  1.00  0.59           O  
ATOM   1504  CB  VAL A 101      23.791  11.824 -10.654  1.00  0.59           C  
ATOM   1505  CG1 VAL A 101      24.852  12.638  -9.880  1.00  0.59           C  
ATOM   1506  CG2 VAL A 101      24.112  11.731 -12.167  1.00  0.59           C  
ATOM   1507  H01 VAL A 101      24.551   9.866 -10.190  1.00  0.59           H  
ATOM   1508  H02 VAL A 101      22.853  12.367 -10.541  1.00  0.59           H  
ATOM   1509  H03 VAL A 101      25.720  12.803 -10.519  1.00  0.59           H  
ATOM   1510  H04 VAL A 101      24.430  13.599  -9.586  1.00  0.59           H  
ATOM   1511  H05 VAL A 101      25.156  12.087  -8.990  1.00  0.59           H  
ATOM   1512  H06 VAL A 101      25.153  11.436 -12.300  1.00  0.59           H  
ATOM   1513  H07 VAL A 101      21.650  10.060 -10.857  1.00  0.59           H  
ATOM   1514  H08 VAL A 101      23.463  10.989 -12.632  1.00  0.59           H  
ATOM   1515  H09 VAL A 101      23.948  12.702 -12.634  1.00  0.59           H  
ATOM   1516  N   PHE A 102      24.230  10.080  -7.769  1.00  0.63           N  
ATOM   1517  CA  PHE A 102      24.147  10.188  -6.338  1.00  0.63           C  
ATOM   1518  C   PHE A 102      25.149  11.237  -5.833  1.00  0.63           C  
ATOM   1519  O   PHE A 102      26.148  11.521  -6.479  1.00  0.63           O  
ATOM   1520  CB  PHE A 102      24.463   8.823  -5.720  1.00  0.63           C  
ATOM   1521  CG  PHE A 102      23.508   7.740  -6.113  1.00  0.63           C  
ATOM   1522  CD1 PHE A 102      22.350   7.530  -5.399  1.00  0.63           C  
ATOM   1523  CD2 PHE A 102      23.780   6.922  -7.191  1.00  0.63           C  
ATOM   1524  CE1 PHE A 102      21.484   6.532  -5.748  1.00  0.63           C  
ATOM   1525  CE2 PHE A 102      22.905   5.913  -7.554  1.00  0.63           C  
ATOM   1526  CZ  PHE A 102      21.755   5.721  -6.832  1.00  0.63           C  
ATOM   1527  H01 PHE A 102      23.143  10.499  -6.050  1.00  0.63           H  
ATOM   1528  H02 PHE A 102      24.379   8.940  -4.640  1.00  0.63           H  
ATOM   1529  H03 PHE A 102      25.464   8.528  -6.033  1.00  0.63           H  
ATOM   1530  H04 PHE A 102      22.121   8.167  -4.545  1.00  0.63           H  
ATOM   1531  H05 PHE A 102      24.695   7.073  -7.763  1.00  0.63           H  
ATOM   1532  H06 PHE A 102      20.575   6.376  -5.168  1.00  0.63           H  
ATOM   1533  H07 PHE A 102      23.129   5.275  -8.409  1.00  0.63           H  
ATOM   1534  H08 PHE A 102      21.058   4.932  -7.113  1.00  0.63           H  
ATOM   1535  H10 PHE A 102      25.057   9.664  -8.173  1.00  0.63           H  
ATOM   1536  N   ASN A 103      24.872  11.805  -4.666  1.00  0.46           N  
ATOM   1537  CA  ASN A 103      25.831  12.669  -3.984  1.00  0.46           C  
ATOM   1538  C   ASN A 103      25.789  12.452  -2.479  1.00  0.46           C  
ATOM   1539  O   ASN A 103      25.150  11.510  -1.994  1.00  0.46           O  
ATOM   1540  CB  ASN A 103      25.570  14.134  -4.345  1.00  0.46           C  
ATOM   1541  CG  ASN A 103      24.278  14.659  -3.768  1.00  0.46           C  
ATOM   1542  ND2 ASN A 103      24.214  15.965  -3.588  1.00  0.46           N  
ATOM   1543  OD1 ASN A 103      23.329  13.897  -3.508  1.00  0.46           O  
ATOM   1544  H01 ASN A 103      26.834  12.408  -4.320  1.00  0.46           H  
ATOM   1545  H02 ASN A 103      25.492  14.195  -5.431  1.00  0.46           H  
ATOM   1546  H03 ASN A 103      26.393  14.739  -3.964  1.00  0.46           H  
ATOM   1547  H04 ASN A 103      23.374  16.383  -3.215  1.00  0.46           H  
ATOM   1548  H05 ASN A 103      25.005  16.547  -3.824  1.00  0.46           H  
ATOM   1549  H09 ASN A 103      23.973  11.635  -4.238  1.00  0.46           H  
ATOM   1550  N   ALA A 104      26.475  13.333  -1.741  1.00  0.65           N  
ATOM   1551  CA  ALA A 104      26.467  13.325  -0.269  1.00  0.65           C  
ATOM   1552  C   ALA A 104      26.058  14.675   0.292  1.00  0.65           C  
ATOM   1553  O   ALA A 104      26.908  15.487   0.627  1.00  0.65           O  
ATOM   1554  CB  ALA A 104      27.862  12.962   0.252  1.00  0.65           C  
ATOM   1555  H01 ALA A 104      25.739  12.583   0.059  1.00  0.65           H  
ATOM   1556  H02 ALA A 104      28.538  13.803   0.096  1.00  0.65           H  
ATOM   1557  H03 ALA A 104      27.805  12.735   1.317  1.00  0.65           H  
ATOM   1558  H04 ALA A 104      28.236  12.091  -0.286  1.00  0.65           H  
ATOM   1559  H06 ALA A 104      27.023  14.036  -2.216  1.00  0.65           H  
ATOM   1560  N   PRO A 105      24.758  14.932   0.383  1.00  0.39           N  
ATOM   1561  CA  PRO A 105      24.351  16.271   0.777  1.00  0.39           C  
ATOM   1562  C   PRO A 105      24.545  16.624   2.264  1.00  0.39           C  
ATOM   1563  O   PRO A 105      24.655  17.803   2.572  1.00  0.39           O  
ATOM   1564  CB  PRO A 105      22.870  16.298   0.380  1.00  0.39           C  
ATOM   1565  CG  PRO A 105      22.438  14.902   0.441  1.00  0.39           C  
ATOM   1566  CD  PRO A 105      23.615  14.058   0.098  1.00  0.39           C  
ATOM   1567  H01 PRO A 105      22.718  16.731  -0.609  1.00  0.39           H  
ATOM   1568  H02 PRO A 105      22.296  16.908   1.077  1.00  0.39           H  
ATOM   1569  H03 PRO A 105      21.619  14.722  -0.255  1.00  0.39           H  
ATOM   1570  H04 PRO A 105      22.087  14.663   1.445  1.00  0.39           H  
ATOM   1571  H05 PRO A 105      24.975  17.022   0.292  1.00  0.39           H  
ATOM   1572  H06 PRO A 105      23.645  13.124   0.659  1.00  0.39           H  
ATOM   1573  H07 PRO A 105      23.596  13.770  -0.953  1.00  0.39           H  
ATOM   1574  N   PHE A 106      24.597  15.620   3.152  1.00  0.37           N  
ATOM   1575  CA  PHE A 106      24.550  15.843   4.588  1.00  0.37           C  
ATOM   1576  C   PHE A 106      25.655  15.135   5.352  1.00  0.37           C  
ATOM   1577  O   PHE A 106      25.455  14.762   6.497  1.00  0.37           O  
ATOM   1578  CB  PHE A 106      23.212  15.370   5.179  1.00  0.37           C  
ATOM   1579  CG  PHE A 106      21.988  15.975   4.530  1.00  0.37           C  
ATOM   1580  CD1 PHE A 106      21.816  17.367   4.485  1.00  0.37           C  
ATOM   1581  CD2 PHE A 106      20.988  15.149   4.000  1.00  0.37           C  
ATOM   1582  CE1 PHE A 106      20.695  17.943   3.876  1.00  0.37           C  
ATOM   1583  CE2 PHE A 106      19.861  15.707   3.399  1.00  0.37           C  
ATOM   1584  CZ  PHE A 106      19.711  17.123   3.337  1.00  0.37           C  
ATOM   1585  H01 PHE A 106      24.678  16.919   4.704  1.00  0.37           H  
ATOM   1586  H02 PHE A 106      23.202  15.695   6.219  1.00  0.37           H  
ATOM   1587  H03 PHE A 106      23.155  14.287   5.070  1.00  0.37           H  
ATOM   1588  H04 PHE A 106      22.571  18.013   4.933  1.00  0.37           H  
ATOM   1589  H05 PHE A 106      21.092  14.066   4.058  1.00  0.37           H  
ATOM   1590  H06 PHE A 106      20.595  19.027   3.825  1.00  0.37           H  
ATOM   1591  H07 PHE A 106      19.093  15.059   2.976  1.00  0.37           H  
ATOM   1592  H08 PHE A 106      24.672  14.673   2.810  1.00  0.37           H  
ATOM   1593  H09 PHE A 106      18.829  17.560   2.869  1.00  0.37           H  
ATOM   1594  N   SER A 107      26.853  14.966   4.734  1.00  0.33           N  
ATOM   1595  CA  SER A 107      27.964  14.290   5.463  1.00  0.33           C  
ATOM   1596  C   SER A 107      29.010  15.309   5.993  1.00  0.33           C  
ATOM   1597  O   SER A 107      30.059  14.901   6.488  1.00  0.33           O  
ATOM   1598  CB  SER A 107      28.658  13.260   4.548  1.00  0.33           C  
ATOM   1599  OG  SER A 107      27.948  12.038   4.528  1.00  0.33           O  
ATOM   1600  H01 SER A 107      27.527  13.779   6.321  1.00  0.33           H  
ATOM   1601  H02 SER A 107      29.659  13.072   4.935  1.00  0.33           H  
ATOM   1602  H03 SER A 107      28.709  13.660   3.535  1.00  0.33           H  
ATOM   1603  H04 SER A 107      27.786  11.747   5.428  1.00  0.33           H  
ATOM   1604  H10 SER A 107      26.990  15.295   3.789  1.00  0.33           H  
ATOM   1605  N   ASN A 108      28.726  16.618   5.896  1.00  0.21           N  
ATOM   1606  CA  ASN A 108      29.694  17.693   6.239  1.00  0.21           C  
ATOM   1607  C   ASN A 108      29.300  18.463   7.524  1.00  0.21           C  
ATOM   1608  O   ASN A 108      29.909  19.519   7.877  1.00  0.21           O  
ATOM   1609  CB  ASN A 108      29.797  18.715   5.074  1.00  0.21           C  
ATOM   1610  CG  ASN A 108      30.162  18.074   3.714  1.00  0.21           C  
ATOM   1611  ND2 ASN A 108      29.302  17.144   3.227  1.00  0.21           N  
ATOM   1612  OD1 ASN A 108      31.174  18.442   3.091  1.00  0.21           O  
ATOM   1613  H01 ASN A 108      30.651  17.200   6.411  1.00  0.21           H  
ATOM   1614  H02 ASN A 108      30.602  19.405   5.327  1.00  0.21           H  
ATOM   1615  H03 ASN A 108      28.836  19.218   4.971  1.00  0.21           H  
ATOM   1616  H04 ASN A 108      29.483  16.707   2.335  1.00  0.21           H  
ATOM   1617  H05 ASN A 108      27.807  16.886   5.573  1.00  0.21           H  
ATOM   1618  H06 ASN A 108      28.481  16.889   3.757  1.00  0.21           H  
ATOM   1619  N   THR A 109      28.294  17.916   8.212  1.00  0.22           N  
ATOM   1620  CA  THR A 109      27.543  18.658   9.240  1.00  0.22           C  
ATOM   1621  C   THR A 109      28.397  19.216  10.411  1.00  0.22           C  
ATOM   1622  O   THR A 109      28.360  20.393  10.711  1.00  0.22           O  
ATOM   1623  CB  THR A 109      26.370  17.777   9.772  1.00  0.22           C  
ATOM   1624  CG2 THR A 109      25.649  18.426  10.950  1.00  0.22           C  
ATOM   1625  OG1 THR A 109      25.428  17.506   8.698  1.00  0.22           O  
ATOM   1626  H01 THR A 109      27.157  19.547   8.742  1.00  0.22           H  
ATOM   1627  H02 THR A 109      26.799  16.841  10.130  1.00  0.22           H  
ATOM   1628  H03 THR A 109      24.649  18.003  11.041  1.00  0.22           H  
ATOM   1629  H04 THR A 109      26.207  18.238  11.867  1.00  0.22           H  
ATOM   1630  H05 THR A 109      25.574  19.501  10.784  1.00  0.22           H  
ATOM   1631  H06 THR A 109      25.154  16.587   8.736  1.00  0.22           H  
ATOM   1632  H07 THR A 109      28.039  16.958   8.020  1.00  0.22           H  
ATOM   1633  N   ARG A 110      29.134  18.341  11.071  1.00  0.24           N  
ATOM   1634  CA  ARG A 110      30.026  18.700  12.155  1.00  0.24           C  
ATOM   1635  C   ARG A 110      31.176  19.627  11.739  1.00  0.24           C  
ATOM   1636  O   ARG A 110      31.573  20.496  12.494  1.00  0.24           O  
ATOM   1637  CB  ARG A 110      30.615  17.422  12.694  1.00  0.24           C  
ATOM   1638  CG  ARG A 110      31.662  17.587  13.752  1.00  0.24           C  
ATOM   1639  CD  ARG A 110      31.032  17.472  15.055  1.00  0.24           C  
ATOM   1640  NE  ARG A 110      31.763  18.191  16.077  1.00  0.24           N  
ATOM   1641  CZ  ARG A 110      31.552  17.989  17.371  1.00  0.24           C  
ATOM   1642  NH1 ARG A 110      30.655  17.084  17.738  1.00  0.24           N  
ATOM   1643  NH2 ARG A 110      32.222  18.674  18.293  1.00  0.24           N  
ATOM   1644  H01 ARG A 110      29.441  19.249  12.893  1.00  0.24           H  
ATOM   1645  H02 ARG A 110      31.116  16.947  11.851  1.00  0.24           H  
ATOM   1646  H03 ARG A 110      29.803  16.829  13.115  1.00  0.24           H  
ATOM   1647  H04 ARG A 110      32.136  18.564  13.655  1.00  0.24           H  
ATOM   1648  H05 ARG A 110      32.421  16.812  13.641  1.00  0.24           H  
ATOM   1649  H06 ARG A 110      31.019  16.417  15.330  1.00  0.24           H  
ATOM   1650  H07 ARG A 110      29.072  17.368  10.806  1.00  0.24           H  
ATOM   1651  H08 ARG A 110      30.021  17.876  14.995  1.00  0.24           H  
ATOM   1652  H09 ARG A 110      32.457  18.869  15.795  1.00  0.24           H  
ATOM   1653  H10 ARG A 110      30.480  16.915  18.718  1.00  0.24           H  
ATOM   1654  H11 ARG A 110      30.147  16.564  17.037  1.00  0.24           H  
ATOM   1655  H12 ARG A 110      32.905  19.363  18.013  1.00  0.24           H  
ATOM   1656  H13 ARG A 110      32.047  18.505  19.273  1.00  0.24           H  
ATOM   1657  N   SER A 111      31.730  19.442  10.556  1.00  0.16           N  
ATOM   1658  CA  SER A 111      32.819  20.291  10.120  1.00  0.16           C  
ATOM   1659  C   SER A 111      32.367  21.732   9.997  1.00  0.16           C  
ATOM   1660  O   SER A 111      33.096  22.653  10.332  1.00  0.16           O  
ATOM   1661  CB  SER A 111      33.376  19.787   8.781  1.00  0.16           C  
ATOM   1662  OG  SER A 111      34.074  18.566   8.942  1.00  0.16           O  
ATOM   1663  H01 SER A 111      33.609  20.249  10.870  1.00  0.16           H  
ATOM   1664  H02 SER A 111      34.071  20.533   8.395  1.00  0.16           H  
ATOM   1665  H03 SER A 111      32.550  19.636   8.086  1.00  0.16           H  
ATOM   1666  H04 SER A 111      34.243  18.178   8.081  1.00  0.16           H  
ATOM   1667  H14 SER A 111      31.393  18.706   9.952  1.00  0.16           H  
ATOM   1668  N   VAL A 112      31.156  21.956   9.520  1.00  0.14           N  
ATOM   1669  CA  VAL A 112      30.663  23.334   9.326  1.00  0.14           C  
ATOM   1670  C   VAL A 112      30.350  23.971  10.671  1.00  0.14           C  
ATOM   1671  O   VAL A 112      30.660  25.117  10.924  1.00  0.14           O  
ATOM   1672  CB  VAL A 112      29.392  23.366   8.409  1.00  0.14           C  
ATOM   1673  CG1 VAL A 112      28.852  24.765   8.246  1.00  0.14           C  
ATOM   1674  CG2 VAL A 112      29.702  22.782   7.052  1.00  0.14           C  
ATOM   1675  H01 VAL A 112      31.449  23.903   8.830  1.00  0.14           H  
ATOM   1676  H02 VAL A 112      28.628  22.762   8.899  1.00  0.14           H  
ATOM   1677  H03 VAL A 112      27.900  24.849   8.769  1.00  0.14           H  
ATOM   1678  H04 VAL A 112      29.561  25.480   8.665  1.00  0.14           H  
ATOM   1679  H05 VAL A 112      30.560  21.175   9.285  1.00  0.14           H  
ATOM   1680  H06 VAL A 112      28.704  24.977   7.187  1.00  0.14           H  
ATOM   1681  H07 VAL A 112      30.737  22.440   7.032  1.00  0.14           H  
ATOM   1682  H08 VAL A 112      29.038  21.940   6.858  1.00  0.14           H  
ATOM   1683  H09 VAL A 112      29.557  23.544   6.286  1.00  0.14           H  
ATOM   1684  N   ALA A 113      29.709  23.206  11.541  1.00  0.19           N  
ATOM   1685  CA  ALA A 113      29.361  23.662  12.881  1.00  0.19           C  
ATOM   1686  C   ALA A 113      30.608  24.117  13.662  1.00  0.19           C  
ATOM   1687  O   ALA A 113      30.631  25.214  14.241  1.00  0.19           O  
ATOM   1688  CB  ALA A 113      28.635  22.528  13.612  1.00  0.19           C  
ATOM   1689  H01 ALA A 113      28.704  24.528  12.807  1.00  0.19           H  
ATOM   1690  H02 ALA A 113      27.652  22.378  13.164  1.00  0.19           H  
ATOM   1691  H03 ALA A 113      29.216  21.610  13.527  1.00  0.19           H  
ATOM   1692  H04 ALA A 113      28.519  22.789  14.664  1.00  0.19           H  
ATOM   1693  H10 ALA A 113      29.451  22.269  11.265  1.00  0.19           H  
ATOM   1694  N   GLU A 114      31.643  23.280  13.681  1.00  0.27           N  
ATOM   1695  CA  GLU A 114      32.895  23.644  14.332  1.00  0.27           C  
ATOM   1696  C   GLU A 114      33.528  24.862  13.712  1.00  0.27           C  
ATOM   1697  O   GLU A 114      34.108  25.684  14.441  1.00  0.27           O  
ATOM   1698  CB  GLU A 114      33.914  22.526  14.229  1.00  0.27           C  
ATOM   1699  CG  GLU A 114      33.605  21.301  15.071  1.00  0.27           C  
ATOM   1700  CD  GLU A 114      34.815  20.400  15.229  1.00  0.27           C  
ATOM   1701  OE1 GLU A 114      35.800  20.619  14.484  1.00  0.27           O  
ATOM   1702  OE2 GLU A 114      34.782  19.474  16.083  1.00  0.27           O  
ATOM   1703  H01 GLU A 114      32.633  23.844  15.371  1.00  0.27           H  
ATOM   1704  H02 GLU A 114      34.851  22.931  14.610  1.00  0.27           H  
ATOM   1705  H03 GLU A 114      33.972  22.215  13.186  1.00  0.27           H  
ATOM   1706  H04 GLU A 114      32.826  20.732  14.564  1.00  0.27           H  
ATOM   1707  H05 GLU A 114      31.559  22.377  13.236  1.00  0.27           H  
ATOM   1708  H06 GLU A 114      33.276  21.626  16.058  1.00  0.27           H  
ATOM   1709  N   LEU A 115      33.457  25.004  12.390  1.00  0.16           N  
ATOM   1710  CA  LEU A 115      33.987  26.214  11.775  1.00  0.16           C  
ATOM   1711  C   LEU A 115      33.287  27.456  12.291  1.00  0.16           C  
ATOM   1712  O   LEU A 115      33.925  28.395  12.637  1.00  0.16           O  
ATOM   1713  CB  LEU A 115      33.879  26.189  10.264  1.00  0.16           C  
ATOM   1714  CG  LEU A 115      34.468  27.413   9.535  1.00  0.16           C  
ATOM   1715  CD1 LEU A 115      35.945  27.458   9.735  1.00  0.16           C  
ATOM   1716  CD2 LEU A 115      34.151  27.459   8.040  1.00  0.16           C  
ATOM   1717  H01 LEU A 115      35.041  26.247  12.051  1.00  0.16           H  
ATOM   1718  H02 LEU A 115      32.812  26.194  10.041  1.00  0.16           H  
ATOM   1719  H03 LEU A 115      34.399  25.301   9.904  1.00  0.16           H  
ATOM   1720  H04 LEU A 115      33.990  28.287   9.977  1.00  0.16           H  
ATOM   1721  H05 LEU A 115      36.393  28.111   8.986  1.00  0.16           H  
ATOM   1722  H06 LEU A 115      36.166  27.843  10.730  1.00  0.16           H  
ATOM   1723  H07 LEU A 115      33.041  24.281  11.820  1.00  0.16           H  
ATOM   1724  H08 LEU A 115      36.357  26.454   9.634  1.00  0.16           H  
ATOM   1725  H09 LEU A 115      33.350  28.177   7.861  1.00  0.16           H  
ATOM   1726  H10 LEU A 115      35.041  27.763   7.489  1.00  0.16           H  
ATOM   1727  H11 LEU A 115      33.835  26.471   7.705  1.00  0.16           H  
ATOM   1728  N   VAL A 116      31.963  27.472  12.324  1.00  0.20           N  
ATOM   1729  CA  VAL A 116      31.242  28.667  12.750  1.00  0.20           C  
ATOM   1730  C   VAL A 116      31.654  29.043  14.211  1.00  0.20           C  
ATOM   1731  O   VAL A 116      31.823  30.215  14.556  1.00  0.20           O  
ATOM   1732  CB  VAL A 116      29.696  28.471  12.611  1.00  0.20           C  
ATOM   1733  CG1 VAL A 116      28.928  29.610  13.257  1.00  0.20           C  
ATOM   1734  CG2 VAL A 116      29.287  28.364  11.176  1.00  0.20           C  
ATOM   1735  H01 VAL A 116      31.514  29.497  12.097  1.00  0.20           H  
ATOM   1736  H02 VAL A 116      29.454  27.541  13.126  1.00  0.20           H  
ATOM   1737  H03 VAL A 116      27.951  29.251  13.582  1.00  0.20           H  
ATOM   1738  H04 VAL A 116      29.483  29.980  14.119  1.00  0.20           H  
ATOM   1739  H05 VAL A 116      28.797  30.416  12.535  1.00  0.20           H  
ATOM   1740  H06 VAL A 116      28.438  29.022  10.991  1.00  0.20           H  
ATOM   1741  H07 VAL A 116      30.120  28.658  10.537  1.00  0.20           H  
ATOM   1742  H08 VAL A 116      29.004  27.335  10.954  1.00  0.20           H  
ATOM   1743  H12 VAL A 116      31.447  26.648  12.051  1.00  0.20           H  
ATOM   1744  N   ILE A 117      31.842  28.019  15.037  1.00  0.37           N  
ATOM   1745  CA  ILE A 117      32.214  28.199  16.410  1.00  0.37           C  
ATOM   1746  C   ILE A 117      33.594  28.826  16.579  1.00  0.37           C  
ATOM   1747  O   ILE A 117      33.754  29.789  17.347  1.00  0.37           O  
ATOM   1748  CB  ILE A 117      32.194  26.863  17.129  1.00  0.37           C  
ATOM   1749  CG1 ILE A 117      30.750  26.376  17.294  1.00  0.37           C  
ATOM   1750  CG2 ILE A 117      32.918  26.955  18.524  1.00  0.37           C  
ATOM   1751  CD1 ILE A 117      29.979  27.077  18.387  1.00  0.37           C  
ATOM   1752  H01 ILE A 117      31.485  28.885  16.840  1.00  0.37           H  
ATOM   1753  H02 ILE A 117      32.740  26.140  16.524  1.00  0.37           H  
ATOM   1754  H03 ILE A 117      30.806  25.325  17.577  1.00  0.37           H  
ATOM   1755  H04 ILE A 117      30.226  26.533  16.351  1.00  0.37           H  
ATOM   1756  H05 ILE A 117      33.814  27.568  18.428  1.00  0.37           H  
ATOM   1757  H06 ILE A 117      32.246  27.407  19.254  1.00  0.37           H  
ATOM   1758  H07 ILE A 117      33.196  25.955  18.856  1.00  0.37           H  
ATOM   1759  H08 ILE A 117      28.988  26.631  18.475  1.00  0.37           H  
ATOM   1760  H09 ILE A 117      31.718  27.080  14.685  1.00  0.37           H  
ATOM   1761  H10 ILE A 117      30.510  26.971  19.333  1.00  0.37           H  
ATOM   1762  H11 ILE A 117      29.880  28.134  18.142  1.00  0.37           H  
ATOM   1763  N   GLY A 118      34.591  28.293  15.890  1.00  0.37           N  
ATOM   1764  CA  GLY A 118      35.912  28.881  15.943  1.00  0.37           C  
ATOM   1765  C   GLY A 118      35.887  30.322  15.452  1.00  0.37           C  
ATOM   1766  O   GLY A 118      36.433  31.232  16.077  1.00  0.37           O  
ATOM   1767  H01 GLY A 118      36.575  28.305  15.297  1.00  0.37           H  
ATOM   1768  H02 GLY A 118      36.271  28.860  16.972  1.00  0.37           H  
ATOM   1769  H12 GLY A 118      34.429  27.472  15.325  1.00  0.37           H  
ATOM   1770  N   GLU A 119      35.232  30.535  14.329  1.00  0.32           N  
ATOM   1771  CA  GLU A 119      35.194  31.838  13.731  1.00  0.32           C  
ATOM   1772  C   GLU A 119      34.506  32.880  14.612  1.00  0.32           C  
ATOM   1773  O   GLU A 119      34.985  33.999  14.686  1.00  0.32           O  
ATOM   1774  CB  GLU A 119      34.505  31.773  12.365  1.00  0.32           C  
ATOM   1775  CG  GLU A 119      35.278  30.978  11.332  1.00  0.32           C  
ATOM   1776  CD  GLU A 119      34.669  31.098   9.946  1.00  0.32           C  
ATOM   1777  OE1 GLU A 119      33.418  31.057   9.845  1.00  0.32           O  
ATOM   1778  OE2 GLU A 119      35.436  31.238   8.958  1.00  0.32           O  
ATOM   1779  H01 GLU A 119      36.229  32.157  13.611  1.00  0.32           H  
ATOM   1780  H02 GLU A 119      34.435  32.796  11.994  1.00  0.32           H  
ATOM   1781  H03 GLU A 119      34.749  29.769  13.882  1.00  0.32           H  
ATOM   1782  H04 GLU A 119      33.526  31.312  12.494  1.00  0.32           H  
ATOM   1783  H05 GLU A 119      35.245  29.928  11.623  1.00  0.32           H  
ATOM   1784  H06 GLU A 119      36.303  31.346  11.299  1.00  0.32           H  
ATOM   1785  N   LEU A 120      33.378  32.540  15.247  1.00  0.34           N  
ATOM   1786  CA  LEU A 120      32.638  33.541  16.041  1.00  0.34           C  
ATOM   1787  C   LEU A 120      33.395  33.839  17.293  1.00  0.34           C  
ATOM   1788  O   LEU A 120      33.401  34.971  17.765  1.00  0.34           O  
ATOM   1789  CB  LEU A 120      31.202  33.123  16.358  1.00  0.34           C  
ATOM   1790  CG  LEU A 120      30.909  32.062  17.429  1.00  0.34           C  
ATOM   1791  CD1 LEU A 120      30.895  32.624  18.869  1.00  0.34           C  
ATOM   1792  CD2 LEU A 120      29.575  31.404  17.145  1.00  0.34           C  
ATOM   1793  H01 LEU A 120      32.555  34.441  15.432  1.00  0.34           H  
ATOM   1794  H02 LEU A 120      30.886  32.631  15.438  1.00  0.34           H  
ATOM   1795  H03 LEU A 120      30.675  34.027  16.663  1.00  0.34           H  
ATOM   1796  H04 LEU A 120      31.724  31.340  17.375  1.00  0.34           H  
ATOM   1797  H05 LEU A 120      30.221  33.479  18.918  1.00  0.34           H  
ATOM   1798  H06 LEU A 120      30.553  31.852  19.558  1.00  0.34           H  
ATOM   1799  H07 LEU A 120      33.031  31.594  15.183  1.00  0.34           H  
ATOM   1800  H08 LEU A 120      31.901  32.939  19.146  1.00  0.34           H  
ATOM   1801  H09 LEU A 120      28.845  32.166  16.874  1.00  0.34           H  
ATOM   1802  H10 LEU A 120      29.685  30.698  16.322  1.00  0.34           H  
ATOM   1803  H11 LEU A 120      29.233  30.875  18.035  1.00  0.34           H  
ATOM   1804  N   LEU A 121      34.050  32.835  17.840  1.00  0.30           N  
ATOM   1805  CA  LEU A 121      34.943  33.061  18.967  1.00  0.30           C  
ATOM   1806  C   LEU A 121      35.997  34.104  18.641  1.00  0.30           C  
ATOM   1807  O   LEU A 121      36.192  35.071  19.383  1.00  0.30           O  
ATOM   1808  CB  LEU A 121      35.646  31.766  19.372  1.00  0.30           C  
ATOM   1809  CG  LEU A 121      34.906  30.757  20.246  1.00  0.30           C  
ATOM   1810  CD1 LEU A 121      35.654  29.444  20.346  1.00  0.30           C  
ATOM   1811  CD2 LEU A 121      34.711  31.296  21.602  1.00  0.30           C  
ATOM   1812  H01 LEU A 121      34.327  33.421  19.791  1.00  0.30           H  
ATOM   1813  H02 LEU A 121      36.466  32.105  20.006  1.00  0.30           H  
ATOM   1814  H03 LEU A 121      35.919  31.250  18.451  1.00  0.30           H  
ATOM   1815  H04 LEU A 121      33.941  30.574  19.773  1.00  0.30           H  
ATOM   1816  H05 LEU A 121      36.604  29.605  20.856  1.00  0.30           H  
ATOM   1817  H06 LEU A 121      35.057  28.727  20.910  1.00  0.30           H  
ATOM   1818  H07 LEU A 121      35.841  29.055  19.345  1.00  0.30           H  
ATOM   1819  H08 LEU A 121      33.660  31.211  21.878  1.00  0.30           H  
ATOM   1820  H09 LEU A 121      35.319  30.731  22.309  1.00  0.30           H  
ATOM   1821  H10 LEU A 121      35.008  32.344  21.623  1.00  0.30           H  
ATOM   1822  H12 LEU A 121      33.931  31.901  17.474  1.00  0.30           H  
ATOM   1823  N   LEU A 122      36.715  33.922  17.554  1.00  0.30           N  
ATOM   1824  CA  LEU A 122      37.738  34.899  17.228  1.00  0.30           C  
ATOM   1825  C   LEU A 122      37.193  36.254  16.779  1.00  0.30           C  
ATOM   1826  O   LEU A 122      37.758  37.282  17.069  1.00  0.30           O  
ATOM   1827  CB  LEU A 122      38.708  34.314  16.218  1.00  0.30           C  
ATOM   1828  CG  LEU A 122      39.477  33.076  16.749  1.00  0.30           C  
ATOM   1829  CD1 LEU A 122      40.565  32.820  15.771  1.00  0.30           C  
ATOM   1830  CD2 LEU A 122      40.058  33.139  18.169  1.00  0.30           C  
ATOM   1831  H01 LEU A 122      38.270  35.115  18.154  1.00  0.30           H  
ATOM   1832  H02 LEU A 122      39.448  35.084  16.000  1.00  0.30           H  
ATOM   1833  H03 LEU A 122      38.148  34.019  15.330  1.00  0.30           H  
ATOM   1834  H04 LEU A 122      38.740  32.278  16.840  1.00  0.30           H  
ATOM   1835  H05 LEU A 122      41.467  32.518  16.303  1.00  0.30           H  
ATOM   1836  H06 LEU A 122      40.262  32.025  15.090  1.00  0.30           H  
ATOM   1837  H07 LEU A 122      40.765  33.729  15.203  1.00  0.30           H  
ATOM   1838  H08 LEU A 122      40.944  33.774  18.171  1.00  0.30           H  
ATOM   1839  H09 LEU A 122      39.314  33.553  18.849  1.00  0.30           H  
ATOM   1840  H10 LEU A 122      40.330  32.135  18.496  1.00  0.30           H  
ATOM   1841  H11 LEU A 122      36.558  33.121  16.960  1.00  0.30           H  
ATOM   1842  N   LEU A 123      36.070  36.256  16.092  1.00  0.32           N  
ATOM   1843  CA  LEU A 123      35.450  37.502  15.652  1.00  0.32           C  
ATOM   1844  C   LEU A 123      35.026  38.398  16.801  1.00  0.32           C  
ATOM   1845  O   LEU A 123      35.265  39.596  16.756  1.00  0.32           O  
ATOM   1846  CB  LEU A 123      34.231  37.197  14.801  1.00  0.32           C  
ATOM   1847  CG  LEU A 123      34.544  36.777  13.379  1.00  0.32           C  
ATOM   1848  CD1 LEU A 123      33.214  36.430  12.691  1.00  0.32           C  
ATOM   1849  CD2 LEU A 123      35.293  37.902  12.652  1.00  0.32           C  
ATOM   1850  H01 LEU A 123      36.208  38.036  15.079  1.00  0.32           H  
ATOM   1851  H02 LEU A 123      33.663  38.125  14.731  1.00  0.32           H  
ATOM   1852  H03 LEU A 123      33.674  36.391  15.280  1.00  0.32           H  
ATOM   1853  H04 LEU A 123      35.195  35.903  13.360  1.00  0.32           H  
ATOM   1854  H05 LEU A 123      32.481  37.208  12.905  1.00  0.32           H  
ATOM   1855  H06 LEU A 123      33.368  36.363  11.614  1.00  0.32           H  
ATOM   1856  H07 LEU A 123      32.849  35.474  13.066  1.00  0.32           H  
ATOM   1857  H08 LEU A 123      36.275  37.544  12.344  1.00  0.32           H  
ATOM   1858  H09 LEU A 123      34.726  38.207  11.772  1.00  0.32           H  
ATOM   1859  H10 LEU A 123      35.411  38.753  13.322  1.00  0.32           H  
ATOM   1860  H11 LEU A 123      35.628  35.377  15.865  1.00  0.32           H  
ATOM   1861  N   LEU A 124      34.372  37.823  17.807  1.00  0.28           N  
ATOM   1862  CA  LEU A 124      33.949  38.538  19.026  1.00  0.28           C  
ATOM   1863  C   LEU A 124      35.100  39.207  19.765  1.00  0.28           C  
ATOM   1864  O   LEU A 124      34.899  40.165  20.490  1.00  0.28           O  
ATOM   1865  CB  LEU A 124      33.296  37.565  20.003  1.00  0.28           C  
ATOM   1866  CG  LEU A 124      31.863  37.161  19.703  1.00  0.28           C  
ATOM   1867  CD1 LEU A 124      31.515  36.035  20.610  1.00  0.28           C  
ATOM   1868  CD2 LEU A 124      30.905  38.303  19.921  1.00  0.28           C  
ATOM   1869  H01 LEU A 124      33.256  39.308  18.688  1.00  0.28           H  
ATOM   1870  H02 LEU A 124      33.252  38.098  20.953  1.00  0.28           H  
ATOM   1871  H03 LEU A 124      33.900  36.658  20.020  1.00  0.28           H  
ATOM   1872  H04 LEU A 124      31.782  36.868  18.656  1.00  0.28           H  
ATOM   1873  H05 LEU A 124      30.506  35.688  20.387  1.00  0.28           H  
ATOM   1874  H06 LEU A 124      32.221  35.218  20.463  1.00  0.28           H  
ATOM   1875  H07 LEU A 124      31.561  36.374  21.645  1.00  0.28           H  
ATOM   1876  H08 LEU A 124      29.979  37.922  20.352  1.00  0.28           H  
ATOM   1877  H09 LEU A 124      31.351  39.028  20.602  1.00  0.28           H  
ATOM   1878  H10 LEU A 124      30.690  38.785  18.967  1.00  0.28           H  
ATOM   1879  H11 LEU A 124      34.152  36.840  17.732  1.00  0.28           H  
ATOM   1880  N   ARG A 125      36.291  38.658  19.575  1.00  0.24           N  
ATOM   1881  CA  ARG A 125      37.517  39.127  20.164  1.00  0.24           C  
ATOM   1882  C   ARG A 125      38.347  40.067  19.309  1.00  0.24           C  
ATOM   1883  O   ARG A 125      39.426  40.519  19.731  1.00  0.24           O  
ATOM   1884  CB  ARG A 125      38.375  37.911  20.401  1.00  0.24           C  
ATOM   1885  CG  ARG A 125      37.769  37.022  21.449  1.00  0.24           C  
ATOM   1886  CD  ARG A 125      37.773  37.722  22.794  1.00  0.24           C  
ATOM   1887  NE  ARG A 125      39.147  37.717  23.195  1.00  0.24           N  
ATOM   1888  CZ  ARG A 125      39.693  36.855  24.029  1.00  0.24           C  
ATOM   1889  NH1 ARG A 125      39.027  35.828  24.511  1.00  0.24           N  
ATOM   1890  NH2 ARG A 125      40.946  37.023  24.341  1.00  0.24           N  
ATOM   1891  H01 ARG A 125      37.229  39.687  21.054  1.00  0.24           H  
ATOM   1892  H02 ARG A 125      39.355  38.239  20.748  1.00  0.24           H  
ATOM   1893  H03 ARG A 125      38.469  37.353  19.470  1.00  0.24           H  
ATOM   1894  H04 ARG A 125      38.356  36.107  21.522  1.00  0.24           H  
ATOM   1895  H05 ARG A 125      36.743  36.782  21.170  1.00  0.24           H  
ATOM   1896  H06 ARG A 125      37.127  37.229  23.520  1.00  0.24           H  
ATOM   1897  H07 ARG A 125      37.402  38.743  22.699  1.00  0.24           H  
ATOM   1898  H08 ARG A 125      39.746  38.432  22.808  1.00  0.24           H  
ATOM   1899  H09 ARG A 125      39.483  35.178  25.136  1.00  0.24           H  
ATOM   1900  H10 ARG A 125      38.060  35.689  24.257  1.00  0.24           H  
ATOM   1901  H11 ARG A 125      36.342  37.850  18.971  1.00  0.24           H  
ATOM   1902  H12 ARG A 125      41.461  37.803  23.958  1.00  0.24           H  
ATOM   1903  H13 ARG A 125      41.402  36.374  24.966  1.00  0.24           H  
ATOM   1904  N   GLY A 126      37.906  40.301  18.083  1.00  0.31           N  
ATOM   1905  CA  GLY A 126      38.662  41.140  17.157  1.00  0.31           C  
ATOM   1906  C   GLY A 126      39.988  40.538  16.727  1.00  0.31           C  
ATOM   1907  O   GLY A 126      40.882  41.260  16.294  1.00  0.31           O  
ATOM   1908  H01 GLY A 126      38.890  42.067  17.683  1.00  0.31           H  
ATOM   1909  H02 GLY A 126      38.054  41.305  16.267  1.00  0.31           H  
ATOM   1910  H14 GLY A 126      37.032  39.893  17.783  1.00  0.31           H  
ATOM   1911  N   VAL A 127      40.096  39.213  16.816  1.00  0.27           N  
ATOM   1912  CA  VAL A 127      41.359  38.523  16.517  1.00  0.27           C  
ATOM   1913  C   VAL A 127      41.768  38.605  15.038  1.00  0.27           C  
ATOM   1914  O   VAL A 127      42.934  38.858  14.738  1.00  0.27           O  
ATOM   1915  CB  VAL A 127      41.331  37.083  17.030  1.00  0.27           C  
ATOM   1916  CG1 VAL A 127      42.488  36.270  16.427  1.00  0.27           C  
ATOM   1917  CG2 VAL A 127      41.390  37.077  18.579  1.00  0.27           C  
ATOM   1918  H01 VAL A 127      42.140  39.058  17.058  1.00  0.27           H  
ATOM   1919  H02 VAL A 127      40.399  36.612  16.717  1.00  0.27           H  
ATOM   1920  H03 VAL A 127      39.291  38.670  17.095  1.00  0.27           H  
ATOM   1921  H04 VAL A 127      43.366  36.358  17.068  1.00  0.27           H  
ATOM   1922  H05 VAL A 127      42.197  35.222  16.353  1.00  0.27           H  
ATOM   1923  H06 VAL A 127      42.724  36.654  15.434  1.00  0.27           H  
ATOM   1924  H07 VAL A 127      41.534  38.095  18.940  1.00  0.27           H  
ATOM   1925  H08 VAL A 127      40.456  36.680  18.977  1.00  0.27           H  
ATOM   1926  H09 VAL A 127      42.221  36.454  18.909  1.00  0.27           H  
ATOM   1927  N   PRO A 128      40.824  38.414  14.112  1.00  0.41           N  
ATOM   1928  CA  PRO A 128      41.214  38.630  12.723  1.00  0.41           C  
ATOM   1929  C   PRO A 128      41.892  39.982  12.399  1.00  0.41           C  
ATOM   1930  O   PRO A 128      42.911  39.978  11.702  1.00  0.41           O  
ATOM   1931  CB  PRO A 128      39.889  38.453  11.952  1.00  0.41           C  
ATOM   1932  CG  PRO A 128      39.143  37.478  12.770  1.00  0.41           C  
ATOM   1933  CD  PRO A 128      39.421  37.960  14.202  1.00  0.41           C  
ATOM   1934  H01 PRO A 128      40.037  38.120  10.925  1.00  0.41           H  
ATOM   1935  H02 PRO A 128      39.349  39.397  11.881  1.00  0.41           H  
ATOM   1936  H03 PRO A 128      39.443  36.445  12.594  1.00  0.41           H  
ATOM   1937  H04 PRO A 128      38.077  37.507  12.544  1.00  0.41           H  
ATOM   1938  H05 PRO A 128      38.733  38.733  14.545  1.00  0.41           H  
ATOM   1939  H06 PRO A 128      39.313  37.148  14.921  1.00  0.41           H  
ATOM   1940  H10 PRO A 128      42.002  37.930  12.445  1.00  0.41           H  
ATOM   1941  N   GLU A 129      41.336  41.105  12.856  1.00  0.37           N  
ATOM   1942  CA  GLU A 129      41.931  42.407  12.555  1.00  0.37           C  
ATOM   1943  C   GLU A 129      43.292  42.530  13.222  1.00  0.37           C  
ATOM   1944  O   GLU A 129      44.198  43.158  12.681  1.00  0.37           O  
ATOM   1945  CB  GLU A 129      41.038  43.535  13.058  1.00  0.37           C  
ATOM   1946  CG  GLU A 129      41.568  44.973  12.801  1.00  0.37           C  
ATOM   1947  CD  GLU A 129      40.409  45.931  12.522  1.00  0.37           C  
ATOM   1948  OE1 GLU A 129      40.073  46.205  11.322  1.00  0.37           O  
ATOM   1949  OE2 GLU A 129      39.768  46.360  13.496  1.00  0.37           O  
ATOM   1950  H01 GLU A 129      42.039  42.484  11.473  1.00  0.37           H  
ATOM   1951  H02 GLU A 129      40.995  43.422  14.141  1.00  0.37           H  
ATOM   1952  H03 GLU A 129      40.069  43.441  12.568  1.00  0.37           H  
ATOM   1953  H04 GLU A 129      42.226  44.955  11.932  1.00  0.37           H  
ATOM   1954  H05 GLU A 129      42.114  45.317  13.679  1.00  0.37           H  
ATOM   1955  H07 GLU A 129      40.496  41.056  13.415  1.00  0.37           H  
ATOM   1956  N   ALA A 130      43.431  41.945  14.413  1.00  0.26           N  
ATOM   1957  CA  ALA A 130      44.660  42.042  15.189  1.00  0.26           C  
ATOM   1958  C   ALA A 130      45.792  41.207  14.601  1.00  0.26           C  
ATOM   1959  O   ALA A 130      46.929  41.626  14.572  1.00  0.26           O  
ATOM   1960  CB  ALA A 130      44.385  41.613  16.610  1.00  0.26           C  
ATOM   1961  H01 ALA A 130      44.988  43.081  15.162  1.00  0.26           H  
ATOM   1962  H02 ALA A 130      43.344  41.304  16.701  1.00  0.26           H  
ATOM   1963  H03 ALA A 130      45.035  40.778  16.870  1.00  0.26           H  
ATOM   1964  H04 ALA A 130      44.576  42.447  17.285  1.00  0.26           H  
ATOM   1965  H06 ALA A 130      42.657  41.416  14.790  1.00  0.26           H  
ATOM   1966  N   ASN A 131      45.465  39.993  14.178  1.00  0.36           N  
ATOM   1967  CA  ASN A 131      46.367  39.132  13.412  1.00  0.36           C  
ATOM   1968  C   ASN A 131      46.801  39.804  12.111  1.00  0.36           C  
ATOM   1969  O   ASN A 131      47.973  39.777  11.758  1.00  0.36           O  
ATOM   1970  CB  ASN A 131      45.682  37.764  13.150  1.00  0.36           C  
ATOM   1971  CG  ASN A 131      46.577  36.769  12.456  1.00  0.36           C  
ATOM   1972  ND2 ASN A 131      46.080  36.203  11.356  1.00  0.36           N  
ATOM   1973  OD1 ASN A 131      47.691  36.492  12.900  1.00  0.36           O  
ATOM   1974  H01 ASN A 131      47.272  38.960  13.994  1.00  0.36           H  
ATOM   1975  H02 ASN A 131      44.835  37.950  12.489  1.00  0.36           H  
ATOM   1976  H03 ASN A 131      45.373  37.343  14.107  1.00  0.36           H  
ATOM   1977  H04 ASN A 131      46.626  35.522  10.847  1.00  0.36           H  
ATOM   1978  H05 ASN A 131      44.543  39.644  14.397  1.00  0.36           H  
ATOM   1979  H06 ASN A 131      45.157  36.455  11.031  1.00  0.36           H  
ATOM   1980  N   ALA A 132      45.861  40.433  11.421  1.00  0.48           N  
ATOM   1981  CA  ALA A 132      46.190  41.068  10.163  1.00  0.48           C  
ATOM   1982  C   ALA A 132      47.144  42.204  10.407  1.00  0.48           C  
ATOM   1983  O   ALA A 132      48.169  42.299   9.736  1.00  0.48           O  
ATOM   1984  CB  ALA A 132      44.959  41.563   9.461  1.00  0.48           C  
ATOM   1985  H01 ALA A 132      46.663  40.328   9.517  1.00  0.48           H  
ATOM   1986  H02 ALA A 132      44.181  41.770  10.196  1.00  0.48           H  
ATOM   1987  H03 ALA A 132      45.194  42.476   8.915  1.00  0.48           H  
ATOM   1988  H04 ALA A 132      44.607  40.802   8.764  1.00  0.48           H  
ATOM   1989  H07 ALA A 132      44.915  40.469  11.773  1.00  0.48           H  
ATOM   1990  N   LYS A 133      46.810  43.064  11.367  1.00  0.40           N  
ATOM   1991  CA  LYS A 133      47.703  44.167  11.773  1.00  0.40           C  
ATOM   1992  C   LYS A 133      49.066  43.632  12.276  1.00  0.40           C  
ATOM   1993  O   LYS A 133      50.123  44.138  11.901  1.00  0.40           O  
ATOM   1994  CB  LYS A 133      47.022  45.053  12.831  1.00  0.40           C  
ATOM   1995  CG  LYS A 133      45.950  46.017  12.295  1.00  0.40           C  
ATOM   1996  CD  LYS A 133      45.136  46.591  13.462  1.00  0.40           C  
ATOM   1997  CE  LYS A 133      43.958  47.426  13.020  1.00  0.40           C  
ATOM   1998  NZ  LYS A 133      44.425  48.790  12.706  1.00  0.40           N  
ATOM   1999  H01 LYS A 133      47.902  44.782  10.896  1.00  0.40           H  
ATOM   2000  H02 LYS A 133      47.809  45.682  13.247  1.00  0.40           H  
ATOM   2001  H03 LYS A 133      46.550  44.399  13.565  1.00  0.40           H  
ATOM   2002  H04 LYS A 133      45.283  45.476  11.624  1.00  0.40           H  
ATOM   2003  H05 LYS A 133      45.919  42.959  11.831  1.00  0.40           H  
ATOM   2004  H06 LYS A 133      46.432  46.831  11.754  1.00  0.40           H  
ATOM   2005  H07 LYS A 133      45.801  47.246  14.025  1.00  0.40           H  
ATOM   2006  H08 LYS A 133      44.766  45.763  14.066  1.00  0.40           H  
ATOM   2007  H09 LYS A 133      43.216  47.466  13.818  1.00  0.40           H  
ATOM   2008  H10 LYS A 133      43.506  46.981  12.134  1.00  0.40           H  
ATOM   2009  H11 LYS A 133      45.331  48.741  12.263  1.00  0.40           H  
ATOM   2010  H12 LYS A 133      43.769  49.236  12.081  1.00  0.40           H  
ATOM   2011  H13 LYS A 133      44.496  49.327  13.559  1.00  0.40           H  
ATOM   2012  N   ALA A 134      49.045  42.590  13.088  1.00  0.32           N  
ATOM   2013  CA  ALA A 134      50.269  42.068  13.650  1.00  0.32           C  
ATOM   2014  C   ALA A 134      51.214  41.607  12.605  1.00  0.32           C  
ATOM   2015  O   ALA A 134      52.403  41.833  12.727  1.00  0.32           O  
ATOM   2016  CB  ALA A 134      49.974  40.912  14.552  1.00  0.32           C  
ATOM   2017  H01 ALA A 134      50.729  42.885  14.205  1.00  0.32           H  
ATOM   2018  H02 ALA A 134      48.963  40.551  14.361  1.00  0.32           H  
ATOM   2019  H03 ALA A 134      50.688  40.110  14.361  1.00  0.32           H  
ATOM   2020  H04 ALA A 134      50.054  41.231  15.591  1.00  0.32           H  
ATOM   2021  H14 ALA A 134      48.164  42.154  13.318  1.00  0.32           H  
ATOM   2022  N   HIS A 135      50.706  40.900  11.603  1.00  0.49           N  
ATOM   2023  CA  HIS A 135      51.600  40.401  10.558  1.00  0.49           C  
ATOM   2024  C   HIS A 135      52.175  41.554   9.739  1.00  0.49           C  
ATOM   2025  O   HIS A 135      53.266  41.407   9.203  1.00  0.49           O  
ATOM   2026  CB  HIS A 135      50.963  39.359   9.647  1.00  0.49           C  
ATOM   2027  CG  HIS A 135      50.747  38.011  10.286  1.00  0.49           C  
ATOM   2028  CD2 HIS A 135      49.802  37.576  11.158  1.00  0.49           C  
ATOM   2029  ND1 HIS A 135      51.500  36.902   9.959  1.00  0.49           N  
ATOM   2030  CE1 HIS A 135      51.039  35.851  10.616  1.00  0.49           C  
ATOM   2031  NE2 HIS A 135      50.011  36.233  11.354  1.00  0.49           N  
ATOM   2032  H01 HIS A 135      52.409  39.889  11.079  1.00  0.49           H  
ATOM   2033  H02 HIS A 135      51.661  39.201   8.825  1.00  0.49           H  
ATOM   2034  H03 HIS A 135      49.995  39.739   9.320  1.00  0.49           H  
ATOM   2035  H04 HIS A 135      49.021  38.181  11.618  1.00  0.49           H  
ATOM   2036  H05 HIS A 135      49.715  40.709  11.563  1.00  0.49           H  
ATOM   2037  H06 HIS A 135      51.440  34.839  10.559  1.00  0.49           H  
ATOM   2038  H07 HIS A 135      49.469  35.636  11.962  1.00  0.49           H  
ATOM   2039  N   ARG A 136      51.490  42.693   9.663  1.00  0.52           N  
ATOM   2040  CA  ARG A 136      52.124  43.878   9.102  1.00  0.52           C  
ATOM   2041  C   ARG A 136      52.782  44.780  10.138  1.00  0.52           C  
ATOM   2042  O   ARG A 136      52.962  45.958   9.881  1.00  0.52           O  
ATOM   2043  CB  ARG A 136      51.228  44.706   8.160  1.00  0.52           C  
ATOM   2044  CG  ARG A 136      49.755  44.537   8.214  1.00  0.52           C  
ATOM   2045  CD  ARG A 136      49.066  45.715   7.484  1.00  0.52           C  
ATOM   2046  NE  ARG A 136      47.949  46.286   8.255  1.00  0.52           N  
ATOM   2047  CZ  ARG A 136      46.686  45.818   8.246  1.00  0.52           C  
ATOM   2048  NH1 ARG A 136      46.334  44.735   7.518  1.00  0.52           N  
ATOM   2049  NH2 ARG A 136      45.764  46.436   8.991  1.00  0.52           N  
ATOM   2050  H01 ARG A 136      52.916  43.450   8.487  1.00  0.52           H  
ATOM   2051  H02 ARG A 136      51.491  44.337   7.169  1.00  0.52           H  
ATOM   2052  H03 ARG A 136      51.435  45.756   8.367  1.00  0.52           H  
ATOM   2053  H04 ARG A 136      49.432  44.520   9.255  1.00  0.52           H  
ATOM   2054  H05 ARG A 136      49.479  43.600   7.731  1.00  0.52           H  
ATOM   2055  H06 ARG A 136      48.658  45.329   6.550  1.00  0.52           H  
ATOM   2056  H07 ARG A 136      49.805  46.497   7.308  1.00  0.52           H  
ATOM   2057  H08 ARG A 136      50.536  42.735   9.992  1.00  0.52           H  
ATOM   2058  H09 ARG A 136      48.145  47.090   8.835  1.00  0.52           H  
ATOM   2059  H10 ARG A 136      45.380  44.403   7.535  1.00  0.52           H  
ATOM   2060  H11 ARG A 136      47.025  44.258   6.957  1.00  0.52           H  
ATOM   2061  H12 ARG A 136      46.019  47.243   9.543  1.00  0.52           H  
ATOM   2062  H13 ARG A 136      44.813  46.096   9.002  1.00  0.52           H  
ATOM   2063  N   GLY A 137      53.189  44.231  11.281  1.00  0.59           N  
ATOM   2064  CA  GLY A 137      54.000  44.971  12.248  1.00  0.59           C  
ATOM   2065  C   GLY A 137      53.291  46.004  13.098  1.00  0.59           C  
ATOM   2066  O   GLY A 137      53.947  46.871  13.685  1.00  0.59           O  
ATOM   2067  H01 GLY A 137      54.707  45.541  11.644  1.00  0.59           H  
ATOM   2068  H02 GLY A 137      54.452  44.244  12.923  1.00  0.59           H  
ATOM   2069  H14 GLY A 137      52.930  43.276  11.486  1.00  0.59           H  
ATOM   2070  N   VAL A 138      51.965  45.898  13.185  1.00  0.67           N  
ATOM   2071  CA  VAL A 138      51.152  46.844  13.946  1.00  0.67           C  
ATOM   2072  C   VAL A 138      50.563  46.158  15.179  1.00  0.67           C  
ATOM   2073  O   VAL A 138      49.889  45.114  15.067  1.00  0.67           O  
ATOM   2074  CB  VAL A 138      49.987  47.422  13.092  1.00  0.67           C  
ATOM   2075  CG1 VAL A 138      49.108  48.356  13.926  1.00  0.67           C  
ATOM   2076  CG2 VAL A 138      50.510  48.168  11.858  1.00  0.67           C  
ATOM   2077  H01 VAL A 138      51.806  47.664  14.244  1.00  0.67           H  
ATOM   2078  H02 VAL A 138      49.387  46.577  12.755  1.00  0.67           H  
ATOM   2079  H03 VAL A 138      51.505  45.136  12.707  1.00  0.67           H  
ATOM   2080  H04 VAL A 138      48.142  47.884  14.102  1.00  0.67           H  
ATOM   2081  H05 VAL A 138      49.593  48.556  14.881  1.00  0.67           H  
ATOM   2082  H06 VAL A 138      48.961  49.293  13.389  1.00  0.67           H  
ATOM   2083  H07 VAL A 138      51.529  47.845  11.644  1.00  0.67           H  
ATOM   2084  H08 VAL A 138      49.872  47.948  11.002  1.00  0.67           H  
ATOM   2085  H09 VAL A 138      50.503  49.241  12.051  1.00  0.67           H  
ATOM   2086  N   TRP A 139      50.798  46.775  16.351  1.00  0.46           N  
ATOM   2087  CA  TRP A 139      50.347  46.233  17.650  1.00  0.46           C  
ATOM   2088  C   TRP A 139      49.067  46.955  18.073  1.00  0.46           C  
ATOM   2089  O   TRP A 139      49.005  48.192  18.125  1.00  0.46           O  
ATOM   2090  CB  TRP A 139      51.469  46.385  18.681  1.00  0.46           C  
ATOM   2091  CG  TRP A 139      51.313  45.696  20.027  1.00  0.46           C  
ATOM   2092  CD1 TRP A 139      50.846  46.270  21.167  1.00  0.46           C  
ATOM   2093  CD2 TRP A 139      51.710  44.351  20.397  1.00  0.46           C  
ATOM   2094  CE2 TRP A 139      51.442  44.196  21.774  1.00  0.46           C  
ATOM   2095  CE3 TRP A 139      52.270  43.273  19.704  1.00  0.46           C  
ATOM   2096  NE1 TRP A 139      50.919  45.382  22.221  1.00  0.46           N  
ATOM   2097  CZ2 TRP A 139      51.703  43.007  22.465  1.00  0.46           C  
ATOM   2098  CZ3 TRP A 139      52.542  42.085  20.410  1.00  0.46           C  
ATOM   2099  CH2 TRP A 139      52.258  41.974  21.770  1.00  0.46           C  
ATOM   2100  H01 TRP A 139      50.119  45.170  17.570  1.00  0.46           H  
ATOM   2101  H02 TRP A 139      51.468  47.448  18.923  1.00  0.46           H  
ATOM   2102  H03 TRP A 139      52.381  46.000  18.225  1.00  0.46           H  
ATOM   2103  H04 TRP A 139      50.467  47.289  21.239  1.00  0.46           H  
ATOM   2104  H05 TRP A 139      52.491  43.351  18.640  1.00  0.46           H  
ATOM   2105  H06 TRP A 139      50.633  45.575  23.170  1.00  0.46           H  
ATOM   2106  H07 TRP A 139      51.470  42.910  23.525  1.00  0.46           H  
ATOM   2107  H08 TRP A 139      52.982  41.238  19.884  1.00  0.46           H  
ATOM   2108  H09 TRP A 139      52.484  41.042  22.288  1.00  0.46           H  
ATOM   2109  H10 TRP A 139      51.306  47.648  16.343  1.00  0.46           H  
ATOM   2110  N   ASN A 140      48.025  46.175  18.314  1.00  0.88           N  
ATOM   2111  CA  ASN A 140      46.745  46.772  18.624  1.00  0.88           C  
ATOM   2112  C   ASN A 140      46.047  46.056  19.788  1.00  0.88           C  
ATOM   2113  O   ASN A 140      45.014  45.394  19.612  1.00  0.88           O  
ATOM   2114  CB  ASN A 140      45.899  46.790  17.359  1.00  0.88           C  
ATOM   2115  CG  ASN A 140      44.675  47.659  17.481  1.00  0.88           C  
ATOM   2116  ND2 ASN A 140      44.811  48.845  18.091  1.00  0.88           N  
ATOM   2117  OD1 ASN A 140      43.611  47.262  17.009  1.00  0.88           O  
ATOM   2118  H01 ASN A 140      46.893  47.797  18.963  1.00  0.88           H  
ATOM   2119  H02 ASN A 140      45.558  45.770  17.181  1.00  0.88           H  
ATOM   2120  H03 ASN A 140      46.510  47.163  16.537  1.00  0.88           H  
ATOM   2121  H04 ASN A 140      44.014  49.458  18.186  1.00  0.88           H  
ATOM   2122  H05 ASN A 140      45.710  49.125  18.455  1.00  0.88           H  
ATOM   2123  H10 ASN A 140      48.123  45.170  18.282  1.00  0.88           H  
ATOM   2124  N   LYS A 141      46.673  46.184  20.960  1.00  0.34           N  
ATOM   2125  CA  LYS A 141      46.206  45.582  22.208  1.00  0.34           C  
ATOM   2126  C   LYS A 141      45.127  46.432  22.823  1.00  0.34           C  
ATOM   2127  O   LYS A 141      45.335  47.592  23.109  1.00  0.34           O  
ATOM   2128  CB  LYS A 141      47.349  45.453  23.225  1.00  0.34           C  
ATOM   2129  CG  LYS A 141      46.877  45.047  24.622  1.00  0.34           C  
ATOM   2130  CD  LYS A 141      47.983  44.530  25.512  1.00  0.34           C  
ATOM   2131  CE  LYS A 141      47.467  44.213  26.898  1.00  0.34           C  
ATOM   2132  NZ  LYS A 141      48.621  44.005  27.812  1.00  0.34           N  
ATOM   2133  H01 LYS A 141      45.821  44.591  21.967  1.00  0.34           H  
ATOM   2134  H02 LYS A 141      47.811  46.436  23.315  1.00  0.34           H  
ATOM   2135  H03 LYS A 141      48.050  44.700  22.864  1.00  0.34           H  
ATOM   2136  H04 LYS A 141      46.166  44.231  24.492  1.00  0.34           H  
ATOM   2137  H05 LYS A 141      46.428  45.917  25.101  1.00  0.34           H  
ATOM   2138  H06 LYS A 141      47.522  46.731  20.986  1.00  0.34           H  
ATOM   2139  H07 LYS A 141      48.747  45.303  25.597  1.00  0.34           H  
ATOM   2140  H08 LYS A 141      48.401  43.625  25.072  1.00  0.34           H  
ATOM   2141  H09 LYS A 141      46.858  43.309  26.865  1.00  0.34           H  
ATOM   2142  H10 LYS A 141      46.859  45.042  27.260  1.00  0.34           H  
ATOM   2143  H11 LYS A 141      49.370  44.631  27.555  1.00  0.34           H  
ATOM   2144  H12 LYS A 141      48.336  44.193  28.763  1.00  0.34           H  
ATOM   2145  H13 LYS A 141      48.941  43.050  27.739  1.00  0.34           H  
ATOM   2146  N   LEU A 142      43.977  45.826  23.058  1.00  0.65           N  
ATOM   2147  CA  LEU A 142      42.880  46.503  23.722  1.00  0.65           C  
ATOM   2148  C   LEU A 142      41.821  45.506  24.170  1.00  0.65           C  
ATOM   2149  O   LEU A 142      41.712  44.414  23.646  1.00  0.65           O  
ATOM   2150  CB  LEU A 142      42.276  47.555  22.784  1.00  0.65           C  
ATOM   2151  CG  LEU A 142      41.284  47.195  21.660  1.00  0.65           C  
ATOM   2152  CD1 LEU A 142      41.465  48.246  20.558  1.00  0.65           C  
ATOM   2153  CD2 LEU A 142      41.396  45.775  21.042  1.00  0.65           C  
ATOM   2154  H01 LEU A 142      43.262  47.003  24.612  1.00  0.65           H  
ATOM   2155  H02 LEU A 142      43.150  47.873  22.215  1.00  0.65           H  
ATOM   2156  H03 LEU A 142      41.761  48.271  23.424  1.00  0.65           H  
ATOM   2157  H04 LEU A 142      40.296  47.190  22.120  1.00  0.65           H  
ATOM   2158  H05 LEU A 142      42.505  48.255  20.233  1.00  0.65           H  
ATOM   2159  H06 LEU A 142      40.823  48.001  19.712  1.00  0.65           H  
ATOM   2160  H07 LEU A 142      41.197  49.229  20.945  1.00  0.65           H  
ATOM   2161  H08 LEU A 142      42.412  45.402  21.172  1.00  0.65           H  
ATOM   2162  H09 LEU A 142      40.697  45.105  21.542  1.00  0.65           H  
ATOM   2163  H10 LEU A 142      41.160  45.821  19.979  1.00  0.65           H  
ATOM   2164  H14 LEU A 142      43.859  44.866  22.768  1.00  0.65           H  
ATOM   2165  N   ALA A 143      41.047  45.912  25.144  1.00  0.39           N  
ATOM   2166  CA  ALA A 143      39.975  45.114  25.671  1.00  0.39           C  
ATOM   2167  C   ALA A 143      38.622  45.646  25.204  1.00  0.39           C  
ATOM   2168  O   ALA A 143      37.636  44.927  25.197  1.00  0.39           O  
ATOM   2169  CB  ALA A 143      40.042  45.151  27.190  1.00  0.39           C  
ATOM   2170  H01 ALA A 143      40.081  44.090  25.311  1.00  0.39           H  
ATOM   2171  H02 ALA A 143      40.260  46.167  27.519  1.00  0.39           H  
ATOM   2172  H03 ALA A 143      39.085  44.833  27.604  1.00  0.39           H  
ATOM   2173  H04 ALA A 143      40.829  44.481  27.536  1.00  0.39           H  
ATOM   2174  H11 ALA A 143      41.210  46.826  25.542  1.00  0.39           H  
ATOM   2175  N   ALA A 144      38.583  46.931  24.869  1.00  0.57           N  
ATOM   2176  CA  ALA A 144      37.355  47.639  24.564  1.00  0.57           C  
ATOM   2177  C   ALA A 144      36.749  46.977  23.370  1.00  0.57           C  
ATOM   2178  O   ALA A 144      37.444  46.781  22.358  1.00  0.57           O  
ATOM   2179  CB  ALA A 144      37.673  49.084  24.241  1.00  0.57           C  
ATOM   2180  H01 ALA A 144      36.668  47.615  25.410  1.00  0.57           H  
ATOM   2181  H02 ALA A 144      38.646  49.141  23.754  1.00  0.57           H  
ATOM   2182  H03 ALA A 144      36.910  49.484  23.574  1.00  0.57           H  
ATOM   2183  H04 ALA A 144      37.693  49.667  25.162  1.00  0.57           H  
ATOM   2184  H05 ALA A 144      39.454  47.441  24.824  1.00  0.57           H  
ATOM   2185  N   GLY A 145      35.484  46.578  23.493  1.00  0.71           N  
ATOM   2186  CA  GLY A 145      34.788  45.941  22.372  1.00  0.71           C  
ATOM   2187  C   GLY A 145      35.036  44.461  22.101  1.00  0.71           C  
ATOM   2188  O   GLY A 145      34.437  43.934  21.182  1.00  0.71           O  
ATOM   2189  H01 GLY A 145      35.191  46.442  21.492  1.00  0.71           H  
ATOM   2190  H02 GLY A 145      33.719  46.061  22.548  1.00  0.71           H  
ATOM   2191  H05 GLY A 145      34.999  46.716  24.368  1.00  0.71           H  
ATOM   2192  N   SER A 146      35.902  43.796  22.880  1.00  0.49           N  
ATOM   2193  CA  SER A 146      36.175  42.341  22.793  1.00  0.49           C  
ATOM   2194  C   SER A 146      35.394  41.596  23.815  1.00  0.49           C  
ATOM   2195  O   SER A 146      35.289  42.037  24.949  1.00  0.49           O  
ATOM   2196  CB  SER A 146      37.633  42.019  23.097  1.00  0.49           C  
ATOM   2197  OG  SER A 146      38.445  42.363  22.009  1.00  0.49           O  
ATOM   2198  H01 SER A 146      35.909  42.052  21.776  1.00  0.49           H  
ATOM   2199  H02 SER A 146      37.727  40.949  23.285  1.00  0.49           H  
ATOM   2200  H03 SER A 146      36.405  44.325  23.577  1.00  0.49           H  
ATOM   2201  H04 SER A 146      37.950  42.581  23.975  1.00  0.49           H  
ATOM   2202  H05 SER A 146      38.555  43.316  21.980  1.00  0.49           H  
ATOM   2203  N   PHE A 147      34.932  40.409  23.452  1.00  0.58           N  
ATOM   2204  CA  PHE A 147      33.968  39.705  24.283  1.00  0.58           C  
ATOM   2205  C   PHE A 147      34.129  38.207  24.291  1.00  0.58           C  
ATOM   2206  O   PHE A 147      34.454  37.588  23.285  1.00  0.58           O  
ATOM   2207  CB  PHE A 147      32.541  40.014  23.811  1.00  0.58           C  
ATOM   2208  CG  PHE A 147      32.147  41.461  23.957  1.00  0.58           C  
ATOM   2209  CD1 PHE A 147      31.792  41.963  25.181  1.00  0.58           C  
ATOM   2210  CD2 PHE A 147      32.121  42.304  22.852  1.00  0.58           C  
ATOM   2211  CE1 PHE A 147      31.425  43.292  25.338  1.00  0.58           C  
ATOM   2212  CE2 PHE A 147      31.766  43.632  22.986  1.00  0.58           C  
ATOM   2213  CZ  PHE A 147      31.410  44.126  24.236  1.00  0.58           C  
ATOM   2214  H01 PHE A 147      34.154  40.063  25.296  1.00  0.58           H  
ATOM   2215  H02 PHE A 147      31.868  39.438  24.446  1.00  0.58           H  
ATOM   2216  H03 PHE A 147      32.461  39.741  22.759  1.00  0.58           H  
ATOM   2217  H04 PHE A 147      31.798  41.305  26.050  1.00  0.58           H  
ATOM   2218  H05 PHE A 147      32.384  41.913  21.869  1.00  0.58           H  
ATOM   2219  H06 PHE A 147      35.252  39.989  22.591  1.00  0.58           H  
ATOM   2220  H07 PHE A 147      31.151  43.675  26.321  1.00  0.58           H  
ATOM   2221  H08 PHE A 147      31.765  44.289  22.116  1.00  0.58           H  
ATOM   2222  H09 PHE A 147      31.119  45.171  24.347  1.00  0.58           H  
ATOM   2223  N   GLU A 148      33.875  37.617  25.441  1.00  0.48           N  
ATOM   2224  CA  GLU A 148      33.707  36.198  25.522  1.00  0.48           C  
ATOM   2225  C   GLU A 148      32.392  35.824  24.823  1.00  0.48           C  
ATOM   2226  O   GLU A 148      31.442  36.607  24.807  1.00  0.48           O  
ATOM   2227  CB  GLU A 148      33.684  35.762  26.991  1.00  0.48           C  
ATOM   2228  CG  GLU A 148      35.032  35.904  27.652  1.00  0.48           C  
ATOM   2229  CD  GLU A 148      35.003  35.746  29.164  1.00  0.48           C  
ATOM   2230  OE1 GLU A 148      34.093  35.066  29.697  1.00  0.48           O  
ATOM   2231  OE2 GLU A 148      35.913  36.317  29.830  1.00  0.48           O  
ATOM   2232  H01 GLU A 148      34.536  35.689  25.031  1.00  0.48           H  
ATOM   2233  H02 GLU A 148      33.408  34.708  27.021  1.00  0.48           H  
ATOM   2234  H03 GLU A 148      32.963  36.377  27.529  1.00  0.48           H  
ATOM   2235  H04 GLU A 148      35.375  36.918  27.449  1.00  0.48           H  
ATOM   2236  H05 GLU A 148      35.697  35.145  27.241  1.00  0.48           H  
ATOM   2237  H10 GLU A 148      33.798  38.175  26.279  1.00  0.48           H  
ATOM   2238  N   ALA A 149      32.349  34.602  24.287  1.00  0.64           N  
ATOM   2239  CA  ALA A 149      31.142  33.991  23.687  1.00  0.64           C  
ATOM   2240  C   ALA A 149      30.151  33.483  24.715  1.00  0.64           C  
ATOM   2241  O   ALA A 149      28.956  33.468  24.454  1.00  0.64           O  
ATOM   2242  CB  ALA A 149      31.548  32.823  22.747  1.00  0.64           C  
ATOM   2243  H01 ALA A 149      30.645  34.782  23.125  1.00  0.64           H  
ATOM   2244  H02 ALA A 149      32.555  32.489  22.997  1.00  0.64           H  
ATOM   2245  H03 ALA A 149      30.850  31.995  22.873  1.00  0.64           H  
ATOM   2246  H04 ALA A 149      31.526  33.164  21.712  1.00  0.64           H  
ATOM   2247  H06 ALA A 149      33.199  34.057  24.291  1.00  0.64           H  
ATOM   2248  N   ARG A 150      30.651  33.050  25.862  1.00  0.55           N  
ATOM   2249  CA  ARG A 150      29.792  32.579  26.916  1.00  0.55           C  
ATOM   2250  C   ARG A 150      28.848  33.683  27.379  1.00  0.55           C  
ATOM   2251  O   ARG A 150      29.275  34.787  27.710  1.00  0.55           O  
ATOM   2252  CB  ARG A 150      30.630  32.072  28.085  1.00  0.55           C  
ATOM   2253  CG  ARG A 150      29.817  31.386  29.175  1.00  0.55           C  
ATOM   2254  CD  ARG A 150      29.522  32.288  30.304  1.00  0.55           C  
ATOM   2255  NE  ARG A 150      30.762  32.586  31.024  1.00  0.55           N  
ATOM   2256  CZ  ARG A 150      31.257  31.876  32.035  1.00  0.55           C  
ATOM   2257  NH1 ARG A 150      30.624  30.793  32.481  1.00  0.55           N  
ATOM   2258  NH2 ARG A 150      32.401  32.255  32.608  1.00  0.55           N  
ATOM   2259  H01 ARG A 150      29.189  31.757  26.530  1.00  0.55           H  
ATOM   2260  H02 ARG A 150      31.097  32.945  28.541  1.00  0.55           H  
ATOM   2261  H03 ARG A 150      31.361  31.360  27.701  1.00  0.55           H  
ATOM   2262  H04 ARG A 150      30.408  30.554  29.558  1.00  0.55           H  
ATOM   2263  H05 ARG A 150      31.652  33.050  25.999  1.00  0.55           H  
ATOM   2264  H06 ARG A 150      28.876  31.040  28.747  1.00  0.55           H  
ATOM   2265  H07 ARG A 150      28.815  31.807  30.980  1.00  0.55           H  
ATOM   2266  H08 ARG A 150      29.088  33.214  29.927  1.00  0.55           H  
ATOM   2267  H09 ARG A 150      31.285  33.398  30.729  1.00  0.55           H  
ATOM   2268  H10 ARG A 150      31.010  30.263  33.249  1.00  0.55           H  
ATOM   2269  H11 ARG A 150      29.758  30.502  32.051  1.00  0.55           H  
ATOM   2270  H12 ARG A 150      32.885  33.076  32.274  1.00  0.55           H  
ATOM   2271  H13 ARG A 150      32.782  31.721  33.376  1.00  0.55           H  
ATOM   2272  N   GLY A 151      27.562  33.377  27.417  1.00  0.63           N  
ATOM   2273  CA  GLY A 151      26.558  34.386  27.743  1.00  0.63           C  
ATOM   2274  C   GLY A 151      25.946  35.159  26.580  1.00  0.63           C  
ATOM   2275  O   GLY A 151      24.937  35.819  26.738  1.00  0.63           O  
ATOM   2276  H01 GLY A 151      27.091  35.135  28.329  1.00  0.63           H  
ATOM   2277  H02 GLY A 151      25.745  33.884  28.268  1.00  0.63           H  
ATOM   2278  H14 GLY A 151      27.270  32.431  27.218  1.00  0.63           H  
ATOM   2279  N   LYS A 152      26.526  35.039  25.394  1.00  0.47           N  
ATOM   2280  CA  LYS A 152      26.031  35.736  24.218  1.00  0.47           C  
ATOM   2281  C   LYS A 152      24.966  34.917  23.508  1.00  0.47           C  
ATOM   2282  O   LYS A 152      24.793  33.719  23.756  1.00  0.47           O  
ATOM   2283  CB  LYS A 152      27.177  36.063  23.268  1.00  0.47           C  
ATOM   2284  CG  LYS A 152      28.338  36.801  23.919  1.00  0.47           C  
ATOM   2285  CD  LYS A 152      27.932  38.144  24.519  1.00  0.47           C  
ATOM   2286  CE  LYS A 152      29.048  38.770  25.353  1.00  0.47           C  
ATOM   2287  NZ  LYS A 152      29.672  37.806  26.329  1.00  0.47           N  
ATOM   2288  H01 LYS A 152      25.576  36.671  24.546  1.00  0.47           H  
ATOM   2289  H02 LYS A 152      26.771  36.729  22.507  1.00  0.47           H  
ATOM   2290  H03 LYS A 152      27.338  34.444  25.305  1.00  0.47           H  
ATOM   2291  H04 LYS A 152      27.555  35.129  22.853  1.00  0.47           H  
ATOM   2292  H05 LYS A 152      29.073  37.002  23.140  1.00  0.47           H  
ATOM   2293  H06 LYS A 152      28.747  36.175  24.712  1.00  0.47           H  
ATOM   2294  H07 LYS A 152      27.082  37.970  25.179  1.00  0.47           H  
ATOM   2295  H08 LYS A 152      27.674  38.826  23.709  1.00  0.47           H  
ATOM   2296  H09 LYS A 152      28.603  39.577  25.935  1.00  0.47           H  
ATOM   2297  H10 LYS A 152      29.824  39.132  24.679  1.00  0.47           H  
ATOM   2298  H11 LYS A 152      30.520  38.208  26.703  1.00  0.47           H  
ATOM   2299  H12 LYS A 152      29.025  37.624  27.083  1.00  0.47           H  
ATOM   2300  H13 LYS A 152      29.890  36.941  25.856  1.00  0.47           H  
ATOM   2301  N   LYS A 153      24.234  35.601  22.644  1.00  0.43           N  
ATOM   2302  CA  LYS A 153      23.093  35.021  21.959  1.00  0.43           C  
ATOM   2303  C   LYS A 153      23.498  34.706  20.524  1.00  0.43           C  
ATOM   2304  O   LYS A 153      23.909  35.598  19.782  1.00  0.43           O  
ATOM   2305  CB  LYS A 153      21.922  35.992  21.983  1.00  0.43           C  
ATOM   2306  CG  LYS A 153      21.344  36.166  23.346  1.00  0.43           C  
ATOM   2307  CD  LYS A 153      20.089  37.099  23.382  1.00  0.43           C  
ATOM   2308  CE  LYS A 153      19.493  37.287  24.822  1.00  0.43           C  
ATOM   2309  NZ  LYS A 153      18.489  38.393  24.873  1.00  0.43           N  
ATOM   2310  H01 LYS A 153      22.782  34.104  22.460  1.00  0.43           H  
ATOM   2311  H02 LYS A 153      21.140  35.579  21.345  1.00  0.43           H  
ATOM   2312  H03 LYS A 153      22.265  36.962  21.623  1.00  0.43           H  
ATOM   2313  H04 LYS A 153      22.111  36.640  23.959  1.00  0.43           H  
ATOM   2314  H05 LYS A 153      21.056  35.186  23.726  1.00  0.43           H  
ATOM   2315  H06 LYS A 153      19.318  36.625  22.774  1.00  0.43           H  
ATOM   2316  H07 LYS A 153      20.374  38.077  22.995  1.00  0.43           H  
ATOM   2317  H08 LYS A 153      20.312  37.545  25.494  1.00  0.43           H  
ATOM   2318  H09 LYS A 153      19.011  36.359  25.128  1.00  0.43           H  
ATOM   2319  H10 LYS A 153      17.650  38.065  25.330  1.00  0.43           H  
ATOM   2320  H11 LYS A 153      18.871  39.172  25.391  1.00  0.43           H  
ATOM   2321  H12 LYS A 153      18.266  38.690  23.934  1.00  0.43           H  
ATOM   2322  H14 LYS A 153      24.478  36.562  22.454  1.00  0.43           H  
ATOM   2323  N   LEU A 154      23.404  33.425  20.159  1.00  0.20           N  
ATOM   2324  CA  LEU A 154      23.558  32.992  18.770  1.00  0.20           C  
ATOM   2325  C   LEU A 154      22.196  32.851  18.111  1.00  0.20           C  
ATOM   2326  O   LEU A 154      21.293  32.185  18.629  1.00  0.20           O  
ATOM   2327  CB  LEU A 154      24.303  31.666  18.705  1.00  0.20           C  
ATOM   2328  CG  LEU A 154      24.544  31.047  17.333  1.00  0.20           C  
ATOM   2329  CD1 LEU A 154      25.398  31.959  16.426  1.00  0.20           C  
ATOM   2330  CD2 LEU A 154      25.192  29.688  17.560  1.00  0.20           C  
ATOM   2331  H01 LEU A 154      24.136  33.746  18.236  1.00  0.20           H  
ATOM   2332  H02 LEU A 154      23.645  30.959  19.210  1.00  0.20           H  
ATOM   2333  H03 LEU A 154      25.278  31.818  19.168  1.00  0.20           H  
ATOM   2334  H04 LEU A 154      23.600  30.927  16.802  1.00  0.20           H  
ATOM   2335  H05 LEU A 154      26.372  31.498  16.263  1.00  0.20           H  
ATOM   2336  H06 LEU A 154      24.895  32.094  15.468  1.00  0.20           H  
ATOM   2337  H07 LEU A 154      25.531  32.928  16.906  1.00  0.20           H  
ATOM   2338  H08 LEU A 154      26.143  29.821  18.076  1.00  0.20           H  
ATOM   2339  H09 LEU A 154      24.533  29.068  18.167  1.00  0.20           H  
ATOM   2340  H10 LEU A 154      25.366  29.203  16.600  1.00  0.20           H  
ATOM   2341  H13 LEU A 154      23.220  32.729  20.868  1.00  0.20           H  
ATOM   2342  N   GLY A 155      22.058  33.540  16.983  1.00  0.14           N  
ATOM   2343  CA  GLY A 155      20.859  33.475  16.133  1.00  0.14           C  
ATOM   2344  C   GLY A 155      21.149  32.650  14.898  1.00  0.14           C  
ATOM   2345  O   GLY A 155      21.925  33.068  14.043  1.00  0.14           O  
ATOM   2346  H01 GLY A 155      20.576  34.484  15.833  1.00  0.14           H  
ATOM   2347  H02 GLY A 155      20.043  33.016  16.692  1.00  0.14           H  
ATOM   2348  H11 GLY A 155      22.817  34.140  16.694  1.00  0.14           H  
ATOM   2349  N   ILE A 156      20.533  31.469  14.839  1.00  0.06           N  
ATOM   2350  CA  ILE A 156      20.735  30.516  13.758  1.00  0.06           C  
ATOM   2351  C   ILE A 156      19.576  30.633  12.793  1.00  0.06           C  
ATOM   2352  O   ILE A 156      18.425  30.416  13.155  1.00  0.06           O  
ATOM   2353  CB  ILE A 156      20.800  29.062  14.297  1.00  0.06           C  
ATOM   2354  CG1 ILE A 156      22.056  28.872  15.158  1.00  0.06           C  
ATOM   2355  CG2 ILE A 156      20.747  28.030  13.172  1.00  0.06           C  
ATOM   2356  CD1 ILE A 156      22.149  27.509  15.809  1.00  0.06           C  
ATOM   2357  H01 ILE A 156      21.680  30.740  13.263  1.00  0.06           H  
ATOM   2358  H02 ILE A 156      19.919  28.899  14.918  1.00  0.06           H  
ATOM   2359  H03 ILE A 156      19.894  31.224  15.582  1.00  0.06           H  
ATOM   2360  H04 ILE A 156      22.003  29.605  15.963  1.00  0.06           H  
ATOM   2361  H05 ILE A 156      22.932  29.012  14.525  1.00  0.06           H  
ATOM   2362  H06 ILE A 156      20.482  28.525  12.238  1.00  0.06           H  
ATOM   2363  H07 ILE A 156      21.723  27.556  13.067  1.00  0.06           H  
ATOM   2364  H08 ILE A 156      19.998  27.273  13.407  1.00  0.06           H  
ATOM   2365  H09 ILE A 156      22.851  27.552  16.642  1.00  0.06           H  
ATOM   2366  H10 ILE A 156      21.166  27.214  16.177  1.00  0.06           H  
ATOM   2367  H11 ILE A 156      22.498  26.780  15.078  1.00  0.06           H  
ATOM   2368  N   ILE A 157      19.879  30.972  11.550  1.00  0.02           N  
ATOM   2369  CA  ILE A 157      18.849  31.035  10.529  1.00  0.02           C  
ATOM   2370  C   ILE A 157      18.852  29.718   9.744  1.00  0.02           C  
ATOM   2371  O   ILE A 157      19.832  29.377   9.067  1.00  0.02           O  
ATOM   2372  CB  ILE A 157      19.116  32.189   9.620  1.00  0.02           C  
ATOM   2373  CG1 ILE A 157      18.923  33.481  10.391  1.00  0.02           C  
ATOM   2374  CG2 ILE A 157      18.187  32.149   8.454  1.00  0.02           C  
ATOM   2375  CD1 ILE A 157      19.489  34.693   9.696  1.00  0.02           C  
ATOM   2376  H01 ILE A 157      17.871  31.177  10.988  1.00  0.02           H  
ATOM   2377  H02 ILE A 157      20.140  32.132   9.250  1.00  0.02           H  
ATOM   2378  H03 ILE A 157      19.463  33.373  11.332  1.00  0.02           H  
ATOM   2379  H04 ILE A 157      17.855  33.637  10.540  1.00  0.02           H  
ATOM   2380  H05 ILE A 157      17.309  32.758   8.669  1.00  0.02           H  
ATOM   2381  H06 ILE A 157      18.693  32.541   7.572  1.00  0.02           H  
ATOM   2382  H07 ILE A 157      17.878  31.120   8.270  1.00  0.02           H  
ATOM   2383  H08 ILE A 157      20.484  34.461   9.315  1.00  0.02           H  
ATOM   2384  H09 ILE A 157      18.840  34.973   8.867  1.00  0.02           H  
ATOM   2385  H10 ILE A 157      19.554  35.520  10.403  1.00  0.02           H  
ATOM   2386  H12 ILE A 157      20.836  31.189  11.310  1.00  0.02           H  
ATOM   2387  N   GLY A 158      17.770  28.969   9.843  1.00  0.03           N  
ATOM   2388  CA  GLY A 158      17.742  27.657   9.249  1.00  0.03           C  
ATOM   2389  C   GLY A 158      18.268  26.627  10.222  1.00  0.03           C  
ATOM   2390  O   GLY A 158      19.488  26.427  10.348  1.00  0.03           O  
ATOM   2391  H01 GLY A 158      18.373  27.658   8.360  1.00  0.03           H  
ATOM   2392  H02 GLY A 158      16.716  27.406   8.979  1.00  0.03           H  
ATOM   2393  H11 GLY A 158      16.960  29.316  10.336  1.00  0.03           H  
ATOM   2394  N   TYR A 159      17.317  25.995  10.914  1.00  0.04           N  
ATOM   2395  CA  TYR A 159      17.599  25.047  11.987  1.00  0.04           C  
ATOM   2396  C   TYR A 159      17.490  23.639  11.416  1.00  0.04           C  
ATOM   2397  O   TYR A 159      16.568  22.908  11.728  1.00  0.04           O  
ATOM   2398  CB  TYR A 159      16.619  25.263  13.176  1.00  0.04           C  
ATOM   2399  CG  TYR A 159      17.000  24.577  14.510  1.00  0.04           C  
ATOM   2400  CD1 TYR A 159      18.142  24.956  15.219  1.00  0.04           C  
ATOM   2401  CD2 TYR A 159      16.213  23.578  15.061  1.00  0.04           C  
ATOM   2402  CE1 TYR A 159      18.492  24.352  16.427  1.00  0.04           C  
ATOM   2403  CE2 TYR A 159      16.563  22.964  16.286  1.00  0.04           C  
ATOM   2404  CZ  TYR A 159      17.705  23.353  16.949  1.00  0.04           C  
ATOM   2405  OH  TYR A 159      18.049  22.751  18.134  1.00  0.04           O  
ATOM   2406  H01 TYR A 159      18.606  25.200  12.376  1.00  0.04           H  
ATOM   2407  H02 TYR A 159      15.681  24.800  12.868  1.00  0.04           H  
ATOM   2408  H03 TYR A 159      16.352  26.183  10.683  1.00  0.04           H  
ATOM   2409  H04 TYR A 159      16.550  26.335  13.361  1.00  0.04           H  
ATOM   2410  H05 TYR A 159      18.777  25.745  14.818  1.00  0.04           H  
ATOM   2411  H06 TYR A 159      15.309  23.260  14.541  1.00  0.04           H  
ATOM   2412  H07 TYR A 159      19.389  24.672  16.957  1.00  0.04           H  
ATOM   2413  H08 TYR A 159      15.929  22.183  16.705  1.00  0.04           H  
ATOM   2414  H09 TYR A 159      18.284  21.835  17.972  1.00  0.04           H  
ATOM   2415  N   GLY A 160      18.430  23.271  10.568  1.00  0.04           N  
ATOM   2416  CA  GLY A 160      18.423  21.931   9.942  1.00  0.04           C  
ATOM   2417  C   GLY A 160      19.542  21.029  10.446  1.00  0.04           C  
ATOM   2418  O   GLY A 160      19.844  21.008  11.614  1.00  0.04           O  
ATOM   2419  H01 GLY A 160      18.577  22.072   8.872  1.00  0.04           H  
ATOM   2420  H02 GLY A 160      17.468  21.452  10.157  1.00  0.04           H  
ATOM   2421  H10 GLY A 160      19.171  23.918  10.341  1.00  0.04           H  
ATOM   2422  N   HIS A 161      20.132  20.250   9.564  1.00  0.06           N  
ATOM   2423  CA  HIS A 161      21.199  19.351   9.954  1.00  0.06           C  
ATOM   2424  C   HIS A 161      22.313  20.146  10.637  1.00  0.06           C  
ATOM   2425  O   HIS A 161      22.760  19.826  11.728  1.00  0.06           O  
ATOM   2426  CB  HIS A 161      21.763  18.642   8.717  1.00  0.06           C  
ATOM   2427  CG  HIS A 161      20.919  17.512   8.228  1.00  0.06           C  
ATOM   2428  CD2 HIS A 161      20.978  16.185   8.482  1.00  0.06           C  
ATOM   2429  ND1 HIS A 161      19.854  17.693   7.375  1.00  0.06           N  
ATOM   2430  CE1 HIS A 161      19.292  16.524   7.125  1.00  0.06           C  
ATOM   2431  NE2 HIS A 161      19.958  15.591   7.781  1.00  0.06           N  
ATOM   2432  H01 HIS A 161      20.804  18.607  10.645  1.00  0.06           H  
ATOM   2433  H02 HIS A 161      22.723  18.216   9.008  1.00  0.06           H  
ATOM   2434  H03 HIS A 161      19.836  20.280   8.599  1.00  0.06           H  
ATOM   2435  H04 HIS A 161      21.856  19.374   7.914  1.00  0.06           H  
ATOM   2436  H05 HIS A 161      21.701  15.681   9.124  1.00  0.06           H  
ATOM   2437  H06 HIS A 161      18.425  16.358   6.485  1.00  0.06           H  
ATOM   2438  H07 HIS A 161      19.751  14.603   7.769  1.00  0.06           H  
ATOM   2439  N   ILE A 162      22.735  21.216  10.005  1.00  0.07           N  
ATOM   2440  CA  ILE A 162      23.880  21.950  10.515  1.00  0.07           C  
ATOM   2441  C   ILE A 162      23.464  22.897  11.612  1.00  0.07           C  
ATOM   2442  O   ILE A 162      24.108  22.955  12.643  1.00  0.07           O  
ATOM   2443  CB  ILE A 162      24.616  22.711   9.381  1.00  0.07           C  
ATOM   2444  CG1 ILE A 162      25.358  21.732   8.473  1.00  0.07           C  
ATOM   2445  CG2 ILE A 162      25.603  23.685   9.922  1.00  0.07           C  
ATOM   2446  CD1 ILE A 162      25.818  22.366   7.240  1.00  0.07           C  
ATOM   2447  H01 ILE A 162      24.577  21.225  10.934  1.00  0.07           H  
ATOM   2448  H02 ILE A 162      23.855  23.249   8.817  1.00  0.07           H  
ATOM   2449  H03 ILE A 162      24.665  20.935   8.202  1.00  0.07           H  
ATOM   2450  H04 ILE A 162      26.221  21.339   9.010  1.00  0.07           H  
ATOM   2451  H05 ILE A 162      26.489  23.694   9.288  1.00  0.07           H  
ATOM   2452  H06 ILE A 162      25.160  24.681   9.940  1.00  0.07           H  
ATOM   2453  H07 ILE A 162      25.884  23.394  10.934  1.00  0.07           H  
ATOM   2454  H08 ILE A 162      22.265  21.528   9.167  1.00  0.07           H  
ATOM   2455  H09 ILE A 162      26.841  22.054   7.031  1.00  0.07           H  
ATOM   2456  H10 ILE A 162      25.172  22.067   6.414  1.00  0.07           H  
ATOM   2457  H11 ILE A 162      25.786  23.450   7.354  1.00  0.07           H  
ATOM   2458  N   GLY A 163      22.396  23.652  11.387  1.00  0.05           N  
ATOM   2459  CA  GLY A 163      21.933  24.606  12.407  1.00  0.05           C  
ATOM   2460  C   GLY A 163      21.791  23.911  13.752  1.00  0.05           C  
ATOM   2461  O   GLY A 163      22.292  24.359  14.774  1.00  0.05           O  
ATOM   2462  H01 GLY A 163      20.962  25.002  12.108  1.00  0.05           H  
ATOM   2463  H02 GLY A 163      22.655  25.418  12.495  1.00  0.05           H  
ATOM   2464  H12 GLY A 163      21.899  23.571  10.512  1.00  0.05           H  
ATOM   2465  N   THR A 164      21.118  22.777  13.705  1.00  0.11           N  
ATOM   2466  CA  THR A 164      20.872  21.976  14.860  1.00  0.11           C  
ATOM   2467  C   THR A 164      22.152  21.610  15.587  1.00  0.11           C  
ATOM   2468  O   THR A 164      22.251  21.754  16.782  1.00  0.11           O  
ATOM   2469  CB  THR A 164      20.140  20.718  14.429  1.00  0.11           C  
ATOM   2470  CG2 THR A 164      20.127  19.701  15.526  1.00  0.11           C  
ATOM   2471  OG1 THR A 164      18.789  21.068  14.112  1.00  0.11           O  
ATOM   2472  H01 THR A 164      20.265  22.554  15.557  1.00  0.11           H  
ATOM   2473  H02 THR A 164      20.650  20.291  13.566  1.00  0.11           H  
ATOM   2474  H03 THR A 164      20.762  22.463  12.814  1.00  0.11           H  
ATOM   2475  H04 THR A 164      19.413  20.003  16.292  1.00  0.11           H  
ATOM   2476  H05 THR A 164      19.835  18.732  15.121  1.00  0.11           H  
ATOM   2477  H06 THR A 164      21.122  19.627  15.965  1.00  0.11           H  
ATOM   2478  H07 THR A 164      18.450  20.467  13.444  1.00  0.11           H  
ATOM   2479  N   GLN A 165      23.121  21.110  14.850  1.00  0.13           N  
ATOM   2480  CA  GLN A 165      24.377  20.674  15.440  1.00  0.13           C  
ATOM   2481  C   GLN A 165      25.151  21.879  15.978  1.00  0.13           C  
ATOM   2482  O   GLN A 165      25.719  21.804  17.065  1.00  0.13           O  
ATOM   2483  CB  GLN A 165      25.183  19.929  14.376  1.00  0.13           C  
ATOM   2484  CG  GLN A 165      26.625  19.655  14.683  1.00  0.13           C  
ATOM   2485  CD  GLN A 165      26.838  18.512  15.665  1.00  0.13           C  
ATOM   2486  NE2 GLN A 165      27.314  17.371  15.154  1.00  0.13           N  
ATOM   2487  OE1 GLN A 165      26.646  18.677  16.878  1.00  0.13           O  
ATOM   2488  H01 GLN A 165      24.187  20.003  16.278  1.00  0.13           H  
ATOM   2489  H02 GLN A 165      25.199  20.596  13.514  1.00  0.13           H  
ATOM   2490  H03 GLN A 165      24.695  18.970  14.204  1.00  0.13           H  
ATOM   2491  H04 GLN A 165      27.026  20.554  15.151  1.00  0.13           H  
ATOM   2492  H05 GLN A 165      27.134  19.408  13.752  1.00  0.13           H  
ATOM   2493  H06 GLN A 165      27.503  16.586  15.761  1.00  0.13           H  
ATOM   2494  H07 GLN A 165      27.484  17.295  14.161  1.00  0.13           H  
ATOM   2495  H08 GLN A 165      22.990  21.027  13.852  1.00  0.13           H  
ATOM   2496  N   LEU A 166      25.185  22.974  15.216  1.00  0.14           N  
ATOM   2497  CA  LEU A 166      25.765  24.226  15.677  1.00  0.14           C  
ATOM   2498  C   LEU A 166      25.181  24.646  17.013  1.00  0.14           C  
ATOM   2499  O   LEU A 166      25.916  24.988  17.924  1.00  0.14           O  
ATOM   2500  CB  LEU A 166      25.533  25.349  14.672  1.00  0.14           C  
ATOM   2501  CG  LEU A 166      26.018  26.744  15.100  1.00  0.14           C  
ATOM   2502  CD1 LEU A 166      27.547  26.800  15.265  1.00  0.14           C  
ATOM   2503  CD2 LEU A 166      25.535  27.816  14.137  1.00  0.14           C  
ATOM   2504  H01 LEU A 166      26.835  24.051  15.786  1.00  0.14           H  
ATOM   2505  H02 LEU A 166      24.451  25.432  14.568  1.00  0.14           H  
ATOM   2506  H03 LEU A 166      26.049  25.084  13.749  1.00  0.14           H  
ATOM   2507  H04 LEU A 166      25.580  26.945  16.078  1.00  0.14           H  
ATOM   2508  H05 LEU A 166      27.972  27.438  14.490  1.00  0.14           H  
ATOM   2509  H06 LEU A 166      27.793  27.208  16.246  1.00  0.14           H  
ATOM   2510  H07 LEU A 166      27.960  25.795  15.175  1.00  0.14           H  
ATOM   2511  H08 LEU A 166      24.794  22.932  14.286  1.00  0.14           H  
ATOM   2512  H09 LEU A 166      24.637  28.286  14.538  1.00  0.14           H  
ATOM   2513  H10 LEU A 166      26.313  28.569  14.011  1.00  0.14           H  
ATOM   2514  H11 LEU A 166      25.308  27.363  13.172  1.00  0.14           H  
ATOM   2515  N   GLY A 167      23.865  24.633  17.133  1.00  0.16           N  
ATOM   2516  CA  GLY A 167      23.229  25.065  18.373  1.00  0.16           C  
ATOM   2517  C   GLY A 167      23.656  24.286  19.592  1.00  0.16           C  
ATOM   2518  O   GLY A 167      23.888  24.860  20.645  1.00  0.16           O  
ATOM   2519  H01 GLY A 167      22.159  24.894  18.252  1.00  0.16           H  
ATOM   2520  H02 GLY A 167      23.473  26.115  18.535  1.00  0.16           H  
ATOM   2521  H12 GLY A 167      23.295  24.321  16.360  1.00  0.16           H  
ATOM   2522  N   ILE A 168      23.760  22.974  19.432  1.00  0.20           N  
ATOM   2523  CA  ILE A 168      24.261  22.090  20.469  1.00  0.20           C  
ATOM   2524  C   ILE A 168      25.675  22.436  20.902  1.00  0.20           C  
ATOM   2525  O   ILE A 168      25.961  22.527  22.088  1.00  0.20           O  
ATOM   2526  CB  ILE A 168      24.243  20.642  19.980  1.00  0.20           C  
ATOM   2527  CG1 ILE A 168      22.822  20.090  20.102  1.00  0.20           C  
ATOM   2528  CG2 ILE A 168      25.237  19.765  20.761  1.00  0.20           C  
ATOM   2529  CD1 ILE A 168      22.550  18.864  19.207  1.00  0.20           C  
ATOM   2530  H01 ILE A 168      23.602  22.217  21.328  1.00  0.20           H  
ATOM   2531  H02 ILE A 168      24.555  20.623  18.936  1.00  0.20           H  
ATOM   2532  H03 ILE A 168      23.478  22.572  18.550  1.00  0.20           H  
ATOM   2533  H04 ILE A 168      22.146  20.879  19.772  1.00  0.20           H  
ATOM   2534  H05 ILE A 168      22.652  19.803  21.140  1.00  0.20           H  
ATOM   2535  H06 ILE A 168      26.125  20.350  21.003  1.00  0.20           H  
ATOM   2536  H07 ILE A 168      24.770  19.417  21.682  1.00  0.20           H  
ATOM   2537  H08 ILE A 168      25.522  18.907  20.152  1.00  0.20           H  
ATOM   2538  H09 ILE A 168      21.702  19.072  18.554  1.00  0.20           H  
ATOM   2539  H10 ILE A 168      23.431  18.653  18.601  1.00  0.20           H  
ATOM   2540  H11 ILE A 168      22.323  18.000  19.832  1.00  0.20           H  
ATOM   2541  N   LEU A 169      26.568  22.581  19.936  1.00  0.20           N  
ATOM   2542  CA  LEU A 169      27.910  23.074  20.211  1.00  0.20           C  
ATOM   2543  C   LEU A 169      27.958  24.411  20.984  1.00  0.20           C  
ATOM   2544  O   LEU A 169      28.701  24.561  21.958  1.00  0.20           O  
ATOM   2545  CB  LEU A 169      28.648  23.251  18.893  1.00  0.20           C  
ATOM   2546  CG  LEU A 169      29.235  21.962  18.351  1.00  0.20           C  
ATOM   2547  CD1 LEU A 169      30.065  22.239  17.081  1.00  0.20           C  
ATOM   2548  CD2 LEU A 169      30.087  21.286  19.421  1.00  0.20           C  
ATOM   2549  H01 LEU A 169      28.379  22.329  20.854  1.00  0.20           H  
ATOM   2550  H02 LEU A 169      29.481  23.929  19.081  1.00  0.20           H  
ATOM   2551  H03 LEU A 169      27.950  23.650  18.157  1.00  0.20           H  
ATOM   2552  H04 LEU A 169      28.421  21.289  18.081  1.00  0.20           H  
ATOM   2553  H05 LEU A 169      31.053  21.792  17.189  1.00  0.20           H  
ATOM   2554  H06 LEU A 169      29.563  21.805  16.216  1.00  0.20           H  
ATOM   2555  H07 LEU A 169      30.167  23.315  16.940  1.00  0.20           H  
ATOM   2556  H08 LEU A 169      30.988  21.875  19.593  1.00  0.20           H  
ATOM   2557  H09 LEU A 169      29.518  21.215  20.348  1.00  0.20           H  
ATOM   2558  H10 LEU A 169      30.365  20.286  19.087  1.00  0.20           H  
ATOM   2559  H12 LEU A 169      26.313  22.345  18.988  1.00  0.20           H  
ATOM   2560  N   ALA A 170      27.157  25.370  20.528  1.00  0.24           N  
ATOM   2561  CA  ALA A 170      27.117  26.696  21.086  1.00  0.24           C  
ATOM   2562  C   ALA A 170      26.727  26.642  22.559  1.00  0.24           C  
ATOM   2563  O   ALA A 170      27.336  27.312  23.371  1.00  0.24           O  
ATOM   2564  CB  ALA A 170      26.140  27.514  20.313  1.00  0.24           C  
ATOM   2565  H01 ALA A 170      28.105  27.152  21.019  1.00  0.24           H  
ATOM   2566  H02 ALA A 170      25.260  27.704  20.927  1.00  0.24           H  
ATOM   2567  H03 ALA A 170      26.599  28.462  20.034  1.00  0.24           H  
ATOM   2568  H04 ALA A 170      25.845  26.974  19.413  1.00  0.24           H  
ATOM   2569  H11 ALA A 170      26.547  25.157  19.752  1.00  0.24           H  
ATOM   2570  N   GLU A 171      25.713  25.847  22.879  1.00  0.26           N  
ATOM   2571  CA  GLU A 171      25.254  25.652  24.238  1.00  0.26           C  
ATOM   2572  C   GLU A 171      26.271  24.999  25.149  1.00  0.26           C  
ATOM   2573  O   GLU A 171      26.342  25.385  26.309  1.00  0.26           O  
ATOM   2574  CB  GLU A 171      23.976  24.829  24.257  1.00  0.26           C  
ATOM   2575  CG  GLU A 171      22.796  25.586  23.654  1.00  0.26           C  
ATOM   2576  CD  GLU A 171      21.460  25.013  24.049  1.00  0.26           C  
ATOM   2577  OE1 GLU A 171      21.349  23.781  24.242  1.00  0.26           O  
ATOM   2578  OE2 GLU A 171      20.513  25.809  24.184  1.00  0.26           O  
ATOM   2579  H01 GLU A 171      25.076  26.655  24.626  1.00  0.26           H  
ATOM   2580  H02 GLU A 171      23.736  24.607  25.297  1.00  0.26           H  
ATOM   2581  H03 GLU A 171      24.137  23.915  23.685  1.00  0.26           H  
ATOM   2582  H04 GLU A 171      22.877  25.502  22.570  1.00  0.26           H  
ATOM   2583  H05 GLU A 171      25.238  25.353  22.137  1.00  0.26           H  
ATOM   2584  H06 GLU A 171      22.842  26.623  23.988  1.00  0.26           H  
ATOM   2585  N   SER A 172      27.034  24.027  24.639  1.00  0.30           N  
ATOM   2586  CA  SER A 172      28.212  23.473  25.343  1.00  0.30           C  
ATOM   2587  C   SER A 172      29.195  24.557  25.789  1.00  0.30           C  
ATOM   2588  O   SER A 172      29.859  24.415  26.826  1.00  0.30           O  
ATOM   2589  CB  SER A 172      29.024  22.529  24.461  1.00  0.30           C  
ATOM   2590  OG  SER A 172      28.233  21.518  23.928  1.00  0.30           O  
ATOM   2591  H01 SER A 172      27.786  22.951  26.200  1.00  0.30           H  
ATOM   2592  H02 SER A 172      29.796  22.068  25.077  1.00  0.30           H  
ATOM   2593  H03 SER A 172      29.467  23.100  23.645  1.00  0.30           H  
ATOM   2594  H04 SER A 172      28.015  20.885  24.616  1.00  0.30           H  
ATOM   2595  H07 SER A 172      26.796  23.653  23.731  1.00  0.30           H  
ATOM   2596  N   LEU A 173      29.318  25.601  24.975  1.00  0.27           N  
ATOM   2597  CA  LEU A 173      30.138  26.764  25.302  1.00  0.27           C  
ATOM   2598  C   LEU A 173      29.453  27.852  26.101  1.00  0.27           C  
ATOM   2599  O   LEU A 173      30.065  28.882  26.373  1.00  0.27           O  
ATOM   2600  CB  LEU A 173      30.658  27.382  24.021  1.00  0.27           C  
ATOM   2601  CG  LEU A 173      32.015  26.820  23.594  1.00  0.27           C  
ATOM   2602  CD1 LEU A 173      32.299  25.286  23.983  1.00  0.27           C  
ATOM   2603  CD2 LEU A 173      32.155  27.088  22.095  1.00  0.27           C  
ATOM   2604  H01 LEU A 173      30.930  26.374  25.942  1.00  0.27           H  
ATOM   2605  H02 LEU A 173      30.790  28.448  24.204  1.00  0.27           H  
ATOM   2606  H03 LEU A 173      29.937  27.193  23.226  1.00  0.27           H  
ATOM   2607  H04 LEU A 173      32.787  27.333  24.167  1.00  0.27           H  
ATOM   2608  H05 LEU A 173      28.824  25.589  24.094  1.00  0.27           H  
ATOM   2609  H06 LEU A 173      33.204  25.227  24.588  1.00  0.27           H  
ATOM   2610  H07 LEU A 173      31.456  24.893  24.551  1.00  0.27           H  
ATOM   2611  H08 LEU A 173      32.431  24.699  23.074  1.00  0.27           H  
ATOM   2612  H09 LEU A 173      33.211  27.111  21.828  1.00  0.27           H  
ATOM   2613  H10 LEU A 173      31.656  26.297  21.536  1.00  0.27           H  
ATOM   2614  H11 LEU A 173      31.699  28.048  21.853  1.00  0.27           H  
ATOM   2615  N   GLY A 174      28.194  27.637  26.469  1.00  0.26           N  
ATOM   2616  CA  GLY A 174      27.492  28.529  27.374  1.00  0.26           C  
ATOM   2617  C   GLY A 174      26.885  29.697  26.661  1.00  0.26           C  
ATOM   2618  O   GLY A 174      26.658  30.734  27.263  1.00  0.26           O  
ATOM   2619  H01 GLY A 174      28.217  28.915  28.091  1.00  0.26           H  
ATOM   2620  H02 GLY A 174      26.700  27.971  27.873  1.00  0.26           H  
ATOM   2621  H12 GLY A 174      27.710  26.827  26.108  1.00  0.26           H  
ATOM   2622  N   MSE A 175      26.620  29.540  25.374  1.00  0.21           N  
ATOM   2623  CA  MSE A 175      25.912  30.549  24.626  1.00  0.21           C  
ATOM   2624  C   MSE A 175      24.468  30.217  24.686  1.00  0.21           C  
ATOM   2625  O   MSE A 175      24.096  29.061  24.907  1.00  0.21           O  
ATOM   2626  CB  MSE A 175      26.324  30.524  23.166  1.00  0.21           C  
ATOM   2627  CG  MSE A 175      27.770  30.799  22.932  1.00  0.21           C  
ATOM   2628  CE  MSE A 175      27.476  33.315  20.790  1.00  0.21           C  
ATOM   2629  SE  MSE A 175      28.020  31.263  21.019  1.00  0.21           S  
ATOM   2630  H01 MSE A 175      26.132  31.530  25.047  1.00  0.21           H  
ATOM   2631  H02 MSE A 175      25.771  31.323  22.672  1.00  0.21           H  
ATOM   2632  H03 MSE A 175      26.920  28.696  24.906  1.00  0.21           H  
ATOM   2633  H04 MSE A 175      26.094  29.538  22.762  1.00  0.21           H  
ATOM   2634  H05 MSE A 175      28.363  29.920  23.184  1.00  0.21           H  
ATOM   2635  H06 MSE A 175      28.093  31.631  23.558  1.00  0.21           H  
ATOM   2636  H07 MSE A 175      26.534  33.501  21.307  1.00  0.21           H  
ATOM   2637  H08 MSE A 175      28.255  33.948  21.216  1.00  0.21           H  
ATOM   2638  H09 MSE A 175      27.360  33.545  19.731  1.00  0.21           H  
ATOM   2639  N   TYR A 176      23.653  31.239  24.463  1.00  0.22           N  
ATOM   2640  CA  TYR A 176      22.201  31.075  24.337  1.00  0.22           C  
ATOM   2641  C   TYR A 176      21.819  30.999  22.880  1.00  0.22           C  
ATOM   2642  O   TYR A 176      22.220  31.834  22.102  1.00  0.22           O  
ATOM   2643  CB  TYR A 176      21.491  32.257  24.945  1.00  0.22           C  
ATOM   2644  CG  TYR A 176      21.857  32.444  26.375  1.00  0.22           C  
ATOM   2645  CD1 TYR A 176      21.598  31.430  27.306  1.00  0.22           C  
ATOM   2646  CD2 TYR A 176      22.461  33.625  26.811  1.00  0.22           C  
ATOM   2647  CE1 TYR A 176      21.931  31.597  28.634  1.00  0.22           C  
ATOM   2648  CE2 TYR A 176      22.786  33.805  28.120  1.00  0.22           C  
ATOM   2649  CZ  TYR A 176      22.528  32.788  29.030  1.00  0.22           C  
ATOM   2650  OH  TYR A 176      22.875  32.957  30.343  1.00  0.22           O  
ATOM   2651  H01 TYR A 176      21.913  30.159  24.853  1.00  0.22           H  
ATOM   2652  H02 TYR A 176      20.418  32.073  24.891  1.00  0.22           H  
ATOM   2653  H03 TYR A 176      21.761  33.156  24.390  1.00  0.22           H  
ATOM   2654  H04 TYR A 176      21.130  30.502  26.978  1.00  0.22           H  
ATOM   2655  H05 TYR A 176      22.676  34.415  26.091  1.00  0.22           H  
ATOM   2656  H06 TYR A 176      21.730  30.809  29.360  1.00  0.22           H  
ATOM   2657  H07 TYR A 176      23.244  34.737  28.451  1.00  0.22           H  
ATOM   2658  H08 TYR A 176      23.131  32.111  30.718  1.00  0.22           H  
ATOM   2659  H10 TYR A 176      24.047  32.165  24.377  1.00  0.22           H  
ATOM   2660  N   VAL A 177      21.016  30.009  22.538  1.00  0.17           N  
ATOM   2661  CA  VAL A 177      20.746  29.691  21.153  1.00  0.17           C  
ATOM   2662  C   VAL A 177      19.297  29.950  20.787  1.00  0.17           C  
ATOM   2663  O   VAL A 177      18.392  29.408  21.388  1.00  0.17           O  
ATOM   2664  CB  VAL A 177      21.091  28.240  20.868  1.00  0.17           C  
ATOM   2665  CG1 VAL A 177      20.670  27.855  19.464  1.00  0.17           C  
ATOM   2666  CG2 VAL A 177      22.576  28.034  21.099  1.00  0.17           C  
ATOM   2667  H01 VAL A 177      21.371  30.343  20.543  1.00  0.17           H  
ATOM   2668  H02 VAL A 177      20.543  27.586  21.546  1.00  0.17           H  
ATOM   2669  H03 VAL A 177      19.814  28.459  19.164  1.00  0.17           H  
ATOM   2670  H04 VAL A 177      21.497  28.030  18.775  1.00  0.17           H  
ATOM   2671  H05 VAL A 177      20.396  26.800  19.443  1.00  0.17           H  
ATOM   2672  H06 VAL A 177      23.094  28.988  21.003  1.00  0.17           H  
ATOM   2673  H07 VAL A 177      22.736  27.634  22.100  1.00  0.17           H  
ATOM   2674  H08 VAL A 177      22.966  27.334  20.360  1.00  0.17           H  
ATOM   2675  H09 VAL A 177      20.578  29.459  23.263  1.00  0.17           H  
ATOM   2676  N   TYR A 178      19.118  30.784  19.770  1.00  0.15           N  
ATOM   2677  CA  TYR A 178      17.813  31.057  19.162  1.00  0.15           C  
ATOM   2678  C   TYR A 178      17.856  30.701  17.687  1.00  0.15           C  
ATOM   2679  O   TYR A 178      18.890  30.849  17.046  1.00  0.15           O  
ATOM   2680  CB  TYR A 178      17.484  32.537  19.308  1.00  0.15           C  
ATOM   2681  CG  TYR A 178      17.464  32.932  20.736  1.00  0.15           C  
ATOM   2682  CD1 TYR A 178      18.613  33.409  21.358  1.00  0.15           C  
ATOM   2683  CD2 TYR A 178      16.311  32.770  21.493  1.00  0.15           C  
ATOM   2684  CE1 TYR A 178      18.611  33.748  22.723  1.00  0.15           C  
ATOM   2685  CE2 TYR A 178      16.297  33.088  22.863  1.00  0.15           C  
ATOM   2686  CZ  TYR A 178      17.453  33.582  23.464  1.00  0.15           C  
ATOM   2687  OH  TYR A 178      17.447  33.925  24.808  1.00  0.15           O  
ATOM   2688  H01 TYR A 178      17.051  30.460  19.662  1.00  0.15           H  
ATOM   2689  H02 TYR A 178      16.498  32.720  18.881  1.00  0.15           H  
ATOM   2690  H03 TYR A 178      18.238  33.125  18.784  1.00  0.15           H  
ATOM   2691  H04 TYR A 178      19.529  33.522  20.779  1.00  0.15           H  
ATOM   2692  H05 TYR A 178      15.405  32.392  21.019  1.00  0.15           H  
ATOM   2693  H06 TYR A 178      19.513  34.138  23.194  1.00  0.15           H  
ATOM   2694  H07 TYR A 178      15.389  32.949  23.450  1.00  0.15           H  
ATOM   2695  H08 TYR A 178      18.347  34.082  25.103  1.00  0.15           H  
ATOM   2696  H09 TYR A 178      19.927  31.257  19.394  1.00  0.15           H  
ATOM   2697  N   PHE A 179      16.730  30.255  17.149  1.00  0.08           N  
ATOM   2698  CA  PHE A 179      16.685  29.962  15.742  1.00  0.08           C  
ATOM   2699  C   PHE A 179      15.433  30.471  15.083  1.00  0.08           C  
ATOM   2700  O   PHE A 179      14.389  30.651  15.732  1.00  0.08           O  
ATOM   2701  CB  PHE A 179      16.908  28.477  15.446  1.00  0.08           C  
ATOM   2702  CG  PHE A 179      15.798  27.564  15.903  1.00  0.08           C  
ATOM   2703  CD1 PHE A 179      14.719  27.319  15.094  1.00  0.08           C  
ATOM   2704  CD2 PHE A 179      15.873  26.908  17.116  1.00  0.08           C  
ATOM   2705  CE1 PHE A 179      13.729  26.476  15.480  1.00  0.08           C  
ATOM   2706  CE2 PHE A 179      14.853  26.055  17.521  1.00  0.08           C  
ATOM   2707  CZ  PHE A 179      13.792  25.839  16.701  1.00  0.08           C  
ATOM   2708  H01 PHE A 179      17.520  30.507  15.301  1.00  0.08           H  
ATOM   2709  H02 PHE A 179      17.795  28.184  16.008  1.00  0.08           H  
ATOM   2710  H03 PHE A 179      17.022  28.359  14.368  1.00  0.08           H  
ATOM   2711  H04 PHE A 179      14.655  27.810  14.123  1.00  0.08           H  
ATOM   2712  H05 PHE A 179      16.739  27.060  17.761  1.00  0.08           H  
ATOM   2713  H06 PHE A 179      12.879  26.301  14.821  1.00  0.08           H  
ATOM   2714  H07 PHE A 179      14.904  25.562  18.492  1.00  0.08           H  
ATOM   2715  H08 PHE A 179      12.993  25.164  17.007  1.00  0.08           H  
ATOM   2716  H09 PHE A 179      15.910  30.122  17.723  1.00  0.08           H  
ATOM   2717  N   TYR A 180      15.599  30.764  13.794  1.00  0.04           N  
ATOM   2718  CA  TYR A 180      14.509  31.103  12.905  1.00  0.04           C  
ATOM   2719  C   TYR A 180      14.508  30.112  11.764  1.00  0.04           C  
ATOM   2720  O   TYR A 180      15.552  29.852  11.155  1.00  0.04           O  
ATOM   2721  CB  TYR A 180      14.679  32.510  12.334  1.00  0.04           C  
ATOM   2722  CG  TYR A 180      13.645  32.795  11.272  1.00  0.04           C  
ATOM   2723  CD1 TYR A 180      13.983  32.707   9.917  1.00  0.04           C  
ATOM   2724  CD2 TYR A 180      12.316  33.095  11.612  1.00  0.04           C  
ATOM   2725  CE1 TYR A 180      13.052  32.940   8.932  1.00  0.04           C  
ATOM   2726  CE2 TYR A 180      11.372  33.321  10.629  1.00  0.04           C  
ATOM   2727  CZ  TYR A 180      11.752  33.248   9.285  1.00  0.04           C  
ATOM   2728  OH  TYR A 180      10.857  33.480   8.266  1.00  0.04           O  
ATOM   2729  H01 TYR A 180      13.573  31.070  13.462  1.00  0.04           H  
ATOM   2730  H02 TYR A 180      15.668  32.582  11.882  1.00  0.04           H  
ATOM   2731  H03 TYR A 180      14.573  33.237  13.139  1.00  0.04           H  
ATOM   2732  H04 TYR A 180      15.004  32.449   9.637  1.00  0.04           H  
ATOM   2733  H05 TYR A 180      12.026  33.150  12.661  1.00  0.04           H  
ATOM   2734  H06 TYR A 180      13.337  32.882   7.882  1.00  0.04           H  
ATOM   2735  H07 TYR A 180      10.342  33.554  10.898  1.00  0.04           H  
ATOM   2736  H08 TYR A 180      10.580  32.643   7.886  1.00  0.04           H  
ATOM   2737  H09 TYR A 180      16.536  30.749  13.417  1.00  0.04           H  
ATOM   2738  N   ASP A 181      13.342  29.557  11.476  1.00  0.01           N  
ATOM   2739  CA  ASP A 181      13.207  28.643  10.354  1.00  0.01           C  
ATOM   2740  C   ASP A 181      11.822  28.864   9.792  1.00  0.01           C  
ATOM   2741  O   ASP A 181      10.924  29.320  10.511  1.00  0.01           O  
ATOM   2742  CB  ASP A 181      13.421  27.203  10.827  1.00  0.01           C  
ATOM   2743  CG  ASP A 181      13.714  26.255   9.707  1.00  0.01           C  
ATOM   2744  OD1 ASP A 181      12.877  26.157   8.808  1.00  0.01           O  
ATOM   2745  OD2 ASP A 181      14.764  25.587   9.723  1.00  0.01           O  
ATOM   2746  H01 ASP A 181      13.953  28.824   9.580  1.00  0.01           H  
ATOM   2747  H02 ASP A 181      12.494  26.874  11.297  1.00  0.01           H  
ATOM   2748  H03 ASP A 181      14.259  27.187  11.524  1.00  0.01           H  
ATOM   2749  H09 ASP A 181      12.535  29.771  12.044  1.00  0.01           H  
ATOM   2750  N   ILE A 182      11.647  28.585   8.505  1.00  0.02           N  
ATOM   2751  CA  ILE A 182      10.321  28.696   7.879  1.00  0.02           C  
ATOM   2752  C   ILE A 182       9.340  27.600   8.313  1.00  0.02           C  
ATOM   2753  O   ILE A 182       8.135  27.763   8.180  1.00  0.02           O  
ATOM   2754  CB  ILE A 182      10.410  28.698   6.353  1.00  0.02           C  
ATOM   2755  CG1 ILE A 182      11.285  27.544   5.865  1.00  0.02           C  
ATOM   2756  CG2 ILE A 182      10.942  30.035   5.890  1.00  0.02           C  
ATOM   2757  CD1 ILE A 182      10.821  26.950   4.602  1.00  0.02           C  
ATOM   2758  H01 ILE A 182       9.933  29.652   8.230  1.00  0.02           H  
ATOM   2759  H02 ILE A 182       9.418  28.551   5.926  1.00  0.02           H  
ATOM   2760  H03 ILE A 182      11.237  26.763   6.623  1.00  0.02           H  
ATOM   2761  H04 ILE A 182      12.437  28.292   7.948  1.00  0.02           H  
ATOM   2762  H05 ILE A 182      12.299  27.916   5.720  1.00  0.02           H  
ATOM   2763  H06 ILE A 182      11.927  29.899   5.444  1.00  0.02           H  
ATOM   2764  H07 ILE A 182      10.264  30.460   5.150  1.00  0.02           H  
ATOM   2765  H08 ILE A 182      11.020  30.710   6.742  1.00  0.02           H  
ATOM   2766  H09 ILE A 182       9.942  27.489   4.249  1.00  0.02           H  
ATOM   2767  H10 ILE A 182      11.612  27.018   3.855  1.00  0.02           H  
ATOM   2768  H11 ILE A 182      10.564  25.903   4.765  1.00  0.02           H  
ATOM   2769  N   GLU A 183       9.885  26.496   8.822  1.00  0.02           N  
ATOM   2770  CA  GLU A 183       9.114  25.438   9.453  1.00  0.02           C  
ATOM   2771  C   GLU A 183       9.168  25.545  10.973  1.00  0.02           C  
ATOM   2772  O   GLU A 183      10.109  26.094  11.536  1.00  0.02           O  
ATOM   2773  CB  GLU A 183       9.730  24.098   9.103  1.00  0.02           C  
ATOM   2774  CG  GLU A 183       9.320  23.470   7.791  1.00  0.02           C  
ATOM   2775  CD  GLU A 183       9.565  21.946   7.840  1.00  0.02           C  
ATOM   2776  OE1 GLU A 183      10.751  21.525   8.050  1.00  0.02           O  
ATOM   2777  OE2 GLU A 183       8.555  21.185   7.718  1.00  0.02           O  
ATOM   2778  H01 GLU A 183       8.086  25.529   9.102  1.00  0.02           H  
ATOM   2779  H02 GLU A 183       9.364  23.413   9.868  1.00  0.02           H  
ATOM   2780  H03 GLU A 183      10.812  24.230   9.080  1.00  0.02           H  
ATOM   2781  H04 GLU A 183       9.912  23.903   6.985  1.00  0.02           H  
ATOM   2782  H05 GLU A 183       8.262  23.661   7.613  1.00  0.02           H  
ATOM   2783  H12 GLU A 183      10.888  26.389   8.766  1.00  0.02           H  
ATOM   2784  N   ASN A 184       8.168  24.977  11.637  1.00  0.07           N  
ATOM   2785  CA  ASN A 184       8.248  24.771  13.063  1.00  0.07           C  
ATOM   2786  C   ASN A 184       9.108  23.576  13.288  1.00  0.07           C  
ATOM   2787  O   ASN A 184       8.821  22.529  12.757  1.00  0.07           O  
ATOM   2788  CB  ASN A 184       6.875  24.561  13.677  1.00  0.07           C  
ATOM   2789  CG  ASN A 184       6.087  25.854  13.755  1.00  0.07           C  
ATOM   2790  ND2 ASN A 184       4.798  25.784  13.432  1.00  0.07           N  
ATOM   2791  OD1 ASN A 184       6.640  26.919  14.081  1.00  0.07           O  
ATOM   2792  H01 ASN A 184       8.671  25.654  13.542  1.00  0.07           H  
ATOM   2793  H02 ASN A 184       7.012  24.188  14.692  1.00  0.07           H  
ATOM   2794  H03 ASN A 184       6.321  23.846  13.068  1.00  0.07           H  
ATOM   2795  H04 ASN A 184       4.225  26.616  13.456  1.00  0.07           H  
ATOM   2796  H05 ASN A 184       4.392  24.899  13.163  1.00  0.07           H  
ATOM   2797  H06 ASN A 184       7.340  24.685  11.137  1.00  0.07           H  
ATOM   2798  N   LYS A 185      10.204  23.758  14.025  1.00  0.02           N  
ATOM   2799  CA  LYS A 185      11.131  22.674  14.337  1.00  0.02           C  
ATOM   2800  C   LYS A 185      11.108  22.400  15.831  1.00  0.02           C  
ATOM   2801  O   LYS A 185      10.792  23.286  16.627  1.00  0.02           O  
ATOM   2802  CB  LYS A 185      12.549  23.030  13.900  1.00  0.02           C  
ATOM   2803  CG  LYS A 185      12.705  23.325  12.415  1.00  0.02           C  
ATOM   2804  CD  LYS A 185      13.134  22.131  11.608  1.00  0.02           C  
ATOM   2805  CE  LYS A 185      13.086  22.482  10.144  1.00  0.02           C  
ATOM   2806  NZ  LYS A 185      14.045  21.696   9.330  1.00  0.02           N  
ATOM   2807  H01 LYS A 185      10.818  21.782  13.795  1.00  0.02           H  
ATOM   2808  H02 LYS A 185      13.162  22.152  14.104  1.00  0.02           H  
ATOM   2809  H03 LYS A 185      12.864  23.913  14.457  1.00  0.02           H  
ATOM   2810  H04 LYS A 185      13.489  24.076  12.318  1.00  0.02           H  
ATOM   2811  H05 LYS A 185      11.748  23.677  12.030  1.00  0.02           H  
ATOM   2812  H06 LYS A 185      10.401  24.682  14.382  1.00  0.02           H  
ATOM   2813  H07 LYS A 185      12.464  21.294  11.807  1.00  0.02           H  
ATOM   2814  H08 LYS A 185      14.150  21.850  11.883  1.00  0.02           H  
ATOM   2815  H09 LYS A 185      13.362  23.532  10.051  1.00  0.02           H  
ATOM   2816  H10 LYS A 185      12.078  22.294   9.773  1.00  0.02           H  
ATOM   2817  H11 LYS A 185      14.916  21.602   9.833  1.00  0.02           H  
ATOM   2818  H12 LYS A 185      13.661  20.779   9.149  1.00  0.02           H  
ATOM   2819  H13 LYS A 185      14.212  22.171   8.454  1.00  0.02           H  
ATOM   2820  N   LEU A 186      11.429  21.165  16.207  1.00  0.05           N  
ATOM   2821  CA  LEU A 186      11.619  20.824  17.613  1.00  0.05           C  
ATOM   2822  C   LEU A 186      13.006  21.252  18.090  1.00  0.05           C  
ATOM   2823  O   LEU A 186      14.015  20.694  17.628  1.00  0.05           O  
ATOM   2824  CB  LEU A 186      11.442  19.319  17.851  1.00  0.05           C  
ATOM   2825  CG  LEU A 186      11.850  18.772  19.247  1.00  0.05           C  
ATOM   2826  CD1 LEU A 186      10.907  19.228  20.401  1.00  0.05           C  
ATOM   2827  CD2 LEU A 186      11.985  17.228  19.232  1.00  0.05           C  
ATOM   2828  H01 LEU A 186      10.859  21.360  18.182  1.00  0.05           H  
ATOM   2829  H02 LEU A 186      12.125  18.840  17.149  1.00  0.05           H  
ATOM   2830  H03 LEU A 186      10.389  19.083  17.700  1.00  0.05           H  
ATOM   2831  H04 LEU A 186      12.825  19.211  19.456  1.00  0.05           H  
ATOM   2832  H05 LEU A 186       9.942  18.732  20.298  1.00  0.05           H  
ATOM   2833  H06 LEU A 186      11.351  18.962  21.360  1.00  0.05           H  
ATOM   2834  H07 LEU A 186      10.767  20.308  20.352  1.00  0.05           H  
ATOM   2835  H08 LEU A 186      12.906  16.939  19.738  1.00  0.05           H  
ATOM   2836  H09 LEU A 186      11.134  16.783  19.747  1.00  0.05           H  
ATOM   2837  H10 LEU A 186      12.011  16.875  18.201  1.00  0.05           H  
ATOM   2838  H14 LEU A 186      11.544  20.448  15.505  1.00  0.05           H  
ATOM   2839  N   PRO A 187      13.066  22.207  19.047  1.00  0.08           N  
ATOM   2840  CA  PRO A 187      14.352  22.651  19.543  1.00  0.08           C  
ATOM   2841  C   PRO A 187      15.041  21.533  20.280  1.00  0.08           C  
ATOM   2842  O   PRO A 187      14.373  20.718  20.901  1.00  0.08           O  
ATOM   2843  CB  PRO A 187      13.978  23.757  20.532  1.00  0.08           C  
ATOM   2844  CG  PRO A 187      12.611  24.165  20.171  1.00  0.08           C  
ATOM   2845  CD  PRO A 187      11.969  22.908  19.740  1.00  0.08           C  
ATOM   2846  H01 PRO A 187      14.675  24.594  20.483  1.00  0.08           H  
ATOM   2847  H02 PRO A 187      14.006  23.380  21.554  1.00  0.08           H  
ATOM   2848  H03 PRO A 187      12.592  24.934  19.398  1.00  0.08           H  
ATOM   2849  H04 PRO A 187      12.093  24.592  21.030  1.00  0.08           H  
ATOM   2850  H05 PRO A 187      11.541  22.336  20.563  1.00  0.08           H  
ATOM   2851  H06 PRO A 187      11.136  23.102  19.064  1.00  0.08           H  
ATOM   2852  H11 PRO A 187      15.026  22.977  18.751  1.00  0.08           H  
ATOM   2853  N   LEU A 188      16.359  21.496  20.183  1.00  0.09           N  
ATOM   2854  CA  LEU A 188      17.206  20.603  20.960  1.00  0.09           C  
ATOM   2855  C   LEU A 188      17.852  21.385  22.106  1.00  0.09           C  
ATOM   2856  O   LEU A 188      18.222  22.545  21.935  1.00  0.09           O  
ATOM   2857  CB  LEU A 188      18.303  20.039  20.050  1.00  0.09           C  
ATOM   2858  CG  LEU A 188      17.843  19.246  18.816  1.00  0.09           C  
ATOM   2859  CD1 LEU A 188      18.995  18.390  18.286  1.00  0.09           C  
ATOM   2860  CD2 LEU A 188      16.630  18.360  19.107  1.00  0.09           C  
ATOM   2861  H01 LEU A 188      16.607  19.788  21.368  1.00  0.09           H  
ATOM   2862  H02 LEU A 188      18.841  19.319  20.666  1.00  0.09           H  
ATOM   2863  H03 LEU A 188      18.904  20.878  19.698  1.00  0.09           H  
ATOM   2864  H04 LEU A 188      17.540  19.972  18.062  1.00  0.09           H  
ATOM   2865  H05 LEU A 188      19.870  18.526  18.921  1.00  0.09           H  
ATOM   2866  H06 LEU A 188      18.702  17.340  18.293  1.00  0.09           H  
ATOM   2867  H07 LEU A 188      16.805  22.125  19.531  1.00  0.09           H  
ATOM   2868  H08 LEU A 188      19.235  18.694  17.267  1.00  0.09           H  
ATOM   2869  H09 LEU A 188      15.791  18.680  18.490  1.00  0.09           H  
ATOM   2870  H10 LEU A 188      16.874  17.323  18.878  1.00  0.09           H  
ATOM   2871  H11 LEU A 188      16.360  18.447  20.160  1.00  0.09           H  
ATOM   2872  N   GLY A 189      18.018  20.762  23.264  1.00  0.09           N  
ATOM   2873  CA  GLY A 189      18.578  21.476  24.419  1.00  0.09           C  
ATOM   2874  C   GLY A 189      17.729  22.678  24.785  1.00  0.09           C  
ATOM   2875  O   GLY A 189      16.516  22.606  24.709  1.00  0.09           O  
ATOM   2876  H01 GLY A 189      19.577  21.826  24.157  1.00  0.09           H  
ATOM   2877  H02 GLY A 189      18.621  20.797  25.271  1.00  0.09           H  
ATOM   2878  H12 GLY A 189      17.758  19.790  23.353  1.00  0.09           H  
ATOM   2879  N   ASN A 190      18.349  23.797  25.150  1.00  0.07           N  
ATOM   2880  CA  ASN A 190      17.552  24.982  25.463  1.00  0.07           C  
ATOM   2881  C   ASN A 190      17.536  25.976  24.332  1.00  0.07           C  
ATOM   2882  O   ASN A 190      17.559  27.191  24.533  1.00  0.07           O  
ATOM   2883  CB  ASN A 190      18.038  25.601  26.751  1.00  0.07           C  
ATOM   2884  CG  ASN A 190      18.133  24.577  27.851  1.00  0.07           C  
ATOM   2885  ND2 ASN A 190      19.337  24.109  28.084  1.00  0.07           N  
ATOM   2886  OD1 ASN A 190      17.129  24.166  28.452  1.00  0.07           O  
ATOM   2887  H01 ASN A 190      16.517  24.668  25.598  1.00  0.07           H  
ATOM   2888  H02 ASN A 190      17.323  26.366  27.055  1.00  0.07           H  
ATOM   2889  H03 ASN A 190      19.357  23.827  25.210  1.00  0.07           H  
ATOM   2890  H04 ASN A 190      19.023  26.038  26.586  1.00  0.07           H  
ATOM   2891  H05 ASN A 190      19.476  23.403  28.793  1.00  0.07           H  
ATOM   2892  H06 ASN A 190      20.124  24.455  27.554  1.00  0.07           H  
ATOM   2893  N   ALA A 191      17.519  25.444  23.116  1.00  0.08           N  
ATOM   2894  CA  ALA A 191      17.400  26.261  21.935  1.00  0.08           C  
ATOM   2895  C   ALA A 191      15.966  26.795  21.874  1.00  0.08           C  
ATOM   2896  O   ALA A 191      15.055  26.166  22.361  1.00  0.08           O  
ATOM   2897  CB  ALA A 191      17.769  25.443  20.697  1.00  0.08           C  
ATOM   2898  H01 ALA A 191      18.087  27.106  21.969  1.00  0.08           H  
ATOM   2899  H02 ALA A 191      18.793  25.082  20.793  1.00  0.08           H  
ATOM   2900  H03 ALA A 191      17.092  24.594  20.607  1.00  0.08           H  
ATOM   2901  H04 ALA A 191      17.687  26.070  19.809  1.00  0.08           H  
ATOM   2902  H07 ALA A 191      17.591  24.442  23.016  1.00  0.08           H  
ATOM   2903  N   THR A 192      15.781  27.972  21.300  1.00  0.07           N  
ATOM   2904  CA  THR A 192      14.466  28.604  21.246  1.00  0.07           C  
ATOM   2905  C   THR A 192      14.121  29.073  19.853  1.00  0.07           C  
ATOM   2906  O   THR A 192      14.891  29.830  19.257  1.00  0.07           O  
ATOM   2907  CB  THR A 192      14.463  29.847  22.112  1.00  0.07           C  
ATOM   2908  CG2 THR A 192      13.112  30.546  22.059  1.00  0.07           C  
ATOM   2909  OG1 THR A 192      14.772  29.480  23.454  1.00  0.07           O  
ATOM   2910  H01 THR A 192      13.748  27.856  21.582  1.00  0.07           H  
ATOM   2911  H02 THR A 192      15.214  30.542  21.736  1.00  0.07           H  
ATOM   2912  H03 THR A 192      12.382  29.969  22.627  1.00  0.07           H  
ATOM   2913  H04 THR A 192      13.201  31.543  22.491  1.00  0.07           H  
ATOM   2914  H05 THR A 192      16.571  28.447  20.888  1.00  0.07           H  
ATOM   2915  H06 THR A 192      12.784  30.626  21.023  1.00  0.07           H  
ATOM   2916  H07 THR A 192      15.035  28.557  23.481  1.00  0.07           H  
ATOM   2917  N   GLN A 193      12.953  28.669  19.355  1.00  0.07           N  
ATOM   2918  CA  GLN A 193      12.502  29.141  18.042  1.00  0.07           C  
ATOM   2919  C   GLN A 193      11.928  30.533  18.181  1.00  0.07           C  
ATOM   2920  O   GLN A 193      11.170  30.798  19.097  1.00  0.07           O  
ATOM   2921  CB  GLN A 193      11.453  28.213  17.400  1.00  0.07           C  
ATOM   2922  CG  GLN A 193      11.053  28.662  15.970  1.00  0.07           C  
ATOM   2923  CD  GLN A 193      10.748  27.522  14.998  1.00  0.07           C  
ATOM   2924  NE2 GLN A 193      11.017  27.757  13.712  1.00  0.07           N  
ATOM   2925  OE1 GLN A 193      10.300  26.451  15.394  1.00  0.07           O  
ATOM   2926  H01 GLN A 193      13.371  29.145  17.384  1.00  0.07           H  
ATOM   2927  H02 GLN A 193      10.557  28.250  18.020  1.00  0.07           H  
ATOM   2928  H03 GLN A 193      11.864  27.205  17.348  1.00  0.07           H  
ATOM   2929  H04 GLN A 193      11.917  29.187  15.563  1.00  0.07           H  
ATOM   2930  H05 GLN A 193      10.164  29.288  16.047  1.00  0.07           H  
ATOM   2931  H06 GLN A 193      10.845  27.041  13.021  1.00  0.07           H  
ATOM   2932  H07 GLN A 193      11.393  28.651  13.430  1.00  0.07           H  
ATOM   2933  H08 GLN A 193      12.374  28.033  19.885  1.00  0.07           H  
ATOM   2934  N   VAL A 194      12.303  31.409  17.266  1.00  0.05           N  
ATOM   2935  CA  VAL A 194      11.790  32.764  17.197  1.00  0.05           C  
ATOM   2936  C   VAL A 194      10.861  32.816  15.967  1.00  0.05           C  
ATOM   2937  O   VAL A 194      11.281  32.465  14.858  1.00  0.05           O  
ATOM   2938  CB  VAL A 194      12.979  33.762  17.075  1.00  0.05           C  
ATOM   2939  CG1 VAL A 194      12.522  35.202  16.969  1.00  0.05           C  
ATOM   2940  CG2 VAL A 194      13.936  33.603  18.263  1.00  0.05           C  
ATOM   2941  H01 VAL A 194      11.234  33.044  18.092  1.00  0.05           H  
ATOM   2942  H02 VAL A 194      13.501  33.518  16.150  1.00  0.05           H  
ATOM   2943  H03 VAL A 194      11.570  35.320  17.487  1.00  0.05           H  
ATOM   2944  H04 VAL A 194      13.266  35.855  17.425  1.00  0.05           H  
ATOM   2945  H05 VAL A 194      12.399  35.468  15.919  1.00  0.05           H  
ATOM   2946  H06 VAL A 194      14.815  34.229  18.107  1.00  0.05           H  
ATOM   2947  H07 VAL A 194      13.431  33.907  19.180  1.00  0.05           H  
ATOM   2948  H08 VAL A 194      12.983  31.120  16.578  1.00  0.05           H  
ATOM   2949  H09 VAL A 194      14.244  32.561  18.346  1.00  0.05           H  
ATOM   2950  N   GLN A 195       9.621  33.265  16.160  1.00  0.03           N  
ATOM   2951  CA  GLN A 195       8.597  33.269  15.105  1.00  0.03           C  
ATOM   2952  C   GLN A 195       8.969  34.192  13.939  1.00  0.03           C  
ATOM   2953  O   GLN A 195       8.885  33.788  12.766  1.00  0.03           O  
ATOM   2954  CB  GLN A 195       7.211  33.643  15.705  1.00  0.03           C  
ATOM   2955  CG  GLN A 195       6.008  32.756  15.253  1.00  0.03           C  
ATOM   2956  CD  GLN A 195       6.397  31.253  15.035  1.00  0.03           C  
ATOM   2957  NE2 GLN A 195       5.943  30.689  13.898  1.00  0.03           N  
ATOM   2958  OE1 GLN A 195       7.113  30.628  15.858  1.00  0.03           O  
ATOM   2959  H01 GLN A 195       8.539  32.261  14.694  1.00  0.03           H  
ATOM   2960  H02 GLN A 195       6.992  34.645  15.336  1.00  0.03           H  
ATOM   2961  H03 GLN A 195       7.287  33.575  16.790  1.00  0.03           H  
ATOM   2962  H04 GLN A 195       5.662  33.143  14.295  1.00  0.03           H  
ATOM   2963  H05 GLN A 195       5.233  32.807  16.018  1.00  0.03           H  
ATOM   2964  H06 GLN A 195       6.165  29.726  13.688  1.00  0.03           H  
ATOM   2965  H07 GLN A 195       5.380  31.229  13.256  1.00  0.03           H  
ATOM   2966  H10 GLN A 195       9.373  33.619  17.073  1.00  0.03           H  
ATOM   2967  N   HIS A 196       9.434  35.394  14.297  1.00  0.02           N  
ATOM   2968  CA  HIS A 196       9.813  36.453  13.358  1.00  0.02           C  
ATOM   2969  C   HIS A 196      11.313  36.681  13.224  1.00  0.02           C  
ATOM   2970  O   HIS A 196      12.049  36.770  14.186  1.00  0.02           O  
ATOM   2971  CB  HIS A 196       9.150  37.767  13.745  1.00  0.02           C  
ATOM   2972  CG  HIS A 196       7.664  37.675  13.857  1.00  0.02           C  
ATOM   2973  CD2 HIS A 196       6.863  37.460  14.927  1.00  0.02           C  
ATOM   2974  ND1 HIS A 196       6.827  37.784  12.768  1.00  0.02           N  
ATOM   2975  CE1 HIS A 196       5.574  37.647  13.163  1.00  0.02           C  
ATOM   2976  NE2 HIS A 196       5.569  37.449  14.470  1.00  0.02           N  
ATOM   2977  H01 HIS A 196       9.463  36.104  12.387  1.00  0.02           H  
ATOM   2978  H02 HIS A 196       9.367  38.481  12.951  1.00  0.02           H  
ATOM   2979  H03 HIS A 196       9.550  38.085  14.708  1.00  0.02           H  
ATOM   2980  H04 HIS A 196       7.186  37.321  15.959  1.00  0.02           H  
ATOM   2981  H05 HIS A 196       4.694  37.690  12.521  1.00  0.02           H  
ATOM   2982  H06 HIS A 196       4.746  37.312  15.040  1.00  0.02           H  
ATOM   2983  H08 HIS A 196       9.531  35.585  15.284  1.00  0.02           H  
ATOM   2984  N   LEU A 197      11.775  36.825  12.008  1.00  0.02           N  
ATOM   2985  CA  LEU A 197      13.199  36.968  11.809  1.00  0.02           C  
ATOM   2986  C   LEU A 197      13.702  38.331  12.301  1.00  0.02           C  
ATOM   2987  O   LEU A 197      14.822  38.461  12.786  1.00  0.02           O  
ATOM   2988  CB  LEU A 197      13.532  36.741  10.333  1.00  0.02           C  
ATOM   2989  CG  LEU A 197      15.002  36.882   9.882  1.00  0.02           C  
ATOM   2990  CD1 LEU A 197      15.926  35.835  10.439  1.00  0.02           C  
ATOM   2991  CD2 LEU A 197      15.024  36.833   8.362  1.00  0.02           C  
ATOM   2992  H01 LEU A 197      13.716  36.215  12.404  1.00  0.02           H  
ATOM   2993  H02 LEU A 197      13.014  37.548   9.815  1.00  0.02           H  
ATOM   2994  H03 LEU A 197      13.213  35.730  10.082  1.00  0.02           H  
ATOM   2995  H04 LEU A 197      15.375  37.829  10.271  1.00  0.02           H  
ATOM   2996  H05 LEU A 197      16.832  36.312  10.812  1.00  0.02           H  
ATOM   2997  H06 LEU A 197      15.430  35.309  11.255  1.00  0.02           H  
ATOM   2998  H07 LEU A 197      11.144  36.836  11.219  1.00  0.02           H  
ATOM   2999  H08 LEU A 197      16.187  35.125   9.654  1.00  0.02           H  
ATOM   3000  H09 LEU A 197      15.770  37.534   7.987  1.00  0.02           H  
ATOM   3001  H10 LEU A 197      15.276  35.825   8.034  1.00  0.02           H  
ATOM   3002  H11 LEU A 197      14.043  37.107   7.975  1.00  0.02           H  
ATOM   3003  N   SER A 198      12.852  39.344  12.200  1.00  0.02           N  
ATOM   3004  CA  SER A 198      13.208  40.650  12.717  1.00  0.02           C  
ATOM   3005  C   SER A 198      13.585  40.556  14.198  1.00  0.02           C  
ATOM   3006  O   SER A 198      14.599  41.103  14.597  1.00  0.02           O  
ATOM   3007  CB  SER A 198      12.085  41.633  12.506  1.00  0.02           C  
ATOM   3008  OG  SER A 198      10.889  41.160  13.078  1.00  0.02           O  
ATOM   3009  H01 SER A 198      14.077  41.012  12.168  1.00  0.02           H  
ATOM   3010  H02 SER A 198      11.931  41.761  11.434  1.00  0.02           H  
ATOM   3011  H03 SER A 198      12.351  42.584  12.968  1.00  0.02           H  
ATOM   3012  H04 SER A 198      10.655  41.708  13.831  1.00  0.02           H  
ATOM   3013  H12 SER A 198      11.953  39.205  11.761  1.00  0.02           H  
ATOM   3014  N   ASP A 199      12.800  39.838  14.997  1.00  0.01           N  
ATOM   3015  CA  ASP A 199      13.149  39.606  16.398  1.00  0.01           C  
ATOM   3016  C   ASP A 199      14.497  38.896  16.572  1.00  0.01           C  
ATOM   3017  O   ASP A 199      15.351  39.354  17.338  1.00  0.01           O  
ATOM   3018  CB  ASP A 199      12.073  38.789  17.073  1.00  0.01           C  
ATOM   3019  CG  ASP A 199      10.744  39.517  17.123  1.00  0.01           C  
ATOM   3020  OD1 ASP A 199      10.751  40.771  17.146  1.00  0.01           O  
ATOM   3021  OD2 ASP A 199       9.693  38.832  17.135  1.00  0.01           O  
ATOM   3022  H01 ASP A 199      13.233  40.589  16.861  1.00  0.01           H  
ATOM   3023  H02 ASP A 199      12.390  38.603  18.099  1.00  0.01           H  
ATOM   3024  H03 ASP A 199      11.943  37.857  16.523  1.00  0.01           H  
ATOM   3025  H05 ASP A 199      11.946  39.445  14.628  1.00  0.01           H  
ATOM   3026  N   LEU A 200      14.683  37.786  15.864  1.00  0.04           N  
ATOM   3027  CA  LEU A 200      15.965  37.070  15.909  1.00  0.04           C  
ATOM   3028  C   LEU A 200      17.121  38.025  15.626  1.00  0.04           C  
ATOM   3029  O   LEU A 200      18.125  38.026  16.307  1.00  0.04           O  
ATOM   3030  CB  LEU A 200      15.999  35.917  14.909  1.00  0.04           C  
ATOM   3031  CG  LEU A 200      17.275  35.068  15.017  1.00  0.04           C  
ATOM   3032  CD1 LEU A 200      17.133  33.980  16.058  1.00  0.04           C  
ATOM   3033  CD2 LEU A 200      17.599  34.440  13.732  1.00  0.04           C  
ATOM   3034  H01 LEU A 200      16.072  36.658  16.912  1.00  0.04           H  
ATOM   3035  H02 LEU A 200      15.980  36.351  13.909  1.00  0.04           H  
ATOM   3036  H03 LEU A 200      15.137  35.275  15.089  1.00  0.04           H  
ATOM   3037  H04 LEU A 200      13.933  37.431  15.288  1.00  0.04           H  
ATOM   3038  H05 LEU A 200      18.076  35.746  15.311  1.00  0.04           H  
ATOM   3039  H06 LEU A 200      16.092  33.660  16.109  1.00  0.04           H  
ATOM   3040  H07 LEU A 200      17.760  33.131  15.785  1.00  0.04           H  
ATOM   3041  H08 LEU A 200      17.443  34.364  17.030  1.00  0.04           H  
ATOM   3042  H09 LEU A 200      18.630  34.087  13.750  1.00  0.04           H  
ATOM   3043  H10 LEU A 200      16.930  33.597  13.560  1.00  0.04           H  
ATOM   3044  H11 LEU A 200      17.479  35.169  12.930  1.00  0.04           H  
ATOM   3045  N   LEU A 201      16.955  38.866  14.629  1.00  0.03           N  
ATOM   3046  CA  LEU A 201      18.065  39.687  14.219  1.00  0.03           C  
ATOM   3047  C   LEU A 201      18.380  40.742  15.277  1.00  0.03           C  
ATOM   3048  O   LEU A 201      19.554  40.955  15.579  1.00  0.03           O  
ATOM   3049  CB  LEU A 201      17.810  40.307  12.844  1.00  0.03           C  
ATOM   3050  CG  LEU A 201      17.714  39.320  11.687  1.00  0.03           C  
ATOM   3051  CD1 LEU A 201      17.247  40.065  10.450  1.00  0.03           C  
ATOM   3052  CD2 LEU A 201      19.014  38.589  11.431  1.00  0.03           C  
ATOM   3053  H01 LEU A 201      18.946  39.053  14.124  1.00  0.03           H  
ATOM   3054  H02 LEU A 201      18.677  40.932  12.632  1.00  0.03           H  
ATOM   3055  H03 LEU A 201      16.872  40.860  12.893  1.00  0.03           H  
ATOM   3056  H04 LEU A 201      16.991  38.549  11.952  1.00  0.03           H  
ATOM   3057  H05 LEU A 201      16.370  40.664  10.697  1.00  0.03           H  
ATOM   3058  H06 LEU A 201      18.044  40.718  10.096  1.00  0.03           H  
ATOM   3059  H07 LEU A 201      16.990  39.349   9.669  1.00  0.03           H  
ATOM   3060  H08 LEU A 201      19.790  38.990  12.083  1.00  0.03           H  
ATOM   3061  H09 LEU A 201      18.881  37.527  11.637  1.00  0.03           H  
ATOM   3062  H10 LEU A 201      19.309  38.724  10.390  1.00  0.03           H  
ATOM   3063  H12 LEU A 201      16.064  38.935  14.159  1.00  0.03           H  
ATOM   3064  N   ASN A 202      17.359  41.363  15.850  1.00  0.02           N  
ATOM   3065  CA  ASN A 202      17.553  42.297  16.961  1.00  0.02           C  
ATOM   3066  C   ASN A 202      18.316  41.719  18.140  1.00  0.02           C  
ATOM   3067  O   ASN A 202      19.099  42.437  18.751  1.00  0.02           O  
ATOM   3068  CB  ASN A 202      16.214  42.834  17.522  1.00  0.02           C  
ATOM   3069  CG  ASN A 202      15.392  43.533  16.468  1.00  0.02           C  
ATOM   3070  ND2 ASN A 202      14.114  43.808  16.764  1.00  0.02           N  
ATOM   3071  OD1 ASN A 202      15.900  43.812  15.378  1.00  0.02           O  
ATOM   3072  H01 ASN A 202      18.142  43.095  16.509  1.00  0.02           H  
ATOM   3073  H02 ASN A 202      16.446  43.561  18.300  1.00  0.02           H  
ATOM   3074  H03 ASN A 202      15.639  41.998  17.919  1.00  0.02           H  
ATOM   3075  H04 ASN A 202      13.526  44.269  16.084  1.00  0.02           H  
ATOM   3076  H05 ASN A 202      13.739  43.554  17.667  1.00  0.02           H  
ATOM   3077  H11 ASN A 202      16.424  41.188  15.512  1.00  0.02           H  
ATOM   3078  N   MSE A 203      18.083  40.453  18.489  1.00  0.03           N  
ATOM   3079  CA  MSE A 203      18.528  39.975  19.782  1.00  0.03           C  
ATOM   3080  C   MSE A 203      19.906  39.372  19.744  1.00  0.03           C  
ATOM   3081  O   MSE A 203      20.595  39.342  20.749  1.00  0.03           O  
ATOM   3082  CB  MSE A 203      17.522  38.973  20.348  1.00  0.03           C  
ATOM   3083  CG  MSE A 203      17.651  37.576  19.761  1.00  0.03           C  
ATOM   3084  CE  MSE A 203      14.534  37.455  20.337  1.00  0.03           C  
ATOM   3085  SE  MSE A 203      16.251  36.277  20.281  1.00  0.03           S  
ATOM   3086  H01 MSE A 203      18.587  40.844  20.437  1.00  0.03           H  
ATOM   3087  H02 MSE A 203      16.529  39.337  20.085  1.00  0.03           H  
ATOM   3088  H03 MSE A 203      17.669  38.909  21.426  1.00  0.03           H  
ATOM   3089  H04 MSE A 203      18.583  37.176  20.162  1.00  0.03           H  
ATOM   3090  H05 MSE A 203      17.633  37.668  18.675  1.00  0.03           H  
ATOM   3091  H06 MSE A 203      17.600  39.832  17.856  1.00  0.03           H  
ATOM   3092  H07 MSE A 203      13.729  36.900  20.820  1.00  0.03           H  
ATOM   3093  H08 MSE A 203      14.736  38.366  20.901  1.00  0.03           H  
ATOM   3094  H09 MSE A 203      14.237  37.714  19.321  1.00  0.03           H  
ATOM   3095  N   SER A 204      20.304  38.895  18.576  1.00  0.06           N  
ATOM   3096  CA  SER A 204      21.492  38.054  18.408  1.00  0.06           C  
ATOM   3097  C   SER A 204      22.793  38.871  18.408  1.00  0.06           C  
ATOM   3098  O   SER A 204      22.864  39.948  17.840  1.00  0.06           O  
ATOM   3099  CB  SER A 204      21.394  37.251  17.094  1.00  0.06           C  
ATOM   3100  OG  SER A 204      20.209  36.482  17.025  1.00  0.06           O  
ATOM   3101  H01 SER A 204      21.524  37.376  19.261  1.00  0.06           H  
ATOM   3102  H02 SER A 204      22.240  36.565  17.057  1.00  0.06           H  
ATOM   3103  H03 SER A 204      21.411  37.946  16.255  1.00  0.06           H  
ATOM   3104  H04 SER A 204      19.936  36.234  17.911  1.00  0.06           H  
ATOM   3105  H10 SER A 204      19.760  39.123  17.756  1.00  0.06           H  
ATOM   3106  N   ASP A 205      23.817  38.315  19.034  1.00  0.09           N  
ATOM   3107  CA  ASP A 205      25.153  38.883  19.032  1.00  0.09           C  
ATOM   3108  C   ASP A 205      25.938  38.369  17.847  1.00  0.09           C  
ATOM   3109  O   ASP A 205      26.805  39.052  17.322  1.00  0.09           O  
ATOM   3110  CB  ASP A 205      25.866  38.472  20.310  1.00  0.09           C  
ATOM   3111  CG  ASP A 205      25.233  39.079  21.566  1.00  0.09           C  
ATOM   3112  OD1 ASP A 205      25.114  40.315  21.616  1.00  0.09           O  
ATOM   3113  OD2 ASP A 205      24.874  38.317  22.494  1.00  0.09           O  
ATOM   3114  H01 ASP A 205      25.079  39.969  18.969  1.00  0.09           H  
ATOM   3115  H02 ASP A 205      26.889  38.842  20.248  1.00  0.09           H  
ATOM   3116  H03 ASP A 205      25.834  37.386  20.393  1.00  0.09           H  
ATOM   3117  H05 ASP A 205      23.662  37.453  19.538  1.00  0.09           H  
ATOM   3118  N   VAL A 206      25.648  37.123  17.479  1.00  0.12           N  
ATOM   3119  CA  VAL A 206      26.152  36.487  16.293  1.00  0.12           C  
ATOM   3120  C   VAL A 206      24.997  35.854  15.516  1.00  0.12           C  
ATOM   3121  O   VAL A 206      24.196  35.126  16.090  1.00  0.12           O  
ATOM   3122  CB  VAL A 206      27.150  35.374  16.661  1.00  0.12           C  
ATOM   3123  CG1 VAL A 206      27.748  34.776  15.416  1.00  0.12           C  
ATOM   3124  CG2 VAL A 206      28.244  35.935  17.539  1.00  0.12           C  
ATOM   3125  H01 VAL A 206      26.651  37.243  15.687  1.00  0.12           H  
ATOM   3126  H02 VAL A 206      26.619  34.593  17.205  1.00  0.12           H  
ATOM   3127  H03 VAL A 206      28.760  34.431  15.629  1.00  0.12           H  
ATOM   3128  H04 VAL A 206      25.032  36.588  18.074  1.00  0.12           H  
ATOM   3129  H05 VAL A 206      27.139  33.933  15.088  1.00  0.12           H  
ATOM   3130  H06 VAL A 206      27.780  35.530  14.629  1.00  0.12           H  
ATOM   3131  H07 VAL A 206      29.088  36.238  16.919  1.00  0.12           H  
ATOM   3132  H08 VAL A 206      27.866  36.800  18.084  1.00  0.12           H  
ATOM   3133  H09 VAL A 206      28.569  35.173  18.247  1.00  0.12           H  
ATOM   3134  N   VAL A 207      24.927  36.134  14.211  1.00  0.07           N  
ATOM   3135  CA  VAL A 207      23.927  35.516  13.335  1.00  0.07           C  
ATOM   3136  C   VAL A 207      24.659  34.618  12.365  1.00  0.07           C  
ATOM   3137  O   VAL A 207      25.555  35.079  11.717  1.00  0.07           O  
ATOM   3138  CB  VAL A 207      23.151  36.584  12.535  1.00  0.07           C  
ATOM   3139  CG1 VAL A 207      22.357  35.941  11.398  1.00  0.07           C  
ATOM   3140  CG2 VAL A 207      22.224  37.386  13.474  1.00  0.07           C  
ATOM   3141  H01 VAL A 207      23.213  34.958  13.940  1.00  0.07           H  
ATOM   3142  H02 VAL A 207      23.868  37.274  12.090  1.00  0.07           H  
ATOM   3143  H03 VAL A 207      21.453  36.521  11.214  1.00  0.07           H  
ATOM   3144  H04 VAL A 207      22.966  35.922  10.494  1.00  0.07           H  
ATOM   3145  H05 VAL A 207      22.085  34.923  11.675  1.00  0.07           H  
ATOM   3146  H06 VAL A 207      21.263  36.879  13.555  1.00  0.07           H  
ATOM   3147  H07 VAL A 207      22.680  37.458  14.461  1.00  0.07           H  
ATOM   3148  H08 VAL A 207      22.073  38.387  13.069  1.00  0.07           H  
ATOM   3149  H10 VAL A 207      25.584  36.792  13.816  1.00  0.07           H  
ATOM   3150  N   SER A 208      24.269  33.341  12.282  1.00  0.02           N  
ATOM   3151  CA  SER A 208      24.853  32.381  11.335  1.00  0.02           C  
ATOM   3152  C   SER A 208      23.775  31.752  10.460  1.00  0.02           C  
ATOM   3153  O   SER A 208      22.723  31.305  10.957  1.00  0.02           O  
ATOM   3154  CB  SER A 208      25.601  31.265  12.073  1.00  0.02           C  
ATOM   3155  OG  SER A 208      26.316  30.445  11.163  1.00  0.02           O  
ATOM   3156  H01 SER A 208      25.553  32.934  10.709  1.00  0.02           H  
ATOM   3157  H02 SER A 208      24.873  30.647  12.598  1.00  0.02           H  
ATOM   3158  H03 SER A 208      26.302  31.711  12.779  1.00  0.02           H  
ATOM   3159  H04 SER A 208      26.414  30.905  10.326  1.00  0.02           H  
ATOM   3160  H09 SER A 208      23.537  33.021  12.900  1.00  0.02           H  
ATOM   3161  N   LEU A 209      24.078  31.671   9.167  1.00  0.02           N  
ATOM   3162  CA  LEU A 209      23.132  31.203   8.168  1.00  0.02           C  
ATOM   3163  C   LEU A 209      23.320  29.733   7.785  1.00  0.02           C  
ATOM   3164  O   LEU A 209      24.442  29.301   7.450  1.00  0.02           O  
ATOM   3165  CB  LEU A 209      23.289  32.062   6.934  1.00  0.02           C  
ATOM   3166  CG  LEU A 209      22.815  33.506   7.144  1.00  0.02           C  
ATOM   3167  CD1 LEU A 209      23.545  34.495   6.216  1.00  0.02           C  
ATOM   3168  CD2 LEU A 209      21.282  33.610   6.944  1.00  0.02           C  
ATOM   3169  H01 LEU A 209      22.134  31.283   8.599  1.00  0.02           H  
ATOM   3170  H02 LEU A 209      22.667  31.626   6.152  1.00  0.02           H  
ATOM   3171  H03 LEU A 209      24.342  32.079   6.653  1.00  0.02           H  
ATOM   3172  H04 LEU A 209      23.059  33.780   8.170  1.00  0.02           H  
ATOM   3173  H05 LEU A 209      25.003  31.946   8.868  1.00  0.02           H  
ATOM   3174  H06 LEU A 209      24.537  34.108   5.982  1.00  0.02           H  
ATOM   3175  H07 LEU A 209      22.976  34.617   5.294  1.00  0.02           H  
ATOM   3176  H08 LEU A 209      23.640  35.459   6.715  1.00  0.02           H  
ATOM   3177  H09 LEU A 209      20.827  34.033   7.840  1.00  0.02           H  
ATOM   3178  H10 LEU A 209      21.069  34.254   6.091  1.00  0.02           H  
ATOM   3179  H11 LEU A 209      20.871  32.617   6.762  1.00  0.02           H  
ATOM   3180  N   HIS A 210      22.226  28.970   7.828  1.00  0.03           N  
ATOM   3181  CA  HIS A 210      22.273  27.534   7.482  1.00  0.03           C  
ATOM   3182  C   HIS A 210      21.096  27.028   6.663  1.00  0.03           C  
ATOM   3183  O   HIS A 210      20.462  26.025   6.997  1.00  0.03           O  
ATOM   3184  CB  HIS A 210      22.494  26.719   8.746  1.00  0.03           C  
ATOM   3185  CG  HIS A 210      23.770  27.072   9.413  1.00  0.03           C  
ATOM   3186  CD2 HIS A 210      24.030  27.823  10.506  1.00  0.03           C  
ATOM   3187  ND1 HIS A 210      24.986  26.761   8.848  1.00  0.03           N  
ATOM   3188  CE1 HIS A 210      25.953  27.277   9.594  1.00  0.03           C  
ATOM   3189  NE2 HIS A 210      25.400  27.917  10.610  1.00  0.03           N  
ATOM   3190  H01 HIS A 210      23.119  27.402   6.807  1.00  0.03           H  
ATOM   3191  H02 HIS A 210      22.538  25.666   8.467  1.00  0.03           H  
ATOM   3192  H03 HIS A 210      21.671  26.906   9.436  1.00  0.03           H  
ATOM   3193  H04 HIS A 210      23.296  28.269  11.177  1.00  0.03           H  
ATOM   3194  H05 HIS A 210      27.022  27.189   9.402  1.00  0.03           H  
ATOM   3195  H06 HIS A 210      25.901  28.397  11.344  1.00  0.03           H  
ATOM   3196  H12 HIS A 210      21.346  29.383   8.103  1.00  0.03           H  
ATOM   3197  N   VAL A 211      20.925  27.694   5.523  1.00  0.03           N  
ATOM   3198  CA  VAL A 211      19.759  27.621   4.660  1.00  0.03           C  
ATOM   3199  C   VAL A 211      20.069  27.047   3.259  1.00  0.03           C  
ATOM   3200  O   VAL A 211      21.248  26.958   2.831  1.00  0.03           O  
ATOM   3201  CB  VAL A 211      19.132  29.039   4.498  1.00  0.03           C  
ATOM   3202  CG1 VAL A 211      18.590  29.496   5.786  1.00  0.03           C  
ATOM   3203  CG2 VAL A 211      20.163  30.057   3.975  1.00  0.03           C  
ATOM   3204  H01 VAL A 211      19.061  26.938   5.143  1.00  0.03           H  
ATOM   3205  H02 VAL A 211      18.328  28.968   3.765  1.00  0.03           H  
ATOM   3206  H03 VAL A 211      17.570  29.129   5.901  1.00  0.03           H  
ATOM   3207  H04 VAL A 211      19.208  29.112   6.598  1.00  0.03           H  
ATOM   3208  H05 VAL A 211      18.588  30.586   5.814  1.00  0.03           H  
ATOM   3209  H06 VAL A 211      21.085  29.538   3.714  1.00  0.03           H  
ATOM   3210  H07 VAL A 211      21.674  28.306   5.232  1.00  0.03           H  
ATOM   3211  H08 VAL A 211      19.765  30.556   3.091  1.00  0.03           H  
ATOM   3212  H09 VAL A 211      20.369  30.796   4.749  1.00  0.03           H  
ATOM   3213  N   PRO A 212      19.004  26.653   2.531  1.00  0.02           N  
ATOM   3214  CA  PRO A 212      19.206  26.194   1.152  1.00  0.02           C  
ATOM   3215  C   PRO A 212      19.378  27.332   0.142  1.00  0.02           C  
ATOM   3216  O   PRO A 212      19.295  28.524   0.496  1.00  0.02           O  
ATOM   3217  CB  PRO A 212      17.937  25.390   0.843  1.00  0.02           C  
ATOM   3218  CG  PRO A 212      16.958  25.703   1.914  1.00  0.02           C  
ATOM   3219  CD  PRO A 212      17.584  26.613   2.920  1.00  0.02           C  
ATOM   3220  H01 PRO A 212      18.150  24.322   0.809  1.00  0.02           H  
ATOM   3221  H02 PRO A 212      17.536  25.679  -0.129  1.00  0.02           H  
ATOM   3222  H03 PRO A 212      16.653  24.779   2.405  1.00  0.02           H  
ATOM   3223  H04 PRO A 212      16.086  26.190   1.477  1.00  0.02           H  
ATOM   3224  H05 PRO A 212      17.125  27.602   2.933  1.00  0.02           H  
ATOM   3225  H06 PRO A 212      17.469  26.215   3.928  1.00  0.02           H  
ATOM   3226  H10 PRO A 212      20.128  25.619   1.067  1.00  0.02           H  
ATOM   3227  N   GLU A 213      19.642  26.953  -1.108  1.00  0.01           N  
ATOM   3228  CA  GLU A 213      19.740  27.932  -2.163  1.00  0.01           C  
ATOM   3229  C   GLU A 213      18.434  27.873  -2.905  1.00  0.01           C  
ATOM   3230  O   GLU A 213      18.107  26.862  -3.514  1.00  0.01           O  
ATOM   3231  CB  GLU A 213      20.893  27.626  -3.114  1.00  0.01           C  
ATOM   3232  CG  GLU A 213      21.042  28.680  -4.219  1.00  0.01           C  
ATOM   3233  CD  GLU A 213      22.386  28.585  -4.962  1.00  0.01           C  
ATOM   3234  OE1 GLU A 213      23.410  29.136  -4.469  1.00  0.01           O  
ATOM   3235  OE2 GLU A 213      22.396  27.987  -6.065  1.00  0.01           O  
ATOM   3236  H01 GLU A 213      19.935  28.921  -1.748  1.00  0.01           H  
ATOM   3237  H02 GLU A 213      20.679  26.672  -3.595  1.00  0.01           H  
ATOM   3238  H03 GLU A 213      21.819  27.588  -2.540  1.00  0.01           H  
ATOM   3239  H04 GLU A 213      21.001  29.660  -3.743  1.00  0.01           H  
ATOM   3240  H05 GLU A 213      20.235  28.545  -4.940  1.00  0.01           H  
ATOM   3241  H07 GLU A 213      19.774  25.974  -1.318  1.00  0.01           H  
ATOM   3242  N   ASN A 214      17.661  28.942  -2.821  1.00  0.01           N  
ATOM   3243  CA  ASN A 214      16.454  29.026  -3.608  1.00  0.01           C  
ATOM   3244  C   ASN A 214      15.899  30.436  -3.576  1.00  0.01           C  
ATOM   3245  O   ASN A 214      16.445  31.310  -2.881  1.00  0.01           O  
ATOM   3246  CB  ASN A 214      15.430  27.989  -3.145  1.00  0.01           C  
ATOM   3247  CG  ASN A 214      14.946  28.216  -1.738  1.00  0.01           C  
ATOM   3248  ND2 ASN A 214      14.743  27.133  -1.046  1.00  0.01           N  
ATOM   3249  OD1 ASN A 214      14.734  29.337  -1.285  1.00  0.01           O  
ATOM   3250  H01 ASN A 214      16.692  28.794  -4.646  1.00  0.01           H  
ATOM   3251  H02 ASN A 214      15.924  27.018  -3.163  1.00  0.01           H  
ATOM   3252  H03 ASN A 214      14.572  28.025  -3.817  1.00  0.01           H  
ATOM   3253  H04 ASN A 214      14.409  27.197  -0.095  1.00  0.01           H  
ATOM   3254  H05 ASN A 214      14.920  26.229  -1.460  1.00  0.01           H  
ATOM   3255  H06 ASN A 214      17.915  29.701  -2.205  1.00  0.01           H  
ATOM   3256  N   PRO A 215      14.854  30.687  -4.381  1.00  0.01           N  
ATOM   3257  CA  PRO A 215      14.173  31.965  -4.327  1.00  0.01           C  
ATOM   3258  C   PRO A 215      14.019  32.540  -2.933  1.00  0.01           C  
ATOM   3259  O   PRO A 215      14.394  33.677  -2.737  1.00  0.01           O  
ATOM   3260  CB  PRO A 215      12.827  31.650  -4.964  1.00  0.01           C  
ATOM   3261  CG  PRO A 215      13.181  30.701  -6.012  1.00  0.01           C  
ATOM   3262  CD  PRO A 215      14.284  29.838  -5.448  1.00  0.01           C  
ATOM   3263  H01 PRO A 215      12.309  32.533  -5.338  1.00  0.01           H  
ATOM   3264  H02 PRO A 215      12.145  31.202  -4.241  1.00  0.01           H  
ATOM   3265  H03 PRO A 215      13.504  31.214  -6.918  1.00  0.01           H  
ATOM   3266  H04 PRO A 215      12.318  30.088  -6.274  1.00  0.01           H  
ATOM   3267  H05 PRO A 215      13.932  28.871  -5.087  1.00  0.01           H  
ATOM   3268  H06 PRO A 215      14.740  32.744  -4.837  1.00  0.01           H  
ATOM   3269  H07 PRO A 215      15.031  29.608  -6.208  1.00  0.01           H  
ATOM   3270  N   SER A 216      13.532  31.758  -1.971  1.00  0.01           N  
ATOM   3271  CA  SER A 216      13.257  32.290  -0.621  1.00  0.01           C  
ATOM   3272  C   SER A 216      14.507  32.767   0.131  1.00  0.01           C  
ATOM   3273  O   SER A 216      14.403  33.589   1.043  1.00  0.01           O  
ATOM   3274  CB  SER A 216      12.448  31.289   0.238  1.00  0.01           C  
ATOM   3275  OG  SER A 216      13.222  30.247   0.803  1.00  0.01           O  
ATOM   3276  H01 SER A 216      12.648  33.178  -0.788  1.00  0.01           H  
ATOM   3277  H02 SER A 216      11.728  30.816  -0.430  1.00  0.01           H  
ATOM   3278  H03 SER A 216      11.973  31.841   1.049  1.00  0.01           H  
ATOM   3279  H04 SER A 216      13.435  29.602   0.125  1.00  0.01           H  
ATOM   3280  H08 SER A 216      13.348  30.785  -2.168  1.00  0.01           H  
ATOM   3281  N   THR A 217      15.678  32.260  -0.249  1.00  0.00           N  
ATOM   3282  CA  THR A 217      16.902  32.575   0.452  1.00  0.00           C  
ATOM   3283  C   THR A 217      17.816  33.497  -0.343  1.00  0.00           C  
ATOM   3284  O   THR A 217      18.726  34.052   0.222  1.00  0.00           O  
ATOM   3285  CB  THR A 217      17.636  31.301   0.806  1.00  0.00           C  
ATOM   3286  CG2 THR A 217      16.737  30.345   1.536  1.00  0.00           C  
ATOM   3287  OG1 THR A 217      18.085  30.657  -0.373  1.00  0.00           O  
ATOM   3288  H01 THR A 217      16.622  33.109   1.360  1.00  0.00           H  
ATOM   3289  H02 THR A 217      18.478  31.574   1.443  1.00  0.00           H  
ATOM   3290  H03 THR A 217      15.783  30.273   1.014  1.00  0.00           H  
ATOM   3291  H04 THR A 217      17.205  29.361   1.573  1.00  0.00           H  
ATOM   3292  H05 THR A 217      15.712  31.641  -1.046  1.00  0.00           H  
ATOM   3293  H06 THR A 217      16.569  30.706   2.550  1.00  0.00           H  
ATOM   3294  H07 THR A 217      18.066  31.278  -1.105  1.00  0.00           H  
ATOM   3295  N   LYS A 218      17.556  33.685  -1.636  1.00  0.00           N  
ATOM   3296  CA  LYS A 218      18.362  34.590  -2.464  1.00  0.00           C  
ATOM   3297  C   LYS A 218      18.396  36.035  -1.932  1.00  0.00           C  
ATOM   3298  O   LYS A 218      17.380  36.667  -1.858  1.00  0.00           O  
ATOM   3299  CB  LYS A 218      17.866  34.572  -3.922  1.00  0.00           C  
ATOM   3300  CG  LYS A 218      18.502  35.678  -4.839  1.00  0.00           C  
ATOM   3301  CD  LYS A 218      18.795  35.206  -6.280  1.00  0.00           C  
ATOM   3302  CE  LYS A 218      20.231  34.574  -6.339  1.00  0.00           C  
ATOM   3303  NZ  LYS A 218      20.699  34.138  -7.728  1.00  0.00           N  
ATOM   3304  H01 LYS A 218      19.385  34.217  -2.419  1.00  0.00           H  
ATOM   3305  H02 LYS A 218      16.796  34.775  -3.888  1.00  0.00           H  
ATOM   3306  H03 LYS A 218      18.100  33.597  -4.350  1.00  0.00           H  
ATOM   3307  H04 LYS A 218      19.460  35.944  -4.393  1.00  0.00           H  
ATOM   3308  H05 LYS A 218      17.814  36.522  -4.887  1.00  0.00           H  
ATOM   3309  H06 LYS A 218      18.743  36.057  -6.959  1.00  0.00           H  
ATOM   3310  H07 LYS A 218      18.057  34.461  -6.577  1.00  0.00           H  
ATOM   3311  H08 LYS A 218      16.783  33.191  -2.058  1.00  0.00           H  
ATOM   3312  H09 LYS A 218      20.184  33.665  -5.739  1.00  0.00           H  
ATOM   3313  H10 LYS A 218      20.939  35.311  -5.961  1.00  0.00           H  
ATOM   3314  H11 LYS A 218      21.649  33.801  -7.672  1.00  0.00           H  
ATOM   3315  H12 LYS A 218      20.100  33.400  -8.069  1.00  0.00           H  
ATOM   3316  H13 LYS A 218      20.658  34.925  -8.360  1.00  0.00           H  
ATOM   3317  N   ASN A 219      19.584  36.544  -1.604  1.00  0.01           N  
ATOM   3318  CA  ASN A 219      19.768  37.832  -0.875  1.00  0.01           C  
ATOM   3319  C   ASN A 219      18.751  38.106   0.267  1.00  0.01           C  
ATOM   3320  O   ASN A 219      18.290  39.243   0.459  1.00  0.01           O  
ATOM   3321  CB  ASN A 219      19.794  39.042  -1.827  1.00  0.01           C  
ATOM   3322  CG  ASN A 219      20.886  38.950  -2.877  1.00  0.01           C  
ATOM   3323  ND2 ASN A 219      22.147  38.831  -2.459  1.00  0.01           N  
ATOM   3324  OD1 ASN A 219      20.582  38.980  -4.073  1.00  0.01           O  
ATOM   3325  H01 ASN A 219      20.741  37.706  -0.400  1.00  0.01           H  
ATOM   3326  H02 ASN A 219      19.998  39.926  -1.223  1.00  0.01           H  
ATOM   3327  H03 ASN A 219      18.830  39.107  -2.332  1.00  0.01           H  
ATOM   3328  H04 ASN A 219      22.898  38.764  -3.131  1.00  0.01           H  
ATOM   3329  H05 ASN A 219      22.351  38.807  -1.470  1.00  0.01           H  
ATOM   3330  H14 ASN A 219      20.410  36.025  -1.865  1.00  0.01           H  
ATOM   3331  N   MSE A 220      18.408  37.076   1.028  1.00  0.00           N  
ATOM   3332  CA  MSE A 220      17.505  37.257   2.144  1.00  0.00           C  
ATOM   3333  C   MSE A 220      18.135  38.124   3.224  1.00  0.00           C  
ATOM   3334  O   MSE A 220      17.416  38.802   3.945  1.00  0.00           O  
ATOM   3335  CB  MSE A 220      17.067  35.922   2.714  1.00  0.00           C  
ATOM   3336  CG  MSE A 220      18.147  35.192   3.475  1.00  0.00           C  
ATOM   3337  CE  MSE A 220      16.053  34.301   5.589  1.00  0.00           C  
ATOM   3338  SE  MSE A 220      17.469  33.546   4.291  1.00  0.00           S  
ATOM   3339  H01 MSE A 220      16.619  37.772   1.772  1.00  0.00           H  
ATOM   3340  H02 MSE A 220      16.800  35.291   1.866  1.00  0.00           H  
ATOM   3341  H03 MSE A 220      16.229  36.096   3.389  1.00  0.00           H  
ATOM   3342  H04 MSE A 220      18.503  35.845   4.272  1.00  0.00           H  
ATOM   3343  H05 MSE A 220      18.955  34.940   2.789  1.00  0.00           H  
ATOM   3344  H06 MSE A 220      18.780  36.159   0.827  1.00  0.00           H  
ATOM   3345  H07 MSE A 220      15.125  33.739   5.481  1.00  0.00           H  
ATOM   3346  H08 MSE A 220      16.414  34.212   6.614  1.00  0.00           H  
ATOM   3347  H09 MSE A 220      15.870  35.350   5.358  1.00  0.00           H  
ATOM   3348  N   MSE A 221      19.464  38.112   3.307  1.00  0.00           N  
ATOM   3349  CA  MSE A 221      20.204  39.064   4.104  1.00  0.00           C  
ATOM   3350  C   MSE A 221      20.647  40.236   3.271  1.00  0.00           C  
ATOM   3351  O   MSE A 221      21.776  40.298   2.783  1.00  0.00           O  
ATOM   3352  CB  MSE A 221      21.446  38.426   4.727  1.00  0.00           C  
ATOM   3353  CG  MSE A 221      21.166  37.391   5.812  1.00  0.00           C  
ATOM   3354  CE  MSE A 221      21.515  39.606   7.926  1.00  0.00           C  
ATOM   3355  SE  MSE A 221      20.151  38.121   7.421  1.00  0.00           S  
ATOM   3356  H01 MSE A 221      19.531  39.400   4.893  1.00  0.00           H  
ATOM   3357  H02 MSE A 221      21.992  39.235   5.213  1.00  0.00           H  
ATOM   3358  H03 MSE A 221      22.011  37.939   3.932  1.00  0.00           H  
ATOM   3359  H04 MSE A 221      22.135  37.054   6.180  1.00  0.00           H  
ATOM   3360  H05 MSE A 221      20.578  36.585   5.373  1.00  0.00           H  
ATOM   3361  H06 MSE A 221      22.411  39.498   7.315  1.00  0.00           H  
ATOM   3362  H07 MSE A 221      21.070  40.585   7.748  1.00  0.00           H  
ATOM   3363  H08 MSE A 221      21.781  39.513   8.979  1.00  0.00           H  
ATOM   3364  H10 MSE A 221      19.975  37.409   2.792  1.00  0.00           H  
ATOM   3365  N   GLY A 222      19.742  41.188   3.142  1.00  0.00           N  
ATOM   3366  CA  GLY A 222      19.989  42.417   2.423  1.00  0.00           C  
ATOM   3367  C   GLY A 222      20.229  43.531   3.409  1.00  0.00           C  
ATOM   3368  O   GLY A 222      20.451  43.293   4.602  1.00  0.00           O  
ATOM   3369  H01 GLY A 222      19.125  42.658   1.804  1.00  0.00           H  
ATOM   3370  H02 GLY A 222      20.866  42.298   1.787  1.00  0.00           H  
ATOM   3371  H09 GLY A 222      18.835  41.051   3.565  1.00  0.00           H  
ATOM   3372  N   ALA A 223      20.173  44.755   2.911  1.00  0.01           N  
ATOM   3373  CA  ALA A 223      20.430  45.924   3.727  1.00  0.01           C  
ATOM   3374  C   ALA A 223      19.413  46.079   4.873  1.00  0.01           C  
ATOM   3375  O   ALA A 223      19.782  46.425   5.992  1.00  0.01           O  
ATOM   3376  CB  ALA A 223      20.444  47.156   2.843  1.00  0.01           C  
ATOM   3377  H01 ALA A 223      21.404  45.799   4.200  1.00  0.01           H  
ATOM   3378  H02 ALA A 223      21.197  47.855   3.207  1.00  0.01           H  
ATOM   3379  H03 ALA A 223      19.945  44.878   1.935  1.00  0.01           H  
ATOM   3380  H04 ALA A 223      20.682  46.867   1.819  1.00  0.01           H  
ATOM   3381  H05 ALA A 223      19.464  47.633   2.868  1.00  0.01           H  
ATOM   3382  N   LYS A 224      18.143  45.820   4.590  1.00  0.01           N  
ATOM   3383  CA  LYS A 224      17.120  45.855   5.627  1.00  0.01           C  
ATOM   3384  C   LYS A 224      17.438  44.877   6.742  1.00  0.01           C  
ATOM   3385  O   LYS A 224      17.297  45.206   7.902  1.00  0.01           O  
ATOM   3386  CB  LYS A 224      15.715  45.551   5.050  1.00  0.01           C  
ATOM   3387  CG  LYS A 224      14.605  45.144   6.106  1.00  0.01           C  
ATOM   3388  CD  LYS A 224      13.195  45.065   5.453  1.00  0.01           C  
ATOM   3389  CE  LYS A 224      12.065  44.654   6.433  1.00  0.01           C  
ATOM   3390  NZ  LYS A 224      10.712  44.685   5.760  1.00  0.01           N  
ATOM   3391  H01 LYS A 224      17.115  46.866   6.035  1.00  0.01           H  
ATOM   3392  H02 LYS A 224      15.843  44.680   4.407  1.00  0.01           H  
ATOM   3393  H03 LYS A 224      15.368  46.442   4.527  1.00  0.01           H  
ATOM   3394  H04 LYS A 224      14.578  45.907   6.883  1.00  0.01           H  
ATOM   3395  H05 LYS A 224      14.856  44.170   6.527  1.00  0.01           H  
ATOM   3396  H06 LYS A 224      17.881  45.595   3.641  1.00  0.01           H  
ATOM   3397  H07 LYS A 224      13.246  44.289   4.689  1.00  0.01           H  
ATOM   3398  H08 LYS A 224      12.952  46.045   5.041  1.00  0.01           H  
ATOM   3399  H09 LYS A 224      12.053  45.365   7.259  1.00  0.01           H  
ATOM   3400  H10 LYS A 224      12.259  43.644   6.795  1.00  0.01           H  
ATOM   3401  H11 LYS A 224      10.073  45.235   6.316  1.00  0.01           H  
ATOM   3402  H12 LYS A 224      10.801  45.098   4.843  1.00  0.01           H  
ATOM   3403  H13 LYS A 224      10.357  43.743   5.673  1.00  0.01           H  
ATOM   3404  N   GLU A 225      17.849  43.665   6.405  1.00  0.01           N  
ATOM   3405  CA  GLU A 225      18.005  42.649   7.425  1.00  0.01           C  
ATOM   3406  C   GLU A 225      19.284  42.894   8.222  1.00  0.01           C  
ATOM   3407  O   GLU A 225      19.340  42.727   9.454  1.00  0.01           O  
ATOM   3408  CB  GLU A 225      18.010  41.275   6.786  1.00  0.01           C  
ATOM   3409  CG  GLU A 225      16.632  40.856   6.272  1.00  0.01           C  
ATOM   3410  CD  GLU A 225      16.245  41.476   4.914  1.00  0.01           C  
ATOM   3411  OE1 GLU A 225      17.175  41.771   4.130  1.00  0.01           O  
ATOM   3412  OE2 GLU A 225      15.021  41.651   4.640  1.00  0.01           O  
ATOM   3413  H01 GLU A 225      17.165  42.700   8.117  1.00  0.01           H  
ATOM   3414  H02 GLU A 225      18.307  40.558   7.552  1.00  0.01           H  
ATOM   3415  H03 GLU A 225      18.708  41.282   5.948  1.00  0.01           H  
ATOM   3416  H04 GLU A 225      15.905  41.219   6.999  1.00  0.01           H  
ATOM   3417  H05 GLU A 225      16.621  39.771   6.168  1.00  0.01           H  
ATOM   3418  H14 GLU A 225      18.053  43.449   5.440  1.00  0.01           H  
ATOM   3419  N   ILE A 226      20.307  43.320   7.506  1.00  0.01           N  
ATOM   3420  CA  ILE A 226      21.550  43.656   8.124  1.00  0.01           C  
ATOM   3421  C   ILE A 226      21.383  44.815   9.111  1.00  0.01           C  
ATOM   3422  O   ILE A 226      22.027  44.841  10.166  1.00  0.01           O  
ATOM   3423  CB  ILE A 226      22.593  43.973   7.063  1.00  0.01           C  
ATOM   3424  CG1 ILE A 226      23.032  42.657   6.386  1.00  0.01           C  
ATOM   3425  CG2 ILE A 226      23.799  44.673   7.690  1.00  0.01           C  
ATOM   3426  CD1 ILE A 226      23.873  42.784   5.109  1.00  0.01           C  
ATOM   3427  H01 ILE A 226      21.896  42.796   8.697  1.00  0.01           H  
ATOM   3428  H02 ILE A 226      22.162  44.643   6.319  1.00  0.01           H  
ATOM   3429  H03 ILE A 226      22.106  42.175   6.071  1.00  0.01           H  
ATOM   3430  H04 ILE A 226      23.616  42.091   7.112  1.00  0.01           H  
ATOM   3431  H05 ILE A 226      24.608  44.724   6.961  1.00  0.01           H  
ATOM   3432  H06 ILE A 226      20.210  43.410   6.505  1.00  0.01           H  
ATOM   3433  H07 ILE A 226      23.518  45.682   7.992  1.00  0.01           H  
ATOM   3434  H08 ILE A 226      24.132  44.112   8.563  1.00  0.01           H  
ATOM   3435  H09 ILE A 226      24.859  42.351   5.279  1.00  0.01           H  
ATOM   3436  H10 ILE A 226      23.380  42.254   4.294  1.00  0.01           H  
ATOM   3437  H11 ILE A 226      23.979  43.837   4.846  1.00  0.01           H  
ATOM   3438  N   SER A 227      20.527  45.777   8.799  1.00  0.00           N  
ATOM   3439  CA  SER A 227      20.350  46.900   9.725  1.00  0.00           C  
ATOM   3440  C   SER A 227      19.404  46.553  10.889  1.00  0.00           C  
ATOM   3441  O   SER A 227      19.373  47.268  11.869  1.00  0.00           O  
ATOM   3442  CB  SER A 227      19.829  48.125   9.000  1.00  0.00           C  
ATOM   3443  OG  SER A 227      18.430  48.089   9.052  1.00  0.00           O  
ATOM   3444  H01 SER A 227      21.334  47.115  10.141  1.00  0.00           H  
ATOM   3445  H02 SER A 227      20.172  48.130   7.965  1.00  0.00           H  
ATOM   3446  H03 SER A 227      20.196  49.029   9.486  1.00  0.00           H  
ATOM   3447  H04 SER A 227      18.130  48.479   9.876  1.00  0.00           H  
ATOM   3448  H12 SER A 227      20.004  45.737   7.936  1.00  0.00           H  
ATOM   3449  N   LEU A 228      18.634  45.474  10.773  1.00  0.01           N  
ATOM   3450  CA  LEU A 228      17.839  44.970  11.896  1.00  0.01           C  
ATOM   3451  C   LEU A 228      18.729  44.268  12.938  1.00  0.01           C  
ATOM   3452  O   LEU A 228      18.375  44.163  14.104  1.00  0.01           O  
ATOM   3453  CB  LEU A 228      16.744  44.025  11.414  1.00  0.01           C  
ATOM   3454  CG  LEU A 228      15.486  44.674  10.839  1.00  0.01           C  
ATOM   3455  CD1 LEU A 228      14.718  43.733   9.941  1.00  0.01           C  
ATOM   3456  CD2 LEU A 228      14.591  45.119  11.930  1.00  0.01           C  
ATOM   3457  H01 LEU A 228      17.367  45.829  12.372  1.00  0.01           H  
ATOM   3458  H02 LEU A 228      16.411  43.492  12.305  1.00  0.01           H  
ATOM   3459  H03 LEU A 228      17.172  43.389  10.640  1.00  0.01           H  
ATOM   3460  H04 LEU A 228      15.817  45.527  10.246  1.00  0.01           H  
ATOM   3461  H05 LEU A 228      18.597  44.990   9.888  1.00  0.01           H  
ATOM   3462  H06 LEU A 228      13.802  44.219   9.605  1.00  0.01           H  
ATOM   3463  H07 LEU A 228      15.330  43.474   9.077  1.00  0.01           H  
ATOM   3464  H08 LEU A 228      14.466  42.827  10.493  1.00  0.01           H  
ATOM   3465  H09 LEU A 228      13.626  44.622  11.833  1.00  0.01           H  
ATOM   3466  H10 LEU A 228      15.035  44.864  12.892  1.00  0.01           H  
ATOM   3467  H11 LEU A 228      14.451  46.198  11.869  1.00  0.01           H  
ATOM   3468  N   MSE A 229      19.889  43.789  12.502  1.00  0.02           N  
ATOM   3469  CA  MSE A 229      20.873  43.215  13.405  1.00  0.02           C  
ATOM   3470  C   MSE A 229      21.377  44.187  14.465  1.00  0.02           C  
ATOM   3471  O   MSE A 229      21.472  45.388  14.240  1.00  0.02           O  
ATOM   3472  CB  MSE A 229      22.047  42.703  12.618  1.00  0.02           C  
ATOM   3473  CG  MSE A 229      21.699  41.480  11.797  1.00  0.02           C  
ATOM   3474  CE  MSE A 229      24.465  40.060  12.425  1.00  0.02           C  
ATOM   3475  SE  MSE A 229      23.309  40.707  10.876  1.00  0.02           S  
ATOM   3476  H01 MSE A 229      20.365  42.406  13.930  1.00  0.02           H  
ATOM   3477  H02 MSE A 229      22.825  42.418  13.327  1.00  0.02           H  
ATOM   3478  H03 MSE A 229      22.390  43.490  11.947  1.00  0.02           H  
ATOM   3479  H04 MSE A 229      20.986  41.782  11.030  1.00  0.02           H  
ATOM   3480  H05 MSE A 229      21.272  40.723  12.455  1.00  0.02           H  
ATOM   3481  H06 MSE A 229      25.360  40.678  12.493  1.00  0.02           H  
ATOM   3482  H07 MSE A 229      23.902  40.134  13.355  1.00  0.02           H  
ATOM   3483  H08 MSE A 229      24.753  39.022  12.256  1.00  0.02           H  
ATOM   3484  H12 MSE A 229      20.093  43.825  11.514  1.00  0.02           H  
ATOM   3485  N   LYS A 230      21.710  43.635  15.625  1.00  0.02           N  
ATOM   3486  CA  LYS A 230      22.167  44.368  16.802  1.00  0.02           C  
ATOM   3487  C   LYS A 230      23.478  45.116  16.530  1.00  0.02           C  
ATOM   3488  O   LYS A 230      24.385  44.541  15.936  1.00  0.02           O  
ATOM   3489  CB  LYS A 230      22.373  43.317  17.883  1.00  0.02           C  
ATOM   3490  CG  LYS A 230      22.630  43.804  19.218  1.00  0.02           C  
ATOM   3491  CD  LYS A 230      22.335  42.721  20.253  1.00  0.02           C  
ATOM   3492  CE  LYS A 230      23.453  42.706  21.289  1.00  0.02           C  
ATOM   3493  NZ  LYS A 230      23.021  42.323  22.628  1.00  0.02           N  
ATOM   3494  H01 LYS A 230      21.440  45.125  17.095  1.00  0.02           H  
ATOM   3495  H02 LYS A 230      23.277  42.781  17.594  1.00  0.02           H  
ATOM   3496  H03 LYS A 230      21.474  42.701  17.922  1.00  0.02           H  
ATOM   3497  H04 LYS A 230      21.981  44.659  19.410  1.00  0.02           H  
ATOM   3498  H05 LYS A 230      23.676  44.100  19.297  1.00  0.02           H  
ATOM   3499  H06 LYS A 230      22.275  41.750  19.762  1.00  0.02           H  
ATOM   3500  H07 LYS A 230      21.385  42.932  20.743  1.00  0.02           H  
ATOM   3501  H08 LYS A 230      23.827  43.727  21.361  1.00  0.02           H  
ATOM   3502  H09 LYS A 230      21.642  42.630  15.699  1.00  0.02           H  
ATOM   3503  H10 LYS A 230      24.216  42.000  20.960  1.00  0.02           H  
ATOM   3504  H11 LYS A 230      22.069  41.987  22.591  1.00  0.02           H  
ATOM   3505  H12 LYS A 230      23.622  41.591  22.980  1.00  0.02           H  
ATOM   3506  H13 LYS A 230      23.071  43.124  23.241  1.00  0.02           H  
ATOM   3507  N   PRO A 231      23.592  46.402  16.942  1.00  0.02           N  
ATOM   3508  CA  PRO A 231      24.882  47.109  16.767  1.00  0.02           C  
ATOM   3509  C   PRO A 231      26.054  46.318  17.279  1.00  0.02           C  
ATOM   3510  O   PRO A 231      25.941  45.601  18.292  1.00  0.02           O  
ATOM   3511  CB  PRO A 231      24.714  48.368  17.599  1.00  0.02           C  
ATOM   3512  CG  PRO A 231      23.246  48.665  17.454  1.00  0.02           C  
ATOM   3513  CD  PRO A 231      22.579  47.299  17.533  1.00  0.02           C  
ATOM   3514  H01 PRO A 231      25.356  49.188  17.277  1.00  0.02           H  
ATOM   3515  H02 PRO A 231      24.979  48.190  18.641  1.00  0.02           H  
ATOM   3516  H03 PRO A 231      23.016  49.189  16.526  1.00  0.02           H  
ATOM   3517  H04 PRO A 231      22.900  49.312  18.260  1.00  0.02           H  
ATOM   3518  H05 PRO A 231      22.294  47.017  18.547  1.00  0.02           H  
ATOM   3519  H06 PRO A 231      21.654  47.280  16.957  1.00  0.02           H  
ATOM   3520  H14 PRO A 231      25.094  47.291  15.713  1.00  0.02           H  
ATOM   3521  N   GLY A 232      27.158  46.410  16.549  1.00  0.01           N  
ATOM   3522  CA  GLY A 232      28.347  45.638  16.871  1.00  0.01           C  
ATOM   3523  C   GLY A 232      28.210  44.132  16.790  1.00  0.01           C  
ATOM   3524  O   GLY A 232      29.044  43.431  17.330  1.00  0.01           O  
ATOM   3525  H01 GLY A 232      28.560  45.855  17.918  1.00  0.01           H  
ATOM   3526  H02 GLY A 232      29.136  45.938  16.181  1.00  0.01           H  
ATOM   3527  H07 GLY A 232      27.173  47.030  15.752  1.00  0.01           H  
ATOM   3528  N   SER A 233      27.166  43.627  16.135  1.00  0.05           N  
ATOM   3529  CA  SER A 233      27.000  42.170  15.985  1.00  0.05           C  
ATOM   3530  C   SER A 233      27.862  41.649  14.822  1.00  0.05           C  
ATOM   3531  O   SER A 233      28.659  42.402  14.239  1.00  0.05           O  
ATOM   3532  CB  SER A 233      25.533  41.748  15.832  1.00  0.05           C  
ATOM   3533  OG  SER A 233      24.965  42.339  14.688  1.00  0.05           O  
ATOM   3534  H01 SER A 233      27.348  41.710  16.910  1.00  0.05           H  
ATOM   3535  H02 SER A 233      24.979  42.079  16.710  1.00  0.05           H  
ATOM   3536  H03 SER A 233      26.479  44.251  15.736  1.00  0.05           H  
ATOM   3537  H04 SER A 233      25.479  40.663  15.740  1.00  0.05           H  
ATOM   3538  H05 SER A 233      24.734  41.655  14.055  1.00  0.05           H  
ATOM   3539  N   LEU A 234      27.715  40.353  14.545  1.00  0.05           N  
ATOM   3540  CA  LEU A 234      28.609  39.602  13.648  1.00  0.05           C  
ATOM   3541  C   LEU A 234      27.806  38.676  12.797  1.00  0.05           C  
ATOM   3542  O   LEU A 234      26.960  37.948  13.295  1.00  0.05           O  
ATOM   3543  CB  LEU A 234      29.561  38.727  14.442  1.00  0.05           C  
ATOM   3544  CG  LEU A 234      30.514  39.482  15.362  1.00  0.05           C  
ATOM   3545  CD1 LEU A 234      31.037  38.520  16.404  1.00  0.05           C  
ATOM   3546  CD2 LEU A 234      31.657  40.127  14.569  1.00  0.05           C  
ATOM   3547  H01 LEU A 234      29.158  40.331  13.052  1.00  0.05           H  
ATOM   3548  H02 LEU A 234      30.186  38.215  13.710  1.00  0.05           H  
ATOM   3549  H03 LEU A 234      28.967  38.048  15.053  1.00  0.05           H  
ATOM   3550  H04 LEU A 234      29.981  40.295  15.855  1.00  0.05           H  
ATOM   3551  H05 LEU A 234      31.941  38.930  16.855  1.00  0.05           H  
ATOM   3552  H06 LEU A 234      26.947  39.858  14.975  1.00  0.05           H  
ATOM   3553  H07 LEU A 234      30.281  38.373  17.176  1.00  0.05           H  
ATOM   3554  H08 LEU A 234      31.268  37.564  15.934  1.00  0.05           H  
ATOM   3555  H09 LEU A 234      32.547  39.502  14.642  1.00  0.05           H  
ATOM   3556  H10 LEU A 234      31.366  40.223  13.523  1.00  0.05           H  
ATOM   3557  H11 LEU A 234      31.872  41.114  14.978  1.00  0.05           H  
ATOM   3558  N   LEU A 235      28.103  38.686  11.505  1.00  0.04           N  
ATOM   3559  CA  LEU A 235      27.410  37.811  10.534  1.00  0.04           C  
ATOM   3560  C   LEU A 235      28.321  36.719   9.982  1.00  0.04           C  
ATOM   3561  O   LEU A 235      29.458  36.979   9.553  1.00  0.04           O  
ATOM   3562  CB  LEU A 235      26.867  38.639   9.369  1.00  0.04           C  
ATOM   3563  CG  LEU A 235      25.983  37.897   8.362  1.00  0.04           C  
ATOM   3564  CD1 LEU A 235      24.785  37.304   9.101  1.00  0.04           C  
ATOM   3565  CD2 LEU A 235      25.528  38.850   7.253  1.00  0.04           C  
ATOM   3566  H01 LEU A 235      26.592  37.331  11.072  1.00  0.04           H  
ATOM   3567  H02 LEU A 235      27.744  38.957   8.806  1.00  0.04           H  
ATOM   3568  H03 LEU A 235      26.280  39.457   9.787  1.00  0.04           H  
ATOM   3569  H04 LEU A 235      26.549  37.091   7.894  1.00  0.04           H  
ATOM   3570  H05 LEU A 235      23.925  37.272   8.432  1.00  0.04           H  
ATOM   3571  H06 LEU A 235      25.025  36.294   9.432  1.00  0.04           H  
ATOM   3572  H07 LEU A 235      24.548  37.923   9.966  1.00  0.04           H  
ATOM   3573  H08 LEU A 235      24.645  39.397   7.584  1.00  0.04           H  
ATOM   3574  H09 LEU A 235      26.328  39.555   7.028  1.00  0.04           H  
ATOM   3575  H10 LEU A 235      25.285  38.277   6.358  1.00  0.04           H  
ATOM   3576  H12 LEU A 235      28.825  39.310  11.173  1.00  0.04           H  
ATOM   3577  N   ILE A 236      27.790  35.509   9.947  1.00  0.04           N  
ATOM   3578  CA  ILE A 236      28.520  34.380   9.477  1.00  0.04           C  
ATOM   3579  C   ILE A 236      27.715  33.628   8.404  1.00  0.04           C  
ATOM   3580  O   ILE A 236      26.616  33.137   8.693  1.00  0.04           O  
ATOM   3581  CB  ILE A 236      28.884  33.465  10.630  1.00  0.04           C  
ATOM   3582  CG1 ILE A 236      29.743  34.236  11.640  1.00  0.04           C  
ATOM   3583  CG2 ILE A 236      29.656  32.267  10.111  1.00  0.04           C  
ATOM   3584  CD1 ILE A 236      30.117  33.470  12.829  1.00  0.04           C  
ATOM   3585  H01 ILE A 236      29.446  34.729   9.020  1.00  0.04           H  
ATOM   3586  H02 ILE A 236      27.973  33.118  11.118  1.00  0.04           H  
ATOM   3587  H03 ILE A 236      29.136  35.071  11.989  1.00  0.04           H  
ATOM   3588  H04 ILE A 236      30.657  34.554  11.138  1.00  0.04           H  
ATOM   3589  H05 ILE A 236      30.625  32.218  10.607  1.00  0.04           H  
ATOM   3590  H06 ILE A 236      29.096  31.355  10.318  1.00  0.04           H  
ATOM   3591  H07 ILE A 236      29.803  32.367   9.036  1.00  0.04           H  
ATOM   3592  H08 ILE A 236      30.978  33.938  13.306  1.00  0.04           H  
ATOM   3593  H09 ILE A 236      29.281  33.451  13.528  1.00  0.04           H  
ATOM   3594  H10 ILE A 236      30.372  32.451  12.540  1.00  0.04           H  
ATOM   3595  H11 ILE A 236      26.839  35.381  10.263  1.00  0.04           H  
ATOM   3596  N   ASN A 237      28.260  33.581   7.173  1.00  0.04           N  
ATOM   3597  CA  ASN A 237      27.698  32.789   6.091  1.00  0.04           C  
ATOM   3598  C   ASN A 237      28.614  31.683   5.547  1.00  0.04           C  
ATOM   3599  O   ASN A 237      29.612  31.928   4.862  1.00  0.04           O  
ATOM   3600  CB  ASN A 237      27.231  33.650   4.919  1.00  0.04           C  
ATOM   3601  CG  ASN A 237      26.300  32.867   3.969  1.00  0.04           C  
ATOM   3602  ND2 ASN A 237      26.336  33.209   2.667  1.00  0.04           N  
ATOM   3603  OD1 ASN A 237      25.566  31.950   4.412  1.00  0.04           O  
ATOM   3604  H01 ASN A 237      26.847  32.301   6.565  1.00  0.04           H  
ATOM   3605  H02 ASN A 237      28.110  33.959   4.354  1.00  0.04           H  
ATOM   3606  H03 ASN A 237      26.693  34.515   5.308  1.00  0.04           H  
ATOM   3607  H04 ASN A 237      25.751  32.724   2.001  1.00  0.04           H  
ATOM   3608  H05 ASN A 237      26.948  33.950   2.356  1.00  0.04           H  
ATOM   3609  H11 ASN A 237      29.096  34.119   6.994  1.00  0.04           H  
ATOM   3610  N   ALA A 238      28.234  30.463   5.883  1.00  0.04           N  
ATOM   3611  CA  ALA A 238      28.810  29.258   5.346  1.00  0.04           C  
ATOM   3612  C   ALA A 238      27.697  28.351   4.816  1.00  0.04           C  
ATOM   3613  O   ALA A 238      27.830  27.114   4.825  1.00  0.04           O  
ATOM   3614  CB  ALA A 238      29.614  28.530   6.451  1.00  0.04           C  
ATOM   3615  H01 ALA A 238      29.483  29.508   4.526  1.00  0.04           H  
ATOM   3616  H02 ALA A 238      30.520  29.094   6.671  1.00  0.04           H  
ATOM   3617  H03 ALA A 238      29.006  28.453   7.353  1.00  0.04           H  
ATOM   3618  H04 ALA A 238      29.883  27.531   6.107  1.00  0.04           H  
ATOM   3619  H06 ALA A 238      27.491  30.370   6.561  1.00  0.04           H  
ATOM   3620  N   SER A 239      26.584  28.964   4.391  1.00  0.03           N  
ATOM   3621  CA  SER A 239      25.525  28.202   3.762  1.00  0.03           C  
ATOM   3622  C   SER A 239      25.772  28.227   2.242  1.00  0.03           C  
ATOM   3623  O   SER A 239      26.409  27.308   1.691  1.00  0.03           O  
ATOM   3624  CB  SER A 239      24.128  28.731   4.158  1.00  0.03           C  
ATOM   3625  OG  SER A 239      23.911  30.094   3.787  1.00  0.03           O  
ATOM   3626  H01 SER A 239      25.540  27.169   4.108  1.00  0.03           H  
ATOM   3627  H02 SER A 239      24.061  28.679   5.245  1.00  0.03           H  
ATOM   3628  H03 SER A 239      23.373  28.115   3.669  1.00  0.03           H  
ATOM   3629  H04 SER A 239      23.780  30.151   2.838  1.00  0.03           H  
ATOM   3630  H05 SER A 239      26.483  29.962   4.510  1.00  0.03           H  
ATOM   3631  N   ARG A 240      25.288  29.301   1.608  1.00  0.02           N  
ATOM   3632  CA  ARG A 240      25.275  29.486   0.145  1.00  0.02           C  
ATOM   3633  C   ARG A 240      25.637  30.898  -0.245  1.00  0.02           C  
ATOM   3634  O   ARG A 240      25.323  31.836   0.483  1.00  0.02           O  
ATOM   3635  CB  ARG A 240      23.887  29.194  -0.419  1.00  0.02           C  
ATOM   3636  CG  ARG A 240      23.422  27.770  -0.234  1.00  0.02           C  
ATOM   3637  CD  ARG A 240      24.347  26.865  -0.973  1.00  0.02           C  
ATOM   3638  NE  ARG A 240      23.900  25.489  -0.914  1.00  0.02           N  
ATOM   3639  CZ  ARG A 240      23.521  24.771  -1.969  1.00  0.02           C  
ATOM   3640  NH1 ARG A 240      23.556  25.267  -3.198  1.00  0.02           N  
ATOM   3641  NH2 ARG A 240      23.131  23.518  -1.799  1.00  0.02           N  
ATOM   3642  H01 ARG A 240      26.013  28.795  -0.262  1.00  0.02           H  
ATOM   3643  H02 ARG A 240      23.948  29.362  -1.494  1.00  0.02           H  
ATOM   3644  H03 ARG A 240      23.173  29.853   0.075  1.00  0.02           H  
ATOM   3645  H04 ARG A 240      22.408  27.658  -0.618  1.00  0.02           H  
ATOM   3646  H05 ARG A 240      24.902  30.042   2.175  1.00  0.02           H  
ATOM   3647  H06 ARG A 240      23.429  27.516   0.826  1.00  0.02           H  
ATOM   3648  H07 ARG A 240      25.331  26.926  -0.507  1.00  0.02           H  
ATOM   3649  H08 ARG A 240      24.393  27.179  -2.016  1.00  0.02           H  
ATOM   3650  H09 ARG A 240      23.874  25.042  -0.008  1.00  0.02           H  
ATOM   3651  H10 ARG A 240      23.276  24.695  -3.982  1.00  0.02           H  
ATOM   3652  H11 ARG A 240      23.863  26.217  -3.351  1.00  0.02           H  
ATOM   3653  H12 ARG A 240      23.110  23.117  -0.872  1.00  0.02           H  
ATOM   3654  H13 ARG A 240      22.855  22.963  -2.596  1.00  0.02           H  
ATOM   3655  N   GLY A 241      26.250  31.026  -1.417  1.00  0.02           N  
ATOM   3656  CA  GLY A 241      26.874  32.254  -1.882  1.00  0.02           C  
ATOM   3657  C   GLY A 241      25.935  33.330  -2.361  1.00  0.02           C  
ATOM   3658  O   GLY A 241      26.364  34.426  -2.720  1.00  0.02           O  
ATOM   3659  H01 GLY A 241      27.466  31.972  -2.752  1.00  0.02           H  
ATOM   3660  H02 GLY A 241      27.460  32.664  -1.059  1.00  0.02           H  
ATOM   3661  H14 GLY A 241      26.285  30.219  -2.023  1.00  0.02           H  
ATOM   3662  N   THR A 242      24.647  33.026  -2.388  1.00  0.02           N  
ATOM   3663  CA  THR A 242      23.620  33.952  -2.896  1.00  0.02           C  
ATOM   3664  C   THR A 242      22.723  34.540  -1.805  1.00  0.02           C  
ATOM   3665  O   THR A 242      21.787  35.300  -2.082  1.00  0.02           O  
ATOM   3666  CB  THR A 242      22.715  33.183  -3.878  1.00  0.02           C  
ATOM   3667  CG2 THR A 242      23.509  32.855  -5.148  1.00  0.02           C  
ATOM   3668  OG1 THR A 242      22.258  31.962  -3.258  1.00  0.02           O  
ATOM   3669  H01 THR A 242      24.151  34.780  -3.365  1.00  0.02           H  
ATOM   3670  H02 THR A 242      21.852  33.796  -4.139  1.00  0.02           H  
ATOM   3671  H03 THR A 242      24.356  32.121  -2.046  1.00  0.02           H  
ATOM   3672  H04 THR A 242      24.501  32.497  -4.873  1.00  0.02           H  
ATOM   3673  H05 THR A 242      22.988  32.082  -5.713  1.00  0.02           H  
ATOM   3674  H06 THR A 242      23.603  33.752  -5.760  1.00  0.02           H  
ATOM   3675  H07 THR A 242      22.218  32.081  -2.306  1.00  0.02           H  
ATOM   3676  N   VAL A 243      23.021  34.193  -0.564  1.00  0.02           N  
ATOM   3677  CA  VAL A 243      22.098  34.435   0.524  1.00  0.02           C  
ATOM   3678  C   VAL A 243      22.316  35.819   1.140  1.00  0.02           C  
ATOM   3679  O   VAL A 243      21.386  36.420   1.681  1.00  0.02           O  
ATOM   3680  CB  VAL A 243      22.211  33.321   1.558  1.00  0.02           C  
ATOM   3681  CG1 VAL A 243      21.469  33.689   2.794  1.00  0.02           C  
ATOM   3682  CG2 VAL A 243      21.659  32.010   0.986  1.00  0.02           C  
ATOM   3683  H01 VAL A 243      21.081  34.428   0.132  1.00  0.02           H  
ATOM   3684  H02 VAL A 243      23.263  33.182   1.807  1.00  0.02           H  
ATOM   3685  H03 VAL A 243      20.471  33.251   2.762  1.00  0.02           H  
ATOM   3686  H04 VAL A 243      22.003  33.311   3.665  1.00  0.02           H  
ATOM   3687  H05 VAL A 243      21.387  34.774   2.860  1.00  0.02           H  
ATOM   3688  H06 VAL A 243      20.726  32.209   0.459  1.00  0.02           H  
ATOM   3689  H07 VAL A 243      22.383  31.582   0.293  1.00  0.02           H  
ATOM   3690  H08 VAL A 243      23.909  33.751  -0.372  1.00  0.02           H  
ATOM   3691  H09 VAL A 243      21.474  31.308   1.799  1.00  0.02           H  
ATOM   3692  N   VAL A 244      23.541  36.331   1.030  1.00  0.01           N  
ATOM   3693  CA  VAL A 244      23.887  37.651   1.533  1.00  0.01           C  
ATOM   3694  C   VAL A 244      24.179  38.607   0.378  1.00  0.01           C  
ATOM   3695  O   VAL A 244      24.915  38.252  -0.557  1.00  0.01           O  
ATOM   3696  CB  VAL A 244      25.129  37.572   2.445  1.00  0.01           C  
ATOM   3697  CG1 VAL A 244      25.424  38.936   3.104  1.00  0.01           C  
ATOM   3698  CG2 VAL A 244      24.949  36.462   3.494  1.00  0.01           C  
ATOM   3699  H01 VAL A 244      23.038  38.024   2.105  1.00  0.01           H  
ATOM   3700  H02 VAL A 244      25.994  37.320   1.832  1.00  0.01           H  
ATOM   3701  H03 VAL A 244      26.300  39.384   2.635  1.00  0.01           H  
ATOM   3702  H04 VAL A 244      24.566  39.596   2.974  1.00  0.01           H  
ATOM   3703  H05 VAL A 244      25.615  38.793   4.167  1.00  0.01           H  
ATOM   3704  H06 VAL A 244      23.916  36.114   3.480  1.00  0.01           H  
ATOM   3705  H07 VAL A 244      25.615  35.631   3.263  1.00  0.01           H  
ATOM   3706  H08 VAL A 244      25.186  36.854   4.483  1.00  0.01           H  
ATOM   3707  H10 VAL A 244      24.258  35.781   0.579  1.00  0.01           H  
ATOM   3708  N   ASP A 245      23.555  39.787   0.454  1.00  0.01           N  
ATOM   3709  CA  ASP A 245      23.915  40.950  -0.339  1.00  0.01           C  
ATOM   3710  C   ASP A 245      25.276  41.424   0.182  1.00  0.01           C  
ATOM   3711  O   ASP A 245      25.357  42.095   1.223  1.00  0.01           O  
ATOM   3712  CB  ASP A 245      22.835  42.046  -0.184  1.00  0.01           C  
ATOM   3713  CG  ASP A 245      23.007  43.246  -1.156  1.00  0.01           C  
ATOM   3714  OD1 ASP A 245      24.155  43.567  -1.571  1.00  0.01           O  
ATOM   3715  OD2 ASP A 245      21.971  43.882  -1.491  1.00  0.01           O  
ATOM   3716  H01 ASP A 245      23.978  40.716  -1.402  1.00  0.01           H  
ATOM   3717  H02 ASP A 245      22.932  42.443   0.826  1.00  0.01           H  
ATOM   3718  H03 ASP A 245      21.859  41.595  -0.365  1.00  0.01           H  
ATOM   3719  H09 ASP A 245      22.786  39.875   1.103  1.00  0.01           H  
ATOM   3720  N   ILE A 246      26.343  41.048  -0.523  1.00  0.01           N  
ATOM   3721  CA  ILE A 246      27.698  41.300  -0.061  1.00  0.01           C  
ATOM   3722  C   ILE A 246      27.979  42.787  -0.032  1.00  0.01           C  
ATOM   3723  O   ILE A 246      28.559  43.260   0.915  1.00  0.01           O  
ATOM   3724  CB  ILE A 246      28.760  40.589  -0.918  1.00  0.01           C  
ATOM   3725  CG1 ILE A 246      28.580  39.065  -0.884  1.00  0.01           C  
ATOM   3726  CG2 ILE A 246      30.197  40.962  -0.490  1.00  0.01           C  
ATOM   3727  CD1 ILE A 246      28.779  38.404   0.433  1.00  0.01           C  
ATOM   3728  H01 ILE A 246      27.764  40.891   0.947  1.00  0.01           H  
ATOM   3729  H02 ILE A 246      28.613  40.935  -1.941  1.00  0.01           H  
ATOM   3730  H03 ILE A 246      29.364  38.667  -1.528  1.00  0.01           H  
ATOM   3731  H04 ILE A 246      26.206  40.574  -1.404  1.00  0.01           H  
ATOM   3732  H05 ILE A 246      27.566  38.843  -1.217  1.00  0.01           H  
ATOM   3733  H06 ILE A 246      30.837  41.012  -1.371  1.00  0.01           H  
ATOM   3734  H07 ILE A 246      30.188  41.932   0.007  1.00  0.01           H  
ATOM   3735  H08 ILE A 246      30.581  40.205   0.194  1.00  0.01           H  
ATOM   3736  H09 ILE A 246      29.507  38.969   1.016  1.00  0.01           H  
ATOM   3737  H10 ILE A 246      27.831  38.370   0.970  1.00  0.01           H  
ATOM   3738  H11 ILE A 246      29.146  37.389   0.279  1.00  0.01           H  
ATOM   3739  N   PRO A 247      27.623  43.535  -1.085  1.00  0.01           N  
ATOM   3740  CA  PRO A 247      27.787  44.994  -0.966  1.00  0.01           C  
ATOM   3741  C   PRO A 247      27.096  45.633   0.236  1.00  0.01           C  
ATOM   3742  O   PRO A 247      27.645  46.531   0.871  1.00  0.01           O  
ATOM   3743  CB  PRO A 247      27.191  45.517  -2.273  1.00  0.01           C  
ATOM   3744  CG  PRO A 247      27.382  44.402  -3.228  1.00  0.01           C  
ATOM   3745  CD  PRO A 247      27.188  43.147  -2.441  1.00  0.01           C  
ATOM   3746  H01 PRO A 247      27.663  46.440  -2.608  1.00  0.01           H  
ATOM   3747  H02 PRO A 247      26.132  45.747  -2.152  1.00  0.01           H  
ATOM   3748  H03 PRO A 247      28.370  44.436  -3.688  1.00  0.01           H  
ATOM   3749  H04 PRO A 247      26.649  44.462  -4.033  1.00  0.01           H  
ATOM   3750  H05 PRO A 247      26.164  42.774  -2.473  1.00  0.01           H  
ATOM   3751  H06 PRO A 247      27.804  42.338  -2.834  1.00  0.01           H  
ATOM   3752  H12 PRO A 247      28.835  45.246  -0.803  1.00  0.01           H  
ATOM   3753  N   ALA A 248      25.903  45.183   0.554  1.00  0.04           N  
ATOM   3754  CA  ALA A 248      25.213  45.729   1.695  1.00  0.04           C  
ATOM   3755  C   ALA A 248      26.030  45.412   2.957  1.00  0.04           C  
ATOM   3756  O   ALA A 248      26.239  46.279   3.831  1.00  0.04           O  
ATOM   3757  CB  ALA A 248      23.833  45.175   1.787  1.00  0.04           C  
ATOM   3758  H01 ALA A 248      25.118  46.810   1.592  1.00  0.04           H  
ATOM   3759  H02 ALA A 248      23.157  45.782   1.185  1.00  0.04           H  
ATOM   3760  H03 ALA A 248      23.827  44.150   1.417  1.00  0.04           H  
ATOM   3761  H04 ALA A 248      23.504  45.188   2.826  1.00  0.04           H  
ATOM   3762  H07 ALA A 248      25.471  44.457   0.000  1.00  0.04           H  
ATOM   3763  N   LEU A 249      26.507  44.173   3.047  1.00  0.01           N  
ATOM   3764  CA  LEU A 249      27.371  43.764   4.149  1.00  0.01           C  
ATOM   3765  C   LEU A 249      28.625  44.638   4.239  1.00  0.01           C  
ATOM   3766  O   LEU A 249      29.039  45.043   5.341  1.00  0.01           O  
ATOM   3767  CB  LEU A 249      27.745  42.298   3.989  1.00  0.01           C  
ATOM   3768  CG  LEU A 249      28.740  41.693   4.984  1.00  0.01           C  
ATOM   3769  CD1 LEU A 249      28.204  41.794   6.423  1.00  0.01           C  
ATOM   3770  CD2 LEU A 249      29.097  40.235   4.635  1.00  0.01           C  
ATOM   3771  H01 LEU A 249      26.822  43.895   5.081  1.00  0.01           H  
ATOM   3772  H02 LEU A 249      28.261  42.254   3.030  1.00  0.01           H  
ATOM   3773  H03 LEU A 249      26.824  41.719   4.059  1.00  0.01           H  
ATOM   3774  H04 LEU A 249      29.659  42.275   4.913  1.00  0.01           H  
ATOM   3775  H05 LEU A 249      26.265  43.499   2.335  1.00  0.01           H  
ATOM   3776  H06 LEU A 249      27.180  41.423   6.455  1.00  0.01           H  
ATOM   3777  H07 LEU A 249      28.828  41.195   7.087  1.00  0.01           H  
ATOM   3778  H08 LEU A 249      28.223  42.835   6.746  1.00  0.01           H  
ATOM   3779  H09 LEU A 249      30.071  39.989   5.058  1.00  0.01           H  
ATOM   3780  H10 LEU A 249      28.342  39.566   5.049  1.00  0.01           H  
ATOM   3781  H11 LEU A 249      29.132  40.118   3.552  1.00  0.01           H  
ATOM   3782  N   CYS A 250      29.219  44.967   3.097  1.00  0.04           N  
ATOM   3783  CA  CYS A 250      30.393  45.823   3.105  1.00  0.04           C  
ATOM   3784  C   CYS A 250      30.064  47.178   3.692  1.00  0.04           C  
ATOM   3785  O   CYS A 250      30.841  47.734   4.449  1.00  0.04           O  
ATOM   3786  CB  CYS A 250      30.965  45.990   1.702  1.00  0.04           C  
ATOM   3787  SG  CYS A 250      31.833  44.508   1.141  1.00  0.04           S  
ATOM   3788  H01 CYS A 250      31.146  45.341   3.728  1.00  0.04           H  
ATOM   3789  H02 CYS A 250      31.683  46.810   1.728  1.00  0.04           H  
ATOM   3790  H03 CYS A 250      30.149  46.202   1.012  1.00  0.04           H  
ATOM   3791  H04 CYS A 250      32.004  44.565  -0.187  1.00  0.04           H  
ATOM   3792  H12 CYS A 250      28.854  44.621   2.221  1.00  0.04           H  
ATOM   3793  N   ASP A 251      28.904  47.712   3.342  1.00  0.04           N  
ATOM   3794  CA  ASP A 251      28.471  48.989   3.910  1.00  0.04           C  
ATOM   3795  C   ASP A 251      28.244  48.942   5.416  1.00  0.04           C  
ATOM   3796  O   ASP A 251      28.593  49.883   6.123  1.00  0.04           O  
ATOM   3797  CB  ASP A 251      27.205  49.457   3.221  1.00  0.04           C  
ATOM   3798  CG  ASP A 251      27.462  49.873   1.795  1.00  0.04           C  
ATOM   3799  OD1 ASP A 251      28.598  50.325   1.511  1.00  0.04           O  
ATOM   3800  OD2 ASP A 251      26.548  49.745   0.958  1.00  0.04           O  
ATOM   3801  H01 ASP A 251      29.285  49.693   3.738  1.00  0.04           H  
ATOM   3802  H02 ASP A 251      26.827  50.324   3.763  1.00  0.04           H  
ATOM   3803  H03 ASP A 251      26.479  48.644   3.226  1.00  0.04           H  
ATOM   3804  H05 ASP A 251      28.313  47.234   2.677  1.00  0.04           H  
ATOM   3805  N   ALA A 252      27.646  47.856   5.898  1.00  0.04           N  
ATOM   3806  CA  ALA A 252      27.456  47.675   7.322  1.00  0.04           C  
ATOM   3807  C   ALA A 252      28.814  47.598   8.030  1.00  0.04           C  
ATOM   3808  O   ALA A 252      28.994  48.173   9.101  1.00  0.04           O  
ATOM   3809  CB  ALA A 252      26.631  46.427   7.604  1.00  0.04           C  
ATOM   3810  H01 ALA A 252      26.908  48.534   7.710  1.00  0.04           H  
ATOM   3811  H02 ALA A 252      25.676  46.498   7.083  1.00  0.04           H  
ATOM   3812  H03 ALA A 252      27.171  45.547   7.254  1.00  0.04           H  
ATOM   3813  H04 ALA A 252      27.319  47.145   5.259  1.00  0.04           H  
ATOM   3814  H05 ALA A 252      26.454  46.343   8.676  1.00  0.04           H  
ATOM   3815  N   LEU A 253      29.781  46.914   7.420  1.00  0.07           N  
ATOM   3816  CA  LEU A 253      31.122  46.800   8.030  1.00  0.07           C  
ATOM   3817  C   LEU A 253      31.818  48.145   8.079  1.00  0.07           C  
ATOM   3818  O   LEU A 253      32.506  48.460   9.061  1.00  0.07           O  
ATOM   3819  CB  LEU A 253      31.979  45.800   7.263  1.00  0.07           C  
ATOM   3820  CG  LEU A 253      31.454  44.378   7.463  1.00  0.07           C  
ATOM   3821  CD1 LEU A 253      31.829  43.462   6.302  1.00  0.07           C  
ATOM   3822  CD2 LEU A 253      31.960  43.807   8.793  1.00  0.07           C  
ATOM   3823  H01 LEU A 253      30.990  46.443   9.051  1.00  0.07           H  
ATOM   3824  H02 LEU A 253      33.001  45.853   7.637  1.00  0.07           H  
ATOM   3825  H03 LEU A 253      31.954  46.046   6.201  1.00  0.07           H  
ATOM   3826  H04 LEU A 253      30.366  44.429   7.492  1.00  0.07           H  
ATOM   3827  H05 LEU A 253      32.849  43.103   6.438  1.00  0.07           H  
ATOM   3828  H06 LEU A 253      29.596  46.469   6.532  1.00  0.07           H  
ATOM   3829  H07 LEU A 253      31.146  42.613   6.273  1.00  0.07           H  
ATOM   3830  H08 LEU A 253      31.761  44.015   5.365  1.00  0.07           H  
ATOM   3831  H09 LEU A 253      32.842  44.361   9.113  1.00  0.07           H  
ATOM   3832  H10 LEU A 253      31.180  43.899   9.549  1.00  0.07           H  
ATOM   3833  H11 LEU A 253      32.219  42.756   8.663  1.00  0.07           H  
ATOM   3834  N   ALA A 254      31.651  48.912   7.004  1.00  0.05           N  
ATOM   3835  CA  ALA A 254      32.304  50.183   6.856  1.00  0.05           C  
ATOM   3836  C   ALA A 254      31.688  51.209   7.814  1.00  0.05           C  
ATOM   3837  O   ALA A 254      32.384  52.047   8.381  1.00  0.05           O  
ATOM   3838  CB  ALA A 254      32.206  50.654   5.417  1.00  0.05           C  
ATOM   3839  H01 ALA A 254      33.359  50.074   7.108  1.00  0.05           H  
ATOM   3840  H02 ALA A 254      31.778  51.656   5.392  1.00  0.05           H  
ATOM   3841  H03 ALA A 254      33.201  50.673   4.972  1.00  0.05           H  
ATOM   3842  H04 ALA A 254      31.568  49.973   4.854  1.00  0.05           H  
ATOM   3843  H12 ALA A 254      31.043  48.589   6.265  1.00  0.05           H  
ATOM   3844  N   SER A 255      30.375  51.136   8.010  1.00  0.04           N  
ATOM   3845  CA  SER A 255      29.699  52.026   8.940  1.00  0.04           C  
ATOM   3846  C   SER A 255      29.885  51.540  10.375  1.00  0.04           C  
ATOM   3847  O   SER A 255      29.334  52.125  11.282  1.00  0.04           O  
ATOM   3848  CB  SER A 255      28.215  52.066   8.634  1.00  0.04           C  
ATOM   3849  OG  SER A 255      27.599  50.895   9.111  1.00  0.04           O  
ATOM   3850  H01 SER A 255      30.131  53.021   8.832  1.00  0.04           H  
ATOM   3851  H02 SER A 255      28.072  52.134   7.556  1.00  0.04           H  
ATOM   3852  H03 SER A 255      27.768  52.934   9.119  1.00  0.04           H  
ATOM   3853  H04 SER A 255      27.496  50.952  10.064  1.00  0.04           H  
ATOM   3854  H05 SER A 255      29.836  50.449   7.503  1.00  0.04           H  
ATOM   3855  N   LYS A 256      30.632  50.458  10.580  1.00  0.02           N  
ATOM   3856  CA  LYS A 256      30.758  49.822  11.887  1.00  0.02           C  
ATOM   3857  C   LYS A 256      29.440  49.364  12.554  1.00  0.02           C  
ATOM   3858  O   LYS A 256      29.417  49.058  13.725  1.00  0.02           O  
ATOM   3859  CB  LYS A 256      31.602  50.717  12.795  1.00  0.02           C  
ATOM   3860  CG  LYS A 256      33.085  50.473  12.559  1.00  0.02           C  
ATOM   3861  CD  LYS A 256      33.999  51.669  12.888  1.00  0.02           C  
ATOM   3862  CE  LYS A 256      35.516  51.307  12.617  1.00  0.02           C  
ATOM   3863  NZ  LYS A 256      35.870  50.785  11.194  1.00  0.02           N  
ATOM   3864  H01 LYS A 256      31.265  48.872  11.718  1.00  0.02           H  
ATOM   3865  H02 LYS A 256      31.369  50.483  13.834  1.00  0.02           H  
ATOM   3866  H03 LYS A 256      31.372  51.761  12.584  1.00  0.02           H  
ATOM   3867  H04 LYS A 256      33.198  50.287  11.491  1.00  0.02           H  
ATOM   3868  H05 LYS A 256      31.133  50.060   9.798  1.00  0.02           H  
ATOM   3869  H06 LYS A 256      33.393  49.630  13.178  1.00  0.02           H  
ATOM   3870  H07 LYS A 256      33.882  51.919  13.943  1.00  0.02           H  
ATOM   3871  H08 LYS A 256      33.716  52.518  12.265  1.00  0.02           H  
ATOM   3872  H09 LYS A 256      35.735  50.476  13.288  1.00  0.02           H  
ATOM   3873  H10 LYS A 256      36.107  52.205  12.796  1.00  0.02           H  
ATOM   3874  H11 LYS A 256      36.828  50.464  11.182  1.00  0.02           H  
ATOM   3875  H12 LYS A 256      35.256  50.020  10.953  1.00  0.02           H  
ATOM   3876  H13 LYS A 256      35.758  51.532  10.523  1.00  0.02           H  
ATOM   3877  N   HIS A 257      28.349  49.251  11.798  1.00  0.05           N  
ATOM   3878  CA  HIS A 257      27.108  48.744  12.381  1.00  0.05           C  
ATOM   3879  C   HIS A 257      27.303  47.298  12.820  1.00  0.05           C  
ATOM   3880  O   HIS A 257      26.814  46.880  13.852  1.00  0.05           O  
ATOM   3881  CB  HIS A 257      25.920  48.859  11.421  1.00  0.05           C  
ATOM   3882  CG  HIS A 257      24.669  48.294  11.994  1.00  0.05           C  
ATOM   3883  CD2 HIS A 257      24.000  48.602  13.128  1.00  0.05           C  
ATOM   3884  ND1 HIS A 257      24.025  47.206  11.450  1.00  0.05           N  
ATOM   3885  CE1 HIS A 257      22.987  46.891  12.203  1.00  0.05           C  
ATOM   3886  NE2 HIS A 257      22.948  47.725  13.225  1.00  0.05           N  
ATOM   3887  H01 HIS A 257      26.872  49.363  13.247  1.00  0.05           H  
ATOM   3888  H02 HIS A 257      26.162  48.287  10.525  1.00  0.05           H  
ATOM   3889  H03 HIS A 257      25.756  49.912  11.191  1.00  0.05           H  
ATOM   3890  H04 HIS A 257      24.249  49.396  13.832  1.00  0.05           H  
ATOM   3891  H05 HIS A 257      22.283  46.081  12.013  1.00  0.05           H  
ATOM   3892  H06 HIS A 257      22.256  47.719  13.960  1.00  0.05           H  
ATOM   3893  H14 HIS A 257      28.379  49.515  10.824  1.00  0.05           H  
ATOM   3894  N   LEU A 258      28.035  46.552  12.020  1.00  0.06           N  
ATOM   3895  CA  LEU A 258      28.531  45.222  12.389  1.00  0.06           C  
ATOM   3896  C   LEU A 258      30.003  45.309  12.727  1.00  0.06           C  
ATOM   3897  O   LEU A 258      30.706  46.141  12.185  1.00  0.06           O  
ATOM   3898  CB  LEU A 258      28.400  44.238  11.222  1.00  0.06           C  
ATOM   3899  CG  LEU A 258      27.002  43.890  10.699  1.00  0.06           C  
ATOM   3900  CD1 LEU A 258      27.134  42.632   9.915  1.00  0.06           C  
ATOM   3901  CD2 LEU A 258      25.949  43.711  11.784  1.00  0.06           C  
ATOM   3902  H01 LEU A 258      27.941  44.876  13.238  1.00  0.06           H  
ATOM   3903  H02 LEU A 258      28.769  43.297  11.630  1.00  0.06           H  
ATOM   3904  H03 LEU A 258      28.960  44.657  10.386  1.00  0.06           H  
ATOM   3905  H04 LEU A 258      26.650  44.729  10.098  1.00  0.06           H  
ATOM   3906  H05 LEU A 258      28.160  42.269   9.981  1.00  0.06           H  
ATOM   3907  H06 LEU A 258      26.457  41.879  10.318  1.00  0.06           H  
ATOM   3908  H07 LEU A 258      28.267  46.914  11.106  1.00  0.06           H  
ATOM   3909  H08 LEU A 258      26.884  42.825   8.872  1.00  0.06           H  
ATOM   3910  H09 LEU A 258      25.022  43.355  11.335  1.00  0.06           H  
ATOM   3911  H10 LEU A 258      26.300  42.983  12.516  1.00  0.06           H  
ATOM   3912  H11 LEU A 258      25.769  44.666  12.278  1.00  0.06           H  
ATOM   3913  N   ALA A 259      30.475  44.426  13.593  1.00  0.04           N  
ATOM   3914  CA  ALA A 259      31.861  44.486  14.001  1.00  0.04           C  
ATOM   3915  C   ALA A 259      32.777  43.493  13.260  1.00  0.04           C  
ATOM   3916  O   ALA A 259      33.983  43.462  13.496  1.00  0.04           O  
ATOM   3917  CB  ALA A 259      31.946  44.289  15.488  1.00  0.04           C  
ATOM   3918  H01 ALA A 259      32.233  45.473  13.727  1.00  0.04           H  
ATOM   3919  H02 ALA A 259      32.300  45.208  15.956  1.00  0.04           H  
ATOM   3920  H03 ALA A 259      30.960  44.039  15.879  1.00  0.04           H  
ATOM   3921  H04 ALA A 259      32.641  43.479  15.709  1.00  0.04           H  
ATOM   3922  H12 ALA A 259      29.868  43.711  13.968  1.00  0.04           H  
ATOM   3923  N   GLY A 260      32.209  42.695  12.357  1.00  0.07           N  
ATOM   3924  CA  GLY A 260      32.945  41.650  11.682  1.00  0.07           C  
ATOM   3925  C   GLY A 260      32.044  40.642  11.005  1.00  0.07           C  
ATOM   3926  O   GLY A 260      30.826  40.650  11.205  1.00  0.07           O  
ATOM   3927  H01 GLY A 260      33.524  41.117  12.436  1.00  0.07           H  
ATOM   3928  H02 GLY A 260      33.587  42.106  10.928  1.00  0.07           H  
ATOM   3929  H05 GLY A 260      31.232  42.824  12.137  1.00  0.07           H  
ATOM   3930  N   ALA A 261      32.649  39.789  10.157  1.00  0.09           N  
ATOM   3931  CA  ALA A 261      31.939  38.720   9.490  1.00  0.09           C  
ATOM   3932  C   ALA A 261      32.874  37.574   9.152  1.00  0.09           C  
ATOM   3933  O   ALA A 261      34.086  37.710   9.149  1.00  0.09           O  
ATOM   3934  CB  ALA A 261      31.221  39.248   8.256  1.00  0.09           C  
ATOM   3935  H01 ALA A 261      31.184  38.327  10.170  1.00  0.09           H  
ATOM   3936  H02 ALA A 261      30.320  39.781   8.561  1.00  0.09           H  
ATOM   3937  H03 ALA A 261      33.637  39.900   9.980  1.00  0.09           H  
ATOM   3938  H04 ALA A 261      31.879  39.928   7.715  1.00  0.09           H  
ATOM   3939  H05 ALA A 261      30.948  38.414   7.609  1.00  0.09           H  
ATOM   3940  N   ALA A 262      32.299  36.406   8.916  1.00  0.05           N  
ATOM   3941  CA  ALA A 262      33.033  35.303   8.345  1.00  0.05           C  
ATOM   3942  C   ALA A 262      32.170  34.756   7.214  1.00  0.05           C  
ATOM   3943  O   ALA A 262      31.007  34.366   7.417  1.00  0.05           O  
ATOM   3944  CB  ALA A 262      33.305  34.272   9.365  1.00  0.05           C  
ATOM   3945  H01 ALA A 262      34.005  35.623   7.969  1.00  0.05           H  
ATOM   3946  H02 ALA A 262      34.139  34.591   9.990  1.00  0.05           H  
ATOM   3947  H03 ALA A 262      32.420  34.132   9.986  1.00  0.05           H  
ATOM   3948  H04 ALA A 262      33.558  33.332   8.874  1.00  0.05           H  
ATOM   3949  H06 ALA A 262      31.322  36.284   9.141  1.00  0.05           H  
ATOM   3950  N   ILE A 263      32.746  34.787   6.016  1.00  0.04           N  
ATOM   3951  CA  ILE A 263      32.058  34.400   4.775  1.00  0.04           C  
ATOM   3952  C   ILE A 263      32.888  33.304   4.079  1.00  0.04           C  
ATOM   3953  O   ILE A 263      34.078  33.475   3.791  1.00  0.04           O  
ATOM   3954  CB  ILE A 263      31.866  35.610   3.852  1.00  0.04           C  
ATOM   3955  CG1 ILE A 263      31.234  36.777   4.600  1.00  0.04           C  
ATOM   3956  CG2 ILE A 263      30.991  35.259   2.659  1.00  0.04           C  
ATOM   3957  CD1 ILE A 263      29.681  36.639   4.837  1.00  0.04           C  
ATOM   3958  H01 ILE A 263      31.065  34.016   5.011  1.00  0.04           H  
ATOM   3959  H02 ILE A 263      32.856  35.900   3.499  1.00  0.04           H  
ATOM   3960  H03 ILE A 263      31.374  37.658   3.974  1.00  0.04           H  
ATOM   3961  H04 ILE A 263      31.721  36.863   5.571  1.00  0.04           H  
ATOM   3962  H05 ILE A 263      33.707  35.092   5.955  1.00  0.04           H  
ATOM   3963  H06 ILE A 263      30.099  35.886   2.666  1.00  0.04           H  
ATOM   3964  H07 ILE A 263      31.547  35.429   1.737  1.00  0.04           H  
ATOM   3965  H08 ILE A 263      30.698  34.211   2.719  1.00  0.04           H  
ATOM   3966  H09 ILE A 263      29.153  36.825   3.902  1.00  0.04           H  
ATOM   3967  H10 ILE A 263      29.454  35.632   5.187  1.00  0.04           H  
ATOM   3968  H11 ILE A 263      29.361  37.365   5.585  1.00  0.04           H  
ATOM   3969  N   ASP A 264      32.248  32.156   3.880  1.00  0.05           N  
ATOM   3970  CA  ASP A 264      32.898  30.968   3.328  1.00  0.05           C  
ATOM   3971  C   ASP A 264      32.440  30.698   1.923  1.00  0.05           C  
ATOM   3972  O   ASP A 264      33.030  29.909   1.221  1.00  0.05           O  
ATOM   3973  CB  ASP A 264      32.573  29.744   4.185  1.00  0.05           C  
ATOM   3974  CG  ASP A 264      33.351  28.486   3.753  1.00  0.05           C  
ATOM   3975  OD1 ASP A 264      34.602  28.548   3.704  1.00  0.05           O  
ATOM   3976  OD2 ASP A 264      32.718  27.436   3.478  1.00  0.05           O  
ATOM   3977  H01 ASP A 264      33.972  31.155   3.325  1.00  0.05           H  
ATOM   3978  H02 ASP A 264      31.511  29.531   4.061  1.00  0.05           H  
ATOM   3979  H03 ASP A 264      32.822  29.969   5.222  1.00  0.05           H  
ATOM   3980  H12 ASP A 264      31.269  32.102   4.121  1.00  0.05           H  
ATOM   3981  N   VAL A 265      31.354  31.359   1.522  1.00  0.04           N  
ATOM   3982  CA  VAL A 265      30.743  31.154   0.219  1.00  0.04           C  
ATOM   3983  C   VAL A 265      30.358  32.513  -0.355  1.00  0.04           C  
ATOM   3984  O   VAL A 265      29.919  33.406   0.355  1.00  0.04           O  
ATOM   3985  CB  VAL A 265      29.533  30.191   0.322  1.00  0.04           C  
ATOM   3986  CG1 VAL A 265      29.994  28.822   0.799  1.00  0.04           C  
ATOM   3987  CG2 VAL A 265      28.508  30.692   1.279  1.00  0.04           C  
ATOM   3988  H01 VAL A 265      31.452  30.679  -0.459  1.00  0.04           H  
ATOM   3989  H02 VAL A 265      29.091  30.126  -0.672  1.00  0.04           H  
ATOM   3990  H03 VAL A 265      30.925  28.927   1.356  1.00  0.04           H  
ATOM   3991  H04 VAL A 265      30.938  32.031   2.151  1.00  0.04           H  
ATOM   3992  H05 VAL A 265      29.232  28.386   1.444  1.00  0.04           H  
ATOM   3993  H06 VAL A 265      30.157  28.173  -0.061  1.00  0.04           H  
ATOM   3994  H07 VAL A 265      27.581  30.135   1.142  1.00  0.04           H  
ATOM   3995  H08 VAL A 265      28.866  30.556   2.300  1.00  0.04           H  
ATOM   3996  H09 VAL A 265      28.326  31.751   1.096  1.00  0.04           H  
ATOM   3997  N   PHE A 266      30.547  32.645  -1.663  1.00  0.05           N  
ATOM   3998  CA  PHE A 266      30.398  33.914  -2.392  1.00  0.05           C  
ATOM   3999  C   PHE A 266      29.582  33.715  -3.662  1.00  0.05           C  
ATOM   4000  O   PHE A 266      29.489  32.601  -4.176  1.00  0.05           O  
ATOM   4001  CB  PHE A 266      31.786  34.459  -2.757  1.00  0.05           C  
ATOM   4002  CG  PHE A 266      32.725  34.525  -1.583  1.00  0.05           C  
ATOM   4003  CD1 PHE A 266      33.395  33.390  -1.147  1.00  0.05           C  
ATOM   4004  CD2 PHE A 266      32.886  35.698  -0.877  1.00  0.05           C  
ATOM   4005  CE1 PHE A 266      34.221  33.431  -0.056  1.00  0.05           C  
ATOM   4006  CE2 PHE A 266      33.714  35.734   0.225  1.00  0.05           C  
ATOM   4007  CZ  PHE A 266      34.383  34.592   0.628  1.00  0.05           C  
ATOM   4008  H01 PHE A 266      29.876  34.624  -1.751  1.00  0.05           H  
ATOM   4009  H02 PHE A 266      31.648  35.478  -3.119  1.00  0.05           H  
ATOM   4010  H03 PHE A 266      32.225  33.811  -3.516  1.00  0.05           H  
ATOM   4011  H04 PHE A 266      33.261  32.450  -1.682  1.00  0.05           H  
ATOM   4012  H05 PHE A 266      32.358  36.599  -1.190  1.00  0.05           H  
ATOM   4013  H06 PHE A 266      34.748  32.532   0.263  1.00  0.05           H  
ATOM   4014  H07 PHE A 266      33.842  36.664   0.780  1.00  0.05           H  
ATOM   4015  H08 PHE A 266      35.041  34.625   1.496  1.00  0.05           H  
ATOM   4016  H10 PHE A 266      30.809  31.824  -2.189  1.00  0.05           H  
ATOM   4017  N   PRO A 267      28.982  34.793  -4.176  1.00  0.05           N  
ATOM   4018  CA  PRO A 267      28.179  34.747  -5.392  1.00  0.05           C  
ATOM   4019  C   PRO A 267      28.926  34.102  -6.572  1.00  0.05           C  
ATOM   4020  O   PRO A 267      28.343  33.329  -7.353  1.00  0.05           O  
ATOM   4021  CB  PRO A 267      27.953  36.227  -5.702  1.00  0.05           C  
ATOM   4022  CG  PRO A 267      28.000  36.889  -4.459  1.00  0.05           C  
ATOM   4023  CD  PRO A 267      29.014  36.155  -3.621  1.00  0.05           C  
ATOM   4024  H01 PRO A 267      27.002  36.391  -6.209  1.00  0.05           H  
ATOM   4025  H02 PRO A 267      28.735  36.601  -6.363  1.00  0.05           H  
ATOM   4026  H03 PRO A 267      27.022  36.894  -3.978  1.00  0.05           H  
ATOM   4027  H04 PRO A 267      28.304  37.927  -4.596  1.00  0.05           H  
ATOM   4028  H05 PRO A 267      30.005  36.608  -3.654  1.00  0.05           H  
ATOM   4029  H06 PRO A 267      28.728  36.157  -2.569  1.00  0.05           H  
ATOM   4030  H09 PRO A 267      27.274  34.156  -5.254  1.00  0.05           H  
ATOM   4031  N   THR A 268      30.214  34.443  -6.661  1.00  0.06           N  
ATOM   4032  CA  THR A 268      31.111  33.909  -7.647  1.00  0.06           C  
ATOM   4033  C   THR A 268      32.325  33.352  -6.944  1.00  0.06           C  
ATOM   4034  O   THR A 268      32.878  34.004  -6.105  1.00  0.06           O  
ATOM   4035  CB  THR A 268      31.524  35.028  -8.626  1.00  0.06           C  
ATOM   4036  CG2 THR A 268      32.672  34.588  -9.537  1.00  0.06           C  
ATOM   4037  OG1 THR A 268      30.392  35.398  -9.436  1.00  0.06           O  
ATOM   4038  H01 THR A 268      30.623  33.115  -8.212  1.00  0.06           H  
ATOM   4039  H02 THR A 268      31.866  35.879  -8.037  1.00  0.06           H  
ATOM   4040  H03 THR A 268      33.560  34.398  -8.935  1.00  0.06           H  
ATOM   4041  H04 THR A 268      32.389  33.677 -10.065  1.00  0.06           H  
ATOM   4042  H05 THR A 268      32.886  35.376 -10.260  1.00  0.06           H  
ATOM   4043  H06 THR A 268      30.086  34.633  -9.928  1.00  0.06           H  
ATOM   4044  H07 THR A 268      30.577  35.113  -5.998  1.00  0.06           H  
ATOM   4045  N   GLU A 269      32.727  32.150  -7.308  1.00  0.05           N  
ATOM   4046  CA  GLU A 269      33.873  31.494  -6.730  1.00  0.05           C  
ATOM   4047  C   GLU A 269      34.812  30.910  -7.779  1.00  0.05           C  
ATOM   4048  O   GLU A 269      34.340  30.311  -8.730  1.00  0.05           O  
ATOM   4049  CB  GLU A 269      33.438  30.359  -5.817  1.00  0.05           C  
ATOM   4050  CG  GLU A 269      32.817  30.858  -4.502  1.00  0.05           C  
ATOM   4051  CD  GLU A 269      32.202  29.727  -3.665  1.00  0.05           C  
ATOM   4052  OE1 GLU A 269      32.476  28.524  -3.973  1.00  0.05           O  
ATOM   4053  OE2 GLU A 269      31.439  30.054  -2.721  1.00  0.05           O  
ATOM   4054  H01 GLU A 269      34.404  32.265  -6.172  1.00  0.05           H  
ATOM   4055  H02 GLU A 269      34.328  29.783  -5.562  1.00  0.05           H  
ATOM   4056  H03 GLU A 269      32.701  29.751  -6.342  1.00  0.05           H  
ATOM   4057  H04 GLU A 269      32.013  31.547  -4.761  1.00  0.05           H  
ATOM   4058  H05 GLU A 269      33.594  31.345  -3.913  1.00  0.05           H  
ATOM   4059  H07 GLU A 269      32.207  31.666  -8.026  1.00  0.05           H  
ATOM   4060  N   PRO A 270      36.150  31.060  -7.565  1.00  0.07           N  
ATOM   4061  CA  PRO A 270      37.199  30.403  -8.340  1.00  0.07           C  
ATOM   4062  C   PRO A 270      36.956  28.932  -8.610  1.00  0.07           C  
ATOM   4063  O   PRO A 270      36.681  28.175  -7.692  1.00  0.07           O  
ATOM   4064  CB  PRO A 270      38.426  30.570  -7.455  1.00  0.07           C  
ATOM   4065  CG  PRO A 270      38.208  31.859  -6.812  1.00  0.07           C  
ATOM   4066  CD  PRO A 270      36.754  31.936  -6.537  1.00  0.07           C  
ATOM   4067  H01 PRO A 270      39.361  30.527  -8.013  1.00  0.07           H  
ATOM   4068  H02 PRO A 270      38.487  29.771  -6.717  1.00  0.07           H  
ATOM   4069  H03 PRO A 270      38.539  32.682  -7.445  1.00  0.07           H  
ATOM   4070  H04 PRO A 270      38.774  31.920  -5.882  1.00  0.07           H  
ATOM   4071  H05 PRO A 270      36.502  31.628  -5.522  1.00  0.07           H  
ATOM   4072  H06 PRO A 270      37.276  30.841  -9.335  1.00  0.07           H  
ATOM   4073  H07 PRO A 270      36.393  32.960  -6.638  1.00  0.07           H  
ATOM   4074  N   ALA A 271      37.102  28.542  -9.871  1.00  0.07           N  
ATOM   4075  CA  ALA A 271      36.894  27.167 -10.281  1.00  0.07           C  
ATOM   4076  C   ALA A 271      38.007  26.247  -9.787  1.00  0.07           C  
ATOM   4077  O   ALA A 271      37.768  25.083  -9.532  1.00  0.07           O  
ATOM   4078  CB  ALA A 271      36.786  27.096 -11.788  1.00  0.07           C  
ATOM   4079  H01 ALA A 271      35.965  26.821  -9.829  1.00  0.07           H  
ATOM   4080  H02 ALA A 271      36.326  28.010 -12.162  1.00  0.07           H  
ATOM   4081  H03 ALA A 271      37.781  26.988 -12.219  1.00  0.07           H  
ATOM   4082  H04 ALA A 271      36.173  26.240 -12.069  1.00  0.07           H  
ATOM   4083  H08 ALA A 271      37.366  29.225 -10.567  1.00  0.07           H  
ATOM   4084  N   THR A 272      39.222  26.760  -9.684  1.00  0.07           N  
ATOM   4085  CA  THR A 272      40.346  25.975  -9.214  1.00  0.07           C  
ATOM   4086  C   THR A 272      41.095  26.872  -8.282  1.00  0.07           C  
ATOM   4087  O   THR A 272      40.824  28.066  -8.226  1.00  0.07           O  
ATOM   4088  CB  THR A 272      41.305  25.553 -10.379  1.00  0.07           C  
ATOM   4089  CG2 THR A 272      40.530  25.203 -11.630  1.00  0.07           C  
ATOM   4090  OG1 THR A 272      42.250  26.592 -10.680  1.00  0.07           O  
ATOM   4091  H01 THR A 272      39.991  25.057  -8.746  1.00  0.07           H  
ATOM   4092  H02 THR A 272      41.846  24.670 -10.039  1.00  0.07           H  
ATOM   4093  H03 THR A 272      39.631  25.817 -11.683  1.00  0.07           H  
ATOM   4094  H04 THR A 272      41.150  25.390 -12.507  1.00  0.07           H  
ATOM   4095  H05 THR A 272      39.370  27.726  -9.940  1.00  0.07           H  
ATOM   4096  H06 THR A 272      40.249  24.150 -11.601  1.00  0.07           H  
ATOM   4097  H07 THR A 272      42.440  27.093  -9.883  1.00  0.07           H  
ATOM   4098  N   ASN A 273      42.068  26.324  -7.582  1.00  0.08           N  
ATOM   4099  CA  ASN A 273      42.917  27.152  -6.732  1.00  0.08           C  
ATOM   4100  C   ASN A 273      43.921  28.047  -7.477  1.00  0.08           C  
ATOM   4101  O   ASN A 273      44.554  28.945  -6.884  1.00  0.08           O  
ATOM   4102  CB  ASN A 273      43.660  26.259  -5.756  1.00  0.08           C  
ATOM   4103  CG  ASN A 273      42.749  25.672  -4.718  1.00  0.08           C  
ATOM   4104  ND2 ASN A 273      41.446  25.860  -4.860  1.00  0.08           N  
ATOM   4105  OD1 ASN A 273      43.220  25.058  -3.792  1.00  0.08           O  
ATOM   4106  H01 ASN A 273      42.243  27.841  -6.223  1.00  0.08           H  
ATOM   4107  H02 ASN A 273      44.402  26.870  -5.242  1.00  0.08           H  
ATOM   4108  H03 ASN A 273      44.131  25.447  -6.310  1.00  0.08           H  
ATOM   4109  H04 ASN A 273      40.804  25.481  -4.179  1.00  0.08           H  
ATOM   4110  H05 ASN A 273      41.094  26.383  -5.649  1.00  0.08           H  
ATOM   4111  H08 ASN A 273      42.226  25.328  -7.634  1.00  0.08           H  
ATOM   4112  N   SER A 274      44.092  27.768  -8.762  1.00  0.12           N  
ATOM   4113  CA  SER A 274      44.911  28.588  -9.634  1.00  0.12           C  
ATOM   4114  C   SER A 274      44.187  29.887 -10.027  1.00  0.12           C  
ATOM   4115  O   SER A 274      44.824  30.860 -10.387  1.00  0.12           O  
ATOM   4116  CB  SER A 274      45.265  27.762 -10.879  1.00  0.12           C  
ATOM   4117  OG  SER A 274      45.130  26.365 -10.591  1.00  0.12           O  
ATOM   4118  H01 SER A 274      45.820  28.880  -9.109  1.00  0.12           H  
ATOM   4119  H02 SER A 274      46.295  27.971 -11.168  1.00  0.12           H  
ATOM   4120  H03 SER A 274      44.594  28.030 -11.695  1.00  0.12           H  
ATOM   4121  H04 SER A 274      45.192  26.226  -9.643  1.00  0.12           H  
ATOM   4122  H06 SER A 274      43.635  26.954  -9.148  1.00  0.12           H  
ATOM   4123  N   ASP A 275      42.864  29.903  -9.942  1.00  0.08           N  
ATOM   4124  CA  ASP A 275      42.093  31.040 -10.381  1.00  0.08           C  
ATOM   4125  C   ASP A 275      41.995  32.108  -9.309  1.00  0.08           C  
ATOM   4126  O   ASP A 275      41.774  31.784  -8.145  1.00  0.08           O  
ATOM   4127  CB  ASP A 275      40.721  30.573 -10.802  1.00  0.08           C  
ATOM   4128  CG  ASP A 275      40.796  29.590 -11.946  1.00  0.08           C  
ATOM   4129  OD1 ASP A 275      41.678  29.774 -12.824  1.00  0.08           O  
ATOM   4130  OD2 ASP A 275      40.007  28.626 -11.953  1.00  0.08           O  
ATOM   4131  H01 ASP A 275      42.602  31.496 -11.230  1.00  0.08           H  
ATOM   4132  H02 ASP A 275      40.153  31.441 -11.135  1.00  0.08           H  
ATOM   4133  H03 ASP A 275      40.234  30.093  -9.953  1.00  0.08           H  
ATOM   4134  H05 ASP A 275      42.385  29.100  -9.561  1.00  0.08           H  
ATOM   4135  N   PRO A 276      42.212  33.383  -9.679  1.00  0.11           N  
ATOM   4136  CA  PRO A 276      42.079  34.443  -8.699  1.00  0.11           C  
ATOM   4137  C   PRO A 276      40.672  34.696  -8.092  1.00  0.11           C  
ATOM   4138  O   PRO A 276      39.633  34.509  -8.732  1.00  0.11           O  
ATOM   4139  CB  PRO A 276      42.595  35.670  -9.462  1.00  0.11           C  
ATOM   4140  CG  PRO A 276      43.394  35.148 -10.531  1.00  0.11           C  
ATOM   4141  CD  PRO A 276      42.704  33.926 -10.953  1.00  0.11           C  
ATOM   4142  H01 PRO A 276      43.168  36.336  -8.817  1.00  0.11           H  
ATOM   4143  H02 PRO A 276      41.762  36.252  -9.857  1.00  0.11           H  
ATOM   4144  H03 PRO A 276      44.420  34.954 -10.220  1.00  0.11           H  
ATOM   4145  H04 PRO A 276      42.630  34.176  -7.797  1.00  0.11           H  
ATOM   4146  H05 PRO A 276      43.450  35.861 -11.353  1.00  0.11           H  
ATOM   4147  H06 PRO A 276      41.915  34.103 -11.684  1.00  0.11           H  
ATOM   4148  H07 PRO A 276      43.391  33.233 -11.439  1.00  0.11           H  
ATOM   4149  N   PHE A 277      40.690  35.119  -6.831  1.00  0.07           N  
ATOM   4150  CA  PHE A 277      39.513  35.450  -6.067  1.00  0.07           C  
ATOM   4151  C   PHE A 277      39.466  36.957  -5.817  1.00  0.07           C  
ATOM   4152  O   PHE A 277      40.507  37.601  -5.698  1.00  0.07           O  
ATOM   4153  CB  PHE A 277      39.558  34.704  -4.735  1.00  0.07           C  
ATOM   4154  CG  PHE A 277      38.561  35.200  -3.731  1.00  0.07           C  
ATOM   4155  CD1 PHE A 277      37.187  35.062  -3.960  1.00  0.07           C  
ATOM   4156  CD2 PHE A 277      38.985  35.787  -2.551  1.00  0.07           C  
ATOM   4157  CE1 PHE A 277      36.273  35.521  -3.052  1.00  0.07           C  
ATOM   4158  CE2 PHE A 277      38.068  36.258  -1.634  1.00  0.07           C  
ATOM   4159  CZ  PHE A 277      36.711  36.123  -1.880  1.00  0.07           C  
ATOM   4160  H01 PHE A 277      38.621  35.157  -6.620  1.00  0.07           H  
ATOM   4161  H02 PHE A 277      40.548  34.872  -4.310  1.00  0.07           H  
ATOM   4162  H03 PHE A 277      39.361  33.649  -4.924  1.00  0.07           H  
ATOM   4163  H04 PHE A 277      36.841  34.582  -4.875  1.00  0.07           H  
ATOM   4164  H05 PHE A 277      40.051  35.878  -2.345  1.00  0.07           H  
ATOM   4165  H06 PHE A 277      35.206  35.415  -3.247  1.00  0.07           H  
ATOM   4166  H07 PHE A 277      38.411  36.736  -0.716  1.00  0.07           H  
ATOM   4167  H08 PHE A 277      41.588  35.215  -6.379  1.00  0.07           H  
ATOM   4168  H09 PHE A 277      35.987  36.490  -1.153  1.00  0.07           H  
ATOM   4169  N   THR A 278      38.255  37.508  -5.774  1.00  0.09           N  
ATOM   4170  CA  THR A 278      38.069  38.910  -5.455  1.00  0.09           C  
ATOM   4171  C   THR A 278      36.688  39.136  -4.846  1.00  0.09           C  
ATOM   4172  O   THR A 278      35.700  38.538  -5.249  1.00  0.09           O  
ATOM   4173  CB  THR A 278      38.300  39.792  -6.681  1.00  0.09           C  
ATOM   4174  CG2 THR A 278      37.341  39.441  -7.793  1.00  0.09           C  
ATOM   4175  OG1 THR A 278      38.119  41.160  -6.338  1.00  0.09           O  
ATOM   4176  H01 THR A 278      38.814  39.198  -4.713  1.00  0.09           H  
ATOM   4177  H02 THR A 278      39.321  39.622  -7.024  1.00  0.09           H  
ATOM   4178  H03 THR A 278      36.464  40.085  -7.732  1.00  0.09           H  
ATOM   4179  H04 THR A 278      37.831  39.586  -8.756  1.00  0.09           H  
ATOM   4180  H05 THR A 278      37.035  38.400  -7.694  1.00  0.09           H  
ATOM   4181  H06 THR A 278      38.169  41.699  -7.131  1.00  0.09           H  
ATOM   4182  H10 THR A 278      37.446  36.935  -5.968  1.00  0.09           H  
ATOM   4183  N   SER A 279      36.644  39.974  -3.830  1.00  0.09           N  
ATOM   4184  CA  SER A 279      35.414  40.318  -3.156  1.00  0.09           C  
ATOM   4185  C   SER A 279      35.653  41.700  -2.610  1.00  0.09           C  
ATOM   4186  O   SER A 279      36.772  42.017  -2.206  1.00  0.09           O  
ATOM   4187  CB  SER A 279      35.157  39.365  -1.998  1.00  0.09           C  
ATOM   4188  OG  SER A 279      33.976  39.706  -1.307  1.00  0.09           O  
ATOM   4189  H01 SER A 279      34.556  40.263  -3.826  1.00  0.09           H  
ATOM   4190  H02 SER A 279      35.994  39.434  -1.303  1.00  0.09           H  
ATOM   4191  H03 SER A 279      35.062  38.351  -2.386  1.00  0.09           H  
ATOM   4192  H04 SER A 279      33.758  40.625  -1.479  1.00  0.09           H  
ATOM   4193  H07 SER A 279      37.505  40.393  -3.510  1.00  0.09           H  
ATOM   4194  N   PRO A 280      34.630  42.553  -2.624  1.00  0.11           N  
ATOM   4195  CA  PRO A 280      34.869  43.818  -1.952  1.00  0.11           C  
ATOM   4196  C   PRO A 280      35.138  43.624  -0.442  1.00  0.11           C  
ATOM   4197  O   PRO A 280      35.675  44.494   0.198  1.00  0.11           O  
ATOM   4198  CB  PRO A 280      33.590  44.619  -2.242  1.00  0.11           C  
ATOM   4199  CG  PRO A 280      32.567  43.616  -2.599  1.00  0.11           C  
ATOM   4200  CD  PRO A 280      33.294  42.485  -3.242  1.00  0.11           C  
ATOM   4201  H01 PRO A 280      33.741  45.344  -3.042  1.00  0.11           H  
ATOM   4202  H02 PRO A 280      33.283  45.180  -1.359  1.00  0.11           H  
ATOM   4203  H03 PRO A 280      31.818  44.037  -3.270  1.00  0.11           H  
ATOM   4204  H04 PRO A 280      32.047  43.272  -1.705  1.00  0.11           H  
ATOM   4205  H05 PRO A 280      35.762  44.334  -2.305  1.00  0.11           H  
ATOM   4206  H06 PRO A 280      32.803  41.523  -3.097  1.00  0.11           H  
ATOM   4207  H07 PRO A 280      33.354  42.621  -4.322  1.00  0.11           H  
ATOM   4208  N   LEU A 281      34.821  42.457   0.089  1.00  0.08           N  
ATOM   4209  CA  LEU A 281      35.156  42.113   1.460  1.00  0.08           C  
ATOM   4210  C   LEU A 281      36.641  42.024   1.738  1.00  0.08           C  
ATOM   4211  O   LEU A 281      37.021  42.011   2.911  1.00  0.08           O  
ATOM   4212  CB  LEU A 281      34.529  40.757   1.851  1.00  0.08           C  
ATOM   4213  CG  LEU A 281      32.989  40.719   1.903  1.00  0.08           C  
ATOM   4214  CD1 LEU A 281      32.478  39.292   2.055  1.00  0.08           C  
ATOM   4215  CD2 LEU A 281      32.453  41.613   3.037  1.00  0.08           C  
ATOM   4216  H01 LEU A 281      34.752  42.933   2.054  1.00  0.08           H  
ATOM   4217  H02 LEU A 281      34.864  40.560   2.869  1.00  0.08           H  
ATOM   4218  H03 LEU A 281      34.858  40.014   1.124  1.00  0.08           H  
ATOM   4219  H04 LEU A 281      32.616  41.110   0.956  1.00  0.08           H  
ATOM   4220  H05 LEU A 281      31.510  39.199   1.563  1.00  0.08           H  
ATOM   4221  H06 LEU A 281      33.186  38.601   1.597  1.00  0.08           H  
ATOM   4222  H07 LEU A 281      32.371  39.054   3.113  1.00  0.08           H  
ATOM   4223  H08 LEU A 281      34.329  41.781  -0.477  1.00  0.08           H  
ATOM   4224  H09 LEU A 281      31.439  41.306   3.293  1.00  0.08           H  
ATOM   4225  H10 LEU A 281      33.094  41.513   3.913  1.00  0.08           H  
ATOM   4226  H11 LEU A 281      32.445  42.652   2.708  1.00  0.08           H  
ATOM   4227  N   CYS A 282      37.465  41.930   0.685  1.00  0.15           N  
ATOM   4228  CA  CYS A 282      38.910  41.725   0.836  1.00  0.15           C  
ATOM   4229  C   CYS A 282      39.582  42.887   1.530  1.00  0.15           C  
ATOM   4230  O   CYS A 282      40.676  42.717   2.092  1.00  0.15           O  
ATOM   4231  CB  CYS A 282      39.594  41.457  -0.517  1.00  0.15           C  
ATOM   4232  SG  CYS A 282      39.109  39.879  -1.214  1.00  0.15           S  
ATOM   4233  H01 CYS A 282      39.025  40.842   1.464  1.00  0.15           H  
ATOM   4234  H02 CYS A 282      40.671  41.434  -0.351  1.00  0.15           H  
ATOM   4235  H03 CYS A 282      39.320  42.249  -1.214  1.00  0.15           H  
ATOM   4236  H04 CYS A 282      38.898  38.999  -0.226  1.00  0.15           H  
ATOM   4237  H12 CYS A 282      37.078  42.003  -0.245  1.00  0.15           H  
ATOM   4238  N   GLU A 283      38.944  44.060   1.508  1.00  0.20           N  
ATOM   4239  CA  GLU A 283      39.583  45.225   2.075  1.00  0.20           C  
ATOM   4240  C   GLU A 283      39.446  45.274   3.605  1.00  0.20           C  
ATOM   4241  O   GLU A 283      40.140  46.052   4.234  1.00  0.20           O  
ATOM   4242  CB  GLU A 283      39.065  46.508   1.425  1.00  0.20           C  
ATOM   4243  CG  GLU A 283      37.754  47.012   2.011  1.00  0.20           C  
ATOM   4244  CD  GLU A 283      37.218  48.321   1.346  1.00  0.20           C  
ATOM   4245  OE1 GLU A 283      37.104  48.337   0.091  1.00  0.20           O  
ATOM   4246  OE2 GLU A 283      36.874  49.306   2.076  1.00  0.20           O  
ATOM   4247  H01 GLU A 283      40.648  45.146   1.857  1.00  0.20           H  
ATOM   4248  H02 GLU A 283      38.874  46.276   0.377  1.00  0.20           H  
ATOM   4249  H03 GLU A 283      39.819  47.285   1.550  1.00  0.20           H  
ATOM   4250  H04 GLU A 283      37.949  47.249   3.057  1.00  0.20           H  
ATOM   4251  H05 GLU A 283      38.023  44.132   1.099  1.00  0.20           H  
ATOM   4252  H06 GLU A 283      37.002  46.233   1.889  1.00  0.20           H  
ATOM   4253  N   PHE A 284      38.590  44.425   4.189  1.00  0.18           N  
ATOM   4254  CA  PHE A 284      38.270  44.436   5.618  1.00  0.18           C  
ATOM   4255  C   PHE A 284      39.054  43.392   6.407  1.00  0.18           C  
ATOM   4256  O   PHE A 284      38.816  42.188   6.293  1.00  0.18           O  
ATOM   4257  CB  PHE A 284      36.768  44.159   5.815  1.00  0.18           C  
ATOM   4258  CG  PHE A 284      35.884  45.198   5.236  1.00  0.18           C  
ATOM   4259  CD1 PHE A 284      35.609  46.341   5.921  1.00  0.18           C  
ATOM   4260  CD2 PHE A 284      35.317  45.033   3.997  1.00  0.18           C  
ATOM   4261  CE1 PHE A 284      34.769  47.331   5.381  1.00  0.18           C  
ATOM   4262  CE2 PHE A 284      34.481  46.020   3.439  1.00  0.18           C  
ATOM   4263  CZ  PHE A 284      34.210  47.168   4.144  1.00  0.18           C  
ATOM   4264  H01 PHE A 284      38.545  45.422   5.992  1.00  0.18           H  
ATOM   4265  H02 PHE A 284      36.586  44.153   6.890  1.00  0.18           H  
ATOM   4266  H03 PHE A 284      36.530  43.205   5.345  1.00  0.18           H  
ATOM   4267  H04 PHE A 284      36.048  46.492   6.907  1.00  0.18           H  
ATOM   4268  H05 PHE A 284      35.517  44.121   3.434  1.00  0.18           H  
ATOM   4269  H06 PHE A 284      34.562  48.235   5.953  1.00  0.18           H  
ATOM   4270  H07 PHE A 284      38.137  43.734   3.608  1.00  0.18           H  
ATOM   4271  H08 PHE A 284      34.049  45.873   2.449  1.00  0.18           H  
ATOM   4272  H09 PHE A 284      33.560  47.936   3.724  1.00  0.18           H  
ATOM   4273  N   ASP A 285      39.961  43.858   7.243  1.00  0.24           N  
ATOM   4274  CA  ASP A 285      40.700  42.953   8.115  1.00  0.24           C  
ATOM   4275  C   ASP A 285      39.843  42.300   9.209  1.00  0.24           C  
ATOM   4276  O   ASP A 285      40.213  41.237   9.717  1.00  0.24           O  
ATOM   4277  CB  ASP A 285      41.865  43.695   8.751  1.00  0.24           C  
ATOM   4278  CG  ASP A 285      42.928  44.053   7.733  1.00  0.24           C  
ATOM   4279  OD1 ASP A 285      43.181  43.229   6.774  1.00  0.24           O  
ATOM   4280  OD2 ASP A 285      43.486  45.170   7.906  1.00  0.24           O  
ATOM   4281  H01 ASP A 285      41.055  42.140   7.482  1.00  0.24           H  
ATOM   4282  H02 ASP A 285      42.317  43.040   9.496  1.00  0.24           H  
ATOM   4283  H03 ASP A 285      41.492  44.611   9.210  1.00  0.24           H  
ATOM   4284  H10 ASP A 285      40.145  44.850   7.280  1.00  0.24           H  
ATOM   4285  N   ASN A 286      38.719  42.933   9.570  1.00  0.17           N  
ATOM   4286  CA  ASN A 286      37.768  42.338  10.510  1.00  0.17           C  
ATOM   4287  C   ASN A 286      36.758  41.347   9.906  1.00  0.17           C  
ATOM   4288  O   ASN A 286      35.808  40.901  10.599  1.00  0.17           O  
ATOM   4289  CB  ASN A 286      37.058  43.407  11.324  1.00  0.17           C  
ATOM   4290  CG  ASN A 286      36.099  44.298  10.504  1.00  0.17           C  
ATOM   4291  ND2 ASN A 286      36.555  44.758   9.373  1.00  0.17           N  
ATOM   4292  OD1 ASN A 286      34.980  44.631  10.970  1.00  0.17           O  
ATOM   4293  H01 ASN A 286      38.389  41.727  11.165  1.00  0.17           H  
ATOM   4294  H02 ASN A 286      37.833  44.064  11.719  1.00  0.17           H  
ATOM   4295  H03 ASN A 286      36.482  42.914  12.107  1.00  0.17           H  
ATOM   4296  H04 ASN A 286      38.523  43.845   9.183  1.00  0.17           H  
ATOM   4297  H05 ASN A 286      35.986  45.376   8.813  1.00  0.17           H  
ATOM   4298  H06 ASN A 286      37.478  44.496   9.057  1.00  0.17           H  
ATOM   4299  N   VAL A 287      36.977  40.979   8.628  1.00  0.16           N  
ATOM   4300  CA  VAL A 287      36.248  39.867   7.985  1.00  0.16           C  
ATOM   4301  C   VAL A 287      37.176  38.664   7.772  1.00  0.16           C  
ATOM   4302  O   VAL A 287      38.281  38.813   7.268  1.00  0.16           O  
ATOM   4303  CB  VAL A 287      35.640  40.301   6.642  1.00  0.16           C  
ATOM   4304  CG1 VAL A 287      34.877  39.120   5.970  1.00  0.16           C  
ATOM   4305  CG2 VAL A 287      34.712  41.492   6.852  1.00  0.16           C  
ATOM   4306  H01 VAL A 287      35.436  39.577   8.652  1.00  0.16           H  
ATOM   4307  H02 VAL A 287      36.448  40.599   5.974  1.00  0.16           H  
ATOM   4308  H03 VAL A 287      33.949  39.489   5.534  1.00  0.16           H  
ATOM   4309  H04 VAL A 287      35.498  38.684   5.187  1.00  0.16           H  
ATOM   4310  H05 VAL A 287      34.649  38.361   6.718  1.00  0.16           H  
ATOM   4311  H06 VAL A 287      33.777  41.150   7.295  1.00  0.16           H  
ATOM   4312  H07 VAL A 287      37.666  41.483   8.089  1.00  0.16           H  
ATOM   4313  H08 VAL A 287      35.188  42.211   7.519  1.00  0.16           H  
ATOM   4314  H09 VAL A 287      34.506  41.967   5.893  1.00  0.16           H  
ATOM   4315  N   LEU A 288      36.710  37.490   8.165  1.00  0.16           N  
ATOM   4316  CA  LEU A 288      37.303  36.220   7.746  1.00  0.16           C  
ATOM   4317  C   LEU A 288      36.736  35.696   6.430  1.00  0.16           C  
ATOM   4318  O   LEU A 288      35.546  35.324   6.340  1.00  0.16           O  
ATOM   4319  CB  LEU A 288      37.033  35.135   8.779  1.00  0.16           C  
ATOM   4320  CG  LEU A 288      37.842  35.258  10.058  1.00  0.16           C  
ATOM   4321  CD1 LEU A 288      37.313  34.348  11.160  1.00  0.16           C  
ATOM   4322  CD2 LEU A 288      39.306  34.952   9.737  1.00  0.16           C  
ATOM   4323  H01 LEU A 288      38.367  36.430   7.632  1.00  0.16           H  
ATOM   4324  H02 LEU A 288      37.329  34.193   8.318  1.00  0.16           H  
ATOM   4325  H03 LEU A 288      35.976  35.171   9.041  1.00  0.16           H  
ATOM   4326  H04 LEU A 288      37.753  36.275  10.439  1.00  0.16           H  
ATOM   4327  H05 LEU A 288      36.303  34.025  10.910  1.00  0.16           H  
ATOM   4328  H06 LEU A 288      37.960  33.476  11.254  1.00  0.16           H  
ATOM   4329  H07 LEU A 288      37.296  34.892  12.104  1.00  0.16           H  
ATOM   4330  H08 LEU A 288      39.927  35.208  10.595  1.00  0.16           H  
ATOM   4331  H09 LEU A 288      39.416  33.891   9.514  1.00  0.16           H  
ATOM   4332  H10 LEU A 288      35.910  37.470   8.781  1.00  0.16           H  
ATOM   4333  H11 LEU A 288      39.620  35.539   8.874  1.00  0.16           H  
ATOM   4334  N   LEU A 289      37.620  35.561   5.453  1.00  0.13           N  
ATOM   4335  CA  LEU A 289      37.275  35.016   4.159  1.00  0.13           C  
ATOM   4336  C   LEU A 289      37.867  33.637   4.050  1.00  0.13           C  
ATOM   4337  O   LEU A 289      39.073  33.468   4.234  1.00  0.13           O  
ATOM   4338  CB  LEU A 289      37.839  35.903   3.050  1.00  0.13           C  
ATOM   4339  CG  LEU A 289      37.290  37.325   3.118  1.00  0.13           C  
ATOM   4340  CD1 LEU A 289      37.935  38.237   2.135  1.00  0.13           C  
ATOM   4341  CD2 LEU A 289      35.788  37.318   2.908  1.00  0.13           C  
ATOM   4342  H01 LEU A 289      36.191  34.972   4.054  1.00  0.13           H  
ATOM   4343  H02 LEU A 289      37.542  35.474   2.093  1.00  0.13           H  
ATOM   4344  H03 LEU A 289      38.924  35.939   3.146  1.00  0.13           H  
ATOM   4345  H04 LEU A 289      37.522  37.706   4.112  1.00  0.13           H  
ATOM   4346  H05 LEU A 289      38.936  37.872   1.904  1.00  0.13           H  
ATOM   4347  H06 LEU A 289      37.340  38.267   1.222  1.00  0.13           H  
ATOM   4348  H07 LEU A 289      38.003  39.239   2.558  1.00  0.13           H  
ATOM   4349  H08 LEU A 289      35.337  38.122   3.489  1.00  0.13           H  
ATOM   4350  H09 LEU A 289      35.568  37.466   1.851  1.00  0.13           H  
ATOM   4351  H10 LEU A 289      35.379  36.362   3.234  1.00  0.13           H  
ATOM   4352  H12 LEU A 289      38.573  35.850   5.619  1.00  0.13           H  
ATOM   4353  N   THR A 290      37.042  32.652   3.727  1.00  0.10           N  
ATOM   4354  CA  THR A 290      37.543  31.314   3.515  1.00  0.10           C  
ATOM   4355  C   THR A 290      37.040  30.717   2.212  1.00  0.10           C  
ATOM   4356  O   THR A 290      35.903  30.972   1.790  1.00  0.10           O  
ATOM   4357  CB  THR A 290      37.181  30.375   4.693  1.00  0.10           C  
ATOM   4358  CG2 THR A 290      37.999  30.784   5.940  1.00  0.10           C  
ATOM   4359  OG1 THR A 290      35.762  30.407   5.002  1.00  0.10           O  
ATOM   4360  H01 THR A 290      38.628  31.401   3.456  1.00  0.10           H  
ATOM   4361  H02 THR A 290      37.426  29.355   4.397  1.00  0.10           H  
ATOM   4362  H03 THR A 290      38.896  31.319   5.626  1.00  0.10           H  
ATOM   4363  H04 THR A 290      37.394  31.431   6.576  1.00  0.10           H  
ATOM   4364  H05 THR A 290      38.285  29.891   6.496  1.00  0.10           H  
ATOM   4365  H06 THR A 290      35.495  31.310   5.188  1.00  0.10           H  
ATOM   4366  H11 THR A 290      36.054  32.838   3.628  1.00  0.10           H  
ATOM   4367  N   PRO A 291      37.883  29.896   1.568  1.00  0.09           N  
ATOM   4368  CA  PRO A 291      37.588  29.361   0.240  1.00  0.09           C  
ATOM   4369  C   PRO A 291      36.621  28.172   0.207  1.00  0.09           C  
ATOM   4370  O   PRO A 291      36.973  27.094  -0.224  1.00  0.09           O  
ATOM   4371  CB  PRO A 291      38.972  29.001  -0.306  1.00  0.09           C  
ATOM   4372  CG  PRO A 291      39.851  28.825   0.893  1.00  0.09           C  
ATOM   4373  CD  PRO A 291      39.194  29.456   2.073  1.00  0.09           C  
ATOM   4374  H01 PRO A 291      39.353  29.775  -0.972  1.00  0.09           H  
ATOM   4375  H02 PRO A 291      38.925  28.077  -0.882  1.00  0.09           H  
ATOM   4376  H03 PRO A 291      40.817  29.297   0.714  1.00  0.09           H  
ATOM   4377  H04 PRO A 291      40.003  27.762   1.083  1.00  0.09           H  
ATOM   4378  H05 PRO A 291      39.106  28.771   2.916  1.00  0.09           H  
ATOM   4379  H06 PRO A 291      39.776  30.306   2.431  1.00  0.09           H  
ATOM   4380  H07 PRO A 291      37.049  30.093  -0.362  1.00  0.09           H  
ATOM   4381  N   HIS A 292      35.393  28.374   0.645  1.00  0.04           N  
ATOM   4382  CA  HIS A 292      34.384  27.337   0.551  1.00  0.04           C  
ATOM   4383  C   HIS A 292      34.863  26.058   1.205  1.00  0.04           C  
ATOM   4384  O   HIS A 292      34.721  24.953   0.652  1.00  0.04           O  
ATOM   4385  CB  HIS A 292      33.957  27.097  -0.893  1.00  0.04           C  
ATOM   4386  CG  HIS A 292      32.596  26.476  -1.010  1.00  0.04           C  
ATOM   4387  CD2 HIS A 292      31.911  25.661  -0.169  1.00  0.04           C  
ATOM   4388  ND1 HIS A 292      31.753  26.727  -2.064  1.00  0.04           N  
ATOM   4389  CE1 HIS A 292      30.622  26.066  -1.887  1.00  0.04           C  
ATOM   4390  NE2 HIS A 292      30.687  25.426  -0.733  1.00  0.04           N  
ATOM   4391  H01 HIS A 292      33.503  27.682   1.093  1.00  0.04           H  
ATOM   4392  H02 HIS A 292      34.671  26.399  -1.330  1.00  0.04           H  
ATOM   4393  H03 HIS A 292      33.949  28.053  -1.416  1.00  0.04           H  
ATOM   4394  H04 HIS A 292      32.270  25.266   0.781  1.00  0.04           H  
ATOM   4395  H05 HIS A 292      29.778  26.051  -2.577  1.00  0.04           H  
ATOM   4396  H06 HIS A 292      29.954  24.857  -0.333  1.00  0.04           H  
ATOM   4397  H07 HIS A 292      35.152  29.266   1.053  1.00  0.04           H  
ATOM   4398  N   ILE A 293      35.405  26.204   2.408  1.00  0.11           N  
ATOM   4399  CA  ILE A 293      36.005  25.054   3.081  1.00  0.11           C  
ATOM   4400  C   ILE A 293      35.224  24.646   4.334  1.00  0.11           C  
ATOM   4401  O   ILE A 293      35.703  23.848   5.137  1.00  0.11           O  
ATOM   4402  CB  ILE A 293      37.541  25.224   3.376  1.00  0.11           C  
ATOM   4403  CG1 ILE A 293      37.865  26.624   3.847  1.00  0.11           C  
ATOM   4404  CG2 ILE A 293      38.402  24.947   2.143  1.00  0.11           C  
ATOM   4405  CD1 ILE A 293      37.335  26.936   5.180  1.00  0.11           C  
ATOM   4406  H01 ILE A 293      35.932  24.232   2.369  1.00  0.11           H  
ATOM   4407  H02 ILE A 293      37.768  24.497   4.155  1.00  0.11           H  
ATOM   4408  H03 ILE A 293      37.391  27.313   3.147  1.00  0.11           H  
ATOM   4409  H04 ILE A 293      38.949  26.737   3.872  1.00  0.11           H  
ATOM   4410  H05 ILE A 293      39.382  24.588   2.458  1.00  0.11           H  
ATOM   4411  H06 ILE A 293      37.920  24.189   1.525  1.00  0.11           H  
ATOM   4412  H07 ILE A 293      35.403  27.109   2.857  1.00  0.11           H  
ATOM   4413  H08 ILE A 293      38.520  25.865   1.567  1.00  0.11           H  
ATOM   4414  H09 ILE A 293      36.313  26.566   5.260  1.00  0.11           H  
ATOM   4415  H10 ILE A 293      37.954  26.458   5.939  1.00  0.11           H  
ATOM   4416  H11 ILE A 293      37.342  28.015   5.331  1.00  0.11           H  
ATOM   4417  N   GLY A 294      34.009  25.144   4.476  1.00  0.12           N  
ATOM   4418  CA  GLY A 294      33.169  24.766   5.613  1.00  0.12           C  
ATOM   4419  C   GLY A 294      33.069  23.258   5.851  1.00  0.12           C  
ATOM   4420  O   GLY A 294      33.017  22.811   6.996  1.00  0.12           O  
ATOM   4421  H01 GLY A 294      32.161  25.112   5.383  1.00  0.12           H  
ATOM   4422  H02 GLY A 294      33.581  25.227   6.511  1.00  0.12           H  
ATOM   4423  H12 GLY A 294      33.655  25.795   3.790  1.00  0.12           H  
ATOM   4424  N   GLY A 295      33.041  22.473   4.780  1.00  0.13           N  
ATOM   4425  CA  GLY A 295      32.995  21.018   4.898  1.00  0.13           C  
ATOM   4426  C   GLY A 295      34.294  20.291   4.596  1.00  0.13           C  
ATOM   4427  O   GLY A 295      34.320  19.063   4.596  1.00  0.13           O  
ATOM   4428  H01 GLY A 295      32.284  20.681   4.143  1.00  0.13           H  
ATOM   4429  H02 GLY A 295      32.703  20.773   5.919  1.00  0.13           H  
ATOM   4430  H03 GLY A 295      33.052  22.893   3.861  1.00  0.13           H  
ATOM   4431  N   SER A 296      35.382  21.033   4.373  1.00  0.15           N  
ATOM   4432  CA  SER A 296      36.652  20.464   3.911  1.00  0.15           C  
ATOM   4433  C   SER A 296      37.538  20.005   5.044  1.00  0.15           C  
ATOM   4434  O   SER A 296      38.504  20.688   5.385  1.00  0.15           O  
ATOM   4435  CB  SER A 296      37.418  21.482   3.059  1.00  0.15           C  
ATOM   4436  OG  SER A 296      36.575  21.963   2.037  1.00  0.15           O  
ATOM   4437  H01 SER A 296      36.394  19.589   3.315  1.00  0.15           H  
ATOM   4438  H02 SER A 296      38.291  21.003   2.616  1.00  0.15           H  
ATOM   4439  H03 SER A 296      35.328  22.029   4.529  1.00  0.15           H  
ATOM   4440  H04 SER A 296      37.741  22.313   3.686  1.00  0.15           H  
ATOM   4441  H05 SER A 296      36.313  21.235   1.468  1.00  0.15           H  
ATOM   4442  N   THR A 297      37.207  18.851   5.607  1.00  0.20           N  
ATOM   4443  CA  THR A 297      38.056  18.184   6.571  1.00  0.20           C  
ATOM   4444  C   THR A 297      38.212  16.757   6.144  1.00  0.20           C  
ATOM   4445  O   THR A 297      37.429  16.261   5.372  1.00  0.20           O  
ATOM   4446  CB  THR A 297      37.427  18.170   7.964  1.00  0.20           C  
ATOM   4447  CG2 THR A 297      37.023  19.581   8.397  1.00  0.20           C  
ATOM   4448  OG1 THR A 297      36.275  17.314   7.960  1.00  0.20           O  
ATOM   4449  H01 THR A 297      39.006  18.717   6.613  1.00  0.20           H  
ATOM   4450  H02 THR A 297      38.164  17.794   8.674  1.00  0.20           H  
ATOM   4451  H03 THR A 297      36.040  19.549   8.867  1.00  0.20           H  
ATOM   4452  H04 THR A 297      37.753  19.966   9.109  1.00  0.20           H  
ATOM   4453  H05 THR A 297      36.987  20.233   7.524  1.00  0.20           H  
ATOM   4454  H06 THR A 297      36.329  18.421   5.353  1.00  0.20           H  
ATOM   4455  H07 THR A 297      36.017  17.119   8.864  1.00  0.20           H  
ATOM   4456  N   GLN A 298      39.181  16.064   6.702  1.00  0.32           N  
ATOM   4457  CA  GLN A 298      39.300  14.635   6.428  1.00  0.32           C  
ATOM   4458  C   GLN A 298      38.141  13.832   6.992  1.00  0.32           C  
ATOM   4459  O   GLN A 298      37.820  12.755   6.502  1.00  0.32           O  
ATOM   4460  CB  GLN A 298      40.624  14.096   6.978  1.00  0.32           C  
ATOM   4461  CG  GLN A 298      41.830  14.594   6.192  1.00  0.32           C  
ATOM   4462  CD  GLN A 298      41.738  14.231   4.718  1.00  0.32           C  
ATOM   4463  NE2 GLN A 298      41.533  15.242   3.849  1.00  0.32           N  
ATOM   4464  OE1 GLN A 298      41.839  13.053   4.368  1.00  0.32           O  
ATOM   4465  H01 GLN A 298      39.277  14.519   5.344  1.00  0.32           H  
ATOM   4466  H02 GLN A 298      40.599  13.010   6.892  1.00  0.32           H  
ATOM   4467  H03 GLN A 298      40.727  14.414   8.016  1.00  0.32           H  
ATOM   4468  H04 GLN A 298      42.720  14.116   6.602  1.00  0.32           H  
ATOM   4469  H05 GLN A 298      41.888  15.678   6.285  1.00  0.32           H  
ATOM   4470  H06 GLN A 298      41.460  15.051   2.860  1.00  0.32           H  
ATOM   4471  H07 GLN A 298      41.452  16.190   4.187  1.00  0.32           H  
ATOM   4472  H08 GLN A 298      39.840  16.519   7.318  1.00  0.32           H  
ATOM   4473  N   GLU A 299      37.515  14.341   8.044  1.00  0.30           N  
ATOM   4474  CA  GLU A 299      36.448  13.585   8.692  1.00  0.30           C  
ATOM   4475  C   GLU A 299      35.250  13.557   7.766  1.00  0.30           C  
ATOM   4476  O   GLU A 299      34.563  12.550   7.690  1.00  0.30           O  
ATOM   4477  CB  GLU A 299      36.091  14.164  10.075  1.00  0.30           C  
ATOM   4478  CG  GLU A 299      37.115  13.860  11.198  1.00  0.30           C  
ATOM   4479  CD  GLU A 299      38.427  14.649  11.109  1.00  0.30           C  
ATOM   4480  OE1 GLU A 299      38.453  15.770  10.529  1.00  0.30           O  
ATOM   4481  OE2 GLU A 299      39.435  14.131  11.646  1.00  0.30           O  
ATOM   4482  H01 GLU A 299      36.788  12.566   8.876  1.00  0.30           H  
ATOM   4483  H02 GLU A 299      35.160  13.683  10.375  1.00  0.30           H  
ATOM   4484  H03 GLU A 299      36.007  15.246   9.977  1.00  0.30           H  
ATOM   4485  H04 GLU A 299      37.384  12.809  11.089  1.00  0.30           H  
ATOM   4486  H05 GLU A 299      36.646  14.089  12.155  1.00  0.30           H  
ATOM   4487  H08 GLU A 299      37.776  15.251   8.397  1.00  0.30           H  
ATOM   4488  N   ALA A 300      35.043  14.673   7.059  1.00  0.23           N  
ATOM   4489  CA  ALA A 300      33.943  14.848   6.126  1.00  0.23           C  
ATOM   4490  C   ALA A 300      34.186  13.986   4.902  1.00  0.23           C  
ATOM   4491  O   ALA A 300      33.330  13.174   4.521  1.00  0.23           O  
ATOM   4492  CB  ALA A 300      33.824  16.286   5.743  1.00  0.23           C  
ATOM   4493  H01 ALA A 300      33.009  14.542   6.596  1.00  0.23           H  
ATOM   4494  H02 ALA A 300      33.006  16.743   6.300  1.00  0.23           H  
ATOM   4495  H03 ALA A 300      34.755  16.803   5.976  1.00  0.23           H  
ATOM   4496  H04 ALA A 300      33.623  16.363   4.674  1.00  0.23           H  
ATOM   4497  H06 ALA A 300      35.689  15.439   7.181  1.00  0.23           H  
ATOM   4498  N   GLN A 301      35.377  14.092   4.322  1.00  0.24           N  
ATOM   4499  CA  GLN A 301      35.762  13.171   3.228  1.00  0.24           C  
ATOM   4500  C   GLN A 301      35.490  11.697   3.508  1.00  0.24           C  
ATOM   4501  O   GLN A 301      35.053  10.924   2.638  1.00  0.24           O  
ATOM   4502  CB  GLN A 301      37.243  13.336   2.926  1.00  0.24           C  
ATOM   4503  CG  GLN A 301      37.547  14.616   2.228  1.00  0.24           C  
ATOM   4504  CD  GLN A 301      36.945  14.666   0.839  1.00  0.24           C  
ATOM   4505  NE2 GLN A 301      37.541  13.940  -0.101  1.00  0.24           N  
ATOM   4506  OE1 GLN A 301      35.941  15.343   0.619  1.00  0.24           O  
ATOM   4507  H01 GLN A 301      35.135  13.448   2.381  1.00  0.24           H  
ATOM   4508  H02 GLN A 301      37.537  12.522   2.264  1.00  0.24           H  
ATOM   4509  H03 GLN A 301      37.796  13.310   3.865  1.00  0.24           H  
ATOM   4510  H04 GLN A 301      38.630  14.693   2.127  1.00  0.24           H  
ATOM   4511  H05 GLN A 301      36.023  14.805   4.629  1.00  0.24           H  
ATOM   4512  H06 GLN A 301      37.145  15.441   2.816  1.00  0.24           H  
ATOM   4513  H07 GLN A 301      37.175  13.934  -1.042  1.00  0.24           H  
ATOM   4514  H08 GLN A 301      38.360  13.394   0.126  1.00  0.24           H  
ATOM   4515  N   GLU A 302      35.778  11.310   4.732  1.00  0.41           N  
ATOM   4516  CA  GLU A 302      35.589   9.956   5.177  1.00  0.41           C  
ATOM   4517  C   GLU A 302      34.098   9.568   5.188  1.00  0.41           C  
ATOM   4518  O   GLU A 302      33.746   8.477   4.733  1.00  0.41           O  
ATOM   4519  CB  GLU A 302      36.211   9.824   6.561  1.00  0.41           C  
ATOM   4520  CG  GLU A 302      36.371   8.438   7.029  1.00  0.41           C  
ATOM   4521  CD  GLU A 302      36.767   8.326   8.504  1.00  0.41           C  
ATOM   4522  OE1 GLU A 302      37.137   9.367   9.203  1.00  0.41           O  
ATOM   4523  OE2 GLU A 302      36.694   7.136   8.939  1.00  0.41           O  
ATOM   4524  H01 GLU A 302      36.077   9.268   4.486  1.00  0.41           H  
ATOM   4525  H02 GLU A 302      35.525  10.308   7.256  1.00  0.41           H  
ATOM   4526  H03 GLU A 302      37.195  10.292   6.539  1.00  0.41           H  
ATOM   4527  H04 GLU A 302      37.182   7.999   6.448  1.00  0.41           H  
ATOM   4528  H05 GLU A 302      35.426   7.915   6.885  1.00  0.41           H  
ATOM   4529  H09 GLU A 302      36.145  11.989   5.383  1.00  0.41           H  
ATOM   4530  N   ASN A 303      33.245  10.465   5.695  1.00  0.34           N  
ATOM   4531  CA  ASN A 303      31.787  10.241   5.769  1.00  0.34           C  
ATOM   4532  C   ASN A 303      31.180  10.142   4.381  1.00  0.34           C  
ATOM   4533  O   ASN A 303      30.240   9.371   4.127  1.00  0.34           O  
ATOM   4534  CB  ASN A 303      31.088  11.411   6.467  1.00  0.34           C  
ATOM   4535  CG  ASN A 303      31.532  11.608   7.869  1.00  0.34           C  
ATOM   4536  ND2 ASN A 303      32.143  10.588   8.449  1.00  0.34           N  
ATOM   4537  OD1 ASN A 303      31.356  12.680   8.433  1.00  0.34           O  
ATOM   4538  H01 ASN A 303      31.644   9.314   6.324  1.00  0.34           H  
ATOM   4539  H02 ASN A 303      30.023  11.180   6.495  1.00  0.34           H  
ATOM   4540  H03 ASN A 303      31.295  12.323   5.907  1.00  0.34           H  
ATOM   4541  H04 ASN A 303      32.475  10.672   9.399  1.00  0.34           H  
ATOM   4542  H05 ASN A 303      32.277   9.725   7.942  1.00  0.34           H  
ATOM   4543  H06 ASN A 303      33.616  11.337   6.044  1.00  0.34           H  
ATOM   4544  N   ILE A 304      31.737  10.959   3.486  1.00  0.26           N  
ATOM   4545  CA  ILE A 304      31.364  10.998   2.079  1.00  0.26           C  
ATOM   4546  C   ILE A 304      31.730   9.676   1.408  1.00  0.26           C  
ATOM   4547  O   ILE A 304      30.884   9.000   0.814  1.00  0.26           O  
ATOM   4548  CB  ILE A 304      32.067  12.212   1.412  1.00  0.26           C  
ATOM   4549  CG1 ILE A 304      31.426  13.507   1.907  1.00  0.26           C  
ATOM   4550  CG2 ILE A 304      31.978  12.166  -0.102  1.00  0.26           C  
ATOM   4551  CD1 ILE A 304      32.181  14.786   1.534  1.00  0.26           C  
ATOM   4552  H01 ILE A 304      30.287  11.124   1.968  1.00  0.26           H  
ATOM   4553  H02 ILE A 304      33.121  12.171   1.689  1.00  0.26           H  
ATOM   4554  H03 ILE A 304      31.435  13.455   2.996  1.00  0.26           H  
ATOM   4555  H04 ILE A 304      30.423  13.571   1.486  1.00  0.26           H  
ATOM   4556  H05 ILE A 304      31.612  13.123  -0.473  1.00  0.26           H  
ATOM   4557  H06 ILE A 304      32.461  11.588   3.803  1.00  0.26           H  
ATOM   4558  H07 ILE A 304      32.966  11.969  -0.519  1.00  0.26           H  
ATOM   4559  H08 ILE A 304      31.291  11.375  -0.402  1.00  0.26           H  
ATOM   4560  H09 ILE A 304      33.150  14.524   1.108  1.00  0.26           H  
ATOM   4561  H10 ILE A 304      31.603  15.349   0.802  1.00  0.26           H  
ATOM   4562  H11 ILE A 304      32.330  15.394   2.426  1.00  0.26           H  
ATOM   4563  N   GLY A 305      33.005   9.314   1.516  1.00  0.38           N  
ATOM   4564  CA  GLY A 305      33.514   8.065   1.002  1.00  0.38           C  
ATOM   4565  C   GLY A 305      32.572   6.932   1.326  1.00  0.38           C  
ATOM   4566  O   GLY A 305      32.109   6.263   0.449  1.00  0.38           O  
ATOM   4567  H01 GLY A 305      34.479   7.862   1.467  1.00  0.38           H  
ATOM   4568  H02 GLY A 305      33.625   8.141  -0.080  1.00  0.38           H  
ATOM   4569  H12 GLY A 305      33.647   9.942   1.979  1.00  0.38           H  
ATOM   4570  N   LEU A 306      32.281   6.724   2.598  1.00  0.48           N  
ATOM   4571  CA  LEU A 306      31.353   5.675   3.008  1.00  0.48           C  
ATOM   4572  C   LEU A 306      29.969   5.856   2.427  1.00  0.48           C  
ATOM   4573  O   LEU A 306      29.361   4.897   2.002  1.00  0.48           O  
ATOM   4574  CB  LEU A 306      31.196   5.643   4.517  1.00  0.48           C  
ATOM   4575  CG  LEU A 306      32.512   5.430   5.238  1.00  0.48           C  
ATOM   4576  CD1 LEU A 306      32.400   5.800   6.704  1.00  0.48           C  
ATOM   4577  CD2 LEU A 306      32.948   3.987   5.032  1.00  0.48           C  
ATOM   4578  H01 LEU A 306      31.787   4.748   2.635  1.00  0.48           H  
ATOM   4579  H02 LEU A 306      30.547   4.802   4.762  1.00  0.48           H  
ATOM   4580  H03 LEU A 306      32.711   7.305   3.303  1.00  0.48           H  
ATOM   4581  H04 LEU A 306      30.768   6.591   4.844  1.00  0.48           H  
ATOM   4582  H05 LEU A 306      33.276   6.087   4.823  1.00  0.48           H  
ATOM   4583  H06 LEU A 306      31.350   5.935   6.965  1.00  0.48           H  
ATOM   4584  H07 LEU A 306      32.826   5.004   7.314  1.00  0.48           H  
ATOM   4585  H08 LEU A 306      32.941   6.728   6.887  1.00  0.48           H  
ATOM   4586  H09 LEU A 306      33.917   3.830   5.506  1.00  0.48           H  
ATOM   4587  H10 LEU A 306      32.213   3.317   5.478  1.00  0.48           H  
ATOM   4588  H11 LEU A 306      33.028   3.780   3.965  1.00  0.48           H  
ATOM   4589  N   GLU A 307      29.445   7.073   2.461  1.00  0.31           N  
ATOM   4590  CA  GLU A 307      28.053   7.269   2.061  1.00  0.31           C  
ATOM   4591  C   GLU A 307      27.805   6.997   0.583  1.00  0.31           C  
ATOM   4592  O   GLU A 307      26.815   6.362   0.223  1.00  0.31           O  
ATOM   4593  CB  GLU A 307      27.588   8.668   2.369  1.00  0.31           C  
ATOM   4594  CG  GLU A 307      26.092   8.756   2.341  1.00  0.31           C  
ATOM   4595  CD  GLU A 307      25.623  10.169   2.268  1.00  0.31           C  
ATOM   4596  OE1 GLU A 307      26.186  10.997   3.027  1.00  0.31           O  
ATOM   4597  OE2 GLU A 307      24.718  10.468   1.441  1.00  0.31           O  
ATOM   4598  H01 GLU A 307      27.486   6.542   2.642  1.00  0.31           H  
ATOM   4599  H02 GLU A 307      27.989   9.341   1.611  1.00  0.31           H  
ATOM   4600  H03 GLU A 307      27.944   8.953   3.359  1.00  0.31           H  
ATOM   4601  H04 GLU A 307      25.709   8.319   3.263  1.00  0.31           H  
ATOM   4602  H05 GLU A 307      25.722   8.215   1.470  1.00  0.31           H  
ATOM   4603  H12 GLU A 307      30.004   7.859   2.761  1.00  0.31           H  
ATOM   4604  N   VAL A 308      28.697   7.508  -0.261  1.00  0.32           N  
ATOM   4605  CA  VAL A 308      28.558   7.396  -1.727  1.00  0.32           C  
ATOM   4606  C   VAL A 308      29.052   6.050  -2.261  1.00  0.32           C  
ATOM   4607  O   VAL A 308      28.408   5.463  -3.127  1.00  0.32           O  
ATOM   4608  CB  VAL A 308      29.229   8.580  -2.509  1.00  0.32           C  
ATOM   4609  CG1 VAL A 308      28.840   8.520  -3.955  1.00  0.32           C  
ATOM   4610  CG2 VAL A 308      28.786   9.931  -1.946  1.00  0.32           C  
ATOM   4611  H01 VAL A 308      27.486   7.459  -1.912  1.00  0.32           H  
ATOM   4612  H02 VAL A 308      30.309   8.481  -2.400  1.00  0.32           H  
ATOM   4613  H03 VAL A 308      27.999   9.190  -4.133  1.00  0.32           H  
ATOM   4614  H04 VAL A 308      29.685   8.826  -4.572  1.00  0.32           H  
ATOM   4615  H05 VAL A 308      28.552   7.501  -4.212  1.00  0.32           H  
ATOM   4616  H06 VAL A 308      29.500   7.991   0.115  1.00  0.32           H  
ATOM   4617  H07 VAL A 308      27.795   9.832  -1.503  1.00  0.32           H  
ATOM   4618  H08 VAL A 308      29.493  10.257  -1.184  1.00  0.32           H  
ATOM   4619  H09 VAL A 308      28.752  10.667  -2.750  1.00  0.32           H  
ATOM   4620  N   ALA A 309      30.139   5.515  -1.725  1.00  0.47           N  
ATOM   4621  CA  ALA A 309      30.465   4.125  -2.053  1.00  0.47           C  
ATOM   4622  C   ALA A 309      29.227   3.281  -1.767  1.00  0.47           C  
ATOM   4623  O   ALA A 309      28.792   2.493  -2.577  1.00  0.47           O  
ATOM   4624  CB  ALA A 309      31.656   3.615  -1.250  1.00  0.47           C  
ATOM   4625  H01 ALA A 309      30.748   4.057  -3.103  1.00  0.47           H  
ATOM   4626  H02 ALA A 309      32.467   4.342  -1.302  1.00  0.47           H  
ATOM   4627  H03 ALA A 309      31.361   3.475  -0.210  1.00  0.47           H  
ATOM   4628  H04 ALA A 309      31.993   2.664  -1.663  1.00  0.47           H  
ATOM   4629  H10 ALA A 309      30.728   6.052  -1.105  1.00  0.47           H  
ATOM   4630  N   GLY A 310      28.646   3.482  -0.594  1.00  0.52           N  
ATOM   4631  CA  GLY A 310      27.439   2.774  -0.173  1.00  0.52           C  
ATOM   4632  C   GLY A 310      26.301   2.881  -1.145  1.00  0.52           C  
ATOM   4633  O   GLY A 310      25.719   1.889  -1.456  1.00  0.52           O  
ATOM   4634  H01 GLY A 310      27.107   3.240   0.755  1.00  0.52           H  
ATOM   4635  H02 GLY A 310      27.685   1.720  -0.047  1.00  0.52           H  
ATOM   4636  H05 GLY A 310      29.056   4.155   0.038  1.00  0.52           H  
ATOM   4637  N   LYS A 311      26.000   4.088  -1.614  1.00  0.29           N  
ATOM   4638  CA  LYS A 311      24.912   4.342  -2.576  1.00  0.29           C  
ATOM   4639  C   LYS A 311      25.097   3.580  -3.904  1.00  0.29           C  
ATOM   4640  O   LYS A 311      24.171   2.917  -4.424  1.00  0.29           O  
ATOM   4641  CB  LYS A 311      24.783   5.865  -2.807  1.00  0.29           C  
ATOM   4642  CG  LYS A 311      24.020   6.559  -1.673  1.00  0.29           C  
ATOM   4643  CD  LYS A 311      23.911   8.070  -1.861  1.00  0.29           C  
ATOM   4644  CE  LYS A 311      23.373   8.731  -0.629  1.00  0.29           C  
ATOM   4645  NZ  LYS A 311      23.287  10.189  -0.776  1.00  0.29           N  
ATOM   4646  H01 LYS A 311      23.985   3.960  -2.148  1.00  0.29           H  
ATOM   4647  H02 LYS A 311      24.223   6.017  -3.730  1.00  0.29           H  
ATOM   4648  H03 LYS A 311      26.547   4.874  -1.294  1.00  0.29           H  
ATOM   4649  H04 LYS A 311      25.782   6.296  -2.875  1.00  0.29           H  
ATOM   4650  H05 LYS A 311      24.578   6.386  -0.753  1.00  0.29           H  
ATOM   4651  H06 LYS A 311      23.014   6.141  -1.624  1.00  0.29           H  
ATOM   4652  H07 LYS A 311      23.226   8.267  -2.686  1.00  0.29           H  
ATOM   4653  H08 LYS A 311      24.899   8.474  -2.080  1.00  0.29           H  
ATOM   4654  H09 LYS A 311      24.057   8.517   0.192  1.00  0.29           H  
ATOM   4655  H10 LYS A 311      22.377   8.338  -0.425  1.00  0.29           H  
ATOM   4656  H11 LYS A 311      22.490  10.532  -0.260  1.00  0.29           H  
ATOM   4657  H12 LYS A 311      24.129  10.614  -0.416  1.00  0.29           H  
ATOM   4658  H13 LYS A 311      23.182  10.424  -1.753  1.00  0.29           H  
ATOM   4659  N   LEU A 312      26.327   3.632  -4.405  1.00  0.38           N  
ATOM   4660  CA  LEU A 312      26.713   2.880  -5.601  1.00  0.38           C  
ATOM   4661  C   LEU A 312      26.678   1.353  -5.400  1.00  0.38           C  
ATOM   4662  O   LEU A 312      26.149   0.639  -6.231  1.00  0.38           O  
ATOM   4663  CB  LEU A 312      28.110   3.306  -6.067  1.00  0.38           C  
ATOM   4664  CG  LEU A 312      28.255   4.787  -6.396  1.00  0.38           C  
ATOM   4665  CD1 LEU A 312      29.616   5.068  -6.979  1.00  0.38           C  
ATOM   4666  CD2 LEU A 312      27.173   5.216  -7.365  1.00  0.38           C  
ATOM   4667  H01 LEU A 312      25.972   3.117  -6.364  1.00  0.38           H  
ATOM   4668  H02 LEU A 312      28.298   2.768  -6.996  1.00  0.38           H  
ATOM   4669  H03 LEU A 312      28.820   3.064  -5.276  1.00  0.38           H  
ATOM   4670  H04 LEU A 312      28.149   5.358  -5.474  1.00  0.38           H  
ATOM   4671  H05 LEU A 312      30.350   4.403  -6.524  1.00  0.38           H  
ATOM   4672  H06 LEU A 312      29.593   4.900  -8.056  1.00  0.38           H  
ATOM   4673  H07 LEU A 312      29.891   6.103  -6.778  1.00  0.38           H  
ATOM   4674  H08 LEU A 312      26.327   5.620  -6.809  1.00  0.38           H  
ATOM   4675  H09 LEU A 312      27.566   5.982  -8.034  1.00  0.38           H  
ATOM   4676  H10 LEU A 312      26.846   4.356  -7.949  1.00  0.38           H  
ATOM   4677  H14 LEU A 312      27.018   4.209  -3.946  1.00  0.38           H  
ATOM   4678  N   ILE A 313      27.262   0.855  -4.314  1.00  0.57           N  
ATOM   4679  CA  ILE A 313      27.169  -0.560  -4.013  1.00  0.57           C  
ATOM   4680  C   ILE A 313      25.694  -1.037  -4.018  1.00  0.57           C  
ATOM   4681  O   ILE A 313      25.380  -2.087  -4.574  1.00  0.57           O  
ATOM   4682  CB  ILE A 313      27.851  -0.889  -2.679  1.00  0.57           C  
ATOM   4683  CG1 ILE A 313      29.372  -0.704  -2.800  1.00  0.57           C  
ATOM   4684  CG2 ILE A 313      27.561  -2.337  -2.279  1.00  0.57           C  
ATOM   4685  CD1 ILE A 313      30.061  -0.538  -1.469  1.00  0.57           C  
ATOM   4686  H01 ILE A 313      27.697  -1.101  -4.798  1.00  0.57           H  
ATOM   4687  H02 ILE A 313      27.458  -0.213  -1.920  1.00  0.57           H  
ATOM   4688  H03 ILE A 313      29.541   0.211  -3.367  1.00  0.57           H  
ATOM   4689  H04 ILE A 313      29.789  -1.579  -3.299  1.00  0.57           H  
ATOM   4690  H05 ILE A 313      26.586  -2.632  -2.666  1.00  0.57           H  
ATOM   4691  H06 ILE A 313      28.329  -2.990  -2.694  1.00  0.57           H  
ATOM   4692  H07 ILE A 313      27.561  -2.421  -1.192  1.00  0.57           H  
ATOM   4693  H08 ILE A 313      30.957   0.069  -1.598  1.00  0.57           H  
ATOM   4694  H09 ILE A 313      29.386  -0.045  -0.769  1.00  0.57           H  
ATOM   4695  H10 ILE A 313      30.339  -1.517  -1.078  1.00  0.57           H  
ATOM   4696  H11 ILE A 313      27.774   1.467  -3.695  1.00  0.57           H  
ATOM   4697  N   LYS A 314      24.798  -0.248  -3.432  1.00  0.55           N  
ATOM   4698  CA  LYS A 314      23.385  -0.634  -3.282  1.00  0.55           C  
ATOM   4699  C   LYS A 314      22.645  -0.570  -4.597  1.00  0.55           C  
ATOM   4700  O   LYS A 314      21.720  -1.367  -4.825  1.00  0.55           O  
ATOM   4701  CB  LYS A 314      22.661   0.265  -2.268  1.00  0.55           C  
ATOM   4702  CG  LYS A 314      23.248   0.182  -0.867  1.00  0.55           C  
ATOM   4703  CD  LYS A 314      22.350   0.734   0.216  1.00  0.55           C  
ATOM   4704  CE  LYS A 314      22.951   0.498   1.609  1.00  0.55           C  
ATOM   4705  NZ  LYS A 314      23.486   1.760   2.191  1.00  0.55           N  
ATOM   4706  H01 LYS A 314      23.387  -1.662  -2.921  1.00  0.55           H  
ATOM   4707  H02 LYS A 314      21.629  -0.081  -2.208  1.00  0.55           H  
ATOM   4708  H03 LYS A 314      22.726   1.298  -2.611  1.00  0.55           H  
ATOM   4709  H04 LYS A 314      24.149   0.796  -0.869  1.00  0.55           H  
ATOM   4710  H05 LYS A 314      23.451  -0.865  -0.642  1.00  0.55           H  
ATOM   4711  H06 LYS A 314      21.390   0.221   0.163  1.00  0.55           H  
ATOM   4712  H07 LYS A 314      22.221   1.805   0.060  1.00  0.55           H  
ATOM   4713  H08 LYS A 314      23.774  -0.210   1.512  1.00  0.55           H  
ATOM   4714  H09 LYS A 314      22.177   0.103   2.267  1.00  0.55           H  
ATOM   4715  H10 LYS A 314      24.346   2.008   1.723  1.00  0.55           H  
ATOM   4716  H11 LYS A 314      25.098   0.649  -3.077  1.00  0.55           H  
ATOM   4717  H12 LYS A 314      22.811   2.501   2.068  1.00  0.55           H  
ATOM   4718  H13 LYS A 314      23.665   1.628   3.176  1.00  0.55           H  
ATOM   4719  N   TYR A 315      23.012   0.397  -5.441  1.00  0.49           N  
ATOM   4720  CA  TYR A 315      22.405   0.473  -6.757  1.00  0.49           C  
ATOM   4721  C   TYR A 315      22.809  -0.760  -7.536  1.00  0.49           C  
ATOM   4722  O   TYR A 315      21.976  -1.422  -8.138  1.00  0.49           O  
ATOM   4723  CB  TYR A 315      22.817   1.730  -7.529  1.00  0.49           C  
ATOM   4724  CG  TYR A 315      22.153   1.825  -8.903  1.00  0.49           C  
ATOM   4725  CD1 TYR A 315      20.764   1.889  -9.035  1.00  0.49           C  
ATOM   4726  CD2 TYR A 315      22.901   1.823 -10.067  1.00  0.49           C  
ATOM   4727  CE1 TYR A 315      20.141   1.968 -10.286  1.00  0.49           C  
ATOM   4728  CE2 TYR A 315      22.270   1.879 -11.344  1.00  0.49           C  
ATOM   4729  CZ  TYR A 315      20.899   1.975 -11.425  1.00  0.49           C  
ATOM   4730  OH  TYR A 315      20.285   2.056 -12.652  1.00  0.49           O  
ATOM   4731  H01 TYR A 315      21.324   0.526  -6.630  1.00  0.49           H  
ATOM   4732  H02 TYR A 315      23.894   1.679  -7.688  1.00  0.49           H  
ATOM   4733  H03 TYR A 315      22.537   2.606  -6.944  1.00  0.49           H  
ATOM   4734  H04 TYR A 315      20.147   1.877  -8.137  1.00  0.49           H  
ATOM   4735  H05 TYR A 315      23.988   1.778 -10.007  1.00  0.49           H  
ATOM   4736  H06 TYR A 315      19.054   2.024 -10.353  1.00  0.49           H  
ATOM   4737  H07 TYR A 315      22.871   1.846 -12.253  1.00  0.49           H  
ATOM   4738  H08 TYR A 315      20.041   1.176 -12.947  1.00  0.49           H  
ATOM   4739  H14 TYR A 315      23.710   1.073  -5.165  1.00  0.49           H  
ATOM   4740  N   SER A 316      24.103  -1.065  -7.476  1.00  0.63           N  
ATOM   4741  CA  SER A 316      24.678  -2.160  -8.203  1.00  0.63           C  
ATOM   4742  C   SER A 316      24.087  -3.478  -7.787  1.00  0.63           C  
ATOM   4743  O   SER A 316      23.717  -4.285  -8.643  1.00  0.63           O  
ATOM   4744  CB  SER A 316      26.189  -2.188  -7.949  1.00  0.63           C  
ATOM   4745  OG  SER A 316      26.862  -3.125  -8.782  1.00  0.63           O  
ATOM   4746  H01 SER A 316      24.464  -2.013  -9.262  1.00  0.63           H  
ATOM   4747  H02 SER A 316      26.346  -2.491  -6.914  1.00  0.63           H  
ATOM   4748  H03 SER A 316      26.595  -1.195  -8.139  1.00  0.63           H  
ATOM   4749  H04 SER A 316      26.953  -2.761  -9.666  1.00  0.63           H  
ATOM   4750  H09 SER A 316      24.706  -0.502  -6.894  1.00  0.63           H  
ATOM   4751  N   ASP A 317      24.014  -3.697  -6.476  1.00  0.73           N  
ATOM   4752  CA  ASP A 317      23.580  -4.981  -5.934  1.00  0.73           C  
ATOM   4753  C   ASP A 317      22.070  -5.130  -5.913  1.00  0.73           C  
ATOM   4754  O   ASP A 317      21.565  -6.212  -6.264  1.00  0.73           O  
ATOM   4755  CB  ASP A 317      24.106  -5.238  -4.515  1.00  0.73           C  
ATOM   4756  CG  ASP A 317      25.628  -5.411  -4.450  1.00  0.73           C  
ATOM   4757  OD1 ASP A 317      26.245  -6.068  -5.304  1.00  0.73           O  
ATOM   4758  OD2 ASP A 317      26.227  -4.906  -3.496  1.00  0.73           O  
ATOM   4759  H01 ASP A 317      24.006  -5.718  -6.615  1.00  0.73           H  
ATOM   4760  H02 ASP A 317      23.662  -6.173  -4.173  1.00  0.73           H  
ATOM   4761  H03 ASP A 317      23.827  -4.394  -3.884  1.00  0.73           H  
ATOM   4762  H05 ASP A 317      24.266  -2.955  -5.839  1.00  0.73           H  
ATOM   4763  N   ASN A 318      21.334  -4.101  -5.493  1.00  0.67           N  
ATOM   4764  CA  ASN A 318      19.882  -4.263  -5.383  1.00  0.67           C  
ATOM   4765  C   ASN A 318      18.976  -3.234  -6.142  1.00  0.67           C  
ATOM   4766  O   ASN A 318      17.732  -3.302  -6.081  1.00  0.67           O  
ATOM   4767  CB  ASN A 318      19.524  -4.384  -3.913  1.00  0.67           C  
ATOM   4768  CG  ASN A 318      19.806  -3.127  -3.163  1.00  0.67           C  
ATOM   4769  ND2 ASN A 318      20.881  -3.135  -2.360  1.00  0.67           N  
ATOM   4770  OD1 ASN A 318      19.080  -2.142  -3.304  1.00  0.67           O  
ATOM   4771  H01 ASN A 318      19.647  -5.178  -5.927  1.00  0.67           H  
ATOM   4772  H02 ASN A 318      20.136  -5.177  -3.482  1.00  0.67           H  
ATOM   4773  H03 ASN A 318      18.462  -4.615  -3.827  1.00  0.67           H  
ATOM   4774  H04 ASN A 318      21.771  -3.222  -5.254  1.00  0.67           H  
ATOM   4775  H05 ASN A 318      21.123  -2.309  -1.832  1.00  0.67           H  
ATOM   4776  H06 ASN A 318      21.448  -3.967  -2.284  1.00  0.67           H  
ATOM   4777  N   GLY A 319      19.596  -2.315  -6.885  1.00  0.60           N  
ATOM   4778  CA  GLY A 319      18.845  -1.420  -7.772  1.00  0.60           C  
ATOM   4779  C   GLY A 319      18.257  -0.175  -7.134  1.00  0.60           C  
ATOM   4780  O   GLY A 319      17.481   0.537  -7.771  1.00  0.60           O  
ATOM   4781  H01 GLY A 319      17.989  -2.002  -8.113  1.00  0.60           H  
ATOM   4782  H02 GLY A 319      19.518  -1.100  -8.568  1.00  0.60           H  
ATOM   4783  H07 GLY A 319      20.602  -2.234  -6.836  1.00  0.60           H  
ATOM   4784  N   SER A 320      18.638   0.096  -5.893  1.00  0.48           N  
ATOM   4785  CA  SER A 320      18.112   1.218  -5.176  1.00  0.48           C  
ATOM   4786  C   SER A 320      18.636   2.515  -5.755  1.00  0.48           C  
ATOM   4787  O   SER A 320      19.848   2.701  -5.901  1.00  0.48           O  
ATOM   4788  CB  SER A 320      18.504   1.152  -3.709  1.00  0.48           C  
ATOM   4789  OG  SER A 320      18.025   2.308  -3.015  1.00  0.48           O  
ATOM   4790  H01 SER A 320      17.026   1.185  -5.268  1.00  0.48           H  
ATOM   4791  H02 SER A 320      19.591   1.118  -3.634  1.00  0.48           H  
ATOM   4792  H03 SER A 320      19.315  -0.503  -5.443  1.00  0.48           H  
ATOM   4793  H04 SER A 320      18.072   0.258  -3.260  1.00  0.48           H  
ATOM   4794  H05 SER A 320      17.990   3.053  -3.619  1.00  0.48           H  
ATOM   4795  N   THR A 321      17.705   3.419  -6.060  1.00  0.37           N  
ATOM   4796  CA  THR A 321      18.006   4.772  -6.553  1.00  0.37           C  
ATOM   4797  C   THR A 321      17.505   5.788  -5.531  1.00  0.37           C  
ATOM   4798  O   THR A 321      17.247   6.947  -5.823  1.00  0.37           O  
ATOM   4799  CB  THR A 321      17.369   5.037  -7.905  1.00  0.37           C  
ATOM   4800  CG2 THR A 321      18.047   4.194  -8.942  1.00  0.37           C  
ATOM   4801  OG1 THR A 321      15.969   4.716  -7.856  1.00  0.37           O  
ATOM   4802  H01 THR A 321      19.085   4.862  -6.682  1.00  0.37           H  
ATOM   4803  H02 THR A 321      17.481   6.091  -8.160  1.00  0.37           H  
ATOM   4804  H03 THR A 321      19.044   3.924  -8.595  1.00  0.37           H  
ATOM   4805  H04 THR A 321      17.465   3.289  -9.113  1.00  0.37           H  
ATOM   4806  H05 THR A 321      18.127   4.756  -9.873  1.00  0.37           H  
ATOM   4807  H06 THR A 321      16.736   3.160  -5.946  1.00  0.37           H  
ATOM   4808  H07 THR A 321      15.663   4.756  -6.947  1.00  0.37           H  
ATOM   4809  N   LEU A 322      17.391   5.331  -4.305  1.00  0.40           N  
ATOM   4810  CA  LEU A 322      17.029   6.201  -3.246  1.00  0.40           C  
ATOM   4811  C   LEU A 322      18.082   7.300  -3.109  1.00  0.40           C  
ATOM   4812  O   LEU A 322      19.290   7.017  -3.057  1.00  0.40           O  
ATOM   4813  CB  LEU A 322      16.927   5.398  -1.971  1.00  0.40           C  
ATOM   4814  CG  LEU A 322      16.067   6.073  -0.920  1.00  0.40           C  
ATOM   4815  CD1 LEU A 322      14.632   6.214  -1.450  1.00  0.40           C  
ATOM   4816  CD2 LEU A 322      16.152   5.222   0.322  1.00  0.40           C  
ATOM   4817  H01 LEU A 322      16.066   6.669  -3.451  1.00  0.40           H  
ATOM   4818  H02 LEU A 322      17.933   5.303  -1.561  1.00  0.40           H  
ATOM   4819  H03 LEU A 322      16.494   4.425  -2.205  1.00  0.40           H  
ATOM   4820  H04 LEU A 322      16.408   7.081  -0.684  1.00  0.40           H  
ATOM   4821  H05 LEU A 322      14.006   6.673  -0.685  1.00  0.40           H  
ATOM   4822  H06 LEU A 322      14.633   6.841  -2.341  1.00  0.40           H  
ATOM   4823  H07 LEU A 322      14.238   5.229  -1.699  1.00  0.40           H  
ATOM   4824  H08 LEU A 322      17.562   4.354  -4.116  1.00  0.40           H  
ATOM   4825  H09 LEU A 322      16.599   5.802   1.129  1.00  0.40           H  
ATOM   4826  H10 LEU A 322      15.151   4.904   0.615  1.00  0.40           H  
ATOM   4827  H11 LEU A 322      16.768   4.345   0.121  1.00  0.40           H  
ATOM   4828  N   SER A 323      17.605   8.548  -3.104  1.00  0.35           N  
ATOM   4829  CA  SER A 323      18.441   9.740  -2.930  1.00  0.35           C  
ATOM   4830  C   SER A 323      19.028  10.241  -4.241  1.00  0.35           C  
ATOM   4831  O   SER A 323      19.723  11.247  -4.267  1.00  0.35           O  
ATOM   4832  CB  SER A 323      19.540   9.528  -1.847  1.00  0.35           C  
ATOM   4833  OG  SER A 323      20.842   9.177  -2.364  1.00  0.35           O  
ATOM   4834  H01 SER A 323      17.779  10.527  -2.568  1.00  0.35           H  
ATOM   4835  H02 SER A 323      19.213   8.683  -1.241  1.00  0.35           H  
ATOM   4836  H03 SER A 323      19.639  10.452  -1.278  1.00  0.35           H  
ATOM   4837  H04 SER A 323      21.092   9.799  -3.051  1.00  0.35           H  
ATOM   4838  H12 SER A 323      16.611   8.678  -3.227  1.00  0.35           H  
ATOM   4839  N   ALA A 324      18.711   9.562  -5.330  1.00  0.45           N  
ATOM   4840  CA  ALA A 324      19.266   9.896  -6.621  1.00  0.45           C  
ATOM   4841  C   ALA A 324      18.798  11.270  -6.982  1.00  0.45           C  
ATOM   4842  O   ALA A 324      17.660  11.643  -6.735  1.00  0.45           O  
ATOM   4843  CB  ALA A 324      18.821   8.895  -7.673  1.00  0.45           C  
ATOM   4844  H01 ALA A 324      20.355   9.865  -6.577  1.00  0.45           H  
ATOM   4845  H02 ALA A 324      17.931   9.270  -8.177  1.00  0.45           H  
ATOM   4846  H03 ALA A 324      19.619   8.755  -8.402  1.00  0.45           H  
ATOM   4847  H04 ALA A 324      18.593   7.942  -7.195  1.00  0.45           H  
ATOM   4848  H05 ALA A 324      18.064   8.790  -5.257  1.00  0.45           H  
ATOM   4849  N   VAL A 325      19.682  11.999  -7.620  1.00  0.34           N  
ATOM   4850  CA  VAL A 325      19.521  13.409  -7.843  1.00  0.34           C  
ATOM   4851  C   VAL A 325      18.790  13.722  -9.147  1.00  0.34           C  
ATOM   4852  O   VAL A 325      18.244  14.806  -9.274  1.00  0.34           O  
ATOM   4853  CB  VAL A 325      20.926  14.048  -7.792  1.00  0.34           C  
ATOM   4854  CG1 VAL A 325      21.043  15.251  -8.643  1.00  0.34           C  
ATOM   4855  CG2 VAL A 325      21.266  14.403  -6.374  1.00  0.34           C  
ATOM   4856  H01 VAL A 325      18.886  13.833  -7.065  1.00  0.34           H  
ATOM   4857  H02 VAL A 325      21.627  13.310  -8.182  1.00  0.34           H  
ATOM   4858  H03 VAL A 325      22.084  15.387  -8.938  1.00  0.34           H  
ATOM   4859  H04 VAL A 325      20.427  15.128  -9.534  1.00  0.34           H  
ATOM   4860  H05 VAL A 325      20.515  11.548  -7.971  1.00  0.34           H  
ATOM   4861  H06 VAL A 325      20.707  16.125  -8.086  1.00  0.34           H  
ATOM   4862  H07 VAL A 325      22.086  15.121  -6.366  1.00  0.34           H  
ATOM   4863  H08 VAL A 325      20.394  14.843  -5.890  1.00  0.34           H  
ATOM   4864  H09 VAL A 325      21.566  13.504  -5.836  1.00  0.34           H  
ATOM   4865  N   ASN A 326      18.774  12.780 -10.098  1.00  0.48           N  
ATOM   4866  CA  ASN A 326      18.233  12.994 -11.462  1.00  0.48           C  
ATOM   4867  C   ASN A 326      17.364  11.837 -11.979  1.00  0.48           C  
ATOM   4868  O   ASN A 326      17.247  11.651 -13.196  1.00  0.48           O  
ATOM   4869  CB  ASN A 326      19.403  13.114 -12.427  1.00  0.48           C  
ATOM   4870  CG  ASN A 326      20.185  11.802 -12.548  1.00  0.48           C  
ATOM   4871  ND2 ASN A 326      20.798  11.567 -13.716  1.00  0.48           N  
ATOM   4872  OD1 ASN A 326      20.224  11.009 -11.596  1.00  0.48           O  
ATOM   4873  H01 ASN A 326      17.612  13.888 -11.406  1.00  0.48           H  
ATOM   4874  H02 ASN A 326      20.081  13.875 -12.040  1.00  0.48           H  
ATOM   4875  H03 ASN A 326      19.022  13.389 -13.410  1.00  0.48           H  
ATOM   4876  H04 ASN A 326      21.324  10.715 -13.848  1.00  0.48           H  
ATOM   4877  H05 ASN A 326      20.734  12.242 -14.465  1.00  0.48           H  
ATOM   4878  H10 ASN A 326      19.152  11.871  -9.873  1.00  0.48           H  
ATOM   4879  N   PHE A 327      16.761  11.070 -11.069  1.00  0.41           N  
ATOM   4880  CA  PHE A 327      16.194   9.768 -11.389  1.00  0.41           C  
ATOM   4881  C   PHE A 327      15.031   9.435 -10.495  1.00  0.41           C  
ATOM   4882  O   PHE A 327      15.040   9.810  -9.318  1.00  0.41           O  
ATOM   4883  CB  PHE A 327      17.277   8.724 -11.151  1.00  0.41           C  
ATOM   4884  CG  PHE A 327      17.251   7.597 -12.122  1.00  0.41           C  
ATOM   4885  CD1 PHE A 327      16.821   6.335 -11.743  1.00  0.41           C  
ATOM   4886  CD2 PHE A 327      17.670   7.794 -13.422  1.00  0.41           C  
ATOM   4887  CE1 PHE A 327      16.816   5.299 -12.623  1.00  0.41           C  
ATOM   4888  CE2 PHE A 327      17.640   6.756 -14.332  1.00  0.41           C  
ATOM   4889  CZ  PHE A 327      17.225   5.500 -13.921  1.00  0.41           C  
ATOM   4890  H01 PHE A 327      15.846   9.781 -12.422  1.00  0.41           H  
ATOM   4891  H02 PHE A 327      17.093   8.297 -10.165  1.00  0.41           H  
ATOM   4892  H03 PHE A 327      18.248   9.214 -11.219  1.00  0.41           H  
ATOM   4893  H04 PHE A 327      16.481   6.170 -10.721  1.00  0.41           H  
ATOM   4894  H05 PHE A 327      18.027   8.776 -13.733  1.00  0.41           H  
ATOM   4895  H06 PHE A 327      16.695  11.407 -10.119  1.00  0.41           H  
ATOM   4896  H07 PHE A 327      16.488   4.311 -12.301  1.00  0.41           H  
ATOM   4897  H08 PHE A 327      17.941   6.924 -15.366  1.00  0.41           H  
ATOM   4898  H09 PHE A 327      17.222   4.670 -14.627  1.00  0.41           H  
ATOM   4899  N   PRO A 328      14.028   8.710 -11.020  1.00  0.44           N  
ATOM   4900  CA  PRO A 328      13.014   8.217 -10.098  1.00  0.44           C  
ATOM   4901  C   PRO A 328      13.623   7.405  -8.961  1.00  0.44           C  
ATOM   4902  O   PRO A 328      14.492   6.553  -9.175  1.00  0.44           O  
ATOM   4903  CB  PRO A 328      12.115   7.338 -10.973  1.00  0.44           C  
ATOM   4904  CG  PRO A 328      12.294   7.849 -12.323  1.00  0.44           C  
ATOM   4905  CD  PRO A 328      13.723   8.340 -12.406  1.00  0.44           C  
ATOM   4906  H01 PRO A 328      11.073   7.372 -10.656  1.00  0.44           H  
ATOM   4907  H02 PRO A 328      12.422   6.294 -10.913  1.00  0.44           H  
ATOM   4908  H03 PRO A 328      11.587   8.650 -12.540  1.00  0.44           H  
ATOM   4909  H04 PRO A 328      12.123   7.057 -13.053  1.00  0.44           H  
ATOM   4910  H05 PRO A 328      14.409   7.596 -12.812  1.00  0.44           H  
ATOM   4911  H06 PRO A 328      13.804   9.202 -13.069  1.00  0.44           H  
ATOM   4912  H10 PRO A 328      12.475   9.031  -9.613  1.00  0.44           H  
ATOM   4913  N   GLU A 329      13.167   7.697  -7.748  1.00  0.26           N  
ATOM   4914  CA  GLU A 329      13.654   6.997  -6.583  1.00  0.26           C  
ATOM   4915  C   GLU A 329      12.858   5.729  -6.301  1.00  0.26           C  
ATOM   4916  O   GLU A 329      11.643   5.746  -6.145  1.00  0.26           O  
ATOM   4917  CB  GLU A 329      13.655   7.910  -5.399  1.00  0.26           C  
ATOM   4918  CG  GLU A 329      14.578   9.055  -5.565  1.00  0.26           C  
ATOM   4919  CD  GLU A 329      14.643   9.879  -4.297  1.00  0.26           C  
ATOM   4920  OE1 GLU A 329      14.780   9.288  -3.198  1.00  0.26           O  
ATOM   4921  OE2 GLU A 329      14.558  11.118  -4.410  1.00  0.26           O  
ATOM   4922  H01 GLU A 329      14.678   6.683  -6.786  1.00  0.26           H  
ATOM   4923  H02 GLU A 329      13.995   7.334  -4.538  1.00  0.26           H  
ATOM   4924  H03 GLU A 329      12.645   8.293  -5.252  1.00  0.26           H  
ATOM   4925  H04 GLU A 329      14.210   9.686  -6.374  1.00  0.26           H  
ATOM   4926  H05 GLU A 329      15.574   8.681  -5.801  1.00  0.26           H  
ATOM   4927  H07 GLU A 329      12.469   8.419  -7.639  1.00  0.26           H  
ATOM   4928  N   VAL A 330      13.589   4.630  -6.277  1.00  0.29           N  
ATOM   4929  CA  VAL A 330      13.059   3.302  -6.072  1.00  0.29           C  
ATOM   4930  C   VAL A 330      14.017   2.521  -5.158  1.00  0.29           C  
ATOM   4931  O   VAL A 330      15.221   2.589  -5.295  1.00  0.29           O  
ATOM   4932  CB  VAL A 330      12.855   2.542  -7.419  1.00  0.29           C  
ATOM   4933  CG1 VAL A 330      12.512   1.060  -7.179  1.00  0.29           C  
ATOM   4934  CG2 VAL A 330      11.800   3.231  -8.267  1.00  0.29           C  
ATOM   4935  H01 VAL A 330      12.079   3.389  -5.603  1.00  0.29           H  
ATOM   4936  H02 VAL A 330      13.795   2.568  -7.970  1.00  0.29           H  
ATOM   4937  H03 VAL A 330      11.546   0.834  -7.630  1.00  0.29           H  
ATOM   4938  H04 VAL A 330      13.280   0.431  -7.630  1.00  0.29           H
[truncated: 1,663,914 more chars]
