# Supplementary material for: Mapping allosteric communications within individual proteins
Source: Nat Commun. 2020 Jul 31;11:3862. doi: 10.1038/s41467-020-17618-2 (PMC7395124; doi:10.1038/s41467-020-17618-2)
Supplement: Supplementary file 7 — Supplementary Data 4 [file 41467_2020_17618_MOESM7_ESM.zip › comparison-to-Amors/1yba/1yba-qs.txt]

414	D	13.57483046	UNL414 D	3323.3	0.353658537
110	A	16.94483957	ARG110 A	9179.625	0.237804878
32	C	21.83952037	TYR32 C	2344.238095	0.81097561
166	C	15.37971515	LEU166 C	1238.947368	0.859756098
242	B	13.50780526	THR242 B	14449.85714	0.103658537
57	C	12.39937357	ILE57 C	613.1052632	0.908536585
129	B	24.14752296	GLU129 B	11630.6	0.365853659
47	B	14.15774099	LEU47 B	1842	0.597560976
93	B	18.69242547	ALA93 B	1064.9	0.975609756
68	B	20.45869373	ASP68 B	1254.75	0.969512195
204	A	25.44031307	SER204 A	23163.54545	0.06097561
144	C	7.733829323	ALA144 C	676.6	0.62195122
87	D	8.876327225	ASN87 D	678.7142857	0.695121951
169	A	21.61216734	LEU169 A	13915.42105	0.201219512
166	A	18.7482017	LEU166 A	15015.31579	0.140243902
8	C	26.31238744	LYS8 C	2978.727273	0.932926829
336	D	23.44915073	GLY336 D	9557.857143	0.475609756
409	B	26.64301946	LEU409 B	7531.526316	0.695121951
18	B	8.225089787	GLY18 B	498.1428571	0.731707317
175	B	24.56699048	MSE175 B	11127.64706	0.414634146
301	D	4.12806904	GLN301 D	1880.176471	0.12195122
35	C	17.52073223	ILE35 C	1980.263158	0.701219512
262	A	18.04569766	ALA262 A	19178.8	0.048780488
108	A	10.15856594	ASN108 A	4235.571429	0.213414634
117	C	15.85884163	ILE117 C	1058.526316	0.914634146
359	C	44.46418922	ALA359 C	12112.4	0.402439024
348	C	38.87895859	PRO348 C	11435.14286	0.695121951
294	D	5.974791544	GLY294 D	1605.714286	0.268292683
365	D	27.3609384	ILE365 D	14291.57895	0.286585366
302	B	9.233305421	GLU302 B	815.3333333	0.652439024
113	A	16.76532207	ALA113 A	10365.4	0.18902439
77	B	20.23028991	VAL77 B	948.0625	1
349	C	40.09736072	GLY349 C	11582.57143	0.658536585
35	A	23.47264964	ILE35 A	5250.578947	0.701219512
403	D	32.86205998	THR403 D	13035.42857	0.475609756
311	C	10.56902238	LYS311 C	829.3181818	0.75
156	B	18.75578847	ILE156 B	10239.36842	0.25
58	D	10.36367068	GLY58 D	258	0.975609756
254	B	28.1727447	ALA254 B	13512.6	0.341463415
307	B	9.983206549	GLU307 B	687.0666667	0.762195122
373	B	22.06713889	SER373 B	8300.272727	0.463414634
207	A	20.3924311	VAL207 A	20822.75	0.067073171
223	B	27.14551256	ALA223 B	19913.9	0.115853659
201	D	23.35632576	LEU201 D	14004.21053	0.225609756
218	A	11.20076288	LYS218 A	30974.90909	0
278	A	18.95868189	THR278 A	17797.42857	0.091463415
77	D	20.8526465	VAL77 D	1444.0625	0.932926829
196	D	28.70655969	HIS196 D	14047	0.31097561
185	B	19.24803117	LYS185 B	10348.68182	0.262195122
92	B	17.7477405	ASP92 B	993.6666667	0.981707317
70	B	15.7987722	ILE70 B	1255.210526	0.87195122
306	C	11.36783418	LEU306 C	830.1578947	0.774390244
108	D	3.431320883	ASN108 D	2089.642857	0.067073171
269	B	7.037642787	GLU269 B	3053.866667	0.182926829
106	C	7.897058756	PHE106 C	171.85	0.93902439
24	D	14.00471542	LEU24 D	1915.052632	0.585365854
119	A	18.90009553	GLU119 A	8582.133333	0.317073171
231	D	22.88079214	PRO231 D	11896.28571	0.317073171
76	D	17.45583066	LEU76 D	1621.263158	0.804878049
233	C	22.09206869	SER233 C	7436.454545	0.506097561
47	C	13.47190302	LEU47 C	1956.473684	0.56097561
34	A	26.34088022	ASN34 A	5530	0.81097561
368	D	26.24270937	GLN368 D	13480.70588	0.31097561
369	A	21.61295773	TYR369 A	14094.66667	0.18902439
206	A	21.8218093	VAL206 A	18753.5	0.12195122
219	A	14.25970522	ASN219 A	31747.14286	0.006097561
279	A	18.80874299	SER279 A	18122	0.085365854
294	A	12.51352824	GLY294 A	12729.71429	0.12195122
101	B	11.89530151	VAL101 B	528.5	0.920731707
362	D	34.86554267	GLY362 D	15190.14286	0.359756098
147	B	21.81851134	PHE147 B	10161.35	0.359756098
322	B	16.92458703	LEU322 B	1535.473684	0.829268293
369	C	26.30519198	TYR369 C	7537.619048	0.676829268
48	B	19.47411772	LYS48 B	2130.181818	0.75
381	B	32.12169063	ILE381 B	8162.526316	0.884146341
118	C	16.63894065	GLY118 C	1136.142857	0.932926829
339	C	27.5072736	ARG339 C	8456.208333	0.658536585
308	B	8.380375767	VAL308 B	590.875	0.707317073
24	A	21.8463505	LEU24 A	5238.052632	0.62195122
101	D	12.6730172	VAL101 D	1245.5625	0.743902439
40	C	9.493762268	GLY40 C	1886.428571	0.414634146
19	D	7.478878058	VAL19 D	696.8125	0.603658537
336	C	31.02384649	GLY336 C	7394	0.896341463
111	B	7.763643281	SER111 B	325.7272727	0.798780488
30	D	22.41532217	ALA30 D	2578.4	0.817073171
118	A	20.47521282	GLY118 A	8842.571429	0.365853659
191	D	24.41430869	ALA191 D	11566	0.390243902
6	A	35.05434521	LEU6 A	7138.789474	0.975609756
290	D	10.09979673	THR290 D	2010.928571	0.426829268
15	C	12.44310624	LEU15 C	965.7368421	0.798780488
363	D	32.58492127	VAL363 D	14922.6875	0.335365854
156	C	18.27458755	ILE156 C	4843.947368	0.451219512
393	B	39.32788998	ALA393 B	11704.8	0.646341463
343	B	24.97998185	ILE343 B	7181.052632	0.646341463
225	D	24.00329273	GLU225 D	15317.06667	0.195121951
16	D	8.449030299	VAL16 D	503.75	0.75
40	A	19.63444422	GLY40 A	5138.285714	0.493902439
281	A	18.8833254	LEU281 A	18296.52632	0.079268293
380	B	27.09462567	VAL380 B	7364.875	0.719512195
25	C	17.65469881	GLU25 C	1861.533333	0.725609756
216	A	13.26439335	SER216 A	29969.81818	0.006097561
275	A	17.35715138	ASP275 A	17259.5	0.079268293
312	B	13.27948335	LEU312 B	931.3157895	0.853658537
267	D	12.37336805	PRO267 D	3146.357143	0.335365854
370	C	29.67039253	LEU370 C	8213.421053	0.792682927
203	D	25.93479281	MSE203 D	14181	0.280487805
393	D	37.99353032	ALA393 D	16050.9	0.25
410	B	29.50447337	TYR410 B	7222.454545	0.859756098
12	A	23.42979422	LYS12 A	4839.545455	0.725609756
19	A	15.40460217	VAL19 A	3712.75	0.390243902
225	B	25.62989614	GLU225 B	19541.2	0.134146341
281	C	18.75974144	LEU281 C	4868.578947	0.463414634
315	B	19.39382546	TYR315 B	1466.619048	0.914634146
25	A	24.35244901	GLU25 A	5384	0.737804878
21	B	12.62965732	GLN21 B	1153.529412	0.762195122
175	C	21.11256808	MSE175 C	5977.529412	0.536585366
394	B	33.37669214	LEU394 B	11798.52632	0.573170732
260	C	21.2263397	GLY260 C	5620	0.567073171
128	C	17.37627181	PRO128 C	2705.785714	0.591463415
124	D	14.27621858	LEU124 D	2468.736842	0.506097561
90	B	13.99870726	ASP90 B	630.1666667	0.981707317
85	D	4.902110362	GLY85 D	309.2857143	0.591463415
48	C	17.22412567	LYS48 C	2242.090909	0.640243902
97	C	22.63303261	ARG97 C	1587.625	0.969512195
357	D	38.8166936	ILE357 D	15498.47368	0.274390244
272	C	8.63909486	THR272 C	2839.214286	0.25
97	B	22.27905792	ARG97 B	1424.375	0.981707317
286	D	19.41601321	ASN286 D	4002	0.573170732
41	A	16.64701733	ALA41 A	5051.2	0.359756098
230	B	30.13442903	LYS230 B	17869.68182	0.195121951
280	A	20.55351955	PRO280 A	18388.35714	0.109756098
26	C	16.46891341	SER26 C	1930.636364	0.682926829
217	A	10.32682763	THR217 A	30145.28571	0
276	A	19.12393364	PRO276 A	17300.92857	0.109756098
133	D	15.1622926	LYS133 D	2863.090909	0.463414634
135	D	18.67191348	HIS135 D	3089.722222	0.609756098
404	C	27.04693857	ILE404 C	10068.73684	0.573170732
340	D	31.75479732	LEU340 D	12573.21053	0.493902439
55	D	20.46993158	HIS55 D	1403.294118	0.93902439
15	A	18.14366518	LEU15 A	3865.473684	0.506097561
18	A	18.37280041	GLY18 A	3690.714286	0.524390244
405	B	24.19651423	ARG405 B	4855.875	0.756097561
209	C	14.57373974	LEU209 C	6363.894737	0.25
171	B	23.72661868	GLU171 B	5709.333333	0.68902439
378	C	23.97377361	TYR378 C	6963.238095	0.62804878
26	A	21.83310935	SER26 A	5435.181818	0.603658537
9	B	25.8027539	ASP9 B	2540.25	0.93902439
120	A	18.90211612	LEU120 A	7694	0.341463415
146	D	9.442558869	SER146 D	1047.727273	0.597560976
267	C	14.38649092	PRO267 C	3338.642857	0.37195122
79	C	11.98518323	ILE79 C	575.5789474	0.908536585
283	C	24.16582877	GLU283 C	4645.466667	0.768292683
306	B	11.48736201	LEU306 B	772.4736842	0.81097561
224	B	28.98754139	LYS224 B	19809.77273	0.103658537
410	C	29.03164222	TYR410 C	8951.545455	0.695121951
36	D	16.06099107	GLU36 D	1611.133333	0.768292683
269	C	7.821501263	GLU269 C	2621.333333	0.237804878
59	B	6.236286555	LEU59 B	215	0.798780488
62	B	4.588680529	ARG62 B	189.2083333	0.682926829
377	B	28.17938775	GLY377 B	7845	0.743902439
283	A	25.90879428	GLU283 A	16146.93333	0.201219512
214	A	8.878688529	ASN214 A	29312.57143	0.012195122
277	A	16.38339739	PHE277 A	17279.25	0.067073171
224	D	27.21949546	LYS224 D	15580.5	0.231707317
403	C	32.73261621	THR403 C	11086.57143	0.634146341
248	C	25.22618998	ALA248 C	8017.2	0.609756098
14	A	18.79384176	LEU14 A	4025.631579	0.524390244
96	B	22.17518002	LYS96 B	1366.545455	0.993902439
415	D	3.333306017	NAD415 D	14626.08571	0.012195122
218	D	16.79553875	LYS218 D	15833.04545	0.103658537
27	A	20.93738508	LEU27 A	5438.473684	0.56097561
121	A	16.18709152	LEU121 A	5746.368421	0.304878049
220	C	18.51839318	MSE220 C	13773.94118	0.158536585
119	B	14.59430642	GLU119 B	2611.8	0.481707317
228	B	29.88719753	LEU228 B	19433.68421	0.134146341
211	D	11.95239311	VAL211 D	12236.0625	0.12195122
69	B	16.24257199	VAL69 B	1288.875	0.884146341
330	A	18.40347589	VAL330 A	8557.75	0.292682927
66	D	15.44349666	THR66 D	715	0.993902439
413	B	28.86877387	UNL413 B	20320.5	0.079268293
383	B	36.20759701	ILE383 B	8876.052632	0.93902439
282	A	22.51123744	CYS282 A	16894.09091	0.146341463
180	B	22.24224352	TYR180 B	12382.52381	0.280487805
355	D	33.29601565	ASN355 D	15093.35714	0.329268293
80	C	9.858229506	GLY80 C	302.1428571	0.926829268
105	B	6.351214923	PRO105 B	229.0714286	0.780487805
237	C	13.76210979	ASN237 C	4704.214286	0.274390244
148	C	10.97654181	GLU148 C	2657.866667	0.359756098
381	A	28.91050525	ILE381 A	18001.52632	0.170731707
17	A	13.14375867	GLU17 A	3309.266667	0.341463415
266	B	10.37161535	PHE266 B	4384.75	0.213414634
166	D	14.92527353	LEU166 D	7031.421053	0.237804878
116	B	13.85418684	VAL116 B	1295.1875	0.774390244
84	D	3.790921524	ILE84 D	171.6842105	0.597560976
193	A	23.14464642	GLN193 A	22782.17647	0.073170732
122	A	15.761517	LEU122 A	5524.105263	0.304878049
57	D	12.39177074	ILE57 D	509.3157895	0.963414634
96	D	22.76907295	LYS96 D	2026.409091	0.884146341
132	D	18.39127671	ALA132 D	2940.7	0.609756098
93	C	19.28278058	ALA93 C	1269.3	0.93902439
144	D	8.285055461	ALA144 D	698	0.646341463
304	C	3.059461064	ILE304 C	463.4736842	0.317073171
112	A	11.86422867	VAL112 A	10510.5	0.140243902
64	C	9.85421387	HIS64 C	436.5294118	0.853658537
166	B	16.01535853	LEU166 B	2023.842105	0.62804878
250	D	21.16273954	CYS250 D	8206.090909	0.414634146
350	C	34.69115625	VAL350 C	11663.625	0.609756098
285	A	20.61094013	ASP285 A	11813.16667	0.243902439
37	B	11.0044705	PHE37 B	1393.35	0.579268293
183	C	21.98034213	GLU183 C	6316.466667	0.573170732
328	C	22.1226257	PRO328 C	2186.642857	0.847560976
61	C	1.815824331	SER61 C	13.27272727	0.609756098
365	C	34.21034013	ILE365 C	10183.26316	0.780487805
382	A	30.68491737	ASP382 A	18053.16667	0.195121951
318	C	23.20820463	ASN318 C	2228.285714	0.884146341
16	A	15.66762484	VAL16 A	3478.5	0.426829268
304	D	4.336961379	ILE304 D	1307.789474	0.213414634
25	D	17.47060093	GLU25 D	2085.733333	0.676829268
319	B	23.76934694	GLY319 B	1988.857143	0.932926829
349	B	39.10891497	GLY349 B	10203.85714	0.93902439
246	A	16.07881743	ILE246 A	25160.84211	0.012195122
20	D	9.309983673	HIS20 D	1137	0.542682927
328	A	16.40037768	PRO328 A	3767.928571	0.43902439
207	B	20.68244976	VAL207 B	12705.1875	0.213414634
153	A	22.92928991	LYS153 A	9745.727273	0.426829268
398	B	32.34695327	LYS398 B	12046.81818	0.548780488
265	B	7.513601866	VAL265 B	4895	0.158536585
346	B	30.17953567	ASN346 B	9267.642857	0.713414634
38	B	11.62004139	HIS38 B	1371.470588	0.609756098
188	D	21.38206646	LEU188 D	11525.10526	0.298780488
299	C	9.112595514	GLU299 C	891.7333333	0.634146341
105	C	6.024875434	PRO105 C	211.2857143	0.774390244
167	B	19.30931058	GLY167 B	2342.285714	0.713414634
38	D	11.37745956	HIS38 D	1510.055556	0.56097561
116	C	12.99630944	VAL116 C	812.625	0.87804878
18	D	8.234710256	GLY18 D	494.7142857	0.75
241	A	8.347262665	GLY241 A	26355.57143	0.024390244
309	D	12.86900361	ALA309 D	1817.3	0.56097561
167	D	18.39845398	GLY167 D	7341.142857	0.335365854
331	C	22.72021415	SER331 C	3604.727273	0.768292683
152	A	15.61599901	LYS152 A	3004.954545	0.469512195
220	B	19.7070991	MSE220 B	20751.58824	0.06097561
68	A	17.9132451	ASP68 A	1867.666667	0.731707317
337	B	34.04277514	GLY337 B	6928.428571	0.963414634
378	D	25.82163436	TYR378 D	8438.380952	0.603658537
28	D	19.19843634	ARG28 D	2488.208333	0.68902439
254	D	25.86520885	ALA254 D	8078.9	0.640243902
177	C	23.00296748	VAL177 C	5521.9375	0.658536585
392	D	41.21248909	LYS392 D	16024.04545	0.201219512
152	C	15.5744327	LYS152 C	3708.454545	0.408536585
87	C	8.698463945	ASN87 C	300.8571429	0.87195122
68	C	20.21465483	ASP68 C	1332.916667	0.945121951
176	B	27.466028	TYR176 B	11233.09524	0.506097561
402	A	27.53748872	GLY402 A	21433.85714	0.067073171
346	C	29.78406354	ASN346 C	10904.78571	0.573170732
30	C	22.25539597	ALA30 C	2380.5	0.829268293
228	C	30.11566509	LEU228 C	12503.31579	0.463414634
125	D	8.139566082	ARG125 D	1565.916667	0.402439024
11	B	21.83727259	ILE11 B	1976.157895	0.859756098
229	B	24.28084898	MSE229 B	19569.70588	0.12195122
51	C	15.76657496	ILE51 C	1975.631579	0.634146341
325	D	12.83557046	VAL325 D	2070	0.518292683
240	A	2.903182736	ARG240 A	12825.79167	0.024390244
142	C	5.973888851	LEU142 C	279.8421053	0.719512195
155	A	21.94752082	GLY155 A	17628.14286	0.140243902
356	D	38.34493403	LYS356 D	15461.68182	0.304878049
261	B	19.52789249	ALA261 B	9263.6	0.317073171
307	C	9.357514948	GLU307 C	744.5333333	0.695121951
170	D	20.39852688	ALA170 D	7435.8	0.420731707
248	D	22.86365139	ALA248 D	9062.9	0.469512195
69	A	16.43896849	VAL69 A	1998.375	0.658536585
370	B	29.86318585	LEU370 B	7629.789474	0.835365854
298	A	19.09477565	GLN298 A	8680.235294	0.317073171
96	C	22.92326936	LYS96 C	1585.772727	0.975609756
169	C	15.89887059	LEU169 C	1623.368421	0.768292683
99	C	17.89913646	ILE99 C	1199.684211	0.932926829
387	B	38.23386589	GLU387 B	10903.73333	0.780487805
172	C	23.00665845	SER172 C	2987.818182	0.804878049
54	D	18.84598382	ALA54 D	1635.7	0.859756098
58	C	10.31810574	GLY58 C	335.1428571	0.932926829
184	B	26.20275577	ASN184 B	10759.42857	0.487804878
243	C	15.08385488	VAL243 C	9248.0625	0.18902439
115	D	9.385572812	LEU115 D	3714.368421	0.219512195
78	D	17.08095624	ALA78 D	1114.4	0.93902439
336	B	30.82033713	GLY336 B	6205	0.920731707
113	D	11.21368245	ALA113 D	3834	0.256097561
73	A	20.40391068	ALA73 A	2668.2	0.731707317
147	D	11.98923563	PHE147 D	1205.35	0.695121951
175	D	20.32654781	MSE175 D	8857.823529	0.359756098
53	A	25.3650382	ASP53 A	4071.666667	0.853658537
154	C	19.90614079	LEU154 C	4683.263158	0.542682927
401	A	31.93485261	PRO401 A	22004.78571	0.054878049
142	D	5.742532629	LEU142 D	368.5789474	0.640243902
292	C	4.877604433	HIS292 C	1173.823529	0.268292683
408	C	31.77630216	LEU408 C	10280.05263	0.670731707
348	A	32.15055566	PRO348 A	19947.42857	0.085365854
165	B	14.37255137	GLN165 B	1554.647059	0.725609756
313	D	18.52376258	ILE313 D	2374.473684	0.676829268
243	A	10.92723437	VAL243 A	27895.625	0.018292683
367	A	30.72239968	ALA367 A	16093.3	0.25
414	A	24.88430883	UNL414 A	31593.9	0
154	A	22.24264429	LEU154 A	14297.52632	0.195121951
17	D	4.667764561	GLU17 D	323.2666667	0.542682927
162	B	8.971453282	ILE162 B	1002.947368	0.585365854
5	A	33.66355372	SER5 A	7172.1	0.93902439
207	C	20.38449985	VAL207 C	6268.75	0.475609756
299	A	18.43570302	GLU299 A	8215.066667	0.298780488
227	A	27.15146232	SER227 A	29398.36364	0
91	D	13.05209163	LEU91 D	1348.842105	0.707317073
235	A	19.44460095	LEU235 A	22065.68421	0.042682927
130	D	12.63213747	ALA130 D	2755.2	0.384146341
114	B	13.33503708	GLU114 B	621.4	0.969512195
312	D	14.42571416	LEU312 D	1896.631579	0.597560976
213	C	12.18917278	GLU213 C	8384.066667	0.164634146
292	D	3.030684576	HIS292 D	872.4117647	0.256097561
72	A	21.43162696	ALA72 A	2475.5	0.786585366
5	C	30.0306781	SER5 C	3411.7	0.981707317
400	A	32.41299155	ILE400 A	22326.42105	0.054878049
89	A	6.955532762	VAL89 A	230.75	0.841463415
398	C	32.76081631	LYS398 C	13462.31818	0.432926829
224	A	25.40682243	LYS224 A	30329.54545	0.012195122
399	B	38.35682939	ALA399 B	11651.4	0.646341463
407	C	27.08418227	ARG407 C	10495.45833	0.536585366
134	C	14.53449531	ALA134 C	2209.6	0.56097561
169	B	16.3793861	LEU169 B	2809.473684	0.536585366
269	D	6.419451301	GLU269 D	2447.266667	0.18902439
345	B	30.26633007	GLU345 B	8804	0.768292683
242	A	8.773968657	THR242 A	27352.57143	0.018292683
24	B	13.2139468	LEU24 B	1446.789474	0.676829268
90	D	14.7694787	ASP90 D	1062.666667	0.890243902
415	A	22.61058411	UNL415 A	14722	0.182926829
377	C	28.32436656	GLY377 C	9364.714286	0.646341463
157	A	16.48813928	ILE157 A	21787.10526	0.024390244
224	C	29.49066813	LYS224 C	12812.77273	0.420731707
342	B	29.63533583	HIS342 B	8338.529412	0.780487805
199	D	29.49455824	ASP199 D	14232.66667	0.323170732
103	A	4.445516393	ASN103 A	438.7142857	0.463414634
279	C	17.69911828	SER279 C	4572.545455	0.43902439
286	B	23.04066115	ASN286 B	8407.571429	0.506097561
258	A	22.88356382	LEU258 A	23566	0.06097561
199	B	31.17001086	ASP199 B	16481	0.237804878
163	B	15.32734269	GLY163 B	1385.714286	0.817073171
216	B	19.58103046	SER216 B	17079.63636	0.12804878
159	D	17.98953735	TYR159 D	10486.95238	0.225609756
71	A	19.43229423	ASN71 A	2243.714286	0.725609756
117	D	15.62431807	ILE117 D	3931.368421	0.37804878
171	D	23.06592276	GLU171 D	7843.4	0.542682927
223	A	23.83522085	ALA223 A	30632.8	0.012195122
165	C	13.90074102	GLN165 C	918	0.896341463
395	B	36.9520005	GLN395 B	12344.64706	0.548780488
271	D	8.598021924	ALA271 D	2014.4	0.353658537
19	B	6.380246782	VAL19 B	567.875	0.554878049
200	B	24.63641607	LEU200 B	16193.05263	0.164634146
389	D	36.80584092	VAL389 D	15435.4375	0.323170732
35	B	16.47260605	ILE35 B	1683.684211	0.75
141	C	1.991269947	LYS141 C	53.27272727	0.518292683
416	A	5.921690721	NAD416 A	29624.58571	0
311	D	12.99829593	LYS311 D	1983.863636	0.524390244
156	A	18.6601325	ILE156 A	19651.05263	0.06097561
128	D	17.18564287	PRO128 D	2758.714286	0.579268293
63	D	6.87021004	THR63 D	134.7142857	0.93902439
67	A	15.02774907	GLU67 A	1639.133333	0.737804878
333	B	24.725433	PRO333 B	4312.928571	0.798780488
34	D	21.43933257	ASN34 D	2186.285714	0.823170732
237	B	12.84392596	ASN237 B	8933.142857	0.158536585
300	C	4.84937996	ALA300 C	573.1	0.432926829
136	C	19.80821108	ARG136 C	2016.666667	0.774390244
196	C	30.34898585	HIS196 C	9650.588235	0.682926829
331	D	24.30505686	SER331 D	5354	0.731707317
122	B	21.16936433	LEU122 B	6457.842105	0.506097561
303	D	9.583640488	ASN303 D	1778.5	0.432926829
271	C	8.238110281	ALA271 C	2882.4	0.225609756
93	D	19.03184106	ALA93 D	1608.1	0.884146341
70	A	13.30674002	ILE70 A	1859.368421	0.567073171
136	D	19.81880877	ARG136 D	3027.166667	0.670731707
172	B	23.55052006	SER172 B	6785.818182	0.603658537
297	B	6.350535725	THR297 B	1070.285714	0.402439024
21	D	13.37448055	GLN21 D	1487.529412	0.658536585
149	A	15.86430301	ALA149 A	1963.6	0.640243902
222	A	20.9017521	GLY222 A	31286.71429	0
414	C	14.04592998	UNL414 C	5115.3	0.268292683
234	C	19.55648266	LEU234 C	5823.578947	0.457317073
291	C	7.229264209	PRO291 C	1574.5	0.347560976
260	A	21.06803916	GLY260 A	21069.42857	0.073170732
279	B	16.89930641	SER279 B	6119.727273	0.329268293
374	D	26.31429667	ALA374 D	12240.6	0.402439024
210	D	11.07612626	HIS210 D	11243.52941	0.134146341
314	C	17.39908288	LYS314 C	1625.090909	0.792682927
70	C	16.2786641	ILE70 C	1392.315789	0.841463415
386	B	41.37160156	ASP386 B	10521.75	0.981707317
308	A	11.60409419	VAL308 A	3090.5	0.323170732
123	C	17.09075148	LEU123 C	2657.368421	0.585365854
61	B	1.784537475	SER61 B	24.27272727	0.56097561
374	B	24.32334198	ALA374 B	8541.4	0.548780488
101	A	8.431299663	VAL101 A	891.125	0.585365854
276	C	15.88907867	PRO276 C	3537.285714	0.432926829
190	B	27.78902758	ASN190 B	10676.28571	0.548780488
151	D	18.70621915	GLY151 D	1640.714286	0.859756098
308	C	8.028921845	VAL308 C	730.1875	0.62195122
353	C	40.18807704	ALA353 C	11946.4	0.591463415
328	B	22.13060157	PRO328 B	1813.071429	0.896341463
101	C	12.05220959	VAL101 C	671.5	0.87804878
361	A	42.30852314	GLN361 A	19291.35294	0.097560976
221	A	17.47570099	MSE221 A	31966.47059	0
348	B	37.53340472	PRO348 B	10021.78571	0.908536585
267	A	11.53363069	PRO267 A	18881.35714	0.054878049
339	B	28.01165324	ARG339 B	7001.916667	0.798780488
83	D	3.131580751	CYS83 D	42.36363636	0.87804878
410	A	28.41239529	TYR410 A	19209.36364	0.146341463
181	A	18.05354021	ASP181 A	23491.91667	0.012195122
388	C	43.49045141	ASP388 C	11896.16667	0.585365854
361	C	44.33425728	GLN361 C	12045.05882	0.445121951
309	A	16.71450466	ALA309 A	3497	0.469512195
179	C	22.39202952	PHE179 C	5503.6	0.640243902
193	D	25.23897561	GLN193 D	12373.94118	0.347560976
106	A	9.611995891	PHE106 A	2234.15	0.365853659
158	B	17.33514387	GLY158 B	7533	0.274390244
266	C	11.47753027	PHE266 C	3387	0.304878049
324	C	14.93978266	ALA324 C	1351.5	0.81097561
199	C	30.97981933	ASP199 C	9861.75	0.68902439
92	C	19.02295973	ASP92 C	1202.416667	0.957317073
179	A	21.74178815	PHE179 A	21106.25	0.079268293
83	C	2.587725063	CYS83 C	15.18181818	0.93902439
220	A	15.66326055	MSE220 A	32430.76471	0
201	A	22.75219921	LEU201 A	25382.15789	0.030487805
407	D	25.1026936	ARG407 D	10459.54167	0.475609756
266	A	10.98260506	PHE266 A	18834.25	0.054878049
268	D	12.04451531	THR268 D	2826.428571	0.365853659
132	B	24.57360263	ALA132 B	12681.2	0.317073171
107	C	6.227975915	SER107 C	63.18181818	0.981707317
168	D	19.6417962	ILE168 D	7431.947368	0.390243902
329	B	18.7121091	GLU329 B	2089.2	0.719512195
55	C	20.12861024	HIS55 C	1420	0.926829268
411	A	5.613178155	PO4411 A	3544.8	0.140243902
126	D	13.80666922	GLY126 D	2312.714286	0.512195122
251	B	26.50117699	ASP251 B	13646.5	0.304878049
146	C	9.478673747	SER146 C	1353.727273	0.506097561
276	B	15.55991465	PRO276 B	3741.428571	0.396341463
114	D	12.9868326	GLU114 D	3674.266667	0.317073171
381	D	29.59093317	ILE381 D	12188.42105	0.487804878
180	D	21.18530569	TYR180 D	11951.61905	0.262195122
30	B	21.52824224	ALA30 B	2033.4	0.847560976
107	A	10.93385316	SER107 A	2858	0.329268293
329	D	20.92501137	GLU329 D	3936.2	0.652439024
137	B	22.05406913	GLY137 B	13425	0.219512195
381	C	32.01277517	ILE381 C	9358.631579	0.798780488
95	C	20.11627965	ALA95 C	1418.5	0.926829268
22	C	13.37681767	LYS22 C	1448.772727	0.695121951
93	A	13.59396487	ALA93 A	977.4	0.853658537
176	C	22.787348	TYR176 C	5784.380952	0.646341463
296	A	13.27993773	SER296 A	10540.27273	0.146341463
151	C	19.51390376	GLY151 C	3738.714286	0.597560976
412	C	0	AKG412 C	1	0.682926829
122	C	15.238556	LEU122 C	2442.842105	0.536585366
366	B	30.51989653	ALA366 B	8929	0.762195122
112	D	6.625645327	VAL112 D	3776.625	0.170731707
200	A	22.91910912	LEU200 A	24897.78947	0.036585366
118	B	17.57197894	GLY118 B	1820.285714	0.737804878
204	B	26.6034444	SER204 B	16749.54545	0.18902439
298	B	9.163943583	GLN298 B	1169.058824	0.524390244
209	B	14.63115132	LEU209 B	12242.26316	0.134146341
33	C	23.37490794	THR33 C	2320.714286	0.87804878
256	C	19.51650635	LYS256 C	7764.272727	0.37195122
39	B	10.19530961	LYS39 B	1474.772727	0.518292683
296	C	3.547703764	SER296 C	1033.727273	0.170731707
412	A	0	PO4412 A	1	0.682926829
283	B	23.14662572	GLU283 B	8294.8	0.524390244
121	B	21.76546041	LEU121 B	4979.789474	0.640243902
189	D	26.56146316	GLY189 D	11477.57143	0.451219512
53	B	22.80027704	ASP53 B	1694.333333	0.945121951
233	B	26.66265608	SER233 B	14806	0.25
128	A	17.19926397	PRO128 A	4611.428571	0.414634146
293	D	5.657259584	ILE293 D	1267.684211	0.31097561
95	D	20.05813005	ALA95 D	1860.4	0.81097561
195	B	29.51286115	GLN195 B	14725.58824	0.292682927
226	B	23.4888183	ILE226 B	18887.63158	0.134146341
104	A	7.916853036	ALA104 A	665.8	0.646341463
226	A	21.58984829	ILE226 A	29230.26316	0.006097561
390	D	35.14469994	ALA390 D	15391.4	0.317073171
243	B	14.67014046	VAL243 B	15541.6875	0.085365854
212	B	12.16741649	PRO212 B	14082.5	0.091463415
382	C	32.02691507	ASP382 C	9119.75	0.81097561
357	B	39.68724948	ILE357 B	10944.84211	0.792682927
324	D	16.81233788	ALA324 D	2397.2	0.603658537
297	A	15.69436415	THR297 A	9247.857143	0.201219512
293	B	5.603979747	ILE293 B	1594	0.25
280	C	20.65011584	PRO280 C	4806.214286	0.579268293
36	C	16.28611998	GLU36 C	1793	0.713414634
195	D	28.82520071	GLN195 D	13461.41176	0.365853659
349	D	40.78761303	GLY349 D	14610.42857	0.359756098
202	D	28.18134326	ASN202 D	14171.78571	0.298780488
217	C	16.29090553	THR217 C	10240.35714	0.182926829
367	D	23.49040419	ALA367 D	13315	0.268292683
234	D	19.02961939	LEU234 D	7534.052632	0.359756098
203	A	26.39067693	MSE203 A	24959.70588	0.030487805
12	D	19.71822107	LYS12 D	1785.045455	0.829268293
55	B	19.82000214	HIS55 B	1232.058824	0.963414634
7	C	29.43524005	GLU7 C	3291.733333	0.975609756
43	B	15.946101	ASP43 B	1992.5	0.634146341
405	D	24.13475459	ARG405 D	10615.08333	0.426829268
130	C	12.2661059	ALA130 C	2455.8	0.420731707
413	A	6.177113323	AKG413 A	1408.25	0.317073171
373	C	22.9228161	SER373 C	9489.818182	0.432926829
129	A	16.34843411	GLU129 A	4601.866667	0.37195122
194	D	26.65549163	VAL194 D	12853.6875	0.353658537
105	A	6.017845628	PRO105 A	1025.285714	0.390243902
7	A	31.29547796	GLU7 A	6922.266667	0.914634146
190	A	28.29131925	ASN190 A	20884	0.067073171
27	D	16.61134889	LEU27 D	2218.842105	0.62804878
294	B	6.867539443	GLY294 B	1553.285714	0.317073171
326	C	16.31991789	ASN326 C	1348.428571	0.865853659
358	D	34.39749053	PHE358 D	15160.6	0.347560976
184	D	25.92697213	ASN184 D	12744.14286	0.341463415
270	C	9.328139364	PRO270 C	2840.428571	0.286585366
109	C	8.468050897	THR109 C	72	1
116	A	17.00825088	VAL116 A	10523.875	0.201219512
78	B	16.36711279	ALA78 B	648.8	1
52	B	21.77541019	ARG52 B	1933	0.865853659
68	D	20.20788376	ASP68 D	1115.083333	0.987804878
214	C	16.45245264	ASN214 C	9126	0.225609756
308	D	9.013815008	VAL308 D	1614.4375	0.43902439
267	B	13.48436317	PRO267 B	4181.714286	0.298780488
202	A	28.20491542	ASN202 A	25153	0.018292683
236	A	17.31601195	ILE236 A	20489.78947	0.036585366
133	A	15.862152	LYS133 A	3934.954545	0.396341463
397	D	34.7210215	MSE397 D	17259.23529	0.219512195
149	D	15.00739558	ALA149 D	1209.7	0.847560976
337	D	26.40389204	GLY337 D	10399.14286	0.524390244
67	D	18.99358402	GLU67 D	991	0.981707317
258	B	24.30780099	LEU258 B	13594.31579	0.274390244
388	D	38.95292571	ASP388 D	15379.16667	0.292682927
389	A	40.08171527	VAL389 A	21612.375	0.024390244
85	C	4.009412301	GLY85 C	59.14285714	0.902439024
71	B	21.58071347	ASN71 B	1445.285714	0.969512195
344	D	29.79072617	HIS344 D	12396.64706	0.463414634
64	B	8.832744138	HIS64 B	493.2941176	0.774390244
227	C	30.09089447	SER227 C	12452.54545	0.469512195
158	A	15.79105665	GLY158 A	21499.14286	0.030487805
99	D	18.30176371	ILE99 D	1758.947368	0.774390244
304	A	11.57714913	ILE304 A	3950.157895	0.262195122
111	A	15.14080678	SER111 A	9520.909091	0.164634146
140	C	9.605847282	ASN140 C	263.4285714	0.93902439
110	D	11.31324489	ARG110 D	3411.708333	0.298780488
351	A	29.35548938	LEU351 A	19017.36842	0.158536585
295	A	11.6157042	GLY295 A	11779	0.12804878
63	C	6.596715698	THR63 C	231.7142857	0.81097561
393	A	36.19859568	ALA393 A	22436.6	0.048780488
153	B	27.15485564	LYS153 B	11876.36364	0.432926829
253	B	22.44583614	LEU253 B	12997.42105	0.237804878
237	A	12.35584623	ASN237 A	22297.28571	0.036585366
345	D	31.15794945	GLU345 D	13017.46667	0.445121951
265	C	8.636660292	VAL265 C	3479.5	0.195121951
132	A	18.18399898	ALA132 A	4323.4	0.475609756
275	B	12.69123595	ASP275 B	3309.75	0.329268293
352	A	34.34516328	THR352 A	19299.21429	0.146341463
255	C	25.10356911	SER255 C	7643	0.634146341
69	C	15.54180022	VAL69 C	1399.875	0.829268293
341	C	25.35844037	MSE341 C	10833.70588	0.463414634
295	C	3.477291187	GLY295 C	1125.428571	0.12804878
368	B	31.72765434	GLN368 B	8439.117647	0.859756098
14	D	14.03000057	LEU14 D	1014.526316	0.865853659
393	C	39.70196404	ALA393 C	12936.8	0.487804878
74	C	24.05317817	GLU74 C	1814	0.969512195
126	A	13.85170246	GLY126 A	4159.285714	0.31097561
143	B	15.5408067	ALA143 B	10662.4	0.158536585
332	C	26.62566326	LEU332 C	4726.421053	0.87195122
326	B	16.10229862	ASN326 B	1080.928571	0.920731707
192	A	27.28975037	THR192 A	21773.07143	0.067073171
401	C	37.57338979	PRO401 C	12239.92857	0.56097561
29	B	21.32293575	ALA29 B	1989.2	0.847560976
56	B	16.36164711	PHE56 B	942.65	0.975609756
354	D	35.97720227	LEU354 D	15064.63158	0.37804878
342	C	29.72903264	HIS342 C	10363.55556	0.609756098
350	A	29.06573259	VAL350 A	19588.1875	0.12195122
293	A	13.02112783	ILE293 A	13388.15789	0.109756098
292	A	6.192707485	HIS292 A	14877.47059	0.036585366
215	D	18.65216483	PRO215 D	14701.14286	0.146341463
192	C	27.06667285	THR192 C	6558.928571	0.780487805
392	A	39.10526881	LYS392 A	22321.54545	0.018292683
357	C	40.46606631	ILE357 C	12277.68421	0.536585366
362	B	42.47521916	GLY362 B	10615.71429	0.963414634
273	D	8.706448759	ASN273 D	1332.785714	0.463414634
230	A	22.64644654	LYS230 A	26379.59091	0.024390244
280	B	19.88282598	PRO280 B	6869.428571	0.426829268
33	D	23.3033778	THR33 D	2399.857143	0.87195122
131	A	15.78153316	ASN131 A	4429.642857	0.359756098
182	D	20.73989841	ILE182 D	12462.31579	0.225609756
35	D	17.30626829	ILE35 D	1882.789474	0.713414634
56	D	17.01931359	PHE56 D	1063.85	0.951219512
359	D	36.25175356	ALA359 D	15412.9	0.341463415
319	D	25.15550337	GLY319 D	3541.285714	0.87804878
186	A	21.18248873	LEU186 A	22551.89474	0.054878049
211	C	13.42563645	VAL211 C	7133.125	0.207317073
145	D	12.1845961	GLY145 D	885.5714286	0.81097561
173	D	19.50188068	LEU173 D	6827.631579	0.408536585
317	C	23.1005251	ASP317 C	2025.583333	0.902439024
11	A	25.08281047	ILE11 A	5481.421053	0.762195122
333	D	19.28967719	PRO333 D	7212.642857	0.384146341
316	B	20.99080527	SER316 B	1630.909091	0.896341463
287	B	18.51997543	VAL287 B	7262	0.341463415
332	A	24.22422909	LEU332 A	13568.73684	0.274390244
81	B	6.827146549	CYS81 B	124.8181818	0.951219512
230	C	21.94085461	LYS230 C	10584.54545	0.341463415
127	A	12.88534062	VAL127 A	4298.4375	0.268292683
46	D	16.79486392	GLN46 D	1968.470588	0.682926829
191	B	25.14289124	ALA191 B	11101.7	0.426829268
368	C	32.22115724	GLN368 C	8465.764706	0.87195122
391	C	37.49444173	GLU391 C	12535.93333	0.518292683
221	B	20.42914607	MSE221 B	20556.41176	0.067073171
346	D	31.30034327	ASN346 D	13259.5	0.426829268
72	C	21.45512911	ALA72 C	1706.4	0.890243902
265	D	6.143246536	VAL265 D	3759.125	0.146341463
148	D	10.11202324	GLU148 D	1042.933333	0.640243902
379	C	29.24240305	VAL379 C	8574.625	0.719512195
127	C	12.86421136	VAL127 C	2703.3125	0.408536585
49	D	20.59587449	GLU49 D	2047.533333	0.798780488
169	D	16.21828502	LEU169 D	6937.052632	0.262195122
94	B	16.91942673	ALA94 B	1085.8	0.945121951
368	A	28.89042826	GLN368 A	15608.47059	0.25
10	C	26.36178268	LYS10 C	2715.363636	0.945121951
391	A	37.22891089	GLU391 A	22041	0.054878049
138	D	14.71015466	VAL138 D	1586.375	0.743902439
231	A	22.39742166	PRO231 A	26200.42857	0.024390244
102	C	10.20058042	PHE102 C	518.85	0.835365854
273	A	16.53234327	ASN273 A	16821.42857	0.079268293
31	A	29.08058167	GLY31 A	5755	0.908536585
51	B	16.16159822	ILE51 B	1804.157895	0.707317073
86	D	8.254037133	THR86 D	539.3571429	0.719512195
310	D	15.30655967	GLY310 D	1964.285714	0.615853659
386	D	33.8778956	ASP386 D	14789.16667	0.384146341
406	B	30.34121692	ALA406 B	7422.4	0.87195122
103	C	6.79673017	ASN103 C	239.1428571	0.81097561
10	A	29.15766419	LYS10 A	6068.181818	0.902439024
293	C	5.263959061	ILE293 C	1187.894737	0.292682927
124	B	23.56632977	LEU124 B	8558.578947	0.524390244
62	C	4.074359091	ARG62 C	146.875	0.676829268
212	D	11.77423981	PRO212 D	12880.5	0.103658537
320	D	21.84480208	SER320 D	3499.454545	0.737804878
290	C	10.76520083	THR290 C	2199.785714	0.414634146
343	C	24.85370799	ILE343 C	8793.368421	0.567073171
362	C	42.61309565	GLY362 C	11699.14286	0.603658537
47	D	13.67305255	LEU47 D	1629.157895	0.62195122
300	D	5.645296981	ALA300 D	2024.2	0.18902439
198	B	29.99416427	SER198 B	16490.09091	0.225609756
401	B	37.04145962	PRO401 B	10117.14286	0.884146341
159	B	18.806896	TYR159 B	5504.857143	0.432926829
232	C	19.95778605	GLY232 C	8570.142857	0.353658537
138	B	20.93959649	VAL138 B	13576.5	0.195121951
320	B	20.39703277	SER320 B	1894.636364	0.823170732
290	A	15.16250774	THR290 A	15065.14286	0.103658537
371	D	27.62602098	GLN371 D	10915	0.518292683
91	C	13.11112356	LEU91 C	984.3684211	0.829268293
252	A	26.10445933	ALA252 A	24147.6	0.042682927
242	D	11.86533927	THR242 D	12400.35714	0.115853659
213	D	10.31464013	GLU213 D	13398.53333	0.085365854
274	A	19.43971023	SER274 A	17130.09091	0.12195122
30	A	25.59235595	ALA30 A	5752	0.762195122
63	B	7.404227306	THR63 B	291.4285714	0.804878049
409	A	25.27485561	LEU409 A	19510.05263	0.134146341
240	C	8.679133424	ARG240 C	6274.625	0.152439024
13	A	20.27920235	PHE13 A	4568.05	0.579268293
252	C	26.13528443	ALA252 C	7604.8	0.664634146
142	A	6.553659512	LEU142 A	436.2631579	0.652439024
333	C	25.31128462	PRO333 C	5065.857143	0.780487805
272	B	8.738746249	THR272 B	2657.357143	0.280487805
122	D	15.38060883	LEU122 D	2805	0.487804878
225	A	21.9756642	GLU225 A	29979.13333	0.006097561
257	D	24.92694777	HIS257 D	8635.176471	0.573170732
324	B	14.93902263	ALA324 B	1059.4	0.896341463
150	B	21.89173659	ARG150 B	10569.04167	0.335365854
301	B	4.425947695	GLN301 B	862.2352941	0.298780488
110	C	10.46455551	ARG110 C	211.125	0.987804878
206	D	20.11672453	VAL206 D	8404.3125	0.37195122
222	C	24.66561376	GLY222 C	13226.85714	0.298780488
291	A	13.42380673	PRO291 A	14797.57143	0.091463415
412	B	0	AKG412 B	1	0.682926829
115	B	10.73747554	LEU115 B	1028.263158	0.670731707
157	B	17.94704132	ILE157 B	10573.89474	0.219512195
253	A	23.79416655	LEU253 A	23254.78947	0.073170732
183	B	22.35406983	GLU183 B	10818.33333	0.347560976
257	B	29.26635416	HIS257 B	14223.47059	0.304878049
53	C	22.68791665	ASP53 C	1912.916667	0.902439024
204	C	25.47824886	SER204 C	9568	0.542682927
37	A	21.04897957	PHE37 A	5042.35	0.585365854
185	C	19.04876219	LYS185 C	6121.909091	0.414634146
321	B	18.82680743	THR321 B	1695.714286	0.804878049
307	D	11.40465545	GLU307 D	1809.8	0.493902439
408	A	30.58769355	LEU408 A	20182.26316	0.073170732
313	B	17.62040507	ILE313 B	1258.421053	0.926829268
190	D	27.79878582	ASN190 D	11370.85714	0.506097561
23	D	12.09428617	ALA23 D	1763.4	0.536585366
143	A	4.771848698	ALA143 A	673.8	0.390243902
48	D	18.8011206	LYS48 D	1976.909091	0.743902439
244	D	15.32293454	VAL244 D	11688	0.140243902
108	C	1.914367258	ASN108 C	14.42857143	0.87804878
69	D	15.99651331	VAL69 D	1184.375	0.896341463
376	D	23.05773616	MSE376 D	12415.76471	0.304878049
321	D	20.81180533	THR321 D	3328.5	0.701219512
112	B	7.662218608	VAL112 B	368.5625	0.774390244
138	C	14.63305457	VAL138 C	879.1875	0.914634146
365	B	34.10811406	ILE365 B	9502.210526	0.847560976
29	A	26.83593624	ALA29 A	5729.8	0.823170732
22	B	13.48190587	LYS22 B	1186	0.786585366
302	D	9.745827312	GLU302 D	1884.8	0.426829268
113	C	11.11090082	ALA113 C	314.6	0.981707317
130	B	19.60924397	ALA130 B	12185.2	0.207317073
174	D	20.27894398	GLY174 D	8144	0.390243902
250	A	22.59145179	CYS250 A	24219.36364	0.042682927
408	D	32.30312363	LEU408 D	11454.84211	0.603658537
325	C	11.2171828	VAL325 C	1137.6875	0.658536585
373	D	25.01324235	SER373 D	12027.54545	0.37804878
201	B	24.84894497	LEU201 B	17033.89474	0.158536585
218	C	18.43095879	LYS218 C	11451.81818	0.201219512
36	A	22.82497108	GLU36 A	5006.2	0.68902439
7	B	28.31961153	GLU7 B	2889	0.975609756
100	B	16.65605268	PRO100 B	782.9285714	0.993902439
196	B	29.85825718	HIS196 B	15612.52941	0.262195122
45	A	24.30253215	GLU45 A	4973.666667	0.756097561
399	D	38.83203101	ALA399 D	16100.1	0.237804878
407	A	25.91254279	ARG407 A	20435.625	0.103658537
222	B	24.37856606	GLY222 B	20238.57143	0.109756098
316	A	21.23425989	SER316 A	4523.909091	0.634146341
140	A	10.22961202	ASN140 A	425.7142857	0.884146341
157	C	18.14838566	ILE157 C	5176.684211	0.426829268
81	C	6.92715822	CYS81 C	170.6363636	0.890243902
199	A	28.92289304	ASP199 A	25262.91667	0.012195122
45	C	19.58960954	GLU45 C	2342.666667	0.725609756
80	B	9.445272521	GLY80 B	227.5714286	0.963414634
243	D	13.09233459	VAL243 D	12662.6875	0.12804878
8	D	26.5629123	LYS8 D	3167.5	0.932926829
296	B	3.712839075	SER296 B	1300.090909	0.134146341
98	B	22.86365854	GLY98 B	1206.714286	1
282	D	19.0201086	CYS282 D	4103.636364	0.542682927
111	D	7.825764819	SER111 D	3386.636364	0.18902439
85	B	3.240482989	GLY85 B	33.28571429	0.981707317
251	A	26.11900643	ASP251 A	24323.16667	0.036585366
102	D	11.4394791	PHE102 D	1173.1	0.658536585
18	C	8.354649843	GLY18 C	670.4285714	0.664634146
42	A	18.55356985	LEU42 A	5145.473684	0.445121951
406	A	27.5279302	ALA406 A	20347	0.091463415
296	D	4.069753309	SER296 D	2000.090909	0.091463415
402	B	32.7778787	GLY402 B	9222.857143	0.829268293
380	A	23.81493284	VAL380 A	17318.125	0.146341463
315	A	18.08305867	TYR315 A	4059.761905	0.493902439
251	C	27.76200254	ASP251 C	7662.75	0.731707317
207	D	18.89401506	VAL207 D	9278.6875	0.280487805
339	A	26.08027858	ARG339 A	18406.75	0.146341463
141	A	1.627974508	LYS141 A	92.72727273	0.341463415
278	D	16.32795125	THR278 D	3114.571429	0.5
240	B	8.006586101	ARG240 B	10338.08333	0.073170732
86	C	8.067898177	THR86 C	171.1428571	0.945121951
128	B	21.69602657	PRO128 B	10916.71429	0.323170732
358	B	37.59318456	PHE358 B	10642.85	0.81097561
42	C	11.50794617	LEU42 C	1969.947368	0.463414634
151	A	19.05807894	GLY151 A	2945.857143	0.634146341
155	D	20.5894013	GLY155 D	8530.857143	0.384146341
334	B	27.14104926	LEU334 B	4832.105263	0.896341463
245	C	21.31284434	ASP245 C	8800.583333	0.396341463
277	D	13.25787502	PHE277 D	2537.25	0.451219512
60	D	2.319058861	ARG60 D	84.45833333	0.487804878
306	D	12.27316361	LEU306 D	1838.263158	0.524390244
259	D	18.76799406	ALA259 D	7264.7	0.353658537
256	A	20.18975753	LYS256 A	24078.5	0.024390244
186	D	24.74592292	LEU186 D	12362.15789	0.335365854
39	D	9.315501382	LYS39 D	1565.818182	0.451219512
338	C	35.18447295	ARG338 C	9674.083333	0.865853659
172	D	22.55220943	SER172 D	7532.181818	0.530487805
22	D	13.67391718	LYS22 D	1791.363636	0.591463415
274	B	12.67752744	SER274 B	2856.181818	0.37195122
149	B	23.77612998	ALA149 B	10142.2	0.43902439
275	C	12.92542282	ASP275 C	3302.916667	0.335365854
115	C	9.999115411	LEU115 C	670.7894737	0.762195122
404	D	27.17163464	ILE404 D	11785.15789	0.451219512
141	D	1.985247843	LYS141 D	90.54545455	0.420731707
377	D	29.38093215	GLY377 D	11392.42857	0.524390244
43	A	21.18320908	ASP43 A	5098.583333	0.591463415
405	A	21.66833489	ARG405 A	19430.875	0.103658537
41	D	8.277664767	ALA41 D	1164.2	0.487804878
154	D	19.13809361	LEU154 D	6900.473684	0.396341463
314	A	19.460139	LYS314 A	4310.181818	0.548780488
42	D	11.79238487	LEU42 D	1460.947368	0.597560976
354	C	35.12059822	LEU354 C	11936.31579	0.573170732
338	A	33.57322094	ARG338 A	19289.08333	0.164634146
41	B	8.840664851	ALA41 B	1463	0.451219512
59	C	6.64664404	LEU59 C	201.7894737	0.853658537
285	D	20.28405665	ASP285 D	3835	0.62804878
215	C	19.53704169	PRO215 C	9402	0.304878049
313	C	17.66157677	ILE313 C	1419.894737	0.890243902
79	B	12.15191631	ILE79 B	441.2105263	0.981707317
262	B	15.90219614	ALA262 B	7728.9	0.237804878
257	C	23.99866007	HIS257 C	7675.352941	0.579268293
187	D	24.91545161	PRO187 D	12006.85714	0.365853659
297	C	5.641571678	THR297 C	875.2857143	0.402439024
268	C	13.46871282	THR268 C	3092.714286	0.365853659
28	B	18.91524858	ARG28 B	1980.916667	0.743902439
154	B	20.58771716	LEU154 B	10952.78947	0.292682927
301	A	13.98402192	GLN301 A	6113.764706	0.243902439
305	B	9.047505899	GLY305 B	645.1428571	0.725609756
20	C	9.329321733	HIS20 C	1110	0.567073171
183	A	18.5100836	GLU183 A	23428	0.024390244
291	D	6.894284952	PRO291 D	1100.857143	0.432926829
43	D	15.20003816	ASP43 D	1763.583333	0.676829268
257	A	24.48209425	HIS257 A	24095	0.048780488
187	B	25.10510036	PRO187 B	10009.64286	0.5
375	C	28.5483861	GLN375 C	10247.47059	0.597560976
314	D	19.76396241	LYS314 D	2613.636364	0.713414634
232	A	20.31826548	GLY232 A	24933.71429	0.012195122
191	C	24.79618053	ALA191 C	6122.7	0.707317073
59	D	6.962892646	LEU59 D	155.7894737	0.902439024
133	B	22.80679927	LYS133 B	13007.81818	0.262195122
72	B	22.56395189	ALA72 B	1534.4	0.981707317
325	B	10.9146819	VAL325 B	866.4375	0.756097561
404	A	22.17721673	ILE404 A	19977.84211	0.103658537
366	A	32.54657765	ALA366 A	16902.6	0.231707317
317	B	23.2550799	ASP317 B	1874.416667	0.914634146
190	C	27.08163668	ASN190 C	5870.714286	0.823170732
27	B	15.23846482	LEU27 B	1694.105263	0.707317073
209	A	14.12339432	LEU209 A	23644.94737	0.024390244
146	B	19.03657558	SER146 B	10230.45455	0.256097561
249	D	18.37616565	LEU249 D	8481.315789	0.292682927
370	D	30.04364389	LEU370 D	12049.68421	0.512195122
254	C	25.63862104	ALA254 C	7475	0.652439024
227	D	27.63448818	SER227 D	14969.63636	0.262195122
294	C	6.23488781	GLY294 C	1179.142857	0.37195122
366	C	30.66185674	ALA366 C	9504.8	0.701219512
161	B	12.60598179	HIS161 B	764.8823529	0.87195122
218	B	18.18011939	LYS218 B	18559.54545	0.06097561
302	A	18.11923757	GLU302 A	5415	0.408536585
236	C	15.52501108	ILE236 C	4407.684211	0.347560976
134	B	19.904973	ALA134 B	13281.4	0.176829268
103	B	6.900089492	ASN103 B	170	0.890243902
92	A	11.64935269	ASP92 A	837.1666667	0.792682927
180	A	19.85093605	TYR180 A	22898.14286	0.042682927
228	D	28.25945934	LEU228 D	14979.73684	0.274390244
254	A	26.36457299	ALA254 A	23726	0.048780488
208	C	16.18727469	SER208 C	6048.454545	0.292682927
124	C	14.62812647	LEU124 C	2692.842105	0.463414634
62	D	4.096468845	ARG62 D	91.125	0.865853659
189	C	24.55985126	GLY189 C	5667	0.713414634
413	D	25.86176987	UNL413 D	19046.1	0.140243902
159	C	18.68125726	TYR159 C	2665.142857	0.646341463
104	B	5.724827421	ALA104 B	201	0.762195122
226	D	21.59879001	ILE226 D	14506	0.170731707
407	B	26.73147488	ARG407 B	7826	0.676829268
351	D	33.36821645	LEU351 D	15082.73684	0.335365854
403	A	27.96771662	THR403 A	20916.28571	0.073170732
390	C	38.32140355	ALA390 C	12212.3	0.567073171
235	B	19.46477125	LEU235 B	11841.89474	0.207317073
14	C	14.15077461	LEU14 C	1193.157895	0.823170732
208	A	17.65098405	SER208 A	21900.63636	0.024390244
158	C	17.66997923	GLY158 C	3611.428571	0.506097561
55	A	20.77526705	HIS55 A	3529.529412	0.676829268
411	C	4.987475313	PO4411 C	1288.2	0.262195122
121	C	16.15107461	LEU121 C	2169.210526	0.609756098
162	D	8.106850745	ILE162 D	7756.736842	0.115853659
340	C	31.55340479	LEU340 C	10345.94737	0.652439024
341	B	25.24830806	MSE341 B	9020.235294	0.567073171
303	A	15.72039701	ASN303 A	4766.714286	0.335365854
20	B	8.441616314	HIS20 B	908.7058824	0.573170732
63	A	11.00338721	THR63 A	1532.857143	0.536585366
140	D	9.237509242	ASN140 D	430.5714286	0.823170732
384	C	33.24587534	GLU384 C	10494.26667	0.695121951
292	B	4.354970149	HIS292 B	1657.588235	0.170731707
13	B	16.00894144	PHE13 B	1365.95	0.841463415
163	C	15.11241275	GLY163 C	891.1428571	0.945121951
95	A	14.12817288	ALA95 A	1277.6	0.798780488
226	C	23.97375705	ILE226 C	12045.26316	0.335365854
255	A	25.79670184	SER255 A	23950.72727	0.042682927
219	B	18.97877817	ASN219 B	19693.42857	0.06097561
6	D	32.18318648	LEU6 D	3515.368421	0.993902439
74	A	24.39229438	GLU74 A	2845.866667	0.884146341
318	D	24.5786022	ASN318 D	3442.714286	0.859756098
200	C	24.24199427	LEU200 C	9514.526316	0.487804878
126	C	13.9454338	GLY126 C	2669.857143	0.457317073
364	A	35.16620618	ASN364 A	18060.64286	0.201219512
330	D	24.72353745	VAL330 D	4639.3125	0.780487805
396	B	39.83924458	ALA396 B	12706.3	0.512195122
319	A	21.14750212	GLY319 A	4956.571429	0.597560976
181	C	20.39143744	ASP181 C	5836.083333	0.5
17	C	4.581621547	GLU17 C	512.8666667	0.426829268
170	C	20.44598362	ALA170 C	2114.4	0.786585366
54	A	21.53549066	ALA54 A	3789.4	0.707317073
29	D	22.22877109	ALA29 D	2530.6	0.81097561
347	D	35.56745245	ARG347 D	13742.66667	0.43902439
354	B	34.70243088	LEU354 B	10544.84211	0.719512195
384	D	24.9318452	GLU384 D	13684.86667	0.286585366
151	B	27.79839819	GLY151 B	10813.85714	0.536585366
189	B	25.38498403	GLY189 B	10213.57143	0.493902439
245	D	19.13988647	ASP245 D	10916.08333	0.231707317
330	B	22.81084262	VAL330 B	2572.6875	0.841463415
244	A	14.47610586	VAL244 A	27277.25	0.012195122
104	C	4.918797516	ALA104 C	226.6	0.676829268
236	B	15.59035766	ILE236 B	9211.789474	0.195121951
328	D	23.77650405	PRO328 D	3450.714286	0.804878049
64	A	9.994064839	HIS64 A	1289.941176	0.542682927
321	A	15.09651546	THR321 A	3777.142857	0.365853659
379	D	30.5559531	VAL379 D	11079	0.591463415
182	B	21.21751793	ILE182 B	11026.63158	0.304878049
94	A	12.95609478	ALA94 A	1091	0.786585366
225	C	25.88665148	GLU225 C	12568.4	0.359756098
145	B	22.5380498	GLY145 B	10390.42857	0.37804878
75	D	23.70707561	LYS75 D	1870.454545	0.957317073
395	D	39.35540006	GLN395 D	16597.29412	0.213414634
89	D	10.18088493	VAL89 D	823.25	0.713414634
321	C	18.75367116	THR321 C	2062.642857	0.725609756
123	B	19.94055819	LEU123 B	7192.315789	0.408536585
203	C	26.36993411	MSE203 C	10896.47059	0.481707317
365	A	34.27393034	ILE365 A	17462.21053	0.213414634
46	B	17.20329625	GLN46 B	2131	0.664634146
12	B	19.86052711	LYS12 B	1662.136364	0.87195122
318	A	23.25648991	ASN318 A	5446.142857	0.670731707
186	C	19.95753392	LEU186 C	5970.526316	0.463414634
65	C	11.69324412	LEU65 C	640.8421053	0.865853659
120	C	18.83634707	LEU120 C	1886.631579	0.75
130	A	12.58280402	ALA130 A	4329	0.262195122
57	A	14.93321479	ILE57 A	2231.473684	0.567073171
75	B	23.13457596	LYS75 B	1516.909091	0.981707317
84	A	3.656628228	ILE84 A	91	0.731707317
187	C	23.90924457	PRO187 C	5698.571429	0.695121951
229	D	22.46914809	MSE229 D	14865.17647	0.176829268
260	D	21.22185131	GLY260 D	6395.285714	0.512195122
153	C	22.78405284	LYS153 C	5021.727273	0.676829268
26	D	16.7993488	SER26 D	2158.818182	0.634146341
305	A	16.05332975	GLY305 A	4146.571429	0.384146341
82	C	4.648282586	PHE82 C	118.85	0.829268293
247	A	20.09329587	PRO247 A	25197.42857	0.006097561
309	B	12.40790494	ALA309 B	745.5	0.865853659
65	A	11.50137283	LEU65 A	1142.789474	0.676829268
412	D	0	AKG412 D	1	0.682926829
326	A	10.25210369	ASN326 A	1603.714286	0.475609756
298	C	8.858743195	GLN298 C	938.7647059	0.603658537
109	A	14.07426908	THR109 A	7282	0.219512195
102	A	9.475038047	PHE102 A	957.35	0.62804878
31	C	25.14436026	GLY31 C	2398.428571	0.93902439
106	D	8.167631848	PHE106 D	1602.7	0.396341463
97	A	18.16132179	ARG97 A	1757.041667	0.756097561
187	A	25.10367326	PRO187 A	22077.71429	0.079268293
144	A	8.516359668	ALA144 A	952	0.573170732
297	D	6.058626412	THR297 D	2139.357143	0.195121951
164	D	16.44554165	THR164 D	7709	0.256097561
310	B	14.69087911	GLY310 B	831.5714286	0.957317073
252	B	26.60979588	ALA252 B	13628.4	0.31097561
378	B	24.31161165	TYR378 B	5189.571429	0.75
26	B	16.23473157	SER26 B	1673.636364	0.756097561
359	A	40.13186605	ALA359 A	19248.5	0.12195122
279	D	16.38920206	SER279 D	3631.909091	0.457317073
392	B	41.2402406	LYS392 B	11693.90909	0.646341463
362	A	43.27917071	GLY362 A	19019	0.146341463
73	D	19.73976585	ALA73 D	1758.6	0.841463415
229	A	24.07603562	MSE229 A	29013.35294	0.018292683
23	B	10.96278227	ALA23 B	1230.2	0.615853659
198	D	28.54000648	SER198 D	14625.54545	0.280487805
32	B	20.69208759	TYR32 B	2057.190476	0.798780488
252	D	24.98499354	ALA252 D	8302.6	0.591463415
137	A	17.40215096	GLY137 A	2732.571429	0.585365854
56	A	18.34921472	PHE56 A	3131.85	0.591463415
142	B	16.26379787	LEU142 B	11351.10526	0.152439024
85	A	2.67871947	GLY85 A	15.14285714	0.969512195
107	D	7.569921004	SER107 D	1869.454545	0.317073171
61	D	2.070703262	SER61 D	8.363636364	0.908536585
184	C	25.91750468	ASN184 C	6490.071429	0.725609756
52	C	21.1701022	ARG52 C	2115.708333	0.81097561
165	D	14.07883397	GLN165 D	7086.352941	0.219512195
344	B	29.05387592	HIS344 B	8255.176471	0.756097561
411	B	16.19048693	PO4411 B	9296.8	0.213414634
214	B	16.0350039	ASN214 B	16312.42857	0.079268293
306	A	17.6991623	LEU306 A	4050.736842	0.475609756
409	D	27.88962126	LEU409 D	10782.05263	0.542682927
66	A	13.38186691	THR66 A	1398.142857	0.725609756
46	C	17.17141025	GLN46 C	2276.588235	0.634146341
327	A	12.64045672	PHE327 A	2636.05	0.408536585
137	C	17.33158348	GLY137 C	1338.428571	0.902439024
56	C	16.70780758	PHE56 C	1079.4	0.93902439
387	C	38.86501384	GLU387 C	11382.2	0.713414634
249	C	21.03243842	LEU249 C	7588.789474	0.445121951
107	B	6.216073359	SER107 B	91.18181818	0.969512195
96	A	16.72077226	LYS96 A	1538.272727	0.817073171
184	A	23.28522169	ASN184 A	23272.35714	0.067073171
268	A	12.34797919	THR268 A	18282.57143	0.06097561
145	C	11.56121469	GLY145 C	927	0.768292683
400	D	37.6425618	ILE400 D	15388.68421	0.347560976
180	C	22.47578886	TYR180 C	6332.47619	0.585365854
7	D	30.08771261	GLU7 D	3375.533333	0.987804878
358	A	34.20248604	PHE358 A	19381.25	0.134146341
108	B	2.036695608	ASN108 B	20.14285714	0.81097561
403	B	32.37394923	THR403 B	8322.428571	0.884146341
391	D	37.81215438	GLU391 D	15691.46667	0.280487805
402	C	33.10055944	GLY402 C	11638.28571	0.603658537
363	A	39.17049947	VAL363 A	18742.9375	0.152439024
132	C	18.14789368	ALA132 C	2406	0.652439024
228	A	26.8153306	LEU228 A	29227.57895	0.006097561
231	B	32.06251762	PRO231 B	17144.78571	0.213414634
113	B	11.79824521	ALA113 B	476.3	0.945121951
136	A	19.76017007	ARG136 A	4910.875	0.518292683
51	A	17.93500089	ILE51 A	4043.631579	0.487804878
139	A	7.144772845	TRP139 A	1022.583333	0.457317073
259	C	18.41741331	ALA259 C	6412.5	0.37804878
71	D	21.5376323	ASN71 D	1486	0.957317073
358	C	37.51506563	PHE358 C	11940.9	0.609756098
170	B	21.01590355	ALA170 B	4248.6	0.646341463
188	C	21.8646986	LEU188 C	5200.578947	0.62804878
10	B	25.9330659	LYS10 B	2381.545455	0.963414634
391	B	36.75347867	GLU391 B	11373.13333	0.670731707
341	A	22.54715386	MSE341 A	20466.41176	0.091463415
307	A	12.10498633	GLU307 A	3516.2	0.31097561
295	B	4.471714101	GLY295 B	1439.857143	0.195121951
253	C	23.47203097	LEU253 C	7177.210526	0.585365854
158	D	16.42439271	GLY158 D	10586.71429	0.170731707
31	B	24.10781102	GLY31 B	2065	0.93902439
324	A	10.67953117	ALA324 A	1934.8	0.451219512
310	C	14.4434679	GLY310 C	954	0.908536585
195	A	26.09866113	GLN195 A	24778.41176	0.030487805
17	B	5.525215109	GLU17 B	396.4666667	0.597560976
99	A	14.88378322	ILE99 A	1622.631579	0.737804878
185	A	16.70945738	LYS185 A	23116.59091	0.018292683
241	D	9.138558201	GLY241 D	11453	0.085365854
15	B	11.50668423	LEU15 B	817.9473684	0.792682927
50	C	17.53595851	SER50 C	2195.181818	0.670731707
215	B	18.86168002	PRO215 B	16760.78571	0.12195122
233	A	21.99487888	SER233 A	23619.09091	0.048780488
255	D	25.63908637	SER255 D	8366.090909	0.603658537
357	A	35.82995537	ILE357 A	19714.94737	0.115853659
371	C	24.99347639	GLN371 C	7726.764706	0.62195122
28	C	20.14347751	ARG28 C	2267.875	0.762195122
360	A	42.35449271	GLU360 A	19336.8	0.091463415
396	A	36.30684328	ALA396 A	23666.9	0.006097561
131	C	15.71667576	ASN131 C	2547.928571	0.548780488
399	A	34.69137083	ALA399 A	23084	0.024390244
361	D	38.23512302	GLN361 D	15412.11765	0.304878049
6	C	31.95511366	LEU6 C	3431.473684	0.987804878
238	D	8.116200651	ALA238 D	7963	0.109756098
135	A	18.31009866	HIS135 A	4329.722222	0.487804878
50	A	22.87148594	SER50 A	4441.909091	0.713414634
138	A	14.74412836	VAL138 A	1703.0625	0.670731707
270	D	9.641139663	PRO270 D	2211.357143	0.37804878
276	D	16.17638807	PRO276 D	2329	0.597560976
200	D	22.77952462	LEU200 D	13704.68421	0.225609756
216	C	20.04295512	SER216 C	9460.454545	0.329268293
205	D	20.60195573	ASP205 D	9869.166667	0.329268293
335	A	26.02964205	HIS335 A	16704.23529	0.176829268
250	C	23.33088582	CYS250 C	7531.818182	0.573170732
325	A	6.016175945	VAL325 A	1250.875	0.335365854
192	D	26.49303797	THR192 D	11869.92857	0.414634146
194	A	25.97298493	VAL194 A	23674.5	0.054878049
186	B	20.8883524	LEU186 B	10289.47368	0.323170732
98	A	18.87652344	GLY98 A	1644.142857	0.859756098
91	B	12.29322228	LEU91 B	775.3684211	0.847560976
379	A	24.55486107	VAL379 A	17564.875	0.152439024
239	D	7.627195749	SER239 D	9361.090909	0.079268293
222	D	22.49743777	GLY222 D	16286.14286	0.158536585
335	C	24.32170366	HIS335 C	6571.411765	0.652439024
88	C	6.365783848	GLN88 C	388.9411765	0.670731707
356	A	37.81540883	LYS356 A	19320.22727	0.134146341
395	A	35.44256526	GLN395 A	23309.11765	0.006097561
42	B	12.40203697	LEU42 B	1751.789474	0.548780488
398	A	31.28211601	LYS398 A	23596.77273	0.024390244
16	B	8.411176672	VAL16 B	600.25	0.707317073
239	B	9.312783741	SER239 B	9481.181818	0.12804878
177	B	23.43933687	VAL177 B	10963.125	0.396341463
134	A	14.36889422	ALA134 A	4130.9	0.323170732
197	C	24.9497393	LEU197 C	9655.052632	0.518292683
88	A	5.617405985	GLN88 A	120.0588235	0.87195122
198	A	26.7634188	SER198 A	25432.72727	0.024390244
415	C	4.581612926	NAD415 C	5112.271429	0.06097561
263	A	15.17240693	ILE263 A	19721.73684	0.042682927
343	A	21.00922295	ILE343 A	19198.73684	0.103658537
40	B	10.27401329	GLY40 B	1425.142857	0.518292683
389	B	42.16851949	VAL389 B	11143.6875	0.743902439
167	A	21.48620371	GLY167 A	15034.85714	0.164634146
334	A	26.33777827	LEU334 A	15545.05263	0.213414634
315	D	20.50211916	TYR315 D	2552.571429	0.75
177	D	22.35978846	VAL177 D	9148.9375	0.432926829
344	C	29.23174913	HIS344 C	10144.11765	0.62195122
102	B	10.31234576	PHE102 B	414.45	0.902439024
197	A	21.08338315	LEU197 A	25489.47368	0.018292683
299	D	9.799456567	GLU299 D	2214.733333	0.384146341
258	C	22.66693173	LEU258 C	7345.263158	0.542682927
378	A	20.05328606	TYR378 A	16878.66667	0.134146341
263	C	13.93913893	ILE263 C	4040.473684	0.317073171
256	B	30.26810369	LYS256 B	14021.72727	0.359756098
371	B	25.34149516	GLN371 B	7138	0.664634146
167	C	18.77396085	GLY167 C	1422.571429	0.914634146
355	A	33.23555635	ASN355 A	18632.21429	0.176829268
71	C	21.30428063	ASN71 C	1606.5	0.908536585
34	C	21.41629742	ASN34 C	2171.428571	0.823170732
394	A	31.43897272	LEU394 A	22806.73684	0.042682927
385	D	30.91314762	ALA385 D	14226.9	0.347560976
97	D	22.88343195	ARG97 D	2062.875	0.890243902
343	D	25.54400497	ILE343 D	11163.15789	0.445121951
36	B	15.97163598	GLU36 B	1521.866667	0.792682927
235	C	20.09876078	LEU235 C	5851.210526	0.475609756
13	C	16.61926289	PHE13 C	1589.75	0.780487805
174	C	21.54883816	GLY174 C	5101.857143	0.615853659
340	B	31.69072164	LEU340 B	8663.789474	0.835365854
272	D	8.644630472	THR272 D	1768.714286	0.396341463
82	D	4.725940859	PHE82 D	234.85	0.640243902
394	C	34.25038611	LEU394 C	13170.84211	0.487804878
385	B	38.93418006	ALA385 B	9965.8	0.951219512
259	B	26.68993805	ALA259 B	12216.8	0.408536585
160	A	14.99586096	GLY160 A	20097.42857	0.042682927
337	A	35.11851623	GLY337 A	18335.28571	0.182926829
49	C	20.55177457	GLU49 C	2284.6	0.768292683
37	C	12.20478386	PHE37 C	1736.9	0.542682927
364	B	33.57743701	ASN364 B	9901	0.804878049
100	C	16.80134759	PRO100 C	948.7142857	0.975609756
196	A	26.58698198	HIS196 A	25981.35294	0.018292683
43	C	14.94791173	ASP43 C	2198.25	0.573170732
160	C	15.91290325	GLY160 C	993.7142857	0.945121951
354	A	29.96141066	LEU354 A	19358.26316	0.152439024
213	A	5.222544303	GLU213 A	28324.46667	0.006097561
397	B	35.72878825	MSE397 B	13080.64706	0.493902439
311	A	10.72155063	LYS311 A	3288.272727	0.292682927
234	A	19.02810125	LEU234 A	21126.89474	0.048780488
264	D	7.07348634	ASP264 D	4444.166667	0.158536585
219	C	19.41296518	ASN219 C	12647.92857	0.18902439
182	C	21.32683406	ILE182 C	6227.631579	0.536585366
246	D	15.32954924	ILE246 D	8921.473684	0.195121951
282	C	19.36106518	CYS282 C	4622	0.512195122
261	A	21.05983051	ALA261 A	19916.4	0.091463415
168	B	19.83871319	ILE168 B	2827.631579	0.68902439
339	D	24.55484494	ARG339 D	10562.04167	0.451219512
161	A	12.98907595	HIS161 A	17950	0.06097561
336	A	32.48369008	GLY336 A	17565.85714	0.207317073
156	D	17.15533372	ILE156 D	9697.052632	0.225609756
148	A	10.41660002	GLU148 A	1635	0.475609756
123	A	16.87358625	LEU123 A	6270.157895	0.317073171
83	B	2.266775684	CYS83 B	12.36363636	0.93902439
160	D	15.67877884	GLY160 D	9431.142857	0.18902439
191	A	26.08123304	ALA191 A	21231	0.079268293
72	D	21.9199937	ALA72 D	1638.3	0.914634146
8	B	25.18984744	LYS8 B	2548.772727	0.932926829
57	B	12.15367899	ILE57 B	552.3157895	0.926829268
174	B	27.63789024	GLY174 B	10031.14286	0.579268293
266	D	9.26884707	PHE266 D	3164.25	0.237804878
211	B	12.84897809	VAL211 B	13036.5	0.115853659
185	D	19.58436152	LYS185 D	12799.04545	0.182926829
253	D	21.36764325	LEU253 D	7646.894737	0.463414634
60	C	2.916450411	ARG60 C	100.7916667	0.554878049
353	A	34.85564267	ALA353 A	19379.4	0.12195122
338	D	29.46868882	ARG338 D	11300.125	0.548780488
117	A	21.19864272	ILE117 A	9561.105263	0.365853659
221	C	20.91976814	MSE221 C	13576	0.195121951
322	C	16.55263478	LEU322 C	1893.368421	0.695121951
238	A	11.06668573	ALA238 A	22766	0.042682927
227	B	29.49422854	SER227 B	19313.63636	0.146341463
161	D	12.3359983	HIS161 D	8382.411765	0.164634146
298	D	8.362177109	GLN298 D	1987.411765	0.341463415
284	B	22.72011573	PHE284 B	9045.05	0.457317073
383	A	34.65183846	ILE383 A	18949.52632	0.170731707
388	A	41.85680648	ASP388 A	21503.91667	0.018292683
372	B	26.52871895	THR372 B	7867.928571	0.664634146
338	B	35.24467443	ARG338 B	7741	0.963414634
309	C	12.45680364	ALA309 C	889.8	0.829268293
162	A	11.58846189	ILE162 A	17785.78947	0.067073171
331	A	20.13120548	SER331 A	10891.54545	0.274390244
238	C	9.959866867	ALA238 C	4131.8	0.201219512
352	C	40.52219695	THR352 C	11784.42857	0.62195122
124	A	14.24444892	LEU124 A	4693.894737	0.280487805
80	D	10.4032084	GLY80 D	435.4285714	0.890243902
264	A	12.25489633	ASP264 A	20492.5	0.048780488
16	C	8.617674744	VAL16 C	699.25	0.670731707
360	C	46.65526528	GLU360 C	12147.73333	0.164634146
53	D	22.54333895	ASP53 D	1846.916667	0.908536585
159	A	17.94736053	TYR159 A	20991.09524	0.036585366
239	C	9.668881942	SER239 C	5193.545455	0.176829268
95	B	19.36385535	ALA95 B	1205.8	0.957317073
383	C	36.39658314	ILE383 C	10030.63158	0.865853659
372	D	28.41261604	THR372 D	11606.14286	0.506097561
149	C	15.82495163	ALA149 C	3016.6	0.487804878
398	D	33.4844627	LYS398 D	16626.90909	0.237804878
66	B	15.59406102	THR66 B	901.3571429	0.963414634
330	C	22.5797988	VAL330 C	3085.5	0.780487805
239	A	8.241064798	SER239 A	24281.81818	0.030487805
173	B	22.81912183	LEU173 B	8329.368421	0.493902439
406	C	31.07804416	ALA406 C	10486.8	0.640243902
39	A	20.2620956	LYS39 A	5295.727273	0.518292683
287	D	17.83711913	VAL287 D	3927.125	0.487804878
332	D	23.53970701	LEU332 D	6773.842105	0.615853659
384	A	34.3169245	GLU384 A	19368	0.146341463
278	B	16.53969752	THR278 B	5180.571429	0.347560976
240	D	7.466053174	ARG240 D	11202.83333	0.067073171
163	A	15.8579854	GLY163 A	17164.71429	0.054878049
304	B	3.216279839	ILE304 B	411.4210526	0.335365854
146	A	9.260934996	SER146 A	1377.181818	0.487804878
125	A	9.084550237	ARG125 A	3296.75	0.237804878
248	B	24.25413874	ALA248 B	14138	0.237804878
49	B	21.33647551	GLU49 B	2091.6	0.829268293
382	B	31.30604376	ASP382 B	7891.666667	0.884146341
198	C	30.30261751	SER198 C	9918.363636	0.652439024
60	B	2.172044889	ARG60 B	60.95833333	0.524390244
233	D	22.19095433	SER233 D	9332.909091	0.414634146
139	B	12.05174925	TRP139 B	14033.625	0.091463415
375	B	26.98061504	GLN375 B	8859.235294	0.634146341
364	C	36.39162757	ASN364 C	10756.85714	0.75
323	B	13.86253588	SER323 B	1208.454545	0.798780488
396	D	40.44000498	ALA396 D	16944.4	0.182926829
410	D	25.68194237	TYR410 D	10477.90909	0.487804878
272	A	15.36476586	THR272 A	17105.71429	0.073170732
131	D	16.02394471	ASN131 D	2915.071429	0.506097561
54	C	18.84592362	ALA54 C	1666.9	0.847560976
385	C	39.03917167	ALA385 C	10983.4	0.768292683
115	A	15.79493523	LEU115 A	10477.78947	0.164634146
347	B	34.27964542	ARG347 B	9818.083333	0.823170732
383	D	28.98543752	ILE383 D	12958.89474	0.414634146
147	C	12.36178539	PHE147 C	2050.95	0.475609756
204	D	24.53670251	SER204 D	12570.45455	0.323170732
405	C	24.97333368	ARG405 C	8913.75	0.56097561
38	A	20.6730623	HIS38 A	5106.777778	0.56097561
33	A	28.63289112	THR33 A	5668	0.902439024
236	D	14.14255171	ILE236 D	6975.842105	0.231707317
9	C	27.28420862	ASP9 C	2919.333333	0.957317073
367	B	29.691457	ALA367 B	8426.4	0.774390244
385	A	39.35544431	ALA385 A	20081	0.085365854
215	A	10.58477421	PRO215 A	29698.57143	0.006097561
313	A	19.66808954	ILE313 A	4203.421053	0.573170732
401	D	37.6143844	PRO401 D	14688.07143	0.402439024
67	B	18.44852376	GLU67 B	1138.2	0.957317073
333	A	26.64637266	PRO333 A	14446.21429	0.274390244
147	A	12.28418825	PHE147 A	1631.6	0.579268293
38	C	11.47092163	HIS38 C	1793.222222	0.506097561
127	D	12.69371348	VAL127 D	2521.1875	0.426829268
360	B	46.27091392	GLU360 B	10909.73333	0.707317073
168	C	19.58427586	ILE168 C	1691.631579	0.865853659
305	D	9.544378607	GLY305 D	1701.142857	0.445121951
109	D	9.368878748	THR109 D	2925.357143	0.262195122
173	C	20.02558783	LEU173 C	3910.210526	0.603658537
11	D	22.81332983	ILE11 D	2222.947368	0.87195122
390	B	37.86268612	ALA390 B	11110.3	0.725609756
20	A	17.92669387	HIS20 A	4557.588235	0.451219512
135	B	23.46153791	HIS135 B	13510.77778	0.25
129	D	16.22244242	GLU129 D	2852	0.518292683
264	C	8.372308224	ASP264 C	3472.166667	0.195121951
195	C	29.89652047	GLN195 C	8376.294118	0.786585366
140	B	17.97368693	ASN140 B	12784.28571	0.164634146
386	C	42.22011068	ASP386 C	11401.25	0.68902439
202	B	30.81785348	ASN202 B	17666.71429	0.207317073
312	C	13.70456107	LEU312 C	1038.684211	0.835365854
188	A	23.26582949	LEU188 A	21413.78947	0.085365854
114	A	19.24827795	GLU114 A	10060.33333	0.268292683
84	C	1.858232763	ILE84 C	28.47368421	0.548780488
234	B	22.94825869	LEU234 B	12760.05263	0.292682927
260	B	23.12433407	GLY260 B	10760	0.384146341
32	A	25.09466511	TYR32 A	5692.47619	0.75
247	C	22.29228288	PRO247 C	7912.142857	0.487804878
176	D	22.28161074	TYR176 D	8539.428571	0.463414634
10	D	26.32307902	LYS10 D	2697.909091	0.945121951
281	B	17.51627281	LEU281 B	7614.526316	0.280487805
386	A	40.61267252	ASP386 A	20692.66667	0.073170732
212	A	8.290096139	PRO212 A	27474.28571	0.018292683
312	A	14.9365968	LEU312 A	3508.263158	0.384146341
150	D	14.84266317	ARG150 D	1357.041667	0.81097561
164	B	17.4264225	THR164 B	1636.214286	0.786585366
87	B	7.737424378	ASN87 B	207.4285714	0.902439024
129	C	16.075478	GLU129 C	2642.133333	0.548780488
281	D	16.55178114	LEU281 D	4271.421053	0.408536585
8	A	28.37342232	LYS8 A	6651	0.841463415
21	A	22.20070726	GLN21 A	4934.647059	0.658536585
64	D	9.681455934	HIS64 D	281.7647059	0.93902439
212	C	12.85850742	PRO212 C	7780.928571	0.176829268
150	A	14.48490159	ARG150 A	2204.166667	0.554878049
183	D	21.93420566	GLU183 D	12684.93333	0.243902439
347	C	35.12919694	ARG347 C	11156.41667	0.664634146
361	B	43.5794438	GLN361 B	10852.35294	0.884146341
189	A	25.44823581	GLY189 A	21123.85714	0.085365854
223	D	25.28044173	ALA223 D	15715.2	0.207317073
369	D	25.35444389	TYR369 D	12017.57143	0.396341463
238	B	10.20409903	ALA238 B	7944.2	0.152439024
295	D	3.989070819	GLY295 D	1786.714286	0.097560976
29	C	22.10498516	ALA29 C	2303.2	0.829268293
119	D	13.80287876	GLU119 D	3577.666667	0.341463415
280	D	19.08457765	PRO280 D	3980.571429	0.554878049
258	D	22.85987268	LEU258 D	8348.368421	0.493902439
46	A	23.47347852	GLN46 A	4877.588235	0.719512195
327	C	18.57111978	PHE327 C	1810.55	0.762195122
284	A	24.29571617	PHE284 A	15747.25	0.182926829
74	D	24.18322282	GLU74 D	1865.533333	0.963414634
388	B	42.50312039	ASP388 B	11099.41667	0.756097561
288	B	16.22248467	LEU288 B	5801.684211	0.304878049
387	A	38.43476899	GLU387 A	21054.13333	0.073170732
65	D	12.01417417	LEU65 D	474.9473684	0.957317073
232	D	20.67564369	GLY232 D	10465.14286	0.31097561
389	C	42.59617689	VAL389 C	12103.625	0.512195122
376	B	24.12609486	MSE376 B	8941.352941	0.524390244
58	B	9.777442866	GLY58 B	327	0.914634146
179	B	22.55943747	PHE179 B	10689.4	0.365853659
145	A	11.84496623	GLY145 A	1169.571429	0.707317073
192	B	27.77712285	THR192 B	11851.14286	0.451219512
47	A	16.85529629	LEU47 A	4433.263158	0.414634146
390	A	36.49589419	ALA390 A	21752.4	0.067073171
89	C	10.32461956	VAL89 C	568.75	0.81097561
278	C	16.96582144	THR278 C	4216.428571	0.432926829
99	B	17.98698432	ILE99 B	1027.894737	0.969512195
105	D	8.472611935	PRO105 D	1192.142857	0.487804878
22	A	21.33823062	LYS22 A	5148.909091	0.597560976
242	C	13.96768188	THR242 C	8553.071429	0.182926829
65	B	11.93996595	LEU65 B	644.1578947	0.890243902
92	D	18.65722289	ASP92 D	1537.5	0.884146341
13	D	17.08270175	PHE13 D	1486.5	0.847560976
303	C	8.068656642	ASN303 C	475.5	0.743902439
329	A	13.17618416	GLU329 A	5071.133333	0.256097561
351	C	35.12708688	LEU351 C	11514.94737	0.634146341
84	B	1.746282051	ILE84 B	19	0.573170732
380	C	26.74169035	VAL380 C	8497.625	0.646341463
164	C	16.94134366	THR164 C	1006.5	0.963414634
259	A	18.54964221	ALA259 A	22183.8	0.036585366
153	D	22.15336981	LYS153 D	4579	0.676829268
247	B	21.4738568	PRO247 B	14007.57143	0.18902439
112	C	7.07614655	VAL112 C	237.5	0.847560976
342	A	25.26705464	HIS342 A	20104.27778	0.109756098
275	D	13.09990034	ASP275 D	2107.75	0.518292683
319	C	23.6192708	GLY319 C	2233.571429	0.908536585
329	C	18.50682993	GLU329 C	2527.133333	0.658536585
31	D	25.22553452	GLY31 D	2576	0.926829268
287	A	21.68224548	VAL287 A	15144.375	0.164634146
40	D	9.368680483	GLY40 D	1383.142857	0.493902439
210	A	12.86447679	HIS210 A	24419.17647	0.030487805
310	A	18.04806483	GLY310 A	3585.285714	0.518292683
270	A	13.0593988	PRO270 A	17410.92857	0.067073171
216	D	19.24144301	SER216 D	15015.09091	0.146341463
206	C	21.17390576	VAL206 C	6052.125	0.536585366
406	D	31.07423952	ALA406 D	11583.8	0.567073171
335	B	23.53124011	HIS335 B	5582.352941	0.682926829
143	D	5.103224471	ALA143 D	439.8	0.512195122
359	B	43.10050562	ALA359 B	10852.3	0.841463415
397	C	33.67125661	MSE397 C	14415.58824	0.402439024
232	B	29.39942547	GLY232 B	15914.42857	0.237804878
23	A	18.65272106	ALA23 A	5041.4	0.457317073
28	A	26.27282297	ARG28 A	5727.5	0.792682927
379	B	29.30392105	VAL379 B	7261.4375	0.847560976
396	C	40.26846981	ALA396 C	14048.5	0.414634146
342	D	30.69294772	HIS342 D	12651.33333	0.463414634
327	B	18.48500633	PHE327 B	1492	0.890243902
178	B	24.52421997	TYR178 B	11410.42857	0.396341463
335	D	17.04954653	HIS335 D	8792.764706	0.237804878
44	C	16.32217685	ASP44 C	2299.5	0.603658537
135	C	18.42490288	HIS135 C	2325.944444	0.676829268
392	C	42.17747961	LYS392 C	12864.09091	0.445121951
273	B	8.772614776	ASN273 B	2164.428571	0.335365854
148	B	18.63433889	GLU148 B	10079.66667	0.256097561
268	B	12.71900586	THR268 B	3674.285714	0.31097561
23	C	12.56671863	ALA23 C	1530.1	0.609756098
33	B	22.16525042	THR33 B	2020.714286	0.865853659
376	C	24.34113196	MSE376 C	10321.23529	0.451219512
363	B	39.87504257	VAL363 B	10324.875	0.957317073
44	A	20.12993336	ASP44 A	5026.083333	0.536585366
286	A	19.52552599	ASN286 A	13763.42857	0.170731707
211	A	9.785424314	VAL211 A	26255.375	0.030487805
317	A	23.60567379	ASP317 A	4956	0.725609756
271	A	12.53127994	ALA271 A	17292.2	0.067073171
316	D	21.92518721	SER316 D	2841.909091	0.774390244
136	B	25.0132754	ARG136 B	12320.04167	0.347560976
51	D	16.02355376	ILE51 D	1844.105263	0.68902439
334	D	20.41364774	LEU334 D	7823.736842	0.402439024
305	C	8.900555095	GLY305 C	689.2857143	0.68902439
125	C	8.522031741	ARG125 C	2540	0.280487805
356	C	43.51206496	LYS356 C	12249.54545	0.457317073
203	B	30.02006051	MSE203 B	18024.76471	0.176829268
286	C	19.41195057	ASN286 C	4050.714286	0.56097561
12	C	20.11576084	LYS12 C	1922.727273	0.804878049
395	C	37.39378277	GLN395 C	13654.23529	0.451219512
263	D	12.29781842	ILE263 D	4738.210526	0.25
34	B	20.59265274	ASN34 B	1878.142857	0.841463415
94	D	17.41171522	ALA94 D	1682.4	0.780487805
206	B	21.96169231	VAL206 B	12807	0.237804878
264	B	8.098364588	ASP264 B	5272.166667	0.170731707
231	C	21.78462081	PRO231 C	9887.857143	0.37804878
123	D	16.8134084	LEU123 D	3031.157895	0.524390244
157	D	16.73485805	ILE157 D	10660.47368	0.182926829
229	C	24.38238522	MSE229 C	12484.05882	0.329268293
334	C	26.86338119	LEU334 C	5611.684211	0.829268293
220	D	18.09392931	MSE220 D	17255.52941	0.091463415
48	A	21.51173749	LYS48 A	4518.545455	0.652439024
285	B	23.68105	ASP285 B	9304.666667	0.475609756
289	A	18.84380713	LEU289 A	15600.52632	0.134146341
79	D	12.33536493	ILE79 D	784.1578947	0.847560976
262	D	14.84769787	ALA262 D	5093.3	0.280487805
208	B	16.70034039	SER208 B	12047.72727	0.146341463
52	A	23.99597754	ARG52 A	4167.458333	0.774390244
160	B	15.97578871	GLY160 B	1581.857143	0.774390244
300	B	5.062081291	ALA300 B	816.6	0.365853659
411	D	5.258669889	PO4411 D	2824.4	0.140243902
214	D	15.2049906	ASN214 D	14344.78571	0.12195122
82	A	11.00196551	PHE82 A	370.05	0.957317073
66	C	14.91738395	THR66 C	916.8571429	0.932926829
289	C	14.6392395	LEU289 C	3063.157895	0.426829268
349	A	33.6138546	GLY349 A	19768.42857	0.103658537
283	D	22.91620558	GLU283 D	4230.4	0.737804878
6	B	31.67180765	LEU6 B	3063.736842	1
249	A	19.82488449	LEU249 A	24464.15789	0.012195122
291	B	6.740530914	PRO291 B	2132.071429	0.237804878
288	C	16.78519604	LEU288 C	3324.263158	0.493902439
137	D	17.32216268	GLY137 D	2227.428571	0.652439024
91	A	6.001489398	LEU91 A	577.5789474	0.518292683
262	C	16.31915482	ALA262 C	4271.4	0.396341463
356	B	42.87900765	LYS356 B	10882.18182	0.829268293
363	C	40.02655061	VAL363 C	11314.375	0.713414634
5	D	28.23930176	SER5 D	3498	0.951219512
408	B	30.8341847	LEU408 B	8085.578947	0.847560976
337	C	34.11460047	GLY337 C	8331.285714	0.920731707
150	C	14.57542785	ARG150 C	3329.833333	0.384146341
49	A	24.94442344	GLU49 A	4597.4	0.792682927
288	A	19.91740894	LEU288 A	14458.78947	0.164634146
409	C	26.85064489	LEU409 C	9479.736842	0.591463415
139	C	7.280943551	TRP139 C	571.7083333	0.640243902
364	D	26.38184997	ASN364 D	14542.64286	0.268292683
177	A	24.71989333	VAL177 A	16207.125	0.170731707
387	D	35.75930834	GLU387 D	15167	0.37804878
15	D	12.15820879	LEU15 D	810.0526316	0.829268293
88	D	6.366437858	GLN88 D	695.8823529	0.5
54	B	18.50933983	ALA54 B	1456.4	0.902439024
277	C	14.00959707	PHE277 C	3703.25	0.335365854
119	C	14.64228076	GLU119 C	1487.4	0.768292683
83	A	6.846591196	CYS83 A	142.4545455	0.926829268
90	C	14.96905732	ASP90 C	802.5	0.981707317
201	C	25.1816071	LEU201 C	10177.10526	0.481707317
103	D	8.963784078	ASN103 D	858.7857143	0.634146341
248	A	22.52954365	ALA248 A	25176.1	0.036585366
244	B	17.00007756	VAL244 B	15442	0.115853659
193	C	25.96135247	GLN193 C	6964.588235	0.707317073
197	D	23.05166591	LEU197 D	14295.36842	0.213414634
88	B	5.723336964	GLN88 B	292.4117647	0.68902439
217	D	14.55251803	THR217 D	15278.42857	0.085365854
90	A	10.10894327	ASP90 A	394.3333333	0.902439024
182	A	15.9835237	ILE182 A	23550.31579	0.018292683
371	A	19.26743104	GLN371 A	15653.94118	0.140243902
98	D	23.26972931	GLY98 D	1920.142857	0.914634146
322	D	18.79029712	LEU322 D	3110.052632	0.62195122
261	C	20.0385995	ALA261 C	4896	0.542682927
399	C	38.51223959	ALA399 C	13302	0.475609756
353	D	40.34851836	ALA353 D	15212.4	0.262195122
161	C	12.34281127	HIS161 C	530	0.951219512
197	B	24.34286826	LEU197 B	15997.36842	0.170731707
24	C	14.48144433	LEU24 C	1731.210526	0.640243902
270	B	8.509440933	PRO270 B	3034.142857	0.225609756
176	A	22.66499067	TYR176 A	13674.52381	0.219512195
143	C	4.510804917	ALA143 C	451.8	0.463414634
331	B	23.24650935	SER331 B	3022.727273	0.817073171
355	B	38.63845738	ASN355 B	10481.64286	0.859756098
80	A	11.92635447	GLY80 A	693.5714286	0.859756098
209	D	12.92479191	LEU209 D	10572.10526	0.140243902
323	D	16.17136237	SER323 D	2718.454545	0.542682927
131	B	21.82567582	ASN131 B	12699.35714	0.237804878
194	C	27.84155098	VAL194 C	7732.25	0.725609756
120	B	19.75721929	LEU120 B	3766	0.603658537
98	C	22.89150135	GLY98 C	1384.142857	0.993902439
350	B	34.39010417	VAL350 B	10318.625	0.75
322	A	14.41129786	LEU322 A	3200.315789	0.402439024
155	B	22.39896252	GLY155 B	11132.71429	0.335365854
118	D	16.4644084	GLY118 D	3704.428571	0.451219512
366	D	24.0611858	ALA366 D	13794.2	0.25
277	B	13.6068026	PHE277 B	4266.7	0.292682927
370	A	24.21024665	LEU370 A	15195.26316	0.207317073
144	B	19.02987307	ALA144 B	10473.6	0.25
284	D	22.20909609	PHE284 D	4308.9	0.701219512
70	D	16.23272229	ILE70 D	1285.789474	0.884146341
120	D	18.27091538	LEU120 D	3516.052632	0.554878049
19	C	7.65008745	VAL19 C	740.375	0.597560976
162	C	8.651555467	ILE162 C	676.1052632	0.682926829
100	D	17.14458985	PRO100 D	1573.785714	0.81097561
251	D	25.33209697	ASP251 D	8383.166667	0.597560976
141	B	9.118309821	LYS141 B	11326	0.085365854
316	C	21.03008571	SER316 C	1815.363636	0.865853659
384	B	32.93706827	GLU384 B	9422.266667	0.817073171
175	A	21.09201342	MSE175 A	12993.41176	0.213414634
323	C	13.73790162	SER323 C	1544.454545	0.670731707
127	B	19.71498572	VAL127 B	10446.375	0.274390244
76	B	17.01386614	LEU76 B	1202.210526	0.920731707
360	D	39.28217146	GLU360 D	15470.6	0.262195122
81	A	7.002942382	CYS81 A	394.0909091	0.719512195
163	D	14.31994529	GLY163 D	7824.142857	0.207317073
344	A	23.88665715	HIS344 A	19845.41176	0.12195122
121	D	15.62433839	LEU121 D	2846.684211	0.5
41	C	8.10615988	ALA41 C	1753.6	0.384146341
323	A	10.17995879	SER323 A	2539	0.347560976
413	C	29.56874925	UNL413 C	13706.8	0.37804878
246	C	17.61200128	ILE246 C	7665.473684	0.286585366
39	C	9.470762694	LYS39 C	2000.818182	0.396341463
282	B	19.25830392	CYS282 B	7605.181818	0.365853659
355	C	40.8651918	ASN355 C	12089.5	0.554878049
373	A	15.74109046	SER373 A	17956	0.048780488
271	B	7.983756384	ALA271 B	2884.2	0.207317073
263	B	13.23507378	ILE263 B	6749.631579	0.213414634
314	B	18.43655719	LYS314 B	1435.590909	0.908536585
289	B	14.14122951	LEU289 B	4564.368421	0.286585366
9	D	26.95965245	ASP9 D	2912.083333	0.945121951
345	C	30.74431165	GLU345 C	10667.73333	0.62195122
350	D	35.44622127	VAL350 D	14842.5625	0.396341463
402	D	33.32173037	GLY402 D	13836.42857	0.426829268
274	D	12.28899089	SER274 D	1827.727273	0.530487805
315	C	19.14606803	TYR315 C	1690.47619	0.853658537
174	A	21.14396205	GLY174 A	11954.71429	0.262195122
79	A	11.49992083	ILE79 A	1042	0.725609756
320	C	20.17363693	SER320 C	2195.454545	0.768292683
290	B	10.44188781	THR290 B	3056.071429	0.304878049
382	D	25.045674	ASP382 D	11889.66667	0.390243902
82	B	3.827302575	PHE82 B	86.65	0.847560976
86	A	1.951584741	THR86 A	16.14285714	0.786585366
202	C	28.13600286	ASN202 C	10641.14286	0.56097561
217	B	15.96711984	THR217 B	17390.85714	0.054878049
289	D	14.01936208	LEU289 D	2923.526316	0.420731707
269	A	9.450189575	GLU269 A	17504.2	0.054878049
345	A	24.59082601	GLU345 A	20026.73333	0.115853659
133	C	15.16366054	LYS133 C	2120.909091	0.585365854
249	B	19.73575147	LEU249 B	13549.15789	0.170731707
245	A	18.18562259	ASP245 A	26854.33333	0.006097561
352	D	38.37697677	THR352 D	15281.42857	0.359756098
320	A	18.30207423	SER320 A	4380	0.475609756
210	B	12.69075577	HIS210 B	11913.23529	0.134146341
369	B	26.54959017	TYR369 B	7271.619048	0.713414634
9	A	30.90376888	ASP9 A	6341	0.920731707
372	A	19.68955446	THR372 A	16697.35714	0.134146341
50	D	17.5118571	SER50 D	1992.363636	0.695121951
352	B	39.92258052	THR352 B	10640.85714	0.890243902
404	B	26.58485114	ILE404 B	6892.263158	0.737804878
288	D	15.79871074	LEU288 D	3422.263158	0.445121951
27	C	16.23273942	LEU27 C	2019.842105	0.646341463
394	D	34.26046528	LEU394 D	16007.84211	0.262195122
111	C	6.951819546	SER111 C	211.7272727	0.865853659
179	D	21.35728487	PHE179 D	11080.85	0.31097561
110	B	10.84549957	ARG110 B	305.375	0.975609756
178	A	24.3287758	TYR178 A	18473.66667	0.146341463
246	B	16.52399286	ILE246 B	13516.26316	0.134146341
104	D	7.117127791	ALA104 D	943.7	0.469512195
173	A	20.18325734	LEU173 A	11113.31579	0.268292683
372	C	26.57630578	THR372 C	8730.785714	0.62804878
213	B	11.90332197	GLU213 B	15192.73333	0.079268293
78	A	15.99103702	ALA78 A	1672	0.75
59	A	10.26418691	LEU59 A	1115.842105	0.615853659
44	D	16.71244958	ASP44 D	1921	0.68902439
50	B	18.07117013	SER50 B	1974.454545	0.719512195
235	D	18.1009563	LEU235 D	7954.105263	0.298780488
300	A	13.97674791	ALA300 A	6884	0.225609756
87	A	2.712487604	ASN87 A	45.28571429	0.835365854
317	D	24.07461262	ASP317 D	3073.333333	0.859756098
100	A	13.63695901	PRO100 A	1435.285714	0.731707317
265	A	8.954140662	VAL265 A	19703.4375	0.042682927
230	D	22.18364995	LYS230 D	12824.81818	0.243902439
346	A	23.1654823	ASN346 A	19964.85714	0.109756098
301	C	4.097144005	GLN301 C	584.6470588	0.359756098
178	C	24.07893775	TYR178 C	5799.285714	0.695121951
125	B	16.12437884	ARG125 B	9731.458333	0.195121951
114	C	12.39748535	GLU114 C	407.6666667	0.987804878
78	C	16.61906842	ALA78 C	830.3	0.987804878
44	B	17.07630033	ASP44 B	2119.833333	0.664634146
14	B	13.64205179	LEU14 B	1044.578947	0.835365854
348	D	38.57610545	PRO348 D	14282.28571	0.414634146
194	B	27.644495	VAL194 B	13724.625	0.317073171
60	A	9.958942765	ARG60 A	1543.875	0.469512195
375	A	21.18105637	GLN375 A	19369.76471	0.097560976
155	C	21.77852396	GLY155 C	5164.285714	0.62195122
37	D	11.94421642	PHE37 D	1494.55	0.591463415
134	D	14.7797749	ALA134 D	2974.6	0.457317073
299	B	9.360995727	GLU299 B	1126.6	0.554878049
116	D	12.10959665	VAL116 D	4013.625	0.268292683
193	B	25.89816688	GLN193 B	12525.29412	0.359756098
52	D	21.18789213	ARG52 D	2018.375	0.835365854
256	D	19.77741907	LYS256 D	8565.227273	0.347560976
172	A	23.30702607	SER172 A	12910.63636	0.298780488
261	D	18.52072747	ALA261 D	5602.3	0.426829268
77	A	18.89275221	VAL77 A	2292.375	0.701219512
58	A	14.47257731	GLY58 A	1717.571429	0.652439024
21	C	13.30601221	GLN21 C	1387.647059	0.719512195
351	B	35.30106891	LEU351 B	10329.84211	0.81097561
152	B	24.75437299	LYS152 B	10731.45455	0.445121951
73	C	19.62449311	ALA73 C	1766.7	0.829268293
250	B	22.43982899	CYS250 B	13407.54545	0.225609756
303	B	8.182396409	ASN303 B	490.1428571	0.737804878
374	C	26.49283109	ALA374 C	9923.9	0.554878049
347	A	28.9186022	ARG347 A	20077.125	0.097560976
302	C	8.903332017	GLU302 C	695.7333333	0.68902439
241	B	10.81535654	GLY241 B	12589.28571	0.103658537
77	C	20.39786776	VAL77 C	1170.375	0.981707317
285	C	20.1982174	ASP285 C	4002.5	0.615853659
181	B	20.22399884	ASP181 B	10815.66667	0.274390244
255	B	30.54701282	SER255 B	13822.36364	0.402439024
11	C	22.5615614	ILE11 C	2285.263158	0.859756098
152	D	14.87121195	LYS152 D	1843.318182	0.62195122
61	A	8.224710086	SER61 A	1544.818182	0.414634146
171	C	23.09228661	GLU171 C	2611.266667	0.847560976
374	A	19.0576487	ALA374 A	18719.5	0.073170732
76	C	17.28813168	LEU76 C	1444.684211	0.87195122
284	C	23.53080086	PHE284 C	4620.7	0.75
74	B	24.32177798	GLU74 B	1596.333333	0.987804878
126	B	22.55976961	GLY126 B	9874	0.408536585
45	B	20.56947899	GLU45 B	2183.533333	0.780487805
181	D	19.82890572	ASP181 D	12050.08333	0.213414634
178	D	23.05884312	TYR178 D	9927.571429	0.420731707
367	C	30.12343833	ALA367 C	8861.1	0.743902439
219	D	17.47992966	ASN219 D	16485.21429	0.097560976
353	B	39.80629663	ALA353 B	10643.6	0.847560976
171	A	25.1294722	GLU171 A	14124.6	0.262195122
76	A	16.62779754	LEU76 A	2588.947368	0.579268293
81	D	7.253571465	CYS81 D	299.2727273	0.780487805
45	D	20.14687777	GLU45 D	2005.933333	0.792682927
188	B	21.70355192	LEU188 B	9399.578947	0.396341463
400	C	37.37522935	ILE400 C	12708.05263	0.518292683
340	A	28.67871134	LEU340 A	19846.73684	0.103658537
273	C	8.311278301	ASN273 C	2455.142857	0.280487805
341	D	28.09284074	MSE341 D	13046.05882	0.396341463
164	A	18.3253824	THR164 A	16690.28571	0.109756098
311	B	11.31593377	LYS311 B	712.5454545	0.817073171
247	D	20.21700801	PRO247 D	9091.071429	0.335365854
139	D	7.714693837	TRP139 D	1047.583333	0.481707317
221	D	18.68696201	MSE221 D	16829.35294	0.115853659
326	D	17.13653098	ASN326 D	2183.357143	0.652439024
62	A	11.0747297	ARG62 A	1730.541667	0.506097561
377	A	22.36904482	GLY377 A	18815.71429	0.12804878
75	C	23.6836874	LYS75 C	1752.681818	0.969512195
287	C	19.28241803	VAL287 C	3918.0625	0.567073171
106	B	8.434555175	PHE106 B	234.05	0.908536585
210	C	12.46071382	HIS210 C	6184.647059	0.207317073
332	B	26.83069131	LEU332 B	3947.894737	0.908536585
318	B	23.79059318	ASN318 B	2014.357143	0.920731707
241	C	11.18296893	GLY241 C	7331.428571	0.176829268
397	A	30.31686554	MSE397 A	24094.94118	0.018292683
208	D	14.77070093	SER208 D	9775.090909	0.164634146
170	A	24.09246019	ALA170 A	13990.9	0.237804878
75	A	23.58395327	LYS75 A	2908.545455	0.841463415
73	B	20.20436992	ALA73 B	1570.1	0.902439024
86	B	7.189371252	THR86 B	108.8571429	0.969512195
327	D	20.05427545	PHE327 D	2859.2	0.695121951
32	D	21.94657087	TYR32 D	2548.142857	0.792682927
205	A	21.04631569	ASP205 A	20011.16667	0.085365854
205	B	26.78217441	ASP205 B	14786.33333	0.256097561
117	B	16.8067454	ILE117 B	1701.631579	0.75
274	C	12.55176645	SER274 C	3001.181818	0.359756098
245	B	20.7610689	ASP245 B	15302.83333	0.158536585
375	D	27.10184379	GLN375 D	12277.05882	0.414634146
168	A	23.35862057	ILE168 A	14826.73684	0.195121951
244	C	17.45543314	VAL244 C	9023.25	0.243902439
223	C	27.55035735	ALA223 C	12890.7	0.384146341
165	A	18.44565946	GLN165 A	15536.23529	0.12804878
109	B	8.713145299	THR109 B	104.2857143	0.987804878
414	B	5.220332078	NAD414 B	7720.957143	0.048780488
94	C	17.32697971	ALA94 C	1296.2	0.908536585
205	C	21.0831495	ASP205 C	7566.5	0.445121951
376	A	18.24956904	MSE376 A	19680.58824	0.048780488
25	B	16.61679301	GLU25 B	1566.733333	0.798780488
380	D	28.64205316	VAL380 D	11148.3125	0.530487805
5	B	28.70026746	SER5 B	3076.4	0.969512195
67	C	18.66951121	GLU67 C	1190.266667	0.945121951
400	B	36.98637018	ILE400 B	10861.42105	0.731707317
89	B	9.499673994	VAL89 B	430.5	0.841463415
237	D	11.48350234	ASN237 D	7524.357143	0.176829268
