# Supplementary material for: Mapping allosteric communications within individual proteins
Source: Nat Commun. 2020 Jul 31;11:3862. doi: 10.1038/s41467-020-17618-2 (PMC7395124; doi:10.1038/s41467-020-17618-2)
Supplement: Supplementary file 7 — Supplementary Data 4 [file 41467_2020_17618_MOESM7_ESM.zip › comparison-to-Amors/1yba/1yba-qs-hotspots.txt]

486 429 430 463 464 465 466 467 487 488 489 490 491 508 509 510 511 512 711 713 714 715 716 717 718 719 720 721 722 724 725 726 727 728 729 730 731 732 733 740 741 742 774 775 776 777 778 785 786 787 788 818 1184 1185 1186 1188 1197 
506 141 420 421 422 423 424 426 443 444 453 456 457 458 459 460 461 462 471 472 473 474 475 476 477 478 479 480 481 482 483 484 485 497 498 499 500 501 502 503 504 505 507 723 734 735 736 737 738 739 750 811 812 813 814 
927 923 924 925 926 928 929 930 931 932 933 934 935 936 937 938 978 979 980 981 982 983 984 985 986 987 988 989 990 1007 1008 1009 1010 1121 1378 1379 1380 
414 413 415 416 417 418 419 433 434 435 436 437 438 439 440 441 442 
916 831 832 833 854 863 867 870 871 872 873 874 875 876 877 881 882 883 884 885 886 887 888 889 890 891 892 893 894 895 896 897 898 899 900 901 903 904 905 907 908 909 910 911 912 913 914 915 917 918 919 920 921 1124 1127 1128 1129 1136 1137 1138 1139 1142 1144 1145 1146 1148 1149 1150 1151 1152 1161 1194 
1295 1274 1277 1278 1281 1282 1290 1291 1292 1293 1294 1296 1297 1298 1299 1300 1301 1302 1303 1304 1305 1312 1318 1319 1320 1321 1322 1323 
1235 1234 1236 1237 1238 1239 1240 1258 1259 1260 1261 1262 1263 1543 1544 1545 1546 
824 823 825 826 827 828 829 830 839 840 843 846 847 848 849 850 851 852 853 1130 1131 1132 1133 1134 1135 
517 513 514 515 516 518 519 520 521 522 524 525 526 568 569 570 571 572 573 575 822 
794 744 745 746 747 748 769 770 771 772 773 789 790 791 792 793 795 796 797 798 799 816 
493 492 494 495 496 
1287 1241 1242 1243 1244 1245 1247 1248 1264 1265 1283 1284 1285 1286 1288 1306 1307 1308 1309 1310 1315 1316 1324 1325 1326 1327 1328 1329 1330 1547 1548 1549 1550 1556 1557 1559 1560 
2 1 3 4 5 6 7 8 21 24 25 26 27 28 29 30 31 32 313 
81 62 63 64 73 74 75 76 77 78 79 80 82 83 84 85 86 88 89 90 91 92 93 94 95 96 99 408 409 
757 752 753 754 755 756 758 759 760 761 762 763 764 765 766 767 768 808 809 810 1165 1166 1167 1181 1182 1183 
958 947 948 951 953 954 955 956 957 959 960 963 1069 1070 1101 1102 1502 1512 1513 1520 1522 
1155 1154 1156 1157 1158 1199 1200 1201 1202 1203 1204 1205 1226 
70 41 42 44 45 46 48 49 50 51 67 68 69 71 
136 125 126 129 134 135 137 138 681 
1369 1091 1111 1357 1359 1361 1362 1364 1365 1366 1367 1368 1370 1371 1373 1374 1375 1376 
1013 1001 1002 1011 1012 1014 1015 1016 1017 1020 1231 
