# Supplementary material for: Mapping allosteric communications within individual proteins
Source: Nat Commun. 2020 Jul 31;11:3862. doi: 10.1038/s41467-020-17618-2 (PMC7395124; doi:10.1038/s41467-020-17618-2)
Supplement: Supplementary file 7 — Supplementary Data 4 [file 41467_2020_17618_MOESM7_ESM.zip › comparison-to-Amors/1yp3/1yp3-qs.pdb]

MODEL        1
ATOM      1  N   GLN A  10      27.253 -21.194  49.046  1.00  0.99           N  
ATOM      2  CA  GLN A  10      26.253 -22.278  49.292  1.00  0.99           C  
ATOM      3  C   GLN A  10      26.611 -23.052  50.564  1.00  0.99           C  
ATOM      4  O   GLN A  10      25.747 -23.666  51.202  1.00  0.99           O  
ATOM      5  CB  GLN A  10      26.191 -23.220  48.086  1.00  0.99           C  
ATOM      6  CG  GLN A  10      25.123 -24.299  48.191  1.00  0.99           C  
ATOM      7  CD  GLN A  10      24.747 -24.877  46.841  1.00  0.99           C  
ATOM      8  NE2 GLN A  10      23.449 -24.924  46.556  1.00  0.99           N  
ATOM      9  OE1 GLN A  10      25.612 -25.281  46.065  1.00  0.99           O  
ATOM     10  H01 GLN A  10      26.875 -20.530  48.386  1.00  0.99           H  
ATOM     11  H02 GLN A  10      27.462 -20.724  49.915  1.00  0.99           H  
ATOM     12  H03 GLN A  10      25.270 -21.827  49.430  1.00  0.99           H  
ATOM     13  H04 GLN A  10      27.151 -23.734  48.041  1.00  0.99           H  
ATOM     14  H05 GLN A  10      25.989 -22.624  47.196  1.00  0.99           H  
ATOM     15  H06 GLN A  10      24.230 -23.840  48.615  1.00  0.99           H  
ATOM     16  H07 GLN A  10      25.498 -25.103  48.824  1.00  0.99           H  
ATOM     17  H08 GLN A  10      23.139 -25.301  45.672  1.00  0.99           H  
ATOM     18  H09 GLN A  10      22.773 -24.583  47.224  1.00  0.99           H  
ATOM     19  N   THR A  11      27.894 -23.025  50.918  1.00  0.98           N  
ATOM     20  CA  THR A  11      28.377 -23.670  52.135  1.00  0.98           C  
ATOM     21  C   THR A  11      28.772 -22.539  53.082  1.00  0.98           C  
ATOM     22  O   THR A  11      29.303 -21.508  52.657  1.00  0.98           O  
ATOM     23  CB  THR A  11      29.575 -24.614  51.863  1.00  0.98           C  
ATOM     24  CG2 THR A  11      29.085 -26.040  51.632  1.00  0.98           C  
ATOM     25  OG1 THR A  11      30.304 -24.158  50.716  1.00  0.98           O  
ATOM     26  H01 THR A  11      27.602 -24.304  52.565  1.00  0.98           H  
ATOM     27  H02 THR A  11      30.232 -24.606  52.733  1.00  0.98           H  
ATOM     28  H03 THR A  11      28.138 -26.015  51.094  1.00  0.98           H  
ATOM     29  H04 THR A  11      29.822 -26.587  51.044  1.00  0.98           H  
ATOM     30  H05 THR A  11      28.944 -26.536  52.592  1.00  0.98           H  
ATOM     31  H06 THR A  11      30.383 -23.202  50.746  1.00  0.98           H  
ATOM     32  H10 THR A  11      28.554 -22.543  50.325  1.00  0.98           H  
ATOM     33  N   CYS A  12      28.507 -22.739  54.367  1.00  0.97           N  
ATOM     34  CA  CYS A  12      28.745 -21.715  55.373  1.00  0.97           C  
ATOM     35  C   CYS A  12      29.482 -22.275  56.563  1.00  0.97           C  
ATOM     36  O   CYS A  12      29.537 -23.485  56.753  1.00  0.97           O  
ATOM     37  CB  CYS A  12      27.385 -21.179  55.805  1.00  0.97           C  
ATOM     38  SG  CYS A  12      26.197 -21.778  54.567  1.00  0.97           S  
ATOM     39  H01 CYS A  12      29.366 -20.922  54.955  1.00  0.97           H  
ATOM     40  H02 CYS A  12      27.385 -20.091  55.865  1.00  0.97           H  
ATOM     41  H03 CYS A  12      27.125 -21.556  56.794  1.00  0.97           H  
ATOM     42  H07 CYS A  12      28.128 -23.630  54.656  1.00  0.97           H  
ATOM     43  N   LEU A  13      30.050 -21.387  57.366  1.00  0.79           N  
ATOM     44  CA  LEU A  13      30.767 -21.821  58.547  1.00  0.79           C  
ATOM     45  C   LEU A  13      29.783 -22.048  59.677  1.00  0.79           C  
ATOM     46  O   LEU A  13      29.086 -21.130  60.095  1.00  0.79           O  
ATOM     47  CB  LEU A  13      31.802 -20.774  58.966  1.00  0.79           C  
ATOM     48  CG  LEU A  13      33.039 -20.664  58.070  1.00  0.79           C  
ATOM     49  CD1 LEU A  13      33.953 -19.583  58.608  1.00  0.79           C  
ATOM     50  CD2 LEU A  13      33.768 -21.996  58.024  1.00  0.79           C  
ATOM     51  H01 LEU A  13      31.289 -22.751  58.320  1.00  0.79           H  
ATOM     52  H02 LEU A  13      32.170 -21.095  59.940  1.00  0.79           H  
ATOM     53  H03 LEU A  13      31.309 -19.802  58.978  1.00  0.79           H  
ATOM     54  H04 LEU A  13      29.982 -20.402  57.153  1.00  0.79           H  
ATOM     55  H05 LEU A  13      32.732 -20.403  57.057  1.00  0.79           H  
ATOM     56  H06 LEU A  13      34.861 -19.543  58.006  1.00  0.79           H  
ATOM     57  H07 LEU A  13      33.444 -18.620  58.561  1.00  0.79           H  
ATOM     58  H08 LEU A  13      34.213 -19.808  59.642  1.00  0.79           H  
ATOM     59  H09 LEU A  13      34.725 -21.904  58.537  1.00  0.79           H  
ATOM     60  H10 LEU A  13      33.164 -22.758  58.516  1.00  0.79           H  
ATOM     61  H11 LEU A  13      33.939 -22.282  56.986  1.00  0.79           H  
ATOM     62  N   ASP A  14      29.716 -23.285  60.151  1.00  0.97           N  
ATOM     63  CA  ASP A  14      28.838 -23.631  61.256  1.00  0.97           C  
ATOM     64  C   ASP A  14      29.700 -24.330  62.297  1.00  0.97           C  
ATOM     65  O   ASP A  14      30.199 -25.429  62.061  1.00  0.97           O  
ATOM     66  CB  ASP A  14      27.710 -24.556  60.786  1.00  0.97           C  
ATOM     67  CG  ASP A  14      26.606 -24.708  61.828  1.00  0.97           C  
ATOM     68  OD1 ASP A  14      25.504 -25.185  61.473  1.00  0.97           O  
ATOM     69  OD2 ASP A  14      26.842 -24.351  63.004  1.00  0.97           O  
ATOM     70  H01 ASP A  14      28.368 -22.739  61.670  1.00  0.97           H  
ATOM     71  H02 ASP A  14      28.141 -25.542  60.615  1.00  0.97           H  
ATOM     72  H03 ASP A  14      27.277 -24.145  59.874  1.00  0.97           H  
ATOM     73  H12 ASP A  14      30.289 -24.004  59.734  1.00  0.97           H  
ATOM     74  N   PRO A  15      29.941 -23.669  63.443  1.00  0.94           N  
ATOM     75  CA  PRO A  15      29.469 -22.329  63.823  1.00  0.94           C  
ATOM     76  C   PRO A  15      30.026 -21.187  62.958  1.00  0.94           C  
ATOM     77  O   PRO A  15      31.074 -21.316  62.318  1.00  0.94           O  
ATOM     78  CB  PRO A  15      29.926 -22.212  65.270  1.00  0.94           C  
ATOM     79  CG  PRO A  15      31.225 -22.934  65.234  1.00  0.94           C  
ATOM     80  CD  PRO A  15      30.850 -24.195  64.473  1.00  0.94           C  
ATOM     81  H01 PRO A  15      29.216 -22.614  65.992  1.00  0.94           H  
ATOM     82  H02 PRO A  15      30.057 -21.170  65.563  1.00  0.94           H  
ATOM     83  H03 PRO A  15      31.657 -23.120  66.217  1.00  0.94           H  
ATOM     84  H04 PRO A  15      28.393 -22.229  63.681  1.00  0.94           H  
ATOM     85  H05 PRO A  15      31.986 -22.360  64.705  1.00  0.94           H  
ATOM     86  H06 PRO A  15      31.706 -24.737  64.070  1.00  0.94           H  
ATOM     87  H07 PRO A  15      30.345 -24.913  65.119  1.00  0.94           H  
ATOM     88  N   ASP A  16      29.313 -20.068  62.964  1.00  0.91           N  
ATOM     89  CA  ASP A  16      29.682 -18.884  62.194  1.00  0.91           C  
ATOM     90  C   ASP A  16      31.034 -18.295  62.587  1.00  0.91           C  
ATOM     91  O   ASP A  16      31.443 -18.359  63.746  1.00  0.91           O  
ATOM     92  CB  ASP A  16      28.616 -17.811  62.378  1.00  0.91           C  
ATOM     93  CG  ASP A  16      28.390 -17.480  63.834  1.00  0.91           C  
ATOM     94  OD1 ASP A  16      27.809 -18.326  64.550  1.00  0.91           O  
ATOM     95  OD2 ASP A  16      28.810 -16.385  64.266  1.00  0.91           O  
ATOM     96  H01 ASP A  16      29.758 -19.204  61.155  1.00  0.91           H  
ATOM     97  H02 ASP A  16      27.680 -18.194  61.972  1.00  0.91           H  
ATOM     98  H03 ASP A  16      28.932 -16.908  61.856  1.00  0.91           H  
ATOM     99  H08 ASP A  16      28.476 -20.034  63.528  1.00  0.91           H  
ATOM    100  N   ALA A  17      31.707 -17.696  61.611  1.00  0.69           N  
ATOM    101  CA  ALA A  17      33.008 -17.076  61.827  1.00  0.69           C  
ATOM    102  C   ALA A  17      32.985 -16.085  62.977  1.00  0.69           C  
ATOM    103  O   ALA A  17      33.894 -16.053  63.795  1.00  0.69           O  
ATOM    104  CB  ALA A  17      33.467 -16.359  60.556  1.00  0.69           C  
ATOM    105  H01 ALA A  17      33.705 -17.874  62.081  1.00  0.69           H  
ATOM    106  H02 ALA A  17      34.491 -16.652  60.324  1.00  0.69           H  
ATOM    107  H03 ALA A  17      32.814 -16.633  59.727  1.00  0.69           H  
ATOM    108  H04 ALA A  17      31.303 -17.669  60.686  1.00  0.69           H  
ATOM    109  H05 ALA A  17      33.425 -15.281  60.711  1.00  0.69           H  
ATOM    110  N   SER A  18      31.942 -15.272  63.032  1.00  0.78           N  
ATOM    111  CA  SER A  18      31.835 -14.263  64.066  1.00  0.78           C  
ATOM    112  C   SER A  18      32.074 -14.750  65.490  1.00  0.78           C  
ATOM    113  O   SER A  18      32.824 -14.119  66.243  1.00  0.78           O  
ATOM    114  CB  SER A  18      30.471 -13.590  63.994  1.00  0.78           C  
ATOM    115  OG  SER A  18      30.335 -12.641  65.035  1.00  0.78           O  
ATOM    116  H01 SER A  18      32.644 -13.564  63.855  1.00  0.78           H  
ATOM    117  H02 SER A  18      29.696 -14.349  64.103  1.00  0.78           H  
ATOM    118  H03 SER A  18      30.368 -13.087  63.032  1.00  0.78           H  
ATOM    119  H04 SER A  18      30.639 -11.783  64.729  1.00  0.78           H  
ATOM    120  H06 SER A  18      31.209 -15.356  62.342  1.00  0.78           H  
ATOM    121  N   ARG A  19      31.453 -15.867  65.864  1.00  0.85           N  
ATOM    122  CA  ARG A  19      31.604 -16.370  67.228  1.00  0.85           C  
ATOM    123  C   ARG A  19      32.567 -17.538  67.449  1.00  0.85           C  
ATOM    124  O   ARG A  19      32.755 -17.974  68.588  1.00  0.85           O  
ATOM    125  CB  ARG A  19      30.228 -16.734  67.803  1.00  0.85           C  
ATOM    126  CG  ARG A  19      29.607 -18.000  67.236  1.00  0.85           C  
ATOM    127  CD  ARG A  19      28.128 -18.088  67.598  1.00  0.85           C  
ATOM    128  NE  ARG A  19      27.881 -17.975  69.036  1.00  0.85           N  
ATOM    129  CZ  ARG A  19      28.013 -18.971  69.910  1.00  0.85           C  
ATOM    130  NH1 ARG A  19      28.394 -20.178  69.504  1.00  0.85           N  
ATOM    131  NH2 ARG A  19      27.752 -18.761  71.197  1.00  0.85           N  
ATOM    132  H01 ARG A  19      32.073 -15.538  67.753  1.00  0.85           H  
ATOM    133  H02 ARG A  19      29.559 -15.919  67.528  1.00  0.85           H  
ATOM    134  H03 ARG A  19      30.335 -16.862  68.880  1.00  0.85           H  
ATOM    135  H04 ARG A  19      30.122 -18.862  67.661  1.00  0.85           H  
ATOM    136  H05 ARG A  19      30.876 -16.368  65.203  1.00  0.85           H  
ATOM    137  H06 ARG A  19      29.710 -17.994  66.151  1.00  0.85           H  
ATOM    138  H07 ARG A  19      27.775 -19.070  67.284  1.00  0.85           H  
ATOM    139  H08 ARG A  19      27.597 -17.283  67.090  1.00  0.85           H  
ATOM    140  H09 ARG A  19      27.589 -17.076  69.392  1.00  0.85           H  
ATOM    141  H10 ARG A  19      28.488 -20.929  70.172  1.00  0.85           H  
ATOM    142  H11 ARG A  19      28.590 -20.344  68.527  1.00  0.85           H  
ATOM    143  H12 ARG A  19      27.458 -17.847  71.510  1.00  0.85           H  
ATOM    144  H13 ARG A  19      27.847 -19.516  71.861  1.00  0.85           H  
ATOM    145  N   SER A  20      33.186 -18.043  66.388  1.00  0.77           N  
ATOM    146  CA  SER A  20      34.104 -19.163  66.559  1.00  0.77           C  
ATOM    147  C   SER A  20      35.518 -18.905  66.053  1.00  0.77           C  
ATOM    148  O   SER A  20      36.371 -19.790  66.105  1.00  0.77           O  
ATOM    149  CB  SER A  20      33.542 -20.419  65.883  1.00  0.77           C  
ATOM    150  OG  SER A  20      33.676 -20.374  64.477  1.00  0.77           O  
ATOM    151  H01 SER A  20      34.187 -19.306  67.636  1.00  0.77           H  
ATOM    152  H02 SER A  20      32.479 -20.477  66.116  1.00  0.77           H  
ATOM    153  H03 SER A  20      34.077 -21.291  66.260  1.00  0.77           H  
ATOM    154  H04 SER A  20      33.284 -19.563  64.143  1.00  0.77           H  
ATOM    155  H14 SER A  20      33.022 -17.654  65.470  1.00  0.77           H  
ATOM    156  N   VAL A  21      35.774 -17.698  65.565  1.00  0.51           N  
ATOM    157  CA  VAL A  21      37.096 -17.373  65.060  1.00  0.51           C  
ATOM    158  C   VAL A  21      37.604 -16.079  65.683  1.00  0.51           C  
ATOM    159  O   VAL A  21      36.837 -15.149  65.910  1.00  0.51           O  
ATOM    160  CB  VAL A  21      37.090 -17.264  63.505  1.00  0.51           C  
ATOM    161  CG1 VAL A  21      38.390 -16.659  63.007  1.00  0.51           C  
ATOM    162  CG2 VAL A  21      36.918 -18.657  62.890  1.00  0.51           C  
ATOM    163  H01 VAL A  21      37.771 -18.182  65.340  1.00  0.51           H  
ATOM    164  H02 VAL A  21      36.261 -16.621  63.208  1.00  0.51           H  
ATOM    165  H03 VAL A  21      39.180 -17.409  63.051  1.00  0.51           H  
ATOM    166  H04 VAL A  21      38.265 -16.324  61.977  1.00  0.51           H  
ATOM    167  H05 VAL A  21      35.044 -17.000  65.545  1.00  0.51           H  
ATOM    168  H06 VAL A  21      38.661 -15.810  63.635  1.00  0.51           H  
ATOM    169  H07 VAL A  21      36.092 -18.640  62.179  1.00  0.51           H  
ATOM    170  H08 VAL A  21      37.835 -18.943  62.375  1.00  0.51           H  
ATOM    171  H09 VAL A  21      36.703 -19.379  63.678  1.00  0.51           H  
ATOM    172  N   LEU A  22      38.902 -16.041  65.975  1.00  0.45           N  
ATOM    173  CA  LEU A  22      39.524 -14.873  66.567  1.00  0.45           C  
ATOM    174  C   LEU A  22      40.611 -14.366  65.642  1.00  0.45           C  
ATOM    175  O   LEU A  22      41.519 -15.110  65.266  1.00  0.45           O  
ATOM    176  CB  LEU A  22      40.147 -15.217  67.919  1.00  0.45           C  
ATOM    177  CG  LEU A  22      40.757 -14.040  68.692  1.00  0.45           C  
ATOM    178  CD1 LEU A  22      39.658 -13.192  69.295  1.00  0.45           C  
ATOM    179  CD2 LEU A  22      41.653 -14.555  69.790  1.00  0.45           C  
ATOM    180  H01 LEU A  22      38.760 -14.109  66.714  1.00  0.45           H  
ATOM    181  H02 LEU A  22      40.977 -15.889  67.700  1.00  0.45           H  
ATOM    182  H03 LEU A  22      39.371 -15.661  68.542  1.00  0.45           H  
ATOM    183  H04 LEU A  22      41.343 -13.433  68.002  1.00  0.45           H  
ATOM    184  H05 LEU A  22      38.762 -13.799  69.425  1.00  0.45           H  
ATOM    185  H06 LEU A  22      39.982 -12.811  70.264  1.00  0.45           H  
ATOM    186  H07 LEU A  22      39.437 -12.356  68.631  1.00  0.45           H  
ATOM    187  H08 LEU A  22      42.544 -13.930  69.854  1.00  0.45           H  
ATOM    188  H09 LEU A  22      41.119 -14.524  70.740  1.00  0.45           H  
ATOM    189  H10 LEU A  22      39.472 -16.851  65.778  1.00  0.45           H  
ATOM    190  H11 LEU A  22      41.945 -15.582  69.570  1.00  0.45           H  
ATOM    191  N   GLY A  23      40.523 -13.094  65.277  1.00  0.41           N  
ATOM    192  CA  GLY A  23      41.533 -12.536  64.407  1.00  0.41           C  
ATOM    193  C   GLY A  23      42.695 -12.009  65.213  1.00  0.41           C  
ATOM    194  O   GLY A  23      42.497 -11.289  66.187  1.00  0.41           O  
ATOM    195  H01 GLY A  23      41.095 -11.713  63.842  1.00  0.41           H  
ATOM    196  H02 GLY A  23      41.889 -13.310  63.727  1.00  0.41           H  
ATOM    197  H12 GLY A  23      39.758 -12.521  65.604  1.00  0.41           H  
ATOM    198  N   ILE A  24      43.905 -12.383  64.818  1.00  0.30           N  
ATOM    199  CA  ILE A  24      45.121 -11.942  65.488  1.00  0.30           C  
ATOM    200  C   ILE A  24      45.966 -11.277  64.414  1.00  0.30           C  
ATOM    201  O   ILE A  24      46.607 -11.958  63.618  1.00  0.30           O  
ATOM    202  CB  ILE A  24      45.939 -13.128  66.043  1.00  0.30           C  
ATOM    203  CG1 ILE A  24      45.087 -13.995  66.971  1.00  0.30           C  
ATOM    204  CG2 ILE A  24      47.151 -12.606  66.797  1.00  0.30           C  
ATOM    205  CD1 ILE A  24      44.785 -13.354  68.301  1.00  0.30           C  
ATOM    206  H01 ILE A  24      44.862 -11.288  66.321  1.00  0.30           H  
ATOM    207  H02 ILE A  24      46.266 -13.743  65.204  1.00  0.30           H  
ATOM    208  H03 ILE A  24      43.986 -12.998  64.021  1.00  0.30           H  
ATOM    209  H04 ILE A  24      45.664 -14.896  67.179  1.00  0.30           H  
ATOM    210  H05 ILE A  24      44.143 -14.209  66.470  1.00  0.30           H  
ATOM    211  H06 ILE A  24      47.948 -12.377  66.089  1.00  0.30           H  
ATOM    212  H07 ILE A  24      46.879 -11.702  67.342  1.00  0.30           H  
ATOM    213  H08 ILE A  24      47.497 -13.364  67.500  1.00  0.30           H  
ATOM    214  H09 ILE A  24      43.748 -13.552  68.572  1.00  0.30           H  
ATOM    215  H10 ILE A  24      45.445 -13.769  69.063  1.00  0.30           H  
ATOM    216  H11 ILE A  24      44.942 -12.278  68.230  1.00  0.30           H  
ATOM    217  N   ILE A  25      45.965  -9.953  64.374  1.00  0.27           N  
ATOM    218  CA  ILE A  25      46.755  -9.256  63.373  1.00  0.27           C  
ATOM    219  C   ILE A  25      48.149  -8.920  63.902  1.00  0.27           C  
ATOM    220  O   ILE A  25      48.306  -8.411  65.013  1.00  0.27           O  
ATOM    221  CB  ILE A  25      46.049  -7.961  62.915  1.00  0.27           C  
ATOM    222  CG1 ILE A  25      44.732  -8.317  62.224  1.00  0.27           C  
ATOM    223  CG2 ILE A  25      46.935  -7.176  61.958  1.00  0.27           C  
ATOM    224  CD1 ILE A  25      43.867  -7.120  61.920  1.00  0.27           C  
ATOM    225  H01 ILE A  25      46.858  -9.925  62.519  1.00  0.27           H  
ATOM    226  H02 ILE A  25      45.850  -7.341  63.789  1.00  0.27           H  
ATOM    227  H03 ILE A  25      44.171  -8.950  62.912  1.00  0.27           H  
ATOM    228  H04 ILE A  25      44.960  -8.825  61.287  1.00  0.27           H  
ATOM    229  H05 ILE A  25      47.903  -7.670  61.872  1.00  0.27           H  
ATOM    230  H06 ILE A  25      46.462  -7.132  60.977  1.00  0.27           H  
ATOM    231  H07 ILE A  25      47.076  -6.165  62.339  1.00  0.27           H  
ATOM    232  H08 ILE A  25      42.941  -7.187  62.492  1.00  0.27           H  
ATOM    233  H09 ILE A  25      44.398  -6.208  62.194  1.00  0.27           H  
ATOM    234  H10 ILE A  25      43.635  -7.100  60.855  1.00  0.27           H  
ATOM    235  H12 ILE A  25      45.415  -9.428  65.039  1.00  0.27           H  
ATOM    236  N   LEU A  26      49.159  -9.227  63.097  1.00  0.23           N  
ATOM    237  CA  LEU A  26      50.538  -8.958  63.443  1.00  0.23           C  
ATOM    238  C   LEU A  26      50.847  -7.569  62.925  1.00  0.23           C  
ATOM    239  O   LEU A  26      51.560  -7.403  61.933  1.00  0.23           O  
ATOM    240  CB  LEU A  26      51.430  -9.998  62.783  1.00  0.23           C  
ATOM    241  CG  LEU A  26      51.167 -11.404  63.334  1.00  0.23           C  
ATOM    242  CD1 LEU A  26      51.603 -12.457  62.324  1.00  0.23           C  
ATOM    243  CD2 LEU A  26      51.889 -11.570  64.667  1.00  0.23           C  
ATOM    244  H01 LEU A  26      50.710  -9.008  64.518  1.00  0.23           H  
ATOM    245  H02 LEU A  26      52.467  -9.739  62.996  1.00  0.23           H  
ATOM    246  H03 LEU A  26      51.240  -9.997  61.710  1.00  0.23           H  
ATOM    247  H04 LEU A  26      50.099 -11.538  63.504  1.00  0.23           H  
ATOM    248  H05 LEU A  26      52.613 -12.791  62.561  1.00  0.23           H  
ATOM    249  H06 LEU A  26      50.921 -13.306  62.366  1.00  0.23           H  
ATOM    250  H07 LEU A  26      51.588 -12.028  61.322  1.00  0.23           H  
ATOM    251  H08 LEU A  26      52.787 -10.952  64.673  1.00  0.23           H  
ATOM    252  H09 LEU A  26      51.230 -11.261  65.479  1.00  0.23           H  
ATOM    253  H10 LEU A  26      52.167 -12.615  64.802  1.00  0.23           H  
ATOM    254  H11 LEU A  26      48.957  -9.665  62.210  1.00  0.23           H  
ATOM    255  N   GLY A  27      50.283  -6.577  63.612  1.00  0.34           N  
ATOM    256  CA  GLY A  27      50.443  -5.181  63.240  1.00  0.34           C  
ATOM    257  C   GLY A  27      51.819  -4.786  62.758  1.00  0.34           C  
ATOM    258  O   GLY A  27      51.974  -4.153  61.713  1.00  0.34           O  
ATOM    259  H01 GLY A  27      50.272  -4.609  64.152  1.00  0.34           H  
ATOM    260  H02 GLY A  27      49.732  -4.962  62.443  1.00  0.34           H  
ATOM    261  H11 GLY A  27      49.723  -6.803  64.422  1.00  0.34           H  
ATOM    262  N   GLY A  28      52.821  -5.158  63.536  1.00  0.23           N  
ATOM    263  CA  GLY A  28      54.192  -4.843  63.193  1.00  0.23           C  
ATOM    264  C   GLY A  28      54.999  -4.777  64.468  1.00  0.23           C  
ATOM    265  O   GLY A  28      54.453  -4.915  65.562  1.00  0.23           O  
ATOM    266  H01 GLY A  28      54.237  -3.887  62.671  1.00  0.23           H  
ATOM    267  H02 GLY A  28      54.596  -5.617  62.540  1.00  0.23           H  
ATOM    268  H03 GLY A  28      52.627  -5.671  64.384  1.00  0.23           H  
ATOM    269  N   GLY A  29      56.301  -4.569  64.334  1.00  0.35           N  
ATOM    270  CA  GLY A  29      57.145  -4.475  65.505  1.00  0.35           C  
ATOM    271  C   GLY A  29      58.363  -3.622  65.237  1.00  0.35           C  
ATOM    272  O   GLY A  29      59.241  -4.019  64.475  1.00  0.35           O  
ATOM    273  H01 GLY A  29      57.479  -5.478  65.769  1.00  0.35           H  
ATOM    274  H02 GLY A  29      56.573  -4.033  66.321  1.00  0.35           H  
ATOM    275  H03 GLY A  29      56.705  -4.476  63.413  1.00  0.35           H  
ATOM    276  N   ALA A  30      58.416  -2.447  65.852  1.00  0.44           N  
ATOM    277  CA  ALA A  30      59.554  -1.536  65.689  1.00  0.44           C  
ATOM    278  C   ALA A  30      59.527  -0.783  64.360  1.00  0.44           C  
ATOM    279  O   ALA A  30      59.844   0.404  64.315  1.00  0.44           O  
ATOM    280  CB  ALA A  30      60.882  -2.305  65.843  1.00  0.44           C  
ATOM    281  H01 ALA A  30      59.473  -0.787  66.477  1.00  0.44           H  
ATOM    282  H02 ALA A  30      61.642  -1.639  66.252  1.00  0.44           H  
ATOM    283  H03 ALA A  30      57.650  -2.172  66.450  1.00  0.44           H  
ATOM    284  H04 ALA A  30      60.738  -3.148  66.518  1.00  0.44           H  
ATOM    285  H05 ALA A  30      61.206  -2.670  64.869  1.00  0.44           H  
ATOM    286  N   GLY A  31      59.154  -1.477  63.288  1.00  0.38           N  
ATOM    287  CA  GLY A  31      59.064  -0.856  61.978  1.00  0.38           C  
ATOM    288  C   GLY A  31      60.386  -0.554  61.302  1.00  0.38           C  
ATOM    289  O   GLY A  31      60.471   0.375  60.492  1.00  0.38           O  
ATOM    290  H01 GLY A  31      58.586   0.110  62.140  1.00  0.38           H  
ATOM    291  H02 GLY A  31      58.500  -1.524  61.328  1.00  0.38           H  
ATOM    292  H06 GLY A  31      58.929  -2.457  63.387  1.00  0.38           H  
ATOM    293  N   THR A  32      61.413  -1.340  61.619  1.00  0.37           N  
ATOM    294  CA  THR A  32      62.740  -1.139  61.040  1.00  0.37           C  
ATOM    295  C   THR A  32      62.708  -0.995  59.522  1.00  0.37           C  
ATOM    296  O   THR A  32      63.266  -0.049  58.966  1.00  0.37           O  
ATOM    297  CB  THR A  32      63.697  -2.314  61.391  1.00  0.37           C  
ATOM    298  CG2 THR A  32      64.010  -2.333  62.879  1.00  0.37           C  
ATOM    299  OG1 THR A  32      63.089  -3.558  61.022  1.00  0.37           O  
ATOM    300  H01 THR A  32      63.105  -0.209  61.475  1.00  0.37           H  
ATOM    301  H02 THR A  32      64.626  -2.174  60.839  1.00  0.37           H  
ATOM    302  H03 THR A  32      61.272  -2.094  62.276  1.00  0.37           H  
ATOM    303  H04 THR A  32      64.810  -1.623  63.091  1.00  0.37           H  
ATOM    304  H05 THR A  32      63.119  -2.054  63.442  1.00  0.37           H  
ATOM    305  H06 THR A  32      64.327  -3.334  63.171  1.00  0.37           H  
ATOM    306  H07 THR A  32      62.924  -4.080  61.810  1.00  0.37           H  
ATOM    307  N   ARG A  33      62.032  -1.930  58.862  1.00  0.18           N  
ATOM    308  CA  ARG A  33      61.951  -1.955  57.403  1.00  0.18           C  
ATOM    309  C   ARG A  33      61.284  -0.759  56.728  1.00  0.18           C  
ATOM    310  O   ARG A  33      61.815  -0.213  55.766  1.00  0.18           O  
ATOM    311  CB  ARG A  33      61.253  -3.241  56.955  1.00  0.18           C  
ATOM    312  CG  ARG A  33      61.784  -4.495  57.631  1.00  0.18           C  
ATOM    313  CD  ARG A  33      61.196  -5.749  57.008  1.00  0.18           C  
ATOM    314  NE  ARG A  33      59.739  -5.701  56.931  1.00  0.18           N  
ATOM    315  CZ  ARG A  33      58.991  -6.637  56.356  1.00  0.18           C  
ATOM    316  NH1 ARG A  33      59.562  -7.703  55.806  1.00  0.18           N  
ATOM    317  NH2 ARG A  33      57.672  -6.503  56.322  1.00  0.18           N  
ATOM    318  H01 ARG A  33      62.990  -1.906  57.076  1.00  0.18           H  
ATOM    319  H02 ARG A  33      61.445  -3.351  55.888  1.00  0.18           H  
ATOM    320  H03 ARG A  33      60.190  -3.152  57.180  1.00  0.18           H  
ATOM    321  H04 ARG A  33      61.497  -4.466  58.682  1.00  0.18           H  
ATOM    322  H05 ARG A  33      62.869  -4.522  57.529  1.00  0.18           H  
ATOM    323  H06 ARG A  33      61.468  -6.593  57.641  1.00  0.18           H  
ATOM    324  H07 ARG A  33      61.597  -5.861  56.001  1.00  0.18           H  
ATOM    325  H08 ARG A  33      61.557  -2.650  59.388  1.00  0.18           H  
ATOM    326  H09 ARG A  33      59.270  -4.906  57.341  1.00  0.18           H  
ATOM    327  H10 ARG A  33      58.992  -8.411  55.366  1.00  0.18           H  
ATOM    328  H11 ARG A  33      60.567  -7.805  55.827  1.00  0.18           H  
ATOM    329  H12 ARG A  33      57.236  -5.692  56.736  1.00  0.18           H  
ATOM    330  H13 ARG A  33      57.104  -7.212  55.882  1.00  0.18           H  
ATOM    331  N   LEU A  34      60.129  -0.349  57.230  1.00  0.17           N  
ATOM    332  CA  LEU A  34      59.394   0.762  56.636  1.00  0.17           C  
ATOM    333  C   LEU A  34      59.770   2.150  57.206  1.00  0.17           C  
ATOM    334  O   LEU A  34      58.993   3.107  57.128  1.00  0.17           O  
ATOM    335  CB  LEU A  34      57.896   0.487  56.798  1.00  0.17           C  
ATOM    336  CG  LEU A  34      56.891   1.207  55.899  1.00  0.17           C  
ATOM    337  CD1 LEU A  34      57.272   1.073  54.439  1.00  0.17           C  
ATOM    338  CD2 LEU A  34      55.528   0.608  56.131  1.00  0.17           C  
ATOM    339  H01 LEU A  34      59.670   0.815  55.583  1.00  0.17           H  
ATOM    340  H02 LEU A  34      57.673   0.878  57.791  1.00  0.17           H  
ATOM    341  H03 LEU A  34      57.752  -0.582  56.641  1.00  0.17           H  
ATOM    342  H04 LEU A  34      56.886   2.269  56.145  1.00  0.17           H  
ATOM    343  H05 LEU A  34      58.307   0.739  54.363  1.00  0.17           H  
ATOM    344  H06 LEU A  34      56.620   0.344  53.958  1.00  0.17           H  
ATOM    345  H07 LEU A  34      57.165   2.039  53.945  1.00  0.17           H  
ATOM    346  H08 LEU A  34      54.811   1.061  55.446  1.00  0.17           H  
ATOM    347  H09 LEU A  34      55.568  -0.467  55.955  1.00  0.17           H  
ATOM    348  H10 LEU A  34      55.217   0.798  57.158  1.00  0.17           H  
ATOM    349  H14 LEU A  34      59.749  -0.816  58.041  1.00  0.17           H  
ATOM    350  N   TYR A  35      60.962   2.248  57.784  1.00  0.15           N  
ATOM    351  CA  TYR A  35      61.444   3.507  58.345  1.00  0.15           C  
ATOM    352  C   TYR A  35      61.777   4.384  57.137  1.00  0.15           C  
ATOM    353  O   TYR A  35      62.219   3.867  56.110  1.00  0.15           O  
ATOM    354  CB  TYR A  35      62.699   3.229  59.180  1.00  0.15           C  
ATOM    355  CG  TYR A  35      63.087   4.325  60.145  1.00  0.15           C  
ATOM    356  CD1 TYR A  35      64.044   5.279  59.806  1.00  0.15           C  
ATOM    357  CD2 TYR A  35      62.495   4.406  61.405  1.00  0.15           C  
ATOM    358  CE1 TYR A  35      64.405   6.286  60.704  1.00  0.15           C  
ATOM    359  CE2 TYR A  35      62.846   5.406  62.310  1.00  0.15           C  
ATOM    360  CZ  TYR A  35      63.801   6.342  61.955  1.00  0.15           C  
ATOM    361  OH  TYR A  35      64.150   7.329  62.851  1.00  0.15           O  
ATOM    362  H01 TYR A  35      60.715   3.992  58.994  1.00  0.15           H  
ATOM    363  H02 TYR A  35      63.522   3.147  58.470  1.00  0.15           H  
ATOM    364  H03 TYR A  35      62.528   2.319  59.754  1.00  0.15           H  
ATOM    365  H04 TYR A  35      64.518   5.239  58.825  1.00  0.15           H  
ATOM    366  H05 TYR A  35      61.741   3.671  61.688  1.00  0.15           H  
ATOM    367  H06 TYR A  35      65.157   7.024  60.425  1.00  0.15           H  
ATOM    368  H07 TYR A  35      62.372   5.450  63.290  1.00  0.15           H  
ATOM    369  H08 TYR A  35      64.355   6.932  63.701  1.00  0.15           H  
ATOM    370  H11 TYR A  35      61.551   1.429  57.837  1.00  0.15           H  
ATOM    371  N   PRO A  36      61.614   5.718  57.237  1.00  0.19           N  
ATOM    372  CA  PRO A  36      61.173   6.626  58.302  1.00  0.19           C  
ATOM    373  C   PRO A  36      59.678   6.712  58.550  1.00  0.19           C  
ATOM    374  O   PRO A  36      59.237   7.440  59.442  1.00  0.19           O  
ATOM    375  CB  PRO A  36      61.706   7.965  57.833  1.00  0.19           C  
ATOM    376  CG  PRO A  36      61.441   7.880  56.362  1.00  0.19           C  
ATOM    377  CD  PRO A  36      61.961   6.494  56.031  1.00  0.19           C  
ATOM    378  H01 PRO A  36      62.749   8.148  58.091  1.00  0.19           H  
ATOM    379  H02 PRO A  36      61.166   8.794  58.290  1.00  0.19           H  
ATOM    380  H03 PRO A  36      61.909   8.676  55.783  1.00  0.19           H  
ATOM    381  H04 PRO A  36      60.377   7.968  56.144  1.00  0.19           H  
ATOM    382  H05 PRO A  36      61.537   6.081  55.116  1.00  0.19           H  
ATOM    383  H06 PRO A  36      63.039   6.507  55.868  1.00  0.19           H  
ATOM    384  H09 PRO A  36      61.540   6.271  59.265  1.00  0.19           H  
ATOM    385  N   LEU A  37      58.890   6.007  57.756  1.00  0.09           N  
ATOM    386  CA  LEU A  37      57.457   6.066  57.946  1.00  0.09           C  
ATOM    387  C   LEU A  37      57.073   5.619  59.353  1.00  0.09           C  
ATOM    388  O   LEU A  37      56.132   6.149  59.948  1.00  0.09           O  
ATOM    389  CB  LEU A  37      56.754   5.198  56.905  1.00  0.09           C  
ATOM    390  CG  LEU A  37      56.967   5.653  55.462  1.00  0.09           C  
ATOM    391  CD1 LEU A  37      56.268   4.686  54.522  1.00  0.09           C  
ATOM    392  CD2 LEU A  37      56.446   7.082  55.284  1.00  0.09           C  
ATOM    393  H01 LEU A  37      57.138   7.101  57.821  1.00  0.09           H  
ATOM    394  H02 LEU A  37      55.685   5.276  57.103  1.00  0.09           H  
ATOM    395  H03 LEU A  37      57.127   4.178  57.001  1.00  0.09           H  
ATOM    396  H04 LEU A  37      58.031   5.654  55.225  1.00  0.09           H  
ATOM    397  H05 LEU A  37      55.350   5.141  54.150  1.00  0.09           H  
ATOM    398  H06 LEU A  37      56.925   4.455  53.683  1.00  0.09           H  
ATOM    399  H07 LEU A  37      59.284   5.433  57.024  1.00  0.09           H  
ATOM    400  H08 LEU A  37      56.026   3.768  55.058  1.00  0.09           H  
ATOM    401  H09 LEU A  37      55.495   7.189  55.806  1.00  0.09           H  
ATOM    402  H10 LEU A  37      57.168   7.787  55.697  1.00  0.09           H  
ATOM    403  H11 LEU A  37      56.302   7.288  54.223  1.00  0.09           H  
ATOM    404  N   THR A  38      57.811   4.654  59.894  1.00  0.10           N  
ATOM    405  CA  THR A  38      57.515   4.136  61.226  1.00  0.10           C  
ATOM    406  C   THR A  38      58.008   5.002  62.372  1.00  0.10           C  
ATOM    407  O   THR A  38      57.622   4.781  63.521  1.00  0.10           O  
ATOM    408  CB  THR A  38      58.096   2.740  61.406  1.00  0.10           C  
ATOM    409  CG2 THR A  38      57.238   1.718  60.699  1.00  0.10           C  
ATOM    410  OG1 THR A  38      59.421   2.710  60.867  1.00  0.10           O  
ATOM    411  H01 THR A  38      56.426   4.126  61.274  1.00  0.10           H  
ATOM    412  H02 THR A  38      58.122   2.498  62.469  1.00  0.10           H  
ATOM    413  H03 THR A  38      56.325   2.195  60.343  1.00  0.10           H  
ATOM    414  H04 THR A  38      57.786   1.306  59.852  1.00  0.10           H  
ATOM    415  H05 THR A  38      56.982   0.916  61.391  1.00  0.10           H  
ATOM    416  H06 THR A  38      59.670   3.591  60.579  1.00  0.10           H  
ATOM    417  H12 THR A  38      58.589   4.273  59.375  1.00  0.10           H  
ATOM    418  N   LYS A  39      58.835   5.997  62.058  1.00  0.17           N  
ATOM    419  CA  LYS A  39      59.388   6.879  63.080  1.00  0.17           C  
ATOM    420  C   LYS A  39      58.378   7.409  64.082  1.00  0.17           C  
ATOM    421  O   LYS A  39      57.641   8.359  63.803  1.00  0.17           O  
ATOM    422  CB  LYS A  39      60.133   8.060  62.454  1.00  0.17           C  
ATOM    423  CG  LYS A  39      60.685   9.023  63.503  1.00  0.17           C  
ATOM    424  CD  LYS A  39      61.739   9.962  62.946  1.00  0.17           C  
ATOM    425  CE  LYS A  39      62.235  10.918  64.026  1.00  0.17           C  
ATOM    426  NZ  LYS A  39      63.349  11.799  63.566  1.00  0.17           N  
ATOM    427  H01 LYS A  39      60.076   6.242  63.635  1.00  0.17           H  
ATOM    428  H02 LYS A  39      59.423   8.612  61.838  1.00  0.17           H  
ATOM    429  H03 LYS A  39      60.962   7.676  61.860  1.00  0.17           H  
ATOM    430  H04 LYS A  39      61.159   8.423  64.280  1.00  0.17           H  
ATOM    431  H05 LYS A  39      59.861   9.618  63.897  1.00  0.17           H  
ATOM    432  H06 LYS A  39      61.296  10.545  62.139  1.00  0.17           H  
ATOM    433  H07 LYS A  39      59.085   6.144  61.091  1.00  0.17           H  
ATOM    434  H08 LYS A  39      62.579   9.377  62.572  1.00  0.17           H  
ATOM    435  H09 LYS A  39      62.621  10.310  64.844  1.00  0.17           H  
ATOM    436  H10 LYS A  39      61.403  11.547  64.341  1.00  0.17           H  
ATOM    437  H11 LYS A  39      64.164  11.236  63.371  1.00  0.17           H  
ATOM    438  H12 LYS A  39      63.069  12.287  62.727  1.00  0.17           H  
ATOM    439  H13 LYS A  39      63.569  12.469  64.289  1.00  0.17           H  
ATOM    440  N   LYS A  40      58.372   6.787  65.257  1.00  0.27           N  
ATOM    441  CA  LYS A  40      57.485   7.160  66.349  1.00  0.27           C  
ATOM    442  C   LYS A  40      56.022   6.935  65.998  1.00  0.27           C  
ATOM    443  O   LYS A  40      55.118   7.515  66.605  1.00  0.27           O  
ATOM    444  CB  LYS A  40      57.733   8.616  66.744  1.00  0.27           C  
ATOM    445  CG  LYS A  40      59.189   8.907  67.086  1.00  0.27           C  
ATOM    446  CD  LYS A  40      59.365  10.293  67.678  1.00  0.27           C  
ATOM    447  CE  LYS A  40      58.764  10.392  69.079  1.00  0.27           C  
ATOM    448  NZ  LYS A  40      57.276  10.249  69.120  1.00  0.27           N  
ATOM    449  H01 LYS A  40      57.709   6.515  67.199  1.00  0.27           H  
ATOM    450  H02 LYS A  40      57.145   8.812  67.641  1.00  0.27           H  
ATOM    451  H03 LYS A  40      57.437   9.256  65.913  1.00  0.27           H  
ATOM    452  H04 LYS A  40      59.769   8.858  66.164  1.00  0.27           H  
ATOM    453  H05 LYS A  40      59.537   8.168  67.808  1.00  0.27           H  
ATOM    454  H06 LYS A  40      58.845  11.004  67.036  1.00  0.27           H  
ATOM    455  H07 LYS A  40      60.429  10.521  67.733  1.00  0.27           H  
ATOM    456  H08 LYS A  40      58.992  11.392  69.447  1.00  0.27           H  
ATOM    457  H09 LYS A  40      59.201   9.606  69.695  1.00  0.27           H  
ATOM    458  H10 LYS A  40      56.855  10.936  68.511  1.00  0.27           H  
ATOM    459  H11 LYS A  40      57.018   9.323  68.811  1.00  0.27           H  
ATOM    460  H12 LYS A  40      56.949  10.393  70.065  1.00  0.27           H  
ATOM    461  H14 LYS A  40      59.013   6.020  65.399  1.00  0.27           H  
ATOM    462  N   ARG A  41      55.798   6.075  65.015  1.00  0.08           N  
ATOM    463  CA  ARG A  41      54.454   5.742  64.589  1.00  0.08           C  
ATOM    464  C   ARG A  41      54.377   4.240  64.434  1.00  0.08           C  
ATOM    465  O   ARG A  41      55.114   3.665  63.641  1.00  0.08           O  
ATOM    466  CB  ARG A  41      54.129   6.387  63.245  1.00  0.08           C  
ATOM    467  CG  ARG A  41      52.787   5.933  62.692  1.00  0.08           C  
ATOM    468  CD  ARG A  41      52.641   6.251  61.217  1.00  0.08           C  
ATOM    469  NE  ARG A  41      52.260   7.633  60.972  1.00  0.08           N  
ATOM    470  CZ  ARG A  41      52.760   8.373  59.990  1.00  0.08           C  
ATOM    471  NH1 ARG A  41      53.672   7.864  59.162  1.00  0.08           N  
ATOM    472  NH2 ARG A  41      52.336   9.619  59.829  1.00  0.08           N  
ATOM    473  H01 ARG A  41      53.742   6.108  65.329  1.00  0.08           H  
ATOM    474  H02 ARG A  41      54.899   6.083  62.536  1.00  0.08           H  
ATOM    475  H03 ARG A  41      54.108   7.469  63.372  1.00  0.08           H  
ATOM    476  H04 ARG A  41      52.004   6.468  63.230  1.00  0.08           H  
ATOM    477  H05 ARG A  41      52.695   4.856  62.831  1.00  0.08           H  
ATOM    478  H06 ARG A  41      51.846   5.618  60.823  1.00  0.08           H  
ATOM    479  H07 ARG A  41      53.593   6.059  60.723  1.00  0.08           H  
ATOM    480  H08 ARG A  41      51.576   8.054  61.584  1.00  0.08           H  
ATOM    481  H09 ARG A  41      54.046   8.429  58.413  1.00  0.08           H  
ATOM    482  H10 ARG A  41      53.990   6.913  59.283  1.00  0.08           H  
ATOM    483  H11 ARG A  41      51.641  10.001  60.455  1.00  0.08           H  
ATOM    484  H12 ARG A  41      52.708  10.186  59.081  1.00  0.08           H  
ATOM    485  H13 ARG A  41      56.583   5.641  64.551  1.00  0.08           H  
ATOM    486  N   ALA A  42      53.492   3.601  65.189  1.00  0.18           N  
ATOM    487  CA  ALA A  42      53.345   2.159  65.090  1.00  0.18           C  
ATOM    488  C   ALA A  42      52.988   1.827  63.645  1.00  0.18           C  
ATOM    489  O   ALA A  42      52.117   2.468  63.057  1.00  0.18           O  
ATOM    490  CB  ALA A  42      52.252   1.686  66.023  1.00  0.18           C  
ATOM    491  H01 ALA A  42      54.271   1.659  65.374  1.00  0.18           H  
ATOM    492  H02 ALA A  42      51.346   1.489  65.450  1.00  0.18           H  
ATOM    493  H03 ALA A  42      52.571   0.771  66.523  1.00  0.18           H  
ATOM    494  H04 ALA A  42      52.050   2.456  66.767  1.00  0.18           H  
ATOM    495  H13 ALA A  42      52.917   4.121  65.837  1.00  0.18           H  
ATOM    496  N   LYS A  43      53.665   0.829  63.082  1.00  0.03           N  
ATOM    497  CA  LYS A  43      53.450   0.394  61.699  1.00  0.03           C  
ATOM    498  C   LYS A  43      51.977   0.293  61.264  1.00  0.03           C  
ATOM    499  O   LYS A  43      51.573   0.873  60.255  1.00  0.03           O  
ATOM    500  CB  LYS A  43      54.135  -0.957  61.478  1.00  0.03           C  
ATOM    501  CG  LYS A  43      54.382  -1.294  60.026  1.00  0.03           C  
ATOM    502  CD  LYS A  43      55.181  -2.573  59.891  1.00  0.03           C  
ATOM    503  CE  LYS A  43      55.890  -2.620  58.547  1.00  0.03           C  
ATOM    504  NZ  LYS A  43      56.772  -3.812  58.388  1.00  0.03           N  
ATOM    505  H01 LYS A  43      53.886   1.177  61.078  1.00  0.03           H  
ATOM    506  H02 LYS A  43      53.459  -1.719  61.866  1.00  0.03           H  
ATOM    507  H03 LYS A  43      55.095  -0.943  61.995  1.00  0.03           H  
ATOM    508  H04 LYS A  43      54.951  -0.481  59.575  1.00  0.03           H  
ATOM    509  H05 LYS A  43      54.360   0.348  63.634  1.00  0.03           H  
ATOM    510  H06 LYS A  43      53.424  -1.417  59.521  1.00  0.03           H  
ATOM    511  H07 LYS A  43      54.501  -3.422  59.960  1.00  0.03           H  
ATOM    512  H08 LYS A  43      55.921  -2.620  60.690  1.00  0.03           H  
ATOM    513  H09 LYS A  43      56.526  -1.737  58.486  1.00  0.03           H  
ATOM    514  H10 LYS A  43      55.138  -2.637  57.758  1.00  0.03           H  
ATOM    515  H11 LYS A  43      57.641  -3.655  58.878  1.00  0.03           H  
ATOM    516  H12 LYS A  43      56.312  -4.625  58.772  1.00  0.03           H  
ATOM    517  H13 LYS A  43      56.961  -3.963  57.407  1.00  0.03           H  
ATOM    518  N   PRO A  44      51.155  -0.439  62.025  1.00  0.09           N  
ATOM    519  CA  PRO A  44      49.744  -0.582  61.665  1.00  0.09           C  
ATOM    520  C   PRO A  44      49.074   0.732  61.289  1.00  0.09           C  
ATOM    521  O   PRO A  44      48.078   0.742  60.573  1.00  0.09           O  
ATOM    522  CB  PRO A  44      49.126  -1.176  62.927  1.00  0.09           C  
ATOM    523  CG  PRO A  44      50.244  -1.954  63.517  1.00  0.09           C  
ATOM    524  CD  PRO A  44      51.425  -1.044  63.339  1.00  0.09           C  
ATOM    525  H01 PRO A  44      48.242  -1.782  62.726  1.00  0.09           H  
ATOM    526  H02 PRO A  44      48.793  -0.392  63.607  1.00  0.09           H  
ATOM    527  H03 PRO A  44      50.381  -2.929  63.049  1.00  0.09           H  
ATOM    528  H04 PRO A  44      50.064  -2.160  64.572  1.00  0.09           H  
ATOM    529  H05 PRO A  44      51.541  -0.315  64.141  1.00  0.09           H  
ATOM    530  H06 PRO A  44      52.360  -1.605  63.332  1.00  0.09           H  
ATOM    531  H14 PRO A  44      49.616  -1.198  60.775  1.00  0.09           H  
ATOM    532  N   ALA A  45      49.623   1.840  61.771  1.00  0.11           N  
ATOM    533  CA  ALA A  45      49.034   3.148  61.512  1.00  0.11           C  
ATOM    534  C   ALA A  45      49.594   3.928  60.339  1.00  0.11           C  
ATOM    535  O   ALA A  45      49.152   5.041  60.077  1.00  0.11           O  
ATOM    536  CB  ALA A  45      49.124   3.999  62.757  1.00  0.11           C  
ATOM    537  H01 ALA A  45      48.005   2.925  61.230  1.00  0.11           H  
ATOM    538  H02 ALA A  45      49.571   4.961  62.507  1.00  0.11           H  
ATOM    539  H03 ALA A  45      48.125   4.158  63.162  1.00  0.11           H  
ATOM    540  H04 ALA A  45      49.742   3.494  63.499  1.00  0.11           H  
ATOM    541  H07 ALA A  45      50.464   1.776  62.327  1.00  0.11           H  
ATOM    542  N   VAL A  46      50.561   3.368  59.629  1.00  0.06           N  
ATOM    543  CA  VAL A  46      51.133   4.085  58.500  1.00  0.06           C  
ATOM    544  C   VAL A  46      50.091   4.384  57.425  1.00  0.06           C  
ATOM    545  O   VAL A  46      49.418   3.474  56.940  1.00  0.06           O  
ATOM    546  CB  VAL A  46      52.250   3.293  57.880  1.00  0.06           C  
ATOM    547  CG1 VAL A  46      52.912   4.118  56.795  1.00  0.06           C  
ATOM    548  CG2 VAL A  46      53.234   2.884  58.968  1.00  0.06           C  
ATOM    549  H01 VAL A  46      51.514   5.029  58.890  1.00  0.06           H  
ATOM    550  H02 VAL A  46      51.866   2.385  57.415  1.00  0.06           H  
ATOM    551  H03 VAL A  46      53.915   3.735  56.609  1.00  0.06           H  
ATOM    552  H04 VAL A  46      52.324   4.054  55.879  1.00  0.06           H  
ATOM    553  H05 VAL A  46      50.900   2.448  59.870  1.00  0.06           H  
ATOM    554  H06 VAL A  46      52.975   5.158  57.116  1.00  0.06           H  
ATOM    555  H07 VAL A  46      54.109   3.533  58.928  1.00  0.06           H  
ATOM    556  H08 VAL A  46      52.757   2.977  59.944  1.00  0.06           H  
ATOM    557  H09 VAL A  46      53.542   1.850  58.811  1.00  0.06           H  
ATOM    558  N   PRO A  47      49.944   5.671  57.047  1.00  0.09           N  
ATOM    559  CA  PRO A  47      48.996   6.149  56.037  1.00  0.09           C  
ATOM    560  C   PRO A  47      49.090   5.358  54.754  1.00  0.09           C  
ATOM    561  O   PRO A  47      50.176   5.031  54.299  1.00  0.09           O  
ATOM    562  CB  PRO A  47      49.386   7.612  55.871  1.00  0.09           C  
ATOM    563  CG  PRO A  47      49.755   7.979  57.262  1.00  0.09           C  
ATOM    564  CD  PRO A  47      50.656   6.815  57.639  1.00  0.09           C  
ATOM    565  H01 PRO A  47      48.602   8.235  55.440  1.00  0.09           H  
ATOM    566  H02 PRO A  47      50.230   7.725  55.191  1.00  0.09           H  
ATOM    567  H03 PRO A  47      48.905   8.124  57.929  1.00  0.09           H  
ATOM    568  H04 PRO A  47      50.290   8.928  57.298  1.00  0.09           H  
ATOM    569  H05 PRO A  47      51.682   6.923  57.288  1.00  0.09           H  
ATOM    570  H06 PRO A  47      50.740   6.713  58.721  1.00  0.09           H  
ATOM    571  H10 PRO A  47      47.952   6.030  56.328  1.00  0.09           H  
ATOM    572  N   LEU A  48      47.933   5.064  54.177  1.00  0.05           N  
ATOM    573  CA  LEU A  48      47.851   4.253  52.970  1.00  0.05           C  
ATOM    574  C   LEU A  48      46.870   4.776  51.925  1.00  0.05           C  
ATOM    575  O   LEU A  48      45.735   5.133  52.238  1.00  0.05           O  
ATOM    576  CB  LEU A  48      47.444   2.833  53.367  1.00  0.05           C  
ATOM    577  CG  LEU A  48      47.341   1.765  52.289  1.00  0.05           C  
ATOM    578  CD1 LEU A  48      48.704   1.558  51.647  1.00  0.05           C  
ATOM    579  CD2 LEU A  48      46.836   0.468  52.919  1.00  0.05           C  
ATOM    580  H01 LEU A  48      48.836   4.286  52.504  1.00  0.05           H  
ATOM    581  H02 LEU A  48      46.419   2.945  53.721  1.00  0.05           H  
ATOM    582  H03 LEU A  48      48.175   2.483  54.095  1.00  0.05           H  
ATOM    583  H04 LEU A  48      46.640   2.078  51.515  1.00  0.05           H  
ATOM    584  H05 LEU A  48      49.448   1.380  52.424  1.00  0.05           H  
ATOM    585  H06 LEU A  48      48.665   0.698  50.979  1.00  0.05           H  
ATOM    586  H07 LEU A  48      47.080   5.414  54.588  1.00  0.05           H  
ATOM    587  H08 LEU A  48      48.978   2.447  51.079  1.00  0.05           H  
ATOM    588  H09 LEU A  48      45.845   0.237  52.528  1.00  0.05           H  
ATOM    589  H10 LEU A  48      47.521  -0.345  52.677  1.00  0.05           H  
ATOM    590  H11 LEU A  48      46.780   0.587  54.001  1.00  0.05           H  
ATOM    591  N   GLY A  49      47.321   4.800  50.679  1.00  0.09           N  
ATOM    592  CA  GLY A  49      46.479   5.240  49.584  1.00  0.09           C  
ATOM    593  C   GLY A  49      45.627   6.470  49.806  1.00  0.09           C  
ATOM    594  O   GLY A  49      44.424   6.446  49.545  1.00  0.09           O  
ATOM    595  H01 GLY A  49      45.763   4.430  49.443  1.00  0.09           H  
ATOM    596  H02 GLY A  49      47.129   5.442  48.733  1.00  0.09           H  
ATOM    597  H12 GLY A  49      48.269   4.506  50.489  1.00  0.09           H  
ATOM    598  N   ALA A  50      46.237   7.536  50.309  1.00  0.18           N  
ATOM    599  CA  ALA A  50      45.540   8.801  50.525  1.00  0.18           C  
ATOM    600  C   ALA A  50      44.504   8.920  51.666  1.00  0.18           C  
ATOM    601  O   ALA A  50      44.517   9.910  52.407  1.00  0.18           O  
ATOM    602  CB  ALA A  50      44.901   9.244  49.201  1.00  0.18           C  
ATOM    603  H01 ALA A  50      46.336   9.455  50.881  1.00  0.18           H  
ATOM    604  H02 ALA A  50      44.006   9.830  49.409  1.00  0.18           H  
ATOM    605  H03 ALA A  50      47.216   7.470  50.550  1.00  0.18           H  
ATOM    606  H04 ALA A  50      45.611   9.852  48.640  1.00  0.18           H  
ATOM    607  H05 ALA A  50      44.631   8.365  48.615  1.00  0.18           H  
ATOM    608  N   ASN A  51      43.609   7.941  51.809  1.00  0.21           N  
ATOM    609  CA  ASN A  51      42.571   8.008  52.844  1.00  0.21           C  
ATOM    610  C   ASN A  51      42.572   6.869  53.856  1.00  0.21           C  
ATOM    611  O   ASN A  51      41.691   6.801  54.710  1.00  0.21           O  
ATOM    612  CB  ASN A  51      41.179   8.081  52.195  1.00  0.21           C  
ATOM    613  CG  ASN A  51      40.953   9.378  51.420  1.00  0.21           C  
ATOM    614  ND2 ASN A  51      41.775  10.386  51.699  1.00  0.21           N  
ATOM    615  OD1 ASN A  51      40.044   9.473  50.586  1.00  0.21           O  
ATOM    616  H01 ASN A  51      42.810   8.911  53.405  1.00  0.21           H  
ATOM    617  H02 ASN A  51      40.442   8.046  52.997  1.00  0.21           H  
ATOM    618  H03 ASN A  51      41.070   7.241  51.509  1.00  0.21           H  
ATOM    619  H04 ASN A  51      41.672  11.269  51.220  1.00  0.21           H  
ATOM    620  H05 ASN A  51      42.503  10.268  52.390  1.00  0.21           H  
ATOM    621  H06 ASN A  51      43.647   7.140  51.195  1.00  0.21           H  
ATOM    622  N   TYR A  52      43.552   5.977  53.782  1.00  0.10           N  
ATOM    623  CA  TYR A  52      43.569   4.865  54.722  1.00  0.10           C  
ATOM    624  C   TYR A  52      44.883   4.645  55.459  1.00  0.10           C  
ATOM    625  O   TYR A  52      45.833   5.415  55.348  1.00  0.10           O  
ATOM    626  CB  TYR A  52      43.211   3.566  54.015  1.00  0.10           C  
ATOM    627  CG  TYR A  52      42.173   3.681  52.932  1.00  0.10           C  
ATOM    628  CD1 TYR A  52      42.502   4.205  51.680  1.00  0.10           C  
ATOM    629  CD2 TYR A  52      40.876   3.207  53.131  1.00  0.10           C  
ATOM    630  CE1 TYR A  52      41.570   4.247  50.649  1.00  0.10           C  
ATOM    631  CE2 TYR A  52      39.935   3.240  52.106  1.00  0.10           C  
ATOM    632  CZ  TYR A  52      40.289   3.760  50.865  1.00  0.10           C  
ATOM    633  OH  TYR A  52      39.375   3.764  49.834  1.00  0.10           O  
ATOM    634  H01 TYR A  52      42.830   5.146  55.473  1.00  0.10           H  
ATOM    635  H02 TYR A  52      42.775   2.921  54.778  1.00  0.10           H  
ATOM    636  H03 TYR A  52      44.121   3.165  53.568  1.00  0.10           H  
ATOM    637  H04 TYR A  52      43.508   4.588  51.508  1.00  0.10           H  
ATOM    638  H05 TYR A  52      40.595   2.805  54.104  1.00  0.10           H  
ATOM    639  H06 TYR A  52      44.276   6.068  53.084  1.00  0.10           H  
ATOM    640  H07 TYR A  52      41.844   4.660  49.678  1.00  0.10           H  
ATOM    641  H08 TYR A  52      38.927   2.861  52.274  1.00  0.10           H  
ATOM    642  H09 TYR A  52      39.095   2.864  49.651  1.00  0.10           H  
ATOM    643  N   ARG A  53      44.913   3.564  56.220  1.00  0.08           N  
ATOM    644  CA  ARG A  53      46.080   3.187  56.993  1.00  0.08           C  
ATOM    645  C   ARG A  53      46.213   1.680  56.855  1.00  0.08           C  
ATOM    646  O   ARG A  53      45.206   0.975  56.791  1.00  0.08           O  
ATOM    647  CB  ARG A  53      45.884   3.584  58.462  1.00  0.08           C  
ATOM    648  CG  ARG A  53      45.923   5.083  58.712  1.00  0.08           C  
ATOM    649  CD  ARG A  53      45.523   5.404  60.142  1.00  0.08           C  
ATOM    650  NE  ARG A  53      45.486   6.841  60.429  1.00  0.08           N  
ATOM    651  CZ  ARG A  53      46.551   7.591  60.706  1.00  0.08           C  
ATOM    652  NH1 ARG A  53      47.766   7.056  60.741  1.00  0.08           N  
ATOM    653  NH2 ARG A  53      46.404   8.887  60.951  1.00  0.08           N  
ATOM    654  H01 ARG A  53      46.979   3.690  56.638  1.00  0.08           H  
ATOM    655  H02 ARG A  53      46.717   3.152  59.017  1.00  0.08           H  
ATOM    656  H03 ARG A  53      44.916   3.206  58.793  1.00  0.08           H  
ATOM    657  H04 ARG A  53      45.218   5.567  58.036  1.00  0.08           H  
ATOM    658  H05 ARG A  53      46.934   5.449  58.532  1.00  0.08           H  
ATOM    659  H06 ARG A  53      46.280   4.966  60.793  1.00  0.08           H  
ATOM    660  H07 ARG A  53      44.532   4.989  60.325  1.00  0.08           H  
ATOM    661  H08 ARG A  53      44.585   7.297  60.416  1.00  0.08           H  
ATOM    662  H09 ARG A  53      48.567   7.634  60.952  1.00  0.08           H  
ATOM    663  H10 ARG A  53      44.091   2.978  56.264  1.00  0.08           H  
ATOM    664  H11 ARG A  53      47.889   6.071  60.556  1.00  0.08           H  
ATOM    665  H12 ARG A  53      45.485   9.304  60.927  1.00  0.08           H  
ATOM    666  H13 ARG A  53      47.212   9.456  61.161  1.00  0.08           H  
ATOM    667  N   LEU A  54      47.448   1.190  56.796  1.00  0.01           N  
ATOM    668  CA  LEU A  54      47.694  -0.243  56.659  1.00  0.01           C  
ATOM    669  C   LEU A  54      46.683  -1.092  57.421  1.00  0.01           C  
ATOM    670  O   LEU A  54      46.022  -1.963  56.856  1.00  0.01           O  
ATOM    671  CB  LEU A  54      49.093  -0.592  57.162  1.00  0.01           C  
ATOM    672  CG  LEU A  54      50.274  -0.016  56.380  1.00  0.01           C  
ATOM    673  CD1 LEU A  54      51.545  -0.520  57.004  1.00  0.01           C  
ATOM    674  CD2 LEU A  54      50.213  -0.431  54.901  1.00  0.01           C  
ATOM    675  H01 LEU A  54      47.597  -0.468  55.597  1.00  0.01           H  
ATOM    676  H02 LEU A  54      49.175  -1.673  57.044  1.00  0.01           H  
ATOM    677  H03 LEU A  54      49.172  -0.236  58.189  1.00  0.01           H  
ATOM    678  H04 LEU A  54      50.237   1.073  56.419  1.00  0.01           H  
ATOM    679  H05 LEU A  54      52.303   0.262  56.965  1.00  0.01           H  
ATOM    680  H06 LEU A  54      51.358  -0.792  58.043  1.00  0.01           H  
ATOM    681  H07 LEU A  54      51.897  -1.394  56.457  1.00  0.01           H  
ATOM    682  H08 LEU A  54      50.022   0.448  54.285  1.00  0.01           H  
ATOM    683  H09 LEU A  54      51.163  -0.879  54.609  1.00  0.01           H  
ATOM    684  H10 LEU A  54      49.410  -1.155  54.759  1.00  0.01           H  
ATOM    685  H14 LEU A  54      48.233   1.823  56.847  1.00  0.01           H  
ATOM    686  N   ILE A  55      46.560  -0.816  58.711  1.00  0.13           N  
ATOM    687  CA  ILE A  55      45.679  -1.572  59.570  1.00  0.13           C  
ATOM    688  C   ILE A  55      44.281  -1.775  59.007  1.00  0.13           C  
ATOM    689  O   ILE A  55      43.576  -2.708  59.418  1.00  0.13           O  
ATOM    690  CB  ILE A  55      45.586  -0.908  60.951  1.00  0.13           C  
ATOM    691  CG1 ILE A  55      44.889  -1.845  61.936  1.00  0.13           C  
ATOM    692  CG2 ILE A  55      44.841   0.400  60.837  1.00  0.13           C  
ATOM    693  CD1 ILE A  55      45.502  -3.231  61.983  1.00  0.13           C  
ATOM    694  H01 ILE A  55      46.125  -2.564  59.649  1.00  0.13           H  
ATOM    695  H02 ILE A  55      46.590  -0.705  61.324  1.00  0.13           H  
ATOM    696  H03 ILE A  55      43.859  -1.960  61.598  1.00  0.13           H  
ATOM    697  H04 ILE A  55      44.948  -1.406  62.932  1.00  0.13           H  
ATOM    698  H05 ILE A  55      43.892   0.325  61.368  1.00  0.13           H  
ATOM    699  H06 ILE A  55      45.439   1.199  61.275  1.00  0.13           H  
ATOM    700  H07 ILE A  55      44.652   0.621  59.786  1.00  0.13           H  
ATOM    701  H08 ILE A  55      46.461  -3.186  62.499  1.00  0.13           H  
ATOM    702  H09 ILE A  55      44.834  -3.906  62.517  1.00  0.13           H  
ATOM    703  H10 ILE A  55      45.653  -3.597  60.967  1.00  0.13           H  
ATOM    704  H11 ILE A  55      47.097  -0.056  59.104  1.00  0.13           H  
ATOM    705  N   ASP A  56      43.876  -0.926  58.063  1.00  0.17           N  
ATOM    706  CA  ASP A  56      42.534  -1.030  57.479  1.00  0.17           C  
ATOM    707  C   ASP A  56      42.344  -2.290  56.643  1.00  0.17           C  
ATOM    708  O   ASP A  56      41.303  -2.941  56.725  1.00  0.17           O  
ATOM    709  CB  ASP A  56      42.229   0.192  56.623  1.00  0.17           C  
ATOM    710  CG  ASP A  56      42.107   1.460  57.438  1.00  0.17           C  
ATOM    711  OD1 ASP A  56      41.328   1.483  58.411  1.00  0.17           O  
ATOM    712  OD2 ASP A  56      42.792   2.440  57.088  1.00  0.17           O  
ATOM    713  H01 ASP A  56      41.840  -1.085  58.318  1.00  0.17           H  
ATOM    714  H02 ASP A  56      41.269   0.021  56.135  1.00  0.17           H  
ATOM    715  H03 ASP A  56      43.032   0.319  55.897  1.00  0.17           H  
ATOM    716  H11 ASP A  56      44.502  -0.200  57.745  1.00  0.17           H  
ATOM    717  N   ILE A  57      43.349  -2.629  55.841  1.00  0.14           N  
ATOM    718  CA  ILE A  57      43.276  -3.828  55.014  1.00  0.14           C  
ATOM    719  C   ILE A  57      42.935  -5.077  55.835  1.00  0.14           C  
ATOM    720  O   ILE A  57      41.848  -5.646  55.697  1.00  0.14           O  
ATOM    721  CB  ILE A  57      44.602  -4.107  54.283  1.00  0.14           C  
ATOM    722  CG1 ILE A  57      44.966  -2.926  53.389  1.00  0.14           C  
ATOM    723  CG2 ILE A  57      44.486  -5.399  53.484  1.00  0.14           C  
ATOM    724  CD1 ILE A  57      43.890  -2.578  52.400  1.00  0.14           C  
ATOM    725  H01 ILE A  57      42.484  -3.628  54.292  1.00  0.14           H  
ATOM    726  H02 ILE A  57      45.403  -4.230  55.012  1.00  0.14           H  
ATOM    727  H03 ILE A  57      45.849  -3.213  52.818  1.00  0.14           H  
ATOM    728  H04 ILE A  57      44.174  -2.048  55.804  1.00  0.14           H  
ATOM    729  H05 ILE A  57      45.151  -2.057  54.020  1.00  0.14           H  
ATOM    730  H06 ILE A  57      43.777  -5.258  52.668  1.00  0.14           H  
ATOM    731  H07 ILE A  57      45.461  -5.663  53.076  1.00  0.14           H  
ATOM    732  H08 ILE A  57      44.135  -6.199  54.135  1.00  0.14           H  
ATOM    733  H09 ILE A  57      43.046  -2.130  52.925  1.00  0.14           H  
ATOM    734  H10 ILE A  57      44.282  -1.869  51.671  1.00  0.14           H  
ATOM    735  H11 ILE A  57      43.560  -3.482  51.888  1.00  0.14           H  
ATOM    736  N   PRO A  58      43.851  -5.510  56.723  1.00  0.14           N  
ATOM    737  CA  PRO A  58      43.534  -6.708  57.498  1.00  0.14           C  
ATOM    738  C   PRO A  58      42.203  -6.654  58.226  1.00  0.14           C  
ATOM    739  O   PRO A  58      41.409  -7.586  58.131  1.00  0.14           O  
ATOM    740  CB  PRO A  58      44.735  -6.838  58.435  1.00  0.14           C  
ATOM    741  CG  PRO A  58      45.185  -5.436  58.612  1.00  0.14           C  
ATOM    742  CD  PRO A  58      45.089  -4.883  57.222  1.00  0.14           C  
ATOM    743  H01 PRO A  58      45.515  -7.489  58.040  1.00  0.14           H  
ATOM    744  H02 PRO A  58      44.441  -7.278  59.388  1.00  0.14           H  
ATOM    745  H03 PRO A  58      46.183  -5.353  59.043  1.00  0.14           H  
ATOM    746  H04 PRO A  58      44.532  -4.896  59.297  1.00  0.14           H  
ATOM    747  H05 PRO A  58      45.074  -3.794  57.184  1.00  0.14           H  
ATOM    748  H06 PRO A  58      45.950  -5.173  56.620  1.00  0.14           H  
ATOM    749  H12 PRO A  58      43.392  -7.581  56.861  1.00  0.14           H  
ATOM    750  N   VAL A  59      41.949  -5.563  58.937  1.00  0.20           N  
ATOM    751  CA  VAL A  59      40.699  -5.429  59.684  1.00  0.20           C  
ATOM    752  C   VAL A  59      39.496  -5.536  58.753  1.00  0.20           C  
ATOM    753  O   VAL A  59      38.604  -6.364  58.959  1.00  0.20           O  
ATOM    754  CB  VAL A  59      40.656  -4.079  60.446  1.00  0.20           C  
ATOM    755  CG1 VAL A  59      39.318  -3.894  61.148  1.00  0.20           C  
ATOM    756  CG2 VAL A  59      41.784  -4.037  61.459  1.00  0.20           C  
ATOM    757  H01 VAL A  59      40.655  -6.243  60.408  1.00  0.20           H  
ATOM    758  H02 VAL A  59      40.777  -3.267  59.728  1.00  0.20           H  
ATOM    759  H03 VAL A  59      38.549  -4.453  60.616  1.00  0.20           H  
ATOM    760  H04 VAL A  59      39.390  -4.261  62.172  1.00  0.20           H  
ATOM    761  H05 VAL A  59      39.056  -2.836  61.159  1.00  0.20           H  
ATOM    762  H06 VAL A  59      42.612  -3.453  61.056  1.00  0.20           H  
ATOM    763  H07 VAL A  59      42.628  -4.815  58.963  1.00  0.20           H  
ATOM    764  H08 VAL A  59      41.429  -3.575  62.380  1.00  0.20           H  
ATOM    765  H09 VAL A  59      42.124  -5.051  61.668  1.00  0.20           H  
ATOM    766  N   SER A  60      39.474  -4.692  57.729  1.00  0.25           N  
ATOM    767  CA  SER A  60      38.388  -4.711  56.770  1.00  0.25           C  
ATOM    768  C   SER A  60      38.200  -6.141  56.270  1.00  0.25           C  
ATOM    769  O   SER A  60      37.080  -6.665  56.269  1.00  0.25           O  
ATOM    770  CB  SER A  60      38.704  -3.776  55.602  1.00  0.25           C  
ATOM    771  OG  SER A  60      38.756  -2.430  56.033  1.00  0.25           O  
ATOM    772  H01 SER A  60      37.469  -4.367  57.244  1.00  0.25           H  
ATOM    773  H02 SER A  60      37.915  -3.872  54.856  1.00  0.25           H  
ATOM    774  H03 SER A  60      39.668  -4.052  55.174  1.00  0.25           H  
ATOM    775  H04 SER A  60      39.129  -2.391  56.917  1.00  0.25           H  
ATOM    776  H10 SER A  60      40.225  -4.027  57.617  1.00  0.25           H  
ATOM    777  N   ASN A  61      39.295  -6.780  55.863  1.00  0.20           N  
ATOM    778  CA  ASN A  61      39.216  -8.151  55.366  1.00  0.20           C  
ATOM    779  C   ASN A  61      38.531  -9.074  56.369  1.00  0.20           C  
ATOM    780  O   ASN A  61      37.791  -9.981  55.982  1.00  0.20           O  
ATOM    781  CB  ASN A  61      40.606  -8.690  55.027  1.00  0.20           C  
ATOM    782  CG  ASN A  61      41.111  -8.194  53.692  1.00  0.20           C  
ATOM    783  ND2 ASN A  61      42.413  -7.969  53.595  1.00  0.20           N  
ATOM    784  OD1 ASN A  61      40.338  -8.030  52.747  1.00  0.20           O  
ATOM    785  H01 ASN A  61      38.614  -8.129  54.458  1.00  0.20           H  
ATOM    786  H02 ASN A  61      40.534  -9.776  54.970  1.00  0.20           H  
ATOM    787  H03 ASN A  61      41.303  -8.375  55.804  1.00  0.20           H  
ATOM    788  H04 ASN A  61      42.806  -7.643  52.723  1.00  0.20           H  
ATOM    789  H05 ASN A  61      40.189  -6.312  55.898  1.00  0.20           H  
ATOM    790  H06 ASN A  61      43.013  -8.123  54.393  1.00  0.20           H  
ATOM    791  N   CYS A  62      38.772  -8.838  57.657  1.00  0.23           N  
ATOM    792  CA  CYS A  62      38.159  -9.655  58.693  1.00  0.23           C  
ATOM    793  C   CYS A  62      36.686  -9.335  58.830  1.00  0.23           C  
ATOM    794  O   CYS A  62      35.855 -10.241  58.889  1.00  0.23           O  
ATOM    795  CB  CYS A  62      38.848  -9.431  60.040  1.00  0.23           C  
ATOM    796  SG  CYS A  62      40.488 -10.137  60.148  1.00  0.23           S  
ATOM    797  H01 CYS A  62      38.274 -10.698  58.399  1.00  0.23           H  
ATOM    798  H02 CYS A  62      38.239  -9.934  60.791  1.00  0.23           H  
ATOM    799  H03 CYS A  62      38.925  -8.357  60.212  1.00  0.23           H  
ATOM    800  H04 CYS A  62      40.907 -10.484  58.923  1.00  0.23           H  
ATOM    801  H07 CYS A  62      39.388  -8.082  57.918  1.00  0.23           H  
ATOM    802  N   LEU A  63      36.357  -8.049  58.889  1.00  0.38           N  
ATOM    803  CA  LEU A  63      34.958  -7.659  59.024  1.00  0.38           C  
ATOM    804  C   LEU A  63      34.153  -8.234  57.875  1.00  0.38           C  
ATOM    805  O   LEU A  63      33.181  -8.962  58.084  1.00  0.38           O  
ATOM    806  CB  LEU A  63      34.824  -6.136  59.075  1.00  0.38           C  
ATOM    807  CG  LEU A  63      35.403  -5.578  60.386  1.00  0.38           C  
ATOM    808  CD1 LEU A  63      35.179  -4.072  60.483  1.00  0.38           C  
ATOM    809  CD2 LEU A  63      34.752  -6.296  61.583  1.00  0.38           C  
ATOM    810  H01 LEU A  63      34.568  -8.059  59.960  1.00  0.38           H  
ATOM    811  H02 LEU A  63      33.766  -5.878  59.024  1.00  0.38           H  
ATOM    812  H03 LEU A  63      35.362  -5.701  58.233  1.00  0.38           H  
ATOM    813  H04 LEU A  63      36.478  -5.758  60.399  1.00  0.38           H  
ATOM    814  H05 LEU A  63      37.076  -7.341  58.840  1.00  0.38           H  
ATOM    815  H06 LEU A  63      34.233  -3.878  60.989  1.00  0.38           H  
ATOM    816  H07 LEU A  63      35.993  -3.619  61.049  1.00  0.38           H  
ATOM    817  H08 LEU A  63      35.149  -3.643  59.481  1.00  0.38           H  
ATOM    818  H09 LEU A  63      33.746  -6.616  61.311  1.00  0.38           H  
ATOM    819  H10 LEU A  63      35.349  -7.167  61.853  1.00  0.38           H  
ATOM    820  H11 LEU A  63      34.699  -5.614  62.432  1.00  0.38           H  
ATOM    821  N   ASN A  64      34.577  -7.927  56.657  1.00  0.44           N  
ATOM    822  CA  ASN A  64      33.896  -8.439  55.481  1.00  0.44           C  
ATOM    823  C   ASN A  64      33.884  -9.974  55.497  1.00  0.44           C  
ATOM    824  O   ASN A  64      32.937 -10.591  55.018  1.00  0.44           O  
ATOM    825  CB  ASN A  64      34.575  -7.890  54.218  1.00  0.44           C  
ATOM    826  CG  ASN A  64      34.373  -6.371  54.050  1.00  0.44           C  
ATOM    827  ND2 ASN A  64      33.187  -5.888  54.396  1.00  0.44           N  
ATOM    828  OD1 ASN A  64      35.279  -5.654  53.600  1.00  0.44           O  
ATOM    829  H01 ASN A  64      32.858  -8.106  55.484  1.00  0.44           H  
ATOM    830  H02 ASN A  64      34.119  -8.381  53.358  1.00  0.44           H  
ATOM    831  H03 ASN A  64      35.644  -8.096  54.277  1.00  0.44           H  
ATOM    832  H04 ASN A  64      32.997  -4.900  54.302  1.00  0.44           H  
ATOM    833  H05 ASN A  64      32.474  -6.508  54.753  1.00  0.44           H  
ATOM    834  H12 ASN A  64      35.384  -7.330  56.546  1.00  0.44           H  
ATOM    835  N   SER A  65      34.930 -10.584  56.062  1.00  0.39           N  
ATOM    836  CA  SER A  65      35.018 -12.045  56.159  1.00  0.39           C  
ATOM    837  C   SER A  65      34.141 -12.551  57.287  1.00  0.39           C  
ATOM    838  O   SER A  65      34.074 -13.751  57.541  1.00  0.39           O  
ATOM    839  CB  SER A  65      36.453 -12.506  56.408  1.00  0.39           C  
ATOM    840  OG  SER A  65      37.218 -12.476  55.218  1.00  0.39           O  
ATOM    841  H01 SER A  65      34.678 -12.453  55.207  1.00  0.39           H  
ATOM    842  H02 SER A  65      36.425 -13.533  56.772  1.00  0.39           H  
ATOM    843  H03 SER A  65      36.915 -11.848  57.144  1.00  0.39           H  
ATOM    844  H04 SER A  65      37.308 -11.569  54.918  1.00  0.39           H  
ATOM    845  H06 SER A  65      35.683 -10.022  56.433  1.00  0.39           H  
ATOM    846  N   ASN A  66      33.485 -11.618  57.964  1.00  0.62           N  
ATOM    847  CA  ASN A  66      32.569 -11.911  59.061  1.00  0.62           C  
ATOM    848  C   ASN A  66      33.240 -12.224  60.391  1.00  0.62           C  
ATOM    849  O   ASN A  66      32.650 -12.846  61.271  1.00  0.62           O  
ATOM    850  CB  ASN A  66      31.622 -13.046  58.683  1.00  0.62           C  
ATOM    851  CG  ASN A  66      30.324 -12.980  59.448  1.00  0.62           C  
ATOM    852  ND2 ASN A  66      30.016 -14.034  60.202  1.00  0.62           N  
ATOM    853  OD1 ASN A  66      29.604 -11.984  59.369  1.00  0.62           O  
ATOM    854  H01 ASN A  66      32.015 -10.985  59.217  1.00  0.62           H  
ATOM    855  H02 ASN A  66      32.111 -13.988  58.932  1.00  0.62           H  
ATOM    856  H03 ASN A  66      31.406 -12.984  57.616  1.00  0.62           H  
ATOM    857  H04 ASN A  66      29.159 -14.039  60.737  1.00  0.62           H  
ATOM    858  H05 ASN A  66      33.627 -10.652  57.706  1.00  0.62           H  
ATOM    859  H06 ASN A  66      30.639 -14.828  60.239  1.00  0.62           H  
ATOM    860  N   ILE A  67      34.481 -11.784  60.532  1.00  0.41           N  
ATOM    861  CA  ILE A  67      35.218 -11.983  61.764  1.00  0.41           C  
ATOM    862  C   ILE A  67      35.199 -10.644  62.501  1.00  0.41           C  
ATOM    863  O   ILE A  67      35.807  -9.670  62.057  1.00  0.41           O  
ATOM    864  CB  ILE A  67      36.656 -12.417  61.469  1.00  0.41           C  
ATOM    865  CG1 ILE A  67      36.618 -13.712  60.660  1.00  0.41           C  
ATOM    866  CG2 ILE A  67      37.441 -12.600  62.783  1.00  0.41           C  
ATOM    867  CD1 ILE A  67      37.969 -14.237  60.285  1.00  0.41           C  
ATOM    868  H01 ILE A  67      34.767 -12.770  62.368  1.00  0.41           H  
ATOM    869  H02 ILE A  67      37.168 -11.649  60.889  1.00  0.41           H  
ATOM    870  H03 ILE A  67      36.099 -13.486  59.729  1.00  0.41           H  
ATOM    871  H04 ILE A  67      36.107 -14.471  61.252  1.00  0.41           H  
ATOM    872  H05 ILE A  67      38.338 -11.981  62.759  1.00  0.41           H  
ATOM    873  H06 ILE A  67      36.817 -12.301  63.625  1.00  0.41           H  
ATOM    874  H07 ILE A  67      34.924 -11.299  59.764  1.00  0.41           H  
ATOM    875  H08 ILE A  67      37.725 -13.646  62.895  1.00  0.41           H  
ATOM    876  H09 ILE A  67      38.694 -13.949  61.046  1.00  0.41           H  
ATOM    877  H10 ILE A  67      37.930 -15.324  60.214  1.00  0.41           H  
ATOM    878  H11 ILE A  67      38.267 -13.820  59.323  1.00  0.41           H  
ATOM    879  N   SER A  68      34.480 -10.613  63.620  1.00  0.52           N  
ATOM    880  CA  SER A  68      34.327  -9.411  64.419  1.00  0.52           C  
ATOM    881  C   SER A  68      35.207  -9.294  65.653  1.00  0.52           C  
ATOM    882  O   SER A  68      35.287  -8.219  66.242  1.00  0.52           O  
ATOM    883  CB  SER A  68      32.867  -9.274  64.835  1.00  0.52           C  
ATOM    884  OG  SER A  68      32.384 -10.494  65.362  1.00  0.52           O  
ATOM    885  H01 SER A  68      34.661  -8.604  63.767  1.00  0.52           H  
ATOM    886  H02 SER A  68      32.275  -9.011  63.958  1.00  0.52           H  
ATOM    887  H03 SER A  68      32.781  -8.496  65.594  1.00  0.52           H  
ATOM    888  H04 SER A  68      32.325 -10.429  66.318  1.00  0.52           H  
ATOM    889  H12 SER A  68      34.022 -11.460  63.926  1.00  0.52           H  
ATOM    890  N   LYS A  69      35.846 -10.392  66.056  1.00  0.46           N  
ATOM    891  CA  LYS A  69      36.729 -10.391  67.230  1.00  0.46           C  
ATOM    892  C   LYS A  69      38.167 -10.360  66.747  1.00  0.46           C  
ATOM    893  O   LYS A  69      38.718 -11.386  66.347  1.00  0.46           O  
ATOM    894  CB  LYS A  69      36.486 -11.640  68.087  1.00  0.46           C  
ATOM    895  CG  LYS A  69      35.153 -11.613  68.822  1.00  0.46           C  
ATOM    896  CD  LYS A  69      34.767 -12.965  69.412  1.00  0.46           C  
ATOM    897  CE  LYS A  69      33.394 -12.868  70.082  1.00  0.46           C  
ATOM    898  NZ  LYS A  69      32.802 -14.178  70.481  1.00  0.46           N  
ATOM    899  H01 LYS A  69      36.522  -9.516  67.846  1.00  0.46           H  
ATOM    900  H02 LYS A  69      37.271 -11.672  68.842  1.00  0.46           H  
ATOM    901  H03 LYS A  69      36.507 -12.516  67.438  1.00  0.46           H  
ATOM    902  H04 LYS A  69      34.387 -11.346  68.094  1.00  0.46           H  
ATOM    903  H05 LYS A  69      35.719 -11.250  65.539  1.00  0.46           H  
ATOM    904  H06 LYS A  69      35.217 -10.886  69.632  1.00  0.46           H  
ATOM    905  H07 LYS A  69      35.509 -13.257  70.155  1.00  0.46           H  
ATOM    906  H08 LYS A  69      34.730 -13.710  68.617  1.00  0.46           H  
ATOM    907  H09 LYS A  69      32.720 -12.438  69.341  1.00  0.46           H  
ATOM    908  H10 LYS A  69      33.494 -12.253  70.977  1.00  0.46           H  
ATOM    909  H11 LYS A  69      31.895 -14.283  70.049  1.00  0.46           H  
ATOM    910  H12 LYS A  69      33.407 -14.928  70.178  1.00  0.46           H  
ATOM    911  H13 LYS A  69      32.701 -14.211  71.485  1.00  0.46           H  
ATOM    912  N   ILE A  70      38.780  -9.181  66.789  1.00  0.33           N  
ATOM    913  CA  ILE A  70      40.140  -9.061  66.295  1.00  0.33           C  
ATOM    914  C   ILE A  70      41.081  -8.252  67.191  1.00  0.33           C  
ATOM    915  O   ILE A  70      40.698  -7.205  67.725  1.00  0.33           O  
ATOM    916  CB  ILE A  70      40.136  -8.461  64.844  1.00  0.33           C  
ATOM    917  CG1 ILE A  70      40.609  -7.016  64.849  1.00  0.33           C  
ATOM    918  CG2 ILE A  70      38.726  -8.456  64.266  1.00  0.33           C  
ATOM    919  CD1 ILE A  70      42.065  -6.856  64.507  1.00  0.33           C  
ATOM    920  H01 ILE A  70      40.538 -10.076  66.293  1.00  0.33           H  
ATOM    921  H02 ILE A  70      40.802  -9.084  64.247  1.00  0.33           H  
ATOM    922  H03 ILE A  70      40.477  -6.641  65.864  1.00  0.33           H  
ATOM    923  H04 ILE A  70      40.020  -6.458  64.121  1.00  0.33           H  
ATOM    924  H05 ILE A  70      38.083  -7.827  64.883  1.00  0.33           H  
ATOM    925  H06 ILE A  70      38.751  -8.063  63.250  1.00  0.33           H  
ATOM    926  H07 ILE A  70      38.334  -9.473  64.253  1.00  0.33           H  
ATOM    927  H08 ILE A  70      42.661  -7.512  65.142  1.00  0.33           H  
ATOM    928  H09 ILE A  70      42.224  -7.120  63.461  1.00  0.33           H  
ATOM    929  H10 ILE A  70      42.366  -5.821  64.671  1.00  0.33           H  
ATOM    930  H14 ILE A  70      38.302  -8.373  67.162  1.00  0.33           H  
ATOM    931  N   TYR A  71      42.308  -8.769  67.339  1.00  0.34           N  
ATOM    932  CA  TYR A  71      43.390  -8.162  68.126  1.00  0.34           C  
ATOM    933  C   TYR A  71      44.493  -7.734  67.176  1.00  0.34           C  
ATOM    934  O   TYR A  71      44.685  -8.346  66.118  1.00  0.34           O  
ATOM    935  CB  TYR A  71      44.016  -9.164  69.116  1.00  0.34           C  
ATOM    936  CG  TYR A  71      43.246  -9.379  70.392  1.00  0.34           C  
ATOM    937  CD1 TYR A  71      42.643 -10.605  70.666  1.00  0.34           C  
ATOM    938  CD2 TYR A  71      43.076  -8.344  71.305  1.00  0.34           C  
ATOM    939  CE1 TYR A  71      41.881 -10.791  71.813  1.00  0.34           C  
ATOM    940  CE2 TYR A  71      42.318  -8.519  72.451  1.00  0.34           C  
ATOM    941  CZ  TYR A  71      41.720  -9.742  72.696  1.00  0.34           C  
ATOM    942  OH  TYR A  71      40.937  -9.901  73.816  1.00  0.34           O  
ATOM    943  H01 TYR A  71      42.966  -7.326  68.682  1.00  0.34           H  
ATOM    944  H02 TYR A  71      44.973  -8.734  69.412  1.00  0.34           H  
ATOM    945  H03 TYR A  71      44.106 -10.126  68.611  1.00  0.34           H  
ATOM    946  H04 TYR A  71      42.771 -11.433  69.968  1.00  0.34           H  
ATOM    947  H05 TYR A  71      43.547  -7.379  71.116  1.00  0.34           H  
ATOM    948  H06 TYR A  71      41.415 -11.756  72.014  1.00  0.34           H  
ATOM    949  H07 TYR A  71      42.193  -7.697  73.156  1.00  0.34           H  
ATOM    950  H08 TYR A  71      40.832  -9.055  74.257  1.00  0.34           H  
ATOM    951  H11 TYR A  71      42.504  -9.644  66.874  1.00  0.34           H  
ATOM    952  N   VAL A  72      45.235  -6.704  67.571  1.00  0.29           N  
ATOM    953  CA  VAL A  72      46.338  -6.200  66.768  1.00  0.29           C  
ATOM    954  C   VAL A  72      47.581  -6.101  67.637  1.00  0.29           C  
ATOM    955  O   VAL A  72      47.679  -5.218  68.494  1.00  0.29           O  
ATOM    956  CB  VAL A  72      46.042  -4.791  66.206  1.00  0.29           C  
ATOM    957  CG1 VAL A  72      47.128  -4.379  65.216  1.00  0.29           C  
ATOM    958  CG2 VAL A  72      44.686  -4.767  65.563  1.00  0.29           C  
ATOM    959  H01 VAL A  72      46.482  -6.890  65.936  1.00  0.29           H  
ATOM    960  H02 VAL A  72      46.042  -4.072  67.025  1.00  0.29           H  
ATOM    961  H03 VAL A  72      48.043  -4.931  65.431  1.00  0.29           H  
ATOM    962  H04 VAL A  72      46.799  -4.603  64.201  1.00  0.29           H  
ATOM    963  H05 VAL A  72      47.319  -3.310  65.309  1.00  0.29           H  
ATOM    964  H06 VAL A  72      44.008  -4.166  66.169  1.00  0.29           H  
ATOM    965  H07 VAL A  72      44.764  -4.333  64.566  1.00  0.29           H  
ATOM    966  H08 VAL A  72      44.301  -5.784  65.488  1.00  0.29           H  
ATOM    967  H09 VAL A  72      45.027  -6.259  68.453  1.00  0.29           H  
ATOM    968  N   LEU A  73      48.523  -7.011  67.419  1.00  0.25           N  
ATOM    969  CA  LEU A  73      49.770  -7.011  68.165  1.00  0.25           C  
ATOM    970  C   LEU A  73      50.741  -6.076  67.456  1.00  0.25           C  
ATOM    971  O   LEU A  73      50.871  -6.113  66.237  1.00  0.25           O  
ATOM    972  CB  LEU A  73      50.393  -8.414  68.200  1.00  0.25           C  
ATOM    973  CG  LEU A  73      49.797  -9.609  68.949  1.00  0.25           C  
ATOM    974  CD1 LEU A  73      48.377  -9.845  68.533  1.00  0.25           C  
ATOM    975  CD2 LEU A  73      50.628 -10.842  68.631  1.00  0.25           C  
ATOM    976  H01 LEU A  73      49.572  -6.690  69.188  1.00  0.25           H  
ATOM    977  H02 LEU A  73      51.283  -8.224  68.799  1.00  0.25           H  
ATOM    978  H03 LEU A  73      50.468  -8.728  67.159  1.00  0.25           H  
ATOM    979  H04 LEU A  73      49.810  -9.403  70.019  1.00  0.25           H  
ATOM    980  H05 LEU A  73      47.773  -8.976  68.795  1.00  0.25           H  
ATOM    981  H06 LEU A  73      48.335 -10.005  67.456  1.00  0.25           H  
ATOM    982  H07 LEU A  73      47.989 -10.725  69.047  1.00  0.25           H  
ATOM    983  H08 LEU A  73      51.583 -10.780  69.153  1.00  0.25           H  
ATOM    984  H09 LEU A  73      48.369  -7.721  66.717  1.00  0.25           H  
ATOM    985  H10 LEU A  73      50.094 -11.735  68.956  1.00  0.25           H  
ATOM    986  H11 LEU A  73      50.805 -10.895  67.557  1.00  0.25           H  
ATOM    987  N   THR A  74      51.426  -5.240  68.217  1.00  0.32           N  
ATOM    988  CA  THR A  74      52.405  -4.323  67.655  1.00  0.32           C  
ATOM    989  C   THR A  74      53.425  -4.082  68.770  1.00  0.32           C  
ATOM    990  O   THR A  74      53.034  -3.807  69.903  1.00  0.32           O  
ATOM    991  CB  THR A  74      51.722  -2.994  67.199  1.00  0.32           C  
ATOM    992  CG2 THR A  74      50.898  -2.387  68.326  1.00  0.32           C  
ATOM    993  OG1 THR A  74      52.719  -2.059  66.761  1.00  0.32           O  
ATOM    994  H01 THR A  74      52.885  -4.731  66.765  1.00  0.32           H  
ATOM    995  H02 THR A  74      51.050  -3.221  66.371  1.00  0.32           H  
ATOM    996  H03 THR A  74      49.914  -2.855  68.348  1.00  0.32           H  
ATOM    997  H04 THR A  74      51.402  -2.557  69.277  1.00  0.32           H  
ATOM    998  H05 THR A  74      50.787  -1.316  68.159  1.00  0.32           H  
ATOM    999  H06 THR A  74      52.912  -1.441  67.470  1.00  0.32           H  
ATOM   1000  H12 THR A  74      51.265  -5.238  69.214  1.00  0.32           H  
ATOM   1001  N   GLN A  75      54.716  -4.209  68.467  1.00  0.40           N  
ATOM   1002  CA  GLN A  75      55.734  -4.021  69.497  1.00  0.40           C  
ATOM   1003  C   GLN A  75      55.514  -2.775  70.328  1.00  0.40           C  
ATOM   1004  O   GLN A  75      55.583  -2.830  71.554  1.00  0.40           O  
ATOM   1005  CB  GLN A  75      57.142  -4.011  68.913  1.00  0.40           C  
ATOM   1006  CG  GLN A  75      57.880  -5.311  69.188  1.00  0.40           C  
ATOM   1007  CD  GLN A  75      59.379  -5.174  69.088  1.00  0.40           C  
ATOM   1008  NE2 GLN A  75      60.068  -5.493  70.179  1.00  0.40           N  
ATOM   1009  OE1 GLN A  75      59.918  -4.791  68.046  1.00  0.40           O  
ATOM   1010  H01 GLN A  75      55.634  -4.881  70.159  1.00  0.40           H  
ATOM   1011  H02 GLN A  75      57.698  -3.201  69.386  1.00  0.40           H  
ATOM   1012  H03 GLN A  75      57.076  -3.864  67.835  1.00  0.40           H  
ATOM   1013  H04 GLN A  75      57.568  -6.028  68.428  1.00  0.40           H  
ATOM   1014  H05 GLN A  75      57.628  -5.647  70.194  1.00  0.40           H  
ATOM   1015  H06 GLN A  75      61.076  -5.425  70.178  1.00  0.40           H  
ATOM   1016  H07 GLN A  75      54.992  -4.436  67.522  1.00  0.40           H  
ATOM   1017  H08 GLN A  75      59.584  -5.804  71.009  1.00  0.40           H  
ATOM   1018  N   PHE A  76      55.260  -1.647  69.679  1.00  0.53           N  
ATOM   1019  CA  PHE A  76      54.982  -0.440  70.435  1.00  0.53           C  
ATOM   1020  C   PHE A  76      53.609   0.072  70.048  1.00  0.53           C  
ATOM   1021  O   PHE A  76      53.014  -0.401  69.081  1.00  0.53           O  
ATOM   1022  CB  PHE A  76      56.060   0.630  70.225  1.00  0.53           C  
ATOM   1023  CG  PHE A  76      56.254   1.064  68.798  1.00  0.53           C  
ATOM   1024  CD1 PHE A  76      56.132   2.411  68.455  1.00  0.53           C  
ATOM   1025  CD2 PHE A  76      56.670   0.159  67.821  1.00  0.53           C  
ATOM   1026  CE1 PHE A  76      56.431   2.855  67.167  1.00  0.53           C  
ATOM   1027  CE2 PHE A  76      56.973   0.592  66.528  1.00  0.53           C  
ATOM   1028  CZ  PHE A  76      56.856   1.943  66.200  1.00  0.53           C  
ATOM   1029  H01 PHE A  76      54.995  -0.677  71.499  1.00  0.53           H  
ATOM   1030  H02 PHE A  76      57.002   0.179  70.537  1.00  0.53           H  
ATOM   1031  H03 PHE A  76      55.786   1.507  70.812  1.00  0.53           H  
ATOM   1032  H04 PHE A  76      55.798   3.128  69.205  1.00  0.53           H  
ATOM   1033  H05 PHE A  76      56.760  -0.898  68.070  1.00  0.53           H  
ATOM   1034  H06 PHE A  76      56.333   3.911  66.916  1.00  0.53           H  
ATOM   1035  H07 PHE A  76      57.301  -0.125  65.776  1.00  0.53           H  
ATOM   1036  H08 PHE A  76      57.095   2.285  65.193  1.00  0.53           H  
ATOM   1037  H09 PHE A  76      55.260  -1.628  68.669  1.00  0.53           H  
ATOM   1038  N   ASN A  77      53.090   1.018  70.817  1.00  0.56           N  
ATOM   1039  CA  ASN A  77      51.772   1.559  70.549  1.00  0.56           C  
ATOM   1040  C   ASN A  77      51.856   2.942  69.898  1.00  0.56           C  
ATOM   1041  O   ASN A  77      52.950   3.459  69.629  1.00  0.56           O  
ATOM   1042  CB  ASN A  77      50.989   1.643  71.850  1.00  0.56           C  
ATOM   1043  CG  ASN A  77      49.507   1.497  71.643  1.00  0.56           C  
ATOM   1044  ND2 ASN A  77      48.833   0.917  72.632  1.00  0.56           N  
ATOM   1045  OD1 ASN A  77      48.961   1.910  70.613  1.00  0.56           O  
ATOM   1046  H01 ASN A  77      51.262   0.895  69.851  1.00  0.56           H  
ATOM   1047  H02 ASN A  77      51.167   2.629  72.279  1.00  0.56           H  
ATOM   1048  H03 ASN A  77      51.329   0.849  72.515  1.00  0.56           H  
ATOM   1049  H04 ASN A  77      47.833   0.793  72.557  1.00  0.56           H  
ATOM   1050  H05 ASN A  77      49.321   0.600  73.458  1.00  0.56           H  
ATOM   1051  H09 ASN A  77      53.621   1.368  71.602  1.00  0.56           H  
ATOM   1052  N   SER A  78      50.694   3.536  69.649  1.00  0.51           N  
ATOM   1053  CA  SER A  78      50.621   4.852  69.024  1.00  0.51           C  
ATOM   1054  C   SER A  78      49.282   5.503  69.304  1.00  0.51           C  
ATOM   1055  O   SER A  78      48.248   4.846  69.312  1.00  0.51           O  
ATOM   1056  CB  SER A  78      50.826   4.742  67.513  1.00  0.51           C  
ATOM   1057  OG  SER A  78      50.645   5.998  66.886  1.00  0.51           O  
ATOM   1058  H01 SER A  78      51.413   5.468  69.449  1.00  0.51           H  
ATOM   1059  H02 SER A  78      50.091   4.044  67.112  1.00  0.51           H  
ATOM   1060  H03 SER A  78      51.837   4.385  67.314  1.00  0.51           H  
ATOM   1061  H04 SER A  78      50.441   5.866  65.957  1.00  0.51           H  
ATOM   1062  H06 SER A  78      49.837   3.063  69.899  1.00  0.51           H  
ATOM   1063  N   ALA A  79      49.310   6.809  69.532  1.00  0.50           N  
ATOM   1064  CA  ALA A  79      48.102   7.557  69.835  1.00  0.50           C  
ATOM   1065  C   ALA A  79      47.096   7.516  68.700  1.00  0.50           C  
ATOM   1066  O   ALA A  79      45.895   7.337  68.928  1.00  0.50           O  
ATOM   1067  CB  ALA A  79      48.458   8.991  70.149  1.00  0.50           C  
ATOM   1068  H01 ALA A  79      47.635   7.086  70.700  1.00  0.50           H  
ATOM   1069  H02 ALA A  79      49.383   9.255  69.637  1.00  0.50           H  
ATOM   1070  H03 ALA A  79      47.656   9.647  69.811  1.00  0.50           H  
ATOM   1071  H04 ALA A  79      48.593   9.105  71.225  1.00  0.50           H  
ATOM   1072  H05 ALA A  79      50.194   7.296  69.494  1.00  0.50           H  
ATOM   1073  N   SER A  80      47.590   7.688  67.476  1.00  0.47           N  
ATOM   1074  CA  SER A  80      46.719   7.699  66.309  1.00  0.47           C  
ATOM   1075  C   SER A  80      46.128   6.333  65.991  1.00  0.47           C  
ATOM   1076  O   SER A  80      44.970   6.238  65.600  1.00  0.47           O  
ATOM   1077  CB  SER A  80      47.468   8.262  65.098  1.00  0.47           C  
ATOM   1078  OG  SER A  80      48.711   7.619  64.913  1.00  0.47           O  
ATOM   1079  H01 SER A  80      45.876   8.347  66.548  1.00  0.47           H  
ATOM   1080  H02 SER A  80      47.654   9.321  65.274  1.00  0.47           H  
ATOM   1081  H03 SER A  80      46.858   8.119  64.206  1.00  0.47           H  
ATOM   1082  H04 SER A  80      48.980   7.700  63.995  1.00  0.47           H  
ATOM   1083  H05 SER A  80      48.585   7.813  67.355  1.00  0.47           H  
ATOM   1084  N   LEU A  81      46.915   5.278  66.166  1.00  0.24           N  
ATOM   1085  CA  LEU A  81      46.436   3.928  65.909  1.00  0.24           C  
ATOM   1086  C   LEU A  81      45.222   3.688  66.800  1.00  0.24           C  
ATOM   1087  O   LEU A  81      44.211   3.104  66.381  1.00  0.24           O  
ATOM   1088  CB  LEU A  81      47.547   2.922  66.225  1.00  0.24           C  
ATOM   1089  CG  LEU A  81      47.373   1.446  65.843  1.00  0.24           C  
ATOM   1090  CD1 LEU A  81      46.761   0.682  66.967  1.00  0.24           C  
ATOM   1091  CD2 LEU A  81      46.529   1.340  64.587  1.00  0.24           C  
ATOM   1092  H01 LEU A  81      46.157   3.805  64.863  1.00  0.24           H  
ATOM   1093  H02 LEU A  81      47.564   2.900  67.315  1.00  0.24           H  
ATOM   1094  H03 LEU A  81      48.446   3.275  65.720  1.00  0.24           H  
ATOM   1095  H04 LEU A  81      48.352   1.011  65.642  1.00  0.24           H  
ATOM   1096  H05 LEU A  81      47.864   5.415  66.483  1.00  0.24           H  
ATOM   1097  H06 LEU A  81      45.755   0.369  66.688  1.00  0.24           H  
ATOM   1098  H07 LEU A  81      47.368  -0.198  67.182  1.00  0.24           H  
ATOM   1099  H08 LEU A  81      46.711   1.315  67.853  1.00  0.24           H  
ATOM   1100  H09 LEU A  81      45.637   1.957  64.696  1.00  0.24           H  
ATOM   1101  H10 LEU A  81      47.107   1.686  63.730  1.00  0.24           H  
ATOM   1102  H11 LEU A  81      46.236   0.302  64.432  1.00  0.24           H  
ATOM   1103  N   ASN A  82      45.319   4.173  68.034  1.00  0.28           N  
ATOM   1104  CA  ASN A  82      44.245   4.017  69.005  1.00  0.28           C  
ATOM   1105  C   ASN A  82      43.068   4.906  68.675  1.00  0.28           C  
ATOM   1106  O   ASN A  82      41.938   4.591  69.017  1.00  0.28           O  
ATOM   1107  CB  ASN A  82      44.749   4.329  70.422  1.00  0.28           C  
ATOM   1108  CG  ASN A  82      45.252   3.090  71.155  1.00  0.28           C  
ATOM   1109  ND2 ASN A  82      46.523   2.754  70.948  1.00  0.28           N  
ATOM   1110  OD1 ASN A  82      44.504   2.438  71.887  1.00  0.28           O  
ATOM   1111  H01 ASN A  82      43.914   2.979  68.962  1.00  0.28           H  
ATOM   1112  H02 ASN A  82      43.908   4.728  70.989  1.00  0.28           H  
ATOM   1113  H03 ASN A  82      45.565   5.049  70.352  1.00  0.28           H  
ATOM   1114  H04 ASN A  82      46.911   1.940  71.403  1.00  0.28           H  
ATOM   1115  H05 ASN A  82      47.100   3.313  70.336  1.00  0.28           H  
ATOM   1116  H12 ASN A  82      46.160   4.663  68.305  1.00  0.28           H  
ATOM   1117  N   ARG A  83      43.328   6.025  68.015  1.00  0.40           N  
ATOM   1118  CA  ARG A  83      42.250   6.933  67.663  1.00  0.40           C  
ATOM   1119  C   ARG A  83      41.572   6.405  66.402  1.00  0.40           C  
ATOM   1120  O   ARG A  83      40.351   6.446  66.268  1.00  0.40           O  
ATOM   1121  CB  ARG A  83      42.808   8.337  67.429  1.00  0.40           C  
ATOM   1122  CG  ARG A  83      41.772   9.445  67.492  1.00  0.40           C  
ATOM   1123  CD  ARG A  83      42.412  10.718  68.026  1.00  0.40           C  
ATOM   1124  NE  ARG A  83      43.040  10.492  69.330  1.00  0.40           N  
ATOM   1125  CZ  ARG A  83      43.686  11.424  70.028  1.00  0.40           C  
ATOM   1126  NH1 ARG A  83      44.224  11.122  71.205  1.00  0.40           N  
ATOM   1127  NH2 ARG A  83      43.797  12.659  69.551  1.00  0.40           N  
ATOM   1128  H01 ARG A  83      41.522   6.991  68.472  1.00  0.40           H  
ATOM   1129  H02 ARG A  83      43.209   8.346  66.416  1.00  0.40           H  
ATOM   1130  H03 ARG A  83      43.565   8.534  68.188  1.00  0.40           H  
ATOM   1131  H04 ARG A  83      40.962   9.143  68.156  1.00  0.40           H  
ATOM   1132  H05 ARG A  83      41.377   9.629  66.493  1.00  0.40           H  
ATOM   1133  H06 ARG A  83      44.278   6.247  67.756  1.00  0.40           H  
ATOM   1134  H07 ARG A  83      41.632  11.470  68.146  1.00  0.40           H  
ATOM   1135  H08 ARG A  83      43.170  11.058  67.320  1.00  0.40           H  
ATOM   1136  H09 ARG A  83      42.979   9.565  69.727  1.00  0.40           H  
ATOM   1137  H10 ARG A  83      44.714  11.830  71.733  1.00  0.40           H  
ATOM   1138  H11 ARG A  83      44.143  10.184  71.572  1.00  0.40           H  
ATOM   1139  H12 ARG A  83      43.390  12.893  68.657  1.00  0.40           H  
ATOM   1140  H13 ARG A  83      44.288  13.363  70.083  1.00  0.40           H  
ATOM   1141  N   HIS A  84      42.373   5.883  65.484  1.00  0.30           N  
ATOM   1142  CA  HIS A  84      41.823   5.366  64.256  1.00  0.30           C  
ATOM   1143  C   HIS A  84      40.880   4.242  64.582  1.00  0.30           C  
ATOM   1144  O   HIS A  84      39.683   4.342  64.327  1.00  0.30           O  
ATOM   1145  CB  HIS A  84      42.915   4.839  63.342  1.00  0.30           C  
ATOM   1146  CG  HIS A  84      42.420   4.467  61.981  1.00  0.30           C  
ATOM   1147  CD2 HIS A  84      42.165   3.260  61.425  1.00  0.30           C  
ATOM   1148  ND1 HIS A  84      42.093   5.407  61.028  1.00  0.30           N  
ATOM   1149  CE1 HIS A  84      41.660   4.794  59.942  1.00  0.30           C  
ATOM   1150  NE2 HIS A  84      41.694   3.491  60.157  1.00  0.30           N  
ATOM   1151  H01 HIS A  84      41.303   6.175  63.743  1.00  0.30           H  
ATOM   1152  H02 HIS A  84      43.309   3.932  63.801  1.00  0.30           H  
ATOM   1153  H03 HIS A  84      43.679   5.609  63.234  1.00  0.30           H  
ATOM   1154  H04 HIS A  84      42.307   2.287  61.896  1.00  0.30           H  
ATOM   1155  H05 HIS A  84      41.330   5.280  59.024  1.00  0.30           H  
ATOM   1156  H06 HIS A  84      41.418   2.780  59.495  1.00  0.30           H  
ATOM   1157  H14 HIS A  84      43.369   5.847  65.645  1.00  0.30           H  
ATOM   1158  N   LEU A  85      41.421   3.166  65.144  1.00  0.22           N  
ATOM   1159  CA  LEU A  85      40.599   2.018  65.496  1.00  0.22           C  
ATOM   1160  C   LEU A  85      39.425   2.420  66.364  1.00  0.22           C  
ATOM   1161  O   LEU A  85      38.299   1.963  66.152  1.00  0.22           O  
ATOM   1162  CB  LEU A  85      41.429   0.976  66.231  1.00  0.22           C  
ATOM   1163  CG  LEU A  85      42.257   0.001  65.403  1.00  0.22           C  
ATOM   1164  CD1 LEU A  85      42.711   0.613  64.091  1.00  0.22           C  
ATOM   1165  CD2 LEU A  85      43.441  -0.401  66.248  1.00  0.22           C  
ATOM   1166  H01 LEU A  85      40.216   1.596  64.567  1.00  0.22           H  
ATOM   1167  H02 LEU A  85      40.692   0.348  66.731  1.00  0.22           H  
ATOM   1168  H03 LEU A  85      42.117   1.512  66.884  1.00  0.22           H  
ATOM   1169  H04 LEU A  85      41.653  -0.867  65.137  1.00  0.22           H  
ATOM   1170  H05 LEU A  85      43.737   0.308  63.884  1.00  0.22           H  
ATOM   1171  H06 LEU A  85      42.061   0.271  63.286  1.00  0.22           H  
ATOM   1172  H07 LEU A  85      42.414   3.145  65.329  1.00  0.22           H  
ATOM   1173  H08 LEU A  85      42.663   1.700  64.160  1.00  0.22           H  
ATOM   1174  H09 LEU A  85      44.247   0.319  66.109  1.00  0.22           H  
ATOM   1175  H10 LEU A  85      43.149  -0.420  67.298  1.00  0.22           H  
ATOM   1176  H11 LEU A  85      43.783  -1.391  65.947  1.00  0.22           H  
ATOM   1177  N   SER A  86      39.685   3.278  67.343  1.00  0.40           N  
ATOM   1178  CA  SER A  86      38.634   3.725  68.243  1.00  0.40           C  
ATOM   1179  C   SER A  86      37.477   4.296  67.427  1.00  0.40           C  
ATOM   1180  O   SER A  86      36.364   3.768  67.449  1.00  0.40           O  
ATOM   1181  CB  SER A  86      39.183   4.784  69.194  1.00  0.40           C  
ATOM   1182  OG  SER A  86      38.483   4.773  70.423  1.00  0.40           O  
ATOM   1183  H01 SER A  86      38.274   2.881  68.831  1.00  0.40           H  
ATOM   1184  H02 SER A  86      39.058   5.763  68.732  1.00  0.40           H  
ATOM   1185  H03 SER A  86      40.238   4.583  69.382  1.00  0.40           H  
ATOM   1186  H04 SER A  86      38.415   5.669  70.761  1.00  0.40           H  
ATOM   1187  H12 SER A  86      40.626   3.625  67.464  1.00  0.40           H  
ATOM   1188  N   ARG A  87      37.752   5.368  66.692  1.00  0.52           N  
ATOM   1189  CA  ARG A  87      36.740   6.006  65.863  1.00  0.52           C  
ATOM   1190  C   ARG A  87      36.241   5.135  64.704  1.00  0.52           C  
ATOM   1191  O   ARG A  87      35.038   4.982  64.529  1.00  0.52           O  
ATOM   1192  CB  ARG A  87      37.273   7.345  65.341  1.00  0.52           C  
ATOM   1193  CG  ARG A  87      37.374   8.403  66.435  1.00  0.52           C  
ATOM   1194  CD  ARG A  87      38.185   9.616  66.008  1.00  0.52           C  
ATOM   1195  NE  ARG A  87      38.096  10.696  66.989  1.00  0.52           N  
ATOM   1196  CZ  ARG A  87      38.873  11.777  66.993  1.00  0.52           C  
ATOM   1197  NH1 ARG A  87      38.714  12.710  67.927  1.00  0.52           N  
ATOM   1198  NH2 ARG A  87      39.819  11.923  66.071  1.00  0.52           N  
ATOM   1199  H01 ARG A  87      35.871   6.167  66.501  1.00  0.52           H  
ATOM   1200  H02 ARG A  87      36.570   7.711  64.593  1.00  0.52           H  
ATOM   1201  H03 ARG A  87      38.264   7.185  64.916  1.00  0.52           H  
ATOM   1202  H04 ARG A  87      37.885   7.949  67.284  1.00  0.52           H  
ATOM   1203  H05 ARG A  87      38.687   5.750  66.709  1.00  0.52           H  
ATOM   1204  H06 ARG A  87      36.368   8.731  66.698  1.00  0.52           H  
ATOM   1205  H07 ARG A  87      37.781   9.980  65.063  1.00  0.52           H  
ATOM   1206  H08 ARG A  87      39.229   9.323  65.897  1.00  0.52           H  
ATOM   1207  H09 ARG A  87      37.397  10.617  67.714  1.00  0.52           H  
ATOM   1208  H10 ARG A  87      39.308  13.527  67.931  1.00  0.52           H  
ATOM   1209  H11 ARG A  87      38.000  12.602  68.633  1.00  0.52           H  
ATOM   1210  H12 ARG A  87      39.947  11.215  65.362  1.00  0.52           H  
ATOM   1211  H13 ARG A  87      40.410  12.742  66.079  1.00  0.52           H  
ATOM   1212  N   ALA A  88      37.147   4.550  63.926  1.00  0.42           N  
ATOM   1213  CA  ALA A  88      36.742   3.711  62.792  1.00  0.42           C  
ATOM   1214  C   ALA A  88      35.960   2.464  63.182  1.00  0.42           C  
ATOM   1215  O   ALA A  88      35.027   2.070  62.483  1.00  0.42           O  
ATOM   1216  CB  ALA A  88      37.958   3.306  61.972  1.00  0.42           C  
ATOM   1217  H01 ALA A  88      36.066   4.329  62.202  1.00  0.42           H  
ATOM   1218  H02 ALA A  88      38.809   3.153  62.636  1.00  0.42           H  
ATOM   1219  H03 ALA A  88      37.744   2.381  61.437  1.00  0.42           H  
ATOM   1220  H04 ALA A  88      38.193   4.094  61.257  1.00  0.42           H  
ATOM   1221  H14 ALA A  88      38.129   4.685  64.119  1.00  0.42           H  
ATOM   1222  N   TYR A  89      36.345   1.837  64.290  1.00  0.33           N  
ATOM   1223  CA  TYR A  89      35.674   0.627  64.748  1.00  0.33           C  
ATOM   1224  C   TYR A  89      35.373   0.690  66.256  1.00  0.33           C  
ATOM   1225  O   TYR A  89      34.219   0.587  66.696  1.00  0.33           O  
ATOM   1226  CB  TYR A  89      36.550  -0.596  64.445  1.00  0.33           C  
ATOM   1227  CG  TYR A  89      37.301  -0.546  63.125  1.00  0.33           C  
ATOM   1228  CD1 TYR A  89      38.568   0.022  63.042  1.00  0.33           C  
ATOM   1229  CD2 TYR A  89      36.731  -1.048  61.959  1.00  0.33           C  
ATOM   1230  CE1 TYR A  89      39.253   0.094  61.822  1.00  0.33           C  
ATOM   1231  CE2 TYR A  89      37.404  -0.980  60.734  1.00  0.33           C  
ATOM   1232  CZ  TYR A  89      38.662  -0.404  60.674  1.00  0.33           C  
ATOM   1233  OH  TYR A  89      39.297  -0.289  59.458  1.00  0.33           O  
ATOM   1234  H01 TYR A  89      34.726   0.543  64.217  1.00  0.33           H  
ATOM   1235  H02 TYR A  89      36.197   0.829  66.956  1.00  0.33           H  
ATOM   1236  H03 TYR A  89      35.869  -1.444  64.372  1.00  0.33           H  
ATOM   1237  H04 TYR A  89      37.282  -0.693  65.246  1.00  0.33           H  
ATOM   1238  H05 TYR A  89      37.118   2.207  64.825  1.00  0.33           H  
ATOM   1239  H06 TYR A  89      39.037   0.418  63.943  1.00  0.33           H  
ATOM   1240  H07 TYR A  89      35.741  -1.503  62.001  1.00  0.33           H  
ATOM   1241  H08 TYR A  89      40.247   0.540  61.777  1.00  0.33           H  
ATOM   1242  H09 TYR A  89      36.940  -1.378  59.832  1.00  0.33           H  
ATOM   1243  H10 TYR A  89      39.347   0.637  59.209  1.00  0.33           H  
ATOM   1244  N   GLU A  99      28.836  -7.861  69.495  1.00  0.84           N  
ATOM   1245  CA  GLU A  99      29.581  -9.062  69.854  1.00  0.84           C  
ATOM   1246  C   GLU A  99      30.984  -9.068  69.230  1.00  0.84           C  
ATOM   1247  O   GLU A  99      31.559 -10.133  68.977  1.00  0.84           O  
ATOM   1248  CB  GLU A  99      28.807 -10.311  69.413  1.00  0.84           C  
ATOM   1249  CG  GLU A  99      28.878 -10.640  67.919  1.00  0.84           C  
ATOM   1250  CD  GLU A  99      28.263  -9.574  67.021  1.00  0.84           C  
ATOM   1251  OE1 GLU A  99      28.807  -8.449  66.953  1.00  0.84           O  
ATOM   1252  OE2 GLU A  99      27.233  -9.867  66.375  1.00  0.84           O  
ATOM   1253  H01 GLU A  99      28.635  -7.872  68.505  1.00  0.84           H  
ATOM   1254  H02 GLU A  99      29.698  -9.068  70.938  1.00  0.84           H  
ATOM   1255  H03 GLU A  99      27.758 -10.101  69.622  1.00  0.84           H  
ATOM   1256  H04 GLU A  99      29.203 -11.164  69.964  1.00  0.84           H  
ATOM   1257  H05 GLU A  99      28.299 -11.551  67.769  1.00  0.84           H  
ATOM   1258  H06 GLU A  99      29.926 -10.759  67.643  1.00  0.84           H  
ATOM   1259  H11 GLU A  99      29.386  -7.044  69.719  1.00  0.84           H  
ATOM   1260  N   GLY A 100      31.527  -7.873  68.990  1.00  0.70           N  
ATOM   1261  CA  GLY A 100      32.849  -7.755  68.399  1.00  0.70           C  
ATOM   1262  C   GLY A 100      33.712  -6.692  69.060  1.00  0.70           C  
ATOM   1263  O   GLY A 100      33.273  -6.015  69.996  1.00  0.70           O  
ATOM   1264  H01 GLY A 100      32.712  -7.458  67.359  1.00  0.70           H  
ATOM   1265  H02 GLY A 100      33.355  -8.716  68.487  1.00  0.70           H  
ATOM   1266  H07 GLY A 100      31.011  -7.037  69.223  1.00  0.70           H  
ATOM   1267  N   PHE A 101      34.940  -6.537  68.565  1.00  0.44           N  
ATOM   1268  CA  PHE A 101      35.878  -5.563  69.120  1.00  0.44           C  
ATOM   1269  C   PHE A 101      37.190  -5.562  68.354  1.00  0.44           C  
ATOM   1270  O   PHE A 101      37.526  -6.538  67.677  1.00  0.44           O  
ATOM   1271  CB  PHE A 101      36.171  -5.901  70.583  1.00  0.44           C  
ATOM   1272  CG  PHE A 101      36.911  -7.198  70.761  1.00  0.44           C  
ATOM   1273  CD1 PHE A 101      38.297  -7.247  70.639  1.00  0.44           C  
ATOM   1274  CD2 PHE A 101      36.216  -8.384  70.991  1.00  0.44           C  
ATOM   1275  CE1 PHE A 101      38.983  -8.457  70.739  1.00  0.44           C  
ATOM   1276  CE2 PHE A 101      36.891  -9.600  71.093  1.00  0.44           C  
ATOM   1277  CZ  PHE A 101      38.279  -9.639  70.966  1.00  0.44           C  
ATOM   1278  H01 PHE A 101      35.419  -4.578  69.040  1.00  0.44           H  
ATOM   1279  H02 PHE A 101      35.210  -6.008  71.086  1.00  0.44           H  
ATOM   1280  H03 PHE A 101      35.230  -7.109  67.785  1.00  0.44           H  
ATOM   1281  H04 PHE A 101      36.772  -5.098  71.010  1.00  0.44           H  
ATOM   1282  H05 PHE A 101      38.854  -6.327  70.463  1.00  0.44           H  
ATOM   1283  H06 PHE A 101      35.131  -8.361  71.092  1.00  0.44           H  
ATOM   1284  H07 PHE A 101      40.068  -8.479  70.640  1.00  0.44           H  
ATOM   1285  H08 PHE A 101      36.334 -10.520  71.272  1.00  0.44           H  
ATOM   1286  H09 PHE A 101      38.810 -10.588  71.044  1.00  0.44           H  
ATOM   1287  N   VAL A 102      37.925  -4.458  68.470  1.00  0.42           N  
ATOM   1288  CA  VAL A 102      39.236  -4.310  67.844  1.00  0.42           C  
ATOM   1289  C   VAL A 102      40.134  -3.699  68.903  1.00  0.42           C  
ATOM   1290  O   VAL A 102      40.028  -2.510  69.198  1.00  0.42           O  
ATOM   1291  CB  VAL A 102      39.209  -3.365  66.627  1.00  0.42           C  
ATOM   1292  CG1 VAL A 102      40.629  -3.143  66.107  1.00  0.42           C  
ATOM   1293  CG2 VAL A 102      38.347  -3.960  65.533  1.00  0.42           C  
ATOM   1294  H01 VAL A 102      39.579  -5.281  67.486  1.00  0.42           H  
ATOM   1295  H02 VAL A 102      38.789  -2.406  66.931  1.00  0.42           H  
ATOM   1296  H03 VAL A 102      41.319  -3.791  66.648  1.00  0.42           H  
ATOM   1297  H04 VAL A 102      40.668  -3.379  65.043  1.00  0.42           H  
ATOM   1298  H05 VAL A 102      40.914  -2.102  66.260  1.00  0.42           H  
ATOM   1299  H06 VAL A 102      37.450  -3.354  65.408  1.00  0.42           H  
ATOM   1300  H07 VAL A 102      38.906  -3.977  64.598  1.00  0.42           H  
ATOM   1301  H08 VAL A 102      38.063  -4.976  65.806  1.00  0.42           H  
ATOM   1302  H10 VAL A 102      37.560  -3.690  69.015  1.00  0.42           H  
ATOM   1303  N   GLU A 103      41.008  -4.517  69.479  1.00  0.39           N  
ATOM   1304  CA  GLU A 103      41.903  -4.049  70.525  1.00  0.39           C  
ATOM   1305  C   GLU A 103      43.372  -4.153  70.161  1.00  0.39           C  
ATOM   1306  O   GLU A 103      43.796  -5.069  69.457  1.00  0.39           O  
ATOM   1307  CB  GLU A 103      41.662  -4.835  71.806  1.00  0.39           C  
ATOM   1308  CG  GLU A 103      40.214  -4.928  72.207  1.00  0.39           C  
ATOM   1309  CD  GLU A 103      40.042  -5.688  73.500  1.00  0.39           C  
ATOM   1310  OE1 GLU A 103      38.885  -5.984  73.873  1.00  0.39           O  
ATOM   1311  OE2 GLU A 103      41.071  -5.987  74.147  1.00  0.39           O  
ATOM   1312  H01 GLU A 103      41.676  -2.992  70.662  1.00  0.39           H  
ATOM   1313  H02 GLU A 103      42.175  -4.299  72.604  1.00  0.39           H  
ATOM   1314  H03 GLU A 103      42.044  -5.846  71.665  1.00  0.39           H  
ATOM   1315  H04 GLU A 103      39.678  -5.464  71.424  1.00  0.39           H  
ATOM   1316  H05 GLU A 103      39.816  -3.921  72.332  1.00  0.39           H  
ATOM   1317  H09 GLU A 103      41.052  -5.482  69.185  1.00  0.39           H  
ATOM   1318  N   VAL A 104      44.143  -3.198  70.658  1.00  0.40           N  
ATOM   1319  CA  VAL A 104      45.574  -3.170  70.424  1.00  0.40           C  
ATOM   1320  C   VAL A 104      46.277  -3.835  71.593  1.00  0.40           C  
ATOM   1321  O   VAL A 104      45.990  -3.546  72.751  1.00  0.40           O  
ATOM   1322  CB  VAL A 104      46.073  -1.730  70.298  1.00  0.40           C  
ATOM   1323  CG1 VAL A 104      47.588  -1.692  70.177  1.00  0.40           C  
ATOM   1324  CG2 VAL A 104      45.408  -1.090  69.102  1.00  0.40           C  
ATOM   1325  H01 VAL A 104      45.789  -3.699  69.496  1.00  0.40           H  
ATOM   1326  H02 VAL A 104      45.811  -1.169  71.195  1.00  0.40           H  
ATOM   1327  H03 VAL A 104      48.035  -1.903  71.149  1.00  0.40           H  
ATOM   1328  H04 VAL A 104      47.914  -2.442  69.457  1.00  0.40           H  
ATOM   1329  H05 VAL A 104      47.902  -0.704  69.840  1.00  0.40           H  
ATOM   1330  H06 VAL A 104      43.723  -2.468  71.216  1.00  0.40           H  
ATOM   1331  H07 VAL A 104      44.506  -0.569  69.424  1.00  0.40           H  
ATOM   1332  H08 VAL A 104      46.094  -0.378  68.642  1.00  0.40           H  
ATOM   1333  H09 VAL A 104      45.143  -1.860  68.378  1.00  0.40           H  
ATOM   1334  N   LEU A 105      47.190  -4.740  71.282  1.00  0.38           N  
ATOM   1335  CA  LEU A 105      47.933  -5.444  72.309  1.00  0.38           C  
ATOM   1336  C   LEU A 105      49.385  -5.096  72.114  1.00  0.38           C  
ATOM   1337  O   LEU A 105      50.094  -5.761  71.360  1.00  0.38           O  
ATOM   1338  CB  LEU A 105      47.745  -6.956  72.177  1.00  0.38           C  
ATOM   1339  CG  LEU A 105      46.332  -7.498  72.341  1.00  0.38           C  
ATOM   1340  CD1 LEU A 105      46.368  -9.016  72.345  1.00  0.38           C  
ATOM   1341  CD2 LEU A 105      45.742  -6.983  73.633  1.00  0.38           C  
ATOM   1342  H01 LEU A 105      47.581  -5.153  73.299  1.00  0.38           H  
ATOM   1343  H02 LEU A 105      48.307  -7.382  73.008  1.00  0.38           H  
ATOM   1344  H03 LEU A 105      48.095  -7.245  71.186  1.00  0.38           H  
ATOM   1345  H04 LEU A 105      45.710  -7.163  71.511  1.00  0.38           H  
ATOM   1346  H05 LEU A 105      47.264  -9.356  72.864  1.00  0.38           H  
ATOM   1347  H06 LEU A 105      45.485  -9.400  72.856  1.00  0.38           H  
ATOM   1348  H07 LEU A 105      46.382  -9.382  71.319  1.00  0.38           H  
ATOM   1349  H08 LEU A 105      44.726  -7.361  73.744  1.00  0.38           H  
ATOM   1350  H09 LEU A 105      46.349  -7.323  74.472  1.00  0.38           H  
ATOM   1351  H10 LEU A 105      47.373  -4.945  70.310  1.00  0.38           H  
ATOM   1352  H11 LEU A 105      45.724  -5.893  73.616  1.00  0.38           H  
ATOM   1353  N   ALA A 106      49.825  -4.045  72.794  1.00  0.48           N  
ATOM   1354  CA  ALA A 106      51.207  -3.599  72.690  1.00  0.48           C  
ATOM   1355  C   ALA A 106      52.131  -4.379  73.627  1.00  0.48           C  
ATOM   1356  O   ALA A 106      51.711  -4.857  74.670  1.00  0.48           O  
ATOM   1357  CB  ALA A 106      51.288  -2.112  72.991  1.00  0.48           C  
ATOM   1358  H01 ALA A 106      51.544  -3.787  71.671  1.00  0.48           H  
ATOM   1359  H02 ALA A 106      52.081  -1.664  72.393  1.00  0.48           H  
ATOM   1360  H03 ALA A 106      50.337  -1.639  72.746  1.00  0.48           H  
ATOM   1361  H04 ALA A 106      51.505  -1.966  74.049  1.00  0.48           H  
ATOM   1362  H12 ALA A 106      49.188  -3.544  73.396  1.00  0.48           H  
ATOM   1363  N   ALA A 107      53.389  -4.513  73.235  1.00  0.47           N  
ATOM   1364  CA  ALA A 107      54.377  -5.212  74.038  1.00  0.47           C  
ATOM   1365  C   ALA A 107      55.162  -4.169  74.842  1.00  0.47           C  
ATOM   1366  O   ALA A 107      55.934  -4.491  75.751  1.00  0.47           O  
ATOM   1367  CB  ALA A 107      55.323  -5.994  73.119  1.00  0.47           C  
ATOM   1368  H01 ALA A 107      53.893  -5.915  74.716  1.00  0.47           H  
ATOM   1369  H02 ALA A 107      56.276  -6.147  73.625  1.00  0.47           H  
ATOM   1370  H03 ALA A 107      54.880  -6.961  72.879  1.00  0.47           H  
ATOM   1371  H04 ALA A 107      55.487  -5.430  72.201  1.00  0.47           H  
ATOM   1372  H05 ALA A 107      53.670  -4.117  72.350  1.00  0.47           H  
ATOM   1373  N   GLN A 108      54.947  -2.910  74.485  1.00  0.75           N  
ATOM   1374  CA  GLN A 108      55.619  -1.781  75.108  1.00  0.75           C  
ATOM   1375  C   GLN A 108      54.685  -0.584  74.963  1.00  0.75           C  
ATOM   1376  O   GLN A 108      54.453  -0.106  73.855  1.00  0.75           O  
ATOM   1377  CB  GLN A 108      56.956  -1.531  74.385  1.00  0.75           C  
ATOM   1378  CG  GLN A 108      57.597  -0.178  74.635  1.00  0.75           C  
ATOM   1379  CD  GLN A 108      58.869   0.036  73.813  1.00  0.75           C  
ATOM   1380  NE2 GLN A 108      58.809   0.973  72.875  1.00  0.75           N  
ATOM   1381  OE1 GLN A 108      59.892  -0.631  74.021  1.00  0.75           O  
ATOM   1382  H01 GLN A 108      55.838  -1.962  76.160  1.00  0.75           H  
ATOM   1383  H02 GLN A 108      56.727  -1.558  73.320  1.00  0.75           H  
ATOM   1384  H03 GLN A 108      57.659  -2.300  74.705  1.00  0.75           H  
ATOM   1385  H04 GLN A 108      57.876  -0.137  75.688  1.00  0.75           H  
ATOM   1386  H05 GLN A 108      54.285  -2.727  73.745  1.00  0.75           H  
ATOM   1387  H06 GLN A 108      56.880   0.601  74.377  1.00  0.75           H  
ATOM   1388  H07 GLN A 108      59.616   1.163  72.299  1.00  0.75           H  
ATOM   1389  H08 GLN A 108      57.956   1.496  72.737  1.00  0.75           H  
ATOM   1390  N   GLN A 109      54.136  -0.107  76.076  1.00  0.81           N  
ATOM   1391  CA  GLN A 109      53.219   1.029  76.027  1.00  0.81           C  
ATOM   1392  C   GLN A 109      53.949   2.368  75.917  1.00  0.81           C  
ATOM   1393  O   GLN A 109      53.875   3.210  76.813  1.00  0.81           O  
ATOM   1394  CB  GLN A 109      52.303   1.010  77.254  1.00  0.81           C  
ATOM   1395  CG  GLN A 109      51.536  -0.299  77.400  1.00  0.81           C  
ATOM   1396  CD  GLN A 109      50.505  -0.517  76.303  1.00  0.81           C  
ATOM   1397  NE2 GLN A 109      49.373  -1.093  76.670  1.00  0.81           N  
ATOM   1398  OE1 GLN A 109      50.730  -0.184  75.140  1.00  0.81           O  
ATOM   1399  H01 GLN A 109      52.618   0.928  75.123  1.00  0.81           H  
ATOM   1400  H02 GLN A 109      51.570   1.807  77.127  1.00  0.81           H  
ATOM   1401  H03 GLN A 109      52.912   1.159  78.146  1.00  0.81           H  
ATOM   1402  H04 GLN A 109      50.996  -0.253  78.346  1.00  0.81           H  
ATOM   1403  H05 GLN A 109      52.249  -1.123  77.375  1.00  0.81           H  
ATOM   1404  H06 GLN A 109      48.651  -1.270  75.986  1.00  0.81           H  
ATOM   1405  H07 GLN A 109      49.230  -1.357  77.634  1.00  0.81           H  
ATOM   1406  H09 GLN A 109      54.355  -0.534  76.964  1.00  0.81           H  
ATOM   1407  N   SER A 110      54.654   2.546  74.803  1.00  0.88           N  
ATOM   1408  CA  SER A 110      55.398   3.768  74.528  1.00  0.88           C  
ATOM   1409  C   SER A 110      55.449   4.006  73.012  1.00  0.88           C  
ATOM   1410  O   SER A 110      55.668   3.075  72.241  1.00  0.88           O  
ATOM   1411  CB  SER A 110      56.819   3.654  75.090  1.00  0.88           C  
ATOM   1412  OG  SER A 110      57.537   4.866  74.925  1.00  0.88           O  
ATOM   1413  H01 SER A 110      54.898   4.610  75.007  1.00  0.88           H  
ATOM   1414  H02 SER A 110      57.342   2.868  74.546  1.00  0.88           H  
ATOM   1415  H03 SER A 110      56.763   3.415  76.152  1.00  0.88           H  
ATOM   1416  H04 SER A 110      57.686   5.269  75.783  1.00  0.88           H  
ATOM   1417  H08 SER A 110      54.674   1.803  74.119  1.00  0.88           H  
ATOM   1418  N   PRO A 111      55.227   5.257  72.565  1.00  0.95           N  
ATOM   1419  CA  PRO A 111      55.256   5.589  71.135  1.00  0.95           C  
ATOM   1420  C   PRO A 111      56.668   5.489  70.570  1.00  0.95           C  
ATOM   1421  O   PRO A 111      56.876   5.649  69.370  1.00  0.95           O  
ATOM   1422  CB  PRO A 111      54.753   7.029  71.102  1.00  0.95           C  
ATOM   1423  CG  PRO A 111      53.931   7.143  72.352  1.00  0.95           C  
ATOM   1424  CD  PRO A 111      54.767   6.412  73.353  1.00  0.95           C  
ATOM   1425  H01 PRO A 111      54.187   7.260  70.200  1.00  0.95           H  
ATOM   1426  H02 PRO A 111      55.585   7.733  71.116  1.00  0.95           H  
ATOM   1427  H03 PRO A 111      52.923   6.740  72.249  1.00  0.95           H  
ATOM   1428  H04 PRO A 111      53.791   8.185  72.639  1.00  0.95           H  
ATOM   1429  H05 PRO A 111      54.655   4.910  70.530  1.00  0.95           H  
ATOM   1430  H06 PRO A 111      55.574   7.009  73.778  1.00  0.95           H  
ATOM   1431  H07 PRO A 111      54.176   6.098  74.213  1.00  0.95           H  
ATOM   1432  N   GLU A 112      57.630   5.229  71.453  1.00  0.94           N  
ATOM   1433  CA  GLU A 112      59.037   5.121  71.081  1.00  0.94           C  
ATOM   1434  C   GLU A 112      59.372   3.839  70.319  1.00  0.94           C  
ATOM   1435  O   GLU A 112      58.927   2.749  70.671  1.00  0.94           O  
ATOM   1436  CB  GLU A 112      59.920   5.201  72.332  1.00  0.94           C  
ATOM   1437  CG  GLU A 112      59.658   6.411  73.212  1.00  0.94           C  
ATOM   1438  CD  GLU A 112      59.542   7.693  72.411  1.00  0.94           C  
ATOM   1439  OE1 GLU A 112      60.410   7.937  71.547  1.00  0.94           O  
ATOM   1440  OE2 GLU A 112      58.584   8.459  72.648  1.00  0.94           O  
ATOM   1441  H01 GLU A 112      59.235   5.957  70.410  1.00  0.94           H  
ATOM   1442  H02 GLU A 112      60.948   5.291  71.980  1.00  0.94           H  
ATOM   1443  H03 GLU A 112      59.751   4.304  72.927  1.00  0.94           H  
ATOM   1444  H04 GLU A 112      60.505   6.518  73.890  1.00  0.94           H  
ATOM   1445  H05 GLU A 112      58.728   6.253  73.758  1.00  0.94           H  
ATOM   1446  H08 GLU A 112      57.375   5.101  72.422  1.00  0.94           H  
ATOM   1447  N   ASN A 113      60.159   3.982  69.264  1.00  0.95           N  
ATOM   1448  CA  ASN A 113      60.565   2.837  68.482  1.00  0.95           C  
ATOM   1449  C   ASN A 113      61.452   1.957  69.343  1.00  0.95           C  
ATOM   1450  O   ASN A 113      62.523   2.383  69.780  1.00  0.95           O  
ATOM   1451  CB  ASN A 113      61.337   3.291  67.251  1.00  0.95           C  
ATOM   1452  CG  ASN A 113      60.446   3.912  66.210  1.00  0.95           C  
ATOM   1453  ND2 ASN A 113      60.527   5.234  66.063  1.00  0.95           N  
ATOM   1454  OD1 ASN A 113      59.680   3.213  65.548  1.00  0.95           O  
ATOM   1455  H01 ASN A 113      59.685   2.282  68.156  1.00  0.95           H  
ATOM   1456  H02 ASN A 113      61.801   2.410  66.807  1.00  0.95           H  
ATOM   1457  H03 ASN A 113      62.083   4.024  67.556  1.00  0.95           H  
ATOM   1458  H04 ASN A 113      59.948   5.703  65.381  1.00  0.95           H  
ATOM   1459  H05 ASN A 113      61.168   5.767  66.633  1.00  0.95           H  
ATOM   1460  H06 ASN A 113      60.480   4.903  69.002  1.00  0.95           H  
ATOM   1461  N   PRO A 114      61.014   0.717  69.605  1.00  0.88           N  
ATOM   1462  CA  PRO A 114      61.768  -0.235  70.419  1.00  0.88           C  
ATOM   1463  C   PRO A 114      63.101  -0.630  69.782  1.00  0.88           C  
ATOM   1464  O   PRO A 114      63.183  -0.884  68.577  1.00  0.88           O  
ATOM   1465  CB  PRO A 114      60.798  -1.408  70.549  1.00  0.88           C  
ATOM   1466  CG  PRO A 114      59.996  -1.326  69.292  1.00  0.88           C  
ATOM   1467  CD  PRO A 114      59.734   0.136  69.173  1.00  0.88           C  
ATOM   1468  H01 PRO A 114      60.187  -1.360  71.450  1.00  0.88           H  
ATOM   1469  H02 PRO A 114      61.334  -2.355  70.611  1.00  0.88           H  
ATOM   1470  H03 PRO A 114      59.089  -1.930  69.315  1.00  0.88           H  
ATOM   1471  H04 PRO A 114      60.562  -1.697  68.437  1.00  0.88           H  
ATOM   1472  H05 PRO A 114      59.428   0.446  68.174  1.00  0.88           H  
ATOM   1473  H06 PRO A 114      62.071   0.172  71.384  1.00  0.88           H  
ATOM   1474  H07 PRO A 114      58.918   0.446  69.825  1.00  0.88           H  
ATOM   1475  N   ASP A 115      64.151  -0.667  70.596  1.00  0.99           N  
ATOM   1476  CA  ASP A 115      65.471  -1.023  70.104  1.00  0.99           C  
ATOM   1477  C   ASP A 115      65.817  -2.461  70.405  1.00  0.99           C  
ATOM   1478  O   ASP A 115      66.939  -2.907  70.181  1.00  0.99           O  
ATOM   1479  CB  ASP A 115      66.513  -0.085  70.682  1.00  0.99           C  
ATOM   1480  CG  ASP A 115      66.513   1.246  69.988  1.00  0.99           C  
ATOM   1481  OD1 ASP A 115      66.965   1.286  68.827  1.00  0.99           O  
ATOM   1482  OD2 ASP A 115      66.052   2.242  70.584  1.00  0.99           O  
ATOM   1483  H01 ASP A 115      65.462  -0.918  69.019  1.00  0.99           H  
ATOM   1484  H02 ASP A 115      67.493  -0.540  70.540  1.00  0.99           H  
ATOM   1485  H03 ASP A 115      66.302   0.068  71.740  1.00  0.99           H  
ATOM   1486  H08 ASP A 115      64.029  -0.444  71.573  1.00  0.99           H  
ATOM   1487  N   TRP A 116      64.835  -3.185  70.917  1.00  0.95           N  
ATOM   1488  CA  TRP A 116      65.015  -4.592  71.206  1.00  0.95           C  
ATOM   1489  C   TRP A 116      64.136  -5.364  70.222  1.00  0.95           C  
ATOM   1490  O   TRP A 116      63.123  -4.844  69.732  1.00  0.95           O  
ATOM   1491  CB  TRP A 116      64.623  -4.904  72.652  1.00  0.95           C  
ATOM   1492  CG  TRP A 116      63.435  -4.163  73.120  1.00  0.95           C  
ATOM   1493  CD1 TRP A 116      63.364  -2.832  73.444  1.00  0.95           C  
ATOM   1494  CD2 TRP A 116      62.127  -4.698  73.320  1.00  0.95           C  
ATOM   1495  CE2 TRP A 116      61.304  -3.639  73.769  1.00  0.95           C  
ATOM   1496  CE3 TRP A 116      61.567  -5.973  73.160  1.00  0.95           C  
ATOM   1497  NE1 TRP A 116      62.081  -2.511  73.837  1.00  0.95           N  
ATOM   1498  CZ2 TRP A 116      59.961  -3.818  74.061  1.00  0.95           C  
ATOM   1499  CZ3 TRP A 116      60.232  -6.151  73.448  1.00  0.95           C  
ATOM   1500  CH2 TRP A 116      59.441  -5.077  73.896  1.00  0.95           C  
ATOM   1501  H01 TRP A 116      66.060  -4.880  71.095  1.00  0.95           H  
ATOM   1502  H02 TRP A 116      65.458  -4.595  73.281  1.00  0.95           H  
ATOM   1503  H03 TRP A 116      64.416  -5.971  72.730  1.00  0.95           H  
ATOM   1504  H04 TRP A 116      63.945  -2.749  71.109  1.00  0.95           H  
ATOM   1505  H05 TRP A 116      64.198  -2.132  73.398  1.00  0.95           H  
ATOM   1506  H06 TRP A 116      62.177  -6.808  72.814  1.00  0.95           H  
ATOM   1507  H07 TRP A 116      61.766  -1.596  74.127  1.00  0.95           H  
ATOM   1508  H08 TRP A 116      59.342  -2.991  74.408  1.00  0.95           H  
ATOM   1509  H09 TRP A 116      59.782  -7.137  73.327  1.00  0.95           H  
ATOM   1510  H10 TRP A 116      58.388  -5.250  74.118  1.00  0.95           H  
ATOM   1511  N   PHE A 117      64.537  -6.600  69.938  1.00  0.99           N  
ATOM   1512  CA  PHE A 117      63.834  -7.456  68.997  1.00  0.99           C  
ATOM   1513  C   PHE A 117      62.699  -8.283  69.574  1.00  0.99           C  
ATOM   1514  O   PHE A 117      62.744  -8.722  70.722  1.00  0.99           O  
ATOM   1515  CB  PHE A 117      64.829  -8.414  68.334  1.00  0.99           C  
ATOM   1516  CG  PHE A 117      64.178  -9.489  67.495  1.00  0.99           C  
ATOM   1517  CD1 PHE A 117      63.912  -9.276  66.145  1.00  0.99           C  
ATOM   1518  CD2 PHE A 117      63.797 -10.704  68.066  1.00  0.99           C  
ATOM   1519  CE1 PHE A 117      63.277 -10.254  65.382  1.00  0.99           C  
ATOM   1520  CE2 PHE A 117      63.160 -11.687  67.308  1.00  0.99           C  
ATOM   1521  CZ  PHE A 117      62.900 -11.461  65.966  1.00  0.99           C  
ATOM   1522  H01 PHE A 117      63.375  -6.765  68.290  1.00  0.99           H  
ATOM   1523  H02 PHE A 117      65.363  -8.921  69.138  1.00  0.99           H  
ATOM   1524  H03 PHE A 117      65.492  -7.832  67.693  1.00  0.99           H  
ATOM   1525  H04 PHE A 117      64.204  -8.334  65.680  1.00  0.99           H  
ATOM   1526  H05 PHE A 117      64.000 -10.888  69.121  1.00  0.99           H  
ATOM   1527  H06 PHE A 117      63.075 -10.074  64.326  1.00  0.99           H  
ATOM   1528  H07 PHE A 117      62.868 -12.630  67.770  1.00  0.99           H  
ATOM   1529  H08 PHE A 117      62.402 -12.225  65.369  1.00  0.99           H  
ATOM   1530  H11 PHE A 117      65.364  -6.958  70.395  1.00  0.99           H  
ATOM   1531  N   GLN A 118      61.673  -8.486  68.756  1.00  0.90           N  
ATOM   1532  CA  GLN A 118      60.550  -9.332  69.123  1.00  0.90           C  
ATOM   1533  C   GLN A 118      60.081  -9.984  67.833  1.00  0.90           C  
ATOM   1534  O   GLN A 118      59.744  -9.290  66.874  1.00  0.90           O  
ATOM   1535  CB  GLN A 118      59.388  -8.555  69.755  1.00  0.90           C  
ATOM   1536  CG  GLN A 118      58.251  -9.502  70.152  1.00  0.90           C  
ATOM   1537  CD  GLN A 118      56.941  -8.815  70.520  1.00  0.90           C  
ATOM   1538  NE2 GLN A 118      56.277  -9.333  71.548  1.00  0.90           N  
ATOM   1539  OE1 GLN A 118      56.516  -7.850  69.873  1.00  0.90           O  
ATOM   1540  H01 GLN A 118      60.870 -10.052  69.876  1.00  0.90           H  
ATOM   1541  H02 GLN A 118      59.008  -7.841  69.024  1.00  0.90           H  
ATOM   1542  H03 GLN A 118      59.747  -8.034  70.643  1.00  0.90           H  
ATOM   1543  H04 GLN A 118      58.586 -10.021  71.050  1.00  0.90           H  
ATOM   1544  H05 GLN A 118      58.059 -10.171  69.313  1.00  0.90           H  
ATOM   1545  H06 GLN A 118      55.396  -8.930  71.835  1.00  0.90           H  
ATOM   1546  H07 GLN A 118      56.653 -10.129  72.042  1.00  0.90           H  
ATOM   1547  H09 GLN A 118      61.673  -8.038  67.851  1.00  0.90           H  
ATOM   1548  N   GLY A 119      60.101 -11.314  67.803  1.00  0.94           N  
ATOM   1549  CA  GLY A 119      59.656 -12.041  66.629  1.00  0.94           C  
ATOM   1550  C   GLY A 119      58.151 -12.220  66.699  1.00  0.94           C  
ATOM   1551  O   GLY A 119      57.526 -11.802  67.671  1.00  0.94           O  
ATOM   1552  H01 GLY A 119      60.141 -13.016  66.595  1.00  0.94           H  
ATOM   1553  H02 GLY A 119      59.917 -11.481  65.731  1.00  0.94           H  
ATOM   1554  H08 GLY A 119      60.431 -11.825  68.609  1.00  0.94           H  
ATOM   1555  N   THR A 120      57.560 -12.837  65.682  1.00  0.70           N  
ATOM   1556  CA  THR A 120      56.115 -13.054  65.663  1.00  0.70           C  
ATOM   1557  C   THR A 120      55.596 -14.095  66.666  1.00  0.70           C  
ATOM   1558  O   THR A 120      54.570 -13.875  67.322  1.00  0.70           O  
ATOM   1559  CB  THR A 120      55.647 -13.422  64.254  1.00  0.70           C  
ATOM   1560  CG2 THR A 120      55.598 -12.173  63.389  1.00  0.70           C  
ATOM   1561  OG1 THR A 120      56.552 -14.369  63.674  1.00  0.70           O  
ATOM   1562  H01 THR A 120      55.688 -12.102  65.979  1.00  0.70           H  
ATOM   1563  H02 THR A 120      54.652 -13.863  64.312  1.00  0.70           H  
ATOM   1564  H03 THR A 120      58.120 -13.162  64.907  1.00  0.70           H  
ATOM   1565  H04 THR A 120      55.279 -11.325  63.995  1.00  0.70           H  
ATOM   1566  H05 THR A 120      56.589 -11.975  62.980  1.00  0.70           H  
ATOM   1567  H06 THR A 120      54.890 -12.323  62.574  1.00  0.70           H  
ATOM   1568  H07 THR A 120      56.719 -14.133  62.758  1.00  0.70           H  
ATOM   1569  N   ALA A 121      56.289 -15.222  66.792  1.00  0.89           N  
ATOM   1570  CA  ALA A 121      55.864 -16.240  67.745  1.00  0.89           C  
ATOM   1571  C   ALA A 121      56.026 -15.667  69.161  1.00  0.89           C  
ATOM   1572  O   ALA A 121      55.310 -16.054  70.093  1.00  0.89           O  
ATOM   1573  CB  ALA A 121      56.695 -17.507  67.579  1.00  0.89           C  
ATOM   1574  H01 ALA A 121      54.822 -16.506  67.569  1.00  0.89           H  
ATOM   1575  H02 ALA A 121      57.645 -17.389  68.100  1.00  0.89           H  
ATOM   1576  H03 ALA A 121      56.154 -18.355  67.999  1.00  0.89           H  
ATOM   1577  H04 ALA A 121      56.882 -17.683  66.520  1.00  0.89           H  
ATOM   1578  H08 ALA A 121      57.112 -15.374  66.226  1.00  0.89           H  
ATOM   1579  N   ASP A 122      56.966 -14.734  69.308  1.00  0.83           N  
ATOM   1580  CA  ASP A 122      57.215 -14.073  70.590  1.00  0.83           C  
ATOM   1581  C   ASP A 122      56.003 -13.221  70.946  1.00  0.83           C  
ATOM   1582  O   ASP A 122      55.406 -13.370  72.017  1.00  0.83           O  
ATOM   1583  CB  ASP A 122      58.447 -13.171  70.498  1.00  0.83           C  
ATOM   1584  CG  ASP A 122      59.727 -13.950  70.270  1.00  0.83           C  
ATOM   1585  OD1 ASP A 122      60.142 -14.694  71.183  1.00  0.83           O  
ATOM   1586  OD2 ASP A 122      60.318 -13.824  69.177  1.00  0.83           O  
ATOM   1587  H01 ASP A 122      57.389 -14.831  71.354  1.00  0.83           H  
ATOM   1588  H02 ASP A 122      58.545 -12.650  71.450  1.00  0.83           H  
ATOM   1589  H03 ASP A 122      58.309 -12.475  69.670  1.00  0.83           H  
ATOM   1590  H05 ASP A 122      57.525 -14.474  68.508  1.00  0.83           H  
ATOM   1591  N   ALA A 123      55.637 -12.335  70.023  1.00  0.62           N  
ATOM   1592  CA  ALA A 123      54.507 -11.435  70.217  1.00  0.62           C  
ATOM   1593  C   ALA A 123      53.232 -12.203  70.495  1.00  0.62           C  
ATOM   1594  O   ALA A 123      52.455 -11.833  71.372  1.00  0.62           O  
ATOM   1595  CB  ALA A 123      54.335 -10.546  68.996  1.00  0.62           C  
ATOM   1596  H01 ALA A 123      54.715 -10.811  71.087  1.00  0.62           H  
ATOM   1597  H02 ALA A 123      53.641  -9.738  69.230  1.00  0.62           H  
ATOM   1598  H03 ALA A 123      55.300 -10.125  68.713  1.00  0.62           H  
ATOM   1599  H04 ALA A 123      56.159 -12.285  69.160  1.00  0.62           H  
ATOM   1600  H05 ALA A 123      53.939 -11.136  68.169  1.00  0.62           H  
ATOM   1601  N   VAL A 124      53.024 -13.281  69.753  1.00  0.81           N  
ATOM   1602  CA  VAL A 124      51.828 -14.090  69.930  1.00  0.81           C  
ATOM   1603  C   VAL A 124      51.836 -14.833  71.263  1.00  0.81           C  
ATOM   1604  O   VAL A 124      50.882 -14.757  72.042  1.00  0.81           O  
ATOM   1605  CB  VAL A 124      51.688 -15.118  68.783  1.00  0.81           C  
ATOM   1606  CG1 VAL A 124      50.578 -16.115  69.094  1.00  0.81           C  
ATOM   1607  CG2 VAL A 124      51.394 -14.388  67.474  1.00  0.81           C  
ATOM   1608  H01 VAL A 124      50.980 -13.405  69.918  1.00  0.81           H  
ATOM   1609  H02 VAL A 124      52.624 -15.668  68.683  1.00  0.81           H  
ATOM   1610  H03 VAL A 124      49.694 -15.869  68.506  1.00  0.81           H  
ATOM   1611  H04 VAL A 124      50.912 -17.122  68.843  1.00  0.81           H  
ATOM   1612  H05 VAL A 124      50.333 -16.067  70.155  1.00  0.81           H  
ATOM   1613  H06 VAL A 124      53.705 -13.545  69.055  1.00  0.81           H  
ATOM   1614  H07 VAL A 124      50.590 -13.669  67.632  1.00  0.81           H  
ATOM   1615  H08 VAL A 124      52.289 -13.863  67.141  1.00  0.81           H  
ATOM   1616  H09 VAL A 124      51.091 -15.109  66.715  1.00  0.81           H  
ATOM   1617  N   ARG A 125      52.919 -15.556  71.519  1.00  0.87           N  
ATOM   1618  CA  ARG A 125      53.047 -16.318  72.749  1.00  0.87           C  
ATOM   1619  C   ARG A 125      52.883 -15.417  73.963  1.00  0.87           C  
ATOM   1620  O   ARG A 125      52.204 -15.769  74.922  1.00  0.87           O  
ATOM   1621  CB  ARG A 125      54.404 -17.012  72.768  1.00  0.87           C  
ATOM   1622  CG  ARG A 125      54.673 -17.887  73.972  1.00  0.87           C  
ATOM   1623  CD  ARG A 125      55.716 -18.934  73.606  1.00  0.87           C  
ATOM   1624  NE  ARG A 125      56.860 -18.367  72.900  1.00  0.87           N  
ATOM   1625  CZ  ARG A 125      57.457 -18.942  71.861  1.00  0.87           C  
ATOM   1626  NH1 ARG A 125      58.494 -18.361  71.281  1.00  0.87           N  
ATOM   1627  NH2 ARG A 125      57.011 -20.093  71.389  1.00  0.87           N  
ATOM   1628  H01 ARG A 125      52.259 -17.070  72.790  1.00  0.87           H  
ATOM   1629  H02 ARG A 125      55.146 -16.215  72.807  1.00  0.87           H  
ATOM   1630  H03 ARG A 125      54.475 -17.635  71.877  1.00  0.87           H  
ATOM   1631  H04 ARG A 125      53.751 -18.380  74.280  1.00  0.87           H  
ATOM   1632  H05 ARG A 125      55.043 -17.274  74.794  1.00  0.87           H  
ATOM   1633  H06 ARG A 125      55.241 -19.652  72.938  1.00  0.87           H  
ATOM   1634  H07 ARG A 125      56.070 -19.409  74.521  1.00  0.87           H  
ATOM   1635  H08 ARG A 125      57.222 -17.480  73.222  1.00  0.87           H  
ATOM   1636  H09 ARG A 125      58.941 -18.800  70.488  1.00  0.87           H  
ATOM   1637  H10 ARG A 125      53.670 -15.577  70.844  1.00  0.87           H  
ATOM   1638  H11 ARG A 125      58.839 -17.479  71.631  1.00  0.87           H  
ATOM   1639  H12 ARG A 125      56.216 -20.542  71.821  1.00  0.87           H  
ATOM   1640  H13 ARG A 125      57.465 -20.523  70.596  1.00  0.87           H  
ATOM   1641  N   GLN A 126      53.487 -14.240  73.906  1.00  0.74           N  
ATOM   1642  CA  GLN A 126      53.405 -13.291  75.009  1.00  0.74           C  
ATOM   1643  C   GLN A 126      51.973 -13.018  75.456  1.00  0.74           C  
ATOM   1644  O   GLN A 126      51.741 -12.674  76.613  1.00  0.74           O  
ATOM   1645  CB  GLN A 126      54.063 -11.973  74.609  1.00  0.74           C  
ATOM   1646  CG  GLN A 126      54.101 -10.933  75.709  1.00  0.74           C  
ATOM   1647  CD  GLN A 126      54.165  -9.526  75.157  1.00  0.74           C  
ATOM   1648  NE2 GLN A 126      53.902  -9.384  73.857  1.00  0.74           N  
ATOM   1649  OE1 GLN A 126      54.435  -8.572  75.888  1.00  0.74           O  
ATOM   1650  H01 GLN A 126      53.929 -13.745  75.850  1.00  0.74           H  
ATOM   1651  H02 GLN A 126      53.456 -11.554  73.806  1.00  0.74           H  
ATOM   1652  H03 GLN A 126      55.088 -12.182  74.301  1.00  0.74           H  
ATOM   1653  H04 GLN A 126      55.000 -11.103  76.302  1.00  0.74           H  
ATOM   1654  H05 GLN A 126      53.203 -11.032  76.319  1.00  0.74           H  
ATOM   1655  H06 GLN A 126      53.925  -8.467  73.434  1.00  0.74           H  
ATOM   1656  H07 GLN A 126      53.680 -10.193  73.295  1.00  0.74           H  
ATOM   1657  H14 GLN A 126      54.016 -13.995  73.081  1.00  0.74           H  
ATOM   1658  N   TYR A 127      51.014 -13.166  74.542  1.00  0.63           N  
ATOM   1659  CA  TYR A 127      49.607 -12.924  74.852  1.00  0.63           C  
ATOM   1660  C   TYR A 127      48.754 -14.166  74.792  1.00  0.63           C  
ATOM   1661  O   TYR A 127      47.556 -14.102  75.053  1.00  0.63           O  
ATOM   1662  CB  TYR A 127      49.004 -11.897  73.888  1.00  0.63           C  
ATOM   1663  CG  TYR A 127      49.275 -10.474  74.276  1.00  0.63           C  
ATOM   1664  CD1 TYR A 127      50.334  -9.765  73.720  1.00  0.63           C  
ATOM   1665  CD2 TYR A 127      48.510  -9.857  75.253  1.00  0.63           C  
ATOM   1666  CE1 TYR A 127      50.628  -8.468  74.139  1.00  0.63           C  
ATOM   1667  CE2 TYR A 127      48.791  -8.571  75.679  1.00  0.63           C  
ATOM   1668  CZ  TYR A 127      49.850  -7.880  75.125  1.00  0.63           C  
ATOM   1669  OH  TYR A 127      50.132  -6.615  75.585  1.00  0.63           O  
ATOM   1670  H01 TYR A 127      49.603 -12.553  75.877  1.00  0.63           H  
ATOM   1671  H02 TYR A 127      47.923 -12.033  73.913  1.00  0.63           H  
ATOM   1672  H03 TYR A 127      49.421 -12.069  72.896  1.00  0.63           H  
ATOM   1673  H04 TYR A 127      50.943 -10.230  72.945  1.00  0.63           H  
ATOM   1674  H05 TYR A 127      47.671 -10.395  75.694  1.00  0.63           H  
ATOM   1675  H06 TYR A 127      51.461  -7.922  73.696  1.00  0.63           H  
ATOM   1676  H07 TYR A 127      48.178  -8.105  76.450  1.00  0.63           H  
ATOM   1677  H08 TYR A 127      51.268 -13.454  73.608  1.00  0.63           H  
ATOM   1678  H09 TYR A 127      50.277  -6.644  76.534  1.00  0.63           H  
ATOM   1679  N   LEU A 128      49.351 -15.296  74.439  1.00  0.74           N  
ATOM   1680  CA  LEU A 128      48.590 -16.536  74.326  1.00  0.74           C  
ATOM   1681  C   LEU A 128      47.562 -16.724  75.447  1.00  0.74           C  
ATOM   1682  O   LEU A 128      46.462 -17.221  75.211  1.00  0.74           O  
ATOM   1683  CB  LEU A 128      49.549 -17.723  74.278  1.00  0.74           C  
ATOM   1684  CG  LEU A 128      48.979 -19.080  73.866  1.00  0.74           C  
ATOM   1685  CD1 LEU A 128      48.208 -18.977  72.560  1.00  0.74           C  
ATOM   1686  CD2 LEU A 128      50.133 -20.052  73.710  1.00  0.74           C  
ATOM   1687  H01 LEU A 128      48.019 -16.476  73.399  1.00  0.74           H  
ATOM   1688  H02 LEU A 128      49.869 -17.861  75.311  1.00  0.74           H  
ATOM   1689  H03 LEU A 128      50.341 -17.474  73.572  1.00  0.74           H  
ATOM   1690  H04 LEU A 128      48.286 -19.428  74.632  1.00  0.74           H  
ATOM   1691  H05 LEU A 128      47.312 -18.376  72.714  1.00  0.74           H  
ATOM   1692  H06 LEU A 128      48.835 -18.506  71.803  1.00  0.74           H  
ATOM   1693  H07 LEU A 128      47.923 -19.975  72.226  1.00  0.74           H  
ATOM   1694  H08 LEU A 128      50.992 -19.689  74.275  1.00  0.74           H  
ATOM   1695  H09 LEU A 128      49.838 -21.031  74.088  1.00  0.74           H  
ATOM   1696  H10 LEU A 128      50.342 -15.299  74.246  1.00  0.74           H  
ATOM   1697  H11 LEU A 128      50.400 -20.134  72.656  1.00  0.74           H  
ATOM   1698  N   TRP A 129      47.914 -16.300  76.657  1.00  0.70           N  
ATOM   1699  CA  TRP A 129      47.041 -16.429  77.825  1.00  0.70           C  
ATOM   1700  C   TRP A 129      45.721 -15.681  77.720  1.00  0.70           C  
ATOM   1701  O   TRP A 129      44.712 -16.101  78.283  1.00  0.70           O  
ATOM   1702  CB  TRP A 129      47.766 -15.935  79.073  1.00  0.70           C  
ATOM   1703  CG  TRP A 129      48.159 -14.506  78.957  1.00  0.70           C  
ATOM   1704  CD1 TRP A 129      49.289 -14.007  78.364  1.00  0.70           C  
ATOM   1705  CD2 TRP A 129      47.375 -13.375  79.344  1.00  0.70           C  
ATOM   1706  CE2 TRP A 129      48.084 -12.221  78.949  1.00  0.70           C  
ATOM   1707  CE3 TRP A 129      46.136 -13.223  79.982  1.00  0.70           C  
ATOM   1708  NE1 TRP A 129      49.250 -12.636  78.355  1.00  0.70           N  
ATOM   1709  CZ2 TRP A 129      47.593 -10.926  79.173  1.00  0.70           C  
ATOM   1710  CZ3 TRP A 129      45.648 -11.933  80.203  1.00  0.70           C  
ATOM   1711  CH2 TRP A 129      46.376 -10.806  79.798  1.00  0.70           C  
ATOM   1712  H01 TRP A 129      46.802 -17.491  77.882  1.00  0.70           H  
ATOM   1713  H02 TRP A 129      48.674 -16.526  79.192  1.00  0.70           H  
ATOM   1714  H03 TRP A 129      47.107 -16.051  79.933  1.00  0.70           H  
ATOM   1715  H04 TRP A 129      50.100 -14.611  77.959  1.00  0.70           H  
ATOM   1716  H05 TRP A 129      45.564 -14.095  80.300  1.00  0.70           H  
ATOM   1717  H06 TRP A 129      49.963 -12.031  77.974  1.00  0.70           H  
ATOM   1718  H07 TRP A 129      48.157 -10.047  78.862  1.00  0.70           H  
ATOM   1719  H08 TRP A 129      44.686 -11.801  80.698  1.00  0.70           H  
ATOM   1720  H09 TRP A 129      45.967  -9.813  79.983  1.00  0.70           H  
ATOM   1721  H12 TRP A 129      48.821 -15.871  76.775  1.00  0.70           H  
ATOM   1722  N   LEU A 130      45.722 -14.560  77.013  1.00  0.64           N  
ATOM   1723  CA  LEU A 130      44.507 -13.764  76.878  1.00  0.64           C  
ATOM   1724  C   LEU A 130      43.614 -14.354  75.791  1.00  0.64           C  
ATOM   1725  O   LEU A 130      42.386 -14.347  75.907  1.00  0.64           O  
ATOM   1726  CB  LEU A 130      44.887 -12.305  76.563  1.00  0.64           C  
ATOM   1727  CG  LEU A 130      43.870 -11.150  76.586  1.00  0.64           C  
ATOM   1728  CD1 LEU A 130      43.596 -10.727  75.171  1.00  0.64           C  
ATOM   1729  CD2 LEU A 130      42.585 -11.529  77.319  1.00  0.64           C  
ATOM   1730  H01 LEU A 130      43.947 -13.781  77.813  1.00  0.64           H  
ATOM   1731  H02 LEU A 130      45.123 -12.366  75.501  1.00  0.64           H  
ATOM   1732  H03 LEU A 130      45.664 -12.036  77.278  1.00  0.64           H  
ATOM   1733  H04 LEU A 130      44.293 -10.314  77.142  1.00  0.64           H  
ATOM   1734  H05 LEU A 130      42.817  -9.965  75.165  1.00  0.64           H  
ATOM   1735  H06 LEU A 130      44.506 -10.319  74.730  1.00  0.64           H  
ATOM   1736  H07 LEU A 130      43.265 -11.589  74.591  1.00  0.64           H  
ATOM   1737  H08 LEU A 130      41.775 -11.638  76.598  1.00  0.64           H  
ATOM   1738  H09 LEU A 130      42.731 -12.472  77.846  1.00  0.64           H  
ATOM   1739  H10 LEU A 130      46.573 -14.254  76.563  1.00  0.64           H  
ATOM   1740  H11 LEU A 130      42.331 -10.748  78.035  1.00  0.64           H  
ATOM   1741  N   PHE A 131      44.244 -14.865  74.740  1.00  0.42           N  
ATOM   1742  CA  PHE A 131      43.531 -15.471  73.625  1.00  0.42           C  
ATOM   1743  C   PHE A 131      42.802 -16.704  74.124  1.00  0.42           C  
ATOM   1744  O   PHE A 131      41.669 -16.978  73.717  1.00  0.42           O  
ATOM   1745  CB  PHE A 131      44.520 -15.866  72.536  1.00  0.42           C  
ATOM   1746  CG  PHE A 131      45.316 -14.716  71.996  1.00  0.42           C  
ATOM   1747  CD1 PHE A 131      46.549 -14.933  71.386  1.00  0.42           C  
ATOM   1748  CD2 PHE A 131      44.813 -13.418  72.039  1.00  0.42           C  
ATOM   1749  CE1 PHE A 131      47.272 -13.866  70.816  1.00  0.42           C  
ATOM   1750  CE2 PHE A 131      45.524 -12.348  71.473  1.00  0.42           C  
ATOM   1751  CZ  PHE A 131      46.752 -12.573  70.861  1.00  0.42           C  
ATOM   1752  H01 PHE A 131      42.816 -14.759  73.212  1.00  0.42           H  
ATOM   1753  H02 PHE A 131      43.936 -16.265  71.707  1.00  0.42           H  
ATOM   1754  H03 PHE A 131      45.212 -16.600  72.949  1.00  0.42           H  
ATOM   1755  H04 PHE A 131      46.960 -15.942  71.349  1.00  0.42           H  
ATOM   1756  H05 PHE A 131      43.853 -13.230  72.519  1.00  0.42           H  
ATOM   1757  H06 PHE A 131      48.235 -14.051  70.341  1.00  0.42           H  
ATOM   1758  H07 PHE A 131      45.113 -11.339  71.513  1.00  0.42           H  
ATOM   1759  H08 PHE A 131      47.305 -11.744  70.419  1.00  0.42           H  
ATOM   1760  H12 PHE A 131      45.253 -14.832  74.713  1.00  0.42           H  
ATOM   1761  N   GLU A 132      43.462 -17.443  75.015  1.00  0.67           N  
ATOM   1762  CA  GLU A 132      42.893 -18.658  75.595  1.00  0.67           C  
ATOM   1763  C   GLU A 132      41.512 -18.374  76.174  1.00  0.67           C  
ATOM   1764  O   GLU A 132      40.612 -19.213  76.100  1.00  0.67           O  
ATOM   1765  CB  GLU A 132      43.809 -19.197  76.704  1.00  0.67           C  
ATOM   1766  CG  GLU A 132      45.088 -19.887  76.222  1.00  0.67           C  
ATOM   1767  CD  GLU A 132      44.827 -21.256  75.598  1.00  0.67           C  
ATOM   1768  OE1 GLU A 132      45.288 -21.503  74.455  1.00  0.67           O  
ATOM   1769  OE2 GLU A 132      44.164 -22.088  76.257  1.00  0.67           O  
ATOM   1770  H01 GLU A 132      42.804 -19.404  74.806  1.00  0.67           H  
ATOM   1771  H02 GLU A 132      43.233 -19.963  77.223  1.00  0.67           H  
ATOM   1772  H03 GLU A 132      44.097 -18.360  77.340  1.00  0.67           H  
ATOM   1773  H04 GLU A 132      45.724 -20.042  77.094  1.00  0.67           H  
ATOM   1774  H05 GLU A 132      45.568 -19.251  75.478  1.00  0.67           H  
ATOM   1775  H09 GLU A 132      44.387 -17.154  75.299  1.00  0.67           H  
ATOM   1776  N   GLU A 133      41.358 -17.181  76.743  1.00  0.69           N  
ATOM   1777  CA  GLU A 133      40.106 -16.757  77.364  1.00  0.69           C  
ATOM   1778  C   GLU A 133      38.935 -16.703  76.385  1.00  0.69           C  
ATOM   1779  O   GLU A 133      37.776 -16.618  76.798  1.00  0.69           O  
ATOM   1780  CB  GLU A 133      40.288 -15.378  78.007  1.00  0.69           C  
ATOM   1781  CG  GLU A 133      41.305 -15.324  79.144  1.00  0.69           C  
ATOM   1782  CD  GLU A 133      41.560 -13.901  79.632  1.00  0.69           C  
ATOM   1783  OE1 GLU A 133      40.578 -13.151  79.840  1.00  0.69           O  
ATOM   1784  OE2 GLU A 133      42.743 -13.536  79.811  1.00  0.69           O  
ATOM   1785  H01 GLU A 133      39.862 -17.507  78.116  1.00  0.69           H  
ATOM   1786  H02 GLU A 133      39.325 -15.119  78.448  1.00  0.69           H  
ATOM   1787  H03 GLU A 133      40.610 -14.683  77.232  1.00  0.69           H  
ATOM   1788  H04 GLU A 133      42.248 -15.718  78.764  1.00  0.69           H  
ATOM   1789  H05 GLU A 133      40.931 -15.918  79.977  1.00  0.69           H  
ATOM   1790  H06 GLU A 133      42.140 -16.542  76.746  1.00  0.69           H  
ATOM   1791  N   HIS A 134      39.235 -16.749  75.090  1.00  0.56           N  
ATOM   1792  CA  HIS A 134      38.189 -16.688  74.074  1.00  0.56           C  
ATOM   1793  C   HIS A 134      37.736 -18.064  73.612  1.00  0.56           C  
ATOM   1794  O   HIS A 134      38.538 -18.865  73.144  1.00  0.56           O  
ATOM   1795  CB  HIS A 134      38.680 -15.881  72.866  1.00  0.56           C  
ATOM   1796  CG  HIS A 134      38.833 -14.417  73.139  1.00  0.56           C  
ATOM   1797  CD2 HIS A 134      39.934 -13.631  73.194  1.00  0.56           C  
ATOM   1798  ND1 HIS A 134      37.760 -13.595  73.410  1.00  0.56           N  
ATOM   1799  CE1 HIS A 134      38.194 -12.365  73.620  1.00  0.56           C  
ATOM   1800  NE2 HIS A 134      39.509 -12.360  73.495  1.00  0.56           N  
ATOM   1801  H01 HIS A 134      37.330 -16.199  74.534  1.00  0.56           H  
ATOM   1802  H02 HIS A 134      37.923 -15.981  72.089  1.00  0.56           H  
ATOM   1803  H03 HIS A 134      39.648 -16.277  72.558  1.00  0.56           H  
ATOM   1804  H04 HIS A 134      40.964 -13.947  73.030  1.00  0.56           H  
ATOM   1805  H05 HIS A 134      37.573 -11.501  73.856  1.00  0.56           H  
ATOM   1806  H06 HIS A 134      40.201 -16.827  74.806  1.00  0.56           H  
ATOM   1807  H07 HIS A 134      40.106 -11.552  73.603  1.00  0.56           H  
ATOM   1808  N   THR A 135      36.444 -18.333  73.729  1.00  0.87           N  
ATOM   1809  CA  THR A 135      35.923 -19.624  73.306  1.00  0.87           C  
ATOM   1810  C   THR A 135      35.734 -19.640  71.784  1.00  0.87           C  
ATOM   1811  O   THR A 135      34.637 -19.389  71.283  1.00  0.87           O  
ATOM   1812  CB  THR A 135      34.562 -19.946  73.998  1.00  0.87           C  
ATOM   1813  CG2 THR A 135      34.290 -21.455  73.969  1.00  0.87           C  
ATOM   1814  OG1 THR A 135      34.600 -19.519  75.365  1.00  0.87           O  
ATOM   1815  H01 THR A 135      36.646 -20.385  73.599  1.00  0.87           H  
ATOM   1816  H02 THR A 135      33.773 -19.421  73.460  1.00  0.87           H  
ATOM   1817  H03 THR A 135      33.352 -21.645  73.447  1.00  0.87           H  
ATOM   1818  H04 THR A 135      35.103 -21.961  73.449  1.00  0.87           H  
ATOM   1819  H05 THR A 135      34.220 -21.832  74.989  1.00  0.87           H  
ATOM   1820  H06 THR A 135      35.402 -19.844  75.780  1.00  0.87           H  
ATOM   1821  H08 THR A 135      35.818 -17.639  74.113  1.00  0.87           H  
ATOM   1822  N   VAL A 136      36.807 -19.937  71.055  1.00  0.59           N  
ATOM   1823  CA  VAL A 136      36.762 -19.988  69.593  1.00  0.59           C  
ATOM   1824  C   VAL A 136      37.386 -21.284  69.114  1.00  0.59           C  
ATOM   1825  O   VAL A 136      38.095 -21.931  69.863  1.00  0.59           O  
ATOM   1826  CB  VAL A 136      37.553 -18.823  68.969  1.00  0.59           C  
ATOM   1827  CG1 VAL A 136      36.910 -17.493  69.348  1.00  0.59           C  
ATOM   1828  CG2 VAL A 136      39.005 -18.874  69.437  1.00  0.59           C  
ATOM   1829  H01 VAL A 136      35.717 -19.918  69.289  1.00  0.59           H  
ATOM   1830  H02 VAL A 136      37.535 -18.916  67.883  1.00  0.59           H  
ATOM   1831  H03 VAL A 136      35.933 -17.677  69.794  1.00  0.59           H  
ATOM   1832  H04 VAL A 136      37.545 -16.974  70.066  1.00  0.59           H  
ATOM   1833  H05 VAL A 136      36.792 -16.879  68.456  1.00  0.59           H  
ATOM   1834  H06 VAL A 136      39.595 -18.156  68.868  1.00  0.59           H  
ATOM   1835  H07 VAL A 136      37.679 -20.133  71.525  1.00  0.59           H  
ATOM   1836  H08 VAL A 136      39.055 -18.625  70.497  1.00  0.59           H  
ATOM   1837  H09 VAL A 136      39.403 -19.876  69.279  1.00  0.59           H  
ATOM   1838  N   LEU A 137      37.139 -21.663  67.868  1.00  0.76           N  
ATOM   1839  CA  LEU A 137      37.720 -22.897  67.351  1.00  0.76           C  
ATOM   1840  C   LEU A 137      39.107 -22.682  66.759  1.00  0.76           C  
ATOM   1841  O   LEU A 137      40.004 -23.505  66.946  1.00  0.76           O  
ATOM   1842  CB  LEU A 137      36.824 -23.518  66.273  1.00  0.76           C  
ATOM   1843  CG  LEU A 137      35.386 -23.901  66.617  1.00  0.76           C  
ATOM   1844  CD1 LEU A 137      34.804 -24.666  65.449  1.00  0.76           C  
ATOM   1845  CD2 LEU A 137      35.340 -24.758  67.875  1.00  0.76           C  
ATOM   1846  H01 LEU A 137      37.804 -23.570  68.204  1.00  0.76           H  
ATOM   1847  H02 LEU A 137      37.301 -24.476  66.066  1.00  0.76           H  
ATOM   1848  H03 LEU A 137      36.774 -22.803  65.451  1.00  0.76           H  
ATOM   1849  H04 LEU A 137      34.805 -22.998  66.806  1.00  0.76           H  
ATOM   1850  H05 LEU A 137      33.902 -24.164  65.100  1.00  0.76           H  
ATOM   1851  H06 LEU A 137      35.533 -24.705  64.640  1.00  0.76           H  
ATOM   1852  H07 LEU A 137      34.556 -25.679  65.765  1.00  0.76           H  
ATOM   1853  H08 LEU A 137      34.384 -24.612  68.378  1.00  0.76           H  
ATOM   1854  H09 LEU A 137      35.451 -25.808  67.604  1.00  0.76           H  
ATOM   1855  H10 LEU A 137      36.548 -21.097  67.276  1.00  0.76           H  
ATOM   1856  H11 LEU A 137      36.150 -24.467  68.544  1.00  0.76           H  
ATOM   1857  N   GLU A 138      39.277 -21.577  66.041  1.00  0.55           N  
ATOM   1858  CA  GLU A 138      40.544 -21.284  65.394  1.00  0.55           C  
ATOM   1859  C   GLU A 138      41.026 -19.861  65.620  1.00  0.55           C  
ATOM   1860  O   GLU A 138      40.307 -19.008  66.145  1.00  0.55           O  
ATOM   1861  CB  GLU A 138      40.432 -21.508  63.880  1.00  0.55           C  
ATOM   1862  CG  GLU A 138      40.005 -22.902  63.446  1.00  0.55           C  
ATOM   1863  CD  GLU A 138      38.501 -23.071  63.354  1.00  0.55           C  
ATOM   1864  OE1 GLU A 138      38.046 -24.232  63.249  1.00  0.55           O  
ATOM   1865  OE2 GLU A 138      37.775 -22.053  63.378  1.00  0.55           O  
ATOM   1866  H01 GLU A 138      41.268 -21.962  65.846  1.00  0.55           H  
ATOM   1867  H02 GLU A 138      41.439 -21.371  63.486  1.00  0.55           H  
ATOM   1868  H03 GLU A 138      39.703 -20.798  63.489  1.00  0.55           H  
ATOM   1869  H04 GLU A 138      40.360 -23.598  64.206  1.00  0.55           H  
ATOM   1870  H05 GLU A 138      40.437 -23.107  62.466  1.00  0.55           H  
ATOM   1871  H12 GLU A 138      38.510 -20.928  65.943  1.00  0.55           H  
ATOM   1872  N   TYR A 139      42.264 -19.622  65.211  1.00  0.47           N  
ATOM   1873  CA  TYR A 139      42.878 -18.315  65.303  1.00  0.47           C  
ATOM   1874  C   TYR A 139      43.239 -18.033  63.859  1.00  0.47           C  
ATOM   1875  O   TYR A 139      43.758 -18.914  63.156  1.00  0.47           O  
ATOM   1876  CB  TYR A 139      44.171 -18.354  66.125  1.00  0.47           C  
ATOM   1877  CG  TYR A 139      44.012 -18.604  67.611  1.00  0.47           C  
ATOM   1878  CD1 TYR A 139      44.956 -19.356  68.306  1.00  0.47           C  
ATOM   1879  CD2 TYR A 139      42.941 -18.079  68.325  1.00  0.47           C  
ATOM   1880  CE1 TYR A 139      44.839 -19.583  69.673  1.00  0.47           C  
ATOM   1881  CE2 TYR A 139      42.815 -18.300  69.701  1.00  0.47           C  
ATOM   1882  CZ  TYR A 139      43.772 -19.056  70.366  1.00  0.47           C  
ATOM   1883  OH  TYR A 139      43.670 -19.283  71.721  1.00  0.47           O  
ATOM   1884  H01 TYR A 139      42.228 -17.581  65.778  1.00  0.47           H  
ATOM   1885  H02 TYR A 139      44.599 -17.355  66.042  1.00  0.47           H  
ATOM   1886  H03 TYR A 139      44.800 -19.146  65.719  1.00  0.47           H  
ATOM   1887  H04 TYR A 139      45.805 -19.776  67.767  1.00  0.47           H  
ATOM   1888  H05 TYR A 139      42.188 -17.486  67.805  1.00  0.47           H  
ATOM   1889  H06 TYR A 139      42.800 -20.383  64.819  1.00  0.47           H  
ATOM   1890  H07 TYR A 139      45.590 -20.176  70.195  1.00  0.47           H  
ATOM   1891  H08 TYR A 139      41.970 -17.881  70.248  1.00  0.47           H  
ATOM   1892  H09 TYR A 139      44.145 -18.598  72.197  1.00  0.47           H  
ATOM   1893  N   LEU A 140      42.943 -16.821  63.403  1.00  0.35           N  
ATOM   1894  CA  LEU A 140      43.278 -16.439  62.041  1.00  0.35           C  
ATOM   1895  C   LEU A 140      44.480 -15.541  62.186  1.00  0.35           C  
ATOM   1896  O   LEU A 140      44.358 -14.416  62.657  1.00  0.35           O  
ATOM   1897  CB  LEU A 140      42.128 -15.666  61.396  1.00  0.35           C  
ATOM   1898  CG  LEU A 140      42.371 -15.057  60.011  1.00  0.35           C  
ATOM   1899  CD1 LEU A 140      42.675 -16.147  59.000  1.00  0.35           C  
ATOM   1900  CD2 LEU A 140      41.152 -14.274  59.590  1.00  0.35           C  
ATOM   1901  H01 LEU A 140      43.470 -17.306  61.409  1.00  0.35           H  
ATOM   1902  H02 LEU A 140      41.969 -14.809  62.051  1.00  0.35           H  
ATOM   1903  H03 LEU A 140      41.283 -16.349  61.309  1.00  0.35           H  
ATOM   1904  H04 LEU A 140      43.230 -14.388  60.057  1.00  0.35           H  
ATOM   1905  H05 LEU A 140      43.691 -16.511  59.153  1.00  0.35           H  
ATOM   1906  H06 LEU A 140      41.972 -16.970  59.129  1.00  0.35           H  
ATOM   1907  H07 LEU A 140      42.582 -15.744  57.991  1.00  0.35           H  
ATOM   1908  H08 LEU A 140      40.351 -14.434  60.312  1.00  0.35           H  
ATOM   1909  H09 LEU A 140      41.397 -13.213  59.549  1.00  0.35           H  
ATOM   1910  H10 LEU A 140      42.481 -16.158  64.009  1.00  0.35           H  
ATOM   1911  H11 LEU A 140      40.825 -14.610  58.606  1.00  0.35           H  
ATOM   1912  N   ILE A 141      45.646 -16.038  61.801  1.00  0.28           N  
ATOM   1913  CA  ILE A 141      46.847 -15.238  61.921  1.00  0.28           C  
ATOM   1914  C   ILE A 141      47.112 -14.478  60.635  1.00  0.28           C  
ATOM   1915  O   ILE A 141      47.359 -15.076  59.587  1.00  0.28           O  
ATOM   1916  CB  ILE A 141      48.058 -16.107  62.267  1.00  0.28           C  
ATOM   1917  CG1 ILE A 141      47.725 -16.980  63.474  1.00  0.28           C  
ATOM   1918  CG2 ILE A 141      49.254 -15.219  62.591  1.00  0.28           C  
ATOM   1919  CD1 ILE A 141      47.220 -16.196  64.665  1.00  0.28           C  
ATOM   1920  H01 ILE A 141      46.690 -14.526  62.731  1.00  0.28           H  
ATOM   1921  H02 ILE A 141      48.305 -16.741  61.415  1.00  0.28           H  
ATOM   1922  H03 ILE A 141      48.650 -17.468  63.781  1.00  0.28           H  
ATOM   1923  H04 ILE A 141      46.958 -17.696  63.181  1.00  0.28           H  
ATOM   1924  H05 ILE A 141      50.078 -15.462  61.920  1.00  0.28           H  
ATOM   1925  H06 ILE A 141      48.976 -14.173  62.461  1.00  0.28           H  
ATOM   1926  H07 ILE A 141      49.564 -15.388  63.622  1.00  0.28           H  
ATOM   1927  H08 ILE A 141      46.202 -16.507  64.899  1.00  0.28           H  
ATOM   1928  H09 ILE A 141      47.863 -16.385  65.524  1.00  0.28           H  
ATOM   1929  H10 ILE A 141      47.230 -15.132  64.431  1.00  0.28           H  
ATOM   1930  H12 ILE A 141      45.697 -16.974  61.424  1.00  0.28           H  
ATOM   1931  N   LEU A 142      47.060 -13.152  60.730  1.00  0.22           N  
ATOM   1932  CA  LEU A 142      47.265 -12.305  59.569  1.00  0.22           C  
ATOM   1933  C   LEU A 142      48.359 -11.268  59.712  1.00  0.22           C  
ATOM   1934  O   LEU A 142      48.418 -10.555  60.702  1.00  0.22           O  
ATOM   1935  CB  LEU A 142      45.971 -11.572  59.222  1.00  0.22           C  
ATOM   1936  CG  LEU A 142      44.777 -12.321  58.638  1.00  0.22           C  
ATOM   1937  CD1 LEU A 142      43.611 -11.339  58.483  1.00  0.22           C  
ATOM   1938  CD2 LEU A 142      45.155 -12.926  57.295  1.00  0.22           C  
ATOM   1939  H01 LEU A 142      47.579 -12.991  58.782  1.00  0.22           H  
ATOM   1940  H02 LEU A 142      46.275 -10.926  58.398  1.00  0.22           H  
ATOM   1941  H03 LEU A 142      45.623 -11.103  60.142  1.00  0.22           H  
ATOM   1942  H04 LEU A 142      44.478 -13.132  59.303  1.00  0.22           H  
ATOM   1943  H05 LEU A 142      42.763 -11.687  59.073  1.00  0.22           H  
ATOM   1944  H06 LEU A 142      43.917 -10.353  58.833  1.00  0.22           H  
ATOM   1945  H07 LEU A 142      43.323 -11.279  57.434  1.00  0.22           H  
ATOM   1946  H08 LEU A 142      46.184 -13.284  57.335  1.00  0.22           H  
ATOM   1947  H09 LEU A 142      44.490 -13.760  57.071  1.00  0.22           H  
ATOM   1948  H10 LEU A 142      45.064 -12.169  56.516  1.00  0.22           H  
ATOM   1949  H11 LEU A 142      46.874 -12.727  61.627  1.00  0.22           H  
ATOM   1950  N   ALA A 143      49.214 -11.177  58.704  1.00  0.09           N  
ATOM   1951  CA  ALA A 143      50.272 -10.184  58.705  1.00  0.09           C  
ATOM   1952  C   ALA A 143      49.646  -8.874  58.221  1.00  0.09           C  
ATOM   1953  O   ALA A 143      49.080  -8.816  57.124  1.00  0.09           O  
ATOM   1954  CB  ALA A 143      51.395 -10.606  57.766  1.00  0.09           C  
ATOM   1955  H01 ALA A 143      50.700 -10.072  59.701  1.00  0.09           H  
ATOM   1956  H02 ALA A 143      52.292 -10.819  58.347  1.00  0.09           H  
ATOM   1957  H03 ALA A 143      51.096 -11.500  57.219  1.00  0.09           H  
ATOM   1958  H04 ALA A 143      51.602  -9.801  57.061  1.00  0.09           H  
ATOM   1959  H11 ALA A 143      49.128 -11.810  57.921  1.00  0.09           H  
ATOM   1960  N   GLY A 144      49.727  -7.836  59.046  1.00  0.15           N  
ATOM   1961  CA  GLY A 144      49.175  -6.546  58.667  1.00  0.15           C  
ATOM   1962  C   GLY A 144      50.199  -5.730  57.899  1.00  0.15           C  
ATOM   1963  O   GLY A 144      50.446  -4.576  58.231  1.00  0.15           O  
ATOM   1964  H01 GLY A 144      48.901  -6.003  59.571  1.00  0.15           H  
ATOM   1965  H02 GLY A 144      48.297  -6.702  58.040  1.00  0.15           H  
ATOM   1966  H05 GLY A 144      50.176  -7.944  59.944  1.00  0.15           H  
ATOM   1967  N   ASP A 145      50.776  -6.335  56.859  1.00  0.06           N  
ATOM   1968  CA  ASP A 145      51.810  -5.704  56.037  1.00  0.06           C  
ATOM   1969  C   ASP A 145      51.605  -5.859  54.530  1.00  0.06           C  
ATOM   1970  O   ASP A 145      52.447  -5.432  53.737  1.00  0.06           O  
ATOM   1971  CB  ASP A 145      53.163  -6.319  56.375  1.00  0.06           C  
ATOM   1972  CG  ASP A 145      54.136  -5.314  56.905  1.00  0.06           C  
ATOM   1973  OD1 ASP A 145      55.326  -5.672  57.049  1.00  0.06           O  
ATOM   1974  OD2 ASP A 145      53.706  -4.173  57.181  1.00  0.06           O  
ATOM   1975  H01 ASP A 145      51.756  -4.640  56.267  1.00  0.06           H  
ATOM   1976  H02 ASP A 145      53.579  -6.727  55.454  1.00  0.06           H  
ATOM   1977  H03 ASP A 145      50.485  -7.274  56.628  1.00  0.06           H  
ATOM   1978  H04 ASP A 145      53.017  -7.094  57.127  1.00  0.06           H  
ATOM   1979  N   HIS A 146      50.501  -6.475  54.131  1.00  0.03           N  
ATOM   1980  CA  HIS A 146      50.250  -6.712  52.721  1.00  0.03           C  
ATOM   1981  C   HIS A 146      48.986  -6.048  52.217  1.00  0.03           C  
ATOM   1982  O   HIS A 146      48.045  -5.803  52.982  1.00  0.03           O  
ATOM   1983  CB  HIS A 146      50.130  -8.209  52.486  1.00  0.03           C  
ATOM   1984  CG  HIS A 146      51.162  -9.022  53.202  1.00  0.03           C  
ATOM   1985  CD2 HIS A 146      52.502  -8.869  53.313  1.00  0.03           C  
ATOM   1986  ND1 HIS A 146      50.851 -10.183  53.876  1.00  0.03           N  
ATOM   1987  CE1 HIS A 146      51.957 -10.710  54.371  1.00  0.03           C  
ATOM   1988  NE2 HIS A 146      52.973  -9.933  54.043  1.00  0.03           N  
ATOM   1989  H01 HIS A 146      51.088  -6.279  52.174  1.00  0.03           H  
ATOM   1990  H02 HIS A 146      50.283  -8.374  51.419  1.00  0.03           H  
ATOM   1991  H03 HIS A 146      49.145  -8.532  52.822  1.00  0.03           H  
ATOM   1992  H04 HIS A 146      53.096  -8.054  52.900  1.00  0.03           H  
ATOM   1993  H05 HIS A 146      49.826  -6.783  54.816  1.00  0.03           H  
ATOM   1994  H06 HIS A 146      52.020 -11.630  54.952  1.00  0.03           H  
ATOM   1995  H07 HIS A 146      53.939 -10.095  54.289  1.00  0.03           H  
ATOM   1996  N   LEU A 147      48.961  -5.769  50.918  1.00  0.16           N  
ATOM   1997  CA  LEU A 147      47.784  -5.164  50.291  1.00  0.16           C  
ATOM   1998  C   LEU A 147      47.067  -6.298  49.601  1.00  0.16           C  
ATOM   1999  O   LEU A 147      47.695  -7.070  48.900  1.00  0.16           O  
ATOM   2000  CB  LEU A 147      48.189  -4.141  49.237  1.00  0.16           C  
ATOM   2001  CG  LEU A 147      47.531  -2.764  49.312  1.00  0.16           C  
ATOM   2002  CD1 LEU A 147      47.760  -2.075  47.982  1.00  0.16           C  
ATOM   2003  CD2 LEU A 147      46.054  -2.876  49.613  1.00  0.16           C  
ATOM   2004  H01 LEU A 147      47.171  -4.655  51.035  1.00  0.16           H  
ATOM   2005  H02 LEU A 147      47.850  -4.563  48.291  1.00  0.16           H  
ATOM   2006  H03 LEU A 147      49.266  -3.995  49.317  1.00  0.16           H  
ATOM   2007  H04 LEU A 147      47.972  -2.184  50.123  1.00  0.16           H  
ATOM   2008  H05 LEU A 147      48.805  -2.186  47.691  1.00  0.16           H  
ATOM   2009  H06 LEU A 147      47.122  -2.528  47.223  1.00  0.16           H  
ATOM   2010  H07 LEU A 147      47.519  -1.016  48.075  1.00  0.16           H  
ATOM   2011  H08 LEU A 147      49.770  -5.979  50.351  1.00  0.16           H  
ATOM   2012  H09 LEU A 147      45.492  -2.871  48.679  1.00  0.16           H  
ATOM   2013  H10 LEU A 147      45.861  -3.806  50.147  1.00  0.16           H  
ATOM   2014  H11 LEU A 147      45.743  -2.032  50.228  1.00  0.16           H  
ATOM   2015  N   TYR A 148      45.762  -6.409  49.790  1.00  0.15           N  
ATOM   2016  CA  TYR A 148      45.026  -7.488  49.151  1.00  0.15           C  
ATOM   2017  C   TYR A 148      43.664  -7.682  49.783  1.00  0.15           C  
ATOM   2018  O   TYR A 148      43.426  -7.252  50.915  1.00  0.15           O  
ATOM   2019  CB  TYR A 148      45.811  -8.791  49.276  1.00  0.15           C  
ATOM   2020  CG  TYR A 148      45.690  -9.435  50.632  1.00  0.15           C  
ATOM   2021  CD1 TYR A 148      44.809 -10.488  50.835  1.00  0.15           C  
ATOM   2022  CD2 TYR A 148      46.440  -8.985  51.716  1.00  0.15           C  
ATOM   2023  CE1 TYR A 148      44.673 -11.080  52.079  1.00  0.15           C  
ATOM   2024  CE2 TYR A 148      46.307  -9.576  52.971  1.00  0.15           C  
ATOM   2025  CZ  TYR A 148      45.423 -10.624  53.141  1.00  0.15           C  
ATOM   2026  OH  TYR A 148      45.277 -11.239  54.353  1.00  0.15           O  
ATOM   2027  H01 TYR A 148      44.891  -7.220  48.103  1.00  0.15           H  
ATOM   2028  H02 TYR A 148      46.863  -8.548  49.129  1.00  0.15           H  
ATOM   2029  H03 TYR A 148      45.442  -9.491  48.526  1.00  0.15           H  
ATOM   2030  H04 TYR A 148      44.213 -10.856  50.000  1.00  0.15           H  
ATOM   2031  H05 TYR A 148      47.140  -8.160  51.581  1.00  0.15           H  
ATOM   2032  H06 TYR A 148      43.974 -11.905  52.218  1.00  0.15           H  
ATOM   2033  H07 TYR A 148      46.897  -9.214  53.813  1.00  0.15           H  
ATOM   2034  H08 TYR A 148      45.584 -10.653  55.049  1.00  0.15           H  
ATOM   2035  H12 TYR A 148      45.278  -5.745  50.377  1.00  0.15           H  
ATOM   2036  N   ARG A 149      42.775  -8.353  49.063  1.00  0.27           N  
ATOM   2037  CA  ARG A 149      41.447  -8.609  49.595  1.00  0.27           C  
ATOM   2038  C   ARG A 149      41.258 -10.107  49.729  1.00  0.27           C  
ATOM   2039  O   ARG A 149      41.809 -10.882  48.952  1.00  0.27           O  
ATOM   2040  CB  ARG A 149      40.379  -8.033  48.667  1.00  0.27           C  
ATOM   2041  CG  ARG A 149      38.975  -7.949  49.280  1.00  0.27           C  
ATOM   2042  CD  ARG A 149      38.000  -7.400  48.252  1.00  0.27           C  
ATOM   2043  NE  ARG A 149      38.675  -6.390  47.440  1.00  0.27           N  
ATOM   2044  CZ  ARG A 149      38.663  -5.084  47.688  1.00  0.27           C  
ATOM   2045  NH1 ARG A 149      39.329  -4.263  46.896  1.00  0.27           N  
ATOM   2046  NH2 ARG A 149      37.961  -4.597  48.697  1.00  0.27           N  
ATOM   2047  H01 ARG A 149      41.348  -8.130  50.569  1.00  0.27           H  
ATOM   2048  H02 ARG A 149      40.305  -8.717  47.821  1.00  0.27           H  
ATOM   2049  H03 ARG A 149      40.685  -7.027  48.379  1.00  0.27           H  
ATOM   2050  H04 ARG A 149      38.998  -7.287  50.145  1.00  0.27           H  
ATOM   2051  H05 ARG A 149      38.654  -8.943  49.590  1.00  0.27           H  
ATOM   2052  H06 ARG A 149      37.147  -6.950  48.761  1.00  0.27           H  
ATOM   2053  H07 ARG A 149      37.650  -8.210  47.611  1.00  0.27           H  
ATOM   2054  H08 ARG A 149      39.189  -6.708  46.630  1.00  0.27           H  
ATOM   2055  H09 ARG A 149      43.022  -8.687  48.142  1.00  0.27           H  
ATOM   2056  H10 ARG A 149      39.312  -3.268  47.071  1.00  0.27           H  
ATOM   2057  H11 ARG A 149      39.855  -4.630  46.116  1.00  0.27           H  
ATOM   2058  H12 ARG A 149      37.439  -5.220  49.296  1.00  0.27           H  
ATOM   2059  H13 ARG A 149      37.947  -3.602  48.868  1.00  0.27           H  
ATOM   2060  N   MET A 150      40.498 -10.526  50.726  1.00  0.27           N  
ATOM   2061  CA  MET A 150      40.262 -11.942  50.887  1.00  0.27           C  
ATOM   2062  C   MET A 150      39.113 -12.219  51.808  1.00  0.27           C  
ATOM   2063  O   MET A 150      38.911 -11.502  52.784  1.00  0.27           O  
ATOM   2064  CB  MET A 150      41.499 -12.652  51.422  1.00  0.27           C  
ATOM   2065  CG  MET A 150      41.295 -14.146  51.585  1.00  0.27           C  
ATOM   2066  SD  MET A 150      42.829 -15.055  51.856  1.00  0.27           S  
ATOM   2067  CE  MET A 150      42.179 -16.733  52.231  1.00  0.27           C  
ATOM   2068  H01 MET A 150      40.020 -12.324  49.895  1.00  0.27           H  
ATOM   2069  H02 MET A 150      41.712 -12.241  52.409  1.00  0.27           H  
ATOM   2070  H03 MET A 150      42.324 -12.486  50.729  1.00  0.27           H  
ATOM   2071  H04 MET A 150      40.864 -14.514  50.654  1.00  0.27           H  
ATOM   2072  H05 MET A 150      40.638 -14.314  52.438  1.00  0.27           H  
ATOM   2073  H06 MET A 150      41.203 -16.857  51.762  1.00  0.27           H  
ATOM   2074  H07 MET A 150      42.866 -17.485  51.843  1.00  0.27           H  
ATOM   2075  H08 MET A 150      42.080 -16.852  53.310  1.00  0.27           H  
ATOM   2076  H14 MET A 150      40.087  -9.864  51.368  1.00  0.27           H  
ATOM   2077  N   ASP A 151      38.333 -13.239  51.467  1.00  0.44           N  
ATOM   2078  CA  ASP A 151      37.235 -13.637  52.315  1.00  0.44           C  
ATOM   2079  C   ASP A 151      37.773 -14.888  52.969  1.00  0.44           C  
ATOM   2080  O   ASP A 151      37.949 -15.912  52.323  1.00  0.44           O  
ATOM   2081  CB  ASP A 151      35.980 -13.952  51.515  1.00  0.44           C  
ATOM   2082  CG  ASP A 151      34.761 -14.086  52.404  1.00  0.44           C  
ATOM   2083  OD1 ASP A 151      34.670 -15.107  53.107  1.00  0.44           O  
ATOM   2084  OD2 ASP A 151      33.906 -13.171  52.428  1.00  0.44           O  
ATOM   2085  H01 ASP A 151      36.935 -12.857  53.014  1.00  0.44           H  
ATOM   2086  H02 ASP A 151      36.134 -14.905  51.008  1.00  0.44           H  
ATOM   2087  H03 ASP A 151      35.808 -13.149  50.798  1.00  0.44           H  
ATOM   2088  H09 ASP A 151      38.510 -13.740  50.608  1.00  0.44           H  
ATOM   2089  N   TYR A 152      38.061 -14.789  54.256  1.00  0.24           N  
ATOM   2090  CA  TYR A 152      38.616 -15.904  54.992  1.00  0.24           C  
ATOM   2091  C   TYR A 152      37.640 -17.032  55.271  1.00  0.24           C  
ATOM   2092  O   TYR A 152      38.050 -18.089  55.740  1.00  0.24           O  
ATOM   2093  CB  TYR A 152      39.198 -15.388  56.297  1.00  0.24           C  
ATOM   2094  CG  TYR A 152      40.169 -14.257  56.080  1.00  0.24           C  
ATOM   2095  CD1 TYR A 152      39.935 -12.999  56.635  1.00  0.24           C  
ATOM   2096  CD2 TYR A 152      41.328 -14.443  55.326  1.00  0.24           C  
ATOM   2097  CE1 TYR A 152      40.831 -11.957  56.451  1.00  0.24           C  
ATOM   2098  CE2 TYR A 152      42.227 -13.408  55.136  1.00  0.24           C  
ATOM   2099  CZ  TYR A 152      41.972 -12.167  55.706  1.00  0.24           C  
ATOM   2100  OH  TYR A 152      42.872 -11.136  55.561  1.00  0.24           O  
ATOM   2101  H01 TYR A 152      39.384 -16.342  54.355  1.00  0.24           H  
ATOM   2102  H02 TYR A 152      39.740 -16.208  56.768  1.00  0.24           H  
ATOM   2103  H03 TYR A 152      38.384 -15.036  56.930  1.00  0.24           H  
ATOM   2104  H04 TYR A 152      37.890 -13.917  54.735  1.00  0.24           H  
ATOM   2105  H05 TYR A 152      39.033 -12.832  57.223  1.00  0.24           H  
ATOM   2106  H06 TYR A 152      41.528 -15.417  54.880  1.00  0.24           H  
ATOM   2107  H07 TYR A 152      40.635 -10.980  56.892  1.00  0.24           H  
ATOM   2108  H08 TYR A 152      43.128 -13.565  54.544  1.00  0.24           H  
ATOM   2109  H09 TYR A 152      43.071 -10.761  56.422  1.00  0.24           H  
ATOM   2110  N   GLU A 153      36.363 -16.816  54.964  1.00  0.55           N  
ATOM   2111  CA  GLU A 153      35.328 -17.820  55.212  1.00  0.55           C  
ATOM   2112  C   GLU A 153      35.568 -19.156  54.527  1.00  0.55           C  
ATOM   2113  O   GLU A 153      35.403 -20.212  55.141  1.00  0.55           O  
ATOM   2114  CB  GLU A 153      33.946 -17.279  54.830  1.00  0.55           C  
ATOM   2115  CG  GLU A 153      33.461 -16.165  55.754  1.00  0.55           C  
ATOM   2116  CD  GLU A 153      32.068 -15.667  55.416  1.00  0.55           C  
ATOM   2117  OE1 GLU A 153      31.867 -15.174  54.282  1.00  0.55           O  
ATOM   2118  OE2 GLU A 153      31.177 -15.765  56.291  1.00  0.55           O  
ATOM   2119  H01 GLU A 153      35.373 -18.018  56.283  1.00  0.55           H  
ATOM   2120  H02 GLU A 153      33.239 -18.104  54.918  1.00  0.55           H  
ATOM   2121  H03 GLU A 153      33.994 -16.890  53.813  1.00  0.55           H  
ATOM   2122  H04 GLU A 153      34.143 -15.324  55.630  1.00  0.55           H  
ATOM   2123  H05 GLU A 153      33.456 -16.541  56.777  1.00  0.55           H  
ATOM   2124  H10 GLU A 153      36.101 -15.934  54.548  1.00  0.55           H  
ATOM   2125  N   LYS A 154      35.950 -19.133  53.260  1.00  0.69           N  
ATOM   2126  CA  LYS A 154      36.201 -20.394  52.590  1.00  0.69           C  
ATOM   2127  C   LYS A 154      37.498 -20.996  53.128  1.00  0.69           C  
ATOM   2128  O   LYS A 154      37.606 -22.204  53.335  1.00  0.69           O  
ATOM   2129  CB  LYS A 154      36.269 -20.182  51.079  1.00  0.69           C  
ATOM   2130  CG  LYS A 154      34.909 -19.904  50.474  1.00  0.69           C  
ATOM   2131  CD  LYS A 154      33.912 -20.994  50.879  1.00  0.69           C  
ATOM   2132  CE  LYS A 154      32.503 -20.703  50.386  1.00  0.69           C  
ATOM   2133  NZ  LYS A 154      31.525 -21.701  50.897  1.00  0.69           N  
ATOM   2134  H01 LYS A 154      35.386 -21.090  52.788  1.00  0.69           H  
ATOM   2135  H02 LYS A 154      36.651 -21.100  50.631  1.00  0.69           H  
ATOM   2136  H03 LYS A 154      36.924 -19.336  50.873  1.00  0.69           H  
ATOM   2137  H04 LYS A 154      35.001 -19.894  49.388  1.00  0.69           H  
ATOM   2138  H05 LYS A 154      34.549 -18.938  50.827  1.00  0.69           H  
ATOM   2139  H06 LYS A 154      36.064 -18.257  52.771  1.00  0.69           H  
ATOM   2140  H07 LYS A 154      33.882 -21.029  51.968  1.00  0.69           H  
ATOM   2141  H08 LYS A 154      34.241 -21.944  50.459  1.00  0.69           H  
ATOM   2142  H09 LYS A 154      32.506 -20.757  49.297  1.00  0.69           H  
ATOM   2143  H10 LYS A 154      32.207 -19.711  50.726  1.00  0.69           H  
ATOM   2144  H11 LYS A 154      30.667 -21.632  50.368  1.00  0.69           H  
ATOM   2145  H12 LYS A 154      31.908 -22.630  50.797  1.00  0.69           H  
ATOM   2146  H13 LYS A 154      31.334 -21.518  51.872  1.00  0.69           H  
ATOM   2147  N   PHE A 155      38.469 -20.124  53.365  1.00  0.27           N  
ATOM   2148  CA  PHE A 155      39.771 -20.500  53.899  1.00  0.27           C  
ATOM   2149  C   PHE A 155      39.586 -21.277  55.206  1.00  0.27           C  
ATOM   2150  O   PHE A 155      40.215 -22.316  55.429  1.00  0.27           O  
ATOM   2151  CB  PHE A 155      40.570 -19.223  54.160  1.00  0.27           C  
ATOM   2152  CG  PHE A 155      41.965 -19.456  54.626  1.00  0.27           C  
ATOM   2153  CD1 PHE A 155      42.785 -20.367  53.977  1.00  0.27           C  
ATOM   2154  CD2 PHE A 155      42.482 -18.713  55.677  1.00  0.27           C  
ATOM   2155  CE1 PHE A 155      44.113 -20.536  54.363  1.00  0.27           C  
ATOM   2156  CE2 PHE A 155      43.803 -18.867  56.072  1.00  0.27           C  
ATOM   2157  CZ  PHE A 155      44.626 -19.783  55.412  1.00  0.27           C  
ATOM   2158  H01 PHE A 155      40.303 -21.133  53.189  1.00  0.27           H  
ATOM   2159  H02 PHE A 155      40.058 -18.694  54.964  1.00  0.27           H  
ATOM   2160  H03 PHE A 155      40.610 -18.650  53.234  1.00  0.27           H  
ATOM   2161  H04 PHE A 155      42.385 -20.959  53.154  1.00  0.27           H  
ATOM   2162  H05 PHE A 155      41.843 -18.000  56.198  1.00  0.27           H  
ATOM   2163  H06 PHE A 155      44.747 -21.256  53.844  1.00  0.27           H  
ATOM   2164  H07 PHE A 155      44.198 -18.274  56.897  1.00  0.27           H  
ATOM   2165  H08 PHE A 155      45.665 -19.906  55.718  1.00  0.27           H  
ATOM   2166  H14 PHE A 155      38.297 -19.149  53.165  1.00  0.27           H  
ATOM   2167  N   ILE A 156      38.723 -20.752  56.071  1.00  0.44           N  
ATOM   2168  CA  ILE A 156      38.446 -21.393  57.338  1.00  0.44           C  
ATOM   2169  C   ILE A 156      37.646 -22.634  57.043  1.00  0.44           C  
ATOM   2170  O   ILE A 156      37.934 -23.710  57.561  1.00  0.44           O  
ATOM   2171  CB  ILE A 156      37.588 -20.515  58.252  1.00  0.44           C  
ATOM   2172  CG1 ILE A 156      38.183 -19.108  58.358  1.00  0.44           C  
ATOM   2173  CG2 ILE A 156      37.463 -21.178  59.606  1.00  0.44           C  
ATOM   2174  CD1 ILE A 156      39.613 -19.081  58.848  1.00  0.44           C  
ATOM   2175  H01 ILE A 156      39.393 -21.596  57.837  1.00  0.44           H  
ATOM   2176  H02 ILE A 156      36.589 -20.408  57.829  1.00  0.44           H  
ATOM   2177  H03 ILE A 156      37.587 -18.568  59.094  1.00  0.44           H  
ATOM   2178  H04 ILE A 156      38.149 -18.645  57.372  1.00  0.44           H  
ATOM   2179  H05 ILE A 156      36.409 -21.330  59.840  1.00  0.44           H  
ATOM   2180  H06 ILE A 156      37.973 -22.141  59.588  1.00  0.44           H  
ATOM   2181  H07 ILE A 156      37.915 -20.541  60.366  1.00  0.44           H  
ATOM   2182  H08 ILE A 156      40.214 -18.466  58.178  1.00  0.44           H  
ATOM   2183  H09 ILE A 156      38.252 -19.889  55.839  1.00  0.44           H  
ATOM   2184  H10 ILE A 156      39.645 -18.661  59.853  1.00  0.44           H  
ATOM   2185  H11 ILE A 156      40.011 -20.096  58.865  1.00  0.44           H  
ATOM   2186  N   GLN A 157      36.623 -22.464  56.210  1.00  0.75           N  
ATOM   2187  CA  GLN A 157      35.746 -23.554  55.817  1.00  0.75           C  
ATOM   2188  C   GLN A 157      36.633 -24.727  55.437  1.00  0.75           C  
ATOM   2189  O   GLN A 157      36.403 -25.863  55.861  1.00  0.75           O  
ATOM   2190  CB  GLN A 157      34.887 -23.116  54.628  1.00  0.75           C  
ATOM   2191  CG  GLN A 157      33.518 -23.794  54.550  1.00  0.75           C  
ATOM   2192  CD  GLN A 157      32.596 -23.138  53.527  1.00  0.75           C  
ATOM   2193  NE2 GLN A 157      32.358 -23.834  52.423  1.00  0.75           N  
ATOM   2194  OE1 GLN A 157      32.112 -22.019  53.725  1.00  0.75           O  
ATOM   2195  H01 GLN A 157      35.075 -23.837  56.628  1.00  0.75           H  
ATOM   2196  H02 GLN A 157      35.430 -23.410  53.729  1.00  0.75           H  
ATOM   2197  H03 GLN A 157      34.731 -22.040  54.698  1.00  0.75           H  
ATOM   2198  H04 GLN A 157      33.046 -23.699  55.528  1.00  0.75           H  
ATOM   2199  H05 GLN A 157      33.660 -24.839  54.273  1.00  0.75           H  
ATOM   2200  H06 GLN A 157      31.758 -23.453  51.706  1.00  0.75           H  
ATOM   2201  H07 GLN A 157      32.777 -24.745  52.300  1.00  0.75           H  
ATOM   2202  H12 GLN A 157      36.449 -21.542  55.836  1.00  0.75           H  
ATOM   2203  N   ALA A 158      37.671 -24.428  54.661  1.00  0.61           N  
ATOM   2204  CA  ALA A 158      38.623 -25.432  54.215  1.00  0.61           C  
ATOM   2205  C   ALA A 158      39.320 -26.078  55.400  1.00  0.61           C  
ATOM   2206  O   ALA A 158      39.443 -27.298  55.468  1.00  0.61           O  
ATOM   2207  CB  ALA A 158      39.649 -24.795  53.308  1.00  0.61           C  
ATOM   2208  H01 ALA A 158      38.080 -26.204  53.669  1.00  0.61           H  
ATOM   2209  H02 ALA A 158      40.579 -25.362  53.357  1.00  0.61           H  
ATOM   2210  H03 ALA A 158      39.278 -24.795  52.283  1.00  0.61           H  
ATOM   2211  H04 ALA A 158      39.832 -23.770  53.629  1.00  0.61           H  
ATOM   2212  H08 ALA A 158      37.802 -23.469  54.371  1.00  0.61           H  
ATOM   2213  N   HIS A 159      39.782 -25.247  56.327  1.00  0.48           N  
ATOM   2214  CA  HIS A 159      40.477 -25.726  57.512  1.00  0.48           C  
ATOM   2215  C   HIS A 159      39.662 -26.788  58.242  1.00  0.48           C  
ATOM   2216  O   HIS A 159      40.216 -27.767  58.747  1.00  0.48           O  
ATOM   2217  CB  HIS A 159      40.758 -24.563  58.466  1.00  0.48           C  
ATOM   2218  CG  HIS A 159      41.573 -24.948  59.661  1.00  0.48           C  
ATOM   2219  CD2 HIS A 159      41.213 -25.196  60.943  1.00  0.48           C  
ATOM   2220  ND1 HIS A 159      42.932 -25.163  59.596  1.00  0.48           N  
ATOM   2221  CE1 HIS A 159      43.375 -25.527  60.786  1.00  0.48           C  
ATOM   2222  NE2 HIS A 159      42.352 -25.556  61.620  1.00  0.48           N  
ATOM   2223  H01 HIS A 159      41.417 -26.171  57.186  1.00  0.48           H  
ATOM   2224  H02 HIS A 159      39.794 -24.216  58.837  1.00  0.48           H  
ATOM   2225  H03 HIS A 159      41.295 -23.789  57.917  1.00  0.48           H  
ATOM   2226  H04 HIS A 159      40.208 -25.123  61.359  1.00  0.48           H  
ATOM   2227  H05 HIS A 159      39.647 -24.253  56.206  1.00  0.48           H  
ATOM   2228  H06 HIS A 159      44.409 -25.763  61.037  1.00  0.48           H  
ATOM   2229  H07 HIS A 159      42.400 -25.803  62.598  1.00  0.48           H  
ATOM   2230  N   ARG A 160      38.348 -26.593  58.299  1.00  0.80           N  
ATOM   2231  CA  ARG A 160      37.471 -27.541  58.977  1.00  0.80           C  
ATOM   2232  C   ARG A 160      37.165 -28.792  58.147  1.00  0.80           C  
ATOM   2233  O   ARG A 160      37.195 -29.904  58.670  1.00  0.80           O  
ATOM   2234  CB  ARG A 160      36.172 -26.842  59.401  1.00  0.80           C  
ATOM   2235  CG  ARG A 160      36.394 -25.733  60.441  1.00  0.80           C  
ATOM   2236  CD  ARG A 160      35.101 -25.061  60.928  1.00  0.80           C  
ATOM   2237  NE  ARG A 160      35.416 -23.930  61.801  1.00  0.80           N  
ATOM   2238  CZ  ARG A 160      34.531 -23.065  62.294  1.00  0.80           C  
ATOM   2239  NH1 ARG A 160      33.237 -23.179  62.013  1.00  0.80           N  
ATOM   2240  NH2 ARG A 160      34.950 -22.073  63.075  1.00  0.80           N  
ATOM   2241  H01 ARG A 160      38.008 -27.890  59.859  1.00  0.80           H  
ATOM   2242  H02 ARG A 160      35.534 -27.596  59.862  1.00  0.80           H  
ATOM   2243  H03 ARG A 160      35.710 -26.402  58.517  1.00  0.80           H  
ATOM   2244  H04 ARG A 160      36.985 -24.959  59.953  1.00  0.80           H  
ATOM   2245  H05 ARG A 160      36.900 -26.168  61.303  1.00  0.80           H  
ATOM   2246  H06 ARG A 160      34.512 -25.788  61.487  1.00  0.80           H  
ATOM   2247  H07 ARG A 160      34.533 -24.706  60.068  1.00  0.80           H  
ATOM   2248  H08 ARG A 160      37.950 -25.773  57.865  1.00  0.80           H  
ATOM   2249  H09 ARG A 160      36.385 -23.794  62.051  1.00  0.80           H  
ATOM   2250  H10 ARG A 160      32.577 -22.515  62.393  1.00  0.80           H  
ATOM   2251  H11 ARG A 160      32.913 -23.929  61.420  1.00  0.80           H  
ATOM   2252  H12 ARG A 160      35.932 -21.981  63.291  1.00  0.80           H  
ATOM   2253  H13 ARG A 160      34.286 -21.412  63.452  1.00  0.80           H  
ATOM   2254  N   GLU A 161      36.893 -28.620  56.855  1.00  0.91           N  
ATOM   2255  CA  GLU A 161      36.584 -29.760  55.990  1.00  0.91           C  
ATOM   2256  C   GLU A 161      37.773 -30.684  55.777  1.00  0.91           C  
ATOM   2257  O   GLU A 161      37.611 -31.885  55.556  1.00  0.91           O  
ATOM   2258  CB  GLU A 161      36.057 -29.278  54.636  1.00  0.91           C  
ATOM   2259  CG  GLU A 161      34.601 -28.828  54.677  1.00  0.91           C  
ATOM   2260  CD  GLU A 161      34.133 -28.196  53.378  1.00  0.91           C  
ATOM   2261  OE1 GLU A 161      32.936 -27.850  53.292  1.00  0.91           O  
ATOM   2262  OE2 GLU A 161      34.955 -28.040  52.449  1.00  0.91           O  
ATOM   2263  H01 GLU A 161      35.815 -30.336  56.504  1.00  0.91           H  
ATOM   2264  H02 GLU A 161      36.112 -30.124  53.951  1.00  0.91           H  
ATOM   2265  H03 GLU A 161      36.669 -28.439  54.305  1.00  0.91           H  
ATOM   2266  H04 GLU A 161      34.519 -28.068  55.454  1.00  0.91           H  
ATOM   2267  H05 GLU A 161      33.975 -29.696  54.886  1.00  0.91           H  
ATOM   2268  H14 GLU A 161      36.900 -27.688  56.465  1.00  0.91           H  
ATOM   2269  N   THR A 162      38.970 -30.116  55.855  1.00  0.74           N  
ATOM   2270  CA  THR A 162      40.192 -30.881  55.669  1.00  0.74           C  
ATOM   2271  C   THR A 162      40.728 -31.358  57.010  1.00  0.74           C  
ATOM   2272  O   THR A 162      41.756 -32.028  57.077  1.00  0.74           O  
ATOM   2273  CB  THR A 162      41.263 -30.030  54.968  1.00  0.74           C  
ATOM   2274  CG2 THR A 162      40.812 -29.669  53.556  1.00  0.74           C  
ATOM   2275  OG1 THR A 162      41.484 -28.826  55.715  1.00  0.74           O  
ATOM   2276  H01 THR A 162      39.957 -31.744  55.046  1.00  0.74           H  
ATOM   2277  H02 THR A 162      42.187 -30.606  54.911  1.00  0.74           H  
ATOM   2278  H03 THR A 162      39.951 -29.003  53.609  1.00  0.74           H  
ATOM   2279  H04 THR A 162      41.625 -29.168  53.031  1.00  0.74           H  
ATOM   2280  H05 THR A 162      40.536 -30.577  53.019  1.00  0.74           H  
ATOM   2281  H06 THR A 162      39.033 -29.127  56.049  1.00  0.74           H  
ATOM   2282  H07 THR A 162      41.693 -29.047  56.626  1.00  0.74           H  
ATOM   2283  N   ASP A 163      40.014 -31.014  58.075  1.00  0.82           N  
ATOM   2284  CA  ASP A 163      40.407 -31.395  59.428  1.00  0.82           C  
ATOM   2285  C   ASP A 163      41.903 -31.216  59.660  1.00  0.82           C  
ATOM   2286  O   ASP A 163      42.579 -32.136  60.126  1.00  0.82           O  
ATOM   2287  CB  ASP A 163      40.035 -32.850  59.702  1.00  0.82           C  
ATOM   2288  CG  ASP A 163      40.187 -33.220  61.165  1.00  0.82           C  
ATOM   2289  OD1 ASP A 163      40.251 -34.429  61.473  1.00  0.82           O  
ATOM   2290  OD2 ASP A 163      40.233 -32.299  62.010  1.00  0.82           O  
ATOM   2291  H01 ASP A 163      39.870 -30.736  60.110  1.00  0.82           H  
ATOM   2292  H02 ASP A 163      40.714 -33.480  59.128  1.00  0.82           H  
ATOM   2293  H03 ASP A 163      38.998 -33.009  59.406  1.00  0.82           H  
ATOM   2294  H08 ASP A 163      39.172 -30.471  57.945  1.00  0.82           H  
ATOM   2295  N   ALA A 164      42.416 -30.032  59.339  1.00  0.54           N  
ATOM   2296  CA  ALA A 164      43.837 -29.747  59.515  1.00  0.54           C  
ATOM   2297  C   ALA A 164      44.110 -29.071  60.849  1.00  0.54           C  
ATOM   2298  O   ALA A 164      43.200 -28.542  61.486  1.00  0.54           O  
ATOM   2299  CB  ALA A 164      44.339 -28.861  58.384  1.00  0.54           C  
ATOM   2300  H01 ALA A 164      44.368 -30.699  59.499  1.00  0.54           H  
ATOM   2301  H02 ALA A 164      45.355 -29.153  58.118  1.00  0.54           H  
ATOM   2302  H03 ALA A 164      43.690 -28.976  57.516  1.00  0.54           H  
ATOM   2303  H04 ALA A 164      41.810 -29.315  58.966  1.00  0.54           H  
ATOM   2304  H05 ALA A 164      44.333 -27.820  58.707  1.00  0.54           H  
ATOM   2305  N   ASP A 165      45.369 -29.094  61.268  1.00  0.48           N  
ATOM   2306  CA  ASP A 165      45.761 -28.457  62.516  1.00  0.48           C  
ATOM   2307  C   ASP A 165      46.092 -27.006  62.197  1.00  0.48           C  
ATOM   2308  O   ASP A 165      45.839 -26.097  62.996  1.00  0.48           O  
ATOM   2309  CB  ASP A 165      46.970 -29.176  63.102  1.00  0.48           C  
ATOM   2310  CG  ASP A 165      46.658 -30.611  63.481  1.00  0.48           C  
ATOM   2311  OD1 ASP A 165      45.921 -30.811  64.468  1.00  0.48           O  
ATOM   2312  OD2 ASP A 165      47.135 -31.537  62.790  1.00  0.48           O  
ATOM   2313  H01 ASP A 165      44.960 -28.504  63.254  1.00  0.48           H  
ATOM   2314  H02 ASP A 165      47.264 -28.648  64.009  1.00  0.48           H  
ATOM   2315  H03 ASP A 165      47.772 -29.174  62.364  1.00  0.48           H  
ATOM   2316  H06 ASP A 165      46.068 -29.563  60.710  1.00  0.48           H  
ATOM   2317  N   ILE A 166      46.650 -26.806  61.007  1.00  0.31           N  
ATOM   2318  CA  ILE A 166      47.001 -25.482  60.526  1.00  0.31           C  
ATOM   2319  C   ILE A 166      46.874 -25.450  59.010  1.00  0.31           C  
ATOM   2320  O   ILE A 166      47.392 -26.333  58.317  1.00  0.31           O  
ATOM   2321  CB  ILE A 166      48.462 -25.103  60.842  1.00  0.31           C  
ATOM   2322  CG1 ILE A 166      48.742 -25.191  62.342  1.00  0.31           C  
ATOM   2323  CG2 ILE A 166      48.738 -23.683  60.340  1.00  0.31           C  
ATOM   2324  CD1 ILE A 166      50.222 -24.987  62.674  1.00  0.31           C  
ATOM   2325  H01 ILE A 166      46.328 -24.784  61.024  1.00  0.31           H  
ATOM   2326  H02 ILE A 166      49.121 -25.808  60.335  1.00  0.31           H  
ATOM   2327  H03 ILE A 166      48.463 -26.191  62.673  1.00  0.31           H  
ATOM   2328  H04 ILE A 166      46.836 -27.604  60.416  1.00  0.31           H  
ATOM   2329  H05 ILE A 166      48.159 -24.424  62.853  1.00  0.31           H  
ATOM   2330  H06 ILE A 166      49.725 -23.647  59.878  1.00  0.31           H  
ATOM   2331  H07 ILE A 166      47.983 -23.404  59.605  1.00  0.31           H  
ATOM   2332  H08 ILE A 166      48.704 -22.988  61.179  1.00  0.31           H  
ATOM   2333  H09 ILE A 166      50.771 -24.759  61.760  1.00  0.31           H  
ATOM   2334  H10 ILE A 166      50.327 -24.160  63.376  1.00  0.31           H  
ATOM   2335  H11 ILE A 166      50.623 -25.897  63.121  1.00  0.31           H  
ATOM   2336  N   THR A 167      46.193 -24.428  58.494  1.00  0.32           N  
ATOM   2337  CA  THR A 167      46.051 -24.263  57.052  1.00  0.32           C  
ATOM   2338  C   THR A 167      46.882 -23.039  56.657  1.00  0.32           C  
ATOM   2339  O   THR A 167      46.827 -22.001  57.312  1.00  0.32           O  
ATOM   2340  CB  THR A 167      44.593 -24.027  56.636  1.00  0.32           C  
ATOM   2341  CG2 THR A 167      44.476 -24.053  55.119  1.00  0.32           C  
ATOM   2342  OG1 THR A 167      43.756 -25.053  57.186  1.00  0.32           O  
ATOM   2343  H01 THR A 167      46.387 -25.173  56.554  1.00  0.32           H  
ATOM   2344  H02 THR A 167      44.275 -23.054  57.011  1.00  0.32           H  
ATOM   2345  H03 THR A 167      43.984 -23.142  54.777  1.00  0.32           H  
ATOM   2346  H04 THR A 167      45.471 -24.115  54.678  1.00  0.32           H  
ATOM   2347  H05 THR A 167      43.889 -24.919  54.814  1.00  0.32           H  
ATOM   2348  H06 THR A 167      43.604 -24.877  58.117  1.00  0.32           H  
ATOM   2349  H12 THR A 167      45.767 -23.754  59.114  1.00  0.32           H  
ATOM   2350  N   VAL A 168      47.657 -23.174  55.590  1.00  0.22           N  
ATOM   2351  CA  VAL A 168      48.504 -22.092  55.122  1.00  0.22           C  
ATOM   2352  C   VAL A 168      48.084 -21.621  53.734  1.00  0.22           C  
ATOM   2353  O   VAL A 168      47.903 -22.421  52.825  1.00  0.22           O  
ATOM   2354  CB  VAL A 168      49.964 -22.549  55.056  1.00  0.22           C  
ATOM   2355  CG1 VAL A 168      50.848 -21.403  54.647  1.00  0.22           C  
ATOM   2356  CG2 VAL A 168      50.390 -23.102  56.401  1.00  0.22           C  
ATOM   2357  H01 VAL A 168      48.398 -21.269  55.829  1.00  0.22           H  
ATOM   2358  H02 VAL A 168      50.060 -23.337  54.309  1.00  0.22           H  
ATOM   2359  H03 VAL A 168      51.797 -21.791  54.276  1.00  0.22           H  
ATOM   2360  H04 VAL A 168      50.359 -20.829  53.860  1.00  0.22           H  
ATOM   2361  H05 VAL A 168      51.031 -20.759  55.507  1.00  0.22           H  
ATOM   2362  H06 VAL A 168      51.253 -22.545  56.765  1.00  0.22           H  
ATOM   2363  H07 VAL A 168      47.658 -24.052  55.090  1.00  0.22           H  
ATOM   2364  H08 VAL A 168      49.569 -23.004  57.111  1.00  0.22           H  
ATOM   2365  H09 VAL A 168      50.656 -24.154  56.294  1.00  0.22           H  
ATOM   2366  N   ALA A 169      47.925 -20.316  53.573  1.00  0.20           N  
ATOM   2367  CA  ALA A 169      47.544 -19.760  52.284  1.00  0.20           C  
ATOM   2368  C   ALA A 169      48.730 -19.919  51.357  1.00  0.20           C  
ATOM   2369  O   ALA A 169      49.859 -19.631  51.739  1.00  0.20           O  
ATOM   2370  CB  ALA A 169      47.196 -18.280  52.429  1.00  0.20           C  
ATOM   2371  H01 ALA A 169      46.669 -20.276  51.889  1.00  0.20           H  
ATOM   2372  H02 ALA A 169      46.235 -18.181  52.934  1.00  0.20           H  
ATOM   2373  H03 ALA A 169      47.967 -17.781  53.016  1.00  0.20           H  
ATOM   2374  H04 ALA A 169      47.136 -17.822  51.442  1.00  0.20           H  
ATOM   2375  H10 ALA A 169      48.071 -19.697  54.358  1.00  0.20           H  
ATOM   2376  N   ALA A 170      48.481 -20.374  50.136  1.00  0.20           N  
ATOM   2377  CA  ALA A 170      49.562 -20.547  49.174  1.00  0.20           C  
ATOM   2378  C   ALA A 170      49.456 -19.588  47.994  1.00  0.20           C  
ATOM   2379  O   ALA A 170      48.407 -19.482  47.350  1.00  0.20           O  
ATOM   2380  CB  ALA A 170      49.593 -21.989  48.670  1.00  0.20           C  
ATOM   2381  H01 ALA A 170      50.491 -20.317  49.695  1.00  0.20           H  
ATOM   2382  H02 ALA A 170      50.618 -22.265  48.424  1.00  0.20           H  
ATOM   2383  H03 ALA A 170      49.214 -22.654  49.446  1.00  0.20           H  
ATOM   2384  H04 ALA A 170      48.970 -22.077  47.780  1.00  0.20           H  
ATOM   2385  H05 ALA A 170      47.534 -20.603  49.871  1.00  0.20           H  
ATOM   2386  N   LEU A 171      50.555 -18.891  47.719  1.00  0.16           N  
ATOM   2387  CA  LEU A 171      50.620 -17.957  46.607  1.00  0.16           C  
ATOM   2388  C   LEU A 171      51.528 -18.546  45.557  1.00  0.16           C  
ATOM   2389  O   LEU A 171      52.717 -18.671  45.783  1.00  0.16           O  
ATOM   2390  CB  LEU A 171      51.204 -16.614  47.039  1.00  0.16           C  
ATOM   2391  CG  LEU A 171      51.249 -15.589  45.904  1.00  0.16           C  
ATOM   2392  CD1 LEU A 171      49.946 -14.820  45.890  1.00  0.16           C  
ATOM   2393  CD2 LEU A 171      52.406 -14.635  46.086  1.00  0.16           C  
ATOM   2394  H01 LEU A 171      49.611 -17.792  46.230  1.00  0.16           H  
ATOM   2395  H02 LEU A 171      52.231 -16.793  47.358  1.00  0.16           H  
ATOM   2396  H03 LEU A 171      50.592 -16.212  47.847  1.00  0.16           H  
ATOM   2397  H04 LEU A 171      51.387 -16.111  44.957  1.00  0.16           H  
ATOM   2398  H05 LEU A 171      51.371 -19.015  48.302  1.00  0.16           H  
ATOM   2399  H06 LEU A 171      49.182 -15.392  46.416  1.00  0.16           H  
ATOM   2400  H07 LEU A 171      50.085 -13.859  46.385  1.00  0.16           H  
ATOM   2401  H08 LEU A 171      49.631 -14.656  44.859  1.00  0.16           H  
ATOM   2402  H09 LEU A 171      53.249 -14.968  45.481  1.00  0.16           H  
ATOM   2403  H10 LEU A 171      52.106 -13.635  45.771  1.00  0.16           H  
ATOM   2404  H11 LEU A 171      52.698 -14.614  47.136  1.00  0.16           H  
ATOM   2405  N   PRO A 172      50.974 -18.922  44.390  1.00  0.24           N  
ATOM   2406  CA  PRO A 172      51.743 -19.504  43.282  1.00  0.24           C  
ATOM   2407  C   PRO A 172      52.572 -18.444  42.563  1.00  0.24           C  
ATOM   2408  O   PRO A 172      52.147 -17.293  42.449  1.00  0.24           O  
ATOM   2409  CB  PRO A 172      50.660 -20.095  42.392  1.00  0.24           C  
ATOM   2410  CG  PRO A 172      49.531 -19.130  42.580  1.00  0.24           C  
ATOM   2411  CD  PRO A 172      49.532 -18.918  44.075  1.00  0.24           C  
ATOM   2412  H01 PRO A 172      50.401 -21.124  42.644  1.00  0.24           H  
ATOM   2413  H02 PRO A 172      50.980 -20.131  41.351  1.00  0.24           H  
ATOM   2414  H03 PRO A 172      48.579 -19.492  42.192  1.00  0.24           H  
ATOM   2415  H04 PRO A 172      49.716 -18.197  42.048  1.00  0.24           H  
ATOM   2416  H05 PRO A 172      49.019 -18.009  44.388  1.00  0.24           H  
ATOM   2417  H06 PRO A 172      49.012 -19.726  44.590  1.00  0.24           H  
ATOM   2418  H12 PRO A 172      52.474 -20.246  43.601  1.00  0.24           H  
ATOM   2419  N   MET A 173      53.746 -18.838  42.072  1.00  0.12           N  
ATOM   2420  CA  MET A 173      54.643 -17.912  41.385  1.00  0.12           C  
ATOM   2421  C   MET A 173      55.723 -18.596  40.552  1.00  0.12           C  
ATOM   2422  O   MET A 173      55.989 -19.787  40.696  1.00  0.12           O  
ATOM   2423  CB  MET A 173      55.307 -16.996  42.410  1.00  0.12           C  
ATOM   2424  CG  MET A 173      55.786 -17.739  43.649  1.00  0.12           C  
ATOM   2425  SD  MET A 173      56.613 -16.676  44.831  1.00  0.12           S  
ATOM   2426  CE  MET A 173      55.251 -16.086  45.748  1.00  0.12           C  
ATOM   2427  H01 MET A 173      54.024 -17.348  40.688  1.00  0.12           H  
ATOM   2428  H02 MET A 173      54.559 -16.272  42.733  1.00  0.12           H  
ATOM   2429  H03 MET A 173      56.164 -16.512  41.941  1.00  0.12           H  
ATOM   2430  H04 MET A 173      56.510 -18.484  43.321  1.00  0.12           H  
ATOM   2431  H05 MET A 173      54.924 -18.195  44.136  1.00  0.12           H  
ATOM   2432  H06 MET A 173      54.385 -16.720  45.560  1.00  0.12           H  
ATOM   2433  H07 MET A 173      54.024 -19.803  42.178  1.00  0.12           H  
ATOM   2434  H08 MET A 173      55.491 -16.107  46.811  1.00  0.12           H  
ATOM   2435  H09 MET A 173      55.025 -15.063  45.446  1.00  0.12           H  
ATOM   2436  N   ASP A 174      56.345 -17.813  39.681  1.00  0.33           N  
ATOM   2437  CA  ASP A 174      57.402 -18.291  38.800  1.00  0.33           C  
ATOM   2438  C   ASP A 174      58.756 -18.324  39.497  1.00  0.33           C  
ATOM   2439  O   ASP A 174      58.920 -17.753  40.569  1.00  0.33           O  
ATOM   2440  CB  ASP A 174      57.484 -17.409  37.546  1.00  0.33           C  
ATOM   2441  CG  ASP A 174      57.328 -15.923  37.854  1.00  0.33           C  
ATOM   2442  OD1 ASP A 174      57.551 -15.101  36.939  1.00  0.33           O  
ATOM   2443  OD2 ASP A 174      56.973 -15.573  39.000  1.00  0.33           O  
ATOM   2444  H01 ASP A 174      57.151 -19.313  38.515  1.00  0.33           H  
ATOM   2445  H02 ASP A 174      56.661 -17.695  36.891  1.00  0.33           H  
ATOM   2446  H03 ASP A 174      58.453 -17.567  37.072  1.00  0.33           H  
ATOM   2447  H10 ASP A 174      56.074 -16.842  39.626  1.00  0.33           H  
ATOM   2448  N   GLU A 175      59.723 -18.986  38.872  1.00  0.34           N  
ATOM   2449  CA  GLU A 175      61.059 -19.120  39.434  1.00  0.34           C  
ATOM   2450  C   GLU A 175      61.627 -17.804  39.961  1.00  0.34           C  
ATOM   2451  O   GLU A 175      62.085 -17.740  41.103  1.00  0.34           O  
ATOM   2452  CB  GLU A 175      62.010 -19.707  38.397  1.00  0.34           C  
ATOM   2453  CG  GLU A 175      63.130 -20.533  38.993  1.00  0.34           C  
ATOM   2454  CD  GLU A 175      64.162 -20.944  37.959  1.00  0.34           C  
ATOM   2455  OE1 GLU A 175      64.992 -21.840  38.248  1.00  0.34           O  
ATOM   2456  OE2 GLU A 175      64.147 -20.359  36.853  1.00  0.34           O  
ATOM   2457  H01 GLU A 175      60.967 -19.793  40.287  1.00  0.34           H  
ATOM   2458  H02 GLU A 175      62.475 -18.867  37.882  1.00  0.34           H  
ATOM   2459  H03 GLU A 175      61.435 -20.342  37.723  1.00  0.34           H  
ATOM   2460  H04 GLU A 175      59.525 -19.410  37.977  1.00  0.34           H  
ATOM   2461  H05 GLU A 175      62.690 -21.443  39.401  1.00  0.34           H  
ATOM   2462  H06 GLU A 175      63.624 -19.946  39.767  1.00  0.34           H  
ATOM   2463  N   LYS A 176      61.595 -16.758  39.142  1.00  0.28           N  
ATOM   2464  CA  LYS A 176      62.124 -15.463  39.553  1.00  0.28           C  
ATOM   2465  C   LYS A 176      61.587 -14.963  40.900  1.00  0.28           C  
ATOM   2466  O   LYS A 176      62.359 -14.623  41.799  1.00  0.28           O  
ATOM   2467  CB  LYS A 176      61.851 -14.408  38.473  1.00  0.28           C  
ATOM   2468  CG  LYS A 176      62.822 -14.433  37.295  1.00  0.28           C  
ATOM   2469  CD  LYS A 176      62.828 -15.792  36.597  1.00  0.28           C  
ATOM   2470  CE  LYS A 176      63.915 -15.874  35.527  1.00  0.28           C  
ATOM   2471  NZ  LYS A 176      64.009 -17.239  34.936  1.00  0.28           N  
ATOM   2472  H01 LYS A 176      63.196 -15.614  39.683  1.00  0.28           H  
ATOM   2473  H02 LYS A 176      61.976 -13.438  38.953  1.00  0.28           H  
ATOM   2474  H03 LYS A 176      60.844 -14.569  38.087  1.00  0.28           H  
ATOM   2475  H04 LYS A 176      63.825 -14.243  37.677  1.00  0.28           H  
ATOM   2476  H05 LYS A 176      62.527 -13.668  36.577  1.00  0.28           H  
ATOM   2477  H06 LYS A 176      61.862 -15.927  36.110  1.00  0.28           H  
ATOM   2478  H07 LYS A 176      61.198 -16.862  38.219  1.00  0.28           H  
ATOM   2479  H08 LYS A 176      63.003 -16.570  37.340  1.00  0.28           H  
ATOM   2480  H09 LYS A 176      64.871 -15.642  35.997  1.00  0.28           H  
ATOM   2481  H10 LYS A 176      63.686 -15.161  34.735  1.00  0.28           H  
ATOM   2482  H11 LYS A 176      64.956 -17.579  35.025  1.00  0.28           H  
ATOM   2483  H12 LYS A 176      63.381 -17.862  35.424  1.00  0.28           H  
ATOM   2484  H13 LYS A 176      63.756 -17.202  33.959  1.00  0.28           H  
ATOM   2485  N   ARG A 177      60.269 -14.918  41.048  1.00  0.15           N  
ATOM   2486  CA  ARG A 177      59.670 -14.430  42.286  1.00  0.15           C  
ATOM   2487  C   ARG A 177      59.873 -15.388  43.455  1.00  0.15           C  
ATOM   2488  O   ARG A 177      59.872 -14.980  44.615  1.00  0.15           O  
ATOM   2489  CB  ARG A 177      58.168 -14.198  42.076  1.00  0.15           C  
ATOM   2490  CG  ARG A 177      57.506 -13.347  43.148  1.00  0.15           C  
ATOM   2491  CD  ARG A 177      56.024 -13.166  42.891  1.00  0.15           C  
ATOM   2492  NE  ARG A 177      55.412 -12.213  43.812  1.00  0.15           N  
ATOM   2493  CZ  ARG A 177      54.098 -12.002  43.915  1.00  0.15           C  
ATOM   2494  NH1 ARG A 177      53.238 -12.678  43.154  1.00  0.15           N  
ATOM   2495  NH2 ARG A 177      53.631 -11.107  44.781  1.00  0.15           N  
ATOM   2496  H01 ARG A 177      60.171 -13.496  42.538  1.00  0.15           H  
ATOM   2497  H02 ARG A 177      57.694 -15.178  42.122  1.00  0.15           H  
ATOM   2498  H03 ARG A 177      58.030 -13.703  41.114  1.00  0.15           H  
ATOM   2499  H04 ARG A 177      57.974 -12.362  43.134  1.00  0.15           H  
ATOM   2500  H05 ARG A 177      57.640 -13.831  44.115  1.00  0.15           H  
ATOM   2501  H06 ARG A 177      55.540 -14.131  43.042  1.00  0.15           H  
ATOM   2502  H07 ARG A 177      55.886 -12.806  41.871  1.00  0.15           H  
ATOM   2503  H08 ARG A 177      56.024 -11.678  44.411  1.00  0.15           H  
ATOM   2504  H09 ARG A 177      52.246 -12.509  43.240  1.00  0.15           H  
ATOM   2505  H10 ARG A 177      53.578 -13.360  42.491  1.00  0.15           H  
ATOM   2506  H11 ARG A 177      54.271 -10.586  45.363  1.00  0.15           H  
ATOM   2507  H12 ARG A 177      52.636 -10.948  44.856  1.00  0.15           H  
ATOM   2508  H14 ARG A 177      59.672 -15.226  40.293  1.00  0.15           H  
ATOM   2509  N   ALA A 178      60.062 -16.663  43.136  1.00  0.15           N  
ATOM   2510  CA  ALA A 178      60.213 -17.714  44.138  1.00  0.15           C  
ATOM   2511  C   ALA A 178      61.339 -17.592  45.169  1.00  0.15           C  
ATOM   2512  O   ALA A 178      61.138 -17.910  46.345  1.00  0.15           O  
ATOM   2513  CB  ALA A 178      60.321 -19.054  43.431  1.00  0.15           C  
ATOM   2514  H01 ALA A 178      59.316 -17.609  44.749  1.00  0.15           H  
ATOM   2515  H02 ALA A 178      61.348 -19.415  43.492  1.00  0.15           H  
ATOM   2516  H03 ALA A 178      59.655 -19.773  43.909  1.00  0.15           H  
ATOM   2517  H04 ALA A 178      60.039 -18.937  42.385  1.00  0.15           H  
ATOM   2518  H13 ALA A 178      60.103 -16.916  42.159  1.00  0.15           H  
ATOM   2519  N   THR A 179      62.510 -17.131  44.735  1.00  0.14           N  
ATOM   2520  CA  THR A 179      63.679 -17.022  45.607  1.00  0.14           C  
ATOM   2521  C   THR A 179      63.639 -16.052  46.784  1.00  0.14           C  
ATOM   2522  O   THR A 179      64.589 -16.000  47.575  1.00  0.14           O  
ATOM   2523  CB  THR A 179      64.920 -16.687  44.795  1.00  0.14           C  
ATOM   2524  CG2 THR A 179      65.125 -17.709  43.710  1.00  0.14           C  
ATOM   2525  OG1 THR A 179      64.759 -15.393  44.209  1.00  0.14           O  
ATOM   2526  H01 THR A 179      63.691 -18.013  46.062  1.00  0.14           H  
ATOM   2527  H02 THR A 179      65.791 -16.693  45.451  1.00  0.14           H  
ATOM   2528  H03 THR A 179      66.156 -18.061  43.733  1.00  0.14           H  
ATOM   2529  H04 THR A 179      64.451 -18.550  43.871  1.00  0.14           H  
ATOM   2530  H05 THR A 179      62.594 -16.847  43.770  1.00  0.14           H  
ATOM   2531  H06 THR A 179      64.918 -17.257  42.740  1.00  0.14           H  
ATOM   2532  H07 THR A 179      64.552 -15.487  43.276  1.00  0.14           H  
ATOM   2533  N   ALA A 180      62.550 -15.301  46.913  1.00  0.09           N  
ATOM   2534  CA  ALA A 180      62.420 -14.334  47.994  1.00  0.09           C  
ATOM   2535  C   ALA A 180      61.284 -14.664  48.928  1.00  0.09           C  
ATOM   2536  O   ALA A 180      60.808 -13.791  49.655  1.00  0.09           O  
ATOM   2537  CB  ALA A 180      62.217 -12.953  47.426  1.00  0.09           C  
ATOM   2538  H01 ALA A 180      63.344 -14.373  48.571  1.00  0.09           H  
ATOM   2539  H02 ALA A 180      61.371 -12.478  47.922  1.00  0.09           H  
ATOM   2540  H03 ALA A 180      63.115 -12.357  47.589  1.00  0.09           H  
ATOM   2541  H04 ALA A 180      62.017 -13.025  46.357  1.00  0.09           H  
ATOM   2542  H08 ALA A 180      61.797 -15.403  46.248  1.00  0.09           H  
ATOM   2543  N   PHE A 181      60.837 -15.918  48.899  1.00  0.07           N  
ATOM   2544  CA  PHE A 181      59.748 -16.359  49.768  1.00  0.07           C  
ATOM   2545  C   PHE A 181      60.046 -17.654  50.506  1.00  0.07           C  
ATOM   2546  O   PHE A 181      61.110 -18.259  50.353  1.00  0.07           O  
ATOM   2547  CB  PHE A 181      58.467 -16.584  48.971  1.00  0.07           C  
ATOM   2548  CG  PHE A 181      57.930 -15.360  48.327  1.00  0.07           C  
ATOM   2549  CD1 PHE A 181      58.619 -14.744  47.286  1.00  0.07           C  
ATOM   2550  CD2 PHE A 181      56.720 -14.828  48.740  1.00  0.07           C  
ATOM   2551  CE1 PHE A 181      58.105 -13.610  46.663  1.00  0.07           C  
ATOM   2552  CE2 PHE A 181      56.198 -13.696  48.124  1.00  0.07           C  
ATOM   2553  CZ  PHE A 181      56.891 -13.086  47.084  1.00  0.07           C  
ATOM   2554  H01 PHE A 181      59.631 -15.556  50.495  1.00  0.07           H  
ATOM   2555  H02 PHE A 181      57.712 -16.922  49.680  1.00  0.07           H  
ATOM   2556  H03 PHE A 181      58.672 -17.319  48.193  1.00  0.07           H  
ATOM   2557  H04 PHE A 181      59.573 -15.155  46.955  1.00  0.07           H  
ATOM   2558  H05 PHE A 181      61.260 -16.579  48.263  1.00  0.07           H  
ATOM   2559  H06 PHE A 181      56.172 -15.301  49.555  1.00  0.07           H  
ATOM   2560  H07 PHE A 181      58.653 -13.136  45.849  1.00  0.07           H  
ATOM   2561  H08 PHE A 181      55.244 -13.286  48.457  1.00  0.07           H  
ATOM   2562  H09 PHE A 181      56.482 -12.199  46.601  1.00  0.07           H  
ATOM   2563  N   GLY A 182      59.073 -18.069  51.310  1.00  0.06           N  
ATOM   2564  CA  GLY A 182      59.184 -19.316  52.029  1.00  0.06           C  
ATOM   2565  C   GLY A 182      58.343 -20.267  51.208  1.00  0.06           C  
ATOM   2566  O   GLY A 182      57.122 -20.199  51.258  1.00  0.06           O  
ATOM   2567  H01 GLY A 182      58.854 -19.241  53.065  1.00  0.06           H  
ATOM   2568  H02 GLY A 182      60.220 -19.650  52.075  1.00  0.06           H  
ATOM   2569  H10 GLY A 182      58.243 -17.504  51.420  1.00  0.06           H  
ATOM   2570  N   LEU A 183      58.978 -21.137  50.432  1.00  0.12           N  
ATOM   2571  CA  LEU A 183      58.230 -22.070  49.594  1.00  0.12           C  
ATOM   2572  C   LEU A 183      57.787 -23.335  50.314  1.00  0.12           C  
ATOM   2573  O   LEU A 183      58.480 -23.839  51.186  1.00  0.12           O  
ATOM   2574  CB  LEU A 183      59.066 -22.435  48.375  1.00  0.12           C  
ATOM   2575  CG  LEU A 183      59.648 -21.180  47.720  1.00  0.12           C  
ATOM   2576  CD1 LEU A 183      60.293 -21.532  46.362  1.00  0.12           C  
ATOM   2577  CD2 LEU A 183      58.529 -20.152  47.558  1.00  0.12           C  
ATOM   2578  H01 LEU A 183      57.314 -21.556  49.301  1.00  0.12           H  
ATOM   2579  H02 LEU A 183      58.427 -22.942  47.652  1.00  0.12           H  
ATOM   2580  H03 LEU A 183      59.988 -21.154  50.421  1.00  0.12           H  
ATOM   2581  H04 LEU A 183      59.882 -23.089  48.683  1.00  0.12           H  
ATOM   2582  H05 LEU A 183      60.431 -20.757  48.349  1.00  0.12           H  
ATOM   2583  H06 LEU A 183      61.306 -21.901  46.526  1.00  0.12           H  
ATOM   2584  H07 LEU A 183      59.702 -22.303  45.867  1.00  0.12           H  
ATOM   2585  H08 LEU A 183      60.329 -20.642  45.734  1.00  0.12           H  
ATOM   2586  H09 LEU A 183      57.663 -20.464  48.142  1.00  0.12           H  
ATOM   2587  H10 LEU A 183      58.874 -19.180  47.911  1.00  0.12           H  
ATOM   2588  H11 LEU A 183      58.251 -20.080  46.507  1.00  0.12           H  
ATOM   2589  N   MET A 184      56.616 -23.836  49.950  1.00  0.15           N  
ATOM   2590  CA  MET A 184      56.091 -25.052  50.552  1.00  0.15           C  
ATOM   2591  C   MET A 184      56.081 -26.136  49.497  1.00  0.15           C  
ATOM   2592  O   MET A 184      56.095 -25.854  48.302  1.00  0.15           O  
ATOM   2593  CB  MET A 184      54.658 -24.852  51.040  1.00  0.15           C  
ATOM   2594  CG  MET A 184      54.432 -23.610  51.864  1.00  0.15           C  
ATOM   2595  SD  MET A 184      52.716 -23.472  52.380  1.00  0.15           S  
ATOM   2596  CE  MET A 184      51.959 -23.011  50.878  1.00  0.15           C  
ATOM   2597  H01 MET A 184      56.718 -25.321  51.402  1.00  0.15           H  
ATOM   2598  H02 MET A 184      54.440 -25.695  51.695  1.00  0.15           H  
ATOM   2599  H03 MET A 184      54.007 -24.802  50.167  1.00  0.15           H  
ATOM   2600  H04 MET A 184      54.678 -22.742  51.252  1.00  0.15           H  
ATOM   2601  H05 MET A 184      55.067 -23.650  52.749  1.00  0.15           H  
ATOM   2602  H06 MET A 184      51.062 -22.428  51.088  1.00  0.15           H  
ATOM   2603  H07 MET A 184      52.653 -22.411  50.290  1.00  0.15           H  
ATOM   2604  H08 MET A 184      51.687 -23.906  50.318  1.00  0.15           H  
ATOM   2605  H12 MET A 184      56.076 -23.364  49.239  1.00  0.15           H  
ATOM   2606  N   LYS A 185      56.065 -27.379  49.944  1.00  0.26           N  
ATOM   2607  CA  LYS A 185      56.014 -28.514  49.038  1.00  0.26           C  
ATOM   2608  C   LYS A 185      54.859 -29.331  49.572  1.00  0.26           C  
ATOM   2609  O   LYS A 185      54.851 -29.694  50.745  1.00  0.26           O  
ATOM   2610  CB  LYS A 185      57.307 -29.327  49.095  1.00  0.26           C  
ATOM   2611  CG  LYS A 185      57.347 -30.472  48.105  1.00  0.26           C  
ATOM   2612  CD  LYS A 185      58.670 -31.198  48.162  1.00  0.26           C  
ATOM   2613  CE  LYS A 185      58.779 -32.229  47.051  1.00  0.26           C  
ATOM   2614  NZ  LYS A 185      58.787 -31.590  45.701  1.00  0.26           N  
ATOM   2615  H01 LYS A 185      55.894 -28.215  47.997  1.00  0.26           H  
ATOM   2616  H02 LYS A 185      57.366 -29.764  50.092  1.00  0.26           H  
ATOM   2617  H03 LYS A 185      58.144 -28.660  48.886  1.00  0.26           H  
ATOM   2618  H04 LYS A 185      57.220 -30.065  47.102  1.00  0.26           H  
ATOM   2619  H05 LYS A 185      56.546 -31.173  48.339  1.00  0.26           H  
ATOM   2620  H06 LYS A 185      58.739 -31.714  49.120  1.00  0.26           H  
ATOM   2621  H07 LYS A 185      59.478 -30.474  48.057  1.00  0.26           H  
ATOM   2622  H08 LYS A 185      57.910 -32.884  47.111  1.00  0.26           H  
ATOM   2623  H09 LYS A 185      56.089 -27.545  50.940  1.00  0.26           H  
ATOM   2624  H10 LYS A 185      59.703 -32.793  47.181  1.00  0.26           H  
ATOM   2625  H11 LYS A 185      59.356 -30.756  45.727  1.00  0.26           H  
ATOM   2626  H12 LYS A 185      59.168 -32.236  45.024  1.00  0.26           H  
ATOM   2627  H13 LYS A 185      57.843 -31.344  45.439  1.00  0.26           H  
ATOM   2628  N   ILE A 186      53.875 -29.589  48.718  1.00  0.30           N  
ATOM   2629  CA  ILE A 186      52.691 -30.342  49.114  1.00  0.30           C  
ATOM   2630  C   ILE A 186      52.628 -31.711  48.456  1.00  0.30           C  
ATOM   2631  O   ILE A 186      53.263 -31.941  47.427  1.00  0.30           O  
ATOM   2632  CB  ILE A 186      51.391 -29.561  48.762  1.00  0.30           C  
ATOM   2633  CG1 ILE A 186      51.519 -28.903  47.384  1.00  0.30           C  
ATOM   2634  CG2 ILE A 186      51.096 -28.511  49.820  1.00  0.30           C  
ATOM   2635  CD1 ILE A 186      51.333 -29.843  46.220  1.00  0.30           C  
ATOM   2636  H01 ILE A 186      52.766 -30.478  50.193  1.00  0.30           H  
ATOM   2637  H02 ILE A 186      50.562 -30.269  48.736  1.00  0.30           H  
ATOM   2638  H03 ILE A 186      52.539 -28.525  47.316  1.00  0.30           H  
ATOM   2639  H04 ILE A 186      50.767 -28.117  47.311  1.00  0.30           H  
ATOM   2640  H05 ILE A 186      50.072 -28.631  50.175  1.00  0.30           H  
ATOM   2641  H06 ILE A 186      51.786 -28.632  50.655  1.00  0.30           H  
ATOM   2642  H07 ILE A 186      51.217 -27.517  49.390  1.00  0.30           H  
ATOM   2643  H08 ILE A 186      50.594 -29.429  45.534  1.00  0.30           H  
ATOM   2644  H09 ILE A 186      52.282 -29.968  45.698  1.00  0.30           H  
ATOM   2645  H10 ILE A 186      50.988 -30.810  46.585  1.00  0.30           H  
ATOM   2646  H14 ILE A 186      53.949 -29.254  47.768  1.00  0.30           H  
ATOM   2647  N   ASP A 187      51.866 -32.620  49.059  1.00  0.52           N  
ATOM   2648  CA  ASP A 187      51.700 -33.955  48.499  1.00  0.52           C  
ATOM   2649  C   ASP A 187      50.528 -33.912  47.514  1.00  0.52           C  
ATOM   2650  O   ASP A 187      50.095 -32.826  47.111  1.00  0.52           O  
ATOM   2651  CB  ASP A 187      51.457 -34.995  49.608  1.00  0.52           C  
ATOM   2652  CG  ASP A 187      50.070 -34.914  50.212  1.00  0.52           C  
ATOM   2653  OD1 ASP A 187      49.813 -35.629  51.197  1.00  0.52           O  
ATOM   2654  OD2 ASP A 187      49.226 -34.152  49.714  1.00  0.52           O  
ATOM   2655  H01 ASP A 187      52.610 -34.257  47.980  1.00  0.52           H  
ATOM   2656  H02 ASP A 187      52.169 -34.787  50.407  1.00  0.52           H  
ATOM   2657  H03 ASP A 187      51.594 -35.991  49.186  1.00  0.52           H  
ATOM   2658  H11 ASP A 187      51.395 -32.381  49.920  1.00  0.52           H  
ATOM   2659  N   GLU A 188      50.008 -35.079  47.140  1.00  0.77           N  
ATOM   2660  CA  GLU A 188      48.914 -35.146  46.175  1.00  0.77           C  
ATOM   2661  C   GLU A 188      47.554 -34.720  46.724  1.00  0.77           C  
ATOM   2662  O   GLU A 188      46.603 -34.517  45.963  1.00  0.77           O  
ATOM   2663  CB  GLU A 188      48.829 -36.553  45.574  1.00  0.77           C  
ATOM   2664  CG  GLU A 188      48.896 -36.566  44.046  1.00  0.77           C  
ATOM   2665  CD  GLU A 188      50.215 -36.028  43.497  1.00  0.77           C  
ATOM   2666  OE1 GLU A 188      50.321 -35.824  42.268  1.00  0.77           O  
ATOM   2667  OE2 GLU A 188      51.152 -35.816  44.291  1.00  0.77           O  
ATOM   2668  H01 GLU A 188      49.156 -34.416  45.402  1.00  0.77           H  
ATOM   2669  H02 GLU A 188      47.860 -36.965  45.857  1.00  0.77           H  
ATOM   2670  H03 GLU A 188      49.657 -37.146  45.962  1.00  0.77           H  
ATOM   2671  H04 GLU A 188      50.377 -35.934  47.531  1.00  0.77           H  
ATOM   2672  H05 GLU A 188      48.103 -35.912  43.682  1.00  0.77           H  
ATOM   2673  H06 GLU A 188      48.770 -37.592  43.702  1.00  0.77           H  
ATOM   2674  N   GLU A 189      47.469 -34.571  48.041  1.00  0.70           N  
ATOM   2675  CA  GLU A 189      46.229 -34.149  48.675  1.00  0.70           C  
ATOM   2676  C   GLU A 189      46.288 -32.711  49.166  1.00  0.70           C  
ATOM   2677  O   GLU A 189      45.407 -32.269  49.893  1.00  0.70           O  
ATOM   2678  CB  GLU A 189      45.873 -35.066  49.846  1.00  0.70           C  
ATOM   2679  CG  GLU A 189      45.449 -36.463  49.441  1.00  0.70           C  
ATOM   2680  CD  GLU A 189      44.314 -36.470  48.427  1.00  0.70           C  
ATOM   2681  OE1 GLU A 189      43.642 -37.514  48.293  1.00  0.70           O  
ATOM   2682  OE2 GLU A 189      44.094 -35.443  47.752  1.00  0.70           O  
ATOM   2683  H01 GLU A 189      45.457 -34.215  47.909  1.00  0.70           H  
ATOM   2684  H02 GLU A 189      45.016 -34.614  50.345  1.00  0.70           H  
ATOM   2685  H03 GLU A 189      46.746 -35.148  50.493  1.00  0.70           H  
ATOM   2686  H04 GLU A 189      45.088 -36.966  50.338  1.00  0.70           H  
ATOM   2687  H05 GLU A 189      46.307 -36.975  49.006  1.00  0.70           H  
ATOM   2688  H07 GLU A 189      48.281 -34.754  48.614  1.00  0.70           H  
ATOM   2689  N   GLY A 190      47.321 -31.979  48.768  1.00  0.42           N  
ATOM   2690  CA  GLY A 190      47.438 -30.597  49.200  1.00  0.42           C  
ATOM   2691  C   GLY A 190      48.075 -30.425  50.571  1.00  0.42           C  
ATOM   2692  O   GLY A 190      48.236 -29.300  51.056  1.00  0.42           O  
ATOM   2693  H01 GLY A 190      46.424 -30.205  49.274  1.00  0.42           H  
ATOM   2694  H02 GLY A 190      48.044 -30.060  48.471  1.00  0.42           H  
ATOM   2695  H06 GLY A 190      48.025 -32.382  48.166  1.00  0.42           H  
ATOM   2696  N   ARG A 191      48.431 -31.537  51.209  1.00  0.45           N  
ATOM   2697  CA  ARG A 191      49.065 -31.473  52.517  1.00  0.45           C  
ATOM   2698  C   ARG A 191      50.516 -31.005  52.387  1.00  0.45           C  
ATOM   2699  O   ARG A 191      51.270 -31.506  51.547  1.00  0.45           O  
ATOM   2700  CB  ARG A 191      49.026 -32.833  53.195  1.00  0.45           C  
ATOM   2701  CG  ARG A 191      49.733 -32.851  54.532  1.00  0.45           C  
ATOM   2702  CD  ARG A 191      49.504 -34.164  55.245  1.00  0.45           C  
ATOM   2703  NE  ARG A 191      50.054 -34.162  56.595  1.00  0.45           N  
ATOM   2704  CZ  ARG A 191      49.791 -35.092  57.505  1.00  0.45           C  
ATOM   2705  NH1 ARG A 191      48.980 -36.099  57.207  1.00  0.45           N  
ATOM   2706  NH2 ARG A 191      50.341 -35.018  58.709  1.00  0.45           N  
ATOM   2707  H01 ARG A 191      48.514 -30.757  53.126  1.00  0.45           H  
ATOM   2708  H02 ARG A 191      49.546 -33.535  52.544  1.00  0.45           H  
ATOM   2709  H03 ARG A 191      48.259 -32.435  50.781  1.00  0.45           H  
ATOM   2710  H04 ARG A 191      47.984 -33.115  53.349  1.00  0.45           H  
ATOM   2711  H05 ARG A 191      49.333 -32.046  55.148  1.00  0.45           H  
ATOM   2712  H06 ARG A 191      50.802 -32.712  54.373  1.00  0.45           H  
ATOM   2713  H07 ARG A 191      50.012 -34.945  54.679  1.00  0.45           H  
ATOM   2714  H08 ARG A 191      48.432 -34.350  55.303  1.00  0.45           H  
ATOM   2715  H09 ARG A 191      50.673 -33.407  56.854  1.00  0.45           H  
ATOM   2716  H10 ARG A 191      48.780 -36.808  57.898  1.00  0.45           H  
ATOM   2717  H11 ARG A 191      48.562 -36.156  56.289  1.00  0.45           H  
ATOM   2718  H12 ARG A 191      50.960 -34.252  58.935  1.00  0.45           H  
ATOM   2719  H13 ARG A 191      50.141 -35.727  59.400  1.00  0.45           H  
ATOM   2720  N   ILE A 192      50.899 -30.037  53.215  1.00  0.23           N  
ATOM   2721  CA  ILE A 192      52.252 -29.510  53.182  1.00  0.23           C  
ATOM   2722  C   ILE A 192      53.206 -30.508  53.854  1.00  0.23           C  
ATOM   2723  O   ILE A 192      52.872 -31.087  54.889  1.00  0.23           O  
ATOM   2724  CB  ILE A 192      52.309 -28.144  53.905  1.00  0.23           C  
ATOM   2725  CG1 ILE A 192      51.331 -27.170  53.245  1.00  0.23           C  
ATOM   2726  CG2 ILE A 192      53.695 -27.566  53.821  1.00  0.23           C  
ATOM   2727  CD1 ILE A 192      51.069 -25.899  54.046  1.00  0.23           C  
ATOM   2728  H01 ILE A 192      52.557 -29.365  52.146  1.00  0.23           H  
ATOM   2729  H02 ILE A 192      52.040 -28.295  54.951  1.00  0.23           H  
ATOM   2730  H03 ILE A 192      50.377 -27.692  53.170  1.00  0.23           H  
ATOM   2731  H04 ILE A 192      51.736 -26.884  52.274  1.00  0.23           H  
ATOM   2732  H05 ILE A 192      54.380 -28.320  53.433  1.00  0.23           H  
ATOM   2733  H06 ILE A 192      53.690 -26.703  53.155  1.00  0.23           H  
ATOM   2734  H07 ILE A 192      54.021 -27.257  54.814  1.00  0.23           H  
ATOM   2735  H08 ILE A 192      50.059 -25.929  54.455  1.00  0.23           H  
ATOM   2736  H09 ILE A 192      51.788 -25.828  54.862  1.00  0.23           H  
ATOM   2737  H10 ILE A 192      51.171 -25.031  53.395  1.00  0.23           H  
ATOM   2738  H14 ILE A 192      50.237 -29.662  53.879  1.00  0.23           H  
ATOM   2739  N   ILE A 193      54.379 -30.738  53.271  1.00  0.37           N  
ATOM   2740  CA  ILE A 193      55.306 -31.670  53.897  1.00  0.37           C  
ATOM   2741  C   ILE A 193      56.759 -31.202  53.907  1.00  0.37           C  
ATOM   2742  O   ILE A 193      57.668 -31.972  54.218  1.00  0.37           O  
ATOM   2743  CB  ILE A 193      55.244 -33.101  53.253  1.00  0.37           C  
ATOM   2744  CG1 ILE A 193      55.921 -33.117  51.876  1.00  0.37           C  
ATOM   2745  CG2 ILE A 193      53.803 -33.577  53.189  1.00  0.37           C  
ATOM   2746  CD1 ILE A 193      55.097 -32.553  50.761  1.00  0.37           C  
ATOM   2747  H01 ILE A 193      54.964 -31.714  54.931  1.00  0.37           H  
ATOM   2748  H02 ILE A 193      55.799 -33.798  53.881  1.00  0.37           H  
ATOM   2749  H03 ILE A 193      56.089 -34.166  51.631  1.00  0.37           H  
ATOM   2750  H04 ILE A 193      56.842 -32.537  51.944  1.00  0.37           H  
ATOM   2751  H05 ILE A 193      53.180 -32.792  52.759  1.00  0.37           H  
ATOM   2752  H06 ILE A 193      53.742 -34.470  52.567  1.00  0.37           H  
ATOM   2753  H07 ILE A 193      53.452 -33.809  54.194  1.00  0.37           H  
ATOM   2754  H08 ILE A 193      54.200 -32.089  51.172  1.00  0.37           H  
ATOM   2755  H09 ILE A 193      55.678 -31.805  50.222  1.00  0.37           H  
ATOM   2756  H10 ILE A 193      54.811 -33.354  50.079  1.00  0.37           H  
ATOM   2757  H11 ILE A 193      54.623 -30.274  52.408  1.00  0.37           H  
ATOM   2758  N   GLU A 194      56.990 -29.940  53.583  1.00  0.26           N  
ATOM   2759  CA  GLU A 194      58.354 -29.450  53.583  1.00  0.26           C  
ATOM   2760  C   GLU A 194      58.438 -27.989  53.188  1.00  0.26           C  
ATOM   2761  O   GLU A 194      57.757 -27.550  52.258  1.00  0.26           O  
ATOM   2762  CB  GLU A 194      59.197 -30.300  52.634  1.00  0.26           C  
ATOM   2763  CG  GLU A 194      60.467 -29.643  52.151  1.00  0.26           C  
ATOM   2764  CD  GLU A 194      61.229 -30.537  51.199  1.00  0.26           C  
ATOM   2765  OE1 GLU A 194      60.559 -31.253  50.425  1.00  0.26           O  
ATOM   2766  OE2 GLU A 194      62.484 -30.523  51.212  1.00  0.26           O  
ATOM   2767  H01 GLU A 194      58.739 -29.530  54.600  1.00  0.26           H  
ATOM   2768  H02 GLU A 194      58.584 -30.468  51.748  1.00  0.26           H  
ATOM   2769  H03 GLU A 194      59.467 -31.220  53.152  1.00  0.26           H  
ATOM   2770  H04 GLU A 194      61.100 -29.449  53.017  1.00  0.26           H  
ATOM   2771  H05 GLU A 194      60.213 -28.715  51.639  1.00  0.26           H  
ATOM   2772  H11 GLU A 194      56.226 -29.326  53.339  1.00  0.26           H  
ATOM   2773  N   PHE A 195      59.274 -27.238  53.901  1.00  0.19           N  
ATOM   2774  CA  PHE A 195      59.451 -25.827  53.600  1.00  0.19           C  
ATOM   2775  C   PHE A 195      60.875 -25.540  53.156  1.00  0.19           C  
ATOM   2776  O   PHE A 195      61.736 -26.412  53.175  1.00  0.19           O  
ATOM   2777  CB  PHE A 195      59.092 -24.956  54.811  1.00  0.19           C  
ATOM   2778  CG  PHE A 195      57.634 -25.001  55.179  1.00  0.19           C  
ATOM   2779  CD1 PHE A 195      57.097 -26.113  55.820  1.00  0.19           C  
ATOM   2780  CD2 PHE A 195      56.795 -23.932  54.878  1.00  0.19           C  
ATOM   2781  CE1 PHE A 195      55.735 -26.161  56.163  1.00  0.19           C  
ATOM   2782  CE2 PHE A 195      55.432 -23.968  55.214  1.00  0.19           C  
ATOM   2783  CZ  PHE A 195      54.902 -25.087  55.860  1.00  0.19           C  
ATOM   2784  H01 PHE A 195      58.775 -25.578  52.782  1.00  0.19           H  
ATOM   2785  H02 PHE A 195      59.319 -23.925  54.539  1.00  0.19           H  
ATOM   2786  H03 PHE A 195      59.674 -25.299  55.667  1.00  0.19           H  
ATOM   2787  H04 PHE A 195      57.742 -26.959  56.059  1.00  0.19           H  
ATOM   2788  H05 PHE A 195      57.202 -23.055  54.375  1.00  0.19           H  
ATOM   2789  H06 PHE A 195      59.792 -27.654  54.661  1.00  0.19           H  
ATOM   2790  H07 PHE A 195      55.331 -27.039  56.666  1.00  0.19           H  
ATOM   2791  H08 PHE A 195      54.788 -23.123  54.971  1.00  0.19           H  
ATOM   2792  H09 PHE A 195      53.845 -25.119  56.125  1.00  0.19           H  
ATOM   2793  N   ALA A 196      61.103 -24.309  52.727  1.00  0.17           N  
ATOM   2794  CA  ALA A 196      62.412 -23.881  52.285  1.00  0.17           C  
ATOM   2795  C   ALA A 196      62.366 -22.364  52.271  1.00  0.17           C  
ATOM   2796  O   ALA A 196      61.570 -21.767  51.545  1.00  0.17           O  
ATOM   2797  CB  ALA A 196      62.710 -24.432  50.902  1.00  0.17           C  
ATOM   2798  H01 ALA A 196      63.202 -24.245  52.942  1.00  0.17           H  
ATOM   2799  H02 ALA A 196      63.747 -24.765  50.860  1.00  0.17           H  
ATOM   2800  H03 ALA A 196      62.049 -25.274  50.696  1.00  0.17           H  
ATOM   2801  H04 ALA A 196      62.549 -23.652  50.157  1.00  0.17           H  
ATOM   2802  H10 ALA A 196      60.340 -23.648  52.708  1.00  0.17           H  
ATOM   2803  N   GLU A 197      63.208 -21.752  53.101  1.00  0.02           N  
ATOM   2804  CA  GLU A 197      63.275 -20.298  53.233  1.00  0.02           C  
ATOM   2805  C   GLU A 197      64.096 -19.625  52.126  1.00  0.02           C  
ATOM   2806  O   GLU A 197      65.316 -19.774  52.069  1.00  0.02           O  
ATOM   2807  CB  GLU A 197      63.864 -19.947  54.597  1.00  0.02           C  
ATOM   2808  CG  GLU A 197      63.728 -18.492  54.967  1.00  0.02           C  
ATOM   2809  CD  GLU A 197      62.302 -18.119  55.283  1.00  0.02           C  
ATOM   2810  OE1 GLU A 197      62.040 -16.917  55.506  1.00  0.02           O  
ATOM   2811  OE2 GLU A 197      61.451 -19.035  55.312  1.00  0.02           O  
ATOM   2812  H01 GLU A 197      62.257 -19.919  53.138  1.00  0.02           H  
ATOM   2813  H02 GLU A 197      64.932 -20.160  54.544  1.00  0.02           H  
ATOM   2814  H03 GLU A 197      63.355 -20.543  55.355  1.00  0.02           H  
ATOM   2815  H04 GLU A 197      64.049 -17.897  54.112  1.00  0.02           H  
ATOM   2816  H05 GLU A 197      63.827 -22.317  53.664  1.00  0.02           H  
ATOM   2817  H06 GLU A 197      64.347 -18.292  55.842  1.00  0.02           H  
ATOM   2818  N   LYS A 198      63.414 -18.883  51.253  1.00  0.03           N  
ATOM   2819  CA  LYS A 198      64.053 -18.172  50.141  1.00  0.03           C  
ATOM   2820  C   LYS A 198      65.089 -19.043  49.445  1.00  0.03           C  
ATOM   2821  O   LYS A 198      66.220 -18.620  49.243  1.00  0.03           O  
ATOM   2822  CB  LYS A 198      64.726 -16.895  50.655  1.00  0.03           C  
ATOM   2823  CG  LYS A 198      63.765 -15.840  51.211  1.00  0.03           C  
ATOM   2824  CD  LYS A 198      64.505 -14.807  52.048  1.00  0.03           C  
ATOM   2825  CE  LYS A 198      63.748 -13.489  52.146  1.00  0.03           C  
ATOM   2826  NZ  LYS A 198      63.773 -12.722  50.863  1.00  0.03           N  
ATOM   2827  H01 LYS A 198      63.277 -17.918  49.419  1.00  0.03           H  
ATOM   2828  H02 LYS A 198      65.216 -16.439  49.794  1.00  0.03           H  
ATOM   2829  H03 LYS A 198      65.421 -17.173  51.448  1.00  0.03           H  
ATOM   2830  H04 LYS A 198      63.035 -16.340  51.847  1.00  0.03           H  
ATOM   2831  H05 LYS A 198      63.270 -15.337  50.381  1.00  0.03           H  
ATOM   2832  H06 LYS A 198      65.459 -14.607  51.561  1.00  0.03           H  
ATOM   2833  H07 LYS A 198      62.413 -18.807  51.362  1.00  0.03           H  
ATOM   2834  H08 LYS A 198      64.647 -15.206  53.053  1.00  0.03           H  
ATOM   2835  H09 LYS A 198      64.237 -12.880  52.907  1.00  0.03           H  
ATOM   2836  H10 LYS A 198      62.711 -13.698  52.410  1.00  0.03           H  
ATOM   2837  H11 LYS A 198      64.516 -12.039  50.894  1.00  0.03           H  
ATOM   2838  H12 LYS A 198      63.932 -13.357  50.094  1.00  0.03           H  
ATOM   2839  H13 LYS A 198      62.889 -12.251  50.734  1.00  0.03           H  
ATOM   2840  N   PRO A 199      64.707 -20.276  49.064  1.00  0.12           N  
ATOM   2841  CA  PRO A 199      65.603 -21.221  48.391  1.00  0.12           C  
ATOM   2842  C   PRO A 199      66.141 -20.795  47.039  1.00  0.12           C  
ATOM   2843  O   PRO A 199      65.467 -20.110  46.281  1.00  0.12           O  
ATOM   2844  CB  PRO A 199      64.759 -22.491  48.304  1.00  0.12           C  
ATOM   2845  CG  PRO A 199      63.365 -21.970  48.261  1.00  0.12           C  
ATOM   2846  CD  PRO A 199      63.392 -20.897  49.299  1.00  0.12           C  
ATOM   2847  H01 PRO A 199      64.933 -23.178  49.132  1.00  0.12           H  
ATOM   2848  H02 PRO A 199      64.994 -23.056  47.402  1.00  0.12           H  
ATOM   2849  H03 PRO A 199      62.609 -22.734  48.444  1.00  0.12           H  
ATOM   2850  H04 PRO A 199      63.125 -21.563  47.279  1.00  0.12           H  
ATOM   2851  H05 PRO A 199      62.558 -20.199  49.230  1.00  0.12           H  
ATOM   2852  H06 PRO A 199      63.324 -21.315  50.303  1.00  0.12           H  
ATOM   2853  H14 PRO A 199      66.531 -21.329  48.953  1.00  0.12           H  
ATOM   2854  N   GLN A 200      67.369 -21.220  46.763  1.00  0.23           N  
ATOM   2855  CA  GLN A 200      68.057 -20.933  45.513  1.00  0.23           C  
ATOM   2856  C   GLN A 200      68.714 -22.185  44.949  1.00  0.23           C  
ATOM   2857  O   GLN A 200      68.555 -23.289  45.481  1.00  0.23           O  
ATOM   2858  CB  GLN A 200      69.134 -19.872  45.717  1.00  0.23           C  
ATOM   2859  CG  GLN A 200      68.593 -18.479  45.912  1.00  0.23           C  
ATOM   2860  CD  GLN A 200      69.696 -17.463  46.038  1.00  0.23           C  
ATOM   2861  NE2 GLN A 200      70.234 -17.032  44.909  1.00  0.23           N  
ATOM   2862  OE1 GLN A 200      70.075 -17.082  47.139  1.00  0.23           O  
ATOM   2863  H01 GLN A 200      67.307 -20.567  44.811  1.00  0.23           H  
ATOM   2864  H02 GLN A 200      69.734 -19.853  44.807  1.00  0.23           H  
ATOM   2865  H03 GLN A 200      69.718 -20.140  46.598  1.00  0.23           H  
ATOM   2866  H04 GLN A 200      68.015 -18.467  46.836  1.00  0.23           H  
ATOM   2867  H05 GLN A 200      67.969 -18.219  45.057  1.00  0.23           H  
ATOM   2868  H06 GLN A 200      70.983 -16.355  44.933  1.00  0.23           H  
ATOM   2869  H07 GLN A 200      67.851 -21.772  47.458  1.00  0.23           H  
ATOM   2870  H08 GLN A 200      69.895 -17.380  44.023  1.00  0.23           H  
ATOM   2871  N   GLY A 201      69.462 -21.994  43.867  1.00  0.41           N  
ATOM   2872  CA  GLY A 201      70.146 -23.097  43.224  1.00  0.41           C  
ATOM   2873  C   GLY A 201      69.339 -24.375  43.206  1.00  0.41           C  
ATOM   2874  O   GLY A 201      68.174 -24.400  42.796  1.00  0.41           O  
ATOM   2875  H01 GLY A 201      71.049 -23.295  43.801  1.00  0.41           H  
ATOM   2876  H02 GLY A 201      70.369 -22.814  42.195  1.00  0.41           H  
ATOM   2877  H09 GLY A 201      69.555 -21.063  43.486  1.00  0.41           H  
ATOM   2878  N   GLU A 202      69.969 -25.442  43.681  1.00  0.50           N  
ATOM   2879  CA  GLU A 202      69.349 -26.750  43.714  1.00  0.50           C  
ATOM   2880  C   GLU A 202      68.233 -26.826  44.734  1.00  0.50           C  
ATOM   2881  O   GLU A 202      67.221 -27.480  44.496  1.00  0.50           O  
ATOM   2882  CB  GLU A 202      70.416 -27.806  43.989  1.00  0.50           C  
ATOM   2883  CG  GLU A 202      71.549 -27.752  42.974  1.00  0.50           C  
ATOM   2884  CD  GLU A 202      72.608 -28.821  43.186  1.00  0.50           C  
ATOM   2885  OE1 GLU A 202      73.622 -28.800  42.450  1.00  0.50           O  
ATOM   2886  OE2 GLU A 202      72.428 -29.680  44.079  1.00  0.50           O  
ATOM   2887  H01 GLU A 202      68.893 -26.939  42.742  1.00  0.50           H  
ATOM   2888  H02 GLU A 202      69.945 -28.786  43.915  1.00  0.50           H  
ATOM   2889  H03 GLU A 202      70.911 -25.338  44.031  1.00  0.50           H  
ATOM   2890  H04 GLU A 202      70.827 -27.641  44.985  1.00  0.50           H  
ATOM   2891  H05 GLU A 202      72.041 -26.787  43.096  1.00  0.50           H  
ATOM   2892  H06 GLU A 202      71.126 -27.878  41.977  1.00  0.50           H  
ATOM   2893  N   GLN A 203      68.403 -26.149  45.865  1.00  0.24           N  
ATOM   2894  CA  GLN A 203      67.368 -26.161  46.895  1.00  0.24           C  
ATOM   2895  C   GLN A 203      66.045 -25.687  46.308  1.00  0.24           C  
ATOM   2896  O   GLN A 203      64.991 -26.237  46.620  1.00  0.24           O  
ATOM   2897  CB  GLN A 203      67.765 -25.263  48.069  1.00  0.24           C  
ATOM   2898  CG  GLN A 203      66.681 -25.097  49.141  1.00  0.24           C  
ATOM   2899  CD  GLN A 203      66.239 -26.413  49.775  1.00  0.24           C  
ATOM   2900  NE2 GLN A 203      64.953 -26.725  49.647  1.00  0.24           N  
ATOM   2901  OE1 GLN A 203      67.041 -27.134  50.376  1.00  0.24           O  
ATOM   2902  H01 GLN A 203      67.256 -27.182  47.260  1.00  0.24           H  
ATOM   2903  H02 GLN A 203      67.942 -24.271  47.653  1.00  0.24           H  
ATOM   2904  H03 GLN A 203      68.649 -25.691  48.542  1.00  0.24           H  
ATOM   2905  H04 GLN A 203      65.807 -24.672  48.647  1.00  0.24           H  
ATOM   2906  H05 GLN A 203      67.069 -24.449  49.927  1.00  0.24           H  
ATOM   2907  H06 GLN A 203      64.599 -27.582  50.047  1.00  0.24           H  
ATOM   2908  H07 GLN A 203      69.253 -25.623  46.013  1.00  0.24           H  
ATOM   2909  H08 GLN A 203      64.330 -26.105  49.149  1.00  0.24           H  
ATOM   2910  N   LEU A 204      66.109 -24.671  45.451  1.00  0.24           N  
ATOM   2911  CA  LEU A 204      64.916 -24.121  44.820  1.00  0.24           C  
ATOM   2912  C   LEU A 204      64.301 -25.130  43.865  1.00  0.24           C  
ATOM   2913  O   LEU A 204      63.100 -25.392  43.924  1.00  0.24           O  
ATOM   2914  CB  LEU A 204      65.262 -22.840  44.057  1.00  0.24           C  
ATOM   2915  CG  LEU A 204      64.182 -22.136  43.220  1.00  0.24           C  
ATOM   2916  CD1 LEU A 204      63.083 -21.537  44.093  1.00  0.24           C  
ATOM   2917  CD2 LEU A 204      64.844 -21.043  42.418  1.00  0.24           C  
ATOM   2918  H01 LEU A 204      64.194 -23.890  45.603  1.00  0.24           H  
ATOM   2919  H02 LEU A 204      65.981 -23.177  43.310  1.00  0.24           H  
ATOM   2920  H03 LEU A 204      65.612 -22.117  44.794  1.00  0.24           H  
ATOM   2921  H04 LEU A 204      63.712 -22.871  42.567  1.00  0.24           H  
ATOM   2922  H05 LEU A 204      62.176 -22.133  43.994  1.00  0.24           H  
ATOM   2923  H06 LEU A 204      63.405 -21.537  45.134  1.00  0.24           H  
ATOM   2924  H07 LEU A 204      62.882 -20.514  43.774  1.00  0.24           H  
ATOM   2925  H08 LEU A 204      65.837 -21.370  42.110  1.00  0.24           H  
ATOM   2926  H09 LEU A 204      67.010 -24.270  45.232  1.00  0.24           H  
ATOM   2927  H10 LEU A 204      64.243 -20.825  41.535  1.00  0.24           H  
ATOM   2928  H11 LEU A 204      64.931 -20.145  43.029  1.00  0.24           H  
ATOM   2929  N   GLN A 205      65.128 -25.695  42.987  1.00  0.44           N  
ATOM   2930  CA  GLN A 205      64.654 -26.677  42.013  1.00  0.44           C  
ATOM   2931  C   GLN A 205      63.847 -27.784  42.683  1.00  0.44           C  
ATOM   2932  O   GLN A 205      62.822 -28.223  42.159  1.00  0.44           O  
ATOM   2933  CB  GLN A 205      65.832 -27.306  41.265  1.00  0.44           C  
ATOM   2934  CG  GLN A 205      66.756 -26.312  40.581  1.00  0.44           C  
ATOM   2935  CD  GLN A 205      66.074 -25.520  39.476  1.00  0.44           C  
ATOM   2936  NE2 GLN A 205      66.630 -25.592  38.268  1.00  0.44           N  
ATOM   2937  OE1 GLN A 205      65.068 -24.846  39.705  1.00  0.44           O  
ATOM   2938  H01 GLN A 205      64.011 -26.147  41.310  1.00  0.44           H  
ATOM   2939  H02 GLN A 205      65.401 -27.919  40.473  1.00  0.44           H  
ATOM   2940  H03 GLN A 205      66.421 -27.881  41.980  1.00  0.44           H  
ATOM   2941  H04 GLN A 205      67.561 -26.884  40.119  1.00  0.44           H  
ATOM   2942  H05 GLN A 205      67.128 -25.613  41.330  1.00  0.44           H  
ATOM   2943  H06 GLN A 205      66.224 -25.085  37.494  1.00  0.44           H  
ATOM   2944  H07 GLN A 205      67.457 -26.154  38.125  1.00  0.44           H  
ATOM   2945  H12 GLN A 205      66.105 -25.439  42.994  1.00  0.44           H  
ATOM   2946  N   ALA A 206      64.310 -28.222  43.850  1.00  0.42           N  
ATOM   2947  CA  ALA A 206      63.657 -29.292  44.598  1.00  0.42           C  
ATOM   2948  C   ALA A 206      62.311 -28.917  45.203  1.00  0.42           C  
ATOM   2949  O   ALA A 206      61.644 -29.758  45.814  1.00  0.42           O  
ATOM   2950  CB  ALA A 206      64.586 -29.788  45.688  1.00  0.42           C  
ATOM   2951  H01 ALA A 206      63.445 -30.076  43.871  1.00  0.42           H  
ATOM   2952  H02 ALA A 206      65.472 -29.154  45.726  1.00  0.42           H  
ATOM   2953  H03 ALA A 206      64.072 -29.751  46.649  1.00  0.42           H  
ATOM   2954  H04 ALA A 206      64.883 -30.815  45.474  1.00  0.42           H  
ATOM   2955  H08 ALA A 206      65.144 -27.799  44.233  1.00  0.42           H  
ATOM   2956  N   MET A 207      61.904 -27.663  45.040  1.00  0.18           N  
ATOM   2957  CA  MET A 207      60.627 -27.224  45.591  1.00  0.18           C  
ATOM   2958  C   MET A 207      59.534 -27.109  44.540  1.00  0.18           C  
ATOM   2959  O   MET A 207      58.396 -26.772  44.861  1.00  0.18           O  
ATOM   2960  CB  MET A 207      60.790 -25.889  46.327  1.00  0.18           C  
ATOM   2961  CG  MET A 207      61.558 -25.993  47.647  1.00  0.18           C  
ATOM   2962  SD  MET A 207      60.877 -27.246  48.759  1.00  0.18           S  
ATOM   2963  CE  MET A 207      59.290 -26.490  49.221  1.00  0.18           C  
ATOM   2964  H01 MET A 207      60.313 -27.995  46.294  1.00  0.18           H  
ATOM   2965  H02 MET A 207      59.787 -25.542  46.574  1.00  0.18           H  
ATOM   2966  H03 MET A 207      61.324 -25.200  45.673  1.00  0.18           H  
ATOM   2967  H04 MET A 207      61.476 -25.030  48.150  1.00  0.18           H  
ATOM   2968  H05 MET A 207      62.482 -27.010  44.531  1.00  0.18           H  
ATOM   2969  H06 MET A 207      62.595 -26.248  47.428  1.00  0.18           H  
ATOM   2970  H07 MET A 207      58.523 -27.263  49.279  1.00  0.18           H  
ATOM   2971  H08 MET A 207      59.388 -26.002  50.191  1.00  0.18           H  
ATOM   2972  H09 MET A 207      59.006 -25.753  48.470  1.00  0.18           H  
ATOM   2973  N   LYS A 208      59.877 -27.389  43.285  1.00  0.39           N  
ATOM   2974  CA  LYS A 208      58.903 -27.338  42.197  1.00  0.39           C  
ATOM   2975  C   LYS A 208      57.757 -28.308  42.486  1.00  0.39           C  
ATOM   2976  O   LYS A 208      57.987 -29.491  42.736  1.00  0.39           O  
ATOM   2977  CB  LYS A 208      59.576 -27.715  40.873  1.00  0.39           C  
ATOM   2978  CG  LYS A 208      60.083 -26.534  40.053  1.00  0.39           C  
ATOM   2979  CD  LYS A 208      61.046 -26.980  38.952  1.00  0.39           C  
ATOM   2980  CE  LYS A 208      60.442 -28.059  38.048  1.00  0.39           C  
ATOM   2981  NZ  LYS A 208      61.439 -28.627  37.079  1.00  0.39           N  
ATOM   2982  H01 LYS A 208      58.509 -26.325  42.120  1.00  0.39           H  
ATOM   2983  H02 LYS A 208      58.811 -28.201  40.268  1.00  0.39           H  
ATOM   2984  H03 LYS A 208      60.424 -28.363  41.096  1.00  0.39           H  
ATOM   2985  H04 LYS A 208      60.621 -25.863  40.722  1.00  0.39           H  
ATOM   2986  H05 LYS A 208      59.232 -26.030  39.595  1.00  0.39           H  
ATOM   2987  H06 LYS A 208      61.926 -27.406  39.434  1.00  0.39           H  
ATOM   2988  H07 LYS A 208      61.305 -26.115  38.341  1.00  0.39           H  
ATOM   2989  H08 LYS A 208      59.646 -27.594  37.467  1.00  0.39           H  
ATOM   2990  H09 LYS A 208      60.063 -28.867  38.674  1.00  0.39           H  
ATOM   2991  H10 LYS A 208      60.833 -27.643  43.080  1.00  0.39           H  
ATOM   2992  H11 LYS A 208      62.307 -28.814  37.561  1.00  0.39           H  
ATOM   2993  H12 LYS A 208      61.079 -29.486  36.690  1.00  0.39           H  
ATOM   2994  H13 LYS A 208      61.603 -27.963  36.336  1.00  0.39           H  
ATOM   2995  N   VAL A 209      56.529 -27.804  42.464  1.00  0.32           N  
ATOM   2996  CA  VAL A 209      55.360 -28.642  42.721  1.00  0.32           C  
ATOM   2997  C   VAL A 209      54.342 -28.550  41.600  1.00  0.32           C  
ATOM   2998  O   VAL A 209      54.529 -27.807  40.637  1.00  0.32           O  
ATOM   2999  CB  VAL A 209      54.643 -28.255  44.023  1.00  0.32           C  
ATOM   3000  CG1 VAL A 209      55.519 -28.576  45.214  1.00  0.32           C  
ATOM   3001  CG2 VAL A 209      54.290 -26.787  43.998  1.00  0.32           C  
ATOM   3002  H01 VAL A 209      55.747 -29.658  42.798  1.00  0.32           H  
ATOM   3003  H02 VAL A 209      53.722 -28.831  44.110  1.00  0.32           H  
ATOM   3004  H03 VAL A 209      56.410 -27.948  45.189  1.00  0.32           H  
ATOM   3005  H04 VAL A 209      54.966 -28.386  46.134  1.00  0.32           H  
ATOM   3006  H05 VAL A 209      55.814 -29.625  45.177  1.00  0.32           H  
ATOM   3007  H06 VAL A 209      53.341 -26.633  44.512  1.00  0.32           H  
ATOM   3008  H07 VAL A 209      55.071 -26.216  44.500  1.00  0.32           H  
ATOM   3009  H08 VAL A 209      54.201 -26.452  42.965  1.00  0.32           H  
ATOM   3010  H14 VAL A 209      56.400 -26.822  42.266  1.00  0.32           H  
ATOM   3011  N   ASP A 210      53.260 -29.308  41.745  1.00  0.56           N  
ATOM   3012  CA  ASP A 210      52.184 -29.342  40.758  1.00  0.56           C  
ATOM   3013  C   ASP A 210      50.978 -28.551  41.265  1.00  0.56           C  
ATOM   3014  O   ASP A 210      50.033 -29.119  41.818  1.00  0.56           O  
ATOM   3015  CB  ASP A 210      51.782 -30.797  40.486  1.00  0.56           C  
ATOM   3016  CG  ASP A 210      50.698 -30.920  39.434  1.00  0.56           C  
ATOM   3017  OD1 ASP A 210      50.209 -32.049  39.212  1.00  0.56           O  
ATOM   3018  OD2 ASP A 210      50.339 -29.890  38.829  1.00  0.56           O  
ATOM   3019  H01 ASP A 210      52.535 -28.887  39.832  1.00  0.56           H  
ATOM   3020  H02 ASP A 210      51.385 -31.207  41.415  1.00  0.56           H  
ATOM   3021  H03 ASP A 210      52.661 -31.344  40.147  1.00  0.56           H  
ATOM   3022  H09 ASP A 210      53.179 -29.884  42.571  1.00  0.56           H  
ATOM   3023  N   THR A 211      51.020 -27.237  41.070  1.00  0.35           N  
ATOM   3024  CA  THR A 211      49.950 -26.353  41.512  1.00  0.35           C  
ATOM   3025  C   THR A 211      48.558 -26.828  41.115  1.00  0.35           C  
ATOM   3026  O   THR A 211      47.551 -26.298  41.590  1.00  0.35           O  
ATOM   3027  CB  THR A 211      50.172 -24.938  40.982  1.00  0.35           C  
ATOM   3028  CG2 THR A 211      50.848 -24.081  42.032  1.00  0.35           C  
ATOM   3029  OG1 THR A 211      51.003 -24.998  39.817  1.00  0.35           O  
ATOM   3030  H01 THR A 211      49.990 -26.362  42.601  1.00  0.35           H  
ATOM   3031  H02 THR A 211      49.207 -24.497  40.733  1.00  0.35           H  
ATOM   3032  H03 THR A 211      51.757 -23.647  41.616  1.00  0.35           H  
ATOM   3033  H04 THR A 211      51.820 -26.838  40.600  1.00  0.35           H  
ATOM   3034  H05 THR A 211      50.173 -23.283  42.340  1.00  0.35           H  
ATOM   3035  H06 THR A 211      51.102 -24.696  42.895  1.00  0.35           H  
ATOM   3036  H07 THR A 211      51.112 -24.116  39.455  1.00  0.35           H  
ATOM   3037  N   THR A 212      48.509 -27.831  40.244  1.00  0.67           N  
ATOM   3038  CA  THR A 212      47.253 -28.414  39.790  1.00  0.67           C  
ATOM   3039  C   THR A 212      46.497 -28.982  40.983  1.00  0.67           C  
ATOM   3040  O   THR A 212      45.284 -28.808  41.109  1.00  0.67           O  
ATOM   3041  CB  THR A 212      47.521 -29.546  38.794  1.00  0.67           C  
ATOM   3042  CG2 THR A 212      46.287 -30.404  38.593  1.00  0.67           C  
ATOM   3043  OG1 THR A 212      47.925 -28.979  37.546  1.00  0.67           O  
ATOM   3044  H01 THR A 212      46.663 -27.637  39.304  1.00  0.67           H  
ATOM   3045  H02 THR A 212      48.311 -30.184  39.192  1.00  0.67           H  
ATOM   3046  H03 THR A 212      45.481 -29.791  38.189  1.00  0.67           H  
ATOM   3047  H04 THR A 212      46.514 -31.210  37.896  1.00  0.67           H  
ATOM   3048  H05 THR A 212      45.978 -30.826  39.549  1.00  0.67           H  
ATOM   3049  H06 THR A 212      47.869 -28.022  37.596  1.00  0.67           H  
ATOM   3050  H08 THR A 212      49.376 -28.203  39.883  1.00  0.67           H  
ATOM   3051  N   ILE A 213      47.234 -29.661  41.856  1.00  0.59           N  
ATOM   3052  CA  ILE A 213      46.672 -30.270  43.050  1.00  0.59           C  
ATOM   3053  C   ILE A 213      45.830 -29.289  43.861  1.00  0.59           C  
ATOM   3054  O   ILE A 213      44.798 -29.662  44.418  1.00  0.59           O  
ATOM   3055  CB  ILE A 213      47.798 -30.820  43.938  1.00  0.59           C  
ATOM   3056  CG1 ILE A 213      48.565 -31.894  43.171  1.00  0.59           C  
ATOM   3057  CG2 ILE A 213      47.232 -31.387  45.217  1.00  0.59           C  
ATOM   3058  CD1 ILE A 213      50.066 -31.800  43.318  1.00  0.59           C  
ATOM   3059  H01 ILE A 213      46.020 -31.078  42.719  1.00  0.59           H  
ATOM   3060  H02 ILE A 213      48.478 -30.010  44.200  1.00  0.59           H  
ATOM   3061  H03 ILE A 213      48.342 -31.747  42.114  1.00  0.59           H  
ATOM   3062  H04 ILE A 213      48.245 -32.870  43.534  1.00  0.59           H  
ATOM   3063  H05 ILE A 213      46.216 -31.741  45.039  1.00  0.59           H  
ATOM   3064  H06 ILE A 213      47.852 -32.218  45.552  1.00  0.59           H  
ATOM   3065  H07 ILE A 213      48.224 -29.758  41.683  1.00  0.59           H  
ATOM   3066  H08 ILE A 213      47.217 -30.612  45.983  1.00  0.59           H  
ATOM   3067  H09 ILE A 213      50.493 -31.374  42.410  1.00  0.59           H  
ATOM   3068  H10 ILE A 213      50.309 -31.162  44.167  1.00  0.59           H  
ATOM   3069  H11 ILE A 213      50.479 -32.796  43.481  1.00  0.59           H  
ATOM   3070  N   LEU A 214      46.265 -28.035  43.923  1.00  0.33           N  
ATOM   3071  CA  LEU A 214      45.536 -27.028  44.686  1.00  0.33           C  
ATOM   3072  C   LEU A 214      44.388 -26.418  43.904  1.00  0.33           C  
ATOM   3073  O   LEU A 214      43.740 -25.474  44.366  1.00  0.33           O  
ATOM   3074  CB  LEU A 214      46.483 -25.921  45.159  1.00  0.33           C  
ATOM   3075  CG  LEU A 214      47.496 -26.310  46.240  1.00  0.33           C  
ATOM   3076  CD1 LEU A 214      46.770 -26.969  47.411  1.00  0.33           C  
ATOM   3077  CD2 LEU A 214      48.528 -27.256  45.661  1.00  0.33           C  
ATOM   3078  H01 LEU A 214      45.109 -27.541  45.548  1.00  0.33           H  
ATOM   3079  H02 LEU A 214      45.843 -25.168  45.619  1.00  0.33           H  
ATOM   3080  H03 LEU A 214      47.041 -25.568  44.292  1.00  0.33           H  
ATOM   3081  H04 LEU A 214      48.004 -25.415  46.599  1.00  0.33           H  
ATOM   3082  H05 LEU A 214      45.773 -27.274  47.094  1.00  0.33           H  
ATOM   3083  H06 LEU A 214      47.330 -27.845  47.740  1.00  0.33           H  
ATOM   3084  H07 LEU A 214      46.688 -26.259  48.234  1.00  0.33           H  
ATOM   3085  H08 LEU A 214      49.445 -27.196  46.247  1.00  0.33           H  
ATOM   3086  H09 LEU A 214      48.144 -28.276  45.691  1.00  0.33           H  
ATOM   3087  H10 LEU A 214      48.739 -26.977  44.629  1.00  0.33           H  
ATOM   3088  H12 LEU A 214      47.111 -27.776  43.436  1.00  0.33           H  
ATOM   3089  N   GLY A 215      44.144 -26.960  42.714  1.00  0.66           N  
ATOM   3090  CA  GLY A 215      43.058 -26.473  41.880  1.00  0.66           C  
ATOM   3091  C   GLY A 215      43.420 -25.319  40.969  1.00  0.66           C  
ATOM   3092  O   GLY A 215      42.549 -24.609  40.483  1.00  0.66           O  
ATOM   3093  H01 GLY A 215      42.296 -26.096  42.562  1.00  0.66           H  
ATOM   3094  H02 GLY A 215      42.711 -27.299  41.259  1.00  0.66           H  
ATOM   3095  H11 GLY A 215      44.722 -27.721  42.385  1.00  0.66           H  
ATOM   3096  N   LEU A 216      44.706 -25.131  40.721  1.00  0.40           N  
ATOM   3097  CA  LEU A 216      45.123 -24.037  39.870  1.00  0.40           C  
ATOM   3098  C   LEU A 216      44.918 -24.363  38.397  1.00  0.40           C  
ATOM   3099  O   LEU A 216      44.791 -25.525  38.007  1.00  0.40           O  
ATOM   3100  CB  LEU A 216      46.594 -23.695  40.133  1.00  0.40           C  
ATOM   3101  CG  LEU A 216      47.038 -22.302  39.674  1.00  0.40           C  
ATOM   3102  CD1 LEU A 216      46.209 -21.249  40.388  1.00  0.40           C  
ATOM   3103  CD2 LEU A 216      48.515 -22.099  39.970  1.00  0.40           C  
ATOM   3104  H01 LEU A 216      44.502 -23.174  40.110  1.00  0.40           H  
ATOM   3105  H02 LEU A 216      47.176 -24.404  39.545  1.00  0.40           H  
ATOM   3106  H03 LEU A 216      45.395 -25.749  41.125  1.00  0.40           H  
ATOM   3107  H04 LEU A 216      46.770 -23.768  41.206  1.00  0.40           H  
ATOM   3108  H05 LEU A 216      46.886 -22.211  38.598  1.00  0.40           H  
ATOM   3109  H06 LEU A 216      45.239 -21.669  40.653  1.00  0.40           H  
ATOM   3110  H07 LEU A 216      46.726 -20.931  41.294  1.00  0.40           H  
ATOM   3111  H08 LEU A 216      46.066 -20.391  39.731  1.00  0.40           H  
ATOM   3112  H09 LEU A 216      49.049 -21.912  39.039  1.00  0.40           H  
ATOM   3113  H10 LEU A 216      48.639 -21.246  40.637  1.00  0.40           H  
ATOM   3114  H11 LEU A 216      48.917 -22.994  40.446  1.00  0.40           H  
ATOM   3115  N   ASP A 217      44.871 -23.313  37.586  1.00  0.71           N  
ATOM   3116  CA  ASP A 217      44.706 -23.442  36.145  1.00  0.71           C  
ATOM   3117  C   ASP A 217      45.872 -24.283  35.633  1.00  0.71           C  
ATOM   3118  O   ASP A 217      46.983 -24.180  36.148  1.00  0.71           O  
ATOM   3119  CB  ASP A 217      44.739 -22.050  35.509  1.00  0.71           C  
ATOM   3120  CG  ASP A 217      44.603 -22.087  34.001  1.00  0.71           C  
ATOM   3121  OD1 ASP A 217      44.809 -21.026  33.368  1.00  0.71           O  
ATOM   3122  OD2 ASP A 217      44.286 -23.167  33.452  1.00  0.71           O  
ATOM   3123  H01 ASP A 217      43.756 -23.914  35.893  1.00  0.71           H  
ATOM   3124  H02 ASP A 217      45.709 -21.609  35.739  1.00  0.71           H  
ATOM   3125  H03 ASP A 217      43.919 -21.460  35.918  1.00  0.71           H  
ATOM   3126  H12 ASP A 217      44.953 -22.388  37.984  1.00  0.71           H  
ATOM   3127  N   ASP A 218      45.625 -25.114  34.627  1.00  0.83           N  
ATOM   3128  CA  ASP A 218      46.683 -25.956  34.083  1.00  0.83           C  
ATOM   3129  C   ASP A 218      47.792 -25.180  33.385  1.00  0.83           C  
ATOM   3130  O   ASP A 218      48.944 -25.609  33.389  1.00  0.83           O  
ATOM   3131  CB  ASP A 218      46.102 -26.997  33.125  1.00  0.83           C  
ATOM   3132  CG  ASP A 218      45.475 -28.165  33.854  1.00  0.83           C  
ATOM   3133  OD1 ASP A 218      44.517 -27.944  34.623  1.00  0.83           O  
ATOM   3134  OD2 ASP A 218      45.948 -29.303  33.661  1.00  0.83           O  
ATOM   3135  H01 ASP A 218      47.139 -26.447  34.943  1.00  0.83           H  
ATOM   3136  H02 ASP A 218      46.921 -27.385  32.519  1.00  0.83           H  
ATOM   3137  H03 ASP A 218      45.341 -26.520  32.508  1.00  0.83           H  
ATOM   3138  H04 ASP A 218      44.695 -25.163  34.235  1.00  0.83           H  
ATOM   3139  N   LYS A 219      47.460 -24.045  32.778  1.00  0.78           N  
ATOM   3140  CA  LYS A 219      48.493 -23.262  32.111  1.00  0.78           C  
ATOM   3141  C   LYS A 219      49.216 -22.401  33.130  1.00  0.78           C  
ATOM   3142  O   LYS A 219      50.445 -22.329  33.131  1.00  0.78           O  
ATOM   3143  CB  LYS A 219      47.909 -22.369  31.013  1.00  0.78           C  
ATOM   3144  CG  LYS A 219      48.983 -21.583  30.258  1.00  0.78           C  
ATOM   3145  CD  LYS A 219      50.057 -22.521  29.698  1.00  0.78           C  
ATOM   3146  CE  LYS A 219      51.243 -21.762  29.114  1.00  0.78           C  
ATOM   3147  NZ  LYS A 219      52.012 -21.019  30.152  1.00  0.78           N  
ATOM   3148  H01 LYS A 219      49.189 -23.958  31.644  1.00  0.78           H  
ATOM   3149  H02 LYS A 219      47.249 -21.647  31.493  1.00  0.78           H  
ATOM   3150  H03 LYS A 219      47.370 -22.996  30.302  1.00  0.78           H  
ATOM   3151  H04 LYS A 219      46.501 -23.728  32.779  1.00  0.78           H  
ATOM   3152  H05 LYS A 219      49.456 -20.888  30.951  1.00  0.78           H  
ATOM   3153  H06 LYS A 219      48.517 -21.042  29.435  1.00  0.78           H  
ATOM   3154  H07 LYS A 219      49.605 -23.101  28.894  1.00  0.78           H  
ATOM   3155  H08 LYS A 219      50.414 -23.165  30.502  1.00  0.78           H  
ATOM   3156  H09 LYS A 219      50.852 -21.032  28.406  1.00  0.78           H  
ATOM   3157  H10 LYS A 219      51.909 -22.474  28.627  1.00  0.78           H  
ATOM   3158  H11 LYS A 219      52.850 -20.636  29.739  1.00  0.78           H  
ATOM   3159  H12 LYS A 219      51.445 -20.268  30.519  1.00  0.78           H  
ATOM   3160  H13 LYS A 219      52.263 -21.649  30.901  1.00  0.78           H  
ATOM   3161  N   ARG A 220      48.448 -21.750  33.998  1.00  0.62           N  
ATOM   3162  CA  ARG A 220      49.028 -20.908  35.033  1.00  0.62           C  
ATOM   3163  C   ARG A 220      49.820 -21.785  35.993  1.00  0.62           C  
ATOM   3164  O   ARG A 220      50.376 -21.304  36.978  1.00  0.62           O  
ATOM   3165  CB  ARG A 220      47.936 -20.168  35.804  1.00  0.62           C  
ATOM   3166  CG  ARG A 220      47.170 -19.139  34.996  1.00  0.62           C  
ATOM   3167  CD  ARG A 220      46.285 -18.318  35.920  1.00  0.62           C  
ATOM   3168  NE  ARG A 220      45.418 -19.168  36.732  1.00  0.62           N  
ATOM   3169  CZ  ARG A 220      44.634 -18.727  37.713  1.00  0.62           C  
ATOM   3170  NH1 ARG A 220      43.876 -19.579  38.397  1.00  0.62           N  
ATOM   3171  NH2 ARG A 220      44.610 -17.434  38.014  1.00  0.62           N  
ATOM   3172  H01 ARG A 220      49.681 -20.170  34.567  1.00  0.62           H  
ATOM   3173  H02 ARG A 220      48.442 -19.618  36.598  1.00  0.62           H  
ATOM   3174  H03 ARG A 220      47.225 -20.905  36.176  1.00  0.62           H  
ATOM   3175  H04 ARG A 220      46.549 -19.648  34.259  1.00  0.62           H  
ATOM   3176  H05 ARG A 220      47.873 -18.480  34.487  1.00  0.62           H  
ATOM   3177  H06 ARG A 220      45.653 -17.677  35.305  1.00  0.62           H  
ATOM   3178  H07 ARG A 220      46.917 -17.724  36.580  1.00  0.62           H  
ATOM   3179  H08 ARG A 220      45.413 -20.159  36.535  1.00  0.62           H  
ATOM   3180  H09 ARG A 220      43.283 -19.242  39.142  1.00  0.62           H  
ATOM   3181  H10 ARG A 220      43.893 -20.563  38.172  1.00  0.62           H  
ATOM   3182  H11 ARG A 220      45.186 -16.784  37.497  1.00  0.62           H  
ATOM   3183  H12 ARG A 220      44.016 -17.100  38.760  1.00  0.62           H  
ATOM   3184  H14 ARG A 220      47.444 -21.842  33.938  1.00  0.62           H  
ATOM   3185  N   ALA A 221      49.863 -23.079  35.698  1.00  0.63           N  
ATOM   3186  CA  ALA A 221      50.585 -24.029  36.527  1.00  0.63           C  
ATOM   3187  C   ALA A 221      51.985 -24.258  35.982  1.00  0.63           C  
ATOM   3188  O   ALA A 221      52.936 -24.411  36.751  1.00  0.63           O  
ATOM   3189  CB  ALA A 221      49.832 -25.352  36.590  1.00  0.63           C  
ATOM   3190  H01 ALA A 221      50.664 -23.615  37.532  1.00  0.63           H  
ATOM   3191  H02 ALA A 221      48.876 -25.250  36.076  1.00  0.63           H  
ATOM   3192  H03 ALA A 221      50.423 -26.130  36.107  1.00  0.63           H  
ATOM   3193  H04 ALA A 221      49.657 -25.622  37.631  1.00  0.63           H  
ATOM   3194  H13 ALA A 221      49.381 -23.412  34.875  1.00  0.63           H  
ATOM   3195  N   LYS A 222      52.111 -24.285  34.657  1.00  0.74           N  
ATOM   3196  CA  LYS A 222      53.411 -24.511  34.042  1.00  0.74           C  
ATOM   3197  C   LYS A 222      54.345 -23.349  34.348  1.00  0.74           C  
ATOM   3198  O   LYS A 222      55.546 -23.536  34.556  1.00  0.74           O  
ATOM   3199  CB  LYS A 222      53.279 -24.687  32.521  1.00  0.74           C  
ATOM   3200  CG  LYS A 222      54.602 -25.058  31.834  1.00  0.74           C  
ATOM   3201  CD  LYS A 222      54.464 -25.267  30.322  1.00  0.74           C  
ATOM   3202  CE  LYS A 222      55.815 -25.627  29.686  1.00  0.74           C  
ATOM   3203  NZ  LYS A 222      55.731 -25.897  28.217  1.00  0.74           N  
ATOM   3204  H01 LYS A 222      53.827 -25.428  34.459  1.00  0.74           H  
ATOM   3205  H02 LYS A 222      52.962 -23.728  32.112  1.00  0.74           H  
ATOM   3206  H03 LYS A 222      52.554 -25.477  32.325  1.00  0.74           H  
ATOM   3207  H04 LYS A 222      54.932 -26.005  32.261  1.00  0.74           H  
ATOM   3208  H05 LYS A 222      51.298 -24.148  34.074  1.00  0.74           H  
ATOM   3209  H06 LYS A 222      55.320 -24.256  32.009  1.00  0.74           H  
ATOM   3210  H07 LYS A 222      54.109 -24.338  29.876  1.00  0.74           H  
ATOM   3211  H08 LYS A 222      53.756 -26.075  30.137  1.00  0.74           H  
ATOM   3212  H09 LYS A 222      56.157 -26.546  30.161  1.00  0.74           H  
ATOM   3213  H10 LYS A 222      56.504 -24.798  29.846  1.00  0.74           H  
ATOM   3214  H11 LYS A 222      55.402 -25.069  27.741  1.00  0.74           H  
ATOM   3215  H12 LYS A 222      56.645 -26.145  27.867  1.00  0.74           H  
ATOM   3216  H13 LYS A 222      55.088 -26.658  28.050  1.00  0.74           H  
ATOM   3217  N   GLU A 223      53.781 -22.148  34.388  1.00  0.52           N  
ATOM   3218  CA  GLU A 223      54.563 -20.951  34.658  1.00  0.52           C  
ATOM   3219  C   GLU A 223      54.827 -20.716  36.146  1.00  0.52           C  
ATOM   3220  O   GLU A 223      55.838 -20.115  36.506  1.00  0.52           O  
ATOM   3221  CB  GLU A 223      53.867 -19.736  34.033  1.00  0.52           C  
ATOM   3222  CG  GLU A 223      52.390 -19.604  34.385  1.00  0.52           C  
ATOM   3223  CD  GLU A 223      51.615 -18.786  33.362  1.00  0.52           C  
ATOM   3224  OE1 GLU A 223      50.419 -18.495  33.598  1.00  0.52           O  
ATOM   3225  OE2 GLU A 223      52.204 -18.443  32.315  1.00  0.52           O  
ATOM   3226  H01 GLU A 223      55.543 -21.099  34.204  1.00  0.52           H  
ATOM   3227  H02 GLU A 223      53.917 -19.872  32.953  1.00  0.52           H  
ATOM   3228  H03 GLU A 223      54.380 -18.837  34.373  1.00  0.52           H  
ATOM   3229  H04 GLU A 223      52.324 -19.084  35.341  1.00  0.52           H  
ATOM   3230  H05 GLU A 223      51.953 -20.601  34.439  1.00  0.52           H  
ATOM   3231  H14 GLU A 223      52.787 -22.063  34.228  1.00  0.52           H  
ATOM   3232  N   MET A 224      53.934 -21.203  37.006  1.00  0.35           N  
ATOM   3233  CA  MET A 224      54.087 -21.029  38.444  1.00  0.35           C  
ATOM   3234  C   MET A 224      54.064 -22.344  39.209  1.00  0.35           C  
ATOM   3235  O   MET A 224      53.076 -22.671  39.859  1.00  0.35           O  
ATOM   3236  CB  MET A 224      52.981 -20.131  38.984  1.00  0.35           C  
ATOM   3237  CG  MET A 224      52.784 -18.851  38.198  1.00  0.35           C  
ATOM   3238  SD  MET A 224      51.569 -17.781  38.985  1.00  0.35           S  
ATOM   3239  CE  MET A 224      50.135 -18.836  38.989  1.00  0.35           C  
ATOM   3240  H01 MET A 224      55.066 -20.573  38.594  1.00  0.35           H  
ATOM   3241  H02 MET A 224      53.278 -19.838  39.991  1.00  0.35           H  
ATOM   3242  H03 MET A 224      52.046 -20.691  38.967  1.00  0.35           H  
ATOM   3243  H04 MET A 224      52.421 -19.111  37.204  1.00  0.35           H  
ATOM   3244  H05 MET A 224      53.735 -18.323  38.134  1.00  0.35           H  
ATOM   3245  H06 MET A 224      53.132 -21.705  36.653  1.00  0.35           H  
ATOM   3246  H07 MET A 224      49.315 -18.335  38.474  1.00  0.35           H  
ATOM   3247  H08 MET A 224      50.369 -19.770  38.477  1.00  0.35           H  
ATOM   3248  H09 MET A 224      49.842 -19.048  40.017  1.00  0.35           H  
ATOM   3249  N   PRO A 225      55.157 -23.116  39.144  1.00  0.38           N  
ATOM   3250  CA  PRO A 225      55.250 -24.404  39.839  1.00  0.38           C  
ATOM   3251  C   PRO A 225      55.719 -24.269  41.287  1.00  0.38           C  
ATOM   3252  O   PRO A 225      56.132 -25.247  41.918  1.00  0.38           O  
ATOM   3253  CB  PRO A 225      56.239 -25.174  38.984  1.00  0.38           C  
ATOM   3254  CG  PRO A 225      57.190 -24.100  38.571  1.00  0.38           C  
ATOM   3255  CD  PRO A 225      56.282 -22.942  38.209  1.00  0.38           C  
ATOM   3256  H01 PRO A 225      55.781 -25.702  38.148  1.00  0.38           H  
ATOM   3257  H02 PRO A 225      56.742 -25.950  39.560  1.00  0.38           H  
ATOM   3258  H03 PRO A 225      57.840 -24.402  37.750  1.00  0.38           H  
ATOM   3259  H04 PRO A 225      57.856 -23.832  39.391  1.00  0.38           H  
ATOM   3260  H05 PRO A 225      56.766 -21.969  38.288  1.00  0.38           H  
ATOM   3261  H06 PRO A 225      55.949 -23.010  37.173  1.00  0.38           H  
ATOM   3262  H10 PRO A 225      54.284 -24.899  39.936  1.00  0.38           H  
ATOM   3263  N   PHE A 226      55.654 -23.048  41.806  1.00  0.22           N  
ATOM   3264  CA  PHE A 226      56.066 -22.783  43.175  1.00  0.22           C  
ATOM   3265  C   PHE A 226      54.945 -22.135  43.973  1.00  0.22           C  
ATOM   3266  O   PHE A 226      54.224 -21.284  43.462  1.00  0.22           O  
ATOM   3267  CB  PHE A 226      57.285 -21.853  43.199  1.00  0.22           C  
ATOM   3268  CG  PHE A 226      58.473 -22.382  42.449  1.00  0.22           C  
ATOM   3269  CD1 PHE A 226      58.759 -21.928  41.160  1.00  0.22           C  
ATOM   3270  CD2 PHE A 226      59.309 -23.339  43.026  1.00  0.22           C  
ATOM   3271  CE1 PHE A 226      59.863 -22.422  40.457  1.00  0.22           C  
ATOM   3272  CE2 PHE A 226      60.414 -23.838  42.332  1.00  0.22           C  
ATOM   3273  CZ  PHE A 226      60.689 -23.377  41.046  1.00  0.22           C  
ATOM   3274  H01 PHE A 226      56.320 -23.742  43.627  1.00  0.22           H  
ATOM   3275  H02 PHE A 226      57.588 -21.758  44.242  1.00  0.22           H  
ATOM   3276  H03 PHE A 226      56.997 -20.899  42.757  1.00  0.22           H  
ATOM   3277  H04 PHE A 226      58.115 -21.181  40.696  1.00  0.22           H  
ATOM   3278  H05 PHE A 226      59.097 -23.702  44.032  1.00  0.22           H  
ATOM   3279  H06 PHE A 226      60.076 -22.061  39.451  1.00  0.22           H  
ATOM   3280  H07 PHE A 226      55.311 -22.287  41.237  1.00  0.22           H  
ATOM   3281  H08 PHE A 226      61.059 -24.585  42.795  1.00  0.22           H  
ATOM   3282  H09 PHE A 226      61.550 -23.763  40.501  1.00  0.22           H  
ATOM   3283  N   ILE A 227      54.788 -22.554  45.223  1.00  0.18           N  
ATOM   3284  CA  ILE A 227      53.785 -21.962  46.099  1.00  0.18           C  
ATOM   3285  C   ILE A 227      54.520 -21.478  47.331  1.00  0.18           C  
ATOM   3286  O   ILE A 227      55.373 -22.183  47.875  1.00  0.18           O  
ATOM   3287  CB  ILE A 227      52.690 -22.958  46.530  1.00  0.18           C  
ATOM   3288  CG1 ILE A 227      53.288 -24.349  46.732  1.00  0.18           C  
ATOM   3289  CG2 ILE A 227      51.576 -22.958  45.515  1.00  0.18           C  
ATOM   3290  CD1 ILE A 227      52.279 -25.367  47.197  1.00  0.18           C  
ATOM   3291  H01 ILE A 227      53.278 -21.161  45.561  1.00  0.18           H  
ATOM   3292  H02 ILE A 227      52.268 -22.650  47.486  1.00  0.18           H  
ATOM   3293  H03 ILE A 227      54.046 -24.265  47.511  1.00  0.18           H  
ATOM   3294  H04 ILE A 227      53.710 -24.686  45.785  1.00  0.18           H  
ATOM   3295  H05 ILE A 227      50.746 -22.358  45.888  1.00  0.18           H  
ATOM   3296  H06 ILE A 227      51.937 -22.534  44.578  1.00  0.18           H  
ATOM   3297  H07 ILE A 227      51.238 -23.980  45.346  1.00  0.18           H  
ATOM   3298  H08 ILE A 227      51.360 -25.256  46.621  1.00  0.18           H  
ATOM   3299  H09 ILE A 227      52.680 -26.370  47.051  1.00  0.18           H  
ATOM   3300  H10 ILE A 227      55.375 -23.297  45.574  1.00  0.18           H  
ATOM   3301  H11 ILE A 227      52.065 -25.211  48.254  1.00  0.18           H  
ATOM   3302  N   ALA A 228      54.194 -20.265  47.760  1.00  0.13           N  
ATOM   3303  CA  ALA A 228      54.849 -19.678  48.912  1.00  0.13           C  
ATOM   3304  C   ALA A 228      53.880 -19.357  50.037  1.00  0.13           C  
ATOM   3305  O   ALA A 228      52.699 -19.099  49.799  1.00  0.13           O  
ATOM   3306  CB  ALA A 228      55.590 -18.419  48.492  1.00  0.13           C  
ATOM   3307  H01 ALA A 228      55.551 -20.418  49.297  1.00  0.13           H  
ATOM   3308  H02 ALA A 228      56.561 -18.691  48.079  1.00  0.13           H  
ATOM   3309  H03 ALA A 228      55.009 -17.890  47.736  1.00  0.13           H  
ATOM   3310  H04 ALA A 228      55.732 -17.774  49.359  1.00  0.13           H  
ATOM   3311  H12 ALA A 228      53.478 -19.743  47.276  1.00  0.13           H  
ATOM   3312  N   SER A 229      54.382 -19.404  51.270  1.00  0.09           N  
ATOM   3313  CA  SER A 229      53.569 -19.079  52.429  1.00  0.09           C  
ATOM   3314  C   SER A 229      53.364 -17.584  52.278  1.00  0.09           C  
ATOM   3315  O   SER A 229      54.186 -16.925  51.645  1.00  0.09           O  
ATOM   3316  CB  SER A 229      54.337 -19.375  53.706  1.00  0.09           C  
ATOM   3317  OG  SER A 229      53.590 -18.950  54.819  1.00  0.09           O  
ATOM   3318  H01 SER A 229      52.640 -19.646  52.486  1.00  0.09           H  
ATOM   3319  H02 SER A 229      55.288 -18.843  53.686  1.00  0.09           H  
ATOM   3320  H03 SER A 229      54.519 -20.447  53.779  1.00  0.09           H  
ATOM   3321  H04 SER A 229      53.501 -17.994  54.799  1.00  0.09           H  
ATOM   3322  H05 SER A 229      55.347 -19.671  51.402  1.00  0.09           H  
ATOM   3323  N   MET A 230      52.289 -17.038  52.837  1.00  0.13           N  
ATOM   3324  CA  MET A 230      52.046 -15.603  52.691  1.00  0.13           C  
ATOM   3325  C   MET A 230      51.513 -14.895  53.934  1.00  0.13           C  
ATOM   3326  O   MET A 230      50.713 -13.959  53.841  1.00  0.13           O  
ATOM   3327  CB  MET A 230      51.105 -15.370  51.508  1.00  0.13           C  
ATOM   3328  CG  MET A 230      49.853 -16.234  51.527  1.00  0.13           C  
ATOM   3329  SD  MET A 230      49.006 -16.192  49.946  1.00  0.13           S  
ATOM   3330  CE  MET A 230      47.950 -14.777  50.197  1.00  0.13           C  
ATOM   3331  H01 MET A 230      53.025 -15.156  52.519  1.00  0.13           H  
ATOM   3332  H02 MET A 230      51.659 -15.642  50.609  1.00  0.13           H  
ATOM   3333  H03 MET A 230      50.799 -14.324  51.515  1.00  0.13           H  
ATOM   3334  H04 MET A 230      49.178 -15.843  52.288  1.00  0.13           H  
ATOM   3335  H05 MET A 230      51.643 -17.611  53.360  1.00  0.13           H  
ATOM   3336  H06 MET A 230      50.134 -17.263  51.752  1.00  0.13           H  
ATOM   3337  H07 MET A 230      47.010 -15.101  50.643  1.00  0.13           H  
ATOM   3338  H08 MET A 230      48.443 -14.069  50.863  1.00  0.13           H  
ATOM   3339  H09 MET A 230      47.751 -14.297  49.239  1.00  0.13           H  
ATOM   3340  N   GLY A 231      51.958 -15.353  55.098  1.00  0.10           N  
ATOM   3341  CA  GLY A 231      51.541 -14.736  56.342  1.00  0.10           C  
ATOM   3342  C   GLY A 231      50.086 -14.922  56.685  1.00  0.10           C  
ATOM   3343  O   GLY A 231      49.578 -14.284  57.605  1.00  0.10           O  
ATOM   3344  H01 GLY A 231      51.691 -13.664  56.217  1.00  0.10           H  
ATOM   3345  H02 GLY A 231      52.137 -15.162  57.149  1.00  0.10           H  
ATOM   3346  H10 GLY A 231      52.593 -16.138  55.117  1.00  0.10           H  
ATOM   3347  N   ILE A 232      49.409 -15.792  55.944  1.00  0.21           N  
ATOM   3348  CA  ILE A 232      48.000 -16.077  56.195  1.00  0.21           C  
ATOM   3349  C   ILE A 232      47.881 -17.516  56.704  1.00  0.21           C  
ATOM   3350  O   ILE A 232      48.256 -18.459  56.007  1.00  0.21           O  
ATOM   3351  CB  ILE A 232      47.166 -15.897  54.913  1.00  0.21           C  
ATOM   3352  CG1 ILE A 232      47.272 -14.444  54.439  1.00  0.21           C  
ATOM   3353  CG2 ILE A 232      45.710 -16.304  55.168  1.00  0.21           C  
ATOM   3354  CD1 ILE A 232      46.435 -14.126  53.216  1.00  0.21           C  
ATOM   3355  H01 ILE A 232      47.616 -15.381  56.940  1.00  0.21           H  
ATOM   3356  H02 ILE A 232      47.553 -16.544  54.125  1.00  0.21           H  
ATOM   3357  H03 ILE A 232      49.881 -16.268  55.188  1.00  0.21           H  
ATOM   3358  H04 ILE A 232      48.312 -14.282  54.156  1.00  0.21           H  
ATOM   3359  H05 ILE A 232      46.950 -13.794  55.253  1.00  0.21           H  
ATOM   3360  H06 ILE A 232      45.075 -15.888  54.386  1.00  0.21           H  
ATOM   3361  H07 ILE A 232      45.629 -17.391  55.161  1.00  0.21           H  
ATOM   3362  H08 ILE A 232      45.390 -15.922  56.137  1.00  0.21           H  
ATOM   3363  H09 ILE A 232      45.542 -13.580  53.520  1.00  0.21           H  
ATOM   3364  H10 ILE A 232      47.017 -13.515  52.526  1.00  0.21           H  
ATOM   3365  H11 ILE A 232      46.143 -15.054  52.724  1.00  0.21           H  
ATOM   3366  N   TYR A 233      47.368 -17.667  57.926  1.00  0.19           N  
ATOM   3367  CA  TYR A 233      47.222 -18.975  58.547  1.00  0.19           C  
ATOM   3368  C   TYR A 233      45.966 -19.131  59.407  1.00  0.19           C  
ATOM   3369  O   TYR A 233      45.460 -18.167  59.985  1.00  0.19           O  
ATOM   3370  CB  TYR A 233      48.425 -19.270  59.445  1.00  0.19           C  
ATOM   3371  CG  TYR A 233      49.750 -18.708  58.979  1.00  0.19           C  
ATOM   3372  CD1 TYR A 233      50.281 -17.557  59.556  1.00  0.19           C  
ATOM   3373  CD2 TYR A 233      50.488 -19.345  57.983  1.00  0.19           C  
ATOM   3374  CE1 TYR A 233      51.523 -17.055  59.155  1.00  0.19           C  
ATOM   3375  CE2 TYR A 233      51.726 -18.848  57.573  1.00  0.19           C  
ATOM   3376  CZ  TYR A 233      52.240 -17.705  58.161  1.00  0.19           C  
ATOM   3377  OH  TYR A 233      53.469 -17.219  57.753  1.00  0.19           O  
ATOM   3378  H01 TYR A 233      47.146 -19.673  57.713  1.00  0.19           H  
ATOM   3379  H02 TYR A 233      48.543 -20.353  59.433  1.00  0.19           H  
ATOM   3380  H03 TYR A 233      48.215 -18.858  60.432  1.00  0.19           H  
ATOM   3381  H04 TYR A 233      49.719 -17.039  60.333  1.00  0.19           H  
ATOM   3382  H05 TYR A 233      50.092 -20.247  57.516  1.00  0.19           H  
ATOM   3383  H06 TYR A 233      51.926 -16.156  59.622  1.00  0.19           H  
ATOM   3384  H07 TYR A 233      52.287 -19.359  56.791  1.00  0.19           H  
ATOM   3385  H08 TYR A 233      53.718 -16.474  58.305  1.00  0.19           H  
ATOM   3386  H12 TYR A 233      47.071 -16.848  58.437  1.00  0.19           H  
ATOM   3387  N   VAL A 234      45.480 -20.367  59.484  1.00  0.42           N  
ATOM   3388  CA  VAL A 234      44.325 -20.712  60.297  1.00  0.42           C  
ATOM   3389  C   VAL A 234      44.873 -21.764  61.246  1.00  0.42           C  
ATOM   3390  O   VAL A 234      45.492 -22.730  60.811  1.00  0.42           O  
ATOM   3391  CB  VAL A 234      43.180 -21.354  59.471  1.00  0.42           C  
ATOM   3392  CG1 VAL A 234      42.031 -21.745  60.388  1.00  0.42           C  
ATOM   3393  CG2 VAL A 234      42.683 -20.398  58.437  1.00  0.42           C  
ATOM   3394  H01 VAL A 234      43.901 -19.828  60.772  1.00  0.42           H  
ATOM   3395  H02 VAL A 234      43.570 -22.244  58.977  1.00  0.42           H  
ATOM   3396  H03 VAL A 234      41.146 -21.958  59.789  1.00  0.42           H  
ATOM   3397  H04 VAL A 234      42.306 -22.632  60.958  1.00  0.42           H  
ATOM   3398  H05 VAL A 234      41.817 -20.925  61.073  1.00  0.42           H  
ATOM   3399  H06 VAL A 234      41.787 -19.899  58.806  1.00  0.42           H  
ATOM   3400  H07 VAL A 234      43.453 -19.655  58.229  1.00  0.42           H  
ATOM   3401  H08 VAL A 234      42.445 -20.942  57.523  1.00  0.42           H  
ATOM   3402  H09 VAL A 234      45.933 -21.098  58.954  1.00  0.42           H  
ATOM   3403  N   ILE A 235      44.660 -21.580  62.540  1.00  0.37           N  
ATOM   3404  CA  ILE A 235      45.169 -22.538  63.508  1.00  0.37           C  
ATOM   3405  C   ILE A 235      44.145 -22.926  64.555  1.00  0.37           C  
ATOM   3406  O   ILE A 235      43.477 -22.066  65.129  1.00  0.37           O  
ATOM   3407  CB  ILE A 235      46.430 -21.990  64.217  1.00  0.37           C  
ATOM   3408  CG1 ILE A 235      47.610 -22.030  63.250  1.00  0.37           C  
ATOM   3409  CG2 ILE A 235      46.739 -22.803  65.466  1.00  0.37           C  
ATOM   3410  CD1 ILE A 235      48.939 -21.822  63.908  1.00  0.37           C  
ATOM   3411  H01 ILE A 235      45.418 -23.432  62.937  1.00  0.37           H  
ATOM   3412  H02 ILE A 235      46.249 -20.960  64.523  1.00  0.37           H  
ATOM   3413  H03 ILE A 235      47.472 -21.208  62.548  1.00  0.37           H  
ATOM   3414  H04 ILE A 235      47.618 -23.002  62.757  1.00  0.37           H  
ATOM   3415  H05 ILE A 235      47.566 -22.340  66.005  1.00  0.37           H  
ATOM   3416  H06 ILE A 235      45.859 -22.832  66.108  1.00  0.37           H  
ATOM   3417  H07 ILE A 235      47.015 -23.818  65.180  1.00  0.37           H  
ATOM   3418  H08 ILE A 235      49.640 -21.404  63.185  1.00  0.37           H  
ATOM   3419  H09 ILE A 235      44.143 -20.772  62.855  1.00  0.37           H  
ATOM   3420  H10 ILE A 235      48.827 -21.133  64.745  1.00  0.37           H  
ATOM   3421  H11 ILE A 235      49.319 -22.777  64.271  1.00  0.37           H  
ATOM   3422  N   SER A 236      44.016 -24.229  64.790  1.00  0.58           N  
ATOM   3423  CA  SER A 236      43.080 -24.709  65.793  1.00  0.58           C  
ATOM   3424  C   SER A 236      43.640 -24.217  67.117  1.00  0.58           C  
ATOM   3425  O   SER A 236      44.859 -24.239  67.343  1.00  0.58           O  
ATOM   3426  CB  SER A 236      43.005 -26.235  65.787  1.00  0.58           C  
ATOM   3427  OG  SER A 236      42.638 -26.727  64.510  1.00  0.58           O  
ATOM   3428  H01 SER A 236      42.069 -24.347  65.607  1.00  0.58           H  
ATOM   3429  H02 SER A 236      42.247 -26.545  66.506  1.00  0.58           H  
ATOM   3430  H03 SER A 236      43.980 -26.640  66.058  1.00  0.58           H  
ATOM   3431  H04 SER A 236      42.398 -27.654  64.581  1.00  0.58           H  
ATOM   3432  H12 SER A 236      44.573 -24.890  64.267  1.00  0.58           H  
ATOM   3433  N   LYS A 237      42.745 -23.761  67.982  1.00  0.67           N  
ATOM   3434  CA  LYS A 237      43.109 -23.230  69.288  1.00  0.67           C  
ATOM   3435  C   LYS A 237      44.184 -24.057  69.989  1.00  0.67           C  
ATOM   3436  O   LYS A 237      45.290 -23.576  70.236  1.00  0.67           O  
ATOM   3437  CB  LYS A 237      41.856 -23.154  70.166  1.00  0.67           C  
ATOM   3438  CG  LYS A 237      41.980 -22.205  71.322  1.00  0.67           C  
ATOM   3439  CD  LYS A 237      40.737 -22.226  72.189  1.00  0.67           C  
ATOM   3440  CE  LYS A 237      40.856 -21.200  73.313  1.00  0.67           C  
ATOM   3441  NZ  LYS A 237      39.736 -21.298  74.279  1.00  0.67           N  
ATOM   3442  H01 LYS A 237      43.531 -22.237  69.131  1.00  0.67           H  
ATOM   3443  H02 LYS A 237      41.705 -24.148  70.588  1.00  0.67           H  
ATOM   3444  H03 LYS A 237      41.020 -22.832  69.545  1.00  0.67           H  
ATOM   3445  H04 LYS A 237      42.106 -21.197  70.927  1.00  0.67           H  
ATOM   3446  H05 LYS A 237      41.769 -23.783  67.724  1.00  0.67           H  
ATOM   3447  H06 LYS A 237      42.840 -22.492  71.927  1.00  0.67           H  
ATOM   3448  H07 LYS A 237      40.627 -23.218  72.626  1.00  0.67           H  
ATOM   3449  H08 LYS A 237      39.867 -21.990  71.577  1.00  0.67           H  
ATOM   3450  H09 LYS A 237      40.826 -20.207  72.865  1.00  0.67           H  
ATOM   3451  H10 LYS A 237      41.794 -21.366  73.843  1.00  0.67           H  
ATOM   3452  H11 LYS A 237      38.913 -21.643  73.806  1.00  0.67           H  
ATOM   3453  H12 LYS A 237      39.987 -21.933  75.023  1.00  0.67           H  
ATOM   3454  H13 LYS A 237      39.543 -20.385  74.665  1.00  0.67           H  
ATOM   3455  N   ASP A 238      43.843 -25.306  70.292  1.00  0.79           N  
ATOM   3456  CA  ASP A 238      44.726 -26.245  70.984  1.00  0.79           C  
ATOM   3457  C   ASP A 238      46.099 -26.331  70.348  1.00  0.79           C  
ATOM   3458  O   ASP A 238      47.124 -26.310  71.032  1.00  0.79           O  
ATOM   3459  CB  ASP A 238      44.085 -27.629  70.989  1.00  0.79           C  
ATOM   3460  CG  ASP A 238      42.577 -27.559  71.041  1.00  0.79           C  
ATOM   3461  OD1 ASP A 238      41.968 -27.143  70.028  1.00  0.79           O  
ATOM   3462  OD2 ASP A 238      42.001 -27.904  72.094  1.00  0.79           O  
ATOM   3463  H01 ASP A 238      44.861 -25.876  72.001  1.00  0.79           H  
ATOM   3464  H02 ASP A 238      44.426 -28.152  71.882  1.00  0.79           H  
ATOM   3465  H03 ASP A 238      44.382 -28.157  70.083  1.00  0.79           H  
ATOM   3466  H14 ASP A 238      42.921 -25.625  70.029  1.00  0.79           H  
ATOM   3467  N   VAL A 239      46.107 -26.446  69.029  1.00  0.63           N  
ATOM   3468  CA  VAL A 239      47.344 -26.529  68.281  1.00  0.63           C  
ATOM   3469  C   VAL A 239      48.254 -25.352  68.648  1.00  0.63           C  
ATOM   3470  O   VAL A 239      49.400 -25.543  69.035  1.00  0.63           O  
ATOM   3471  CB  VAL A 239      47.042 -26.518  66.761  1.00  0.63           C  
ATOM   3472  CG1 VAL A 239      48.328 -26.580  65.961  1.00  0.63           C  
ATOM   3473  CG2 VAL A 239      46.151 -27.686  66.409  1.00  0.63           C  
ATOM   3474  H01 VAL A 239      47.853 -27.460  68.532  1.00  0.63           H  
ATOM   3475  H02 VAL A 239      46.529 -25.589  66.512  1.00  0.63           H  
ATOM   3476  H03 VAL A 239      49.134 -26.945  66.598  1.00  0.63           H  
ATOM   3477  H04 VAL A 239      45.228 -26.477  68.532  1.00  0.63           H  
ATOM   3478  H05 VAL A 239      48.199 -27.257  65.116  1.00  0.63           H  
ATOM   3479  H06 VAL A 239      48.577 -25.584  65.595  1.00  0.63           H  
ATOM   3480  H07 VAL A 239      45.230 -27.317  65.958  1.00  0.63           H  
ATOM   3481  H08 VAL A 239      46.666 -28.336  65.702  1.00  0.63           H  
ATOM   3482  H09 VAL A 239      45.913 -28.247  67.313  1.00  0.63           H  
ATOM   3483  N   MET A 240      47.723 -24.139  68.535  1.00  0.55           N  
ATOM   3484  CA  MET A 240      48.463 -22.918  68.837  1.00  0.55           C  
ATOM   3485  C   MET A 240      49.107 -22.937  70.216  1.00  0.55           C  
ATOM   3486  O   MET A 240      50.307 -22.725  70.354  1.00  0.55           O  
ATOM   3487  CB  MET A 240      47.529 -21.717  68.740  1.00  0.55           C  
ATOM   3488  CG  MET A 240      48.177 -20.412  69.121  1.00  0.55           C  
ATOM   3489  SD  MET A 240      49.416 -19.956  67.927  1.00  0.55           S  
ATOM   3490  CE  MET A 240      48.471 -18.794  66.970  1.00  0.55           C  
ATOM   3491  H01 MET A 240      49.267 -22.847  68.104  1.00  0.55           H  
ATOM   3492  H02 MET A 240      46.718 -21.887  69.448  1.00  0.55           H  
ATOM   3493  H03 MET A 240      47.174 -21.638  67.712  1.00  0.55           H  
ATOM   3494  H04 MET A 240      48.653 -20.527  70.095  1.00  0.55           H  
ATOM   3495  H05 MET A 240      47.416 -19.633  69.164  1.00  0.55           H  
ATOM   3496  H06 MET A 240      47.558 -18.539  67.508  1.00  0.55           H  
ATOM   3497  H07 MET A 240      49.061 -17.892  66.807  1.00  0.55           H  
ATOM   3498  H08 MET A 240      48.213 -19.239  66.009  1.00  0.55           H  
ATOM   3499  H10 MET A 240      46.765 -24.059  68.226  1.00  0.55           H  
ATOM   3500  N   LEU A 241      48.293 -23.162  71.239  1.00  0.74           N  
ATOM   3501  CA  LEU A 241      48.774 -23.223  72.613  1.00  0.74           C  
ATOM   3502  C   LEU A 241      49.869 -24.277  72.729  1.00  0.74           C  
ATOM   3503  O   LEU A 241      50.922 -24.034  73.317  1.00  0.74           O  
ATOM   3504  CB  LEU A 241      47.623 -23.581  73.549  1.00  0.74           C  
ATOM   3505  CG  LEU A 241      47.987 -23.859  75.007  1.00  0.74           C  
ATOM   3506  CD1 LEU A 241      48.626 -22.627  75.631  1.00  0.74           C  
ATOM   3507  CD2 LEU A 241      46.734 -24.258  75.767  1.00  0.74           C  
ATOM   3508  H01 LEU A 241      49.177 -22.249  72.892  1.00  0.74           H  
ATOM   3509  H02 LEU A 241      47.226 -24.522  73.168  1.00  0.74           H  
ATOM   3510  H03 LEU A 241      46.916 -22.752  73.537  1.00  0.74           H  
ATOM   3511  H04 LEU A 241      48.708 -24.675  75.056  1.00  0.74           H  
ATOM   3512  H05 LEU A 241      49.556 -22.398  75.111  1.00  0.74           H  
ATOM   3513  H06 LEU A 241      47.944 -21.781  75.546  1.00  0.74           H  
ATOM   3514  H07 LEU A 241      48.837 -22.820  76.683  1.00  0.74           H  
ATOM   3515  H08 LEU A 241      45.907 -24.376  75.067  1.00  0.74           H  
ATOM   3516  H09 LEU A 241      47.308 -23.295  71.060  1.00  0.74           H  
ATOM   3517  H10 LEU A 241      46.908 -25.201  76.286  1.00  0.74           H  
ATOM   3518  H11 LEU A 241      46.487 -23.483  76.493  1.00  0.74           H  
ATOM   3519  N   ASN A 242      49.610 -25.449  72.161  1.00  0.80           N  
ATOM   3520  CA  ASN A 242      50.565 -26.547  72.180  1.00  0.80           C  
ATOM   3521  C   ASN A 242      51.886 -26.148  71.502  1.00  0.80           C  
ATOM   3522  O   ASN A 242      52.967 -26.252  72.091  1.00  0.80           O  
ATOM   3523  CB  ASN A 242      49.947 -27.755  71.475  1.00  0.80           C  
ATOM   3524  CG  ASN A 242      50.847 -28.966  71.491  1.00  0.80           C  
ATOM   3525  ND2 ASN A 242      51.173 -29.474  70.311  1.00  0.80           N  
ATOM   3526  OD1 ASN A 242      51.239 -29.446  72.550  1.00  0.80           O  
ATOM   3527  H01 ASN A 242      50.793 -26.800  73.215  1.00  0.80           H  
ATOM   3528  H02 ASN A 242      49.787 -27.479  70.433  1.00  0.80           H  
ATOM   3529  H03 ASN A 242      49.012 -28.009  71.974  1.00  0.80           H  
ATOM   3530  H04 ASN A 242      51.770 -30.287  70.259  1.00  0.80           H  
ATOM   3531  H05 ASN A 242      50.824 -29.048  69.464  1.00  0.80           H  
ATOM   3532  H12 ASN A 242      48.721 -25.583  71.701  1.00  0.80           H  
ATOM   3533  N   LEU A 243      51.797 -25.673  70.265  1.00  0.65           N  
ATOM   3534  CA  LEU A 243      52.988 -25.277  69.525  1.00  0.65           C  
ATOM   3535  C   LEU A 243      53.813 -24.201  70.214  1.00  0.65           C  
ATOM   3536  O   LEU A 243      55.022 -24.312  70.289  1.00  0.65           O  
ATOM   3537  CB  LEU A 243      52.608 -24.811  68.112  1.00  0.65           C  
ATOM   3538  CG  LEU A 243      52.013 -25.873  67.177  1.00  0.65           C  
ATOM   3539  CD1 LEU A 243      51.622 -25.252  65.860  1.00  0.65           C  
ATOM   3540  CD2 LEU A 243      53.031 -26.974  66.947  1.00  0.65           C  
ATOM   3541  H01 LEU A 243      53.616 -26.166  69.476  1.00  0.65           H  
ATOM   3542  H02 LEU A 243      53.546 -24.510  67.646  1.00  0.65           H  
ATOM   3543  H03 LEU A 243      51.876 -24.010  68.213  1.00  0.65           H  
ATOM   3544  H04 LEU A 243      51.121 -26.295  67.641  1.00  0.65           H  
ATOM   3545  H05 LEU A 243      50.772 -24.586  66.011  1.00  0.65           H  
ATOM   3546  H06 LEU A 243      50.890 -25.585  69.830  1.00  0.65           H  
ATOM   3547  H07 LEU A 243      52.462 -24.683  65.462  1.00  0.65           H  
ATOM   3548  H08 LEU A 243      51.347 -26.037  65.155  1.00  0.65           H  
ATOM   3549  H09 LEU A 243      53.942 -26.747  67.501  1.00  0.65           H  
ATOM   3550  H10 LEU A 243      52.623 -27.924  67.292  1.00  0.65           H  
ATOM   3551  H11 LEU A 243      53.261 -27.041  65.884  1.00  0.65           H  
ATOM   3552  N   LEU A 244      53.172 -23.161  70.729  1.00  0.58           N  
ATOM   3553  CA  LEU A 244      53.918 -22.086  71.379  1.00  0.58           C  
ATOM   3554  C   LEU A 244      54.325 -22.331  72.817  1.00  0.58           C  
ATOM   3555  O   LEU A 244      55.290 -21.742  73.280  1.00  0.58           O  
ATOM   3556  CB  LEU A 244      53.139 -20.775  71.323  1.00  0.58           C  
ATOM   3557  CG  LEU A 244      52.991 -20.151  69.947  1.00  0.58           C  
ATOM   3558  CD1 LEU A 244      52.456 -18.750  70.121  1.00  0.58           C  
ATOM   3559  CD2 LEU A 244      54.332 -20.122  69.234  1.00  0.58           C  
ATOM   3560  H01 LEU A 244      54.843 -22.039  70.804  1.00  0.58           H  
ATOM   3561  H02 LEU A 244      53.719 -20.062  71.910  1.00  0.58           H  
ATOM   3562  H03 LEU A 244      52.139 -20.963  71.715  1.00  0.58           H  
ATOM   3563  H04 LEU A 244      52.303 -20.740  69.340  1.00  0.58           H  
ATOM   3564  H05 LEU A 244      51.485 -18.791  70.615  1.00  0.58           H  
ATOM   3565  H06 LEU A 244      53.149 -18.169  70.730  1.00  0.58           H  
ATOM   3566  H07 LEU A 244      52.346 -18.279  69.144  1.00  0.58           H  
ATOM   3567  H08 LEU A 244      55.097 -20.551  69.882  1.00  0.58           H  
ATOM   3568  H09 LEU A 244      54.268 -20.703  68.314  1.00  0.58           H  
ATOM   3569  H10 LEU A 244      54.595 -19.091  68.996  1.00  0.58           H  
ATOM   3570  H12 LEU A 244      52.165 -23.112  70.672  1.00  0.58           H  
ATOM   3571  N   ARG A 245      53.601 -23.188  73.526  1.00  0.83           N  
ATOM   3572  CA  ARG A 245      53.929 -23.463  74.921  1.00  0.83           C  
ATOM   3573  C   ARG A 245      54.850 -24.674  75.121  1.00  0.83           C  
ATOM   3574  O   ARG A 245      55.909 -24.568  75.748  1.00  0.83           O  
ATOM   3575  CB  ARG A 245      52.643 -23.661  75.729  1.00  0.83           C  
ATOM   3576  CG  ARG A 245      52.879 -23.982  77.193  1.00  0.83           C  
ATOM   3577  CD  ARG A 245      51.925 -25.068  77.672  1.00  0.83           C  
ATOM   3578  NE  ARG A 245      50.605 -24.565  78.033  1.00  0.83           N  
ATOM   3579  CZ  ARG A 245      49.553 -25.345  78.255  1.00  0.83           C  
ATOM   3580  NH1 ARG A 245      49.671 -26.662  78.142  1.00  0.83           N  
ATOM   3581  NH2 ARG A 245      48.390 -24.811  78.608  1.00  0.83           N  
ATOM   3582  H01 ARG A 245      54.482 -22.593  75.276  1.00  0.83           H  
ATOM   3583  H02 ARG A 245      52.128 -24.519  75.297  1.00  0.83           H  
ATOM   3584  H03 ARG A 245      52.055 -22.745  75.668  1.00  0.83           H  
ATOM   3585  H04 ARG A 245      52.703 -23.080  77.780  1.00  0.83           H  
ATOM   3586  H05 ARG A 245      53.905 -24.325  77.323  1.00  0.83           H  
ATOM   3587  H06 ARG A 245      52.360 -25.502  78.573  1.00  0.83           H  
ATOM   3588  H07 ARG A 245      51.809 -25.802  76.875  1.00  0.83           H  
ATOM   3589  H08 ARG A 245      50.484 -23.566  78.119  1.00  0.83           H  
ATOM   3590  H09 ARG A 245      48.874 -27.257  78.317  1.00  0.83           H  
ATOM   3591  H10 ARG A 245      50.558 -27.069  77.881  1.00  0.83           H  
ATOM   3592  H11 ARG A 245      52.815 -23.654  73.096  1.00  0.83           H  
ATOM   3593  H12 ARG A 245      48.302 -23.809  78.701  1.00  0.83           H  
ATOM   3594  H13 ARG A 245      47.593 -25.407  78.783  1.00  0.83           H  
ATOM   3595  N   ASP A 246      54.452 -25.822  74.584  1.00  0.90           N  
ATOM   3596  CA  ASP A 246      55.239 -27.035  74.745  1.00  0.90           C  
ATOM   3597  C   ASP A 246      56.298 -27.256  73.672  1.00  0.90           C  
ATOM   3598  O   ASP A 246      57.496 -27.254  73.955  1.00  0.90           O  
ATOM   3599  CB  ASP A 246      54.320 -28.259  74.777  1.00  0.90           C  
ATOM   3600  CG  ASP A 246      53.056 -28.019  75.575  1.00  0.90           C  
ATOM   3601  OD1 ASP A 246      53.139 -27.357  76.629  1.00  0.90           O  
ATOM   3602  OD2 ASP A 246      51.980 -28.501  75.155  1.00  0.90           O  
ATOM   3603  H01 ASP A 246      55.769 -26.903  75.688  1.00  0.90           H  
ATOM   3604  H02 ASP A 246      54.866 -29.068  75.261  1.00  0.90           H  
ATOM   3605  H03 ASP A 246      54.044 -28.516  73.754  1.00  0.90           H  
ATOM   3606  H14 ASP A 246      53.591 -25.853  74.057  1.00  0.90           H  
ATOM   3607  N   LYS A 247      55.838 -27.442  72.440  1.00  0.84           N  
ATOM   3608  CA  LYS A 247      56.700 -27.722  71.298  1.00  0.84           C  
ATOM   3609  C   LYS A 247      57.834 -26.764  70.962  1.00  0.84           C  
ATOM   3610  O   LYS A 247      58.986 -27.186  70.887  1.00  0.84           O  
ATOM   3611  CB  LYS A 247      55.830 -27.940  70.063  1.00  0.84           C  
ATOM   3612  CG  LYS A 247      54.828 -29.051  70.255  1.00  0.84           C  
ATOM   3613  CD  LYS A 247      55.543 -30.333  70.607  1.00  0.84           C  
ATOM   3614  CE  LYS A 247      54.569 -31.421  70.972  1.00  0.84           C  
ATOM   3615  NZ  LYS A 247      55.315 -32.697  71.069  1.00  0.84           N  
ATOM   3616  H01 LYS A 247      57.244 -28.610  71.621  1.00  0.84           H  
ATOM   3617  H02 LYS A 247      56.486 -28.223  69.240  1.00  0.84           H  
ATOM   3618  H03 LYS A 247      55.293 -27.017  69.845  1.00  0.84           H  
ATOM   3619  H04 LYS A 247      54.841 -27.387  72.287  1.00  0.84           H  
ATOM   3620  H05 LYS A 247      54.270 -29.194  69.330  1.00  0.84           H  
ATOM   3621  H06 LYS A 247      54.143 -28.786  71.060  1.00  0.84           H  
ATOM   3622  H07 LYS A 247      56.184 -30.143  71.468  1.00  0.84           H  
ATOM   3623  H08 LYS A 247      56.134 -30.657  69.750  1.00  0.84           H  
ATOM   3624  H09 LYS A 247      53.789 -31.498  70.214  1.00  0.84           H  
ATOM   3625  H10 LYS A 247      54.101 -31.192  71.930  1.00  0.84           H  
ATOM   3626  H11 LYS A 247      56.194 -32.538  71.541  1.00  0.84           H  
ATOM   3627  H12 LYS A 247      54.770 -33.367  71.592  1.00  0.84           H  
ATOM   3628  H13 LYS A 247      55.492 -33.056  70.142  1.00  0.84           H  
ATOM   3629  N   PHE A 248      57.540 -25.489  70.742  1.00  0.74           N  
ATOM   3630  CA  PHE A 248      58.612 -24.562  70.402  1.00  0.74           C  
ATOM   3631  C   PHE A 248      58.593 -23.276  71.232  1.00  0.74           C  
ATOM   3632  O   PHE A 248      58.512 -22.171  70.686  1.00  0.74           O  
ATOM   3633  CB  PHE A 248      58.560 -24.229  68.903  1.00  0.74           C  
ATOM   3634  CG  PHE A 248      58.529 -25.445  68.002  1.00  0.74           C  
ATOM   3635  CD1 PHE A 248      57.324 -26.088  67.710  1.00  0.74           C  
ATOM   3636  CD2 PHE A 248      59.704 -25.952  67.448  1.00  0.74           C  
ATOM   3637  CE1 PHE A 248      57.289 -27.213  66.880  1.00  0.74           C  
ATOM   3638  CE2 PHE A 248      59.677 -27.076  66.620  1.00  0.74           C  
ATOM   3639  CZ  PHE A 248      58.467 -27.704  66.338  1.00  0.74           C  
ATOM   3640  H01 PHE A 248      59.548 -25.066  70.642  1.00  0.74           H  
ATOM   3641  H02 PHE A 248      59.476 -23.687  68.669  1.00  0.74           H  
ATOM   3642  H03 PHE A 248      57.664 -23.638  68.713  1.00  0.74           H  
ATOM   3643  H04 PHE A 248      56.396 -25.707  68.136  1.00  0.74           H  
ATOM   3644  H05 PHE A 248      60.655 -25.465  67.664  1.00  0.74           H  
ATOM   3645  H06 PHE A 248      56.340 -27.702  66.660  1.00  0.74           H  
ATOM   3646  H07 PHE A 248      60.603 -27.462  66.194  1.00  0.74           H  
ATOM   3647  H08 PHE A 248      58.446 -28.581  65.691  1.00  0.74           H  
ATOM   3648  H14 PHE A 248      56.586 -25.165  70.809  1.00  0.74           H  
ATOM   3649  N   PRO A 249      58.700 -23.404  72.567  1.00  0.91           N  
ATOM   3650  CA  PRO A 249      58.691 -22.260  73.487  1.00  0.91           C  
ATOM   3651  C   PRO A 249      59.806 -21.247  73.269  1.00  0.91           C  
ATOM   3652  O   PRO A 249      59.782 -20.167  73.843  1.00  0.91           O  
ATOM   3653  CB  PRO A 249      58.776 -22.925  74.855  1.00  0.91           C  
ATOM   3654  CG  PRO A 249      59.616 -24.116  74.573  1.00  0.91           C  
ATOM   3655  CD  PRO A 249      58.996 -24.645  73.301  1.00  0.91           C  
ATOM   3656  H01 PRO A 249      57.804 -23.167  75.285  1.00  0.91           H  
ATOM   3657  H02 PRO A 249      59.251 -22.270  75.585  1.00  0.91           H  
ATOM   3658  H03 PRO A 249      59.636 -24.842  75.386  1.00  0.91           H  
ATOM   3659  H04 PRO A 249      60.659 -23.839  74.420  1.00  0.91           H  
ATOM   3660  H05 PRO A 249      59.637 -25.337  72.754  1.00  0.91           H  
ATOM   3661  H06 PRO A 249      58.087 -25.210  73.508  1.00  0.91           H  
ATOM   3662  H09 PRO A 249      57.803 -21.645  73.344  1.00  0.91           H  
ATOM   3663  N   GLY A 250      60.779 -21.591  72.438  1.00  0.91           N  
ATOM   3664  CA  GLY A 250      61.872 -20.672  72.180  1.00  0.91           C  
ATOM   3665  C   GLY A 250      61.958 -20.179  70.740  1.00  0.91           C  
ATOM   3666  O   GLY A 250      62.948 -19.547  70.346  1.00  0.91           O  
ATOM   3667  H01 GLY A 250      62.792 -21.223  72.374  1.00  0.91           H  
ATOM   3668  H02 GLY A 250      61.750 -19.806  72.830  1.00  0.91           H  
ATOM   3669  H07 GLY A 250      60.760 -22.493  71.984  1.00  0.91           H  
ATOM   3670  N   ALA A 251      60.927 -20.469  69.948  1.00  0.79           N  
ATOM   3671  CA  ALA A 251      60.892 -20.044  68.552  1.00  0.79           C  
ATOM   3672  C   ALA A 251      60.479 -18.575  68.477  1.00  0.79           C  
ATOM   3673  O   ALA A 251      59.500 -18.172  69.093  1.00  0.79           O  
ATOM   3674  CB  ALA A 251      59.917 -20.914  67.772  1.00  0.79           C  
ATOM   3675  H01 ALA A 251      61.883 -20.154  68.111  1.00  0.79           H  
ATOM   3676  H02 ALA A 251      59.028 -20.333  67.528  1.00  0.79           H  
ATOM   3677  H03 ALA A 251      60.151 -20.996  70.322  1.00  0.79           H  
ATOM   3678  H04 ALA A 251      60.391 -21.256  66.852  1.00  0.79           H  
ATOM   3679  H05 ALA A 251      59.633 -21.775  68.377  1.00  0.79           H  
ATOM   3680  N   ASN A 252      61.227 -17.776  67.725  1.00  0.73           N  
ATOM   3681  CA  ASN A 252      60.932 -16.346  67.600  1.00  0.73           C  
ATOM   3682  C   ASN A 252      60.019 -16.035  66.430  1.00  0.73           C  
ATOM   3683  O   ASN A 252      59.072 -15.260  66.553  1.00  0.73           O  
ATOM   3684  CB  ASN A 252      62.223 -15.557  67.429  1.00  0.73           C  
ATOM   3685  CG  ASN A 252      63.207 -15.825  68.534  1.00  0.73           C  
ATOM   3686  ND2 ASN A 252      64.434 -16.177  68.162  1.00  0.73           N  
ATOM   3687  OD1 ASN A 252      62.871 -15.717  69.714  1.00  0.73           O  
ATOM   3688  H01 ASN A 252      60.419 -16.056  68.517  1.00  0.73           H  
ATOM   3689  H02 ASN A 252      61.971 -14.497  67.457  1.00  0.73           H  
ATOM   3690  H03 ASN A 252      62.679 -15.832  66.478  1.00  0.73           H  
ATOM   3691  H04 ASN A 252      65.138 -16.369  68.860  1.00  0.73           H  
ATOM   3692  H05 ASN A 252      64.662 -16.252  67.181  1.00  0.73           H  
ATOM   3693  H06 ASN A 252      62.017 -18.162  67.228  1.00  0.73           H  
ATOM   3694  N   ASP A 253      60.328 -16.646  65.294  1.00  0.48           N  
ATOM   3695  CA  ASP A 253      59.564 -16.469  64.072  1.00  0.48           C  
ATOM   3696  C   ASP A 253      58.469 -17.533  63.996  1.00  0.48           C  
ATOM   3697  O   ASP A 253      58.726 -18.732  64.107  1.00  0.48           O  
ATOM   3698  CB  ASP A 253      60.509 -16.551  62.870  1.00  0.48           C  
ATOM   3699  CG  ASP A 253      61.662 -15.550  62.966  1.00  0.48           C  
ATOM   3700  OD1 ASP A 253      62.624 -15.663  62.178  1.00  0.48           O  
ATOM   3701  OD2 ASP A 253      61.605 -14.647  63.830  1.00  0.48           O  
ATOM   3702  H01 ASP A 253      59.084 -15.490  64.064  1.00  0.48           H  
ATOM   3703  H02 ASP A 253      59.933 -16.309  61.977  1.00  0.48           H  
ATOM   3704  H03 ASP A 253      60.922 -17.558  62.817  1.00  0.48           H  
ATOM   3705  H06 ASP A 253      61.129 -17.261  65.278  1.00  0.48           H  
ATOM   3706  N   PHE A 254      57.241 -17.074  63.815  1.00  0.48           N  
ATOM   3707  CA  PHE A 254      56.095 -17.957  63.756  1.00  0.48           C  
ATOM   3708  C   PHE A 254      56.101 -18.890  62.563  1.00  0.48           C  
ATOM   3709  O   PHE A 254      56.403 -20.073  62.685  1.00  0.48           O  
ATOM   3710  CB  PHE A 254      54.821 -17.136  63.725  1.00  0.48           C  
ATOM   3711  CG  PHE A 254      53.604 -17.929  64.025  1.00  0.48           C  
ATOM   3712  CD1 PHE A 254      53.322 -18.313  65.323  1.00  0.48           C  
ATOM   3713  CD2 PHE A 254      52.745 -18.309  63.011  1.00  0.48           C  
ATOM   3714  CE1 PHE A 254      52.199 -19.064  65.610  1.00  0.48           C  
ATOM   3715  CE2 PHE A 254      51.615 -19.062  63.288  1.00  0.48           C  
ATOM   3716  CZ  PHE A 254      51.342 -19.440  64.591  1.00  0.48           C  
ATOM   3717  H01 PHE A 254      56.147 -18.580  64.649  1.00  0.48           H  
ATOM   3718  H02 PHE A 254      54.712 -16.749  62.712  1.00  0.48           H  
ATOM   3719  H03 PHE A 254      54.905 -16.338  64.463  1.00  0.48           H  
ATOM   3720  H04 PHE A 254      57.099 -16.079  63.715  1.00  0.48           H  
ATOM   3721  H05 PHE A 254      53.994 -18.019  66.129  1.00  0.48           H  
ATOM   3722  H06 PHE A 254      52.958 -18.014  61.984  1.00  0.48           H  
ATOM   3723  H07 PHE A 254      51.988 -19.360  66.638  1.00  0.48           H  
ATOM   3724  H08 PHE A 254      50.943 -19.356  62.482  1.00  0.48           H  
ATOM   3725  H09 PHE A 254      50.454 -20.032  64.814  1.00  0.48           H  
ATOM   3726  N   GLY A 255      55.752 -18.344  61.407  1.00  0.56           N  
ATOM   3727  CA  GLY A 255      55.709 -19.134  60.197  1.00  0.56           C  
ATOM   3728  C   GLY A 255      57.053 -19.521  59.614  1.00  0.56           C  
ATOM   3729  O   GLY A 255      57.113 -20.243  58.619  1.00  0.56           O  
ATOM   3730  H01 GLY A 255      55.233 -18.502  59.448  1.00  0.56           H  
ATOM   3731  H02 GLY A 255      55.162 -20.051  60.415  1.00  0.56           H  
ATOM   3732  H10 GLY A 255      55.513 -17.363  61.371  1.00  0.56           H  
ATOM   3733  N   SER A 256      58.137 -19.054  60.213  1.00  0.48           N  
ATOM   3734  CA  SER A 256      59.460 -19.394  59.701  1.00  0.48           C  
ATOM   3735  C   SER A 256      60.027 -20.611  60.430  1.00  0.48           C  
ATOM   3736  O   SER A 256      60.864 -21.339  59.894  1.00  0.48           O  
ATOM   3737  CB  SER A 256      60.409 -18.204  59.859  1.00  0.48           C  
ATOM   3738  OG  SER A 256      61.624 -18.436  59.172  1.00  0.48           O  
ATOM   3739  H01 SER A 256      59.364 -19.637  58.643  1.00  0.48           H  
ATOM   3740  H02 SER A 256      60.627 -18.069  60.918  1.00  0.48           H  
ATOM   3741  H03 SER A 256      58.048 -18.461  61.026  1.00  0.48           H  
ATOM   3742  H04 SER A 256      59.934 -17.311  59.454  1.00  0.48           H  
ATOM   3743  H05 SER A 256      61.851 -17.662  58.652  1.00  0.48           H  
ATOM   3744  N   GLU A 257      59.554 -20.832  61.653  1.00  0.64           N  
ATOM   3745  CA  GLU A 257      60.012 -21.948  62.470  1.00  0.64           C  
ATOM   3746  C   GLU A 257      58.821 -22.776  62.933  1.00  0.64           C  
ATOM   3747  O   GLU A 257      58.676 -23.941  62.578  1.00  0.64           O  
ATOM   3748  CB  GLU A 257      60.771 -21.418  63.698  1.00  0.64           C  
ATOM   3749  CG  GLU A 257      61.957 -20.506  63.367  1.00  0.64           C  
ATOM   3750  CD  GLU A 257      62.467 -19.689  64.560  1.00  0.64           C  
ATOM   3751  OE1 GLU A 257      63.477 -18.976  64.394  1.00  0.64           O  
ATOM   3752  OE2 GLU A 257      61.868 -19.743  65.655  1.00  0.64           O  
ATOM   3753  H01 GLU A 257      60.676 -22.573  61.873  1.00  0.64           H  
ATOM   3754  H02 GLU A 257      61.183 -22.289  64.207  1.00  0.64           H  
ATOM   3755  H03 GLU A 257      60.070 -20.856  64.316  1.00  0.64           H  
ATOM   3756  H04 GLU A 257      61.607 -19.791  62.622  1.00  0.64           H  
ATOM   3757  H05 GLU A 257      62.775 -21.126  63.000  1.00  0.64           H  
ATOM   3758  H06 GLU A 257      58.855 -20.206  62.027  1.00  0.64           H  
ATOM   3759  N   VAL A 258      57.961 -22.149  63.722  1.00  0.63           N  
ATOM   3760  CA  VAL A 258      56.800 -22.809  64.275  1.00  0.63           C  
ATOM   3761  C   VAL A 258      55.952 -23.575  63.273  1.00  0.63           C  
ATOM   3762  O   VAL A 258      55.380 -24.611  63.616  1.00  0.63           O  
ATOM   3763  CB  VAL A 258      55.914 -21.804  65.010  1.00  0.63           C  
ATOM   3764  CG1 VAL A 258      54.769 -22.524  65.687  1.00  0.63           C  
ATOM   3765  CG2 VAL A 258      56.745 -21.046  66.042  1.00  0.63           C  
ATOM   3766  H01 VAL A 258      57.208 -23.553  64.959  1.00  0.63           H  
ATOM   3767  H02 VAL A 258      55.504 -21.093  64.293  1.00  0.63           H  
ATOM   3768  H03 VAL A 258      53.892 -22.499  65.040  1.00  0.63           H  
ATOM   3769  H04 VAL A 258      55.051 -23.560  65.876  1.00  0.63           H  
ATOM   3770  H05 VAL A 258      54.537 -22.032  66.632  1.00  0.63           H  
ATOM   3771  H06 VAL A 258      58.122 -21.177  63.945  1.00  0.63           H  
ATOM   3772  H07 VAL A 258      57.647 -20.659  65.568  1.00  0.63           H  
ATOM   3773  H08 VAL A 258      56.161 -20.217  66.441  1.00  0.63           H  
ATOM   3774  H09 VAL A 258      57.022 -21.720  66.853  1.00  0.63           H  
ATOM   3775  N   ILE A 259      55.855 -23.080  62.043  1.00  0.48           N  
ATOM   3776  CA  ILE A 259      55.058 -23.781  61.047  1.00  0.48           C  
ATOM   3777  C   ILE A 259      55.835 -24.991  60.530  1.00  0.48           C  
ATOM   3778  O   ILE A 259      55.375 -26.129  60.637  1.00  0.48           O  
ATOM   3779  CB  ILE A 259      54.662 -22.846  59.890  1.00  0.48           C  
ATOM   3780  CG1 ILE A 259      53.680 -21.787  60.401  1.00  0.48           C  
ATOM   3781  CG2 ILE A 259      54.023 -23.647  58.764  1.00  0.48           C  
ATOM   3782  CD1 ILE A 259      52.407 -22.350  60.977  1.00  0.48           C  
ATOM   3783  H01 ILE A 259      54.136 -24.124  61.515  1.00  0.48           H  
ATOM   3784  H02 ILE A 259      55.556 -22.354  59.506  1.00  0.48           H  
ATOM   3785  H03 ILE A 259      53.393 -21.185  59.539  1.00  0.48           H  
ATOM   3786  H04 ILE A 259      54.178 -21.204  61.176  1.00  0.48           H  
ATOM   3787  H05 ILE A 259      53.115 -23.144  58.431  1.00  0.48           H  
ATOM   3788  H06 ILE A 259      54.721 -23.724  57.930  1.00  0.48           H  
ATOM   3789  H07 ILE A 259      53.774 -24.645  59.123  1.00  0.48           H  
ATOM   3790  H08 ILE A 259      51.605 -22.257  60.244  1.00  0.48           H  
ATOM   3791  H09 ILE A 259      52.553 -23.402  61.224  1.00  0.48           H  
ATOM   3792  H10 ILE A 259      56.331 -22.223  61.801  1.00  0.48           H  
ATOM   3793  H11 ILE A 259      52.140 -21.798  61.878  1.00  0.48           H  
ATOM   3794  N   PRO A 260      57.018 -24.764  59.953  1.00  0.53           N  
ATOM   3795  CA  PRO A 260      57.811 -25.888  59.454  1.00  0.53           C  
ATOM   3796  C   PRO A 260      57.973 -26.918  60.568  1.00  0.53           C  
ATOM   3797  O   PRO A 260      57.971 -28.125  60.321  1.00  0.53           O  
ATOM   3798  CB  PRO A 260      59.134 -25.232  59.105  1.00  0.53           C  
ATOM   3799  CG  PRO A 260      58.690 -23.901  58.592  1.00  0.53           C  
ATOM   3800  CD  PRO A 260      57.654 -23.482  59.609  1.00  0.53           C  
ATOM   3801  H01 PRO A 260      59.734 -25.801  58.395  1.00  0.53           H  
ATOM   3802  H02 PRO A 260      59.770 -25.127  59.984  1.00  0.53           H  
ATOM   3803  H03 PRO A 260      58.306 -23.937  57.573  1.00  0.53           H  
ATOM   3804  H04 PRO A 260      59.519 -23.194  58.561  1.00  0.53           H  
ATOM   3805  H05 PRO A 260      58.072 -22.957  60.468  1.00  0.53           H  
ATOM   3806  H06 PRO A 260      56.934 -22.786  59.177  1.00  0.53           H  
ATOM   3807  H12 PRO A 260      57.372 -26.417  58.608  1.00  0.53           H  
ATOM   3808  N   GLY A 261      58.103 -26.416  61.796  1.00  0.63           N  
ATOM   3809  CA  GLY A 261      58.268 -27.272  62.956  1.00  0.63           C  
ATOM   3810  C   GLY A 261      57.058 -28.145  63.198  1.00  0.63           C  
ATOM   3811  O   GLY A 261      57.177 -29.326  63.525  1.00  0.63           O  
ATOM   3812  H01 GLY A 261      58.398 -26.632  63.828  1.00  0.63           H  
ATOM   3813  H02 GLY A 261      59.137 -27.911  62.801  1.00  0.63           H  
ATOM   3814  H07 GLY A 261      58.086 -25.414  61.922  1.00  0.63           H  
ATOM   3815  N   ALA A 262      55.882 -27.558  63.047  1.00  0.61           N  
ATOM   3816  CA  ALA A 262      54.652 -28.305  63.226  1.00  0.61           C  
ATOM   3817  C   ALA A 262      54.658 -29.441  62.203  1.00  0.61           C  
ATOM   3818  O   ALA A 262      54.490 -30.614  62.544  1.00  0.61           O  
ATOM   3819  CB  ALA A 262      53.455 -27.394  62.985  1.00  0.61           C  
ATOM   3820  H01 ALA A 262      54.581 -28.699  64.240  1.00  0.61           H  
ATOM   3821  H02 ALA A 262      52.628 -27.704  63.624  1.00  0.61           H  
ATOM   3822  H03 ALA A 262      55.840 -26.578  62.804  1.00  0.61           H  
ATOM   3823  H04 ALA A 262      53.728 -26.365  63.219  1.00  0.61           H  
ATOM   3824  H05 ALA A 262      53.151 -27.461  61.940  1.00  0.61           H  
ATOM   3825  N   THR A 263      54.859 -29.063  60.945  1.00  0.60           N  
ATOM   3826  CA  THR A 263      54.894 -29.996  59.832  1.00  0.60           C  
ATOM   3827  C   THR A 263      55.738 -31.222  60.144  1.00  0.60           C  
ATOM   3828  O   THR A 263      55.296 -32.359  59.946  1.00  0.60           O  
ATOM   3829  CB  THR A 263      55.470 -29.311  58.589  1.00  0.60           C  
ATOM   3830  CG2 THR A 263      55.387 -30.220  57.369  1.00  0.60           C  
ATOM   3831  OG1 THR A 263      54.740 -28.106  58.343  1.00  0.60           O  
ATOM   3832  H01 THR A 263      53.868 -30.316  59.651  1.00  0.60           H  
ATOM   3833  H02 THR A 263      56.521 -29.086  58.769  1.00  0.60           H  
ATOM   3834  H03 THR A 263      54.942 -29.672  56.538  1.00  0.60           H  
ATOM   3835  H04 THR A 263      56.388 -30.550  57.092  1.00  0.60           H  
ATOM   3836  H05 THR A 263      54.770 -31.088  57.603  1.00  0.60           H  
ATOM   3837  H06 THR A 263      54.994 -28.081  60.754  1.00  0.60           H  
ATOM   3838  H07 THR A 263      54.558 -28.028  57.404  1.00  0.60           H  
ATOM   3839  N   SER A 264      56.950 -30.981  60.635  1.00  0.66           N  
ATOM   3840  CA  SER A 264      57.890 -32.046  60.966  1.00  0.66           C  
ATOM   3841  C   SER A 264      57.468 -32.918  62.144  1.00  0.66           C  
ATOM   3842  O   SER A 264      58.094 -33.941  62.419  1.00  0.66           O  
ATOM   3843  CB  SER A 264      59.251 -31.444  61.270  1.00  0.66           C  
ATOM   3844  OG  SER A 264      59.139 -30.557  62.364  1.00  0.66           O  
ATOM   3845  H01 SER A 264      57.919 -32.696  60.092  1.00  0.66           H  
ATOM   3846  H02 SER A 264      59.611 -30.900  60.397  1.00  0.66           H  
ATOM   3847  H03 SER A 264      59.954 -32.239  61.517  1.00  0.66           H  
ATOM   3848  H04 SER A 264      59.522 -29.709  62.129  1.00  0.66           H  
ATOM   3849  H08 SER A 264      57.231 -30.022  60.785  1.00  0.66           H  
ATOM   3850  N   LEU A 265      56.422 -32.520  62.851  1.00  0.66           N  
ATOM   3851  CA  LEU A 265      55.970 -33.313  63.982  1.00  0.66           C  
ATOM   3852  C   LEU A 265      54.839 -34.239  63.576  1.00  0.66           C  
ATOM   3853  O   LEU A 265      54.298 -34.962  64.410  1.00  0.66           O  
ATOM   3854  CB  LEU A 265      55.497 -32.414  65.126  1.00  0.66           C  
ATOM   3855  CG  LEU A 265      56.439 -31.330  65.663  1.00  0.66           C  
ATOM   3856  CD1 LEU A 265      56.045 -31.035  67.097  1.00  0.66           C  
ATOM   3857  CD2 LEU A 265      57.897 -31.771  65.601  1.00  0.66           C  
ATOM   3858  H01 LEU A 265      56.817 -33.909  64.322  1.00  0.66           H  
ATOM   3859  H02 LEU A 265      55.386 -33.100  65.966  1.00  0.66           H  
ATOM   3860  H03 LEU A 265      54.593 -31.910  64.783  1.00  0.66           H  
ATOM   3861  H04 LEU A 265      56.348 -30.437  65.045  1.00  0.66           H  
ATOM   3862  H05 LEU A 265      55.939 -31.668  62.605  1.00  0.66           H  
ATOM   3863  H06 LEU A 265      55.011 -31.340  67.259  1.00  0.66           H  
ATOM   3864  H07 LEU A 265      56.697 -31.587  67.774  1.00  0.66           H  
ATOM   3865  H08 LEU A 265      56.142 -29.966  67.289  1.00  0.66           H  
ATOM   3866  H09 LEU A 265      58.507 -31.091  66.196  1.00  0.66           H  
ATOM   3867  H10 LEU A 265      57.989 -32.782  65.998  1.00  0.66           H  
ATOM   3868  H11 LEU A 265      58.239 -31.754  64.566  1.00  0.66           H  
ATOM   3869  N   GLY A 266      54.477 -34.205  62.295  1.00  0.77           N  
ATOM   3870  CA  GLY A 266      53.406 -35.054  61.808  1.00  0.77           C  
ATOM   3871  C   GLY A 266      52.015 -34.461  61.953  1.00  0.77           C  
ATOM   3872  O   GLY A 266      51.017 -35.170  61.787  1.00  0.77           O  
ATOM   3873  H01 GLY A 266      53.423 -35.955  62.421  1.00  0.77           H  
ATOM   3874  H02 GLY A 266      53.583 -35.254  60.751  1.00  0.77           H  
ATOM   3875  H12 GLY A 266      54.952 -33.583  61.657  1.00  0.77           H  
ATOM   3876  N   MET A 267      51.931 -33.171  62.274  1.00  0.58           N  
ATOM   3877  CA  MET A 267      50.630 -32.506  62.416  1.00  0.58           C  
ATOM   3878  C   MET A 267      50.049 -32.253  61.036  1.00  0.58           C  
ATOM   3879  O   MET A 267      50.778 -32.147  60.049  1.00  0.58           O  
ATOM   3880  CB  MET A 267      50.764 -31.172  63.150  1.00  0.58           C  
ATOM   3881  CG  MET A 267      51.233 -31.286  64.582  1.00  0.58           C  
ATOM   3882  SD  MET A 267      51.194 -29.703  65.438  1.00  0.58           S  
ATOM   3883  CE  MET A 267      49.854 -29.965  66.583  1.00  0.58           C  
ATOM   3884  H01 MET A 267      49.975 -33.155  62.998  1.00  0.58           H  
ATOM   3885  H02 MET A 267      49.765 -30.738  63.186  1.00  0.58           H  
ATOM   3886  H03 MET A 267      52.778 -32.641  62.422  1.00  0.58           H  
ATOM   3887  H04 MET A 267      51.478 -30.554  62.606  1.00  0.58           H  
ATOM   3888  H05 MET A 267      52.266 -31.634  64.569  1.00  0.58           H  
ATOM   3889  H06 MET A 267      50.586 -31.987  65.109  1.00  0.58           H  
ATOM   3890  H07 MET A 267      48.964 -30.276  66.035  1.00  0.58           H  
ATOM   3891  H08 MET A 267      50.131 -30.742  67.296  1.00  0.58           H  
ATOM   3892  H09 MET A 267      49.646 -29.038  67.117  1.00  0.58           H  
ATOM   3893  N   ARG A 268      48.733 -32.151  60.958  1.00  0.55           N  
ATOM   3894  CA  ARG A 268      48.106 -31.924  59.672  1.00  0.55           C  
ATOM   3895  C   ARG A 268      48.169 -30.441  59.280  1.00  0.55           C  
ATOM   3896  O   ARG A 268      47.388 -29.612  59.775  1.00  0.55           O  
ATOM   3897  CB  ARG A 268      46.658 -32.428  59.698  1.00  0.55           C  
ATOM   3898  CG  ARG A 268      46.034 -32.568  58.314  1.00  0.55           C  
ATOM   3899  CD  ARG A 268      44.661 -33.225  58.374  1.00  0.55           C  
ATOM   3900  NE  ARG A 268      44.709 -34.582  58.914  1.00  0.55           N  
ATOM   3901  CZ  ARG A 268      45.358 -35.599  58.351  1.00  0.55           C  
ATOM   3902  NH1 ARG A 268      46.029 -35.431  57.217  1.00  0.55           N  
ATOM   3903  NH2 ARG A 268      45.333 -36.794  58.925  1.00  0.55           N  
ATOM   3904  H01 ARG A 268      48.654 -32.484  58.915  1.00  0.55           H  
ATOM   3905  H02 ARG A 268      46.072 -31.685  60.238  1.00  0.55           H  
ATOM   3906  H03 ARG A 268      46.641 -33.403  60.184  1.00  0.55           H  
ATOM   3907  H04 ARG A 268      46.686 -33.202  57.712  1.00  0.55           H  
ATOM   3908  H05 ARG A 268      45.932 -31.577  57.871  1.00  0.55           H  
ATOM   3909  H06 ARG A 268      44.282 -33.290  57.354  1.00  0.55           H  
ATOM   3910  H07 ARG A 268      44.011 -32.620  59.006  1.00  0.55           H  
ATOM   3911  H08 ARG A 268      44.214 -34.761  59.776  1.00  0.55           H  
ATOM   3912  H09 ARG A 268      46.517 -36.210  56.799  1.00  0.55           H  
ATOM   3913  H10 ARG A 268      48.168 -32.231  61.791  1.00  0.55           H  
ATOM   3914  H11 ARG A 268      46.052 -34.524  56.773  1.00  0.55           H  
ATOM   3915  H12 ARG A 268      44.824 -36.930  59.787  1.00  0.55           H  
ATOM   3916  H13 ARG A 268      45.823 -37.568  58.501  1.00  0.55           H  
ATOM   3917  N   VAL A 269      49.124 -30.123  58.405  1.00  0.35           N  
ATOM   3918  CA  VAL A 269      49.313 -28.765  57.903  1.00  0.35           C  
ATOM   3919  C   VAL A 269      48.944 -28.739  56.419  1.00  0.35           C  
ATOM   3920  O   VAL A 269      49.723 -29.154  55.555  1.00  0.35           O  
ATOM   3921  CB  VAL A 269      50.758 -28.305  58.086  1.00  0.35           C  
ATOM   3922  CG1 VAL A 269      50.908 -26.864  57.607  1.00  0.35           C  
ATOM   3923  CG2 VAL A 269      51.139 -28.418  59.545  1.00  0.35           C  
ATOM   3924  H01 VAL A 269      48.674 -28.085  58.466  1.00  0.35           H  
ATOM   3925  H02 VAL A 269      51.421 -28.937  57.495  1.00  0.35           H  
ATOM   3926  H03 VAL A 269      51.903 -26.724  57.184  1.00  0.35           H  
ATOM   3927  H04 VAL A 269      50.157 -26.654  56.846  1.00  0.35           H  
ATOM   3928  H05 VAL A 269      50.773 -26.185  58.449  1.00  0.35           H  
ATOM   3929  H06 VAL A 269      51.976 -27.751  59.754  1.00  0.35           H  
ATOM   3930  H07 VAL A 269      50.288 -28.138  60.166  1.00  0.35           H  
ATOM   3931  H08 VAL A 269      51.429 -29.445  59.767  1.00  0.35           H  
ATOM   3932  H14 VAL A 269      49.742 -30.851  58.076  1.00  0.35           H  
ATOM   3933  N   GLN A 270      47.740 -28.240  56.152  1.00  0.38           N  
ATOM   3934  CA  GLN A 270      47.171 -28.170  54.811  1.00  0.38           C  
ATOM   3935  C   GLN A 270      47.320 -26.814  54.134  1.00  0.38           C  
ATOM   3936  O   GLN A 270      47.318 -25.766  54.786  1.00  0.38           O  
ATOM   3937  CB  GLN A 270      45.685 -28.529  54.883  1.00  0.38           C  
ATOM   3938  CG  GLN A 270      45.137 -29.262  53.674  1.00  0.38           C  
ATOM   3939  CD  GLN A 270      45.659 -30.677  53.571  1.00  0.38           C  
ATOM   3940  NE2 GLN A 270      46.133 -31.041  52.392  1.00  0.38           N  
ATOM   3941  OE1 GLN A 270      45.628 -31.438  54.539  1.00  0.38           O  
ATOM   3942  H01 GLN A 270      47.734 -28.878  54.203  1.00  0.38           H  
ATOM   3943  H02 GLN A 270      45.148 -27.582  54.930  1.00  0.38           H  
ATOM   3944  H03 GLN A 270      45.532 -29.160  55.758  1.00  0.38           H  
ATOM   3945  H04 GLN A 270      45.462 -28.723  52.784  1.00  0.38           H  
ATOM   3946  H05 GLN A 270      44.050 -29.294  53.746  1.00  0.38           H  
ATOM   3947  H06 GLN A 270      46.493 -31.975  52.259  1.00  0.38           H  
ATOM   3948  H07 GLN A 270      46.135 -30.385  51.624  1.00  0.38           H  
ATOM   3949  H09 GLN A 270      47.188 -27.890  56.922  1.00  0.38           H  
ATOM   3950  N   ALA A 271      47.422 -26.851  52.810  1.00  0.30           N  
ATOM   3951  CA  ALA A 271      47.569 -25.643  52.006  1.00  0.30           C  
ATOM   3952  C   ALA A 271      46.272 -25.248  51.327  1.00  0.30           C  
ATOM   3953  O   ALA A 271      45.521 -26.097  50.836  1.00  0.30           O  
ATOM   3954  CB  ALA A 271      48.647 -25.846  50.955  1.00  0.30           C  
ATOM   3955  H01 ALA A 271      47.852 -24.837  52.682  1.00  0.30           H  
ATOM   3956  H02 ALA A 271      49.564 -26.186  51.437  1.00  0.30           H  
ATOM   3957  H03 ALA A 271      48.317 -26.594  50.235  1.00  0.30           H  
ATOM   3958  H04 ALA A 271      48.835 -24.904  50.440  1.00  0.30           H  
ATOM   3959  H08 ALA A 271      47.397 -27.747  52.344  1.00  0.30           H  
ATOM   3960  N   TYR A 272      46.013 -23.947  51.312  1.00  0.28           N  
ATOM   3961  CA  TYR A 272      44.827 -23.410  50.667  1.00  0.28           C  
ATOM   3962  C   TYR A 272      45.293 -22.414  49.615  1.00  0.28           C  
ATOM   3963  O   TYR A 272      45.853 -21.369  49.943  1.00  0.28           O  
ATOM   3964  CB  TYR A 272      43.934 -22.699  51.670  1.00  0.28           C  
ATOM   3965  CG  TYR A 272      42.646 -22.184  51.067  1.00  0.28           C  
ATOM   3966  CD1 TYR A 272      41.565 -23.039  50.846  1.00  0.28           C  
ATOM   3967  CD2 TYR A 272      42.507 -20.840  50.709  1.00  0.28           C  
ATOM   3968  CE1 TYR A 272      40.376 -22.569  50.285  1.00  0.28           C  
ATOM   3969  CE2 TYR A 272      41.326 -20.360  50.147  1.00  0.28           C  
ATOM   3970  CZ  TYR A 272      40.264 -21.229  49.937  1.00  0.28           C  
ATOM   3971  OH  TYR A 272      39.099 -20.763  49.362  1.00  0.28           O  
ATOM   3972  H01 TYR A 272      44.251 -24.221  50.222  1.00  0.28           H  
ATOM   3973  H02 TYR A 272      44.487 -21.834  52.036  1.00  0.28           H  
ATOM   3974  H03 TYR A 272      43.687 -23.397  52.470  1.00  0.28           H  
ATOM   3975  H04 TYR A 272      41.651 -24.092  51.116  1.00  0.28           H  
ATOM   3976  H05 TYR A 272      46.658 -23.313  51.761  1.00  0.28           H  
ATOM   3977  H06 TYR A 272      43.338 -20.154  50.873  1.00  0.28           H  
ATOM   3978  H07 TYR A 272      39.541 -23.250  50.121  1.00  0.28           H  
ATOM   3979  H08 TYR A 272      41.236 -19.309  49.874  1.00  0.28           H  
ATOM   3980  H09 TYR A 272      38.784 -21.399  48.715  1.00  0.28           H  
ATOM   3981  N   LEU A 273      45.070 -22.757  48.350  1.00  0.32           N  
ATOM   3982  CA  LEU A 273      45.451 -21.908  47.228  1.00  0.32           C  
ATOM   3983  C   LEU A 273      44.801 -20.535  47.294  1.00  0.32           C  
ATOM   3984  O   LEU A 273      43.581 -20.423  47.399  1.00  0.32           O  
ATOM   3985  CB  LEU A 273      45.044 -22.567  45.913  1.00  0.32           C  
ATOM   3986  CG  LEU A 273      45.172 -21.671  44.679  1.00  0.32           C  
ATOM   3987  CD1 LEU A 273      46.627 -21.561  44.288  1.00  0.32           C  
ATOM   3988  CD2 LEU A 273      44.355 -22.248  43.533  1.00  0.32           C  
ATOM   3989  H01 LEU A 273      46.532 -21.782  47.283  1.00  0.32           H  
ATOM   3990  H02 LEU A 273      43.986 -22.810  46.007  1.00  0.32           H  
ATOM   3991  H03 LEU A 273      45.674 -23.444  45.763  1.00  0.32           H  
ATOM   3992  H04 LEU A 273      44.790 -20.676  44.909  1.00  0.32           H  
ATOM   3993  H05 LEU A 273      47.238 -22.109  45.006  1.00  0.32           H  
ATOM   3994  H06 LEU A 273      46.769 -21.984  43.293  1.00  0.32           H  
ATOM   3995  H07 LEU A 273      46.924 -20.512  44.284  1.00  0.32           H  
ATOM   3996  H08 LEU A 273      43.454 -21.651  43.393  1.00  0.32           H  
ATOM   3997  H09 LEU A 273      44.948 -22.230  42.618  1.00  0.32           H  
ATOM   3998  H10 LEU A 273      44.619 -23.640  48.159  1.00  0.32           H  
ATOM   3999  H11 LEU A 273      44.077 -23.276  43.766  1.00  0.32           H  
ATOM   4000  N   TYR A 274      45.619 -19.491  47.234  1.00  0.22           N  
ATOM   4001  CA  TYR A 274      45.104 -18.128  47.249  1.00  0.22           C  
ATOM   4002  C   TYR A 274      45.140 -17.596  45.817  1.00  0.22           C  
ATOM   4003  O   TYR A 274      46.115 -17.802  45.094  1.00  0.22           O  
ATOM   4004  CB  TYR A 274      45.943 -17.240  48.172  1.00  0.22           C  
ATOM   4005  CG  TYR A 274      45.678 -15.766  47.982  1.00  0.22           C  
ATOM   4006  CD1 TYR A 274      46.254 -15.067  46.924  1.00  0.22           C  
ATOM   4007  CD2 TYR A 274      44.822 -15.079  48.831  1.00  0.22           C  
ATOM   4008  CE1 TYR A 274      45.985 -13.724  46.717  1.00  0.22           C  
ATOM   4009  CE2 TYR A 274      44.542 -13.736  48.633  1.00  0.22           C  
ATOM   4010  CZ  TYR A 274      45.126 -13.063  47.573  1.00  0.22           C  
ATOM   4011  OH  TYR A 274      44.846 -11.727  47.360  1.00  0.22           O  
ATOM   4012  H01 TYR A 274      44.083 -18.120  47.630  1.00  0.22           H  
ATOM   4013  H02 TYR A 274      46.990 -17.415  47.925  1.00  0.22           H  
ATOM   4014  H03 TYR A 274      45.717 -17.503  49.206  1.00  0.22           H  
ATOM   4015  H04 TYR A 274      46.930 -15.587  46.245  1.00  0.22           H  
ATOM   4016  H05 TYR A 274      44.362 -15.604  49.668  1.00  0.22           H  
ATOM   4017  H06 TYR A 274      46.448 -13.193  45.885  1.00  0.22           H  
ATOM   4018  H07 TYR A 274      43.865 -13.212  49.308  1.00  0.22           H  
ATOM   4019  H08 TYR A 274      44.744 -11.567  46.419  1.00  0.22           H  
ATOM   4020  H12 TYR A 274      46.616 -19.644  47.177  1.00  0.22           H  
ATOM   4021  N   ASP A 275      44.080 -16.911  45.406  1.00  0.35           N  
ATOM   4022  CA  ASP A 275      44.029 -16.389  44.046  1.00  0.35           C  
ATOM   4023  C   ASP A 275      43.595 -14.926  43.971  1.00  0.35           C  
ATOM   4024  O   ASP A 275      42.488 -14.569  44.369  1.00  0.35           O  
ATOM   4025  CB  ASP A 275      43.088 -17.249  43.204  1.00  0.35           C  
ATOM   4026  CG  ASP A 275      43.191 -16.944  41.731  1.00  0.35           C  
ATOM   4027  OD1 ASP A 275      44.273 -17.189  41.156  1.00  0.35           O  
ATOM   4028  OD2 ASP A 275      42.197 -16.455  41.150  1.00  0.35           O  
ATOM   4029  H01 ASP A 275      45.046 -16.432  43.655  1.00  0.35           H  
ATOM   4030  H02 ASP A 275      42.068 -17.028  43.517  1.00  0.35           H  
ATOM   4031  H03 ASP A 275      43.336 -18.298  43.363  1.00  0.35           H  
ATOM   4032  H09 ASP A 275      43.307 -16.751  46.037  1.00  0.35           H  
ATOM   4033  N   GLY A 276      44.472 -14.078  43.451  1.00  0.34           N  
ATOM   4034  CA  GLY A 276      44.143 -12.670  43.346  1.00  0.34           C  
ATOM   4035  C   GLY A 276      45.347 -11.773  43.547  1.00  0.34           C  
ATOM   4036  O   GLY A 276      46.447 -12.242  43.848  1.00  0.34           O  
ATOM   4037  H01 GLY A 276      43.425 -12.440  44.133  1.00  0.34           H  
ATOM   4038  H02 GLY A 276      43.727 -12.481  42.356  1.00  0.34           H  
ATOM   4039  H04 GLY A 276      45.369 -14.413  43.128  1.00  0.34           H  
ATOM   4040  N   TYR A 277      45.138 -10.474  43.372  1.00  0.21           N  
ATOM   4041  CA  TYR A 277      46.206  -9.504  43.535  1.00  0.21           C  
ATOM   4042  C   TYR A 277      46.786  -9.638  44.930  1.00  0.21           C  
ATOM   4043  O   TYR A 277      46.038  -9.798  45.893  1.00  0.21           O  
ATOM   4044  CB  TYR A 277      45.662  -8.093  43.363  1.00  0.21           C  
ATOM   4045  CG  TYR A 277      46.682  -7.041  43.691  1.00  0.21           C  
ATOM   4046  CD1 TYR A 277      47.628  -6.646  42.751  1.00  0.21           C  
ATOM   4047  CD2 TYR A 277      46.726  -6.466  44.957  1.00  0.21           C  
ATOM   4048  CE1 TYR A 277      48.596  -5.698  43.064  1.00  0.21           C  
ATOM   4049  CE2 TYR A 277      47.689  -5.522  45.283  1.00  0.21           C  
ATOM   4050  CZ  TYR A 277      48.621  -5.140  44.334  1.00  0.21           C  
ATOM   4051  OH  TYR A 277      49.575  -4.201  44.658  1.00  0.21           O  
ATOM   4052  H01 TYR A 277      46.974  -9.689  42.784  1.00  0.21           H  
ATOM   4053  H02 TYR A 277      44.828  -7.973  44.054  1.00  0.21           H  
ATOM   4054  H03 TYR A 277      44.214 -10.153  43.120  1.00  0.21           H  
ATOM   4055  H04 TYR A 277      45.345  -7.963  42.328  1.00  0.21           H  
ATOM   4056  H05 TYR A 277      47.610  -7.086  41.754  1.00  0.21           H  
ATOM   4057  H06 TYR A 277      45.991  -6.762  45.706  1.00  0.21           H  
ATOM   4058  H07 TYR A 277      49.330  -5.395  42.317  1.00  0.21           H  
ATOM   4059  H08 TYR A 277      47.711  -5.084  46.281  1.00  0.21           H  
ATOM   4060  H09 TYR A 277      49.820  -4.298  45.581  1.00  0.21           H  
ATOM   4061  N   TRP A 278      48.112  -9.566  45.040  1.00  0.08           N  
ATOM   4062  CA  TRP A 278      48.776  -9.678  46.342  1.00  0.08           C  
ATOM   4063  C   TRP A 278      50.189  -9.133  46.313  1.00  0.08           C  
ATOM   4064  O   TRP A 278      51.041  -9.635  45.577  1.00  0.08           O  
ATOM   4065  CB  TRP A 278      48.851 -11.135  46.803  1.00  0.08           C  
ATOM   4066  CG  TRP A 278      49.239 -11.279  48.253  1.00  0.08           C  
ATOM   4067  CD1 TRP A 278      48.393 -11.373  49.316  1.00  0.08           C  
ATOM   4068  CD2 TRP A 278      50.567 -11.296  48.797  1.00  0.08           C  
ATOM   4069  CE2 TRP A 278      50.442 -11.400  50.200  1.00  0.08           C  
ATOM   4070  CE3 TRP A 278      51.851 -11.229  48.236  1.00  0.08           C  
ATOM   4071  NE1 TRP A 278      49.105 -11.446  50.487  1.00  0.08           N  
ATOM   4072  CZ2 TRP A 278      51.552 -11.440  51.053  1.00  0.08           C  
ATOM   4073  CZ3 TRP A 278      52.957 -11.265  49.087  1.00  0.08           C  
ATOM   4074  CH2 TRP A 278      52.796 -11.370  50.480  1.00  0.08           C  
ATOM   4075  H01 TRP A 278      48.173  -9.089  47.033  1.00  0.08           H  
ATOM   4076  H02 TRP A 278      49.625 -11.623  46.210  1.00  0.08           H  
ATOM   4077  H03 TRP A 278      47.874 -11.596  46.657  1.00  0.08           H  
ATOM   4078  H04 TRP A 278      47.305 -11.388  49.247  1.00  0.08           H  
ATOM   4079  H05 TRP A 278      51.983 -11.150  47.157  1.00  0.08           H  
ATOM   4080  H06 TRP A 278      48.706 -11.522  51.412  1.00  0.08           H  
ATOM   4081  H07 TRP A 278      51.432 -11.524  52.133  1.00  0.08           H  
ATOM   4082  H08 TRP A 278      53.961 -11.211  48.665  1.00  0.08           H  
ATOM   4083  H09 TRP A 278      53.679 -11.396  51.118  1.00  0.08           H  
ATOM   4084  H10 TRP A 278      48.671  -9.432  44.210  1.00  0.08           H  
ATOM   4085  N   GLU A 279      50.439  -8.120  47.131  1.00  0.12           N  
ATOM   4086  CA  GLU A 279      51.764  -7.525  47.209  1.00  0.12           C  
ATOM   4087  C   GLU A 279      52.165  -7.218  48.645  1.00  0.12           C  
ATOM   4088  O   GLU A 279      51.347  -6.784  49.465  1.00  0.12           O  
ATOM   4089  CB  GLU A 279      51.835  -6.246  46.368  1.00  0.12           C  
ATOM   4090  CG  GLU A 279      51.912  -6.493  44.870  1.00  0.12           C  
ATOM   4091  CD  GLU A 279      53.171  -7.248  44.437  1.00  0.12           C  
ATOM   4092  OE1 GLU A 279      53.275  -7.576  43.234  1.00  0.12           O  
ATOM   4093  OE2 GLU A 279      54.057  -7.514  45.284  1.00  0.12           O  
ATOM   4094  H01 GLU A 279      52.466  -8.258  46.811  1.00  0.12           H  
ATOM   4095  H02 GLU A 279      52.755  -5.735  46.650  1.00  0.12           H  
ATOM   4096  H03 GLU A 279      50.945  -5.651  46.572  1.00  0.12           H  
ATOM   4097  H04 GLU A 279      51.943  -5.517  44.387  1.00  0.12           H  
ATOM   4098  H05 GLU A 279      51.040  -7.075  44.571  1.00  0.12           H  
ATOM   4099  H10 GLU A 279      49.696  -7.755  47.710  1.00  0.12           H  
ATOM   4100  N   ASP A 280      53.432  -7.470  48.944  1.00  0.03           N  
ATOM   4101  CA  ASP A 280      53.980  -7.213  50.263  1.00  0.03           C  
ATOM   4102  C   ASP A 280      54.401  -5.740  50.212  1.00  0.03           C  
ATOM   4103  O   ASP A 280      55.204  -5.353  49.360  1.00  0.03           O  
ATOM   4104  CB  ASP A 280      55.188  -8.129  50.487  1.00  0.03           C  
ATOM   4105  CG  ASP A 280      55.594  -8.223  51.941  1.00  0.03           C  
ATOM   4106  OD1 ASP A 280      56.448  -9.080  52.257  1.00  0.03           O  
ATOM   4107  OD2 ASP A 280      55.068  -7.446  52.766  1.00  0.03           O  
ATOM   4108  H01 ASP A 280      53.280  -7.403  51.076  1.00  0.03           H  
ATOM   4109  H02 ASP A 280      56.028  -7.701  49.940  1.00  0.03           H  
ATOM   4110  H03 ASP A 280      54.939  -9.128  50.130  1.00  0.03           H  
ATOM   4111  H06 ASP A 280      54.035  -7.853  48.230  1.00  0.03           H  
ATOM   4112  N   ILE A 281      53.863  -4.911  51.104  1.00  0.05           N  
ATOM   4113  CA  ILE A 281      54.203  -3.492  51.066  1.00  0.05           C  
ATOM   4114  C   ILE A 281      54.938  -2.926  52.280  1.00  0.05           C  
ATOM   4115  O   ILE A 281      54.707  -1.779  52.668  1.00  0.05           O  
ATOM   4116  CB  ILE A 281      52.939  -2.633  50.803  1.00  0.05           C  
ATOM   4117  CG1 ILE A 281      52.017  -2.648  52.020  1.00  0.05           C  
ATOM   4118  CG2 ILE A 281      52.191  -3.185  49.604  1.00  0.05           C  
ATOM   4119  CD1 ILE A 281      50.774  -1.822  51.841  1.00  0.05           C  
ATOM   4120  H01 ILE A 281      54.918  -3.432  50.245  1.00  0.05           H  
ATOM   4121  H02 ILE A 281      53.251  -1.607  50.608  1.00  0.05           H  
ATOM   4122  H03 ILE A 281      52.574  -2.212  52.849  1.00  0.05           H  
ATOM   4123  H04 ILE A 281      53.224  -5.262  51.803  1.00  0.05           H  
ATOM   4124  H05 ILE A 281      51.722  -3.679  52.217  1.00  0.05           H  
ATOM   4125  H06 ILE A 281      51.287  -2.598  49.439  1.00  0.05           H  
ATOM   4126  H07 ILE A 281      52.827  -3.128  48.721  1.00  0.05           H  
ATOM   4127  H08 ILE A 281      51.920  -4.224  49.791  1.00  0.05           H  
ATOM   4128  H09 ILE A 281      49.981  -2.218  52.475  1.00  0.05           H  
ATOM   4129  H10 ILE A 281      50.980  -0.789  52.121  1.00  0.05           H  
ATOM   4130  H11 ILE A 281      50.459  -1.860  50.798  1.00  0.05           H  
ATOM   4131  N   GLY A 282      55.830  -3.721  52.867  1.00  0.01           N  
ATOM   4132  CA  GLY A 282      56.588  -3.261  54.020  1.00  0.01           C  
ATOM   4133  C   GLY A 282      57.896  -2.570  53.658  1.00  0.01           C  
ATOM   4134  O   GLY A 282      58.612  -2.094  54.532  1.00  0.01           O  
ATOM   4135  H01 GLY A 282      56.846  -4.145  54.604  1.00  0.01           H  
ATOM   4136  H02 GLY A 282      55.971  -2.559  54.580  1.00  0.01           H  
ATOM   4137  H12 GLY A 282      55.982  -4.653  52.508  1.00  0.01           H  
ATOM   4138  N   THR A 283      58.199  -2.518  52.364  1.00  0.01           N  
ATOM   4139  CA  THR A 283      59.415  -1.892  51.844  1.00  0.01           C  
ATOM   4140  C   THR A 283      59.099  -0.485  51.356  1.00  0.01           C  
ATOM   4141  O   THR A 283      58.018  -0.248  50.818  1.00  0.01           O  
ATOM   4142  CB  THR A 283      59.984  -2.708  50.651  1.00  0.01           C  
ATOM   4143  CG2 THR A 283      60.990  -1.885  49.830  1.00  0.01           C  
ATOM   4144  OG1 THR A 283      60.620  -3.887  51.151  1.00  0.01           O  
ATOM   4145  H01 THR A 283      60.151  -1.860  52.647  1.00  0.01           H  
ATOM   4146  H02 THR A 283      59.157  -2.974  49.993  1.00  0.01           H  
ATOM   4147  H03 THR A 283      57.555  -2.933  51.705  1.00  0.01           H  
ATOM   4148  H04 THR A 283      61.928  -2.435  49.749  1.00  0.01           H  
ATOM   4149  H05 THR A 283      60.587  -1.707  48.833  1.00  0.01           H  
ATOM   4150  H06 THR A 283      61.170  -0.931  50.326  1.00  0.01           H  
ATOM   4151  H07 THR A 283      60.800  -4.487  50.424  1.00  0.01           H  
ATOM   4152  N   ILE A 284      60.023   0.453  51.532  1.00  0.03           N  
ATOM   4153  CA  ILE A 284      59.750   1.799  51.057  1.00  0.03           C  
ATOM   4154  C   ILE A 284      59.431   1.751  49.570  1.00  0.03           C  
ATOM   4155  O   ILE A 284      58.468   2.358  49.116  1.00  0.03           O  
ATOM   4156  CB  ILE A 284      60.940   2.765  51.299  1.00  0.03           C  
ATOM   4157  CG1 ILE A 284      60.983   3.167  52.778  1.00  0.03           C  
ATOM   4158  CG2 ILE A 284      60.798   4.012  50.425  1.00  0.03           C  
ATOM   4159  CD1 ILE A 284      59.694   3.792  53.288  1.00  0.03           C  
ATOM   4160  H01 ILE A 284      58.900   2.182  51.621  1.00  0.03           H  
ATOM   4161  H02 ILE A 284      61.868   2.257  51.034  1.00  0.03           H  
ATOM   4162  H03 ILE A 284      61.760   3.925  52.875  1.00  0.03           H  
ATOM   4163  H04 ILE A 284      61.190   2.276  53.370  1.00  0.03           H  
ATOM   4164  H05 ILE A 284      60.078   4.693  50.879  1.00  0.03           H  
ATOM   4165  H06 ILE A 284      61.764   4.509  50.340  1.00  0.03           H  
ATOM   4166  H07 ILE A 284      60.449   3.724  49.433  1.00  0.03           H  
ATOM   4167  H08 ILE A 284      60.898   0.235  51.987  1.00  0.03           H  
ATOM   4168  H09 ILE A 284      58.895   3.051  53.257  1.00  0.03           H  
ATOM   4169  H10 ILE A 284      59.835   4.131  54.314  1.00  0.03           H  
ATOM   4170  H11 ILE A 284      59.427   4.640  52.658  1.00  0.03           H  
ATOM   4171  N   GLU A 285      60.229   1.013  48.814  1.00  0.06           N  
ATOM   4172  CA  GLU A 285      59.996   0.910  47.387  1.00  0.06           C  
ATOM   4173  C   GLU A 285      58.680   0.205  47.111  1.00  0.06           C  
ATOM   4174  O   GLU A 285      57.848   0.715  46.371  1.00  0.06           O  
ATOM   4175  CB  GLU A 285      61.134   0.159  46.711  1.00  0.06           C  
ATOM   4176  CG  GLU A 285      61.003   0.099  45.209  1.00  0.06           C  
ATOM   4177  CD  GLU A 285      62.277  -0.354  44.544  1.00  0.06           C  
ATOM   4178  OE1 GLU A 285      62.815  -1.398  44.967  1.00  0.06           O  
ATOM   4179  OE2 GLU A 285      62.739   0.328  43.604  1.00  0.06           O  
ATOM   4180  H01 GLU A 285      59.948   1.920  46.979  1.00  0.06           H  
ATOM   4181  H02 GLU A 285      61.105  -0.867  47.078  1.00  0.06           H  
ATOM   4182  H03 GLU A 285      62.072   0.657  46.957  1.00  0.06           H  
ATOM   4183  H04 GLU A 285      60.779   1.104  44.853  1.00  0.06           H  
ATOM   4184  H05 GLU A 285      60.205  -0.599  44.953  1.00  0.06           H  
ATOM   4185  H12 GLU A 285      61.004   0.519  49.234  1.00  0.06           H  
ATOM   4186  N   ALA A 286      58.490  -0.963  47.710  1.00  0.02           N  
ATOM   4187  CA  ALA A 286      57.263  -1.723  47.517  1.00  0.02           C  
ATOM   4188  C   ALA A 286      56.046  -0.884  47.889  1.00  0.02           C  
ATOM   4189  O   ALA A 286      55.040  -0.861  47.170  1.00  0.02           O  
ATOM   4190  CB  ALA A 286      57.301  -2.980  48.359  1.00  0.02           C  
ATOM   4191  H01 ALA A 286      57.185  -1.996  46.465  1.00  0.02           H  
ATOM   4192  H02 ALA A 286      57.546  -2.720  49.389  1.00  0.02           H  
ATOM   4193  H03 ALA A 286      56.326  -3.467  48.330  1.00  0.02           H  
ATOM   4194  H04 ALA A 286      58.059  -3.658  47.967  1.00  0.02           H  
ATOM   4195  H06 ALA A 286      59.211  -1.333  48.312  1.00  0.02           H  
ATOM   4196  N   PHE A 287      56.147  -0.202  49.024  1.00  0.01           N  
ATOM   4197  CA  PHE A 287      55.081   0.656  49.519  1.00  0.01           C  
ATOM   4198  C   PHE A 287      54.832   1.758  48.493  1.00  0.01           C  
ATOM   4199  O   PHE A 287      53.697   2.029  48.106  1.00  0.01           O  
ATOM   4200  CB  PHE A 287      55.505   1.273  50.850  1.00  0.01           C  
ATOM   4201  CG  PHE A 287      54.449   2.110  51.500  1.00  0.01           C  
ATOM   4202  CD1 PHE A 287      53.398   1.516  52.179  1.00  0.01           C  
ATOM   4203  CD2 PHE A 287      54.516   3.495  51.442  1.00  0.01           C  
ATOM   4204  CE1 PHE A 287      52.421   2.293  52.800  1.00  0.01           C  
ATOM   4205  CE2 PHE A 287      53.554   4.285  52.051  1.00  0.01           C  
ATOM   4206  CZ  PHE A 287      52.502   3.686  52.735  1.00  0.01           C  
ATOM   4207  H01 PHE A 287      54.169   0.078  49.671  1.00  0.01           H  
ATOM   4208  H02 PHE A 287      56.343   1.936  50.636  1.00  0.01           H  
ATOM   4209  H03 PHE A 287      55.771   0.466  51.533  1.00  0.01           H  
ATOM   4210  H04 PHE A 287      53.334   0.429  52.228  1.00  0.01           H  
ATOM   4211  H05 PHE A 287      56.996  -0.282  49.564  1.00  0.01           H  
ATOM   4212  H06 PHE A 287      55.339   3.970  50.908  1.00  0.01           H  
ATOM   4213  H07 PHE A 287      51.599   1.816  53.333  1.00  0.01           H  
ATOM   4214  H08 PHE A 287      53.622   5.371  51.994  1.00  0.01           H  
ATOM   4215  H09 PHE A 287      51.743   4.301  53.219  1.00  0.01           H  
ATOM   4216  N   TYR A 288      55.908   2.397  48.062  1.00  0.04           N  
ATOM   4217  CA  TYR A 288      55.822   3.458  47.074  1.00  0.04           C  
ATOM   4218  C   TYR A 288      55.024   2.949  45.884  1.00  0.04           C  
ATOM   4219  O   TYR A 288      53.934   3.442  45.573  1.00  0.04           O  
ATOM   4220  CB  TYR A 288      57.227   3.837  46.621  1.00  0.04           C  
ATOM   4221  CG  TYR A 288      57.280   4.878  45.534  1.00  0.04           C  
ATOM   4222  CD1 TYR A 288      56.938   6.206  45.797  1.00  0.04           C  
ATOM   4223  CD2 TYR A 288      57.703   4.545  44.246  1.00  0.04           C  
ATOM   4224  CE1 TYR A 288      57.020   7.178  44.809  1.00  0.04           C  
ATOM   4225  CE2 TYR A 288      57.786   5.509  43.249  1.00  0.04           C  
ATOM   4226  CZ  TYR A 288      57.444   6.822  43.539  1.00  0.04           C  
ATOM   4227  OH  TYR A 288      57.515   7.775  42.559  1.00  0.04           O  
ATOM   4228  H01 TYR A 288      55.333   4.333  47.502  1.00  0.04           H  
ATOM   4229  H02 TYR A 288      57.669   2.933  46.202  1.00  0.04           H  
ATOM   4230  H03 TYR A 288      57.771   4.219  47.485  1.00  0.04           H  
ATOM   4231  H04 TYR A 288      56.601   6.484  46.795  1.00  0.04           H  
ATOM   4232  H05 TYR A 288      57.972   3.513  44.019  1.00  0.04           H  
ATOM   4233  H06 TYR A 288      56.753   8.211  45.030  1.00  0.04           H  
ATOM   4234  H07 TYR A 288      58.117   5.236  42.247  1.00  0.04           H  
ATOM   4235  H08 TYR A 288      57.005   8.544  42.823  1.00  0.04           H  
ATOM   4236  H10 TYR A 288      56.813   2.140  48.430  1.00  0.04           H  
ATOM   4237  N   ASN A 289      55.580   1.943  45.227  1.00  0.08           N  
ATOM   4238  CA  ASN A 289      54.951   1.352  44.066  1.00  0.08           C  
ATOM   4239  C   ASN A 289      53.486   1.029  44.240  1.00  0.08           C  
ATOM   4240  O   ASN A 289      52.650   1.575  43.528  1.00  0.08           O  
ATOM   4241  CB  ASN A 289      55.702   0.098  43.646  1.00  0.08           C  
ATOM   4242  CG  ASN A 289      57.085   0.408  43.137  1.00  0.08           C  
ATOM   4243  ND2 ASN A 289      57.995  -0.546  43.289  1.00  0.08           N  
ATOM   4244  OD1 ASN A 289      57.334   1.493  42.600  1.00  0.08           O  
ATOM   4245  H01 ASN A 289      55.001   2.115  43.289  1.00  0.08           H  
ATOM   4246  H02 ASN A 289      55.144  -0.371  42.835  1.00  0.08           H  
ATOM   4247  H03 ASN A 289      55.784  -0.567  44.505  1.00  0.08           H  
ATOM   4248  H04 ASN A 289      58.940  -0.399  42.964  1.00  0.08           H  
ATOM   4249  H05 ASN A 289      57.743  -1.419  43.730  1.00  0.08           H  
ATOM   4250  H09 ASN A 289      56.467   1.579  45.545  1.00  0.08           H  
ATOM   4251  N   ALA A 290      53.160   0.149  45.178  1.00  0.04           N  
ATOM   4252  CA  ALA A 290      51.764  -0.202  45.364  1.00  0.04           C  
ATOM   4253  C   ALA A 290      50.904   1.035  45.507  1.00  0.04           C  
ATOM   4254  O   ALA A 290      49.744   1.018  45.122  1.00  0.04           O  
ATOM   4255  CB  ALA A 290      51.584  -1.093  46.571  1.00  0.04           C  
ATOM   4256  H01 ALA A 290      51.445  -0.747  44.476  1.00  0.04           H  
ATOM   4257  H02 ALA A 290      50.541  -1.403  46.641  1.00  0.04           H  
ATOM   4258  H03 ALA A 290      52.219  -1.974  46.471  1.00  0.04           H  
ATOM   4259  H04 ALA A 290      51.861  -0.545  47.472  1.00  0.04           H  
ATOM   4260  H06 ALA A 290      53.874  -0.271  45.755  1.00  0.04           H  
ATOM   4261  N   ASN A 291      51.455   2.112  46.054  1.00  0.03           N  
ATOM   4262  CA  ASN A 291      50.663   3.321  46.213  1.00  0.03           C  
ATOM   4263  C   ASN A 291      50.456   4.033  44.889  1.00  0.03           C  
ATOM   4264  O   ASN A 291      49.333   4.393  44.559  1.00  0.03           O  
ATOM   4265  CB  ASN A 291      51.291   4.254  47.252  1.00  0.03           C  
ATOM   4266  CG  ASN A 291      50.832   3.931  48.666  1.00  0.03           C  
ATOM   4267  ND2 ASN A 291      51.627   3.138  49.377  1.00  0.03           N  
ATOM   4268  OD1 ASN A 291      49.765   4.369  49.106  1.00  0.03           O  
ATOM   4269  H01 ASN A 291      49.680   3.024  46.577  1.00  0.03           H  
ATOM   4270  H02 ASN A 291      50.975   5.272  47.022  1.00  0.03           H  
ATOM   4271  H03 ASN A 291      52.375   4.156  47.203  1.00  0.03           H  
ATOM   4272  H04 ASN A 291      51.371   2.880  50.319  1.00  0.03           H  
ATOM   4273  H05 ASN A 291      52.418   2.092  46.358  1.00  0.03           H  
ATOM   4274  H06 ASN A 291      52.487   2.793  48.975  1.00  0.03           H  
ATOM   4275  N   LEU A 292      51.514   4.237  44.116  1.00  0.13           N  
ATOM   4276  CA  LEU A 292      51.322   4.887  42.825  1.00  0.13           C  
ATOM   4277  C   LEU A 292      50.637   3.917  41.871  1.00  0.13           C  
ATOM   4278  O   LEU A 292      50.151   4.312  40.814  1.00  0.13           O  
ATOM   4279  CB  LEU A 292      52.652   5.330  42.215  1.00  0.13           C  
ATOM   4280  CG  LEU A 292      53.400   6.484  42.887  1.00  0.13           C  
ATOM   4281  CD1 LEU A 292      54.486   6.998  41.948  1.00  0.13           C  
ATOM   4282  CD2 LEU A 292      52.437   7.601  43.214  1.00  0.13           C  
ATOM   4283  H01 LEU A 292      50.706   5.772  42.981  1.00  0.13           H  
ATOM   4284  H02 LEU A 292      52.386   5.714  41.230  1.00  0.13           H  
ATOM   4285  H03 LEU A 292      53.316   4.466  42.220  1.00  0.13           H  
ATOM   4286  H04 LEU A 292      53.856   6.129  43.811  1.00  0.13           H  
ATOM   4287  H05 LEU A 292      55.400   6.423  42.101  1.00  0.13           H  
ATOM   4288  H06 LEU A 292      54.156   6.887  40.915  1.00  0.13           H  
ATOM   4289  H07 LEU A 292      52.434   3.948  44.415  1.00  0.13           H  
ATOM   4290  H08 LEU A 292      54.680   8.050  42.157  1.00  0.13           H  
ATOM   4291  H09 LEU A 292      51.508   7.179  43.597  1.00  0.13           H  
ATOM   4292  H10 LEU A 292      52.878   8.252  43.969  1.00  0.13           H  
ATOM   4293  H11 LEU A 292      52.229   8.178  42.313  1.00  0.13           H  
ATOM   4294  N   GLY A 293      50.595   2.644  42.258  1.00  0.15           N  
ATOM   4295  CA  GLY A 293      49.977   1.631  41.420  1.00  0.15           C  
ATOM   4296  C   GLY A 293      48.470   1.741  41.318  1.00  0.15           C  
ATOM   4297  O   GLY A 293      47.822   1.008  40.574  1.00  0.15           O  
ATOM   4298  H01 GLY A 293      50.189   0.669  41.886  1.00  0.15           H  
ATOM   4299  H02 GLY A 293      50.395   1.715  40.417  1.00  0.15           H  
ATOM   4300  H12 GLY A 293      50.998   2.379  43.145  1.00  0.15           H  
ATOM   4301  N   ILE A 294      47.906   2.668  42.072  1.00  0.13           N  
ATOM   4302  CA  ILE A 294      46.473   2.865  42.071  1.00  0.13           C  
ATOM   4303  C   ILE A 294      46.037   3.748  40.901  1.00  0.13           C  
ATOM   4304  O   ILE A 294      44.854   3.846  40.591  1.00  0.13           O  
ATOM   4305  CB  ILE A 294      46.039   3.462  43.435  1.00  0.13           C  
ATOM   4306  CG1 ILE A 294      45.299   2.389  44.233  1.00  0.13           C  
ATOM   4307  CG2 ILE A 294      45.234   4.745  43.256  1.00  0.13           C  
ATOM   4308  CD1 ILE A 294      44.083   1.800  43.527  1.00  0.13           C  
ATOM   4309  H01 ILE A 294      45.977   1.903  41.937  1.00  0.13           H  
ATOM   4310  H02 ILE A 294      46.919   3.758  44.006  1.00  0.13           H  
ATOM   4311  H03 ILE A 294      48.486   3.250  42.660  1.00  0.13           H  
ATOM   4312  H04 ILE A 294      44.927   2.876  45.135  1.00  0.13           H  
ATOM   4313  H05 ILE A 294      45.997   1.579  44.443  1.00  0.13           H  
ATOM   4314  H06 ILE A 294      44.293   4.662  43.801  1.00  0.13           H  
ATOM   4315  H07 ILE A 294      45.804   5.589  43.643  1.00  0.13           H  
ATOM   4316  H08 ILE A 294      45.028   4.900  42.197  1.00  0.13           H  
ATOM   4317  H09 ILE A 294      43.281   2.538  43.508  1.00  0.13           H  
ATOM   4318  H10 ILE A 294      44.351   1.529  42.506  1.00  0.13           H  
ATOM   4319  H11 ILE A 294      43.746   0.912  44.062  1.00  0.13           H  
ATOM   4320  N   THR A 295      47.000   4.366  40.231  1.00  0.37           N  
ATOM   4321  CA  THR A 295      46.690   5.249  39.118  1.00  0.37           C  
ATOM   4322  C   THR A 295      47.142   4.690  37.774  1.00  0.37           C  
ATOM   4323  O   THR A 295      47.395   5.444  36.830  1.00  0.37           O  
ATOM   4324  CB  THR A 295      47.337   6.623  39.329  1.00  0.37           C  
ATOM   4325  CG2 THR A 295      46.869   7.234  40.643  1.00  0.37           C  
ATOM   4326  OG1 THR A 295      48.759   6.473  39.371  1.00  0.37           O  
ATOM   4327  H01 THR A 295      45.604   5.340  39.093  1.00  0.37           H  
ATOM   4328  H02 THR A 295      47.048   7.277  38.506  1.00  0.37           H  
ATOM   4329  H03 THR A 295      45.844   6.922  40.843  1.00  0.37           H  
ATOM   4330  H04 THR A 295      47.516   6.896  41.452  1.00  0.37           H  
ATOM   4331  H05 THR A 295      46.910   8.321  40.574  1.00  0.37           H  
ATOM   4332  H06 THR A 295      49.086   6.271  38.491  1.00  0.37           H  
ATOM   4333  H12 THR A 295      47.963   4.221  40.498  1.00  0.37           H  
ATOM   4334  N   LYS A 296      47.241   3.364  37.703  1.00  0.46           N  
ATOM   4335  CA  LYS A 296      47.645   2.648  36.489  1.00  0.46           C  
ATOM   4336  C   LYS A 296      46.615   2.913  35.384  1.00  0.46           C  
ATOM   4337  O   LYS A 296      45.512   2.371  35.417  1.00  0.46           O  
ATOM   4338  CB  LYS A 296      47.718   1.149  36.799  1.00  0.46           C  
ATOM   4339  CG  LYS A 296      48.149   0.253  35.654  1.00  0.46           C  
ATOM   4340  CD  LYS A 296      47.998  -1.213  36.061  1.00  0.46           C  
ATOM   4341  CE  LYS A 296      48.456  -2.173  34.975  1.00  0.46           C  
ATOM   4342  NZ  LYS A 296      48.297  -3.591  35.410  1.00  0.46           N  
ATOM   4343  H01 LYS A 296      48.623   2.993  36.152  1.00  0.46           H  
ATOM   4344  H02 LYS A 296      46.698   0.849  37.038  1.00  0.46           H  
ATOM   4345  H03 LYS A 296      48.426   1.011  37.616  1.00  0.46           H  
ATOM   4346  H04 LYS A 296      49.193   0.454  35.412  1.00  0.46           H  
ATOM   4347  H05 LYS A 296      47.526   0.454  34.782  1.00  0.46           H  
ATOM   4348  H06 LYS A 296      46.939  -1.398  36.238  1.00  0.46           H  
ATOM   4349  H07 LYS A 296      47.027   2.823  38.529  1.00  0.46           H  
ATOM   4350  H08 LYS A 296      48.593  -1.390  36.957  1.00  0.46           H  
ATOM   4351  H09 LYS A 296      49.511  -1.989  34.773  1.00  0.46           H  
ATOM   4352  H10 LYS A 296      47.861  -2.006  34.077  1.00  0.46           H  
ATOM   4353  H11 LYS A 296      47.386  -3.927  35.133  1.00  0.46           H  
ATOM   4354  H12 LYS A 296      49.011  -4.159  34.977  1.00  0.46           H  
ATOM   4355  H13 LYS A 296      48.385  -3.647  36.415  1.00  0.46           H  
ATOM   4356  N   LYS A 297      46.997   3.741  34.413  1.00  0.70           N  
ATOM   4357  CA  LYS A 297      46.137   4.141  33.293  1.00  0.70           C  
ATOM   4358  C   LYS A 297      44.932   3.258  32.948  1.00  0.70           C  
ATOM   4359  O   LYS A 297      43.814   3.768  32.818  1.00  0.70           O  
ATOM   4360  CB  LYS A 297      46.996   4.393  32.050  1.00  0.70           C  
ATOM   4361  CG  LYS A 297      47.919   5.591  32.230  1.00  0.70           C  
ATOM   4362  CD  LYS A 297      48.832   5.807  31.044  1.00  0.70           C  
ATOM   4363  CE  LYS A 297      49.794   6.956  31.311  1.00  0.70           C  
ATOM   4364  NZ  LYS A 297      50.773   7.168  30.207  1.00  0.70           N  
ATOM   4365  H01 LYS A 297      45.657   5.050  33.656  1.00  0.70           H  
ATOM   4366  H02 LYS A 297      46.328   4.605  31.215  1.00  0.70           H  
ATOM   4367  H03 LYS A 297      47.601   3.508  31.854  1.00  0.70           H  
ATOM   4368  H04 LYS A 297      48.548   5.394  33.098  1.00  0.70           H  
ATOM   4369  H05 LYS A 297      47.310   6.484  32.369  1.00  0.70           H  
ATOM   4370  H06 LYS A 297      48.224   6.053  30.173  1.00  0.70           H  
ATOM   4371  H07 LYS A 297      49.402   4.897  30.860  1.00  0.70           H  
ATOM   4372  H08 LYS A 297      50.363   6.702  32.205  1.00  0.70           H  
ATOM   4373  H09 LYS A 297      49.215   7.870  31.443  1.00  0.70           H  
ATOM   4374  H10 LYS A 297      51.649   6.724  30.445  1.00  0.70           H  
ATOM   4375  H11 LYS A 297      50.412   6.764  29.354  1.00  0.70           H  
ATOM   4376  H12 LYS A 297      50.923   8.158  30.075  1.00  0.70           H  
ATOM   4377  H14 LYS A 297      47.934   4.116  34.450  1.00  0.70           H  
ATOM   4378  N   PRO A 298      45.132   1.939  32.763  1.00  0.70           N  
ATOM   4379  CA  PRO A 298      43.946   1.125  32.447  1.00  0.70           C  
ATOM   4380  C   PRO A 298      43.066   0.992  33.705  1.00  0.70           C  
ATOM   4381  O   PRO A 298      42.016   1.632  33.809  1.00  0.70           O  
ATOM   4382  CB  PRO A 298      44.550  -0.205  31.986  1.00  0.70           C  
ATOM   4383  CG  PRO A 298      45.856  -0.269  32.736  1.00  0.70           C  
ATOM   4384  CD  PRO A 298      46.370   1.151  32.630  1.00  0.70           C  
ATOM   4385  H01 PRO A 298      44.675  -0.265  30.905  1.00  0.70           H  
ATOM   4386  H02 PRO A 298      43.904  -1.042  32.252  1.00  0.70           H  
ATOM   4387  H03 PRO A 298      46.548  -1.010  32.337  1.00  0.70           H  
ATOM   4388  H04 PRO A 298      45.699  -0.555  33.776  1.00  0.70           H  
ATOM   4389  H05 PRO A 298      47.129   1.399  33.372  1.00  0.70           H  
ATOM   4390  H06 PRO A 298      46.851   1.328  31.668  1.00  0.70           H  
ATOM   4391  H13 PRO A 298      43.290   1.545  31.685  1.00  0.70           H  
ATOM   4392  N   VAL A 299      43.507   0.162  34.651  1.00  0.60           N  
ATOM   4393  CA  VAL A 299      42.814  -0.043  35.926  1.00  0.60           C  
ATOM   4394  C   VAL A 299      43.797  -0.600  36.948  1.00  0.60           C  
ATOM   4395  O   VAL A 299      44.594  -1.490  36.635  1.00  0.60           O  
ATOM   4396  CB  VAL A 299      41.625  -1.045  35.833  1.00  0.60           C  
ATOM   4397  CG1 VAL A 299      40.517  -0.468  34.978  1.00  0.60           C  
ATOM   4398  CG2 VAL A 299      42.102  -2.387  35.290  1.00  0.60           C  
ATOM   4399  H01 VAL A 299      42.417   0.930  36.216  1.00  0.60           H  
ATOM   4400  H02 VAL A 299      41.225  -1.212  36.833  1.00  0.60           H  
ATOM   4401  H03 VAL A 299      39.677  -0.187  35.614  1.00  0.60           H  
ATOM   4402  H04 VAL A 299      40.884   0.413  34.452  1.00  0.60           H  
ATOM   4403  H05 VAL A 299      40.190  -1.214  34.254  1.00  0.60           H  
ATOM   4404  H06 VAL A 299      43.089  -2.612  35.694  1.00  0.60           H  
ATOM   4405  H07 VAL A 299      44.360  -0.350  34.480  1.00  0.60           H  
ATOM   4406  H08 VAL A 299      41.402  -3.169  35.586  1.00  0.60           H  
ATOM   4407  H09 VAL A 299      42.157  -2.341  34.202  1.00  0.60           H  
ATOM   4408  N   PRO A 300      43.758  -0.079  38.187  1.00  0.31           N  
ATOM   4409  CA  PRO A 300      44.670  -0.566  39.226  1.00  0.31           C  
ATOM   4410  C   PRO A 300      44.358  -2.024  39.549  1.00  0.31           C  
ATOM   4411  O   PRO A 300      43.198  -2.387  39.755  1.00  0.31           O  
ATOM   4412  CB  PRO A 300      44.380   0.367  40.398  1.00  0.31           C  
ATOM   4413  CG  PRO A 300      42.908   0.653  40.231  1.00  0.31           C  
ATOM   4414  CD  PRO A 300      42.816   0.913  38.739  1.00  0.31           C  
ATOM   4415  H01 PRO A 300      44.999   1.264  40.403  1.00  0.31           H  
ATOM   4416  H02 PRO A 300      44.581  -0.122  41.351  1.00  0.31           H  
ATOM   4417  H03 PRO A 300      42.543   1.474  40.848  1.00  0.31           H  
ATOM   4418  H04 PRO A 300      42.300  -0.202  40.525  1.00  0.31           H  
ATOM   4419  H05 PRO A 300      41.805   0.822  38.342  1.00  0.31           H  
ATOM   4420  H06 PRO A 300      43.125   1.930  38.495  1.00  0.31           H  
ATOM   4421  H10 PRO A 300      45.723  -0.554  38.945  1.00  0.31           H  
ATOM   4422  N   ASP A 301      45.391  -2.859  39.577  1.00  0.27           N  
ATOM   4423  CA  ASP A 301      45.197  -4.266  39.877  1.00  0.27           C  
ATOM   4424  C   ASP A 301      44.519  -4.429  41.221  1.00  0.27           C  
ATOM   4425  O   ASP A 301      43.806  -5.408  41.445  1.00  0.27           O  
ATOM   4426  CB  ASP A 301      46.527  -5.000  39.834  1.00  0.27           C  
ATOM   4427  CG  ASP A 301      46.920  -5.373  38.425  1.00  0.27           C  
ATOM   4428  OD1 ASP A 301      46.838  -4.498  37.534  1.00  0.27           O  
ATOM   4429  OD2 ASP A 301      47.306  -6.542  38.210  1.00  0.27           O  
ATOM   4430  H01 ASP A 301      44.547  -4.705  39.120  1.00  0.27           H  
ATOM   4431  H02 ASP A 301      46.423  -5.920  40.410  1.00  0.27           H  
ATOM   4432  H03 ASP A 301      47.299  -4.357  40.257  1.00  0.27           H  
ATOM   4433  H07 ASP A 301      46.320  -2.511  39.388  1.00  0.27           H  
ATOM   4434  N   PHE A 302      44.745  -3.476  42.119  1.00  0.10           N  
ATOM   4435  CA  PHE A 302      44.077  -3.509  43.411  1.00  0.10           C  
ATOM   4436  C   PHE A 302      43.310  -2.212  43.578  1.00  0.10           C  
ATOM   4437  O   PHE A 302      43.844  -1.125  43.324  1.00  0.10           O  
ATOM   4438  CB  PHE A 302      45.045  -3.631  44.588  1.00  0.10           C  
ATOM   4439  CG  PHE A 302      44.343  -3.641  45.931  1.00  0.10           C  
ATOM   4440  CD1 PHE A 302      43.721  -4.805  46.401  1.00  0.10           C  
ATOM   4441  CD2 PHE A 302      44.211  -2.460  46.676  1.00  0.10           C  
ATOM   4442  CE1 PHE A 302      42.973  -4.802  47.581  1.00  0.10           C  
ATOM   4443  CE2 PHE A 302      43.466  -2.428  47.862  1.00  0.10           C  
ATOM   4444  CZ  PHE A 302      42.842  -3.609  48.316  1.00  0.10           C  
ATOM   4445  H01 PHE A 302      43.432  -4.387  43.420  1.00  0.10           H  
ATOM   4446  H02 PHE A 302      45.697  -2.758  44.567  1.00  0.10           H  
ATOM   4447  H03 PHE A 302      45.607  -4.559  44.482  1.00  0.10           H  
ATOM   4448  H04 PHE A 302      45.384  -2.724  41.903  1.00  0.10           H  
ATOM   4449  H05 PHE A 302      43.823  -5.731  45.835  1.00  0.10           H  
ATOM   4450  H06 PHE A 302      44.697  -1.550  46.326  1.00  0.10           H  
ATOM   4451  H07 PHE A 302      42.494  -5.717  47.930  1.00  0.10           H  
ATOM   4452  H08 PHE A 302      43.370  -1.501  48.428  1.00  0.10           H  
ATOM   4453  H09 PHE A 302      42.258  -3.597  49.236  1.00  0.10           H  
ATOM   4454  N   SER A 303      42.059  -2.330  44.012  1.00  0.27           N  
ATOM   4455  CA  SER A 303      41.220  -1.161  44.236  1.00  0.27           C  
ATOM   4456  C   SER A 303      40.605  -1.269  45.620  1.00  0.27           C  
ATOM   4457  O   SER A 303      39.992  -2.271  45.944  1.00  0.27           O  
ATOM   4458  CB  SER A 303      40.123  -1.086  43.170  1.00  0.27           C  
ATOM   4459  OG  SER A 303      39.394  -2.300  43.105  1.00  0.27           O  
ATOM   4460  H01 SER A 303      41.820  -0.253  44.168  1.00  0.27           H  
ATOM   4461  H02 SER A 303      40.592  -0.910  42.202  1.00  0.27           H  
ATOM   4462  H03 SER A 303      39.441  -0.272  43.416  1.00  0.27           H  
ATOM   4463  H04 SER A 303      39.225  -2.620  43.994  1.00  0.27           H  
ATOM   4464  H10 SER A 303      41.682  -3.250  44.190  1.00  0.27           H  
ATOM   4465  N   PHE A 304      40.784  -0.235  46.436  1.00  0.07           N  
ATOM   4466  CA  PHE A 304      40.246  -0.220  47.795  1.00  0.07           C  
ATOM   4467  C   PHE A 304      38.735  -0.376  47.821  1.00  0.07           C  
ATOM   4468  O   PHE A 304      38.181  -1.084  48.665  1.00  0.07           O  
ATOM   4469  CB  PHE A 304      40.623   1.084  48.512  1.00  0.07           C  
ATOM   4470  CG  PHE A 304      42.067   1.171  48.884  1.00  0.07           C  
ATOM   4471  CD1 PHE A 304      43.016   1.569  47.949  1.00  0.07           C  
ATOM   4472  CD2 PHE A 304      42.490   0.789  50.156  1.00  0.07           C  
ATOM   4473  CE1 PHE A 304      44.370   1.584  48.267  1.00  0.07           C  
ATOM   4474  CE2 PHE A 304      43.847   0.797  50.490  1.00  0.07           C  
ATOM   4475  CZ  PHE A 304      44.792   1.195  49.541  1.00  0.07           C  
ATOM   4476  H01 PHE A 304      40.687  -1.073  48.311  1.00  0.07           H  
ATOM   4477  H02 PHE A 304      40.054   1.111  49.441  1.00  0.07           H  
ATOM   4478  H03 PHE A 304      40.386   1.920  47.854  1.00  0.07           H  
ATOM   4479  H04 PHE A 304      42.694   1.873  46.953  1.00  0.07           H  
ATOM   4480  H05 PHE A 304      41.307   0.564  46.107  1.00  0.07           H  
ATOM   4481  H06 PHE A 304      41.754   0.481  50.899  1.00  0.07           H  
ATOM   4482  H07 PHE A 304      45.101   1.899  47.523  1.00  0.07           H  
ATOM   4483  H08 PHE A 304      44.167   0.494  51.487  1.00  0.07           H  
ATOM   4484  H09 PHE A 304      45.852   1.202  49.793  1.00  0.07           H  
ATOM   4485  N   TYR A 305      38.064   0.298  46.899  1.00  0.34           N  
ATOM   4486  CA  TYR A 305      36.623   0.218  46.865  1.00  0.34           C  
ATOM   4487  C   TYR A 305      36.113  -1.128  46.359  1.00  0.34           C  
ATOM   4488  O   TYR A 305      36.743  -1.781  45.522  1.00  0.34           O  
ATOM   4489  CB  TYR A 305      36.023   1.329  45.988  1.00  0.34           C  
ATOM   4490  CG  TYR A 305      34.524   1.368  46.161  1.00  0.34           C  
ATOM   4491  CD1 TYR A 305      33.972   1.846  47.342  1.00  0.34           C  
ATOM   4492  CD2 TYR A 305      33.676   0.751  45.240  1.00  0.34           C  
ATOM   4493  CE1 TYR A 305      32.634   1.699  47.620  1.00  0.34           C  
ATOM   4494  CE2 TYR A 305      32.332   0.595  45.511  1.00  0.34           C  
ATOM   4495  CZ  TYR A 305      31.821   1.068  46.714  1.00  0.34           C  
ATOM   4496  OH  TYR A 305      30.509   0.862  47.054  1.00  0.34           O  
ATOM   4497  H01 TYR A 305      36.301   0.341  47.899  1.00  0.34           H  
ATOM   4498  H02 TYR A 305      36.258   1.127  44.943  1.00  0.34           H  
ATOM   4499  H03 TYR A 305      36.446   2.290  46.281  1.00  0.34           H  
ATOM   4500  H04 TYR A 305      34.614   2.349  48.065  1.00  0.34           H  
ATOM   4501  H05 TYR A 305      34.080   0.388  44.295  1.00  0.34           H  
ATOM   4502  H06 TYR A 305      32.222   2.081  48.554  1.00  0.34           H  
ATOM   4503  H07 TYR A 305      31.678   0.106  44.789  1.00  0.34           H  
ATOM   4504  H08 TYR A 305      30.239   1.517  47.702  1.00  0.34           H  
ATOM   4505  H10 TYR A 305      38.558   0.864  46.224  1.00  0.34           H  
ATOM   4506  N   ASP A 306      34.967  -1.540  46.889  1.00  0.38           N  
ATOM   4507  CA  ASP A 306      34.325  -2.767  46.463  1.00  0.38           C  
ATOM   4508  C   ASP A 306      32.925  -2.756  47.028  1.00  0.38           C  
ATOM   4509  O   ASP A 306      32.736  -2.647  48.236  1.00  0.38           O  
ATOM   4510  CB  ASP A 306      35.088  -3.999  46.943  1.00  0.38           C  
ATOM   4511  CG  ASP A 306      34.582  -5.289  46.293  1.00  0.38           C  
ATOM   4512  OD1 ASP A 306      33.451  -5.724  46.612  1.00  0.38           O  
ATOM   4513  OD2 ASP A 306      35.316  -5.859  45.455  1.00  0.38           O  
ATOM   4514  H01 ASP A 306      34.308  -2.819  45.374  1.00  0.38           H  
ATOM   4515  H02 ASP A 306      34.934  -4.087  48.018  1.00  0.38           H  
ATOM   4516  H03 ASP A 306      36.143  -3.875  46.700  1.00  0.38           H  
ATOM   4517  H09 ASP A 306      34.531  -0.982  47.609  1.00  0.38           H  
ATOM   4518  N   ARG A 307      31.944  -2.854  46.138  1.00  0.68           N  
ATOM   4519  CA  ARG A 307      30.540  -2.835  46.517  1.00  0.68           C  
ATOM   4520  C   ARG A 307      30.234  -3.879  47.566  1.00  0.68           C  
ATOM   4521  O   ARG A 307      29.388  -3.668  48.430  1.00  0.68           O  
ATOM   4522  CB  ARG A 307      29.661  -3.089  45.292  1.00  0.68           C  
ATOM   4523  CG  ARG A 307      30.022  -4.366  44.546  1.00  0.68           C  
ATOM   4524  CD  ARG A 307      28.851  -4.893  43.732  1.00  0.68           C  
ATOM   4525  NE  ARG A 307      29.179  -6.143  43.049  1.00  0.68           N  
ATOM   4526  CZ  ARG A 307      28.275  -6.998  42.580  1.00  0.68           C  
ATOM   4527  NH1 ARG A 307      28.664  -8.109  41.970  1.00  0.68           N  
ATOM   4528  NH2 ARG A 307      26.980  -6.752  42.732  1.00  0.68           N  
ATOM   4529  H01 ARG A 307      30.327  -1.850  46.933  1.00  0.68           H  
ATOM   4530  H02 ARG A 307      29.818  -2.258  44.604  1.00  0.68           H  
ATOM   4531  H03 ARG A 307      28.623  -3.160  45.619  1.00  0.68           H  
ATOM   4532  H04 ARG A 307      32.182  -2.945  45.161  1.00  0.68           H  
ATOM   4533  H05 ARG A 307      30.292  -5.124  45.282  1.00  0.68           H  
ATOM   4534  H06 ARG A 307      30.855  -4.160  43.874  1.00  0.68           H  
ATOM   4535  H07 ARG A 307      28.606  -4.149  42.974  1.00  0.68           H  
ATOM   4536  H08 ARG A 307      28.007  -5.067  44.400  1.00  0.68           H  
ATOM   4537  H09 ARG A 307      30.155  -6.372  42.925  1.00  0.68           H  
ATOM   4538  H10 ARG A 307      27.976  -8.760  41.619  1.00  0.68           H  
ATOM   4539  H11 ARG A 307      29.648  -8.304  41.856  1.00  0.68           H  
ATOM   4540  H12 ARG A 307      26.678  -5.910  43.201  1.00  0.68           H  
ATOM   4541  H13 ARG A 307      26.297  -7.407  42.379  1.00  0.68           H  
ATOM   4542  N   SER A 308      30.923  -5.010  47.485  1.00  0.61           N  
ATOM   4543  CA  SER A 308      30.702  -6.106  48.420  1.00  0.61           C  
ATOM   4544  C   SER A 308      31.593  -6.015  49.656  1.00  0.61           C  
ATOM   4545  O   SER A 308      31.101  -5.978  50.789  1.00  0.61           O  
ATOM   4546  CB  SER A 308      30.948  -7.446  47.720  1.00  0.61           C  
ATOM   4547  OG  SER A 308      30.239  -7.523  46.494  1.00  0.61           O  
ATOM   4548  H01 SER A 308      29.667  -6.033  48.754  1.00  0.61           H  
ATOM   4549  H02 SER A 308      30.596  -8.245  48.372  1.00  0.61           H  
ATOM   4550  H03 SER A 308      32.014  -7.554  47.522  1.00  0.61           H  
ATOM   4551  H04 SER A 308      29.989  -8.434  46.325  1.00  0.61           H  
ATOM   4552  H14 SER A 308      31.617  -5.114  46.758  1.00  0.61           H  
ATOM   4553  N   ALA A 309      32.903  -5.970  49.421  1.00  0.30           N  
ATOM   4554  CA  ALA A 309      33.891  -5.922  50.491  1.00  0.30           C  
ATOM   4555  C   ALA A 309      34.848  -4.742  50.379  1.00  0.30           C  
ATOM   4556  O   ALA A 309      36.007  -4.916  50.023  1.00  0.30           O  
ATOM   4557  CB  ALA A 309      34.684  -7.220  50.495  1.00  0.30           C  
ATOM   4558  H01 ALA A 309      33.344  -5.792  51.425  1.00  0.30           H  
ATOM   4559  H02 ALA A 309      35.633  -7.064  51.008  1.00  0.30           H  
ATOM   4560  H03 ALA A 309      34.115  -7.993  51.012  1.00  0.30           H  
ATOM   4561  H04 ALA A 309      34.874  -7.534  49.469  1.00  0.30           H  
ATOM   4562  H05 ALA A 309      33.224  -5.969  48.464  1.00  0.30           H  
ATOM   4563  N   PRO A 310      34.384  -3.526  50.695  1.00  0.27           N  
ATOM   4564  CA  PRO A 310      35.280  -2.373  50.599  1.00  0.27           C  
ATOM   4565  C   PRO A 310      36.286  -2.314  51.747  1.00  0.27           C  
ATOM   4566  O   PRO A 310      36.176  -3.041  52.737  1.00  0.27           O  
ATOM   4567  CB  PRO A 310      34.315  -1.193  50.642  1.00  0.27           C  
ATOM   4568  CG  PRO A 310      33.287  -1.674  51.600  1.00  0.27           C  
ATOM   4569  CD  PRO A 310      33.046  -3.106  51.143  1.00  0.27           C  
ATOM   4570  H01 PRO A 310      33.914  -0.916  49.667  1.00  0.27           H  
ATOM   4571  H02 PRO A 310      34.806  -0.291  51.006  1.00  0.27           H  
ATOM   4572  H03 PRO A 310      32.383  -1.065  51.606  1.00  0.27           H  
ATOM   4573  H04 PRO A 310      33.659  -1.645  52.624  1.00  0.27           H  
ATOM   4574  H05 PRO A 310      35.901  -2.399  49.704  1.00  0.27           H  
ATOM   4575  H06 PRO A 310      32.627  -3.746  51.920  1.00  0.27           H  
ATOM   4576  H07 PRO A 310      32.326  -3.144  50.326  1.00  0.27           H  
ATOM   4577  N   ILE A 311      37.285  -1.460  51.591  1.00  0.09           N  
ATOM   4578  CA  ILE A 311      38.260  -1.261  52.640  1.00  0.09           C  
ATOM   4579  C   ILE A 311      37.666  -0.134  53.476  1.00  0.09           C  
ATOM   4580  O   ILE A 311      37.344   0.942  52.957  1.00  0.09           O  
ATOM   4581  CB  ILE A 311      39.597  -0.813  52.078  1.00  0.09           C  
ATOM   4582  CG1 ILE A 311      40.207  -1.945  51.251  1.00  0.09           C  
ATOM   4583  CG2 ILE A 311      40.509  -0.380  53.208  1.00  0.09           C  
ATOM   4584  CD1 ILE A 311      40.339  -3.286  52.011  1.00  0.09           C  
ATOM   4585  H01 ILE A 311      38.447  -2.178  53.199  1.00  0.09           H  
ATOM   4586  H02 ILE A 311      39.460   0.045  51.420  1.00  0.09           H  
ATOM   4587  H03 ILE A 311      41.218  -1.632  50.990  1.00  0.09           H  
ATOM   4588  H04 ILE A 311      39.577  -2.108  50.376  1.00  0.09           H  
ATOM   4589  H05 ILE A 311      41.394   0.103  52.795  1.00  0.09           H  
ATOM   4590  H06 ILE A 311      39.981   0.322  53.853  1.00  0.09           H  
ATOM   4591  H07 ILE A 311      40.809  -1.253  53.788  1.00  0.09           H  
ATOM   4592  H08 ILE A 311      37.367  -0.941  50.729  1.00  0.09           H  
ATOM   4593  H09 ILE A 311      41.088  -3.186  52.797  1.00  0.09           H  
ATOM   4594  H10 ILE A 311      39.379  -3.548  52.456  1.00  0.09           H  
ATOM   4595  H11 ILE A 311      40.644  -4.069  51.317  1.00  0.09           H  
ATOM   4596  N   TYR A 312      37.484  -0.381  54.766  1.00  0.18           N  
ATOM   4597  CA  TYR A 312      36.914   0.645  55.618  1.00  0.18           C  
ATOM   4598  C   TYR A 312      37.985   1.596  56.142  1.00  0.18           C  
ATOM   4599  O   TYR A 312      39.186   1.315  56.072  1.00  0.18           O  
ATOM   4600  CB  TYR A 312      36.162   0.011  56.790  1.00  0.18           C  
ATOM   4601  CG  TYR A 312      35.106  -0.984  56.367  1.00  0.18           C  
ATOM   4602  CD1 TYR A 312      35.435  -2.320  56.125  1.00  0.18           C  
ATOM   4603  CD2 TYR A 312      33.783  -0.583  56.167  1.00  0.18           C  
ATOM   4604  CE1 TYR A 312      34.470  -3.235  55.689  1.00  0.18           C  
ATOM   4605  CE2 TYR A 312      32.812  -1.486  55.729  1.00  0.18           C  
ATOM   4606  CZ  TYR A 312      33.162  -2.812  55.490  1.00  0.18           C  
ATOM   4607  OH  TYR A 312      32.213  -3.701  55.030  1.00  0.18           O  
ATOM   4608  H01 TYR A 312      36.215   1.222  55.013  1.00  0.18           H  
ATOM   4609  H02 TYR A 312      35.648   0.818  57.312  1.00  0.18           H  
ATOM   4610  H03 TYR A 312      36.884  -0.502  57.426  1.00  0.18           H  
ATOM   4611  H04 TYR A 312      36.461  -2.655  56.278  1.00  0.18           H  
ATOM   4612  H05 TYR A 312      33.503   0.453  56.356  1.00  0.18           H  
ATOM   4613  H06 TYR A 312      34.743  -4.274  55.507  1.00  0.18           H  
ATOM   4614  H07 TYR A 312      31.785  -1.154  55.575  1.00  0.18           H  
ATOM   4615  H08 TYR A 312      31.964  -4.299  55.738  1.00  0.18           H  
ATOM   4616  H12 TYR A 312      37.741  -1.278  55.153  1.00  0.18           H  
ATOM   4617  N   THR A 313      37.536   2.740  56.642  1.00  0.15           N  
ATOM   4618  CA  THR A 313      38.438   3.727  57.204  1.00  0.15           C  
ATOM   4619  C   THR A 313      37.617   4.621  58.109  1.00  0.15           C  
ATOM   4620  O   THR A 313      36.411   4.435  58.236  1.00  0.15           O  
ATOM   4621  CB  THR A 313      39.123   4.575  56.117  1.00  0.15           C  
ATOM   4622  CG2 THR A 313      38.109   5.453  55.402  1.00  0.15           C  
ATOM   4623  OG1 THR A 313      40.128   5.396  56.727  1.00  0.15           O  
ATOM   4624  H01 THR A 313      39.232   3.218  57.751  1.00  0.15           H  
ATOM   4625  H02 THR A 313      39.579   3.910  55.384  1.00  0.15           H  
ATOM   4626  H03 THR A 313      37.231   5.582  56.035  1.00  0.15           H  
ATOM   4627  H04 THR A 313      38.553   6.427  55.195  1.00  0.15           H  
ATOM   4628  H05 THR A 313      37.815   4.980  54.465  1.00  0.15           H  
ATOM   4629  H06 THR A 313      40.393   5.009  57.564  1.00  0.15           H  
ATOM   4630  H09 THR A 313      36.544   2.928  56.631  1.00  0.15           H  
ATOM   4631  N   GLN A 314      38.268   5.601  58.722  1.00  0.19           N  
ATOM   4632  CA  GLN A 314      37.586   6.494  59.646  1.00  0.19           C  
ATOM   4633  C   GLN A 314      36.776   7.610  58.984  1.00  0.19           C  
ATOM   4634  O   GLN A 314      37.308   8.404  58.207  1.00  0.19           O  
ATOM   4635  CB  GLN A 314      38.607   7.089  60.614  1.00  0.19           C  
ATOM   4636  CG  GLN A 314      38.001   7.608  61.897  1.00  0.19           C  
ATOM   4637  CD  GLN A 314      38.176   9.097  62.061  1.00  0.19           C  
ATOM   4638  NE2 GLN A 314      38.903   9.715  61.135  1.00  0.19           N  
ATOM   4639  OE1 GLN A 314      37.667   9.690  63.012  1.00  0.19           O  
ATOM   4640  H01 GLN A 314      36.851   5.883  60.171  1.00  0.19           H  
ATOM   4641  H02 GLN A 314      39.062   7.942  60.110  1.00  0.19           H  
ATOM   4642  H03 GLN A 314      39.334   6.317  60.865  1.00  0.19           H  
ATOM   4643  H04 GLN A 314      38.517   7.122  62.725  1.00  0.19           H  
ATOM   4644  H05 GLN A 314      36.935   7.379  61.898  1.00  0.19           H  
ATOM   4645  H06 GLN A 314      39.055  10.712  61.194  1.00  0.19           H  
ATOM   4646  H07 GLN A 314      39.254   5.729  58.544  1.00  0.19           H  
ATOM   4647  H08 GLN A 314      39.303   9.188  60.372  1.00  0.19           H  
ATOM   4648  N   PRO A 315      35.468   7.675  59.284  1.00  0.33           N  
ATOM   4649  CA  PRO A 315      34.546   8.684  58.746  1.00  0.33           C  
ATOM   4650  C   PRO A 315      35.039  10.050  59.188  1.00  0.33           C  
ATOM   4651  O   PRO A 315      34.960  10.376  60.368  1.00  0.33           O  
ATOM   4652  CB  PRO A 315      33.222   8.339  59.414  1.00  0.33           C  
ATOM   4653  CG  PRO A 315      33.337   6.870  59.662  1.00  0.33           C  
ATOM   4654  CD  PRO A 315      34.752   6.729  60.153  1.00  0.33           C  
ATOM   4655  H01 PRO A 315      32.356   8.603  58.807  1.00  0.33           H  
ATOM   4656  H02 PRO A 315      33.101   8.886  60.349  1.00  0.33           H  
ATOM   4657  H03 PRO A 315      33.122   6.264  58.782  1.00  0.33           H  
ATOM   4658  H04 PRO A 315      32.623   6.541  60.417  1.00  0.33           H  
ATOM   4659  H05 PRO A 315      34.872   6.931  61.217  1.00  0.33           H  
ATOM   4660  H06 PRO A 315      35.119   5.711  60.021  1.00  0.33           H  
ATOM   4661  H09 PRO A 315      34.464   8.698  57.659  1.00  0.33           H  
ATOM   4662  N   ARG A 316      35.531  10.862  58.260  1.00  0.05           N  
ATOM   4663  CA  ARG A 316      36.056  12.158  58.666  1.00  0.05           C  
ATOM   4664  C   ARG A 316      35.208  13.385  58.389  1.00  0.05           C  
ATOM   4665  O   ARG A 316      35.481  14.443  58.942  1.00  0.05           O  
ATOM   4666  CB  ARG A 316      37.448  12.355  58.070  1.00  0.05           C  
ATOM   4667  CG  ARG A 316      38.392  11.217  58.376  1.00  0.05           C  
ATOM   4668  CD  ARG A 316      39.725  11.475  57.763  1.00  0.05           C  
ATOM   4669  NE  ARG A 316      40.573  10.288  57.754  1.00  0.05           N  
ATOM   4670  CZ  ARG A 316      40.373   9.223  56.984  1.00  0.05           C  
ATOM   4671  NH1 ARG A 316      39.342   9.189  56.157  1.00  0.05           N  
ATOM   4672  NH2 ARG A 316      41.224   8.204  57.019  1.00  0.05           N  
ATOM   4673  H01 ARG A 316      36.066  12.097  59.754  1.00  0.05           H  
ATOM   4674  H02 ARG A 316      37.869  13.254  58.520  1.00  0.05           H  
ATOM   4675  H03 ARG A 316      37.353  12.446  56.988  1.00  0.05           H  
ATOM   4676  H04 ARG A 316      37.983  10.295  57.962  1.00  0.05           H  
ATOM   4677  H05 ARG A 316      38.504  11.122  59.456  1.00  0.05           H  
ATOM   4678  H06 ARG A 316      40.225  12.235  58.363  1.00  0.05           H  
ATOM   4679  H07 ARG A 316      35.541  10.585  57.289  1.00  0.05           H  
ATOM   4680  H08 ARG A 316      39.580  11.810  56.736  1.00  0.05           H  
ATOM   4681  H09 ARG A 316      41.368  10.274  58.377  1.00  0.05           H  
ATOM   4682  H10 ARG A 316      39.197   8.385  55.563  1.00  0.05           H  
ATOM   4683  H11 ARG A 316      38.699   9.967  56.119  1.00  0.05           H  
ATOM   4684  H12 ARG A 316      42.019   8.232  57.641  1.00  0.05           H  
ATOM   4685  H13 ARG A 316      41.076   7.402  56.424  1.00  0.05           H  
ATOM   4686  N   TYR A 317      34.193  13.258  57.544  1.00  0.58           N  
ATOM   4687  CA  TYR A 317      33.329  14.394  57.229  1.00  0.58           C  
ATOM   4688  C   TYR A 317      34.083  15.571  56.591  1.00  0.58           C  
ATOM   4689  O   TYR A 317      33.703  16.729  56.753  1.00  0.58           O  
ATOM   4690  CB  TYR A 317      32.624  14.868  58.498  1.00  0.58           C  
ATOM   4691  CG  TYR A 317      31.850  13.772  59.179  1.00  0.58           C  
ATOM   4692  CD1 TYR A 317      31.868  13.639  60.567  1.00  0.58           C  
ATOM   4693  CD2 TYR A 317      31.115  12.842  58.432  1.00  0.58           C  
ATOM   4694  CE1 TYR A 317      31.177  12.600  61.200  1.00  0.58           C  
ATOM   4695  CE2 TYR A 317      30.421  11.802  59.052  1.00  0.58           C  
ATOM   4696  CZ  TYR A 317      30.457  11.685  60.436  1.00  0.58           C  
ATOM   4697  OH  TYR A 317      29.787  10.654  61.058  1.00  0.58           O  
ATOM   4698  H01 TYR A 317      32.605  14.045  56.492  1.00  0.58           H  
ATOM   4699  H02 TYR A 317      31.912  15.641  58.208  1.00  0.58           H  
ATOM   4700  H03 TYR A 317      33.373  15.249  59.192  1.00  0.58           H  
ATOM   4701  H04 TYR A 317      32.429  14.355  61.168  1.00  0.58           H  
ATOM   4702  H05 TYR A 317      31.085  12.932  57.346  1.00  0.58           H  
ATOM   4703  H06 TYR A 317      31.202  12.507  62.286  1.00  0.58           H  
ATOM   4704  H07 TYR A 317      29.855  11.087  58.455  1.00  0.58           H  
ATOM   4705  H08 TYR A 317      29.677  10.859  61.989  1.00  0.58           H  
ATOM   4706  H14 TYR A 317      34.015  12.363  57.112  1.00  0.58           H  
ATOM   4707  N   LEU A 318      35.160  15.282  55.876  1.00  0.33           N  
ATOM   4708  CA  LEU A 318      35.891  16.349  55.232  1.00  0.33           C  
ATOM   4709  C   LEU A 318      35.048  16.817  54.052  1.00  0.33           C  
ATOM   4710  O   LEU A 318      34.218  16.069  53.526  1.00  0.33           O  
ATOM   4711  CB  LEU A 318      37.263  15.857  54.775  1.00  0.33           C  
ATOM   4712  CG  LEU A 318      38.207  15.462  55.923  1.00  0.33           C  
ATOM   4713  CD1 LEU A 318      39.548  15.046  55.367  1.00  0.33           C  
ATOM   4714  CD2 LEU A 318      38.393  16.635  56.872  1.00  0.33           C  
ATOM   4715  H01 LEU A 318      36.068  17.175  55.921  1.00  0.33           H  
ATOM   4716  H02 LEU A 318      37.736  16.690  54.254  1.00  0.33           H  
ATOM   4717  H03 LEU A 318      37.119  14.986  54.135  1.00  0.33           H  
ATOM   4718  H04 LEU A 318      37.767  14.626  56.467  1.00  0.33           H  
ATOM   4719  H05 LEU A 318      40.300  15.099  56.155  1.00  0.33           H  
ATOM   4720  H06 LEU A 318      39.486  14.024  54.993  1.00  0.33           H  
ATOM   4721  H07 LEU A 318      39.828  15.715  54.553  1.00  0.33           H  
ATOM   4722  H08 LEU A 318      39.158  17.303  56.477  1.00  0.33           H  
ATOM   4723  H09 LEU A 318      35.467  14.325  55.782  1.00  0.33           H  
ATOM   4724  H10 LEU A 318      37.453  17.177  56.969  1.00  0.33           H  
ATOM   4725  H11 LEU A 318      38.703  16.266  57.850  1.00  0.33           H  
ATOM   4726  N   PRO A 319      35.227  18.074  53.632  1.00  0.55           N  
ATOM   4727  CA  PRO A 319      34.457  18.609  52.510  1.00  0.55           C  
ATOM   4728  C   PRO A 319      35.152  18.318  51.188  1.00  0.55           C  
ATOM   4729  O   PRO A 319      36.333  17.986  51.166  1.00  0.55           O  
ATOM   4730  CB  PRO A 319      34.432  20.088  52.816  1.00  0.55           C  
ATOM   4731  CG  PRO A 319      35.848  20.298  53.289  1.00  0.55           C  
ATOM   4732  CD  PRO A 319      36.088  19.117  54.217  1.00  0.55           C  
ATOM   4733  H01 PRO A 319      33.666  20.390  53.531  1.00  0.55           H  
ATOM   4734  H02 PRO A 319      34.212  20.679  51.927  1.00  0.55           H  
ATOM   4735  H03 PRO A 319      35.995  21.261  53.779  1.00  0.55           H  
ATOM   4736  H04 PRO A 319      36.546  20.285  52.452  1.00  0.55           H  
ATOM   4737  H05 PRO A 319      37.136  18.826  54.289  1.00  0.55           H  
ATOM   4738  H06 PRO A 319      35.788  19.350  55.239  1.00  0.55           H  
ATOM   4739  H12 PRO A 319      33.463  18.175  52.406  1.00  0.55           H  
ATOM   4740  N   PRO A 320      34.423  18.428  50.069  1.00  0.48           N  
ATOM   4741  CA  PRO A 320      35.006  18.176  48.749  1.00  0.48           C  
ATOM   4742  C   PRO A 320      36.290  18.946  48.493  1.00  0.48           C  
ATOM   4743  O   PRO A 320      36.388  20.120  48.835  1.00  0.48           O  
ATOM   4744  CB  PRO A 320      33.885  18.582  47.790  1.00  0.48           C  
ATOM   4745  CG  PRO A 320      32.873  19.303  48.663  1.00  0.48           C  
ATOM   4746  CD  PRO A 320      32.968  18.610  49.960  1.00  0.48           C  
ATOM   4747  H01 PRO A 320      33.450  17.724  47.278  1.00  0.48           H  
ATOM   4748  H02 PRO A 320      34.265  19.245  47.013  1.00  0.48           H  
ATOM   4749  H03 PRO A 320      31.866  19.280  48.246  1.00  0.48           H  
ATOM   4750  H04 PRO A 320      33.130  20.357  48.766  1.00  0.48           H  
ATOM   4751  H05 PRO A 320      32.517  19.149  50.793  1.00  0.48           H  
ATOM   4752  H06 PRO A 320      32.443  17.655  49.945  1.00  0.48           H  
ATOM   4753  H07 PRO A 320      35.319  17.139  48.633  1.00  0.48           H  
ATOM   4754  N   SER A 321      37.275  18.285  47.893  1.00  0.37           N  
ATOM   4755  CA  SER A 321      38.553  18.930  47.594  1.00  0.37           C  
ATOM   4756  C   SER A 321      38.337  20.096  46.631  1.00  0.37           C  
ATOM   4757  O   SER A 321      37.586  19.984  45.668  1.00  0.37           O  
ATOM   4758  CB  SER A 321      39.531  17.916  46.983  1.00  0.37           C  
ATOM   4759  OG  SER A 321      39.724  16.800  47.843  1.00  0.37           O  
ATOM   4760  H01 SER A 321      38.979  19.311  48.522  1.00  0.37           H  
ATOM   4761  H02 SER A 321      40.492  18.409  46.840  1.00  0.37           H  
ATOM   4762  H03 SER A 321      39.132  17.566  46.031  1.00  0.37           H  
ATOM   4763  H04 SER A 321      39.959  16.030  47.321  1.00  0.37           H  
ATOM   4764  H07 SER A 321      37.138  17.317  47.638  1.00  0.37           H  
ATOM   4765  N   LYS A 322      38.994  21.216  46.894  1.00  0.40           N  
ATOM   4766  CA  LYS A 322      38.851  22.397  46.056  1.00  0.40           C  
ATOM   4767  C   LYS A 322      40.064  22.545  45.177  1.00  0.40           C  
ATOM   4768  O   LYS A 322      41.182  22.340  45.630  1.00  0.40           O  
ATOM   4769  CB  LYS A 322      38.771  23.663  46.906  1.00  0.40           C  
ATOM   4770  CG  LYS A 322      37.730  23.702  47.976  1.00  0.40           C  
ATOM   4771  CD  LYS A 322      37.984  24.932  48.829  1.00  0.40           C  
ATOM   4772  CE  LYS A 322      37.113  24.956  50.087  1.00  0.40           C  
ATOM   4773  NZ  LYS A 322      35.640  25.032  49.803  1.00  0.40           N  
ATOM   4774  H01 LYS A 322      37.941  22.273  45.470  1.00  0.40           H  
ATOM   4775  H02 LYS A 322      38.487  24.451  46.209  1.00  0.40           H  
ATOM   4776  H03 LYS A 322      39.740  23.799  47.386  1.00  0.40           H  
ATOM   4777  H04 LYS A 322      37.779  22.800  48.586  1.00  0.40           H  
ATOM   4778  H05 LYS A 322      39.608  21.251  47.695  1.00  0.40           H  
ATOM   4779  H06 LYS A 322      36.738  23.760  47.527  1.00  0.40           H  
ATOM   4780  H07 LYS A 322      37.732  25.809  48.233  1.00  0.40           H  
ATOM   4781  H08 LYS A 322      39.032  24.942  49.127  1.00  0.40           H  
ATOM   4782  H09 LYS A 322      37.377  25.859  50.638  1.00  0.40           H  
ATOM   4783  H10 LYS A 322      37.307  24.048  50.658  1.00  0.40           H  
ATOM   4784  H11 LYS A 322      35.179  25.529  50.551  1.00  0.40           H  
ATOM   4785  H12 LYS A 322      35.489  25.520  48.932  1.00  0.40           H  
ATOM   4786  H13 LYS A 322      35.261  24.098  49.736  1.00  0.40           H  
ATOM   4787  N   MET A 323      39.870  22.928  43.925  1.00  0.36           N  
ATOM   4788  CA  MET A 323      41.018  23.128  43.052  1.00  0.36           C  
ATOM   4789  C   MET A 323      40.810  24.451  42.329  1.00  0.36           C  
ATOM   4790  O   MET A 323      39.801  24.644  41.664  1.00  0.36           O  
ATOM   4791  CB  MET A 323      41.131  21.981  42.052  1.00  0.36           C  
ATOM   4792  CG  MET A 323      40.819  20.624  42.649  1.00  0.36           C  
ATOM   4793  SD  MET A 323      41.140  19.286  41.502  1.00  0.36           S  
ATOM   4794  CE  MET A 323      42.363  18.367  42.402  1.00  0.36           C  
ATOM   4795  H01 MET A 323      41.943  23.149  43.629  1.00  0.36           H  
ATOM   4796  H02 MET A 323      42.167  21.951  41.715  1.00  0.36           H  
ATOM   4797  H03 MET A 323      40.435  22.167  41.234  1.00  0.36           H  
ATOM   4798  H04 MET A 323      39.757  20.604  42.895  1.00  0.36           H  
ATOM   4799  H05 MET A 323      41.435  20.481  43.537  1.00  0.36           H  
ATOM   4800  H06 MET A 323      43.232  19.000  42.582  1.00  0.36           H  
ATOM   4801  H07 MET A 323      41.946  18.043  43.356  1.00  0.36           H  
ATOM   4802  H08 MET A 323      42.663  17.495  41.821  1.00  0.36           H  
ATOM   4803  H14 MET A 323      38.934  23.080  43.578  1.00  0.36           H  
ATOM   4804  N   LEU A 324      41.751  25.373  42.483  1.00  0.57           N  
ATOM   4805  CA  LEU A 324      41.640  26.671  41.833  1.00  0.57           C  
ATOM   4806  C   LEU A 324      41.984  26.557  40.351  1.00  0.57           C  
ATOM   4807  O   LEU A 324      41.163  26.875  39.494  1.00  0.57           O  
ATOM   4808  CB  LEU A 324      42.573  27.676  42.502  1.00  0.57           C  
ATOM   4809  CG  LEU A 324      42.411  29.139  42.091  1.00  0.57           C  
ATOM   4810  CD1 LEU A 324      41.016  29.629  42.456  1.00  0.57           C  
ATOM   4811  CD2 LEU A 324      43.468  29.972  42.793  1.00  0.57           C  
ATOM   4812  H01 LEU A 324      40.611  27.018  41.930  1.00  0.57           H  
ATOM   4813  H02 LEU A 324      43.576  27.396  42.179  1.00  0.57           H  
ATOM   4814  H03 LEU A 324      42.410  27.614  43.578  1.00  0.57           H  
ATOM   4815  H04 LEU A 324      42.537  29.235  41.013  1.00  0.57           H  
ATOM   4816  H05 LEU A 324      40.309  28.803  42.378  1.00  0.57           H  
ATOM   4817  H06 LEU A 324      41.019  30.008  43.478  1.00  0.57           H  
ATOM   4818  H07 LEU A 324      40.720  30.425  41.773  1.00  0.57           H  
ATOM   4819  H08 LEU A 324      44.333  30.086  42.140  1.00  0.57           H  
ATOM   4820  H09 LEU A 324      42.556  25.172  43.059  1.00  0.57           H  
ATOM   4821  H10 LEU A 324      43.060  30.955  43.028  1.00  0.57           H  
ATOM   4822  H11 LEU A 324      43.772  29.474  43.714  1.00  0.57           H  
ATOM   4823  N   ASP A 325      43.200  26.105  40.054  1.00  0.62           N  
ATOM   4824  CA  ASP A 325      43.647  25.940  38.669  1.00  0.62           C  
ATOM   4825  C   ASP A 325      44.615  24.761  38.557  1.00  0.62           C  
ATOM   4826  O   ASP A 325      45.826  24.944  38.369  1.00  0.62           O  
ATOM   4827  CB  ASP A 325      44.339  27.205  38.183  1.00  0.62           C  
ATOM   4828  CG  ASP A 325      44.595  27.182  36.700  1.00  0.62           C  
ATOM   4829  OD1 ASP A 325      45.020  26.124  36.186  1.00  0.62           O  
ATOM   4830  OD2 ASP A 325      44.376  28.225  36.049  1.00  0.62           O  
ATOM   4831  H01 ASP A 325      42.771  25.746  38.050  1.00  0.62           H  
ATOM   4832  H02 ASP A 325      45.303  27.272  38.687  1.00  0.62           H  
ATOM   4833  H03 ASP A 325      43.708  28.063  38.417  1.00  0.62           H  
ATOM   4834  H12 ASP A 325      43.833  25.869  40.805  1.00  0.62           H  
ATOM   4835  N   ALA A 326      44.066  23.554  38.653  1.00  0.47           N  
ATOM   4836  CA  ALA A 326      44.861  22.334  38.607  1.00  0.47           C  
ATOM   4837  C   ALA A 326      44.781  21.528  37.319  1.00  0.47           C  
ATOM   4838  O   ALA A 326      43.785  21.551  36.603  1.00  0.47           O  
ATOM   4839  CB  ALA A 326      44.479  21.444  39.778  1.00  0.47           C  
ATOM   4840  H01 ALA A 326      45.896  22.673  38.661  1.00  0.47           H  
ATOM   4841  H02 ALA A 326      43.459  21.085  39.643  1.00  0.47           H  
ATOM   4842  H03 ALA A 326      45.159  20.594  39.826  1.00  0.47           H  
ATOM   4843  H04 ALA A 326      43.065  23.480  38.761  1.00  0.47           H  
ATOM   4844  H05 ALA A 326      44.543  22.014  40.705  1.00  0.47           H  
ATOM   4845  N   ASP A 327      45.857  20.810  37.043  1.00  0.49           N  
ATOM   4846  CA  ASP A 327      45.939  19.946  35.881  1.00  0.49           C  
ATOM   4847  C   ASP A 327      46.426  18.623  36.441  1.00  0.49           C  
ATOM   4848  O   ASP A 327      47.601  18.462  36.759  1.00  0.49           O  
ATOM   4849  CB  ASP A 327      46.934  20.503  34.874  1.00  0.49           C  
ATOM   4850  CG  ASP A 327      46.669  21.952  34.557  1.00  0.49           C  
ATOM   4851  OD1 ASP A 327      45.487  22.310  34.349  1.00  0.49           O  
ATOM   4852  OD2 ASP A 327      47.641  22.733  34.514  1.00  0.49           O  
ATOM   4853  H01 ASP A 327      44.989  19.853  35.355  1.00  0.49           H  
ATOM   4854  H02 ASP A 327      46.831  19.933  33.950  1.00  0.49           H  
ATOM   4855  H03 ASP A 327      47.940  20.411  35.284  1.00  0.49           H  
ATOM   4856  H06 ASP A 327      46.651  20.865  37.665  1.00  0.49           H  
ATOM   4857  N   VAL A 328      45.503  17.687  36.574  1.00  0.41           N  
ATOM   4858  CA  VAL A 328      45.806  16.388  37.140  1.00  0.41           C  
ATOM   4859  C   VAL A 328      45.902  15.282  36.098  1.00  0.41           C  
ATOM   4860  O   VAL A 328      45.017  15.144  35.264  1.00  0.41           O  
ATOM   4861  CB  VAL A 328      44.715  16.007  38.144  1.00  0.41           C  
ATOM   4862  CG1 VAL A 328      45.114  14.766  38.910  1.00  0.41           C  
ATOM   4863  CG2 VAL A 328      44.455  17.167  39.070  1.00  0.41           C  
ATOM   4864  H01 VAL A 328      46.782  16.478  37.616  1.00  0.41           H  
ATOM   4865  H02 VAL A 328      43.792  15.780  37.610  1.00  0.41           H  
ATOM   4866  H03 VAL A 328      46.016  14.970  39.487  1.00  0.41           H  
ATOM   4867  H04 VAL A 328      44.559  17.883  36.272  1.00  0.41           H  
ATOM   4868  H05 VAL A 328      44.308  14.480  39.586  1.00  0.41           H  
ATOM   4869  H06 VAL A 328      45.307  13.953  38.210  1.00  0.41           H  
ATOM   4870  H07 VAL A 328      43.436  17.105  39.452  1.00  0.41           H  
ATOM   4871  H08 VAL A 328      45.157  17.132  39.903  1.00  0.41           H  
ATOM   4872  H09 VAL A 328      44.582  18.103  38.526  1.00  0.41           H  
ATOM   4873  N   THR A 329      46.960  14.483  36.152  1.00  0.45           N  
ATOM   4874  CA  THR A 329      47.096  13.389  35.204  1.00  0.45           C  
ATOM   4875  C   THR A 329      47.499  12.085  35.882  1.00  0.45           C  
ATOM   4876  O   THR A 329      48.512  12.037  36.564  1.00  0.45           O  
ATOM   4877  CB  THR A 329      48.129  13.722  34.112  1.00  0.45           C  
ATOM   4878  CG2 THR A 329      47.605  14.824  33.203  1.00  0.45           C  
ATOM   4879  OG1 THR A 329      49.357  14.139  34.722  1.00  0.45           O  
ATOM   4880  H01 THR A 329      46.113  13.257  34.751  1.00  0.45           H  
ATOM   4881  H02 THR A 329      48.306  12.830  33.512  1.00  0.45           H  
ATOM   4882  H03 THR A 329      46.698  15.248  33.633  1.00  0.45           H  
ATOM   4883  H04 THR A 329      48.359  15.605  33.105  1.00  0.45           H  
ATOM   4884  H05 THR A 329      47.381  14.409  32.220  1.00  0.45           H  
ATOM   4885  H06 THR A 329      49.678  13.446  35.304  1.00  0.45           H  
ATOM   4886  H10 THR A 329      47.672  14.635  36.852  1.00  0.45           H  
ATOM   4887  N   ASP A 330      46.714  11.028  35.679  1.00  0.33           N  
ATOM   4888  CA  ASP A 330      46.998   9.720  36.284  1.00  0.33           C  
ATOM   4889  C   ASP A 330      47.225   9.923  37.767  1.00  0.33           C  
ATOM   4890  O   ASP A 330      48.239   9.491  38.306  1.00  0.33           O  
ATOM   4891  CB  ASP A 330      48.262   9.101  35.696  1.00  0.33           C  
ATOM   4892  CG  ASP A 330      48.243   9.052  34.195  1.00  0.33           C  
ATOM   4893  OD1 ASP A 330      49.290   8.708  33.611  1.00  0.33           O  
ATOM   4894  OD2 ASP A 330      47.192   9.355  33.597  1.00  0.33           O  
ATOM   4895  H01 ASP A 330      46.156   9.056  36.089  1.00  0.33           H  
ATOM   4896  H02 ASP A 330      48.322   8.074  36.057  1.00  0.33           H  
ATOM   4897  H03 ASP A 330      49.121   9.692  36.015  1.00  0.33           H  
ATOM   4898  H07 ASP A 330      45.899  11.129  35.091  1.00  0.33           H  
ATOM   4899  N   SER A 331      46.287  10.589  38.426  1.00  0.30           N  
ATOM   4900  CA  SER A 331      46.426  10.863  39.847  1.00  0.30           C  
ATOM   4901  C   SER A 331      45.141  10.599  40.594  1.00  0.30           C  
ATOM   4902  O   SER A 331      44.078  10.480  39.990  1.00  0.30           O  
ATOM   4903  CB  SER A 331      46.817  12.326  40.058  1.00  0.30           C  
ATOM   4904  OG  SER A 331      48.037  12.634  39.414  1.00  0.30           O  
ATOM   4905  H01 SER A 331      47.199  10.199  40.233  1.00  0.30           H  
ATOM   4906  H02 SER A 331      46.943  12.495  41.127  1.00  0.30           H  
ATOM   4907  H03 SER A 331      46.032  12.965  39.655  1.00  0.30           H  
ATOM   4908  H04 SER A 331      45.465  10.910  37.934  1.00  0.30           H  
ATOM   4909  H05 SER A 331      48.265  13.552  39.580  1.00  0.30           H  
ATOM   4910  N   VAL A 332      45.252  10.495  41.914  1.00  0.05           N  
ATOM   4911  CA  VAL A 332      44.089  10.290  42.766  1.00  0.05           C  
ATOM   4912  C   VAL A 332      44.126  11.388  43.836  1.00  0.05           C  
ATOM   4913  O   VAL A 332      45.181  11.697  44.388  1.00  0.05           O  
ATOM   4914  CB  VAL A 332      44.090   8.879  43.429  1.00  0.05           C  
ATOM   4915  CG1 VAL A 332      44.087   7.811  42.362  1.00  0.05           C  
ATOM   4916  CG2 VAL A 332      45.297   8.709  44.308  1.00  0.05           C  
ATOM   4917  H01 VAL A 332      43.178  10.343  42.171  1.00  0.05           H  
ATOM   4918  H02 VAL A 332      43.193   8.784  44.042  1.00  0.05           H  
ATOM   4919  H03 VAL A 332      44.547   8.203  41.455  1.00  0.05           H  
ATOM   4920  H04 VAL A 332      44.652   6.947  42.711  1.00  0.05           H  
ATOM   4921  H05 VAL A 332      43.061   7.513  42.148  1.00  0.05           H  
ATOM   4922  H06 VAL A 332      46.167  10.560  42.337  1.00  0.05           H  
ATOM   4923  H07 VAL A 332      46.085   9.384  43.976  1.00  0.05           H  
ATOM   4924  H08 VAL A 332      45.031   8.940  45.340  1.00  0.05           H  
ATOM   4925  H09 VAL A 332      45.651   7.680  44.245  1.00  0.05           H  
ATOM   4926  N   ILE A 333      42.971  11.994  44.092  1.00  0.31           N  
ATOM   4927  CA  ILE A 333      42.846  13.053  45.074  1.00  0.31           C  
ATOM   4928  C   ILE A 333      41.962  12.616  46.250  1.00  0.31           C  
ATOM   4929  O   ILE A 333      40.788  12.254  46.076  1.00  0.31           O  
ATOM   4930  CB  ILE A 333      42.250  14.314  44.430  1.00  0.31           C  
ATOM   4931  CG1 ILE A 333      43.125  14.738  43.251  1.00  0.31           C  
ATOM   4932  CG2 ILE A 333      42.138  15.438  45.461  1.00  0.31           C  
ATOM   4933  CD1 ILE A 333      44.567  14.990  43.615  1.00  0.31           C  
ATOM   4934  H01 ILE A 333      43.845  13.274  45.450  1.00  0.31           H  
ATOM   4935  H02 ILE A 333      41.246  14.097  44.066  1.00  0.31           H  
ATOM   4936  H03 ILE A 333      42.723  15.683  42.885  1.00  0.31           H  
ATOM   4937  H04 ILE A 333      43.094  13.949  42.499  1.00  0.31           H  
ATOM   4938  H05 ILE A 333      41.089  15.597  45.712  1.00  0.31           H
[truncated: 1,801,830 more chars]
