# Supplementary material for: Mapping allosteric communications within individual proteins
Source: Nat Commun. 2020 Jul 31;11:3862. doi: 10.1038/s41467-020-17618-2 (PMC7395124; doi:10.1038/s41467-020-17618-2)
Supplement: Supplementary file 7 — Supplementary Data 4 [file 41467_2020_17618_MOESM7_ESM.zip › comparison-to-Amors/1yp3/1yp3-qs.txt]

414	D	43.6306751	ILE414 D	35903.89474	0.796511628
110	A	12.1948337	SER110 A	2619.545455	0.88372093
32	C	7.072314614	THR32 C	2824.571429	0.610465116
166	C	10.80637978	ILE166 C	4376.210526	0.662790698
242	B	30.61454976	ASN242 B	36775.42857	0.36627907
434	D	44.42193275	SER434 D	36996.18182	0.790697674
424	B	37.31785873	ALA424 B	48291	0.005813953
57	C	9.163456826	ILE57 C	3840.105263	0.61627907
129	B	13.93458248	TRP129 B	13441.04167	0.261627907
47	B	30.59640008	PRO47 B	40077.5	0.127906977
68	B	27.59513026	SER68 B	34160.63636	0.453488372
204	A	15.22961142	LEU204 A	16263.10526	0.238372093
144	C	2.247264337	GLY144 C	30.28571429	0.912790698
87	D	24.53024388	ARG87 D	26292.875	0.540697674
169	A	9.478938812	ALA169 A	11903.3	0.203488372
166	A	10.35521154	ILE166 A	8845.210526	0.313953488
267	D	37.2243988	MET267 D	40972.05882	0.284883721
336	D	27.35219	GLY336 D	26142.14286	0.691860465
409	B	43.87917478	GLY409 B	46597.71429	0.209302326
18	B	31.34602013	SER18 B	36450.72727	0.395348837
175	B	54.24957767	GLU175 B	49290.6	0.174418605
417	C	30.6690562	LYS417 C	15046.18182	0.953488372
301	D	45.56039	ASP301 D	31818.58333	0.941860465
35	C	9.706612025	TYR35 C	3544.52381	0.686046512
262	A	10.90416741	ALA262 A	4787.7	0.610465116
108	A	8.551755434	GLN108 A	2261.647059	0.75
117	C	5.388658182	PHE117 C	222.85	0.970930233
359	C	32.63713646	ALA359 C	17178.4	0.947674419
348	C	19.54564026	VAL348 C	14433	0.494186047
294	D	39.51887658	ILE294 D	31966.63158	0.813953488
418	B	52.76053103	ASP418 B	48472	0.377906977
365	D	38.86535545	LEU365 D	32808	0.790697674
302	B	39.78315597	PHE302 B	40694.95	0.459302326
113	A	11.04282826	ASN113 A	1576.357143	0.953488372
77	B	12.96917152	ASN77 B	10546.42857	0.331395349
349	C	23.86920413	VAL349 C	15430.5	0.75
35	A	9.85613687	TYR35 A	14404.14286	0.145348837
403	D	33.07544081	ASP403 D	34332.08333	0.587209302
311	C	14.16939829	ILE311 C	8111.421053	0.494186047
156	B	35.8872847	ILE156 B	40746.42105	0.244186047
58	D	30.07381599	PRO58 D	31758.71429	0.645348837
254	B	28.29620809	PHE254 B	37933.35	0.145348837
307	B	31.53086034	ARG307 B	38663.125	0.23255814
373	B	32.99957589	GLU373 B	45810.46667	0.052325581
207	A	13.3426277	MET207 A	15936.17647	0.180232558
223	B	57.54936672	GLU223 B	49161.93333	0.343023256
201	D	56.03045737	GLY201 D	47898.14286	0.75
218	A	26.3715244	ASP218 A	16583.91667	0.831395349
278	A	6.777161943	TRP278 A	14761.16667	0.075581395
77	D	13.05600299	ASN77 D	17026.21429	0.127906977
196	D	46.10887191	ALA196 D	46553.3	0.343023256
185	B	47.64079255	LYS185 B	48242.04545	0.180232558
92	B	27.66118052	ASN92 B	29662.85714	0.63372093
70	B	23.62214618	ILE70 B	31308.52632	0.25
449	D	45.55793148	ILE449 D	36377.31579	0.860465116
306	C	21.01031244	ASP306 C	9908.916667	0.779069767
108	D	14.55214507	GLN108 D	15574.88235	0.23255814
269	B	40.10213961	VAL269 B	44221.25	0.226744186
106	C	6.466781425	ALA106 C	2557	0.604651163
24	D	24.67885836	ILE24 D	33547.68421	0.220930233
119	A	3.242216526	GLY119 A	86	0.941860465
231	D	34.58899376	GLY231 D	40552.28571	0.209302326
76	D	17.22846464	PHE76 D	18556.25	0.255813953
233	C	4.264495046	TYR233 C	2687.142857	0.441860465
47	C	13.59646403	PRO47 C	2698.571429	0.930232558
34	A	6.441183975	LEU34 A	12167.42105	0.168604651
368	D	36.2873115	GLY368 D	32351.28571	0.773255814
369	A	23.16437821	ALA369 A	30349.3	0.255813953
417	B	53.16797147	LYS417 B	48331.77273	0.5
430	D	38.53709954	TYR430 D	37371.71429	0.598837209
206	A	19.28958053	ALA206 A	16210.3	0.418604651
219	A	25.47800002	LYS219 A	16644.40909	0.784883721
279	A	9.663662091	GLU279 A	14927.2	0.122093023
52	B	33.30244539	TYR52 B	37975.66667	0.331395349
101	B	21.92054292	PHE101 B	29522.6	0.186046512
362	D	45.49789274	GLU362 D	32719.06667	0.930232558
147	B	38.00758153	LEU147 B	41742.21053	0.26744186
322	B	24.81365602	LYS322 B	36606.81818	0.058139535
369	C	23.37983458	ALA369 C	14460.3	0.761627907
428	C	24.724308	ASP428 C	12099	0.889534884
381	B	37.18097657	LEU381 B	47796.63158	0.034883721
118	C	1.758899087	GLN118 C	31.52941176	0.790697674
339	C	30.30321465	ILE339 C	19445.94737	0.88372093
308	B	35.06406223	SER308 B	38442.63636	0.360465116
24	A	6.466612251	ILE24 A	6748.631579	0.302325581
101	D	22.12061062	PHE101 D	29638.55	0.203488372
40	C	13.50975799	LYS40 C	1901.954545	0.976744186
19	D	31.20323203	ARG19 D	36196.25	0.412790698
336	C	29.00026148	GLY336 C	18457.28571	0.872093023
111	B	16.47421233	PRO111 B	8571.357143	0.546511628
30	D	26.76294806	ALA30 D	34536.4	0.343023256
118	A	1.770316638	GLN118 A	25.17647059	0.901162791
191	D	46.65446403	ARG191 D	45582.66667	0.476744186
308	D	35.35342521	SER308 D	28687.63636	0.843023256
290	D	41.16986106	ALA290 D	34342.8	0.784883721
15	C	25.15417607	PRO15 C	6042.285714	0.994186047
363	D	46.42524492	ASP363 D	32435.66667	0.953488372
156	C	15.89889314	ILE156 C	5058.210526	0.813953488
393	B	40.71305654	LYS393 B	45746.63636	0.151162791
343	B	41.1315398	LYS343 B	42509.04545	0.418604651
225	D	54.6428957	PRO225 D	46367.28571	0.813953488
16	D	35.72361027	ASP16 D	36748.91667	0.511627907
40	A	13.90487986	LYS40 A	12817.31818	0.273255814
281	A	7.354610595	ILE281 A	16234.36842	0.052325581
380	B	38.72841933	LEU380 B	47816.21053	0.046511628
25	C	4.255249229	ILE25 C	2065.789474	0.51744186
216	A	18.95077822	LEU216 A	16183.47368	0.401162791
275	A	16.76292424	ASP275 A	14732.16667	0.348837209
312	B	31.90399513	TYR312 B	35615.85714	0.494186047
370	C	20.84262774	ASP370 C	15078.25	0.581395349
203	D	49.82784942	GLN203 D	47935.11765	0.343023256
393	D	40.04891263	LYS393 D	33990.09091	0.779069767
410	B	44.83060072	ASP410 B	46696.16667	0.255813953
12	A	26.55644093	CYS12 A	8574.9	0.970930233
19	A	22.11372375	ARG19 A	9602.166667	0.848837209
225	B	54.39939824	PRO225 B	48975.57143	0.325581395
281	C	6.575568264	ILE281 C	1434.263158	0.773255814
315	B	26.05397924	PRO315 B	33057.92857	0.389534884
25	A	4.749811786	ILE25 A	6638.368421	0.273255814
21	B	30.28152224	VAL21 B	35738.4375	0.447674419
175	C	15.89617841	GLU175 C	8467.533333	0.523255814
394	B	44.23906547	ASN394 B	45848.07143	0.308139535
260	C	7.508649013	PRO260 C	1593.428571	0.802325581
128	C	11.50364573	LEU128 C	2782.473684	0.837209302
124	D	23.27995956	VAL124 D	32332.5625	0.162790698
90	B	22.84629532	ALA90 B	29286.8	0.279069767
85	D	21.85330494	LEU85 D	26356.15789	0.302325581
48	C	10.67491129	LEU48 C	3782.631579	0.703488372
421	A	20.51303571	GLN421 A	29148.94118	0.122093023
357	D	37.6224212	GLU357 D	31177.26667	0.813953488
272	C	13.80881494	TYR272 C	5955.904762	0.610465116
18	C	20.62679069	SER18 C	5269.363636	0.947674419
286	D	40.46155949	ALA286 D	35326.1	0.726744186
41	A	10.59007389	ARG41 A	16998.58333	0.075581395
230	B	38.06836503	MET230 B	44767.29412	0.127906977
447	D	46.08121139	SER447 D	36096.18182	0.88372093
280	A	5.067827444	ASP280 A	14812.58333	0.029069767
26	C	2.338002994	LEU26 C	1593.947368	0.418604651
217	A	23.25913442	ASP217 A	16455.75	0.709302326
276	A	16.3733521	GLY276 A	14890.28571	0.337209302
133	D	20.14636764	GLU133 D	30025.6	0.075581395
135	D	27.11669228	THR135 D	33368.14286	0.48255814
404	C	18.06377998	LYS404 C	11738.36364	0.494186047
421	C	20.55925804	GLN421 C	13746.70588	0.604651163
340	D	33.01559177	LYS340 D	27344.31818	0.831395349
55	D	26.15646161	ILE55 D	30663.26316	0.529069767
15	A	24.84693343	PRO15 A	9529.785714	0.941860465
418	D	53.05731967	ASP418 D	37743.33333	1
18	A	20.91814275	SER18 A	9666.181818	0.784883721
405	B	30.28728951	ASN405 B	45597.57143	0.023255814
209	C	17.0941182	VAL209 C	8908.3125	0.558139535
171	B	44.14633544	LEU171 B	46868	0.180232558
378	C	34.82116671	ARG378 C	19940.04167	0.930232558
26	A	2.342136204	LEU26 A	4594.368421	0.23255814
120	A	1.844135028	THR120 A	250.5714286	0.697674419
146	D	35.41327894	HIS146 D	36324.17647	0.51744186
267	C	16.33207041	MET267 C	3743.411765	0.912790698
79	C	15.54952597	ALA79 C	3995	0.86627907
432	B	41.38339117	ILE432 B	47694.52632	0.069767442
283	C	8.01082218	THR283 C	3349.142857	0.604651163
306	B	34.27576774	ASP306 B	38680.5	0.308139535
224	B	52.90355422	MET224 B	49036	0.209302326
410	C	34.88472479	ASP410 C	15998	0.970930233
36	D	31.88928988	PRO36 D	35314.78571	0.511627907
269	C	12.7520841	VAL269 C	4746.75	0.686046512
420	A	23.48596988	VAL420 A	29635.75	0.319767442
59	B	27.58709789	VAL59 B	35314.5	0.348837209
62	B	29.84759211	CYS62 B	36196.63636	0.38372093
377	B	34.76548714	ASP377 B	47247.41667	0.029069767
283	A	8.095166274	THR283 A	19542.21429	0.011627907
214	A	16.87837711	LEU214 A	15729.57895	0.331395349
356	B	38.17354363	SER356 B	43553	0.180232558
277	A	14.00214005	TYR277 A	15276.14286	0.209302326
224	D	52.25188017	MET224 D	46447.70588	0.703488372
403	C	15.89217191	ASP403 C	9181.166667	0.494186047
248	C	11.1609264	PHE248 C	2012.05	0.930232558
14	A	26.80175144	ASP14 A	9385.583333	0.965116279
415	D	49.72624122	ILE415 D	36385.84211	0.970930233
218	D	60.75664097	ASP218 D	46569.83333	0.534883721
27	A	3.458677348	GLY27 A	4206.142857	0.337209302
121	A	4.782999686	ALA121 A	439.2	0.889534884
220	C	19.83621022	ARG220 C	8137.833333	0.808139535
119	B	25.57212095	GLY119 B	29553.85714	0.523255814
228	B	44.10590149	ALA228 B	47084	0.174418605
211	D	52.53321977	THR211 D	46641.21429	0.697674419
69	B	26.13393818	LYS69 B	32619.86364	0.424418605
330	A	26.87713991	ASP330 A	34953.75	0.325581395
423	A	20.14912219	ALA423 A	27766	0.151162791
66	D	34.30018733	ASN66 D	33013.5	0.709302326
413	B	49.67449008	LYS413 B	46936.86364	0.51744186
383	B	43.81533343	ALA383 B	47932.8	0.093023256
282	A	5.019442001	GLY282 A	17713.42857	0.005813953
180	B	44.98177073	ALA180 B	49340.6	0.01744186
355	D	35.51229046	ILE355 D	29982.15789	0.813953488
80	C	15.42331255	SER80 C	4052.454545	0.860465116
105	B	16.34173828	LEU105 B	20232.47368	0.180232558
237	C	16.92989206	LYS237 C	3557.818182	0.936046512
148	C	7.645644643	TYR148 C	1683.571429	0.784883721
381	A	33.91347505	LEU381 A	35606.78947	0.51744186
17	A	19.52927293	ALA17 A	9707	0.691860465
266	B	43.21989752	GLY266 B	42581.28571	0.505813953
166	D	36.14620995	ILE166 D	40607.73684	0.255813953
84	D	23.67727784	HIS84 D	26293.52941	0.470930233
193	A	16.27177781	ILE193 A	13127.10526	0.372093023
122	A	4.380158102	ASP122 A	534.8333333	0.831395349
57	D	32.64300187	ILE57 D	31470.94737	0.720930233
132	D	23.01426768	GLU132 D	29476.8	0.284883721
144	D	31.15484092	GLY144 D	35983.42857	0.441860465
294	C	17.87223984	ILE294 C	10108.73684	0.534883721
304	C	13.8490322	PHE304 C	8369.35	0.470930233
112	A	11.79065079	GLU112 A	2026	0.941860465
64	C	17.80557309	ASN64 C	4857.714286	0.88372093
166	B	35.96762215	ILE166 B	42470.63158	0.162790698
250	D	27.96365032	GLY250 D	37619.85714	0.162790698
422	A	17.98233514	GLU422 A	28495	0.034883721
350	C	22.07008396	GLY350 C	15213.28571	0.674418605
285	A	13.15923425	GLU285 A	22050.4	0.058139535
37	B	30.22885517	LEU37 B	44374.57895	0.046511628
183	C	8.42261723	LEU183 C	7935.947368	0.296511628
328	C	30.69301168	VAL328 C	20187	0.872093023
61	C	10.92524604	ASN61 C	4005.571429	0.686046512
365	C	16.2278978	LEU365 C	12555.21053	0.38372093
382	A	39.99876429	ALA382 A	35596	0.703488372
318	C	26.34782674	LEU318 C	19078.21053	0.76744186
439	D	36.55848171	VAL439 D	35946.1875	0.604651163
16	A	23.48371949	ASP16 A	9652.416667	0.912790698
304	D	37.19929701	PHE304 D	30273.65	0.837209302
25	D	25.43005729	ILE25 D	32701.26316	0.343023256
428	B	38.84037871	ASP428 B	48097.91667	0.029069767
319	B	22.4159267	PRO319 B	33156.42857	0.058139535
349	B	35.75746648	VAL349 B	41687.0625	0.191860465
246	A	16.43106515	ASP246 A	3949.583333	0.901162791
440	D	32.2585777	ILE440 D	35928.89474	0.470930233
20	D	32.78507357	SER20 D	36005.63636	0.476744186
328	A	30.20955235	VAL328 A	36058.5625	0.406976744
207	B	48.30454674	MET207 B	49566.70588	0.040697674
153	A	18.70662011	GLU153 A	11158.46667	0.552325581
398	B	47.81315729	LYS398 B	45786.68182	0.51744186
265	B	37.12381428	LEU265 B	42064.94737	0.215116279
346	B	43.62745197	HIS346 B	42270.23529	0.546511628
38	B	27.33893754	THR38 B	44137.28571	0.01744186
432	C	19.19226894	ILE432 C	12248.78947	0.534883721
188	D	55.08224412	GLU188 D	46119.2	0.843023256
299	C	24.14666563	VAL299 C	11059	0.895348837
425	A	21.89359187	ARG425 A	26348.54167	0.308139535
105	C	5.880300417	LEU105 C	3083.105263	0.505813953
167	B	38.44019867	THR167 B	43077.5	0.215116279
38	D	27.53069373	THR38 D	34623.92857	0.406976744
116	C	6.039083871	TRP116 C	452.875	0.959302326
18	D	31.17349793	SER18 D	36375.27273	0.401162791
241	A	14.89270775	LEU241 A	4946.631579	0.738372093
309	D	36.75951966	ALA309 D	29391.1	0.848837209
424	C	19.34545378	ALA424 C	12472.8	0.540697674
167	D	38.72482046	THR167 D	40817.35714	0.389534884
331	C	25.9983908	SER331 C	17660.45455	0.773255814
152	A	11.12374514	TYR152 A	11507.2381	0.244186047
220	B	53.01973781	ARG220 B	48308.75	0.48255814
68	A	17.53374455	SER68 A	9827.454545	0.523255814
337	B	29.21679635	CYS337 B	39690.72727	0.098837209
378	D	32.1491712	ARG378 D	32080.16667	0.686046512
424	A	19.45243689	ALA424 A	27003	0.145348837
28	D	24.01358811	GLY28 D	33684.71429	0.13372093
254	D	28.63815703	PHE254 D	37744.7	0.180232558
177	C	11.32814243	ARG177 C	8230.916667	0.401162791
392	D	41.74416521	GLY392 D	33799.42857	0.802325581
152	C	10.33530053	TYR152 C	4192	0.651162791
87	C	19.5037694	ARG87 C	5563.458333	0.918604651
68	C	17.34912776	SER68 C	4453.363636	0.895348837
176	B	52.87157997	LYS176 B	49506.40909	0.122093023
402	A	19.98706184	ILE402 A	28038	0.13372093
346	C	23.33082727	HIS346 C	15901	0.720930233
30	C	5.368246921	ALA30 C	2357.2	0.552325581
228	C	7.802040118	ALA228 C	7000.8	0.337209302
125	D	21.80595802	ARG125 D	31955.75	0.087209302
11	B	45.04456935	THR11 B	39506.15385	0.715116279
229	B	38.99687335	SER229 B	45918.45455	0.104651163
51	C	18.83064951	ASN51 C	5962.928571	0.86627907
325	D	33.9418724	ASP325 D	23333.16667	0.877906977
240	A	9.402375498	MET240 A	4869.294118	0.552325581
427	C	23.44967484	THR427 C	11956.85714	0.831395349
142	C	5.45069225	LEU142 C	372.5263158	0.941860465
155	A	11.80909378	PHE155 A	10768.7	0.273255814
356	D	37.59528553	SER356 D	30774.90909	0.825581395
261	B	37.23796732	GLY261 B	41832.28571	0.23255814
307	C	25.01840814	ARG307 C	10998.04167	0.930232558
170	D	43.67829085	ALA170 D	43285.8	0.488372093
446	D	41.59622204	PRO446 D	35956.07143	0.726744186
248	D	30.05894684	PHE248 D	38030.7	0.23255814
69	A	14.50743344	LYS69 A	9042.272727	0.459302326
370	B	29.33889695	ASP370 B	44285.16667	0.034883721
298	A	27.07595895	PRO298 A	25216.14286	0.697674419
427	A	23.88075782	THR427 A	25816.85714	0.494186047
169	C	8.901164755	ALA169 C	5407.1	0.453488372
99	C	20.84773472	GLU99 C	4777.357143	0.976744186
438	D	37.05135927	THR438 D	36137.5	0.604651163
387	B	39.70119017	VAL387 B	47181.75	0.081395349
172	C	14.24243399	PRO172 C	7429.857143	0.534883721
54	D	30.46041584	LEU54 D	31266.63158	0.668604651
58	C	7.509122785	PRO58 C	3797	0.540697674
184	B	41.8392329	MET184 B	47853.52941	0.058139535
243	C	11.84937872	LEU243 C	2677.578947	0.860465116
78	D	17.84514032	SER78 D	17957.63636	0.313953488
336	B	27.20548544	GLY336 B	39430.57143	0.063953488
73	A	2.550760279	LEU73 A	4628.105263	0.25
147	D	37.71122387	LEU147 D	35637.26316	0.662790698
175	D	53.38231983	GLU175 D	46478.53333	0.773255814
53	A	11.37539485	ARG53 A	18251.25	0.075581395
154	C	18.96153955	LYS154 C	5442.590909	0.901162791
401	A	15.11945148	ILE401 A	27460.84211	0.011627907
142	D	30.16069008	LEU142 D	35746.15789	0.441860465
450	A	31.00759193	ILE450 A	31335.31579	0.686046512
292	C	17.75766409	LEU292 C	8762.947368	0.604651163
408	C	25.48439456	ILE408 C	15517.15789	0.808139535
348	A	19.38614583	VAL348 A	31238.9375	0.005813953
165	B	37.29961685	ASP165 B	42440.08333	0.203488372
313	D	31.85961018	THR313 D	26150	0.825581395
243	A	10.70764535	LEU243 A	4469.052632	0.645348837
367	A	13.69126506	MET367 A	28058.41176	0
414	A	24.72985637	ILE414 A	31206.05263	0.360465116
154	A	20.08536676	LYS154 A	10826.04545	0.686046512
438	A	15.62650134	THR438 A	27488	0.01744186
17	D	33.13760482	ALA17 D	36511.9	0.430232558
162	B	44.65466358	THR162 B	41674.5	0.622093023
207	C	12.33291292	MET207 C	8961.529412	0.38372093
299	A	24.59963205	VAL299 A	24599.875	0.598837209
227	A	11.63050304	ILE227 A	14819.36842	0.180232558
414	C	24.9282489	ILE414 C	15218.73684	0.802325581
130	D	16.93628286	LEU130 D	25575.84211	0.069767442
312	D	32.14486643	TYR312 D	27832.14286	0.790697674
213	C	21.44359018	ILE213 C	8815.473684	0.848837209
292	D	44.25910777	LEU292 D	33171.52632	0.895348837
72	A	5.690781054	VAL72 A	6476.4375	0.290697674
400	A	20.68835682	ALA400 A	29036.9	0.139534884
89	A	15.33571025	TYR89 A	13565.04762	0.325581395
398	C	25.7579306	LYS398 C	14688.40909	0.848837209
224	A	17.75462117	MET224 A	16218.47059	0.354651163
451	A	25.3929897	ILE451 A	30838.25	0.436046512
399	B	46.31112684	ARG399 B	45748.95833	0.424418605
407	C	26.39336686	ARG407 C	16189.16667	0.837209302
134	C	15.01469993	HIS134 C	4371.588235	0.825581395
169	B	39.59901827	ALA169 B	44763.6	0.162790698
269	D	40.86926759	VAL269 D	42224.0625	0.418604651
345	B	42.95051605	HIS345 B	42461.82353	0.505813953
242	A	15.20250354	ASN242 A	4749.642857	0.802325581
24	B	24.74646597	ILE24 B	33370.63158	0.244186047
415	A	27.89086626	ILE415 A	31185.57895	0.587209302
377	C	35.15585217	ASP377 C	19898.25	0.941860465
157	A	20.73691927	GLN157 A	10235.29412	0.75
439	A	19.43030522	VAL439 A	28083.625	0.110465116
224	C	17.73276095	MET224 C	8646.882353	0.61627907
342	B	37.32261581	CYS342 B	41885.81818	0.23255814
199	D	47.80301268	PRO199 D	47568.78571	0.296511628
103	A	9.949189716	GLU103 A	7409.4	0.389534884
279	C	8.54566668	GLU279 C	1892.666667	0.808139535
286	B	40.67490697	ALA286 B	44340	0.244186047
258	A	6.030246264	VAL258 A	2272.8125	0.627906977
199	B	48.6214809	PRO199 B	49833.57143	0.029069767
163	B	43.46068213	ASP163 B	41970.83333	0.563953488
216	B	52.87818501	LEU216 B	48896.05263	0.261627907
159	D	38.18326891	HIS159 D	39355.52941	0.459302326
71	A	8.147563255	TYR71 A	7157.238095	0.337209302
171	D	43.54751624	LEU171 D	43951.73684	0.441860465
138	D	31.41989182	GLU138 D	36637	0.372093023
165	C	15.28550248	ASP165 C	4663.416667	0.819767442
395	B	45.13948643	CYS395 B	45822.18182	0.360465116
271	D	44.29539021	ALA271 D	42624	0.575581395
19	B	31.42077435	ARG19 B	36255.25	0.406976744
200	B	50.84708473	GLN200 B	50118.94118	0.005813953
389	D	34.06001036	ILE389 D	33965.21053	0.645348837
437	C	20.28035377	VAL437 C	11939.875	0.651162791
35	B	29.97207564	TYR35 B	44513.95238	0.040697674
141	C	6.430089657	ILE141 C	1121.052632	0.819767442
416	A	24.61772837	ASN416 A	30871.28571	0.36627907
311	D	35.29402481	ILE311 D	28919.21053	0.837209302
156	A	15.41388776	ILE156 A	10416.68421	0.436046512
128	D	21.57551904	LEU128 D	27687.05263	0.244186047
63	D	29.64700373	LEU63 D	31934.94737	0.63372093
67	A	14.96231165	ILE67 A	10659.94737	0.406976744
333	B	32.08630881	ILE333 B	39647.84211	0.180232558
34	D	32.21300917	LEU34 D	35134.73684	0.523255814
237	B	27.66638207	LYS237 B	37616.18182	0.110465116
300	C	20.82148681	PRO300 C	10404.14286	0.744186047
136	C	16.76632745	VAL136 C	4306.375	0.88372093
196	C	8.782203027	ALA196 C	7711.4	0.319767442
421	B	44.86312433	GLN421 B	48574.58824	0.052325581
331	D	38.34558196	SER331 D	26590.09091	0.901162791
122	B	22.28651424	ASP122 B	29147.91667	0.23255814
444	C	26.2331617	LEU444 C	14915.36842	0.860465116
303	D	38.64571172	SER303 D	30850.18182	0.843023256
271	C	14.26063414	ALA271 C	5884.9	0.645348837
70	A	10.22671233	ILE70 A	8453.421053	0.325581395
136	D	28.3274729	VAL136 D	34598.5	0.476744186
172	B	47.90747926	PRO172 B	47702.21429	0.290697674
297	B	42.00150533	LYS297 B	42088.77273	0.48255814
21	D	30.44758334	VAL21 D	35596.75	0.476744186
352	C	23.54613748	ARG352 C	16354.375	0.720930233
421	D	45.59211897	GLN421 D	38291.47059	0.790697674
222	A	23.89001411	LYS222 A	16666.45455	0.738372093
234	C	11.81825897	VAL234 C	3455.375	0.76744186
291	C	13.34117371	ASN291 C	7078.857143	0.529069767
260	A	7.318898893	PRO260 A	3783.285714	0.534883721
279	B	40.65263	GLU279 B	43797.73333	0.279069767
374	D	29.57466635	THR374 D	31470.78571	0.639534884
210	D	56.2157493	ASP210 D	46873.08333	0.825581395
314	C	19.73021959	GLN314 C	10851.76471	0.651162791
70	C	10.71765301	ILE70 C	3809.526316	0.703488372
417	A	30.05638849	LYS417 A	30828.59091	0.674418605
386	B	38.30762468	SER386 B	47520.36364	0.052325581
308	A	23.6443352	SER308 A	21802.72727	0.610465116
123	C	2.723681699	ALA123 C	757.4	0.63372093
61	B	34.2883949	ASN61 B	36851.85714	0.441860465
435	D	46.29004881	GLY435 D	36784.71429	0.86627907
101	A	13.42649992	PHE101 A	8818.75	0.436046512
276	C	15.25851202	GLY276 C	4859.428571	0.790697674
190	B	47.94228389	GLY190 B	47352.28571	0.337209302
420	D	47.63929124	VAL420 D	38136.375	0.88372093
151	D	40.00060925	ASP151 D	37112.5	0.656976744
308	C	23.32860821	SER308 C	9615.818182	0.906976744
353	C	25.33312632	SER353 C	16989.54545	0.76744186
328	B	35.97965189	VAL328 B	39563.375	0.337209302
431	C	16.61220738	PHE431 C	11554.85	0.436046512
101	C	13.14087668	PHE101 C	4355.85	0.73255814
361	A	26.34063579	ILE361 A	32858.26316	0.436046512
221	A	21.88528243	ALA221 A	16586.8	0.63372093
348	B	38.87538535	VAL348 B	42133.5625	0.302325581
267	A	15.49477212	MET267 A	7372.588235	0.575581395
339	B	31.77672598	ILE339 B	40555.78947	0.145348837
83	D	21.19514145	ARG83 D	24382.25	0.331395349
410	A	34.81424183	ASP410 A	32093.41667	0.755813953
181	A	7.159090305	PHE181 A	15293.8	0.069767442
388	C	30.90863675	PRO388 C	17747	0.906976744
361	C	26.98086985	ILE361 C	16327.68421	0.854651163
420	C	24.21354962	VAL420 C	14110.6875	0.796511628
309	A	19.40520696	ALA309 A	21106.9	0.302325581
179	C	10.80332199	THR179 C	8437.857143	0.354651163
193	D	47.81603945	ILE193 D	45777.31579	0.523255814
437	A	20.34065461	VAL437 A	27938.3125	0.156976744
106	A	6.817198618	ALA106 A	3815.8	0.476744186
127	A	7.137669858	TYR127 A	2727.809524	0.63372093
158	B	43.61068179	ALA158 B	41229.8	0.604651163
266	C	18.00961549	GLY266 C	3427	0.98255814
324	C	37.82335604	LEU324 C	22542.21053	0.941860465
199	C	9.744622414	PRO199 C	8964.5	0.279069767
179	A	11.76944115	THR179 A	15741.07143	0.139534884
83	C	16.76599207	ARG83 C	4899	0.848837209
220	A	21.64426525	ARG220 A	16297.625	0.622093023
201	A	19.18397472	GLY201 A	16202.28571	0.412790698
407	D	33.54814762	ARG407 D	34254.41667	0.610465116
266	A	17.90143033	GLY266 A	6744.857143	0.76744186
268	D	42.5588718	ARG268 D	41567.625	0.540697674
132	B	22.55222752	GLU132 B	21862.53333	0.505813953
107	C	4.330377466	ALA107 C	2045.9	0.529069767
168	D	39.1908336	VAL168 D	41692.3125	0.360465116
329	B	40.49054821	THR329 B	39914.42857	0.534883721
48	B	34.32666477	LEU48 B	40075	0.220930233
55	C	8.656886623	ILE55 C	3167.842105	0.674418605
411	A	34.97075906	ASN411 A	32069.64286	0.761627907
126	D	15.99392825	GLN126 D	27909.70588	0.011627907
423	C	20.25553737	ALA423 C	12820.6	0.627906977
146	C	2.474717358	HIS146 C	256.7647059	0.73255814
276	B	46.20459518	GLY276 B	45414.28571	0.470930233
381	D	37.43770502	LEU381 D	33499.94737	0.744186047
303	C	18.29317605	SER303 C	8653.272727	0.645348837
30	B	26.39657499	ALA30 B	40057.4	0.040697674
107	A	5.1974006	ALA107 A	2861.4	0.470930233
329	D	40.79972227	THR329 D	26481.92857	0.936046512
137	B	32.9358583	LEU137 B	35213.15789	0.534883721
381	C	32.97793182	LEU381 C	19867.47368	0.901162791
22	C	12.58117045	LEU22 C	3654.421053	0.790697674
176	C	15.60846162	LYS176 C	8539.909091	0.51744186
296	A	23.17447205	LYS296 A	25155.59091	0.459302326
151	C	16.75668619	ASP151 C	4032.916667	0.912790698
412	C	29.50520825	VAL412 C	15853.0625	0.912790698
122	C	5.23886648	ASP122 C	627.3333333	0.860465116
366	B	39.41680891	LEU366 B	44170	0.191860465
112	D	18.02357961	GLU112 D	12405.6	0.476744186
200	A	14.9023016	GLN200 A	16051.17647	0.226744186
118	B	20.08072636	GLN118 B	28515.1875	0.11627907
204	B	52.36243911	LEU204 B	49996	0.069767442
298	B	42.28611551	PRO298 B	42130.28571	0.494186047
209	B	52.27639902	VAL209 B	49411.75	0.127906977
33	C	5.898754869	ARG33 C	3082.875	0.511627907
256	C	2.655819647	SER256 C	169.9090909	0.837209302
39	B	26.36465336	LYS39 B	44352	0.011627907
296	C	22.22628041	LYS296 C	11261.68182	0.790697674
412	A	29.36189085	VAL412 A	31839.375	0.622093023
283	B	37.59411792	THR283 B	44282.35714	0.139534884
121	B	25.35726267	ALA121 B	30166.1	0.48255814
189	D	50.76706915	GLU189 D	45992.6	0.656976744
53	B	28.06897453	ARG53 B	37026.16667	0.238372093
233	B	33.33488551	TYR233 B	41203.38095	0.151162791
128	A	11.04216075	LEU128 A	3406.315789	0.744186047
293	D	45.25047524	GLY293 D	32665.57143	0.930232558
195	B	41.18533334	PHE195 B	47719.9	0.058139535
226	B	50.89412961	PHE226 B	48785.3	0.203488372
104	A	8.064932176	VAL104 A	6238.5	0.401162791
226	A	14.37225469	PHE226 A	15593.25	0.220930233
425	B	38.71117654	ARG425 B	48221.625	0.01744186
390	D	38.45739046	GLY390 D	33905.57143	0.738372093
243	B	30.54866126	LEU243 B	37378.10526	0.290697674
212	B	55.6240945	THR212 B	49178.35714	0.255813953
382	C	38.92989014	ALA382 C	19874.2	0.98255814
357	B	37.58623212	GLU357 B	43674.73333	0.156976744
324	D	30.93956084	LEU324 D	22953.42105	0.854651163
297	A	27.51198232	LYS297 A	25944.13636	0.697674419
293	B	44.38617148	GLY293 B	42747.14286	0.563953488
280	C	4.996377588	ASP280 C	1281.5	0.697674419
36	C	13.18504327	PRO36 C	3544.071429	0.819767442
195	D	42.2111031	PHE195 D	45636.35	0.220930233
349	D	36.01732232	VAL349 D	29644.0625	0.831395349
202	D	57.04574696	GLU202 D	47986	0.622093023
217	C	24.49431963	ASP217 C	8824.583333	0.947674419
367	D	34.90464012	MET367 D	32836.94118	0.726744186
234	D	35.14268877	VAL234 D	39050.5625	0.319767442
203	A	15.41972792	GLN203 A	16310.88235	0.244186047
431	B	36.26088004	PHE431 B	47620.45	0.023255814
55	B	25.99491914	ILE55 B	35776.68421	0.168604651
43	B	25.32512665	LYS43 B	39698.04545	0.029069767
405	D	30.2239816	ASN405 D	34224.92857	0.552325581
130	C	12.09057889	LEU130 C	3680.736842	0.75
413	A	30.4740963	LYS413 A	31672.86364	0.656976744
373	C	30.60469469	GLU373 C	18525.73333	0.901162791
129	A	12.48375148	TRP129 A	4602.791667	0.697674419
194	D	46.73902817	GLU194 D	45957.26667	0.436046512
105	A	6.050467833	LEU105 A	5029.157895	0.377906977
190	A	17.58220879	GLY190 A	13181	0.424418605
27	D	25.87276611	GLY27 D	33247	0.360465116
294	B	38.38248616	ILE294 B	42048.89474	0.26744186
326	C	34.60821362	ALA326 C	21381.1	0.906976744
358	D	41.17076024	GLY358 D	31608.57143	0.860465116
184	D	43.38413786	MET184 D	45849.23529	0.255813953
270	C	14.92278342	GLN270 C	5380.117647	0.715116279
109	C	11.17702581	GLN109 C	2461.882353	0.854651163
116	A	6.081564684	TRP116 A	462.625	0.947674419
78	B	17.91460189	SER78 B	12110.27273	0.476744186
443	B	34.74884566	ALA443 B	46510.9	0.058139535
294	A	18.34582517	ILE294 A	25582.05263	0.127906977
68	D	27.44016381	SER68 D	32528.63636	0.534883721
214	C	16.51832162	LEU214 C	8583.368421	0.546511628
267	B	36.99384314	MET267 B	42721.94118	0.180232558
202	A	20.50025649	GLU202 A	16334.33333	0.5
236	A	15.58556954	SER236 A	7326.272727	0.575581395
133	A	17.17708421	GLU133 A	6972.066667	0.686046512
397	D	44.75691255	ILE397 D	33948.94737	0.88372093
149	D	39.43920433	ARG149 D	34084.75	0.76744186
443	D	34.67240553	ALA443 D	35630.9	0.558139535
337	D	29.56658893	CYS337 D	25993.09091	0.75
67	D	30.29258348	ILE67 D	33286.31579	0.587209302
258	B	30.9203772	VAL258 B	40322.4375	0.127906977
388	D	38.30249886	PRO388 D	34128.14286	0.73255814
389	A	26.33006882	ILE389 A	32921.94737	0.424418605
85	C	10.75519795	LEU85 C	4765	0.604651163
71	B	19.40772292	TYR71 B	28464.2381	0.093023256
344	D	38.23411002	ILE344 D	28481.47368	0.86627907
64	B	35.45058255	ASN64 B	36273.42857	0.540697674
227	C	11.38556187	ILE227 C	7684.210526	0.430232558
158	A	18.76709786	ALA158 A	10159.9	0.610465116
99	D	26.32315819	GLU99 D	30548.06667	0.540697674
434	A	16.58737538	SER434 A	27682.81818	0.01744186
304	A	13.96951578	PHE304 A	21687.4	0.069767442
111	A	13.63546853	PRO111 A	2400.857143	0.947674419
449	A	29.95787991	ILE449 A	31503.78947	0.651162791
140	C	10.93873804	LEU140 C	2428.894737	0.843023256
110	D	14.02349935	SER110 D	12442.81818	0.290697674
351	A	20.48924298	LEU351 A	31464	0.040697674
295	A	22.31229753	THR295 A	25793.07143	0.36627907
416	B	48.75757003	ASN416 B	47956.35714	0.290697674
440	C	17.53371353	ILE440 C	11163.57895	0.488372093
264	A	14.2611387	SER264 A	5630.272727	0.662790698
63	C	16.40307599	LEU63 C	4619.736842	0.854651163
393	A	35.43786577	LYS393 A	32698.54545	0.738372093
153	B	38.72819636	GLU153 B	40783.4	0.395348837
253	B	30.31658381	ASP253 B	37368.5	0.284883721
237	A	16.43036829	LYS237 A	6640.818182	0.674418605
345	D	43.32907271	HIS345 D	28789.76471	0.953488372
265	C	15.90326803	LEU265 C	3124.684211	0.941860465
132	A	15.37008682	GLU132 A	5876.133333	0.674418605
275	B	47.49796949	ASP275 B	46183.58333	0.459302326
352	A	23.05834758	ARG352 A	32281.91667	0.151162791
255	C	2.137217116	GLY255 C	44.42857143	0.912790698
69	C	14.34266046	LYS69 C	4230.727273	0.813953488
341	C	38.21666436	ASN341 C	19231.14286	0.976744186
295	C	21.73346144	THR295 C	10608.85714	0.784883721
368	B	35.90891167	GLY368 B	44169	0.11627907
14	D	40.72068455	ASP14 D	37370.91667	0.656976744
393	C	35.66142984	LYS393 C	16816.22727	0.970930233
74	C	3.021141672	THR74 C	2340.214286	0.406976744
126	A	6.46163648	GLN126 A	1487.823529	0.738372093
143	B	30.66150808	ALA143 B	38992.6	0.180232558
332	C	22.21371491	VAL332 C	16952.6875	0.645348837
326	B	34.71525352	ALA326 B	38886.4	0.319767442
192	A	11.73107105	ILE192 A	12660.89474	0.23255814
435	A	20.76009892	GLY435 A	27636.71429	0.186046512
401	C	15.39088308	ILE401 C	10922.84211	0.412790698
29	B	23.86983157	GLY29 B	38697.42857	0.011627907
448	A	35.19218533	GLY448 A	31598.42857	0.773255814
56	B	30.16183758	ASP56 B	34973.25	0.51744186
354	D	33.60306118	CYS354 D	29448.45455	0.796511628
342	C	34.37745921	CYS342 C	18852.36364	0.953488372
350	A	21.30204821	GLY350 A	31673	0.069767442
127	C	7.748642462	TYR127 C	2438.142857	0.697674419
292	A	18.09245614	LEU292 A	24987.63158	0.13372093
215	D	52.17150126	GLY215 D	46296.28571	0.726744186
192	C	12.27179482	ILE192 C	6781.315789	0.51744186
392	A	31.33834887	GLY392 A	32754.71429	0.639534884
357	C	37.19038991	GLU357 C	17480.06667	0.988372093
362	B	46.05801552	GLU362 B	44040.26667	0.581395349
273	D	46.36573574	LEU273 D	42653.84211	0.651162791
230	A	5.31723462	MET230 A	12540.94118	0.127906977
435	C	20.99237297	GLY435 C	11827.14286	0.709302326
280	B	38.94778335	ASP280 B	43624.08333	0.209302326
33	D	33.2447424	ARG33 D	35359.58333	0.534883721
131	A	7.76984485	PHE131 A	5177.15	0.424418605
448	C	35.38452961	GLY448 C	15670.57143	0.994186047
182	D	43.49345358	GLY182 D	46555.14286	0.186046512
35	D	29.91723483	TYR35 D	35484.2381	0.470930233
56	D	30.24585899	ASP56 D	30369.75	0.686046512
359	D	41.51344002	ALA359 D	31761.2	0.860465116
319	D	22.39587741	PRO319 D	18449.85714	0.610465116
186	A	15.39552081	ILE186 A	14174.26316	0.296511628
211	C	18.6595102	THR211 C	8862.357143	0.668604651
145	D	30.99321095	ASP145 D	35969.25	0.441860465
173	D	46.23369061	MET173 D	45677.17647	0.436046512
317	C	28.0947241	TYR317 C	18253.52381	0.854651163
11	A	27.30963429	THR11 A	8876.142857	0.976744186
333	D	31.76469647	ILE333 D	26359.78947	0.808139535
316	B	25.75785602	ARG316 B	34338.375	0.279069767
287	B	35.04970234	PHE287 B	44011.4	0.098837209
332	A	21.92907647	VAL332 A	33501.375	0.046511628
440	B	32.74791671	ILE440 B	46290.73684	0.046511628
81	B	21.05326357	LEU81 B	20198.10526	0.436046512
230	C	4.210947756	MET230 C	5078.882353	0.319767442
293	C	18.01411394	GLY293 C	9314	0.587209302
46	D	28.90822822	VAL46 D	31774.125	0.610465116
191	B	45.75859143	ARG191 B	47376.54167	0.220930233
368	C	22.04212199	GLY368 C	13310.42857	0.715116279
391	C	26.31327959	ILE391 C	16538.94737	0.819767442
221	B	56.56456627	ALA221 B	49035.3	0.372093023
346	D	44.09953924	HIS346 D	29259.11765	0.959302326
72	C	5.612285542	VAL72 C	2963.75	0.494186047
265	D	38.32484907	LEU265 D	40777.89474	0.36627907
432	A	18.81716179	ILE432 A	27486.05263	0.093023256
353	B	34.22808465	SER353 B	42240.63636	0.139534884
451	C	25.46132477	ILE451 C	15080.1	0.825581395
379	C	39.86310371	LYS379 C	20065.40909	0.994186047
293	A	18.49080404	GLY293 A	25176.14286	0.145348837
49	D	37.45570025	GLY49 D	30699.57143	0.831395349
169	D	39.5414151	ALA169 D	42249.4	0.343023256
368	A	21.69056405	GLY368 A	29564.28571	0.168604651
10	C	29.73875991	GLN10 C	7538.125	0.994186047
391	A	26.10226168	ILE391 A	32621.89474	0.418604651
429	D	36.69127286	GLY429 D	37600.85714	0.505813953
223	A	20.95218502	GLU223 A	16511	0.523255814
231	A	4.121301129	GLY231 A	11364.42857	0.104651163
102	C	12.10961407	VAL102 C	4116.5	0.726744186
273	A	15.27616523	LEU273 A	13649.47368	0.319767442
31	A	5.79175716	GLY31 A	4859.428571	0.377906977
51	B	31.41518579	ASN51 B	38432.28571	0.238372093
86	D	21.12257281	SER86 D	25993.18182	0.273255814
310	D	33.13378827	PRO310 D	29166.78571	0.790697674
386	D	37.82734359	SER386 D	34207.45455	0.720930233
406	B	36.35374517	ALA406 B	46010.5	0.087209302
103	C	10.05742721	GLU103 C	3767.466667	0.680232558
10	A	29.60441443	GLN10 A	8911.8125	0.994186047
124	B	22.46907301	VAL124 B	28108.125	0.284883721
62	C	12.20030758	CYS62 C	4186.818182	0.720930233
212	D	55.96460597	THR212 D	46641.92857	0.831395349
320	D	21.30862928	PRO320 D	18462.85714	0.5
290	C	12.76706971	ALA290 C	6510.1	0.558139535
343	C	32.47550257	LYS343 C	18300.86364	0.912790698
362	C	26.80099455	GLU362 C	15525.66667	0.860465116
47	D	30.47064481	PRO47 D	31616.78571	0.662790698
300	D	41.57119813	PRO300 D	31558.07143	0.872093023
198	B	42.6753712	LYS198 B	49632.5	0
401	B	37.84104403	ILE401 B	45433.52632	0.104651163
428	D	38.64989639	ASP428 D	37800.58333	0.587209302
159	B	37.71435611	HIS159 B	41021	0.319767442
232	C	5.644037562	ILE232 C	3354.736842	0.447674419
433	A	13.31383074	LYS433 A	27449.81818	0.005813953
138	B	31.3789348	GLU138 B	36994.86667	0.354651163
447	B	46.27643752	SER447 B	47377.36364	0.23255814
320	B	21.50674934	PRO320 B	33894.42857	0.029069767
290	A	13.21139497	ALA290 A	23142.2	0.040697674
371	D	30.22824921	TYR371 D	31698	0.656976744
91	C	21.85188884	SER91 C	5810.181818	0.959302326
252	A	5.539313405	ASN252 A	1221.428571	0.73255814
242	D	31.31328362	ASN242 D	37425.14286	0.313953488
213	D	52.6989159	ILE213 D	46489.31579	0.744186047
416	C	25.80143196	ASN416 C	14986.07143	0.843023256
274	A	13.00172658	TYR274 A	13968.38095	0.215116279
30	A	6.348503288	ALA30 A	3897	0.441860465
63	B	29.68643086	LEU63 B	35825.31579	0.418604651
409	A	31.15543774	GLY409 A	31849.85714	0.674418605
451	B	44.61450958	ILE451 B	47585.1	0.127906977
240	C	10.22011375	MET240 C	2706.705882	0.779069767
13	A	20.64694951	LEU13 A	9234.263158	0.790697674
252	C	5.410943541	ASN252 C	625.5714286	0.889534884
142	A	4.712570212	LEU142 A	8117.052632	0.220930233
333	C	26.16131199	ILE333 C	17930.10526	0.779069767
272	B	42.97604293	TYR272 B	44964.66667	0.319767442
122	D	22.53358436	ASP122 D	33097.91667	0.063953488
225	A	18.18247632	PRO225 A	15981.21429	0.377906977
257	D	33.01750713	GLU257 D	38943.4	0.244186047
324	B	31.34025378	LEU324 B	37842.47368	0.273255814
150	B	39.09680568	MET150 B	41362.64706	0.372093023
430	A	20.43948356	TYR430 A	27301.7619	0.174418605
434	B	44.12415378	SER434 B	47340.63636	0.145348837
301	B	45.21951965	ASP301 B	41466.83333	0.651162791
110	C	11.76446051	SER110 C	2259.545455	0.918604651
206	D	54.51411924	ALA206 D	47593.5	0.73255814
222	C	23.59153246	LYS222 C	8928.545455	0.930232558
291	A	13.17846808	ASN291 A	23746.85714	0.029069767
148	D	35.67835054	TYR148 D	36159.33333	0.552325581
412	B	45.76145804	VAL412 B	46898.8125	0.273255814
418	C	30.04627947	ASP418 C	14790.66667	0.941860465
157	B	41.81562838	GLN157 B	41055.35294	0.529069767
253	A	2.07331739	ASP253 A	997.1666667	0.476744186
183	B	45.70321769	LEU183 B	48673.78947	0.063953488
257	B	32.08313234	GLU257 B	39706.93333	0.174418605
53	C	12.18365631	ARG53 C	3519.583333	0.784883721
204	C	14.50110996	LEU204 C	9370.315789	0.441860465
37	A	10.59889254	LEU37 A	16378.63158	0.093023256
185	C	13.95713674	LYS185 C	7841.227273	0.494186047
321	B	26.7174038	SER321 B	35540	0.273255814
307	D	31.981073	ARG307 D	26685.875	0.808139535
408	A	25.39816257	ILE408 A	31612.73684	0.401162791
447	C	34.80438211	SER447 C	15630.81818	0.98255814
313	B	31.38623458	THR313 B	34635.71429	0.552325581
190	D	48.28001552	GLY190 D	45782	0.558139535
23	D	26.20180043	GLY23 D	34105.14286	0.331395349
143	A	2.320181243	ALA143 A	8164.4	0.093023256
48	D	34.51496322	LEU48 D	31460.94737	0.773255814
244	D	27.00108163	LEU244 D	36661	0.180232558
438	C	15.76388293	THR438 C	11330.64286	0.406976744
108	C	7.121854604	GLN108 C	1986.588235	0.715116279
69	D	26.01094402	LYS69 D	31937.86364	0.453488372
376	D	32.31755231	ALA376 D	31274.4	0.715116279
321	D	26.47374635	SER321 D	20764.45455	0.744186047
112	B	18.00747545	GLU112 B	8704.142857	0.639534884
419	B	51.42976292	ASN419 B	48570.92857	0.302325581
138	C	16.3958127	GLU138 C	4077.8	0.889534884
431	A	16.8047246	PHE431 A	26493.65	0.046511628
365	B	38.79094396	LEU365 B	44091.05263	0.168604651
29	A	3.228484164	GLY29 A	3849.857143	0.348837209
22	B	24.40797456	LEU22 B	34085.63158	0.139534884
302	D	39.74051746	PHE302 D	31918.55	0.819767442
113	C	10.36937433	ASN113 C	1470.571429	0.953488372
130	B	16.37262526	LEU130 B	16483.78947	0.279069767
174	D	53.16534293	ASP174 D	46145.08333	0.779069767
442	D	29.52550892	ASP442 D	35626.58333	0.436046512
250	A	11.36232032	GLY250 A	2152.285714	0.906976744
408	D	40.95496303	ILE408 D	34943.31579	0.755813953
325	C	38.63050717	ASP325 C	22018.75	0.959302326
373	D	32.47485412	GLU373 D	31842.6	0.697674419
422	D	42.47536428	GLU422 D	38303.86667	0.674418605
201	B	54.85540289	GLY201 B	50196.28571	0.069767442
218	C	26.68425525	ASP218 C	8879.916667	0.965116279
36	A	13.46540022	PRO36 A	15782.14286	0.191860465
100	B	25.13115648	GLY100 B	30058.28571	0.465116279
196	B	45.04241581	ALA196 B	48679.3	0.040697674
45	A	9.757655097	ALA45 A	15229.2	0.110465116
399	D	46.54028494	ARG399 D	34566.45833	0.924418605
407	A	26.52852144	ARG407 A	31846.45833	0.51744186
222	B	59.63161522	LYS222 B	49218.40909	0.145348837
316	A	18.97234319	ARG316 A	28848.25	0.052325581
444	B	37.35495473	LEU444 B	46874.21053	0.069767442
140	A	10.13474193	LEU140 A	8150.736842	0.348837209
157	C	19.54199383	GLN157 C	5380.470588	0.930232558
81	C	8.614952234	LEU81 C	3816.947368	0.587209302
199	A	11.09723934	PRO199 A	15693.92857	0.122093023
45	C	9.864722855	ALA45 C	881.4	0.98255814
80	B	20.90846082	SER80 B	15545.27273	0.575581395
243	D	31.24165821	LEU243 D	37698.05263	0.279069767
296	B	43.52717848	LYS296 B	42113.59091	0.558139535
98	B	28.2490122	ASN98 B	30407.69231	0.639534884
282	D	35.49812874	GLY282 D	36296	0.540697674
111	D	16.7587359	PRO111 D	12211.42857	0.418604651
85	B	22.41811781	LEU85 B	26169.31579	0.360465116
251	A	7.689208867	ALA251 A	1663.4	0.790697674
102	D	21.68441018	VAL102 D	28674.75	0.209302326
42	A	8.607139536	ALA42 A	13272.4	0.180232558
406	A	22.95072851	ALA406 A	30558.5	0.226744186
296	D	44.28190662	LYS296 D	31702.54545	0.924418605
402	B	38.16944765	ILE402 B	45454.05263	0.110465116
380	A	37.77969918	LEU380 A	35697.94737	0.656976744
315	A	22.19659769	PRO315 A	26865.42857	0.325581395
251	C	7.522149161	ALA251 C	937.8	0.936046512
207	D	48.41791125	MET207 D	47310.05882	0.377906977
339	A	29.80994725	ILE339 A	35219.05263	0.488372093
141	A	6.066989534	ILE141 A	6830.210526	0.284883721
278	D	38.58924541	TRP278 D	39008.83333	0.5
240	B	26.73489736	MET240 B	36162.76471	0.186046512
86	C	16.7968319	SER86 C	5174.636364	0.843023256
128	B	20.75682553	LEU128 B	20758.73684	0.389534884
358	B	41.31680076	GLY358 B	43831.85714	0.331395349
42	C	8.264755411	ALA42 C	496.2	0.98255814
151	A	17.28185042	ASP151 A	12097.5	0.441860465
155	D	37.20944275	PHE155 D	38975.8	0.436046512
334	B	31.00979105	GLY334 B	39591.85714	0.162790698
245	C	15.1991257	ARG245 C	2607.958333	0.965116279
277	D	43.00619952	TYR277 D	39024.61905	0.662790698
60	D	32.58214353	SER60 D	32109.18182	0.697674419
306	D	35.02724313	ASP306 D	28818	0.837209302
259	D	35.9320884	ILE259 D	40090.94737	0.273255814
256	A	2.239870086	SER256 A	1020.818182	0.48255814
186	D	48.74185834	ILE186 D	46076.57895	0.575581395
39	D	26.52448503	LYS39 D	34582.77273	0.319767442
338	C	31.11496982	VAL338 C	19287.625	0.895348837
172	D	48.1681391	PRO172 D	44862.14286	0.610465116
22	D	24.44116137	LEU22 D	34398.89474	0.104651163
274	B	43.43792005	TYR274 B	45528.52381	0.290697674
149	B	38.53368564	ARG149 B	40481.20833	0.406976744
275	C	16.05439544	ASP275 C	6011.25	0.697674419
115	C	10.73956372	ASP115 C	663	0.994186047
404	D	30.5052264	LYS404 D	33926.54545	0.575581395
141	D	28.976105	ILE141 D	36256.15789	0.354651163
377	D	34.07745761	ASP377 D	30672.41667	0.784883721
43	A	2.105627935	LYS43 A	12229.09091	0.029069767
405	A	22.66031873	ASN405 A	29586.64286	0.25
41	D	24.05192493	ARG41 D	32841.16667	0.197674419
154	D	42.37159451	LYS154 D	38310.18182	0.674418605
314	A	18.99659204	GLN314 A	24511.88235	0.186046512
42	D	21.93979426	ALA42 D	31638.1	0.104651163
354	C	28.43299182	CYS354 C	17399.18182	0.872093023
338	A	30.73716599	VAL338 A	34875.4375	0.523255814
41	B	24.07355788	ARG41 B	43122.375	0
59	C	11.22083005	VAL59 C	4069.9375	0.697674419
285	D	41.58123675	GLU285 D	35593.46667	0.744186047
215	C	22.23611814	GLY215 C	8761.285714	0.889534884
313	C	17.59062992	THR313 C	9411.714286	0.563953488
79	B	17.52858913	ALA79 B	12402	0.447674419
262	B	36.70085026	ALA262 B	41995.8	0.209302326
257	C	4.513294251	GLU257 C	454.1333333	0.877906977
187	D	51.6858583	ASP187 D	46092.58333	0.680232558
418	A	29.91312787	ASP418 A	30559.33333	0.680232558
297	C	26.37097931	LYS297 C	12823.86364	0.918604651
268	C	17.34805306	ARG268 C	4537.25	0.889534884
28	B	23.36558396	GLY28 B	37208.42857	0.023255814
154	B	42.29974031	LYS154 B	41211.95455	0.546511628
301	A	19.74116757	ASP301 A	22958.91667	0.273255814
305	B	30.67000241	TYR305 B	38367.28571	0.220930233
20	C	19.99644553	SER20 C	4764	0.953488372
183	A	9.41996035	LEU183 A	14847.84211	0.122093023
291	D	38.6781977	ASN291 D	33693.5	0.76744186
43	D	25.37936398	LYS43 D	31791.45455	0.389534884
257	A	4.903709004	GLU257 A	1623.066667	0.639534884
187	B	51.02329517	ASP187 B	47848.33333	0.418604651
375	C	38.56317851	ASP375 C	19720	0.976744186
314	D	27.21126048	GLN314 D	24180.05882	0.709302326
232	A	6.801077121	ILE232 A	10447.84211	0.209302326
191	C	18.32339666	ARG191 C	6761.291667	0.813953488
59	D	27.5057875	VAL59 D	31632.6875	0.581395349
133	B	20.27815983	GLU133 B	22064	0.343023256
72	B	21.11647061	VAL72 B	27238.8125	0.220930233
325	B	34.24341994	ASP325 B	38433.33333	0.337209302
436	C	17.11439458	ILE436 C	11258.26316	0.470930233
404	A	17.75954338	LYS404 A	28385.95455	0.029069767
366	A	20.96502528	LEU366 A	29756.63158	0.127906977
317	B	21.94437443	TYR317 B	31196.2381	0.11627907
190	C	18.34640155	GLY190 C	7049.428571	0.779069767
27	B	24.95028355	GLY27 B	35550.85714	0.075581395
209	A	16.8807467	VAL209 A	16064.125	0.319767442
146	B	35.30377378	HIS146 B	41702.05882	0.168604651
249	D	26.96435529	PRO249 D	37796.64286	0.087209302
370	D	29.45384501	ASP370 D	32093.08333	0.61627907
254	C	3.013775207	PHE254 C	235.55	0.837209302
227	D	47.82233208	ILE227 D	45292.68421	0.587209302
419	A	27.15822535	ASN419 A	30182.35714	0.598837209
435	B	45.68547092	GLY435 B	47086.71429	0.244186047
415	B	50.281285	ILE415 B	47474.68421	0.476744186
366	C	21.47407022	LEU366 C	13214.21053	0.697674419
161	B	44.67719377	GLU161 B	41228.33333	0.645348837
218	B	60.59268321	ASP218 B	49070.75	0.348837209
302	A	15.13078983	PHE302 A	21198.1	0.098837209
236	C	16.07647937	SER236 C	3491.363636	0.918604651
134	B	21.9571668	HIS134 B	26735.29412	0.290697674
103	B	16.64758508	GLU103 B	25583.33333	0.063953488
180	A	8.14695888	ALA180 A	15543.4	0.087209302
228	D	44.43649087	ALA228 D	44319.6	0.453488372
254	A	2.223087493	PHE254 A	1013.65	0.476744186
208	C	17.87334722	LYS208 C	9026.454545	0.598837209
124	C	6.130048776	VAL124 C	1057.5	0.813953488
62	D	31.42502966	CYS62 D	32567.81818	0.651162791
189	C	22.45520002	GLU189 C	7381.333333	0.941860465
413	D	49.07209888	LYS413 D	35599.54545	0.953488372
159	C	16.32624204	HIS159 C	5227.411765	0.819767442
104	B	16.80523924	VAL104 B	23072.75	0.11627907
226	D	50.99002651	PHE226 D	46120.8	0.662790698
407	B	34.41052775	ARG407 B	46291.58333	0.063953488
351	D	32.02736172	LEU351 D	29196.52632	0.761627907
403	A	15.6570731	ASP403 A	25862.83333	0.034883721
390	C	28.03420184	GLY390 C	16678.71429	0.88372093
235	B	32.11293853	ILE235 B	39605.73684	0.186046512
14	C	25.72807136	ASP14 C	6384.5	0.988372093
208	A	18.80967413	LYS208 A	16166.31818	0.389534884
158	C	18.05583258	ALA158 C	5314.8	0.872093023
55	A	8.450198933	ILE55 A	14453	0.127906977
411	C	35.06829866	ASN411 C	16041.35714	0.976744186
121	C	5.460168953	ALA121 C	490.8	0.918604651
162	D	44.79762077	THR162 D	40168.5	0.674418605
449	C	30.41494812	ILE449 C	15623.68421	0.930232558
340	C	35.30453444	LYS340 C	19485.09091	0.959302326
416	D	48.61131572	ASN416 D	37012.07143	0.901162791
341	B	36.57376465	ASN341 B	41594.78571	0.220930233
303	A	19.22350738	SER303 A	21878	0.273255814
20	B	32.66745552	SER20 B	36296.09091	0.441860465
63	A	16.26801752	LEU63 A	12995.10526	0.377906977
140	D	30.16389728	LEU140 D	36259.10526	0.395348837
384	C	38.14508188	LYS384 C	19677.31818	0.976744186
292	B	44.29550547	LEU292 B	43265.78947	0.51744186
13	B	38.66701212	LEU13 B	39285.10526	0.48255814
163	C	21.66819967	ASP163 C	5180.083333	0.98255814
226	C	13.76611939	PHE226 C	8305.5	0.470930233
437	B	42.33036946	VAL437 B	46768.9375	0.127906977
255	A	2.074628159	GLY255 A	650.7142857	0.558139535
219	B	60.79052845	LYS219 B	49061.72727	0.197674419
443	A	22.50737981	ALA443 A	29961	0.215116279
74	A	3.255143776	THR74 A	4056.428571	0.319767442
318	D	24.02161966	LEU318 D	19399.15789	0.686046512
200	C	13.93088615	GLN200 C	9264.588235	0.436046512
126	C	7.019501834	GLN126 C	1663.352941	0.761627907
364	A	21.98092505	SER364 A	30750.27273	0.151162791
330	D	41.67276921	ASP330 D	26856.91667	0.941860465
396	B	47.73787735	HIS396 B	45911.52941	0.5
319	A	30.77840818	PRO319 A	34539.35714	0.546511628
181	C	5.984457954	PHE181 C	7936.8	0.255813953
17	C	19.76165573	ALA17 C	5418.9	0.930232558
170	C	10.83582064	ALA170 C	6165.2	0.511627907
54	A	5.941006733	LEU54 A	16401.31579	0.011627907
443	C	22.39102155	ALA443 C	13869.2	0.726744186
29	D	24.03847539	GLY29 D	34083.71429	0.104651163
347	D	41.02006569	SER347 D	29590.36364	0.889534884
354	B	34.19387325	CYS354 B	42627.63636	0.127906977
384	D	36.08296785	LYS384 D	34063	0.691860465
151	B	39.97854936	ASP151 B	40975.25	0.447674419
189	B	50.88906122	GLU189 B	47345.53333	0.563953488
245	D	26.05885423	ARG245 D	37121.29167	0.069767442
330	B	40.92645102	ASP330 B	39830.5	0.569767442
244	A	8.189837178	LEU244 A	3678.157895	0.581395349
104	C	7.658836661	VAL104 C	3365.875	0.587209302
236	B	33.19704002	SER236 B	38871	0.25
328	D	35.98962699	VAL328 D	25266.25	0.88372093
64	A	18.08927696	ASN64 A	13250.57143	0.441860465
321	A	29.03701984	SER321 A	36125.09091	0.372093023
379	D	35.43651931	LYS379 D	32693.09091	0.738372093
182	B	42.91629438	GLY182 B	48866.57143	0.023255814
426	D	33.10596531	GLU426 D	37857.53333	0.337209302
225	C	17.879813	PRO225 C	8556.642857	0.63372093
442	A	21.76391201	ASP442 A	29248.33333	0.191860465
145	B	31.82965455	ASP145 B	41091.16667	0.122093023
75	D	18.4669243	GLN75 D	20813.76471	0.255813953
395	D	44.91334367	CYS395 D	33945.63636	0.895348837
89	D	25.19617783	TYR89 D	27819.28571	0.558139535
321	C	29.49799836	SER321 C	21540.90909	0.843023256
123	B	21.59902523	ALA123 B	28445	0.215116279
203	C	13.12441062	GLN203 C	9479.235294	0.389534884
365	A	15.60160383	LEU365 A	29409.21053	0.005813953
46	B	28.79625861	VAL46 B	40003	0.075581395
12	B	44.48716531	CYS12 B	39403.81818	0.686046512
318	A	25.50299853	LEU318 A	33033.36842	0.331395349
186	C	15.82545446	ILE186 C	7731.736842	0.569767442
65	C	16.61081055	SER65 C	4708.545455	0.860465116
120	C	2.330043991	THR120 C	287.5714286	0.715116279
130	A	11.95368383	LEU130 A	5058.684211	0.639534884
57	A	9.273801486	ILE57 A	14423	0.139534884
75	B	18.1707496	GLN75 B	14491.23529	0.406976744
84	A	14.66957757	HIS84 A	13074.35294	0.302325581
187	C	19.92328078	ASP187 C	7614.833333	0.831395349
229	D	39.72004616	SER229 D	43052.81818	0.284883721
260	D	37.91885832	PRO260 D	40544.71429	0.36627907
153	C	18.04218692	GLU153 C	4943.2	0.889534884
26	D	25.90179938	LEU26 D	33072.47368	0.377906977
305	A	20.77698614	TYR305 A	23318.04762	0.337209302
306	A	21.33548692	ASP306 A	22462.25	0.377906977
247	A	14.02141612	LYS247 A	3802	0.837209302
309	B	37.24826145	ALA309 B	38185.9	0.48255814
65	A	16.17911978	SER65 A	12276.81818	0.389534884
412	D	45.40067172	VAL412 D	35545.8125	0.877906977
326	A	34.47816747	ALA326 A	36622.7	0.470930233
298	C	28.01353434	PRO298 C	11614.21429	0.959302326
109	A	11.8690752	GLN109 A	3174.705882	0.808139535
102	A	12.38823397	VAL102 A	8604.375	0.418604651
31	C	5.012335683	GLY31 C	2578.428571	0.505813953
106	D	14.43819296	ALA106 D	20008.6	0.110465116
187	A	19.63214601	ASP187 A	13907.91667	0.51744186
144	A	3.315848308	GLY144 A	8690.285714	0.145348837
297	D	44.27525993	LYS297 D	30538.77273	0.936046512
164	D	40.63252403	ALA164 D	40694.6	0.494186047
310	B	32.77486552	PRO310 B	37558.57143	0.348837209
252	B	26.70556882	ASN252 B	37041.78571	0.098837209
378	B	32.33379743	ARG378 B	47442.58333	0.011627907
26	B	26.10794934	LEU26 B	34076.31579	0.319767442
441	A	17.67298758	LYS441 A	28485.13636	0.023255814
359	A	32.12642703	ALA359 A	33556.5	0.61627907
279	D	40.81264748	GLU279 D	38076.8	0.645348837
436	D	42.90311185	ILE436 D	36430.47368	0.761627907
392	B	42.72349949	GLY392 B	45506	0.255813953
362	A	26.06374043	GLU362 A	32126.4	0.441860465
73	D	20.8399744	LEU73 D	27455.52632	0.197674419
229	A	5.203019508	SER229 A	13246.54545	0.093023256
23	B	26.3499088	GLY23 B	33899.14286	0.377906977
198	D	41.74087583	LYS198 D	47420.09091	0.087209302
32	B	28.68950583	THR32 B	42294.64286	0.052325581
252	D	28.28075125	ASN252 D	37389.78571	0.209302326
137	A	19.29889974	LEU137 A	8304.894737	0.761627907
56	A	11.25032275	ASP56 A	14585.33333	0.168604651
433	C	13.81827551	LYS433 C	11945.18182	0.308139535
142	B	30.02612766	LEU142 B	38108.94737	0.23255814
85	A	11.14570599	LEU85 A	12380.94737	0.220930233
107	D	16.25107126	ALA107 D	17920.6	0.23255814
61	D	34.52700765	ASN61 D	32934.21429	0.720930233
184	C	9.393082614	MET184 C	7493.529412	0.360465116
52	C	15.22370845	TYR52 C	5254.857143	0.73255814
165	D	37.39226605	ASP165 D	40708.08333	0.331395349
344	B	37.12697684	ILE344 B	42304.47368	0.203488372
411	B	47.68617629	ASN411 B	46802.92857	0.395348837
214	B	48.78510089	LEU214 B	48767.73684	0.145348837
82	C	13.24814104	ASN82 C	4512.785714	0.73255814
409	D	43.49257498	GLY409 D	35129.57143	0.808139535
66	A	19.58616167	ASN66 A	11502.21429	0.61627907
46	C	8.837005488	VAL46 C	1671.5	0.848837209
327	A	34.08821019	ASP327 A	36260.58333	0.488372093
137	C	19.43367958	LEU137 C	4270.421053	0.965116279
56	C	11.86762761	ASP56 C	3840.833333	0.738372093
387	C	31.55524139	VAL387 C	18034.9375	0.906976744
249	C	13.53947787	PRO249 C	1651.285714	0.98255814
107	B	15.51687717	ALA107 B	13587	0.337209302
184	A	9.817205356	MET184 A	14171.70588	0.151162791
268	A	16.81374215	ARG268 A	8932.791667	0.546511628
145	C	1.616476724	ASP145 C	66.91666667	0.744186047
400	D	43.26181991	ALA400 D	34536.4	0.825581395
180	C	7.244253309	ALA180 C	8268.9	0.26744186
440	A	17.85362389	ILE440 A	27536.78947	0.052325581
358	A	36.55119315	GLY358 A	33707.14286	0.726744186
108	B	14.18105959	GLN108 B	10786.11765	0.372093023
403	B	32.87382027	ASP403 B	45069.16667	0.069767442
391	D	39.74530041	ILE391 D	33580.89474	0.779069767
402	C	20.2960307	ILE402 C	11581.94737	0.662790698
429	C	21.79218218	GLY429 C	12086.57143	0.744186047
363	A	22.96592467	ASP363 A	31555.41667	0.174418605
132	C	15.19839649	GLU132 C	3928.133333	0.860465116
228	A	8.068893914	ALA228 A	14198.9	0.127906977
231	B	34.78243401	GLY231 B	43652.71429	0.110465116
113	B	20.4332216	ASN113 B	8765	0.802325581
136	A	16.8381931	VAL136 A	8029.9375	0.587209302
51	A	18.23440931	ASN51 A	22177.92857	0.209302326
139	A	12.44882087	TYR139 A	7582.904762	0.465116279
423	B	40.58043246	ALA423 B	48356.9	0.034883721
259	C	6.547710821	ILE259 C	1321.736842	0.779069767
71	D	19.0129904	TYR71 D	29838.61905	0.034883721
358	C	37.040668	GLY358 C	17374.28571	0.988372093
170	B	43.39809883	ALA170 B	45961.1	0.25
188	C	23.58909015	GLU188 C	7586.666667	0.953488372
391	B	40.04564898	ILE391 B	45266.15789	0.156976744
341	A	37.34405791	ASN341 A	35123.85714	0.680232558
307	A	25.29370898	ARG307 A	22443.25	0.680232558
295	B	40.6778276	THR295 B	42178.21429	0.412790698
253	C	2.284589241	ASP253 C	392.3333333	0.686046512
158	D	43.28626195	ALA158 D	39363.5	0.662790698
31	B	30.10784803	GLY31 B	41212.28571	0.093023256
324	A	37.47855355	LEU324 A	37130.78947	0.569767442
310	C	18.59043327	PRO310 C	8790.214286	0.662790698
360	C	31.09614983	ILE360 C	16830.57895	0.918604651
17	B	33.62252415	ALA17 B	37103	0.377906977
99	A	21.519591	GLU99 A	9316.928571	0.837209302
185	A	14.17143652	LYS185 A	14258	0.255813953
433	B	39.49136306	LYS433 B	47561.27273	0.058139535
241	D	27.07244603	LEU241 D	36958.36842	0.127906977
15	B	36.97273999	PRO15 B	38288.92857	0.465116279
50	C	18.03491031	ALA50 C	5997.2	0.843023256
215	B	52.42688021	GLY215 B	48941.71429	0.25
447	A	34.65516663	SER447 A	31597	0.76744186
233	A	3.863708711	TYR233 A	8330.809524	0.191860465
255	D	34.42463735	GLY255 D	38425.85714	0.343023256
357	A	36.945877	GLU357 A	33775.73333	0.726744186
371	C	25.72507712	TYR371 C	16823.95238	0.790697674
28	C	2.328187922	GLY28 C	2178.285714	0.377906977
195	C	8.3910606	PHE195 C	6589.15	0.377906977
396	A	29.86087058	HIS396 A	32168	0.622093023
131	C	7.599749601	PHE131 C	3504.85	0.569767442
399	A	20.38160708	ARG399 A	29433.66667	0.11627907
361	D	41.00043334	ILE361 D	32060.15789	0.848837209
238	D	31.67716466	ASP238 D	37723.83333	0.290697674
135	A	20.70503031	THR135 A	7718.428571	0.86627907
50	A	17.82299487	ALA50 A	22737.5	0.180232558
138	A	16.49438792	GLU138 A	8482.8	0.552325581
29	C	3.158638156	GLY29 C	2299.714286	0.412790698
276	D	45.74916764	GLY276 D	40517.42857	0.697674419
200	D	50.9309665	GLN200 D	47802.05882	0.424418605
216	C	19.46762066	LEU216 C	8741.526316	0.726744186
232	B	34.70970474	ILE232 B	42459.42105	0.145348837
335	A	23.13766125	GLU335 A	33091.73333	0.104651163
250	C	11.05477897	GLY250 C	1275.142857	0.970930233
325	A	38.52299328	ASP325 A	36906.25	0.622093023
192	D	43.55802009	ILE192 D	45204.36842	0.337209302
422	B	40.72040091	GLU422 B	48440.93333	0.029069767
194	A	13.68803459	GLU194 A	13290.26667	0.255813953
186	B	48.40289642	ILE186 B	48080.36842	0.244186047
91	B	26.08253874	SER91 B	29510.18182	0.563953488
379	A	40.62072424	LYS379 A	35737.45455	0.715116279
239	D	33.36283273	VAL239 D	37812.75	0.343023256
222	D	59.66685715	LYS222 D	46696.45455	0.662790698
446	A	30.4725632	PRO446 A	31411.57143	0.668604651
335	C	24.09381873	GLU335 C	17414.73333	0.726744186
88	C	17.95217235	ALA88 C	5542.6	0.854651163
429	B	36.64075994	GLY429 B	47907.57143	0.01744186
395	A	31.15342281	CYS395 A	32437.54545	0.645348837
42	B	21.85359012	ALA42 B	40262.4	0
398	A	25.54684237	LYS398 A	30970.63636	0.465116279
16	B	35.76375105	ASP16 B	37678.08333	0.447674419
430	B	38.56813973	TYR430 B	47815	0.040697674
239	B	32.45248271	VAL239 B	37581.5625	0.337209302
177	B	46.26341088	ARG177 B	49557.375	0.011627907
134	A	14.8168306	HIS134 A	7306.235294	0.563953488
197	C	4.827147191	GLU197 C	8231.666667	0.23255814
88	A	17.96028516	ALA88 A	13776	0.424418605
198	A	6.548844936	LYS198 A	15374.63636	0.034883721
415	C	28.79613962	ILE415 C	15258.52632	0.912790698
263	A	12.45284281	THR263 A	5477.571429	0.604651163
343	A	32.31192698	LYS343 A	34755.59091	0.563953488
40	B	25.72013035	LYS40 B	44178.54545	0.005813953
445	C	25.3316835	ILE445 C	15184.31579	0.808139535
167	A	11.91106855	THR167 A	9896.928571	0.319767442
334	A	23.91344063	GLY334 A	33486.85714	0.145348837
315	D	26.39220637	PRO315 D	22286.21429	0.726744186
177	D	47.13135147	ARG177 D	46527.29167	0.406976744
344	C	28.49604418	ILE344 C	17879.21053	0.860465116
102	B	21.58020642	VAL102 B	28391	0.215116279
197	A	4.949385618	GLU197 A	14762.06667	0.01744186
299	D	42.93715368	VAL299 D	31487.375	0.895348837
258	C	5.883033061	VAL258 C	816.125	0.843023256
378	A	34.46609321	ARG378 A	35598.625	0.546511628
263	C	12.28694173	THR263 C	2607.571429	0.889534884
256	B	34.52304798	SER256 B	39321.81818	0.261627907
371	B	30.23574391	TYR371 B	44568.14286	0.040697674
445	A	25.26877795	ILE445 A	31053.21053	0.412790698
167	C	11.79785663	THR167 C	4767.642857	0.662790698
355	A	27.76112139	ILE355 A	33573.78947	0.494186047
71	C	8.035865479	TYR71 C	3430.619048	0.593023256
34	C	6.728221905	LEU34 C	2974.421053	0.563953488
394	A	35.61659346	ASN394 A	32701.35714	0.744186047
385	D	42.22452912	GLY385 D	34126.57143	0.808139535
343	D	40.83102523	LYS343 D	28679.45455	0.912790698
36	B	31.57633836	PRO36 B	44543.5	0.058139535
235	C	9.635727528	ILE235 C	3230.157895	0.709302326
13	C	20.97496751	LEU13 C	6573.947368	0.930232558
174	C	16.00774616	ASP174 C	8269.416667	0.546511628
340	B	32.71543737	LYS340 B	41351.54545	0.139534884
272	D	42.77082148	TYR272 D	41975.42857	0.51744186
82	D	16.38982849	ASN82 D	23173	0.098837209
394	C	35.79554692	ASN394 C	16531.21429	0.98255814
385	B	43.55886189	GLY385 B	47751.42857	0.098837209
259	B	35.4290488	ILE259 B	41598.68421	0.180232558
160	A	21.19328264	ARG160 A	9615.541667	0.802325581
337	A	27.2022357	CYS337 A	34558.18182	0.395348837
49	C	15.30842549	GLY49 C	5005.571429	0.76744186
37	C	11.04060166	LEU37 C	3318.947368	0.75
430	C	20.31252102	TYR430 C	12200.09524	0.645348837
364	B	43.66621974	SER364 B	43918.54545	0.447674419
100	C	18.94653237	GLY100 C	4576.857143	0.936046512
196	A	10.21602286	ALA196 A	14083.3	0.168604651
43	C	1.806605104	LYS43 C	98.95454545	0.779069767
444	A	26.51264378	LEU444 A	30892.47368	0.540697674
160	C	20.82496718	ARG160 C	5017.125	0.959302326
354	A	28.11429704	CYS354 A	33387.54545	0.529069767
213	A	21.24045072	ILE213 A	15974.31579	0.587209302
397	B	45.32500093	ILE397 B	45724.63158	0.377906977
389	C	26.68902685	ILE389 C	17052.57895	0.837209302
311	A	14.29370162	ILE311 A	20377.42105	0.087209302
234	A	12.39624528	VAL234 A	8525.5625	0.418604651
264	D	42.42122056	SER264 D	40931.63636	0.587209302
219	C	25.98094862	LYS219 C	8878.545455	0.959302326
427	B	35.88533997	THR427 B	48120.57143	0
182	C	5.255420154	GLY182 C	7885.857143	0.25
246	D	29.91856206	ASP246 D	37575.16667	0.26744186
282	C	5.421353152	GLY282 C	2131	0.581395349
261	A	9.705558562	GLY261 A	4082	0.63372093
168	B	38.86637654	VAL168 B	44105.4375	0.174418605
339	D	31.60331016	ILE339 D	26614.42105	0.802325581
161	A	23.32521027	GLU161 A	9994.733333	0.906976744
336	A	28.50339845	GLY336 A	33946.57143	0.51744186
156	D	35.59710272	ILE156 D	38615.89474	0.36627907
148	A	8.241562231	TYR148 A	13347.71429	0.151162791
123	A	2.226772103	ALA123 A	634.3	0.622093023
83	B	20.92246415	ARG83 B	21842	0.372093023
419	D	52.21234445	ASN419 D	37998.64286	0.98255814
160	D	36.78285942	ARG160 D	38778.5	0.418604651
191	A	17.80951218	ARG191 A	12764.54167	0.453488372
437	D	42.17865182	VAL437 D	36347.625	0.738372093
72	D	21.12024784	VAL72 D	28831.125	0.168604651
436	A	16.49068225	ILE436 A	27218.26316	0.023255814
57	B	32.59392761	ILE57 B	36375.26316	0.418604651
174	B	53.46434866	ASP174 B	48936.75	0.290697674
266	D	43.68009993	GLY266 D	41043.57143	0.61627907
432	D	41.51876499	ILE432 D	37256.78947	0.680232558
211	B	52.39554839	THR211 B	49173.42857	0.168604651
185	D	48.81076318	LYS185 D	46176.59091	0.552325581
253	D	31.1701488	ASP253 D	37716.66667	0.279069767
60	C	13.50669593	SER60 C	4267.272727	0.761627907
353	A	24.65197931	SER353 A	32990.81818	0.261627907
338	D	29.07014262	VAL338 D	26380.125	0.738372093
117	A	5.339289372	PHE117 A	197.45	0.994186047
221	C	21.85030018	ALA221 C	8783.7	0.877906977
322	C	33.66302931	LYS322 C	22416.09091	0.895348837
238	A	17.1842127	ASP238 A	6027.416667	0.790697674
227	B	47.3157595	ILE227 B	47925.05263	0.197674419
161	D	44.83207819	GLU161 D	39722.73333	0.686046512
298	D	43.02438681	PRO298 D	31312.21429	0.901162791
284	B	36.68675878	ILE284 B	44642.10526	0.110465116
383	A	42.18209106	ALA383 A	35489.5	0.773255814
388	A	31.07581787	PRO388 A	33530.07143	0.587209302
441	B	26.32210106	LYS441 B	45766.72727	0.005813953
372	B	28.52856341	TYR372 B	43848.80952	0.029069767
338	B	29.22662942	VAL338 B	40300.4375	0.087209302
309	C	19.11854181	ALA309 C	8931.3	0.697674419
162	A	20.40090402	THR162 A	9989.071429	0.738372093
331	A	26.10549325	SER331 A	34412.54545	0.296511628
238	C	18.04794578	ASP238 C	3286.083333	0.994186047
149	A	14.38061828	ARG149 A	13759.79167	0.26744186
124	A	5.811794387	VAL124 A	1030	0.813953488
80	D	21.14023013	SER80 D	20543.72727	0.424418605
426	B	33.22015458	GLU426 B	47954.73333	0
16	C	23.60643698	ASP16 C	5677.166667	0.98255814
195	A	8.71260472	PHE195 A	12623.3	0.186046512
53	D	27.68745084	ARG53 D	30268	0.61627907
159	A	15.92635354	HIS159 A	9736.647059	0.476744186
239	C	14.38352158	VAL239 C	3134.6875	0.901162791
383	C	41.28918907	ALA383 C	19805.3	1
372	D	28.15120775	TYR372 D	29955.66667	0.645348837
149	C	13.70261066	ARG149 C	2894.5	0.912790698
398	D	48.36320853	LYS398 D	34112.18182	0.98255814
66	B	34.21089331	ASN66 B	36016.35714	0.505813953
330	C	26.94157965	ASP330 C	17621	0.831395349
239	A	13.49715559	VAL239 A	5697.1875	0.63372093
272	A	13.81512048	TYR272 A	12434.52381	0.284883721
173	B	46.24356495	MET173 B	48464.17647	0.110465116
406	C	22.83883027	ALA406 C	14377.4	0.744186047
39	A	12.90109278	LYS39 A	15849.68182	0.168604651
287	D	35.54046746	PHE287 D	34892.5	0.639534884
65	B	35.94149308	SER65 B	36201.27273	0.563953488
332	D	36.41099401	VAL332 D	26797.0625	0.86627907
384	A	38.12686221	LYS384 A	35289.5	0.686046512
439	B	36.90861418	VAL439 B	46504.25	0.075581395
278	B	38.16207921	TRP278 B	44203.66667	0.151162791
240	D	26.93279423	MET240 D	36868	0.11627907
163	A	21.53682811	ASP163 A	9826.083333	0.819767442
304	B	36.55983754	PHE304 B	39280.3	0.372093023
146	A	3.9160798	HIS146 A	12185.94118	0.034883721
125	A	8.187222056	ARG125 A	1374.125	0.872093023
49	B	37.31884482	GLY49 B	39689.42857	0.377906977
382	B	42.31478991	ALA382 B	47899	0.069767442
198	C	6.660686301	LYS198 C	8709.727273	0.25
60	B	32.42776033	SER60 B	36086.45455	0.459302326
233	D	33.78745283	TYR233 D	39327.95238	0.244186047
139	B	26.24501151	TYR139 B	36082.85714	0.145348837
375	B	31.0085965	ASP375 B	46926.91667	0.011627907
364	C	22.50923519	SER364 C	13749.81818	0.738372093
323	B	28.93945564	MET323 B	37427.11765	0.255813953
396	D	47.50879554	HIS396 D	33830.58824	0.941860465
410	D	44.04549604	ASP410 D	35221.5	0.831395349
374	B	30.896822	THR374 B	46470.5	0.01744186
131	D	21.58528269	PHE131 D	28573.05	0.203488372
54	C	6.965473853	LEU54 C	2617.263158	0.651162791
385	C	37.29952328	GLY385 C	19222.85714	0.965116279
115	A	10.52668447	ASP115 A	650.6666667	0.994186047
347	B	40.44262427	SER347 B	42304.72727	0.389534884
383	D	42.76019575	ALA383 D	33859.7	0.831395349
147	C	8.454960792	LEU147 C	767.6315789	0.965116279
204	D	53.12404093	LEU204 D	47804	0.604651163
405	C	22.71772568	ASN405 C	13307.5	0.755813953
38	A	7.388131428	THR38 A	14398.14286	0.104651163
33	A	2.995702589	ARG33 A	7649.5	0.180232558
236	D	33.38475721	SER236 D	38235.63636	0.302325581
367	B	34.32695113	MET367 B	44061.23529	0.098837209
385	A	38.49665379	GLY385 A	34911.57143	0.697674419
215	A	22.20313082	GLY215 A	16076.71429	0.656976744
313	A	17.24563959	THR313 A	22878.35714	0.151162791
401	D	37.99272826	ILE401 D	34641.36842	0.709302326
67	B	30.20264255	ILE67 B	35584.47368	0.465116279
333	A	25.94487136	ILE333 A	33934.10526	0.308139535
147	A	9.246850166	LEU147 A	13810.05263	0.156976744
450	D	48.04874878	ILE450 D	36505.36842	0.895348837
38	C	7.131137497	THR38 C	2461.214286	0.674418605
127	D	15.00055166	TYR127 D	25745.80952	0.029069767
360	B	44.26601353	ILE360 B	44172.42105	0.465116279
168	C	8.586297631	VAL168 C	4996	0.488372093
305	D	31.25112268	TYR305 D	28410.90476	0.755813953
109	D	9.783581399	GLN109 D	12433.41176	0.197674419
173	C	10.03688781	MET173 C	7926.764706	0.354651163
390	B	39.11382167	GLY390 B	45795.57143	0.122093023
20	A	20.25466796	SER20 A	9202.636364	0.76744186
135	B	27.16753839	THR135 B	29775.71429	0.604651163
129	D	13.85324749	TRP129 D	23284.95833	0.058139535
235	A	9.478417853	ILE235 A	7294.631579	0.36627907
360	A	30.71969772	ILE360 A	33279.47368	0.593023256
140	B	30.24339665	LEU140 B	37332.63158	0.284883721
386	C	33.0936816	SER386 C	18726.36364	0.918604651
202	B	55.8784215	GLU202 B	50267.26667	0.011627907
312	C	17.23848337	TYR312 C	8411.333333	0.593023256
188	A	23.36410334	GLU188 A	13866.4	0.76744186
114	A	7.132948128	PRO114 A	1066.5	0.88372093
84	C	14.76926335	HIS84 C	4704.823529	0.779069767
234	B	34.71944184	VAL234 B	40599.9375	0.209302326
260	B	37.0898548	PRO260 B	41904.85714	0.226744186
451	D	44.00287692	ILE451 D	36569.05	0.790697674
32	A	7.334494597	THR32 A	6093.071429	0.36627907
247	C	14.90193618	LYS247 C	2409.727273	0.970930233
176	D	51.36929034	LYS176 D	46680.40909	0.61627907
281	B	35.99162077	ILE281 B	43408.68421	0.13372093
386	A	33.8426664	SER386 A	34440	0.610465116
212	A	22.45112126	THR212 A	16120.42857	0.674418605
312	A	16.64315388	TYR312 A	20638.28571	0.180232558
150	D	38.39507195	MET150 D	36895.11765	0.61627907
164	B	40.44130045	ALA164 B	42274.8	0.395348837
419	C	27.31112773	ASN419 C	14519.28571	0.901162791
87	B	24.47519497	ARG87 B	25892	0.563953488
129	C	12.95897643	TRP129 C	3772.166667	0.790697674
441	C	17.58653431	LYS441 C	11981.31818	0.465116279
281	D	36.41296831	ILE281 D	36392.47368	0.569767442
436	B	42.5418314	ILE436 B	46661.63158	0.145348837
21	A	15.98888508	VAL21 A	8846.4375	0.511627907
64	D	35.51012547	ASN64 D	31543.71429	0.784883721
212	C	23.07915235	THR212 C	8903.857143	0.924418605
150	A	13.73958631	MET150 A	12602.82353	0.273255814
183	D	46.1363704	LEU183 D	46413.31579	0.348837209
213	B	52.68471886	ILE213 B	49048.36842	0.197674419
347	C	23.97112651	SER347 C	15416.90909	0.761627907
361	B	41.33692567	ILE361 B	44012.21053	0.308139535
189	A	21.7347083	GLU189 A	13576.06667	0.697674419
223	D	57.52509037	GLU223 D	46631.8	0.860465116
369	D	33.8413371	ALA369 D	32034.5	0.73255814
238	B	31.81892754	ASP238 B	37613.75	0.308139535
295	D	41.06852319	THR295 D	31947.78571	0.854651163
270	D	43.0362432	GLN270 D	42433.52941	0.51744186
119	D	25.86760008	GLY119 D	34924	0.255813953
280	D	39.37583251	ASP280 D	37195.16667	0.639534884
258	D	31.60184153	VAL258 D	39212.125	0.197674419
46	A	8.52653775	VAL46 A	17077	0.063953488
327	C	34.65910243	ASP327 C	20415.25	0.918604651
284	A	10.99741515	ILE284 A	21155.57895	0.029069767
74	D	19.64614733	THR74 D	23879.57143	0.244186047
388	B	39.19552282	PRO388 B	46834.85714	0.093023256
288	B	41.27634962	TYR288 B	44414.19048	0.261627907
387	A	31.84289845	VAL387 A	33802.0625	0.593023256
65	D	35.86172626	SER65 D	32519.18182	0.76744186
232	D	34.99966766	ILE232 D	39654.10526	0.255813953
445	B	40.30258122	ILE445 B	47095.89474	0.081395349
376	B	33.31262824	ALA376 B	47155	0.01744186
58	B	30.0094794	PRO58 B	35933.71429	0.418604651
179	B	48.64812693	THR179 B	49492.64286	0.040697674
145	A	1.892062631	ASP145 A	8866	0.063953488
192	B	43.54143871	ILE192 B	47314.26316	0.127906977
31	D	29.56802531	GLY31 D	34876	0.5
390	A	27.91045428	GLY390 A	32696.85714	0.552325581
89	C	15.21379299	TYR89 C	5553.761905	0.715116279
278	C	5.254956613	TRP278 C	2939.25	0.465116279
448	B	49.74699153	GLY448 B	47420	0.418604651
99	B	26.43724486	GLU99 B	30454.26667	0.563953488
105	D	16.40997824	LEU105 D	23941.73684	0.075581395
22	A	12.77949831	LEU22 A	8141.421053	0.453488372
242	C	16.23667133	ASN242 C	2817.142857	0.970930233
434	C	16.73955211	SER434 C	11977.09091	0.430232558
248	B	29.58036611	PHE248 B	38278.9	0.186046512
13	D	38.70384499	LEU13 D	37490.5	0.598837209
180	D	45.49061979	ALA180 D	46813.4	0.26744186
329	A	29.71630046	THR329 A	35520.85714	0.453488372
351	C	21.08035602	LEU351 C	15315.63158	0.593023256
84	B	23.5856803	HIS84 B	26427	0.447674419
439	C	19.25510969	VAL439 C	11803.375	0.563953488
380	C	38.3629373	LEU380 C	20017.26316	0.970930233
423	D	40.74549952	ALA423 D	38254.9	0.627906977
164	C	17.54095741	ALA164 C	4964.2	0.872093023
259	A	5.996384077	ILE259 A	3340.894737	0.476744186
153	D	38.63788199	GLU153 D	37746	0.593023256
448	D	49.55813473	GLY448 D	36184.85714	0.959302326
438	B	37.03538075	THR438 B	46580.5	0.075581395
247	B	32.1092826	LYS247 B	38042.90909	0.273255814
112	C	11.58553879	GLU112 C	1825.933333	0.947674419
342	A	33.0940262	CYS342 A	34910.36364	0.563953488
275	D	47.66331546	ASP275 D	41733.25	0.738372093
319	C	31.39842068	PRO319 C	20421.35714	0.889534884
329	C	29.86824476	THR329 C	18944.42857	0.88372093
47	A	13.13366324	PRO47 A	18878.28571	0.087209302
287	A	9.674807543	PHE287 A	22311.55	0.011627907
40	D	24.29708678	LYS40 D	33790.45455	0.162790698
210	A	21.03843751	ASP210 A	16136.91667	0.563953488
417	D	52.17324517	LYS417 D	37507.81818	0.988372093
310	A	18.68470963	PRO310 A	20993	0.26744186
270	A	14.33467928	GLN270 A	10872.76471	0.377906977
216	D	52.81634132	LEU216 D	46165.47368	0.76744186
433	D	38.87191174	LYS433 D	37180.36364	0.61627907
206	C	18.22418728	ALA206 C	9266.2	0.61627907
406	D	35.99451569	ALA406 D	34495.7	0.686046512
335	B	27.94292148	GLU335 B	38960.2	0.081395349
143	D	30.63610723	ALA143 D	35989.8	0.430232558
359	B	41.61340932	ALA359 B	43970.1	0.331395349
397	C	25.53922383	ILE397 C	15297.42105	0.819767442
205	D	56.50423055	GLN205 D	47793.70588	0.75
23	A	10.84335894	GLY23 A	7672.428571	0.406976744
28	A	1.772282427	GLY28 A	3709.857143	0.23255814
379	B	35.69001153	LYS379 B	47749.54545	0.011627907
396	C	30.38229782	HIS396 C	15855.94118	0.924418605
342	D	37.11718672	CYS342 D	27876.36364	0.860465116
327	B	38.26329569	ASP327 B	39409.16667	0.459302326
178	B	48.91351997	ALA178 B	49488.9	0.052325581
335	D	28.40551028	GLU335 D	26052.53333	0.715116279
44	C	6.328732101	PRO44 C	447.7857143	0.965116279
135	C	20.73073277	THR135 C	4396.142857	0.994186047
392	C	31.50433504	GLY392 C	16733	0.930232558
273	B	46.31423292	LEU273 B	46095.47368	0.406976744
148	B	35.57484089	TYR148 B	41587.7619	0.191860465
268	B	42.05540274	ARG268 B	43936.58333	0.354651163
23	C	10.61846095	GLY23 C	3053.285714	0.761627907
33	B	31.88504248	ARG33 B	43234.91667	0.081395349
758	C	0	ATP758 C	1	0.668604651
376	C	39.60611975	ALA376 C	19848.4	0.98255814
363	B	46.49824799	ASP363 B	43944	0.593023256
44	A	5.793594135	PRO44 A	13658.28571	0.093023256
286	A	10.41796381	ALA286 A	22117.9	0.023255814
211	A	17.71837323	THR211 A	16106.71429	0.354651163
317	A	27.45031741	TYR317 A	31657.80952	0.575581395
271	A	13.74673288	ALA271 A	11911.3	0.302325581
316	D	25.98337976	ARG316 D	21501.875	0.726744186
136	B	28.38417032	VAL136 B	32737.375	0.569767442
51	D	31.99487365	ASN51 D	29378.42857	0.755813953
334	D	31.18500592	GLY334 D	26346	0.802325581
305	C	20.53154768	TYR305 C	10034.90476	0.744186047
125	C	8.475815241	ARG125 C	1159.708333	0.936046512
356	C	33.03633044	SER356 C	17421.72727	0.959302326
203	B	53.17722305	GLN203 B	50220.11765	0.029069767
286	C	10.78790545	ALA286 C	5452.5	0.563953488
12	C	25.31054265	CYS12 C	7315.5	0.98255814
395	C	31.32676027	CYS395 C	16239.81818	0.936046512
263	D	40.91530085	THR263 D	41021.85714	0.488372093
34	B	32.31555396	LEU34 B	43537	0.087209302
206	B	54.3145831	ALA206 B	49846.4	0.093023256
264	B	41.14032313	SER264 B	42302.45455	0.424418605
231	C	2.411966418	GLY231 C	4163.571429	0.273255814
427	D	35.75957782	THR427 D	37918.71429	0.424418605
123	D	22.1294476	ALA123 D	32477.5	0.075581395
426	A	18.56520318	GLU426 A	24525.13333	0.162790698
157	D	41.88036071	GLN157 D	39071.47059	0.639534884
229	C	4.890548129	SER229 C	6116.727273	0.279069767
334	C	24.25620302	GLY334 C	17670.28571	0.73255814
220	D	53.0782493	ARG220 D	46026.54167	0.796511628
48	A	10.5558183	LEU48 A	20027.15789	0.052325581
285	B	41.71540289	GLU285 B	44596.4	0.279069767
289	A	15.57974278	ASN289 A	23235.21429	0.075581395
79	D	17.81227972	ALA79 D	18078.2	0.290697674
262	D	37.09513037	ALA262 D	40700.7	0.296511628
208	B	54.79214415	LYS208 B	49616.81818	0.104651163
52	A	14.67952397	TYR52 A	20553.71429	0.098837209
160	B	36.62118721	ARG160 B	39774.125	0.354651163
300	B	40.53976639	PRO300 B	41806.42857	0.430232558
411	D	46.92739345	ASN411 D	35338.78571	0.912790698
426	C	17.81129229	GLU426 C	11500.73333	0.488372093
214	D	48.58265774	LEU214 D	46129.21053	0.534883721
82	A	13.23249194	ASN82 A	11668.71429	0.284883721
66	C	20.12083641	ASN66 C	4744.285714	0.959302326
289	C	15.64674014	ASN289 C	6752.785714	0.627906977
349	A	23.50848972	VAL349 A	32050.8125	0.191860465
283	D	37.66112162	THR283 D	36002.5	0.645348837
249	A	13.20941524	PRO249 A	2710.714286	0.912790698
291	B	38.42391345	ASN291 B	43351.78571	0.203488372
288	C	14.41277232	TYR288 C	7564.666667	0.523255814
137	D	32.92690514	LEU137 D	35746.89474	0.505813953
757	A	0	ATP757 A	1	0.668604651
262	C	11.42456699	ALA262 C	2242.8	0.895348837
429	A	22.60310751	GLY429 A	26782.28571	0.348837209
363	C	23.65893647	ASP363 C	14528.08333	0.761627907
408	B	40.74655395	ILE408 B	46428.52632	0.122093023
356	A	32.78844022	SER356 A	33654.90909	0.63372093
337	C	27.70381867	CYS337 C	19025.45455	0.813953488
150	C	10.686451	MET150 C	3601.941176	0.720930233
49	A	15.17654592	GLY49 A	21609.28571	0.093023256
288	A	13.60966719	TYR288 A	23649.66667	0.040697674
409	C	31.04713465	GLY409 C	15792.14286	0.936046512
139	C	12.53074962	TYR139 C	3219.333333	0.831395349
364	D	44.24112183	SER364 D	32566.45455	0.912790698
449	B	45.0027902	ILE449 B	47509.73684	0.151162791
177	A	12.01158915	ARG177 A	15753.91667	0.145348837
387	D	39.55904393	VAL387 D	34268.0625	0.75
15	D	36.79072126	PRO15 D	37149	0.523255814
88	D	26.78840341	ALA88 D	26881.5	0.656976744
54	B	30.44468528	LEU54 B	37838.63158	0.255813953
277	C	12.99977631	TYR277 C	3690.619048	0.802325581
119	C	3.422659492	GLY119 C	118	0.918604651
83	A	16.71528872	ARG83 A	12497.95833	0.401162791
90	C	19.31679373	ALA90 C	5720.7	0.906976744
201	C	17.99494221	GLY201 C	9394.142857	0.581395349
103	D	15.99566376	GLU103 D	27260.93333	0.01744186
248	A	10.63775846	PHE248 A	3286.2	0.744186047
244	B	25.83367477	LEU244 B	35814	0.110465116
193	C	16.30860549	ILE193 C	7206.894737	0.627906977
197	D	41.62266957	GLU197 D	47028.06667	0.104651163
88	B	26.520391	ALA88 B	28190.3	0.627906977
217	D	57.37520762	ASP217 D	46469.08333	0.86627907
182	A	6.322102657	GLY182 A	14930.85714	0.058139535
371	A	25.67258604	TYR371 A	31920.7619	0.412790698
98	D	27.64542213	ASN98 D	30485	0.604651163
322	D	24.37879419	LYS322 D	21148.09091	0.662790698
261	C	10.0123277	GLY261 C	1793.714286	0.901162791
428	A	25.5250754	ASP428 A	26394.91667	0.61627907
442	B	29.47358107	ASP442 B	46152.5	0.011627907
399	C	21.14603419	ARG399 C	13390.45833	0.662790698
353	D	33.93891435	SER353 D	29188.36364	0.808139535
161	C	22.70644353	GLU161 C	5319.4	0.98255814
197	B	41.58157638	GLU197 B	49209.73333	0.005813953
24	C	6.443134408	ILE24 C	2343.157895	0.651162791
270	B	42.55752024	GLN270 B	44786.76471	0.308139535
176	A	16.1474842	LYS176 A	15931.31818	0.279069767
143	C	2.28166036	ALA143 C	72.8	0.889534884
331	B	37.64387531	SER331 B	39697.90909	0.406976744
355	B	35.94468934	ILE355 B	42960.21053	0.145348837
80	A	15.79909289	SER80 A	9914	0.465116279
444	D	36.83054011	LEU444 D	35653.47368	0.627906977
209	D	52.04238927	VAL209 D	46958	0.639534884
323	D	28.67802826	MET323 D	22322.17647	0.790697674
131	B	21.30774847	PHE131 B	21726.5	0.395348837
194	C	12.76137332	GLU194 C	7209.733333	0.505813953
120	B	26.28041059	THR120 B	30701.85714	0.534883721
350	B	34.8360493	GLY350 B	41622.57143	0.162790698
322	A	33.38049841	LYS322 A	36873.36364	0.401162791
155	B	37.40160174	PHE155 B	41448.15	0.261627907
251	B	27.68107113	ALA251 B	37558	0.127906977
446	C	30.428027	PRO446 C	15468.21429	0.936046512
366	D	39.40064676	LEU366 D	32612.84211	0.802325581
277	B	43.61175806	TYR277 B	44619.33333	0.401162791
370	A	20.59741571	ASP370 A	30410.08333	0.081395349
144	B	31.40888379	GLY144 B	40068.85714	0.151162791
284	D	36.71775136	ILE284 D	35797.31579	0.622093023
441	D	26.38176601	LYS441 D	35668.77273	0.23255814
70	D	23.59285328	ILE70 D	31023.63158	0.26744186
120	D	26.96212195	THR120 D	34862.35714	0.337209302
19	C	21.7547564	ARG19 C	5264.375	0.976744186
162	C	20.4260399	THR162 C	5296.857143	0.941860465
100	D	25.28682048	GLY100 D	30026.71429	0.48255814
251	D	28.39087468	ALA251 D	37393	0.215116279
141	B	28.74218294	ILE141 B	37624.84211	0.209302326
316	C	19.87529889	ARG316 C	14546.25	0.511627907
384	B	36.63218093	LYS384 B	47970.09091	0.005813953
175	A	16.97538141	GLU175 A	15842.4	0.337209302
323	C	32.11327802	MET323 C	22578.82353	0.860465116
127	B	15.01938993	TYR127 B	18988.04762	0.156976744
76	B	17.19055988	PHE76 B	11710.8	0.459302326
360	D	43.88477186	ILE360 D	31945.26316	0.912790698
81	A	9.794905768	LEU81 A	10782.36842	0.244186047
163	D	43.61396061	ASP163 D	40553.41667	0.63372093
344	A	28.45479717	ILE344 A	34282.84211	0.494186047
121	D	26.04688001	ALA121 D	34236	0.302325581
41	C	10.14049772	ARG41 C	1850.916667	0.895348837
323	A	31.61195554	MET323 A	37022.47059	0.360465116
413	C	30.69674471	LYS413 C	15778.22727	0.930232558
246	C	16.88814347	ASP246 C	2531.833333	0.994186047
39	C	12.61173251	LYS39 C	2470.954545	0.924418605
282	B	35.49438223	GLY282 B	43912.57143	0.11627907
355	C	28.53439628	ILE355 C	17462.05263	0.877906977
373	A	30.60086961	GLU373 A	33460.33333	0.587209302
271	B	44.10537095	ALA271 B	45288.1	0.354651163
263	B	40.13074226	THR263 B	42347.5	0.36627907
314	B	27.28544271	GLN314 B	33245.76471	0.494186047
289	B	43.96073963	ASN289 B	44128.07143	0.441860465
345	C	27.98213521	HIS345 C	17126.82353	0.86627907
350	D	35.0617483	GLY350 D	29542.42857	0.819767442
402	D	38.2901772	ILE402 D	34440.05263	0.720930233
274	D	43.01334253	TYR274 D	41444.42857	0.587209302
315	C	23.0068482	PRO315 C	12910.71429	0.773255814
174	A	16.67860234	ASP174 A	15631.66667	0.325581395
389	B	34.33373602	ILE389 B	46251.36842	0.063953488
79	A	15.50579856	ALA79 A	8791	0.5
320	C	32.02628817	PRO320 C	21654.85714	0.872093023
290	B	41.11315688	ALA290 B	43773.5	0.319767442
382	D	42.03537917	ALA382 D	33675.8	0.813953488
82	B	16.12192572	ASN82 B	19574.35714	0.186046512
86	A	16.91870651	SER86 A	13123.63636	0.395348837
202	C	19.31847491	GLU202 C	9505.866667	0.686046512
217	B	57.10555215	ASP217 B	49005.66667	0.441860465
289	D	43.69110455	ASN289 D	34700.07143	0.843023256
269	A	12.37127552	VAL269 A	9616	0.348837209
345	A	27.78722897	HIS345 A	33567.23529	0.511627907
133	C	16.85946793	GLU133 C	4379.6	0.877906977
249	B	26.39433744	PRO249 B	37982.57143	0.063953488
245	A	14.4641726	ARG245 A	4064.458333	0.831395349
352	D	29.87754249	ARG352 D	29215.625	0.703488372
320	A	31.78512449	PRO320 A	35724.07143	0.476744186
210	B	55.91943154	ASP210 B	49362.33333	0.145348837
369	B	33.79005946	ALA369 B	44151.2	0.093023256
372	A	29.3643501	TYR372 A	33205.09524	0.581395349
50	D	35.64836131	ALA50 D	29897.5	0.825581395
352	B	30.07003495	ARG352 B	42164.33333	0.069767442
404	B	30.76268761	LYS404 B	45358	0.034883721
288	D	40.82066528	TYR288 D	34911.95238	0.755813953
27	C	3.203464999	GLY27 C	1998.285714	0.436046512
394	D	43.79301938	ASN394 D	33998.85714	0.872093023
445	D	40.15480821	ILE445 D	35815.57895	0.697674419
111	C	13.23893534	PRO111 C	2144.428571	0.959302326
179	D	48.80482649	THR179 D	46905.92857	0.436046512
110	B	14.17708094	SER110 B	8466.727273	0.48255814
178	A	11.93794375	ALA178 A	15780.4	0.145348837
246	B	29.12974765	ASP246 B	37230	0.26744186
104	D	16.71240034	VAL104 D	25638.75	0.063953488
173	A	10.04834847	MET173 A	15289.52941	0.11627907
372	C	29.65678373	TYR372 C	18627.33333	0.889534884
420	B	46.8181364	VAL420 B	48548.75	0.110465116
78	A	12.01040024	SER78 A	6819.090909	0.505813953
59	A	10.99967586	VAL59 A	13055.9375	0.203488372
44	D	24.24916545	PRO44 D	31137.5	0.313953488
50	B	35.12445624	ALA50 B	39157.3	0.313953488
235	D	32.0788667	ILE235 D	38536.63158	0.25
300	A	20.80957222	PRO300 A	23906.35714	0.313953488
87	A	19.76258571	ARG87 A	13752.91667	0.523255814
317	D	21.84716975	TYR317 D	18014.33333	0.581395349
100	A	19.32852395	GLY100 A	9127.285714	0.697674419
265	A	15.03406003	LEU265 A	5944.631579	0.656976744
230	D	38.19137506	MET230 D	41551.58824	0.302325581
346	A	24.14088584	HIS346 A	32880.29412	0.203488372
301	C	18.38900054	ASP301 C	9291.916667	0.63372093
178	C	10.48554653	ALA178 C	8419.7	0.343023256
125	B	20.99394332	ARG125 B	26666.75	0.23255814
114	C	6.848542838	PRO114 C	1038.928571	0.860465116
78	C	11.96060157	SER78 C	3500.181818	0.76744186
44	B	24.29172396	PRO44 B	38614.28571	0.029069767
14	B	40.9717424	ASP14 B	38784.91667	0.61627907
348	D	39.30235357	VAL348 D	30120.125	0.854651163
194	B	46.47845389	GLU194 B	48038.66667	0.151162791
60	A	13.57169658	SER60 A	13797.72727	0.25
375	A	38.5066903	ASP375 A	34806.25	0.709302326
155	C	11.15386485	PHE155 C	5010.15	0.593023256
37	D	30.31155941	LEU37 D	34922.89474	0.51744186
134	D	22.04703302	HIS134 D	31994.70588	0.098837209
446	B	41.88773713	PRO446 B	47268.78571	0.093023256
193	B	47.22160084	ILE193 B	47822.31579	0.23255814
52	D	33.19705386	TYR52 D	29701.80952	0.784883721
256	D	36.23647315	SER256 D	38699.54545	0.389534884
172	A	14.07124408	PRO172 A	14774.57143	0.238372093
261	D	38.46509969	GLY261 D	40593.42857	0.38372093
77	A	9.624138403	ASN77 A	4899.285714	0.558139535
58	A	7.310404708	PRO58 A	13487	0.139534884
21	C	16.21971621	VAL21 C	4266.5625	0.872093023
351	B	31.78542594	LEU351 B	41519.94737	0.104651163
152	B	34.22306108	TYR152 B	40510.90476	0.203488372
73	C	2.076748179	LEU73 C	2526.684211	0.360465116
250	B	27.18502341	GLY250 B	37793.85714	0.093023256
303	B	37.54290679	SER303 B	39957.36364	0.377906977
374	C	35.03938601	THR374 C	19359.5	0.959302326
347	A	23.80586008	SER347 A	32284.36364	0.209302326
422	C	18.14474693	GLU422 C	13149.4	0.453488372
302	C	14.75281471	PHE302 C	8134.1	0.511627907
450	C	31.17731105	ILE450 C	15502.15789	0.953488372
241	B	26.75101093	LEU241 B	35611.68421	0.273255814
77	C	9.709172004	ASN77 C	2874.928571	0.744186047
285	C	13.79607528	GLU285 C	5357.933333	0.674418605
181	B	42.91414583	PHE181 B	49103.15	0.011627907
255	B	34.44660323	GLY255 B	38787	0.308139535
11	C	26.3540731	THR11 C	7348.857143	0.98255814
152	D	34.16770718	TYR152 D	37014.66667	0.418604651
61	A	11.21675929	ASN61 A	13075.28571	0.203488372
171	C	9.824884987	LEU171 C	6678.736842	0.418604651
374	A	34.7589831	THR374 A	34273.57143	0.674418605
76	C	6.586472576	PHE76 C	2317.5	0.668604651
284	C	11.14044097	ILE284 C	4783.210526	0.627906977
74	B	19.20762979	THR74 B	18674.42857	0.360465116
126	B	15.03130803	GLN126 B	20946.94118	0.104651163
45	B	24.99458721	ALA45 B	39100.5	0.034883721
181	D	43.89763176	PHE181 D	46666.1	0.191860465
178	D	49.7157045	ALA178 D	46761.9	0.540697674
367	C	14.41645705	MET367 C	11274.41176	0.360465116
219	D	60.97323933	LYS219 D	46604.31818	0.48255814
171	A	10.35172242	LEU171 A	14152.05263	0.162790698
76	A	6.987052168	PHE76 A	3566.6	0.534883721
81	D	21.05140675	LEU81 D	23127.15789	0.348837209
45	D	24.96118895	ALA45 D	31328.3	0.377906977
188	B	54.66980515	GLU188 B	47737.2	0.674418605
400	C	20.91765678	ALA400 C	12605.3	0.674418605
340	A	34.76275188	LYS340 A	35214.54545	0.581395349
425	C	21.28613767	ARG425 C	12265.91667	0.709302326
273	C	15.14734003	LEU273 C	6327.789474	0.639534884
341	D	36.6101705	ASN341 D	27521.71429	0.860465116
164	A	17.44813772	ALA164 A	9562.1	0.540697674
311	B	34.34136549	ILE311 B	36993.89474	0.436046512
247	D	32.94149113	LYS247 D	38077.63636	0.290697674
139	D	26.37122585	TYR139 D	35950.90476	0.180232558
221	D	56.54917402	ALA221 D	46544.4	0.843023256
326	D	34.5215292	ALA326 D	23912.2	0.88372093
62	A	11.72685039	CYS62 A	12464.09091	0.23255814
377	A	34.84249661	ASP377 A	35365.25	0.575581395
75	C	3.113388829	GLN75 C	1996.705882	0.418604651
287	C	10.14970236	PHE287 C	5539.65	0.534883721
106	B	14.99430212	ALA106 B	16211.3	0.220930233
210	C	21.26625407	ASP210 C	8954.75	0.843023256
332	B	36.12841823	VAL332 B	39736.9375	0.325581395
264	C	14.17873178	SER264 C	2862.363636	0.936046512
318	B	23.72607827	LEU318 B	33326.94737	0.139534884
241	C	16.03248683	LEU241 C	2924.368421	0.965116279
397	A	24.82179423	ILE397 A	31637.73684	0.348837209
208	D	55.42861749	LYS208 D	47193.95455	0.802325581
170	A	10.67095333	ALA170 A	13155.4	0.197674419
425	D	38.72983825	ARG425 D	38141.375	0.558139535
75	A	2.616813902	GLN75 A	2403.529412	0.401162791
73	B	20.80276388	LEU73 B	24031.26316	0.302325581
86	B	20.57491662	SER86 B	25664.18182	0.25
327	D	38.13801146	ASP327 D	24846.33333	0.912790698
32	D	29.11050924	THR32 D	35150.85714	0.476744186
205	A	19.72776622	GLN205 A	16325.94118	0.436046512
205	B	56.27437447	GLN205 B	49974.58824	0.087209302
450	B	49.06424107	ILE450 B	47568.63158	0.36627907
274	C	12.40832056	TYR274 C	5831.714286	0.587209302
245	B	22.53560563	ARG245 B	36535.08333	0.011627907
375	D	30.79862146	ASP375 D	31445.25	0.680232558
168	A	8.146461195	VAL168 A	10759.25	0.215116279
244	C	9.058116968	LEU244 C	2269.947368	0.779069767
299	B	41.78477786	VAL299 B	42027.625	0.476744186
165	A	15.13452655	ASP165 A	9160.416667	0.476744186
109	B	9.172854354	GLN109 B	8261.705882	0.302325581
223	C	20.81658409	GLU223 C	8826.266667	0.819767442
414	B	44.22183503	ILE414 B	47024.47368	0.180232558
431	D	36.03262673	PHE431 D	37234.95	0.494186047
205	C	18.25534278	GLN205 C	9429.235294	0.598837209
376	A	39.01359212	ALA376 A	35139.1	0.697674419
424	D	38.44494242	ALA424 D	38186	0.540697674
25	B	25.50988103	ILE25 B	33467.94737	0.302325581
380	D	36.95485044	LEU380 D	33190.63158	0.744186047
442	C	21.83653425	ASP442 C	12991.33333	0.715116279
67	C	15.3873924	ILE67 C	4561.578947	0.825581395
400	B	43.23411558	ALA400 B	45572.5	0.279069767
89	B	26.15341525	TYR89 B	29967.47619	0.552325581
237	D	27.76687658	LYS237 D	37480.90909	0.156976744
