# Supplementary material for: Mapping allosteric communications within individual proteins
Source: Nat Commun. 2020 Jul 31;11:3862. doi: 10.1038/s41467-020-17618-2 (PMC7395124; doi:10.1038/s41467-020-17618-2)
Supplement: Supplementary file 7 — Supplementary Data 4 [file 41467_2020_17618_MOESM7_ESM.zip › comparison-to-Amors/1yp3/1yp3-qs-hotspots.txt]

1708 1176 1177 1178 1179 1180 1181 1352 1353 1354 1355 1356 1361 1365 1368 1369 1370 1439 1575 1576 1578 1579 1580 1581 1582 1583 1584 1585 1586 1587 1588 1589 1595 1596 1597 1598 1599 1600 1601 1602 1603 1604 1606 1611 1619 1620 1621 1622 1623 1624 1625 1627 1632 1633 1634 1635 1636 1637 1638 1639 1640 1641 1642 1643 1648 1649 1650 1651 1652 1653 1654 1655 1656 1657 1658 1659 1676 1677 1678 1680 1681 1682 1683 1684 1685 1686 1687 1688 1689 1690 1691 1692 1698 1699 1700 1701 1702 1703 1704 1705 1706 1707 1709 1710 1711 1724 1725 1726 1727 1736 1737 1738 1739 1740 1741 
1242 915 916 917 1192 1193 1194 1195 1196 1227 1228 1230 1231 1232 1233 1234 1235 1236 1237 1238 1239 1240 1241 1243 1244 1245 1246 1247 1248 1264 1265 1266 1301 1302 1303 1304 
876 1 2 3 4 5 6 7 9 10 11 81 82 117 119 139 142 143 144 145 877 878 879 886 887 888 889 1012 1013 1015 1016 1017 1018 1019 1020 1021 1093 1094 1164 1165 1166 1167 1168 1663 1666 1667 1669 1670 
99 66 90 91 92 93 94 95 96 97 98 100 101 102 103 104 106 107 108 110 111 220 223 224 227 228 229 230 231 232 233 234 235 248 
881 880 882 883 884 885 925 926 928 929 930 931 932 933 934 935 936 952 953 954 955 956 957 958 959 960 961 995 996 997 1010 1174 1605 
1105 980 981 983 984 985 1103 1104 1106 1107 1108 1109 1110 1111 1113 1114 1115 1116 1117 1118 
1307 1284 1286 1287 1288 1305 1306 1308 1309 1310 
994 986 987 988 989 991 992 993 
1097 1095 1096 1098 1099 1100 1101 1102 
974 973 975 976 977 978 979 
1217 1182 1183 1184 1185 1186 1187 1188 1189 1190 1197 1198 1199 1200 1201 1202 1203 1204 1205 1206 1208 1211 1212 1213 1214 1215 1216 1218 1219 1220 1221 1222 1223 1225 1249 1250 1251 1252 1253 1254 1255 1256 1257 1267 1268 1269 1270 1271 1272 1273 1274 1613 1614 1615 1616 1617 1618 1628 1629 1630 1631 1644 1645 1646 1647 
911 902 903 905 906 907 908 909 910 912 913 914 918 919 920 921 922 943 944 945 946 947 948 949 950 967 968 969 970 971 972 998 999 1000 1001 1002 1003 1004 
1125 1119 1120 1121 1122 1123 1124 1126 1127 
1022 1023 1024 
1006 1005 1007 1008 1009 1134 1135 1136 1137 1138 1139 1140 1149 1161 
1077 1069 1071 1072 1074 1075 1076 1078 1079 1080 1081 1082 
1157 1154 1155 1156 1158 1159 
1047 1045 1046 1048 1049 1050 1129 
1276 1275 1277 1278 1279 1294 
1591 1590 1592 1593 1594 
1507 1462 1464 1465 1466 1491 1492 1495 1496 1498 1499 1500 1501 1502 1503 1505 1506 1508 1509 1510 1511 1512 1513 1514 1515 1516 1563 1565 1566 1567 1569 1570 
1478 1477 1479 1480 
200 194 195 197 198 199 201 202 203 204 
1673 1671 1672 1674 1675 
537 532 535 536 
430 306 307 322 323 324 325 338 339 340 341 342 372 374 375 376 377 378 391 392 393 394 395 397 399 400 401 410 428 429 431 432 750 766 
365 301 354 355 356 357 358 359 360 361 362 363 364 366 367 368 369 370 
170 168 169 171 172 
440 441 442 443 573 574 577 578 581 582 583 686 1317 1318 1319 1320 1427 1447 1448 1451 1452 1453 1554 1556 1558 
280 278 279 281 
1061 1059 1060 1062 1063 1064 1065 
608 607 609 610 
721 712 713 716 717 718 719 720 722 723 
783 763 780 781 782 784 785 816 818 819 820 833 835 837 868 
540 455 539 541 542 543 563 672 673 674 
184 182 183 185 186 187 188 190 207 
640 636 637 638 639 641 642 643 644 691 693 695 696 697 
