# Supplementary material for: Mapping allosteric communications within individual proteins
Source: Nat Commun. 2020 Jul 31;11:3862. doi: 10.1038/s41467-020-17618-2 (PMC7395124; doi:10.1038/s41467-020-17618-2)
Supplement: Supplementary file 7 — Supplementary Data 4 [file 41467_2020_17618_MOESM7_ESM.zip › comparison-to-Amors/2brg/2brg-qs.pdb]

MODEL        1
ATOM      1  N   GLU A   7      14.950  -0.865  37.127  1.00  0.88           N  
ATOM      2  CA  GLU A   7      15.202  -1.253  35.700  1.00  0.88           C  
ATOM      3  C   GLU A   7      15.192  -2.768  35.464  1.00  0.88           C  
ATOM      4  O   GLU A   7      15.896  -3.296  34.600  1.00  0.88           O  
ATOM      5  CB  GLU A   7      16.495  -0.609  35.186  1.00  0.88           C  
ATOM      6  CG  GLU A   7      16.334   0.128  33.866  1.00  0.88           C  
ATOM      7  CD  GLU A   7      17.485  -0.127  32.919  1.00  0.88           C  
ATOM      8  OE1 GLU A   7      18.355   0.763  32.776  1.00  0.88           O  
ATOM      9  OE2 GLU A   7      17.518  -1.226  32.326  1.00  0.88           O  
ATOM     10  H01 GLU A   7      15.539  -1.416  37.735  1.00  0.88           H  
ATOM     11  H02 GLU A   7      15.159   0.115  37.252  1.00  0.88           H  
ATOM     12  H03 GLU A   7      14.364  -0.865  35.121  1.00  0.88           H  
ATOM     13  H04 GLU A   7      17.204  -1.419  35.011  1.00  0.88           H  
ATOM     14  H05 GLU A   7      16.847   0.100  35.935  1.00  0.88           H  
ATOM     15  H06 GLU A   7      16.313   1.196  34.083  1.00  0.88           H  
ATOM     16  H07 GLU A   7      15.410  -0.201  33.391  1.00  0.88           H  
ATOM     17  N   ASP A   8      14.342  -3.444  36.227  1.00  0.92           N  
ATOM     18  CA  ASP A   8      13.981  -4.826  35.961  1.00  0.92           C  
ATOM     19  C   ASP A   8      12.630  -4.699  35.318  1.00  0.92           C  
ATOM     20  O   ASP A   8      11.618  -4.527  36.008  1.00  0.92           O  
ATOM     21  CB  ASP A   8      13.867  -5.665  37.242  1.00  0.92           C  
ATOM     22  CG  ASP A   8      15.148  -6.398  37.584  1.00  0.92           C  
ATOM     23  OD1 ASP A   8      15.787  -6.956  36.665  1.00  0.92           O  
ATOM     24  OD2 ASP A   8      15.584  -6.475  38.756  1.00  0.92           O  
ATOM     25  H01 ASP A   8      14.731  -5.332  35.352  1.00  0.92           H  
ATOM     26  H02 ASP A   8      13.096  -6.417  37.072  1.00  0.92           H  
ATOM     27  H03 ASP A   8      13.613  -5.003  38.070  1.00  0.92           H  
ATOM     28  H08 ASP A   8      13.930  -2.980  37.024  1.00  0.92           H  
ATOM     29  N   TRP A   9      12.613  -4.716  33.992  1.00  0.88           N  
ATOM     30  CA  TRP A   9      11.350  -4.787  33.295  1.00  0.88           C  
ATOM     31  C   TRP A   9      10.870  -6.208  33.542  1.00  0.88           C  
ATOM     32  O   TRP A   9      11.597  -7.169  33.280  1.00  0.88           O  
ATOM     33  CB  TRP A   9      11.493  -4.507  31.799  1.00  0.88           C  
ATOM     34  CG  TRP A   9      12.404  -3.364  31.435  1.00  0.88           C  
ATOM     35  CD1 TRP A   9      13.732  -3.444  31.126  1.00  0.88           C  
ATOM     36  CD2 TRP A   9      12.046  -1.984  31.299  1.00  0.88           C  
ATOM     37  CE2 TRP A   9      13.216  -1.281  30.922  1.00  0.88           C  
ATOM     38  CE3 TRP A   9      10.855  -1.263  31.462  1.00  0.88           C  
ATOM     39  NE1 TRP A   9      14.228  -2.198  30.822  1.00  0.88           N  
ATOM     40  CZ2 TRP A   9      13.232   0.102  30.712  1.00  0.88           C  
ATOM     41  CZ3 TRP A   9      10.873   0.115  31.253  1.00  0.88           C  
ATOM     42  CH2 TRP A   9      12.055   0.781  30.885  1.00  0.88           C  
ATOM     43  H01 TRP A   9      10.650  -4.033  33.653  1.00  0.88           H  
ATOM     44  H02 TRP A   9      10.500  -4.218  31.454  1.00  0.88           H  
ATOM     45  H03 TRP A   9      11.879  -5.409  31.324  1.00  0.88           H  
ATOM     46  H04 TRP A   9      13.478  -4.680  33.473  1.00  0.88           H  
ATOM     47  H05 TRP A   9      14.316  -4.365  31.121  1.00  0.88           H  
ATOM     48  H06 TRP A   9       9.933  -1.770  31.747  1.00  0.88           H  
ATOM     49  H07 TRP A   9      15.183  -1.993  30.567  1.00  0.88           H  
ATOM     50  H08 TRP A   9      14.146   0.620  30.422  1.00  0.88           H  
ATOM     51  H09 TRP A   9       9.953   0.687  31.377  1.00  0.88           H  
ATOM     52  H10 TRP A   9      12.034   1.860  30.734  1.00  0.88           H  
ATOM     53  N   ASP A  10       9.674  -6.322  34.115  1.00  0.88           N  
ATOM     54  CA  ASP A  10       9.002  -7.603  34.297  1.00  0.88           C  
ATOM     55  C   ASP A  10       7.936  -7.725  33.206  1.00  0.88           C  
ATOM     56  O   ASP A  10       7.433  -6.718  32.721  1.00  0.88           O  
ATOM     57  CB  ASP A  10       8.396  -7.686  35.702  1.00  0.88           C  
ATOM     58  CG  ASP A  10       9.426  -7.417  36.812  1.00  0.88           C  
ATOM     59  OD1 ASP A  10       9.007  -7.291  37.987  1.00  0.88           O  
ATOM     60  OD2 ASP A  10      10.663  -7.319  36.613  1.00  0.88           O  
ATOM     61  H01 ASP A  10       9.704  -8.432  34.209  1.00  0.88           H  
ATOM     62  H02 ASP A  10       8.024  -8.701  35.839  1.00  0.88           H  
ATOM     63  H03 ASP A  10       7.597  -6.949  35.781  1.00  0.88           H  
ATOM     64  H11 ASP A  10       9.212  -5.484  34.438  1.00  0.88           H  
ATOM     65  N   LEU A  11       7.595  -8.952  32.826  1.00  0.96           N  
ATOM     66  CA  LEU A  11       6.936  -9.203  31.550  1.00  0.96           C  
ATOM     67  C   LEU A  11       5.422  -9.386  31.727  1.00  0.96           C  
ATOM     68  O   LEU A  11       4.926 -10.513  31.768  1.00  0.96           O  
ATOM     69  CB  LEU A  11       7.572 -10.426  30.861  1.00  0.96           C  
ATOM     70  CG  LEU A  11       9.045 -10.377  30.377  1.00  0.96           C  
ATOM     71  CD1 LEU A  11       9.190  -9.653  29.047  1.00  0.96           C  
ATOM     72  CD2 LEU A  11      10.011  -9.762  31.385  1.00  0.96           C  
ATOM     73  H01 LEU A  11       7.079  -8.332  30.911  1.00  0.96           H  
ATOM     74  H02 LEU A  11       7.010 -10.503  29.930  1.00  0.96           H  
ATOM     75  H03 LEU A  11       7.501 -11.255  31.566  1.00  0.96           H  
ATOM     76  H04 LEU A  11       7.798  -9.730  33.437  1.00  0.96           H  
ATOM     77  H05 LEU A  11       9.318 -11.425  30.255  1.00  0.96           H  
ATOM     78  H06 LEU A  11      10.244  -9.599  28.776  1.00  0.96           H  
ATOM     79  H07 LEU A  11       8.645 -10.197  28.275  1.00  0.96           H  
ATOM     80  H08 LEU A  11       8.786  -8.644  29.136  1.00  0.96           H  
ATOM     81  H09 LEU A  11      10.891  -9.388  30.862  1.00  0.96           H  
ATOM     82  H10 LEU A  11       9.520  -8.938  31.904  1.00  0.96           H  
ATOM     83  H11 LEU A  11      10.313 -10.519  32.109  1.00  0.96           H  
ATOM     84  N   VAL A  12       4.704  -8.260  31.811  1.00  1.00           N  
ATOM     85  CA  VAL A  12       3.252  -8.222  32.080  1.00  1.00           C  
ATOM     86  C   VAL A  12       2.409  -9.148  31.204  1.00  1.00           C  
ATOM     87  O   VAL A  12       1.560  -9.880  31.716  1.00  1.00           O  
ATOM     88  CB  VAL A  12       2.682  -6.775  31.956  1.00  1.00           C  
ATOM     89  CG1 VAL A  12       1.135  -6.757  32.053  1.00  1.00           C  
ATOM     90  CG2 VAL A  12       3.295  -5.873  33.022  1.00  1.00           C  
ATOM     91  H01 VAL A  12       3.171  -8.585  33.105  1.00  1.00           H  
ATOM     92  H02 VAL A  12       2.952  -6.395  30.971  1.00  1.00           H  
ATOM     93  H03 VAL A  12       0.709  -6.723  31.050  1.00  1.00           H  
ATOM     94  H04 VAL A  12       0.792  -7.657  32.563  1.00  1.00           H  
ATOM     95  H05 VAL A  12       0.816  -5.878  32.613  1.00  1.00           H  
ATOM     96  H06 VAL A  12       4.201  -5.412  32.630  1.00  1.00           H  
ATOM     97  H07 VAL A  12       2.581  -5.096  33.295  1.00  1.00           H  
ATOM     98  H08 VAL A  12       3.542  -6.466  33.903  1.00  1.00           H  
ATOM     99  H12 VAL A  12       5.185  -7.381  31.682  1.00  1.00           H  
ATOM    100  N   GLN A  13       2.621  -9.113  29.894  1.00  0.92           N  
ATOM    101  CA  GLN A  13       1.834  -9.962  29.007  1.00  0.92           C  
ATOM    102  C   GLN A  13       2.354 -10.019  27.582  1.00  0.92           C  
ATOM    103  O   GLN A  13       2.858  -9.036  27.049  1.00  0.92           O  
ATOM    104  CB  GLN A  13       0.380  -9.486  28.978  1.00  0.92           C  
ATOM    105  CG  GLN A  13       0.202  -8.076  28.465  1.00  0.92           C  
ATOM    106  CD  GLN A  13      -1.227  -7.799  28.095  1.00  0.92           C  
ATOM    107  NE2 GLN A  13      -1.810  -6.776  28.706  1.00  0.92           N  
ATOM    108  OE1 GLN A  13      -1.805  -8.507  27.267  1.00  0.92           O  
ATOM    109  H01 GLN A  13       1.914 -10.968  29.418  1.00  0.92           H  
ATOM    110  H02 GLN A  13       0.027  -9.492  30.009  1.00  0.92           H  
ATOM    111  H03 GLN A  13      -0.188 -10.159  28.336  1.00  0.92           H  
ATOM    112  H04 GLN A  13       0.814  -7.959  27.571  1.00  0.92           H  
ATOM    113  H05 GLN A  13       0.510  -7.375  29.241  1.00  0.92           H  
ATOM    114  H06 GLN A  13      -2.771  -6.545  28.498  1.00  0.92           H  
ATOM    115  H07 GLN A  13      -1.293  -6.228  29.379  1.00  0.92           H  
ATOM    116  H09 GLN A  13       3.326  -8.499  29.512  1.00  0.92           H  
ATOM    117  N   THR A  14       2.238 -11.193  26.978  1.00  0.96           N  
ATOM    118  CA  THR A  14       2.427 -11.338  25.545  1.00  0.96           C  
ATOM    119  C   THR A  14       1.517 -10.339  24.830  1.00  0.96           C  
ATOM    120  O   THR A  14       0.356 -10.136  25.224  1.00  0.96           O  
ATOM    121  CB  THR A  14       2.164 -12.822  25.096  1.00  0.96           C  
ATOM    122  CG2 THR A  14       1.148 -12.930  23.955  1.00  0.96           C  
ATOM    123  OG1 THR A  14       3.364 -13.399  24.555  1.00  0.96           O  
ATOM    124  H01 THR A  14       3.460 -11.118  25.275  1.00  0.96           H  
ATOM    125  H02 THR A  14       1.801 -13.327  25.991  1.00  0.96           H  
ATOM    126  H03 THR A  14       0.282 -12.307  24.180  1.00  0.96           H  
ATOM    127  H04 THR A  14       1.607 -12.592  23.026  1.00  0.96           H  
ATOM    128  H05 THR A  14       0.830 -13.967  23.848  1.00  0.96           H  
ATOM    129  H06 THR A  14       3.597 -12.949  23.740  1.00  0.96           H  
ATOM    130  H08 THR A  14       2.012 -12.009  27.529  1.00  0.96           H  
ATOM    131  N   LEU A  15       2.092  -9.682  23.823  1.00  0.72           N  
ATOM    132  CA  LEU A  15       1.388  -8.798  22.893  1.00  0.72           C  
ATOM    133  C   LEU A  15       1.312  -9.416  21.482  1.00  0.72           C  
ATOM    134  O   LEU A  15       0.571  -8.911  20.618  1.00  0.72           O  
ATOM    135  CB  LEU A  15       2.114  -7.446  22.795  1.00  0.72           C  
ATOM    136  CG  LEU A  15       1.642  -6.173  23.522  1.00  0.72           C  
ATOM    137  CD1 LEU A  15       0.618  -6.416  24.627  1.00  0.72           C  
ATOM    138  CD2 LEU A  15       2.858  -5.421  24.071  1.00  0.72           C  
ATOM    139  H01 LEU A  15       0.377  -8.658  23.277  1.00  0.72           H  
ATOM    140  H02 LEU A  15       1.926  -7.179  21.755  1.00  0.72           H  
ATOM    141  H03 LEU A  15       3.131  -7.628  23.142  1.00  0.72           H  
ATOM    142  H04 LEU A  15       1.119  -5.571  22.779  1.00  0.72           H  
ATOM    143  H05 LEU A  15      -0.319  -6.754  24.185  1.00  0.72           H  
ATOM    144  H06 LEU A  15       0.993  -7.179  25.310  1.00  0.72           H  
ATOM    145  H07 LEU A  15       3.086  -9.803  23.692  1.00  0.72           H  
ATOM    146  H08 LEU A  15       0.447  -5.489  25.175  1.00  0.72           H  
ATOM    147  H09 LEU A  15       3.666  -5.455  23.340  1.00  0.72           H  
ATOM    148  H10 LEU A  15       2.587  -4.383  24.264  1.00  0.72           H  
ATOM    149  H11 LEU A  15       3.188  -5.890  24.998  1.00  0.72           H  
ATOM    150  N   GLY A  16       2.095 -10.478  21.246  1.00  0.52           N  
ATOM    151  CA  GLY A  16       2.069 -11.207  19.981  1.00  0.52           C  
ATOM    152  C   GLY A  16       3.012 -12.403  19.867  1.00  0.52           C  
ATOM    153  O   GLY A  16       3.674 -12.787  20.839  1.00  0.52           O  
ATOM    154  H01 GLY A  16       2.412 -10.495  19.230  1.00  0.52           H  
ATOM    155  H02 GLY A  16       1.053 -11.569  19.827  1.00  0.52           H  
ATOM    156  H12 GLY A  16       2.727 -10.786  21.971  1.00  0.52           H  
ATOM    157  N   GLU A  17       3.040 -13.008  18.673  1.00  0.68           N  
ATOM    158  CA  GLU A  17       3.982 -14.093  18.328  1.00  0.68           C  
ATOM    159  C   GLU A  17       4.600 -13.901  16.909  1.00  0.68           C  
ATOM    160  O   GLU A  17       4.324 -12.900  16.222  1.00  0.68           O  
ATOM    161  CB  GLU A  17       3.297 -15.470  18.455  1.00  0.68           C  
ATOM    162  CG  GLU A  17       4.139 -16.548  19.154  1.00  0.68           C  
ATOM    163  CD  GLU A  17       3.531 -17.059  20.464  1.00  0.68           C  
ATOM    164  OE1 GLU A  17       2.951 -16.248  21.230  1.00  0.68           O  
ATOM    165  OE2 GLU A  17       3.646 -18.281  20.732  1.00  0.68           O  
ATOM    166  H01 GLU A  17       4.805 -14.051  19.042  1.00  0.68           H  
ATOM    167  H02 GLU A  17       3.131 -15.824  17.438  1.00  0.68           H  
ATOM    168  H03 GLU A  17       2.381 -12.706  17.969  1.00  0.68           H  
ATOM    169  H04 GLU A  17       2.375 -15.339  19.021  1.00  0.68           H  
ATOM    170  H05 GLU A  17       5.094 -16.088  19.407  1.00  0.68           H  
ATOM    171  H06 GLU A  17       4.249 -17.393  18.474  1.00  0.68           H  
ATOM    172  N   GLY A  18       5.443 -14.849  16.484  1.00  0.84           N  
ATOM    173  CA  GLY A  18       6.099 -14.771  15.183  1.00  0.84           C  
ATOM    174  C   GLY A  18       7.078 -15.904  14.886  1.00  0.84           C  
ATOM    175  O   GLY A  18       6.991 -16.987  15.487  1.00  0.84           O  
ATOM    176  H01 GLY A  18       6.688 -13.854  15.193  1.00  0.84           H  
ATOM    177  H02 GLY A  18       5.327 -14.779  14.413  1.00  0.84           H  
ATOM    178  H07 GLY A  18       5.631 -15.642  17.081  1.00  0.84           H  
ATOM    179  N   ALA A  19       7.998 -15.649  13.948  1.00  0.96           N  
ATOM    180  CA  ALA A  19       9.075 -16.582  13.606  1.00  0.96           C  
ATOM    181  C   ALA A  19      10.181 -16.579  14.676  1.00  0.96           C  
ATOM    182  O   ALA A  19      10.277 -17.511  15.480  1.00  0.96           O  
ATOM    183  CB  ALA A  19       9.654 -16.246  12.208  1.00  0.96           C  
ATOM    184  H01 ALA A  19       8.655 -17.587  13.575  1.00  0.96           H  
ATOM    185  H02 ALA A  19      10.674 -16.623  12.138  1.00  0.96           H  
ATOM    186  H03 ALA A  19       7.948 -14.771  13.452  1.00  0.96           H  
ATOM    187  H04 ALA A  19       9.041 -16.714  11.438  1.00  0.96           H  
ATOM    188  H05 ALA A  19       9.656 -15.165  12.065  1.00  0.96           H  
ATOM    189  N   TYR A  20      11.048 -15.568  14.627  1.00  0.72           N  
ATOM    190  CA  TYR A  20      11.910 -15.152  15.751  1.00  0.72           C  
ATOM    191  C   TYR A  20      11.517 -15.680  17.154  1.00  0.72           C  
ATOM    192  O   TYR A  20      12.299 -16.404  17.795  1.00  0.72           O  
ATOM    193  CB  TYR A  20      11.999 -13.606  15.817  1.00  0.72           C  
ATOM    194  CG  TYR A  20      11.249 -12.811  14.739  1.00  0.72           C  
ATOM    195  CD1 TYR A  20       9.893 -13.047  14.452  1.00  0.72           C  
ATOM    196  CD2 TYR A  20      11.898 -11.787  14.026  1.00  0.72           C  
ATOM    197  CE1 TYR A  20       9.212 -12.302  13.449  1.00  0.72           C  
ATOM    198  CE2 TYR A  20      11.227 -11.027  13.046  1.00  0.72           C  
ATOM    199  CZ  TYR A  20       9.890 -11.291  12.758  1.00  0.72           C  
ATOM    200  OH  TYR A  20       9.251 -10.537  11.779  1.00  0.72           O  
ATOM    201  H01 TYR A  20      12.870 -15.614  15.521  1.00  0.72           H  
ATOM    202  H02 TYR A  20      13.052 -13.379  15.650  1.00  0.72           H  
ATOM    203  H03 TYR A  20      11.607 -13.296  16.786  1.00  0.72           H  
ATOM    204  H04 TYR A  20       9.354 -13.814  15.008  1.00  0.72           H  
ATOM    205  H05 TYR A  20      12.946 -11.576  14.236  1.00  0.72           H  
ATOM    206  H06 TYR A  20      11.120 -15.051  13.762  1.00  0.72           H  
ATOM    207  H07 TYR A  20       8.168 -12.517  13.220  1.00  0.72           H  
ATOM    208  H08 TYR A  20      11.754 -10.234  12.515  1.00  0.72           H  
ATOM    209  H09 TYR A  20       9.023 -11.102  11.037  1.00  0.72           H  
ATOM    210  N   GLY A  21      10.324 -15.282  17.620  1.00  0.88           N  
ATOM    211  CA  GLY A  21       9.774 -15.725  18.897  1.00  0.88           C  
ATOM    212  C   GLY A  21       8.468 -15.021  19.263  1.00  0.88           C  
ATOM    213  O   GLY A  21       7.427 -15.310  18.669  1.00  0.88           O  
ATOM    214  H01 GLY A  21      10.504 -15.478  19.668  1.00  0.88           H  
ATOM    215  H02 GLY A  21       9.587 -16.797  18.842  1.00  0.88           H  
ATOM    216  H10 GLY A  21       9.779 -14.643  17.059  1.00  0.88           H  
ATOM    217  N   GLU A  22       8.529 -14.113  20.245  1.00  0.76           N  
ATOM    218  CA  GLU A  22       7.368 -13.306  20.670  1.00  0.76           C  
ATOM    219  C   GLU A  22       7.706 -11.852  21.078  1.00  0.76           C  
ATOM    220  O   GLU A  22       8.868 -11.477  21.199  1.00  0.76           O  
ATOM    221  CB  GLU A  22       6.625 -14.005  21.825  1.00  0.76           C  
ATOM    222  CG  GLU A  22       7.430 -14.176  23.112  1.00  0.76           C  
ATOM    223  CD  GLU A  22       6.708 -15.054  24.122  1.00  0.76           C  
ATOM    224  OE1 GLU A  22       6.110 -14.489  25.075  1.00  0.76           O  
ATOM    225  OE2 GLU A  22       6.731 -16.306  23.951  1.00  0.76           O  
ATOM    226  H01 GLU A  22       6.732 -13.232  19.788  1.00  0.76           H  
ATOM    227  H02 GLU A  22       6.403 -15.013  21.473  1.00  0.76           H  
ATOM    228  H03 GLU A  22       9.411 -13.974  20.717  1.00  0.76           H  
ATOM    229  H04 GLU A  22       5.737 -13.418  22.058  1.00  0.76           H  
ATOM    230  H05 GLU A  22       7.565 -13.191  23.558  1.00  0.76           H  
ATOM    231  H06 GLU A  22       8.390 -14.633  22.870  1.00  0.76           H  
ATOM    232  N   VAL A  23       6.667 -11.041  21.272  1.00  0.60           N  
ATOM    233  CA  VAL A  23       6.817  -9.697  21.825  1.00  0.60           C  
ATOM    234  C   VAL A  23       6.046  -9.654  23.142  1.00  0.60           C  
ATOM    235  O   VAL A  23       4.879 -10.036  23.175  1.00  0.60           O  
ATOM    236  CB  VAL A  23       6.286  -8.599  20.854  1.00  0.60           C  
ATOM    237  CG1 VAL A  23       6.095  -7.246  21.570  1.00  0.60           C  
ATOM    238  CG2 VAL A  23       7.226  -8.428  19.693  1.00  0.60           C  
ATOM    239  H01 VAL A  23       7.875  -9.488  21.980  1.00  0.60           H  
ATOM    240  H02 VAL A  23       5.313  -8.930  20.490  1.00  0.60           H  
ATOM    241  H03 VAL A  23       5.084  -7.188  21.973  1.00  0.60           H  
ATOM    242  H04 VAL A  23       6.815  -7.160  22.383  1.00  0.60           H  
ATOM    243  H05 VAL A  23       6.249  -6.434  20.860  1.00  0.60           H  
ATOM    244  H06 VAL A  23       8.185  -8.888  19.932  1.00  0.60           H  
ATOM    245  H07 VAL A  23       5.743 -11.367  21.028  1.00  0.60           H  
ATOM    246  H08 VAL A  23       6.804  -8.907  18.810  1.00  0.60           H  
ATOM    247  H09 VAL A  23       7.372  -7.366  19.496  1.00  0.60           H  
ATOM    248  N   GLN A  24       6.698  -9.217  24.222  1.00  0.76           N  
ATOM    249  CA  GLN A  24       6.027  -9.078  25.512  1.00  0.76           C  
ATOM    250  C   GLN A  24       5.868  -7.605  25.854  1.00  0.76           C  
ATOM    251  O   GLN A  24       6.690  -6.776  25.484  1.00  0.76           O  
ATOM    252  CB  GLN A  24       6.794  -9.812  26.620  1.00  0.76           C  
ATOM    253  CG  GLN A  24       6.617 -11.354  26.609  1.00  0.76           C  
ATOM    254  CD  GLN A  24       5.703 -11.901  27.741  1.00  0.76           C  
ATOM    255  NE2 GLN A  24       5.607 -13.228  27.831  1.00  0.76           N  
ATOM    256  OE1 GLN A  24       5.101 -11.137  28.506  1.00  0.76           O  
ATOM    257  H01 GLN A  24       5.040  -9.535  25.438  1.00  0.76           H  
ATOM    258  H02 GLN A  24       6.386  -9.459  27.567  1.00  0.76           H  
ATOM    259  H03 GLN A  24       7.855  -9.589  26.506  1.00  0.76           H  
ATOM    260  H04 GLN A  24       7.606 -11.783  26.772  1.00  0.76           H  
ATOM    261  H05 GLN A  24       6.184 -11.642  25.651  1.00  0.76           H  
ATOM    262  H06 GLN A  24       5.027 -13.645  28.545  1.00  0.76           H  
ATOM    263  H07 GLN A  24       6.114 -13.816  27.185  1.00  0.76           H  
ATOM    264  H10 GLN A  24       7.676  -8.977  24.145  1.00  0.76           H  
ATOM    265  N   LEU A  25       4.770  -7.289  26.519  1.00  0.84           N  
ATOM    266  CA  LEU A  25       4.594  -5.995  27.140  1.00  0.84           C  
ATOM    267  C   LEU A  25       5.417  -6.030  28.415  1.00  0.84           C  
ATOM    268  O   LEU A  25       4.976  -6.573  29.414  1.00  0.84           O  
ATOM    269  CB  LEU A  25       3.114  -5.751  27.463  1.00  0.84           C  
ATOM    270  CG  LEU A  25       2.575  -4.324  27.669  1.00  0.84           C  
ATOM    271  CD1 LEU A  25       1.747  -4.264  28.937  1.00  0.84           C  
ATOM    272  CD2 LEU A  25       3.637  -3.225  27.691  1.00  0.84           C  
ATOM    273  H01 LEU A  25       4.914  -5.189  26.480  1.00  0.84           H  
ATOM    274  H02 LEU A  25       3.008  -6.194  28.453  1.00  0.84           H  
ATOM    275  H03 LEU A  25       2.541  -6.185  26.643  1.00  0.84           H  
ATOM    276  H04 LEU A  25       1.964  -4.118  26.790  1.00  0.84           H  
ATOM    277  H05 LEU A  25       0.761  -4.687  28.746  1.00  0.84           H  
ATOM    278  H06 LEU A  25       2.242  -4.836  29.722  1.00  0.84           H  
ATOM    279  H07 LEU A  25       1.642  -3.226  29.254  1.00  0.84           H  
ATOM    280  H08 LEU A  25       4.031  -7.973  26.596  1.00  0.84           H  
ATOM    281  H09 LEU A  25       4.529  -3.572  27.169  1.00  0.84           H  
ATOM    282  H10 LEU A  25       3.250  -2.335  27.196  1.00  0.84           H  
ATOM    283  H11 LEU A  25       3.891  -2.985  28.723  1.00  0.84           H  
ATOM    284  N   ALA A  26       6.633  -5.502  28.365  1.00  0.88           N  
ATOM    285  CA  ALA A  26       7.456  -5.387  29.559  1.00  0.88           C  
ATOM    286  C   ALA A  26       7.241  -4.019  30.205  1.00  0.88           C  
ATOM    287  O   ALA A  26       7.609  -2.990  29.631  1.00  0.88           O  
ATOM    288  CB  ALA A  26       8.924  -5.599  29.222  1.00  0.88           C  
ATOM    289  H01 ALA A  26       7.160  -6.161  30.267  1.00  0.88           H  
ATOM    290  H02 ALA A  26       9.525  -5.474  30.123  1.00  0.88           H  
ATOM    291  H03 ALA A  26       9.065  -6.606  28.829  1.00  0.88           H  
ATOM    292  H04 ALA A  26       9.235  -4.869  28.474  1.00  0.88           H  
ATOM    293  H12 ALA A  26       6.994  -5.174  27.481  1.00  0.88           H  
ATOM    294  N   VAL A  27       6.628  -4.004  31.388  1.00  0.92           N  
ATOM    295  CA  VAL A  27       6.456  -2.763  32.142  1.00  0.92           C  
ATOM    296  C   VAL A  27       7.476  -2.740  33.255  1.00  0.92           C  
ATOM    297  O   VAL A  27       7.805  -3.774  33.828  1.00  0.92           O  
ATOM    298  CB  VAL A  27       5.032  -2.616  32.756  1.00  0.92           C  
ATOM    299  CG1 VAL A  27       4.809  -1.202  33.310  1.00  0.92           C  
ATOM    300  CG2 VAL A  27       3.958  -2.933  31.722  1.00  0.92           C  
ATOM    301  H01 VAL A  27       6.592  -1.932  31.450  1.00  0.92           H  
ATOM    302  H02 VAL A  27       4.958  -3.330  33.577  1.00  0.92           H  
ATOM    303  H03 VAL A  27       3.816  -1.139  33.755  1.00  0.92           H  
ATOM    304  H04 VAL A  27       5.561  -0.986  34.069  1.00  0.92           H  
ATOM    305  H05 VAL A  27       6.274  -4.869  31.772  1.00  0.92           H  
ATOM    306  H06 VAL A  27       4.890  -0.477  32.500  1.00  0.92           H  
ATOM    307  H07 VAL A  27       3.107  -2.267  31.867  1.00  0.92           H  
ATOM    308  H08 VAL A  27       4.364  -2.791  30.720  1.00  0.92           H  
ATOM    309  H09 VAL A  27       3.634  -3.967  31.840  1.00  0.92           H  
ATOM    310  N   ASN A  28       7.993  -1.560  33.557  1.00  0.84           N  
ATOM    311  CA  ASN A  28       8.727  -1.385  34.793  1.00  0.84           C  
ATOM    312  C   ASN A  28       7.698  -1.425  35.928  1.00  0.84           C  
ATOM    313  O   ASN A  28       6.484  -1.405  35.687  1.00  0.84           O  
ATOM    314  CB  ASN A  28       9.534  -0.076  34.804  1.00  0.84           C  
ATOM    315  CG  ASN A  28      10.930  -0.253  35.378  1.00  0.84           C  
ATOM    316  ND2 ASN A  28      11.932  -0.326  34.496  1.00  0.84           N  
ATOM    317  OD1 ASN A  28      11.111  -0.316  36.597  1.00  0.84           O  
ATOM    318  H01 ASN A  28       9.464  -2.179  34.912  1.00  0.84           H  
ATOM    319  H02 ASN A  28       9.004   0.632  35.441  1.00  0.84           H  
ATOM    320  H03 ASN A  28       9.621   0.290  33.781  1.00  0.84           H  
ATOM    321  H04 ASN A  28      12.882  -0.441  34.819  1.00  0.84           H  
ATOM    322  H05 ASN A  28      11.739  -0.267  33.506  1.00  0.84           H  
ATOM    323  H10 ASN A  28       7.876  -0.781  32.925  1.00  0.84           H  
ATOM    324  N   ARG A  29       8.202  -1.505  37.153  1.00  0.96           N  
ATOM    325  CA  ARG A  29       7.388  -1.665  38.361  1.00  0.96           C  
ATOM    326  C   ARG A  29       7.687  -0.548  39.356  1.00  0.96           C  
ATOM    327  O   ARG A  29       6.864  -0.266  40.230  1.00  0.96           O  
ATOM    328  CB  ARG A  29       7.666  -3.030  38.998  1.00  0.96           C  
ATOM    329  CG  ARG A  29       9.020  -3.629  38.598  1.00  0.96           C  
ATOM    330  CD  ARG A  29       9.478  -4.757  39.473  1.00  0.96           C  
ATOM    331  NE  ARG A  29      10.469  -4.297  40.440  1.00  0.96           N  
ATOM    332  CZ  ARG A  29      11.320  -5.087  41.083  1.00  0.96           C  
ATOM    333  NH1 ARG A  29      11.301  -6.408  40.874  1.00  0.96           N  
ATOM    334  NH2 ARG A  29      12.190  -4.553  41.947  1.00  0.96           N  
ATOM    335  H01 ARG A  29       6.335  -1.609  38.086  1.00  0.96           H  
ATOM    336  H02 ARG A  29       6.896  -3.713  38.639  1.00  0.96           H  
ATOM    337  H03 ARG A  29       7.645  -2.916  40.082  1.00  0.96           H  
ATOM    338  H04 ARG A  29       9.757  -2.833  38.704  1.00  0.96           H  
ATOM    339  H05 ARG A  29       8.942  -3.999  37.576  1.00  0.96           H  
ATOM    340  H06 ARG A  29       9.205  -1.453  37.259  1.00  0.96           H  
ATOM    341  H07 ARG A  29       9.934  -5.522  38.844  1.00  0.96           H  
ATOM    342  H08 ARG A  29       8.620  -5.166  40.007  1.00  0.96           H  
ATOM    343  H09 ARG A  29      10.510  -3.307  40.634  1.00  0.96           H  
ATOM    344  H10 ARG A  29      11.948  -7.007  41.367  1.00  0.96           H  
ATOM    345  H11 ARG A  29      10.640  -6.807  40.223  1.00  0.96           H  
ATOM    346  H12 ARG A  29      12.198  -3.555  42.104  1.00  0.96           H  
ATOM    347  H13 ARG A  29      12.839  -5.147  42.443  1.00  0.96           H  
ATOM    348  N   VAL A  30       8.869   0.064  39.210  1.00  0.96           N  
ATOM    349  CA  VAL A  30       9.241   1.299  39.906  1.00  0.96           C  
ATOM    350  C   VAL A  30       8.690   2.544  39.194  1.00  0.96           C  
ATOM    351  O   VAL A  30       7.937   3.326  39.793  1.00  0.96           O  
ATOM    352  CB  VAL A  30      10.784   1.476  40.013  1.00  0.96           C  
ATOM    353  CG1 VAL A  30      11.130   2.425  41.187  1.00  0.96           C  
ATOM    354  CG2 VAL A  30      11.505   0.110  40.122  1.00  0.96           C  
ATOM    355  H01 VAL A  30       8.807   1.206  40.902  1.00  0.96           H  
ATOM    356  H02 VAL A  30      11.149   1.939  39.096  1.00  0.96           H  
ATOM    357  H03 VAL A  30      11.974   3.056  40.907  1.00  0.96           H  
ATOM    358  H04 VAL A  30      10.268   3.052  41.414  1.00  0.96           H  
ATOM    359  H05 VAL A  30      11.393   1.836  42.066  1.00  0.96           H  
ATOM    360  H06 VAL A  30      12.458   0.243  40.635  1.00  0.96           H  
ATOM    361  H07 VAL A  30      10.883  -0.586  40.686  1.00  0.96           H  
ATOM    362  H08 VAL A  30      11.683  -0.288  39.123  1.00  0.96           H  
ATOM    363  H14 VAL A  30       9.544  -0.350  38.583  1.00  0.96           H  
ATOM    364  N   THR A  31       9.085   2.709  37.923  1.00  0.88           N  
ATOM    365  CA  THR A  31       8.710   3.868  37.093  1.00  0.88           C  
ATOM    366  C   THR A  31       7.402   3.594  36.311  1.00  0.88           C  
ATOM    367  O   THR A  31       6.710   4.527  35.893  1.00  0.88           O  
ATOM    368  CB  THR A  31       9.895   4.304  36.133  1.00  0.88           C  
ATOM    369  CG2 THR A  31      11.288   4.003  36.723  1.00  0.88           C  
ATOM    370  OG1 THR A  31       9.890   3.528  34.936  1.00  0.88           O  
ATOM    371  H01 THR A  31       8.519   4.708  37.761  1.00  0.88           H  
ATOM    372  H02 THR A  31       9.735   5.371  35.977  1.00  0.88           H  
ATOM    373  H03 THR A  31      11.972   4.813  36.470  1.00  0.88           H  
ATOM    374  H04 THR A  31      11.213   3.916  37.807  1.00  0.88           H  
ATOM    375  H05 THR A  31      11.664   3.068  36.308  1.00  0.88           H  
ATOM    376  H06 THR A  31       8.987   3.290  34.712  1.00  0.88           H  
ATOM    377  H09 THR A  31       9.673   1.999  37.511  1.00  0.88           H  
ATOM    378  N   GLU A  32       7.068   2.310  36.158  1.00  0.84           N  
ATOM    379  CA  GLU A  32       5.868   1.842  35.444  1.00  0.84           C  
ATOM    380  C   GLU A  32       5.866   2.133  33.926  1.00  0.84           C  
ATOM    381  O   GLU A  32       4.820   2.055  33.278  1.00  0.84           O  
ATOM    382  CB  GLU A  32       4.568   2.338  36.121  1.00  0.84           C  
ATOM    383  CG  GLU A  32       3.286   1.735  35.526  1.00  0.84           C  
ATOM    384  CD  GLU A  32       2.223   1.363  36.548  1.00  0.84           C  
ATOM    385  OE1 GLU A  32       1.086   1.887  36.441  1.00  0.84           O  
ATOM    386  OE2 GLU A  32       2.507   0.525  37.436  1.00  0.84           O  
ATOM    387  H01 GLU A  32       5.903   0.755  35.523  1.00  0.84           H  
ATOM    388  H02 GLU A  32       4.517   3.414  35.956  1.00  0.84           H  
ATOM    389  H03 GLU A  32       4.611   2.079  37.179  1.00  0.84           H  
ATOM    390  H04 GLU A  32       3.581   0.806  35.039  1.00  0.84           H  
ATOM    391  H05 GLU A  32       2.856   2.463  34.838  1.00  0.84           H  
ATOM    392  H07 GLU A  32       7.679   1.613  36.559  1.00  0.84           H  
ATOM    393  N   GLU A  33       7.040   2.418  33.360  1.00  0.92           N  
ATOM    394  CA  GLU A  33       7.166   2.696  31.923  1.00  0.92           C  
ATOM    395  C   GLU A  33       7.026   1.439  31.047  1.00  0.92           C  
ATOM    396  O   GLU A  33       7.856   0.512  31.118  1.00  0.92           O  
ATOM    397  CB  GLU A  33       8.515   3.342  31.630  1.00  0.92           C  
ATOM    398  CG  GLU A  33       8.701   4.707  32.264  1.00  0.92           C  
ATOM    399  CD  GLU A  33       9.149   5.736  31.259  1.00  0.92           C  
ATOM    400  OE1 GLU A  33       8.519   6.810  31.204  1.00  0.92           O  
ATOM    401  OE2 GLU A  33      10.124   5.454  30.523  1.00  0.92           O  
ATOM    402  H01 GLU A  33       6.347   3.370  31.672  1.00  0.92           H  
ATOM    403  H02 GLU A  33       8.564   3.489  30.551  1.00  0.92           H  
ATOM    404  H03 GLU A  33       9.299   2.682  32.002  1.00  0.92           H  
ATOM    405  H04 GLU A  33       9.474   4.622  33.028  1.00  0.92           H  
ATOM    406  H05 GLU A  33       7.754   5.027  32.699  1.00  0.92           H  
ATOM    407  H06 GLU A  33       7.868   2.443  33.938  1.00  0.92           H  
ATOM    408  N   ALA A  34       5.990   1.422  30.210  1.00  0.84           N  
ATOM    409  CA  ALA A  34       5.728   0.285  29.338  1.00  0.84           C  
ATOM    410  C   ALA A  34       6.697   0.265  28.143  1.00  0.84           C  
ATOM    411  O   ALA A  34       7.110   1.317  27.652  1.00  0.84           O  
ATOM    412  CB  ALA A  34       4.281   0.320  28.858  1.00  0.84           C  
ATOM    413  H01 ALA A  34       5.889  -0.630  29.908  1.00  0.84           H  
ATOM    414  H02 ALA A  34       3.687   0.926  29.542  1.00  0.84           H  
ATOM    415  H03 ALA A  34       4.239   0.754  27.859  1.00  0.84           H  
ATOM    416  H04 ALA A  34       3.882  -0.694  28.831  1.00  0.84           H  
ATOM    417  H06 ALA A  34       5.370   2.218  30.179  1.00  0.84           H  
ATOM    418  N   VAL A  35       7.074  -0.932  27.700  1.00  0.68           N  
ATOM    419  CA  VAL A  35       7.777  -1.108  26.423  1.00  0.68           C  
ATOM    420  C   VAL A  35       7.385  -2.425  25.791  1.00  0.68           C  
ATOM    421  O   VAL A  35       6.915  -3.340  26.472  1.00  0.68           O  
ATOM    422  CB  VAL A  35       9.324  -1.062  26.538  1.00  0.68           C  
ATOM    423  CG1 VAL A  35       9.806   0.368  26.703  1.00  0.68           C  
ATOM    424  CG2 VAL A  35       9.826  -1.944  27.662  1.00  0.68           C  
ATOM    425  H01 VAL A  35       7.473  -0.262  25.806  1.00  0.68           H  
ATOM    426  H02 VAL A  35       9.739  -1.456  25.610  1.00  0.68           H  
ATOM    427  H03 VAL A  35      10.756   0.493  26.183  1.00  0.68           H  
ATOM    428  H04 VAL A  35       9.069   1.051  26.282  1.00  0.68           H  
ATOM    429  H05 VAL A  35       6.870  -1.747  28.261  1.00  0.68           H  
ATOM    430  H06 VAL A  35       9.941   0.587  27.762  1.00  0.68           H  
ATOM    431  H07 VAL A  35      10.722  -1.502  28.098  1.00  0.68           H  
ATOM    432  H08 VAL A  35       9.055  -2.032  28.428  1.00  0.68           H  
ATOM    433  H09 VAL A  35      10.064  -2.933  27.270  1.00  0.68           H  
ATOM    434  N   ALA A  36       7.550  -2.495  24.479  1.00  0.44           N  
ATOM    435  CA  ALA A  36       7.481  -3.750  23.767  1.00  0.44           C  
ATOM    436  C   ALA A  36       8.875  -4.331  23.747  1.00  0.44           C  
ATOM    437  O   ALA A  36       9.859  -3.623  23.568  1.00  0.44           O  
ATOM    438  CB  ALA A  36       6.971  -3.538  22.359  1.00  0.44           C  
ATOM    439  H01 ALA A  36       6.789  -4.432  24.260  1.00  0.44           H  
ATOM    440  H02 ALA A  36       6.095  -2.889  22.384  1.00  0.44           H  
ATOM    441  H03 ALA A  36       7.750  -3.072  21.756  1.00  0.44           H  
ATOM    442  H04 ALA A  36       6.698  -4.499  21.922  1.00  0.44           H  
ATOM    443  H10 ALA A  36       7.729  -1.647  23.961  1.00  0.44           H  
ATOM    444  N   VAL A  37       8.944  -5.635  23.940  1.00  0.60           N  
ATOM    445  CA  VAL A  37      10.202  -6.336  24.010  1.00  0.60           C  
ATOM    446  C   VAL A  37      10.126  -7.440  22.996  1.00  0.60           C  
ATOM    447  O   VAL A  37       9.135  -8.149  22.939  1.00  0.60           O  
ATOM    448  CB  VAL A  37      10.425  -6.930  25.418  1.00  0.60           C  
ATOM    449  CG1 VAL A  37      11.597  -7.909  25.426  1.00  0.60           C  
ATOM    450  CG2 VAL A  37      10.657  -5.803  26.427  1.00  0.60           C  
ATOM    451  H01 VAL A  37      11.033  -5.660  23.810  1.00  0.60           H  
ATOM    452  H02 VAL A  37       9.531  -7.484  25.703  1.00  0.60           H  
ATOM    453  H03 VAL A  37      12.446  -7.454  25.936  1.00  0.60           H  
ATOM    454  H04 VAL A  37      11.306  -8.821  25.948  1.00  0.60           H  
ATOM    455  H05 VAL A  37       8.087  -6.159  24.042  1.00  0.60           H  
ATOM    456  H06 VAL A  37      11.877  -8.150  24.400  1.00  0.60           H  
ATOM    457  H07 VAL A  37      11.455  -5.153  26.068  1.00  0.60           H  
ATOM    458  H08 VAL A  37       9.741  -5.223  26.542  1.00  0.60           H  
ATOM    459  H09 VAL A  37      10.941  -6.229  27.389  1.00  0.60           H  
ATOM    460  N   LYS A  38      11.176  -7.585  22.199  1.00  0.20           N  
ATOM    461  CA  LYS A  38      11.235  -8.629  21.188  1.00  0.20           C  
ATOM    462  C   LYS A  38      12.137  -9.724  21.713  1.00  0.20           C  
ATOM    463  O   LYS A  38      13.213  -9.442  22.226  1.00  0.20           O  
ATOM    464  CB  LYS A  38      11.773  -8.082  19.859  1.00  0.20           C  
ATOM    465  CG  LYS A  38      11.091  -8.658  18.614  1.00  0.20           C  
ATOM    466  CD  LYS A  38      11.587  -8.004  17.311  1.00  0.20           C  
ATOM    467  CE  LYS A  38      11.198  -8.820  16.072  1.00  0.20           C  
ATOM    468  NZ  LYS A  38      11.837  -8.340  14.799  1.00  0.20           N  
ATOM    469  H01 LYS A  38      10.235  -9.016  20.994  1.00  0.20           H  
ATOM    470  H02 LYS A  38      12.821  -8.377  19.803  1.00  0.20           H  
ATOM    471  H03 LYS A  38      11.635  -7.001  19.854  1.00  0.20           H  
ATOM    472  H04 LYS A  38      10.023  -8.455  18.699  1.00  0.20           H  
ATOM    473  H05 LYS A  38      11.294  -9.728  18.568  1.00  0.20           H  
ATOM    474  H06 LYS A  38      12.675  -7.956  17.353  1.00  0.20           H  
ATOM    475  H07 LYS A  38      11.151  -7.008  17.228  1.00  0.20           H  
ATOM    476  H08 LYS A  38      10.121  -8.708  15.946  1.00  0.20           H  
ATOM    477  H09 LYS A  38      11.495  -9.856  16.236  1.00  0.20           H  
ATOM    478  H10 LYS A  38      11.957  -6.952  22.297  1.00  0.20           H  
ATOM    479  H11 LYS A  38      12.774  -8.711  14.733  1.00  0.20           H  
ATOM    480  H12 LYS A  38      11.293  -8.656  14.009  1.00  0.20           H  
ATOM    481  H13 LYS A  38      11.874  -7.331  14.800  1.00  0.20           H  
ATOM    482  N   ILE A  39      11.689 -10.968  21.551  1.00  0.60           N  
ATOM    483  CA  ILE A  39      12.307 -12.157  22.146  1.00  0.60           C  
ATOM    484  C   ILE A  39      12.666 -13.141  21.024  1.00  0.60           C  
ATOM    485  O   ILE A  39      11.781 -13.686  20.359  1.00  0.60           O  
ATOM    486  CB  ILE A  39      11.321 -12.801  23.167  1.00  0.60           C  
ATOM    487  CG1 ILE A  39      11.211 -11.930  24.428  1.00  0.60           C  
ATOM    488  CG2 ILE A  39      11.743 -14.234  23.518  1.00  0.60           C  
ATOM    489  CD1 ILE A  39       9.796 -11.498  24.760  1.00  0.60           C  
ATOM    490  H01 ILE A  39      13.218 -11.887  22.681  1.00  0.60           H  
ATOM    491  H02 ILE A  39      10.336 -12.855  22.703  1.00  0.60           H  
ATOM    492  H03 ILE A  39      11.779 -11.021  24.232  1.00  0.60           H  
ATOM    493  H04 ILE A  39      11.603 -12.497  25.272  1.00  0.60           H  
ATOM    494  H05 ILE A  39      12.677 -14.210  24.079  1.00  0.60           H  
ATOM    495  H06 ILE A  39      10.968 -14.704  24.124  1.00  0.60           H  
ATOM    496  H07 ILE A  39      11.885 -14.806  22.601  1.00  0.60           H  
ATOM    497  H08 ILE A  39       9.120 -12.345  24.639  1.00  0.60           H  
ATOM    498  H09 ILE A  39       9.755 -11.146  25.791  1.00  0.60           H  
ATOM    499  H10 ILE A  39       9.494 -10.694  24.089  1.00  0.60           H  
ATOM    500  H14 ILE A  39      10.867 -11.101  20.979  1.00  0.60           H  
ATOM    501  N   VAL A  40      13.961 -13.380  20.829  1.00  0.68           N  
ATOM    502  CA  VAL A  40      14.442 -14.039  19.615  1.00  0.68           C  
ATOM    503  C   VAL A  40      15.443 -15.186  19.860  1.00  0.68           C  
ATOM    504  O   VAL A  40      16.651 -14.951  20.016  1.00  0.68           O  
ATOM    505  CB  VAL A  40      15.095 -13.003  18.672  1.00  0.68           C  
ATOM    506  CG1 VAL A  40      15.369 -13.624  17.296  1.00  0.68           C  
ATOM    507  CG2 VAL A  40      14.222 -11.742  18.557  1.00  0.68           C  
ATOM    508  H01 VAL A  40      13.557 -14.488  19.164  1.00  0.68           H  
ATOM    509  H02 VAL A  40      16.052 -12.702  19.098  1.00  0.68           H  
ATOM    510  H03 VAL A  40      16.407 -13.952  17.246  1.00  0.68           H  
ATOM    511  H04 VAL A  40      14.711 -14.480  17.145  1.00  0.68           H  
ATOM    512  H05 VAL A  40      15.185 -12.882  16.519  1.00  0.68           H  
ATOM    513  H06 VAL A  40      13.287 -11.897  19.096  1.00  0.68           H  
ATOM    514  H07 VAL A  40      14.752 -10.892  18.987  1.00  0.68           H  
ATOM    515  H08 VAL A  40      14.007 -11.543  17.507  1.00  0.68           H  
ATOM    516  H11 VAL A  40      14.626 -13.100  21.535  1.00  0.68           H  
ATOM    517  N   ASP A  41      14.935 -16.422  19.853  1.00  0.80           N  
ATOM    518  CA  ASP A  41      15.780 -17.613  19.999  1.00  0.80           C  
ATOM    519  C   ASP A  41      16.681 -17.783  18.778  1.00  0.80           C  
ATOM    520  O   ASP A  41      16.196 -18.054  17.670  1.00  0.80           O  
ATOM    521  CB  ASP A  41      14.936 -18.879  20.216  1.00  0.80           C  
ATOM    522  CG  ASP A  41      15.366 -19.646  21.438  1.00  0.80           C  
ATOM    523  OD1 ASP A  41      16.509 -20.158  21.432  1.00  0.80           O  
ATOM    524  OD2 ASP A  41      14.642 -19.765  22.452  1.00  0.80           O  
ATOM    525  H01 ASP A  41      16.403 -17.469  20.882  1.00  0.80           H  
ATOM    526  H02 ASP A  41      15.074 -19.526  19.349  1.00  0.80           H  
ATOM    527  H03 ASP A  41      13.891 -18.590  20.332  1.00  0.80           H  
ATOM    528  H09 ASP A  41      13.938 -16.540  19.744  1.00  0.80           H  
ATOM    529  N   MET A  42      17.990 -17.631  18.993  1.00  0.76           N  
ATOM    530  CA  MET A  42      18.971 -17.674  17.902  1.00  0.76           C  
ATOM    531  C   MET A  42      19.318 -19.128  17.483  1.00  0.76           C  
ATOM    532  O   MET A  42      20.261 -19.348  16.704  1.00  0.76           O  
ATOM    533  CB  MET A  42      20.231 -16.842  18.266  1.00  0.76           C  
ATOM    534  CG  MET A  42      20.500 -15.633  17.321  1.00  0.76           C  
ATOM    535  SD  MET A  42      21.378 -14.174  18.047  1.00  0.76           S  
ATOM    536  CE  MET A  42      22.892 -14.052  16.980  1.00  0.76           C  
ATOM    537  H01 MET A  42      18.517 -17.213  17.025  1.00  0.76           H  
ATOM    538  H02 MET A  42      21.085 -17.512  18.164  1.00  0.76           H  
ATOM    539  H03 MET A  42      20.108 -16.462  19.280  1.00  0.76           H  
ATOM    540  H04 MET A  42      18.316 -17.482  19.937  1.00  0.76           H  
ATOM    541  H05 MET A  42      19.512 -15.261  17.051  1.00  0.76           H  
ATOM    542  H06 MET A  42      21.099 -15.995  16.486  1.00  0.76           H  
ATOM    543  H07 MET A  42      23.732 -14.529  17.486  1.00  0.76           H  
ATOM    544  H08 MET A  42      22.709 -14.553  16.030  1.00  0.76           H  
ATOM    545  H09 MET A  42      23.126 -13.003  16.799  1.00  0.76           H  
ATOM    546  N   LYS A  43      18.550 -20.101  17.996  1.00  0.92           N  
ATOM    547  CA  LYS A  43      18.612 -21.497  17.558  1.00  0.92           C  
ATOM    548  C   LYS A  43      17.254 -21.982  17.035  1.00  0.92           C  
ATOM    549  O   LYS A  43      16.197 -21.466  17.413  1.00  0.92           O  
ATOM    550  H01 LYS A  43      18.888 -22.112  18.414  1.00  0.92           H  
ATOM    551  H02 LYS A  43      19.352 -21.587  16.762  1.00  0.92           H  
ATOM    552  H03 LYS A  43      17.221 -22.799  16.315  1.00  0.92           H  
ATOM    553  H10 LYS A  43      17.893 -19.858  18.724  1.00  0.92           H  
ATOM    554  N   GLU A  50      22.458 -12.037  13.099  1.00  0.72           N  
ATOM    555  CA  GLU A  50      22.453 -12.318  11.665  1.00  0.72           C  
ATOM    556  C   GLU A  50      22.348 -11.056  10.728  1.00  0.72           C  
ATOM    557  O   GLU A  50      23.402 -10.459  10.509  1.00  0.72           O  
ATOM    558  CB  GLU A  50      21.487 -13.461  11.340  1.00  0.72           C  
ATOM    559  CG  GLU A  50      22.047 -14.518  10.405  1.00  0.72           C  
ATOM    560  CD  GLU A  50      21.369 -14.483   9.049  1.00  0.72           C  
ATOM    561  OE1 GLU A  50      20.716 -15.489   8.683  1.00  0.72           O  
ATOM    562  OE2 GLU A  50      21.479 -13.442   8.355  1.00  0.72           O  
ATOM    563  H01 GLU A  50      23.409 -12.037  13.439  1.00  0.72           H  
ATOM    564  H02 GLU A  50      23.452 -12.674  11.414  1.00  0.72           H  
ATOM    565  H03 GLU A  50      20.640 -13.010  10.823  1.00  0.72           H  
ATOM    566  H04 GLU A  50      21.926 -12.746  13.583  1.00  0.72           H  
ATOM    567  H05 GLU A  50      21.208 -13.947  12.275  1.00  0.72           H  
ATOM    568  H06 GLU A  50      21.865 -15.496  10.850  1.00  0.72           H  
ATOM    569  H07 GLU A  50      23.115 -14.343  10.272  1.00  0.72           H  
ATOM    570  N   ASN A  51      21.218 -10.557  10.183  1.00  0.60           N  
ATOM    571  CA  ASN A  51      19.768 -10.592  10.583  1.00  0.60           C  
ATOM    572  C   ASN A  51      19.334  -9.951  11.895  1.00  0.60           C  
ATOM    573  O   ASN A  51      18.553  -8.986  11.880  1.00  0.60           O  
ATOM    574  CB  ASN A  51      19.018 -11.932  10.381  1.00  0.60           C  
ATOM    575  CG  ASN A  51      17.541 -11.720   9.995  1.00  0.60           C  
ATOM    576  ND2 ASN A  51      16.942 -10.632  10.498  1.00  0.60           N  
ATOM    577  OD1 ASN A  51      16.952 -12.523   9.259  1.00  0.60           O  
ATOM    578  H01 ASN A  51      19.445  -9.893   9.811  1.00  0.60           H  
ATOM    579  H02 ASN A  51      19.042 -12.474  11.326  1.00  0.60           H  
ATOM    580  H03 ASN A  51      19.511 -12.495   9.589  1.00  0.60           H  
ATOM    581  H04 ASN A  51      15.974 -10.442  10.280  1.00  0.60           H  
ATOM    582  H05 ASN A  51      17.458 -10.002  11.095  1.00  0.60           H  
ATOM    583  H08 ASN A  51      21.381 -10.053   9.323  1.00  0.60           H  
ATOM    584  N   ILE A  52      19.761 -10.502  13.019  1.00  0.32           N  
ATOM    585  CA  ILE A  52      19.497  -9.838  14.276  1.00  0.32           C  
ATOM    586  C   ILE A  52      20.499  -8.687  14.459  1.00  0.32           C  
ATOM    587  O   ILE A  52      20.150  -7.622  14.975  1.00  0.32           O  
ATOM    588  CB  ILE A  52      19.495 -10.861  15.466  1.00  0.32           C  
ATOM    589  CG1 ILE A  52      18.695 -10.322  16.660  1.00  0.32           C  
ATOM    590  CG2 ILE A  52      20.906 -11.201  15.929  1.00  0.32           C  
ATOM    591  CD1 ILE A  52      17.383  -9.571  16.320  1.00  0.32           C  
ATOM    592  H01 ILE A  52      18.497  -9.403  14.266  1.00  0.32           H  
ATOM    593  H02 ILE A  52      19.022 -11.768  15.090  1.00  0.32           H  
ATOM    594  H03 ILE A  52      19.340  -9.582  17.134  1.00  0.32           H  
ATOM    595  H04 ILE A  52      18.439 -11.167  17.299  1.00  0.32           H  
ATOM    596  H05 ILE A  52      21.555 -10.339  15.777  1.00  0.32           H  
ATOM    597  H06 ILE A  52      20.266 -11.377  13.000  1.00  0.32           H  
ATOM    598  H07 ILE A  52      20.889 -11.460  16.988  1.00  0.32           H  
ATOM    599  H08 ILE A  52      21.284 -12.046  15.353  1.00  0.32           H  
ATOM    600  H09 ILE A  52      16.616  -9.832  17.050  1.00  0.32           H  
ATOM    601  H10 ILE A  52      17.561  -8.496  16.349  1.00  0.32           H  
ATOM    602  H11 ILE A  52      17.048  -9.857  15.323  1.00  0.32           H  
ATOM    603  N   LYS A  53      21.726  -8.890  13.999  1.00  0.68           N  
ATOM    604  CA  LYS A  53      22.786  -7.904  14.190  1.00  0.68           C  
ATOM    605  C   LYS A  53      22.635  -6.757  13.165  1.00  0.68           C  
ATOM    606  O   LYS A  53      23.136  -5.660  13.354  1.00  0.68           O  
ATOM    607  CB  LYS A  53      24.164  -8.610  14.131  1.00  0.68           C  
ATOM    608  CG  LYS A  53      25.338  -7.779  13.624  1.00  0.68           C  
ATOM    609  CD  LYS A  53      26.689  -8.441  13.959  1.00  0.68           C  
ATOM    610  CE  LYS A  53      27.792  -8.052  12.963  1.00  0.68           C  
ATOM    611  NZ  LYS A  53      27.404  -6.893  12.071  1.00  0.68           N  
ATOM    612  H01 LYS A  53      22.708  -7.444  15.175  1.00  0.68           H  
ATOM    613  H02 LYS A  53      24.044  -9.411  13.402  1.00  0.68           H  
ATOM    614  H03 LYS A  53      24.407  -8.946  15.139  1.00  0.68           H  
ATOM    615  H04 LYS A  53      25.304  -6.807  14.115  1.00  0.68           H  
ATOM    616  H05 LYS A  53      25.255  -7.671  12.543  1.00  0.68           H  
ATOM    617  H06 LYS A  53      26.554  -9.521  13.901  1.00  0.68           H  
ATOM    618  H07 LYS A  53      26.993  -8.131  14.959  1.00  0.68           H  
ATOM    619  H08 LYS A  53      27.967  -8.914  12.319  1.00  0.68           H  
ATOM    620  H09 LYS A  53      28.685  -7.775  13.524  1.00  0.68           H  
ATOM    621  H10 LYS A  53      26.585  -6.438  12.448  1.00  0.68           H  
ATOM    622  H11 LYS A  53      28.166  -6.232  12.027  1.00  0.68           H  
ATOM    623  H12 LYS A  53      21.932  -9.747  13.505  1.00  0.68           H  
ATOM    624  H13 LYS A  53      27.200  -7.235  11.143  1.00  0.68           H  
ATOM    625  N   LYS A  54      21.931  -7.027  12.082  1.00  0.64           N  
ATOM    626  CA  LYS A  54      21.629  -6.001  11.096  1.00  0.64           C  
ATOM    627  C   LYS A  54      20.417  -5.175  11.565  1.00  0.64           C  
ATOM    628  O   LYS A  54      20.454  -3.946  11.529  1.00  0.64           O  
ATOM    629  CB  LYS A  54      21.339  -6.669   9.759  1.00  0.64           C  
ATOM    630  CG  LYS A  54      21.489  -5.764   8.537  1.00  0.64           C  
ATOM    631  CD  LYS A  54      21.591  -6.634   7.289  1.00  0.64           C  
ATOM    632  CE  LYS A  54      21.141  -5.953   6.018  1.00  0.64           C  
ATOM    633  NZ  LYS A  54      20.751  -6.993   5.013  1.00  0.64           N  
ATOM    634  H01 LYS A  54      22.480  -5.330  10.981  1.00  0.64           H  
ATOM    635  H02 LYS A  54      20.291  -6.967   9.789  1.00  0.64           H  
ATOM    636  H03 LYS A  54      22.024  -7.509   9.644  1.00  0.64           H  
ATOM    637  H04 LYS A  54      22.387  -5.154   8.637  1.00  0.64           H  
ATOM    638  H05 LYS A  54      20.622  -5.109   8.457  1.00  0.64           H  
ATOM    639  H06 LYS A  54      20.922  -7.480   7.443  1.00  0.64           H  
ATOM    640  H07 LYS A  54      22.631  -6.935   7.166  1.00  0.64           H  
ATOM    641  H08 LYS A  54      21.955  -5.347   5.620  1.00  0.64           H  
ATOM    642  H09 LYS A  54      20.286  -5.312   6.230  1.00  0.64           H  
ATOM    643  H10 LYS A  54      19.934  -6.682   4.507  1.00  0.64           H  
ATOM    644  H11 LYS A  54      21.513  -7.139   4.366  1.00  0.64           H  
ATOM    645  H12 LYS A  54      20.542  -7.859   5.488  1.00  0.64           H  
ATOM    646  H14 LYS A  54      21.594  -7.968  11.934  1.00  0.64           H  
ATOM    647  N   GLU A  55      19.369  -5.862  12.034  1.00  0.20           N  
ATOM    648  CA  GLU A  55      18.138  -5.220  12.510  1.00  0.20           C  
ATOM    649  C   GLU A  55      18.376  -4.282  13.685  1.00  0.20           C  
ATOM    650  O   GLU A  55      17.645  -3.307  13.864  1.00  0.20           O  
ATOM    651  CB  GLU A  55      17.109  -6.279  12.908  1.00  0.20           C  
ATOM    652  CG  GLU A  55      15.870  -5.729  13.611  1.00  0.20           C  
ATOM    653  CD  GLU A  55      14.787  -6.771  13.859  1.00  0.20           C  
ATOM    654  OE1 GLU A  55      15.038  -7.965  13.629  1.00  0.20           O  
ATOM    655  OE2 GLU A  55      13.681  -6.396  14.313  1.00  0.20           O  
ATOM    656  H01 GLU A  55      17.761  -4.619  11.682  1.00  0.20           H  
ATOM    657  H02 GLU A  55      17.603  -6.936  13.623  1.00  0.20           H  
ATOM    658  H03 GLU A  55      16.786  -6.797  12.005  1.00  0.20           H  
ATOM    659  H04 GLU A  55      15.439  -4.977  12.950  1.00  0.20           H  
ATOM    660  H05 GLU A  55      16.175  -5.315  14.572  1.00  0.20           H  
ATOM    661  H13 GLU A  55      19.428  -6.870  12.062  1.00  0.20           H  
ATOM    662  N   ILE A  56      19.381  -4.604  14.495  1.00  0.40           N  
ATOM    663  CA  ILE A  56      19.781  -3.783  15.639  1.00  0.40           C  
ATOM    664  C   ILE A  56      20.610  -2.603  15.160  1.00  0.40           C  
ATOM    665  O   ILE A  56      20.444  -1.471  15.608  1.00  0.40           O  
ATOM    666  CB  ILE A  56      20.637  -4.657  16.630  1.00  0.40           C  
ATOM    667  CG1 ILE A  56      19.734  -5.549  17.476  1.00  0.40           C  
ATOM    668  CG2 ILE A  56      21.548  -3.809  17.528  1.00  0.40           C  
ATOM    669  CD1 ILE A  56      20.364  -6.874  17.872  1.00  0.40           C  
ATOM    670  H01 ILE A  56      18.891  -3.413  16.148  1.00  0.40           H  
ATOM    671  H02 ILE A  56      21.286  -5.283  16.019  1.00  0.40           H  
ATOM    672  H03 ILE A  56      18.864  -5.786  16.863  1.00  0.40           H  
ATOM    673  H04 ILE A  56      19.473  -5.008  18.386  1.00  0.40           H  
ATOM    674  H05 ILE A  56      22.445  -3.530  16.975  1.00  0.40           H  
ATOM    675  H06 ILE A  56      19.892  -5.456  14.312  1.00  0.40           H  
ATOM    676  H07 ILE A  56      21.018  -2.908  17.837  1.00  0.40           H  
ATOM    677  H08 ILE A  56      21.830  -4.386  18.409  1.00  0.40           H  
ATOM    678  H09 ILE A  56      21.307  -6.688  18.385  1.00  0.40           H  
ATOM    679  H10 ILE A  56      19.689  -7.413  18.537  1.00  0.40           H  
ATOM    680  H11 ILE A  56      20.549  -7.471  16.979  1.00  0.40           H  
ATOM    681  N   CYS A  57      21.549  -2.921  14.277  1.00  0.68           N  
ATOM    682  CA  CYS A  57      22.470  -1.958  13.675  1.00  0.68           C  
ATOM    683  C   CYS A  57      21.651  -0.890  12.966  1.00  0.68           C  
ATOM    684  O   CYS A  57      21.893   0.310  13.114  1.00  0.68           O  
ATOM    685  CB  CYS A  57      23.407  -2.702  12.713  1.00  0.68           C  
ATOM    686  SG  CYS A  57      24.393  -1.659  11.634  1.00  0.68           S  
ATOM    687  H01 CYS A  57      23.088  -1.470  14.429  1.00  0.68           H  
ATOM    688  H02 CYS A  57      22.761  -3.285  12.057  1.00  0.68           H  
ATOM    689  H03 CYS A  57      24.088  -3.309  13.309  1.00  0.68           H  
ATOM    690  H04 CYS A  57      24.553  -0.455  12.200  1.00  0.68           H  
ATOM    691  H12 CYS A  57      21.632  -3.890  14.004  1.00  0.68           H  
ATOM    692  N   ILE A  58      20.632  -1.347  12.237  1.00  0.36           N  
ATOM    693  CA  ILE A  58      19.623  -0.461  11.652  1.00  0.36           C  
ATOM    694  C   ILE A  58      18.757   0.263  12.713  1.00  0.36           C  
ATOM    695  O   ILE A  58      18.604   1.471  12.660  1.00  0.36           O  
ATOM    696  CB  ILE A  58      18.787  -1.239  10.574  1.00  0.36           C  
ATOM    697  CG1 ILE A  58      19.615  -1.329   9.275  1.00  0.36           C  
ATOM    698  CG2 ILE A  58      17.390  -0.564  10.326  1.00  0.36           C  
ATOM    699  CD1 ILE A  58      19.205  -2.414   8.296  1.00  0.36           C  
ATOM    700  H01 ILE A  58      20.140   0.352  11.141  1.00  0.36           H  
ATOM    701  H02 ILE A  58      18.578  -2.245  10.938  1.00  0.36           H  
ATOM    702  H03 ILE A  58      20.626  -1.586   9.590  1.00  0.36           H  
ATOM    703  H04 ILE A  58      19.537  -0.370   8.762  1.00  0.36           H  
ATOM    704  H05 ILE A  58      20.553  -2.342  12.082  1.00  0.36           H  
ATOM    705  H06 ILE A  58      16.671  -0.939  11.055  1.00  0.36           H  
ATOM    706  H07 ILE A  58      17.484   0.517  10.432  1.00  0.36           H  
ATOM    707  H08 ILE A  58      17.044  -0.802   9.320  1.00  0.36           H  
ATOM    708  H09 ILE A  58      18.317  -2.094   7.751  1.00  0.36           H  
ATOM    709  H10 ILE A  58      20.017  -2.595   7.592  1.00  0.36           H  
ATOM    710  H11 ILE A  58      18.985  -3.332   8.841  1.00  0.36           H  
ATOM    711  N   ASN A  59      18.231  -0.451  13.701  1.00  0.12           N  
ATOM    712  CA  ASN A  59      17.359   0.196  14.680  1.00  0.12           C  
ATOM    713  C   ASN A  59      18.118   1.319  15.397  1.00  0.12           C  
ATOM    714  O   ASN A  59      17.527   2.300  15.874  1.00  0.12           O  
ATOM    715  CB  ASN A  59      16.790  -0.811  15.686  1.00  0.12           C  
ATOM    716  CG  ASN A  59      15.338  -1.168  15.412  1.00  0.12           C  
ATOM    717  ND2 ASN A  59      15.081  -2.429  15.076  1.00  0.12           N  
ATOM    718  OD1 ASN A  59      14.455  -0.324  15.532  1.00  0.12           O  
ATOM    719  H01 ASN A  59      16.512   0.628  14.146  1.00  0.12           H  
ATOM    720  H02 ASN A  59      16.831  -0.346  16.671  1.00  0.12           H  
ATOM    721  H03 ASN A  59      17.387  -1.722  15.642  1.00  0.12           H  
ATOM    722  H04 ASN A  59      14.131  -2.720  14.896  1.00  0.12           H  
ATOM    723  H05 ASN A  59      15.836  -3.096  15.001  1.00  0.12           H  
ATOM    724  H12 ASN A  59      18.433  -1.438  13.776  1.00  0.12           H  
ATOM    725  N   LYS A  60      19.435   1.170  15.454  1.00  0.52           N  
ATOM    726  CA  LYS A  60      20.300   2.138  16.102  1.00  0.52           C  
ATOM    727  C   LYS A  60      20.443   3.439  15.319  1.00  0.52           C  
ATOM    728  O   LYS A  60      20.801   4.433  15.898  1.00  0.52           O  
ATOM    729  CB  LYS A  60      21.691   1.535  16.329  1.00  0.52           C  
ATOM    730  CG  LYS A  60      21.825   0.730  17.621  1.00  0.52           C  
ATOM    731  CD  LYS A  60      23.270   0.450  17.942  1.00  0.52           C  
ATOM    732  CE  LYS A  60      23.390  -0.449  19.147  1.00  0.52           C  
ATOM    733  NZ  LYS A  60      22.694   0.144  20.334  1.00  0.52           N  
ATOM    734  H01 LYS A  60      19.826   2.381  17.053  1.00  0.52           H  
ATOM    735  H02 LYS A  60      22.384   2.372  16.410  1.00  0.52           H  
ATOM    736  H03 LYS A  60      21.919   0.877  15.491  1.00  0.52           H  
ATOM    737  H04 LYS A  60      21.311  -0.222  17.489  1.00  0.52           H  
ATOM    738  H05 LYS A  60      21.381   1.295  18.440  1.00  0.52           H  
ATOM    739  H06 LYS A  60      19.851   0.353  15.031  1.00  0.52           H  
ATOM    740  H07 LYS A  60      23.767   1.395  18.162  1.00  0.52           H  
ATOM    741  H08 LYS A  60      23.739  -0.035  17.086  1.00  0.52           H  
ATOM    742  H09 LYS A  60      24.447  -0.565  19.388  1.00  0.52           H  
ATOM    743  H10 LYS A  60      22.942  -1.416  18.917  1.00  0.52           H  
ATOM    744  H11 LYS A  60      21.765  -0.245  20.408  1.00  0.52           H  
ATOM    745  H12 LYS A  60      23.216  -0.069  21.172  1.00  0.52           H  
ATOM    746  H13 LYS A  60      22.631   1.146  20.222  1.00  0.52           H  
ATOM    747  N   MET A  61      20.193   3.440  14.008  1.00  0.60           N  
ATOM    748  CA  MET A  61      20.296   4.681  13.225  1.00  0.60           C  
ATOM    749  C   MET A  61      19.040   5.533  13.290  1.00  0.60           C  
ATOM    750  O   MET A  61      19.091   6.733  13.013  1.00  0.60           O  
ATOM    751  CB  MET A  61      20.585   4.401  11.755  1.00  0.60           C  
ATOM    752  CG  MET A  61      21.782   3.540  11.505  1.00  0.60           C  
ATOM    753  SD  MET A  61      21.786   2.939   9.808  1.00  0.60           S  
ATOM    754  CE  MET A  61      21.867   4.524   8.913  1.00  0.60           C  
ATOM    755  H01 MET A  61      21.123   5.226  13.680  1.00  0.60           H  
ATOM    756  H02 MET A  61      20.799   5.366  11.295  1.00  0.60           H  
ATOM    757  H03 MET A  61      19.714   3.905  11.326  1.00  0.60           H  
ATOM    758  H04 MET A  61      21.747   2.685  12.180  1.00  0.60           H  
ATOM    759  H05 MET A  61      22.686   4.122  11.682  1.00  0.60           H  
ATOM    760  H06 MET A  61      22.910   4.801   8.759  1.00  0.60           H  
ATOM    761  H07 MET A  61      21.372   4.422   7.947  1.00  0.60           H  
ATOM    762  H08 MET A  61      21.369   5.298   9.497  1.00  0.60           H  
ATOM    763  H14 MET A  61      19.930   2.580  13.549  1.00  0.60           H  
ATOM    764  N   LEU A  62      17.932   4.926  13.691  1.00  0.20           N  
ATOM    765  CA  LEU A  62      16.617   5.516  13.499  1.00  0.20           C  
ATOM    766  C   LEU A  62      16.191   6.466  14.585  1.00  0.20           C  
ATOM    767  O   LEU A  62      16.130   6.106  15.756  1.00  0.20           O  
ATOM    768  CB  LEU A  62      15.567   4.414  13.405  1.00  0.20           C  
ATOM    769  CG  LEU A  62      15.895   3.371  12.344  1.00  0.20           C  
ATOM    770  CD1 LEU A  62      14.782   2.351  12.283  1.00  0.20           C  
ATOM    771  CD2 LEU A  62      16.142   4.038  10.995  1.00  0.20           C  
ATOM    772  H01 LEU A  62      16.695   6.094  12.578  1.00  0.20           H  
ATOM    773  H02 LEU A  62      14.625   4.884  13.121  1.00  0.20           H  
ATOM    774  H03 LEU A  62      15.496   3.917  14.372  1.00  0.20           H  
ATOM    775  H04 LEU A  62      16.815   2.851  12.610  1.00  0.20           H  
ATOM    776  H05 LEU A  62      13.914   2.790  11.790  1.00  0.20           H  
ATOM    777  H06 LEU A  62      15.117   1.480  11.720  1.00  0.20           H  
ATOM    778  H07 LEU A  62      14.510   2.048  13.294  1.00  0.20           H  
ATOM    779  H08 LEU A  62      17.185   3.903  10.709  1.00  0.20           H  
ATOM    780  H09 LEU A  62      18.003   4.026  14.144  1.00  0.20           H  
ATOM    781  H10 LEU A  62      15.498   3.585  10.242  1.00  0.20           H  
ATOM    782  H11 LEU A  62      15.921   5.103  11.070  1.00  0.20           H  
ATOM    783  N   ASN A  63      15.824   7.667  14.176  1.00  0.60           N  
ATOM    784  CA  ASN A  63      15.143   8.566  15.067  1.00  0.60           C  
ATOM    785  C   ASN A  63      14.123   9.435  14.346  1.00  0.60           C  
ATOM    786  O   ASN A  63      14.481  10.415  13.678  1.00  0.60           O  
ATOM    787  CB  ASN A  63      16.139   9.436  15.829  1.00  0.60           C  
ATOM    788  CG  ASN A  63      15.495  10.120  16.987  1.00  0.60           C  
ATOM    789  ND2 ASN A  63      15.502  11.441  16.972  1.00  0.60           N  
ATOM    790  OD1 ASN A  63      14.931   9.467  17.860  1.00  0.60           O  
ATOM    791  H01 ASN A  63      14.596   7.948  15.779  1.00  0.60           H  
ATOM    792  H02 ASN A  63      16.516  10.199  15.148  1.00  0.60           H  
ATOM    793  H03 ASN A  63      16.951   8.808  16.195  1.00  0.60           H  
ATOM    794  H04 ASN A  63      15.056  11.957  17.717  1.00  0.60           H  
ATOM    795  H05 ASN A  63      15.953  11.935  16.216  1.00  0.60           H  
ATOM    796  H12 ASN A  63      16.024   7.956  13.229  1.00  0.60           H  
ATOM    797  N   HIS A  64      12.852   9.082  14.530  1.00  0.40           N  
ATOM    798  CA  HIS A  64      11.750   9.764  13.846  1.00  0.40           C  
ATOM    799  C   HIS A  64      10.406   9.393  14.494  1.00  0.40           C  
ATOM    800  O   HIS A  64      10.231   8.284  14.993  1.00  0.40           O  
ATOM    801  CB  HIS A  64      11.756   9.416  12.352  1.00  0.40           C  
ATOM    802  CG  HIS A  64      10.747  10.170  11.547  1.00  0.40           C  
ATOM    803  CD2 HIS A  64       9.706   9.742  10.797  1.00  0.40           C  
ATOM    804  ND1 HIS A  64      10.751  11.541  11.444  1.00  0.40           N  
ATOM    805  CE1 HIS A  64       9.748  11.928  10.679  1.00  0.40           C  
ATOM    806  NE2 HIS A  64       9.091  10.856  10.284  1.00  0.40           N  
ATOM    807  H01 HIS A  64      11.886  10.841  13.945  1.00  0.40           H  
ATOM    808  H02 HIS A  64      11.496   8.360  12.274  1.00  0.40           H  
ATOM    809  H03 HIS A  64      12.746   9.634  11.953  1.00  0.40           H  
ATOM    810  H04 HIS A  64       9.411   8.706  10.631  1.00  0.40           H  
ATOM    811  H05 HIS A  64       9.505  12.958  10.418  1.00  0.40           H  
ATOM    812  H06 HIS A  64      12.641   8.321  15.160  1.00  0.40           H  
ATOM    813  H07 HIS A  64       8.268  10.855   9.698  1.00  0.40           H  
ATOM    814  N   GLU A  65       9.490  10.356  14.493  1.00  0.48           N  
ATOM    815  CA  GLU A  65       8.187  10.241  15.150  1.00  0.48           C  
ATOM    816  C   GLU A  65       7.221   9.255  14.479  1.00  0.48           C  
ATOM    817  O   GLU A  65       6.247   8.821  15.115  1.00  0.48           O  
ATOM    818  CB  GLU A  65       7.549  11.619  15.297  1.00  0.48           C  
ATOM    819  CG  GLU A  65       7.307  12.347  13.985  1.00  0.48           C  
ATOM    820  CD  GLU A  65       8.252  13.528  13.739  1.00  0.48           C  
ATOM    821  OE1 GLU A  65       7.718  14.609  13.355  1.00  0.48           O  
ATOM    822  OE2 GLU A  65       9.514  13.380  13.903  1.00  0.48           O  
ATOM    823  H01 GLU A  65       8.383   9.818  16.135  1.00  0.48           H  
ATOM    824  H02 GLU A  65       8.255  12.227  15.862  1.00  0.48           H  
ATOM    825  H03 GLU A  65       6.590  11.499  15.802  1.00  0.48           H  
ATOM    826  H04 GLU A  65       6.299  12.758  14.036  1.00  0.48           H  
ATOM    827  H05 GLU A  65       7.430  11.634  13.170  1.00  0.48           H  
ATOM    828  H08 GLU A  65       9.705  11.217  14.011  1.00  0.48           H  
ATOM    829  N   ASN A  66       7.510   8.879  13.226  1.00  0.48           N  
ATOM    830  CA  ASN A  66       6.755   7.839  12.504  1.00  0.48           C  
ATOM    831  C   ASN A  66       7.509   6.546  12.254  1.00  0.48           C  
ATOM    832  O   ASN A  66       7.123   5.749  11.390  1.00  0.48           O  
ATOM    833  CB  ASN A  66       6.195   8.384  11.201  1.00  0.48           C  
ATOM    834  CG  ASN A  66       5.338   9.586  11.422  1.00  0.48           C  
ATOM    835  ND2 ASN A  66       4.220   9.410  12.173  1.00  0.48           N  
ATOM    836  OD1 ASN A  66       5.691  10.685  10.986  1.00  0.48           O  
ATOM    837  H01 ASN A  66       5.943   7.570  13.179  1.00  0.48           H  
ATOM    838  H02 ASN A  66       5.577   7.608  10.749  1.00  0.48           H  
ATOM    839  H03 ASN A  66       7.024   8.657  10.547  1.00  0.48           H  
ATOM    840  H04 ASN A  66       3.618  10.196  12.375  1.00  0.48           H  
ATOM    841  H05 ASN A  66       3.990   8.493  12.530  1.00  0.48           H  
ATOM    842  H06 ASN A  66       8.281   9.329  12.754  1.00  0.48           H  
ATOM    843  N   VAL A  67       8.583   6.364  13.017  1.00  0.28           N  
ATOM    844  CA  VAL A  67       9.358   5.155  13.065  1.00  0.28           C  
ATOM    845  C   VAL A  67       9.376   4.705  14.522  1.00  0.28           C  
ATOM    846  O   VAL A  67       9.473   5.535  15.446  1.00  0.28           O  
ATOM    847  CB  VAL A  67      10.815   5.341  12.564  1.00  0.28           C  
ATOM    848  CG1 VAL A  67      11.537   4.024  12.653  1.00  0.28           C  
ATOM    849  CG2 VAL A  67      10.878   5.906  11.106  1.00  0.28           C  
ATOM    850  H01 VAL A  67       8.903   4.418  12.403  1.00  0.28           H  
ATOM    851  H02 VAL A  67      11.302   6.078  13.203  1.00  0.28           H  
ATOM    852  H03 VAL A  67      12.489   4.166  13.165  1.00  0.28           H  
ATOM    853  H04 VAL A  67      10.928   3.312  13.210  1.00  0.28           H  
ATOM    854  H05 VAL A  67      11.718   3.640  11.649  1.00  0.28           H  
ATOM    855  H06 VAL A  67       8.875   7.131  13.605  1.00  0.28           H  
ATOM    856  H07 VAL A  67      11.859   6.347  10.930  1.00  0.28           H  
ATOM    857  H08 VAL A  67      10.711   5.097  10.395  1.00  0.28           H  
ATOM    858  H09 VAL A  67      10.109   6.668  10.978  1.00  0.28           H  
ATOM    859  N   VAL A  68       9.254   3.398  14.712  1.00  0.12           N  
ATOM    860  CA  VAL A  68       9.170   2.773  16.022  1.00  0.12           C  
ATOM    861  C   VAL A  68      10.503   2.876  16.776  1.00  0.12           C  
ATOM    862  O   VAL A  68      11.534   2.371  16.317  1.00  0.12           O  
ATOM    863  CB  VAL A  68       8.796   1.281  15.912  1.00  0.12           C  
ATOM    864  CG1 VAL A  68       9.117   0.540  17.221  1.00  0.12           C  
ATOM    865  CG2 VAL A  68       7.310   1.120  15.592  1.00  0.12           C  
ATOM    866  H01 VAL A  68       8.393   3.308  16.569  1.00  0.12           H  
ATOM    867  H02 VAL A  68       9.387   0.850  15.104  1.00  0.12           H  
ATOM    868  H03 VAL A  68       9.943   1.039  17.727  1.00  0.12           H  
ATOM    869  H04 VAL A  68       8.239   0.546  17.867  1.00  0.12           H  
ATOM    870  H05 VAL A  68       9.398  -0.489  16.997  1.00  0.12           H  
ATOM    871  H06 VAL A  68       6.773   2.017  15.901  1.00  0.12           H  
ATOM    872  H07 VAL A  68       7.183   0.973  14.520  1.00  0.12           H  
ATOM    873  H08 VAL A  68       6.914   0.257  16.128  1.00  0.12           H  
ATOM    874  H10 VAL A  68       9.217   2.801  13.898  1.00  0.12           H  
ATOM    875  N   LYS A  69      10.441   3.512  17.949  1.00  0.32           N  
ATOM    876  CA  LYS A  69      11.631   3.852  18.748  1.00  0.32           C  
ATOM    877  C   LYS A  69      12.399   2.613  19.210  1.00  0.32           C  
ATOM    878  O   LYS A  69      11.814   1.687  19.745  1.00  0.32           O  
ATOM    879  CB  LYS A  69      11.240   4.685  19.978  1.00  0.32           C  
ATOM    880  CG  LYS A  69      11.594   6.174  19.912  1.00  0.32           C  
ATOM    881  CD  LYS A  69      11.171   6.828  21.252  1.00  0.32           C  
ATOM    882  CE  LYS A  69      11.100   8.370  21.201  1.00  0.32           C  
ATOM    883  NZ  LYS A  69      11.751   9.047  22.434  1.00  0.32           N  
ATOM    884  H01 LYS A  69      12.283   4.433  18.096  1.00  0.32           H  
ATOM    885  H02 LYS A  69      11.819   4.279  20.808  1.00  0.32           H  
ATOM    886  H03 LYS A  69      10.161   4.602  20.110  1.00  0.32           H  
ATOM    887  H04 LYS A  69      11.075   6.649  19.079  1.00  0.32           H  
ATOM    888  H05 LYS A  69      12.667   6.293  19.764  1.00  0.32           H  
ATOM    889  H06 LYS A  69      11.936   6.571  21.985  1.00  0.32           H  
ATOM    890  H07 LYS A  69      10.187   6.447  21.525  1.00  0.32           H  
ATOM    891  H08 LYS A  69      10.046   8.648  21.195  1.00  0.32           H  
ATOM    892  H09 LYS A  69       9.533   3.773  18.306  1.00  0.32           H  
ATOM    893  H10 LYS A  69      11.615   8.713  20.303  1.00  0.32           H  
ATOM    894  H11 LYS A  69      12.585   9.538  22.146  1.00  0.32           H  
ATOM    895  H12 LYS A  69      11.099   9.702  22.843  1.00  0.32           H  
ATOM    896  H13 LYS A  69      11.994   8.343  23.116  1.00  0.32           H  
ATOM    897  N   PHE A  70      13.708   2.618  18.980  1.00  0.52           N  
ATOM    898  CA  PHE A  70      14.605   1.585  19.500  1.00  0.52           C  
ATOM    899  C   PHE A  70      15.310   2.070  20.787  1.00  0.52           C  
ATOM    900  O   PHE A  70      15.888   3.174  20.823  1.00  0.52           O  
ATOM    901  CB  PHE A  70      15.644   1.233  18.447  1.00  0.52           C  
ATOM    902  CG  PHE A  70      16.683   0.295  18.926  1.00  0.52           C  
ATOM    903  CD1 PHE A  70      16.393  -1.057  19.065  1.00  0.52           C  
ATOM    904  CD2 PHE A  70      17.964   0.760  19.241  1.00  0.52           C  
ATOM    905  CE1 PHE A  70      17.362  -1.942  19.512  1.00  0.52           C  
ATOM    906  CE2 PHE A  70      18.930  -0.114  19.683  1.00  0.52           C  
ATOM    907  CZ  PHE A  70      18.632  -1.473  19.820  1.00  0.52           C  
ATOM    908  H01 PHE A  70      14.014   0.701  19.741  1.00  0.52           H  
ATOM    909  H02 PHE A  70      16.151   2.160  18.179  1.00  0.52           H  
ATOM    910  H03 PHE A  70      15.134   0.778  17.598  1.00  0.52           H  
ATOM    911  H04 PHE A  70      15.396  -1.424  18.821  1.00  0.52           H  
ATOM    912  H05 PHE A  70      18.198   1.819  19.136  1.00  0.52           H  
ATOM    913  H06 PHE A  70      17.128  -3.001  19.621  1.00  0.52           H  
ATOM    914  H07 PHE A  70      19.927   0.253  19.926  1.00  0.52           H  
ATOM    915  H08 PHE A  70      19.398  -2.165  20.169  1.00  0.52           H  
ATOM    916  H14 PHE A  70      14.100   3.365  18.424  1.00  0.52           H  
ATOM    917  N   TYR A  71      15.265   1.231  21.819  1.00  0.44           N  
ATOM    918  CA  TYR A  71      15.739   1.601  23.154  1.00  0.44           C  
ATOM    919  C   TYR A  71      17.053   0.888  23.494  1.00  0.44           C  
ATOM    920  O   TYR A  71      18.033   1.539  23.855  1.00  0.44           O  
ATOM    921  CB  TYR A  71      14.680   1.284  24.212  1.00  0.44           C  
ATOM    922  CG  TYR A  71      13.414   2.098  24.107  1.00  0.44           C  
ATOM    923  CD1 TYR A  71      13.454   3.462  23.855  1.00  0.44           C  
ATOM    924  CD2 TYR A  71      12.179   1.507  24.284  1.00  0.44           C  
ATOM    925  CE1 TYR A  71      12.291   4.210  23.769  1.00  0.44           C  
ATOM    926  CE2 TYR A  71      11.006   2.252  24.205  1.00  0.44           C  
ATOM    927  CZ  TYR A  71      11.071   3.601  23.946  1.00  0.44           C  
ATOM    928  OH  TYR A  71       9.911   4.342  23.862  1.00  0.44           O  
ATOM    929  H01 TYR A  71      15.923   2.675  23.152  1.00  0.44           H  
ATOM    930  H02 TYR A  71      15.125   1.535  25.175  1.00  0.44           H  
ATOM    931  H03 TYR A  71      14.415   0.231  24.122  1.00  0.44           H  
ATOM    932  H04 TYR A  71      14.418   3.954  23.722  1.00  0.44           H  
ATOM    933  H05 TYR A  71      12.122   0.438  24.489  1.00  0.44           H  
ATOM    934  H06 TYR A  71      12.343   5.279  23.562  1.00  0.44           H  
ATOM    935  H07 TYR A  71      10.040   1.768  24.348  1.00  0.44           H  
ATOM    936  H08 TYR A  71       9.635   4.402  22.945  1.00  0.44           H  
ATOM    937  H09 TYR A  71      14.890   0.304  21.676  1.00  0.44           H  
ATOM    938  N   GLY A  72      17.074  -0.438  23.370  1.00  0.68           N  
ATOM    939  CA  GLY A  72      18.287  -1.193  23.624  1.00  0.68           C  
ATOM    940  C   GLY A  72      18.258  -2.637  23.161  1.00  0.68           C  
ATOM    941  O   GLY A  72      17.259  -3.122  22.634  1.00  0.68           O  
ATOM    942  H01 GLY A  72      18.401  -1.225  24.708  1.00  0.68           H  
ATOM    943  H02 GLY A  72      19.110  -0.691  23.115  1.00  0.68           H  
ATOM    944  H09 GLY A  72      16.233  -0.925  23.095  1.00  0.68           H  
ATOM    945  N   HIS A  73      19.388  -3.312  23.340  1.00  0.76           N  
ATOM    946  CA  HIS A  73      19.477  -4.755  23.148  1.00  0.76           C  
ATOM    947  C   HIS A  73      20.078  -5.406  24.406  1.00  0.76           C  
ATOM    948  O   HIS A  73      20.726  -4.736  25.214  1.00  0.76           O  
ATOM    949  CB  HIS A  73      20.248  -5.168  21.856  1.00  0.76           C  
ATOM    950  CG  HIS A  73      21.490  -4.362  21.551  1.00  0.76           C  
ATOM    951  CD2 HIS A  73      21.696  -3.024  21.430  1.00  0.76           C  
ATOM    952  ND1 HIS A  73      22.703  -4.954  21.261  1.00  0.76           N  
ATOM    953  CE1 HIS A  73      23.607  -4.021  21.006  1.00  0.76           C  
ATOM    954  NE2 HIS A  73      23.023  -2.840  21.109  1.00  0.76           N  
ATOM    955  H01 HIS A  73      18.463  -5.126  22.999  1.00  0.76           H  
ATOM    956  H02 HIS A  73      19.563  -4.984  21.028  1.00  0.76           H  
ATOM    957  H03 HIS A  73      20.217  -2.807  23.620  1.00  0.76           H  
ATOM    958  H04 HIS A  73      20.542  -6.212  21.960  1.00  0.76           H  
ATOM    959  H05 HIS A  73      20.949  -2.241  21.562  1.00  0.76           H  
ATOM    960  H06 HIS A  73      24.653  -4.197  20.754  1.00  0.76           H  
ATOM    961  H07 HIS A  73      23.476  -1.947  20.974  1.00  0.76           H  
ATOM    962  N   ARG A  74      19.836  -6.707  24.563  1.00  0.72           N  
ATOM    963  CA  ARG A  74      20.386  -7.497  25.671  1.00  0.72           C  
ATOM    964  C   ARG A  74      20.622  -8.929  25.166  1.00  0.72           C  
ATOM    965  O   ARG A  74      19.669  -9.649  24.863  1.00  0.72           O  
ATOM    966  CB  ARG A  74      19.435  -7.487  26.899  1.00  0.72           C  
ATOM    967  CG  ARG A  74      19.994  -6.776  28.182  1.00  0.72           C  
ATOM    968  CD  ARG A  74      18.929  -6.115  29.102  1.00  0.72           C  
ATOM    969  NE  ARG A  74      18.388  -7.013  30.139  1.00  0.72           N  
ATOM    970  CZ  ARG A  74      17.454  -6.675  31.044  1.00  0.72           C  
ATOM    971  NH1 ARG A  74      16.936  -5.453  31.065  1.00  0.72           N  
ATOM    972  NH2 ARG A  74      17.034  -7.568  31.940  1.00  0.72           N  
ATOM    973  H01 ARG A  74      21.328  -7.059  26.002  1.00  0.72           H  
ATOM    974  H02 ARG A  74      19.293  -8.532  27.175  1.00  0.72           H  
ATOM    975  H03 ARG A  74      18.515  -6.980  26.608  1.00  0.72           H  
ATOM    976  H04 ARG A  74      20.622  -5.962  27.821  1.00  0.72           H  
ATOM    977  H05 ARG A  74      20.532  -7.519  28.771  1.00  0.72           H  
ATOM    978  H06 ARG A  74      18.092  -5.834  28.462  1.00  0.72           H  
ATOM    979  H07 ARG A  74      19.387  -5.258  29.596  1.00  0.72           H  
ATOM    980  H08 ARG A  74      19.246  -7.171  23.887  1.00  0.72           H  
ATOM    981  H09 ARG A  74      18.748  -7.956  30.172  1.00  0.72           H  
ATOM    982  H10 ARG A  74      16.235  -5.213  31.752  1.00  0.72           H  
ATOM    983  H11 ARG A  74      17.243  -4.763  30.394  1.00  0.72           H  
ATOM    984  H12 ARG A  74      17.417  -8.502  31.940  1.00  0.72           H  
ATOM    985  H13 ARG A  74      16.332  -7.310  32.619  1.00  0.72           H  
ATOM    986  N   ARG A  75      21.890  -9.331  25.069  1.00  0.80           N  
ATOM    987  CA  ARG A  75      22.248 -10.640  24.492  1.00  0.80           C  
ATOM    988  C   ARG A  75      21.664 -11.822  25.293  1.00  0.80           C  
ATOM    989  O   ARG A  75      20.988 -12.675  24.725  1.00  0.80           O  
ATOM    990  CB  ARG A  75      23.778 -10.787  24.348  1.00  0.80           C  
ATOM    991  CG  ARG A  75      24.465  -9.680  23.535  1.00  0.80           C  
ATOM    992  CD  ARG A  75      25.415 -10.314  22.638  1.00  0.80           C  
ATOM    993  NE  ARG A  75      25.772  -9.893  21.281  1.00  0.80           N  
ATOM    994  CZ  ARG A  75      27.084  -9.821  20.982  1.00  0.80           C  
ATOM    995  NH1 ARG A  75      27.990 -10.128  21.893  1.00  0.80           N  
ATOM    996  NH2 ARG A  75      27.463  -9.441  19.758  1.00  0.80           N  
ATOM    997  H01 ARG A  75      21.799 -10.672  23.499  1.00  0.80           H  
ATOM    998  H02 ARG A  75      23.943 -11.714  23.799  1.00  0.80           H  
ATOM    999  H03 ARG A  75      24.213 -10.792  25.347  1.00  0.80           H  
ATOM   1000  H04 ARG A  75      24.975  -8.981  24.198  1.00  0.80           H  
ATOM   1001  H05 ARG A  75      23.723  -9.126  22.960  1.00  0.80           H  
ATOM   1002  H06 ARG A  75      24.848 -11.213  22.395  1.00  0.80           H  
ATOM   1003  H07 ARG A  75      26.357 -10.319  23.186  1.00  0.80           H  
ATOM   1004  H08 ARG A  75      25.064  -9.666  20.598  1.00  0.80           H  
ATOM   1005  H09 ARG A  75      28.973 -10.075  21.666  1.00  0.80           H  
ATOM   1006  H10 ARG A  75      27.700 -10.416  22.817  1.00  0.80           H  
ATOM   1007  H11 ARG A  75      26.768  -9.208  19.063  1.00  0.80           H  
ATOM   1008  H12 ARG A  75      28.445  -9.386  19.528  1.00  0.80           H  
ATOM   1009  H14 ARG A  75      22.625  -8.722  25.400  1.00  0.80           H  
ATOM   1010  N   GLU A  76      21.947 -11.866  26.597  1.00  0.84           N  
ATOM   1011  CA  GLU A  76      21.361 -12.849  27.529  1.00  0.84           C  
ATOM   1012  C   GLU A  76      21.411 -14.316  27.062  1.00  0.84           C  
ATOM   1013  O   GLU A  76      20.374 -14.973  26.902  1.00  0.84           O  
ATOM   1014  CB  GLU A  76      19.917 -12.454  27.859  1.00  0.84           C  
ATOM   1015  CG  GLU A  76      19.339 -13.133  29.097  1.00  0.84           C  
ATOM   1016  CD  GLU A  76      18.962 -12.141  30.190  1.00  0.84           C  
ATOM   1017  OE1 GLU A  76      19.800 -11.273  30.513  1.00  0.84           O  
ATOM   1018  OE2 GLU A  76      17.829 -12.226  30.723  1.00  0.84           O  
ATOM   1019  H01 GLU A  76      21.993 -12.814  28.416  1.00  0.84           H  
ATOM   1020  H02 GLU A  76      19.308 -12.780  27.016  1.00  0.84           H  
ATOM   1021  H03 GLU A  76      19.886 -11.376  28.016  1.00  0.84           H  
ATOM   1022  H04 GLU A  76      20.109 -13.791  29.501  1.00  0.84           H  
ATOM   1023  H05 GLU A  76      18.447 -13.688  28.807  1.00  0.84           H  
ATOM   1024  H13 GLU A  76      22.599 -11.189  26.966  1.00  0.84           H  
ATOM   1025  N   GLY A  77      22.625 -14.819  26.860  1.00  0.96           N  
ATOM   1026  CA  GLY A  77      22.840 -16.215  26.522  1.00  0.96           C  
ATOM   1027  C   GLY A  77      22.432 -16.589  25.105  1.00  0.96           C  
ATOM   1028  O   GLY A  77      23.202 -16.385  24.160  1.00  0.96           O  
ATOM   1029  H01 GLY A  77      22.207 -16.798  27.191  1.00  0.96           H  
ATOM   1030  H02 GLY A  77      23.901 -16.436  26.642  1.00  0.96           H  
ATOM   1031  H06 GLY A  77      23.426 -14.209  26.945  1.00  0.96           H  
ATOM   1032  N   ASN A  78      21.220 -17.134  24.969  1.00  0.88           N  
ATOM   1033  CA  ASN A  78      20.711 -17.714  23.716  1.00  0.88           C  
ATOM   1034  C   ASN A  78      19.611 -16.840  23.053  1.00  0.88           C  
ATOM   1035  O   ASN A  78      19.213 -17.079  21.895  1.00  0.88           O  
ATOM   1036  CB  ASN A  78      20.183 -19.137  24.029  1.00  0.88           C  
ATOM   1037  CG  ASN A  78      19.708 -19.902  22.792  1.00  0.88           C  
ATOM   1038  ND2 ASN A  78      18.616 -20.646  22.953  1.00  0.88           N  
ATOM   1039  OD1 ASN A  78      20.315 -19.838  21.718  1.00  0.88           O  
ATOM   1040  H01 ASN A  78      21.524 -17.759  22.991  1.00  0.88           H  
ATOM   1041  H02 ASN A  78      19.318 -19.019  24.682  1.00  0.88           H  
ATOM   1042  H03 ASN A  78      20.615 -17.149  25.777  1.00  0.88           H  
ATOM   1043  H04 ASN A  78      20.984 -19.706  24.500  1.00  0.88           H  
ATOM   1044  H05 ASN A  78      18.251 -21.181  22.178  1.00  0.88           H  
ATOM   1045  H06 ASN A  78      18.153 -20.675  23.850  1.00  0.88           H  
ATOM   1046  N   ILE A  79      19.147 -15.817  23.779  1.00  0.76           N  
ATOM   1047  CA  ILE A  79      17.936 -15.075  23.412  1.00  0.76           C  
ATOM   1048  C   ILE A  79      18.222 -13.564  23.346  1.00  0.76           C  
ATOM   1049  O   ILE A  79      18.544 -12.950  24.371  1.00  0.76           O  
ATOM   1050  CB  ILE A  79      16.787 -15.410  24.440  1.00  0.76           C  
ATOM   1051  CG1 ILE A  79      16.453 -16.919  24.400  1.00  0.76           C  
ATOM   1052  CG2 ILE A  79      15.539 -14.543  24.194  1.00  0.76           C  
ATOM   1053  CD1 ILE A  79      14.989 -17.299  24.699  1.00  0.76           C  
ATOM   1054  H01 ILE A  79      17.608 -15.380  22.418  1.00  0.76           H  
ATOM   1055  H02 ILE A  79      17.144 -15.170  25.442  1.00  0.76           H  
ATOM   1056  H03 ILE A  79      17.041 -17.369  25.200  1.00  0.76           H  
ATOM   1057  H04 ILE A  79      16.697 -17.288  23.404  1.00  0.76           H  
ATOM   1058  H05 ILE A  79      14.733 -14.873  24.850  1.00  0.76           H  
ATOM   1059  H06 ILE A  79      15.774 -13.499  24.404  1.00  0.76           H  
ATOM   1060  H07 ILE A  79      19.650 -15.545  24.612  1.00  0.76           H  
ATOM   1061  H08 ILE A  79      15.225 -14.643  23.155  1.00  0.76           H  
ATOM   1062  H09 ILE A  79      14.352 -16.957  23.884  1.00  0.76           H  
ATOM   1063  H10 ILE A  79      14.906 -18.382  24.794  1.00  0.76           H  
ATOM   1064  H11 ILE A  79      14.673 -16.826  25.629  1.00  0.76           H  
ATOM   1065  N   GLN A  80      18.102 -12.971  22.151  1.00  0.72           N  
ATOM   1066  CA  GLN A  80      18.317 -11.524  21.982  1.00  0.72           C  
ATOM   1067  C   GLN A  80      17.060 -10.755  22.359  1.00  0.72           C  
ATOM   1068  O   GLN A  80      15.950 -11.236  22.164  1.00  0.72           O  
ATOM   1069  CB  GLN A  80      18.756 -11.157  20.552  1.00  0.72           C  
ATOM   1070  CG  GLN A  80      20.280 -10.992  20.361  1.00  0.72           C  
ATOM   1071  CD  GLN A  80      20.855  -9.653  20.854  1.00  0.72           C  
ATOM   1072  NE2 GLN A  80      22.145  -9.452  20.615  1.00  0.72           N  
ATOM   1073  OE1 GLN A  80      20.156  -8.831  21.451  1.00  0.72           O  
ATOM   1074  H01 GLN A  80      19.130 -11.242  22.651  1.00  0.72           H  
ATOM   1075  H02 GLN A  80      18.314 -10.184  20.338  1.00  0.72           H  
ATOM   1076  H03 GLN A  80      18.413 -11.943  19.880  1.00  0.72           H  
ATOM   1077  H04 GLN A  80      20.457 -11.022  19.286  1.00  0.72           H  
ATOM   1078  H05 GLN A  80      20.779 -11.795  20.904  1.00  0.72           H  
ATOM   1079  H06 GLN A  80      22.588  -8.596  20.919  1.00  0.72           H  
ATOM   1080  H07 GLN A  80      22.684 -10.155  20.129  1.00  0.72           H  
ATOM   1081  H12 GLN A  80      17.858 -13.530  21.346  1.00  0.72           H  
ATOM   1082  N   TYR A  81      17.263  -9.548  22.889  1.00  0.72           N  
ATOM   1083  CA  TYR A  81      16.191  -8.723  23.454  1.00  0.72           C  
ATOM   1084  C   TYR A  81      16.185  -7.317  22.847  1.00  0.72           C  
ATOM   1085  O   TYR A  81      17.172  -6.594  22.952  1.00  0.72           O  
ATOM   1086  CB  TYR A  81      16.338  -8.631  24.989  1.00  0.72           C  
ATOM   1087  CG  TYR A  81      15.804  -9.854  25.707  1.00  0.72           C  
ATOM   1088  CD1 TYR A  81      14.495  -9.886  26.197  1.00  0.72           C  
ATOM   1089  CD2 TYR A  81      16.594 -10.989  25.863  1.00  0.72           C  
ATOM   1090  CE1 TYR A  81      13.990 -11.024  26.837  1.00  0.72           C  
ATOM   1091  CE2 TYR A  81      16.102 -12.131  26.493  1.00  0.72           C  
ATOM   1092  CZ  TYR A  81      14.804 -12.137  26.977  1.00  0.72           C  
ATOM   1093  OH  TYR A  81      14.324 -13.253  27.596  1.00  0.72           O  
ATOM   1094  H01 TYR A  81      15.243  -9.201  23.210  1.00  0.72           H  
ATOM   1095  H02 TYR A  81      15.752  -7.774  25.323  1.00  0.72           H  
ATOM   1096  H03 TYR A  81      17.395  -8.518  25.232  1.00  0.72           H  
ATOM   1097  H04 TYR A  81      13.857  -9.010  26.079  1.00  0.72           H  
ATOM   1098  H05 TYR A  81      17.617 -10.985  25.486  1.00  0.72           H  
ATOM   1099  H06 TYR A  81      12.970 -11.035  27.220  1.00  0.72           H  
ATOM   1100  H07 TYR A  81      16.734 -13.012  26.604  1.00  0.72           H  
ATOM   1101  H08 TYR A  81      18.205  -9.183  22.902  1.00  0.72           H  
ATOM   1102  H09 TYR A  81      14.271 -13.097  28.542  1.00  0.72           H  
ATOM   1103  N   LEU A  82      15.074  -6.933  22.218  1.00  0.36           N  
ATOM   1104  CA  LEU A  82      14.968  -5.617  21.625  1.00  0.36           C  
ATOM   1105  C   LEU A  82      13.875  -4.808  22.311  1.00  0.36           C  
ATOM   1106  O   LEU A  82      12.696  -5.187  22.338  1.00  0.36           O  
ATOM   1107  CB  LEU A  82      14.696  -5.727  20.133  1.00  0.36           C  
ATOM   1108  CG  LEU A  82      15.728  -6.457  19.260  1.00  0.36           C  
ATOM   1109  CD1 LEU A  82      15.551  -6.021  17.821  1.00  0.36           C  
ATOM   1110  CD2 LEU A  82      17.167  -6.214  19.690  1.00  0.36           C  
ATOM   1111  H01 LEU A  82      15.916  -5.098  21.764  1.00  0.36           H  
ATOM   1112  H02 LEU A  82      14.721  -4.697  19.777  1.00  0.36           H  
ATOM   1113  H03 LEU A  82      13.745  -6.247  20.014  1.00  0.36           H  
ATOM   1114  H04 LEU A  82      15.546  -7.526  19.375  1.00  0.36           H  
ATOM   1115  H05 LEU A  82      14.889  -5.156  17.783  1.00  0.36           H  
ATOM   1116  H06 LEU A  82      16.520  -5.755  17.399  1.00  0.36           H  
ATOM   1117  H07 LEU A  82      15.115  -6.837  17.245  1.00  0.36           H  
ATOM   1118  H08 LEU A  82      17.771  -5.970  18.816  1.00  0.36           H  
ATOM   1119  H09 LEU A  82      17.201  -5.385  20.397  1.00  0.36           H  
ATOM   1120  H10 LEU A  82      14.294  -7.571  22.154  1.00  0.36           H  
ATOM   1121  H11 LEU A  82      17.562  -7.113  20.164  1.00  0.36           H  
ATOM   1122  N   PHE A  83      14.287  -3.671  22.847  1.00  0.64           N  
ATOM   1123  CA  PHE A  83      13.414  -2.850  23.630  1.00  0.64           C  
ATOM   1124  C   PHE A  83      13.018  -1.752  22.695  1.00  0.64           C  
ATOM   1125  O   PHE A  83      13.847  -0.964  22.259  1.00  0.64           O  
ATOM   1126  CB  PHE A  83      14.131  -2.367  24.898  1.00  0.64           C  
ATOM   1127  CG  PHE A  83      14.653  -3.497  25.734  1.00  0.64           C  
ATOM   1128  CD1 PHE A  83      13.906  -4.007  26.787  1.00  0.64           C  
ATOM   1129  CD2 PHE A  83      15.859  -4.106  25.412  1.00  0.64           C  
ATOM   1130  CE1 PHE A  83      14.378  -5.085  27.530  1.00  0.64           C  
ATOM   1131  CE2 PHE A  83      16.333  -5.176  26.139  1.00  0.64           C  
ATOM   1132  CZ  PHE A  83      15.593  -5.676  27.198  1.00  0.64           C  
ATOM   1133  H01 PHE A  83      12.531  -3.367  24.006  1.00  0.64           H  
ATOM   1134  H02 PHE A  83      13.404  -1.822  25.499  1.00  0.64           H  
ATOM   1135  H03 PHE A  83      14.968  -1.733  24.606  1.00  0.64           H  
ATOM   1136  H04 PHE A  83      12.943  -3.560  27.034  1.00  0.64           H  
ATOM   1137  H05 PHE A  83      16.440  -3.731  24.570  1.00  0.64           H  
ATOM   1138  H06 PHE A  83      13.797  -5.465  28.370  1.00  0.64           H  
ATOM   1139  H07 PHE A  83      17.290  -5.629  25.881  1.00  0.64           H  
ATOM   1140  H08 PHE A  83      15.961  -6.529  27.769  1.00  0.64           H  
ATOM   1141  H12 PHE A  83      15.241  -3.375  22.700  1.00  0.64           H  
ATOM   1142  N   LEU A  84      11.730  -1.771  22.366  1.00  0.28           N  
ATOM   1143  CA  LEU A  84      11.149  -0.979  21.303  1.00  0.28           C  
ATOM   1144  C   LEU A  84       9.935  -0.266  21.835  1.00  0.28           C  
ATOM   1145  O   LEU A  84       9.228  -0.786  22.698  1.00  0.28           O  
ATOM   1146  CB  LEU A  84      10.704  -1.895  20.184  1.00  0.28           C  
ATOM   1147  CG  LEU A  84      11.829  -2.649  19.507  1.00  0.28           C  
ATOM   1148  CD1 LEU A  84      11.267  -3.757  18.629  1.00  0.28           C  
ATOM   1149  CD2 LEU A  84      12.695  -1.655  18.714  1.00  0.28           C  
ATOM   1150  H01 LEU A  84      11.885  -0.264  20.936  1.00  0.28           H  
ATOM   1151  H02 LEU A  84      10.254  -1.258  19.422  1.00  0.28           H  
ATOM   1152  H03 LEU A  84      10.005  -2.623  20.596  1.00  0.28           H  
ATOM   1153  H04 LEU A  84      12.463  -3.129  20.252  1.00  0.28           H  
ATOM   1154  H05 LEU A  84      10.350  -3.412  18.152  1.00  0.28           H  
ATOM   1155  H06 LEU A  84      11.997  -4.021  17.864  1.00  0.28           H  
ATOM   1156  H07 LEU A  84      11.050  -4.632  19.242  1.00  0.28           H  
ATOM   1157  H08 LEU A  84      13.663  -2.108  18.500  1.00  0.28           H  
ATOM   1158  H09 LEU A  84      11.117  -2.378  22.892  1.00  0.28           H  
ATOM   1159  H10 LEU A  84      12.197  -1.405  17.777  1.00  0.28           H  
ATOM   1160  H11 LEU A  84      12.840  -0.749  19.302  1.00  0.28           H  
ATOM   1161  N   GLU A  85       9.677   0.921  21.307  1.00  0.28           N  
ATOM   1162  CA  GLU A  85       8.536   1.716  21.729  1.00  0.28           C  
ATOM   1163  C   GLU A  85       7.276   0.870  21.631  1.00  0.28           C  
ATOM   1164  O   GLU A  85       7.123   0.023  20.738  1.00  0.28           O  
ATOM   1165  CB  GLU A  85       8.443   2.998  20.901  1.00  0.28           C  
ATOM   1166  CG  GLU A  85       7.068   3.381  20.405  1.00  0.28           C  
ATOM   1167  CD  GLU A  85       7.068   4.707  19.657  1.00  0.28           C  
ATOM   1168  OE1 GLU A  85       6.081   5.460  19.813  1.00  0.28           O  
ATOM   1169  OE2 GLU A  85       8.030   4.989  18.905  1.00  0.28           O  
ATOM   1170  H01 GLU A  85       8.657   2.023  22.768  1.00  0.28           H  
ATOM   1171  H02 GLU A  85       9.030   2.805  20.003  1.00  0.28           H  
ATOM   1172  H03 GLU A  85       8.814   3.818  21.516  1.00  0.28           H  
ATOM   1173  H04 GLU A  85       6.421   3.491  21.275  1.00  0.28           H  
ATOM   1174  H05 GLU A  85       6.707   2.601  19.735  1.00  0.28           H  
ATOM   1175  H12 GLU A  85      10.290   1.284  20.591  1.00  0.28           H  
ATOM   1176  N   TYR A  86       6.393   1.067  22.588  1.00  0.96           N  
ATOM   1177  CA  TYR A  86       5.161   0.311  22.641  1.00  0.96           C  
ATOM   1178  C   TYR A  86       4.072   1.117  21.942  1.00  0.96           C  
ATOM   1179  O   TYR A  86       3.964   2.339  22.123  1.00  0.96           O  
ATOM   1180  CB  TYR A  86       4.787   0.045  24.096  1.00  0.96           C  
ATOM   1181  CG  TYR A  86       3.417  -0.561  24.332  1.00  0.96           C  
ATOM   1182  CD1 TYR A  86       3.043  -1.742  23.731  1.00  0.96           C  
ATOM   1183  CD2 TYR A  86       2.524   0.027  25.229  1.00  0.96           C  
ATOM   1184  CE1 TYR A  86       1.809  -2.303  23.994  1.00  0.96           C  
ATOM   1185  CE2 TYR A  86       1.312  -0.524  25.490  1.00  0.96           C  
ATOM   1186  CZ  TYR A  86       0.953  -1.692  24.887  1.00  0.96           C  
ATOM   1187  OH  TYR A  86      -0.296  -2.251  25.162  1.00  0.96           O  
ATOM   1188  H01 TYR A  86       5.279  -0.649  22.139  1.00  0.96           H  
ATOM   1189  H02 TYR A  86       4.761   1.024  24.575  1.00  0.96           H  
ATOM   1190  H03 TYR A  86       5.529  -0.636  24.512  1.00  0.96           H  
ATOM   1191  H04 TYR A  86       3.727  -2.238  23.042  1.00  0.96           H  
ATOM   1192  H05 TYR A  86       2.807   0.952  25.732  1.00  0.96           H  
ATOM   1193  H06 TYR A  86       6.580   1.760  23.299  1.00  0.96           H  
ATOM   1194  H07 TYR A  86       1.512  -3.227  23.497  1.00  0.96           H  
ATOM   1195  H08 TYR A  86       0.627  -0.033  26.181  1.00  0.96           H  
ATOM   1196  H09 TYR A  86      -0.563  -2.017  26.054  1.00  0.96           H  
ATOM   1197  N   CYS A  87       3.257   0.413  21.156  1.00  0.92           N  
ATOM   1198  CA  CYS A  87       2.214   1.036  20.348  1.00  0.92           C  
ATOM   1199  C   CYS A  87       0.900   0.400  20.770  1.00  0.92           C  
ATOM   1200  O   CYS A  87       0.539  -0.686  20.318  1.00  0.92           O  
ATOM   1201  CB  CYS A  87       2.541   0.877  18.867  1.00  0.92           C  
ATOM   1202  SG  CYS A  87       4.145   1.606  18.502  1.00  0.92           S  
ATOM   1203  H01 CYS A  87       2.141   2.112  20.506  1.00  0.92           H  
ATOM   1204  H02 CYS A  87       1.778   1.386  18.278  1.00  0.92           H  
ATOM   1205  H03 CYS A  87       2.561  -0.183  18.614  1.00  0.92           H  
ATOM   1206  H04 CYS A  87       4.509   2.413  19.508  1.00  0.92           H  
ATOM   1207  H10 CYS A  87       3.366  -0.590  21.118  1.00  0.92           H  
ATOM   1208  N   SER A  88       0.222   1.081  21.690  1.00  0.88           N  
ATOM   1209  CA  SER A  88      -0.962   0.544  22.363  1.00  0.88           C  
ATOM   1210  C   SER A  88      -2.180   0.629  21.468  1.00  0.88           C  
ATOM   1211  O   SER A  88      -3.185   0.011  21.750  1.00  0.88           O  
ATOM   1212  CB  SER A  88      -1.208   1.243  23.719  1.00  0.88           C  
ATOM   1213  OG  SER A  88      -1.779   2.509  23.540  1.00  0.88           O  
ATOM   1214  H01 SER A  88      -0.775  -0.509  22.572  1.00  0.88           H  
ATOM   1215  H02 SER A  88      -0.249   1.365  24.223  1.00  0.88           H  
ATOM   1216  H03 SER A  88      -1.881   0.630  24.319  1.00  0.88           H  
ATOM   1217  H04 SER A  88      -1.926   2.665  22.604  1.00  0.88           H  
ATOM   1218  H05 SER A  88       0.538   2.009  21.935  1.00  0.88           H  
ATOM   1219  N   GLY A  89      -2.078   1.367  20.367  1.00  0.96           N  
ATOM   1220  CA  GLY A  89      -3.108   1.375  19.334  1.00  0.96           C  
ATOM   1221  C   GLY A  89      -3.180   0.132  18.469  1.00  0.96           C  
ATOM   1222  O   GLY A  89      -4.196  -0.151  17.863  1.00  0.96           O  
ATOM   1223  H01 GLY A  89      -2.847   2.191  18.660  1.00  0.96           H  
ATOM   1224  H02 GLY A  89      -4.074   1.500  19.824  1.00  0.96           H  
ATOM   1225  H05 GLY A  89      -1.258   1.943  20.241  1.00  0.96           H  
ATOM   1226  N   GLY A  90      -2.093  -0.615  18.403  1.00  0.68           N  
ATOM   1227  CA  GLY A  90      -2.091  -1.901  17.719  1.00  0.68           C  
ATOM   1228  C   GLY A  90      -1.724  -1.693  16.259  1.00  0.68           C  
ATOM   1229  O   GLY A  90      -1.084  -0.745  15.899  1.00  0.68           O  
ATOM   1230  H01 GLY A  90      -3.081  -2.351  17.786  1.00  0.68           H  
ATOM   1231  H02 GLY A  90      -1.362  -2.562  18.188  1.00  0.68           H  
ATOM   1232  H03 GLY A  90      -1.242  -0.287  18.837  1.00  0.68           H  
ATOM   1233  N   GLU A  91      -2.165  -2.588  15.413  1.00  0.48           N  
ATOM   1234  CA  GLU A  91      -1.791  -2.572  14.007  1.00  0.48           C  
ATOM   1235  C   GLU A  91      -2.784  -1.834  13.167  1.00  0.48           C  
ATOM   1236  O   GLU A  91      -3.990  -1.897  13.427  1.00  0.48           O  
ATOM   1237  CB  GLU A  91      -1.762  -3.989  13.490  1.00  0.48           C  
ATOM   1238  CG  GLU A  91      -0.670  -4.813  14.069  1.00  0.48           C  
ATOM   1239  CD  GLU A  91      -0.802  -6.259  13.687  1.00  0.48           C  
ATOM   1240  OE1 GLU A  91      -0.172  -7.062  14.392  1.00  0.48           O  
ATOM   1241  OE2 GLU A  91      -1.517  -6.594  12.697  1.00  0.48           O  
ATOM   1242  H01 GLU A  91      -0.820  -2.080  13.940  1.00  0.48           H  
ATOM   1243  H02 GLU A  91      -1.583  -3.933  12.416  1.00  0.48           H  
ATOM   1244  H03 GLU A  91      -2.784  -3.313  15.746  1.00  0.48           H  
ATOM   1245  H04 GLU A  91      -2.715  -4.462  13.728  1.00  0.48           H  
ATOM   1246  H05 GLU A  91      -0.731  -4.742  15.155  1.00  0.48           H  
ATOM   1247  H06 GLU A  91       0.287  -4.437  13.707  1.00  0.48           H  
ATOM   1248  N   LEU A  92      -2.292  -1.189  12.102  1.00  0.56           N  
ATOM   1249  CA  LEU A  92      -3.182  -0.542  11.165  1.00  0.56           C  
ATOM   1250  C   LEU A  92      -4.115  -1.601  10.606  1.00  0.56           C  
ATOM   1251  O   LEU A  92      -5.255  -1.297  10.289  1.00  0.56           O  
ATOM   1252  CB  LEU A  92      -2.383   0.168  10.061  1.00  0.56           C  
ATOM   1253  CG  LEU A  92      -3.134   0.765   8.874  1.00  0.56           C  
ATOM   1254  CD1 LEU A  92      -3.932   1.978   9.281  1.00  0.56           C  
ATOM   1255  CD2 LEU A  92      -2.166   1.119   7.751  1.00  0.56           C  
ATOM   1256  H01 LEU A  92      -3.771   0.230  11.660  1.00  0.56           H  
ATOM   1257  H02 LEU A  92      -1.784  -0.628   9.618  1.00  0.56           H  
ATOM   1258  H03 LEU A  92      -1.835   0.982  10.535  1.00  0.56           H  
ATOM   1259  H04 LEU A  92      -3.832   0.011   8.511  1.00  0.56           H  
ATOM   1260  H05 LEU A  92      -4.895   1.661   9.681  1.00  0.56           H  
ATOM   1261  H06 LEU A  92      -3.387   2.533  10.045  1.00  0.56           H  
ATOM   1262  H07 LEU A  92      -1.294  -1.154  11.953  1.00  0.56           H  
ATOM   1263  H08 LEU A  92      -4.092   2.617   8.412  1.00  0.56           H  
ATOM   1264  H09 LEU A  92      -1.212   0.621   7.924  1.00  0.56           H  
ATOM   1265  H10 LEU A  92      -2.579   0.790   6.797  1.00  0.56           H  
ATOM   1266  H11 LEU A  92      -2.013   2.198   7.729  1.00  0.56           H  
ATOM   1267  N   PHE A  93      -3.643  -2.838  10.509  1.00  0.32           N  
ATOM   1268  CA  PHE A  93      -4.404  -3.913   9.896  1.00  0.32           C  
ATOM   1269  C   PHE A  93      -5.812  -4.072  10.545  1.00  0.32           C  
ATOM   1270  O   PHE A  93      -6.779  -4.371   9.870  1.00  0.32           O  
ATOM   1271  CB  PHE A  93      -3.580  -5.214   9.954  1.00  0.32           C  
ATOM   1272  CG  PHE A  93      -4.291  -6.423   9.406  1.00  0.32           C  
ATOM   1273  CD1 PHE A  93      -5.200  -7.126  10.194  1.00  0.32           C  
ATOM   1274  CD2 PHE A  93      -4.054  -6.861   8.102  1.00  0.32           C  
ATOM   1275  CE1 PHE A  93      -5.859  -8.238   9.710  1.00  0.32           C  
ATOM   1276  CE2 PHE A  93      -4.698  -7.990   7.581  1.00  0.32           C  
ATOM   1277  CZ  PHE A  93      -5.616  -8.695   8.372  1.00  0.32           C  
ATOM   1278  H01 PHE A  93      -4.589  -3.667   8.850  1.00  0.32           H  
ATOM   1279  H02 PHE A  93      -3.389  -5.416  11.008  1.00  0.32           H  
ATOM   1280  H03 PHE A  93      -2.666  -5.066   9.380  1.00  0.32           H  
ATOM   1281  H04 PHE A  93      -5.395  -6.791  11.213  1.00  0.32           H  
ATOM   1282  H05 PHE A  93      -3.352  -6.312   7.475  1.00  0.32           H  
ATOM   1283  H06 PHE A  93      -6.566  -8.770  10.346  1.00  0.32           H  
ATOM   1284  H07 PHE A  93      -6.133  -9.570   7.979  1.00  0.32           H  
ATOM   1285  H12 PHE A  93      -2.723  -3.039  10.874  1.00  0.32           H  
ATOM   1286  N   ASP A  94      -5.930  -3.806  11.840  1.00  0.24           N  
ATOM   1287  CA  ASP A  94      -7.211  -3.945  12.553  1.00  0.24           C  
ATOM   1288  C   ASP A  94      -8.159  -2.743  12.456  1.00  0.24           C  
ATOM   1289  O   ASP A  94      -9.339  -2.845  12.796  1.00  0.24           O  
ATOM   1290  CB  ASP A  94      -6.930  -4.378  14.010  1.00  0.24           C  
ATOM   1291  CG  ASP A  94      -6.325  -5.772  14.060  1.00  0.24           C  
ATOM   1292  OD1 ASP A  94      -5.242  -5.967  14.648  1.00  0.24           O  
ATOM   1293  OD2 ASP A  94      -6.840  -6.717  13.411  1.00  0.24           O  
ATOM   1294  H01 ASP A  94      -7.775  -4.723  12.039  1.00  0.24           H  
ATOM   1295  H02 ASP A  94      -7.874  -4.391  14.555  1.00  0.24           H  
ATOM   1296  H03 ASP A  94      -6.236  -3.671  14.464  1.00  0.24           H  
ATOM   1297  H08 ASP A  94      -5.116  -3.499  12.352  1.00  0.24           H  
ATOM   1298  N   ARG A  95      -7.637  -1.628  11.961  1.00  0.24           N  
ATOM   1299  CA  ARG A  95      -8.428  -0.483  11.563  1.00  0.24           C  
ATOM   1300  C   ARG A  95      -9.013  -0.628  10.146  1.00  0.24           C  
ATOM   1301  O   ARG A  95      -9.831   0.170   9.736  1.00  0.24           O  
ATOM   1302  CB  ARG A  95      -7.578   0.783  11.651  1.00  0.24           C  
ATOM   1303  CG  ARG A  95      -6.819   0.931  12.956  1.00  0.24           C  
ATOM   1304  CD  ARG A  95      -7.699   0.728  14.228  1.00  0.24           C  
ATOM   1305  NE  ARG A  95      -7.005   1.089  15.492  1.00  0.24           N  
ATOM   1306  CZ  ARG A  95      -6.976   2.295  16.048  1.00  0.24           C  
ATOM   1307  NH1 ARG A  95      -7.604   3.333  15.494  1.00  0.24           N  
ATOM   1308  NH2 ARG A  95      -6.313   2.461  17.180  1.00  0.24           N  
ATOM   1309  H01 ARG A  95      -9.272  -0.417  12.249  1.00  0.24           H  
ATOM   1310  H02 ARG A  95      -8.265   1.627  11.590  1.00  0.24           H  
ATOM   1311  H03 ARG A  95      -6.856   0.769  10.834  1.00  0.24           H  
ATOM   1312  H04 ARG A  95      -6.634  -1.575  11.856  1.00  0.24           H  
ATOM   1313  H05 ARG A  95      -6.447   1.955  12.990  1.00  0.24           H  
ATOM   1314  H06 ARG A  95      -6.017   0.193  12.972  1.00  0.24           H  
ATOM   1315  H07 ARG A  95      -7.939  -0.334  14.286  1.00  0.24           H  
ATOM   1316  H08 ARG A  95      -8.591   1.348  14.134  1.00  0.24           H  
ATOM   1317  H09 ARG A  95      -6.511   0.350  15.972  1.00  0.24           H  
ATOM   1318  H10 ARG A  95      -7.569   4.240  15.938  1.00  0.24           H  
ATOM   1319  H11 ARG A  95      -8.114   3.212  14.631  1.00  0.24           H  
ATOM   1320  H12 ARG A  95      -5.837   1.678  17.606  1.00  0.24           H  
ATOM   1321  H13 ARG A  95      -6.282   3.370  17.619  1.00  0.24           H  
ATOM   1322  N   ILE A  96      -8.600  -1.642   9.406  1.00  0.40           N  
ATOM   1323  CA  ILE A  96      -9.167  -1.896   8.089  1.00  0.40           C  
ATOM   1324  C   ILE A  96     -10.314  -2.905   8.165  1.00  0.40           C  
ATOM   1325  O   ILE A  96     -10.062  -4.107   8.218  1.00  0.40           O  
ATOM   1326  CB  ILE A  96      -8.070  -2.396   7.126  1.00  0.40           C  
ATOM   1327  CG1 ILE A  96      -6.890  -1.423   7.072  1.00  0.40           C  
ATOM   1328  CG2 ILE A  96      -8.672  -2.606   5.736  1.00  0.40           C  
ATOM   1329  CD1 ILE A  96      -5.609  -1.972   6.379  1.00  0.40           C  
ATOM   1330  H01 ILE A  96      -9.573  -0.959   7.707  1.00  0.40           H  
ATOM   1331  H02 ILE A  96      -7.685  -3.346   7.496  1.00  0.40           H  
ATOM   1332  H03 ILE A  96      -6.613  -1.227   8.108  1.00  0.40           H  
ATOM   1333  H04 ILE A  96      -7.211  -0.532   6.532  1.00  0.40           H  
ATOM   1334  H05 ILE A  96      -9.563  -1.987   5.629  1.00  0.40           H  
ATOM   1335  H06 ILE A  96      -7.942  -2.325   4.977  1.00  0.40           H  
ATOM   1336  H07 ILE A  96      -8.942  -3.655   5.611  1.00  0.40           H  
ATOM   1337  H08 ILE A  96      -4.783  -1.971   7.090  1.00  0.40           H  
ATOM   1338  H09 ILE A  96      -5.790  -2.990   6.034  1.00  0.40           H  
ATOM   1339  H10 ILE A  96      -5.356  -1.339   5.528  1.00  0.40           H  
ATOM   1340  H14 ILE A  96      -7.878  -2.252   9.761  1.00  0.40           H  
ATOM   1341  N   GLU A  97     -11.561  -2.430   8.161  1.00  0.60           N  
ATOM   1342  CA  GLU A  97     -12.728  -3.318   8.128  1.00  0.60           C  
ATOM   1343  C   GLU A  97     -12.771  -4.031   6.773  1.00  0.60           C  
ATOM   1344  O   GLU A  97     -12.744  -3.364   5.793  1.00  0.60           O  
ATOM   1345  CB  GLU A  97     -14.019  -2.521   8.275  1.00  0.60           C  
ATOM   1346  CG  GLU A  97     -15.255  -3.385   8.514  1.00  0.60           C  
ATOM   1347  CD  GLU A  97     -16.546  -2.571   8.556  1.00  0.60           C  
ATOM   1348  OE1 GLU A  97     -16.570  -1.450   9.155  1.00  0.60           O  
ATOM   1349  OE2 GLU A  97     -17.557  -3.052   7.984  1.00  0.60           O  
ATOM   1350  H01 GLU A  97     -12.643  -4.029   8.950  1.00  0.60           H  
ATOM   1351  H02 GLU A  97     -14.177  -1.997   7.332  1.00  0.60           H  
ATOM   1352  H03 GLU A  97     -13.908  -1.839   9.118  1.00  0.60           H  
ATOM   1353  H04 GLU A  97     -15.137  -3.864   9.486  1.00  0.60           H  
ATOM   1354  H05 GLU A  97     -15.330  -4.117   7.710  1.00  0.60           H  
ATOM   1355  H11 GLU A  97     -11.705  -1.431   8.181  1.00  0.60           H  
ATOM   1356  N   PRO A  98     -12.836  -5.357   6.707  1.00  0.48           N  
ATOM   1357  CA  PRO A  98     -12.857  -6.049   5.389  1.00  0.48           C  
ATOM   1358  C   PRO A  98     -13.947  -5.590   4.462  1.00  0.48           C  
ATOM   1359  O   PRO A  98     -15.063  -5.316   4.906  1.00  0.48           O  
ATOM   1360  CB  PRO A  98     -13.082  -7.512   5.764  1.00  0.48           C  
ATOM   1361  CG  PRO A  98     -12.437  -7.623   7.134  1.00  0.48           C  
ATOM   1362  CD  PRO A  98     -12.802  -6.326   7.824  1.00  0.48           C  
ATOM   1363  H01 PRO A  98     -12.663  -8.208   5.037  1.00  0.48           H  
ATOM   1364  H02 PRO A  98     -14.146  -7.745   5.812  1.00  0.48           H  
ATOM   1365  H03 PRO A  98     -11.359  -7.775   7.076  1.00  0.48           H  
ATOM   1366  H04 PRO A  98     -12.835  -8.478   7.681  1.00  0.48           H  
ATOM   1367  H05 PRO A  98     -13.741  -6.381   8.375  1.00  0.48           H  
ATOM   1368  H06 PRO A  98     -11.938  -5.848   4.839  1.00  0.48           H  
ATOM   1369  H07 PRO A  98     -12.050  -6.048   8.563  1.00  0.48           H  
ATOM   1370  N   ASP A  99     -13.607  -5.487   3.183  1.00  0.72           N  
ATOM   1371  CA  ASP A  99     -14.539  -5.129   2.157  1.00  0.72           C  
ATOM   1372  C   ASP A  99     -14.979  -3.668   2.177  1.00  0.72           C  
ATOM   1373  O   ASP A  99     -15.646  -3.183   1.247  1.00  0.72           O  
ATOM   1374  CB  ASP A  99     -15.745  -6.035   2.307  1.00  0.72           C  
ATOM   1375  CG  ASP A  99     -16.389  -6.326   1.016  1.00  0.72           C  
ATOM   1376  OD1 ASP A  99     -17.617  -6.089   0.943  1.00  0.72           O  
ATOM   1377  OD2 ASP A  99     -15.744  -6.767   0.019  1.00  0.72           O  
ATOM   1378  H01 ASP A  99     -14.038  -5.256   1.197  1.00  0.72           H  
ATOM   1379  H02 ASP A  99     -16.473  -5.520   2.934  1.00  0.72           H  
ATOM   1380  H03 ASP A  99     -15.425  -6.974   2.759  1.00  0.72           H  
ATOM   1381  H08 ASP A  99     -12.648  -5.669   2.922  1.00  0.72           H  
ATOM   1382  N   ILE A 100     -14.579  -2.940   3.214  1.00  0.76           N  
ATOM   1383  CA  ILE A 100     -15.021  -1.561   3.424  1.00  0.76           C  
ATOM   1384  C   ILE A 100     -13.850  -0.552   3.477  1.00  0.76           C  
ATOM   1385  O   ILE A 100     -13.816   0.441   2.739  1.00  0.76           O  
ATOM   1386  CB  ILE A 100     -15.897  -1.491   4.690  1.00  0.76           C  
ATOM   1387  CG1 ILE A 100     -17.335  -1.881   4.345  1.00  0.76           C  
ATOM   1388  CG2 ILE A 100     -15.922  -0.092   5.260  1.00  0.76           C  
ATOM   1389  CD1 ILE A 100     -17.951  -2.989   5.206  1.00  0.76           C  
ATOM   1390  H01 ILE A 100     -15.616  -1.264   2.560  1.00  0.76           H  
ATOM   1391  H02 ILE A 100     -15.472  -2.176   5.423  1.00  0.76           H  
ATOM   1392  H03 ILE A 100     -17.298  -2.281   3.332  1.00  0.76           H  
ATOM   1393  H04 ILE A 100     -13.946  -3.354   3.883  1.00  0.76           H  
ATOM   1394  H05 ILE A 100     -17.957  -0.992   4.448  1.00  0.76           H  
ATOM   1395  H06 ILE A 100     -16.893   0.363   5.063  1.00  0.76           H  
ATOM   1396  H07 ILE A 100     -15.753  -0.134   6.336  1.00  0.76           H  
ATOM   1397  H08 ILE A 100     -15.140   0.506   4.792  1.00  0.76           H  
ATOM   1398  H09 ILE A 100     -18.947  -3.227   4.833  1.00  0.76           H  
ATOM   1399  H10 ILE A 100     -17.323  -3.879   5.158  1.00  0.76           H  
ATOM   1400  H11 ILE A 100     -18.022  -2.650   6.239  1.00  0.76           H  
ATOM   1401  N   GLY A 101     -12.919  -0.841   4.372  1.00  0.64           N  
ATOM   1402  CA  GLY A 101     -11.747  -0.050   4.622  1.00  0.64           C  
ATOM   1403  C   GLY A 101     -11.957   0.839   5.835  1.00  0.64           C  
ATOM   1404  O   GLY A 101     -12.185   0.362   6.992  1.00  0.64           O  
ATOM   1405  H01 GLY A 101     -11.553   0.578   3.753  1.00  0.64           H  
ATOM   1406  H02 GLY A 101     -10.899  -0.710   4.802  1.00  0.64           H  
ATOM   1407  H12 GLY A 101     -13.042  -1.680   4.920  1.00  0.64           H  
ATOM   1408  N   MET A 102     -11.860   2.148   5.564  1.00  0.28           N  
ATOM   1409  CA  MET A 102     -12.050   3.175   6.582  1.00  0.28           C  
ATOM   1410  C   MET A 102     -12.433   4.477   5.896  1.00  0.28           C  
ATOM   1411  O   MET A 102     -12.422   4.589   4.644  1.00  0.28           O  
ATOM   1412  CB  MET A 102     -10.781   3.302   7.461  1.00  0.28           C  
ATOM   1413  CG  MET A 102      -9.671   4.134   6.898  1.00  0.28           C  
ATOM   1414  SD  MET A 102      -8.111   4.093   7.757  1.00  0.28           S  
ATOM   1415  CE  MET A 102      -7.731   2.377   7.940  1.00  0.28           C  
ATOM   1416  H01 MET A 102     -12.861   2.903   7.258  1.00  0.28           H  
ATOM   1417  H02 MET A 102     -10.378   2.292   7.541  1.00  0.28           H  
ATOM   1418  H03 MET A 102     -11.647   2.434   4.619  1.00  0.28           H  
ATOM   1419  H04 MET A 102     -11.077   3.741   8.414  1.00  0.28           H  
ATOM   1420  H05 MET A 102     -10.016   5.164   6.990  1.00  0.28           H  
ATOM   1421  H06 MET A 102      -9.493   3.798   5.877  1.00  0.28           H  
ATOM   1422  H07 MET A 102      -6.796   2.269   8.489  1.00  0.28           H  
ATOM   1423  H08 MET A 102      -8.533   1.883   8.489  1.00  0.28           H  
ATOM   1424  H09 MET A 102      -7.629   1.920   6.956  1.00  0.28           H  
ATOM   1425  N   PRO A 103     -12.842   5.449   6.702  1.00  0.60           N  
ATOM   1426  CA  PRO A 103     -13.120   6.776   6.186  1.00  0.60           C  
ATOM   1427  C   PRO A 103     -11.896   7.369   5.514  1.00  0.60           C  
ATOM   1428  O   PRO A 103     -10.766   7.288   6.029  1.00  0.60           O  
ATOM   1429  CB  PRO A 103     -13.434   7.585   7.413  1.00  0.60           C  
ATOM   1430  CG  PRO A 103     -13.808   6.554   8.492  1.00  0.60           C  
ATOM   1431  CD  PRO A 103     -13.101   5.334   8.156  1.00  0.60           C  
ATOM   1432  H01 PRO A 103     -14.239   8.298   7.235  1.00  0.60           H  
ATOM   1433  H02 PRO A 103     -12.564   8.165   7.722  1.00  0.60           H  
ATOM   1434  H03 PRO A 103     -14.885   6.390   8.524  1.00  0.60           H  
ATOM   1435  H04 PRO A 103     -13.502   6.909   9.476  1.00  0.60           H  
ATOM   1436  H05 PRO A 103     -12.185   5.212   8.733  1.00  0.60           H  
ATOM   1437  H06 PRO A 103     -13.715   4.459   8.372  1.00  0.60           H  
ATOM   1438  H10 PRO A 103     -13.921   6.761   5.447  1.00  0.60           H  
ATOM   1439  N   GLU A 104     -12.175   7.996   4.371  1.00  0.92           N  
ATOM   1440  CA  GLU A 104     -11.156   8.592   3.548  1.00  0.92           C  
ATOM   1441  C   GLU A 104     -10.294   9.558   4.366  1.00  0.92           C  
ATOM   1442  O   GLU A 104      -9.107   9.548   4.214  1.00  0.92           O  
ATOM   1443  CB  GLU A 104     -11.790   9.315   2.361  1.00  0.92           C  
ATOM   1444  CG  GLU A 104     -10.803   9.649   1.266  1.00  0.92           C  
ATOM   1445  CD  GLU A 104     -11.526  10.051   0.021  1.00  0.92           C  
ATOM   1446  OE1 GLU A 104     -11.327  11.185  -0.474  1.00  0.92           O  
ATOM   1447  OE2 GLU A 104     -12.342   9.225  -0.424  1.00  0.92           O  
ATOM   1448  H01 GLU A 104     -10.512   7.798   3.170  1.00  0.92           H  
ATOM   1449  H02 GLU A 104     -12.188  10.258   2.734  1.00  0.92           H  
ATOM   1450  H03 GLU A 104     -12.569   8.677   1.943  1.00  0.92           H  
ATOM   1451  H04 GLU A 104     -10.196   8.768   1.055  1.00  0.92           H  
ATOM   1452  H05 GLU A 104     -10.166  10.470   1.594  1.00  0.92           H  
ATOM   1453  H07 GLU A 104     -13.138   8.055   4.071  1.00  0.92           H  
ATOM   1454  N   PRO A 105     -10.877  10.409   5.229  1.00  0.88           N  
ATOM   1455  CA  PRO A 105     -10.033  11.326   6.013  1.00  0.88           C  
ATOM   1456  C   PRO A 105      -9.038  10.609   6.932  1.00  0.88           C  
ATOM   1457  O   PRO A 105      -7.885  11.024   6.926  1.00  0.88           O  
ATOM   1458  CB  PRO A 105     -11.048  12.199   6.738  1.00  0.88           C  
ATOM   1459  CG  PRO A 105     -12.289  12.068   5.945  1.00  0.88           C  
ATOM   1460  CD  PRO A 105     -12.303  10.695   5.425  1.00  0.88           C  
ATOM   1461  H01 PRO A 105     -10.718  13.235   6.819  1.00  0.88           H  
ATOM   1462  H02 PRO A 105     -11.203  11.845   7.757  1.00  0.88           H  
ATOM   1463  H03 PRO A 105     -12.321  12.798   5.136  1.00  0.88           H  
ATOM   1464  H04 PRO A 105     -13.161  12.242   6.576  1.00  0.88           H  
ATOM   1465  H05 PRO A 105     -12.799   9.987   6.089  1.00  0.88           H  
ATOM   1466  H06 PRO A 105      -9.359  11.916   5.393  1.00  0.88           H  
ATOM   1467  H07 PRO A 105     -12.849  10.636   4.484  1.00  0.88           H  
ATOM   1468  N   ASP A 106      -9.422   9.549   7.627  1.00  0.48           N  
ATOM   1469  CA  ASP A 106      -8.450   8.740   8.378  1.00  0.48           C  
ATOM   1470  C   ASP A 106      -7.322   8.108   7.527  1.00  0.48           C  
ATOM   1471  O   ASP A 106      -6.164   8.035   7.956  1.00  0.48           O  
ATOM   1472  CB  ASP A 106      -9.116   7.574   9.062  1.00  0.48           C  
ATOM   1473  CG  ASP A 106     -10.161   7.986  10.064  1.00  0.48           C  
ATOM   1474  OD1 ASP A 106     -10.234   9.140  10.445  1.00  0.48           O  
ATOM   1475  OD2 ASP A 106     -11.021   7.207  10.475  1.00  0.48           O  
ATOM   1476  H01 ASP A 106      -8.022   9.463   9.072  1.00  0.48           H  
ATOM   1477  H02 ASP A 106      -8.341   7.036   9.608  1.00  0.48           H  
ATOM   1478  H03 ASP A 106      -9.590   6.952   8.303  1.00  0.48           H  
ATOM   1479  H08 ASP A 106     -10.399   9.292   7.642  1.00  0.48           H  
ATOM   1480  N   ALA A 107      -7.682   7.643   6.332  1.00  0.52           N  
ATOM   1481  CA  ALA A 107      -6.731   7.025   5.448  1.00  0.52           C  
ATOM   1482  C   ALA A 107      -5.704   8.043   5.012  1.00  0.52           C  
ATOM   1483  O   ALA A 107      -4.527   7.781   5.110  1.00  0.52           O  
ATOM   1484  CB  ALA A 107      -7.404   6.431   4.288  1.00  0.52           C  
ATOM   1485  H01 ALA A 107      -6.225   6.221   5.983  1.00  0.52           H  
ATOM   1486  H02 ALA A 107      -8.309   6.996   4.065  1.00  0.52           H  
ATOM   1487  H03 ALA A 107      -6.737   6.459   3.426  1.00  0.52           H  
ATOM   1488  H04 ALA A 107      -8.645   7.726   6.040  1.00  0.52           H  
ATOM   1489  H05 ALA A 107      -7.668   5.397   4.510  1.00  0.52           H  
ATOM   1490  N   GLN A 108      -6.153   9.208   4.547  1.00  0.84           N  
ATOM   1491  CA  GLN A 108      -5.258  10.270   4.149  1.00  0.84           C  
ATOM   1492  C   GLN A 108      -4.249  10.596   5.256  1.00  0.84           C  
ATOM   1493  O   GLN A 108      -3.051  10.781   5.023  1.00  0.84           O  
ATOM   1494  CB  GLN A 108      -6.084  11.514   3.805  1.00  0.84           C  
ATOM   1495  CG  GLN A 108      -5.255  12.547   3.012  1.00  0.84           C  
ATOM   1496  CD  GLN A 108      -5.794  13.938   2.954  1.00  0.84           C  
ATOM   1497  NE2 GLN A 108      -5.875  14.478   1.696  1.00  0.84           N  
ATOM   1498  OE1 GLN A 108      -6.079  14.581   4.016  1.00  0.84           O  
ATOM   1499  H01 GLN A 108      -4.693   9.943   3.276  1.00  0.84           H  
ATOM   1500  H02 GLN A 108      -6.404  11.979   4.738  1.00  0.84           H  
ATOM   1501  H03 GLN A 108      -6.943  11.214   3.205  1.00  0.84           H  
ATOM   1502  H04 GLN A 108      -5.267  12.193   1.981  1.00  0.84           H  
ATOM   1503  H05 GLN A 108      -4.265  12.595   3.465  1.00  0.84           H  
ATOM   1504  H06 GLN A 108      -7.150   9.353   4.470  1.00  0.84           H  
ATOM   1505  H07 GLN A 108      -6.204  15.425   1.573  1.00  0.84           H  
ATOM   1506  H08 GLN A 108      -5.606  13.929   0.892  1.00  0.84           H  
ATOM   1507  N   ARG A 109      -4.748  10.668   6.501  1.00  0.20           N  
ATOM   1508  CA  ARG A 109      -3.885  10.981   7.599  1.00  0.20           C  
ATOM   1509  C   ARG A 109      -2.836   9.909   7.783  1.00  0.20           C  
ATOM   1510  O   ARG A 109      -1.680  10.214   8.105  1.00  0.20           O  
ATOM   1511  CB  ARG A 109      -4.722  11.231   8.924  1.00  0.20           C  
ATOM   1512  CG  ARG A 109      -3.901  11.887  10.000  1.00  0.20           C  
ATOM   1513  CD  ARG A 109      -4.569  11.997  11.389  1.00  0.20           C  
ATOM   1514  NE  ARG A 109      -4.616  10.674  11.960  1.00  0.20           N  
ATOM   1515  CZ  ARG A 109      -4.120  10.292  13.129  1.00  0.20           C  
ATOM   1516  NH1 ARG A 109      -3.514  11.125  13.967  1.00  0.20           N  
ATOM   1517  NH2 ARG A 109      -4.259   9.012  13.454  1.00  0.20           N  
ATOM   1518  H01 ARG A 109      -3.360  11.909   7.371  1.00  0.20           H  
ATOM   1519  H02 ARG A 109      -5.051  10.262   9.299  1.00  0.20           H  
ATOM   1520  H03 ARG A 109      -5.570  11.874   8.688  1.00  0.20           H  
ATOM   1521  H04 ARG A 109      -3.746  12.913   9.667  1.00  0.20           H  
ATOM   1522  H05 ARG A 109      -2.982  11.313  10.116  1.00  0.20           H  
ATOM   1523  H06 ARG A 109      -5.574  12.408  11.297  1.00  0.20           H  
ATOM   1524  H07 ARG A 109      -3.986  12.658  12.030  1.00  0.20           H  
ATOM   1525  H08 ARG A 109      -5.076   9.962  11.411  1.00  0.20           H  
ATOM   1526  H09 ARG A 109      -5.731  10.501   6.662  1.00  0.20           H  
ATOM   1527  H10 ARG A 109      -3.157  10.784  14.848  1.00  0.20           H  
ATOM   1528  H11 ARG A 109      -3.410  12.100  13.723  1.00  0.20           H  
ATOM   1529  H12 ARG A 109      -4.723   8.377  12.820  1.00  0.20           H  
ATOM   1530  H13 ARG A 109      -3.901   8.673  14.335  1.00  0.20           H  
ATOM   1531  N   PHE A 110      -3.209   8.629   7.622  1.00  0.20           N  
ATOM   1532  CA  PHE A 110      -2.271   7.545   7.837  1.00  0.20           C  
ATOM   1533  C   PHE A 110      -1.245   7.504   6.694  1.00  0.20           C  
ATOM   1534  O   PHE A 110      -0.085   7.215   6.912  1.00  0.20           O  
ATOM   1535  CB  PHE A 110      -2.964   6.200   7.923  1.00  0.20           C  
ATOM   1536  CG  PHE A 110      -3.744   5.967   9.183  1.00  0.20           C  
ATOM   1537  CD1 PHE A 110      -3.187   6.211  10.428  1.00  0.20           C  
ATOM   1538  CD2 PHE A 110      -5.052   5.478   9.120  1.00  0.20           C  
ATOM   1539  CE1 PHE A 110      -3.913   6.002  11.617  1.00  0.20           C  
ATOM   1540  CE2 PHE A 110      -5.788   5.215  10.336  1.00  0.20           C  
ATOM   1541  CZ  PHE A 110      -5.183   5.494  11.571  1.00  0.20           C  
ATOM   1542  H01 PHE A 110      -1.774   7.734   8.788  1.00  0.20           H  
ATOM   1543  H02 PHE A 110      -2.174   5.450   7.912  1.00  0.20           H  
ATOM   1544  H03 PHE A 110      -3.650   6.118   7.080  1.00  0.20           H  
ATOM   1545  H04 PHE A 110      -2.161   6.574  10.489  1.00  0.20           H  
ATOM   1546  H05 PHE A 110      -5.518   5.295   8.152  1.00  0.20           H  
ATOM   1547  H06 PHE A 110      -3.461   6.246  12.578  1.00  0.20           H  
ATOM   1548  H07 PHE A 110      -6.798   4.806  10.294  1.00  0.20           H  
ATOM   1549  H08 PHE A 110      -5.726   5.305  12.497  1.00  0.20           H  
ATOM   1550  H14 PHE A 110      -4.158   8.418   7.347  1.00  0.20           H  
ATOM   1551  N   PHE A 111      -1.720   7.729   5.460  1.00  0.52           N  
ATOM   1552  CA  PHE A 111      -0.828   7.924   4.314  1.00  0.52           C  
ATOM   1553  C   PHE A 111       0.182   9.094   4.517  1.00  0.52           C  
ATOM   1554  O   PHE A 111       1.358   8.938   4.275  1.00  0.52           O  
ATOM   1555  CB  PHE A 111      -1.634   8.166   3.054  1.00  0.52           C  
ATOM   1556  CG  PHE A 111      -0.878   7.799   1.795  1.00  0.52           C  
ATOM   1557  CD1 PHE A 111      -0.538   6.471   1.561  1.00  0.52           C  
ATOM   1558  CD2 PHE A 111      -0.512   8.783   0.867  1.00  0.52           C  
ATOM   1559  CE1 PHE A 111       0.162   6.106   0.443  1.00  0.52           C  
ATOM   1560  CE2 PHE A 111       0.221   8.444  -0.293  1.00  0.52           C  
ATOM   1561  CZ  PHE A 111       0.534   7.126  -0.536  1.00  0.52           C  
ATOM   1562  H01 PHE A 111      -0.247   7.007   4.219  1.00  0.52           H  
ATOM   1563  H02 PHE A 111      -1.854   9.232   3.005  1.00  0.52           H  
ATOM   1564  H03 PHE A 111      -2.544   7.568   3.102  1.00  0.52           H  
ATOM   1565  H04 PHE A 111      -0.834   5.708   2.280  1.00  0.52           H  
ATOM   1566  H05 PHE A 111      -0.796   9.821   1.042  1.00  0.52           H  
ATOM   1567  H06 PHE A 111       0.440   5.064   0.284  1.00  0.52           H  
ATOM   1568  H07 PHE A 111       0.536   9.221  -0.990  1.00  0.52           H  
ATOM   1569  H08 PHE A 111       1.055   6.845  -1.451  1.00  0.52           H  
ATOM   1570  H09 PHE A 111      -2.719   7.765   5.317  1.00  0.52           H  
ATOM   1571  N   HIS A 112      -0.272  10.247   4.991  1.00  0.72           N  
ATOM   1572  CA  HIS A 112       0.606  11.375   5.242  1.00  0.72           C  
ATOM   1573  C   HIS A 112       1.786  10.911   6.097  1.00  0.72           C  
ATOM   1574  O   HIS A 112       2.964  10.975   5.653  1.00  0.72           O  
ATOM   1575  CB  HIS A 112      -0.165  12.574   5.899  1.00  0.72           C  
ATOM   1576  CG  HIS A 112      -1.101  13.294   4.963  1.00  0.72           C  
ATOM   1577  CD2 HIS A 112      -1.427  13.058   3.664  1.00  0.72           C  
ATOM   1578  ND1 HIS A 112      -1.864  14.371   5.349  1.00  0.72           N  
ATOM   1579  CE1 HIS A 112      -2.596  14.788   4.326  1.00  0.72           C  
ATOM   1580  NE2 HIS A 112      -2.332  14.022   3.284  1.00  0.72           N  
ATOM   1581  H01 HIS A 112       0.989  11.749   4.292  1.00  0.72           H  
ATOM   1582  H02 HIS A 112       0.588  13.299   6.207  1.00  0.72           H  
ATOM   1583  H03 HIS A 112      -0.747  12.189   6.736  1.00  0.72           H  
ATOM   1584  H04 HIS A 112      -1.042  12.253   3.039  1.00  0.72           H  
ATOM   1585  H05 HIS A 112      -3.297  15.622   4.342  1.00  0.72           H  
ATOM   1586  H06 HIS A 112      -2.729  14.126   2.361  1.00  0.72           H  
ATOM   1587  H09 HIS A 112      -1.259  10.343   5.183  1.00  0.72           H  
ATOM   1588  N   GLN A 113       1.460  10.397   7.304  1.00  0.40           N  
ATOM   1589  CA  GLN A 113       2.433   9.871   8.224  1.00  0.40           C  
ATOM   1590  C   GLN A 113       3.285   8.761   7.653  1.00  0.40           C  
ATOM   1591  O   GLN A 113       4.468   8.622   7.955  1.00  0.40           O  
ATOM   1592  CB  GLN A 113       1.699   9.339   9.489  1.00  0.40           C  
ATOM   1593  CG  GLN A 113       1.053  10.498  10.227  1.00  0.40           C  
ATOM   1594  CD  GLN A 113       0.202  10.135  11.441  1.00  0.40           C  
ATOM   1595  NE2 GLN A 113      -0.512  11.134  11.981  1.00  0.40           N  
ATOM   1596  OE1 GLN A 113       0.238   9.019  11.921  1.00  0.40           O  
ATOM   1597  H01 GLN A 113       3.109  10.693   8.460  1.00  0.40           H  
ATOM   1598  H02 GLN A 113       2.418   8.848  10.145  1.00  0.40           H  
ATOM   1599  H03 GLN A 113       0.932   8.625   9.191  1.00  0.40           H  
ATOM   1600  H04 GLN A 113       0.364  10.949   9.513  1.00  0.40           H  
ATOM   1601  H05 GLN A 113       1.848  11.163  10.565  1.00  0.40           H  
ATOM   1602  H06 GLN A 113      -1.074  10.966  12.803  1.00  0.40           H  
ATOM   1603  H07 GLN A 113       0.487  10.381   7.573  1.00  0.40           H  
ATOM   1604  H08 GLN A 113      -0.487  12.054  11.566  1.00  0.40           H  
ATOM   1605  N   LEU A 114       2.677   7.906   6.866  1.00  0.24           N  
ATOM   1606  CA  LEU A 114       3.443   6.805   6.328  1.00  0.24           C  
ATOM   1607  C   LEU A 114       4.533   7.350   5.420  1.00  0.24           C  
ATOM   1608  O   LEU A 114       5.660   6.847   5.410  1.00  0.24           O  
ATOM   1609  CB  LEU A 114       2.529   5.917   5.556  1.00  0.24           C  
ATOM   1610  CG  LEU A 114       3.174   4.847   4.696  1.00  0.24           C  
ATOM   1611  CD1 LEU A 114       3.999   3.849   5.562  1.00  0.24           C  
ATOM   1612  CD2 LEU A 114       2.032   4.121   3.923  1.00  0.24           C  
ATOM   1613  H01 LEU A 114       3.905   6.236   7.134  1.00  0.24           H  
ATOM   1614  H02 LEU A 114       2.020   6.577   4.853  1.00  0.24           H  
ATOM   1615  H03 LEU A 114       1.875   5.416   6.270  1.00  0.24           H  
ATOM   1616  H04 LEU A 114       3.877   5.296   3.994  1.00  0.24           H  
ATOM   1617  H05 LEU A 114       4.914   4.334   5.901  1.00  0.24           H  
ATOM   1618  H06 LEU A 114       3.409   3.543   6.426  1.00  0.24           H  
ATOM   1619  H07 LEU A 114       4.252   2.973   4.965  1.00  0.24           H  
ATOM   1620  H08 LEU A 114       1.186   4.798   3.806  1.00  0.24           H  
ATOM   1621  H09 LEU A 114       1.698   8.014   6.642  1.00  0.24           H  
ATOM   1622  H10 LEU A 114       2.393   3.818   2.940  1.00  0.24           H  
ATOM   1623  H11 LEU A 114       1.717   3.240   4.482  1.00  0.24           H  
ATOM   1624  N   MET A 115       4.177   8.402   4.680  1.00  0.52           N  
ATOM   1625  CA  MET A 115       5.091   9.027   3.726  1.00  0.52           C  
ATOM   1626  C   MET A 115       6.189   9.814   4.430  1.00  0.52           C  
ATOM   1627  O   MET A 115       7.346   9.858   3.973  1.00  0.52           O  
ATOM   1628  CB  MET A 115       4.306   9.964   2.832  1.00  0.52           C  
ATOM   1629  CG  MET A 115       3.402   9.190   1.910  1.00  0.52           C  
ATOM   1630  SD  MET A 115       4.446   8.486   0.540  1.00  0.52           S  
ATOM   1631  CE  MET A 115       4.205   6.881   0.931  1.00  0.52           C  
ATOM   1632  H01 MET A 115       5.563   8.238   3.141  1.00  0.52           H  
ATOM   1633  H02 MET A 115       5.007  10.542   2.230  1.00  0.52           H  
ATOM   1634  H03 MET A 115       3.703  10.628   3.451  1.00  0.52           H  
ATOM   1635  H04 MET A 115       2.630   9.842   1.501  1.00  0.52           H  
ATOM   1636  H05 MET A 115       2.916   8.383   2.458  1.00  0.52           H  
ATOM   1637  H06 MET A 115       3.234   6.558   0.555  1.00  0.52           H  
ATOM   1638  H07 MET A 115       4.989   6.274   0.478  1.00  0.52           H  
ATOM   1639  H08 MET A 115       4.233   6.762   2.014  1.00  0.52           H  
ATOM   1640  H12 MET A 115       3.245   8.779   4.783  1.00  0.52           H  
ATOM   1641  N   ALA A 116       5.828  10.445   5.562  1.00  0.56           N  
ATOM   1642  CA  ALA A 116       6.846  11.119   6.360  1.00  0.56           C  
ATOM   1643  C   ALA A 116       7.883  10.100   6.877  1.00  0.56           C  
ATOM   1644  O   ALA A 116       9.073  10.353   6.791  1.00  0.56           O  
ATOM   1645  CB  ALA A 116       6.187  11.920   7.521  1.00  0.56           C  
ATOM   1646  H01 ALA A 116       7.375  11.835   5.731  1.00  0.56           H  
ATOM   1647  H02 ALA A 116       5.180  11.541   7.697  1.00  0.56           H  
ATOM   1648  H03 ALA A 116       6.782  11.804   8.427  1.00  0.56           H  
ATOM   1649  H04 ALA A 116       6.135  12.975   7.252  1.00  0.56           H  
ATOM   1650  H09 ALA A 116       4.862  10.452   5.856  1.00  0.56           H  
ATOM   1651  N   GLY A 117       7.430   8.940   7.381  1.00  0.24           N  
ATOM   1652  CA  GLY A 117       8.294   7.851   7.809  1.00  0.24           C  
ATOM   1653  C   GLY A 117       9.223   7.302   6.715  1.00  0.24           C  
ATOM   1654  O   GLY A 117      10.410   7.047   6.962  1.00  0.24           O  
ATOM   1655  H01 GLY A 117       7.636   7.030   8.095  1.00  0.24           H  
ATOM   1656  H02 GLY A 117       8.912   8.210   8.632  1.00  0.24           H  
ATOM   1657  H05 GLY A 117       6.431   8.817   7.468  1.00  0.24           H  
ATOM   1658  N   VAL A 118       8.684   7.131   5.510  1.00  0.36           N  
ATOM   1659  CA  VAL A 118       9.427   6.531   4.379  1.00  0.36           C  
ATOM   1660  C   VAL A 118      10.430   7.504   3.824  1.00  0.36           C  
ATOM   1661  O   VAL A 118      11.573   7.139   3.645  1.00  0.36           O  
ATOM   1662  CB  VAL A 118       8.482   6.023   3.246  1.00  0.36           C  
ATOM   1663  CG1 VAL A 118       9.294   5.469   2.018  1.00  0.36           C  
ATOM   1664  CG2 VAL A 118       7.568   4.958   3.786  1.00  0.36           C  
ATOM   1665  H01 VAL A 118       9.953   5.662   4.775  1.00  0.36           H  
ATOM   1666  H02 VAL A 118       7.890   6.869   2.896  1.00  0.36           H  
ATOM   1667  H03 VAL A 118       7.729   7.423   5.361  1.00  0.36           H  
ATOM   1668  H04 VAL A 118      10.284   5.156   2.349  1.00  0.36           H  
ATOM   1669  H05 VAL A 118       8.768   4.616   1.589  1.00  0.36           H  
ATOM   1670  H06 VAL A 118       9.394   6.251   1.265  1.00  0.36           H  
ATOM   1671  H07 VAL A 118       6.623   4.982   3.243  1.00  0.36           H  
ATOM   1672  H08 VAL A 118       8.034   3.981   3.661  1.00  0.36           H  
ATOM   1673  H09 VAL A 118       7.383   5.140   4.845  1.00  0.36           H  
ATOM   1674  N   VAL A 119      10.015   8.744   3.603  1.00  0.68           N  
ATOM   1675  CA  VAL A 119      10.928   9.836   3.270  1.00  0.68           C  
ATOM   1676  C   VAL A 119      12.093   9.859   4.229  1.00  0.68           C  
ATOM   1677  O   VAL A 119      13.225  10.117   3.872  1.00  0.68           O  
ATOM   1678  CB  VAL A 119      10.208  11.244   3.352  1.00  0.68           C  
ATOM   1679  CG1 VAL A 119      11.212  12.422   3.566  1.00  0.68           C  
ATOM   1680  CG2 VAL A 119       9.379  11.513   2.127  1.00  0.68           C  
ATOM   1681  H01 VAL A 119      11.270   9.661   2.250  1.00  0.68           H  
ATOM   1682  H02 VAL A 119       9.556  11.192   4.224  1.00  0.68           H  
ATOM   1683  H03 VAL A 119      12.120  12.234   2.993  1.00  0.68           H  
ATOM   1684  H04 VAL A 119      10.757  13.354   3.229  1.00  0.68           H  
ATOM   1685  H05 VAL A 119      11.461  12.500   4.624  1.00  0.68           H  
ATOM   1686  H06 VAL A 119       8.486  12.071   2.409  1.00  0.68           H  
ATOM   1687  H07 VAL A 119       9.962  12.096   1.414  1.00  0.68           H  
ATOM   1688  H08 VAL A 119       9.087  10.567   1.671  1.00  0.68           H  
ATOM   1689  H10 VAL A 119       9.027   8.942   3.667  1.00  0.68           H  
ATOM   1690  N   TYR A 120      11.802   9.631   5.491  1.00  0.32           N  
ATOM   1691  CA  TYR A 120      12.826   9.744   6.494  1.00  0.32           C  
ATOM   1692  C   TYR A 120      13.852   8.633   6.382  1.00  0.32           C  
ATOM   1693  O   TYR A 120      15.068   8.895   6.453  1.00  0.32           O  
ATOM   1694  CB  TYR A 120      12.220   9.720   7.894  1.00  0.32           C  
ATOM   1695  CG  TYR A 120      13.294   9.435   8.872  1.00  0.32           C  
ATOM   1696  CD1 TYR A 120      14.153  10.477   9.319  1.00  0.32           C  
ATOM   1697  CD2 TYR A 120      13.577   8.138   9.226  1.00  0.32           C  
ATOM   1698  CE1 TYR A 120      15.194  10.217  10.203  1.00  0.32           C  
ATOM   1699  CE2 TYR A 120      14.615   7.858  10.113  1.00  0.32           C  
ATOM   1700  CZ  TYR A 120      15.415   8.913  10.606  1.00  0.32           C  
ATOM   1701  OH  TYR A 120      16.431   8.594  11.467  1.00  0.32           O  
ATOM   1702  H01 TYR A 120      13.325  10.698   6.325  1.00  0.32           H  
ATOM   1703  H02 TYR A 120      11.451   8.949   7.952  1.00  0.32           H  
ATOM   1704  H03 TYR A 120      11.769  10.687   8.116  1.00  0.32           H  
ATOM   1705  H04 TYR A 120      13.993  11.495   8.963  1.00  0.32           H  
ATOM   1706  H05 TYR A 120      12.986   7.322   8.810  1.00  0.32           H  
ATOM   1707  H06 TYR A 120      15.824  11.026  10.572  1.00  0.32           H  
ATOM   1708  H07 TYR A 120      14.808   6.831  10.424  1.00  0.32           H  
ATOM   1709  H08 TYR A 120      16.724   7.696  11.298  1.00  0.32           H  
ATOM   1710  H09 TYR A 120      10.861   9.377   5.755  1.00  0.32           H  
ATOM   1711  N   LEU A 121      13.381   7.394   6.210  1.00  0.12           N  
ATOM   1712  CA  LEU A 121      14.251   6.246   6.026  1.00  0.12           C  
ATOM   1713  C   LEU A 121      15.081   6.332   4.716  1.00  0.12           C  
ATOM   1714  O   LEU A 121      16.304   6.054   4.701  1.00  0.12           O  
ATOM   1715  CB  LEU A 121      13.415   4.974   5.999  1.00  0.12           C  
ATOM   1716  CG  LEU A 121      12.678   4.627   7.301  1.00  0.12           C  
ATOM   1717  CD1 LEU A 121      11.618   3.629   7.044  1.00  0.12           C  
ATOM   1718  CD2 LEU A 121      13.652   4.102   8.302  1.00  0.12           C  
ATOM   1719  H01 LEU A 121      14.950   6.234   6.862  1.00  0.12           H  
ATOM   1720  H02 LEU A 121      14.122   4.161   5.835  1.00  0.12           H  
ATOM   1721  H03 LEU A 121      12.670   5.080   5.211  1.00  0.12           H  
ATOM   1722  H04 LEU A 121      12.210   5.529   7.696  1.00  0.12           H  
ATOM   1723  H05 LEU A 121      10.746   4.127   6.621  1.00  0.12           H  
ATOM   1724  H06 LEU A 121      11.985   2.881   6.341  1.00  0.12           H  
ATOM   1725  H07 LEU A 121      11.340   3.144   7.980  1.00  0.12           H  
ATOM   1726  H08 LEU A 121      14.527   4.751   8.332  1.00  0.12           H  
ATOM   1727  H09 LEU A 121      12.381   7.251   6.208  1.00  0.12           H  
ATOM   1728  H10 LEU A 121      13.185   4.078   9.286  1.00  0.12           H  
ATOM   1729  H11 LEU A 121      13.957   3.094   8.019  1.00  0.12           H  
ATOM   1730  N   HIS A 122      14.401   6.676   3.623  1.00  0.64           N  
ATOM   1731  CA  HIS A 122      15.090   6.818   2.333  1.00  0.64           C  
ATOM   1732  C   HIS A 122      16.157   7.893   2.411  1.00  0.64           C  
ATOM   1733  O   HIS A 122      17.226   7.737   1.869  1.00  0.64           O  
ATOM   1734  CB  HIS A 122      14.095   7.105   1.209  1.00  0.64           C  
ATOM   1735  CG  HIS A 122      13.264   5.920   0.817  1.00  0.64           C  
ATOM   1736  CD2 HIS A 122      13.304   4.623   1.207  1.00  0.64           C  
ATOM   1737  ND1 HIS A 122      12.220   6.006  -0.073  1.00  0.64           N  
ATOM   1738  CE1 HIS A 122      11.664   4.820  -0.228  1.00  0.64           C  
ATOM   1739  NE2 HIS A 122      12.302   3.961   0.535  1.00  0.64           N  
ATOM   1740  H01 HIS A 122      15.582   5.873   2.104  1.00  0.64           H  
ATOM   1741  H02 HIS A 122      14.680   7.385   0.333  1.00  0.64           H  
ATOM   1742  H03 HIS A 122      13.426   7.901   1.536  1.00  0.64           H  
ATOM   1743  H04 HIS A 122      14.001   4.185   1.921  1.00  0.64           H  
ATOM   1744  H05 HIS A 122      10.819   4.591  -0.878  1.00  0.64           H  
ATOM   1745  H06 HIS A 122      12.091   2.976   0.615  1.00  0.64           H  
ATOM   1746  H12 HIS A 122      13.406   6.840   3.682  1.00  0.64           H  
ATOM   1747  N   GLY A 123      15.837   8.993   3.081  1.00  0.84           N  
ATOM   1748  CA  GLY A 123      16.770  10.062   3.372  1.00  0.84           C  
ATOM   1749  C   GLY A 123      18.064   9.620   4.028  1.00  0.84           C  
ATOM   1750  O   GLY A 123      19.099  10.222   3.781  1.00  0.84           O  
ATOM   1751  H01 GLY A 123      16.272  10.715   4.089  1.00  0.84           H  
ATOM   1752  H02 GLY A 123      17.018  10.560   2.435  1.00  0.84           H  
ATOM   1753  H07 GLY A 123      14.886   9.091   3.407  1.00  0.84           H  
ATOM   1754  N   ILE A 124      18.018   8.583   4.857  1.00  0.44           N  
ATOM   1755  CA  ILE A 124      19.198   8.062   5.498  1.00  0.44           C  
ATOM   1756  C   ILE A 124      19.661   6.806   4.840  1.00  0.44           C  
ATOM   1757  O   ILE A 124      20.374   6.042   5.468  1.00  0.44           O  
ATOM   1758  CB  ILE A 124      19.023   7.830   7.077  1.00  0.44           C  
ATOM   1759  CG1 ILE A 124      17.857   6.882   7.417  1.00  0.44           C  
ATOM   1760  CG2 ILE A 124      18.888   9.165   7.780  1.00  0.44           C  
ATOM   1761  CD1 ILE A 124      17.741   6.554   8.927  1.00  0.44           C  
ATOM   1762  H01 ILE A 124      19.960   8.832   5.378  1.00  0.44           H  
ATOM   1763  H02 ILE A 124      19.921   7.330   7.441  1.00  0.44           H  
ATOM   1764  H03 ILE A 124      17.127   8.146   5.044  1.00  0.44           H  
ATOM   1765  H04 ILE A 124      18.051   5.942   6.901  1.00  0.44           H  
ATOM   1766  H05 ILE A 124      16.927   7.349   7.093  1.00  0.44           H  
ATOM   1767  H06 ILE A 124      17.865   9.286   8.136  1.00  0.44           H  
ATOM   1768  H07 ILE A 124      19.574   9.201   8.627  1.00  0.44           H  
ATOM   1769  H08 ILE A 124      19.127   9.969   7.084  1.00  0.44           H  
ATOM   1770  H09 ILE A 124      16.690   6.546   9.217  1.00  0.44           H  
ATOM   1771  H10 ILE A 124      18.179   5.575   9.121  1.00  0.44           H  
ATOM   1772  H11 ILE A 124      18.271   7.311   9.506  1.00  0.44           H  
ATOM   1773  N   GLY A 125      19.291   6.611   3.566  1.00  0.76           N  
ATOM   1774  CA  GLY A 125      19.707   5.461   2.785  1.00  0.76           C  
ATOM   1775  C   GLY A 125      19.264   4.069   3.168  1.00  0.76           C  
ATOM   1776  O   GLY A 125      19.897   3.081   2.773  1.00  0.76           O  
ATOM   1777  H01 GLY A 125      20.783   5.429   2.954  1.00  0.76           H  
ATOM   1778  H02 GLY A 125      19.356   5.631   1.767  1.00  0.76           H  
ATOM   1779  H12 GLY A 125      18.694   7.298   3.129  1.00  0.76           H  
ATOM   1780  N   ILE A 126      18.177   3.974   3.925  1.00  0.24           N  
ATOM   1781  CA  ILE A 126      17.582   2.711   4.327  1.00  0.24           C  
ATOM   1782  C   ILE A 126      16.252   2.410   3.628  1.00  0.24           C  
ATOM   1783  O   ILE A 126      15.404   3.267   3.457  1.00  0.24           O  
ATOM   1784  CB  ILE A 126      17.449   2.719   5.881  1.00  0.24           C  
ATOM   1785  CG1 ILE A 126      18.832   2.495   6.490  1.00  0.24           C  
ATOM   1786  CG2 ILE A 126      16.557   1.611   6.379  1.00  0.24           C  
ATOM   1787  CD1 ILE A 126      18.948   3.040   7.873  1.00  0.24           C  
ATOM   1788  H01 ILE A 126      18.235   1.897   4.011  1.00  0.24           H  
ATOM   1789  H02 ILE A 126      17.018   3.678   6.170  1.00  0.24           H  
ATOM   1790  H03 ILE A 126      17.739   4.828   4.239  1.00  0.24           H  
ATOM   1791  H04 ILE A 126      19.555   3.023   5.867  1.00  0.24           H  
ATOM   1792  H05 ILE A 126      19.032   1.424   6.519  1.00  0.24           H  
ATOM   1793  H06 ILE A 126      15.608   1.640   5.843  1.00  0.24           H  
ATOM   1794  H07 ILE A 126      17.041   0.649   6.207  1.00  0.24           H  
ATOM   1795  H08 ILE A 126      16.375   1.742   7.446  1.00  0.24           H  
ATOM   1796  H09 ILE A 126      19.467   3.998   7.843  1.00  0.24           H  
ATOM   1797  H10 ILE A 126      17.952   3.180   8.294  1.00  0.24           H  
ATOM   1798  H11 ILE A 126      19.510   2.342   8.493  1.00  0.24           H  
ATOM   1799  N   THR A 127      16.056   1.163   3.214  1.00  0.36           N  
ATOM   1800  CA  THR A 127      14.742   0.717   2.683  1.00  0.36           C  
ATOM   1801  C   THR A 127      14.144  -0.302   3.660  1.00  0.36           C  
ATOM   1802  O   THR A 127      14.877  -1.124   4.174  1.00  0.36           O  
ATOM   1803  CB  THR A 127      14.883   0.144   1.202  1.00  0.36           C  
ATOM   1804  CG2 THR A 127      15.885  -0.861   1.165  1.00  0.36           C  
ATOM   1805  OG1 THR A 127      13.710  -0.588   0.788  1.00  0.36           O  
ATOM   1806  H01 THR A 127      14.060   1.564   2.606  1.00  0.36           H  
ATOM   1807  H02 THR A 127      15.082   1.014   0.576  1.00  0.36           H  
ATOM   1808  H03 THR A 127      16.773  -0.507   1.689  1.00  0.36           H  
ATOM   1809  H04 THR A 127      15.513  -1.764   1.650  1.00  0.36           H  
ATOM   1810  H05 THR A 127      16.139  -1.083   0.129  1.00  0.36           H  
ATOM   1811  H06 THR A 127      13.424  -1.165   1.500  1.00  0.36           H  
ATOM   1812  H12 THR A 127      16.818   0.502   3.261  1.00  0.36           H  
ATOM   1813  N   HIS A 128      12.833  -0.219   3.929  1.00  0.00           N  
ATOM   1814  CA  HIS A 128      12.135  -1.117   4.862  1.00  0.00           C  
ATOM   1815  C   HIS A 128      11.879  -2.499   4.182  1.00  0.00           C  
ATOM   1816  O   HIS A 128      12.179  -3.564   4.714  1.00  0.00           O  
ATOM   1817  CB  HIS A 128      10.816  -0.429   5.412  1.00  0.00           C  
ATOM   1818  CG  HIS A 128      10.032  -1.284   6.368  1.00  0.00           C  
ATOM   1819  CD2 HIS A 128       9.726  -1.124   7.692  1.00  0.00           C  
ATOM   1820  ND1 HIS A 128       9.494  -2.501   5.997  1.00  0.00           N  
ATOM   1821  CE1 HIS A 128       8.919  -3.066   7.054  1.00  0.00           C  
ATOM   1822  NE2 HIS A 128       9.017  -2.241   8.087  1.00  0.00           N  
ATOM   1823  H01 HIS A 128      12.762  -1.309   5.732  1.00  0.00           H  
ATOM   1824  H02 HIS A 128      10.173  -0.249   4.551  1.00  0.00           H  
ATOM   1825  H03 HIS A 128      11.097   0.491   5.925  1.00  0.00           H  
ATOM   1826  H04 HIS A 128       9.992  -0.273   8.319  1.00  0.00           H  
ATOM   1827  H05 HIS A 128       8.445  -4.047   7.069  1.00  0.00           H  
ATOM   1828  H06 HIS A 128       8.637  -2.402   9.009  1.00  0.00           H  
ATOM   1829  H07 HIS A 128      12.295   0.499   3.466  1.00  0.00           H  
ATOM   1830  N   ARG A 129      11.395  -2.461   2.946  1.00  0.32           N  
ATOM   1831  CA  ARG A 129      11.209  -3.660   2.099  1.00  0.32           C  
ATOM   1832  C   ARG A 129      10.037  -4.544   2.506  1.00  0.32           C  
ATOM   1833  O   ARG A 129       9.824  -5.573   1.903  1.00  0.32           O  
ATOM   1834  CB  ARG A 129      12.438  -4.584   2.077  1.00  0.32           C  
ATOM   1835  CG  ARG A 129      13.742  -3.970   1.808  1.00  0.32           C  
ATOM   1836  CD  ARG A 129      14.707  -4.888   1.053  1.00  0.32           C  
ATOM   1837  NE  ARG A 129      15.635  -5.514   1.997  1.00  0.32           N  
ATOM   1838  CZ  ARG A 129      16.505  -6.472   1.683  1.00  0.32           C  
ATOM   1839  NH1 ARG A 129      16.592  -6.932   0.432  1.00  0.32           N  
ATOM   1840  NH2 ARG A 129      17.309  -6.952   2.631  1.00  0.32           N  
ATOM   1841  H01 ARG A 129      11.024  -3.220   1.119  1.00  0.32           H  
ATOM   1842  H02 ARG A 129      12.267  -5.253   1.233  1.00  0.32           H  
ATOM   1843  H03 ARG A 129      12.500  -5.069   3.051  1.00  0.32           H  
ATOM   1844  H04 ARG A 129      14.198  -3.752   2.774  1.00  0.32           H  
ATOM   1845  H05 ARG A 129      13.584  -3.071   1.213  1.00  0.32           H  
ATOM   1846  H06 ARG A 129      15.271  -4.300   0.329  1.00  0.32           H  
ATOM   1847  H07 ARG A 129      11.139  -1.562   2.562  1.00  0.32           H  
ATOM   1848  H08 ARG A 129      14.141  -5.661   0.534  1.00  0.32           H  
ATOM   1849  H09 ARG A 129      15.614  -5.196   2.955  1.00  0.32           H  
ATOM   1850  H10 ARG A 129      17.262  -7.652   0.204  1.00  0.32           H  
ATOM   1851  H11 ARG A 129      15.987  -6.560  -0.286  1.00  0.32           H  
ATOM   1852  H12 ARG A 129      17.247  -6.595   3.574  1.00  0.32           H  
ATOM   1853  H13 ARG A 129      17.980  -7.672   2.407  1.00  0.32           H  
ATOM   1854  N   ASP A 130       9.307  -4.208   3.570  1.00  0.04           N  
ATOM   1855  CA  ASP A 130       8.121  -5.024   3.891  1.00  0.04           C  
ATOM   1856  C   ASP A 130       7.007  -4.199   4.486  1.00  0.04           C  
ATOM   1857  O   ASP A 130       6.463  -4.541   5.513  1.00  0.04           O  
ATOM   1858  CB  ASP A 130       8.526  -6.265   4.726  1.00  0.04           C  
ATOM   1859  CG  ASP A 130       7.493  -7.410   4.685  1.00  0.04           C  
ATOM   1860  OD1 ASP A 130       7.422  -8.179   5.687  1.00  0.04           O  
ATOM   1861  OD2 ASP A 130       6.700  -7.626   3.752  1.00  0.04           O  
ATOM   1862  H01 ASP A 130       7.698  -5.412   2.964  1.00  0.04           H  
ATOM   1863  H02 ASP A 130       8.596  -5.939   5.764  1.00  0.04           H  
ATOM   1864  H03 ASP A 130       9.474  -6.643   4.343  1.00  0.04           H  
ATOM   1865  H14 ASP A 130       9.560  -3.415   4.142  1.00  0.04           H  
ATOM   1866  N   ILE A 131       6.666  -3.100   3.796  1.00  0.12           N  
ATOM   1867  CA  ILE A 131       5.621  -2.193   4.256  1.00  0.12           C  
ATOM   1868  C   ILE A 131       4.271  -2.839   4.031  1.00  0.12           C  
ATOM   1869  O   ILE A 131       3.954  -3.249   2.888  1.00  0.12           O  
ATOM   1870  CB  ILE A 131       5.698  -0.771   3.544  1.00  0.12           C  
ATOM   1871  CG1 ILE A 131       6.989  -0.036   3.882  1.00  0.12           C  
ATOM   1872  CG2 ILE A 131       4.534   0.101   3.938  1.00  0.12           C  
ATOM   1873  CD1 ILE A 131       7.553   0.770   2.640  1.00  0.12           C  
ATOM   1874  H01 ILE A 131       5.769  -2.011   5.320  1.00  0.12           H  
ATOM   1875  H02 ILE A 131       5.667  -0.965   2.472  1.00  0.12           H  
ATOM   1876  H03 ILE A 131       7.734  -0.778   4.169  1.00  0.12           H  
ATOM   1877  H04 ILE A 131       7.147  -2.895   2.932  1.00  0.12           H  
ATOM   1878  H05 ILE A 131       6.795   0.661   4.697  1.00  0.12           H  
ATOM   1879  H06 ILE A 131       3.674  -0.526   4.173  1.00  0.12           H  
ATOM   1880  H07 ILE A 131       4.802   0.692   4.814  1.00  0.12           H  
ATOM   1881  H08 ILE A 131       4.282   0.767   3.113  1.00  0.12           H  
ATOM   1882  H09 ILE A 131       8.569   0.440   2.424  1.00  0.12           H  
ATOM   1883  H10 ILE A 131       6.921   0.589   1.771  1.00  0.12           H  
ATOM   1884  H11 ILE A 131       7.559   1.835   2.870  1.00  0.12           H  
ATOM   1885  N   LYS A 132       3.498  -2.976   5.133  1.00  0.08           N  
ATOM   1886  CA  LYS A 132       2.162  -3.565   5.100  1.00  0.08           C  
ATOM   1887  C   LYS A 132       1.395  -3.231   6.422  1.00  0.08           C  
ATOM   1888  O   LYS A 132       1.986  -2.722   7.397  1.00  0.08           O  
ATOM   1889  CB  LYS A 132       2.211  -5.088   4.794  1.00  0.08           C  
ATOM   1890  CG  LYS A 132       3.160  -5.958   5.666  1.00  0.08           C  
ATOM   1891  CD  LYS A 132       3.261  -7.428   5.205  1.00  0.08           C  
ATOM   1892  CE  LYS A 132       4.056  -8.306   6.254  1.00  0.08           C  
ATOM   1893  NZ  LYS A 132       4.157  -9.793   5.932  1.00  0.08           N  
ATOM   1894  H01 LYS A 132       1.603  -3.120   4.277  1.00  0.08           H  
ATOM   1895  H02 LYS A 132       2.615  -5.158   3.784  1.00  0.08           H  
ATOM   1896  H03 LYS A 132       1.201  -5.480   4.916  1.00  0.08           H  
ATOM   1897  H04 LYS A 132       2.742  -5.970   6.672  1.00  0.08           H  
ATOM   1898  H05 LYS A 132       4.157  -5.518   5.633  1.00  0.08           H  
ATOM   1899  H06 LYS A 132       3.798  -7.455   4.257  1.00  0.08           H  
ATOM   1900  H07 LYS A 132       2.256  -7.835   5.090  1.00  0.08           H  
ATOM   1901  H08 LYS A 132       3.490  -8.242   7.183  1.00  0.08           H  
ATOM   1902  H09 LYS A 132       5.069  -7.909   6.325  1.00  0.08           H  
ATOM   1903  H10 LYS A 132       5.065 -10.137   6.211  1.00  0.08           H  
ATOM   1904  H11 LYS A 132       3.439 -10.296   6.433  1.00  0.08           H  
ATOM   1905  H12 LYS A 132       3.862  -2.656   6.019  1.00  0.08           H  
ATOM   1906  H13 LYS A 132       4.036  -9.932   4.939  1.00  0.08           H  
ATOM   1907  N   PRO A 133       0.073  -3.336   6.414  1.00  0.04           N  
ATOM   1908  CA  PRO A 133      -0.711  -2.868   7.580  1.00  0.04           C  
ATOM   1909  C   PRO A 133      -0.289  -3.481   8.892  1.00  0.04           C  
ATOM   1910  O   PRO A 133      -0.219  -2.765   9.832  1.00  0.04           O  
ATOM   1911  CB  PRO A 133      -2.143  -3.193   7.183  1.00  0.04           C  
ATOM   1912  CG  PRO A 133      -2.099  -3.085   5.692  1.00  0.04           C  
ATOM   1913  CD  PRO A 133      -0.823  -3.772   5.334  1.00  0.04           C  
ATOM   1914  H01 PRO A 133      -2.881  -2.536   7.644  1.00  0.04           H  
ATOM   1915  H02 PRO A 133      -2.421  -4.199   7.498  1.00  0.04           H  
ATOM   1916  H03 PRO A 133      -2.142  -2.055   5.338  1.00  0.04           H  
ATOM   1917  H04 PRO A 133      -2.954  -3.587   5.238  1.00  0.04           H  
ATOM   1918  H05 PRO A 133      -0.916  -4.855   5.251  1.00  0.04           H  
ATOM   1919  H06 PRO A 133      -0.457  -3.447   4.360  1.00  0.04           H  
ATOM   1920  H14 PRO A 133      -0.561  -1.807   7.782  1.00  0.04           H  
ATOM   1921  N   GLU A 134       0.077  -4.747   8.865  1.00  0.00           N  
ATOM   1922  CA  GLU A 134       0.685  -5.482   9.940  1.00  0.00           C  
ATOM   1923  C   GLU A 134       1.951  -4.849  10.543  1.00  0.00           C  
ATOM   1924  O   GLU A 134       2.164  -4.954  11.758  1.00  0.00           O  
ATOM   1925  CB  GLU A 134       0.977  -6.935   9.490  1.00  0.00           C  
ATOM   1926  CG  GLU A 134      -0.183  -7.693   8.860  1.00  0.00           C  
ATOM   1927  CD  GLU A 134      -0.328  -7.542   7.328  1.00  0.00           C  
ATOM   1928  OE1 GLU A 134       0.187  -6.582   6.731  1.00  0.00           O  
ATOM   1929  OE2 GLU A 134      -0.992  -8.393   6.685  1.00  0.00           O  
ATOM   1930  H01 GLU A 134      -0.048  -5.463  10.746  1.00  0.00           H  
ATOM   1931  H02 GLU A 134       1.216  -7.479  10.404  1.00  0.00           H  
ATOM   1932  H03 GLU A 134       1.787  -6.901   8.761  1.00  0.00           H  
ATOM   1933  H04 GLU A 134      -1.088  -7.261   9.288  1.00  0.00           H  
ATOM   1934  H05 GLU A 134      -0.052  -8.752   9.082  1.00  0.00           H  
ATOM   1935  H07 GLU A 134      -0.086  -5.250   8.004  1.00  0.00           H  
ATOM   1936  N   ASN A 135       2.768  -4.179   9.742  1.00  0.16           N  
ATOM   1937  CA  ASN A 135       4.003  -3.541  10.203  1.00  0.16           C  
ATOM   1938  C   ASN A 135       3.869  -2.028  10.396  1.00  0.16           C  
ATOM   1939  O   ASN A 135       4.904  -1.322  10.409  1.00  0.16           O  
ATOM   1940  CB  ASN A 135       5.149  -3.731   9.172  1.00  0.16           C  
ATOM   1941  CG  ASN A 135       5.638  -5.135   9.069  1.00  0.16           C  
ATOM   1942  ND2 ASN A 135       5.862  -5.582   7.855  1.00  0.16           N  
ATOM   1943  OD1 ASN A 135       5.861  -5.797  10.052  1.00  0.16           O  
ATOM   1944  H01 ASN A 135       4.219  -4.022  11.157  1.00  0.16           H  
ATOM   1945  H02 ASN A 135       5.989  -3.127   9.516  1.00  0.16           H  
ATOM   1946  H03 ASN A 135       4.786  -3.420   8.192  1.00  0.16           H  
ATOM   1947  H04 ASN A 135       6.213  -6.519   7.719  1.00  0.16           H  
ATOM   1948  H05 ASN A 135       5.683  -4.989   7.057  1.00  0.16           H  
ATOM   1949  H06 ASN A 135       2.526  -4.105   8.764  1.00  0.16           H  
ATOM   1950  N   LEU A 136       2.626  -1.525  10.461  1.00  0.32           N  
ATOM   1951  CA  LEU A 136       2.324  -0.136  10.766  1.00  0.32           C  
ATOM   1952  C   LEU A 136       1.488  -0.120  12.048  1.00  0.32           C  
ATOM   1953  O   LEU A 136       0.331  -0.556  12.099  1.00  0.32           O  
ATOM   1954  CB  LEU A 136       1.642   0.580   9.596  1.00  0.32           C  
ATOM   1955  CG  LEU A 136       2.450   0.425   8.292  1.00  0.32           C  
ATOM   1956  CD1 LEU A 136       1.711   0.848   7.008  1.00  0.32           C  
ATOM   1957  CD2 LEU A 136       3.824   1.079   8.399  1.00  0.32           C  
ATOM   1958  H01 LEU A 136       3.245   0.425  10.926  1.00  0.32           H  
ATOM   1959  H02 LEU A 136       1.578   1.642   9.835  1.00  0.32           H  
ATOM   1960  H03 LEU A 136       0.648   0.156   9.451  1.00  0.32           H  
ATOM   1961  H04 LEU A 136       2.588  -0.651   8.182  1.00  0.32           H  
ATOM   1962  H05 LEU A 136       0.812   1.404   7.273  1.00  0.32           H  
ATOM   1963  H06 LEU A 136       1.852  -2.151  10.287  1.00  0.32           H  
ATOM   1964  H07 LEU A 136       2.363   1.479   6.404  1.00  0.32           H  
ATOM   1965  H08 LEU A 136       1.434  -0.039   6.439  1.00  0.32           H  
ATOM   1966  H09 LEU A 136       4.532   0.540   7.770  1.00  0.32           H  
ATOM   1967  H10 LEU A 136       3.760   2.116   8.068  1.00  0.32           H  
ATOM   1968  H11 LEU A 136       4.162   1.048   9.435  1.00  0.32           H  
ATOM   1969  N   LEU A 137       2.133   0.340  13.104  1.00  0.56           N  
ATOM   1970  CA  LEU A 137       1.537   0.303  14.398  1.00  0.56           C  
ATOM   1971  C   LEU A 137       1.104   1.704  14.716  1.00  0.56           C  
ATOM   1972  O   LEU A 137       1.473   2.677  14.046  1.00  0.56           O  
ATOM   1973  CB  LEU A 137       2.524  -0.279  15.395  1.00  0.56           C  
ATOM   1974  CG  LEU A 137       3.093  -1.621  14.897  1.00  0.56           C  
ATOM   1975  CD1 LEU A 137       4.341  -2.045  15.688  1.00  0.56           C  
ATOM   1976  CD2 LEU A 137       2.038  -2.705  14.929  1.00  0.56           C  
ATOM   1977  H01 LEU A 137       0.661  -0.345  14.443  1.00  0.56           H  
ATOM   1978  H02 LEU A 137       2.002  -0.454  16.336  1.00  0.56           H  
ATOM   1979  H03 LEU A 137       3.344   0.425  15.537  1.00  0.56           H  
ATOM   1980  H04 LEU A 137       3.400  -1.475  13.861  1.00  0.56           H  
ATOM   1981  H05 LEU A 137       5.127  -1.302  15.552  1.00  0.56           H  
ATOM   1982  H06 LEU A 137       4.093  -2.120  16.747  1.00  0.56           H  
ATOM   1983  H07 LEU A 137       4.690  -3.012  15.326  1.00  0.56           H  
ATOM   1984  H08 LEU A 137       1.146  -2.358  14.408  1.00  0.56           H  
ATOM   1985  H09 LEU A 137       2.421  -3.600  14.438  1.00  0.56           H  
ATOM   1986  H10 LEU A 137       1.786  -2.937  15.964  1.00  0.56           H  
ATOM   1987  H12 LEU A 137       3.061   0.723  12.993  1.00  0.56           H  
ATOM   1988  N   LEU A 138       0.252   1.786  15.709  1.00  0.36           N  
ATOM   1989  CA  LEU A 138      -0.477   2.978  16.020  1.00  0.36           C  
ATOM   1990  C   LEU A 138      -0.264   3.166  17.522  1.00  0.36           C  
ATOM   1991  O   LEU A 138      -0.424   2.210  18.289  1.00  0.36           O  
ATOM   1992  CB  LEU A 138      -1.946   2.745  15.727  1.00  0.36           C  
ATOM   1993  CG  LEU A 138      -2.597   3.162  14.398  1.00  0.36           C  
ATOM   1994  CD1 LEU A 138      -1.654   3.183  13.231  1.00  0.36           C  
ATOM   1995  CD2 LEU A 138      -3.749   2.207  14.148  1.00  0.36           C  
ATOM   1996  H01 LEU A 138      -0.155   3.846  15.445  1.00  0.36           H  
ATOM   1997  H02 LEU A 138      -2.426   3.422  16.434  1.00  0.36           H  
ATOM   1998  H03 LEU A 138      -2.108   1.671  15.821  1.00  0.36           H  
ATOM   1999  H04 LEU A 138      -2.937   4.194  14.489  1.00  0.36           H  
ATOM   2000  H05 LEU A 138      -0.696   2.758  13.531  1.00  0.36           H  
ATOM   2001  H06 LEU A 138      -2.072   2.595  12.414  1.00  0.36           H  
ATOM   2002  H07 LEU A 138      -1.507   4.211  12.901  1.00  0.36           H  
ATOM   2003  H08 LEU A 138      -4.596   2.759  13.740  1.00  0.36           H  
ATOM   2004  H09 LEU A 138      -3.439   1.441  13.437  1.00  0.36           H  
ATOM   2005  H10 LEU A 138      -4.041   1.736  15.086  1.00  0.36           H  
ATOM   2006  H11 LEU A 138       0.103   0.968  16.283  1.00  0.36           H  
ATOM   2007  N   ASP A 139       0.122   4.363  17.934  1.00  0.44           N  
ATOM   2008  CA  ASP A 139       0.242   4.646  19.348  1.00  0.44           C  
ATOM   2009  C   ASP A 139      -1.122   5.068  19.892  1.00  0.44           C  
ATOM   2010  O   ASP A 139      -2.120   4.991  19.166  1.00  0.44           O  
ATOM   2011  CB  ASP A 139       1.371   5.646  19.614  1.00  0.44           C  
ATOM   2012  CG  ASP A 139       1.119   7.025  19.075  1.00  0.44           C  
ATOM   2013  OD1 ASP A 139       2.073   7.800  19.051  1.00  0.44           O  
ATOM   2014  OD2 ASP A 139       0.049   7.498  18.716  1.00  0.44           O  
ATOM   2015  H01 ASP A 139       0.533   3.749  19.895  1.00  0.44           H  
ATOM   2016  H02 ASP A 139       2.251   5.266  19.095  1.00  0.44           H  
ATOM   2017  H03 ASP A 139       1.513   5.721  20.692  1.00  0.44           H  
ATOM   2018  H11 ASP A 139       0.334   5.083  17.258  1.00  0.44           H  
ATOM   2019  N   GLU A 140      -1.181   5.462  21.168  1.00  0.56           N  
ATOM   2020  CA  GLU A 140      -2.463   5.816  21.806  1.00  0.56           C  
ATOM   2021  C   GLU A 140      -3.107   7.129  21.294  1.00  0.56           C  
ATOM   2022  O   GLU A 140      -4.269   7.425  21.590  1.00  0.56           O  
ATOM   2023  CB  GLU A 140      -2.339   5.840  23.352  1.00  0.56           C  
ATOM   2024  CG  GLU A 140      -1.710   7.099  23.953  1.00  0.56           C  
ATOM   2025  CD  GLU A 140      -0.247   7.267  23.566  1.00  0.56           C  
ATOM   2026  OE1 GLU A 140       0.440   6.232  23.266  1.00  0.56           O  
ATOM   2027  OE2 GLU A 140       0.214   8.441  23.545  1.00  0.56           O  
ATOM   2028  H01 GLU A 140      -3.145   5.020  21.507  1.00  0.56           H  
ATOM   2029  H02 GLU A 140      -1.663   5.023  23.606  1.00  0.56           H  
ATOM   2030  H03 GLU A 140      -3.340   5.734  23.770  1.00  0.56           H  
ATOM   2031  H04 GLU A 140      -0.329   5.519  21.707  1.00  0.56           H  
ATOM   2032  H05 GLU A 140      -1.754   7.003  25.038  1.00  0.56           H  
ATOM   2033  H06 GLU A 140      -2.266   7.969  23.603  1.00  0.56           H  
ATOM   2034  N   ARG A 141      -2.349   7.918  20.540  1.00  0.60           N  
ATOM   2035  CA  ARG A 141      -2.907   9.072  19.860  1.00  0.60           C  
ATOM   2036  C   ARG A 141      -3.237   8.681  18.400  1.00  0.60           C  
ATOM   2037  O   ARG A 141      -3.526   9.548  17.561  1.00  0.60           O  
ATOM   2038  CB  ARG A 141      -1.912  10.228  19.925  1.00  0.60           C  
ATOM   2039  CG  ARG A 141      -2.135  11.230  21.051  1.00  0.60           C  
ATOM   2040  CD  ARG A 141      -1.315  12.523  20.853  1.00  0.60           C  
ATOM   2041  NE  ARG A 141      -1.793  13.311  19.696  1.00  0.60           N  
ATOM   2042  CZ  ARG A 141      -1.026  13.886  18.747  1.00  0.60           C  
ATOM   2043  NH1 ARG A 141       0.304  13.789  18.756  1.00  0.60           N  
ATOM   2044  NH2 ARG A 141      -1.603  14.574  17.764  1.00  0.60           N  
ATOM   2045  H01 ARG A 141      -3.828   9.397  20.344  1.00  0.60           H  
ATOM   2046  H02 ARG A 141      -2.047  10.787  18.999  1.00  0.60           H  
ATOM   2047  H03 ARG A 141      -0.914   9.806  20.045  1.00  0.60           H  
ATOM   2048  H04 ARG A 141      -1.807  10.766  21.981  1.00  0.60           H  
ATOM   2049  H05 ARG A 141      -3.194  11.487  21.088  1.00  0.60           H  
ATOM   2050  H06 ARG A 141      -0.280  12.239  20.662  1.00  0.60           H  
ATOM   2051  H07 ARG A 141      -1.366   7.711  20.438  1.00  0.60           H  
ATOM   2052  H08 ARG A 141      -1.396  13.133  21.753  1.00  0.60           H  
ATOM   2053  H09 ARG A 141      -2.792  13.430  19.608  1.00  0.60           H  
ATOM   2054  H10 ARG A 141       0.848  14.232  18.029  1.00  0.60           H  
ATOM   2055  H11 ARG A 141       0.768  13.273  19.490  1.00  0.60           H  
ATOM   2056  H12 ARG A 141      -2.609  14.663  17.733  1.00  0.60           H  
ATOM   2057  H13 ARG A 141      -1.035  15.007  17.050  1.00  0.60           H  
ATOM   2058  N   ASP A 142      -3.245   7.370  18.126  1.00  0.52           N  
ATOM   2059  CA  ASP A 142      -3.340   6.831  16.746  1.00  0.52           C  
ATOM   2060  C   ASP A 142      -2.322   7.432  15.788  1.00  0.52           C  
ATOM   2061  O   ASP A 142      -2.679   7.775  14.691  1.00  0.52           O  
ATOM   2062  CB  ASP A 142      -4.715   7.077  16.100  1.00  0.52           C  
ATOM   2063  CG  ASP A 142      -5.771   6.158  16.572  1.00  0.52           C  
ATOM   2064  OD1 ASP A 142      -5.469   5.152  17.231  1.00  0.52           O  
ATOM   2065  OD2 ASP A 142      -6.965   6.390  16.317  1.00  0.52           O  
ATOM   2066  H01 ASP A 142      -3.154   5.766  16.885  1.00  0.52           H  
ATOM   2067  H02 ASP A 142      -4.598   6.901  15.031  1.00  0.52           H  
ATOM   2068  H03 ASP A 142      -5.023   8.098  16.324  1.00  0.52           H  
ATOM   2069  H14 ASP A 142      -3.184   6.717  18.894  1.00  0.52           H  
ATOM   2070  N   ASN A 143      -1.077   7.567  16.196  1.00  0.52           N  
ATOM   2071  CA  ASN A 143      -0.024   8.008  15.296  1.00  0.52           C  
ATOM   2072  C   ASN A 143       0.624   6.775  14.737  1.00  0.52           C  
ATOM   2073  O   ASN A 143       0.918   5.852  15.476  1.00  0.52           O  
ATOM   2074  CB  ASN A 143       1.030   8.844  15.975  1.00  0.52           C  
ATOM   2075  CG  ASN A 143       0.576  10.252  16.230  1.00  0.52           C  
ATOM   2076  ND2 ASN A 143       0.541  10.630  17.505  1.00  0.52           N  
ATOM   2077  OD1 ASN A 143       0.278  11.014  15.294  1.00  0.52           O  
ATOM   2078  H01 ASN A 143      -0.473   8.637  14.527  1.00  0.52           H  
ATOM   2079  H02 ASN A 143       1.892   8.891  15.310  1.00  0.52           H  
ATOM   2080  H03 ASN A 143       1.283   8.380  16.928  1.00  0.52           H  
ATOM   2081  H04 ASN A 143      -0.848   7.359  17.158  1.00  0.52           H  
ATOM   2082  H05 ASN A 143       0.254  11.568  17.746  1.00  0.52           H  
ATOM   2083  H06 ASN A 143       0.802   9.979  18.232  1.00  0.52           H  
ATOM   2084  N   LEU A 144       0.738   6.742  13.414  1.00  0.60           N  
ATOM   2085  CA  LEU A 144       1.403   5.668  12.682  1.00  0.60           C  
ATOM   2086  C   LEU A 144       2.940   5.609  12.924  1.00  0.60           C  
ATOM   2087  O   LEU A 144       3.678   6.622  12.842  1.00  0.60           O  
ATOM   2088  CB  LEU A 144       1.098   5.798  11.160  1.00  0.60           C  
ATOM   2089  CG  LEU A 144       1.627   4.686  10.249  1.00  0.60           C  
ATOM   2090  CD1 LEU A 144       0.689   4.492   9.100  1.00  0.60           C  
ATOM   2091  CD2 LEU A 144       3.015   4.968   9.719  1.00  0.60           C  
ATOM   2092  H01 LEU A 144       1.000   4.731  13.066  1.00  0.60           H  
ATOM   2093  H02 LEU A 144       1.623   6.699  10.842  1.00  0.60           H  
ATOM   2094  H03 LEU A 144       0.015   5.833  11.043  1.00  0.60           H  
ATOM   2095  H04 LEU A 144       1.690   3.782  10.854  1.00  0.60           H  
ATOM   2096  H05 LEU A 144      -0.189   5.123   9.238  1.00  0.60           H  
ATOM   2097  H06 LEU A 144       1.190   4.765   8.171  1.00  0.60           H  
ATOM   2098  H07 LEU A 144       0.341   7.504  12.883  1.00  0.60           H  
ATOM   2099  H08 LEU A 144       0.381   3.447   9.054  1.00  0.60           H  
ATOM   2100  H09 LEU A 144       3.725   4.278  10.175  1.00  0.60           H  
ATOM   2101  H10 LEU A 144       3.025   4.837   8.637  1.00  0.60           H  
ATOM   2102  H11 LEU A 144       3.297   5.992   9.964  1.00  0.60           H  
ATOM   2103  N   LYS A 145       3.398   4.381  13.149  1.00  0.44           N  
ATOM   2104  CA  LYS A 145       4.779   4.077  13.474  1.00  0.44           C  
ATOM   2105  C   LYS A 145       5.172   2.891  12.657  1.00  0.44           C  
ATOM   2106  O   LYS A 145       4.603   1.833  12.786  1.00  0.44           O  
ATOM   2107  CB  LYS A 145       4.966   3.722  14.954  1.00  0.44           C  
ATOM   2108  CG  LYS A 145       4.449   4.751  15.958  1.00  0.44           C  
ATOM   2109  CD  LYS A 145       5.180   6.056  15.877  1.00  0.44           C  
ATOM   2110  CE  LYS A 145       4.897   6.994  17.089  1.00  0.44           C  
ATOM   2111  NZ  LYS A 145       6.199   7.440  17.718  1.00  0.44           N  
ATOM   2112  H01 LYS A 145       5.389   4.956  13.265  1.00  0.44           H  
ATOM   2113  H02 LYS A 145       6.043   3.673  15.111  1.00  0.44           H  
ATOM   2114  H03 LYS A 145       4.447   2.782  15.141  1.00  0.44           H  
ATOM   2115  H04 LYS A 145       4.610   4.345  16.957  1.00  0.44           H  
ATOM   2116  H05 LYS A 145       3.392   4.930  15.762  1.00  0.44           H  
ATOM   2117  H06 LYS A 145       4.829   6.569  14.982  1.00  0.44           H  
ATOM   2118  H07 LYS A 145       6.250   5.853  15.838  1.00  0.44           H  
ATOM   2119  H08 LYS A 145       4.311   6.451  17.830  1.00  0.44           H  
ATOM   2120  H09 LYS A 145       4.343   7.868  16.747  1.00  0.44           H  
ATOM   2121  H10 LYS A 145       6.883   7.606  16.993  1.00  0.44           H  
ATOM   2122  H11 LYS A 145       6.047   8.292  18.239  1.00  0.44           H  
ATOM   2123  H12 LYS A 145       2.745   3.613  13.090  1.00  0.44           H  
ATOM   2124  H13 LYS A 145       6.537   6.720  18.341  1.00  0.44           H  
ATOM   2125  N   ILE A 146       6.185   3.075  11.844  1.00  0.20           N  
ATOM   2126  CA  ILE A 146       6.769   1.979  11.118  1.00  0.20           C  
ATOM   2127  C   ILE A 146       7.666   1.083  12.001  1.00  0.20           C  
ATOM   2128  O   ILE A 146       8.594   1.551  12.642  1.00  0.20           O  
ATOM   2129  CB  ILE A 146       7.615   2.510   9.977  1.00  0.20           C  
ATOM   2130  CG1 ILE A 146       6.732   3.255   8.991  1.00  0.20           C  
ATOM   2131  CG2 ILE A 146       8.344   1.357   9.332  1.00  0.20           C  
ATOM   2132  CD1 ILE A 146       7.343   4.506   8.389  1.00  0.20           C  
ATOM   2133  H01 ILE A 146       5.939   1.376  10.751  1.00  0.20           H  
ATOM   2134  H02 ILE A 146       8.359   3.217  10.344  1.00  0.20           H  
ATOM   2135  H03 ILE A 146       5.863   3.588   9.558  1.00  0.20           H  
ATOM   2136  H04 ILE A 146       6.487   2.574   8.176  1.00  0.20           H  
ATOM   2137  H05 ILE A 146       9.322   1.240   9.798  1.00  0.20           H  
ATOM   2138  H06 ILE A 146       7.767   0.442   9.465  1.00  0.20           H  
ATOM   2139  H07 ILE A 146       8.470   1.556   8.268  1.00  0.20           H  
ATOM   2140  H08 ILE A 146       8.332   4.273   7.994  1.00  0.20           H  
ATOM   2141  H09 ILE A 146       6.706   4.870   7.583  1.00  0.20           H  
ATOM   2142  H10 ILE A 146       7.432   5.274   9.158  1.00  0.20           H  
ATOM   2143  H14 ILE A 146       6.562   4.004  11.725  1.00  0.20           H  
ATOM   2144  N   SER A 147       7.465  -0.208  11.826  1.00  0.04           N  
ATOM   2145  CA  SER A 147       7.887  -1.238  12.735  1.00  0.04           C  
ATOM   2146  C   SER A 147       8.494  -2.371  11.909  1.00  0.04           C  
ATOM   2147  O   SER A 147       8.004  -2.687  10.811  1.00  0.04           O  
ATOM   2148  CB  SER A 147       6.680  -1.755  13.532  1.00  0.04           C  
ATOM   2149  OG  SER A 147       6.583  -3.164  13.549  1.00  0.04           O  
ATOM   2150  H01 SER A 147       8.622  -0.849  13.440  1.00  0.04           H  
ATOM   2151  H02 SER A 147       5.784  -1.376  13.041  1.00  0.04           H  
ATOM   2152  H03 SER A 147       6.766  -1.401  14.559  1.00  0.04           H  
ATOM   2153  H04 SER A 147       6.569  -3.473  14.458  1.00  0.04           H  
ATOM   2154  H11 SER A 147       6.977  -0.495  10.989  1.00  0.04           H  
ATOM   2155  N   ASP A 148       9.583  -2.919  12.445  1.00  0.12           N  
ATOM   2156  CA  ASP A 148      10.171  -4.188  12.061  1.00  0.12           C  
ATOM   2157  C   ASP A 148      11.143  -4.078  10.890  1.00  0.12           C  
ATOM   2158  O   ASP A 148      10.762  -4.139   9.699  1.00  0.12           O  
ATOM   2159  CB  ASP A 148       9.128  -5.294  11.863  1.00  0.12           C  
ATOM   2160  CG  ASP A 148       9.751  -6.707  11.892  1.00  0.12           C  
ATOM   2161  OD1 ASP A 148       8.987  -7.714  11.873  1.00  0.12           O  
ATOM   2162  OD2 ASP A 148      10.982  -6.934  11.924  1.00  0.12           O  
ATOM   2163  H01 ASP A 148      10.777  -4.493  12.914  1.00  0.12           H  
ATOM   2164  H02 ASP A 148       8.677  -5.151  10.881  1.00  0.12           H  
ATOM   2165  H03 ASP A 148       8.386  -5.222  12.658  1.00  0.12           H  
ATOM   2166  H05 ASP A 148      10.040  -2.405  13.185  1.00  0.12           H  
ATOM   2167  N   PHE A 149      12.424  -4.036  11.280  1.00  0.04           N  
ATOM   2168  CA  PHE A 149      13.547  -3.731  10.405  1.00  0.04           C  
ATOM   2169  C   PHE A 149      14.401  -4.963  10.025  1.00  0.04           C  
ATOM   2170  O   PHE A 149      15.513  -4.826   9.468  1.00  0.04           O  
ATOM   2171  CB  PHE A 149      14.307  -2.549  11.021  1.00  0.04           C  
ATOM   2172  CG  PHE A 149      13.522  -1.251  10.933  1.00  0.04           C  
ATOM   2173  CD1 PHE A 149      12.655  -0.860  11.939  1.00  0.04           C  
ATOM   2174  CD2 PHE A 149      13.589  -0.463   9.788  1.00  0.04           C  
ATOM   2175  CE1 PHE A 149      11.893   0.301  11.820  1.00  0.04           C  
ATOM   2176  CE2 PHE A 149      12.836   0.717   9.663  1.00  0.04           C  
ATOM   2177  CZ  PHE A 149      11.995   1.107  10.673  1.00  0.04           C  
ATOM   2178  H01 PHE A 149      13.188  -3.425   9.422  1.00  0.04           H  
ATOM   2179  H02 PHE A 149      15.232  -2.418  10.459  1.00  0.04           H  
ATOM   2180  H03 PHE A 149      14.507  -2.768  12.070  1.00  0.04           H  
ATOM   2181  H04 PHE A 149      12.625  -4.230  12.251  1.00  0.04           H  
ATOM   2182  H05 PHE A 149      12.567  -1.470  12.838  1.00  0.04           H  
ATOM   2183  H06 PHE A 149      14.241  -0.768   8.969  1.00  0.04           H  
ATOM   2184  H07 PHE A 149      11.213   0.586  12.623  1.00  0.04           H  
ATOM   2185  H08 PHE A 149      12.921   1.323   8.761  1.00  0.04           H  
ATOM   2186  H09 PHE A 149      11.415   2.026  10.588  1.00  0.04           H  
ATOM   2187  N   GLY A 150      13.813  -6.147  10.258  1.00  0.04           N  
ATOM   2188  CA  GLY A 150      14.359  -7.448   9.901  1.00  0.04           C  
ATOM   2189  C   GLY A 150      14.569  -7.726   8.413  1.00  0.04           C  
ATOM   2190  O   GLY A 150      15.403  -8.562   8.038  1.00  0.04           O  
ATOM   2191  H01 GLY A 150      13.606  -8.169  10.221  1.00  0.04           H  
ATOM   2192  H02 GLY A 150      15.326  -7.547  10.395  1.00  0.04           H  
ATOM   2193  H10 GLY A 150      12.915  -6.134  10.720  1.00  0.04           H  
ATOM   2194  N   LEU A 151      13.841  -7.045   7.543  1.00  0.12           N  
ATOM   2195  CA  LEU A 151      14.063  -7.222   6.098  1.00  0.12           C  
ATOM   2196  C   LEU A 151      14.757  -5.977   5.507  1.00  0.12           C  
ATOM   2197  O   LEU A 151      15.039  -5.897   4.316  1.00  0.12           O  
ATOM   2198  CB  LEU A 151      12.743  -7.542   5.416  1.00  0.12           C  
ATOM   2199  CG  LEU A 151      12.119  -8.917   5.693  1.00  0.12           C  
ATOM   2200  CD1 LEU A 151      11.042  -9.227   4.644  1.00  0.12           C  
ATOM   2201  CD2 LEU A 151      13.140 -10.062   5.707  1.00  0.12           C  
ATOM   2202  H01 LEU A 151      14.732  -8.064   5.922  1.00  0.12           H  
ATOM   2203  H02 LEU A 151      12.975  -7.551   4.351  1.00  0.12           H  
ATOM   2204  H03 LEU A 151      13.133  -6.404   7.870  1.00  0.12           H  
ATOM   2205  H04 LEU A 151      12.022  -6.786   5.728  1.00  0.12           H  
ATOM   2206  H05 LEU A 151      11.686  -8.856   6.692  1.00  0.12           H  
ATOM   2207  H06 LEU A 151      10.190  -8.563   4.792  1.00  0.12           H  
ATOM   2208  H07 LEU A 151      11.452  -9.074   3.646  1.00  0.12           H  
ATOM   2209  H08 LEU A 151      10.718 -10.262   4.750  1.00  0.12           H  
ATOM   2210  H09 LEU A 151      14.046  -9.734   6.217  1.00  0.12           H  
ATOM   2211  H10 LEU A 151      12.718 -10.919   6.231  1.00  0.12           H  
ATOM   2212  H11 LEU A 151      13.383 -10.345   4.683  1.00  0.12           H  
ATOM   2213  N   ALA A 152      15.056  -5.027   6.385  1.00  0.16           N  
ATOM   2214  CA  ALA A 152      15.518  -3.716   6.015  1.00  0.16           C  
ATOM   2215  C   ALA A 152      17.028  -3.779   5.741  1.00  0.16           C  
ATOM   2216  O   ALA A 152      17.758  -4.525   6.391  1.00  0.16           O  
ATOM   2217  CB  ALA A 152      15.193  -2.711   7.114  1.00  0.16           C  
ATOM   2218  H01 ALA A 152      15.010  -3.384   5.109  1.00  0.16           H  
ATOM   2219  H02 ALA A 152      14.169  -2.865   7.455  1.00  0.16           H  
ATOM   2220  H03 ALA A 152      15.879  -2.851   7.949  1.00  0.16           H  
ATOM   2221  H04 ALA A 152      15.297  -1.699   6.724  1.00  0.16           H  
ATOM   2222  H12 ALA A 152      14.953  -5.237   7.368  1.00  0.16           H  
ATOM   2223  N   THR A 153      17.445  -3.030   4.714  1.00  0.44           N  
ATOM   2224  CA  THR A 153      18.823  -2.914   4.285  1.00  0.44           C  
ATOM   2225  C   THR A 153      19.158  -1.499   3.771  1.00  0.44           C  
ATOM   2226  O   THR A 153      18.262  -0.674   3.526  1.00  0.44           O  
ATOM   2227  CB  THR A 153      19.125  -3.992   3.217  1.00  0.44           C  
ATOM   2228  CG2 THR A 153      18.675  -3.603   1.841  1.00  0.44           C  
ATOM   2229  OG1 THR A 153      20.541  -4.182   3.125  1.00  0.44           O  
ATOM   2230  H01 THR A 153      19.465  -3.081   5.150  1.00  0.44           H  
ATOM   2231  H02 THR A 153      18.589  -4.886   3.534  1.00  0.44           H  
ATOM   2232  H03 THR A 153      17.811  -2.943   1.915  1.00  0.44           H  
ATOM   2233  H04 THR A 153      19.484  -3.085   1.326  1.00  0.44           H  
ATOM   2234  H05 THR A 153      16.749  -2.508   4.201  1.00  0.44           H  
ATOM   2235  H06 THR A 153      18.401  -4.497   1.281  1.00  0.44           H  
ATOM   2236  H07 THR A 153      20.843  -3.924   2.251  1.00  0.44           H  
ATOM   2237  N   VAL A 154      20.470  -1.252   3.665  1.00  0.68           N  
ATOM   2238  CA  VAL A 154      21.075  -0.042   3.135  1.00  0.68           C  
ATOM   2239  C   VAL A 154      21.049  -0.089   1.612  1.00  0.68           C  
ATOM   2240  O   VAL A 154      21.572  -1.032   1.003  1.00  0.68           O  
ATOM   2241  CB  VAL A 154      22.585   0.041   3.580  1.00  0.68           C  
ATOM   2242  CG1 VAL A 154      23.362   1.006   2.742  1.00  0.68           C  
ATOM   2243  CG2 VAL A 154      22.702   0.424   5.032  1.00  0.68           C  
ATOM   2244  H01 VAL A 154      20.519   0.818   3.509  1.00  0.68           H  
ATOM   2245  H02 VAL A 154      23.009  -0.953   3.437  1.00  0.68           H  
ATOM   2246  H03 VAL A 154      24.343   0.586   2.520  1.00  0.68           H  
ATOM   2247  H04 VAL A 154      22.827   1.191   1.810  1.00  0.68           H  
ATOM   2248  H05 VAL A 154      23.483   1.944   3.285  1.00  0.68           H  
ATOM   2249  H06 VAL A 154      23.207   1.386   5.114  1.00  0.68           H  
ATOM   2250  H07 VAL A 154      21.707   0.498   5.470  1.00  0.68           H  
ATOM   2251  H08 VAL A 154      21.099  -1.976   3.984  1.00  0.68           H  
ATOM   2252  H09 VAL A 154      23.278  -0.334   5.563  1.00  0.68           H  
ATOM   2253  N   PHE A 155      20.440   0.911   0.993  1.00  0.68           N  
ATOM   2254  CA  PHE A 155      20.526   1.070  -0.458  1.00  0.68           C  
ATOM   2255  C   PHE A 155      21.338   2.298  -0.856  1.00  0.68           C  
ATOM   2256  O   PHE A 155      21.537   2.528  -2.061  1.00  0.68           O  
ATOM   2257  CB  PHE A 155      19.123   1.151  -1.086  1.00  0.68           C  
ATOM   2258  CG  PHE A 155      18.450   2.443  -0.828  1.00  0.68           C  
ATOM   2259  CD1 PHE A 155      17.745   2.646   0.346  1.00  0.68           C  
ATOM   2260  CD2 PHE A 155      18.541   3.462  -1.739  1.00  0.68           C  
ATOM   2261  CE1 PHE A 155      17.184   3.840   0.583  1.00  0.68           C  
ATOM   2262  CE2 PHE A 155      17.952   4.646  -1.512  1.00  0.68           C  
ATOM   2263  CZ  PHE A 155      17.262   4.860  -0.358  1.00  0.68           C  
ATOM   2264  H01 PHE A 155      21.041   0.188  -0.839  1.00  0.68           H  
ATOM   2265  H02 PHE A 155      18.515   0.369  -0.630  1.00  0.68           H  
ATOM   2266  H03 PHE A 155      19.215   1.015  -2.164  1.00  0.68           H  
ATOM   2267  H04 PHE A 155      17.647   1.840   1.073  1.00  0.68           H  
ATOM   2268  H05 PHE A 155      19.100   3.309  -2.662  1.00  0.68           H  
ATOM   2269  H06 PHE A 155      16.661   4.013   1.524  1.00  0.68           H  
ATOM   2270  H07 PHE A 155      18.026   5.440  -2.255  1.00  0.68           H  
ATOM   2271  H08 PHE A 155      16.777   5.819  -0.174  1.00  0.68           H  
ATOM   2272  H10 PHE A 155      19.906   1.576   1.533  1.00  0.68           H  
ATOM   2273  N   ARG A 156      21.717   3.133   0.119  1.00  0.88           N  
ATOM   2274  CA  ARG A 156      22.571   4.292  -0.141  1.00  0.88           C  
ATOM   2275  C   ARG A 156      23.621   4.415   0.947  1.00  0.88           C  
ATOM   2276  O   ARG A 156      23.300   4.389   2.155  1.00  0.88           O  
ATOM   2277  CB  ARG A 156      21.774   5.598  -0.220  1.00  0.88           C  
ATOM   2278  CG  ARG A 156      22.594   6.773  -0.908  1.00  0.88           C  
ATOM   2279  CD  ARG A 156      22.046   8.181  -0.777  1.00  0.88           C  
ATOM   2280  NE  ARG A 156      20.670   8.301  -1.294  1.00  0.88           N  
ATOM   2281  CZ  ARG A 156      19.580   8.414  -0.540  1.00  0.88           C  
ATOM   2282  NH1 ARG A 156      19.668   8.454   0.771  1.00  0.88           N  
ATOM   2283  NH2 ARG A 156      18.389   8.510  -1.117  1.00  0.88           N  
ATOM   2284  H01 ARG A 156      23.044   4.130  -1.110  1.00  0.88           H  
ATOM   2285  H02 ARG A 156      21.546   5.908   0.800  1.00  0.88           H  
ATOM   2286  H03 ARG A 156      20.867   5.420  -0.797  1.00  0.88           H  
ATOM   2287  H04 ARG A 156      22.547   6.556  -1.975  1.00  0.88           H  
ATOM   2288  H05 ARG A 156      23.595   6.770  -0.476  1.00  0.88           H  
ATOM   2289  H06 ARG A 156      22.681   8.840  -1.369  1.00  0.88           H  
ATOM   2290  H07 ARG A 156      22.050   8.462   0.276  1.00  0.88           H  
ATOM   2291  H08 ARG A 156      20.546   8.297  -2.296  1.00  0.88           H  
ATOM   2292  H09 ARG A 156      21.404   2.958   1.063  1.00  0.88           H  
ATOM   2293  H10 ARG A 156      18.833   8.549   1.331  1.00  0.88           H  
ATOM   2294  H11 ARG A 156      20.571   8.390   1.219  1.00  0.88           H  
ATOM   2295  H12 ARG A 156      18.312   8.489  -2.124  1.00  0.88           H  
ATOM   2296  H13 ARG A 156      17.559   8.604  -0.549  1.00  0.88           H  
ATOM   2297  N   TYR A 157      24.877   4.572   0.506  1.00  0.88           N  
ATOM   2298  CA  TYR A 157      26.034   4.739   1.398  1.00  0.88           C  
ATOM   2299  C   TYR A 157      27.163   5.554   0.758  1.00  0.88           C  
ATOM   2300  O   TYR A 157      27.516   5.338  -0.402  1.00  0.88           O  
ATOM   2301  CB  TYR A 157      26.569   3.385   1.817  1.00  0.88           C  
ATOM   2302  CG  TYR A 157      27.458   3.429   3.059  1.00  0.88           C  
ATOM   2303  CD1 TYR A 157      26.897   3.291   4.326  1.00  0.88           C  
ATOM   2304  CD2 TYR A 157      28.853   3.592   2.963  1.00  0.88           C  
ATOM   2305  CE1 TYR A 157      27.670   3.309   5.451  1.00  0.88           C  
ATOM   2306  CE2 TYR A 157      29.654   3.628   4.101  1.00  0.88           C  
ATOM   2307  CZ  TYR A 157      29.039   3.468   5.363  1.00  0.88           C  
ATOM   2308  OH  TYR A 157      29.755   3.461   6.548  1.00  0.88           O  
ATOM   2309  H01 TYR A 157      25.681   5.292   2.268  1.00  0.88           H  
ATOM   2310  H02 TYR A 157      27.189   3.022   0.997  1.00  0.88           H  
ATOM   2311  H03 TYR A 157      25.723   2.729   2.023  1.00  0.88           H  
ATOM   2312  H04 TYR A 157      25.818   3.166   4.421  1.00  0.88           H  
ATOM   2313  H05 TYR A 157      29.314   3.692   1.980  1.00  0.88           H  
ATOM   2314  H06 TYR A 157      27.202   3.197   6.429  1.00  0.88           H  
ATOM   2315  H07 TYR A 157      30.731   3.776   4.020  1.00  0.88           H  
ATOM   2316  H08 TYR A 157      30.008   2.561   6.764  1.00  0.88           H  
ATOM   2317  H14 TYR A 157      25.037   4.576  -0.491  1.00  0.88           H  
ATOM   2318  N   ASN A 158      27.701   6.509   1.521  1.00  0.96           N  
ATOM   2319  CA  ASN A 158      28.630   7.500   1.004  1.00  0.96           C  
ATOM   2320  C   ASN A 158      28.063   8.239  -0.228  1.00  0.96           C  
ATOM   2321  O   ASN A 158      28.808   8.596  -1.144  1.00  0.96           O  
ATOM   2322  CB  ASN A 158      30.030   6.875   0.750  1.00  0.96           C  
ATOM   2323  CG  ASN A 158      30.722   6.434   2.038  1.00  0.96           C  
ATOM   2324  ND2 ASN A 158      31.507   5.321   1.972  1.00  0.96           N  
ATOM   2325  OD1 ASN A 158      30.572   7.080   3.074  1.00  0.96           O  
ATOM   2326  H01 ASN A 158      28.763   8.265   1.769  1.00  0.96           H  
ATOM   2327  H02 ASN A 158      30.653   7.641   0.288  1.00  0.96           H  
ATOM   2328  H03 ASN A 158      29.912   6.007   0.102  1.00  0.96           H  
ATOM   2329  H04 ASN A 158      31.989   4.994   2.797  1.00  0.96           H  
ATOM   2330  H05 ASN A 158      31.606   4.824   1.098  1.00  0.96           H  
ATOM   2331  H09 ASN A 158      27.452   6.544   2.499  1.00  0.96           H  
ATOM   2332  N   ASN A 159      26.737   8.453  -0.216  1.00  1.00           N  
ATOM   2333  CA  ASN A 159      25.977   9.118  -1.275  1.00  1.00           C  
ATOM   2334  C   ASN A 159      26.028   8.365  -2.629  1.00  1.00           C  
ATOM   2335  O   ASN A 159      26.054   8.955  -3.699  1.00  1.00           O  
ATOM   2336  CB  ASN A 159      26.409  10.590  -1.403  1.00  1.00           C  
ATOM   2337  CG  ASN A 159      25.458  11.410  -2.279  1.00  1.00           C  
ATOM   2338  ND2 ASN A 159      25.997  11.986  -3.368  1.00  1.00           N  
ATOM   2339  OD1 ASN A 159      24.260  11.485  -2.022  1.00  1.00           O  
ATOM   2340  H01 ASN A 159      24.927   9.098  -0.981  1.00  1.00           H  
ATOM   2341  H02 ASN A 159      27.390  10.605  -1.878  1.00  1.00           H  
ATOM   2342  H03 ASN A 159      26.438  11.034  -0.408  1.00  1.00           H  
ATOM   2343  H04 ASN A 159      25.415  12.522  -3.996  1.00  1.00           H  
ATOM   2344  H05 ASN A 159      26.984  11.882  -3.558  1.00  1.00           H  
ATOM   2345  H06 ASN A 159      26.222   8.128   0.590  1.00  1.00           H  
ATOM   2346  N   ARG A 160      25.987   7.042  -2.539  1.00  0.92           N  
ATOM   2347  CA  ARG A 160      26.221   6.127  -3.658  1.00  0.92           C  
ATOM   2348  C   ARG A 160      25.201   4.957  -3.581  1.00  0.92           C  
ATOM   2349  O   ARG A 160      25.204   4.151  -2.628  1.00  0.92           O  
ATOM   2350  CB  ARG A 160      27.631   5.589  -3.529  1.00  0.92           C  
ATOM   2351  CG  ARG A 160      28.179   4.974  -4.745  1.00  0.92           C  
ATOM   2352  CD  ARG A 160      28.365   5.941  -5.914  1.00  0.92           C  
ATOM   2353  NE  ARG A 160      28.070   5.195  -7.126  1.00  0.92           N  
ATOM   2354  CZ  ARG A 160      28.863   5.105  -8.189  1.00  0.92           C  
ATOM   2355  NH1 ARG A 160      30.036   5.756  -8.261  1.00  0.92           N  
ATOM   2356  NH2 ARG A 160      28.468   4.349  -9.202  1.00  0.92           N  
ATOM   2357  H01 ARG A 160      26.099   6.640  -4.612  1.00  0.92           H  
ATOM   2358  H02 ARG A 160      27.585   4.795  -2.783  1.00  0.92           H  
ATOM   2359  H03 ARG A 160      28.283   6.415  -3.245  1.00  0.92           H  
ATOM   2360  H04 ARG A 160      27.453   4.229  -5.071  1.00  0.92           H  
ATOM   2361  H05 ARG A 160      29.150   4.542  -4.501  1.00  0.92           H  
ATOM   2362  H06 ARG A 160      25.780   6.638  -1.637  1.00  0.92           H  
ATOM   2363  H07 ARG A 160      29.380   6.338  -5.936  1.00  0.92           H  
ATOM   2364  H08 ARG A 160      27.682   6.785  -5.816  1.00  0.92           H  
ATOM   2365  H09 ARG A 160      27.188   4.704  -7.164  1.00  0.92           H  
ATOM   2366  H10 ARG A 160      30.613   5.667  -9.085  1.00  0.92           H  
ATOM   2367  H11 ARG A 160      30.340   6.335  -7.491  1.00  0.92           H  
ATOM   2368  H12 ARG A 160      27.586   3.859  -9.153  1.00  0.92           H  
ATOM   2369  H13 ARG A 160      29.049   4.262 -10.024  1.00  0.92           H  
ATOM   2370  N   GLU A 161      24.313   4.901  -4.568  1.00  0.84           N  
ATOM   2371  CA  GLU A 161      23.231   3.962  -4.524  1.00  0.84           C  
ATOM   2372  C   GLU A 161      23.725   2.583  -4.903  1.00  0.84           C  
ATOM   2373  O   GLU A 161      24.450   2.441  -5.885  1.00  0.84           O  
ATOM   2374  CB  GLU A 161      22.091   4.383  -5.459  1.00  0.84           C  
ATOM   2375  CG  GLU A 161      20.875   3.515  -5.256  1.00  0.84           C  
ATOM   2376  CD  GLU A 161      19.678   3.891  -6.080  1.00  0.84           C  
ATOM   2377  OE1 GLU A 161      18.631   3.309  -5.782  1.00  0.84           O  
ATOM   2378  OE2 GLU A 161      19.771   4.686  -7.036  1.00  0.84           O  
ATOM   2379  H01 GLU A 161      22.845   3.941  -3.505  1.00  0.84           H  
ATOM   2380  H02 GLU A 161      22.429   4.271  -6.489  1.00  0.84           H  
ATOM   2381  H03 GLU A 161      21.827   5.421  -5.255  1.00  0.84           H  
ATOM   2382  H04 GLU A 161      20.579   3.647  -4.215  1.00  0.84           H  
ATOM   2383  H05 GLU A 161      21.147   2.489  -5.503  1.00  0.84           H  
ATOM   2384  H14 GLU A 161      24.401   5.526  -5.357  1.00  0.84           H  
ATOM   2385  N   ARG A 162      23.318   1.580  -4.128  1.00  0.80           N  
ATOM   2386  CA  ARG A 162      23.431   0.173  -4.517  1.00  0.80           C  
ATOM   2387  C   ARG A 162      22.035  -0.319  -4.907  1.00  0.80           C  
ATOM   2388  O   ARG A 162      21.039  -0.024  -4.202  1.00  0.80           O  
ATOM   2389  CB  ARG A 162      23.937  -0.733  -3.374  1.00  0.80           C  
ATOM   2390  CG  ARG A 162      24.520  -0.030  -2.126  1.00  0.80           C  
ATOM   2391  CD  ARG A 162      25.968   0.416  -2.263  1.00  0.80           C  
ATOM   2392  NE  ARG A 162      26.698   0.389  -0.991  1.00  0.80           N  
ATOM   2393  CZ  ARG A 162      27.000  -0.713  -0.283  1.00  0.80           C  
ATOM   2394  NH1 ARG A 162      26.621  -1.925  -0.677  1.00  0.80           N  
ATOM   2395  NH2 ARG A 162      27.685  -0.600   0.847  1.00  0.80           N  
ATOM   2396  H01 ARG A 162      24.150   0.116  -5.334  1.00  0.80           H  
ATOM   2397  H02 ARG A 162      24.772  -1.288  -3.802  1.00  0.80           H  
ATOM   2398  H03 ARG A 162      23.099  -1.347  -3.045  1.00  0.80           H  
ATOM   2399  H04 ARG A 162      24.501  -0.766  -1.322  1.00  0.80           H  
ATOM   2400  H05 ARG A 162      23.912   0.850  -1.917  1.00  0.80           H  
ATOM   2401  H06 ARG A 162      22.912   1.800  -3.230  1.00  0.80           H  
ATOM   2402  H07 ARG A 162      25.960   1.448  -2.612  1.00  0.80           H  
ATOM   2403  H08 ARG A 162      26.471  -0.246  -2.967  1.00  0.80           H  
ATOM   2404  H09 ARG A 162      27.000   1.276  -0.614  1.00  0.80           H  
ATOM   2405  H10 ARG A 162      26.859  -2.734  -0.121  1.00  0.80           H  
ATOM   2406  H11 ARG A 162      26.095  -2.037  -1.532  1.00  0.80           H  
ATOM   2407  H12 ARG A 162      27.981   0.310   1.169  1.00  0.80           H  
ATOM   2408  H13 ARG A 162      27.911  -1.424   1.385  1.00  0.80           H  
ATOM   2409  N   LEU A 163      21.972  -1.071  -6.010  1.00  0.76           N  
ATOM   2410  CA  LEU A 163      20.768  -1.762  -6.426  1.00  0.76           C  
ATOM   2411  C   LEU A 163      20.600  -2.961  -5.546  1.00  0.76           C  
ATOM   2412  O   LEU A 163      21.534  -3.395  -4.919  1.00  0.76           O  
ATOM   2413  CB  LEU A 163      20.846  -2.196  -7.936  1.00  0.76           C  
ATOM   2414  CG  LEU A 163      21.014  -1.000  -8.891  1.00  0.76           C  
ATOM   2415  CD1 LEU A 163      21.331  -1.362 -10.378  1.00  0.76           C  
ATOM   2416  CD2 LEU A 163      19.787  -0.122  -8.847  1.00  0.76           C  
ATOM   2417  H01 LEU A 163      19.912  -1.093  -6.331  1.00  0.76           H  
ATOM   2418  H02 LEU A 163      19.905  -2.686  -8.186  1.00  0.76           H  
ATOM   2419  H03 LEU A 163      21.696  -2.867  -8.063  1.00  0.76           H  
ATOM   2420  H04 LEU A 163      21.896  -0.477  -8.521  1.00  0.76           H  
ATOM   2421  H05 LEU A 163      22.370  -1.680 -10.460  1.00  0.76           H  
ATOM   2422  H06 LEU A 163      20.677  -2.171 -10.703  1.00  0.76           H  
ATOM   2423  H07 LEU A 163      21.168  -0.488 -11.008  1.00  0.76           H  
ATOM   2424  H08 LEU A 163      18.972  -0.662  -8.365  1.00  0.76           H  
ATOM   2425  H09 LEU A 163      20.007   0.783  -8.281  1.00  0.76           H  
ATOM   2426  H10 LEU A 163      19.495   0.146  -9.862  1.00  0.76           H  
ATOM   2427  H14 LEU A 163      22.801  -1.162  -6.580  1.00  0.76           H  
ATOM   2428  N   LEU A 164      19.388  -3.487  -5.499  1.00  0.48           N  
ATOM   2429  CA  LEU A 164      19.079  -4.699  -4.739  1.00  0.48           C  
ATOM   2430  C   LEU A 164      18.932  -5.877  -5.678  1.00  0.48           C  
ATOM   2431  O   LEU A 164      18.657  -5.685  -6.837  1.00  0.48           O  
ATOM   2432  CB  LEU A 164      17.754  -4.524  -4.017  1.00  0.48           C  
ATOM   2433  CG  LEU A 164      17.607  -3.273  -3.186  1.00  0.48           C  
ATOM   2434  CD1 LEU A 164      16.168  -3.224  -2.765  1.00  0.48           C  
ATOM   2435  CD2 LEU A 164      18.571  -3.323  -1.996  1.00  0.48           C  
ATOM   2436  H01 LEU A 164      19.888  -4.875  -4.030  1.00  0.48           H  
ATOM   2437  H02 LEU A 164      17.697  -5.351  -3.310  1.00  0.48           H  
ATOM   2438  H03 LEU A 164      16.964  -4.520  -4.768  1.00  0.48           H  
ATOM   2439  H04 LEU A 164      17.861  -2.369  -3.739  1.00  0.48           H  
ATOM   2440  H05 LEU A 164      15.546  -3.658  -3.548  1.00  0.48           H  
ATOM   2441  H06 LEU A 164      16.039  -3.791  -1.843  1.00  0.48           H  
ATOM   2442  H07 LEU A 164      15.872  -2.188  -2.600  1.00  0.48           H  
ATOM   2443  H08 LEU A 164      19.447  -2.712  -2.213  1.00  0.48           H  
ATOM   2444  H09 LEU A 164      18.072  -2.938  -1.107  1.00  0.48           H  
ATOM   2445  H10 LEU A 164      18.881  -4.353  -1.822  1.00  0.48           H  
ATOM   2446  H11 LEU A 164      18.644  -3.033  -6.009  1.00  0.48           H  
ATOM   2447  N   ASN A 165      19.093  -7.082  -5.158  1.00  0.68           N  
ATOM   2448  CA  ASN A 165      18.799  -8.326  -5.911  1.00  0.68           C  
ATOM   2449  C   ASN A 165      18.171  -9.477  -5.092  1.00  0.68           C  
ATOM   2450  O   ASN A 165      17.547 -10.381  -5.651  1.00  0.68           O  
ATOM   2451  CB  ASN A 165      20.051  -8.838  -6.603  1.00  0.68           C  
ATOM   2452  CG  ASN A 165      21.116  -9.157  -5.647  1.00  0.68           C  
ATOM   2453  ND2 ASN A 165      20.883 -10.183  -4.845  1.00  0.68           N  
ATOM   2454  OD1 ASN A 165      22.144  -8.491  -5.602  1.00  0.68           O  
ATOM   2455  H01 ASN A 165      18.037  -8.026  -6.631  1.00  0.68           H  
ATOM   2456  H02 ASN A 165      20.416  -8.051  -7.263  1.00  0.68           H  
ATOM   2457  H03 ASN A 165      19.800  -9.738  -7.165  1.00  0.68           H  
ATOM   2458  H04 ASN A 165      21.572 -10.454  -4.158  1.00  0.68           H  
ATOM   2459  H05 ASN A 165      20.016 -10.695  -4.919  1.00  0.68           H  
ATOM   2460  H11 ASN A 165      19.430  -7.159  -4.209  1.00  0.68           H  
ATOM   2461  N   LYS A 166      18.355  -9.449  -3.775  1.00  0.08           N  
ATOM   2462  CA  LYS A 166      17.587 -10.298  -2.891  1.00  0.08           C  
ATOM   2463  C   LYS A 166      16.087  -9.953  -3.067  1.00  0.08           C  
ATOM   2464  O   LYS A 166      15.669  -8.801  -2.873  1.00  0.08           O  
ATOM   2465  CB  LYS A 166      18.059 -10.082  -1.445  1.00  0.08           C  
ATOM   2466  CG  LYS A 166      17.659 -11.182  -0.476  1.00  0.08           C  
ATOM   2467  CD  LYS A 166      17.460 -10.666   0.996  1.00  0.08           C  
ATOM   2468  CE  LYS A 166      16.469 -11.563   1.751  1.00  0.08           C  
ATOM   2469  NZ  LYS A 166      15.065 -11.032   1.709  1.00  0.08           N  
ATOM   2470  H01 LYS A 166      17.731 -11.351  -3.131  1.00  0.08           H  
ATOM   2471  H02 LYS A 166      17.572  -9.172  -1.095  1.00  0.08           H  
ATOM   2472  H03 LYS A 166      19.147 -10.011  -1.449  1.00  0.08           H  
ATOM   2473  H04 LYS A 166      18.471 -11.909  -0.458  1.00  0.08           H  
ATOM   2474  H05 LYS A 166      16.723 -11.624  -0.819  1.00  0.08           H  
ATOM   2475  H06 LYS A 166      19.044  -8.823  -3.385  1.00  0.08           H  
ATOM   2476  H07 LYS A 166      17.062  -9.652   0.963  1.00  0.08           H  
ATOM   2477  H08 LYS A 166      18.420 -10.676   1.513  1.00  0.08           H  
ATOM   2478  H09 LYS A 166      16.780 -11.594   2.795  1.00  0.08           H  
ATOM   2479  H10 LYS A 166      16.482 -12.555   1.301  1.00  0.08           H  
ATOM   2480  H11 LYS A 166      14.460 -11.638   2.245  1.00  0.08           H  
ATOM   2481  H12 LYS A 166      15.044 -10.102   2.103  1.00  0.08           H  
ATOM   2482  H13 LYS A 166      14.745 -11.000   0.752  1.00  0.08           H  
ATOM   2483  N   MET A 167      15.299 -10.948  -3.489  1.00  0.32           N  
ATOM   2484  CA  MET A 167      13.839 -10.825  -3.581  1.00  0.32           C  
ATOM   2485  C   MET A 167      13.305 -11.009  -2.161  1.00  0.32           C  
ATOM   2486  O   MET A 167      13.619 -12.020  -1.531  1.00  0.32           O  
ATOM   2487  CB  MET A 167      13.242 -11.922  -4.467  1.00  0.32           C  
ATOM   2488  CG  MET A 167      13.295 -11.638  -5.941  1.00  0.32           C  
ATOM   2489  SD  MET A 167      12.310 -12.844  -6.887  1.00  0.32           S  
ATOM   2490  CE  MET A 167      13.326 -14.293  -6.593  1.00  0.32           C  
ATOM   2491  H01 MET A 167      13.572  -9.861  -4.014  1.00  0.32           H  
ATOM   2492  H02 MET A 167      12.186 -11.988  -4.205  1.00  0.32           H  
ATOM   2493  H03 MET A 167      13.789 -12.846  -4.279  1.00  0.32           H  
ATOM   2494  H04 MET A 167      14.332 -11.712  -6.267  1.00  0.32           H  
ATOM   2495  H05 MET A 167      12.903 -10.638  -6.124  1.00  0.32           H  
ATOM   2496  H06 MET A 167      14.257 -13.992  -6.112  1.00  0.32           H  
ATOM   2497  H07 MET A 167      12.791 -14.987  -5.945  1.00  0.32           H  
ATOM   2498  H08 MET A 167      13.549 -14.780  -7.542  1.00  0.32           H  
ATOM   2499  H14 MET A 167      15.727 -11.823  -3.756  1.00  0.32           H  
ATOM   2500  N   CYS A 168      12.552 -10.033  -1.646  1.00  0.04           N  
ATOM   2501  CA  CYS A 168      11.858 -10.252  -0.380  1.00  0.04           C  
ATOM   2502  C   CYS A 168      10.747  -9.280  -0.035  1.00  0.04           C  
ATOM   2503  O   CYS A 168      10.508  -8.297  -0.735  1.00  0.04           O  
ATOM   2504  CB  CYS A 168      12.851 -10.348   0.753  1.00  0.04           C  
ATOM   2505  SG  CYS A 168      13.524  -8.784   1.278  1.00  0.04           S  
ATOM   2506  H01 CYS A 168      11.337 -11.199  -0.525  1.00  0.04           H  
ATOM   2507  H02 CYS A 168      13.689 -10.938   0.382  1.00  0.04           H  
ATOM   2508  H03 CYS A 168      12.352 -10.809   1.606  1.00  0.04           H  
ATOM   2509  H04 CYS A 168      13.749  -8.814   2.599  1.00  0.04           H  
ATOM   2510  H09 CYS A 168      12.463  -9.150  -2.129  1.00  0.04           H  
ATOM   2511  N   GLY A 169      10.052  -9.579   1.057  1.00  0.04           N  
ATOM   2512  CA  GLY A 169       8.789  -8.947   1.342  1.00  0.04           C  
ATOM   2513  C   GLY A 169       7.645  -9.926   1.413  1.00  0.04           C  
ATOM   2514  O   GLY A 169       7.848 -11.082   1.711  1.00  0.04           O  
ATOM   2515  H01 GLY A 169       8.578  -8.257   0.525  1.00  0.04           H  
ATOM   2516  H02 GLY A 169       8.866  -8.431   2.299  1.00  0.04           H  
ATOM   2517  H05 GLY A 169      10.417 -10.265   1.702  1.00  0.04           H  
ATOM   2518  N   THR A 170       6.449  -9.415   1.122  1.00  0.04           N  
ATOM   2519  CA  THR A 170       5.169 -10.116   1.187  1.00  0.04           C  
ATOM   2520  C   THR A 170       4.493  -9.950  -0.163  1.00  0.04           C  
ATOM   2521  O   THR A 170       4.197  -8.867  -0.506  1.00  0.04           O  
ATOM   2522  CB  THR A 170       4.365  -9.421   2.292  1.00  0.04           C  
ATOM   2523  CG2 THR A 170       2.961  -9.920   2.422  1.00  0.04           C  
ATOM   2524  OG1 THR A 170       5.003  -9.678   3.541  1.00  0.04           O  
ATOM   2525  H01 THR A 170       5.264 -11.180   1.404  1.00  0.04           H  
ATOM   2526  H02 THR A 170       4.329  -8.364   2.027  1.00  0.04           H  
ATOM   2527  H03 THR A 170       6.425  -8.449   0.828  1.00  0.04           H  
ATOM   2528  H04 THR A 170       2.308  -9.338   1.772  1.00  0.04           H  
ATOM   2529  H05 THR A 170       2.920 -10.970   2.132  1.00  0.04           H  
ATOM   2530  H06 THR A 170       2.631  -9.814   3.456  1.00  0.04           H  
ATOM   2531  H07 THR A 170       5.244 -10.606   3.593  1.00  0.04           H  
ATOM   2532  N   LEU A 171       4.273 -11.025  -0.933  1.00  0.20           N  
ATOM   2533  CA  LEU A 171       3.790 -10.927  -2.350  1.00  0.20           C  
ATOM   2534  C   LEU A 171       2.657  -9.927  -2.775  1.00  0.20           C  
ATOM   2535  O   LEU A 171       2.798  -9.275  -3.817  1.00  0.20           O  
ATOM   2536  CB  LEU A 171       3.453 -12.341  -2.900  1.00  0.20           C  
ATOM   2537  CG  LEU A 171       4.614 -13.260  -3.352  1.00  0.20           C  
ATOM   2538  CD1 LEU A 171       4.113 -14.728  -3.549  1.00  0.20           C  
ATOM   2539  CD2 LEU A 171       5.266 -12.753  -4.640  1.00  0.20           C  
ATOM   2540  H01 LEU A 171       4.660 -10.450  -2.801  1.00  0.20           H  
ATOM   2541  H02 LEU A 171       2.901 -12.142  -3.819  1.00  0.20           H  
ATOM   2542  H03 LEU A 171       2.911 -12.870  -2.116  1.00  0.20           H  
ATOM   2543  H04 LEU A 171       5.366 -13.244  -2.563  1.00  0.20           H  
ATOM   2544  H05 LEU A 171       3.164 -14.719  -4.084  1.00  0.20           H  
ATOM   2545  H06 LEU A 171       4.849 -15.289  -4.125  1.00  0.20           H  
ATOM   2546  H07 LEU A 171       3.976 -15.199  -2.576  1.00  0.20           H  
ATOM   2547  H08 LEU A 171       4.440 -11.941  -0.542  1.00  0.20           H  
ATOM   2548  H09 LEU A 171       6.277 -13.153  -4.717  1.00  0.20           H  
ATOM   2549  H10 LEU A 171       4.680 -13.081  -5.498  1.00  0.20           H  
ATOM   2550  H11 LEU A 171       5.307 -11.664  -4.623  1.00  0.20           H  
ATOM   2551  N   PRO A 172       1.516  -9.819  -2.081  1.00  0.00           N  
ATOM   2552  CA  PRO A 172       0.502  -8.822  -2.487  1.00  0.00           C  
ATOM   2553  C   PRO A 172       0.941  -7.314  -2.409  1.00  0.00           C  
ATOM   2554  O   PRO A 172       0.280  -6.455  -3.006  1.00  0.00           O  
ATOM   2555  CB  PRO A 172      -0.725  -9.128  -1.580  1.00  0.00           C  
ATOM   2556  CG  PRO A 172      -0.332 -10.184  -0.617  1.00  0.00           C  
ATOM   2557  CD  PRO A 172       1.106 -10.587  -0.890  1.00  0.00           C  
ATOM   2558  H01 PRO A 172      -1.568  -9.463  -2.185  1.00  0.00           H  
ATOM   2559  H02 PRO A 172      -1.022  -8.228  -1.042  1.00  0.00           H  
ATOM   2560  H03 PRO A 172      -0.986 -11.049  -0.730  1.00  0.00           H  
ATOM   2561  H04 PRO A 172      -0.419  -9.803   0.401  1.00  0.00           H  
ATOM   2562  H05 PRO A 172       1.751 -10.380  -0.036  1.00  0.00           H  
ATOM   2563  H06 PRO A 172       1.171 -11.657  -1.086  1.00  0.00           H  
ATOM   2564  H12 PRO A 172       0.295  -8.926  -3.552  1.00  0.00           H  
ATOM   2565  N   TYR A 173       2.068  -7.038  -1.763  1.00  0.00           N  
ATOM   2566  CA  TYR A 173       2.608  -5.703  -1.603  1.00  0.00           C  
ATOM   2567  C   TYR A 173       3.893  -5.487  -2.453  1.00  0.00           C  
ATOM   2568  O   TYR A 173       4.431  -4.422  -2.478  1.00  0.00           O  
ATOM   2569  CB  TYR A 173       2.944  -5.499  -0.106  1.00  0.00           C  
ATOM   2570  CG  TYR A 173       1.715  -5.583   0.806  1.00  0.00           C  
ATOM   2571  CD1 TYR A 173       0.967  -4.431   1.110  1.00  0.00           C  
ATOM   2572  CD2 TYR A 173       1.288  -6.797   1.331  1.00  0.00           C  
ATOM   2573  CE1 TYR A 173      -0.221  -4.526   1.917  1.00  0.00           C  
ATOM   2574  CE2 TYR A 173       0.105  -6.889   2.188  1.00  0.00           C  
ATOM   2575  CZ  TYR A 173      -0.629  -5.756   2.444  1.00  0.00           C  
ATOM   2576  OH  TYR A 173      -1.788  -5.792   3.234  1.00  0.00           O  
ATOM   2577  H01 TYR A 173       1.866  -4.983  -1.947  1.00  0.00           H  
ATOM   2578  H02 TYR A 173       3.357  -4.496  -0.001  1.00  0.00           H  
ATOM   2579  H03 TYR A 173       3.655  -6.267   0.198  1.00  0.00           H  
ATOM   2580  H04 TYR A 173       1.289  -3.461   0.732  1.00  0.00           H  
ATOM   2581  H05 TYR A 173       1.848  -7.703   1.099  1.00  0.00           H  
ATOM   2582  H06 TYR A 173      -0.809  -3.631   2.120  1.00  0.00           H  
ATOM   2583  H07 TYR A 173       2.581  -7.808  -1.357  1.00  0.00           H  
ATOM   2584  H08 TYR A 173      -0.190  -7.846   2.618  1.00  0.00           H  
ATOM   2585  H09 TYR A 173      -1.999  -4.905   3.535  1.00  0.00           H  
ATOM   2586  N   VAL A 174       4.414  -6.533  -3.067  1.00  0.12           N  
ATOM   2587  CA  VAL A 174       5.743  -6.469  -3.677  1.00  0.12           C  
ATOM   2588  C   VAL A 174       5.590  -5.846  -5.074  1.00  0.12           C  
ATOM   2589  O   VAL A 174       4.553  -6.015  -5.691  1.00  0.12           O  
ATOM   2590  CB  VAL A 174       6.425  -7.890  -3.660  1.00  0.12           C  
ATOM   2591  CG1 VAL A 174       6.279  -8.631  -4.987  1.00  0.12           C  
ATOM   2592  CG2 VAL A 174       7.842  -7.786  -3.328  1.00  0.12           C  
ATOM   2593  H01 VAL A 174       6.421  -5.832  -3.109  1.00  0.12           H  
ATOM   2594  H02 VAL A 174       5.904  -8.463  -2.893  1.00  0.12           H  
ATOM   2595  H03 VAL A 174       5.644  -8.052  -5.658  1.00  0.12           H  
ATOM   2596  H04 VAL A 174       7.261  -8.762  -5.441  1.00  0.12           H  
ATOM   2597  H05 VAL A 174       5.826  -9.607  -4.811  1.00  0.12           H  
ATOM   2598  H06 VAL A 174       8.375  -7.320  -4.156  1.00  0.12           H  
ATOM   2599  H07 VAL A 174       7.962  -7.178  -2.431  1.00  0.12           H  
ATOM   2600  H08 VAL A 174       8.248  -8.782  -3.150  1.00  0.12           H  
ATOM   2601  H10 VAL A 174       3.886  -7.393  -3.117  1.00  0.12           H  
ATOM   2602  N   ALA A 175       6.593  -5.093  -5.538  1.00  0.16           N  
ATOM   2603  CA  ALA A 175       6.477  -4.384  -6.823  1.00  0.16           C  
ATOM   2604  C   ALA A 175       6.769  -5.356  -7.967  1.00  0.16           C  
ATOM   2605  O   ALA A 175       7.489  -6.303  -7.751  1.00  0.16           O  
ATOM   2606  CB  ALA A 175       7.429  -3.255  -6.844  1.00  0.16           C  
ATOM   2607  H01 ALA A 175       5.466  -3.994  -6.945  1.00  0.16           H  
ATOM   2608  H02 ALA A 175       8.344  -3.562  -7.350  1.00  0.16           H  
ATOM   2609  H03 ALA A 175       6.985  -2.414  -7.376  1.00  0.16           H  
ATOM   2610  H04 ALA A 175       7.662  -2.956  -5.822  1.00  0.16           H  
ATOM   2611  H09 ALA A 175       7.443  -5.009  -4.999  1.00  0.16           H  
ATOM   2612  N   PRO A 176       6.230  -5.158  -9.172  1.00  0.40           N  
ATOM   2613  CA  PRO A 176       6.484  -6.096 -10.272  1.00  0.40           C  
ATOM   2614  C   PRO A 176       7.983  -6.305 -10.633  1.00  0.40           C  
ATOM   2615  O   PRO A 176       8.382  -7.417 -10.971  1.00  0.40           O  
ATOM   2616  CB  PRO A 176       5.720  -5.470 -11.430  1.00  0.40           C  
ATOM   2617  CG  PRO A 176       5.575  -3.988 -10.996  1.00  0.40           C  
ATOM   2618  CD  PRO A 176       5.326  -4.075  -9.569  1.00  0.40           C  
ATOM   2619  H01 PRO A 176       4.763  -5.955 -11.624  1.00  0.40           H  
ATOM   2620  H02 PRO A 176       6.282  -5.553 -12.361  1.00  0.40           H  
ATOM   2621  H03 PRO A 176       4.784  -3.464 -11.533  1.00  0.40           H  
ATOM   2622  H04 PRO A 176       6.489  -3.431 -11.199  1.00  0.40           H  
ATOM   2623  H05 PRO A 176       6.167  -7.104 -10.004  1.00  0.40           H  
ATOM   2624  H06 PRO A 176       5.495  -3.141  -9.034  1.00  0.40           H  
ATOM   2625  H07 PRO A 176       4.286  -4.329  -9.362  1.00  0.40           H  
ATOM   2626  N   GLU A 177       8.798  -5.257 -10.551  1.00  0.36           N  
ATOM   2627  CA  GLU A 177      10.207  -5.329 -10.965  1.00  0.36           C  
ATOM   2628  C   GLU A 177      10.980  -6.322 -10.151  1.00  0.36           C  
ATOM   2629  O   GLU A 177      11.997  -6.846 -10.615  1.00  0.36           O  
ATOM   2630  CB  GLU A 177      10.919  -3.984 -10.870  1.00  0.36           C  
ATOM   2631  CG  GLU A 177      10.950  -3.384  -9.455  1.00  0.36           C  
ATOM   2632  CD  GLU A 177       9.832  -2.401  -9.221  1.00  0.36           C  
ATOM   2633  OE1 GLU A 177      10.103  -1.328  -8.734  1.00  0.36           O  
ATOM   2634  OE2 GLU A 177       8.680  -2.681  -9.559  1.00  0.36           O  
ATOM   2635  H01 GLU A 177      10.178  -5.645 -12.008  1.00  0.36           H  
ATOM   2636  H02 GLU A 177      10.356  -3.288 -11.492  1.00  0.36           H  
ATOM   2637  H03 GLU A 177      11.947  -4.116 -11.208  1.00  0.36           H  
ATOM   2638  H04 GLU A 177      11.892  -2.847  -9.344  1.00  0.36           H  
ATOM   2639  H05 GLU A 177      10.863  -4.193  -8.730  1.00  0.36           H  
ATOM   2640  H08 GLU A 177       8.438  -4.384 -10.193  1.00  0.36           H  
ATOM   2641  N   LEU A 178      10.545  -6.612  -8.931  1.00  0.12           N  
ATOM   2642  CA  LEU A 178      11.352  -7.521  -8.139  1.00  0.12           C  
ATOM   2643  C   LEU A 178      11.050  -8.995  -8.372  1.00  0.12           C  
ATOM   2644  O   LEU A 178      11.877  -9.850  -8.058  1.00  0.12           O  
ATOM   2645  CB  LEU A 178      11.387  -7.096  -6.675  1.00  0.12           C  
ATOM   2646  CG  LEU A 178      10.623  -7.672  -5.504  1.00  0.12           C  
ATOM   2647  CD1 LEU A 178      10.664  -9.154  -5.441  1.00  0.12           C  
ATOM   2648  CD2 LEU A 178      11.206  -7.045  -4.226  1.00  0.12           C  
ATOM   2649  H01 LEU A 178      12.375  -7.433  -8.504  1.00  0.12           H  
ATOM   2650  H02 LEU A 178      10.841  -6.158  -6.772  1.00  0.12           H  
ATOM   2651  H03 LEU A 178      12.435  -7.188  -6.389  1.00  0.12           H  
ATOM   2652  H04 LEU A 178       9.567  -7.428  -5.619  1.00  0.12           H  
ATOM   2653  H05 LEU A 178      11.524  -9.468  -4.850  1.00  0.12           H  
ATOM   2654  H06 LEU A 178       9.689  -6.217  -8.569  1.00  0.12           H  
ATOM   2655  H07 LEU A 178       9.750  -9.524  -4.976  1.00  0.12           H  
ATOM   2656  H08 LEU A 178      10.749  -9.559  -6.449  1.00  0.12           H  
ATOM   2657  H09 LEU A 178      12.099  -6.473  -4.478  1.00  0.12           H  
ATOM   2658  H10 LEU A 178      10.466  -6.384  -3.775  1.00  0.12           H  
ATOM   2659  H11 LEU A 178      11.468  -7.834  -3.520  1.00  0.12           H  
ATOM   2660  N   LEU A 179       9.908  -9.293  -8.979  1.00  0.28           N  
ATOM   2661  CA  LEU A 179       9.688 -10.629  -9.535  1.00  0.28           C  
ATOM   2662  C   LEU A 179      10.364 -10.825 -10.899  1.00  0.28           C  
ATOM   2663  O   LEU A 179      10.568 -11.953 -11.306  1.00  0.28           O  
ATOM   2664  CB  LEU A 179       8.198 -10.924  -9.726  1.00  0.28           C  
ATOM   2665  CG  LEU A 179       7.199 -10.685  -8.615  1.00  0.28           C  
ATOM   2666  CD1 LEU A 179       5.794 -10.818  -9.167  1.00  0.28           C  
ATOM   2667  CD2 LEU A 179       7.458 -11.645  -7.452  1.00  0.28           C  
ATOM   2668  H01 LEU A 179      10.128 -11.310  -8.807  1.00  0.28           H  
ATOM   2669  H02 LEU A 179       8.184 -12.009  -9.826  1.00  0.28           H  
ATOM   2670  H03 LEU A 179       7.870 -10.320 -10.572  1.00  0.28           H  
ATOM   2671  H04 LEU A 179       7.312  -9.674  -8.223  1.00  0.28           H  
ATOM   2672  H05 LEU A 179       5.153 -10.062  -8.713  1.00  0.28           H  
ATOM   2673  H06 LEU A 179       5.813 -10.676 -10.248  1.00  0.28           H  
ATOM   2674  H07 LEU A 179       5.405 -11.810  -8.937  1.00  0.28           H  
ATOM   2675  H08 LEU A 179       8.265 -11.255  -6.832  1.00  0.28           H  
ATOM   2676  H09 LEU A 179       6.554 -11.741  -6.851  1.00  0.28           H  
ATOM   2677  H10 LEU A 179       7.741 -12.622  -7.843  1.00  0.28           H  
ATOM   2678  H12 LEU A 179       9.185  -8.592  -9.058  1.00  0.28           H  
ATOM   2679  N   LYS A 180      10.649  -9.756 -11.625  1.00  0.44           N  
ATOM   2680  CA  LYS A 180      11.073  -9.862 -13.031  1.00  0.44           C  
ATOM   2681  C   LYS A 180      12.504  -9.394 -13.369  1.00  0.44           C  
ATOM   2682  O   LYS A 180      12.928  -9.518 -14.513  1.00  0.44           O  
ATOM   2683  CB  LYS A 180      10.138  -9.046 -13.917  1.00  0.44           C  
ATOM   2684  CG  LYS A 180       8.630  -9.235 -13.720  1.00  0.44           C  
ATOM   2685  CD  LYS A 180       7.915  -8.042 -14.362  1.00  0.44           C  
ATOM   2686  CE  LYS A 180       6.538  -8.396 -14.916  1.00  0.44           C  
ATOM   2687  NZ  LYS A 180       5.723  -7.153 -15.152  1.00  0.44           N  
ATOM   2688  H01 LYS A 180      11.042 -10.936 -13.214  1.00  0.44           H  
ATOM   2689  H02 LYS A 180      10.332  -9.404 -14.928  1.00  0.44           H  
ATOM   2690  H03 LYS A 180      10.361  -7.993 -13.745  1.00  0.44           H  
ATOM   2691  H04 LYS A 180       8.392  -9.292 -12.658  1.00  0.44           H  
ATOM   2692  H05 LYS A 180       8.307 -10.161 -14.196  1.00  0.44           H  
ATOM   2693  H06 LYS A 180       8.527  -7.710 -15.201  1.00  0.44           H  
ATOM   2694  H07 LYS A 180       7.797  -7.262 -13.610  1.00  0.44           H  
ATOM   2695  H08 LYS A 180       6.019  -9.022 -14.190  1.00  0.44           H  
ATOM   2696  H09 LYS A 180       6.657  -8.931 -15.858  1.00  0.44           H  
ATOM   2697  H10 LYS A 180       4.856  -7.217 -14.638  1.00  0.44           H  
ATOM   2698  H11 LYS A 180      10.574  -8.842 -11.203  1.00  0.44           H  
ATOM   2699  H12 LYS A 180       6.242  -6.345 -14.838  1.00  0.44           H  
ATOM   2700  H13 LYS A 180       5.523  -7.063 -16.138  1.00  0.44           H  
ATOM   2701  N   ARG A 181      13.231  -8.841 -12.402  1.00  0.52           N  
ATOM   2702  CA  ARG A 181      14.497  -8.185 -12.662  1.00  0.52           C  
ATOM   2703  C   ARG A 181      15.580  -8.662 -11.742  1.00  0.52           C  
ATOM   2704  O   ARG A 181      15.373  -8.833 -10.522  1.00  0.52           O  
ATOM   2705  CB  ARG A 181      14.383  -6.671 -12.532  1.00  0.52           C  
ATOM   2706  CG  ARG A 181      13.840  -5.994 -13.771  1.00  0.52           C  
ATOM   2707  CD  ARG A 181      14.110  -4.526 -13.788  1.00  0.52           C  
ATOM   2708  NE  ARG A 181      13.185  -3.807 -14.660  1.00  0.52           N  
ATOM   2709  CZ  ARG A 181      13.079  -2.483 -14.701  1.00  0.52           C  
ATOM   2710  NH1 ARG A 181      13.846  -1.727 -13.912  1.00  0.52           N  
ATOM   2711  NH2 ARG A 181      12.205  -1.910 -15.528  1.00  0.52           N  
ATOM   2712  H01 ARG A 181      14.761  -8.445 -13.687  1.00  0.52           H  
ATOM   2713  H02 ARG A 181      15.391  -6.288 -12.376  1.00  0.52           H  
ATOM   2714  H03 ARG A 181      13.720  -6.445 -11.697  1.00  0.52           H  
ATOM   2715  H04 ARG A 181      12.759  -6.131 -13.774  1.00  0.52           H  
ATOM   2716  H05 ARG A 181      14.304  -6.445 -14.648  1.00  0.52           H  
ATOM   2717  H06 ARG A 181      15.119  -4.375 -14.172  1.00  0.52           H  
ATOM   2718  H07 ARG A 181      14.012  -4.138 -12.774  1.00  0.52           H  
ATOM   2719  H08 ARG A 181      12.589  -4.349 -15.269  1.00  0.52           H  
ATOM   2720  H09 ARG A 181      13.765  -0.721 -13.943  1.00  0.52           H  
ATOM   2721  H10 ARG A 181      14.508  -2.161 -13.285  1.00  0.52           H  
ATOM   2722  H11 ARG A 181      11.624  -2.482 -16.124  1.00  0.52           H  
ATOM   2723  H12 ARG A 181      12.124  -0.904 -15.559  1.00  0.52           H  
ATOM   2724  H14 ARG A 181      12.889  -8.880 -11.453  1.00  0.52           H  
ATOM   2725  N   ARG A 182      16.746  -8.870 -12.364  1.00  0.52           N  
ATOM   2726  CA  ARG A 182      17.941  -9.354 -11.694  1.00  0.52           C  
ATOM   2727  C   ARG A 182      18.223  -8.372 -10.580  1.00  0.52           C  
ATOM   2728  O   ARG A 182      18.313  -8.753  -9.423  1.00  0.52           O  
ATOM   2729  CB  ARG A 182      19.108  -9.436 -12.700  1.00  0.52           C  
ATOM   2730  CG  ARG A 182      20.263 -10.347 -12.334  1.00  0.52           C  
ATOM   2731  CD  ARG A 182      21.141 -10.762 -13.510  1.00  0.52           C  
ATOM   2732  NE  ARG A 182      22.198  -9.783 -13.772  1.00  0.52           N  
ATOM   2733  CZ  ARG A 182      23.350  -9.655 -13.087  1.00  0.52           C  
ATOM   2734  NH1 ARG A 182      23.655 -10.437 -12.049  1.00  0.52           N  
ATOM   2735  NH2 ARG A 182      24.215  -8.717 -13.461  1.00  0.52           N  
ATOM   2736  H01 ARG A 182      17.811 -10.357 -11.288  1.00  0.52           H  
ATOM   2737  H02 ARG A 182      19.533  -8.433 -12.725  1.00  0.52           H  
ATOM   2738  H03 ARG A 182      18.702  -9.783 -13.650  1.00  0.52           H  
ATOM   2739  H04 ARG A 182      19.821 -11.262 -11.940  1.00  0.52           H  
ATOM   2740  H05 ARG A 182      20.889  -9.829 -11.608  1.00  0.52           H  
ATOM   2741  H06 ARG A 182      20.511 -10.825 -14.397  1.00  0.52           H  
ATOM   2742  H07 ARG A 182      21.599 -11.725 -13.286  1.00  0.52           H  
ATOM   2743  H08 ARG A 182      22.049  -9.143 -14.539  1.00  0.52           H  
ATOM   2744  H09 ARG A 182      24.530 -10.310 -11.561  1.00  0.52           H  
ATOM   2745  H10 ARG A 182      23.010 -11.155 -11.751  1.00  0.52           H  
ATOM   2746  H11 ARG A 182      24.002  -8.117 -14.245  1.00  0.52           H  
ATOM   2747  H12 ARG A 182      25.086  -8.605 -12.961  1.00  0.52           H  
ATOM   2748  H13 ARG A 182      16.799  -8.680 -13.355  1.00  0.52           H  
ATOM   2749  N   GLU A 183      18.285  -7.104 -10.937  1.00  0.68           N  
ATOM   2750  CA  GLU A 183      18.545  -6.022  -9.996  1.00  0.68           C  
ATOM   2751  C   GLU A 183      17.615  -4.870 -10.273  1.00  0.68           C  
ATOM   2752  O   GLU A 183      17.205  -4.649 -11.416  1.00  0.68           O  
ATOM   2753  CB  GLU A 183      20.033  -5.588 -10.052  1.00  0.68           C  
ATOM   2754  CG  GLU A 183      20.951  -6.705  -9.537  1.00  0.68           C  
ATOM   2755  CD  GLU A 183      22.444  -6.393  -9.443  1.00  0.68           C  
ATOM   2756  OE1 GLU A 183      23.215  -7.239  -9.953  1.00  0.68           O  
ATOM   2757  OE2 GLU A 183      22.868  -5.375  -8.834  1.00  0.68           O  
ATOM   2758  H01 GLU A 183      18.354  -6.376  -8.983  1.00  0.68           H  
ATOM   2759  H02 GLU A 183      20.163  -4.711  -9.417  1.00  0.68           H  
ATOM   2760  H03 GLU A 183      20.298  -5.354 -11.083  1.00  0.68           H  
ATOM   2761  H04 GLU A 183      20.876  -7.497 -10.282  1.00  0.68           H  
ATOM   2762  H05 GLU A 183      20.609  -6.978  -8.539  1.00  0.68           H  
ATOM   2763  H13 GLU A 183      18.146  -6.871 -11.910  1.00  0.68           H  
ATOM   2764  N   PHE A 184      17.318  -4.116  -9.223  1.00  0.44           N  
ATOM   2765  CA  PHE A 184      16.286  -3.078  -9.236  1.00  0.44           C  
ATOM   2766  C   PHE A 184      16.523  -2.037  -8.085  1.00  0.44           C  
ATOM   2767  O   PHE A 184      17.134  -2.351  -7.065  1.00  0.44           O  
ATOM   2768  CB  PHE A 184      14.892  -3.754  -9.082  1.00  0.44           C  
ATOM   2769  CG  PHE A 184      14.812  -4.726  -7.911  1.00  0.44           C  
ATOM   2770  CD1 PHE A 184      14.529  -4.270  -6.605  1.00  0.44           C  
ATOM   2771  CD2 PHE A 184      15.032  -6.079  -8.106  1.00  0.44           C  
ATOM   2772  CE1 PHE A 184      14.489  -5.162  -5.528  1.00  0.44           C  
ATOM   2773  CE2 PHE A 184      15.008  -6.981  -7.044  1.00  0.44           C  
ATOM   2774  CZ  PHE A 184      14.735  -6.523  -5.737  1.00  0.44           C  
ATOM   2775  H01 PHE A 184      16.330  -2.538 -10.182  1.00  0.44           H  
ATOM   2776  H02 PHE A 184      14.715  -4.331  -9.989  1.00  0.44           H  
ATOM   2777  H03 PHE A 184      14.144  -2.974  -8.935  1.00  0.44           H  
ATOM   2778  H04 PHE A 184      14.339  -3.210  -6.434  1.00  0.44           H  
ATOM   2779  H05 PHE A 184      15.228  -6.447  -9.113  1.00  0.44           H  
ATOM   2780  H06 PHE A 184      17.832  -4.266  -8.367  1.00  0.44           H  
ATOM   2781  H07 PHE A 184      14.266  -4.796  -4.526  1.00  0.44           H  
ATOM   2782  H08 PHE A 184      15.200  -8.039  -7.222  1.00  0.44           H  
ATOM   2783  H09 PHE A 184      14.716  -7.222  -4.901  1.00  0.44           H  
ATOM   2784  N   HIS A 185      16.030  -0.814  -8.253  1.00  0.76           N  
ATOM   2785  CA  HIS A 185      16.191   0.227  -7.238  1.00  0.76           C  
ATOM   2786  C   HIS A 185      15.285   0.086  -5.997  1.00  0.76           C  
ATOM   2787  O   HIS A 185      14.118  -0.283  -6.097  1.00  0.76           O  
ATOM   2788  CB  HIS A 185      15.954   1.610  -7.840  1.00  0.76           C  
ATOM   2789  CG  HIS A 185      16.942   2.006  -8.897  1.00  0.76           C  
ATOM   2790  CD2 HIS A 185      17.138   1.540 -10.151  1.00  0.76           C  
ATOM   2791  ND1 HIS A 185      17.844   3.032  -8.725  1.00  0.76           N  
ATOM   2792  CE1 HIS A 185      18.565   3.168  -9.818  1.00  0.76           C  
ATOM   2793  NE2 HIS A 185      18.155   2.277 -10.701  1.00  0.76           N  
ATOM   2794  H01 HIS A 185      17.218   0.103  -6.896  1.00  0.76           H  
ATOM   2795  H02 HIS A 185      16.068   2.326  -7.026  1.00  0.76           H  
ATOM   2796  H03 HIS A 185      14.958   1.623  -8.282  1.00  0.76           H  
ATOM   2797  H04 HIS A 185      16.590   0.731 -10.634  1.00  0.76           H  
ATOM   2798  H05 HIS A 185      19.365   3.893  -9.968  1.00  0.76           H  
ATOM   2799  H06 HIS A 185      18.530   2.157 -11.631  1.00  0.76           H  
ATOM   2800  H10 HIS A 185      15.531  -0.598  -9.104  1.00  0.76           H  
ATOM   2801  N   ALA A 186      15.820   0.452  -4.833  1.00  0.40           N  
ATOM   2802  CA  ALA A 186      15.078   0.235  -3.588  1.00  0.40           C  
ATOM   2803  C   ALA A 186      13.847   1.126  -3.445  1.00  0.40           C  
ATOM   2804  O   ALA A 186      12.831   0.690  -3.020  1.00  0.40           O  
ATOM   2805  CB  ALA A 186      15.972   0.365  -2.373  1.00  0.40           C  
ATOM   2806  H01 ALA A 186      14.714  -0.791  -3.646  1.00  0.40           H  
ATOM   2807  H02 ALA A 186      16.858   0.944  -2.635  1.00  0.40           H  
ATOM   2808  H03 ALA A 186      15.430   0.872  -1.575  1.00  0.40           H  
ATOM   2809  H04 ALA A 186      16.273  -0.627  -2.035  1.00  0.40           H  
ATOM   2810  H07 ALA A 186      16.735   0.878  -4.809  1.00  0.40           H  
ATOM   2811  N   GLU A 187      13.946   2.377  -3.863  1.00  0.60           N  
ATOM   2812  CA  GLU A 187      12.950   3.338  -3.543  1.00  0.60           C  
ATOM   2813  C   GLU A 187      11.555   3.121  -4.164  1.00  0.60           C  
ATOM   2814  O   GLU A 187      10.569   3.196  -3.426  1.00  0.60           O  
ATOM   2815  CB  GLU A 187      13.492   4.735  -3.771  1.00  0.60           C  
ATOM   2816  CG  GLU A 187      14.477   5.205  -2.702  1.00  0.60           C  
ATOM   2817  CD  GLU A 187      15.277   6.411  -3.170  1.00  0.60           C  
ATOM   2818  OE1 GLU A 187      15.157   7.533  -2.659  1.00  0.60           O  
ATOM   2819  OE2 GLU A 187      16.051   6.225  -4.078  1.00  0.60           O  
ATOM   2820  H01 GLU A 187      12.740   3.196  -2.483  1.00  0.60           H  
ATOM   2821  H02 GLU A 187      12.639   5.413  -3.731  1.00  0.60           H  
ATOM   2822  H03 GLU A 187      13.999   4.753  -4.736  1.00  0.60           H  
ATOM   2823  H04 GLU A 187      15.174   4.392  -2.499  1.00  0.60           H  
ATOM   2824  H05 GLU A 187      14.743   2.653  -4.419  1.00  0.60           H  
ATOM   2825  H06 GLU A 187      13.923   5.474  -1.803  1.00  0.60           H  
ATOM   2826  N   PRO A 188      11.447   2.913  -5.484  1.00  0.76           N  
ATOM   2827  CA  PRO A 188      10.173   2.514  -6.089  1.00  0.76           C  
ATOM   2828  C   PRO A 188       9.462   1.333  -5.415  1.00  0.76           C  
ATOM   2829  O   PRO A 188       8.242   1.290  -5.452  1.00  0.76           O  
ATOM   2830  CB  PRO A 188      10.577   2.071  -7.501  1.00  0.76           C  
ATOM   2831  CG  PRO A 188      11.747   2.967  -7.841  1.00  0.76           C  
ATOM   2832  CD  PRO A 188      12.507   3.085  -6.500  1.00  0.76           C  
ATOM   2833  H01 PRO A 188       9.760   2.155  -8.218  1.00  0.76           H  
ATOM   2834  H02 PRO A 188      10.875   1.023  -7.509  1.00  0.76           H  
ATOM   2835  H03 PRO A 188      11.441   3.933  -8.244  1.00  0.76           H  
ATOM   2836  H04 PRO A 188      12.376   2.515  -8.608  1.00  0.76           H  
ATOM   2837  H05 PRO A 188      13.310   2.354  -6.402  1.00  0.76           H  
ATOM   2838  H06 PRO A 188      12.983   4.061  -6.406  1.00  0.76           H  
ATOM   2839  H07 PRO A 188       9.468   3.342  -6.017  1.00  0.76           H  
ATOM   2840  N   VAL A 189      10.204   0.392  -4.880  1.00  0.36           N  
ATOM   2841  CA  VAL A 189       9.626  -0.796  -4.340  1.00  0.36           C  
ATOM   2842  C   VAL A 189       8.825  -0.414  -3.053  1.00  0.36           C  
ATOM   2843  O   VAL A 189       7.708  -0.909  -2.854  1.00  0.36           O  
ATOM   2844  CB  VAL A 189      10.695  -1.866  -4.073  1.00  0.36           C  
ATOM   2845  CG1 VAL A 189      10.091  -3.046  -3.413  1.00  0.36           C  
ATOM   2846  CG2 VAL A 189      11.354  -2.368  -5.370  1.00  0.36           C  
ATOM   2847  H01 VAL A 189       8.940  -1.239  -5.062  1.00  0.36           H  
ATOM   2848  H02 VAL A 189      11.445  -1.393  -3.439  1.00  0.36           H  
ATOM   2849  H03 VAL A 189       9.102  -3.230  -3.833  1.00  0.36           H  
ATOM   2850  H04 VAL A 189      10.723  -3.918  -3.578  1.00  0.36           H  
ATOM   2851  H05 VAL A 189      10.001  -2.858  -2.343  1.00  0.36           H  
ATOM   2852  H06 VAL A 189      12.363  -2.718  -5.152  1.00  0.36           H  
ATOM   2853  H07 VAL A 189      11.206   0.511  -4.850  1.00  0.36           H  
ATOM   2854  H08 VAL A 189      10.767  -3.188  -5.783  1.00  0.36           H  
ATOM   2855  H09 VAL A 189      11.401  -1.554  -6.093  1.00  0.36           H  
ATOM   2856  N   ASP A 190       9.387   0.446  -2.211  1.00  0.24           N  
ATOM   2857  CA  ASP A 190       8.607   0.965  -1.064  1.00  0.24           C  
ATOM   2858  C   ASP A 190       7.483   1.848  -1.510  1.00  0.24           C  
ATOM   2859  O   ASP A 190       6.466   1.861  -0.881  1.00  0.24           O  
ATOM   2860  CB  ASP A 190       9.450   1.750  -0.082  1.00  0.24           C  
ATOM   2861  CG  ASP A 190      10.394   0.871   0.670  1.00  0.24           C  
ATOM   2862  OD1 ASP A 190      10.071  -0.364   0.825  1.00  0.24           O  
ATOM   2863  OD2 ASP A 190      11.507   1.328   1.089  1.00  0.24           O  
ATOM   2864  H01 ASP A 190       8.217   0.077  -0.567  1.00  0.24           H  
ATOM   2865  H02 ASP A 190       8.780   2.219   0.638  1.00  0.24           H  
ATOM   2866  H03 ASP A 190      10.024   2.498  -0.629  1.00  0.24           H  
ATOM   2867  H10 ASP A 190      10.341   0.744  -2.352  1.00  0.24           H  
ATOM   2868  N   VAL A 191       7.666   2.549  -2.627  1.00  0.48           N  
ATOM   2869  CA  VAL A 191       6.627   3.404  -3.139  1.00  0.48           C  
ATOM   2870  C   VAL A 191       5.394   2.603  -3.525  1.00  0.48           C  
ATOM   2871  O   VAL A 191       4.274   2.979  -3.153  1.00  0.48           O  
ATOM   2872  CB  VAL A 191       7.157   4.347  -4.244  1.00  0.48           C  
ATOM   2873  CG1 VAL A 191       6.023   4.943  -5.059  1.00  0.48           C  
ATOM   2874  CG2 VAL A 191       7.948   5.444  -3.611  1.00  0.48           C  
ATOM   2875  H01 VAL A 191       6.297   4.069  -2.341  1.00  0.48           H  
ATOM   2876  H02 VAL A 191       7.785   3.766  -4.919  1.00  0.48           H  
ATOM   2877  H03 VAL A 191       5.191   5.187  -4.399  1.00  0.48           H  
ATOM   2878  H04 VAL A 191       8.544   2.480  -3.121  1.00  0.48           H  
ATOM   2879  H05 VAL A 191       6.369   5.849  -5.556  1.00  0.48           H  
ATOM   2880  H06 VAL A 191       5.693   4.221  -5.806  1.00  0.48           H  
ATOM   2881  H07 VAL A 191       8.869   5.599  -4.174  1.00  0.48           H  
ATOM   2882  H08 VAL A 191       7.362   6.363  -3.614  1.00  0.48           H  
ATOM   2883  H09 VAL A 191       8.192   5.171  -2.584  1.00  0.48           H  
ATOM   2884  N   TRP A 192       5.597   1.480  -4.199  1.00  0.32           N  
ATOM   2885  CA  TRP A 192       4.546   0.562  -4.587  1.00  0.32           C  
ATOM   2886  C   TRP A 192       3.780  -0.063  -3.366  1.00  0.32           C  
ATOM   2887  O   TRP A 192       2.539  -0.089  -3.290  1.00  0.32           O  
ATOM   2888  CB  TRP A 192       5.202  -0.581  -5.356  1.00  0.32           C  
ATOM   2889  CG  TRP A 192       4.255  -1.570  -5.930  1.00  0.32           C  
ATOM   2890  CD1 TRP A 192       3.648  -2.601  -5.274  1.00  0.32           C  
ATOM   2891  CD2 TRP A 192       3.761  -1.617  -7.275  1.00  0.32           C  
ATOM   2892  CE2 TRP A 192       2.905  -2.717  -7.370  1.00  0.32           C  
ATOM   2893  CE3 TRP A 192       4.000  -0.859  -8.426  1.00  0.32           C  
ATOM   2894  NE1 TRP A 192       2.829  -3.290  -6.128  1.00  0.32           N  
ATOM   2895  CZ2 TRP A 192       2.251  -3.069  -8.546  1.00  0.32           C  
ATOM   2896  CZ3 TRP A 192       3.344  -1.233  -9.631  1.00  0.32           C  
ATOM   2897  CH2 TRP A 192       2.495  -2.316  -9.672  1.00  0.32           C  
ATOM   2898  H01 TRP A 192       3.819   1.121  -5.176  1.00  0.32           H  
ATOM   2899  H02 TRP A 192       5.813  -1.124  -4.635  1.00  0.32           H  
ATOM   2900  H03 TRP A 192       5.782  -0.152  -6.173  1.00  0.32           H  
ATOM   2901  H04 TRP A 192       3.794  -2.842  -4.221  1.00  0.32           H  
ATOM   2902  H05 TRP A 192       4.673  -0.002  -8.400  1.00  0.32           H  
ATOM   2903  H06 TRP A 192       2.262  -4.089  -5.883  1.00  0.32           H  
ATOM   2904  H07 TRP A 192       1.566  -3.916  -8.575  1.00  0.32           H  
ATOM   2905  H08 TRP A 192       3.516  -0.653 -10.537  1.00  0.32           H  
ATOM   2906  H09 TRP A 192       2.009  -2.581 -10.611  1.00  0.32           H  
ATOM   2907  H10 TRP A 192       6.545   1.250  -4.459  1.00  0.32           H  
ATOM   2908  N   SER A 193       4.561  -0.582  -2.444  1.00  0.20           N  
ATOM   2909  CA  SER A 193       3.964  -1.179  -1.245  1.00  0.20           C  
ATOM   2910  C   SER A 193       3.089  -0.171  -0.491  1.00  0.20           C  
ATOM   2911  O   SER A 193       2.033  -0.529  -0.076  1.00  0.20           O  
ATOM   2912  CB  SER A 193       5.011  -1.862  -0.390  1.00  0.20           C  
ATOM   2913  OG  SER A 193       6.102  -1.039  -0.170  1.00  0.20           O  
ATOM   2914  H01 SER A 193       3.282  -1.972  -1.553  1.00  0.20           H  
ATOM   2915  H02 SER A 193       5.355  -2.752  -0.917  1.00  0.20           H  
ATOM   2916  H03 SER A 193       4.567  -2.127   0.570  1.00  0.20           H  
ATOM   2917  H04 SER A 193       6.371  -1.102   0.749  1.00  0.20           H  
ATOM   2918  H10 SER A 193       5.564  -0.570  -2.561  1.00  0.20           H  
ATOM   2919  N   CYS A 194       3.476   1.091  -0.420  1.00  0.24           N  
ATOM   2920  CA  CYS A 194       2.673   2.136   0.198  1.00  0.24           C  
ATOM   2921  C   CYS A 194       1.336   2.340  -0.500  1.00  0.24           C  
ATOM   2922  O   CYS A 194       0.379   2.710   0.123  1.00  0.24           O  
ATOM   2923  CB  CYS A 194       3.447   3.462   0.236  1.00  0.24           C  
ATOM   2924  SG  CYS A 194       4.875   3.604   1.374  1.00  0.24           S  
ATOM   2925  H01 CYS A 194       2.463   1.805   1.215  1.00  0.24           H  
ATOM   2926  H02 CYS A 194       2.725   4.183   0.621  1.00  0.24           H  
ATOM   2927  H03 CYS A 194       3.817   3.649  -0.772  1.00  0.24           H  
ATOM   2928  H04 CYS A 194       5.305   2.379   1.708  1.00  0.24           H  
ATOM   2929  H05 CYS A 194       4.372   1.342  -0.813  1.00  0.24           H  
ATOM   2930  N   GLY A 195       1.283   2.082  -1.822  1.00  0.52           N  
ATOM   2931  CA  GLY A 195       0.098   2.225  -2.579  1.00  0.52           C  
ATOM   2932  C   GLY A 195      -0.786   1.031  -2.485  1.00  0.52           C  
ATOM   2933  O   GLY A 195      -1.978   1.184  -2.495  1.00  0.52           O  
ATOM   2934  H01 GLY A 195       0.385   2.343  -3.624  1.00  0.52           H  
ATOM   2935  H02 GLY A 195      -0.448   3.095  -2.214  1.00  0.52           H  
ATOM   2936  H05 GLY A 195       2.123   1.774  -2.290  1.00  0.52           H  
ATOM   2937  N   ILE A 196      -0.228  -0.152  -2.324  1.00  0.28           N  
ATOM   2938  CA  ILE A 196      -1.031  -1.312  -2.028  1.00  0.28           C  
ATOM   2939  C   ILE A 196      -1.700  -1.043  -0.633  1.00  0.28           C  
ATOM   2940  O   ILE A 196      -2.896  -1.382  -0.426  1.00  0.28           O  
ATOM   2941  CB  ILE A 196      -0.147  -2.573  -2.033  1.00  0.28           C  
ATOM   2942  CG1 ILE A 196       0.418  -2.888  -3.430  1.00  0.28           C  
ATOM   2943  CG2 ILE A 196      -0.946  -3.824  -1.571  1.00  0.28           C  
ATOM   2944  CD1 ILE A 196      -0.684  -3.102  -4.507  1.00  0.28           C  
ATOM   2945  H01 ILE A 196      -1.806  -1.485  -2.775  1.00  0.28           H  
ATOM   2946  H02 ILE A 196       0.670  -2.357  -1.345  1.00  0.28           H  
ATOM   2947  H03 ILE A 196       0.774  -0.247  -2.409  1.00  0.28           H  
ATOM   2948  H04 ILE A 196       0.975  -3.822  -3.349  1.00  0.28           H  
ATOM   2949  H05 ILE A 196       1.051  -2.058  -3.743  1.00  0.28           H  
ATOM   2950  H06 ILE A 196      -1.912  -3.844  -2.075  1.00  0.28           H  
ATOM   2951  H07 ILE A 196      -0.387  -4.726  -1.822  1.00  0.28           H  
ATOM   2952  H08 ILE A 196      -1.100  -3.780  -0.493  1.00  0.28           H  
ATOM   2953  H09 ILE A 196      -1.532  -2.451  -4.293  1.00  0.28           H  
ATOM   2954  H10 ILE A 196      -0.282  -2.862  -5.491  1.00  0.28           H  
ATOM   2955  H11 ILE A 196      -1.012  -4.141  -4.491  1.00  0.28           H  
ATOM   2956  N   VAL A 197      -0.935  -0.445   0.284  1.00  0.04           N  
ATOM   2957  CA  VAL A 197      -1.475  -0.154   1.650  1.00  0.04           C  
ATOM   2958  C   VAL A 197      -2.668   0.801   1.622  1.00  0.04           C  
ATOM   2959  O   VAL A 197      -3.693   0.610   2.324  1.00  0.04           O  
ATOM   2960  CB  VAL A 197      -0.401   0.385   2.591  1.00  0.04           C  
ATOM   2961  CG1 VAL A 197      -1.030   1.098   3.815  1.00  0.04           C  
ATOM   2962  CG2 VAL A 197       0.492  -0.758   3.048  1.00  0.04           C  
ATOM   2963  H01 VAL A 197      -1.822  -1.113   2.034  1.00  0.04           H  
ATOM   2964  H02 VAL A 197       0.195   1.121   2.051  1.00  0.04           H  
ATOM   2965  H03 VAL A 197      -2.041   0.723   3.973  1.00  0.04           H  
ATOM   2966  H04 VAL A 197      -0.427   0.900   4.701  1.00  0.04           H  
ATOM   2967  H05 VAL A 197      -1.066   2.172   3.632  1.00  0.04           H  
ATOM   2968  H06 VAL A 197       1.410  -0.353   3.474  1.00  0.04           H  
ATOM   2969  H07 VAL A 197      -0.029  -1.347   3.803  1.00  0.04           H  
ATOM   2970  H08 VAL A 197       0.736  -1.392   2.196  1.00  0.04           H  
ATOM   2971  H12 VAL A 197       0.014  -0.187   0.055  1.00  0.04           H  
ATOM   2972  N   LEU A 198      -2.523   1.857   0.831  1.00  0.36           N  
ATOM   2973  CA  LEU A 198      -3.539   2.819   0.637  1.00  0.36           C  
ATOM   2974  C   LEU A 198      -4.776   2.223   0.029  1.00  0.36           C  
ATOM   2975  O   LEU A 198      -5.874   2.607   0.371  1.00  0.36           O  
ATOM   2976  CB  LEU A 198      -2.988   3.921  -0.259  1.00  0.36           C  
ATOM   2977  CG  LEU A 198      -3.886   5.067  -0.671  1.00  0.36           C  
ATOM   2978  CD1 LEU A 198      -4.574   5.745   0.558  1.00  0.36           C  
ATOM   2979  CD2 LEU A 198      -3.101   6.064  -1.542  1.00  0.36           C  
ATOM   2980  H01 LEU A 198      -3.831   3.221   1.607  1.00  0.36           H  
ATOM   2981  H02 LEU A 198      -2.783   3.407  -1.198  1.00  0.36           H  
ATOM   2982  H03 LEU A 198      -2.136   4.357   0.262  1.00  0.36           H  
ATOM   2983  H04 LEU A 198      -4.701   4.669  -1.276  1.00  0.36           H  
ATOM   2984  H05 LEU A 198      -5.580   5.344   0.678  1.00  0.36           H  
ATOM   2985  H06 LEU A 198      -3.993   5.542   1.458  1.00  0.36           H  
ATOM   2986  H07 LEU A 198      -4.630   6.821   0.396  1.00  0.36           H  
ATOM   2987  H08 LEU A 198      -2.118   5.652  -1.769  1.00  0.36           H  
ATOM   2988  H09 LEU A 198      -1.646   1.978   0.345  1.00  0.36           H  
ATOM   2989  H10 LEU A 198      -3.643   6.241  -2.471  1.00  0.36           H  
ATOM   2990  H11 LEU A 198      -2.984   7.004  -1.003  1.00  0.36           H  
ATOM   2991  N   THR A 199      -4.590   1.326  -0.939  1.00  0.44           N  
ATOM   2992  CA  THR A 199      -5.680   0.632  -1.521  1.00  0.44           C  
ATOM   2993  C   THR A 199      -6.460  -0.152  -0.414  1.00  0.44           C  
ATOM   2994  O   THR A 199      -7.652  -0.076  -0.318  1.00  0.44           O  
ATOM   2995  CB  THR A 199      -5.190  -0.375  -2.498  1.00  0.44           C  
ATOM   2996  CG2 THR A 199      -6.382  -1.122  -2.990  1.00  0.44           C  
ATOM   2997  OG1 THR A 199      -4.559   0.254  -3.647  1.00  0.44           O  
ATOM   2998  H01 THR A 199      -6.319   1.366  -2.012  1.00  0.44           H  
ATOM   2999  H02 THR A 199      -4.457  -1.017  -2.010  1.00  0.44           H  
ATOM   3000  H03 THR A 199      -7.189  -0.420  -3.198  1.00  0.44           H  
ATOM   3001  H04 THR A 199      -6.124  -1.659  -3.903  1.00  0.44           H  
ATOM   3002  H05 THR A 199      -6.706  -1.832  -2.229  1.00  0.44           H  
ATOM   3003  H06 THR A 199      -4.513   1.203  -3.508  1.00  0.44           H  
ATOM   3004  H12 THR A 199      -3.653   1.137  -1.265  1.00  0.44           H  
ATOM   3005  N   ALA A 200      -5.733  -0.929   0.363  1.00  0.12           N  
ATOM   3006  CA  ALA A 200      -6.306  -1.748   1.385  1.00  0.12           C  
ATOM   3007  C   ALA A 200      -7.179  -0.872   2.240  1.00  0.12           C  
ATOM   3008  O   ALA A 200      -8.310  -1.249   2.518  1.00  0.12           O  
ATOM   3009  CB  ALA A 200      -5.219  -2.416   2.181  1.00  0.12           C  
ATOM   3010  H01 ALA A 200      -6.914  -2.544   0.956  1.00  0.12           H  
ATOM   3011  H02 ALA A 200      -4.369  -1.740   2.273  1.00  0.12           H  
ATOM   3012  H03 ALA A 200      -5.595  -2.664   3.174  1.00  0.12           H  
ATOM   3013  H04 ALA A 200      -4.904  -3.328   1.673  1.00  0.12           H  
ATOM   3014  H07 ALA A 200      -4.732  -0.947   0.231  1.00  0.12           H  
ATOM   3015  N   MET A 201      -6.671   0.311   2.591  1.00  0.16           N  
ATOM   3016  CA  MET A 201      -7.297   1.263   3.524  1.00  0.16           C  
ATOM   3017  C   MET A 201      -8.570   1.896   2.970  1.00  0.16           C  
ATOM   3018  O   MET A 201      -9.473   2.254   3.725  1.00  0.16           O  
ATOM   3019  CB  MET A 201      -6.346   2.417   3.847  1.00  0.16           C  
ATOM   3020  CG  MET A 201      -5.213   2.103   4.805  1.00  0.16           C  
ATOM   3021  SD  MET A 201      -4.462   3.584   5.545  1.00  0.16           S  
ATOM   3022  CE  MET A 201      -3.571   4.487   4.408  1.00  0.16           C  
ATOM   3023  H01 MET A 201      -7.536   0.674   4.409  1.00  0.16           H  
ATOM   3024  H02 MET A 201      -6.957   3.165   4.353  1.00  0.16           H  
ATOM   3025  H03 MET A 201      -5.905   2.758   2.910  1.00  0.16           H  
ATOM   3026  H04 MET A 201      -4.435   1.601   4.230  1.00  0.16           H  
ATOM   3027  H05 MET A 201      -5.785   0.575   2.184  1.00  0.16           H  
ATOM   3028  H06 MET A 201      -5.601   1.475   5.606  1.00  0.16           H  
ATOM   3029  H07 MET A 201      -2.586   4.039   4.281  1.00  0.16           H  
ATOM   3030  H08 MET A 201      -4.095   4.488   3.452  1.00  0.16           H  
ATOM   3031  H09 MET A 201      -3.460   5.512   4.763  1.00  0.16           H  
ATOM   3032  N   LEU A 202      -8.663   2.033   1.650  1.00  0.40           N  
ATOM   3033  CA  LEU A 202      -9.819   2.692   1.083  1.00  0.40           C  
ATOM   3034  C   LEU A 202     -10.912   1.744   0.562  1.00  0.40           C  
ATOM   3035  O   LEU A 202     -12.007   2.220   0.159  1.00  0.40           O  
ATOM   3036  CB  LEU A 202      -9.355   3.640  -0.031  1.00  0.40           C  
ATOM   3037  CG  LEU A 202      -8.591   4.884   0.424  1.00  0.40           C  
ATOM   3038  CD1 LEU A 202      -8.324   5.840  -0.735  1.00  0.40           C  
ATOM   3039  CD2 LEU A 202      -9.285   5.615   1.579  1.00  0.40           C  
ATOM   3040  H01 LEU A 202     -10.292   3.242   1.897  1.00  0.40           H  
ATOM   3041  H02 LEU A 202     -10.266   4.010  -0.501  1.00  0.40           H  
ATOM   3042  H03 LEU A 202      -8.707   3.076  -0.701  1.00  0.40           H  
ATOM   3043  H04 LEU A 202      -7.632   4.526   0.799  1.00  0.40           H  
ATOM   3044  H05 LEU A 202      -7.292   5.727  -1.068  1.00  0.40           H  
ATOM   3045  H06 LEU A 202      -8.999   5.610  -1.559  1.00  0.40           H  
ATOM   3046  H07 LEU A 202      -8.488   6.866  -0.406  1.00  0.40           H  
ATOM   3047  H08 LEU A 202     -10.288   5.210   1.714  1.00  0.40           H  
ATOM   3048  H09 LEU A 202      -8.711   5.476   2.495  1.00  0.40           H  
ATOM   3049  H10 LEU A 202      -7.932   1.680   1.049  1.00  0.40           H  
ATOM   3050  H11 LEU A 202      -9.351   6.678   1.349  1.00  0.40           H  
ATOM   3051  N   ALA A 203     -10.627   0.441   0.601  1.00  0.32           N  
ATOM   3052  CA  ALA A 203     -11.410  -0.632  -0.067  1.00  0.32           C  
ATOM   3053  C   ALA A 203     -11.628  -1.877   0.777  1.00  0.32           C  
ATOM   3054  O   ALA A 203     -12.530  -2.695   0.462  1.00  0.32           O  
ATOM   3055  CB  ALA A 203     -10.730  -1.041  -1.322  1.00  0.32           C  
ATOM   3056  H01 ALA A 203     -12.392  -0.197  -0.253  1.00  0.32           H  
ATOM   3057  H02 ALA A 203      -9.725  -1.395  -1.091  1.00  0.32           H  
ATOM   3058  H03 ALA A 203     -11.296  -1.841  -1.799  1.00  0.32           H  
ATOM   3059  H04 ALA A 203     -10.667  -0.187  -1.997  1.00  0.32           H  
ATOM   3060  H12 ALA A 203      -9.812   0.160   1.128  1.00  0.32           H  
ATOM   3061  N   GLY A 204     -10.832  -2.029   1.841  1.00  0.12           N  
ATOM   3062  CA  GLY A 204     -10.882  -3.210   2.676  1.00  0.12           C  
ATOM   3063  C   GLY A 204     -10.431  -4.434   1.906  1.00  0.12           C  
ATOM   3064  O   GLY A 204     -10.799  -5.529   2.241  1.00  0.12           O  
ATOM   3065  H01 GLY A 204     -11.911  -3.363   3.002  1.00  0.12           H  
ATOM   3066  H02 GLY A 204     -10.228  -3.068   3.537  1.00  0.12           H  
ATOM   3067  H05 GLY A 204     -10.175  -1.296   2.069  1.00  0.12           H  
ATOM   3068  N   GLU A 205      -9.657  -4.280   0.834  1.00  0.12           N  
ATOM   3069  CA  GLU A 205      -9.225  -5.455   0.119  1.00  0.12           C  
ATOM   3070  C   GLU A 205      -7.911  -5.257  -0.669  1.00  0.12           C  
ATOM   3071  O   GLU A 205      -7.556  -4.153  -1.062  1.00  0.12           O  
ATOM   3072  CB  GLU A 205     -10.402  -5.994  -0.702  1.00  0.12           C  
ATOM   3073  CG  GLU A 205     -10.396  -5.662  -2.200  1.00  0.12           C  
ATOM   3074  CD  GLU A 205     -11.563  -6.287  -2.924  1.00  0.12           C  
ATOM   3075  OE1 GLU A 205     -11.546  -7.520  -3.105  1.00  0.12           O  
ATOM   3076  OE2 GLU A 205     -12.483  -5.554  -3.298  1.00  0.12           O  
ATOM   3077  H01 GLU A 205      -8.942  -6.226   0.836  1.00  0.12           H  
ATOM   3078  H02 GLU A 205     -11.286  -5.500  -0.299  1.00  0.12           H  
ATOM   3079  H03 GLU A 205      -9.378  -3.359   0.528  1.00  0.12           H  
ATOM   3080  H04 GLU A 205     -10.408  -7.079  -0.602  1.00  0.12           H  
ATOM   3081  H05 GLU A 205      -9.479  -6.066  -2.630  1.00  0.12           H  
ATOM   3082  H06 GLU A 205     -10.445  -4.580  -2.321  1.00  0.12           H  
ATOM   3083  N   LEU A 206      -7.188  -6.348  -0.847  1.00  0.00           N  
ATOM   3084  CA  LEU A 206      -5.946  -6.370  -1.602  1.00  0.00           C  
ATOM   3085  C   LEU A 206      -6.323  -6.646  -3.080  1.00  0.00           C  
ATOM   3086  O   LEU A 206      -7.188  -7.478  -3.354  1.00  0.00           O  
ATOM   3087  CB  LEU A 206      -5.009  -7.438  -1.012  1.00  0.00           C  
ATOM   3088  CG  LEU A 206      -3.963  -7.040   0.074  1.00  0.00           C  
ATOM   3089  CD1 LEU A 206      -4.168  -5.691   0.724  1.00  0.00           C  
ATOM   3090  CD2 LEU A 206      -3.863  -8.093   1.166  1.00  0.00           C  
ATOM   3091  H01 LEU A 206      -5.407  -5.424  -1.546  1.00  0.00           H  
ATOM   3092  H02 LEU A 206      -4.391  -7.727  -1.862  1.00  0.00           H  
ATOM   3093  H03 LEU A 206      -5.644  -8.207  -0.572  1.00  0.00           H  
ATOM   3094  H04 LEU A 206      -3.034  -6.971  -0.493  1.00  0.00           H  
ATOM   3095  H05 LEU A 206      -5.172  -5.640   1.145  1.00  0.00           H  
ATOM   3096  H06 LEU A 206      -3.434  -5.554   1.518  1.00  0.00           H  
ATOM   3097  H07 LEU A 206      -7.515  -7.211  -0.437  1.00  0.00           H  
ATOM   3098  H08 LEU A 206      -4.048  -4.905  -0.022  1.00  0.00           H  
ATOM   3099  H09 LEU A 206      -3.294  -7.693   2.005  1.00  0.00           H  
ATOM   3100  H10 LEU A 206      -4.864  -8.364   1.503  1.00  0.00           H  
ATOM   3101  H11 LEU A 206      -3.359  -8.977   0.774  1.00  0.00           H  
ATOM   3102  N   PRO A 207      -5.742  -5.950  -4.039  1.00  0.04           N  
ATOM   3103  CA  PRO A 207      -6.175  -6.129  -5.438  1.00  0.04           C  
ATOM   3104  C   PRO A 207      -5.709  -7.453  -6.100  1.00  0.04           C  
ATOM   3105  O   PRO A 207      -6.455  -8.082  -6.834  1.00  0.04           O  
ATOM   3106  CB  PRO A 207      -5.535  -4.934  -6.150  1.00  0.04           C  
ATOM   3107  CG  PRO A 207      -4.368  -4.476  -5.259  1.00  0.04           C  
ATOM   3108  CD  PRO A 207      -4.638  -4.976  -3.914  1.00  0.04           C  
ATOM   3109  H01 PRO A 207      -6.256  -4.131  -6.302  1.00  0.04           H  
ATOM   3110  H02 PRO A 207      -5.167  -5.231  -7.132  1.00  0.04           H  
ATOM   3111  H03 PRO A 207      -4.280  -3.390  -5.260  1.00  0.04           H  
ATOM   3112  H04 PRO A 207      -3.429  -4.886  -5.630  1.00  0.04           H  
ATOM   3113  H05 PRO A 207      -3.751  -5.441  -3.482  1.00  0.04           H  
ATOM   3114  H06 PRO A 207      -4.932  -4.156  -3.259  1.00  0.04           H  
ATOM   3115  H12 PRO A 207      -7.262  -6.181  -5.499  1.00  0.04           H  
ATOM   3116  N   TRP A 208      -4.469  -7.856  -5.868  1.00  0.00           N  
ATOM   3117  CA  TRP A 208      -3.955  -9.110  -6.421  1.00  0.00           C  
ATOM   3118  C   TRP A 208      -3.078  -9.863  -5.415  1.00  0.00           C  
ATOM   3119  O   TRP A 208      -2.487  -9.276  -4.515  1.00  0.00           O  
ATOM   3120  CB  TRP A 208      -3.143  -8.814  -7.693  1.00  0.00           C  
ATOM   3121  CG  TRP A 208      -2.264  -7.605  -7.528  1.00  0.00           C  
ATOM   3122  CD1 TRP A 208      -1.145  -7.517  -6.767  1.00  0.00           C  
ATOM   3123  CD2 TRP A 208      -2.462  -6.307  -8.097  1.00  0.00           C  
ATOM   3124  CE2 TRP A 208      -1.403  -5.482  -7.648  1.00  0.00           C  
ATOM   3125  CE3 TRP A 208      -3.434  -5.752  -8.921  1.00  0.00           C  
ATOM   3126  NE1 TRP A 208      -0.605  -6.250  -6.849  1.00  0.00           N  
ATOM   3127  CZ2 TRP A 208      -1.303  -4.140  -7.983  1.00  0.00           C  
ATOM   3128  CZ3 TRP A 208      -3.325  -4.460  -9.282  1.00  0.00           C  
ATOM   3129  CH2 TRP A 208      -2.261  -3.648  -8.817  1.00  0.00           C  
ATOM   3130  H01 TRP A 208      -4.809  -9.746  -6.657  1.00  0.00           H  
ATOM   3131  H02 TRP A 208      -3.845  -8.613  -8.503  1.00  0.00           H  
ATOM   3132  H03 TRP A 208      -2.517  -9.677  -7.921  1.00  0.00           H  
ATOM   3133  H04 TRP A 208      -0.731  -8.332  -6.174  1.00  0.00           H  
ATOM   3134  H05 TRP A 208      -4.273  -6.355  -9.270  1.00  0.00           H  
ATOM   3135  H06 TRP A 208       0.242  -5.941  -6.393  1.00  0.00           H  
ATOM   3136  H07 TRP A 208      -3.864  -7.285  -5.296  1.00  0.00           H  
ATOM   3137  H08 TRP A 208      -0.500  -3.512  -7.599  1.00  0.00           H  
ATOM   3138  H09 TRP A 208      -4.073  -4.028  -9.947  1.00  0.00           H  
ATOM   3139  H10 TRP A 208      -2.208  -2.606  -9.134  1.00  0.00           H  
ATOM   3140  N   ASP A 209      -2.965 -11.161  -5.617  1.00  0.00           N  
ATOM   3141  CA  ASP A 209      -2.015 -11.998  -4.888  1.00  0.00           C  
ATOM   3142  C   ASP A 209      -0.590 -11.633  -5.225  1.00  0.00           C  
ATOM   3143  O   ASP A 209       0.296 -11.757  -4.373  1.00  0.00           O  
ATOM   3144  CB  ASP A 209      -2.205 -13.473  -5.258  1.00  0.00           C  
ATOM   3145  CG  ASP A 209      -3.587 -13.971  -4.958  1.00  0.00           C  
ATOM   3146  OD1 ASP A 209      -4.319 -13.229  -4.254  1.00  0.00           O  
ATOM   3147  OD2 ASP A 209      -4.025 -15.066  -5.422  1.00  0.00           O  
ATOM   3148  H01 ASP A 209      -2.202 -11.835  -3.827  1.00  0.00           H  
ATOM   3149  H02 ASP A 209      -1.507 -14.056  -4.656  1.00  0.00           H  
ATOM   3150  H03 ASP A 209      -2.014 -13.593  -6.324  1.00  0.00           H  
ATOM   3151  H11 ASP A 209      -3.562 -11.596  -6.306  1.00  0.00           H  
ATOM   3152  N   GLN A 210      -0.368 -11.220  -6.476  1.00  0.04           N  
ATOM   3153  CA  GLN A 210       0.942 -10.733  -6.911  1.00  0.04           C  
ATOM   3154  C   GLN A 210       0.900  -9.980  -8.240  1.00  0.04           C  
ATOM   3155  O   GLN A 210       0.075 -10.277  -9.105  1.00  0.04           O  
ATOM   3156  CB  GLN A 210       1.907 -11.902  -7.011  1.00  0.04           C  
ATOM   3157  CG  GLN A 210       1.361 -13.097  -7.805  1.00  0.04           C  
ATOM   3158  CD  GLN A 210       2.211 -14.317  -7.659  1.00  0.04           C  
ATOM   3159  NE2 GLN A 210       3.390 -14.295  -8.278  1.00  0.04           N  
ATOM   3160  OE1 GLN A 210       1.811 -15.277  -7.002  1.00  0.04           O  
ATOM   3161  H01 GLN A 210       1.279 -10.017  -6.161  1.00  0.04           H  
ATOM   3162  H02 GLN A 210       2.082 -12.253  -5.994  1.00  0.04           H  
ATOM   3163  H03 GLN A 210       2.818 -11.554  -7.497  1.00  0.04           H  
ATOM   3164  H04 GLN A 210      -1.127 -11.245  -7.142  1.00  0.04           H  
ATOM   3165  H05 GLN A 210       1.358 -12.820  -8.859  1.00  0.04           H  
ATOM   3166  H06 GLN A 210       0.357 -13.325  -7.448  1.00  0.04           H  
ATOM   3167  H07 GLN A 210       4.007 -15.092  -8.218  1.00  0.04           H  
ATOM   3168  H08 GLN A 210       3.667 -13.481  -8.808  1.00  0.04           H  
ATOM   3169  N   PRO A 211       1.785  -8.988  -8.391  1.00  0.04           N  
ATOM   3170  CA  PRO A 211       1.914  -8.233  -9.649  1.00  0.04           C  
ATOM   3171  C   PRO A 211       2.702  -8.970 -10.771  1.00  0.04           C  
ATOM   3172  O   PRO A 211       3.810  -8.574 -11.171  1.00  0.04           O  
ATOM   3173  CB  PRO A 211       2.664  -7.004  -9.201  1.00  0.04           C  
ATOM   3174  CG  PRO A 211       3.595  -7.552  -8.120  1.00  0.04           C  
ATOM   3175  CD  PRO A 211       2.722  -8.491  -7.352  1.00  0.04           C  
ATOM   3176  H01 PRO A 211       2.012  -6.206  -8.845  1.00  0.04           H  
ATOM   3177  H02 PRO A 211       3.230  -6.567 -10.023  1.00  0.04           H  
ATOM   3178  H03 PRO A 211       4.029  -6.770  -7.497  1.00  0.04           H  
ATOM   3179  H04 PRO A 211       4.440  -8.079  -8.563  1.00  0.04           H  
ATOM   3180  H05 PRO A 211       3.276  -9.286  -6.853  1.00  0.04           H  
ATOM   3181  H06 PRO A 211       2.188  -7.971  -6.556  1.00  0.04           H  
ATOM   3182  H09 PRO A 211       0.941  -8.051 -10.106  1.00  0.04           H  
ATOM   3183  N   SER A 212       2.127 -10.047 -11.282  1.00  0.24           N  
ATOM   3184  CA  SER A 212       2.768 -10.791 -12.360  1.00  0.24           C  
ATOM   3185  C   SER A 212       1.784 -10.977 -13.497  1.00  0.24           C  
ATOM   3186  O   SER A 212       0.613 -11.245 -13.241  1.00  0.24           O  
ATOM   3187  CB  SER A 212       3.176 -12.152 -11.853  1.00  0.24           C  
ATOM   3188  OG  SER A 212       2.066 -12.981 -11.974  1.00  0.24           O  
ATOM   3189  H01 SER A 212       3.643 -10.241 -12.707  1.00  0.24           H  
ATOM   3190  H02 SER A 212       3.509 -12.097 -10.816  1.00  0.24           H  
ATOM   3191  H03 SER A 212       4.002 -12.542 -12.448  1.00  0.24           H  
ATOM   3192  H04 SER A 212       1.803 -13.293 -11.105  1.00  0.24           H  
ATOM   3193  H07 SER A 212       1.236 -10.357 -10.922  1.00  0.24           H  
ATOM   3194  N   ASP A 213       2.272 -10.875 -14.739  1.00  0.28           N  
ATOM   3195  CA  ASP A 213       1.443 -11.063 -15.965  1.00  0.28           C  
ATOM   3196  C   ASP A 213       0.500 -12.321 -15.903  1.00  0.28           C  
ATOM   3197  O   ASP A 213      -0.488 -12.375 -16.607  1.00  0.28           O  
ATOM   3198  CB  ASP A 213       2.316 -11.098 -17.283  1.00  0.28           C  
ATOM   3199  CG  ASP A 213       3.410  -9.949 -17.373  1.00  0.28           C  
ATOM   3200  OD1 ASP A 213       4.527 -10.200 -17.928  1.00  0.28           O  
ATOM   3201  OD2 ASP A 213       3.259  -8.782 -16.925  1.00  0.28           O  
ATOM   3202  H01 ASP A 213       0.800 -10.183 -16.000  1.00  0.28           H  
ATOM   3203  H02 ASP A 213       1.630 -10.942 -18.116  1.00  0.28           H  
ATOM   3204  H03 ASP A 213       2.826 -12.060 -17.330  1.00  0.28           H  
ATOM   3205  H05 ASP A 213       3.252 -10.660 -14.852  1.00  0.28           H  
ATOM   3206  N   SER A 214       0.792 -13.315 -15.061  1.00  0.28           N  
ATOM   3207  CA  SER A 214      -0.110 -14.483 -14.876  1.00  0.28           C  
ATOM   3208  C   SER A 214      -1.216 -14.323 -13.778  1.00  0.28           C  
ATOM   3209  O   SER A 214      -1.772 -15.312 -13.270  1.00  0.28           O  
ATOM   3210  CB  SER A 214       0.737 -15.732 -14.575  1.00  0.28           C  
ATOM   3211  OG  SER A 214       0.969 -15.898 -13.172  1.00  0.28           O  
ATOM   3212  H01 SER A 214      -0.658 -14.575 -15.814  1.00  0.28           H  
ATOM   3213  H02 SER A 214       1.704 -15.608 -15.063  1.00  0.28           H  
ATOM   3214  H03 SER A 214       0.215 -16.611 -14.952  1.00  0.28           H  
ATOM   3215  H04 SER A 214       1.652 -13.273 -14.533  1.00  0.28           H  
ATOM   3216  H05 SER A 214       1.284 -16.789 -13.002  1.00  0.28           H  
ATOM   3217  N   CYS A 215      -1.534 -13.086 -13.412  1.00  0.04           N  
ATOM   3218  CA  CYS A 215      -2.510 -12.832 -12.346  1.00  0.04           C  
ATOM   3219  C   CYS A 215      -3.640 -11.989 -12.890  1.00  0.04           C  
ATOM   3220  O   CYS A 215      -3.444 -10.822 -13.174  1.00  0.04           O  
ATOM   3221  CB  CYS A 215      -1.868 -12.121 -11.153  1.00  0.04           C  
ATOM   3222  SG  CYS A 215      -2.992 -11.969  -9.748  1.00  0.04           S  
ATOM   3223  H01 CYS A 215      -2.891 -13.793 -11.999  1.00  0.04           H  
ATOM   3224  H02 CYS A 215      -1.602 -11.114 -11.473  1.00  0.04           H  
ATOM   3225  H03 CYS A 215      -0.991 -12.687 -10.839  1.00  0.04           H  
ATOM   3226  H04 CYS A 215      -3.169 -10.673  -9.455  1.00  0.04           H  
ATOM   3227  H06 CYS A 215      -1.095 -12.304 -13.877  1.00  0.04           H  
ATOM   3228  N   GLN A 216      -4.822 -12.589 -13.029  1.00  0.08           N  
ATOM   3229  CA  GLN A 216      -5.907 -11.957 -13.749  1.00  0.08           C  
ATOM   3230  C   GLN A 216      -6.125 -10.538 -13.273  1.00  0.08           C  
ATOM   3231  O   GLN A 216      -6.150  -9.631 -14.091  1.00  0.08           O  
ATOM   3232  CB  GLN A 216      -7.214 -12.745 -13.615  1.00  0.08           C  
ATOM   3233  CG  GLN A 216      -8.288 -12.283 -14.623  1.00  0.08           C  
ATOM   3234  CD  GLN A 216      -7.731 -12.312 -16.045  1.00  0.08           C  
ATOM   3235  NE2 GLN A 216      -7.704 -11.163 -16.727  1.00  0.08           N  
ATOM   3236  OE1 GLN A 216      -7.275 -13.367 -16.487  1.00  0.08           O  
ATOM   3237  H01 GLN A 216      -5.618 -11.942 -14.800  1.00  0.08           H  
ATOM   3238  H02 GLN A 216      -7.604 -12.571 -12.612  1.00  0.08           H  
ATOM   3239  H03 GLN A 216      -7.005 -13.801 -13.785  1.00  0.08           H  
ATOM   3240  H04 GLN A 216      -8.585 -11.263 -14.380  1.00  0.08           H  
ATOM   3241  H05 GLN A 216      -4.963 -13.503 -12.624  1.00  0.08           H  
ATOM   3242  H06 GLN A 216      -9.150 -12.947 -14.560  1.00  0.08           H  
ATOM   3243  H07 GLN A 216      -7.320 -11.139 -17.661  1.00  0.08           H  
ATOM   3244  H08 GLN A 216      -8.067 -10.319 -16.308  1.00  0.08           H  
ATOM   3245  N   GLU A 217      -6.245 -10.351 -11.957  1.00  0.00           N  
ATOM   3246  CA  GLU A 217      -6.576  -9.039 -11.381  1.00  0.00           C  
ATOM   3247  C   GLU A 217      -5.564  -7.994 -11.743  1.00  0.00           C  
ATOM   3248  O   GLU A 217      -5.932  -6.851 -11.970  1.00  0.00           O  
ATOM   3249  CB  GLU A 217      -6.638  -9.064  -9.836  1.00  0.00           C  
ATOM   3250  CG  GLU A 217      -7.832  -9.793  -9.221  1.00  0.00           C  
ATOM   3251  CD  GLU A 217      -7.796 -11.283  -9.472  1.00  0.00           C  
ATOM   3252  OE1 GLU A 217      -6.709 -11.876  -9.449  1.00  0.00           O  
ATOM   3253  OE2 GLU A 217      -8.860 -11.854  -9.713  1.00  0.00           O  
ATOM   3254  H01 GLU A 217      -7.554  -8.799 -11.797  1.00  0.00           H  
ATOM   3255  H02 GLU A 217      -6.744  -8.023  -9.531  1.00  0.00           H  
ATOM   3256  H03 GLU A 217      -5.730  -9.546  -9.474  1.00  0.00           H  
ATOM   3257  H04 GLU A 217      -8.735  -9.401  -9.690  1.00  0.00           H  
ATOM   3258  H05 GLU A 217      -7.831  -9.620  -8.145  1.00  0.00           H  
ATOM   3259  H09 GLU A 217      -6.104 -11.136 -11.337  1.00  0.00           H  
ATOM   3260  N   TYR A 218      -4.286  -8.372 -11.738  1.00  0.12           N  
ATOM   3261  CA  TYR A 218      -3.224  -7.447 -12.097  1.00  0.12           C  
ATOM   3262  C   TYR A 218      -3.323  -7.067 -13.601  1.00  0.12           C  
ATOM   3263  O   TYR A 218      -3.064  -5.938 -13.991  1.00  0.12           O  
ATOM   3264  CB  TYR A 218      -1.821  -8.016 -11.714  1.00  0.12           C  
ATOM   3265  CG  TYR A 218      -0.706  -7.006 -11.976  1.00  0.12           C  
ATOM   3266  CD1 TYR A 218      -0.663  -5.781 -11.300  1.00  0.12           C  
ATOM   3267  CD2 TYR A 218       0.249  -7.239 -12.950  1.00  0.12           C  
ATOM   3268  CE1 TYR A 218       0.316  -4.830 -11.595  1.00  0.12           C  
ATOM   3269  CE2 TYR A 218       1.242  -6.298 -13.245  1.00  0.12           C  
ATOM   3270  CZ  TYR A 218       1.273  -5.104 -12.582  1.00  0.12           C  
ATOM   3271  OH  TYR A 218       2.259  -4.198 -12.918  1.00  0.12           O  
ATOM   3272  H01 TYR A 218      -3.350  -6.530 -11.521  1.00  0.12           H  
ATOM   3273  H02 TYR A 218      -1.633  -8.894 -12.332  1.00  0.12           H  
ATOM   3274  H03 TYR A 218      -1.822  -8.274 -10.655  1.00  0.12           H  
ATOM   3275  H04 TYR A 218      -1.405  -5.566 -10.531  1.00  0.12           H  
ATOM   3276  H05 TYR A 218       0.227  -8.179 -13.501  1.00  0.12           H  
ATOM   3277  H06 TYR A 218      -4.051  -9.320 -11.480  1.00  0.12           H  
ATOM   3278  H07 TYR A 218       0.336  -3.880 -11.061  1.00  0.12           H  
ATOM   3279  H08 TYR A 218       1.992  -6.518 -14.005  1.00  0.12           H  
ATOM   3280  H09 TYR A 218       2.464  -3.651 -12.157  1.00  0.12           H  
ATOM   3281  N   SER A 219      -3.704  -8.013 -14.443  1.00  0.16           N  
ATOM   3282  CA  SER A 219      -3.802  -7.754 -15.904  1.00  0.16           C  
ATOM   3283  C   SER A 219      -4.995  -6.880 -16.177  1.00  0.16           C  
ATOM   3284  O   SER A 219      -4.943  -6.004 -17.024  1.00  0.16           O  
ATOM   3285  CB  SER A 219      -3.879  -9.062 -16.684  1.00  0.16           C  
ATOM   3286  OG  SER A 219      -2.736  -9.833 -16.352  1.00  0.16           O  
ATOM   3287  H01 SER A 219      -2.904  -7.234 -16.238  1.00  0.16           H  
ATOM   3288  H02 SER A 219      -3.907  -8.865 -17.756  1.00  0.16           H  
ATOM   3289  H03 SER A 219      -4.785  -9.604 -16.412  1.00  0.16           H  
ATOM   3290  H04 SER A 219      -2.457 -10.339 -17.119  1.00  0.16           H  
ATOM   3291  H10 SER A 219      -3.933  -8.930 -14.087  1.00  0.16           H  
ATOM   3292  N   ASP A 220      -6.039  -7.100 -15.382  1.00  0.12           N  
ATOM   3293  CA  ASP A 220      -7.203  -6.221 -15.333  1.00  0.12           C  
ATOM   3294  C   ASP A 220      -6.896  -4.795 -14.911  1.00  0.12           C  
ATOM   3295  O   ASP A 220      -7.529  -3.867 -15.412  1.00  0.12           O  
ATOM   3296  CB  ASP A 220      -8.243  -6.781 -14.392  1.00  0.12           C  
ATOM   3297  CG  ASP A 220      -8.909  -7.974 -14.951  1.00  0.12           C  
ATOM   3298  OD1 ASP A 220      -9.608  -8.688 -14.157  1.00  0.12           O  
ATOM   3299  OD2 ASP A 220      -8.766  -8.265 -16.175  1.00  0.12           O  
ATOM   3300  H01 ASP A 220      -7.571  -6.181 -16.358  1.00  0.12           H  
ATOM   3301  H02 ASP A 220      -9.002  -6.015 -14.235  1.00  0.12           H  
ATOM   3302  H03 ASP A 220      -7.759  -7.054 -13.454  1.00  0.12           H  
ATOM   3303  H05 ASP A 220      -6.025  -7.914 -14.784  1.00  0.12           H  
ATOM   3304  N   TRP A 221      -5.948  -4.600 -13.997  1.00  0.16           N  
ATOM   3305  CA  TRP A 221      -5.576  -3.255 -13.569  1.00  0.16           C  
ATOM   3306  C   TRP A 221      -4.796  -2.481 -14.651  1.00  0.16           C  
ATOM   3307  O   TRP A 221      -5.052  -1.279 -14.870  1.00  0.16           O  
ATOM   3308  CB  TRP A 221      -4.806  -3.319 -12.229  1.00  0.16           C  
ATOM   3309  CG  TRP A 221      -4.047  -2.114 -11.877  1.00  0.16           C  
ATOM   3310  CD1 TRP A 221      -2.691  -1.984 -11.890  1.00  0.16           C  
ATOM   3311  CD2 TRP A 221      -4.565  -0.864 -11.412  1.00  0.16           C  
ATOM   3312  CE2 TRP A 221      -3.468  -0.012 -11.199  1.00  0.16           C  
ATOM   3313  CE3 TRP A 221      -5.855  -0.358 -11.187  1.00  0.16           C  
ATOM   3314  NE1 TRP A 221      -2.337  -0.719 -11.507  1.00  0.16           N  
ATOM   3315  CZ2 TRP A 221      -3.614   1.310 -10.757  1.00  0.16           C  
ATOM   3316  CZ3 TRP A 221      -6.002   0.949 -10.731  1.00  0.16           C  
ATOM   3317  CH2 TRP A 221      -4.892   1.777 -10.543  1.00  0.16           C  
ATOM   3318  H01 TRP A 221      -6.494  -2.690 -13.411  1.00  0.16           H  
ATOM   3319  H02 TRP A 221      -4.068  -4.113 -12.347  1.00  0.16           H  
ATOM   3320  H03 TRP A 221      -5.529  -3.505 -11.435  1.00  0.16           H  
ATOM   3321  H04 TRP A 221      -5.478  -5.397 -13.592  1.00  0.16           H  
ATOM   3322  H05 TRP A 221      -1.990  -2.772 -12.165  1.00  0.16           H  
ATOM   3323  H06 TRP A 221      -6.731  -0.981 -11.367  1.00  0.16           H  
ATOM   3324  H07 TRP A 221      -1.393  -0.364 -11.459  1.00  0.16           H  
ATOM   3325  H08 TRP A 221      -2.746   1.947 -10.588  1.00  0.16           H  
ATOM   3326  H09 TRP A 221      -6.999   1.333 -10.517  1.00  0.16           H  
ATOM   3327  H10 TRP A 221      -5.040   2.808 -10.222  1.00  0.16           H  
ATOM   3328  N   LYS A 222      -3.869  -3.168 -15.318  1.00  0.24           N  
ATOM   3329  CA  LYS A 222      -3.029  -2.577 -16.362  1.00  0.24           C  
ATOM   3330  C   LYS A 222      -3.869  -2.164 -17.569  1.00  0.24           C  
ATOM   3331  O   LYS A 222      -3.601  -1.137 -18.212  1.00  0.24           O  
ATOM   3332  CB  LYS A 222      -1.964  -3.573 -16.814  1.00  0.24           C  
ATOM   3333  CG  LYS A 222      -0.966  -4.024 -15.717  1.00  0.24           C  
ATOM   3334  CD  LYS A 222       0.243  -4.792 -16.315  1.00  0.24           C  
ATOM   3335  CE  LYS A 222       0.004  -6.288 -16.379  1.00  0.24           C  
ATOM   3336  NZ  LYS A 222       1.291  -7.036 -16.413  1.00  0.24           N  
ATOM   3337  H01 LYS A 222      -2.550  -1.693 -15.942  1.00  0.24           H  
ATOM   3338  H02 LYS A 222      -1.369  -3.055 -17.566  1.00  0.24           H  
ATOM   3339  H03 LYS A 222      -2.472  -4.460 -17.193  1.00  0.24           H  
ATOM   3340  H04 LYS A 222      -1.491  -4.697 -15.039  1.00  0.24           H  
ATOM   3341  H05 LYS A 222      -0.599  -3.143 -15.190  1.00  0.24           H  
ATOM   3342  H06 LYS A 222       1.100  -4.620 -15.664  1.00  0.24           H  
ATOM   3343  H07 LYS A 222       0.428  -4.423 -17.324  1.00  0.24           H  
ATOM   3344  H08 LYS A 222      -0.550  -6.511 -17.291  1.00  0.24           H  
ATOM   3345  H09 LYS A 222      -0.564  -6.596 -15.502  1.00  0.24           H  
ATOM   3346  H10 LYS A 222       1.998  -6.512 -15.917  1.00  0.24           H  
ATOM   3347  H11 LYS A 222      -3.739  -4.144 -15.092  1.00  0.24           H  
ATOM   3348  H12 LYS A 222       1.169  -7.937 -15.972  1.00  0.24           H  
ATOM   3349  H13 LYS A 222       1.580  -7.166 -17.372  1.00  0.24           H  
ATOM   3350  N   GLU A 223      -4.899  -2.967 -17.832  1.00  0.88           N  
ATOM   3351  CA  GLU A 223      -5.929  -2.676 -18.810  1.00  0.88           C  
ATOM   3352  C   GLU A 223      -6.945  -1.623 -18.320  1.00  0.88           C  
ATOM   3353  O   GLU A 223      -8.024  -1.493 -18.878  1.00  0.88           O  
ATOM   3354  CB  GLU A 223      -6.639  -3.988 -19.188  1.00  0.88           C  
ATOM   3355  CG  GLU A 223      -5.912  -4.863 -20.236  1.00  0.88           C  
ATOM   3356  CD  GLU A 223      -6.338  -6.346 -20.213  1.00  0.88           C  
ATOM   3357  OE1 GLU A 223      -7.561  -6.651 -20.250  1.00  0.88           O  
ATOM   3358  OE2 GLU A 223      -5.449  -7.230 -20.171  1.00  0.88           O  
ATOM   3359  H01 GLU A 223      -5.449  -2.241 -19.686  1.00  0.88           H  
ATOM   3360  H02 GLU A 223      -7.583  -3.694 -19.648  1.00  0.88           H  
ATOM   3361  H03 GLU A 223      -6.758  -4.580 -18.280  1.00  0.88           H  
ATOM   3362  H04 GLU A 223      -4.850  -4.834 -19.991  1.00  0.88           H  
ATOM   3363  H05 GLU A 223      -6.122  -4.460 -21.227  1.00  0.88           H  
ATOM   3364  H14 GLU A 223      -4.967  -3.833 -17.317  1.00  0.88           H  
ATOM   3365  N   LYS A 224      -6.605  -0.856 -17.290  1.00  0.52           N  
ATOM   3366  CA  LYS A 224      -7.458   0.207 -16.737  1.00  0.52           C  
ATOM   3367  C   LYS A 224      -8.969  -0.134 -16.581  1.00  0.52           C  
ATOM   3368  O   LYS A 224      -9.861   0.712 -16.739  1.00  0.52           O  
ATOM   3369  CB  LYS A 224      -7.243   1.515 -17.496  1.00  0.52           C  
ATOM   3370  CG  LYS A 224      -5.789   1.749 -18.042  1.00  0.52           C  
ATOM   3371  CD  LYS A 224      -5.623   1.280 -19.523  1.00  0.52           C  
ATOM   3372  CE  LYS A 224      -4.307   1.793 -20.209  1.00  0.52           C  
ATOM   3373  NZ  LYS A 224      -3.876   3.157 -19.726  1.00  0.52           N  
ATOM   3374  H01 LYS A 224      -7.124   0.321 -15.706  1.00  0.52           H  
ATOM   3375  H02 LYS A 224      -7.423   2.312 -16.775  1.00  0.52           H  
ATOM   3376  H03 LYS A 224      -7.927   1.528 -18.344  1.00  0.52           H  
ATOM   3377  H04 LYS A 224      -5.107   1.159 -17.430  1.00  0.52           H  
ATOM   3378  H05 LYS A 224      -5.560   2.813 -17.984  1.00  0.52           H  
ATOM   3379  H06 LYS A 224      -5.705  -1.013 -16.860  1.00  0.52           H  
ATOM   3380  H07 LYS A 224      -6.457   1.702 -20.084  1.00  0.52           H  
ATOM   3381  H08 LYS A 224      -5.617   0.190 -19.540  1.00  0.52           H  
ATOM   3382  H09 LYS A 224      -4.511   1.878 -21.276  1.00  0.52           H  
ATOM   3383  H10 LYS A 224      -3.507   1.082 -20.000  1.00  0.52           H  
ATOM   3384  H11 LYS A 224      -3.020   3.423 -20.191  1.00  0.52           H  
ATOM   3385  H12 LYS A 224      -4.597   3.832 -19.936  1.00  0.52           H  
ATOM   3386  H13 LYS A 224      -3.721   3.128 -18.728  1.00  0.52           H  
ATOM   3387  N   LYS A 225      -9.228  -1.372 -16.206  1.00  0.12           N  
ATOM   3388  CA  LYS A 225     -10.579  -1.846 -15.930  1.00  0.12           C  
ATOM   3389  C   LYS A 225     -11.045  -1.507 -14.500  1.00  0.12           C  
ATOM   3390  O   LYS A 225     -11.318  -2.404 -13.688  1.00  0.12           O  
ATOM   3391  CB  LYS A 225     -10.638  -3.358 -16.138  1.00  0.12           C  
ATOM   3392  CG  LYS A 225     -10.261  -3.811 -17.564  1.00  0.12           C  
ATOM   3393  CD  LYS A 225      -9.896  -5.323 -17.640  1.00  0.12           C  
ATOM   3394  CE  LYS A 225     -10.983  -6.190 -18.276  1.00  0.12           C  
ATOM   3395  NZ  LYS A 225     -10.492  -7.565 -18.642  1.00  0.12           N  
ATOM   3396  H01 LYS A 225     -11.251  -1.336 -16.620  1.00  0.12           H  
ATOM   3397  H02 LYS A 225     -11.673  -3.658 -15.976  1.00  0.12           H  
ATOM   3398  H03 LYS A 225      -9.950  -3.828 -15.435  1.00  0.12           H  
ATOM   3399  H04 LYS A 225      -9.379  -3.245 -17.866  1.00  0.12           H  
ATOM   3400  H05 LYS A 225     -11.107  -3.623 -18.225  1.00  0.12           H  
ATOM   3401  H06 LYS A 225      -9.773  -5.671 -16.614  1.00  0.12           H  
ATOM   3402  H07 LYS A 225      -8.984  -5.428 -18.228  1.00  0.12           H  
ATOM   3403  H08 LYS A 225     -11.298  -5.698 -19.196  1.00  0.12           H  
ATOM   3404  H09 LYS A 225     -11.807  -6.290 -17.570  1.00  0.12           H  
ATOM   3405  H10 LYS A 225      -9.585  -7.720 -18.225  1.00  0.12           H  
ATOM   3406  H11 LYS A 225     -11.142  -8.258 -18.299  1.00  0.12           H  
ATOM   3407  H12 LYS A 225     -10.418  -7.640 -19.646  1.00  0.12           H  
ATOM   3408  H14 LYS A 225      -8.458  -2.018 -16.106  1.00  0.12           H  
ATOM   3409  N   THR A 226     -11.159  -0.217 -14.195  1.00  0.04           N  
ATOM   3410  CA  THR A 226     -11.424   0.192 -12.801  1.00  0.04           C  
ATOM   3411  C   THR A 226     -12.917   0.292 -12.428  1.00  0.04           C  
ATOM   3412  O   THR A 226     -13.319   1.008 -11.493  1.00  0.04           O  
ATOM   3413  CB  THR A 226     -10.611   1.460 -12.462  1.00  0.04           C  
ATOM   3414  CG2 THR A 226      -9.100   1.122 -12.435  1.00  0.04           C  
ATOM   3415  OG1 THR A 226     -10.723   2.430 -13.506  1.00  0.04           O  
ATOM   3416  H01 THR A 226     -11.076  -0.618 -12.160  1.00  0.04           H  
ATOM   3417  H02 THR A 226     -10.990   1.829 -11.509  1.00  0.04           H  
ATOM   3418  H03 THR A 226      -8.553   1.943 -11.972  1.00  0.04           H  
ATOM   3419  H04 THR A 226      -8.941   0.210 -11.859  1.00  0.04           H  
ATOM   3420  H05 THR A 226      -8.742   0.976 -13.454  1.00  0.04           H  
ATOM   3421  H06 THR A 226     -11.142   2.030 -14.271  1.00  0.04           H  
ATOM   3422  H13 THR A 226     -11.064   0.483 -14.917  1.00  0.04           H  
ATOM   3423  N   TYR A 227     -13.720  -0.460 -13.173  1.00  0.40           N  
ATOM   3424  CA  TYR A 227     -15.117  -0.706 -12.871  1.00  0.40           C  
ATOM   3425  C   TYR A 227     -15.227  -2.034 -12.151  1.00  0.40           C  
ATOM   3426  O   TYR A 227     -16.318  -2.439 -11.774  1.00  0.40           O  
ATOM   3427  CB  TYR A 227     -15.952  -0.778 -14.164  1.00  0.40           C  
ATOM   3428  CG  TYR A 227     -15.417  -1.807 -15.138  1.00  0.40           C  
ATOM   3429  CD1 TYR A 227     -15.745  -3.150 -15.000  1.00  0.40           C  
ATOM   3430  CD2 TYR A 227     -14.563  -1.432 -16.183  1.00  0.40           C  
ATOM   3431  CE1 TYR A 227     -15.248  -4.108 -15.892  1.00  0.40           C  
ATOM   3432  CE2 TYR A 227     -14.057  -2.377 -17.066  1.00  0.40           C  
ATOM   3433  CZ  TYR A 227     -14.406  -3.716 -16.910  1.00  0.40           C  
ATOM   3434  OH  TYR A 227     -13.944  -4.681 -17.773  1.00  0.40           O  
ATOM   3435  H01 TYR A 227     -15.494   0.109 -12.253  1.00  0.40           H  
ATOM   3436  H02 TYR A 227     -15.900   0.197 -14.648  1.00  0.40           H  
ATOM   3437  H03 TYR A 227     -16.978  -1.040 -13.905  1.00  0.40           H  
ATOM   3438  H04 TYR A 227     -16.399  -3.462 -14.186  1.00  0.40           H  
ATOM   3439  H05 TYR A 227     -14.292  -0.383 -16.305  1.00  0.40           H  
ATOM   3440  H06 TYR A 227     -15.525  -5.156 -15.782  1.00  0.40           H  
ATOM   3441  H07 TYR A 227     -13.333  -0.887 -14.002  1.00  0.40           H  
ATOM   3442  H08 TYR A 227     -13.392  -2.073 -17.875  1.00  0.40           H  
ATOM   3443  H09 TYR A 227     -13.922  -4.329 -18.666  1.00  0.40           H  
ATOM   3444  N   LEU A 228     -14.109  -2.717 -11.964  1.00  0.12           N  
ATOM   3445  CA  LEU A 228     -14.054  -3.829 -11.040  1.00  0.12           C  
ATOM   3446  C   LEU A 228     -13.624  -3.379  -9.633  1.00  0.12           C  
ATOM   3447  O   LEU A 228     -12.952  -2.351  -9.490  1.00  0.12           O  
ATOM   3448  CB  LEU A 228     -13.060  -4.840 -11.587  1.00  0.12           C  
ATOM   3449  CG  LEU A 228     -13.409  -5.221 -13.037  1.00  0.12           C  
ATOM   3450  CD1 LEU A 228     -12.350  -6.133 -13.612  1.00  0.12           C  
ATOM   3451  CD2 LEU A 228     -14.817  -5.867 -13.130  1.00  0.12           C  
ATOM   3452  H01 LEU A 228     -15.047  -4.268 -10.947  1.00  0.12           H  
ATOM   3453  H02 LEU A 228     -13.101  -5.738 -10.971  1.00  0.12           H  
ATOM   3454  H03 LEU A 228     -12.059  -4.408 -11.561  1.00  0.12           H  
ATOM   3455  H04 LEU A 228     -13.433  -4.307 -13.631  1.00  0.12           H  
ATOM   3456  H05 LEU A 228     -11.443  -6.059 -13.012  1.00  0.12           H  
ATOM   3457  H06 LEU A 228     -12.710  -7.162 -13.600  1.00  0.12           H  
ATOM   3458  H07 LEU A 228     -12.132  -5.836 -14.638  1.00  0.12           H  
ATOM   3459  H08 LEU A 228     -15.517  -5.151 -13.560  1.00  0.12           H  
ATOM   3460  H09 LEU A 228     -14.770  -6.753 -13.763  1.00  0.12           H  
ATOM   3461  H10 LEU A 228     -13.278  -2.457 -12.476  1.00  0.12           H  
ATOM   3462  H11 LEU A 228     -15.154  -6.149 -12.133  1.00  0.12           H  
ATOM   3463  N   ASN A 229     -14.012  -4.145  -8.608  1.00  0.12           N  
ATOM   3464  CA  ASN A 229     -13.343  -4.096  -7.297  1.00  0.12           C  
ATOM   3465  C   ASN A 229     -11.855  -4.437  -7.462  1.00  0.12           C  
ATOM   3466  O   ASN A 229     -11.528  -5.263  -8.312  1.00  0.12           O  
ATOM   3467  CB  ASN A 229     -13.895  -5.170  -6.362  1.00  0.12           C  
ATOM   3468  CG  ASN A 229     -15.248  -4.840  -5.813  1.00  0.12           C  
ATOM   3469  ND2 ASN A 229     -16.014  -5.873  -5.525  1.00  0.12           N  
ATOM   3470  OD1 ASN A 229     -15.598  -3.688  -5.629  1.00  0.12           O  
ATOM   3471  H01 ASN A 229     -13.503  -3.096  -6.895  1.00  0.12           H  
ATOM   3472  H02 ASN A 229     -13.212  -5.242  -5.515  1.00  0.12           H  
ATOM   3473  H03 ASN A 229     -13.964  -6.107  -6.914  1.00  0.12           H  
ATOM   3474  H04 ASN A 229     -16.937  -5.726  -5.143  1.00  0.12           H  
ATOM   3475  H05 ASN A 229     -15.678  -6.812  -5.686  1.00  0.12           H  
ATOM   3476  H12 ASN A 229     -14.789  -4.777  -8.737  1.00  0.12           H  
ATOM   3477  N   PRO A 230     -10.950  -3.887  -6.645  1.00  0.08           N  
ATOM   3478  CA  PRO A 230     -11.237  -2.914  -5.584  1.00  0.08           C  
ATOM   3479  C   PRO A 230     -11.570  -1.521  -6.029  1.00  0.08           C  
ATOM   3480  O   PRO A 230     -12.075  -0.740  -5.204  1.00  0.08           O  
ATOM   3481  CB  PRO A 230      -9.882  -2.804  -4.828  1.00  0.08           C  
ATOM   3482  CG  PRO A 230      -9.131  -3.915  -5.220  1.00  0.08           C  
ATOM   3483  CD  PRO A 230      -9.524  -4.254  -6.673  1.00  0.08           C  
ATOM   3484  H01 PRO A 230     -10.028  -2.782  -3.748  1.00  0.08           H  
ATOM   3485  H02 PRO A 230      -9.368  -1.883  -5.102  1.00  0.08           H  
ATOM   3486  H03 PRO A 230      -9.328  -4.762  -4.563  1.00  0.08           H  
ATOM   3487  H04 PRO A 230      -8.067  -3.683  -5.166  1.00  0.08           H  
ATOM   3488  H05 PRO A 230      -8.935  -3.748  -7.438  1.00  0.08           H  
ATOM   3489  H06 PRO A 230     -12.110  -3.262  -5.032  1.00  0.08           H  
ATOM   3490  H07 PRO A 230      -9.382  -5.312  -6.895  1.00  0.08           H  
ATOM   3491  N   TRP A 231     -11.236  -1.166  -7.277  1.00  0.12           N  
ATOM   3492  CA  TRP A 231     -11.167   0.248  -7.634  1.00  0.12           C  
ATOM   3493  C   TRP A 231     -12.504   1.001  -7.596  1.00  0.12           C  
ATOM   3494  O   TRP A 231     -12.504   2.181  -7.276  1.00  0.12           O  
ATOM   3495  CB  TRP A 231     -10.443   0.431  -9.013  1.00  0.12           C  
ATOM   3496  CG  TRP A 231      -9.403  -0.575  -9.175  1.00  0.12           C  
ATOM   3497  CD1 TRP A 231      -9.474  -1.732  -9.922  1.00  0.12           C  
ATOM   3498  CD2 TRP A 231      -8.138  -0.610  -8.497  1.00  0.12           C  
ATOM   3499  CE2 TRP A 231      -7.477  -1.800  -8.896  1.00  0.12           C  
ATOM   3500  CE3 TRP A 231      -7.477   0.261  -7.628  1.00  0.12           C  
ATOM   3501  NE1 TRP A 231      -8.331  -2.476  -9.735  1.00  0.12           N  
ATOM   3502  CZ2 TRP A 231      -6.189  -2.141  -8.434  1.00  0.12           C  
ATOM   3503  CZ3 TRP A 231      -6.233  -0.079  -7.166  1.00  0.12           C  
ATOM   3504  CH2 TRP A 231      -5.602  -1.278  -7.552  1.00  0.12           C  
ATOM   3505  H01 TRP A 231     -10.577   0.715  -6.845  1.00  0.12           H  
ATOM   3506  H02 TRP A 231      -9.987   1.420  -9.045  1.00  0.12           H  
ATOM   3507  H03 TRP A 231     -11.171   0.330  -9.818  1.00  0.12           H  
ATOM   3508  H04 TRP A 231     -10.309  -2.015 -10.563  1.00  0.12           H  
ATOM   3509  H05 TRP A 231      -7.944   1.197  -7.322  1.00  0.12           H  
ATOM   3510  H06 TRP A 231      -8.148  -3.379 -10.150  1.00  0.12           H  
ATOM   3511  H07 TRP A 231      -5.686  -3.050  -8.765  1.00  0.12           H  
ATOM   3512  H08 TRP A 231     -11.033  -1.874  -7.968  1.00  0.12           H  
ATOM   3513  H09 TRP A 231      -5.718   0.596  -6.482  1.00  0.12           H  
ATOM   3514  H10 TRP A 231      -4.624  -1.523  -7.138  1.00  0.12           H  
ATOM   3515  N   LYS A 232     -13.630   0.343  -7.900  1.00  0.36           N  
ATOM   3516  CA  LYS A 232     -14.913   1.056  -7.934  1.00  0.36           C  
ATOM   3517  C   LYS A 232     -15.303   1.616  -6.572  1.00  0.36           C  
ATOM   3518  O   LYS A 232     -16.073   2.579  -6.525  1.00  0.36           O  
ATOM   3519  CB  LYS A 232     -16.095   0.243  -8.497  1.00  0.36           C  
ATOM   3520  CG  LYS A 232     -16.320  -1.162  -7.975  1.00  0.36           C  
ATOM   3521  CD  LYS A 232     -17.608  -1.769  -8.627  1.00  0.36           C  
ATOM   3522  CE  LYS A 232     -17.626  -3.301  -8.600  1.00  0.36           C  
ATOM   3523  NZ  LYS A 232     -19.035  -3.871  -8.522  1.00  0.36           N  
ATOM   3524  H01 LYS A 232     -14.725   1.872  -8.632  1.00  0.36           H  
ATOM   3525  H02 LYS A 232     -15.844   0.100  -9.548  1.00  0.36           H  
ATOM   3526  H03 LYS A 232     -17.003   0.811  -8.295  1.00  0.36           H  
ATOM   3527  H04 LYS A 232     -16.446  -1.128  -6.893  1.00  0.36           H  
ATOM   3528  H05 LYS A 232     -15.460  -1.784  -8.224  1.00  0.36           H  
ATOM   3529  H06 LYS A 232     -17.621  -1.461  -9.672  1.00  0.36           H  
ATOM   3530  H07 LYS A 232     -18.479  -1.401  -8.085  1.00  0.36           H  
ATOM   3531  H08 LYS A 232     -17.092  -3.620  -7.705  1.00  0.36           H  
ATOM   3532  H09 LYS A 232     -17.149  -3.672  -9.507  1.00  0.36           H  
ATOM   3533  H10 LYS A 232     -19.661  -3.295  -9.067  1.00  0.36           H  
ATOM   3534  H11 LYS A 232     -13.597  -0.645  -8.106  1.00  0.36           H  
ATOM   3535  H12 LYS A 232     -19.039  -4.812  -8.889  1.00  0.36           H  
ATOM   3536  H13 LYS A 232     -19.341  -3.883  -7.560  1.00  0.36           H  
ATOM   3537  N   LYS A 233     -14.774   1.027  -5.495  1.00  0.20           N  
ATOM   3538  CA  LYS A 233     -15.008   1.517  -4.121  1.00  0.20           C  
ATOM   3539  C   LYS A 233     -14.222   2.766  -3.786  1.00  0.20           C  
ATOM   3540  O   LYS A 233     -14.362   3.303  -2.676  1.00  0.20           O  
ATOM   3541  CB  LYS A 233     -14.604   0.470  -3.082  1.00  0.20           C  
ATOM   3542  CG  LYS A 233     -15.213  -0.864  -3.253  1.00  0.20           C  
ATOM   3543  CD  LYS A 233     -14.880  -1.769  -2.029  1.00  0.20           C  
ATOM   3544  CE  LYS A 233     -14.867  -3.279  -2.325  1.00  0.20           C  
ATOM   3545  NZ  LYS A 233     -13.811  -4.000  -1.581  1.00  0.20           N  
ATOM   3546  H01 LYS A 233     -16.076   1.733  -4.088  1.00  0.20           H  
ATOM   3547  H02 LYS A 233     -14.967   0.844  -2.125  1.00  0.20           H  
ATOM   3548  H03 LYS A 233     -13.521   0.353  -3.125  1.00  0.20           H  
ATOM   3549  H04 LYS A 233     -14.811  -1.325  -4.155  1.00  0.20           H  
ATOM   3550  H05 LYS A 233     -16.294  -0.758  -3.340  1.00  0.20           H  
ATOM   3551  H06 LYS A 233     -15.677  -1.607  -1.303  1.00  0.20           H  
ATOM   3552  H07 LYS A 233     -13.895  -1.488  -1.657  1.00  0.20           H  
ATOM   3553  H08 LYS A 233     -14.662  -3.403  -3.388  1.00  0.20           H  
ATOM   3554  H09 LYS A 233     -15.835  -3.697  -2.050  1.00  0.20           H  
ATOM   3555  H10 LYS A 233     -13.017  -3.390  -1.448  1.00  0.20           H  
ATOM   3556  H11 LYS A 233     -14.169  -4.287  -0.681  1.00  0.20           H  
ATOM   3557  H12 LYS A 233     -13.525  -4.814  -2.106  1.00  0.20           H  
ATOM   3558  H14 LYS A 233     -14.190   0.213  -5.626  1.00  0.20           H  
ATOM   3559  N   ILE A 234     -13.344   3.191  -4.706  1.00  0.16           N  
ATOM   3560  CA  ILE A 234     -12.363   4.239  -4.421  1.00  0.16           C  
ATOM   3561  C   ILE A 234     -12.741   5.457  -5.199  1.00  0.16           C  
ATOM   3562  O   ILE A 234     -13.023   5.384  -6.403  1.00  0.16           O  
ATOM   3563  CB  ILE A 234     -10.880   3.743  -4.706  1.00  0.16           C  
ATOM   3564  CG1 ILE A 234     -10.493   2.684  -3.656  1.00  0.16           C  
ATOM   3565  CG2 ILE A 234      -9.907   4.851  -4.726  1.00  0.16           C  
ATOM   3566  CD1 ILE A 234      -9.223   1.843  -3.902  1.00  0.16           C  
ATOM   3567  H01 ILE A 234     -12.374   4.491  -3.361  1.00  0.16           H  
ATOM   3568  H02 ILE A 234     -10.854   3.301  -5.702  1.00  0.16           H  
ATOM   3569  H03 ILE A 234     -11.307   1.960  -3.691  1.00  0.16           H  
ATOM   3570  H04 ILE A 234     -10.359   3.203  -2.707  1.00  0.16           H  
ATOM   3571  H05 ILE A 234      -8.998   4.526  -5.232  1.00  0.16           H  
ATOM   3572  H06 ILE A 234     -10.334   5.701  -5.258  1.00  0.16           H  
ATOM   3573  H07 ILE A 234      -9.668   5.144  -3.704  1.00  0.16           H  
ATOM   3574  H08 ILE A 234      -8.411   2.223  -3.282  1.00  0.16           H  
ATOM   3575  H09 ILE A 234      -9.420   0.802  -3.644  1.00  0.16           H  
ATOM   3576  H10 ILE A 234      -8.940   1.911  -4.952  1.00  0.16           H  
ATOM   3577  H13 ILE A 234     -13.360   2.774  -5.626  1.00  0.16           H  
ATOM   3578  N   ASP A 235     -12.761   6.577  -4.507  1.00  0.48           N  
ATOM   3579  CA  ASP A 235     -13.142   7.808  -5.126  1.00  0.48           C  
ATOM   3580  C   ASP A 235     -12.082   8.257  -6.139  1.00  0.48           C  
ATOM   3581  O   ASP A 235     -10.916   7.915  -6.037  1.00  0.48           O  
ATOM   3582  CB  ASP A 235     -13.372   8.851  -4.034  1.00  0.48           C  
ATOM   3583  CG  ASP A 235     -13.700  10.192  -4.579  1.00  0.48           C  
ATOM   3584  OD1 ASP A 235     -12.756  11.036  -4.598  1.00  0.48           O  
ATOM   3585  OD2 ASP A 235     -14.854  10.483  -5.007  1.00  0.48           O  
ATOM   3586  H01 ASP A 235     -14.068   7.677  -5.685  1.00  0.48           H  
ATOM   3587  H02 ASP A 235     -12.444   8.945  -3.469  1.00  0.48           H  
ATOM   3588  H03 ASP A 235     -14.197   8.520  -3.403  1.00  0.48           H  
ATOM   3589  H11 ASP A 235     -12.505   6.566  -3.530  1.00  0.48           H  
ATOM   3590  N   SER A 236     -12.491   9.074  -7.103  1.00  0.84           N  
ATOM   3591  CA  SER A 236     -11.656   9.302  -8.265  1.00  0.84           C  
ATOM   3592  C   SER A 236     -10.335   9.986  -7.888  1.00  0.84           C  
ATOM   3593  O   SER A 236      -9.310   9.668  -8.473  1.00  0.84           O  
ATOM   3594  CB  SER A 236     -12.437  10.061  -9.368  1.00  0.84           C  
ATOM   3595  OG  SER A 236     -12.552  11.447  -9.069  1.00  0.84           O  
ATOM   3596  H01 SER A 236     -11.383   8.333  -8.683  1.00  0.84           H  
ATOM   3597  H02 SER A 236     -13.441   9.640  -9.425  1.00  0.84           H  
ATOM   3598  H03 SER A 236     -11.913   9.945 -10.317  1.00  0.84           H  
ATOM   3599  H04 SER A 236     -13.385   9.537  -7.026  1.00  0.84           H  
ATOM   3600  H05 SER A 236     -12.455  11.958  -9.876  1.00  0.84           H  
ATOM   3601  N   ALA A 237     -10.368  10.917  -6.935  1.00  0.64           N  
ATOM   3602  CA  ALA A 237      -9.184  11.654  -6.524  1.00  0.64           C  
ATOM   3603  C   ALA A 237      -8.073  10.732  -6.001  1.00  0.64           C  
ATOM   3604  O   ALA A 237      -6.996  10.743  -6.570  1.00  0.64           O  
ATOM   3605  CB  ALA A 237      -9.535  12.765  -5.478  1.00  0.64           C  
ATOM   3606  H01 ALA A 237      -8.796  12.144  -7.417  1.00  0.64           H  
ATOM   3607  H02 ALA A 237     -10.553  12.616  -5.119  1.00  0.64           H  
ATOM   3608  H03 ALA A 237      -8.842  12.706  -4.639  1.00  0.64           H  
ATOM   3609  H04 ALA A 237      -9.456  13.745  -5.948  1.00  0.64           H  
ATOM   3610  H06 ALA A 237     -11.248  11.118  -6.482  1.00  0.64           H  
ATOM   3611  N   PRO A 238      -8.296   9.938  -4.949  1.00  0.32           N  
ATOM   3612  CA  PRO A 238      -7.278   8.940  -4.530  1.00  0.32           C  
ATOM   3613  C   PRO A 238      -6.912   7.893  -5.579  1.00  0.32           C  
ATOM   3614  O   PRO A 238      -5.818   7.381  -5.534  1.00  0.32           O  
ATOM   3615  CB  PRO A 238      -7.925   8.217  -3.362  1.00  0.32           C  
ATOM   3616  CG  PRO A 238      -9.373   8.648  -3.352  1.00  0.32           C  
ATOM   3617  CD  PRO A 238      -9.464   9.936  -4.052  1.00  0.32           C  
ATOM   3618  H01 PRO A 238      -7.431   8.460  -2.421  1.00  0.32           H  
ATOM   3619  H02 PRO A 238      -7.852   7.138  -3.497  1.00  0.32           H  
ATOM   3620  H03 PRO A 238      -9.733   8.746  -2.328  1.00  0.32           H  
ATOM   3621  H04 PRO A 238      -9.985   7.904  -3.862  1.00  0.32           H  
ATOM   3622  H05 PRO A 238      -6.346   9.464  -4.316  1.00  0.32           H  
ATOM   3623  H06 PRO A 238     -10.405  10.056  -4.589  1.00  0.32           H  
ATOM   3624  H07 PRO A 238      -9.413  10.765  -3.347  1.00  0.32           H  
ATOM   3625  N   LEU A 239      -7.851   7.580  -6.453  1.00  0.48           N  
ATOM   3626  CA  LEU A 239      -7.681   6.564  -7.469  1.00  0.48           C  
ATOM   3627  C   LEU A 239      -6.677   7.035  -8.544  1.00  0.48           C  
ATOM   3628  O   LEU A 239      -5.920   6.243  -9.071  1.00  0.48           O  
ATOM   3629  CB  LEU A 239      -9.042   6.245  -8.103  1.00  0.48           C  
ATOM   3630  CG  LEU A 239      -9.376   4.799  -8.470  1.00  0.48           C  
ATOM   3631  CD1 LEU A 239     -10.724   4.791  -9.188  1.00  0.48           C  
ATOM   3632  CD2 LEU A 239      -8.332   4.151  -9.349  1.00  0.48           C  
ATOM   3633  H01 LEU A 239      -7.281   5.660  -7.009  1.00  0.48           H  
ATOM   3634  H02 LEU A 239      -9.003   6.753  -9.067  1.00  0.48           H  
ATOM   3635  H03 LEU A 239      -9.806   6.581  -7.402  1.00  0.48           H  
ATOM   3636  H04 LEU A 239      -9.407   4.218  -7.548  1.00  0.48           H  
ATOM   3637  H05 LEU A 239     -11.431   5.413  -8.639  1.00  0.48           H  
ATOM   3638  H06 LEU A 239     -10.601   5.185 -10.197  1.00  0.48           H  
ATOM   3639  H07 LEU A 239     -11.103   3.770  -9.239  1.00  0.48           H  
ATOM   3640  H08 LEU A 239      -8.731   8.074  -6.410  1.00  0.48           H  
ATOM   3641  H09 LEU A 239      -7.411   4.019  -8.781  1.00  0.48           H  
ATOM   3642  H10 LEU A 239      -8.693   3.179  -9.686  1.00  0.48           H  
ATOM   3643  H11 LEU A 239      -8.138   4.787 -10.213  1.00  0.48           H  
ATOM   3644  N   ALA A 240      -6.662   8.336  -8.814  1.00  0.76           N  
ATOM   3645  CA  ALA A 240      -5.724   8.963  -9.770  1.00  0.76           C  
ATOM   3646  C   ALA A 240      -4.316   9.003  -9.202  1.00  0.76           C  
ATOM   3647  O   ALA A 240      -3.355   8.976  -9.937  1.00  0.76           O  
ATOM   3648  CB  ALA A 240      -6.195  10.361 -10.118  1.00  0.76           C  
ATOM   3649  H01 ALA A 240      -5.703   8.361 -10.678  1.00  0.76           H  
ATOM   3650  H02 ALA A 240      -7.132  10.567  -9.601  1.00  0.76           H  
ATOM   3651  H03 ALA A 240      -5.443  11.086  -9.808  1.00  0.76           H  
ATOM   3652  H04 ALA A 240      -6.350  10.435 -11.194  1.00  0.76           H  
ATOM   3653  H12 ALA A 240      -7.328   8.929  -8.340  1.00  0.76           H  
ATOM   3654  N   LEU A 241      -4.205   9.048  -7.876  1.00  0.44           N  
ATOM   3655  CA  LEU A 241      -2.938   8.882  -7.196  1.00  0.44           C  
ATOM   3656  C   LEU A 241      -2.477   7.407  -7.285  1.00  0.44           C  
ATOM   3657  O   LEU A 241      -1.346   7.107  -7.701  1.00  0.44           O  
ATOM   3658  CB  LEU A 241      -3.072   9.356  -5.743  1.00  0.44           C  
ATOM   3659  CG  LEU A 241      -1.956   8.931  -4.796  1.00  0.44           C  
ATOM   3660  CD1 LEU A 241      -0.610   9.463  -5.333  1.00  0.44           C  
ATOM   3661  CD2 LEU A 241      -2.220   9.453  -3.332  1.00  0.44           C  
ATOM   3662  H01 LEU A 241      -2.173   9.491  -7.679  1.00  0.44           H  
ATOM   3663  H02 LEU A 241      -3.977   8.882  -5.362  1.00  0.44           H  
ATOM   3664  H03 LEU A 241      -3.108  10.445  -5.749  1.00  0.44           H  
ATOM   3665  H04 LEU A 241      -1.924   7.842  -4.750  1.00  0.44           H  
ATOM   3666  H05 LEU A 241      -5.036   9.204  -7.324  1.00  0.44           H  
ATOM   3667  H06 LEU A 241       0.163   8.709  -5.185  1.00  0.44           H  
ATOM   3668  H07 LEU A 241      -0.704   9.683  -6.396  1.00  0.44           H  
ATOM   3669  H08 LEU A 241      -0.338  10.372  -4.796  1.00  0.44           H  
ATOM   3670  H09 LEU A 241      -3.265   9.286  -3.070  1.00  0.44           H  
ATOM   3671  H10 LEU A 241      -1.581   8.914  -2.633  1.00  0.44           H  
ATOM   3672  H11 LEU A 241      -1.999  10.519  -3.280  1.00  0.44           H  
ATOM   3673  N   LEU A 242      -3.360   6.471  -6.964  1.00  0.24           N  
ATOM   3674  CA  LEU A 242      -3.045   5.083  -7.200  1.00  0.24           C  
ATOM   3675  C   LEU A 242      -2.647   4.754  -8.663  1.00  0.24           C  
ATOM   3676  O   LEU A 242      -1.914   3.807  -8.874  1.00  0.24           O  
ATOM   3677  CB  LEU A 242      -4.206   4.187  -6.817  1.00  0.24           C  
ATOM   3678  CG  LEU A 242      -4.445   4.178  -5.293  1.00  0.24           C  
ATOM   3679  CD1 LEU A 242      -5.732   3.613  -5.085  1.00  0.24           C  
ATOM   3680  CD2 LEU A 242      -3.378   3.419  -4.560  1.00  0.24           C  
ATOM   3681  H01 LEU A 242      -2.175   4.893  -6.571  1.00  0.24           H  
ATOM   3682  H02 LEU A 242      -3.966   3.170  -7.128  1.00  0.24           H  
ATOM   3683  H03 LEU A 242      -5.108   4.545  -7.314  1.00  0.24           H  
ATOM   3684  H04 LEU A 242      -4.400   5.191  -4.894  1.00  0.24           H  
ATOM   3685  H05 LEU A 242      -6.446   4.078  -5.764  1.00  0.24           H  
ATOM   3686  H06 LEU A 242      -5.694   2.541  -5.277  1.00  0.24           H  
ATOM   3687  H07 LEU A 242      -6.044   3.788  -4.055  1.00  0.24           H  
ATOM   3688  H08 LEU A 242      -2.519   4.069  -4.394  1.00  0.24           H  
ATOM   3689  H09 LEU A 242      -3.767   3.080  -3.600  1.00  0.24           H  
ATOM   3690  H10 LEU A 242      -3.072   2.557  -5.153  1.00  0.24           H  
ATOM   3691  H12 LEU A 242      -4.248   6.728  -6.557  1.00  0.24           H  
ATOM   3692  N   HIS A 243      -3.173   5.492  -9.636  1.00  0.56           N  
ATOM   3693  CA  HIS A 243      -2.785   5.287 -11.047  1.00  0.56           C  
ATOM   3694  C   HIS A 243      -1.321   5.645 -11.313  1.00  0.56           C  
ATOM   3695  O   HIS A 243      -0.671   5.015 -12.177  1.00  0.56           O  
ATOM   3696  CB  HIS A 243      -3.657   6.121 -11.978  1.00  0.56           C  
ATOM   3697  CG  HIS A 243      -4.887   5.427 -12.430  1.00  0.56           C  
ATOM   3698  CD2 HIS A 243      -6.200   5.715 -12.250  1.00  0.56           C  
ATOM   3699  ND1 HIS A 243      -4.850   4.284 -13.184  1.00  0.56           N  
ATOM   3700  CE1 HIS A 243      -6.085   3.895 -13.457  1.00  0.56           C  
ATOM   3701  NE2 HIS A 243      -6.923   4.745 -12.906  1.00  0.56           N  
ATOM   3702  H01 HIS A 243      -2.926   4.224 -11.244  1.00  0.56           H  
ATOM   3703  H02 HIS A 243      -3.063   6.325 -12.869  1.00  0.56           H  
ATOM   3704  H03 HIS A 243      -3.948   7.031 -11.453  1.00  0.56           H  
ATOM   3705  H04 HIS A 243      -6.607   6.557 -11.690  1.00  0.56           H  
ATOM   3706  H05 HIS A 243      -6.361   3.017 -14.041  1.00  0.56           H  
ATOM   3707  H06 HIS A 243      -7.931   4.695 -12.956  1.00  0.56           H  
ATOM   3708  H11 HIS A 243      -3.850   6.206  -9.406  1.00  0.56           H  
ATOM   3709  N   LYS A 244      -0.824   6.642 -10.579  1.00  0.60           N  
ATOM   3710  CA  LYS A 244       0.562   7.116 -10.665  1.00  0.60           C  
ATOM   3711  C   LYS A 244       1.556   6.260  -9.893  1.00  0.60           C  
ATOM   3712  O   LYS A 244       2.696   6.147 -10.275  1.00  0.60           O  
ATOM   3713  CB  LYS A 244       0.629   8.565 -10.186  1.00  0.60           C  
ATOM   3714  CG  LYS A 244      -0.263   9.527 -11.037  1.00  0.60           C  
ATOM   3715  CD  LYS A 244      -0.114  10.997 -10.682  1.00  0.60           C  
ATOM   3716  CE  LYS A 244      -0.853  11.421  -9.402  1.00  0.60           C  
ATOM   3717  NZ  LYS A 244      -0.815  12.907  -9.183  1.00  0.60           N  
ATOM   3718  H01 LYS A 244       0.857   7.041 -11.712  1.00  0.60           H  
ATOM   3719  H02 LYS A 244       1.662   8.897 -10.291  1.00  0.60           H  
ATOM   3720  H03 LYS A 244       0.295   8.605  -9.149  1.00  0.60           H  
ATOM   3721  H04 LYS A 244      -1.298   9.259 -10.827  1.00  0.60           H  
ATOM   3722  H05 LYS A 244       0.002   9.400 -12.087  1.00  0.60           H  
ATOM   3723  H06 LYS A 244      -0.562  11.561 -11.500  1.00  0.60           H  
ATOM   3724  H07 LYS A 244      -1.441   7.099  -9.923  1.00  0.60           H  
ATOM   3725  H08 LYS A 244       0.947  11.210 -10.550  1.00  0.60           H  
ATOM   3726  H09 LYS A 244      -0.351  10.948  -8.558  1.00  0.60           H  
ATOM   3727  H10 LYS A 244      -1.893  11.104  -9.477  1.00  0.60           H  
ATOM   3728  H11 LYS A 244      -0.155  13.324  -9.824  1.00  0.60           H  
ATOM   3729  H12 LYS A 244      -1.733  13.295  -9.346  1.00  0.60           H  
ATOM   3730  H13 LYS A 244      -0.530  13.101  -8.234  1.00  0.60           H  
ATOM   3731  N   ILE A 245       1.110   5.679  -8.775  1.00  0.24           N  
ATOM   3732  CA  ILE A 245       1.918   4.783  -7.949  1.00  0.24           C  
ATOM   3733  C   ILE A 245       2.023   3.387  -8.483  1.00  0.24           C  
ATOM   3734  O   ILE A 245       3.109   2.789  -8.513  1.00  0.24           O  
ATOM   3735  CB  ILE A 245       1.345   4.638  -6.486  1.00  0.24           C  
ATOM   3736  CG1 ILE A 245       1.332   5.987  -5.731  1.00  0.24           C  
ATOM   3737  CG2 ILE A 245       2.167   3.620  -5.750  1.00  0.24           C  
ATOM   3738  CD1 ILE A 245       0.685   5.943  -4.252  1.00  0.24           C  
ATOM   3739  H01 ILE A 245       2.898   5.259  -7.956  1.00  0.24           H  
ATOM   3740  H02 ILE A 245       0.308   4.309  -6.545  1.00  0.24           H  
ATOM   3741  H03 ILE A 245       0.700   6.654  -6.317  1.00  0.24           H  
ATOM   3742  H04 ILE A 245       2.362   6.332  -5.639  1.00  0.24           H  
ATOM   3743  H05 ILE A 245       3.083   4.087  -5.388  1.00  0.24           H  
ATOM   3744  H06 ILE A 245       1.597   3.235  -4.904  1.00  0.24           H  
ATOM   3745  H07 ILE A 245       2.419   2.800  -6.423  1.00  0.24           H  
ATOM   3746  H08 ILE A 245      -0.332   5.556  -4.312  1.00  0.24           H  
ATOM   3747  H09 ILE A 245       1.283   5.294  -3.612  1.00  0.24           H  
ATOM   3748  H10 ILE A 245       0.666   6.949  -3.833  1.00  0.24           H  
ATOM   3749  H14 ILE A 245       0.162   5.870  -8.484  1.00  0.24           H  
ATOM   3750  N   LEU A 246       0.895   2.805  -8.832  1.00  0.16           N  
ATOM   3751  CA  LEU A 246       0.962   1.419  -9.307  1.00  0.16           C  
ATOM   3752  C   LEU A 246       1.241   1.344 -10.827  1.00  0.16           C  
ATOM   3753  O   LEU A 246       0.532   0.630 -11.557  1.00  0.16           O  
ATOM   3754  CB  LEU A 246      -0.269   0.629  -8.916  1.00  0.16           C  
ATOM   3755  CG  LEU A 246      -0.710   0.693  -7.408  1.00  0.16           C  
ATOM   3756  CD1 LEU A 246      -1.994  -0.031  -7.261  1.00  0.16           C  
ATOM   3757  CD2 LEU A 246       0.257   0.032  -6.595  1.00  0.16           C  
ATOM   3758  H01 LEU A 246       1.810   0.951  -8.807  1.00  0.16           H  
ATOM   3759  H02 LEU A 246      -0.002  -0.414  -9.088  1.00  0.16           H  
ATOM   3760  H03 LEU A 246      -1.100   0.995  -9.518  1.00  0.16           H  
ATOM   3761  H04 LEU A 246      -0.806   1.735  -7.104  1.00  0.16           H  
ATOM   3762  H05 LEU A 246      -2.758   0.459  -7.865  1.00  0.16           H  
ATOM   3763  H06 LEU A 246      -1.872  -1.061  -7.596  1.00  0.16           H  
ATOM   3764  H07 LEU A 246      -2.299  -0.023  -6.214  1.00  0.16           H  
ATOM   3765  H08 LEU A 246       1.128   0.676  -6.471  1.00  0.16           H  
ATOM   3766  H09 LEU A 246      -0.176  -0.185  -5.619  1.00  0.16           H  
ATOM   3767  H10 LEU A 246       0.560  -0.899  -7.074  1.00  0.16           H  
ATOM   3768  H11 LEU A 246       0.014   3.296  -8.775  1.00  0.16           H  
ATOM   3769  N   VAL A 247       2.284   2.073 -11.244  1.00  0.40           N  
ATOM   3770  CA  VAL A 247       2.874   2.028 -12.618  1.00  0.40           C  
ATOM   3771  C   VAL A 247       3.905   0.936 -12.663  1.00  0.40           C  
ATOM   3772  O   VAL A 247       4.846   0.926 -11.881  1.00  0.40           O  
ATOM   3773  CB  VAL A 247       3.552   3.370 -12.950  1.00  0.40           C  
ATOM   3774  CG1 VAL A 247       4.385   3.318 -14.261  1.00  0.40           C  
ATOM   3775  CG2 VAL A 247       2.514   4.431 -13.012  1.00  0.40           C  
ATOM   3776  H01 VAL A 247       2.084   1.839 -13.344  1.00  0.40           H  
ATOM   3777  H02 VAL A 247       4.266   3.596 -12.158  1.00  0.40           H  
ATOM   3778  H03 VAL A 247       5.374   2.913 -14.046  1.00  0.40           H  
ATOM   3779  H04 VAL A 247       3.882   2.680 -14.987  1.00  0.40           H  
ATOM   3780  H05 VAL A 247       4.485   4.324 -14.669  1.00  0.40           H  
ATOM   3781  H06 VAL A 247       1.626   4.101 -12.473  1.00  0.40           H  
ATOM   3782  H07 VAL A 247       2.898   5.343 -12.555  1.00  0.40           H  
ATOM   3783  H08 VAL A 247       2.255   4.626 -14.053  1.00  0.40           H  
ATOM   3784  H11 VAL A 247       2.706   2.704 -10.578  1.00  0.40           H  
ATOM   3785  N   GLU A 248       3.738   0.022 -13.612  1.00  0.48           N  
ATOM   3786  CA  GLU A 248       4.495  -1.192 -13.660  1.00  0.48           C  
ATOM   3787  C   GLU A 248       5.990  -0.891 -13.796  1.00  0.48           C  
ATOM   3788  O   GLU A 248       6.824  -1.520 -13.152  1.00  0.48           O  
ATOM   3789  CB  GLU A 248       3.969  -2.054 -14.818  1.00  0.48           C  
ATOM   3790  CG  GLU A 248       5.022  -2.838 -15.596  1.00  0.48           C  
ATOM   3791  CD  GLU A 248       4.653  -4.279 -15.785  1.00  0.48           C  
ATOM   3792  OE1 GLU A 248       4.242  -4.643 -16.915  1.00  0.48           O  
ATOM   3793  OE2 GLU A 248       4.797  -5.038 -14.807  1.00  0.48           O  
ATOM   3794  H01 GLU A 248       4.374  -1.748 -12.730  1.00  0.48           H  
ATOM   3795  H02 GLU A 248       3.534  -1.355 -15.532  1.00  0.48           H  
ATOM   3796  H03 GLU A 248       3.256  -2.768 -14.407  1.00  0.48           H  
ATOM   3797  H04 GLU A 248       5.945  -2.810 -15.017  1.00  0.48           H  
ATOM   3798  H05 GLU A 248       5.145  -2.378 -16.576  1.00  0.48           H  
ATOM   3799  H09 GLU A 248       3.048   0.191 -14.330  1.00  0.48           H  
ATOM   3800  N   ASN A 249       6.311   0.066 -14.657  1.00  0.60           N  
ATOM   3801  CA  ASN A 249       7.673   0.456 -14.925  1.00  0.60           C  
ATOM   3802  C   ASN A 249       8.175   1.366 -13.825  1.00  0.60           C  
ATOM   3803  O   ASN A 249       7.694   2.482 -13.686  1.00  0.60           O  
ATOM   3804  CB  ASN A 249       7.747   1.206 -16.249  1.00  0.60           C  
ATOM   3805  CG  ASN A 249       9.144   1.607 -16.606  1.00  0.60           C  
ATOM   3806  ND2 ASN A 249       9.315   2.054 -17.844  1.00  0.60           N  
ATOM   3807  OD1 ASN A 249      10.078   1.508 -15.803  1.00  0.60           O  
ATOM   3808  H01 ASN A 249       8.289  -0.442 -14.973  1.00  0.60           H  
ATOM   3809  H02 ASN A 249       7.159   2.118 -16.145  1.00  0.60           H  
ATOM   3810  H03 ASN A 249       7.355   0.563 -17.037  1.00  0.60           H  
ATOM   3811  H04 ASN A 249      10.233   2.336 -18.157  1.00  0.60           H  
ATOM   3812  H05 ASN A 249       8.527   2.112 -18.473  1.00  0.60           H  
ATOM   3813  H06 ASN A 249       5.568   0.543 -15.147  1.00  0.60           H  
ATOM   3814  N   PRO A 250       9.170   0.907 -13.071  1.00  0.32           N  
ATOM   3815  CA  PRO A 250       9.627   1.624 -11.859  1.00  0.32           C  
ATOM   3816  C   PRO A 250      10.242   2.974 -12.157  1.00  0.32           C  
ATOM   3817  O   PRO A 250      10.277   3.843 -11.265  1.00  0.32           O  
ATOM   3818  CB  PRO A 250      10.686   0.679 -11.256  1.00  0.32           C  
ATOM   3819  CG  PRO A 250      11.033  -0.291 -12.314  1.00  0.32           C  
ATOM   3820  CD  PRO A 250       9.923  -0.343 -13.306  1.00  0.32           C  
ATOM   3821  H01 PRO A 250      10.304   0.174 -10.369  1.00  0.32           H  
ATOM   3822  H02 PRO A 250      11.569   1.244 -10.957  1.00  0.32           H  
ATOM   3823  H03 PRO A 250      11.181  -1.278 -11.875  1.00  0.32           H  
ATOM   3824  H04 PRO A 250      11.953   0.021 -12.809  1.00  0.32           H  
ATOM   3825  H05 PRO A 250      10.283  -0.428 -14.331  1.00  0.32           H  
ATOM   3826  H06 PRO A 250       8.792   1.842 -11.194  1.00  0.32           H  
ATOM   3827  H07 PRO A 250       9.291  -1.214 -13.135  1.00  0.32           H  
ATOM   3828  N   SER A 251      10.706   3.172 -13.401  1.00  0.68           N  
ATOM   3829  CA  SER A 251      11.194   4.492 -13.857  1.00  0.68           C  
ATOM   3830  C   SER A 251      10.109   5.479 -14.183  1.00  0.68           C  
ATOM   3831  O   SER A 251      10.322   6.680 -14.085  1.00  0.68           O  
ATOM   3832  CB  SER A 251      12.060   4.341 -15.108  1.00  0.68           C  
ATOM   3833  OG  SER A 251      13.030   3.357 -14.827  1.00  0.68           O  
ATOM   3834  H01 SER A 251      11.760   4.881 -13.010  1.00  0.68           H  
ATOM   3835  H02 SER A 251      12.533   5.288 -15.367  1.00  0.68           H  
ATOM   3836  H03 SER A 251      11.446   4.030 -15.953  1.00  0.68           H  
ATOM   3837  H04 SER A 251      13.267   2.900 -15.637  1.00  0.68           H  
ATOM   3838  H08 SER A 251      10.722   2.395 -14.046  1.00  0.68           H  
ATOM   3839  N   ALA A 252       8.981   4.976 -14.649  1.00  0.88           N  
ATOM   3840  CA  ALA A 252       7.819   5.804 -14.867  1.00  0.88           C  
ATOM   3841  C   ALA A 252       7.015   6.046 -13.593  1.00  0.88           C  
ATOM   3842  O   ALA A 252       6.191   6.944 -13.572  1.00  0.88           O  
ATOM   3843  CB  ALA A 252       6.948   5.190 -15.933  1.00  0.88           C  
ATOM   3844  H01 ALA A 252       8.175   6.780 -15.198  1.00  0.88           H  
ATOM   3845  H02 ALA A 252       6.052   5.796 -16.063  1.00  0.88           H  
ATOM   3846  H03 ALA A 252       7.498   5.149 -16.873  1.00  0.88           H  
ATOM   3847  H04 ALA A 252       6.663   4.181 -15.634  1.00  0.88           H  
ATOM   3848  H05 ALA A 252       8.930   3.989 -14.858  1.00  0.88           H  
ATOM   3849  N   ARG A 253       7.250   5.265 -12.543  1.00  0.28           N  
ATOM   3850  CA  ARG A 253       6.441   5.316 -11.313  1.00  0.28           C  
ATOM   3851  C   ARG A 253       6.622   6.629 -10.591  1.00  0.28           C  
ATOM   3852  O   ARG A 253       7.683   7.205 -10.661  1.00  0.28           O  
ATOM   3853  CB  ARG A 253       6.818   4.155 -10.389  1.00  0.28           C  
ATOM   3854  CG  ARG A 253       5.928   4.005  -9.198  1.00  0.28           C  
ATOM   3855  CD  ARG A 253       6.209   2.753  -8.441  1.00  0.28           C  
ATOM   3856  NE  ARG A 253       6.217   1.623  -9.378  1.00  0.28           N  
ATOM   3857  CZ  ARG A 253       6.946   0.543  -9.231  1.00  0.28           C  
ATOM   3858  NH1 ARG A 253       6.923  -0.423 -10.159  1.00  0.28           N  
ATOM   3859  NH2 ARG A 253       7.699   0.405  -8.157  1.00  0.28           N  
ATOM   3860  H01 ARG A 253       5.392   5.228 -11.596  1.00  0.28           H  
ATOM   3861  H02 ARG A 253       7.816   4.370 -10.008  1.00  0.28           H  
ATOM   3862  H03 ARG A 253       6.777   3.231 -10.966  1.00  0.28           H  
ATOM   3863  H04 ARG A 253       4.899   3.958  -9.553  1.00  0.28           H  
ATOM   3864  H05 ARG A 253       8.016   4.609 -12.591  1.00  0.28           H  
ATOM   3865  H06 ARG A 253       6.079   4.858  -8.536  1.00  0.28           H  
ATOM   3866  H07 ARG A 253       5.441   2.599  -7.683  1.00  0.28           H  
ATOM   3867  H08 ARG A 253       7.180   2.830  -7.952  1.00  0.28           H  
ATOM   3868  H09 ARG A 253       5.621   1.681 -10.191  1.00  0.28           H  
ATOM   3869  H10 ARG A 253       7.484  -1.254 -10.037  1.00  0.28           H  
ATOM   3870  H11 ARG A 253       6.344  -0.321 -10.980  1.00  0.28           H  
ATOM   3871  H12 ARG A 253       7.715   1.131  -7.455  1.00  0.28           H  
ATOM   3872  H13 ARG A 253       8.260  -0.426  -8.037  1.00  0.28           H  
ATOM   3873  N   ILE A 254       5.597   7.082  -9.860  1.00  0.52           N  
ATOM   3874  CA  ILE A 254       5.649   8.381  -9.192  1.00  0.52           C  
ATOM   3875  C   ILE A 254       6.677   8.380  -8.073  1.00  0.52           C  
ATOM   3876  O   ILE A 254       6.825   7.371  -7.373  1.00  0.52           O  
ATOM   3877  CB  ILE A 254       4.238   8.763  -8.650  1.00  0.52           C  
ATOM   3878  CG1 ILE A 254       4.166  10.249  -8.312  1.00  0.52           C  
ATOM   3879  CG2 ILE A 254       3.884   7.955  -7.366  1.00  0.52           C  
ATOM   3880  CD1 ILE A 254       2.780  10.786  -8.198  1.00  0.52           C  
ATOM   3881  H01 ILE A 254       5.956   9.131  -9.921  1.00  0.52           H  
ATOM   3882  H02 ILE A 254       3.525   8.525  -9.439  1.00  0.52           H  
ATOM   3883  H03 ILE A 254       4.639  10.780  -9.138  1.00  0.52           H  
ATOM   3884  H04 ILE A 254       4.674  10.408  -7.361  1.00  0.52           H  
ATOM   3885  H05 ILE A 254       2.858   7.595  -7.435  1.00  0.52           H  
ATOM   3886  H06 ILE A 254       4.561   7.106  -7.272  1.00  0.52           H  
ATOM   3887  H07 ILE A 254       3.984   8.598  -6.492  1.00  0.52           H  
ATOM   3888  H08 ILE A 254       2.108   9.991  -7.874  1.00  0.52           H  
ATOM   3889  H09 ILE A 254       2.762  11.595  -7.468  1.00  0.52           H  
ATOM   3890  H10 ILE A 254       2.455  11.163  -9.168  1.00  0.52           H  
ATOM   3891  H14 ILE A 254       4.768   6.513  -9.768  1.00  0.52           H  
ATOM   3892  N   THR A 255       7.352   9.508  -7.825  1.00  0.64           N  
ATOM   3893  CA  THR A 255       8.255   9.553  -6.657  1.00  0.64           C  
ATOM   3894  C   THR A 255       7.569  10.221  -5.496  1.00  0.64           C  
ATOM   3895  O   THR A 255       6.535  10.846  -5.673  1.00  0.64           O  
ATOM   3896  CB  THR A 255       9.590  10.247  -6.951  1.00  0.64           C  
ATOM   3897  CG2 THR A 255      10.276   9.674  -8.194  1.00  0.64           C  
ATOM   3898  OG1 THR A 255       9.366  11.617  -7.231  1.00  0.64           O  
ATOM   3899  H01 THR A 255       8.490   8.519  -6.405  1.00  0.64           H  
ATOM   3900  H02 THR A 255      10.215  10.096  -6.071  1.00  0.64           H  
ATOM   3901  H03 THR A 255      11.280   9.341  -7.933  1.00  0.64           H  
ATOM   3902  H04 THR A 255       9.700   8.829  -8.571  1.00  0.64           H  
ATOM   3903  H05 THR A 255      10.338  10.444  -8.963  1.00  0.64           H  
ATOM   3904  H06 THR A 255       9.255  11.737  -8.177  1.00  0.64           H  
ATOM   3905  H11 THR A 255       7.246  10.314  -8.425  1.00  0.64           H  
ATOM   3906  N   ILE A 256       8.129  10.058  -4.301  1.00  0.24           N  
ATOM   3907  CA  ILE A 256       7.563  10.672  -3.100  1.00  0.24           C  
ATOM   3908  C   ILE A 256       7.464  12.201  -3.168  1.00  0.24           C  
ATOM   3909  O   ILE A 256       6.424  12.755  -2.788  1.00  0.24           O  
ATOM   3910  CB  ILE A 256       8.303  10.205  -1.787  1.00  0.24           C  
ATOM   3911  CG1 ILE A 256       7.905   8.767  -1.455  1.00  0.24           C  
ATOM   3912  CG2 ILE A 256       7.911  11.103  -0.642  1.00  0.24           C  
ATOM   3913  CD1 ILE A 256       8.874   7.976  -0.765  1.00  0.24           C  
ATOM   3914  H01 ILE A 256       6.537  10.307  -3.057  1.00  0.24           H  
ATOM   3915  H02 ILE A 256       9.380  10.258  -1.945  1.00  0.24           H  
ATOM   3916  H03 ILE A 256       7.770   8.277  -2.420  1.00  0.24           H  
ATOM   3917  H04 ILE A 256       7.009   8.806  -0.836  1.00  0.24           H  
ATOM   3918  H05 ILE A 256       6.889  10.878  -0.338  1.00  0.24           H  
ATOM   3919  H06 ILE A 256       8.584  10.936   0.199  1.00  0.24           H  
ATOM   3920  H07 ILE A 256       8.965   9.497  -4.221  1.00  0.24           H  
ATOM   3921  H08 ILE A 256       7.975  12.144  -0.958  1.00  0.24           H  
ATOM   3922  H09 ILE A 256       9.749   8.586  -0.544  1.00  0.24           H  
ATOM   3923  H10 ILE A 256       8.445   7.606   0.166  1.00  0.24           H  
ATOM   3924  H11 ILE A 256       9.168   7.133  -1.391  1.00  0.24           H  
ATOM   3925  N   PRO A 257       8.479  12.918  -3.669  1.00  0.64           N  
ATOM   3926  CA  PRO A 257       8.311  14.367  -3.840  1.00  0.64           C  
ATOM   3927  C   PRO A 257       7.057  14.687  -4.642  1.00  0.64           C  
ATOM   3928  O   PRO A 257       6.321  15.593  -4.263  1.00  0.64           O  
ATOM   3929  CB  PRO A 257       9.608  14.796  -4.563  1.00  0.64           C  
ATOM   3930  CG  PRO A 257      10.626  13.776  -4.074  1.00  0.64           C  
ATOM   3931  CD  PRO A 257       9.828  12.486  -4.086  1.00  0.64           C  
ATOM   3932  H01 PRO A 257       9.897  15.826  -4.352  1.00  0.64           H  
ATOM   3933  H02 PRO A 257       9.489  14.744  -5.645  1.00  0.64           H  
ATOM   3934  H03 PRO A 257      11.049  14.017  -3.099  1.00  0.64           H  
ATOM   3935  H04 PRO A 257      11.481  13.718  -4.747  1.00  0.64           H  
ATOM   3936  H05 PRO A 257       9.836  11.988  -5.056  1.00  0.64           H  
ATOM   3937  H06 PRO A 257      10.242  11.763  -3.383  1.00  0.64           H  
ATOM   3938  H12 PRO A 257       8.172  14.901  -2.900  1.00  0.64           H  
ATOM   3939  N   ASP A 258       6.797  13.930  -5.700  1.00  0.68           N  
ATOM   3940  CA  ASP A 258       5.596  14.146  -6.488  1.00  0.68           C  
ATOM   3941  C   ASP A 258       4.301  13.668  -5.838  1.00  0.68           C  
ATOM   3942  O   ASP A 258       3.269  14.242  -6.055  1.00  0.68           O  
ATOM   3943  CB  ASP A 258       5.772  13.474  -7.813  1.00  0.68           C  
ATOM   3944  CG  ASP A 258       6.763  14.199  -8.671  1.00  0.68           C  
ATOM   3945  OD1 ASP A 258       7.213  13.628  -9.687  1.00  0.68           O  
ATOM   3946  OD2 ASP A 258       7.162  15.340  -8.365  1.00  0.68           O  
ATOM   3947  H01 ASP A 258       5.483  15.226  -6.586  1.00  0.68           H  
ATOM   3948  H02 ASP A 258       4.811  13.476  -8.327  1.00  0.68           H  
ATOM   3949  H03 ASP A 258       6.123  12.455  -7.650  1.00  0.68           H  
ATOM   3950  H07 ASP A 258       7.440  13.196  -5.960  1.00  0.68           H  
ATOM   3951  N   ILE A 259       4.367  12.617  -5.039  1.00  0.56           N  
ATOM   3952  CA  ILE A 259       3.215  12.165  -4.261  1.00  0.56           C  
ATOM   3953  C   ILE A 259       2.733  13.308  -3.392  1.00  0.56           C  
ATOM   3954  O   ILE A 259       1.557  13.551  -3.291  1.00  0.56           O  
ATOM   3955  CB  ILE A 259       3.564  10.921  -3.432  1.00  0.56           C  
ATOM   3956  CG1 ILE A 259       3.737   9.739  -4.363  1.00  0.56           C  
ATOM   3957  CG2 ILE A 259       2.480  10.652  -2.337  1.00  0.56           C  
ATOM   3958  CD1 ILE A 259       4.180   8.523  -3.704  1.00  0.56           C  
ATOM   3959  H01 ILE A 259       2.409  11.872  -4.933  1.00  0.56           H  
ATOM   3960  H02 ILE A 259       4.502  11.086  -2.903  1.00  0.56           H  
ATOM   3961  H03 ILE A 259       4.517  10.012  -5.074  1.00  0.56           H  
ATOM   3962  H04 ILE A 259       5.238  12.112  -4.964  1.00  0.56           H  
ATOM   3963  H05 ILE A 259       2.780   9.539  -4.844  1.00  0.56           H  
ATOM   3964  H06 ILE A 259       1.554  10.330  -2.814  1.00  0.56           H  
ATOM   3965  H07 ILE A 259       2.830   9.871  -1.662  1.00  0.56           H  
ATOM   3966  H08 ILE A 259       2.298  11.567  -1.772  1.00  0.56           H  
ATOM   3967  H09 ILE A 259       5.098   8.724  -3.151  1.00  0.56           H  
ATOM   3968  H10 ILE A 259       3.409   8.181  -3.014  1.00  0.56           H  
ATOM   3969  H11 ILE A 259       4.367   7.752  -4.451  1.00  0.56           H  
ATOM   3970  N   LYS A 260       3.662  14.066  -2.857  1.00  0.56           N  
ATOM   3971  CA  LYS A 260       3.369  15.210  -2.009  1.00  0.56           C  
ATOM   3972  C   LYS A 260       2.786  16.420  -2.712  1.00  0.56           C  
ATOM   3973  O   LYS A 260       2.360  17.351  -2.032  1.00  0.56           O  
ATOM   3974  CB  LYS A 260       4.650  15.650  -1.307  1.00  0.56           C  
ATOM   3975  CG  LYS A 260       5.077  14.726  -0.184  1.00  0.56           C  
ATOM   3976  CD  LYS A 260       6.566  14.899   0.023  1.00  0.56           C  
ATOM   3977  CE  LYS A 260       6.989  14.667   1.452  1.00  0.56           C  
ATOM   3978  NZ  LYS A 260       8.491  14.935   1.525  1.00  0.56           N  
ATOM   3979  H01 LYS A 260       2.600  14.859  -1.321  1.00  0.56           H  
ATOM   3980  H02 LYS A 260       4.450  16.624  -0.860  1.00  0.56           H  
ATOM   3981  H03 LYS A 260       5.451  15.690  -2.045  1.00  0.56           H  
ATOM   3982  H04 LYS A 260       4.848  13.691  -0.438  1.00  0.56           H  
ATOM   3983  H05 LYS A 260       4.543  14.983   0.731  1.00  0.56           H  
ATOM   3984  H06 LYS A 260       6.814  15.930  -0.229  1.00  0.56           H  
ATOM   3985  H07 LYS A 260       7.092  14.190  -0.616  1.00  0.56           H  
ATOM   3986  H08 LYS A 260       6.762  13.647   1.763  1.00  0.56           H  
ATOM   3987  H09 LYS A 260       6.455  15.346   2.116  1.00  0.56           H  
ATOM   3988  H10 LYS A 260       8.962  14.406   0.805  1.00  0.56           H  
ATOM   3989  H11 LYS A 260       8.665  15.920   1.386  1.00  0.56           H  
ATOM   3990  H12 LYS A 260       4.629  13.843  -3.044  1.00  0.56           H  
ATOM   3991  H13 LYS A 260       8.840  14.655   2.431  1.00  0.56           H  
ATOM   3992  N   LYS A 261       2.823  16.433  -4.051  1.00  0.80           N  
ATOM   3993  CA  LYS A 261       2.193  17.464  -4.852  1.00  0.80           C  
ATOM   3994  C   LYS A 261       0.832  17.053  -5.348  1.00  0.80           C  
ATOM   3995  O   LYS A 261       0.125  17.883  -5.876  1.00  0.80           O  
ATOM   3996  CB  LYS A 261       3.054  17.789  -6.108  1.00  0.80           C  
ATOM   3997  CG  LYS A 261       4.449  18.391  -5.846  1.00  0.80           C  
ATOM   3998  CD  LYS A 261       5.361  18.220  -7.112  1.00  0.80           C  
ATOM   3999  CE  LYS A 261       6.831  18.790  -6.939  1.00  0.80           C  
ATOM   4000  NZ  LYS A 261       7.985  17.783  -6.876  1.00  0.80           N  
ATOM   4001  H01 LYS A 261       2.099  18.332  -4.199  1.00  0.80           H  
ATOM   4002  H02 LYS A 261       2.502  18.561  -6.645  1.00  0.80           H  
ATOM   4003  H03 LYS A 261       3.191  16.862  -6.665  1.00  0.80           H  
ATOM   4004  H04 LYS A 261       4.908  17.871  -5.005  1.00  0.80           H  
ATOM   4005  H05 LYS A 261       4.347  19.452  -5.616  1.00  0.80           H  
ATOM   4006  H06 LYS A 261       4.895  18.796  -7.912  1.00  0.80           H  
ATOM   4007  H07 LYS A 261       5.431  17.157  -7.342  1.00  0.80           H  
ATOM   4008  H08 LYS A 261       6.827  19.265  -5.958  1.00  0.80           H  
ATOM   4009  H09 LYS A 261       7.024  19.454  -7.781  1.00  0.80           H  
ATOM   4010  H10 LYS A 261       8.779  18.210  -6.421  1.00  0.80           H  
ATOM   4011  H11 LYS A 261       7.695  16.970  -6.352  1.00  0.80           H  
ATOM   4012  H12 LYS A 261       8.243  17.506  -7.813  1.00  0.80           H  
ATOM   4013  H14 LYS A 261       3.314  15.688  -4.525  1.00  0.80           H  
ATOM   4014  N   ASP A 262       0.451  15.792  -5.178  1.00  0.72           N  
ATOM   4015  CA  ASP A 262      -0.735  15.236  -5.808  1.00  0.72           C  
ATOM   4016  C   ASP A 262      -2.031  15.806  -5.213  1.00  0.72           C  
ATOM   4017  O   ASP A 262      -2.105  16.151  -4.003  1.00  0.72           O  
ATOM   4018  CB  ASP A 262      -0.657  13.685  -5.725  1.00  0.72           C  
ATOM   4019  CG  ASP A 262      -1.991  13.005  -5.863  1.00  0.72           C  
ATOM   4020  OD1 ASP A 262      -2.690  12.833  -4.838  1.00  0.72           O  
ATOM   4021  OD2 ASP A 262      -2.432  12.622  -6.974  1.00  0.72           O  
ATOM   4022  H01 ASP A 262      -0.762  15.529  -6.858  1.00  0.72           H  
ATOM   4023  H02 ASP A 262      -0.274  13.438  -4.735  1.00  0.72           H  
ATOM   4024  H03 ASP A 262      -0.004  13.329  -6.522  1.00  0.72           H  
ATOM   4025  H13 ASP A 262       1.009  15.194  -4.586  1.00  0.72           H  
ATOM   4026  N   ARG A 263      -3.064  15.895  -6.047  1.00  0.92           N  
ATOM   4027  CA  ARG A 263      -4.312  16.548  -5.608  1.00  0.92           C  
ATOM   4028  C   ARG A 263      -5.005  15.946  -4.375  1.00  0.92           C  
ATOM   4029  O   ARG A 263      -5.294  16.660  -3.411  1.00  0.92           O  
ATOM   4030  CB  ARG A 263      -5.319  16.596  -6.730  1.00  0.92           C  
ATOM   4031  CG  ARG A 263      -6.567  17.422  -6.343  1.00  0.92           C  
ATOM   4032  CD  ARG A 263      -7.419  17.841  -7.517  1.00  0.92           C  
ATOM   4033  NE  ARG A 263      -8.771  17.315  -7.399  1.00  0.92           N  
ATOM   4034  CZ  ARG A 263      -9.128  16.037  -7.604  1.00  0.92           C  
ATOM   4035  NH1 ARG A 263      -8.221  15.118  -7.948  1.00  0.92           N  
ATOM   4036  NH2 ARG A 263     -10.410  15.679  -7.445  1.00  0.92           N  
ATOM   4037  H01 ARG A 263      -3.975  17.541  -5.312  1.00  0.92           H  
ATOM   4038  H02 ARG A 263      -5.639  15.576  -6.943  1.00  0.92           H  
ATOM   4039  H03 ARG A 263      -4.853  17.048  -7.605  1.00  0.92           H  
ATOM   4040  H04 ARG A 263      -2.994  15.516  -6.980  1.00  0.92           H  
ATOM   4041  H05 ARG A 263      -6.204  18.338  -5.876  1.00  0.92           H  
ATOM   4042  H06 ARG A 263      -7.181  16.822  -5.671  1.00  0.92           H  
ATOM   4043  H07 ARG A 263      -6.972  17.443  -8.428  1.00  0.92           H  
ATOM   4044  H08 ARG A 263      -7.462  18.929  -7.556  1.00  0.92           H  
ATOM   4045  H09 ARG A 263      -9.500  17.965  -7.142  1.00  0.92           H  
ATOM   4046  H10 ARG A 263      -8.503  14.159  -8.093  1.00  0.92           H  
ATOM   4047  H11 ARG A 263      -7.253  15.382  -8.063  1.00  0.92           H  
ATOM   4048  H12 ARG A 263     -11.098  16.369  -7.179  1.00  0.92           H  
ATOM   4049  H13 ARG A 263     -10.688  14.719  -7.591  1.00  0.92           H  
ATOM   4050  N   TRP A 264      -5.284  14.650  -4.400  1.00  0.64           N  
ATOM   4051  CA  TRP A 264      -5.889  13.998  -3.248  1.00  0.64           C  
ATOM   4052  C   TRP A 264      -5.061  14.191  -1.953  1.00  0.64           C  
ATOM   4053  O   TRP A 264      -5.614  14.478  -0.872  1.00  0.64           O  
ATOM   4054  CB  TRP A 264      -6.045  12.482  -3.495  1.00  0.64           C  
ATOM   4055  CG  TRP A 264      -6.757  11.840  -2.323  1.00  0.64           C  
ATOM   4056  CD1 TRP A 264      -8.059  12.011  -1.991  1.00  0.64           C  
ATOM   4057  CD2 TRP A 264      -6.187  10.990  -1.316  1.00  0.64           C  
ATOM   4058  CE2 TRP A 264      -7.218  10.680  -0.399  1.00  0.64           C  
ATOM   4059  CE3 TRP A 264      -4.910  10.460  -1.093  1.00  0.64           C  
ATOM   4060  NE1 TRP A 264      -8.351  11.316  -0.832  1.00  0.64           N  
ATOM   4061  CZ2 TRP A 264      -7.011   9.858   0.718  1.00  0.64           C  
ATOM   4062  CZ3 TRP A 264      -4.694   9.647  -0.009  1.00  0.64           C  
ATOM   4063  CH2 TRP A 264      -5.743   9.346   0.904  1.00  0.64           C  
ATOM   4064  H01 TRP A 264      -6.864  14.468  -3.115  1.00  0.64           H  
ATOM   4065  H02 TRP A 264      -5.058  12.033  -3.605  1.00  0.64           H  
ATOM   4066  H03 TRP A 264      -6.625  12.321  -4.404  1.00  0.64           H  
ATOM   4067  H04 TRP A 264      -8.773  12.610  -2.556  1.00  0.64           H  
ATOM   4068  H05 TRP A 264      -4.093  10.692  -1.776  1.00  0.64           H  
ATOM   4069  H06 TRP A 264      -9.253  11.283  -0.379  1.00  0.64           H  
ATOM   4070  H07 TRP A 264      -7.820   9.632   1.412  1.00  0.64           H  
ATOM   4071  H08 TRP A 264      -3.703   9.225   0.155  1.00  0.64           H  
ATOM   4072  H09 TRP A 264      -5.543   8.703   1.761  1.00  0.64           H  
ATOM   4073  H14 TRP A 264      -5.074  14.110  -5.227  1.00  0.64           H  
ATOM   4074  N   TYR A 265      -3.744  13.970  -2.071  1.00  0.68           N  
ATOM   4075  CA  TYR A 265      -2.761  14.108  -0.993  1.00  0.68           C  
ATOM   4076  C   TYR A 265      -2.899  15.430  -0.287  1.00  0.68           C  
ATOM   4077  O   TYR A 265      -2.817  15.494   0.956  1.00  0.68           O  
ATOM   4078  CB  TYR A 265      -1.306  13.971  -1.530  1.00  0.68           C  
ATOM   4079  CG  TYR A 265      -0.294  13.798  -0.433  1.00  0.68           C  
ATOM   4080  CD1 TYR A 265       0.304  14.892   0.177  1.00  0.68           C  
ATOM   4081  CD2 TYR A 265       0.036  12.517   0.037  1.00  0.68           C  
ATOM   4082  CE1 TYR A 265       1.202  14.717   1.249  1.00  0.68           C  
ATOM   4083  CE2 TYR A 265       0.975  12.333   1.069  1.00  0.68           C  
ATOM   4084  CZ  TYR A 265       1.537  13.404   1.673  1.00  0.68           C  
ATOM   4085  OH  TYR A 265       2.420  13.190   2.705  1.00  0.68           O  
ATOM   4086  H01 TYR A 265      -2.960  13.303  -0.286  1.00  0.68           H  
ATOM   4087  H02 TYR A 265      -1.063  14.893  -2.057  1.00  0.68           H  
ATOM   4088  H03 TYR A 265      -1.258  13.104  -2.189  1.00  0.68           H  
ATOM   4089  H04 TYR A 265       0.077  15.898  -0.177  1.00  0.68           H  
ATOM   4090  H05 TYR A 265      -0.446  11.646  -0.407  1.00  0.68           H  
ATOM   4091  H06 TYR A 265       1.636  15.583   1.749  1.00  0.68           H  
ATOM   4092  H07 TYR A 265       1.250  11.326   1.382  1.00  0.68           H  
ATOM   4093  H08 TYR A 265       2.694  12.270   2.707  1.00  0.68           H  
ATOM   4094  H10 TYR A 265      -3.401  13.685  -2.977  1.00  0.68           H  
ATOM   4095  N   ASN A 266      -3.089  16.483  -1.075  1.00  0.96           N  
ATOM   4096  CA  ASN A 266      -3.328  17.852  -0.571  1.00  0.96           C  
ATOM   4097  C   ASN A 266      -4.831  18.298  -0.445  1.00  0.96           C  
ATOM   4098  O   ASN A 266      -5.140  19.479  -0.246  1.00  0.96           O  
ATOM   4099  CB  ASN A 266      -2.564  18.828  -1.468  1.00  0.96           C  
ATOM   4100  CG  ASN A 266      -1.071  18.505  -1.576  1.00  0.96           C  
ATOM   4101  ND2 ASN A 266      -0.660  17.786  -2.664  1.00  0.96           N  
ATOM   4102  OD1 ASN A 266      -0.297  18.943  -0.759  1.00  0.96           O  
ATOM   4103  H01 ASN A 266      -2.970  17.858   0.459  1.00  0.96           H  
ATOM   4104  H02 ASN A 266      -2.650  19.817  -1.017  1.00  0.96           H  
ATOM   4105  H03 ASN A 266      -2.999  18.795  -2.467  1.00  0.96           H  
ATOM   4106  H04 ASN A 266       0.320  17.576  -2.790  1.00  0.96           H  
ATOM   4107  H05 ASN A 266      -1.336  17.465  -3.342  1.00  0.96           H  
ATOM   4108  H09 ASN A 266      -3.069  16.340  -2.075  1.00  0.96           H  
ATOM   4109  N   LYS A 267      -5.762  17.363  -0.572  1.00  0.88           N  
ATOM   4110  CA  LYS A 267      -7.195  17.651  -0.412  1.00  0.88           C  
ATOM   4111  C   LYS A 267      -7.551  17.784   1.061  1.00  0.88           C  
ATOM   4112  O   LYS A 267      -7.271  16.860   1.815  1.00  0.88           O  
ATOM   4113  CB  LYS A 267      -7.998  16.503  -0.994  1.00  0.88           C  
ATOM   4114  CG  LYS A 267      -9.418  16.807  -1.256  1.00  0.88           C  
ATOM   4115  CD  LYS A 267      -9.926  16.233  -2.590  1.00  0.88           C  
ATOM   4116  CE  LYS A 267     -11.112  15.344  -2.381  1.00  0.88           C  
ATOM   4117  NZ  LYS A 267     -12.394  16.016  -2.555  1.00  0.88           N  
ATOM   4118  H01 LYS A 267      -7.423  18.585  -0.926  1.00  0.88           H  
ATOM   4119  H02 LYS A 267      -7.989  15.713  -0.243  1.00  0.88           H  
ATOM   4120  H03 LYS A 267      -7.535  16.208  -1.936  1.00  0.88           H  
ATOM   4121  H04 LYS A 267      -9.511  17.891  -1.315  1.00  0.88           H  
ATOM   4122  H05 LYS A 267     -10.017  16.388  -0.448  1.00  0.88           H  
ATOM   4123  H06 LYS A 267      -5.477  16.418  -0.787  1.00  0.88           H  
ATOM   4124  H07 LYS A 267      -9.127  15.642  -3.037  1.00  0.88           H  
ATOM   4125  H08 LYS A 267     -10.209  17.056  -3.247  1.00  0.88           H  
ATOM   4126  H09 LYS A 267     -11.072  15.003  -1.346  1.00  0.88           H  
ATOM   4127  H10 LYS A 267     -11.055  14.522  -3.095  1.00  0.88           H  
ATOM   4128  H11 LYS A 267     -13.075  15.608  -1.930  1.00  0.88           H  
ATOM   4129  H12 LYS A 267     -12.291  16.999  -2.345  1.00  0.88           H  
ATOM   4130  H13 LYS A 267     -12.706  15.906  -3.509  1.00  0.88           H  
ATOM   4131  N   PRO A 268      -8.136  18.900   1.507  1.00  1.00           N  
ATOM   4132  CA  PRO A 268      -8.625  18.986   2.912  1.00  1.00           C  
ATOM   4133  C   PRO A 268      -9.806  18.046   3.221  1.00  1.00           C  
ATOM   4134  O   PRO A 268     -10.752  18.014   2.450  1.00  1.00           O  
ATOM   4135  CB  PRO A 268      -9.033  20.454   3.071  1.00  1.00           C  
ATOM   4136  CG  PRO A 268      -8.435  21.205   1.845  1.00  1.00           C  
ATOM   4137  CD  PRO A 268      -8.324  20.165   0.776  1.00  1.00           C  
ATOM   4138  H01 PRO A 268      -8.666  20.869   4.009  1.00  1.00           H  
ATOM   4139  H02 PRO A 268     -10.119  20.547   3.079  1.00  1.00           H  
ATOM   4140  H03 PRO A 268      -7.473  21.664   2.073  1.00  1.00           H  
ATOM   4141  H04 PRO A 268      -9.095  22.012   1.529  1.00  1.00           H  
ATOM   4142  H05 PRO A 268      -9.201  20.142   0.129  1.00  1.00           H  
ATOM   4143  H06 PRO A 268      -7.471  20.367   0.129  1.00  1.00           H  
ATOM   4144  H14 PRO A 268      -7.852  18.668   3.612  1.00  1.00           H  
ATOM   4145  N   LEU A 269      -9.738  17.285   4.329  1.00  0.84           N  
ATOM   4146  CA  LEU A 269     -10.733  16.263   4.691  1.00  0.84           C  
ATOM   4147  C   LEU A 269     -10.878  16.221   6.243  1.00  0.84           C  
ATOM   4148  O   LEU A 269     -12.001  16.223   6.814  1.00  0.84           O  
ATOM   4149  CB  LEU A 269     -10.339  14.849   4.153  1.00  0.84           C  
ATOM   4150  CG  LEU A 269      -9.913  14.552   2.688  1.00  0.84           C  
ATOM   4151  CD1 LEU A 269      -9.216  13.193   2.546  1.00  0.84           C  
ATOM   4152  CD2 LEU A 269     -11.094  14.628   1.683  1.00  0.84           C  
ATOM   4153  H01 LEU A 269     -11.683  16.533   4.230  1.00  0.84           H  
ATOM   4154  H02 LEU A 269      -9.977  16.189   6.855  1.00  0.84           H  
ATOM   4155  H03 LEU A 269     -11.304  14.344   4.189  1.00  0.84           H  
ATOM   4156  H04 LEU A 269      -9.505  14.521   4.774  1.00  0.84           H  
ATOM   4157  H05 LEU A 269      -9.204  15.342   2.440  1.00  0.84           H  
ATOM   4158  H06 LEU A 269      -8.252  13.225   3.054  1.00  0.84           H  
ATOM   4159  H07 LEU A 269      -8.955  17.424   4.951  1.00  0.84           H  
ATOM   4160  H08 LEU A 269      -9.837  12.417   2.994  1.00  0.84           H  
ATOM   4161  H09 LEU A 269      -9.062  12.972   1.490  1.00  0.84           H  
ATOM   4162  H10 LEU A 269     -11.911  15.197   2.126  1.00  0.84           H  
ATOM   4163  H11 LEU A 269     -10.763  15.121   0.769  1.00  0.84           H  
ATOM   4164  H12 LEU A 269     -11.438  13.621   1.449  1.00  0.84           H  
TER    4165      LEU A 269
ATOM   4166  C1  AGY A 900     -13.550  -4.770  11.211  1.00  0.00           C  
ATOM   4167  N1  AGY A 900     -11.048  -5.052  11.079  1.00  0.00           N  
ATOM   4168  O1  AGY A 900     -10.947  -6.270  12.997  1.00  0.00           O  
ATOM   4169  C2  AGY A 900     -12.184  -4.270  11.274  1.00  0.00           C  
ATOM   4170  N2  AGY A 900      -9.340  -6.642  11.507  1.00  0.00           N  
ATOM   4171  O2  AGY A 900      -9.961  -8.066   9.435  1.00  0.00           O  
ATOM   4172  C3  AGY A 900     -14.700  -3.843  11.437  1.00  0.00           C  
ATOM   4173  N3  AGY A 900      -8.678  -6.411  10.254  1.00  0.00           N  
ATOM   4174  O3  AGY A 900      -4.332  -7.300   6.176  1.00  0.00           O  
ATOM   4175  C4  AGY A 900     -13.821  -6.162  10.932  1.00  0.00           C  
ATOM   4176  N4  AGY A 900      -5.166  -6.357   6.512  1.00  0.00           N  
ATOM   4177  O4  AGY A 900      -4.698  -5.096   6.864  1.00  0.00           O  
ATOM   4178  C5  AGY A 900     -11.983  -2.851  11.560  1.00  0.00           C  
ATOM   4179  C6  AGY A 900     -14.473  -2.446  11.718  1.00  0.00           C  
ATOM   4180  C7  AGY A 900     -16.037  -4.339  11.375  1.00  0.00           C  
ATOM   4181  C8  AGY A 900     -15.181  -6.646  10.872  1.00  0.00           C  
ATOM   4182  C9  AGY A 900     -13.103  -1.947  11.779  1.00  0.00           C  
ATOM   4183  C10 AGY A 900     -10.469  -5.986  11.890  1.00  0.00           C  
ATOM   4184  C11 AGY A 900     -16.286  -5.740  11.092  1.00  0.00           C  
ATOM   4185  C12 AGY A 900      -9.078  -7.210   9.227  1.00  0.00           C  
ATOM   4186  C13 AGY A 900      -8.475  -7.072   7.903  1.00  0.00           C  
ATOM   4187  C14 AGY A 900      -7.106  -6.754   7.794  1.00  0.00           C  
ATOM   4188  C15 AGY A 900      -9.252  -7.257   6.718  1.00  0.00           C  
ATOM   4189  C16 AGY A 900      -6.462  -6.613   6.522  1.00  0.00           C  
ATOM   4190  C17 AGY A 900      -8.649  -7.123   5.412  1.00  0.00           C  
ATOM   4191  C18 AGY A 900      -7.220  -6.791   5.269  1.00  0.00           C  
ATOM   4192  C19 AGY A 900      -6.626  -6.663   3.844  1.00  0.00           C  
ATOM   4193  C20 AGY A 900      -7.529  -5.888   2.854  1.00  0.00           C  
ATOM   4194  C21 AGY A 900      -5.302  -5.846   3.593  1.00  0.00           C  
ATOM   4195  C22 AGY A 900      -6.305  -8.093   3.369  1.00  0.00           C  
ATOM   4196  H01 AGY A 900     -11.239  -5.554  10.224  1.00  0.00           H  
ATOM   4197  H02 AGY A 900     -10.960  -5.486  13.551  1.00  0.00           H  
ATOM   4198  H03 AGY A 900     -12.420  -5.316  11.077  1.00  0.00           H  
ATOM   4199  H04 AGY A 900      -9.573  -7.625  11.520  1.00  0.00           H  
ATOM   4200  H05 AGY A 900     -10.174  -8.086  10.371  1.00  0.00           H  
ATOM   4201  H06 AGY A 900     -13.611  -3.877  11.430  1.00  0.00           H  
ATOM   4202  H07 AGY A 900      -8.843  -5.451   9.986  1.00  0.00           H  
ATOM   4203  H08 AGY A 900     -13.418  -6.670  11.808  1.00  0.00           H  
ATOM   4204  H09 AGY A 900     -13.368  -6.382   9.965  1.00  0.00           H  
ATOM   4205  H10 AGY A 900      -4.552  -5.061   7.812  1.00  0.00           H  
ATOM   4206  H11 AGY A 900     -11.569  -2.483  10.621  1.00  0.00           H  
ATOM   4207  H12 AGY A 900     -11.370  -2.803  12.460  1.00  0.00           H  
ATOM   4208  H13 AGY A 900     -12.464  -4.808  11.126  1.00  0.00           H  
ATOM   4209  H14 AGY A 900     -14.840  -2.323  12.737  1.00  0.00           H  
ATOM   4210  H15 AGY A 900     -14.986  -1.877  10.943  1.00  0.00           H  
ATOM   4211  H16 AGY A 900     -16.447  -3.834  10.501  1.00  0.00           H  
ATOM   4212  H17 AGY A 900     -16.495  -4.128  12.341  1.00  0.00           H  
ATOM   4213  H18 AGY A 900     -15.241  -7.322  11.725  1.00  0.00           H  
ATOM   4214  H19 AGY A 900     -15.319  -7.074   9.879  1.00  0.00           H  
ATOM   4215  H20 AGY A 900     -13.047  -1.272  10.925  1.00  0.00           H  
ATOM   4216  H21 AGY A 900     -12.970  -1.516  12.771  1.00  0.00           H  
ATOM   4217  H22 AGY A 900     -11.031  -5.209  11.371  1.00  0.00           H  
ATOM   4218  H23 AGY A 900     -16.781  -5.712  10.121  1.00  0.00           H  
ATOM   4219  H24 AGY A 900     -16.853  -6.135  11.935  1.00  0.00           H  
ATOM   4220  H25 AGY A 900      -8.977  -6.875   8.195  1.00  0.00           H  
ATOM   4221  H26 AGY A 900      -9.557  -7.196   7.943  1.00  0.00           H  
ATOM   4222  H27 AGY A 900      -6.629  -7.648   8.196  1.00  0.00           H  
ATOM   4223  H28 AGY A 900      -6.969  -5.806   8.314  1.00  0.00           H  
ATOM   4224  H29 AGY A 900      -9.948  -6.419   6.751  1.00  0.00           H  
ATOM   4225  H30 AGY A 900      -9.664  -8.265   6.769  1.00  0.00           H  
ATOM   4226  H31 AGY A 900      -6.903  -5.982   5.751  1.00  0.00           H  
ATOM   4227  H32 AGY A 900      -9.143  -6.239   5.008  1.00  0.00           H  
ATOM   4228  H33 AGY A 900      -8.800  -8.074   4.901  1.00  0.00           H  
ATOM   4229  H34 AGY A 900      -6.236  -6.492   4.908  1.00  0.00           H  
ATOM   4230  H35 AGY A 900      -8.425  -5.546   3.372  1.00  0.00           H  
ATOM   4231  H36 AGY A 900      -6.986  -5.028   2.463  1.00  0.00           H  
ATOM   4232  H37 AGY A 900      -7.813  -6.544   2.031  1.00  0.00           H  
ATOM   4233  H38 AGY A 900      -4.505  -6.529   3.299  1.00  0.00           H  
ATOM   4234  H39 AGY A 900      -5.468  -5.119   2.798  1.00  0.00           H  
ATOM   4235  H40 AGY A 900      -5.016  -5.327   4.508  1.00  0.00           H  
ATOM   4236  H41 AGY A 900      -5.324  -8.387   3.742  1.00  0.00           H  
ATOM   4237  H42 AGY A 900      -7.059  -8.781   3.751  1.00  0.00           H  
ATOM   4238  H43 AGY A 900      -6.303  -8.123   2.279  1.00  0.00           H  
ATOM   4239  CAA DFY A1270       4.933  -6.048  17.217  1.00  0.72           C  
ATOM   4240  C1  DFY A1270       2.752  -4.764  19.152  1.00  0.72           C  
ATOM   4241  N1  DFY A1270       4.593  -1.988  20.290  1.00  0.72           N  
ATOM   4242  C2  DFY A1270       5.827  -2.094  19.764  1.00  0.72           C  
ATOM   4243  N3  DFY A1270       6.190  -3.115  18.992  1.00  0.72           N  
ATOM   4244  C4  DFY A1270       5.304  -4.104  18.695  1.00  0.72           C  
ATOM   4245  C5  DFY A1270       3.975  -4.033  19.216  1.00  0.72           C  
ATOM   4246  C6  DFY A1270       3.672  -2.912  20.034  1.00  0.72           C  
ATOM   4247  O6  DFY A1270       2.371  -2.963  20.459  1.00  0.72           O  
ATOM   4248  C8  DFY A1270       7.306  -5.148  17.805  1.00  0.72           C  
ATOM   4249  N9  DFY A1270       5.814  -5.091  17.906  1.00  0.72           N  
ATOM   4250  C10 DFY A1270       1.796  -4.085  19.924  1.00  0.72           C  
ATOM   4251  C11 DFY A1270       0.453  -4.435  20.224  1.00  0.72           C  
ATOM   4252  C12 DFY A1270       0.001  -5.776  20.225  1.00  0.72           C  
ATOM   4253  C13 DFY A1270      -1.320  -6.115  20.543  1.00  0.72           C  
ATOM   4254  C14 DFY A1270      -2.205  -5.109  20.909  1.00  0.72           C  
ATOM   4255  C15 DFY A1270      -1.755  -3.789  20.937  1.00  0.72           C  
ATOM   4256  C16 DFY A1270      -0.447  -3.432  20.604  1.00  0.72           C  
ATOM   4257  C17 DFY A1270       3.035  -7.179  18.984  1.00  0.72           C  
ATOM   4258  C18 DFY A1270       2.423  -5.992  18.548  1.00  0.72           C  
ATOM   4259  C19 DFY A1270       1.410  -6.077  17.575  1.00  0.72           C  
ATOM   4260  C20 DFY A1270       1.045  -7.307  17.023  1.00  0.72           C  
ATOM   4261  C21 DFY A1270       1.666  -8.481  17.441  1.00  0.72           C  
ATOM   4262  C22 DFY A1270       2.670  -8.408  18.423  1.00  0.72           C  
ATOM   4263  C23 DFY A1270       7.811  -4.213  16.661  1.00  0.72           C  
ATOM   4264  O24 DFY A1270       8.231  -2.930  17.155  1.00  0.72           O  
ATOM   4265  H01 DFY A1270       5.450  -6.460  16.350  1.00  0.72           H  
ATOM   4266  H02 DFY A1270       4.668  -6.855  17.900  1.00  0.72           H  
ATOM   4267  H03 DFY A1270       3.043  -5.393  18.310  1.00  0.72           H  
ATOM   4268  H04 DFY A1270       4.706  -1.961  21.293  1.00  0.72           H  
ATOM   4269  H05 DFY A1270       6.435  -2.260  20.653  1.00  0.72           H  
ATOM   4270  H06 DFY A1270       5.981  -1.194  19.169  1.00  0.72           H  
ATOM   4271  H07 DFY A1270       6.491  -2.721  18.112  1.00  0.72           H  
ATOM   4272  H08 DFY A1270       4.348  -4.626  18.657  1.00  0.72           H  
ATOM   4273  H09 DFY A1270       4.463  -4.819  18.640  1.00  0.72           H  
ATOM   4274  H10 DFY A1270       3.977  -1.997  20.542  1.00  0.72           H  
ATOM   4275  H11 DFY A1270       7.606  -6.172  17.582  1.00  0.72           H  
ATOM   4276  H12 DFY A1270       7.743  -4.828  18.751  1.00  0.72           H  
ATOM   4277  H13 DFY A1270       0.889  -4.607  19.619  1.00  0.72           H  
ATOM   4278  H14 DFY A1270       0.728  -4.691  19.201  1.00  0.72           H  
ATOM   4279  H15 DFY A1270       0.553  -6.202  21.063  1.00  0.72           H  
ATOM   4280  H16 DFY A1270       0.182  -6.160  19.221  1.00  0.72           H  
ATOM   4281  H17 DFY A1270      -1.224  -6.719  21.446  1.00  0.72           H  
ATOM   4282  H18 DFY A1270      -1.742  -6.610  19.669  1.00  0.72           H  
ATOM   4283  H19 DFY A1270      -2.433  -5.329  21.952  1.00  0.72           H  
ATOM   4284  H20 DFY A1270      -3.040  -5.148  20.210  1.00  0.72           H  
ATOM   4285  H21 DFY A1270      -1.780  -3.569  22.004  1.00  0.72           H  
ATOM   4286  H22 DFY A1270      -2.402  -3.234  20.258  1.00  0.72           H  
ATOM   4287  H23 DFY A1270      -0.562  -2.828  19.704  1.00  0.72           H  
ATOM   4288  H24 DFY A1270      -0.020  -2.931  21.473  1.00  0.72           H  
ATOM   4289  H25 DFY A1270       2.696  -7.268  20.016  1.00  0.72           H  
ATOM   4290  H26 DFY A1270       4.105  -7.061  18.814  1.00  0.72           H  
ATOM   4291  H27 DFY A1270       3.137  -5.527  17.869  1.00  0.72           H  
ATOM   4292  H28 DFY A1270       1.849  -5.554  16.726  1.00  0.72           H  
ATOM   4293  H29 DFY A1270       0.510  -5.660  18.026  1.00  0.72           H  
ATOM   4294  H30 DFY A1270       1.367  -7.215  15.986  1.00  0.72           H  
ATOM   4295  H31 DFY A1270      -0.021  -7.432  17.214  1.00  0.72           H  
ATOM   4296  H32 DFY A1270       2.194  -8.828  16.553  1.00  0.72           H  
ATOM   4297  H33 DFY A1270       0.885  -9.135  17.829  1.00  0.72           H  
ATOM   4298  H34 DFY A1270       2.223  -8.935  19.266  1.00  0.72           H  
ATOM   4299  H35 DFY A1270       3.572  -8.828  17.978  1.00  0.72           H  
ATOM   4300  H36 DFY A1270       6.983  -4.051  15.971  1.00  0.72           H  
ATOM   4301  H37 DFY A1270       8.654  -4.691  16.162  1.00  0.72           H  
ATOM   4302  H38 DFY A1270       8.383  -2.985  18.101  1.00  0.72           H  
ATOM   4303  H44 DFY A1270       4.027  -5.537  16.890  1.00  0.72           H  
TER    4304      DFY A1270
ENDMDL
END
