# Supplementary material for: Mapping allosteric communications within individual proteins
Source: Nat Commun. 2020 Jul 31;11:3862. doi: 10.1038/s41467-020-17618-2 (PMC7395124; doi:10.1038/s41467-020-17618-2)
Supplement: Supplementary file 7 — Supplementary Data 4 [file 41467_2020_17618_MOESM7_ESM.zip › comparison-to-Amors/2brg/2brg-qs.txt]

122	A	17.50445535	HIS122 A	13820	0.64
216	A	30.02707362	GLN216 A	22304.41176	0.08
110	A	12.26249473	PHE110 A	12830.75	0.2
37	A	5.371695263	VAL37 A	2553.5	0.6
80	A	10.74841426	GLN80 A	4721.352941	0.72
94	A	5.896248723	ASP94 A	5469.583333	0.24
186	A	19.46842996	ALA186 A	17918.1	0.4
259	A	22.8017004	ILE259 A	18857.05263	0.56
60	A	12.0512662	LYS60 A	7782	0.52
148	A	3.539406871	ASP148 A	6362.333333	0.12
123	A	19.47160481	GLY123 A	13184.14286	0.84
150	A	7.073942324	GLY150 A	8736.142857	0.04
128	A	7.304976249	HIS128 A	11777.58824	0
135	A	5.512283828	ASN135 A	6823.857143	0.16
50	A	15.47217212	GLU50 A	7274.5	0.72
138	A	5.165493781	LEU138 A	3525.526316	0.36
68	A	2.486752903	VAL68 A	4501.8125	0.12
211	A	22.87637904	PRO211 A	21414	0.04
104	A	22.05075069	GLU104 A	15024.6	0.92
191	A	19.70627639	VAL191 A	17915.625	0.48
12	A	10.96240599	VAL12 A	2151.0625	1
188	A	22.0705379	PRO188 A	17954.07143	0.76
114	A	12.70854256	LEU114 A	12794.47368	0.24
19	A	9.013136469	ALA19 A	1858	0.96
226	A	30.38353962	THR226 A	22401.42857	0.04
73	A	11.50909219	HIS73 A	4867.529412	0.76
145	A	6.65923404	LYS145 A	4264.863636	0.44
53	A	13.89787797	LYS53 A	7182.772727	0.68
143	A	9.773890167	ASN143 A	5907.214286	0.52
230	A	22.94386809	PRO230 A	21336.5	0.08
141	A	10.23856342	ARG141 A	5381	0.6
25	A	6.440520709	LEU25 A	1856.842105	0.84
131	A	10.86141248	ILE131 A	11623.47368	0.12
32	A	13.604614	GLU32 A	3375.8	0.84
169	A	14.33143995	GLY169 A	18313.71429	0.04
225	A	32.4796839	LYS225 A	22521.04545	0.12
183	A	26.97450763	GLU183 A	19417.8	0.68
256	A	19.91561832	ILE256 A	18836.26316	0.24
172	A	16.04408766	PRO172 A	18833	0
147	A	2.57638914	SER147 A	6480.272727	0.04
77	A	19.58632434	GLY77 A	5114.428571	0.96
161	A	24.98025012	GLU161 A	17537.93333	0.84
58	A	10.37521474	ILE58 A	7726.263158	0.36
130	A	10.43272428	ASP130 A	11955.25	0.04
57	A	13.15301752	CYS57 A	7303.636364	0.68
243	A	29.10106838	HIS243 A	20337.05882	0.56
29	A	17.25109356	ARG29 A	3449.666667	0.96
212	A	27.4229274	SER212 A	21724.90909	0.24
101	A	17.31165128	GLY101 A	13191.57143	0.64
194	A	16.46891745	CYS194 A	17312.72727	0.24
11	A	10.22566692	LEU11 A	2679.947368	0.96
84	A	2.514567358	LEU84 A	2384.473684	0.28
98	A	14.5692518	PRO98 A	12125.5	0.48
93	A	6.635845914	PHE93 A	4862.45	0.32
238	A	25.33537971	PRO238 A	20343	0.32
203	A	19.66727307	ALA203 A	18587.3	0.32
235	A	27.40497718	ASP235 A	20484.75	0.48
127	A	13.95334863	THR127 A	12626.14286	0.36
154	A	17.52638616	VAL154 A	13406.125	0.68
59	A	5.96168441	ASN59 A	7559.642857	0.12
185	A	23.31980465	HIS185 A	18261.88235	0.76
262	A	28.02226263	ASP262 A	18955.41667	0.72
108	A	20.43033458	GLN108 A	15196.82353	0.84
16	A	1.516500577	GLY16 A	908.7142857	0.52
168	A	15.12162878	CYS168 A	18175.81818	0.04
65	A	11.23986539	GLU65 A	7324.2	0.48
88	A	2.760380771	SER88 A	416.6363636	0.88
175	A	21.00862313	ALA175 A	19807.7	0.16
1270	A	0	DFY1270 A	1	0.72
41	A	12.39525175	ASP41 A	4234.75	0.8
260	A	22.66124068	LYS260 A	18887.59091	0.56
8	A	16.83841958	ASP8 A	3570.583333	0.92
21	A	7.340269614	GLY21 A	1874.571429	0.88
109	A	13.27939551	ARG109 A	13852.08333	0.2
217	A	25.80176246	GLU217 A	22258.66667	0
102	A	14.12870921	MET102 A	13407.41176	0.28
113	A	14.35593435	GLN113 A	12087.35294	0.4
36	A	2.641844431	ALA36 A	1818.7	0.44
81	A	9.686968773	TYR81 A	4309.47619	0.72
91	A	1.931180468	GLU91 A	1195.6	0.48
221	A	28.53066333	TRP221 A	21974.25	0.16
187	A	20.59123692	GLU187 A	17665.53333	0.6
144	A	10.44073412	LEU144 A	6347.578947	0.6
61	A	13.46278508	MET61 A	8456	0.6
149	A	5.656170524	PHE149 A	7805.55	0.04
124	A	14.75023159	ILE124 A	12625.68421	0.44
153	A	14.51406924	THR153 A	12120.07143	0.44
129	A	13.64840427	ARG129 A	12443.08333	0.32
134	A	5.248760425	GLU134 A	8011.6	0
35	A	5.973466498	VAL35 A	2421.25	0.68
264	A	21.74811509	TRP264 A	18109.16667	0.64
105	A	20.68566044	PRO105 A	14973.35714	0.88
7	A	16.09278341	GLU7 A	3678.928571	0.88
190	A	15.84413396	ASP190 A	16930.83333	0.24
15	A	2.357679792	LEU15 A	343.2105263	0.72
189	A	18.61246107	VAL189 A	17891.125	0.36
117	A	13.4149423	GLY117 A	13281.85714	0.24
18	A	6.386133572	GLY18 A	1574.142857	0.84
72	A	10.04758016	GLY72 A	4512.285714	0.68
163	A	24.72103196	LEU163 A	17964.31579	0.76
159	A	26.74031036	ASN159 A	16992.71429	1
52	A	9.481917844	ILE52 A	6881.789474	0.32
140	A	7.929845648	GLU140 A	4739.733333	0.56
231	A	24.58860199	TRP231 A	21127.66667	0.12
207	A	20.23014449	PRO207 A	20360.57143	0.04
26	A	8.278500951	ALA26 A	2419.9	0.88
120	A	13.55177955	TYR120 A	12309	0.32
209	A	20.71125807	ASP209 A	21165.16667	0
218	A	26.88753113	TYR218 A	22062.14286	0.12
89	A	4.232391641	GLY89 A	636.1428571	0.96
31	A	15.85208478	THR31 A	3471.928571	0.88
82	A	6.107832185	LEU82 A	4042.947368	0.36
229	A	25.68071304	ASN229 A	21727	0.12
199	A	19.35779445	THR199 A	17747.64286	0.44
167	A	19.7626121	MET167 A	18553.41176	0.32
180	A	27.79560026	LYS180 A	20608.77273	0.44
171	A	17.97733523	LEU171 A	18839.84211	0.2
170	A	13.26308373	THR170 A	18245	0.04
76	A	16.19044931	GLU76 A	5174	0.84
137	A	2.608094515	LEU137 A	1267.736842	0.56
56	A	10.24100552	ILE56 A	6782.736842	0.4
97	A	15.14663415	GLU97 A	11075	0.6
263	A	30.67777583	ARG263 A	18717.66667	0.92
242	A	22.81654516	LEU242 A	20207.21053	0.24
213	A	31.25570153	ASP213 A	21887.83333	0.28
106	A	16.43382302	ASP106 A	14824.25	0.48
197	A	13.96163318	VAL197 A	16679.5625	0.04
10	A	13.45651582	ASP10 A	3076.916667	0.88
85	A	1.628425927	GLU85 A	1229.333333	0.28
239	A	27.68998906	LEU239 A	20526.15789	0.48
247	A	27.7470908	VAL247 A	20627	0.4
202	A	19.51609859	LEU202 A	17953.94737	0.4
236	A	31.2198167	SER236 A	20466.45455	0.84
157	A	22.21519055	TYR157 A	16089.7619	0.88
39	A	6.860308885	ILE39 A	3363.105263	0.6
133	A	7.869323287	PRO133 A	9559.214286	0.04
227	A	32.78502368	TYR227 A	22383.66667	0.4
66	A	10.47797356	ASN66 A	6600.785714	0.48
251	A	30.4296977	SER251 A	20569.45455	0.68
208	A	21.03647123	TRP208 A	20912.5	0
79	A	12.67696186	ILE79 A	4856.105263	0.76
55	A	5.615624364	GLU55 A	6530.666667	0.2
22	A	5.376857447	GLU22 A	1588.733333	0.76
241	A	24.30810034	LEU241 A	19900.42105	0.44
214	A	30.64459075	SER214 A	22074.09091	0.28
103	A	17.84800185	PRO103 A	14287.07143	0.6
223	A	34.21193314	GLU223 A	22489.66667	0.88
112	A	18.6626994	HIS112 A	14006.76471	0.72
92	A	7.074218755	LEU92 A	4076.789474	0.56
86	A	2.375122102	TYR86 A	272.4761905	0.96
87	A	1.849200909	CYS87 A	199.0909091	0.92
51	A	11.60226659	ASN51 A	7195.071429	0.6
155	A	18.71673799	PHE155 A	14842.35	0.68
220	A	30.75511436	ASP220 A	22312.83333	0.12
184	A	21.40456563	PHE184 A	18936.5	0.44
224	A	33.67510756	LYS224 A	22616.09091	0.52
201	A	14.87442816	MET201 A	16839.70588	0.16
204	A	17.02137001	GLY204 A	18893.28571	0.12
125	A	18.91372681	GLY125 A	12727.85714	0.76
42	A	15.00475485	MET42 A	4580.647059	0.76
152	A	10.60625037	ALA152 A	10934.6	0.16
269	A	24.78129863	LEU269 A	17352.26316	0.84
119	A	17.97558444	VAL119 A	13314.625	0.68
34	A	8.057898858	ALA34 A	2737.8	0.84
245	A	22.40339673	ILE245 A	20063	0.24
193	A	15.65856526	SER193 A	17782	0.2
14	A	5.545241383	THR14 A	1060.714286	0.96
179	A	23.75298628	LEU179 A	20385.05263	0.28
63	A	12.66981235	ASN63 A	8282.785714	0.6
177	A	24.93886575	GLU177 A	20218.2	0.36
71	A	6.365878808	TYR71 A	4182.190476	0.44
254	A	25.72831166	ILE254 A	19777.84211	0.52
158	A	25.87291615	ASN158 A	16614.57143	0.96
206	A	14.73900068	LEU206 A	19737.84211	0
232	A	28.86639905	LYS232 A	20979.81818	0.36
13	A	6.897930197	GLN13 A	1600.352941	0.92
27	A	10.57322874	VAL27 A	2870.1875	0.92
96	A	11.62630896	ILE96 A	9072.789474	0.4
121	A	11.50189045	LEU121 A	12468.26316	0.12
219	A	30.75199735	SER219 A	22285	0.16
111	A	17.65980408	PHE111 A	14848.55	0.52
30	A	18.89950909	VAL30 A	3510.75	0.96
83	A	7.015613159	PHE83 A	3433.85	0.64
115	A	17.03102563	MET115 A	13966.11765	0.52
228	A	29.36347965	LEU228 A	22137.94737	0.12
198	A	18.17438673	LEU198 A	17454.05263	0.36
160	A	26.5425058	ARG160 A	17326.45833	0.92
181	A	27.80507901	ARG181 A	20278.70833	0.52
9	A	12.05465777	TRP9 A	3391	0.88
255	A	25.6693849	THR255 A	19437.28571	0.64
75	A	15.91800283	ARG75 A	5248.5	0.8
95	A	6.823900204	ARG95 A	6319.5	0.24
136	A	6.928097791	LEU136 A	5076.842105	0.32
258	A	27.92012466	ASP258 A	19095.66667	0.68
250	A	26.82923905	PRO250 A	20623.64286	0.32
139	A	6.201327761	ASP139 A	4097	0.44
210	A	22.58666689	GLN210 A	21331.11765	0.04
107	A	17.51503919	ALA107 A	14920.6	0.52
69	A	6.047829776	LYS69 A	4114.409091	0.32
196	A	17.27297166	ILE196 A	17753.78947	0.28
246	A	22.97331617	LEU246 A	20467.63158	0.16
146	A	6.370109811	ILE146 A	6309.157895	0.2
126	A	13.30068126	ILE126 A	12177.89474	0.24
166	A	16.12936942	LYS166 A	18490.54545	0.08
74	A	12.84117958	ARG74 A	5057.958333	0.72
248	A	28.85760955	GLU248 A	20809.86667	0.48
62	A	8.926877954	LEU62 A	8470.736842	0.2
142	A	9.456507865	ASP142 A	5695.583333	0.52
237	A	29.55327926	ALA237 A	20358.6	0.64
24	A	5.700979302	GLN24 A	1578.941176	0.76
156	A	21.22081464	ARG156 A	15559.58333	0.88
266	A	28.52130754	ASN266 A	17952.5	0.96
38	A	3.50513024	LYS38 A	3604.772727	0.2
132	A	9.642019342	LYS132 A	11029.72727	0.08
33	A	11.35813176	GLU33 A	3169.066667	0.92
116	A	16.59937613	ALA116 A	13284.5	0.56
253	A	23.96193187	ARG253 A	20205.16667	0.28
252	A	31.20113576	ALA252 A	20410.6	0.88
174	A	18.56600566	VAL174 A	19410.1875	0.12
164	A	19.71699929	LEU164 A	17841.42105	0.48
165	A	23.17934158	ASN165 A	18354.28571	0.68
182	A	27.62695535	ARG182 A	19956.375	0.52
178	A	19.78315774	LEU178 A	20197.78947	0.12
173	A	12.92068288	TYR173 A	18488.47619	0
205	A	17.9825459	GLU205 A	19445.2	0.12
78	A	16.47147504	ASN78 A	5019.928571	0.88
90	A	2.714788205	GLY90 A	910.5714286	0.68
54	A	12.63381201	LYS54 A	7310.181818	0.64
23	A	2.182134276	VAL23 A	771.25	0.6
240	A	30.30415769	ALA240 A	20302.5	0.76
28	A	13.08776413	ASN28 A	3232.285714	0.84
215	A	25.43292759	CYS215 A	22154.72727	0.04
100	A	19.25530633	ILE100 A	13063.57895	0.76
195	A	19.63440282	GLY195 A	17552.14286	0.52
267	A	27.8489926	LYS267 A	17822.45455	0.88
118	A	14.37626088	VAL118 A	13355.5	0.36
249	A	30.2619985	ASN249 A	20728.78571	0.6
99	A	18.70953527	ASP99 A	13180.25	0.72
261	A	28.7566733	LYS261 A	19058.40909	0.8
257	A	25.17338289	PRO257 A	19094.35714	0.64
200	A	15.17528718	ALA200 A	17287.9	0.12
234	A	23.07947608	ILE234 A	20396.26316	0.16
151	A	9.625146337	LEU151 A	10109.57895	0.12
265	A	21.9390343	TYR265 A	17912.19048	0.68
43	A	17.19076784	LYS43 A	4556.4	0.92
162	A	23.83744154	ARG162 A	17596	0.8
268	A	28.14564203	PRO268 A	17574	1
222	A	31.40647527	LYS222 A	22190.72727	0.24
244	A	28.3356671	LYS244 A	20031.81818	0.6
192	A	19.96273914	TRP192 A	18614.58333	0.32
17	A	3.595404984	GLU17 A	1303.533333	0.68
64	A	11.41468935	HIS64 A	7914.058824	0.4
176	A	25.03179274	PRO176 A	20159.92857	0.4
70	A	7.294460707	PHE70 A	4480.85	0.52
40	A	8.108428269	VAL40 A	3856.375	0.68
67	A	8.157017776	VAL67 A	5954	0.28
233	A	22.27896349	LYS233 A	20030.18182	0.2
20	A	6.411935511	TYR20 A	2268.666667	0.72
