# Supplementary material for: Mapping allosteric communications within individual proteins
Source: Nat Commun. 2020 Jul 31;11:3862. doi: 10.1038/s41467-020-17618-2 (PMC7395124; doi:10.1038/s41467-020-17618-2)
Supplement: Supplementary file 7 — Supplementary Data 4 [file 41467_2020_17618_MOESM7_ESM.zip › comparison-to-Amors/2brg/2brg-qs-hotspots.txt]

6 1 2 3 4 5 7 8 9 18 19 20 21 22 23 24 25 26 27 28 74 75 259 
256 87 88 92 93 96 100 224 228 249 250 251 254 255 257 
147 111 113 144 145 146 148 149 150 151 173 176 
65 34 35 36 38 41 45 60 61 62 63 64 66 67 68 69 
77 76 78 79 126 127 128 130 
13 11 12 14 15 16 37 
211 206 207 208 209 210 212 213 
240 235 237 238 239 241 
