# Supplementary material for: Mapping allosteric communications within individual proteins
Source: Nat Commun. 2020 Jul 31;11:3862. doi: 10.1038/s41467-020-17618-2 (PMC7395124; doi:10.1038/s41467-020-17618-2)
Supplement: Supplementary file 7 — Supplementary Data 4 [file 41467_2020_17618_MOESM7_ESM.zip › comparison-to-Amors/2hbq/2hbq-qs.pdb]

MODEL        1
ATOM      1  N   THR A 125      52.085  87.287  -8.514  1.00  0.04           N  
ATOM      2  CA  THR A 125      50.637  87.634  -8.642  1.00  0.04           C  
ATOM      3  C   THR A 125      49.772  86.408  -8.960  1.00  0.04           C  
ATOM      4  O   THR A 125      50.204  85.496  -9.669  1.00  0.04           O  
ATOM      5  CB  THR A 125      50.423  88.767  -9.689  1.00  0.04           C  
ATOM      6  CG2 THR A 125      51.103  88.438 -11.017  1.00  0.04           C  
ATOM      7  OG1 THR A 125      49.035  88.856 -10.038  1.00  0.04           O  
ATOM      8  H01 THR A 125      52.201  86.582  -7.800  1.00  0.04           H  
ATOM      9  H02 THR A 125      52.426  86.932  -9.396  1.00  0.04           H  
ATOM     10  H03 THR A 125      50.310  88.006  -7.671  1.00  0.04           H  
ATOM     11  H04 THR A 125      50.820  89.675  -9.235  1.00  0.04           H  
ATOM     12  H05 THR A 125      52.111  88.069 -10.827  1.00  0.04           H  
ATOM     13  H06 THR A 125      50.529  87.673 -11.540  1.00  0.04           H  
ATOM     14  H07 THR A 125      51.155  89.337 -11.632  1.00  0.04           H  
ATOM     15  H08 THR A 125      48.678  87.973 -10.161  1.00  0.04           H  
ATOM     16  N   SER A 126      48.551  86.407  -8.428  1.00  0.00           N  
ATOM     17  CA  SER A 126      47.614  85.297  -8.601  1.00  0.00           C  
ATOM     18  C   SER A 126      46.802  85.391  -9.899  1.00  0.00           C  
ATOM     19  O   SER A 126      45.948  84.541 -10.167  1.00  0.00           O  
ATOM     20  CB  SER A 126      46.676  85.200  -7.392  1.00  0.00           C  
ATOM     21  OG  SER A 126      45.830  86.334  -7.302  1.00  0.00           O  
ATOM     22  H01 SER A 126      48.214  84.390  -8.674  1.00  0.00           H  
ATOM     23  H02 SER A 126      47.284  85.153  -6.489  1.00  0.00           H  
ATOM     24  H03 SER A 126      46.062  84.305  -7.490  1.00  0.00           H  
ATOM     25  H04 SER A 126      45.645  86.667  -8.183  1.00  0.00           H  
ATOM     26  H09 SER A 126      48.260  87.206  -7.883  1.00  0.00           H  
ATOM     27  N   SER A 127      47.081  86.420 -10.698  1.00  0.02           N  
ATOM     28  CA  SER A 127      46.368  86.657 -11.954  1.00  0.02           C  
ATOM     29  C   SER A 127      46.812  85.721 -13.084  1.00  0.02           C  
ATOM     30  O   SER A 127      46.089  85.546 -14.068  1.00  0.02           O  
ATOM     31  CB  SER A 127      46.517  88.122 -12.385  1.00  0.02           C  
ATOM     32  OG  SER A 127      47.850  88.416 -12.769  1.00  0.02           O  
ATOM     33  H01 SER A 127      45.318  86.438 -11.762  1.00  0.02           H  
ATOM     34  H02 SER A 127      46.257  88.756 -11.538  1.00  0.02           H  
ATOM     35  H03 SER A 127      45.854  88.313 -13.229  1.00  0.02           H  
ATOM     36  H04 SER A 127      48.110  89.264 -12.402  1.00  0.02           H  
ATOM     37  H05 SER A 127      47.813  87.061 -10.427  1.00  0.02           H  
ATOM     38  N   GLY A 128      47.995  85.125 -12.935  1.00  0.06           N  
ATOM     39  CA  GLY A 128      48.554  84.239 -13.944  1.00  0.06           C  
ATOM     40  C   GLY A 128      47.922  82.859 -13.980  1.00  0.06           C  
ATOM     41  O   GLY A 128      47.023  82.555 -13.191  1.00  0.06           O  
ATOM     42  H01 GLY A 128      49.604  84.096 -13.688  1.00  0.06           H  
ATOM     43  H02 GLY A 128      48.418  84.703 -14.921  1.00  0.06           H  
ATOM     44  H05 GLY A 128      48.522  85.295 -12.091  1.00  0.06           H  
ATOM     45  N   SER A 129      48.402  82.022 -14.898  1.00  0.04           N  
ATOM     46  CA  SER A 129      47.877  80.667 -15.076  1.00  0.04           C  
ATOM     47  C   SER A 129      48.159  79.756 -13.880  1.00  0.04           C  
ATOM     48  O   SER A 129      47.422  78.799 -13.639  1.00  0.04           O  
ATOM     49  CB  SER A 129      48.433  80.037 -16.355  1.00  0.04           C  
ATOM     50  OG  SER A 129      49.837  79.863 -16.276  1.00  0.04           O  
ATOM     51  H01 SER A 129      46.794  80.765 -15.157  1.00  0.04           H  
ATOM     52  H02 SER A 129      48.216  80.705 -17.189  1.00  0.04           H  
ATOM     53  H03 SER A 129      49.156  82.334 -15.493  1.00  0.04           H  
ATOM     54  H04 SER A 129      47.962  79.066 -16.507  1.00  0.04           H  
ATOM     55  H05 SER A 129      50.169  79.546 -17.119  1.00  0.04           H  
ATOM     56  N   GLU A 130      49.221  80.066 -13.138  1.00  0.50           N  
ATOM     57  CA  GLU A 130      49.624  79.279 -11.969  1.00  0.50           C  
ATOM     58  C   GLU A 130      48.892  79.693 -10.688  1.00  0.50           C  
ATOM     59  O   GLU A 130      49.066  79.068  -9.642  1.00  0.50           O  
ATOM     60  CB  GLU A 130      51.142  79.351 -11.764  1.00  0.50           C  
ATOM     61  CG  GLU A 130      51.962  78.842 -12.945  1.00  0.50           C  
ATOM     62  CD  GLU A 130      52.418  79.955 -13.874  1.00  0.50           C  
ATOM     63  OE1 GLU A 130      51.933  81.100 -13.731  1.00  0.50           O  
ATOM     64  OE2 GLU A 130      53.264  79.687 -14.754  1.00  0.50           O  
ATOM     65  H01 GLU A 130      49.338  78.248 -12.177  1.00  0.50           H  
ATOM     66  H02 GLU A 130      51.373  78.699 -10.921  1.00  0.50           H  
ATOM     67  H03 GLU A 130      51.413  80.391 -11.583  1.00  0.50           H  
ATOM     68  H04 GLU A 130      51.322  78.176 -13.524  1.00  0.50           H  
ATOM     69  H05 GLU A 130      52.842  78.326 -12.561  1.00  0.50           H  
ATOM     70  H06 GLU A 130      49.770  80.875 -13.391  1.00  0.50           H  
ATOM     71  N   GLY A 131      48.085  80.750 -10.780  1.00  0.02           N  
ATOM     72  CA  GLY A 131      47.246  81.201  -9.681  1.00  0.02           C  
ATOM     73  C   GLY A 131      47.974  81.376  -8.361  1.00  0.02           C  
ATOM     74  O   GLY A 131      48.911  82.168  -8.261  1.00  0.02           O  
ATOM     75  H01 GLY A 131      46.501  80.422  -9.522  1.00  0.02           H  
ATOM     76  H02 GLY A 131      46.808  82.160  -9.958  1.00  0.02           H  
ATOM     77  H06 GLY A 131      48.055  81.260 -11.651  1.00  0.02           H  
ATOM     78  N   ASN A 132      47.545  80.617  -7.355  1.00  0.10           N  
ATOM     79  CA  ASN A 132      48.101  80.718  -6.007  1.00  0.10           C  
ATOM     80  C   ASN A 132      49.260  79.756  -5.721  1.00  0.10           C  
ATOM     81  O   ASN A 132      49.737  79.673  -4.585  1.00  0.10           O  
ATOM     82  CB  ASN A 132      46.992  80.559  -4.961  1.00  0.10           C  
ATOM     83  CG  ASN A 132      46.101  81.788  -4.861  1.00  0.10           C  
ATOM     84  ND2 ASN A 132      44.792  81.568  -4.818  1.00  0.10           N  
ATOM     85  OD1 ASN A 132      46.585  82.922  -4.820  1.00  0.10           O  
ATOM     86  H01 ASN A 132      48.535  81.716  -5.941  1.00  0.10           H  
ATOM     87  H02 ASN A 132      47.471  80.419  -3.992  1.00  0.10           H  
ATOM     88  H03 ASN A 132      46.809  79.948  -7.529  1.00  0.10           H  
ATOM     89  H04 ASN A 132      46.376  79.702  -5.232  1.00  0.10           H  
ATOM     90  H05 ASN A 132      44.151  82.346  -4.750  1.00  0.10           H  
ATOM     91  H06 ASN A 132      44.437  80.623  -4.853  1.00  0.10           H  
ATOM     92  N   VAL A 133      49.710  79.039  -6.749  1.00  0.50           N  
ATOM     93  CA  VAL A 133      50.858  78.143  -6.622  1.00  0.50           C  
ATOM     94  C   VAL A 133      52.153  78.944  -6.743  1.00  0.50           C  
ATOM     95  O   VAL A 133      52.386  79.607  -7.756  1.00  0.50           O  
ATOM     96  CB  VAL A 133      50.827  77.002  -7.676  1.00  0.50           C  
ATOM     97  CG1 VAL A 133      52.102  76.167  -7.618  1.00  0.50           C  
ATOM     98  CG2 VAL A 133      49.603  76.113  -7.475  1.00  0.50           C  
ATOM     99  H01 VAL A 133      50.809  77.674  -5.639  1.00  0.50           H  
ATOM    100  H02 VAL A 133      50.764  77.462  -8.662  1.00  0.50           H  
ATOM    101  H03 VAL A 133      52.892  76.744  -7.137  1.00  0.50           H  
ATOM    102  H04 VAL A 133      51.916  75.259  -7.045  1.00  0.50           H  
ATOM    103  H05 VAL A 133      52.410  75.903  -8.630  1.00  0.50           H  
ATOM    104  H06 VAL A 133      48.774  76.498  -8.069  1.00  0.50           H  
ATOM    105  H07 VAL A 133      49.245  79.117  -7.642  1.00  0.50           H  
ATOM    106  H08 VAL A 133      49.835  75.096  -7.792  1.00  0.50           H  
ATOM    107  H09 VAL A 133      49.324  76.110  -6.421  1.00  0.50           H  
ATOM    108  N   LYS A 134      52.983  78.883  -5.701  1.00  0.58           N  
ATOM    109  CA  LYS A 134      54.270  79.579  -5.684  1.00  0.58           C  
ATOM    110  C   LYS A 134      55.167  79.081  -6.809  1.00  0.58           C  
ATOM    111  O   LYS A 134      55.324  77.874  -7.002  1.00  0.58           O  
ATOM    112  CB  LYS A 134      54.972  79.394  -4.337  1.00  0.58           C  
ATOM    113  CG  LYS A 134      54.576  80.408  -3.280  1.00  0.58           C  
ATOM    114  CD  LYS A 134      55.484  80.311  -2.065  1.00  0.58           C  
ATOM    115  CE  LYS A 134      55.080  81.309  -0.993  1.00  0.58           C  
ATOM    116  NZ  LYS A 134      56.086  81.379   0.103  1.00  0.58           N  
ATOM    117  H01 LYS A 134      54.076  80.641  -5.833  1.00  0.58           H  
ATOM    118  H02 LYS A 134      56.037  79.535  -4.520  1.00  0.58           H  
ATOM    119  H03 LYS A 134      54.734  78.399  -3.962  1.00  0.58           H  
ATOM    120  H04 LYS A 134      53.553  80.201  -2.966  1.00  0.58           H  
ATOM    121  H05 LYS A 134      54.649  81.411  -3.702  1.00  0.58           H  
ATOM    122  H06 LYS A 134      56.503  80.537  -2.379  1.00  0.58           H  
ATOM    123  H07 LYS A 134      55.422  79.303  -1.654  1.00  0.58           H  
ATOM    124  H08 LYS A 134      54.133  80.981  -0.564  1.00  0.58           H  
ATOM    125  H09 LYS A 134      54.982  82.295  -1.447  1.00  0.58           H  
ATOM    126  H10 LYS A 134      52.714  78.337  -4.895  1.00  0.58           H  
ATOM    127  H11 LYS A 134      56.883  81.916  -0.206  1.00  0.58           H  
ATOM    128  H12 LYS A 134      55.674  81.824   0.911  1.00  0.58           H  
ATOM    129  H13 LYS A 134      56.384  80.445   0.347  1.00  0.58           H  
ATOM    130  N   LEU A 135      55.747  80.022  -7.548  1.00  0.22           N  
ATOM    131  CA  LEU A 135      56.553  79.704  -8.722  1.00  0.22           C  
ATOM    132  C   LEU A 135      57.949  79.225  -8.353  1.00  0.22           C  
ATOM    133  O   LEU A 135      58.533  79.671  -7.363  1.00  0.22           O  
ATOM    134  CB  LEU A 135      56.649  80.924  -9.645  1.00  0.22           C  
ATOM    135  CG  LEU A 135      55.816  80.942 -10.930  1.00  0.22           C  
ATOM    136  CD1 LEU A 135      54.343  80.684 -10.651  1.00  0.22           C  
ATOM    137  CD2 LEU A 135      55.995  82.271 -11.653  1.00  0.22           C  
ATOM    138  H01 LEU A 135      56.053  78.887  -9.242  1.00  0.22           H  
ATOM    139  H02 LEU A 135      57.680  80.907  -9.999  1.00  0.22           H  
ATOM    140  H03 LEU A 135      56.354  81.794  -9.059  1.00  0.22           H  
ATOM    141  H04 LEU A 135      56.174  80.135 -11.570  1.00  0.22           H  
ATOM    142  H05 LEU A 135      53.754  80.960 -11.526  1.00  0.22           H  
ATOM    143  H06 LEU A 135      54.194  79.627 -10.433  1.00  0.22           H  
ATOM    144  H07 LEU A 135      54.025  81.281  -9.796  1.00  0.22           H  
ATOM    145  H08 LEU A 135      57.009  82.336 -12.047  1.00  0.22           H  
ATOM    146  H09 LEU A 135      55.282  82.337 -12.474  1.00  0.22           H  
ATOM    147  H10 LEU A 135      55.824  83.091 -10.955  1.00  0.22           H  
ATOM    148  H14 LEU A 135      55.625  80.990  -7.288  1.00  0.22           H  
ATOM    149  N   CYS A 136      58.469  78.304  -9.157  1.00  0.78           N  
ATOM    150  CA  CYS A 136      59.855  77.879  -9.053  1.00  0.78           C  
ATOM    151  C   CYS A 136      60.689  78.740  -9.995  1.00  0.78           C  
ATOM    152  O   CYS A 136      60.493  78.709 -11.212  1.00  0.78           O  
ATOM    153  CB  CYS A 136      59.994  76.399  -9.410  1.00  0.78           C  
ATOM    154  SG  CYS A 136      61.671  75.747  -9.244  1.00  0.78           S  
ATOM    155  H01 CYS A 136      60.205  78.002  -8.028  1.00  0.78           H  
ATOM    156  H02 CYS A 136      59.727  76.306 -10.463  1.00  0.78           H  
ATOM    157  H03 CYS A 136      59.338  75.826  -8.754  1.00  0.78           H  
ATOM    158  H04 CYS A 136      62.101  75.310 -10.435  1.00  0.78           H  
ATOM    159  H11 CYS A 136      57.882  77.885  -9.864  1.00  0.78           H  
ATOM    160  N   SER A 137      61.601  79.521  -9.422  1.00  0.22           N  
ATOM    161  CA  SER A 137      62.473  80.396 -10.203  1.00  0.22           C  
ATOM    162  C   SER A 137      63.517  79.592 -10.976  1.00  0.22           C  
ATOM    163  O   SER A 137      63.759  78.420 -10.672  1.00  0.22           O  
ATOM    164  CB  SER A 137      63.150  81.428  -9.296  1.00  0.22           C  
ATOM    165  OG  SER A 137      63.920  80.798  -8.289  1.00  0.22           O  
ATOM    166  H01 SER A 137      61.854  80.924 -10.929  1.00  0.22           H  
ATOM    167  H02 SER A 137      62.375  82.025  -8.815  1.00  0.22           H  
ATOM    168  H03 SER A 137      63.802  82.060  -9.900  1.00  0.22           H  
ATOM    169  H04 SER A 137      64.162  79.915  -8.576  1.00  0.22           H  
ATOM    170  H05 SER A 137      61.694  79.509  -8.416  1.00  0.22           H  
ATOM    171  N   LEU A 138      64.126  80.229 -11.975  1.00  0.20           N  
ATOM    172  CA  LEU A 138      65.141  79.589 -12.814  1.00  0.20           C  
ATOM    173  C   LEU A 138      66.377  79.168 -12.018  1.00  0.20           C  
ATOM    174  O   LEU A 138      66.977  78.129 -12.302  1.00  0.20           O  
ATOM    175  CB  LEU A 138      65.541  80.509 -13.972  1.00  0.20           C  
ATOM    176  CG  LEU A 138      64.576  80.569 -15.160  1.00  0.20           C  
ATOM    177  CD1 LEU A 138      64.434  81.997 -15.669  1.00  0.20           C  
ATOM    178  CD2 LEU A 138      65.026  79.638 -16.279  1.00  0.20           C  
ATOM    179  H01 LEU A 138      64.693  78.681 -13.216  1.00  0.20           H  
ATOM    180  H02 LEU A 138      66.464  80.087 -14.370  1.00  0.20           H  
ATOM    181  H03 LEU A 138      65.641  81.519 -13.574  1.00  0.20           H  
ATOM    182  H04 LEU A 138      63.599  80.231 -14.816  1.00  0.20           H  
ATOM    183  H05 LEU A 138      63.878  81.190 -12.161  1.00  0.20           H  
ATOM    184  H06 LEU A 138      63.624  82.494 -15.134  1.00  0.20           H  
ATOM    185  H07 LEU A 138      65.365  82.538 -15.501  1.00  0.20           H  
ATOM    186  H08 LEU A 138      64.209  81.983 -16.735  1.00  0.20           H  
ATOM    187  H09 LEU A 138      66.041  79.294 -16.079  1.00  0.20           H  
ATOM    188  H10 LEU A 138      64.356  78.780 -16.330  1.00  0.20           H  
ATOM    189  H11 LEU A 138      65.005  80.173 -17.228  1.00  0.20           H  
ATOM    190  N   GLU A 139      66.743  79.976 -11.025  1.00  0.18           N  
ATOM    191  CA  GLU A 139      67.867  79.678 -10.138  1.00  0.18           C  
ATOM    192  C   GLU A 139      67.582  78.469  -9.246  1.00  0.18           C  
ATOM    193  O   GLU A 139      68.470  77.648  -9.000  1.00  0.18           O  
ATOM    194  CB  GLU A 139      68.209  80.896  -9.277  1.00  0.18           C  
ATOM    195  CG  GLU A 139      69.369  81.724  -9.804  1.00  0.18           C  
ATOM    196  CD  GLU A 139      69.014  83.189  -9.960  1.00  0.18           C  
ATOM    197  OE1 GLU A 139      68.567  83.581 -11.059  1.00  0.18           O  
ATOM    198  OE2 GLU A 139      69.180  83.949  -8.982  1.00  0.18           O  
ATOM    199  H01 GLU A 139      68.722  79.434 -10.769  1.00  0.18           H  
ATOM    200  H02 GLU A 139      68.513  80.515  -8.302  1.00  0.18           H  
ATOM    201  H03 GLU A 139      67.328  81.536  -9.223  1.00  0.18           H  
ATOM    202  H04 GLU A 139      69.628  81.340 -10.791  1.00  0.18           H  
ATOM    203  H05 GLU A 139      70.204  81.638  -9.109  1.00  0.18           H  
ATOM    204  H12 GLU A 139      66.223  80.829 -10.878  1.00  0.18           H  
ATOM    205  N   GLU A 140      66.341  78.372  -8.770  1.00  0.26           N  
ATOM    206  CA  GLU A 140      65.904  77.264  -7.922  1.00  0.26           C  
ATOM    207  C   GLU A 140      65.843  75.948  -8.695  1.00  0.26           C  
ATOM    208  O   GLU A 140      66.169  74.890  -8.154  1.00  0.26           O  
ATOM    209  CB  GLU A 140      64.538  77.570  -7.304  1.00  0.26           C  
ATOM    210  CG  GLU A 140      64.592  77.996  -5.845  1.00  0.26           C  
ATOM    211  CD  GLU A 140      63.679  79.170  -5.545  1.00  0.26           C  
ATOM    212  OE1 GLU A 140      62.442  79.005  -5.631  1.00  0.26           O  
ATOM    213  OE2 GLU A 140      64.198  80.261  -5.223  1.00  0.26           O  
ATOM    214  H01 GLU A 140      66.642  77.152  -7.128  1.00  0.26           H  
ATOM    215  H02 GLU A 140      63.966  76.643  -7.337  1.00  0.26           H  
ATOM    216  H03 GLU A 140      64.075  78.373  -7.878  1.00  0.26           H  
ATOM    217  H04 GLU A 140      65.614  78.310  -5.631  1.00  0.26           H  
ATOM    218  H05 GLU A 140      64.293  77.152  -5.223  1.00  0.26           H  
ATOM    219  H06 GLU A 140      65.675  79.094  -9.005  1.00  0.26           H  
ATOM    220  N   ALA A 141      65.426  76.028  -9.958  1.00  0.38           N  
ATOM    221  CA  ALA A 141      65.324  74.860 -10.832  1.00  0.38           C  
ATOM    222  C   ALA A 141      66.694  74.277 -11.178  1.00  0.38           C  
ATOM    223  O   ALA A 141      66.849  73.056 -11.266  1.00  0.38           O  
ATOM    224  CB  ALA A 141      64.555  75.211 -12.100  1.00  0.38           C  
ATOM    225  H01 ALA A 141      64.777  74.092 -10.286  1.00  0.38           H  
ATOM    226  H02 ALA A 141      63.657  75.771 -11.837  1.00  0.38           H  
ATOM    227  H03 ALA A 141      65.184  75.819 -12.750  1.00  0.38           H  
ATOM    228  H04 ALA A 141      64.272  74.295 -12.619  1.00  0.38           H  
ATOM    229  H06 ALA A 141      65.170  76.933 -10.327  1.00  0.38           H  
ATOM    230  N   GLN A 142      67.677  75.156 -11.369  1.00  0.16           N  
ATOM    231  CA  GLN A 142      69.052  74.749 -11.662  1.00  0.16           C  
ATOM    232  C   GLN A 142      69.724  74.118 -10.444  1.00  0.16           C  
ATOM    233  O   GLN A 142      70.576  73.237 -10.585  1.00  0.16           O  
ATOM    234  CB  GLN A 142      69.878  75.939 -12.164  1.00  0.16           C  
ATOM    235  CG  GLN A 142      69.534  76.411 -13.579  1.00  0.16           C  
ATOM    236  CD  GLN A 142      69.817  75.366 -14.646  1.00  0.16           C  
ATOM    237  NE2 GLN A 142      68.787  74.995 -15.400  1.00  0.16           N  
ATOM    238  OE1 GLN A 142      70.951  74.902 -14.787  1.00  0.16           O  
ATOM    239  H01 GLN A 142      69.006  73.996 -12.449  1.00  0.16           H  
ATOM    240  H02 GLN A 142      70.913  75.599 -12.198  1.00  0.16           H  
ATOM    241  H03 GLN A 142      69.721  76.773 -11.480  1.00  0.16           H  
ATOM    242  H04 GLN A 142      70.166  77.272 -13.795  1.00  0.16           H  
ATOM    243  H05 GLN A 142      67.465  76.142 -11.309  1.00  0.16           H  
ATOM    244  H06 GLN A 142      68.474  76.663 -13.613  1.00  0.16           H  
ATOM    245  H07 GLN A 142      68.915  74.304 -16.126  1.00  0.16           H  
ATOM    246  H08 GLN A 142      67.876  75.404 -15.247  1.00  0.16           H  
ATOM    247  N   ARG A 143      69.337  74.580  -9.255  1.00  0.12           N  
ATOM    248  CA  ARG A 143      69.804  74.010  -7.992  1.00  0.12           C  
ATOM    249  C   ARG A 143      69.301  72.573  -7.822  1.00  0.12           C  
ATOM    250  O   ARG A 143      70.045  71.694  -7.382  1.00  0.12           O  
ATOM    251  CB  ARG A 143      69.346  74.880  -6.816  1.00  0.12           C  
ATOM    252  CG  ARG A 143      70.002  74.547  -5.479  1.00  0.12           C  
ATOM    253  CD  ARG A 143      69.084  73.833  -4.491  1.00  0.12           C  
ATOM    254  NE  ARG A 143      68.021  74.704  -3.989  1.00  0.12           N  
ATOM    255  CZ  ARG A 143      66.867  74.278  -3.482  1.00  0.12           C  
ATOM    256  NH1 ARG A 143      66.602  72.979  -3.398  1.00  0.12           N  
ATOM    257  NH2 ARG A 143      65.969  75.156  -3.055  1.00  0.12           N  
ATOM    258  H01 ARG A 143      70.894  73.988  -8.009  1.00  0.12           H  
ATOM    259  H02 ARG A 143      68.280  74.689  -6.690  1.00  0.12           H  
ATOM    260  H03 ARG A 143      69.571  75.920  -7.055  1.00  0.12           H  
ATOM    261  H04 ARG A 143      70.276  75.497  -5.020  1.00  0.12           H  
ATOM    262  H05 ARG A 143      70.863  73.907  -5.670  1.00  0.12           H  
ATOM    263  H06 ARG A 143      69.689  73.523  -3.639  1.00  0.12           H  
ATOM    264  H07 ARG A 143      68.630  72.977  -4.990  1.00  0.12           H  
ATOM    265  H08 ARG A 143      68.174  75.701  -4.030  1.00  0.12           H  
ATOM    266  H09 ARG A 143      68.693  75.358  -9.225  1.00  0.12           H  
ATOM    267  H10 ARG A 143      65.723  72.667  -3.011  1.00  0.12           H  
ATOM    268  H11 ARG A 143      67.280  72.303  -3.721  1.00  0.12           H  
ATOM    269  H12 ARG A 143      66.162  76.146  -3.115  1.00  0.12           H  
ATOM    270  H13 ARG A 143      65.092  74.835  -2.670  1.00  0.12           H  
ATOM    271  N   ILE A 144      68.036  72.352  -8.175  1.00  0.58           N  
ATOM    272  CA  ILE A 144      67.424  71.027  -8.122  1.00  0.58           C  
ATOM    273  C   ILE A 144      67.869  70.198  -9.324  1.00  0.58           C  
ATOM    274  O   ILE A 144      68.954  69.615  -9.322  1.00  0.58           O  
ATOM    275  CB  ILE A 144      65.879  71.141  -8.077  1.00  0.58           C  
ATOM    276  CG1 ILE A 144      65.419  71.716  -6.733  1.00  0.58           C  
ATOM    277  CG2 ILE A 144      65.225  69.785  -8.328  1.00  0.58           C  
ATOM    278  CD1 ILE A 144      64.151  72.549  -6.814  1.00  0.58           C  
ATOM    279  H01 ILE A 144      67.752  70.526  -7.211  1.00  0.58           H  
ATOM    280  H02 ILE A 144      67.218  70.121 -10.195  1.00  0.58           H  
ATOM    281  H03 ILE A 144      65.568  71.821  -8.870  1.00  0.58           H  
ATOM    282  H04 ILE A 144      66.210  72.383  -6.390  1.00  0.58           H  
ATOM    283  H05 ILE A 144      65.241  70.887  -6.048  1.00  0.58           H  
ATOM    284  H06 ILE A 144      64.275  69.930  -8.843  1.00  0.58           H  
ATOM    285  H07 ILE A 144      65.883  69.172  -8.945  1.00  0.58           H  
ATOM    286  H08 ILE A 144      65.048  69.284  -7.376  1.00  0.58           H  
ATOM    287  H09 ILE A 144      63.361  72.064  -6.241  1.00  0.58           H  
ATOM    288  H10 ILE A 144      64.340  73.541  -6.403  1.00  0.58           H  
ATOM    289  H11 ILE A 144      63.841  72.639  -7.855  1.00  0.58           H  
ATOM    290  H14 ILE A 144      67.478  73.132  -8.492  1.00  0.58           H  
ATOM    291  N   ALA A 150      69.786  63.705 -12.701  1.00  0.10           N  
ATOM    292  CA  ALA A 150      70.022  62.270 -12.833  1.00  0.10           C  
ATOM    293  C   ALA A 150      68.970  61.443 -12.095  1.00  0.10           C  
ATOM    294  O   ALA A 150      68.658  60.321 -12.501  1.00  0.10           O  
ATOM    295  CB  ALA A 150      71.419  61.913 -12.342  1.00  0.10           C  
ATOM    296  H01 ALA A 150      69.760  64.128 -13.618  1.00  0.10           H  
ATOM    297  H02 ALA A 150      69.943  62.025 -13.892  1.00  0.10           H  
ATOM    298  H03 ALA A 150      72.084  62.764 -12.489  1.00  0.10           H  
ATOM    299  H04 ALA A 150      71.379  61.663 -11.282  1.00  0.10           H  
ATOM    300  H05 ALA A 150      71.795  61.058 -12.904  1.00  0.10           H  
ATOM    301  H12 ALA A 150      70.530  64.121 -12.159  1.00  0.10           H  
ATOM    302  N   GLU A 151      68.434  62.001 -11.011  1.00  0.98           N  
ATOM    303  CA  GLU A 151      67.442  61.310 -10.189  1.00  0.98           C  
ATOM    304  C   GLU A 151      66.110  62.065 -10.145  1.00  0.98           C  
ATOM    305  O   GLU A 151      65.346  61.946  -9.184  1.00  0.98           O  
ATOM    306  CB  GLU A 151      67.988  61.078  -8.773  1.00  0.98           C  
ATOM    307  CG  GLU A 151      69.295  60.297  -8.725  1.00  0.98           C  
ATOM    308  CD  GLU A 151      69.302  59.229  -7.649  1.00  0.98           C  
ATOM    309  OE1 GLU A 151      69.153  58.034  -7.988  1.00  0.98           O  
ATOM    310  OE2 GLU A 151      69.460  59.584  -6.462  1.00  0.98           O  
ATOM    311  H01 GLU A 151      67.246  60.342 -10.651  1.00  0.98           H  
ATOM    312  H02 GLU A 151      67.246  60.477  -8.247  1.00  0.98           H  
ATOM    313  H03 GLU A 151      68.153  62.049  -8.307  1.00  0.98           H  
ATOM    314  H04 GLU A 151      70.091  61.004  -8.491  1.00  0.98           H  
ATOM    315  H05 GLU A 151      69.452  59.819  -9.692  1.00  0.98           H  
ATOM    316  H06 GLU A 151      68.722  62.933 -10.748  1.00  0.98           H  
ATOM    317  N   ILE A 152      65.842  62.840 -11.195  1.00  0.54           N  
ATOM    318  CA  ILE A 152      64.602  63.604 -11.318  1.00  0.54           C  
ATOM    319  C   ILE A 152      63.873  63.223 -12.610  1.00  0.54           C  
ATOM    320  O   ILE A 152      64.507  63.011 -13.647  1.00  0.54           O  
ATOM    321  CB  ILE A 152      64.890  65.135 -11.271  1.00  0.54           C  
ATOM    322  CG1 ILE A 152      65.505  65.533  -9.925  1.00  0.54           C  
ATOM    323  CG2 ILE A 152      63.620  65.947 -11.512  1.00  0.54           C  
ATOM    324  CD1 ILE A 152      66.594  66.585 -10.030  1.00  0.54           C  
ATOM    325  H01 ILE A 152      63.957  63.360 -10.474  1.00  0.54           H  
ATOM    326  H02 ILE A 152      65.600  65.355 -12.068  1.00  0.54           H  
ATOM    327  H03 ILE A 152      65.971  64.637  -9.515  1.00  0.54           H  
ATOM    328  H04 ILE A 152      64.712  65.923  -9.287  1.00  0.54           H  
ATOM    329  H05 ILE A 152      62.834  65.598 -10.842  1.00  0.54           H  
ATOM    330  H06 ILE A 152      66.524  62.902 -11.937  1.00  0.54           H  
ATOM    331  H07 ILE A 152      63.820  67.001 -11.319  1.00  0.54           H  
ATOM    332  H08 ILE A 152      63.298  65.821 -12.546  1.00  0.54           H  
ATOM    333  H09 ILE A 152      67.478  66.147 -10.493  1.00  0.54           H  
ATOM    334  H10 ILE A 152      66.240  67.416 -10.640  1.00  0.54           H  
ATOM    335  H11 ILE A 152      66.847  66.947  -9.034  1.00  0.54           H  
ATOM    336  N   TYR A 153      62.545  63.128 -12.536  1.00  0.78           N  
ATOM    337  CA  TYR A 153      61.721  62.852 -13.710  1.00  0.78           C  
ATOM    338  C   TYR A 153      61.809  64.006 -14.707  1.00  0.78           C  
ATOM    339  O   TYR A 153      61.644  65.170 -14.327  1.00  0.78           O  
ATOM    340  CB  TYR A 153      60.260  62.618 -13.311  1.00  0.78           C  
ATOM    341  CG  TYR A 153      59.971  61.230 -12.783  1.00  0.78           C  
ATOM    342  CD1 TYR A 153      59.914  60.131 -13.642  1.00  0.78           C  
ATOM    343  CD2 TYR A 153      59.744  61.018 -11.423  1.00  0.78           C  
ATOM    344  CE1 TYR A 153      59.643  58.854 -13.158  1.00  0.78           C  
ATOM    345  CE2 TYR A 153      59.469  59.745 -10.928  1.00  0.78           C  
ATOM    346  CZ  TYR A 153      59.421  58.670 -11.800  1.00  0.78           C  
ATOM    347  OH  TYR A 153      59.155  57.411 -11.311  1.00  0.78           O  
ATOM    348  H01 TYR A 153      62.101  61.945 -14.181  1.00  0.78           H  
ATOM    349  H02 TYR A 153      59.667  62.735 -14.218  1.00  0.78           H  
ATOM    350  H03 TYR A 153      59.997  63.339 -12.537  1.00  0.78           H  
ATOM    351  H04 TYR A 153      60.084  60.275 -14.709  1.00  0.78           H  
ATOM    352  H05 TYR A 153      59.782  61.863 -10.736  1.00  0.78           H  
ATOM    353  H06 TYR A 153      59.605  58.005 -13.840  1.00  0.78           H  
ATOM    354  H07 TYR A 153      59.293  59.596  -9.863  1.00  0.78           H  
ATOM    355  H08 TYR A 153      59.174  57.429 -10.351  1.00  0.78           H  
ATOM    356  H12 TYR A 153      62.095  63.251 -11.640  1.00  0.78           H  
ATOM    357  N   PRO A 154      62.070  63.685 -15.976  1.00  0.14           N  
ATOM    358  CA  PRO A 154      62.214  64.705 -17.021  1.00  0.14           C  
ATOM    359  C   PRO A 154      60.914  65.461 -17.287  1.00  0.14           C  
ATOM    360  O   PRO A 154      59.832  64.868 -17.273  1.00  0.14           O  
ATOM    361  CB  PRO A 154      62.623  63.891 -18.255  1.00  0.14           C  
ATOM    362  CG  PRO A 154      62.114  62.516 -17.989  1.00  0.14           C  
ATOM    363  CD  PRO A 154      62.250  62.321 -16.508  1.00  0.14           C  
ATOM    364  H01 PRO A 154      63.700  63.906 -18.419  1.00  0.14           H  
ATOM    365  H02 PRO A 154      62.167  64.302 -19.156  1.00  0.14           H  
ATOM    366  H03 PRO A 154      62.668  61.763 -18.550  1.00  0.14           H  
ATOM    367  H04 PRO A 154      61.070  62.430 -18.292  1.00  0.14           H  
ATOM    368  H05 PRO A 154      61.536  61.604 -16.102  1.00  0.14           H  
ATOM    369  H06 PRO A 154      63.234  61.927 -16.253  1.00  0.14           H  
ATOM    370  H09 PRO A 154      62.933  65.475 -16.740  1.00  0.14           H  
ATOM    371  N   ILE A 155      61.038  66.763 -17.521  1.00  0.40           N  
ATOM    372  CA  ILE A 155      59.899  67.622 -17.824  1.00  0.40           C  
ATOM    373  C   ILE A 155      59.918  67.986 -19.308  1.00  0.40           C  
ATOM    374  O   ILE A 155      60.933  68.452 -19.827  1.00  0.40           O  
ATOM    375  CB  ILE A 155      59.937  68.895 -16.928  1.00  0.40           C  
ATOM    376  CG1 ILE A 155      59.837  68.512 -15.440  1.00  0.40           C  
ATOM    377  CG2 ILE A 155      58.871  69.915 -17.354  1.00  0.40           C  
ATOM    378  CD1 ILE A 155      58.411  68.351 -14.895  1.00  0.40           C  
ATOM    379  H01 ILE A 155      58.971  67.092 -17.611  1.00  0.40           H  
ATOM    380  H02 ILE A 155      60.899  69.389 -17.067  1.00  0.40           H  
ATOM    381  H03 ILE A 155      60.277  69.342 -14.887  1.00  0.40           H  
ATOM    382  H04 ILE A 155      60.360  67.566 -15.300  1.00  0.40           H  
ATOM    383  H05 ILE A 155      57.994  69.811 -16.715  1.00  0.40           H  
ATOM    384  H06 ILE A 155      59.273  70.924 -17.257  1.00  0.40           H  
ATOM    385  H07 ILE A 155      61.960  67.175 -17.488  1.00  0.40           H  
ATOM    386  H08 ILE A 155      58.588  69.734 -18.391  1.00  0.40           H  
ATOM    387  H09 ILE A 155      57.722  68.189 -15.724  1.00  0.40           H  
ATOM    388  H10 ILE A 155      58.374  67.496 -14.220  1.00  0.40           H  
ATOM    389  H11 ILE A 155      58.124  69.253 -14.355  1.00  0.40           H  
ATOM    390  N   MET A 156      58.796  67.753 -19.985  1.00  0.82           N  
ATOM    391  CA  MET A 156      58.657  68.087 -21.401  1.00  0.82           C  
ATOM    392  C   MET A 156      58.509  69.591 -21.613  1.00  0.82           C  
ATOM    393  O   MET A 156      58.093  70.314 -20.703  1.00  0.82           O  
ATOM    394  CB  MET A 156      57.459  67.357 -22.006  1.00  0.82           C  
ATOM    395  CG  MET A 156      57.752  65.925 -22.393  1.00  0.82           C  
ATOM    396  SD  MET A 156      56.289  65.074 -22.989  1.00  0.82           S  
ATOM    397  CE  MET A 156      57.002  63.491 -23.470  1.00  0.82           C  
ATOM    398  H01 MET A 156      59.568  67.763 -21.904  1.00  0.82           H  
ATOM    399  H02 MET A 156      57.193  67.886 -22.921  1.00  0.82           H  
ATOM    400  H03 MET A 156      56.650  67.358 -21.276  1.00  0.82           H  
ATOM    401  H04 MET A 156      58.105  65.403 -21.504  1.00  0.82           H  
ATOM    402  H05 MET A 156      58.507  65.920 -23.179  1.00  0.82           H  
ATOM    403  H06 MET A 156      57.981  63.377 -23.004  1.00  0.82           H  
ATOM    404  H07 MET A 156      56.348  62.683 -23.142  1.00  0.82           H  
ATOM    405  H08 MET A 156      57.110  63.455 -24.554  1.00  0.82           H  
ATOM    406  H12 MET A 156      58.014  67.331 -19.504  1.00  0.82           H  
ATOM    407  N   ASP A 157      58.855  70.045 -22.818  1.00  0.68           N  
ATOM    408  CA  ASP A 157      58.747  71.452 -23.202  1.00  0.68           C  
ATOM    409  C   ASP A 157      57.344  71.991 -22.944  1.00  0.68           C  
ATOM    410  O   ASP A 157      56.353  71.375 -23.340  1.00  0.68           O  
ATOM    411  CB  ASP A 157      59.112  71.632 -24.681  1.00  0.68           C  
ATOM    412  CG  ASP A 157      59.549  73.051 -25.014  1.00  0.68           C  
ATOM    413  OD1 ASP A 157      58.766  74.000 -24.785  1.00  0.68           O  
ATOM    414  OD2 ASP A 157      60.662  73.313 -25.518  1.00  0.68           O  
ATOM    415  H01 ASP A 157      59.448  72.018 -22.589  1.00  0.68           H  
ATOM    416  H02 ASP A 157      58.218  71.419 -25.267  1.00  0.68           H  
ATOM    417  H03 ASP A 157      59.927  70.950 -24.924  1.00  0.68           H  
ATOM    418  H09 ASP A 157      59.208  69.386 -23.497  1.00  0.68           H  
ATOM    419  N   LYS A 158      57.277  73.141 -22.278  1.00  0.52           N  
ATOM    420  CA  LYS A 158      56.014  73.787 -21.918  1.00  0.52           C  
ATOM    421  C   LYS A 158      55.166  74.164 -23.136  1.00  0.52           C  
ATOM    422  O   LYS A 158      53.935  74.107 -23.086  1.00  0.52           O  
ATOM    423  CB  LYS A 158      56.292  75.031 -21.067  1.00  0.52           C  
ATOM    424  CG  LYS A 158      55.085  75.568 -20.317  1.00  0.52           C  
ATOM    425  CD  LYS A 158      55.354  76.960 -19.774  1.00  0.52           C  
ATOM    426  CE  LYS A 158      54.065  77.632 -19.337  1.00  0.52           C  
ATOM    427  NZ  LYS A 158      54.209  78.264 -17.996  1.00  0.52           N  
ATOM    428  H01 LYS A 158      55.436  73.061 -21.346  1.00  0.52           H  
ATOM    429  H02 LYS A 158      56.599  75.815 -21.759  1.00  0.52           H  
ATOM    430  H03 LYS A 158      57.062  74.779 -20.338  1.00  0.52           H  
ATOM    431  H04 LYS A 158      58.140  73.590 -22.008  1.00  0.52           H  
ATOM    432  H05 LYS A 158      54.875  74.904 -19.478  1.00  0.52           H  
ATOM    433  H06 LYS A 158      54.233  75.608 -20.995  1.00  0.52           H  
ATOM    434  H07 LYS A 158      55.807  77.559 -20.564  1.00  0.52           H  
ATOM    435  H08 LYS A 158      56.026  76.886 -18.919  1.00  0.52           H  
ATOM    436  H09 LYS A 158      53.286  76.872 -19.276  1.00  0.52           H  
ATOM    437  H10 LYS A 158      53.800  78.399 -20.065  1.00  0.52           H  
ATOM    438  H11 LYS A 158      54.777  79.095 -18.075  1.00  0.52           H  
ATOM    439  H12 LYS A 158      53.297  78.513 -17.641  1.00  0.52           H  
ATOM    440  H13 LYS A 158      54.652  77.614 -17.363  1.00  0.52           H  
ATOM    441  N   SER A 159      55.832  74.542 -24.224  1.00  0.36           N  
ATOM    442  CA  SER A 159      55.158  75.000 -25.436  1.00  0.36           C  
ATOM    443  C   SER A 159      54.390  73.900 -26.172  1.00  0.36           C  
ATOM    444  O   SER A 159      53.387  74.180 -26.830  1.00  0.36           O  
ATOM    445  CB  SER A 159      56.164  75.658 -26.385  1.00  0.36           C  
ATOM    446  OG  SER A 159      57.160  74.734 -26.789  1.00  0.36           O  
ATOM    447  H01 SER A 159      54.414  75.727 -25.109  1.00  0.36           H  
ATOM    448  H02 SER A 159      56.647  76.483 -25.861  1.00  0.36           H  
ATOM    449  H03 SER A 159      55.637  76.024 -27.266  1.00  0.36           H  
ATOM    450  H04 SER A 159      57.361  74.865 -27.718  1.00  0.36           H  
ATOM    451  H14 SER A 159      56.841  74.511 -24.211  1.00  0.36           H  
ATOM    452  N   SER A 160      54.852  72.657 -26.052  1.00  0.16           N  
ATOM    453  CA  SER A 160      54.301  71.555 -26.845  1.00  0.16           C  
ATOM    454  C   SER A 160      53.636  70.435 -26.041  1.00  0.16           C  
ATOM    455  O   SER A 160      52.897  69.627 -26.610  1.00  0.16           O  
ATOM    456  CB  SER A 160      55.381  70.968 -27.758  1.00  0.16           C  
ATOM    457  OG  SER A 160      56.476  70.488 -27.000  1.00  0.16           O  
ATOM    458  H01 SER A 160      53.498  72.005 -27.429  1.00  0.16           H  
ATOM    459  H02 SER A 160      55.737  71.753 -28.426  1.00  0.16           H  
ATOM    460  H03 SER A 160      54.955  70.145 -28.332  1.00  0.16           H  
ATOM    461  H04 SER A 160      56.771  69.648 -27.360  1.00  0.16           H  
ATOM    462  H05 SER A 160      55.600  72.469 -25.399  1.00  0.16           H  
ATOM    463  N   ARG A 161      53.893  70.378 -24.734  1.00  0.84           N  
ATOM    464  CA  ARG A 161      53.360  69.293 -23.903  1.00  0.84           C  
ATOM    465  C   ARG A 161      51.840  69.366 -23.720  1.00  0.84           C  
ATOM    466  O   ARG A 161      51.251  70.450 -23.724  1.00  0.84           O  
ATOM    467  CB  ARG A 161      54.084  69.208 -22.550  1.00  0.84           C  
ATOM    468  CG  ARG A 161      53.635  70.222 -21.509  1.00  0.84           C  
ATOM    469  CD  ARG A 161      54.484  70.235 -20.248  1.00  0.84           C  
ATOM    470  NE  ARG A 161      54.139  71.364 -19.387  1.00  0.84           N  
ATOM    471  CZ  ARG A 161      55.015  72.104 -18.718  1.00  0.84           C  
ATOM    472  NH1 ARG A 161      56.317  71.849 -18.789  1.00  0.84           N  
ATOM    473  NH2 ARG A 161      54.584  73.106 -17.968  1.00  0.84           N  
ATOM    474  H01 ARG A 161      53.558  68.371 -24.449  1.00  0.84           H  
ATOM    475  H02 ARG A 161      55.132  69.429 -22.754  1.00  0.84           H  
ATOM    476  H03 ARG A 161      53.921  68.210 -22.142  1.00  0.84           H  
ATOM    477  H04 ARG A 161      52.628  69.936 -21.206  1.00  0.84           H  
ATOM    478  H05 ARG A 161      54.464  71.094 -24.309  1.00  0.84           H  
ATOM    479  H06 ARG A 161      53.673  71.214 -21.958  1.00  0.84           H  
ATOM    480  H07 ARG A 161      55.530  70.332 -20.539  1.00  0.84           H  
ATOM    481  H08 ARG A 161      54.321  69.307 -19.700  1.00  0.84           H  
ATOM    482  H09 ARG A 161      53.161  71.599 -19.294  1.00  0.84           H  
ATOM    483  H10 ARG A 161      56.972  72.419 -18.274  1.00  0.84           H  
ATOM    484  H11 ARG A 161      56.652  71.085 -19.358  1.00  0.84           H  
ATOM    485  H12 ARG A 161      53.595  73.304 -17.909  1.00  0.84           H  
ATOM    486  H13 ARG A 161      55.244  73.673 -17.455  1.00  0.84           H  
ATOM    487  N   THR A 162      51.218  68.198 -23.581  1.00  0.46           N  
ATOM    488  CA  THR A 162      49.771  68.098 -23.396  1.00  0.46           C  
ATOM    489  C   THR A 162      49.447  67.291 -22.138  1.00  0.46           C  
ATOM    490  O   THR A 162      49.064  66.117 -22.218  1.00  0.46           O  
ATOM    491  CB  THR A 162      49.096  67.457 -24.633  1.00  0.46           C  
ATOM    492  CG2 THR A 162      49.293  68.316 -25.882  1.00  0.46           C  
ATOM    493  OG1 THR A 162      49.757  66.226 -24.956  1.00  0.46           O  
ATOM    494  H01 THR A 162      49.376  69.107 -23.277  1.00  0.46           H  
ATOM    495  H02 THR A 162      48.042  67.336 -24.383  1.00  0.46           H  
ATOM    496  H03 THR A 162      50.338  68.276 -26.189  1.00  0.46           H  
ATOM    497  H04 THR A 162      48.664  67.937 -26.687  1.00  0.46           H  
ATOM    498  H05 THR A 162      49.019  69.348 -25.661  1.00  0.46           H  
ATOM    499  H06 THR A 162      49.881  66.169 -25.906  1.00  0.46           H  
ATOM    500  H14 THR A 162      51.765  67.349 -23.604  1.00  0.46           H  
ATOM    501  N   ARG A 163      49.612  67.928 -20.981  1.00  0.80           N  
ATOM    502  CA  ARG A 163      49.344  67.297 -19.688  1.00  0.80           C  
ATOM    503  C   ARG A 163      47.852  67.104 -19.443  1.00  0.80           C  
ATOM    504  O   ARG A 163      47.053  68.016 -19.667  1.00  0.80           O  
ATOM    505  CB  ARG A 163      49.926  68.134 -18.551  1.00  0.80           C  
ATOM    506  CG  ARG A 163      51.437  68.090 -18.422  1.00  0.80           C  
ATOM    507  CD  ARG A 163      51.949  68.828 -17.200  1.00  0.80           C  
ATOM    508  NE  ARG A 163      53.400  68.744 -17.073  1.00  0.80           N  
ATOM    509  CZ  ARG A 163      54.150  69.625 -16.424  1.00  0.80           C  
ATOM    510  NH1 ARG A 163      53.596  70.675 -15.825  1.00  0.80           N  
ATOM    511  NH2 ARG A 163      55.465  69.458 -16.373  1.00  0.80           N  
ATOM    512  H01 ARG A 163      49.821  66.317 -19.713  1.00  0.80           H  
ATOM    513  H02 ARG A 163      49.532  67.706 -17.629  1.00  0.80           H  
ATOM    514  H03 ARG A 163      49.631  69.171 -18.710  1.00  0.80           H  
ATOM    515  H04 ARG A 163      51.853  68.585 -19.300  1.00  0.80           H  
ATOM    516  H05 ARG A 163      51.751  67.048 -18.356  1.00  0.80           H  
ATOM    517  H06 ARG A 163      51.509  68.361 -16.319  1.00  0.80           H  
ATOM    518  H07 ARG A 163      49.935  68.885 -20.996  1.00  0.80           H  
ATOM    519  H08 ARG A 163      51.663  69.877 -17.277  1.00  0.80           H  
ATOM    520  H09 ARG A 163      53.866  67.961 -17.509  1.00  0.80           H  
ATOM    521  H10 ARG A 163      54.176  71.340 -15.334  1.00  0.80           H  
ATOM    522  H11 ARG A 163      52.595  70.807 -15.861  1.00  0.80           H  
ATOM    523  H12 ARG A 163      55.891  68.663 -16.827  1.00  0.80           H  
ATOM    524  H13 ARG A 163      56.040  70.126 -15.881  1.00  0.80           H  
ATOM    525  N   LEU A 164      47.495  65.917 -18.961  1.00  0.48           N  
ATOM    526  CA  LEU A 164      46.112  65.573 -18.657  1.00  0.48           C  
ATOM    527  C   LEU A 164      45.937  65.176 -17.197  1.00  0.48           C  
ATOM    528  O   LEU A 164      46.796  64.510 -16.616  1.00  0.48           O  
ATOM    529  CB  LEU A 164      45.657  64.413 -19.546  1.00  0.48           C  
ATOM    530  CG  LEU A 164      44.724  64.680 -20.730  1.00  0.48           C  
ATOM    531  CD1 LEU A 164      45.116  65.911 -21.533  1.00  0.48           C  
ATOM    532  CD2 LEU A 164      44.672  63.451 -21.619  1.00  0.48           C  
ATOM    533  H01 LEU A 164      45.505  66.458 -18.848  1.00  0.48           H  
ATOM    534  H02 LEU A 164      45.046  63.807 -18.876  1.00  0.48           H  
ATOM    535  H03 LEU A 164      46.558  63.953 -19.952  1.00  0.48           H  
ATOM    536  H04 LEU A 164      43.733  64.888 -20.325  1.00  0.48           H  
ATOM    537  H05 LEU A 164      46.121  65.778 -21.934  1.00  0.48           H  
ATOM    538  H06 LEU A 164      44.413  66.049 -22.355  1.00  0.48           H  
ATOM    539  H07 LEU A 164      45.097  66.788 -20.887  1.00  0.48           H  
ATOM    540  H08 LEU A 164      44.298  63.731 -22.604  1.00  0.48           H  
ATOM    541  H09 LEU A 164      45.673  63.030 -21.717  1.00  0.48           H  
ATOM    542  H10 LEU A 164      44.007  62.709 -21.176  1.00  0.48           H  
ATOM    543  H14 LEU A 164      48.213  65.225 -18.799  1.00  0.48           H  
ATOM    544  N   ALA A 165      44.812  65.588 -16.619  1.00  0.36           N  
ATOM    545  CA  ALA A 165      44.398  65.137 -15.294  1.00  0.36           C  
ATOM    546  C   ALA A 165      42.917  64.780 -15.313  1.00  0.36           C  
ATOM    547  O   ALA A 165      42.149  65.315 -16.120  1.00  0.36           O  
ATOM    548  CB  ALA A 165      44.682  66.201 -14.242  1.00  0.36           C  
ATOM    549  H01 ALA A 165      44.974  64.250 -15.031  1.00  0.36           H  
ATOM    550  H02 ALA A 165      45.509  66.828 -14.574  1.00  0.36           H  
ATOM    551  H03 ALA A 165      43.794  66.817 -14.099  1.00  0.36           H  
ATOM    552  H04 ALA A 165      44.947  65.720 -13.300  1.00  0.36           H  
ATOM    553  H11 ALA A 165      44.221  66.239 -17.117  1.00  0.36           H  
ATOM    554  N   LEU A 166      42.526  63.863 -14.434  1.00  0.60           N  
ATOM    555  CA  LEU A 166      41.133  63.453 -14.312  1.00  0.60           C  
ATOM    556  C   LEU A 166      40.677  63.495 -12.861  1.00  0.60           C  
ATOM    557  O   LEU A 166      41.344  62.953 -11.975  1.00  0.60           O  
ATOM    558  CB  LEU A 166      40.916  62.050 -14.898  1.00  0.60           C  
ATOM    559  CG  LEU A 166      39.572  61.369 -14.605  1.00  0.60           C  
ATOM    560  CD1 LEU A 166      38.450  61.972 -15.443  1.00  0.60           C  
ATOM    561  CD2 LEU A 166      39.661  59.866 -14.827  1.00  0.60           C  
ATOM    562  H01 LEU A 166      40.531  64.160 -14.883  1.00  0.60           H  
ATOM    563  H02 LEU A 166      41.662  61.423 -14.409  1.00  0.60           H  
ATOM    564  H03 LEU A 166      41.017  62.127 -15.981  1.00  0.60           H  
ATOM    565  H04 LEU A 166      39.337  61.545 -13.555  1.00  0.60           H  
ATOM    566  H05 LEU A 166      43.216  63.437 -13.832  1.00  0.60           H  
ATOM    567  H06 LEU A 166      37.612  62.229 -14.796  1.00  0.60           H  
ATOM    568  H07 LEU A 166      38.812  62.871 -15.943  1.00  0.60           H  
ATOM    569  H08 LEU A 166      38.123  61.247 -16.189  1.00  0.60           H  
ATOM    570  H09 LEU A 166      40.626  59.503 -14.472  1.00  0.60           H  
ATOM    571  H10 LEU A 166      38.862  59.369 -14.277  1.00  0.60           H  
ATOM    572  H11 LEU A 166      39.561  59.649 -15.890  1.00  0.60           H  
ATOM    573  N   ILE A 167      39.544  64.154 -12.631  1.00  0.36           N  
ATOM    574  CA  ILE A 167      38.895  64.151 -11.327  1.00  0.36           C  
ATOM    575  C   ILE A 167      37.557  63.430 -11.445  1.00  0.36           C  
ATOM    576  O   ILE A 167      36.720  63.793 -12.277  1.00  0.36           O  
ATOM    577  CB  ILE A 167      38.690  65.594 -10.790  1.00  0.36           C  
ATOM    578  CG1 ILE A 167      40.038  66.289 -10.577  1.00  0.36           C  
ATOM    579  CG2 ILE A 167      37.874  65.580  -9.490  1.00  0.36           C  
ATOM    580  CD1 ILE A 167      39.931  67.778 -10.300  1.00  0.36           C  
ATOM    581  H01 ILE A 167      39.536  63.631 -10.615  1.00  0.36           H  
ATOM    582  H02 ILE A 167      38.130  66.158 -11.536  1.00  0.36           H  
ATOM    583  H03 ILE A 167      40.597  66.182 -11.507  1.00  0.36           H  
ATOM    584  H04 ILE A 167      40.537  65.818  -9.730  1.00  0.36           H  
ATOM    585  H05 ILE A 167      36.884  65.170  -9.688  1.00  0.36           H  
ATOM    586  H06 ILE A 167      38.381  64.962  -8.749  1.00  0.36           H  
ATOM    587  H07 ILE A 167      37.777  66.597  -9.111  1.00  0.36           H  
ATOM    588  H08 ILE A 167      38.956  67.997  -9.865  1.00  0.36           H  
ATOM    589  H09 ILE A 167      40.714  68.076  -9.603  1.00  0.36           H  
ATOM    590  H10 ILE A 167      40.044  68.331 -11.233  1.00  0.36           H  
ATOM    591  H12 ILE A 167      39.120  64.674 -13.386  1.00  0.36           H  
ATOM    592  N   ILE A 168      37.383  62.394 -10.628  1.00  0.46           N  
ATOM    593  CA  ILE A 168      36.092  61.735 -10.471  1.00  0.46           C  
ATOM    594  C   ILE A 168      35.593  62.033  -9.062  1.00  0.46           C  
ATOM    595  O   ILE A 168      36.251  61.693  -8.074  1.00  0.46           O  
ATOM    596  CB  ILE A 168      36.194  60.206 -10.728  1.00  0.46           C  
ATOM    597  CG1 ILE A 168      36.556  59.929 -12.194  1.00  0.46           C  
ATOM    598  CG2 ILE A 168      34.886  59.503 -10.351  1.00  0.46           C  
ATOM    599  CD1 ILE A 168      36.903  58.476 -12.499  1.00  0.46           C  
ATOM    600  H01 ILE A 168      35.386  62.116 -11.209  1.00  0.46           H  
ATOM    601  H02 ILE A 168      36.988  59.806 -10.097  1.00  0.46           H  
ATOM    602  H03 ILE A 168      37.453  60.511 -12.405  1.00  0.46           H  
ATOM    603  H04 ILE A 168      35.706  60.214 -12.814  1.00  0.46           H  
ATOM    604  H05 ILE A 168      34.100  59.803 -11.044  1.00  0.46           H  
ATOM    605  H06 ILE A 168      35.025  58.423 -10.405  1.00  0.46           H  
ATOM    606  H07 ILE A 168      34.601  59.783  -9.337  1.00  0.46           H  
ATOM    607  H08 ILE A 168      37.874  58.236 -12.065  1.00  0.46           H  
ATOM    608  H09 ILE A 168      36.143  57.823 -12.070  1.00  0.46           H  
ATOM    609  H10 ILE A 168      36.942  58.330 -13.578  1.00  0.46           H  
ATOM    610  H11 ILE A 168      38.172  62.053 -10.099  1.00  0.46           H  
ATOM    611  N   CYS A 169      34.440  62.690  -8.980  1.00  0.26           N  
ATOM    612  CA  CYS A 169      33.857  63.056  -7.696  1.00  0.26           C  
ATOM    613  C   CYS A 169      32.388  62.667  -7.626  1.00  0.26           C  
ATOM    614  O   CYS A 169      31.584  63.085  -8.461  1.00  0.26           O  
ATOM    615  CB  CYS A 169      34.025  64.553  -7.430  1.00  0.26           C  
ATOM    616  SG  CYS A 169      33.404  65.091  -5.819  1.00  0.26           S  
ATOM    617  H01 CYS A 169      34.390  62.504  -6.922  1.00  0.26           H  
ATOM    618  H02 CYS A 169      33.435  65.074  -8.184  1.00  0.26           H  
ATOM    619  H03 CYS A 169      35.086  64.794  -7.486  1.00  0.26           H  
ATOM    620  H04 CYS A 169      33.426  66.429  -5.755  1.00  0.26           H  
ATOM    621  H11 CYS A 169      33.956  62.942  -9.830  1.00  0.26           H  
ATOM    622  N   ASN A 170      32.050  61.858  -6.628  1.00  0.92           N  
ATOM    623  CA  ASN A 170      30.669  61.462  -6.391  1.00  0.92           C  
ATOM    624  C   ASN A 170      30.085  62.268  -5.234  1.00  0.92           C  
ATOM    625  O   ASN A 170      30.611  62.233  -4.120  1.00  0.92           O  
ATOM    626  CB  ASN A 170      30.575  59.960  -6.105  1.00  0.92           C  
ATOM    627  CG  ASN A 170      30.967  59.095  -7.298  1.00  0.92           C  
ATOM    628  ND2 ASN A 170      31.056  59.700  -8.478  1.00  0.92           N  
ATOM    629  OD1 ASN A 170      31.186  57.891  -7.151  1.00  0.92           O  
ATOM    630  H01 ASN A 170      30.089  61.669  -7.290  1.00  0.92           H  
ATOM    631  H02 ASN A 170      29.533  59.739  -5.874  1.00  0.92           H  
ATOM    632  H03 ASN A 170      31.237  59.723  -5.272  1.00  0.92           H  
ATOM    633  H04 ASN A 170      31.312  59.170  -9.299  1.00  0.92           H  
ATOM    634  H05 ASN A 170      32.772  61.507  -6.015  1.00  0.92           H  
ATOM    635  H06 ASN A 170      30.868  60.689  -8.554  1.00  0.92           H  
ATOM    636  N   GLU A 171      29.012  63.004  -5.513  1.00  0.64           N  
ATOM    637  CA  GLU A 171      28.352  63.842  -4.510  1.00  0.64           C  
ATOM    638  C   GLU A 171      26.953  63.319  -4.180  1.00  0.64           C  
ATOM    639  O   GLU A 171      26.588  63.209  -3.007  1.00  0.64           O  
ATOM    640  CB  GLU A 171      28.299  65.303  -4.982  1.00  0.64           C  
ATOM    641  CG  GLU A 171      27.230  66.170  -4.321  1.00  0.64           C  
ATOM    642  CD  GLU A 171      27.654  67.620  -4.146  1.00  0.64           C  
ATOM    643  OE1 GLU A 171      27.486  68.155  -3.029  1.00  0.64           O  
ATOM    644  OE2 GLU A 171      28.145  68.231  -5.121  1.00  0.64           O  
ATOM    645  H01 GLU A 171      28.940  63.799  -3.593  1.00  0.64           H  
ATOM    646  H02 GLU A 171      28.041  65.266  -6.040  1.00  0.64           H  
ATOM    647  H03 GLU A 171      29.270  65.756  -4.783  1.00  0.64           H  
ATOM    648  H04 GLU A 171      27.055  65.763  -3.325  1.00  0.64           H  
ATOM    649  H05 GLU A 171      26.332  66.144  -4.938  1.00  0.64           H  
ATOM    650  H07 GLU A 171      28.639  62.984  -6.451  1.00  0.64           H  
ATOM    651  N   GLU A 172      26.182  62.999  -5.219  1.00  0.46           N  
ATOM    652  CA  GLU A 172      24.817  62.509  -5.056  1.00  0.46           C  
ATOM    653  C   GLU A 172      24.751  60.996  -5.229  1.00  0.46           C  
ATOM    654  O   GLU A 172      25.181  60.456  -6.251  1.00  0.46           O  
ATOM    655  CB  GLU A 172      23.871  63.203  -6.040  1.00  0.46           C  
ATOM    656  CG  GLU A 172      22.798  64.049  -5.374  1.00  0.46           C  
ATOM    657  CD  GLU A 172      23.021  65.535  -5.575  1.00  0.46           C  
ATOM    658  OE1 GLU A 172      23.554  66.190  -4.654  1.00  0.46           O  
ATOM    659  OE2 GLU A 172      22.663  66.050  -6.656  1.00  0.46           O  
ATOM    660  H01 GLU A 172      24.496  62.747  -4.042  1.00  0.46           H  
ATOM    661  H02 GLU A 172      23.355  62.416  -6.590  1.00  0.46           H  
ATOM    662  H03 GLU A 172      24.463  63.848  -6.689  1.00  0.46           H  
ATOM    663  H04 GLU A 172      22.838  63.851  -4.303  1.00  0.46           H  
ATOM    664  H05 GLU A 172      21.829  63.780  -5.795  1.00  0.46           H  
ATOM    665  H06 GLU A 172      26.556  63.099  -6.152  1.00  0.46           H  
ATOM    666  N   PHE A 173      24.207  60.325  -4.217  1.00  0.30           N  
ATOM    667  CA  PHE A 173      24.128  58.869  -4.189  1.00  0.30           C  
ATOM    668  C   PHE A 173      22.682  58.406  -4.056  1.00  0.30           C  
ATOM    669  O   PHE A 173      21.814  59.171  -3.628  1.00  0.30           O  
ATOM    670  CB  PHE A 173      24.943  58.311  -3.018  1.00  0.30           C  
ATOM    671  CG  PHE A 173      26.402  58.673  -3.055  1.00  0.30           C  
ATOM    672  CD1 PHE A 173      27.338  57.786  -3.577  1.00  0.30           C  
ATOM    673  CD2 PHE A 173      26.845  59.893  -2.546  1.00  0.30           C  
ATOM    674  CE1 PHE A 173      28.690  58.112  -3.604  1.00  0.30           C  
ATOM    675  CE2 PHE A 173      28.194  60.228  -2.573  1.00  0.30           C  
ATOM    676  CZ  PHE A 173      29.117  59.335  -3.098  1.00  0.30           C  
ATOM    677  H01 PHE A 173      24.537  58.496  -5.128  1.00  0.30           H  
ATOM    678  H02 PHE A 173      24.888  57.225  -3.088  1.00  0.30           H  
ATOM    679  H03 PHE A 173      24.518  58.696  -2.091  1.00  0.30           H  
ATOM    680  H04 PHE A 173      27.008  56.824  -3.969  1.00  0.30           H  
ATOM    681  H05 PHE A 173      26.125  60.593  -2.122  1.00  0.30           H  
ATOM    682  H06 PHE A 173      23.833  60.845  -3.436  1.00  0.30           H  
ATOM    683  H07 PHE A 173      29.413  57.411  -4.021  1.00  0.30           H  
ATOM    684  H08 PHE A 173      28.526  61.190  -2.183  1.00  0.30           H  
ATOM    685  H09 PHE A 173      30.176  59.592  -3.114  1.00  0.30           H  
ATOM    686  N   ASP A 174      22.437  57.149  -4.416  1.00  0.84           N  
ATOM    687  CA  ASP A 174      21.116  56.544  -4.282  1.00  0.84           C  
ATOM    688  C   ASP A 174      20.763  56.243  -2.824  1.00  0.84           C  
ATOM    689  O   ASP A 174      19.644  56.518  -2.386  1.00  0.84           O  
ATOM    690  CB  ASP A 174      21.022  55.263  -5.121  1.00  0.84           C  
ATOM    691  CG  ASP A 174      21.043  55.533  -6.620  1.00  0.84           C  
ATOM    692  OD1 ASP A 174      20.922  56.708  -7.034  1.00  0.84           O  
ATOM    693  OD2 ASP A 174      21.175  54.623  -7.465  1.00  0.84           O  
ATOM    694  H01 ASP A 174      20.393  57.271  -4.652  1.00  0.84           H  
ATOM    695  H02 ASP A 174      20.069  54.789  -4.888  1.00  0.84           H  
ATOM    696  H03 ASP A 174      21.866  54.620  -4.871  1.00  0.84           H  
ATOM    697  H10 ASP A 174      23.191  56.594  -4.795  1.00  0.84           H  
ATOM    698  N   SER A 175      21.721  55.696  -2.076  1.00  0.04           N  
ATOM    699  CA  SER A 175      21.456  55.200  -0.723  1.00  0.04           C  
ATOM    700  C   SER A 175      22.357  55.777   0.375  1.00  0.04           C  
ATOM    701  O   SER A 175      22.052  55.640   1.563  1.00  0.04           O  
ATOM    702  CB  SER A 175      21.519  53.669  -0.702  1.00  0.04           C  
ATOM    703  OG  SER A 175      20.684  53.113  -1.704  1.00  0.04           O  
ATOM    704  H01 SER A 175      20.453  55.552  -0.483  1.00  0.04           H  
ATOM    705  H02 SER A 175      21.173  53.320   0.271  1.00  0.04           H  
ATOM    706  H03 SER A 175      22.547  53.351  -0.877  1.00  0.04           H  
ATOM    707  H04 SER A 175      22.655  55.621  -2.452  1.00  0.04           H  
ATOM    708  H05 SER A 175      20.430  52.222  -1.452  1.00  0.04           H  
ATOM    709  N   ILE A 176      23.459  56.411  -0.017  1.00  0.20           N  
ATOM    710  CA  ILE A 176      24.353  57.069   0.938  1.00  0.20           C  
ATOM    711  C   ILE A 176      24.072  58.579   0.960  1.00  0.20           C  
ATOM    712  O   ILE A 176      23.716  59.147  -0.074  1.00  0.20           O  
ATOM    713  CB  ILE A 176      25.853  56.778   0.620  1.00  0.20           C  
ATOM    714  CG1 ILE A 176      25.999  55.701  -0.464  1.00  0.20           C  
ATOM    715  CG2 ILE A 176      26.595  56.360   1.890  1.00  0.20           C  
ATOM    716  CD1 ILE A 176      27.438  55.405  -0.874  1.00  0.20           C  
ATOM    717  H01 ILE A 176      24.156  56.660   1.929  1.00  0.20           H  
ATOM    718  H02 ILE A 176      26.297  57.697   0.238  1.00  0.20           H  
ATOM    719  H03 ILE A 176      25.498  56.086  -1.352  1.00  0.20           H  
ATOM    720  H04 ILE A 176      25.555  54.779  -0.090  1.00  0.20           H  
ATOM    721  H05 ILE A 176      27.496  56.964   1.999  1.00  0.20           H  
ATOM    722  H06 ILE A 176      23.685  56.439  -1.001  1.00  0.20           H  
ATOM    723  H07 ILE A 176      25.950  56.512   2.755  1.00  0.20           H  
ATOM    724  H08 ILE A 176      26.870  55.307   1.821  1.00  0.20           H  
ATOM    725  H09 ILE A 176      28.094  55.529  -0.012  1.00  0.20           H  
ATOM    726  H10 ILE A 176      27.509  54.381  -1.240  1.00  0.20           H  
ATOM    727  H11 ILE A 176      27.741  56.094  -1.662  1.00  0.20           H  
ATOM    728  N   PRO A 177      24.206  59.221   2.126  1.00  0.24           N  
ATOM    729  CA  PRO A 177      23.936  60.662   2.258  1.00  0.24           C  
ATOM    730  C   PRO A 177      24.720  61.544   1.285  1.00  0.24           C  
ATOM    731  O   PRO A 177      25.816  61.176   0.853  1.00  0.24           O  
ATOM    732  CB  PRO A 177      24.370  60.967   3.695  1.00  0.24           C  
ATOM    733  CG  PRO A 177      24.219  59.680   4.411  1.00  0.24           C  
ATOM    734  CD  PRO A 177      24.596  58.626   3.418  1.00  0.24           C  
ATOM    735  H01 PRO A 177      23.777  61.763   4.146  1.00  0.24           H  
ATOM    736  H02 PRO A 177      25.406  61.304   3.722  1.00  0.24           H  
ATOM    737  H03 PRO A 177      23.204  59.541   4.784  1.00  0.24           H  
ATOM    738  H04 PRO A 177      24.881  59.644   5.276  1.00  0.24           H  
ATOM    739  H05 PRO A 177      25.651  58.357   3.462  1.00  0.24           H  
ATOM    740  H06 PRO A 177      24.050  57.701   3.603  1.00  0.24           H  
ATOM    741  H12 PRO A 177      22.892  60.879   2.032  1.00  0.24           H  
ATOM    742  N   ARG A 178      24.144  62.700   0.960  1.00  0.20           N  
ATOM    743  CA  ARG A 178      24.752  63.673   0.055  1.00  0.20           C  
ATOM    744  C   ARG A 178      26.072  64.202   0.611  1.00  0.20           C  
ATOM    745  O   ARG A 178      26.161  64.568   1.786  1.00  0.20           O  
ATOM    746  CB  ARG A 178      23.784  64.833  -0.199  1.00  0.20           C  
ATOM    747  CG  ARG A 178      24.147  65.720  -1.380  1.00  0.20           C  
ATOM    748  CD  ARG A 178      23.985  67.207  -1.106  1.00  0.20           C  
ATOM    749  NE  ARG A 178      23.817  67.980  -2.336  1.00  0.20           N  
ATOM    750  CZ  ARG A 178      24.362  69.173  -2.562  1.00  0.20           C  
ATOM    751  NH1 ARG A 178      25.124  69.753  -1.642  1.00  0.20           N  
ATOM    752  NH2 ARG A 178      24.145  69.790  -3.716  1.00  0.20           N  
ATOM    753  H01 ARG A 178      24.963  63.168  -0.888  1.00  0.20           H  
ATOM    754  H02 ARG A 178      23.828  65.468   0.686  1.00  0.20           H  
ATOM    755  H03 ARG A 178      22.793  64.416  -0.380  1.00  0.20           H  
ATOM    756  H04 ARG A 178      23.458  65.470  -2.187  1.00  0.20           H  
ATOM    757  H05 ARG A 178      25.187  65.531  -1.646  1.00  0.20           H  
ATOM    758  H06 ARG A 178      24.892  67.557  -0.612  1.00  0.20           H  
ATOM    759  H07 ARG A 178      23.241  62.915   1.359  1.00  0.20           H  
ATOM    760  H08 ARG A 178      23.109  67.355  -0.475  1.00  0.20           H  
ATOM    761  H09 ARG A 178      23.246  67.580  -3.067  1.00  0.20           H  
ATOM    762  H10 ARG A 178      25.534  70.658  -1.823  1.00  0.20           H  
ATOM    763  H11 ARG A 178      25.294  69.289  -0.761  1.00  0.20           H  
ATOM    764  H12 ARG A 178      23.567  69.355  -4.421  1.00  0.20           H  
ATOM    765  H13 ARG A 178      24.558  70.695  -3.890  1.00  0.20           H  
ATOM    766  N   ARG A 179      27.092  64.232  -0.243  1.00  0.90           N  
ATOM    767  CA  ARG A 179      28.418  64.698   0.151  1.00  0.90           C  
ATOM    768  C   ARG A 179      28.522  66.218   0.026  1.00  0.90           C  
ATOM    769  O   ARG A 179      29.132  66.739  -0.911  1.00  0.90           O  
ATOM    770  CB  ARG A 179      29.504  63.992  -0.670  1.00  0.90           C  
ATOM    771  CG  ARG A 179      29.790  62.565  -0.215  1.00  0.90           C  
ATOM    772  CD  ARG A 179      31.001  61.921  -0.875  1.00  0.90           C  
ATOM    773  NE  ARG A 179      32.256  62.526  -0.432  1.00  0.90           N  
ATOM    774  CZ  ARG A 179      33.043  63.280  -1.192  1.00  0.90           C  
ATOM    775  NH1 ARG A 179      32.722  63.534  -2.457  1.00  0.90           N  
ATOM    776  NH2 ARG A 179      34.161  63.783  -0.685  1.00  0.90           N  
ATOM    777  H01 ARG A 179      28.574  64.444   1.199  1.00  0.90           H  
ATOM    778  H02 ARG A 179      30.425  64.559  -0.532  1.00  0.90           H  
ATOM    779  H03 ARG A 179      29.184  63.964  -1.712  1.00  0.90           H  
ATOM    780  H04 ARG A 179      28.926  61.969  -0.507  1.00  0.90           H  
ATOM    781  H05 ARG A 179      29.955  62.577   0.862  1.00  0.90           H  
ATOM    782  H06 ARG A 179      30.917  62.073  -1.951  1.00  0.90           H  
ATOM    783  H07 ARG A 179      31.015  60.860  -0.626  1.00  0.90           H  
ATOM    784  H08 ARG A 179      32.546  62.359   0.521  1.00  0.90           H  
ATOM    785  H09 ARG A 179      33.328  64.108  -3.026  1.00  0.90           H  
ATOM    786  H10 ARG A 179      31.872  63.153  -2.849  1.00  0.90           H  
ATOM    787  H11 ARG A 179      34.410  63.593   0.275  1.00  0.90           H  
ATOM    788  H12 ARG A 179      34.763  64.356  -1.259  1.00  0.90           H  
ATOM    789  H14 ARG A 179      26.944  63.923  -1.193  1.00  0.90           H  
ATOM    790  N   THR A 180      27.912  66.919   0.980  1.00  0.76           N  
ATOM    791  CA  THR A 180      27.895  68.380   0.990  1.00  0.76           C  
ATOM    792  C   THR A 180      29.307  68.940   1.139  1.00  0.76           C  
ATOM    793  O   THR A 180      30.074  68.501   2.000  1.00  0.76           O  
ATOM    794  CB  THR A 180      26.971  68.910   2.112  1.00  0.76           C  
ATOM    795  CG2 THR A 180      26.629  70.377   1.884  1.00  0.76           C  
ATOM    796  OG1 THR A 180      25.693  68.268   2.024  1.00  0.76           O  
ATOM    797  H01 THR A 180      27.497  68.720   0.034  1.00  0.76           H  
ATOM    798  H02 THR A 180      27.493  68.737   3.053  1.00  0.76           H  
ATOM    799  H03 THR A 180      25.699  70.617   2.399  1.00  0.76           H  
ATOM    800  H04 THR A 180      27.432  71.003   2.274  1.00  0.76           H  
ATOM    801  H05 THR A 180      26.510  70.561   0.816  1.00  0.76           H  
ATOM    802  H06 THR A 180      25.401  68.014   2.902  1.00  0.76           H  
ATOM    803  H13 THR A 180      27.444  66.422   1.724  1.00  0.76           H  
ATOM    804  N   GLY A 181      29.641  69.900   0.280  1.00  0.10           N  
ATOM    805  CA  GLY A 181      30.963  70.500   0.262  1.00  0.10           C  
ATOM    806  C   GLY A 181      31.883  69.926  -0.801  1.00  0.10           C  
ATOM    807  O   GLY A 181      32.991  70.427  -0.992  1.00  0.10           O  
ATOM    808  H01 GLY A 181      31.422  70.285   1.227  1.00  0.10           H  
ATOM    809  H02 GLY A 181      30.853  71.569   0.081  1.00  0.10           H  
ATOM    810  H07 GLY A 181      28.951  70.223  -0.383  1.00  0.10           H  
ATOM    811  N   ALA A 182      31.426  68.881  -1.490  1.00  0.36           N  
ATOM    812  CA  ALA A 182      32.206  68.242  -2.555  1.00  0.36           C  
ATOM    813  C   ALA A 182      32.557  69.213  -3.682  1.00  0.36           C  
ATOM    814  O   ALA A 182      33.616  69.092  -4.301  1.00  0.36           O  
ATOM    815  CB  ALA A 182      31.471  67.033  -3.107  1.00  0.36           C  
ATOM    816  H01 ALA A 182      33.144  67.914  -2.108  1.00  0.36           H  
ATOM    817  H02 ALA A 182      30.538  67.356  -3.569  1.00  0.36           H  
ATOM    818  H03 ALA A 182      30.510  68.516  -1.271  1.00  0.36           H  
ATOM    819  H04 ALA A 182      32.093  66.538  -3.853  1.00  0.36           H  
ATOM    820  H05 ALA A 182      31.253  66.338  -2.296  1.00  0.36           H  
ATOM    821  N   GLU A 183      31.665  70.172  -3.935  1.00  0.40           N  
ATOM    822  CA  GLU A 183      31.877  71.200  -4.953  1.00  0.40           C  
ATOM    823  C   GLU A 183      33.086  72.083  -4.639  1.00  0.40           C  
ATOM    824  O   GLU A 183      33.784  72.530  -5.552  1.00  0.40           O  
ATOM    825  CB  GLU A 183      30.613  72.051  -5.127  1.00  0.40           C  
ATOM    826  CG  GLU A 183      30.362  72.543  -6.547  1.00  0.40           C  
ATOM    827  CD  GLU A 183      30.268  71.421  -7.569  1.00  0.40           C  
ATOM    828  OE1 GLU A 183      31.185  71.306  -8.405  1.00  0.40           O  
ATOM    829  OE2 GLU A 183      29.280  70.655  -7.541  1.00  0.40           O  
ATOM    830  H01 GLU A 183      32.090  70.689  -5.892  1.00  0.40           H  
ATOM    831  H02 GLU A 183      30.758  72.942  -4.516  1.00  0.40           H  
ATOM    832  H03 GLU A 183      29.756  71.452  -4.819  1.00  0.40           H  
ATOM    833  H04 GLU A 183      31.214  73.162  -6.827  1.00  0.40           H  
ATOM    834  H05 GLU A 183      29.426  73.101  -6.559  1.00  0.40           H  
ATOM    835  H06 GLU A 183      30.808  70.189  -3.401  1.00  0.40           H  
ATOM    836  N   VAL A 184      33.329  72.326  -3.352  1.00  0.28           N  
ATOM    837  CA  VAL A 184      34.510  73.070  -2.905  1.00  0.28           C  
ATOM    838  C   VAL A 184      35.785  72.290  -3.245  1.00  0.28           C  
ATOM    839  O   VAL A 184      36.777  72.872  -3.699  1.00  0.28           O  
ATOM    840  CB  VAL A 184      34.452  73.385  -1.386  1.00  0.28           C  
ATOM    841  CG1 VAL A 184      35.707  74.127  -0.921  1.00  0.28           C  
ATOM    842  CG2 VAL A 184      33.205  74.195  -1.052  1.00  0.28           C  
ATOM    843  H01 VAL A 184      34.523  74.023  -3.434  1.00  0.28           H  
ATOM    844  H02 VAL A 184      34.406  72.435  -0.854  1.00  0.28           H  
ATOM    845  H03 VAL A 184      36.495  74.008  -1.664  1.00  0.28           H  
ATOM    846  H04 VAL A 184      35.480  75.186  -0.800  1.00  0.28           H  
ATOM    847  H05 VAL A 184      36.041  73.715   0.031  1.00  0.28           H  
ATOM    848  H06 VAL A 184      32.677  71.986  -2.660  1.00  0.28           H  
ATOM    849  H07 VAL A 184      32.384  73.517  -0.819  1.00  0.28           H  
ATOM    850  H08 VAL A 184      33.405  74.832  -0.190  1.00  0.28           H  
ATOM    851  H09 VAL A 184      32.933  74.814  -1.907  1.00  0.28           H  
ATOM    852  N   ASP A 185      35.741  70.975  -3.031  1.00  0.76           N  
ATOM    853  CA  ASP A 185      36.845  70.084  -3.385  1.00  0.76           C  
ATOM    854  C   ASP A 185      37.100  70.071  -4.893  1.00  0.76           C  
ATOM    855  O   ASP A 185      38.251  70.158  -5.329  1.00  0.76           O  
ATOM    856  CB  ASP A 185      36.572  68.656  -2.907  1.00  0.76           C  
ATOM    857  CG  ASP A 185      36.433  68.547  -1.397  1.00  0.76           C  
ATOM    858  OD1 ASP A 185      37.059  69.336  -0.654  1.00  0.76           O  
ATOM    859  OD2 ASP A 185      35.718  67.677  -0.865  1.00  0.76           O  
ATOM    860  H01 ASP A 185      37.734  70.469  -2.885  1.00  0.76           H  
ATOM    861  H02 ASP A 185      37.428  68.048  -3.198  1.00  0.76           H  
ATOM    862  H03 ASP A 185      35.648  68.307  -3.367  1.00  0.76           H  
ATOM    863  H10 ASP A 185      34.914  70.579  -2.608  1.00  0.76           H  
ATOM    864  N   ILE A 186      36.026  69.955  -5.678  1.00  0.68           N  
ATOM    865  CA  ILE A 186      36.125  69.957  -7.140  1.00  0.68           C  
ATOM    866  C   ILE A 186      36.776  71.247  -7.636  1.00  0.68           C  
ATOM    867  O   ILE A 186      37.734  71.202  -8.408  1.00  0.68           O  
ATOM    868  CB  ILE A 186      34.736  69.745  -7.806  1.00  0.68           C  
ATOM    869  CG1 ILE A 186      34.232  68.319  -7.563  1.00  0.68           C  
ATOM    870  CG2 ILE A 186      34.802  70.037  -9.310  1.00  0.68           C  
ATOM    871  CD1 ILE A 186      32.755  68.121  -7.862  1.00  0.68           C  
ATOM    872  H01 ILE A 186      36.759  69.119  -7.430  1.00  0.68           H  
ATOM    873  H02 ILE A 186      34.034  70.443  -7.351  1.00  0.68           H  
ATOM    874  H03 ILE A 186      34.366  68.116  -6.500  1.00  0.68           H  
ATOM    875  H04 ILE A 186      35.116  69.863  -5.250  1.00  0.68           H  
ATOM    876  H05 ILE A 186      34.804  67.641  -8.197  1.00  0.68           H  
ATOM    877  H06 ILE A 186      35.788  70.428  -9.561  1.00  0.68           H  
ATOM    878  H07 ILE A 186      34.624  69.117  -9.867  1.00  0.68           H  
ATOM    879  H08 ILE A 186      34.042  70.774  -9.571  1.00  0.68           H  
ATOM    880  H09 ILE A 186      32.215  69.043  -7.647  1.00  0.68           H  
ATOM    881  H10 ILE A 186      32.628  67.863  -8.913  1.00  0.68           H  
ATOM    882  H11 ILE A 186      32.362  67.317  -7.240  1.00  0.68           H  
ATOM    883  N   THR A 187      36.259  72.385  -7.176  1.00  0.48           N  
ATOM    884  CA  THR A 187      36.803  73.692  -7.535  1.00  0.48           C  
ATOM    885  C   THR A 187      38.290  73.786  -7.192  1.00  0.48           C  
ATOM    886  O   THR A 187      39.101  74.157  -8.040  1.00  0.48           O  
ATOM    887  CB  THR A 187      35.997  74.822  -6.846  1.00  0.48           C  
ATOM    888  CG2 THR A 187      36.491  76.196  -7.284  1.00  0.48           C  
ATOM    889  OG1 THR A 187      34.645  74.798  -7.320  1.00  0.48           O  
ATOM    890  H01 THR A 187      36.709  73.815  -8.614  1.00  0.48           H  
ATOM    891  H02 THR A 187      36.097  74.665  -5.772  1.00  0.48           H  
ATOM    892  H03 THR A 187      37.475  76.099  -7.742  1.00  0.48           H  
ATOM    893  H04 THR A 187      35.794  76.620  -8.007  1.00  0.48           H  
ATOM    894  H05 THR A 187      36.558  76.852  -6.416  1.00  0.48           H  
ATOM    895  H06 THR A 187      34.296  73.907  -7.247  1.00  0.48           H  
ATOM    896  H12 THR A 187      35.462  72.343  -6.557  1.00  0.48           H  
ATOM    897  N   GLY A 188      38.636  73.423  -5.958  1.00  0.24           N  
ATOM    898  CA  GLY A 188      40.000  73.518  -5.467  1.00  0.24           C  
ATOM    899  C   GLY A 188      40.997  72.651  -6.216  1.00  0.24           C  
ATOM    900  O   GLY A 188      42.080  73.121  -6.576  1.00  0.24           O  
ATOM    901  H01 GLY A 188      39.986  73.159  -4.438  1.00  0.24           H  
ATOM    902  H02 GLY A 188      40.321  74.556  -5.549  1.00  0.24           H  
ATOM    903  H07 GLY A 188      37.922  73.067  -5.339  1.00  0.24           H  
ATOM    904  N   MET A 189      40.633  71.392  -6.448  1.00  0.78           N  
ATOM    905  CA  MET A 189      41.513  70.453  -7.146  1.00  0.78           C  
ATOM    906  C   MET A 189      41.625  70.778  -8.636  1.00  0.78           C  
ATOM    907  O   MET A 189      42.712  70.696  -9.207  1.00  0.78           O  
ATOM    908  CB  MET A 189      41.060  69.002  -6.937  1.00  0.78           C  
ATOM    909  CG  MET A 189      41.378  68.420  -5.553  1.00  0.78           C  
ATOM    910  SD  MET A 189      43.106  68.598  -5.003  1.00  0.78           S  
ATOM    911  CE  MET A 189      43.962  67.510  -6.145  1.00  0.78           C  
ATOM    912  H01 MET A 189      42.506  70.564  -6.710  1.00  0.78           H  
ATOM    913  H02 MET A 189      41.616  68.401  -7.657  1.00  0.78           H  
ATOM    914  H03 MET A 189      39.726  71.076  -6.134  1.00  0.78           H  
ATOM    915  H04 MET A 189      39.981  68.959  -7.084  1.00  0.78           H  
ATOM    916  H05 MET A 189      41.199  67.348  -5.632  1.00  0.78           H  
ATOM    917  H06 MET A 189      40.740  68.919  -4.824  1.00  0.78           H  
ATOM    918  H07 MET A 189      44.952  67.279  -5.753  1.00  0.78           H  
ATOM    919  H08 MET A 189      43.394  66.587  -6.263  1.00  0.78           H  
ATOM    920  H09 MET A 189      44.061  68.003  -7.112  1.00  0.78           H  
ATOM    921  N   THR A 190      40.506  71.154  -9.255  1.00  0.58           N  
ATOM    922  CA  THR A 190      40.497  71.548 -10.666  1.00  0.58           C  
ATOM    923  C   THR A 190      41.434  72.730 -10.913  1.00  0.58           C  
ATOM    924  O   THR A 190      42.292  72.672 -11.798  1.00  0.58           O  
ATOM    925  CB  THR A 190      39.061  71.870 -11.143  1.00  0.58           C  
ATOM    926  CG2 THR A 190      39.049  72.248 -12.617  1.00  0.58           C  
ATOM    927  OG1 THR A 190      38.268  70.678 -11.114  1.00  0.58           O  
ATOM    928  H01 THR A 190      40.863  70.704 -11.250  1.00  0.58           H  
ATOM    929  H02 THR A 190      38.692  72.668 -10.498  1.00  0.58           H  
ATOM    930  H03 THR A 190      39.412  73.269 -12.733  1.00  0.58           H  
ATOM    931  H04 THR A 190      39.696  71.569 -13.172  1.00  0.58           H  
ATOM    932  H05 THR A 190      38.032  72.178 -13.002  1.00  0.58           H  
ATOM    933  H06 THR A 190      38.092  70.432 -10.203  1.00  0.58           H  
ATOM    934  H10 THR A 190      39.639  71.168  -8.736  1.00  0.58           H  
ATOM    935  N   MET A 191      41.279  73.785 -10.115  1.00  0.44           N  
ATOM    936  CA  MET A 191      42.098  74.990 -10.254  1.00  0.44           C  
ATOM    937  C   MET A 191      43.578  74.728  -9.970  1.00  0.44           C  
ATOM    938  O   MET A 191      44.442  75.257 -10.671  1.00  0.44           O  
ATOM    939  CB  MET A 191      41.570  76.127  -9.366  1.00  0.44           C  
ATOM    940  CG  MET A 191      40.196  76.676  -9.768  1.00  0.44           C  
ATOM    941  SD  MET A 191      39.996  77.002 -11.538  1.00  0.44           S  
ATOM    942  CE  MET A 191      40.638  78.658 -11.633  1.00  0.44           C  
ATOM    943  H01 MET A 191      42.020  75.299 -11.296  1.00  0.44           H  
ATOM    944  H02 MET A 191      42.273  76.953  -9.477  1.00  0.44           H  
ATOM    945  H03 MET A 191      41.501  75.755  -8.344  1.00  0.44           H  
ATOM    946  H04 MET A 191      40.091  77.638  -9.266  1.00  0.44           H  
ATOM    947  H05 MET A 191      39.440  75.951  -9.469  1.00  0.44           H  
ATOM    948  H06 MET A 191      41.604  78.644 -12.138  1.00  0.44           H  
ATOM    949  H07 MET A 191      40.575  73.753  -9.392  1.00  0.44           H  
ATOM    950  H08 MET A 191      39.945  79.286 -12.193  1.00  0.44           H  
ATOM    951  H09 MET A 191      40.761  79.059 -10.627  1.00  0.44           H  
ATOM    952  N   LEU A 192      43.863  73.910  -8.955  1.00  0.70           N  
ATOM    953  CA  LEU A 192      45.241  73.554  -8.604  1.00  0.70           C  
ATOM    954  C   LEU A 192      45.941  72.780  -9.721  1.00  0.70           C  
ATOM    955  O   LEU A 192      47.084  73.079 -10.067  1.00  0.70           O  
ATOM    956  CB  LEU A 192      45.297  72.754  -7.289  1.00  0.70           C  
ATOM    957  CG  LEU A 192      46.609  72.012  -6.976  1.00  0.70           C  
ATOM    958  CD1 LEU A 192      47.701  72.971  -6.503  1.00  0.70           C  
ATOM    959  CD2 LEU A 192      46.403  70.888  -5.967  1.00  0.70           C  
ATOM    960  H01 LEU A 192      45.776  74.493  -8.464  1.00  0.70           H  
ATOM    961  H02 LEU A 192      44.550  71.969  -7.404  1.00  0.70           H  
ATOM    962  H03 LEU A 192      45.110  73.450  -6.472  1.00  0.70           H  
ATOM    963  H04 LEU A 192      46.941  71.559  -7.910  1.00  0.70           H  
ATOM    964  H05 LEU A 192      48.566  72.890  -7.162  1.00  0.70           H  
ATOM    965  H06 LEU A 192      47.323  73.993  -6.526  1.00  0.70           H  
ATOM    966  H07 LEU A 192      47.995  72.714  -5.485  1.00  0.70           H  
ATOM    967  H08 LEU A 192      45.377  70.525  -6.032  1.00  0.70           H  
ATOM    968  H09 LEU A 192      47.091  70.072  -6.186  1.00  0.70           H  
ATOM    969  H10 LEU A 192      43.105  73.524  -8.411  1.00  0.70           H  
ATOM    970  H11 LEU A 192      46.592  71.263  -4.961  1.00  0.70           H  
ATOM    971  N   LEU A 193      45.255  71.783 -10.273  1.00  0.64           N  
ATOM    972  CA  LEU A 193      45.831  70.959 -11.330  1.00  0.64           C  
ATOM    973  C   LEU A 193      46.062  71.758 -12.616  1.00  0.64           C  
ATOM    974  O   LEU A 193      47.053  71.538 -13.313  1.00  0.64           O  
ATOM    975  CB  LEU A 193      44.978  69.710 -11.579  1.00  0.64           C  
ATOM    976  CG  LEU A 193      44.975  68.663 -10.452  1.00  0.64           C  
ATOM    977  CD1 LEU A 193      43.943  67.573 -10.715  1.00  0.64           C  
ATOM    978  CD2 LEU A 193      46.356  68.053 -10.244  1.00  0.64           C  
ATOM    979  H01 LEU A 193      46.812  70.626 -10.990  1.00  0.64           H  
ATOM    980  H02 LEU A 193      45.426  69.214 -12.441  1.00  0.64           H  
ATOM    981  H03 LEU A 193      43.949  70.034 -11.738  1.00  0.64           H  
ATOM    982  H04 LEU A 193      44.699  69.182  -9.534  1.00  0.64           H  
ATOM    983  H05 LEU A 193      43.051  68.017 -11.156  1.00  0.64           H  
ATOM    984  H06 LEU A 193      44.359  66.836 -11.402  1.00  0.64           H  
ATOM    985  H07 LEU A 193      43.680  67.087  -9.776  1.00  0.64           H  
ATOM    986  H08 LEU A 193      47.053  68.831  -9.932  1.00  0.64           H  
ATOM    987  H09 LEU A 193      46.302  67.284  -9.474  1.00  0.64           H  
ATOM    988  H10 LEU A 193      46.702  67.609 -11.177  1.00  0.64           H  
ATOM    989  H12 LEU A 193      44.316  71.593  -9.954  1.00  0.64           H  
ATOM    990  N   GLN A 194      45.156  72.691 -12.909  1.00  0.36           N  
ATOM    991  CA  GLN A 194      45.331  73.630 -14.019  1.00  0.36           C  
ATOM    992  C   GLN A 194      46.529  74.545 -13.780  1.00  0.36           C  
ATOM    993  O   GLN A 194      47.320  74.781 -14.694  1.00  0.36           O  
ATOM    994  CB  GLN A 194      44.067  74.465 -14.235  1.00  0.36           C  
ATOM    995  CG  GLN A 194      42.963  73.726 -14.965  1.00  0.36           C  
ATOM    996  CD  GLN A 194      41.856  74.637 -15.459  1.00  0.36           C  
ATOM    997  NE2 GLN A 194      41.020  74.110 -16.334  1.00  0.36           N  
ATOM    998  OE1 GLN A 194      41.758  75.801 -15.056  1.00  0.36           O  
ATOM    999  H01 GLN A 194      45.518  73.044 -14.919  1.00  0.36           H  
ATOM   1000  H02 GLN A 194      44.349  75.312 -14.861  1.00  0.36           H  
ATOM   1001  H03 GLN A 194      43.688  74.775 -13.261  1.00  0.36           H  
ATOM   1002  H04 GLN A 194      42.516  73.031 -14.254  1.00  0.36           H  
ATOM   1003  H05 GLN A 194      43.398  73.212 -15.822  1.00  0.36           H  
ATOM   1004  H06 GLN A 194      40.260  74.664 -16.703  1.00  0.36           H  
ATOM   1005  H07 GLN A 194      41.140  73.153 -16.634  1.00  0.36           H  
ATOM   1006  H11 GLN A 194      44.320  72.752 -12.346  1.00  0.36           H  
ATOM   1007  N   ASN A 195      46.660  75.041 -12.547  1.00  0.46           N  
ATOM   1008  CA  ASN A 195      47.813  75.849 -12.138  1.00  0.46           C  
ATOM   1009  C   ASN A 195      49.139  75.127 -12.377  1.00  0.46           C  
ATOM   1010  O   ASN A 195      50.144  75.754 -12.717  1.00  0.46           O  
ATOM   1011  CB  ASN A 195      47.717  76.229 -10.655  1.00  0.46           C  
ATOM   1012  CG  ASN A 195      46.574  77.190 -10.354  1.00  0.46           C  
ATOM   1013  ND2 ASN A 195      46.060  77.119  -9.131  1.00  0.46           N  
ATOM   1014  OD1 ASN A 195      46.160  77.984 -11.202  1.00  0.46           O  
ATOM   1015  H01 ASN A 195      47.792  76.748 -12.754  1.00  0.46           H  
ATOM   1016  H02 ASN A 195      48.645  76.737 -10.391  1.00  0.46           H  
ATOM   1017  H03 ASN A 195      47.568  75.320 -10.073  1.00  0.46           H  
ATOM   1018  H04 ASN A 195      45.300  77.729  -8.866  1.00  0.46           H  
ATOM   1019  H05 ASN A 195      46.429  76.455  -8.466  1.00  0.46           H  
ATOM   1020  H08 ASN A 195      45.936  74.852 -11.869  1.00  0.46           H  
ATOM   1021  N   LEU A 196      49.129  73.808 -12.195  1.00  0.76           N  
ATOM   1022  CA  LEU A 196      50.328  72.987 -12.358  1.00  0.76           C  
ATOM   1023  C   LEU A 196      50.575  72.565 -13.812  1.00  0.76           C  
ATOM   1024  O   LEU A 196      51.575  71.909 -14.113  1.00  0.76           O  
ATOM   1025  CB  LEU A 196      50.272  71.769 -11.425  1.00  0.76           C  
ATOM   1026  CG  LEU A 196      50.313  72.072  -9.920  1.00  0.76           C  
ATOM   1027  CD1 LEU A 196      49.915  70.846  -9.110  1.00  0.76           C  
ATOM   1028  CD2 LEU A 196      51.684  72.591  -9.480  1.00  0.76           C  
ATOM   1029  H01 LEU A 196      51.179  73.608 -12.078  1.00  0.76           H  
ATOM   1030  H02 LEU A 196      51.176  71.197 -11.634  1.00  0.76           H  
ATOM   1031  H03 LEU A 196      49.347  71.231 -11.633  1.00  0.76           H  
ATOM   1032  H04 LEU A 196      49.588  72.863  -9.729  1.00  0.76           H  
ATOM   1033  H05 LEU A 196      48.914  70.528  -9.401  1.00  0.76           H  
ATOM   1034  H06 LEU A 196      48.263  73.359 -11.935  1.00  0.76           H  
ATOM   1035  H07 LEU A 196      50.622  70.038  -9.301  1.00  0.76           H  
ATOM   1036  H08 LEU A 196      49.923  71.093  -8.048  1.00  0.76           H  
ATOM   1037  H09 LEU A 196      52.383  72.521 -10.313  1.00  0.76           H  
ATOM   1038  H10 LEU A 196      51.596  73.631  -9.167  1.00  0.76           H  
ATOM   1039  H11 LEU A 196      52.050  71.990  -8.647  1.00  0.76           H  
ATOM   1040  N   GLY A 197      49.663  72.946 -14.705  1.00  0.10           N  
ATOM   1041  CA  GLY A 197      49.844  72.744 -16.135  1.00  0.10           C  
ATOM   1042  C   GLY A 197      49.017  71.639 -16.768  1.00  0.10           C  
ATOM   1043  O   GLY A 197      49.248  71.286 -17.928  1.00  0.10           O  
ATOM   1044  H01 GLY A 197      50.882  72.435 -16.256  1.00  0.10           H  
ATOM   1045  H02 GLY A 197      49.592  73.678 -16.638  1.00  0.10           H  
ATOM   1046  H12 GLY A 197      48.817  73.390 -14.379  1.00  0.10           H  
ATOM   1047  N   TYR A 198      48.048  71.108 -16.023  1.00  0.92           N  
ATOM   1048  CA  TYR A 198      47.245  69.971 -16.479  1.00  0.92           C  
ATOM   1049  C   TYR A 198      45.877  70.386 -17.018  1.00  0.92           C  
ATOM   1050  O   TYR A 198      45.199  71.230 -16.432  1.00  0.92           O  
ATOM   1051  CB  TYR A 198      47.074  68.943 -15.350  1.00  0.92           C  
ATOM   1052  CG  TYR A 198      48.380  68.361 -14.867  1.00  0.92           C  
ATOM   1053  CD1 TYR A 198      49.140  69.017 -13.897  1.00  0.92           C  
ATOM   1054  CD2 TYR A 198      48.865  67.161 -15.386  1.00  0.92           C  
ATOM   1055  CE1 TYR A 198      50.351  68.494 -13.457  1.00  0.92           C  
ATOM   1056  CE2 TYR A 198      50.077  66.630 -14.953  1.00  0.92           C  
ATOM   1057  CZ  TYR A 198      50.813  67.304 -13.990  1.00  0.92           C  
ATOM   1058  OH  TYR A 198      52.010  66.789 -13.557  1.00  0.92           O  
ATOM   1059  H01 TYR A 198      47.792  69.519 -17.306  1.00  0.92           H  
ATOM   1060  H02 TYR A 198      46.484  68.119 -15.752  1.00  0.92           H  
ATOM   1061  H03 TYR A 198      47.861  71.503 -15.113  1.00  0.92           H  
ATOM   1062  H04 TYR A 198      46.580  69.431 -14.509  1.00  0.92           H  
ATOM   1063  H05 TYR A 198      48.778  69.955 -13.477  1.00  0.92           H  
ATOM   1064  H06 TYR A 198      48.286  66.631 -16.142  1.00  0.92           H  
ATOM   1065  H07 TYR A 198      50.932  69.018 -12.698  1.00  0.92           H  
ATOM   1066  H08 TYR A 198      50.445  65.691 -15.368  1.00  0.92           H  
ATOM   1067  H09 TYR A 198      52.320  66.130 -14.182  1.00  0.92           H  
ATOM   1068  N   SER A 199      45.487  69.789 -18.143  1.00  0.38           N  
ATOM   1069  CA  SER A 199      44.126  69.918 -18.653  1.00  0.38           C  
ATOM   1070  C   SER A 199      43.244  68.936 -17.888  1.00  0.38           C  
ATOM   1071  O   SER A 199      43.478  67.725 -17.921  1.00  0.38           O  
ATOM   1072  CB  SER A 199      44.078  69.643 -20.159  1.00  0.38           C  
ATOM   1073  OG  SER A 199      44.838  70.671 -20.796  1.00  0.38           O  
ATOM   1074  H01 SER A 199      43.765  70.936 -18.505  1.00  0.38           H  
ATOM   1075  H02 SER A 199      44.390  68.618 -20.359  1.00  0.38           H  
ATOM   1076  H03 SER A 199      44.961  71.403 -20.187  1.00  0.38           H  
ATOM   1077  H04 SER A 199      42.429  69.337 -21.204  1.00  0.38           H  
ATOM   1078  H10 SER A 199      46.153  69.231 -18.658  1.00  0.38           H  
ATOM   1079  N   VAL A 200      42.238  69.465 -17.197  1.00  0.28           N  
ATOM   1080  CA  VAL A 200      41.464  68.687 -16.230  1.00  0.28           C  
ATOM   1081  C   VAL A 200      40.081  68.287 -16.744  1.00  0.28           C  
ATOM   1082  O   VAL A 200      39.273  69.140 -17.115  1.00  0.28           O  
ATOM   1083  CB  VAL A 200      41.310  69.451 -14.884  1.00  0.28           C  
ATOM   1084  CG1 VAL A 200      40.648  68.573 -13.829  1.00  0.28           C  
ATOM   1085  CG2 VAL A 200      42.661  69.957 -14.388  1.00  0.28           C  
ATOM   1086  H01 VAL A 200      42.034  67.772 -16.071  1.00  0.28           H  
ATOM   1087  H02 VAL A 200      40.666  70.312 -15.062  1.00  0.28           H  
ATOM   1088  H03 VAL A 200      39.648  68.296 -14.163  1.00  0.28           H  
ATOM   1089  H04 VAL A 200      41.243  67.672 -13.679  1.00  0.28           H  
ATOM   1090  H05 VAL A 200      42.001  70.436 -17.345  1.00  0.28           H  
ATOM   1091  H06 VAL A 200      40.577  69.123 -12.890  1.00  0.28           H  
ATOM   1092  H07 VAL A 200      43.372  69.961 -15.214  1.00  0.28           H  
ATOM   1093  H08 VAL A 200      42.550  70.969 -13.999  1.00  0.28           H  
ATOM   1094  H09 VAL A 200      43.027  69.302 -13.598  1.00  0.28           H  
ATOM   1095  N   ASP A 201      39.823  66.981 -16.757  1.00  0.48           N  
ATOM   1096  CA  ASP A 201      38.491  66.452 -17.033  1.00  0.48           C  
ATOM   1097  C   ASP A 201      37.782  66.166 -15.710  1.00  0.48           C  
ATOM   1098  O   ASP A 201      38.345  65.514 -14.826  1.00  0.48           O  
ATOM   1099  CB  ASP A 201      38.572  65.131 -17.821  1.00  0.48           C  
ATOM   1100  CG  ASP A 201      38.889  65.361 -19.288  1.00  0.48           C  
ATOM   1101  OD1 ASP A 201      39.416  66.439 -19.640  1.00  0.48           O  
ATOM   1102  OD2 ASP A 201      38.613  64.450 -20.096  1.00  0.48           O  
ATOM   1103  H01 ASP A 201      37.599  64.643 -17.760  1.00  0.48           H  
ATOM   1104  H02 ASP A 201      39.353  64.508 -17.385  1.00  0.48           H  
ATOM   1105  H03 ASP A 201      38.821  64.346 -17.133  1.00  0.48           H  
ATOM   1106  H04 ASP A 201      39.353  65.257 -18.602  1.00  0.48           H  
ATOM   1107  H10 ASP A 201      40.575  66.334 -16.569  1.00  0.48           H  
ATOM   1108  N   VAL A 202      36.556  66.665 -15.572  1.00  0.20           N  
ATOM   1109  CA  VAL A 202      35.778  66.467 -14.348  1.00  0.20           C  
ATOM   1110  C   VAL A 202      34.530  65.635 -14.636  1.00  0.20           C  
ATOM   1111  O   VAL A 202      33.666  66.043 -15.415  1.00  0.20           O  
ATOM   1112  CB  VAL A 202      35.386  67.813 -13.670  1.00  0.20           C  
ATOM   1113  CG1 VAL A 202      34.642  67.568 -12.359  1.00  0.20           C  
ATOM   1114  CG2 VAL A 202      36.616  68.681 -13.424  1.00  0.20           C  
ATOM   1115  H01 VAL A 202      36.416  65.927 -13.648  1.00  0.20           H  
ATOM   1116  H02 VAL A 202      34.721  68.344 -14.351  1.00  0.20           H  
ATOM   1117  H03 VAL A 202      33.642  67.192 -12.574  1.00  0.20           H  
ATOM   1118  H04 VAL A 202      35.185  66.834 -11.764  1.00  0.20           H  
ATOM   1119  H05 VAL A 202      36.152  67.194 -16.332  1.00  0.20           H  
ATOM   1120  H06 VAL A 202      34.567  68.503 -11.803  1.00  0.20           H  
ATOM   1121  H07 VAL A 202      37.425  68.357 -14.078  1.00  0.20           H  
ATOM   1122  H08 VAL A 202      36.374  69.723 -13.635  1.00  0.20           H  
ATOM   1123  H09 VAL A 202      36.928  68.583 -12.384  1.00  0.20           H  
ATOM   1124  N   LYS A 203      34.457  64.464 -14.007  1.00  0.28           N  
ATOM   1125  CA  LYS A 203      33.310  63.569 -14.144  1.00  0.28           C  
ATOM   1126  C   LYS A 203      32.656  63.342 -12.786  1.00  0.28           C  
ATOM   1127  O   LYS A 203      33.347  63.140 -11.782  1.00  0.28           O  
ATOM   1128  CB  LYS A 203      33.728  62.235 -14.773  1.00  0.28           C  
ATOM   1129  CG  LYS A 203      34.474  62.363 -16.101  1.00  0.28           C  
ATOM   1130  CD  LYS A 203      33.525  62.421 -17.293  1.00  0.28           C  
ATOM   1131  CE  LYS A 203      34.294  62.653 -18.589  1.00  0.28           C  
ATOM   1132  NZ  LYS A 203      33.924  63.933 -19.253  1.00  0.28           N  
ATOM   1133  H01 LYS A 203      32.584  64.039 -14.807  1.00  0.28           H  
ATOM   1134  H02 LYS A 203      32.807  61.693 -14.988  1.00  0.28           H  
ATOM   1135  H03 LYS A 203      34.375  61.714 -14.068  1.00  0.28           H  
ATOM   1136  H04 LYS A 203      35.102  61.480 -16.217  1.00  0.28           H  
ATOM   1137  H05 LYS A 203      35.071  63.275 -16.082  1.00  0.28           H  
ATOM   1138  H06 LYS A 203      32.832  63.249 -17.146  1.00  0.28           H  
ATOM   1139  H07 LYS A 203      32.981  61.479 -17.363  1.00  0.28           H  
ATOM   1140  H08 LYS A 203      34.041  61.842 -19.272  1.00  0.28           H  
ATOM   1141  H09 LYS A 203      35.360  62.671 -18.364  1.00  0.28           H  
ATOM   1142  H10 LYS A 203      35.224  64.183 -13.412  1.00  0.28           H  
ATOM   1143  H11 LYS A 203      33.091  64.307 -18.821  1.00  0.28           H  
ATOM   1144  H12 LYS A 203      34.680  64.595 -19.154  1.00  0.28           H  
ATOM   1145  H13 LYS A 203      33.748  63.766 -20.233  1.00  0.28           H  
ATOM   1146  N   LYS A 204      31.324  63.376 -12.761  1.00  0.34           N  
ATOM   1147  CA  LYS A 204      30.576  63.354 -11.505  1.00  0.34           C  
ATOM   1148  C   LYS A 204      29.533  62.245 -11.430  1.00  0.34           C  
ATOM   1149  O   LYS A 204      28.935  61.869 -12.442  1.00  0.34           O  
ATOM   1150  CB  LYS A 204      29.888  64.702 -11.273  1.00  0.34           C  
ATOM   1151  CG  LYS A 204      30.830  65.856 -10.963  1.00  0.34           C  
ATOM   1152  CD  LYS A 204      30.073  67.028 -10.349  1.00  0.34           C  
ATOM   1153  CE  LYS A 204      29.567  67.992 -11.409  1.00  0.34           C  
ATOM   1154  NZ  LYS A 204      28.829  69.137 -10.804  1.00  0.34           N  
ATOM   1155  H01 LYS A 204      31.312  63.155 -10.726  1.00  0.34           H  
ATOM   1156  H02 LYS A 204      29.258  64.576 -10.392  1.00  0.34           H  
ATOM   1157  H03 LYS A 204      29.325  64.955 -12.172  1.00  0.34           H  
ATOM   1158  H04 LYS A 204      31.290  66.189 -11.894  1.00  0.34           H  
ATOM   1159  H05 LYS A 204      31.592  65.516 -10.262  1.00  0.34           H  
ATOM   1160  H06 LYS A 204      30.759  67.570  -9.699  1.00  0.34           H  
ATOM   1161  H07 LYS A 204      29.222  66.643  -9.786  1.00  0.34           H  
ATOM   1162  H08 LYS A 204      28.881  67.451 -12.061  1.00  0.34           H  
ATOM   1163  H09 LYS A 204      30.417  68.377 -11.973  1.00  0.34           H  
ATOM   1164  H10 LYS A 204      27.923  68.823 -10.486  1.00  0.34           H  
ATOM   1165  H11 LYS A 204      29.353  69.500 -10.020  1.00  0.34           H  
ATOM   1166  H12 LYS A 204      28.709  69.864 -11.495  1.00  0.34           H  
ATOM   1167  H14 LYS A 204      30.817  63.418 -13.634  1.00  0.34           H  
ATOM   1168  N   ASN A 205      29.326  61.739 -10.213  1.00  0.50           N  
ATOM   1169  CA  ASN A 205      28.257  60.787  -9.893  1.00  0.50           C  
ATOM   1170  C   ASN A 205      28.240  59.547 -10.788  1.00  0.50           C  
ATOM   1171  O   ASN A 205      27.309  59.330 -11.570  1.00  0.50           O  
ATOM   1172  CB  ASN A 205      26.893  61.492  -9.865  1.00  0.50           C  
ATOM   1173  CG  ASN A 205      26.886  62.710  -8.956  1.00  0.50           C  
ATOM   1174  ND2 ASN A 205      26.303  63.803  -9.437  1.00  0.50           N  
ATOM   1175  OD1 ASN A 205      27.403  62.671  -7.835  1.00  0.50           O  
ATOM   1176  H01 ASN A 205      28.474  60.409  -8.894  1.00  0.50           H  
ATOM   1177  H02 ASN A 205      26.162  60.784  -9.475  1.00  0.50           H  
ATOM   1178  H03 ASN A 205      26.642  61.809 -10.877  1.00  0.50           H  
ATOM   1179  H04 ASN A 205      26.269  64.644  -8.879  1.00  0.50           H  
ATOM   1180  H05 ASN A 205      25.894  63.792 -10.360  1.00  0.50           H  
ATOM   1181  H13 ASN A 205      29.942  62.029  -9.467  1.00  0.50           H  
ATOM   1182  N   LEU A 206      29.289  58.742 -10.653  1.00  0.26           N  
ATOM   1183  CA  LEU A 206      29.480  57.555 -11.475  1.00  0.26           C  
ATOM   1184  C   LEU A 206      29.445  56.286 -10.637  1.00  0.26           C  
ATOM   1185  O   LEU A 206      29.881  56.279  -9.483  1.00  0.26           O  
ATOM   1186  CB  LEU A 206      30.818  57.633 -12.220  1.00  0.26           C  
ATOM   1187  CG  LEU A 206      31.126  58.846 -13.110  1.00  0.26           C  
ATOM   1188  CD1 LEU A 206      32.557  58.778 -13.613  1.00  0.26           C  
ATOM   1189  CD2 LEU A 206      30.150  58.958 -14.280  1.00  0.26           C  
ATOM   1190  H01 LEU A 206      28.661  57.519 -12.193  1.00  0.26           H  
ATOM   1191  H02 LEU A 206      30.761  56.807 -12.929  1.00  0.26           H  
ATOM   1192  H03 LEU A 206      31.603  57.587 -11.466  1.00  0.26           H  
ATOM   1193  H04 LEU A 206      31.005  59.742 -12.501  1.00  0.26           H  
ATOM   1194  H05 LEU A 206      33.219  58.514 -12.788  1.00  0.26           H  
ATOM   1195  H06 LEU A 206      29.982  58.962  -9.952  1.00  0.26           H  
ATOM   1196  H07 LEU A 206      32.632  58.022 -14.395  1.00  0.26           H  
ATOM   1197  H08 LEU A 206      32.848  59.748 -14.016  1.00  0.26           H  
ATOM   1198  H09 LEU A 206      29.277  59.532 -13.970  1.00  0.26           H  
ATOM   1199  H10 LEU A 206      30.638  59.462 -15.114  1.00  0.26           H  
ATOM   1200  H11 LEU A 206      29.837  57.961 -14.590  1.00  0.26           H  
ATOM   1201  N   THR A 207      28.923  55.214 -11.229  1.00  0.28           N  
ATOM   1202  CA  THR A 207      29.037  53.879 -10.651  1.00  0.28           C  
ATOM   1203  C   THR A 207      30.471  53.393 -10.845  1.00  0.28           C  
ATOM   1204  O   THR A 207      31.219  53.971 -11.639  1.00  0.28           O  
ATOM   1205  CB  THR A 207      28.050  52.895 -11.322  1.00  0.28           C  
ATOM   1206  CG2 THR A 207      26.625  53.444 -11.306  1.00  0.28           C  
ATOM   1207  OG1 THR A 207      28.352  52.785 -12.719  1.00  0.28           O  
ATOM   1208  H01 THR A 207      28.790  53.923  -9.590  1.00  0.28           H  
ATOM   1209  H02 THR A 207      28.136  51.954 -10.779  1.00  0.28           H  
ATOM   1210  H03 THR A 207      25.965  52.727 -10.818  1.00  0.28           H  
ATOM   1211  H04 THR A 207      26.604  54.387 -10.759  1.00  0.28           H  
ATOM   1212  H05 THR A 207      26.287  53.610 -12.329  1.00  0.28           H  
ATOM   1213  H06 THR A 207      28.212  53.634 -13.145  1.00  0.28           H  
ATOM   1214  H12 THR A 207      28.433  55.328 -12.105  1.00  0.28           H  
ATOM   1215  N   ALA A 208      30.847  52.337 -10.126  1.00  0.24           N  
ATOM   1216  CA  ALA A 208      32.170  51.726 -10.271  1.00  0.24           C  
ATOM   1217  C   ALA A 208      32.420  51.265 -11.707  1.00  0.24           C  
ATOM   1218  O   ALA A 208      33.554  51.305 -12.191  1.00  0.24           O  
ATOM   1219  CB  ALA A 208      32.329  50.564  -9.304  1.00  0.24           C  
ATOM   1220  H01 ALA A 208      32.914  52.486 -10.032  1.00  0.24           H  
ATOM   1221  H02 ALA A 208      33.071  50.820  -8.548  1.00  0.24           H  
ATOM   1222  H03 ALA A 208      31.374  50.360  -8.820  1.00  0.24           H  
ATOM   1223  H04 ALA A 208      32.657  49.679  -9.849  1.00  0.24           H  
ATOM   1224  H07 ALA A 208      30.198  51.945  -9.459  1.00  0.24           H  
ATOM   1225  N   SER A 209      31.350  50.831 -12.374  1.00  0.16           N  
ATOM   1226  CA  SER A 209      31.391  50.452 -13.784  1.00  0.16           C  
ATOM   1227  C   SER A 209      31.674  51.655 -14.684  1.00  0.16           C  
ATOM   1228  O   SER A 209      32.484  51.565 -15.609  1.00  0.16           O  
ATOM   1229  CB  SER A 209      30.075  49.786 -14.195  1.00  0.16           C  
ATOM   1230  OG  SER A 209      30.164  49.243 -15.501  1.00  0.16           O  
ATOM   1231  H01 SER A 209      32.208  49.741 -13.910  1.00  0.16           H  
ATOM   1232  H02 SER A 209      29.288  50.540 -14.187  1.00  0.16           H  
ATOM   1233  H03 SER A 209      29.845  48.986 -13.491  1.00  0.16           H  
ATOM   1234  H04 SER A 209      29.655  49.785 -16.109  1.00  0.16           H  
ATOM   1235  H05 SER A 209      30.471  50.761 -11.882  1.00  0.16           H  
ATOM   1236  N   ASP A 210      31.004  52.774 -14.405  1.00  0.30           N  
ATOM   1237  CA  ASP A 210      31.216  54.018 -15.145  1.00  0.30           C  
ATOM   1238  C   ASP A 210      32.613  54.573 -14.890  1.00  0.30           C  
ATOM   1239  O   ASP A 210      33.251  55.111 -15.798  1.00  0.30           O  
ATOM   1240  CB  ASP A 210      30.165  55.067 -14.766  1.00  0.30           C  
ATOM   1241  CG  ASP A 210      28.762  54.685 -15.208  1.00  0.30           C  
ATOM   1242  OD1 ASP A 210      28.609  54.055 -16.276  1.00  0.30           O  
ATOM   1243  OD2 ASP A 210      27.748  54.981 -14.542  1.00  0.30           O  
ATOM   1244  H01 ASP A 210      31.117  53.790 -16.206  1.00  0.30           H  
ATOM   1245  H02 ASP A 210      30.428  55.993 -15.278  1.00  0.30           H  
ATOM   1246  H03 ASP A 210      30.168  55.188 -13.683  1.00  0.30           H  
ATOM   1247  H05 ASP A 210      30.326  52.762 -13.656  1.00  0.30           H  
ATOM   1248  N   MET A 211      33.079  54.436 -13.650  1.00  0.28           N  
ATOM   1249  CA  MET A 211      34.426  54.855 -13.270  1.00  0.28           C  
ATOM   1250  C   MET A 211      35.482  54.060 -14.039  1.00  0.28           C  
ATOM   1251  O   MET A 211      36.468  54.627 -14.516  1.00  0.28           O  
ATOM   1252  CB  MET A 211      34.629  54.709 -11.758  1.00  0.28           C  
ATOM   1253  CG  MET A 211      33.963  55.804 -10.933  1.00  0.28           C  
ATOM   1254  SD  MET A 211      34.504  55.825  -9.212  1.00  0.28           S  
ATOM   1255  CE  MET A 211      33.049  55.287  -8.394  1.00  0.28           C  
ATOM   1256  H01 MET A 211      34.541  55.907 -13.531  1.00  0.28           H  
ATOM   1257  H02 MET A 211      35.701  54.786 -11.576  1.00  0.28           H  
ATOM   1258  H03 MET A 211      34.219  53.748 -11.448  1.00  0.28           H  
ATOM   1259  H04 MET A 211      32.480  54.028 -12.947  1.00  0.28           H  
ATOM   1260  H05 MET A 211      32.892  55.603 -10.933  1.00  0.28           H  
ATOM   1261  H06 MET A 211      34.198  56.769 -11.383  1.00  0.28           H  
ATOM   1262  H07 MET A 211      32.228  55.237  -9.109  1.00  0.28           H  
ATOM   1263  H08 MET A 211      33.217  54.299  -7.965  1.00  0.28           H  
ATOM   1264  H09 MET A 211      32.796  55.991  -7.601  1.00  0.28           H  
ATOM   1265  N   THR A 212      35.257  52.751 -14.162  1.00  0.44           N  
ATOM   1266  CA  THR A 212      36.128  51.864 -14.934  1.00  0.44           C  
ATOM   1267  C   THR A 212      36.175  52.275 -16.410  1.00  0.44           C  
ATOM   1268  O   THR A 212      37.257  52.368 -16.999  1.00  0.44           O  
ATOM   1269  CB  THR A 212      35.662  50.396 -14.778  1.00  0.44           C  
ATOM   1270  CG2 THR A 212      36.587  49.437 -15.518  1.00  0.44           C  
ATOM   1271  OG1 THR A 212      35.805  49.996 -13.410  1.00  0.44           O  
ATOM   1272  H01 THR A 212      37.141  51.951 -14.542  1.00  0.44           H  
ATOM   1273  H02 THR A 212      34.639  50.356 -15.152  1.00  0.44           H  
ATOM   1274  H03 THR A 212      37.538  49.370 -14.990  1.00  0.44           H  
ATOM   1275  H04 THR A 212      36.127  48.450 -15.563  1.00  0.44           H  
ATOM   1276  H05 THR A 212      36.759  49.805 -16.530  1.00  0.44           H  
ATOM   1277  H06 THR A 212      36.224  49.133 -13.370  1.00  0.44           H  
ATOM   1278  H10 THR A 212      34.450  52.355 -13.702  1.00  0.44           H  
ATOM   1279  N   THR A 213      35.002  52.526 -16.991  1.00  0.38           N  
ATOM   1280  CA  THR A 213      34.883  52.980 -18.378  1.00  0.38           C  
ATOM   1281  C   THR A 213      35.586  54.323 -18.597  1.00  0.38           C  
ATOM   1282  O   THR A 213      36.244  54.527 -19.619  1.00  0.38           O  
ATOM   1283  CB  THR A 213      33.393  53.075 -18.784  1.00  0.38           C  
ATOM   1284  CG2 THR A 213      33.243  53.388 -20.272  1.00  0.38           C  
ATOM   1285  OG1 THR A 213      32.781  51.786 -18.657  1.00  0.38           O  
ATOM   1286  H01 THR A 213      35.378  52.245 -19.012  1.00  0.38           H  
ATOM   1287  H02 THR A 213      32.948  53.843 -18.151  1.00  0.38           H  
ATOM   1288  H03 THR A 213      32.647  54.293 -20.394  1.00  0.38           H  
ATOM   1289  H04 THR A 213      34.228  53.540 -20.713  1.00  0.38           H  
ATOM   1290  H05 THR A 213      32.746  52.556 -20.771  1.00  0.38           H  
ATOM   1291  H06 THR A 213      32.654  51.582 -17.728  1.00  0.38           H  
ATOM   1292  H07 THR A 213      34.158  52.397 -16.451  1.00  0.38           H  
ATOM   1293  N   GLU A 214      35.445  55.223 -17.629  1.00  0.44           N  
ATOM   1294  CA  GLU A 214      36.068  56.542 -17.682  1.00  0.44           C  
ATOM   1295  C   GLU A 214      37.591  56.457 -17.570  1.00  0.44           C  
ATOM   1296  O   GLU A 214      38.310  57.175 -18.265  1.00  0.44           O  
ATOM   1297  CB  GLU A 214      35.495  57.436 -16.578  1.00  0.44           C  
ATOM   1298  CG  GLU A 214      35.252  58.883 -16.981  1.00  0.44           C  
ATOM   1299  CD  GLU A 214      34.489  59.029 -18.286  1.00  0.44           C  
ATOM   1300  OE1 GLU A 214      35.093  59.508 -19.264  1.00  0.44           O  
ATOM   1301  OE2 GLU A 214      33.293  58.669 -18.337  1.00  0.44           O  
ATOM   1302  H01 GLU A 214      35.840  56.981 -18.653  1.00  0.44           H  
ATOM   1303  H02 GLU A 214      36.246  57.463 -15.789  1.00  0.44           H  
ATOM   1304  H03 GLU A 214      34.545  57.010 -16.257  1.00  0.44           H  
ATOM   1305  H04 GLU A 214      36.229  59.343 -17.128  1.00  0.44           H  
ATOM   1306  H05 GLU A 214      34.681  59.371 -16.191  1.00  0.44           H  
ATOM   1307  H07 GLU A 214      34.884  54.984 -16.824  1.00  0.44           H  
ATOM   1308  N   LEU A 215      38.071  55.571 -16.699  1.00  0.64           N  
ATOM   1309  CA  LEU A 215      39.504  55.336 -16.521  1.00  0.64           C  
ATOM   1310  C   LEU A 215      40.118  54.735 -17.785  1.00  0.64           C  
ATOM   1311  O   LEU A 215      41.199  55.145 -18.215  1.00  0.64           O  
ATOM   1312  CB  LEU A 215      39.743  54.404 -15.328  1.00  0.64           C  
ATOM   1313  CG  LEU A 215      40.528  54.832 -14.080  1.00  0.64           C  
ATOM   1314  CD1 LEU A 215      40.810  56.333 -13.997  1.00  0.64           C  
ATOM   1315  CD2 LEU A 215      39.795  54.355 -12.832  1.00  0.64           C  
ATOM   1316  H01 LEU A 215      39.985  56.295 -16.327  1.00  0.64           H  
ATOM   1317  H02 LEU A 215      40.411  53.660 -15.762  1.00  0.64           H  
ATOM   1318  H03 LEU A 215      38.755  54.106 -14.976  1.00  0.64           H  
ATOM   1319  H04 LEU A 215      41.508  54.360 -14.153  1.00  0.64           H  
ATOM   1320  H05 LEU A 215      41.744  56.556 -14.513  1.00  0.64           H  
ATOM   1321  H06 LEU A 215      37.420  55.040 -16.139  1.00  0.64           H  
ATOM   1322  H07 LEU A 215      39.995  56.883 -14.468  1.00  0.64           H  
ATOM   1323  H08 LEU A 215      40.893  56.630 -12.952  1.00  0.64           H  
ATOM   1324  H09 LEU A 215      38.796  54.016 -13.105  1.00  0.64           H  
ATOM   1325  H10 LEU A 215      40.346  53.531 -12.379  1.00  0.64           H  
ATOM   1326  H11 LEU A 215      39.717  55.176 -12.119  1.00  0.64           H  
ATOM   1327  N   GLU A 216      39.413  53.769 -18.374  1.00  0.50           N  
ATOM   1328  CA  GLU A 216      39.836  53.127 -19.617  1.00  0.50           C  
ATOM   1329  C   GLU A 216      39.948  54.132 -20.762  1.00  0.50           C  
ATOM   1330  O   GLU A 216      40.900  54.082 -21.543  1.00  0.50           O  
ATOM   1331  CB  GLU A 216      38.865  52.008 -19.998  1.00  0.50           C  
ATOM   1332  CG  GLU A 216      39.543  50.734 -20.471  1.00  0.50           C  
ATOM   1333  CD  GLU A 216      38.787  49.488 -20.056  1.00  0.50           C  
ATOM   1334  OE1 GLU A 216      38.024  48.951 -20.887  1.00  0.50           O  
ATOM   1335  OE2 GLU A 216      38.954  49.045 -18.900  1.00  0.50           O  
ATOM   1336  H01 GLU A 216      40.825  52.702 -19.445  1.00  0.50           H  
ATOM   1337  H02 GLU A 216      38.272  52.378 -20.835  1.00  0.50           H  
ATOM   1338  H03 GLU A 216      38.257  51.769 -19.125  1.00  0.50           H  
ATOM   1339  H04 GLU A 216      40.530  50.692 -20.010  1.00  0.50           H  
ATOM   1340  H05 GLU A 216      39.612  50.756 -21.559  1.00  0.50           H  
ATOM   1341  H12 GLU A 216      38.550  53.468 -17.943  1.00  0.50           H  
ATOM   1342  N   ALA A 217      38.973  55.037 -20.851  1.00  0.30           N  
ATOM   1343  CA  ALA A 217      38.983  56.103 -21.853  1.00  0.30           C  
ATOM   1344  C   ALA A 217      40.141  57.073 -21.618  1.00  0.30           C  
ATOM   1345  O   ALA A 217      40.812  57.489 -22.567  1.00  0.30           O  
ATOM   1346  CB  ALA A 217      37.652  56.845 -21.857  1.00  0.30           C  
ATOM   1347  H01 ALA A 217      39.127  55.644 -22.831  1.00  0.30           H  
ATOM   1348  H02 ALA A 217      36.902  56.247 -21.340  1.00  0.30           H  
ATOM   1349  H03 ALA A 217      37.767  57.802 -21.348  1.00  0.30           H  
ATOM   1350  H04 ALA A 217      37.334  57.016 -22.885  1.00  0.30           H  
ATOM   1351  H06 ALA A 217      38.200  54.985 -20.203  1.00  0.30           H  
ATOM   1352  N   PHE A 218      40.378  57.412 -20.351  1.00  0.76           N  
ATOM   1353  CA  PHE A 218      41.473  58.307 -19.973  1.00  0.76           C  
ATOM   1354  C   PHE A 218      42.834  57.729 -20.356  1.00  0.76           C  
ATOM   1355  O   PHE A 218      43.704  58.451 -20.844  1.00  0.76           O  
ATOM   1356  CB  PHE A 218      41.427  58.622 -18.471  1.00  0.76           C  
ATOM   1357  CG  PHE A 218      42.391  59.698 -18.046  1.00  0.76           C  
ATOM   1358  CD1 PHE A 218      42.152  61.032 -18.364  1.00  0.76           C  
ATOM   1359  CD2 PHE A 218      43.539  59.378 -17.326  1.00  0.76           C  
ATOM   1360  CE1 PHE A 218      43.044  62.032 -17.976  1.00  0.76           C  
ATOM   1361  CE2 PHE A 218      44.436  60.372 -16.929  1.00  0.76           C  
ATOM   1362  CZ  PHE A 218      44.185  61.701 -17.255  1.00  0.76           C  
ATOM   1363  H01 PHE A 218      41.339  59.235 -20.528  1.00  0.76           H  
ATOM   1364  H02 PHE A 218      41.717  57.711 -17.947  1.00  0.76           H  
ATOM   1365  H03 PHE A 218      40.417  58.945 -18.218  1.00  0.76           H  
ATOM   1366  H04 PHE A 218      41.256  61.299 -18.924  1.00  0.76           H  
ATOM   1367  H05 PHE A 218      39.781  57.038 -19.627  1.00  0.76           H  
ATOM   1368  H06 PHE A 218      43.740  58.338 -17.069  1.00  0.76           H  
ATOM   1369  H07 PHE A 218      42.846  63.071 -18.238  1.00  0.76           H  
ATOM   1370  H08 PHE A 218      45.330  60.107 -16.365  1.00  0.76           H  
ATOM   1371  H09 PHE A 218      44.881  62.480 -16.946  1.00  0.76           H  
ATOM   1372  N   ALA A 219      43.002  56.427 -20.141  1.00  0.64           N  
ATOM   1373  CA  ALA A 219      44.236  55.722 -20.485  1.00  0.64           C  
ATOM   1374  C   ALA A 219      44.497  55.691 -21.994  1.00  0.64           C  
ATOM   1375  O   ALA A 219      45.645  55.551 -22.424  1.00  0.64           O  
ATOM   1376  CB  ALA A 219      44.209  54.308 -19.921  1.00  0.64           C  
ATOM   1377  H01 ALA A 219      45.058  56.277 -20.034  1.00  0.64           H  
ATOM   1378  H02 ALA A 219      43.210  54.086 -19.546  1.00  0.64           H  
ATOM   1379  H03 ALA A 219      44.468  53.598 -20.706  1.00  0.64           H  
ATOM   1380  H04 ALA A 219      44.928  54.227 -19.106  1.00  0.64           H  
ATOM   1381  H10 ALA A 219      42.246  55.904 -19.723  1.00  0.64           H  
ATOM   1382  N   HIS A 220      43.431  55.831 -22.781  1.00  0.34           N  
ATOM   1383  CA  HIS A 220      43.506  55.794 -24.242  1.00  0.34           C  
ATOM   1384  C   HIS A 220      43.742  57.158 -24.889  1.00  0.34           C  
ATOM   1385  O   HIS A 220      43.953  57.240 -26.102  1.00  0.34           O  
ATOM   1386  CB  HIS A 220      42.227  55.186 -24.821  1.00  0.34           C  
ATOM   1387  CG  HIS A 220      42.220  53.691 -24.834  1.00  0.34           C  
ATOM   1388  CD2 HIS A 220      42.502  52.806 -25.819  1.00  0.34           C  
ATOM   1389  ND1 HIS A 220      41.889  52.941 -23.727  1.00  0.34           N  
ATOM   1390  CE1 HIS A 220      41.963  51.658 -24.031  1.00  0.34           C  
ATOM   1391  NE2 HIS A 220      42.335  51.548 -25.293  1.00  0.34           N  
ATOM   1392  H01 HIS A 220      44.374  55.177 -24.475  1.00  0.34           H  
ATOM   1393  H02 HIS A 220      42.163  55.512 -25.859  1.00  0.34           H  
ATOM   1394  H03 HIS A 220      41.382  55.529 -24.224  1.00  0.34           H  
ATOM   1395  H04 HIS A 220      42.805  53.047 -26.838  1.00  0.34           H  
ATOM   1396  H05 HIS A 220      42.529  55.969 -22.349  1.00  0.34           H  
ATOM   1397  H06 HIS A 220      41.753  50.830 -23.354  1.00  0.34           H  
ATOM   1398  H07 HIS A 220      42.474  50.680 -25.791  1.00  0.34           H  
ATOM   1399  N   ARG A 221      43.700  58.224 -24.092  1.00  0.86           N  
ATOM   1400  CA  ARG A 221      43.852  59.581 -24.618  1.00  0.86           C  
ATOM   1401  C   ARG A 221      45.210  59.766 -25.298  1.00  0.86           C  
ATOM   1402  O   ARG A 221      46.244  59.436 -24.712  1.00  0.86           O  
ATOM   1403  CB  ARG A 221      43.670  60.623 -23.510  1.00  0.86           C  
ATOM   1404  CG  ARG A 221      42.268  60.683 -22.907  1.00  0.86           C  
ATOM   1405  CD  ARG A 221      41.249  61.475 -23.725  1.00  0.86           C  
ATOM   1406  NE  ARG A 221      41.519  62.913 -23.732  1.00  0.86           N  
ATOM   1407  CZ  ARG A 221      41.173  63.758 -22.763  1.00  0.86           C  
ATOM   1408  NH1 ARG A 221      40.540  63.324 -21.679  1.00  0.86           N  
ATOM   1409  NH2 ARG A 221      41.466  65.048 -22.877  1.00  0.86           N  
ATOM   1410  H01 ARG A 221      43.073  59.729 -25.366  1.00  0.86           H  
ATOM   1411  H02 ARG A 221      43.845  61.594 -23.973  1.00  0.86           H  
ATOM   1412  H03 ARG A 221      44.374  60.394 -22.710  1.00  0.86           H  
ATOM   1413  H04 ARG A 221      42.367  61.205 -21.955  1.00  0.86           H  
ATOM   1414  H05 ARG A 221      41.900  59.662 -22.803  1.00  0.86           H  
ATOM   1415  H06 ARG A 221      40.273  61.328 -23.262  1.00  0.86           H  
ATOM   1416  H07 ARG A 221      41.269  61.112 -24.752  1.00  0.86           H  
ATOM   1417  H08 ARG A 221      43.560  58.093 -23.100  1.00  0.86           H  
ATOM   1418  H09 ARG A 221      42.004  63.293 -24.532  1.00  0.86           H  
ATOM   1419  H10 ARG A 221      40.284  63.974 -20.950  1.00  0.86           H  
ATOM   1420  H11 ARG A 221      40.315  62.344 -21.584  1.00  0.86           H  
ATOM   1421  H12 ARG A 221      41.949  65.386 -23.698  1.00  0.86           H  
ATOM   1422  H13 ARG A 221      41.206  65.692 -22.143  1.00  0.86           H  
ATOM   1423  N   PRO A 222      45.204  60.276 -26.533  1.00  0.24           N  
ATOM   1424  CA  PRO A 222      46.444  60.480 -27.299  1.00  0.24           C  
ATOM   1425  C   PRO A 222      47.376  61.538 -26.698  1.00  0.24           C  
ATOM   1426  O   PRO A 222      48.570  61.526 -26.999  1.00  0.24           O  
ATOM   1427  CB  PRO A 222      45.940  60.930 -28.678  1.00  0.24           C  
ATOM   1428  CG  PRO A 222      44.575  61.465 -28.439  1.00  0.24           C  
ATOM   1429  CD  PRO A 222      44.008  60.683 -27.296  1.00  0.24           C  
ATOM   1430  H01 PRO A 222      45.936  60.111 -29.397  1.00  0.24           H  
ATOM   1431  H02 PRO A 222      46.588  61.704 -29.089  1.00  0.24           H  
ATOM   1432  H03 PRO A 222      43.953  61.371 -29.329  1.00  0.24           H  
ATOM   1433  H04 PRO A 222      44.624  62.524 -28.185  1.00  0.24           H  
ATOM   1434  H05 PRO A 222      43.298  61.256 -26.700  1.00  0.24           H  
ATOM   1435  H06 PRO A 222      43.457  59.813 -27.653  1.00  0.24           H  
ATOM   1436  H14 PRO A 222      47.048  59.573 -27.315  1.00  0.24           H  
ATOM   1437  N   GLU A 223      46.841  62.422 -25.859  1.00  0.84           N  
ATOM   1438  CA  GLU A 223      47.629  63.490 -25.239  1.00  0.84           C  
ATOM   1439  C   GLU A 223      48.718  62.978 -24.290  1.00  0.84           C  
ATOM   1440  O   GLU A 223      49.727  63.655 -24.086  1.00  0.84           O  
ATOM   1441  CB  GLU A 223      46.719  64.477 -24.501  1.00  0.84           C  
ATOM   1442  CG  GLU A 223      45.768  65.256 -25.400  1.00  0.84           C  
ATOM   1443  CD  GLU A 223      44.358  64.696 -25.387  1.00  0.84           C  
ATOM   1444  OE1 GLU A 223      44.203  63.458 -25.475  1.00  0.84           O  
ATOM   1445  OE2 GLU A 223      43.403  65.495 -25.282  1.00  0.84           O  
ATOM   1446  H01 GLU A 223      48.139  63.997 -26.059  1.00  0.84           H  
ATOM   1447  H02 GLU A 223      47.375  65.212 -24.035  1.00  0.84           H  
ATOM   1448  H03 GLU A 223      46.124  63.918 -23.779  1.00  0.84           H  
ATOM   1449  H04 GLU A 223      46.143  65.178 -26.421  1.00  0.84           H  
ATOM   1450  H05 GLU A 223      45.736  66.291 -25.060  1.00  0.84           H  
ATOM   1451  H07 GLU A 223      45.857  62.354 -25.642  1.00  0.84           H  
ATOM   1452  N   HIS A 224      48.510  61.791 -23.718  1.00  0.36           N  
ATOM   1453  CA  HIS A 224      49.482  61.174 -22.810  1.00  0.36           C  
ATOM   1454  C   HIS A 224      50.830  60.926 -23.488  1.00  0.36           C  
ATOM   1455  O   HIS A 224      51.878  60.991 -22.841  1.00  0.36           O  
ATOM   1456  CB  HIS A 224      48.941  59.858 -22.246  1.00  0.36           C  
ATOM   1457  CG  HIS A 224      47.830  60.028 -21.255  1.00  0.36           C  
ATOM   1458  CD2 HIS A 224      46.648  59.380 -21.126  1.00  0.36           C  
ATOM   1459  ND1 HIS A 224      47.871  60.953 -20.234  1.00  0.36           N  
ATOM   1460  CE1 HIS A 224      46.761  60.872 -19.523  1.00  0.36           C  
ATOM   1461  NE2 HIS A 224      46.003  59.923 -20.042  1.00  0.36           N  
ATOM   1462  H01 HIS A 224      49.640  61.880 -21.995  1.00  0.36           H  
ATOM   1463  H02 HIS A 224      49.765  59.381 -21.715  1.00  0.36           H  
ATOM   1464  H03 HIS A 224      48.571  59.255 -23.076  1.00  0.36           H  
ATOM   1465  H04 HIS A 224      46.278  58.577 -21.764  1.00  0.36           H  
ATOM   1466  H05 HIS A 224      46.513  61.484 -18.656  1.00  0.36           H  
ATOM   1467  H06 HIS A 224      47.651  61.299 -23.918  1.00  0.36           H  
ATOM   1468  H07 HIS A 224      45.096  59.642 -19.697  1.00  0.36           H  
ATOM   1469  N   LYS A 225      50.785  60.640 -24.789  1.00  0.28           N  
ATOM   1470  CA  LYS A 225      51.978  60.438 -25.612  1.00  0.28           C  
ATOM   1471  C   LYS A 225      52.893  61.662 -25.593  1.00  0.28           C  
ATOM   1472  O   LYS A 225      54.116  61.531 -25.535  1.00  0.28           O  
ATOM   1473  CB  LYS A 225      51.569  60.114 -27.052  1.00  0.28           C  
ATOM   1474  CG  LYS A 225      52.510  59.174 -27.787  1.00  0.28           C  
ATOM   1475  CD  LYS A 225      52.370  59.320 -29.302  1.00  0.28           C  
ATOM   1476  CE  LYS A 225      51.298  58.389 -29.864  1.00  0.28           C  
ATOM   1477  NZ  LYS A 225      51.339  58.328 -31.354  1.00  0.28           N  
ATOM   1478  H01 LYS A 225      52.535  59.601 -25.191  1.00  0.28           H  
ATOM   1479  H02 LYS A 225      51.593  61.058 -27.597  1.00  0.28           H  
ATOM   1480  H03 LYS A 225      50.580  59.655 -27.029  1.00  0.28           H  
ATOM   1481  H04 LYS A 225      52.254  58.150 -27.515  1.00  0.28           H  
ATOM   1482  H05 LYS A 225      53.537  59.403 -27.501  1.00  0.28           H  
ATOM   1483  H06 LYS A 225      53.323  59.053 -29.758  1.00  0.28           H  
ATOM   1484  H07 LYS A 225      52.101  60.350 -29.535  1.00  0.28           H  
ATOM   1485  H08 LYS A 225      49.880  60.558 -25.230  1.00  0.28           H  
ATOM   1486  H09 LYS A 225      50.324  58.779 -29.569  1.00  0.28           H  
ATOM   1487  H10 LYS A 225      51.456  57.387 -29.465  1.00  0.28           H  
ATOM   1488  H11 LYS A 225      52.163  58.808 -31.688  1.00  0.28           H  
ATOM   1489  H12 LYS A 225      51.369  57.363 -31.651  1.00  0.28           H  
ATOM   1490  H13 LYS A 225      50.515  58.772 -31.732  1.00  0.28           H  
ATOM   1491  N   THR A 226      52.288  62.847 -25.644  1.00  0.54           N  
ATOM   1492  CA  THR A 226      53.026  64.106 -25.570  1.00  0.54           C  
ATOM   1493  C   THR A 226      52.901  64.741 -24.180  1.00  0.54           C  
ATOM   1494  O   THR A 226      52.879  65.967 -24.043  1.00  0.54           O  
ATOM   1495  CB  THR A 226      52.550  65.089 -26.673  1.00  0.54           C  
ATOM   1496  CG2 THR A 226      53.089  64.672 -28.036  1.00  0.54           C  
ATOM   1497  OG1 THR A 226      51.129  64.986 -26.832  1.00  0.54           O  
ATOM   1498  H01 THR A 226      54.080  63.887 -25.741  1.00  0.54           H  
ATOM   1499  H02 THR A 226      52.886  66.082 -26.374  1.00  0.54           H  
ATOM   1500  H03 THR A 226      54.110  64.305 -27.926  1.00  0.54           H  
ATOM   1501  H04 THR A 226      52.462  63.882 -28.449  1.00  0.54           H  
ATOM   1502  H05 THR A 226      53.082  65.530 -28.708  1.00  0.54           H  
ATOM   1503  H06 THR A 226      50.781  64.354 -26.199  1.00  0.54           H  
ATOM   1504  H14 THR A 226      51.283  62.877 -25.737  1.00  0.54           H  
ATOM   1505  N   SER A 227      52.820  63.894 -23.155  1.00  0.60           N  
ATOM   1506  CA  SER A 227      52.786  64.343 -21.763  1.00  0.60           C  
ATOM   1507  C   SER A 227      53.925  63.700 -20.973  1.00  0.60           C  
ATOM   1508  O   SER A 227      54.477  62.684 -21.393  1.00  0.60           O  
ATOM   1509  CB  SER A 227      51.437  64.006 -21.125  1.00  0.60           C  
ATOM   1510  OG  SER A 227      51.379  64.452 -19.779  1.00  0.60           O  
ATOM   1511  H01 SER A 227      52.915  65.425 -21.743  1.00  0.60           H  
ATOM   1512  H02 SER A 227      51.312  62.923 -21.135  1.00  0.60           H  
ATOM   1513  H03 SER A 227      50.643  64.489 -21.695  1.00  0.60           H  
ATOM   1514  H04 SER A 227      52.056  65.117 -19.632  1.00  0.60           H  
ATOM   1515  H07 SER A 227      52.781  62.903 -23.346  1.00  0.60           H  
ATOM   1516  N   ASP A 228      54.275  64.294 -19.836  1.00  0.92           N  
ATOM   1517  CA  ASP A 228      55.381  63.796 -19.013  1.00  0.92           C  
ATOM   1518  C   ASP A 228      54.923  63.192 -17.682  1.00  0.92           C  
ATOM   1519  O   ASP A 228      55.731  62.624 -16.943  1.00  0.92           O  
ATOM   1520  CB  ASP A 228      56.404  64.912 -18.758  1.00  0.92           C  
ATOM   1521  CG  ASP A 228      55.774  66.172 -18.180  1.00  0.92           C  
ATOM   1522  OD1 ASP A 228      56.420  67.240 -18.251  1.00  0.92           O  
ATOM   1523  OD2 ASP A 228      54.646  66.195 -17.639  1.00  0.92           O  
ATOM   1524  H01 ASP A 228      55.845  62.990 -19.581  1.00  0.92           H  
ATOM   1525  H02 ASP A 228      56.844  65.178 -19.719  1.00  0.92           H  
ATOM   1526  H03 ASP A 228      57.154  64.544 -18.057  1.00  0.92           H  
ATOM   1527  H05 ASP A 228      53.765  65.111 -19.531  1.00  0.92           H  
ATOM   1528  N   SER A 229      53.630  63.325 -17.389  1.00  0.48           N  
ATOM   1529  CA  SER A 229      53.055  62.928 -16.104  1.00  0.48           C  
ATOM   1530  C   SER A 229      51.529  62.985 -16.144  1.00  0.48           C  
ATOM   1531  O   SER A 229      50.946  63.499 -17.105  1.00  0.48           O  
ATOM   1532  CB  SER A 229      53.557  63.853 -14.993  1.00  0.48           C  
ATOM   1533  OG  SER A 229      53.317  65.210 -15.330  1.00  0.48           O  
ATOM   1534  H01 SER A 229      53.367  61.903 -15.903  1.00  0.48           H  
ATOM   1535  H02 SER A 229      54.630  63.705 -14.869  1.00  0.48           H  
ATOM   1536  H03 SER A 229      53.037  63.616 -14.065  1.00  0.48           H  
ATOM   1537  H04 SER A 229      53.017  63.719 -18.088  1.00  0.48           H  
ATOM   1538  H05 SER A 229      53.195  65.288 -16.279  1.00  0.48           H  
ATOM   1539  N   THR A 230      50.891  62.461 -15.097  1.00  0.96           N  
ATOM   1540  CA  THR A 230      49.442  62.585 -14.931  1.00  0.96           C  
ATOM   1541  C   THR A 230      48.992  62.581 -13.464  1.00  0.96           C  
ATOM   1542  O   THR A 230      49.690  62.067 -12.586  1.00  0.96           O  
ATOM   1543  CB  THR A 230      48.685  61.504 -15.758  1.00  0.96           C  
ATOM   1544  CG2 THR A 230      48.565  60.188 -14.994  1.00  0.96           C  
ATOM   1545  OG1 THR A 230      47.324  61.913 -15.938  1.00  0.96           O  
ATOM   1546  H01 THR A 230      49.177  63.567 -15.323  1.00  0.96           H  
ATOM   1547  H02 THR A 230      49.242  61.383 -16.687  1.00  0.96           H  
ATOM   1548  H03 THR A 230      47.538  59.828 -15.050  1.00  0.96           H  
ATOM   1549  H04 THR A 230      49.233  59.449 -15.436  1.00  0.96           H  
ATOM   1550  H05 THR A 230      48.837  60.347 -13.951  1.00  0.96           H  
ATOM   1551  H06 THR A 230      51.423  61.964 -14.398  1.00  0.96           H  
ATOM   1552  H07 THR A 230      46.997  61.579 -16.776  1.00  0.96           H  
ATOM   1553  N   PHE A 231      47.824  63.172 -13.220  1.00  0.92           N  
ATOM   1554  CA  PHE A 231      47.183  63.151 -11.910  1.00  0.92           C  
ATOM   1555  C   PHE A 231      45.788  62.543 -12.039  1.00  0.92           C  
ATOM   1556  O   PHE A 231      45.050  62.867 -12.974  1.00  0.92           O  
ATOM   1557  CB  PHE A 231      47.064  64.569 -11.343  1.00  0.92           C  
ATOM   1558  CG  PHE A 231      48.304  65.065 -10.646  1.00  0.92           C  
ATOM   1559  CD1 PHE A 231      49.388  65.544 -11.377  1.00  0.92           C  
ATOM   1560  CD2 PHE A 231      48.372  65.090  -9.255  1.00  0.92           C  
ATOM   1561  CE1 PHE A 231      50.531  66.020 -10.733  1.00  0.92           C  
ATOM   1562  CE2 PHE A 231      49.511  65.566  -8.600  1.00  0.92           C  
ATOM   1563  CZ  PHE A 231      50.593  66.029  -9.342  1.00  0.92           C  
ATOM   1564  H01 PHE A 231      47.793  62.552 -11.233  1.00  0.92           H  
ATOM   1565  H02 PHE A 231      46.275  64.539 -10.591  1.00  0.92           H  
ATOM   1566  H03 PHE A 231      46.839  65.248 -12.165  1.00  0.92           H  
ATOM   1567  H04 PHE A 231      49.343  65.547 -12.466  1.00  0.92           H  
ATOM   1568  H05 PHE A 231      47.525  64.733  -8.669  1.00  0.92           H  
ATOM   1569  H06 PHE A 231      51.375  66.385 -11.319  1.00  0.92           H  
ATOM   1570  H07 PHE A 231      49.552  65.575  -7.511  1.00  0.92           H  
ATOM   1571  H08 PHE A 231      47.361  63.656 -13.976  1.00  0.92           H  
ATOM   1572  H09 PHE A 231      51.486  66.397  -8.836  1.00  0.92           H  
ATOM   1573  N   LEU A 232      45.440  61.665 -11.100  1.00  0.84           N  
ATOM   1574  CA  LEU A 232      44.098  61.094 -11.000  1.00  0.84           C  
ATOM   1575  C   LEU A 232      43.551  61.384  -9.610  1.00  0.84           C  
ATOM   1576  O   LEU A 232      44.170  61.015  -8.612  1.00  0.84           O  
ATOM   1577  CB  LEU A 232      44.135  59.573 -11.206  1.00  0.84           C  
ATOM   1578  CG  LEU A 232      44.284  58.887 -12.571  1.00  0.84           C  
ATOM   1579  CD1 LEU A 232      43.413  59.512 -13.647  1.00  0.84           C  
ATOM   1580  CD2 LEU A 232      45.746  58.804 -13.015  1.00  0.84           C  
ATOM   1581  H01 LEU A 232      43.467  61.538 -11.770  1.00  0.84           H  
ATOM   1582  H02 LEU A 232      43.107  59.310 -10.958  1.00  0.84           H  
ATOM   1583  H03 LEU A 232      44.970  59.215 -10.604  1.00  0.84           H  
ATOM   1584  H04 LEU A 232      43.923  57.868 -12.433  1.00  0.84           H  
ATOM   1585  H05 LEU A 232      42.518  59.935 -13.189  1.00  0.84           H  
ATOM   1586  H06 LEU A 232      43.969  60.301 -14.153  1.00  0.84           H  
ATOM   1587  H07 LEU A 232      43.125  58.749 -14.370  1.00  0.84           H  
ATOM   1588  H08 LEU A 232      46.377  58.602 -12.150  1.00  0.84           H  
ATOM   1589  H09 LEU A 232      45.860  58.001 -13.743  1.00  0.84           H  
ATOM   1590  H10 LEU A 232      46.136  61.380 -10.425  1.00  0.84           H  
ATOM   1591  H11 LEU A 232      46.043  59.750 -13.468  1.00  0.84           H  
ATOM   1592  N   VAL A 233      42.395  62.038  -9.541  1.00  0.60           N  
ATOM   1593  CA  VAL A 233      41.773  62.359  -8.255  1.00  0.60           C  
ATOM   1594  C   VAL A 233      40.416  61.662  -8.113  1.00  0.60           C  
ATOM   1595  O   VAL A 233      39.563  61.762  -8.997  1.00  0.60           O  
ATOM   1596  CB  VAL A 233      41.623  63.893  -8.045  1.00  0.60           C  
ATOM   1597  CG1 VAL A 233      41.197  64.211  -6.614  1.00  0.60           C  
ATOM   1598  CG2 VAL A 233      42.926  64.620  -8.378  1.00  0.60           C  
ATOM   1599  H01 VAL A 233      42.439  61.986  -7.477  1.00  0.60           H  
ATOM   1600  H02 VAL A 233      40.846  64.244  -8.724  1.00  0.60           H  
ATOM   1601  H03 VAL A 233      40.165  63.893  -6.463  1.00  0.60           H  
ATOM   1602  H04 VAL A 233      41.846  63.682  -5.915  1.00  0.60           H  
ATOM   1603  H05 VAL A 233      41.274  65.284  -6.441  1.00  0.60           H  
ATOM   1604  H06 VAL A 233      43.714  63.889  -8.557  1.00  0.60           H  
ATOM   1605  H07 VAL A 233      42.785  65.228  -9.272  1.00  0.60           H  
ATOM   1606  H08 VAL A 233      43.209  65.261  -7.543  1.00  0.60           H  
ATOM   1607  H12 VAL A 233      41.936  62.320 -10.395  1.00  0.60           H  
ATOM   1608  N   PHE A 234      40.236  60.949  -7.003  1.00  0.84           N  
ATOM   1609  CA  PHE A 234      38.974  60.277  -6.697  1.00  0.84           C  
ATOM   1610  C   PHE A 234      38.419  60.793  -5.374  1.00  0.84           C  
ATOM   1611  O   PHE A 234      39.125  60.813  -4.363  1.00  0.84           O  
ATOM   1612  CB  PHE A 234      39.163  58.757  -6.624  1.00  0.84           C  
ATOM   1613  CG  PHE A 234      39.623  58.137  -7.914  1.00  0.84           C  
ATOM   1614  CD1 PHE A 234      40.978  58.105  -8.243  1.00  0.84           C  
ATOM   1615  CD2 PHE A 234      38.705  57.577  -8.796  1.00  0.84           C  
ATOM   1616  CE1 PHE A 234      41.409  57.532  -9.436  1.00  0.84           C  
ATOM   1617  CE2 PHE A 234      39.126  56.999  -9.992  1.00  0.84           C  
ATOM   1618  CZ  PHE A 234      40.482  56.979 -10.313  1.00  0.84           C  
ATOM   1619  H01 PHE A 234      38.268  60.496  -7.498  1.00  0.84           H  
ATOM   1620  H02 PHE A 234      38.187  58.328  -6.398  1.00  0.84           H  
ATOM   1621  H03 PHE A 234      39.904  58.539  -5.855  1.00  0.84           H  
ATOM   1622  H04 PHE A 234      41.709  58.534  -7.557  1.00  0.84           H  
ATOM   1623  H05 PHE A 234      37.643  57.590  -8.549  1.00  0.84           H  
ATOM   1624  H06 PHE A 234      42.471  57.517  -9.682  1.00  0.84           H  
ATOM   1625  H07 PHE A 234      38.396  56.564 -10.675  1.00  0.84           H  
ATOM   1626  H08 PHE A 234      40.815  56.531 -11.249  1.00  0.84           H  
ATOM   1627  H09 PHE A 234      41.000  60.869  -6.347  1.00  0.84           H  
ATOM   1628  N   MET A 235      37.158  61.217  -5.388  1.00  0.74           N  
ATOM   1629  CA  MET A 235      36.508  61.750  -4.192  1.00  0.74           C  
ATOM   1630  C   MET A 235      35.087  61.209  -4.063  1.00  0.74           C  
ATOM   1631  O   MET A 235      34.226  61.486  -4.901  1.00  0.74           O  
ATOM   1632  CB  MET A 235      36.512  63.284  -4.206  1.00  0.74           C  
ATOM   1633  CG  MET A 235      37.885  63.895  -4.484  1.00  0.74           C  
ATOM   1634  SD  MET A 235      37.974  65.677  -4.325  1.00  0.74           S  
ATOM   1635  CE  MET A 235      37.090  66.208  -5.794  1.00  0.74           C  
ATOM   1636  H01 MET A 235      37.075  61.421  -3.321  1.00  0.74           H  
ATOM   1637  H02 MET A 235      36.215  63.611  -3.209  1.00  0.74           H  
ATOM   1638  H03 MET A 235      35.822  63.623  -4.978  1.00  0.74           H  
ATOM   1639  H04 MET A 235      38.108  63.674  -5.528  1.00  0.74           H  
ATOM   1640  H05 MET A 235      38.597  63.458  -3.784  1.00  0.74           H  
ATOM   1641  H06 MET A 235      36.191  66.750  -5.500  1.00  0.74           H  
ATOM   1642  H07 MET A 235      37.730  66.862  -6.387  1.00  0.74           H  
ATOM   1643  H08 MET A 235      36.811  65.336  -6.386  1.00  0.74           H  
ATOM   1644  H09 MET A 235      36.634  61.169  -6.250  1.00  0.74           H  
ATOM   1645  N   SER A 236      34.856  60.430  -3.010  1.00  0.22           N  
ATOM   1646  CA  SER A 236      33.567  59.778  -2.786  1.00  0.22           C  
ATOM   1647  C   SER A 236      33.455  59.278  -1.351  1.00  0.22           C  
ATOM   1648  O   SER A 236      34.365  59.476  -0.541  1.00  0.22           O  
ATOM   1649  CB  SER A 236      33.402  58.599  -3.756  1.00  0.22           C  
ATOM   1650  OG  SER A 236      32.083  58.083  -3.732  1.00  0.22           O  
ATOM   1651  H01 SER A 236      32.778  60.509  -2.963  1.00  0.22           H  
ATOM   1652  H02 SER A 236      34.083  57.806  -3.447  1.00  0.22           H  
ATOM   1653  H03 SER A 236      33.632  58.937  -4.767  1.00  0.22           H  
ATOM   1654  H04 SER A 236      31.787  58.003  -2.822  1.00  0.22           H  
ATOM   1655  H09 SER A 236      35.598  60.284  -2.341  1.00  0.22           H  
ATOM   1656  N   HIS A 237      32.325  58.645  -1.039  1.00  0.42           N  
ATOM   1657  CA  HIS A 237      32.213  57.819   0.154  1.00  0.42           C  
ATOM   1658  C   HIS A 237      33.114  56.608  -0.069  1.00  0.42           C  
ATOM   1659  O   HIS A 237      33.367  56.218  -1.213  1.00  0.42           O  
ATOM   1660  CB  HIS A 237      30.763  57.376   0.375  1.00  0.42           C  
ATOM   1661  CG  HIS A 237      29.893  58.431   0.985  1.00  0.42           C  
ATOM   1662  CD2 HIS A 237      28.742  58.997   0.552  1.00  0.42           C  
ATOM   1663  ND1 HIS A 237      30.178  59.025   2.196  1.00  0.42           N  
ATOM   1664  CE1 HIS A 237      29.242  59.911   2.481  1.00  0.42           C  
ATOM   1665  NE2 HIS A 237      28.358  59.914   1.500  1.00  0.42           N  
ATOM   1666  H01 HIS A 237      32.514  58.376   1.041  1.00  0.42           H  
ATOM   1667  H02 HIS A 237      30.608  56.875  -0.581  1.00  0.42           H  
ATOM   1668  H03 HIS A 237      28.218  58.768  -0.376  1.00  0.42           H  
ATOM   1669  H04 HIS A 237      31.022  54.685   1.676  1.00  0.42           H  
ATOM   1670  H05 HIS A 237      31.524  58.741  -1.647  1.00  0.42           H  
ATOM   1671  H06 HIS A 237      29.205  60.534   3.374  1.00  0.42           H  
ATOM   1672  H07 HIS A 237      29.497  57.127   4.819  1.00  0.42           H  
ATOM   1673  H08 HIS A 237      27.534  60.496   1.454  1.00  0.42           H  
ATOM   1674  H09 HIS A 237      30.255  54.786   4.168  1.00  0.42           H  
ATOM   1675  N   GLY A 238      33.619  56.032   1.016  1.00  0.02           N  
ATOM   1676  CA  GLY A 238      34.498  54.885   0.911  1.00  0.02           C  
ATOM   1677  C   GLY A 238      34.363  53.908   2.057  1.00  0.02           C  
ATOM   1678  O   GLY A 238      33.944  54.272   3.158  1.00  0.02           O  
ATOM   1679  H01 GLY A 238      35.520  55.264   0.935  1.00  0.02           H  
ATOM   1680  H02 GLY A 238      34.271  54.361  -0.017  1.00  0.02           H  
ATOM   1681  H10 GLY A 238      33.387  56.399   1.928  1.00  0.02           H  
ATOM   1682  N   ILE A 239      34.709  52.655   1.777  1.00  0.18           N  
ATOM   1683  CA  ILE A 239      34.789  51.606   2.789  1.00  0.18           C  
ATOM   1684  C   ILE A 239      36.183  50.981   2.734  1.00  0.18           C  
ATOM   1685  O   ILE A 239      37.015  51.398   1.922  1.00  0.18           O  
ATOM   1686  CB  ILE A 239      33.673  50.543   2.582  1.00  0.18           C  
ATOM   1687  CG1 ILE A 239      33.756  49.917   1.183  1.00  0.18           C  
ATOM   1688  CG2 ILE A 239      32.294  51.157   2.832  1.00  0.18           C  
ATOM   1689  CD1 ILE A 239      33.111  48.539   1.076  1.00  0.18           C  
ATOM   1690  H01 ILE A 239      34.629  52.035   3.778  1.00  0.18           H  
ATOM   1691  H02 ILE A 239      33.826  49.744   3.308  1.00  0.18           H  
ATOM   1692  H03 ILE A 239      34.927  52.418   0.820  1.00  0.18           H  
ATOM   1693  H04 ILE A 239      34.815  49.785   0.961  1.00  0.18           H  
ATOM   1694  H05 ILE A 239      33.258  50.584   0.479  1.00  0.18           H  
ATOM   1695  H06 ILE A 239      31.570  50.362   3.010  1.00  0.18           H  
ATOM   1696  H07 ILE A 239      32.339  51.809   3.704  1.00  0.18           H  
ATOM   1697  H08 ILE A 239      31.990  51.736   1.960  1.00  0.18           H  
ATOM   1698  H09 ILE A 239      32.155  48.625   0.559  1.00  0.18           H  
ATOM   1699  H10 ILE A 239      33.767  47.873   0.516  1.00  0.18           H  
ATOM   1700  H11 ILE A 239      32.948  48.135   2.075  1.00  0.18           H  
ATOM   1701  N   ARG A 240      36.441  49.991   3.588  1.00  0.78           N  
ATOM   1702  CA  ARG A 240      37.747  49.328   3.636  1.00  0.78           C  
ATOM   1703  C   ARG A 240      38.172  48.773   2.272  1.00  0.78           C  
ATOM   1704  O   ARG A 240      39.332  48.907   1.872  1.00  0.78           O  
ATOM   1705  CB  ARG A 240      37.761  48.226   4.710  1.00  0.78           C  
ATOM   1706  CG  ARG A 240      39.055  47.400   4.794  1.00  0.78           C  
ATOM   1707  CD  ARG A 240      40.281  48.168   5.285  1.00  0.78           C  
ATOM   1708  NE  ARG A 240      41.526  47.608   4.759  1.00  0.78           N  
ATOM   1709  CZ  ARG A 240      42.501  47.088   5.501  1.00  0.78           C  
ATOM   1710  NH1 ARG A 240      42.398  47.046   6.825  1.00  0.78           N  
ATOM   1711  NH2 ARG A 240      43.590  46.605   4.916  1.00  0.78           N  
ATOM   1712  H01 ARG A 240      38.480  50.087   3.909  1.00  0.78           H  
ATOM   1713  H02 ARG A 240      36.976  47.524   4.428  1.00  0.78           H  
ATOM   1714  H03 ARG A 240      37.600  48.698   5.679  1.00  0.78           H  
ATOM   1715  H04 ARG A 240      39.281  47.085   3.775  1.00  0.78           H  
ATOM   1716  H05 ARG A 240      38.882  46.567   5.476  1.00  0.78           H  
ATOM   1717  H06 ARG A 240      40.312  48.093   6.372  1.00  0.78           H  
ATOM   1718  H07 ARG A 240      40.198  49.206   4.964  1.00  0.78           H  
ATOM   1719  H08 ARG A 240      41.655  47.617   3.757  1.00  0.78           H  
ATOM   1720  H09 ARG A 240      43.145  46.649   7.377  1.00  0.78           H  
ATOM   1721  H10 ARG A 240      41.573  47.411   7.279  1.00  0.78           H  
ATOM   1722  H11 ARG A 240      43.677  46.633   3.910  1.00  0.78           H  
ATOM   1723  H12 ARG A 240      35.715  49.689   4.221  1.00  0.78           H  
ATOM   1724  H13 ARG A 240      44.331  46.210   5.477  1.00  0.78           H  
ATOM   1725  N   GLU A 241      37.215  48.179   1.563  1.00  0.08           N  
ATOM   1726  CA  GLU A 241      37.466  47.516   0.286  1.00  0.08           C  
ATOM   1727  C   GLU A 241      37.783  48.486  -0.858  1.00  0.08           C  
ATOM   1728  O   GLU A 241      38.510  48.131  -1.789  1.00  0.08           O  
ATOM   1729  CB  GLU A 241      36.279  46.620  -0.085  1.00  0.08           C  
ATOM   1730  CG  GLU A 241      36.248  45.276   0.638  1.00  0.08           C  
ATOM   1731  CD  GLU A 241      35.983  45.399   2.132  1.00  0.08           C  
ATOM   1732  OE1 GLU A 241      35.034  46.117   2.522  1.00  0.08           O  
ATOM   1733  OE2 GLU A 241      36.728  44.775   2.920  1.00  0.08           O  
ATOM   1734  H01 GLU A 241      38.361  46.909   0.424  1.00  0.08           H  
ATOM   1735  H02 GLU A 241      36.380  46.397  -1.147  1.00  0.08           H  
ATOM   1736  H03 GLU A 241      35.360  47.156   0.152  1.00  0.08           H  
ATOM   1737  H04 GLU A 241      37.234  44.826   0.522  1.00  0.08           H  
ATOM   1738  H05 GLU A 241      35.462  44.663   0.196  1.00  0.08           H  
ATOM   1739  H14 GLU A 241      36.272  48.187   1.925  1.00  0.08           H  
ATOM   1740  N   GLY A 242      37.240  49.701  -0.790  1.00  0.12           N  
ATOM   1741  CA  GLY A 242      37.505  50.704  -1.808  1.00  0.12           C  
ATOM   1742  C   GLY A 242      36.527  51.862  -1.881  1.00  0.12           C  
ATOM   1743  O   GLY A 242      35.863  52.201  -0.899  1.00  0.12           O  
ATOM   1744  H01 GLY A 242      37.410  50.183  -2.761  1.00  0.12           H  
ATOM   1745  H02 GLY A 242      38.496  51.117  -1.619  1.00  0.12           H  
ATOM   1746  H06 GLY A 242      36.633  49.929  -0.016  1.00  0.12           H  
ATOM   1747  N   ILE A 243      36.445  52.457  -3.069  1.00  0.42           N  
ATOM   1748  CA  ILE A 243      35.700  53.693  -3.304  1.00  0.42           C  
ATOM   1749  C   ILE A 243      34.271  53.400  -3.767  1.00  0.42           C  
ATOM   1750  O   ILE A 243      34.057  52.564  -4.648  1.00  0.42           O  
ATOM   1751  CB  ILE A 243      36.456  54.568  -4.342  1.00  0.42           C  
ATOM   1752  CG1 ILE A 243      37.861  54.912  -3.834  1.00  0.42           C  
ATOM   1753  CG2 ILE A 243      35.686  55.843  -4.660  1.00  0.42           C  
ATOM   1754  CD1 ILE A 243      38.952  54.741  -4.877  1.00  0.42           C  
ATOM   1755  H01 ILE A 243      35.628  54.242  -2.365  1.00  0.42           H  
ATOM   1756  H02 ILE A 243      36.544  53.989  -5.261  1.00  0.42           H  
ATOM   1757  H03 ILE A 243      36.923  52.032  -3.850  1.00  0.42           H  
ATOM   1758  H04 ILE A 243      38.084  54.215  -3.026  1.00  0.42           H  
ATOM   1759  H05 ILE A 243      37.862  55.950  -3.502  1.00  0.42           H  
ATOM   1760  H06 ILE A 243      34.748  55.848  -4.105  1.00  0.42           H  
ATOM   1761  H07 ILE A 243      36.282  56.709  -4.372  1.00  0.42           H  
ATOM   1762  H08 ILE A 243      35.476  55.884  -5.729  1.00  0.42           H  
ATOM   1763  H09 ILE A 243      39.864  54.390  -4.394  1.00  0.42           H  
ATOM   1764  H10 ILE A 243      38.632  54.012  -5.622  1.00  0.42           H  
ATOM   1765  H11 ILE A 243      39.144  55.698  -5.363  1.00  0.42           H  
ATOM   1766  N   CYS A 244      33.306  54.101  -3.172  1.00  0.38           N  
ATOM   1767  CA  CYS A 244      31.887  53.875  -3.451  1.00  0.38           C  
ATOM   1768  C   CYS A 244      31.405  54.515  -4.749  1.00  0.38           C  
ATOM   1769  O   CYS A 244      31.639  55.702  -5.000  1.00  0.38           O  
ATOM   1770  CB  CYS A 244      31.022  54.375  -2.290  1.00  0.38           C  
ATOM   1771  SG  CYS A 244      31.350  53.574  -0.705  1.00  0.38           S  
ATOM   1772  H01 CYS A 244      31.781  52.797  -3.568  1.00  0.38           H  
ATOM   1773  H02 CYS A 244      29.991  54.134  -2.549  1.00  0.38           H  
ATOM   1774  H03 CYS A 244      31.195  55.445  -2.173  1.00  0.38           H  
ATOM   1775  H04 CYS A 244      31.726  52.305  -0.914  1.00  0.38           H  
ATOM   1776  H12 CYS A 244      33.563  54.814  -2.504  1.00  0.38           H  
ATOM   1777  N   GLY A 245      30.724  53.714  -5.564  1.00  0.08           N  
ATOM   1778  CA  GLY A 245      29.999  54.214  -6.718  1.00  0.08           C  
ATOM   1779  C   GLY A 245      28.691  54.848  -6.280  1.00  0.08           C  
ATOM   1780  O   GLY A 245      28.317  54.759  -5.106  1.00  0.08           O  
ATOM   1781  H01 GLY A 245      29.784  53.383  -7.390  1.00  0.08           H  
ATOM   1782  H02 GLY A 245      30.607  54.959  -7.231  1.00  0.08           H  
ATOM   1783  H05 GLY A 245      30.711  52.722  -5.373  1.00  0.08           H  
ATOM   1784  N   LYS A 246      27.994  55.479  -7.222  1.00  0.68           N  
ATOM   1785  CA  LYS A 246      26.754  56.202  -6.925  1.00  0.68           C  
ATOM   1786  C   LYS A 246      25.597  55.307  -6.457  1.00  0.68           C  
ATOM   1787  O   LYS A 246      24.709  55.766  -5.736  1.00  0.68           O  
ATOM   1788  CB  LYS A 246      26.331  57.071  -8.123  1.00  0.68           C  
ATOM   1789  CG  LYS A 246      25.439  56.379  -9.153  1.00  0.68           C  
ATOM   1790  CD  LYS A 246      24.831  57.373 -10.134  1.00  0.68           C  
ATOM   1791  CE  LYS A 246      23.433  57.808  -9.707  1.00  0.68           C  
ATOM   1792  NZ  LYS A 246      22.365  56.900 -10.221  1.00  0.68           N  
ATOM   1793  H01 LYS A 246      26.983  56.845  -6.075  1.00  0.68           H  
ATOM   1794  H02 LYS A 246      27.252  57.327  -8.647  1.00  0.68           H  
ATOM   1795  H03 LYS A 246      28.331  55.459  -8.174  1.00  0.68           H  
ATOM   1796  H04 LYS A 246      25.792  57.936  -7.738  1.00  0.68           H  
ATOM   1797  H05 LYS A 246      24.625  55.888  -8.620  1.00  0.68           H  
ATOM   1798  H06 LYS A 246      26.036  55.655  -9.708  1.00  0.68           H  
ATOM   1799  H07 LYS A 246      24.751  56.884 -11.105  1.00  0.68           H  
ATOM   1800  H08 LYS A 246      25.473  58.252 -10.190  1.00  0.68           H  
ATOM   1801  H09 LYS A 246      23.254  58.798 -10.127  1.00  0.68           H  
ATOM   1802  H10 LYS A 246      23.388  57.819  -8.618  1.00  0.68           H  
ATOM   1803  H11 LYS A 246      21.564  57.448 -10.501  1.00  0.68           H  
ATOM   1804  H12 LYS A 246      22.714  56.385 -11.016  1.00  0.68           H  
ATOM   1805  H13 LYS A 246      22.093  56.254  -9.494  1.00  0.68           H  
ATOM   1806  N   LYS A 247      25.622  54.038  -6.860  1.00  0.32           N  
ATOM   1807  CA  LYS A 247      24.534  53.102  -6.572  1.00  0.32           C  
ATOM   1808  C   LYS A 247      24.794  52.239  -5.337  1.00  0.32           C  
ATOM   1809  O   LYS A 247      24.002  51.346  -5.019  1.00  0.32           O  
ATOM   1810  CB  LYS A 247      24.273  52.204  -7.786  1.00  0.32           C  
ATOM   1811  CG  LYS A 247      23.668  52.928  -8.977  1.00  0.32           C  
ATOM   1812  CD  LYS A 247      23.254  51.955 -10.068  1.00  0.32           C  
ATOM   1813  CE  LYS A 247      22.481  52.665 -11.170  1.00  0.32           C  
ATOM   1814  NZ  LYS A 247      21.092  53.006 -10.745  1.00  0.32           N  
ATOM   1815  H01 LYS A 247      23.654  53.708  -6.357  1.00  0.32           H  
ATOM   1816  H02 LYS A 247      23.545  51.456  -7.472  1.00  0.32           H  
ATOM   1817  H03 LYS A 247      25.221  51.765  -8.097  1.00  0.32           H  
ATOM   1818  H04 LYS A 247      24.421  53.601  -9.387  1.00  0.32           H  
ATOM   1819  H05 LYS A 247      22.791  53.484  -8.646  1.00  0.32           H  
ATOM   1820  H06 LYS A 247      22.609  51.195  -9.627  1.00  0.32           H  
ATOM   1821  H07 LYS A 247      24.146  51.498 -10.496  1.00  0.32           H  
ATOM   1822  H08 LYS A 247      22.417  51.991 -12.025  1.00  0.32           H  
ATOM   1823  H09 LYS A 247      23.005  53.584 -11.433  1.00  0.32           H  
ATOM   1824  H10 LYS A 247      20.458  52.283 -11.056  1.00  0.32           H  
ATOM   1825  H11 LYS A 247      21.055  53.075  -9.738  1.00  0.32           H  
ATOM   1826  H12 LYS A 247      20.821  53.889 -11.154  1.00  0.32           H  
ATOM   1827  H14 LYS A 247      26.421  53.709  -7.383  1.00  0.32           H  
ATOM   1828  N   HIS A 248      25.895  52.517  -4.640  1.00  0.14           N  
ATOM   1829  CA  HIS A 248      26.336  51.687  -3.522  1.00  0.14           C  
ATOM   1830  C   HIS A 248      25.343  51.613  -2.364  1.00  0.14           C  
ATOM   1831  O   HIS A 248      24.766  52.621  -1.951  1.00  0.14           O  
ATOM   1832  CB  HIS A 248      27.707  52.136  -3.003  1.00  0.14           C  
ATOM   1833  CG  HIS A 248      28.169  51.378  -1.795  1.00  0.14           C  
ATOM   1834  CD2 HIS A 248      28.177  51.710  -0.482  1.00  0.14           C  
ATOM   1835  ND1 HIS A 248      28.676  50.098  -1.869  1.00  0.14           N  
ATOM   1836  CE1 HIS A 248      28.988  49.679  -0.655  1.00  0.14           C  
ATOM   1837  NE2 HIS A 248      28.695  50.639   0.204  1.00  0.14           N  
ATOM   1838  H01 HIS A 248      26.408  50.680  -3.933  1.00  0.14           H  
ATOM   1839  H02 HIS A 248      27.610  53.181  -2.707  1.00  0.14           H  
ATOM   1840  H03 HIS A 248      28.439  51.998  -3.798  1.00  0.14           H  
ATOM   1841  H04 HIS A 248      27.836  52.651  -0.051  1.00  0.14           H  
ATOM   1842  H05 HIS A 248      29.414  48.707  -0.405  1.00  0.14           H  
ATOM   1843  H06 HIS A 248      28.830  50.593   1.204  1.00  0.14           H  
ATOM   1844  H13 HIS A 248      26.442  53.327  -4.893  1.00  0.14           H  
ATOM   1845  N   SER A 249      25.155  50.395  -1.866  1.00  0.08           N  
ATOM   1846  CA  SER A 249      24.442  50.134  -0.623  1.00  0.08           C  
ATOM   1847  C   SER A 249      25.079  48.908   0.026  1.00  0.08           C  
ATOM   1848  O   SER A 249      25.860  48.200  -0.616  1.00  0.08           O  
ATOM   1849  CB  SER A 249      22.947  49.907  -0.880  1.00  0.08           C  
ATOM   1850  OG  SER A 249      22.707  48.655  -1.503  1.00  0.08           O  
ATOM   1851  H01 SER A 249      24.518  50.995   0.041  1.00  0.08           H  
ATOM   1852  H02 SER A 249      22.594  50.693  -1.548  1.00  0.08           H  
ATOM   1853  H03 SER A 249      22.416  49.937   0.071  1.00  0.08           H  
ATOM   1854  H04 SER A 249      22.540  47.990  -0.831  1.00  0.08           H  
ATOM   1855  H07 SER A 249      25.527  49.607  -2.377  1.00  0.08           H  
ATOM   1856  N   GLU A 250      24.755  48.666   1.294  1.00  0.02           N  
ATOM   1857  CA  GLU A 250      25.292  47.517   2.024  1.00  0.02           C  
ATOM   1858  C   GLU A 250      24.814  46.189   1.438  1.00  0.02           C  
ATOM   1859  O   GLU A 250      25.555  45.204   1.438  1.00  0.02           O  
ATOM   1860  CB  GLU A 250      24.927  47.602   3.506  1.00  0.02           C  
ATOM   1861  CG  GLU A 250      26.130  47.683   4.433  1.00  0.02           C  
ATOM   1862  CD  GLU A 250      25.768  47.421   5.882  1.00  0.02           C  
ATOM   1863  OE1 GLU A 250      24.976  48.202   6.449  1.00  0.02           O  
ATOM   1864  OE2 GLU A 250      26.275  46.433   6.454  1.00  0.02           O  
ATOM   1865  H01 GLU A 250      26.377  47.550   1.921  1.00  0.02           H  
ATOM   1866  H02 GLU A 250      24.398  46.682   3.755  1.00  0.02           H  
ATOM   1867  H03 GLU A 250      24.315  48.491   3.659  1.00  0.02           H  
ATOM   1868  H04 GLU A 250      26.527  48.696   4.370  1.00  0.02           H  
ATOM   1869  H05 GLU A 250      24.120  49.294   1.766  1.00  0.02           H  
ATOM   1870  H06 GLU A 250      26.866  46.943   4.117  1.00  0.02           H  
ATOM   1871  N   GLN A 251      23.578  46.177   0.941  1.00  0.04           N  
ATOM   1872  CA  GLN A 251      22.988  44.991   0.322  1.00  0.04           C  
ATOM   1873  C   GLN A 251      23.618  44.696  -1.040  1.00  0.04           C  
ATOM   1874  O   GLN A 251      24.013  43.560  -1.314  1.00  0.04           O  
ATOM   1875  CB  GLN A 251      21.470  45.148   0.181  1.00  0.04           C  
ATOM   1876  CG  GLN A 251      20.739  45.439   1.485  1.00  0.04           C  
ATOM   1877  CD  GLN A 251      20.243  46.872   1.565  1.00  0.04           C  
ATOM   1878  NE2 GLN A 251      21.098  47.773   2.040  1.00  0.04           N  
ATOM   1879  OE1 GLN A 251      19.100  47.160   1.201  1.00  0.04           O  
ATOM   1880  H01 GLN A 251      23.193  44.145   0.978  1.00  0.04           H  
ATOM   1881  H02 GLN A 251      21.093  44.190  -0.177  1.00  0.04           H  
ATOM   1882  H03 GLN A 251      21.275  45.969  -0.509  1.00  0.04           H  
ATOM   1883  H04 GLN A 251      21.445  45.286   2.302  1.00  0.04           H  
ATOM   1884  H05 GLN A 251      19.884  44.767   1.565  1.00  0.04           H  
ATOM   1885  H06 GLN A 251      20.821  48.741   2.115  1.00  0.04           H  
ATOM   1886  H07 GLN A 251      23.026  47.021   0.994  1.00  0.04           H  
ATOM   1887  H08 GLN A 251      22.024  47.489   2.326  1.00  0.04           H  
ATOM   1888  N   VAL A 252      23.702  45.723  -1.885  1.00  0.12           N  
ATOM   1889  CA  VAL A 252      24.301  45.602  -3.214  1.00  0.12           C  
ATOM   1890  C   VAL A 252      25.496  46.559  -3.340  1.00  0.12           C  
ATOM   1891  O   VAL A 252      25.325  47.731  -3.692  1.00  0.12           O  
ATOM   1892  CB  VAL A 252      23.274  45.865  -4.354  1.00  0.12           C  
ATOM   1893  CG1 VAL A 252      23.808  45.356  -5.689  1.00  0.12           C  
ATOM   1894  CG2 VAL A 252      21.920  45.227  -4.044  1.00  0.12           C  
ATOM   1895  H01 VAL A 252      24.644  44.573  -3.325  1.00  0.12           H  
ATOM   1896  H02 VAL A 252      23.129  46.943  -4.424  1.00  0.12           H  
ATOM   1897  H03 VAL A 252      24.828  44.994  -5.558  1.00  0.12           H  
ATOM   1898  H04 VAL A 252      23.177  44.542  -6.047  1.00  0.12           H  
ATOM   1899  H05 VAL A 252      23.802  46.168  -6.417  1.00  0.12           H  
ATOM   1900  H06 VAL A 252      21.174  45.599  -4.747  1.00  0.12           H  
ATOM   1901  H07 VAL A 252      21.998  44.144  -4.137  1.00  0.12           H  
ATOM   1902  H08 VAL A 252      21.621  45.484  -3.028  1.00  0.12           H  
ATOM   1903  H09 VAL A 252      23.338  46.620  -1.597  1.00  0.12           H  
ATOM   1904  N   PRO A 253      26.696  46.062  -3.036  1.00  0.06           N  
ATOM   1905  CA  PRO A 253      27.918  46.876  -3.102  1.00  0.06           C  
ATOM   1906  C   PRO A 253      28.231  47.387  -4.509  1.00  0.06           C  
ATOM   1907  O   PRO A 253      28.033  46.671  -5.495  1.00  0.06           O  
ATOM   1908  CB  PRO A 253      29.011  45.906  -2.636  1.00  0.06           C  
ATOM   1909  CG  PRO A 253      28.286  44.858  -1.873  1.00  0.06           C  
ATOM   1910  CD  PRO A 253      26.979  44.687  -2.585  1.00  0.06           C  
ATOM   1911  H01 PRO A 253      29.772  46.402  -2.034  1.00  0.06           H  
ATOM   1912  H02 PRO A 253      29.529  45.471  -3.490  1.00  0.06           H  
ATOM   1913  H03 PRO A 253      28.147  45.137  -0.829  1.00  0.06           H  
ATOM   1914  H04 PRO A 253      28.848  43.924  -1.875  1.00  0.06           H  
ATOM   1915  H05 PRO A 253      27.010  43.956  -3.393  1.00  0.06           H  
ATOM   1916  H06 PRO A 253      26.204  44.323  -1.911  1.00  0.06           H  
ATOM   1917  H09 PRO A 253      27.827  47.778  -2.497  1.00  0.06           H  
ATOM   1918  N   ASP A 254      28.701  48.628  -4.581  1.00  0.28           N  
ATOM   1919  CA  ASP A 254      29.154  49.237  -5.826  1.00  0.28           C  
ATOM   1920  C   ASP A 254      30.498  49.911  -5.561  1.00  0.28           C  
ATOM   1921  O   ASP A 254      30.569  51.117  -5.305  1.00  0.28           O  
ATOM   1922  CB  ASP A 254      28.122  50.244  -6.341  1.00  0.28           C  
ATOM   1923  CG  ASP A 254      28.441  50.753  -7.734  1.00  0.28           C  
ATOM   1924  OD1 ASP A 254      28.031  51.886  -8.058  1.00  0.28           O  
ATOM   1925  OD2 ASP A 254      29.088  50.095  -8.574  1.00  0.28           O  
ATOM   1926  H01 ASP A 254      29.271  48.476  -6.598  1.00  0.28           H  
ATOM   1927  H02 ASP A 254      28.136  51.101  -5.668  1.00  0.28           H  
ATOM   1928  H03 ASP A 254      27.144  49.762  -6.361  1.00  0.28           H  
ATOM   1929  H07 ASP A 254      28.747  49.175  -3.733  1.00  0.28           H  
ATOM   1930  N   ILE A 255      31.558  49.107  -5.620  1.00  0.14           N  
ATOM   1931  CA  ILE A 255      32.884  49.514  -5.165  1.00  0.14           C  
ATOM   1932  C   ILE A 255      33.925  49.455  -6.284  1.00  0.14           C  
ATOM   1933  O   ILE A 255      33.947  48.509  -7.076  1.00  0.14           O  
ATOM   1934  CB  ILE A 255      33.330  48.627  -3.953  1.00  0.14           C  
ATOM   1935  CG1 ILE A 255      32.369  48.772  -2.758  1.00  0.14           C  
ATOM   1936  CG2 ILE A 255      34.780  48.910  -3.542  1.00  0.14           C  
ATOM   1937  CD1 ILE A 255      32.149  50.203  -2.260  1.00  0.14           C  
ATOM   1938  H01 ILE A 255      32.817  50.555  -4.847  1.00  0.14           H  
ATOM   1939  H02 ILE A 255      33.285  47.590  -4.285  1.00  0.14           H  
ATOM   1940  H03 ILE A 255      32.836  48.236  -1.932  1.00  0.14           H  
ATOM   1941  H04 ILE A 255      31.440  48.177  -5.995  1.00  0.14           H  
ATOM   1942  H05 ILE A 255      31.401  48.366  -3.053  1.00  0.14           H  
ATOM   1943  H06 ILE A 255      35.385  49.069  -4.434  1.00  0.14           H  
ATOM   1944  H07 ILE A 255      34.814  49.802  -2.917  1.00  0.14           H  
ATOM   1945  H08 ILE A 255      35.173  48.060  -2.984  1.00  0.14           H  
ATOM   1946  H09 ILE A 255      31.161  50.281  -1.807  1.00  0.14           H  
ATOM   1947  H10 ILE A 255      32.909  50.451  -1.519  1.00  0.14           H  
ATOM   1948  H11 ILE A 255      32.219  50.895  -3.099  1.00  0.14           H  
ATOM   1949  N   LEU A 256      34.770  50.482  -6.347  1.00  0.52           N  
ATOM   1950  CA  LEU A 256      35.963  50.457  -7.186  1.00  0.52           C  
ATOM   1951  C   LEU A 256      37.200  50.316  -6.306  1.00  0.52           C  
ATOM   1952  O   LEU A 256      37.452  51.151  -5.432  1.00  0.52           O  
ATOM   1953  CB  LEU A 256      36.060  51.717  -8.055  1.00  0.52           C  
ATOM   1954  CG  LEU A 256      37.324  51.887  -8.911  1.00  0.52           C  
ATOM   1955  CD1 LEU A 256      37.262  51.039 -10.178  1.00  0.52           C  
ATOM   1956  CD2 LEU A 256      37.549  53.354  -9.253  1.00  0.52           C  
ATOM   1957  H01 LEU A 256      35.898  49.601  -7.858  1.00  0.52           H  
ATOM   1958  H02 LEU A 256      36.090  52.544  -7.346  1.00  0.52           H  
ATOM   1959  H03 LEU A 256      35.204  51.717  -8.730  1.00  0.52           H  
ATOM   1960  H04 LEU A 256      38.171  51.536  -8.322  1.00  0.52           H  
ATOM   1961  H05 LEU A 256      36.979  51.668 -11.022  1.00  0.52           H  
ATOM   1962  H06 LEU A 256      38.240  50.596 -10.368  1.00  0.52           H  
ATOM   1963  H07 LEU A 256      36.523  50.248 -10.051  1.00  0.52           H  
ATOM   1964  H08 LEU A 256      38.522  53.470  -9.731  1.00  0.52           H  
ATOM   1965  H09 LEU A 256      36.768  53.693  -9.933  1.00  0.52           H  
ATOM   1966  H10 LEU A 256      37.520  53.949  -8.340  1.00  0.52           H  
ATOM   1967  H12 LEU A 256      34.579  51.306  -5.795  1.00  0.52           H  
ATOM   1968  N   GLN A 257      37.959  49.250  -6.540  1.00  0.16           N  
ATOM   1969  CA  GLN A 257      39.177  48.983  -5.784  1.00  0.16           C  
ATOM   1970  C   GLN A 257      40.336  49.816  -6.312  1.00  0.16           C  
ATOM   1971  O   GLN A 257      40.420  50.082  -7.515  1.00  0.16           O  
ATOM   1972  CB  GLN A 257      39.536  47.500  -5.858  1.00  0.16           C  
ATOM   1973  CG  GLN A 257      38.729  46.615  -4.926  1.00  0.16           C  
ATOM   1974  CD  GLN A 257      38.998  45.143  -5.158  1.00  0.16           C  
ATOM   1975  NE2 GLN A 257      38.088  44.475  -5.856  1.00  0.16           N  
ATOM   1976  OE1 GLN A 257      40.020  44.619  -4.716  1.00  0.16           O  
ATOM   1977  H01 GLN A 257      38.994  49.256  -4.745  1.00  0.16           H  
ATOM   1978  H02 GLN A 257      40.577  47.415  -5.545  1.00  0.16           H  
ATOM   1979  H03 GLN A 257      39.373  47.159  -6.880  1.00  0.16           H  
ATOM   1980  H04 GLN A 257      37.673  46.797  -5.124  1.00  0.16           H  
ATOM   1981  H05 GLN A 257      38.987  46.861  -3.896  1.00  0.16           H  
ATOM   1982  H06 GLN A 257      38.217  43.491  -6.043  1.00  0.16           H  
ATOM   1983  H07 GLN A 257      37.266  44.951  -6.200  1.00  0.16           H  
ATOM   1984  H11 GLN A 257      37.683  48.604  -7.265  1.00  0.16           H  
ATOM   1985  N   LEU A 258      41.225  50.218  -5.404  1.00  0.40           N  
ATOM   1986  CA  LEU A 258      42.444  50.941  -5.763  1.00  0.40           C  
ATOM   1987  C   LEU A 258      43.325  50.108  -6.696  1.00  0.40           C  
ATOM   1988  O   LEU A 258      43.976  50.649  -7.590  1.00  0.40           O  
ATOM   1989  CB  LEU A 258      43.220  51.353  -4.502  1.00  0.40           C  
ATOM   1990  CG  LEU A 258      44.586  52.040  -4.652  1.00  0.40           C  
ATOM   1991  CD1 LEU A 258      44.485  53.320  -5.473  1.00  0.40           C  
ATOM   1992  CD2 LEU A 258      45.206  52.322  -3.292  1.00  0.40           C  
ATOM   1993  H01 LEU A 258      42.154  51.845  -6.298  1.00  0.40           H  
ATOM   1994  H02 LEU A 258      43.460  50.403  -4.024  1.00  0.40           H  
ATOM   1995  H03 LEU A 258      42.580  52.035  -3.942  1.00  0.40           H  
ATOM   1996  H04 LEU A 258      45.238  51.352  -5.191  1.00  0.40           H  
ATOM   1997  H05 LEU A 258      43.844  54.034  -4.955  1.00  0.40           H  
ATOM   1998  H06 LEU A 258      45.478  53.750  -5.600  1.00  0.40           H  
ATOM   1999  H07 LEU A 258      44.059  53.093  -6.450  1.00  0.40           H  
ATOM   2000  H08 LEU A 258      41.050  50.015  -4.430  1.00  0.40           H  
ATOM   2001  H09 LEU A 258      46.098  52.935  -3.420  1.00  0.40           H  
ATOM   2002  H10 LEU A 258      44.488  52.853  -2.668  1.00  0.40           H  
ATOM   2003  H11 LEU A 258      45.478  51.381  -2.814  1.00  0.40           H  
ATOM   2004  N   ASN A 259      43.327  48.792  -6.483  1.00  0.82           N  
ATOM   2005  CA  ASN A 259      44.038  47.851  -7.345  1.00  0.82           C  
ATOM   2006  C   ASN A 259      43.642  47.978  -8.821  1.00  0.82           C  
ATOM   2007  O   ASN A 259      44.502  47.913  -9.703  1.00  0.82           O  
ATOM   2008  CB  ASN A 259      43.820  46.416  -6.849  1.00  0.82           C  
ATOM   2009  CG  ASN A 259      44.597  45.390  -7.653  1.00  0.82           C  
ATOM   2010  ND2 ASN A 259      45.913  45.365  -7.473  1.00  0.82           N  
ATOM   2011  OD1 ASN A 259      44.018  44.622  -8.422  1.00  0.82           O  
ATOM   2012  H01 ASN A 259      45.098  48.100  -7.286  1.00  0.82           H  
ATOM   2013  H02 ASN A 259      42.760  46.187  -6.964  1.00  0.82           H  
ATOM   2014  H03 ASN A 259      44.136  46.355  -5.808  1.00  0.82           H  
ATOM   2015  H04 ASN A 259      46.479  44.700  -7.980  1.00  0.82           H  
ATOM   2016  H05 ASN A 259      46.347  46.011  -6.829  1.00  0.82           H  
ATOM   2017  H12 ASN A 259      42.815  48.430  -5.691  1.00  0.82           H  
ATOM   2018  N   ALA A 260      42.346  48.170  -9.075  1.00  0.28           N  
ATOM   2019  CA  ALA A 260      41.829  48.334 -10.435  1.00  0.28           C  
ATOM   2020  C   ALA A 260      42.333  49.620 -11.094  1.00  0.28           C  
ATOM   2021  O   ALA A 260      42.599  49.641 -12.298  1.00  0.28           O  
ATOM   2022  CB  ALA A 260      40.301  48.290 -10.440  1.00  0.28           C  
ATOM   2023  H01 ALA A 260      42.207  47.500 -11.025  1.00  0.28           H  
ATOM   2024  H02 ALA A 260      39.914  49.190 -10.917  1.00  0.28           H  
ATOM   2025  H03 ALA A 260      39.964  47.413 -10.993  1.00  0.28           H  
ATOM   2026  H04 ALA A 260      39.935  48.237  -9.415  1.00  0.28           H  
ATOM   2027  H06 ALA A 260      41.698  48.203  -8.301  1.00  0.28           H  
ATOM   2028  N   ILE A 261      42.469  50.680 -10.298  1.00  0.40           N  
ATOM   2029  CA  ILE A 261      42.986  51.964 -10.777  1.00  0.40           C  
ATOM   2030  C   ILE A 261      44.432  51.826 -11.267  1.00  0.40           C  
ATOM   2031  O   ILE A 261      44.767  52.291 -12.362  1.00  0.40           O  
ATOM   2032  CB  ILE A 261      42.857  53.059  -9.676  1.00  0.40           C  
ATOM   2033  CG1 ILE A 261      41.381  53.344  -9.372  1.00  0.40           C  
ATOM   2034  CG2 ILE A 261      43.578  54.353 -10.093  1.00  0.40           C  
ATOM   2035  CD1 ILE A 261      41.125  53.955  -8.001  1.00  0.40           C  
ATOM   2036  H01 ILE A 261      42.381  52.278 -11.628  1.00  0.40           H  
ATOM   2037  H02 ILE A 261      43.334  52.683  -8.771  1.00  0.40           H  
ATOM   2038  H03 ILE A 261      40.871  52.381  -9.382  1.00  0.40           H  
ATOM   2039  H04 ILE A 261      41.004  54.033 -10.128  1.00  0.40           H  
ATOM   2040  H05 ILE A 261      42.205  50.595  -9.327  1.00  0.40           H  
ATOM   2041  H06 ILE A 261      44.552  54.106 -10.516  1.00  0.40           H  
ATOM   2042  H07 ILE A 261      42.981  54.878 -10.839  1.00  0.40           H  
ATOM   2043  H08 ILE A 261      43.713  54.992  -9.220  1.00  0.40           H  
ATOM   2044  H09 ILE A 261      40.082  53.801  -7.724  1.00  0.40           H  
ATOM   2045  H10 ILE A 261      41.770  53.477  -7.264  1.00  0.40           H  
ATOM   2046  H11 ILE A 261      41.338  55.023  -8.033  1.00  0.40           H  
ATOM   2047  N   PHE A 262      45.275  51.180 -10.461  1.00  0.66           N  
ATOM   2048  CA  PHE A 262      46.667  50.912 -10.835  1.00  0.66           C  
ATOM   2049  C   PHE A 262      46.763  50.081 -12.114  1.00  0.66           C  
ATOM   2050  O   PHE A 262      47.507  50.432 -13.034  1.00  0.66           O  
ATOM   2051  CB  PHE A 262      47.415  50.216  -9.690  1.00  0.66           C  
ATOM   2052  CG  PHE A 262      47.944  51.163  -8.649  1.00  0.66           C  
ATOM   2053  CD1 PHE A 262      47.092  51.734  -7.708  1.00  0.66           C  
ATOM   2054  CD2 PHE A 262      49.295  51.486  -8.609  1.00  0.66           C  
ATOM   2055  CE1 PHE A 262      47.582  52.615  -6.746  1.00  0.66           C  
ATOM   2056  CE2 PHE A 262      49.787  52.360  -7.649  1.00  0.66           C  
ATOM   2057  CZ  PHE A 262      48.930  52.929  -6.720  1.00  0.66           C  
ATOM   2058  H01 PHE A 262      47.139  51.875 -11.029  1.00  0.66           H  
ATOM   2059  H02 PHE A 262      48.277  49.715 -10.131  1.00  0.66           H  
ATOM   2060  H03 PHE A 262      46.732  49.518  -9.206  1.00  0.66           H  
ATOM   2061  H04 PHE A 262      46.030  51.489  -7.724  1.00  0.66           H  
ATOM   2062  H05 PHE A 262      49.976  51.048  -9.339  1.00  0.66           H  
ATOM   2063  H06 PHE A 262      46.905  53.056  -6.015  1.00  0.66           H  
ATOM   2064  H07 PHE A 262      50.850  52.599  -7.626  1.00  0.66           H  
ATOM   2065  H08 PHE A 262      49.316  53.621  -5.972  1.00  0.66           H  
ATOM   2066  H12 PHE A 262      44.943  50.864  -9.561  1.00  0.66           H  
ATOM   2067  N   ASN A 263      45.998  48.991 -12.167  1.00  0.34           N  
ATOM   2068  CA  ASN A 263      45.991  48.090 -13.319  1.00  0.34           C  
ATOM   2069  C   ASN A 263      45.636  48.800 -14.627  1.00  0.34           C  
ATOM   2070  O   ASN A 263      46.266  48.567 -15.658  1.00  0.34           O  
ATOM   2071  CB  ASN A 263      45.030  46.917 -13.080  1.00  0.34           C  
ATOM   2072  CG  ASN A 263      45.587  45.875 -12.112  1.00  0.34           C  
ATOM   2073  ND2 ASN A 263      46.841  46.043 -11.699  1.00  0.34           N  
ATOM   2074  OD1 ASN A 263      44.888  44.928 -11.742  1.00  0.34           O  
ATOM   2075  H01 ASN A 263      47.008  47.713 -13.425  1.00  0.34           H  
ATOM   2076  H02 ASN A 263      44.877  46.421 -14.039  1.00  0.34           H  
ATOM   2077  H03 ASN A 263      44.098  47.308 -12.671  1.00  0.34           H  
ATOM   2078  H04 ASN A 263      47.255  45.381 -11.058  1.00  0.34           H  
ATOM   2079  H05 ASN A 263      47.379  46.833 -12.026  1.00  0.34           H  
ATOM   2080  H09 ASN A 263      45.400  48.779 -11.381  1.00  0.34           H  
ATOM   2081  N   MET A 264      44.643  49.684 -14.566  1.00  0.62           N  
ATOM   2082  CA  MET A 264      44.159  50.394 -15.749  1.00  0.62           C  
ATOM   2083  C   MET A 264      45.137  51.462 -16.239  1.00  0.62           C  
ATOM   2084  O   MET A 264      45.085  51.874 -17.400  1.00  0.62           O  
ATOM   2085  CB  MET A 264      42.780  51.007 -15.478  1.00  0.62           C  
ATOM   2086  CG  MET A 264      41.644  49.995 -15.520  1.00  0.62           C  
ATOM   2087  SD  MET A 264      40.015  50.734 -15.310  1.00  0.62           S  
ATOM   2088  CE  MET A 264      39.792  50.613 -13.548  1.00  0.62           C  
ATOM   2089  H01 MET A 264      44.073  49.658 -16.548  1.00  0.62           H  
ATOM   2090  H02 MET A 264      42.591  51.732 -16.270  1.00  0.62           H  
ATOM   2091  H03 MET A 264      42.795  51.468 -14.490  1.00  0.62           H  
ATOM   2092  H04 MET A 264      41.795  49.310 -14.686  1.00  0.62           H  
ATOM   2093  H05 MET A 264      41.671  49.485 -16.483  1.00  0.62           H  
ATOM   2094  H06 MET A 264      44.209  49.871 -13.673  1.00  0.62           H  
ATOM   2095  H07 MET A 264      38.737  50.452 -13.326  1.00  0.62           H  
ATOM   2096  H08 MET A 264      40.376  49.776 -13.164  1.00  0.62           H  
ATOM   2097  H09 MET A 264      40.125  51.537 -13.075  1.00  0.62           H  
ATOM   2098  N   LEU A 265      46.034  51.892 -15.355  1.00  0.78           N  
ATOM   2099  CA  LEU A 265      46.986  52.954 -15.668  1.00  0.78           C  
ATOM   2100  C   LEU A 265      48.428  52.454 -15.821  1.00  0.78           C  
ATOM   2101  O   LEU A 265      49.332  53.246 -16.097  1.00  0.78           O  
ATOM   2102  CB  LEU A 265      46.918  54.059 -14.600  1.00  0.78           C  
ATOM   2103  CG  LEU A 265      46.002  55.281 -14.788  1.00  0.78           C  
ATOM   2104  CD1 LEU A 265      46.446  56.146 -15.966  1.00  0.78           C  
ATOM   2105  CD2 LEU A 265      44.533  54.890 -14.928  1.00  0.78           C  
ATOM   2106  H01 LEU A 265      46.693  53.356 -16.638  1.00  0.78           H  
ATOM   2107  H02 LEU A 265      47.916  54.496 -14.641  1.00  0.78           H  
ATOM   2108  H03 LEU A 265      46.608  53.577 -13.673  1.00  0.78           H  
ATOM   2109  H04 LEU A 265      46.096  55.875 -13.879  1.00  0.78           H  
ATOM   2110  H05 LEU A 265      47.467  55.884 -16.244  1.00  0.78           H  
ATOM   2111  H06 LEU A 265      45.783  55.974 -16.814  1.00  0.78           H  
ATOM   2112  H07 LEU A 265      46.406  57.197 -15.681  1.00  0.78           H  
ATOM   2113  H08 LEU A 265      43.950  55.766 -15.210  1.00  0.78           H  
ATOM   2114  H09 LEU A 265      44.432  54.124 -15.697  1.00  0.78           H  
ATOM   2115  H10 LEU A 265      46.057  51.470 -14.438  1.00  0.78           H  
ATOM   2116  H11 LEU A 265      44.167  54.502 -13.977  1.00  0.78           H  
ATOM   2117  N   ASN A 266      48.643  51.151 -15.649  1.00  0.26           N  
ATOM   2118  CA  ASN A 266      49.993  50.591 -15.745  1.00  0.26           C  
ATOM   2119  C   ASN A 266      50.520  50.508 -17.185  1.00  0.26           C  
ATOM   2120  O   ASN A 266      49.837  50.925 -18.122  1.00  0.26           O  
ATOM   2121  CB  ASN A 266      50.128  49.264 -14.962  1.00  0.26           C  
ATOM   2122  CG  ASN A 266      49.416  48.077 -15.622  1.00  0.26           C  
ATOM   2123  ND2 ASN A 266      49.025  48.217 -16.883  1.00  0.26           N  
ATOM   2124  OD1 ASN A 266      49.237  47.037 -14.987  1.00  0.26           O  
ATOM   2125  H01 ASN A 266      50.654  51.304 -15.252  1.00  0.26           H  
ATOM   2126  H02 ASN A 266      49.652  49.419 -13.994  1.00  0.26           H  
ATOM   2127  H03 ASN A 266      51.187  49.023 -14.873  1.00  0.26           H  
ATOM   2128  H04 ASN A 266      48.557  47.456 -17.354  1.00  0.26           H  
ATOM   2129  H05 ASN A 266      49.195  49.085 -17.371  1.00  0.26           H  
ATOM   2130  H12 ASN A 266      47.864  50.540 -15.449  1.00  0.26           H  
ATOM   2131  N   THR A 267      51.732  49.985 -17.350  1.00  0.80           N  
ATOM   2132  CA  THR A 267      52.403  49.955 -18.653  1.00  0.80           C  
ATOM   2133  C   THR A 267      51.700  49.059 -19.679  1.00  0.80           C  
ATOM   2134  O   THR A 267      51.752  49.324 -20.884  1.00  0.80           O  
ATOM   2135  CB  THR A 267      53.886  49.559 -18.479  1.00  0.80           C  
ATOM   2136  CG2 THR A 267      54.696  49.899 -19.726  1.00  0.80           C  
ATOM   2137  OG1 THR A 267      54.480  50.398 -17.481  1.00  0.80           O  
ATOM   2138  H01 THR A 267      52.349  50.964 -19.062  1.00  0.80           H  
ATOM   2139  H02 THR A 267      53.900  48.494 -18.245  1.00  0.80           H  
ATOM   2140  H03 THR A 267      55.686  49.449 -19.649  1.00  0.80           H  
ATOM   2141  H04 THR A 267      54.188  49.509 -20.608  1.00  0.80           H  
ATOM   2142  H05 THR A 267      54.795  50.981 -19.812  1.00  0.80           H  
ATOM   2143  H06 THR A 267      52.207  49.595 -16.549  1.00  0.80           H  
ATOM   2144  H07 THR A 267      54.699  49.872 -16.709  1.00  0.80           H  
ATOM   2145  N   LYS A 268      51.040  48.012 -19.193  1.00  0.32           N  
ATOM   2146  CA  LYS A 268      50.286  47.092 -20.041  1.00  0.32           C  
ATOM   2147  C   LYS A 268      49.049  47.767 -20.640  1.00  0.32           C  
ATOM   2148  O   LYS A 268      48.825  47.698 -21.850  1.00  0.32           O  
ATOM   2149  CB  LYS A 268      49.887  45.844 -19.245  1.00  0.32           C  
ATOM   2150  CG  LYS A 268      49.054  44.821 -20.013  1.00  0.32           C  
ATOM   2151  CD  LYS A 268      48.452  43.790 -19.067  1.00  0.32           C  
ATOM   2152  CE  LYS A 268      47.060  43.367 -19.511  1.00  0.32           C  
ATOM   2153  NZ  LYS A 268      47.001  41.922 -19.879  1.00  0.32           N  
ATOM   2154  H01 LYS A 268      50.930  46.793 -20.868  1.00  0.32           H  
ATOM   2155  H02 LYS A 268      49.256  46.196 -18.429  1.00  0.32           H  
ATOM   2156  H03 LYS A 268      50.800  45.352 -18.908  1.00  0.32           H  
ATOM   2157  H04 LYS A 268      49.702  44.306 -20.722  1.00  0.32           H  
ATOM   2158  H05 LYS A 268      48.250  45.336 -20.539  1.00  0.32           H  
ATOM   2159  H06 LYS A 268      48.371  44.242 -18.078  1.00  0.32           H  
ATOM   2160  H07 LYS A 268      49.098  42.912 -19.042  1.00  0.32           H  
ATOM   2161  H08 LYS A 268      51.061  47.846 -18.197  1.00  0.32           H  
ATOM   2162  H09 LYS A 268      46.800  43.948 -20.396  1.00  0.32           H  
ATOM   2163  H10 LYS A 268      46.360  43.551 -18.696  1.00  0.32           H  
ATOM   2164  H11 LYS A 268      46.333  41.792 -20.626  1.00  0.32           H  
ATOM   2165  H12 LYS A 268      47.913  41.615 -20.186  1.00  0.32           H  
ATOM   2166  H13 LYS A 268      46.716  41.381 -19.075  1.00  0.32           H  
ATOM   2167  N   ASN A 269      48.265  48.426 -19.789  1.00  0.34           N  
ATOM   2168  CA  ASN A 269      46.990  49.019 -20.194  1.00  0.34           C  
ATOM   2169  C   ASN A 269      47.084  50.496 -20.578  1.00  0.34           C  
ATOM   2170  O   ASN A 269      46.168  51.047 -21.192  1.00  0.34           O  
ATOM   2171  CB  ASN A 269      45.927  48.799 -19.109  1.00  0.34           C  
ATOM   2172  CG  ASN A 269      45.581  47.326 -18.919  1.00  0.34           C  
ATOM   2173  ND2 ASN A 269      45.134  46.681 -19.988  1.00  0.34           N  
ATOM   2174  OD1 ASN A 269      45.723  46.776 -17.824  1.00  0.34           O  
ATOM   2175  H01 ASN A 269      46.691  48.500 -21.105  1.00  0.34           H  
ATOM   2176  H02 ASN A 269      45.020  49.313 -19.426  1.00  0.34           H  
ATOM   2177  H03 ASN A 269      46.303  49.195 -18.165  1.00  0.34           H  
ATOM   2178  H04 ASN A 269      44.892  45.703 -19.923  1.00  0.34           H  
ATOM   2179  H05 ASN A 269      45.036  47.168 -20.867  1.00  0.34           H  
ATOM   2180  H14 ASN A 269      48.561  48.520 -18.828  1.00  0.34           H  
ATOM   2181  N   CYS A 270      48.199  51.127 -20.219  1.00  0.54           N  
ATOM   2182  CA  CYS A 270      48.466  52.511 -20.596  1.00  0.54           C  
ATOM   2183  C   CYS A 270      49.949  52.687 -20.944  1.00  0.54           C  
ATOM   2184  O   CYS A 270      50.705  53.292 -20.176  1.00  0.54           O  
ATOM   2185  CB  CYS A 270      48.044  53.463 -19.470  1.00  0.54           C  
ATOM   2186  SG  CYS A 270      48.073  55.214 -19.912  1.00  0.54           S  
ATOM   2187  H01 CYS A 270      47.878  52.757 -21.480  1.00  0.54           H  
ATOM   2188  H02 CYS A 270      48.773  53.336 -18.670  1.00  0.54           H  
ATOM   2189  H03 CYS A 270      47.029  53.205 -19.169  1.00  0.54           H  
ATOM   2190  H04 CYS A 270      47.291  55.901 -19.069  1.00  0.54           H  
ATOM   2191  H06 CYS A 270      48.884  50.631 -19.667  1.00  0.54           H  
ATOM   2192  N   PRO A 271      50.369  52.152 -22.096  1.00  0.16           N  
ATOM   2193  CA  PRO A 271      51.772  52.248 -22.528  1.00  0.16           C  
ATOM   2194  C   PRO A 271      52.247  53.682 -22.770  1.00  0.16           C  
ATOM   2195  O   PRO A 271      53.451  53.935 -22.699  1.00  0.16           O  
ATOM   2196  CB  PRO A 271      51.796  51.447 -23.838  1.00  0.16           C  
ATOM   2197  CG  PRO A 271      50.386  51.432 -24.308  1.00  0.16           C  
ATOM   2198  CD  PRO A 271      49.548  51.405 -23.069  1.00  0.16           C  
ATOM   2199  H01 PRO A 271      52.189  50.441 -23.694  1.00  0.16           H  
ATOM   2200  H02 PRO A 271      52.440  51.932 -24.572  1.00  0.16           H  
ATOM   2201  H03 PRO A 271      50.184  50.574 -24.949  1.00  0.16           H  
ATOM   2202  H04 PRO A 271      50.170  52.325 -24.894  1.00  0.16           H  
ATOM   2203  H05 PRO A 271      52.445  51.872 -21.758  1.00  0.16           H  
ATOM   2204  H06 PRO A 271      48.556  51.834 -23.212  1.00  0.16           H  
ATOM   2205  H07 PRO A 271      49.376  50.382 -22.734  1.00  0.16           H  
ATOM   2206  N   SER A 272      51.319  54.600 -23.034  1.00  0.30           N  
ATOM   2207  CA  SER A 272      51.663  56.000 -23.285  1.00  0.30           C  
ATOM   2208  C   SER A 272      52.228  56.701 -22.049  1.00  0.30           C  
ATOM   2209  O   SER A 272      52.937  57.704 -22.168  1.00  0.30           O  
ATOM   2210  CB  SER A 272      50.448  56.767 -23.811  1.00  0.30           C  
ATOM   2211  OG  SER A 272      50.280  56.561 -25.203  1.00  0.30           O  
ATOM   2212  H01 SER A 272      52.448  55.996 -24.042  1.00  0.30           H  
ATOM   2213  H02 SER A 272      50.607  57.831 -23.635  1.00  0.30           H  
ATOM   2214  H03 SER A 272      49.555  56.423 -23.289  1.00  0.30           H  
ATOM   2215  H04 SER A 272      49.896  55.694 -25.355  1.00  0.30           H  
ATOM   2216  H08 SER A 272      50.349  54.322 -23.062  1.00  0.30           H  
ATOM   2217  N   LEU A 273      51.913  56.172 -20.869  1.00  0.72           N  
ATOM   2218  CA  LEU A 273      52.403  56.745 -19.617  1.00  0.72           C  
ATOM   2219  C   LEU A 273      53.579  55.970 -19.018  1.00  0.72           C  
ATOM   2220  O   LEU A 273      53.926  56.149 -17.847  1.00  0.72           O  
ATOM   2221  CB  LEU A 273      51.257  56.917 -18.609  1.00  0.72           C  
ATOM   2222  CG  LEU A 273      50.265  58.041 -18.930  1.00  0.72           C  
ATOM   2223  CD1 LEU A 273      49.146  58.083 -17.897  1.00  0.72           C  
ATOM   2224  CD2 LEU A 273      50.956  59.403 -19.034  1.00  0.72           C  
ATOM   2225  H01 LEU A 273      52.796  57.733 -19.857  1.00  0.72           H  
ATOM   2226  H02 LEU A 273      51.726  57.190 -17.664  1.00  0.72           H  
ATOM   2227  H03 LEU A 273      50.702  55.980 -18.566  1.00  0.72           H  
ATOM   2228  H04 LEU A 273      49.832  57.822 -19.906  1.00  0.72           H  
ATOM   2229  H05 LEU A 273      51.321  55.354 -20.838  1.00  0.72           H  
ATOM   2230  H06 LEU A 273      48.243  57.644 -18.322  1.00  0.72           H  
ATOM   2231  H07 LEU A 273      49.444  57.517 -17.014  1.00  0.72           H  
ATOM   2232  H08 LEU A 273      48.948  59.118 -17.616  1.00  0.72           H  
ATOM   2233  H09 LEU A 273      51.919  59.284 -19.531  1.00  0.72           H  
ATOM   2234  H10 LEU A 273      50.332  60.085 -19.611  1.00  0.72           H  
ATOM   2235  H11 LEU A 273      51.111  59.810 -18.035  1.00  0.72           H  
ATOM   2236  N   LYS A 274      54.193  55.119 -19.838  1.00  0.38           N  
ATOM   2237  CA  LYS A 274      55.414  54.403 -19.471  1.00  0.38           C  
ATOM   2238  C   LYS A 274      56.501  55.395 -19.056  1.00  0.38           C  
ATOM   2239  O   LYS A 274      56.722  56.400 -19.739  1.00  0.38           O  
ATOM   2240  CB  LYS A 274      55.887  53.547 -20.653  1.00  0.38           C  
ATOM   2241  CG  LYS A 274      57.149  52.729 -20.417  1.00  0.38           C  
ATOM   2242  CD  LYS A 274      57.839  52.434 -21.742  1.00  0.38           C  
ATOM   2243  CE  LYS A 274      59.019  51.499 -21.567  1.00  0.38           C  
ATOM   2244  NZ  LYS A 274      60.301  52.223 -21.332  1.00  0.38           N  
ATOM   2245  H01 LYS A 274      55.206  53.748 -18.625  1.00  0.38           H  
ATOM   2246  H02 LYS A 274      56.136  54.251 -21.447  1.00  0.38           H  
ATOM   2247  H03 LYS A 274      55.083  52.857 -20.909  1.00  0.38           H  
ATOM   2248  H04 LYS A 274      56.878  51.787 -19.939  1.00  0.38           H  
ATOM   2249  H05 LYS A 274      57.827  53.290 -19.774  1.00  0.38           H  
ATOM   2250  H06 LYS A 274      58.210  53.375 -22.147  1.00  0.38           H  
ATOM   2251  H07 LYS A 274      57.120  51.973 -22.420  1.00  0.38           H  
ATOM   2252  H08 LYS A 274      59.128  50.932 -22.492  1.00  0.38           H  
ATOM   2253  H09 LYS A 274      58.825  50.848 -20.715  1.00  0.38           H  
ATOM   2254  H10 LYS A 274      61.002  51.884 -21.975  1.00  0.38           H  
ATOM   2255  H11 LYS A 274      60.161  53.212 -21.479  1.00  0.38           H  
ATOM   2256  H12 LYS A 274      53.798  54.961 -20.754  1.00  0.38           H  
ATOM   2257  H13 LYS A 274      60.610  52.063 -20.384  1.00  0.38           H  
ATOM   2258  N   ASP A 275      57.154  55.109 -17.926  1.00  0.70           N  
ATOM   2259  CA  ASP A 275      58.235  55.938 -17.365  1.00  0.70           C  
ATOM   2260  C   ASP A 275      57.802  57.309 -16.836  1.00  0.70           C  
ATOM   2261  O   ASP A 275      58.642  58.116 -16.432  1.00  0.70           O  
ATOM   2262  CB  ASP A 275      59.394  56.095 -18.360  1.00  0.70           C  
ATOM   2263  CG  ASP A 275      60.078  54.783 -18.669  1.00  0.70           C  
ATOM   2264  OD1 ASP A 275      60.118  53.900 -17.785  1.00  0.70           O  
ATOM   2265  OD2 ASP A 275      60.605  54.547 -19.775  1.00  0.70           O  
ATOM   2266  H01 ASP A 275      58.570  55.382 -16.490  1.00  0.70           H  
ATOM   2267  H02 ASP A 275      60.134  56.752 -17.903  1.00  0.70           H  
ATOM   2268  H03 ASP A 275      59.004  56.513 -19.288  1.00  0.70           H  
ATOM   2269  H14 ASP A 275      56.890  54.272 -17.425  1.00  0.70           H  
ATOM   2270  N   LYS A 276      56.497  57.562 -16.825  1.00  0.90           N  
ATOM   2271  CA  LYS A 276      55.972  58.862 -16.413  1.00  0.90           C  
ATOM   2272  C   LYS A 276      55.233  58.763 -15.080  1.00  0.90           C  
ATOM   2273  O   LYS A 276      54.474  57.814 -14.865  1.00  0.90           O  
ATOM   2274  CB  LYS A 276      55.053  59.432 -17.497  1.00  0.90           C  
ATOM   2275  CG  LYS A 276      55.770  59.787 -18.792  1.00  0.90           C  
ATOM   2276  CD  LYS A 276      54.830  59.688 -19.979  1.00  0.90           C  
ATOM   2277  CE  LYS A 276      55.588  59.721 -21.296  1.00  0.90           C  
ATOM   2278  NZ  LYS A 276      54.667  60.027 -22.428  1.00  0.90           N  
ATOM   2279  H01 LYS A 276      56.815  59.539 -16.277  1.00  0.90           H  
ATOM   2280  H02 LYS A 276      54.637  60.359 -17.102  1.00  0.90           H  
ATOM   2281  H03 LYS A 276      54.286  58.691 -17.721  1.00  0.90           H  
ATOM   2282  H04 LYS A 276      55.852  56.838 -17.108  1.00  0.90           H  
ATOM   2283  H05 LYS A 276      56.590  59.084 -18.939  1.00  0.90           H  
ATOM   2284  H06 LYS A 276      56.150  60.806 -18.722  1.00  0.90           H  
ATOM   2285  H07 LYS A 276      54.155  60.544 -19.952  1.00  0.90           H  
ATOM   2286  H08 LYS A 276      54.273  58.753 -19.914  1.00  0.90           H  
ATOM   2287  H09 LYS A 276      56.037  58.742 -21.465  1.00  0.90           H  
ATOM   2288  H10 LYS A 276      56.361  60.488 -21.245  1.00  0.90           H  
ATOM   2289  H11 LYS A 276      53.851  60.508 -22.077  1.00  0.90           H  
ATOM   2290  H12 LYS A 276      55.141  60.614 -23.099  1.00  0.90           H  
ATOM   2291  H13 LYS A 276      54.383  59.166 -22.874  1.00  0.90           H  
ATOM   2292  N   PRO A 277      55.453  59.733 -14.189  1.00  0.94           N  
ATOM   2293  CA  PRO A 277      54.797  59.739 -12.877  1.00  0.94           C  
ATOM   2294  C   PRO A 277      53.281  59.745 -13.002  1.00  0.94           C  
ATOM   2295  O   PRO A 277      52.708  60.554 -13.739  1.00  0.94           O  
ATOM   2296  CB  PRO A 277      55.272  61.049 -12.240  1.00  0.94           C  
ATOM   2297  CG  PRO A 277      56.487  61.423 -12.971  1.00  0.94           C  
ATOM   2298  CD  PRO A 277      56.340  60.899 -14.362  1.00  0.94           C  
ATOM   2299  H01 PRO A 277      55.462  60.934 -11.173  1.00  0.94           H  
ATOM   2300  H02 PRO A 277      54.511  61.822 -12.344  1.00  0.94           H  
ATOM   2301  H03 PRO A 277      57.373  61.007 -12.491  1.00  0.94           H  
ATOM   2302  H04 PRO A 277      56.595  62.507 -12.988  1.00  0.94           H  
ATOM   2303  H05 PRO A 277      55.944  61.638 -15.058  1.00  0.94           H  
ATOM   2304  H06 PRO A 277      57.305  60.600 -14.772  1.00  0.94           H  
ATOM   2305  H14 PRO A 277      55.045  58.852 -12.295  1.00  0.94           H  
ATOM   2306  N   LYS A 278      52.647  58.819 -12.296  1.00  0.96           N  
ATOM   2307  CA  LYS A 278      51.197  58.743 -12.246  1.00  0.96           C  
ATOM   2308  C   LYS A 278      50.778  58.919 -10.793  1.00  0.96           C  
ATOM   2309  O   LYS A 278      50.998  58.034  -9.965  1.00  0.96           O  
ATOM   2310  CB  LYS A 278      50.708  57.412 -12.825  1.00  0.96           C  
ATOM   2311  CG  LYS A 278      51.108  57.192 -14.290  1.00  0.96           C  
ATOM   2312  CD  LYS A 278      51.040  55.725 -14.698  1.00  0.96           C  
ATOM   2313  CE  LYS A 278      52.315  54.969 -14.333  1.00  0.96           C  
ATOM   2314  NZ  LYS A 278      53.416  55.181 -15.314  1.00  0.96           N  
ATOM   2315  H01 LYS A 278      50.745  59.528 -12.853  1.00  0.96           H  
ATOM   2316  H02 LYS A 278      49.619  57.432 -12.792  1.00  0.96           H  
ATOM   2317  H03 LYS A 278      51.127  56.602 -12.228  1.00  0.96           H  
ATOM   2318  H04 LYS A 278      52.141  57.521 -14.405  1.00  0.96           H  
ATOM   2319  H05 LYS A 278      50.434  57.765 -14.927  1.00  0.96           H  
ATOM   2320  H06 LYS A 278      50.923  55.683 -15.781  1.00  0.96           H  
ATOM   2321  H07 LYS A 278      53.190  58.144 -11.776  1.00  0.96           H  
ATOM   2322  H08 LYS A 278      50.196  55.257 -14.192  1.00  0.96           H  
ATOM   2323  H09 LYS A 278      52.076  53.906 -14.335  1.00  0.96           H  
ATOM   2324  H10 LYS A 278      52.652  55.307 -13.353  1.00  0.96           H  
ATOM   2325  H11 LYS A 278      54.249  54.711 -14.991  1.00  0.96           H  
ATOM   2326  H12 LYS A 278      53.145  54.806 -16.212  1.00  0.96           H  
ATOM   2327  H13 LYS A 278      53.602  56.170 -15.404  1.00  0.96           H  
ATOM   2328  N   VAL A 279      50.207  60.082 -10.486  1.00  0.88           N  
ATOM   2329  CA  VAL A 279      49.848  60.437  -9.113  1.00  0.88           C  
ATOM   2330  C   VAL A 279      48.357  60.218  -8.872  1.00  0.88           C  
ATOM   2331  O   VAL A 279      47.518  60.828  -9.538  1.00  0.88           O  
ATOM   2332  CB  VAL A 279      50.223  61.909  -8.777  1.00  0.88           C  
ATOM   2333  CG1 VAL A 279      49.927  62.228  -7.310  1.00  0.88           C  
ATOM   2334  CG2 VAL A 279      51.690  62.192  -9.093  1.00  0.88           C  
ATOM   2335  H01 VAL A 279      50.420  59.784  -8.454  1.00  0.88           H  
ATOM   2336  H02 VAL A 279      49.608  62.555  -9.403  1.00  0.88           H  
ATOM   2337  H03 VAL A 279      48.884  61.997  -7.092  1.00  0.88           H  
ATOM   2338  H04 VAL A 279      50.574  61.628  -6.670  1.00  0.88           H  
ATOM   2339  H05 VAL A 279      50.110  63.286  -7.123  1.00  0.88           H  
ATOM   2340  H06 VAL A 279      52.305  61.370  -8.726  1.00  0.88           H  
ATOM   2341  H07 VAL A 279      51.818  62.288 -10.171  1.00  0.88           H  
ATOM   2342  H08 VAL A 279      51.995  63.119  -8.607  1.00  0.88           H  
ATOM   2343  H14 VAL A 279      50.015  60.742 -11.226  1.00  0.88           H  
ATOM   2344  N   ILE A 280      48.038  59.349  -7.914  1.00  0.86           N  
ATOM   2345  CA  ILE A 280      46.649  59.040  -7.575  1.00  0.86           C  
ATOM   2346  C   ILE A 280      46.289  59.612  -6.201  1.00  0.86           C  
ATOM   2347  O   ILE A 280      46.915  59.277  -5.196  1.00  0.86           O  
ATOM   2348  CB  ILE A 280      46.389  57.508  -7.629  1.00  0.86           C  
ATOM   2349  CG1 ILE A 280      46.686  56.955  -9.029  1.00  0.86           C  
ATOM   2350  CG2 ILE A 280      44.947  57.183  -7.220  1.00  0.86           C  
ATOM   2351  CD1 ILE A 280      47.116  55.485  -9.047  1.00  0.86           C  
ATOM   2352  H01 ILE A 280      46.005  59.511  -8.317  1.00  0.86           H  
ATOM   2353  H02 ILE A 280      47.062  57.028  -6.919  1.00  0.86           H  
ATOM   2354  H03 ILE A 280      47.525  57.530  -9.421  1.00  0.86           H  
ATOM   2355  H04 ILE A 280      45.785  57.056  -9.635  1.00  0.86           H  
ATOM   2356  H05 ILE A 280      44.285  57.335  -8.072  1.00  0.86           H  
ATOM   2357  H06 ILE A 280      44.886  56.144  -6.895  1.00  0.86           H  
ATOM   2358  H07 ILE A 280      44.644  57.838  -6.404  1.00  0.86           H  
ATOM   2359  H08 ILE A 280      48.074  55.381  -8.537  1.00  0.86           H  
ATOM   2360  H09 ILE A 280      48.779  58.889  -7.405  1.00  0.86           H  
ATOM   2361  H10 ILE A 280      46.366  54.880  -8.537  1.00  0.86           H  
ATOM   2362  H11 ILE A 280      47.216  55.148 -10.079  1.00  0.86           H  
ATOM   2363  N   ILE A 281      45.280  60.479  -6.175  1.00  0.92           N  
ATOM   2364  CA  ILE A 281      44.802  61.100  -4.939  1.00  0.92           C  
ATOM   2365  C   ILE A 281      43.404  60.584  -4.621  1.00  0.92           C  
ATOM   2366  O   ILE A 281      42.522  60.622  -5.479  1.00  0.92           O  
ATOM   2367  CB  ILE A 281      44.781  62.648  -5.081  1.00  0.92           C  
ATOM   2368  CG1 ILE A 281      46.152  63.193  -5.521  1.00  0.92           C  
ATOM   2369  CG2 ILE A 281      44.272  63.318  -3.793  1.00  0.92           C  
ATOM   2370  CD1 ILE A 281      47.313  62.883  -4.582  1.00  0.92           C  
ATOM   2371  H01 ILE A 281      45.478  60.839  -4.125  1.00  0.92           H  
ATOM   2372  H02 ILE A 281      44.075  62.902  -5.872  1.00  0.92           H  
ATOM   2373  H03 ILE A 281      46.054  64.279  -5.528  1.00  0.92           H  
ATOM   2374  H04 ILE A 281      46.386  62.768  -6.497  1.00  0.92           H  
ATOM   2375  H05 ILE A 281      43.251  62.993  -3.594  1.00  0.92           H  
ATOM   2376  H06 ILE A 281      44.912  63.034  -2.958  1.00  0.92           H  
ATOM   2377  H07 ILE A 281      44.291  64.401  -3.914  1.00  0.92           H  
ATOM   2378  H08 ILE A 281      48.133  63.574  -4.779  1.00  0.92           H  
ATOM   2379  H09 ILE A 281      46.985  62.994  -3.549  1.00  0.92           H  
ATOM   2380  H10 ILE A 281      47.652  61.861  -4.748  1.00  0.92           H  
ATOM   2381  H12 ILE A 281      44.825  60.718  -7.044  1.00  0.92           H  
ATOM   2382  N   ILE A 282      43.203  60.102  -3.394  1.00  0.70           N  
ATOM   2383  CA  ILE A 282      41.897  59.580  -2.982  1.00  0.70           C  
ATOM   2384  C   ILE A 282      41.386  60.191  -1.678  1.00  0.70           C  
ATOM   2385  O   ILE A 282      42.003  60.037  -0.620  1.00  0.70           O  
ATOM   2386  CB  ILE A 282      41.908  58.028  -2.877  1.00  0.70           C  
ATOM   2387  CG1 ILE A 282      42.357  57.391  -4.193  1.00  0.70           C  
ATOM   2388  CG2 ILE A 282      40.519  57.498  -2.489  1.00  0.70           C  
ATOM   2389  CD1 ILE A 282      43.150  56.123  -4.004  1.00  0.70           C  
ATOM   2390  H01 ILE A 282      41.204  59.877  -3.769  1.00  0.70           H  
ATOM   2391  H02 ILE A 282      42.620  57.756  -2.098  1.00  0.70           H  
ATOM   2392  H03 ILE A 282      43.010  58.108  -4.691  1.00  0.70           H  
ATOM   2393  H04 ILE A 282      41.472  57.161  -4.786  1.00  0.70           H  
ATOM   2394  H05 ILE A 282      39.796  57.781  -3.254  1.00  0.70           H  
ATOM   2395  H06 ILE A 282      40.554  56.412  -2.407  1.00  0.70           H  
ATOM   2396  H07 ILE A 282      40.221  57.926  -1.532  1.00  0.70           H  
ATOM   2397  H08 ILE A 282      44.091  56.355  -3.506  1.00  0.70           H  
ATOM   2398  H09 ILE A 282      42.579  55.424  -3.393  1.00  0.70           H  
ATOM   2399  H10 ILE A 282      43.355  55.674  -4.976  1.00  0.70           H  
ATOM   2400  H11 ILE A 282      43.968  60.097  -2.734  1.00  0.70           H  
ATOM   2401  N   GLN A 283      40.253  60.885  -1.774  1.00  0.74           N  
ATOM   2402  CA  GLN A 283      39.504  61.327  -0.604  1.00  0.74           C  
ATOM   2403  C   GLN A 283      38.330  60.375  -0.389  1.00  0.74           C  
ATOM   2404  O   GLN A 283      37.419  60.301  -1.221  1.00  0.74           O  
ATOM   2405  CB  GLN A 283      39.015  62.773  -0.775  1.00  0.74           C  
ATOM   2406  CG  GLN A 283      37.882  63.192   0.178  1.00  0.74           C  
ATOM   2407  CD  GLN A 283      38.305  63.234   1.638  1.00  0.74           C  
ATOM   2408  NE2 GLN A 283      37.404  62.833   2.529  1.00  0.74           N  
ATOM   2409  OE1 GLN A 283      39.425  63.634   1.955  1.00  0.74           O  
ATOM   2410  H01 GLN A 283      40.153  61.310   0.271  1.00  0.74           H  
ATOM   2411  H02 GLN A 283      38.606  62.839  -1.783  1.00  0.74           H  
ATOM   2412  H03 GLN A 283      39.862  63.439  -0.609  1.00  0.74           H  
ATOM   2413  H04 GLN A 283      37.096  62.441   0.093  1.00  0.74           H  
ATOM   2414  H05 GLN A 283      37.536  64.184  -0.111  1.00  0.74           H  
ATOM   2415  H06 GLN A 283      37.628  62.844   3.514  1.00  0.74           H  
ATOM   2416  H07 GLN A 283      36.495  62.518   2.221  1.00  0.74           H  
ATOM   2417  H11 GLN A 283      39.900  61.114  -2.692  1.00  0.74           H  
ATOM   2418  N   ALA A 284      38.375  59.646   0.725  1.00  0.34           N  
ATOM   2419  CA  ALA A 284      37.348  58.674   1.097  1.00  0.34           C  
ATOM   2420  C   ALA A 284      37.690  58.047   2.443  1.00  0.34           C  
ATOM   2421  O   ALA A 284      38.865  57.962   2.811  1.00  0.34           O  
ATOM   2422  CB  ALA A 284      37.225  57.579   0.030  1.00  0.34           C  
ATOM   2423  H01 ALA A 284      36.393  59.194   1.172  1.00  0.34           H  
ATOM   2424  H02 ALA A 284      36.577  57.927  -0.774  1.00  0.34           H  
ATOM   2425  H03 ALA A 284      38.212  57.351  -0.373  1.00  0.34           H  
ATOM   2426  H04 ALA A 284      36.798  56.681   0.477  1.00  0.34           H  
ATOM   2427  H08 ALA A 284      39.161  59.772   1.346  1.00  0.34           H  
ATOM   2428  N   CYS A 285      36.665  57.609   3.175  1.00  0.06           N  
ATOM   2429  CA  CYS A 285      36.878  56.767   4.351  1.00  0.06           C  
ATOM   2430  C   CYS A 285      37.449  55.433   3.893  1.00  0.06           C  
ATOM   2431  O   CYS A 285      37.254  55.027   2.745  1.00  0.06           O  
ATOM   2432  CB  CYS A 285      35.570  56.521   5.105  1.00  0.06           C  
ATOM   2433  SG  CYS A 285      34.969  57.926   6.060  1.00  0.06           S  
ATOM   2434  H01 CYS A 285      37.567  57.275   5.026  1.00  0.06           H  
ATOM   2435  H02 CYS A 285      35.777  55.729   5.824  1.00  0.06           H  
ATOM   2436  H03 CYS A 285      34.804  56.253   4.377  1.00  0.06           H  
ATOM   2437  H05 CYS A 285      35.724  57.864   2.912  1.00  0.06           H  
ATOM   2438  N   ARG A 286      38.160  54.761   4.791  1.00  0.94           N  
ATOM   2439  CA  ARG A 286      38.704  53.439   4.512  1.00  0.94           C  
ATOM   2440  C   ARG A 286      38.179  52.444   5.542  1.00  0.94           C  
ATOM   2441  O   ARG A 286      38.789  51.404   5.796  1.00  0.94           O  
ATOM   2442  CB  ARG A 286      40.231  53.490   4.523  1.00  0.94           C  
ATOM   2443  CG  ARG A 286      40.809  54.471   3.515  1.00  0.94           C  
ATOM   2444  CD  ARG A 286      42.315  54.516   3.496  1.00  0.94           C  
ATOM   2445  NE  ARG A 286      42.877  53.397   2.746  1.00  0.94           N  
ATOM   2446  CZ  ARG A 286      44.174  53.181   2.587  1.00  0.94           C  
ATOM   2447  NH1 ARG A 286      45.063  54.007   3.125  1.00  0.94           N  
ATOM   2448  NH2 ARG A 286      44.589  52.136   1.883  1.00  0.94           N  
ATOM   2449  H01 ARG A 286      38.385  53.112   3.522  1.00  0.94           H  
ATOM   2450  H02 ARG A 286      40.588  52.498   4.248  1.00  0.94           H  
ATOM   2451  H03 ARG A 286      40.561  53.783   5.520  1.00  0.94           H  
ATOM   2452  H04 ARG A 286      38.329  55.179   5.695  1.00  0.94           H  
ATOM   2453  H05 ARG A 286      40.468  55.463   3.811  1.00  0.94           H  
ATOM   2454  H06 ARG A 286      40.462  54.187   2.522  1.00  0.94           H  
ATOM   2455  H07 ARG A 286      42.671  54.450   4.524  1.00  0.94           H  
ATOM   2456  H08 ARG A 286      42.636  55.449   3.033  1.00  0.94           H  
ATOM   2457  H09 ARG A 286      45.363  54.826   2.617  1.00  0.94           H  
ATOM   2458  H10 ARG A 286      45.439  53.816   4.043  1.00  0.94           H  
ATOM   2459  N   GLY A 287      37.026  52.779   6.114  1.00  0.02           N  
ATOM   2460  CA  GLY A 287      36.440  52.040   7.216  1.00  0.02           C  
ATOM   2461  C   GLY A 287      35.687  52.989   8.129  1.00  0.02           C  
ATOM   2462  O   GLY A 287      35.568  54.181   7.829  1.00  0.02           O  
ATOM   2463  H01 GLY A 287      37.232  51.550   7.782  1.00  0.02           H  
ATOM   2464  H02 GLY A 287      35.752  51.291   6.825  1.00  0.02           H  
ATOM   2465  H11 GLY A 287      36.534  53.588   5.764  1.00  0.02           H  
ATOM   2466  N   ASP A 288      35.194  52.464   9.248  1.00  0.06           N  
ATOM   2467  CA  ASP A 288      34.322  53.222  10.144  1.00  0.06           C  
ATOM   2468  C   ASP A 288      34.989  53.690  11.439  1.00  0.06           C  
ATOM   2469  O   ASP A 288      34.392  54.446  12.210  1.00  0.06           O  
ATOM   2470  CB  ASP A 288      33.070  52.402  10.470  1.00  0.06           C  
ATOM   2471  CG  ASP A 288      32.109  52.320   9.301  1.00  0.06           C  
ATOM   2472  OD1 ASP A 288      31.752  51.191   8.905  1.00  0.06           O  
ATOM   2473  OD2 ASP A 288      31.658  53.329   8.716  1.00  0.06           O  
ATOM   2474  H01 ASP A 288      34.061  54.131   9.602  1.00  0.06           H  
ATOM   2475  H02 ASP A 288      32.552  52.900  11.290  1.00  0.06           H  
ATOM   2476  H03 ASP A 288      35.430  51.511   9.486  1.00  0.06           H  
ATOM   2477  H04 ASP A 288      33.375  51.392  10.745  1.00  0.06           H  
ATOM   2478  N   SER A 289      36.222  53.247  11.671  1.00  0.42           N  
ATOM   2479  CA  SER A 289      36.940  53.552  12.907  1.00  0.42           C  
ATOM   2480  C   SER A 289      37.461  54.996  12.943  1.00  0.42           C  
ATOM   2481  O   SER A 289      37.811  55.552  11.902  1.00  0.42           O  
ATOM   2482  CB  SER A 289      38.083  52.556  13.112  1.00  0.42           C  
ATOM   2483  OG  SER A 289      37.593  51.226  13.111  1.00  0.42           O  
ATOM   2484  H01 SER A 289      36.230  53.456  13.728  1.00  0.42           H  
ATOM   2485  H02 SER A 289      38.554  52.756  14.075  1.00  0.42           H  
ATOM   2486  H03 SER A 289      38.808  52.672  12.307  1.00  0.42           H  
ATOM   2487  H04 SER A 289      37.482  50.925  14.016  1.00  0.42           H  
ATOM   2488  H05 SER A 289      36.677  52.681  10.969  1.00  0.42           H  
ATOM   2489  N   PRO A 290      37.506  55.599  14.135  1.00  0.16           N  
ATOM   2490  CA  PRO A 290      37.942  56.995  14.292  1.00  0.16           C  
ATOM   2491  C   PRO A 290      39.443  57.195  14.076  1.00  0.16           C  
ATOM   2492  O   PRO A 290      39.884  58.333  13.914  1.00  0.16           O  
ATOM   2493  CB  PRO A 290      37.578  57.321  15.749  1.00  0.16           C  
ATOM   2494  CG  PRO A 290      36.725  56.190  16.218  1.00  0.16           C  
ATOM   2495  CD  PRO A 290      37.135  54.996  15.428  1.00  0.16           C  
ATOM   2496  H01 PRO A 290      37.057  58.275  15.828  1.00  0.16           H  
ATOM   2497  H02 PRO A 290      38.479  57.396  16.358  1.00  0.16           H  
ATOM   2498  H03 PRO A 290      35.667  56.410  16.079  1.00  0.16           H  
ATOM   2499  H04 PRO A 290      36.885  56.012  17.281  1.00  0.16           H  
ATOM   2500  H05 PRO A 290      37.467  57.637  13.550  1.00  0.16           H  
ATOM   2501  H06 PRO A 290      37.935  54.417  15.889  1.00  0.16           H  
ATOM   2502  H07 PRO A 290      36.311  54.292  15.316  1.00  0.16           H  
ATOM   2503  N   GLY A 291      40.208  56.106  14.083  1.00  0.10           N  
ATOM   2504  CA  GLY A 291      41.634  56.161  13.813  1.00  0.10           C  
ATOM   2505  C   GLY A 291      42.480  56.649  14.972  1.00  0.10           C  
ATOM   2506  O   GLY A 291      43.604  57.114  14.765  1.00  0.10           O  
ATOM   2507  H01 GLY A 291      41.767  56.885  13.009  1.00  0.10           H  
ATOM   2508  H02 GLY A 291      41.969  55.159  13.546  1.00  0.10           H  
ATOM   2509  H08 GLY A 291      39.783  55.212  14.283  1.00  0.10           H  
ATOM   2510  N   VAL A 292      41.947  56.535  16.187  1.00  0.34           N  
ATOM   2511  CA  VAL A 292      42.637  57.030  17.380  1.00  0.34           C  
ATOM   2512  C   VAL A 292      42.699  56.033  18.533  1.00  0.34           C  
ATOM   2513  O   VAL A 292      41.895  55.103  18.621  1.00  0.34           O  
ATOM   2514  CB  VAL A 292      42.030  58.363  17.910  1.00  0.34           C  
ATOM   2515  CG1 VAL A 292      42.481  59.540  17.060  1.00  0.34           C  
ATOM   2516  CG2 VAL A 292      40.502  58.292  18.000  1.00  0.34           C  
ATOM   2517  H01 VAL A 292      43.656  57.199  17.031  1.00  0.34           H  
ATOM   2518  H02 VAL A 292      42.404  58.517  18.922  1.00  0.34           H  
ATOM   2519  H03 VAL A 292      41.043  56.096  16.288  1.00  0.34           H  
ATOM   2520  H04 VAL A 292      43.487  59.352  16.684  1.00  0.34           H  
ATOM   2521  H05 VAL A 292      41.798  59.665  16.220  1.00  0.34           H  
ATOM   2522  H06 VAL A 292      42.484  60.446  17.666  1.00  0.34           H  
ATOM   2523  H07 VAL A 292      40.064  58.767  17.122  1.00  0.34           H  
ATOM   2524  H08 VAL A 292      40.188  57.249  18.042  1.00  0.34           H  
ATOM   2525  H09 VAL A 292      40.166  58.810  18.898  1.00  0.34           H  
ATOM   2526  N   VAL A 293      43.673  56.250  19.410  1.00  0.58           N  
ATOM   2527  CA  VAL A 293      43.799  55.514  20.663  1.00  0.58           C  
ATOM   2528  C   VAL A 293      44.176  56.517  21.761  1.00  0.58           C  
ATOM   2529  O   VAL A 293      44.767  57.560  21.476  1.00  0.58           O  
ATOM   2530  CB  VAL A 293      44.833  54.353  20.538  1.00  0.58           C  
ATOM   2531  CG1 VAL A 293      46.264  54.875  20.481  1.00  0.58           C  
ATOM   2532  CG2 VAL A 293      44.665  53.340  21.663  1.00  0.58           C  
ATOM   2533  H01 VAL A 293      42.853  55.038  20.920  1.00  0.58           H  
ATOM   2534  H02 VAL A 293      44.633  53.844  19.595  1.00  0.58           H  
ATOM   2535  H03 VAL A 293      46.915  54.105  20.066  1.00  0.58           H  
ATOM   2536  H04 VAL A 293      46.303  55.762  19.849  1.00  0.58           H  
ATOM   2537  H05 VAL A 293      46.599  55.130  21.487  1.00  0.58           H  
ATOM   2538  H06 VAL A 293      43.625  53.017  21.708  1.00  0.58           H  
ATOM   2539  H07 VAL A 293      45.305  52.478  21.475  1.00  0.58           H  
ATOM   2540  H08 VAL A 293      44.943  53.800  22.611  1.00  0.58           H  
ATOM   2541  H10 VAL A 293      44.360  56.960  19.199  1.00  0.58           H  
ATOM   2542  N   TRP A 294      43.807  56.213  23.003  1.00  0.08           N  
ATOM   2543  CA  TRP A 294      44.143  57.073  24.134  1.00  0.08           C  
ATOM   2544  C   TRP A 294      45.482  56.690  24.755  1.00  0.08           C  
ATOM   2545  O   TRP A 294      45.864  55.518  24.764  1.00  0.08           O  
ATOM   2546  CB  TRP A 294      43.060  57.008  25.213  1.00  0.08           C  
ATOM   2547  CG  TRP A 294      41.700  57.466  24.777  1.00  0.08           C  
ATOM   2548  CD1 TRP A 294      40.651  56.676  24.396  1.00  0.08           C  
ATOM   2549  CD2 TRP A 294      41.227  58.818  24.703  1.00  0.08           C  
ATOM   2550  CE2 TRP A 294      39.884  58.770  24.263  1.00  0.08           C  
ATOM   2551  CE3 TRP A 294      41.804  60.071  24.958  1.00  0.08           C  
ATOM   2552  NE1 TRP A 294      39.560  57.451  24.083  1.00  0.08           N  
ATOM   2553  CZ2 TRP A 294      39.112  59.923  24.072  1.00  0.08           C  
ATOM   2554  CZ3 TRP A 294      41.035  61.215  24.773  1.00  0.08           C  
ATOM   2555  CH2 TRP A 294      39.703  61.132  24.333  1.00  0.08           C  
ATOM   2556  H01 TRP A 294      44.212  58.089  23.745  1.00  0.08           H  
ATOM   2557  H02 TRP A 294      43.374  57.694  26.000  1.00  0.08           H  
ATOM   2558  H03 TRP A 294      42.978  55.974  25.548  1.00  0.08           H  
ATOM   2559  H04 TRP A 294      40.676  55.587  24.347  1.00  0.08           H  
ATOM   2560  H05 TRP A 294      42.838  60.147  25.295  1.00  0.08           H  
ATOM   2561  H06 TRP A 294      38.664  57.104  23.771  1.00  0.08           H  
ATOM   2562  H07 TRP A 294      38.079  59.861  23.729  1.00  0.08           H  
ATOM   2563  H08 TRP A 294      41.473  62.193  24.973  1.00  0.08           H  
ATOM   2564  H09 TRP A 294      43.281  55.366  23.167  1.00  0.08           H  
ATOM   2565  H10 TRP A 294      39.128  62.048  24.196  1.00  0.08           H  
ATOM   2566  N   PHE A 295      46.185  57.692  25.275  1.00  0.30           N  
ATOM   2567  CA  PHE A 295      47.382  57.479  26.084  1.00  0.30           C  
ATOM   2568  C   PHE A 295      47.430  58.510  27.209  1.00  0.30           C  
ATOM   2569  O   PHE A 295      46.878  59.604  27.077  1.00  0.30           O  
ATOM   2570  CB  PHE A 295      48.654  57.535  25.220  1.00  0.30           C  
ATOM   2571  CG  PHE A 295      49.026  58.921  24.757  1.00  0.30           C  
ATOM   2572  CD1 PHE A 295      48.454  59.464  23.610  1.00  0.30           C  
ATOM   2573  CD2 PHE A 295      49.959  59.680  25.463  1.00  0.30           C  
ATOM   2574  CE1 PHE A 295      48.795  60.749  23.177  1.00  0.30           C  
ATOM   2575  CE2 PHE A 295      50.308  60.964  25.039  1.00  0.30           C  
ATOM   2576  CZ  PHE A 295      49.726  61.497  23.892  1.00  0.30           C  
ATOM   2577  H01 PHE A 295      47.337  56.483  26.524  1.00  0.30           H  
ATOM   2578  H02 PHE A 295      48.449  56.950  24.323  1.00  0.30           H  
ATOM   2579  H03 PHE A 295      49.483  57.135  25.804  1.00  0.30           H  
ATOM   2580  H04 PHE A 295      47.730  58.880  23.042  1.00  0.30           H  
ATOM   2581  H05 PHE A 295      50.422  59.265  26.358  1.00  0.30           H  
ATOM   2582  H06 PHE A 295      48.333  61.164  22.281  1.00  0.30           H  
ATOM   2583  H07 PHE A 295      51.034  61.548  25.605  1.00  0.30           H  
ATOM   2584  H08 PHE A 295      49.999  62.497  23.555  1.00  0.30           H  
ATOM   2585  H11 PHE A 295      45.879  58.639  25.103  1.00  0.30           H  
ATOM   2586  N   LYS A 296      48.077  58.158  28.316  1.00  0.08           N  
ATOM   2587  CA  LYS A 296      48.268  59.104  29.415  1.00  0.08           C  
ATOM   2588  C   LYS A 296      49.688  59.676  29.420  1.00  0.08           C  
ATOM   2589  O   LYS A 296      50.623  59.044  28.920  1.00  0.08           O  
ATOM   2590  CB  LYS A 296      47.911  58.470  30.768  1.00  0.08           C  
ATOM   2591  CG  LYS A 296      48.759  57.271  31.173  1.00  0.08           C  
ATOM   2592  CD  LYS A 296      49.091  57.309  32.658  1.00  0.08           C  
ATOM   2593  CE  LYS A 296      48.306  56.261  33.431  1.00  0.08           C  
ATOM   2594  NZ  LYS A 296      48.214  56.596  34.880  1.00  0.08           N  
ATOM   2595  H01 LYS A 296      47.583  59.936  29.254  1.00  0.08           H  
ATOM   2596  H02 LYS A 296      46.893  58.095  30.664  1.00  0.08           H  
ATOM   2597  H03 LYS A 296      48.020  59.235  31.537  1.00  0.08           H  
ATOM   2598  H04 LYS A 296      49.692  57.302  30.610  1.00  0.08           H  
ATOM   2599  H05 LYS A 296      48.209  56.356  30.954  1.00  0.08           H  
ATOM   2600  H06 LYS A 296      48.821  58.292  33.044  1.00  0.08           H  
ATOM   2601  H07 LYS A 296      50.157  57.122  32.788  1.00  0.08           H  
ATOM   2602  H08 LYS A 296      48.828  55.309  33.336  1.00  0.08           H  
ATOM   2603  H09 LYS A 296      48.443  57.220  28.399  1.00  0.08           H  
ATOM   2604  H10 LYS A 296      47.299  56.198  33.018  1.00  0.08           H  
ATOM   2605  H11 LYS A 296      47.254  56.799  35.118  1.00  0.08           H  
ATOM   2606  H12 LYS A 296      48.538  55.812  35.429  1.00  0.08           H  
ATOM   2607  H13 LYS A 296      48.787  57.405  35.076  1.00  0.08           H  
ATOM   2608  N   ASP A 297      49.836  60.875  29.980  1.00  0.06           N  
ATOM   2609  CA  ASP A 297      51.136  61.543  30.071  1.00  0.06           C  
ATOM   2610  C   ASP A 297      52.042  60.892  31.119  1.00  0.06           C  
ATOM   2611  O   ASP A 297      53.263  60.841  30.960  1.00  0.06           O  
ATOM   2612  CB  ASP A 297      50.967  63.037  30.377  1.00  0.06           C  
ATOM   2613  CG  ASP A 297      49.613  63.576  29.950  1.00  0.06           C  
ATOM   2614  OD1 ASP A 297      49.366  63.677  28.729  1.00  0.06           O  
ATOM   2615  OD2 ASP A 297      48.735  63.923  30.768  1.00  0.06           O  
ATOM   2616  OXT ASP A 297      51.587  60.398  32.153  1.00  0.06           O  
ATOM   2617  H01 ASP A 297      51.616  61.434  29.099  1.00  0.06           H  
ATOM   2618  H02 ASP A 297      51.727  63.575  29.811  1.00  0.06           H  
ATOM   2619  H03 ASP A 297      51.080  63.188  31.451  1.00  0.06           H  
ATOM   2620  H14 ASP A 297      49.022  61.341  30.356  1.00  0.06           H  
TER    2621      ASP A 297
ATOM   2622  N   ALA B 317      62.798  45.764 -33.012  1.00  0.04           N  
ATOM   2623  CA  ALA B 317      63.193  44.952 -31.826  1.00  0.04           C  
ATOM   2624  C   ALA B 317      62.310  45.268 -30.624  1.00  0.04           C  
ATOM   2625  O   ALA B 317      61.915  46.419 -30.419  1.00  0.04           O  
ATOM   2626  CB  ALA B 317      64.658  45.187 -31.486  1.00  0.04           C  
ATOM   2627  H01 ALA B 317      62.558  45.149 -33.777  1.00  0.04           H  
ATOM   2628  H02 ALA B 317      63.056  43.900 -32.077  1.00  0.04           H  
ATOM   2629  H03 ALA B 317      65.221  45.354 -32.404  1.00  0.04           H  
ATOM   2630  H04 ALA B 317      63.568  46.358 -33.286  1.00  0.04           H  
ATOM   2631  H05 ALA B 317      64.746  46.062 -30.842  1.00  0.04           H  
ATOM   2632  H06 ALA B 317      65.057  44.313 -30.970  1.00  0.04           H  
ATOM   2633  N   ILE B 318      62.002  44.241 -29.837  1.00  0.06           N  
ATOM   2634  CA  ILE B 318      61.210  44.415 -28.619  1.00  0.06           C  
ATOM   2635  C   ILE B 318      62.090  44.404 -27.370  1.00  0.06           C  
ATOM   2636  O   ILE B 318      63.134  43.750 -27.335  1.00  0.06           O  
ATOM   2637  CB  ILE B 318      60.072  43.357 -28.511  1.00  0.06           C  
ATOM   2638  CG1 ILE B 318      60.599  41.939 -28.770  1.00  0.06           C  
ATOM   2639  CG2 ILE B 318      58.916  43.718 -29.445  1.00  0.06           C  
ATOM   2640  CD1 ILE B 318      59.677  40.830 -28.287  1.00  0.06           C  
ATOM   2641  H01 ILE B 318      60.739  45.396 -28.685  1.00  0.06           H  
ATOM   2642  H02 ILE B 318      59.689  43.367 -27.490  1.00  0.06           H  
ATOM   2643  H03 ILE B 318      61.525  41.843 -28.204  1.00  0.06           H  
ATOM   2644  H04 ILE B 318      60.745  41.819 -29.844  1.00  0.06           H  
ATOM   2645  H05 ILE B 318      58.094  44.132 -28.861  1.00  0.06           H  
ATOM   2646  H06 ILE B 318      59.253  44.457 -30.172  1.00  0.06           H  
ATOM   2647  H07 ILE B 318      62.323  43.317 -30.087  1.00  0.06           H  
ATOM   2648  H08 ILE B 318      58.576  42.823 -29.966  1.00  0.06           H  
ATOM   2649  H09 ILE B 318      58.733  40.880 -28.830  1.00  0.06           H  
ATOM   2650  H10 ILE B 318      60.147  39.863 -28.465  1.00  0.06           H  
ATOM   2651  H11 ILE B 318      59.488  40.952 -27.220  1.00  0.06           H  
ATOM   2652  N   LYS B 319      61.660  45.146 -26.354  1.00  0.14           N  
ATOM   2653  CA  LYS B 319      62.375  45.217 -25.086  1.00  0.14           C  
ATOM   2654  C   LYS B 319      61.405  45.060 -23.921  1.00  0.14           C  
ATOM   2655  O   LYS B 319      60.221  45.375 -24.045  1.00  0.14           O  
ATOM   2656  CB  LYS B 319      63.138  46.539 -24.970  1.00  0.14           C  
ATOM   2657  CG  LYS B 319      64.470  46.418 -24.243  1.00  0.14           C  
ATOM   2658  CD  LYS B 319      65.232  47.734 -24.241  1.00  0.14           C  
ATOM   2659  CE  LYS B 319      66.506  47.629 -23.415  1.00  0.14           C  
ATOM   2660  NZ  LYS B 319      66.343  48.221 -22.058  1.00  0.14           N  
ATOM   2661  H01 LYS B 319      63.096  44.400 -25.052  1.00  0.14           H  
ATOM   2662  H02 LYS B 319      62.516  47.214 -24.382  1.00  0.14           H  
ATOM   2663  H03 LYS B 319      63.327  46.917 -25.975  1.00  0.14           H  
ATOM   2664  H04 LYS B 319      65.075  45.676 -24.765  1.00  0.14           H  
ATOM   2665  H05 LYS B 319      64.284  46.115 -23.213  1.00  0.14           H  
ATOM   2666  H06 LYS B 319      64.596  48.501 -23.799  1.00  0.14           H  
ATOM   2667  H07 LYS B 319      65.492  47.997 -25.266  1.00  0.14           H  
ATOM   2668  H08 LYS B 319      67.288  48.185 -23.932  1.00  0.14           H  
ATOM   2669  H09 LYS B 319      66.773  46.577 -23.311  1.00  0.14           H  
ATOM   2670  H10 LYS B 319      65.366  48.211 -21.802  1.00  0.14           H  
ATOM   2671  H11 LYS B 319      66.871  47.680 -21.388  1.00  0.14           H  
ATOM   2672  H12 LYS B 319      60.809  45.679 -26.465  1.00  0.14           H  
ATOM   2673  H13 LYS B 319      66.680  49.173 -22.063  1.00  0.14           H  
ATOM   2674  N   LYS B 320      61.914  44.566 -22.797  1.00  0.26           N  
ATOM   2675  CA  LYS B 320      61.107  44.382 -21.596  1.00  0.26           C  
ATOM   2676  C   LYS B 320      60.990  45.679 -20.801  1.00  0.26           C  
ATOM   2677  O   LYS B 320      61.950  46.447 -20.701  1.00  0.26           O  
ATOM   2678  CB  LYS B 320      61.703  43.286 -20.711  1.00  0.26           C  
ATOM   2679  CG  LYS B 320      61.378  41.871 -21.158  1.00  0.26           C  
ATOM   2680  CD  LYS B 320      61.995  40.846 -20.219  1.00  0.26           C  
ATOM   2681  CE  LYS B 320      61.890  39.438 -20.784  1.00  0.26           C  
ATOM   2682  NZ  LYS B 320      61.708  38.416 -19.712  1.00  0.26           N  
ATOM   2683  H01 LYS B 320      60.108  44.083 -21.914  1.00  0.26           H  
ATOM   2684  H02 LYS B 320      61.259  43.409 -19.723  1.00  0.26           H  
ATOM   2685  H03 LYS B 320      62.787  43.402 -20.707  1.00  0.26           H  
ATOM   2686  H04 LYS B 320      61.790  41.719 -22.155  1.00  0.26           H  
ATOM   2687  H05 LYS B 320      60.296  41.740 -21.168  1.00  0.26           H  
ATOM   2688  H06 LYS B 320      61.451  40.877 -19.275  1.00  0.26           H  
ATOM   2689  H07 LYS B 320      63.047  41.090 -20.068  1.00  0.26           H  
ATOM   2690  H08 LYS B 320      62.821  39.215 -21.306  1.00  0.26           H  
ATOM   2691  H09 LYS B 320      61.038  39.393 -21.462  1.00  0.26           H  
ATOM   2692  H10 LYS B 320      60.749  38.099 -19.709  1.00  0.26           H  
ATOM   2693  H11 LYS B 320      62.321  37.632 -19.886  1.00  0.26           H  
ATOM   2694  H12 LYS B 320      61.929  38.825 -18.815  1.00  0.26           H  
ATOM   2695  H14 LYS B 320      62.891  44.310 -22.774  1.00  0.26           H  
ATOM   2696  N   ALA B 321      59.803  45.912 -20.248  1.00  0.66           N  
ATOM   2697  CA  ALA B 321      59.562  47.019 -19.328  1.00  0.66           C  
ATOM   2698  C   ALA B 321      58.762  46.513 -18.136  1.00  0.66           C  
ATOM   2699  O   ALA B 321      57.939  45.608 -18.279  1.00  0.66           O  
ATOM   2700  CB  ALA B 321      58.815  48.138 -20.024  1.00  0.66           C  
ATOM   2701  H01 ALA B 321      60.518  47.414 -18.984  1.00  0.66           H  
ATOM   2702  H02 ALA B 321      57.892  48.349 -19.484  1.00  0.66           H  
ATOM   2703  H03 ALA B 321      59.436  49.033 -20.043  1.00  0.66           H  
ATOM   2704  H04 ALA B 321      58.578  47.838 -21.045  1.00  0.66           H  
ATOM   2705  H13 ALA B 321      59.035  45.296 -20.475  1.00  0.66           H  
ATOM   2706  N   HIS B 322      59.007  47.096 -16.964  1.00  0.48           N  
ATOM   2707  CA  HIS B 322      58.236  46.772 -15.766  1.00  0.48           C  
ATOM   2708  C   HIS B 322      56.763  47.063 -16.021  1.00  0.48           C  
ATOM   2709  O   HIS B 322      56.421  48.118 -16.555  1.00  0.48           O  
ATOM   2710  CB  HIS B 322      58.722  47.588 -14.565  1.00  0.48           C  
ATOM   2711  CG  HIS B 322      60.106  47.243 -14.115  1.00  0.48           C  
ATOM   2712  CD2 HIS B 322      61.280  47.902 -14.261  1.00  0.48           C  
ATOM   2713  ND1 HIS B 322      60.398  46.090 -13.418  1.00  0.48           N  
ATOM   2714  CE1 HIS B 322      61.693  46.051 -13.158  1.00  0.48           C  
ATOM   2715  NE2 HIS B 322      62.251  47.140 -13.657  1.00  0.48           N  
ATOM   2716  H01 HIS B 322      58.372  45.715 -15.539  1.00  0.48           H  
ATOM   2717  H02 HIS B 322      58.054  47.356 -13.735  1.00  0.48           H  
ATOM   2718  H03 HIS B 322      58.702  48.644 -14.836  1.00  0.48           H  
ATOM   2719  H04 HIS B 322      61.427  48.858 -14.764  1.00  0.48           H  
ATOM   2720  H05 HIS B 322      59.746  47.781 -16.902  1.00  0.48           H  
ATOM   2721  H06 HIS B 322      62.212  45.256 -12.623  1.00  0.48           H  
ATOM   2722  H07 HIS B 322      63.232  47.374 -13.603  1.00  0.48           H  
ATOM   2723  N   ILE B 323      55.897  46.123 -15.654  1.00  0.46           N  
ATOM   2724  CA  ILE B 323      54.456  46.300 -15.844  1.00  0.46           C  
ATOM   2725  C   ILE B 323      53.902  47.437 -14.976  1.00  0.46           C  
ATOM   2726  O   ILE B 323      53.023  48.185 -15.411  1.00  0.46           O  
ATOM   2727  CB  ILE B 323      53.686  44.961 -15.624  1.00  0.46           C  
ATOM   2728  CG1 ILE B 323      52.248  45.072 -16.147  1.00  0.46           C  
ATOM   2729  CG2 ILE B 323      53.729  44.516 -14.152  1.00  0.46           C  
ATOM   2730  CD1 ILE B 323      51.585  43.740 -16.434  1.00  0.46           C  
ATOM   2731  H01 ILE B 323      54.296  46.595 -16.881  1.00  0.46           H  
ATOM   2732  H02 ILE B 323      54.190  44.184 -16.199  1.00  0.46           H  
ATOM   2733  H03 ILE B 323      52.301  45.605 -17.096  1.00  0.46           H  
ATOM   2734  H04 ILE B 323      51.652  45.597 -15.401  1.00  0.46           H  
ATOM   2735  H05 ILE B 323      53.751  45.395 -13.508  1.00  0.46           H  
ATOM   2736  H06 ILE B 323      52.843  43.922 -13.925  1.00  0.46           H  
ATOM   2737  H07 ILE B 323      54.623  43.917 -13.979  1.00  0.46           H  
ATOM   2738  H08 ILE B 323      56.240  45.270 -15.236  1.00  0.46           H  
ATOM   2739  H09 ILE B 323      50.638  43.909 -16.946  1.00  0.46           H  
ATOM   2740  H10 ILE B 323      52.237  43.138 -17.067  1.00  0.46           H  
ATOM   2741  H11 ILE B 323      51.402  43.215 -15.496  1.00  0.46           H  
ATOM   2742  N   GLU B 324      54.444  47.575 -13.767  1.00  0.72           N  
ATOM   2743  CA  GLU B 324      54.016  48.611 -12.832  1.00  0.72           C  
ATOM   2744  C   GLU B 324      55.223  49.395 -12.323  1.00  0.72           C  
ATOM   2745  O   GLU B 324      56.115  48.839 -11.675  1.00  0.72           O  
ATOM   2746  CB  GLU B 324      53.238  47.988 -11.668  1.00  0.72           C  
ATOM   2747  CG  GLU B 324      52.712  48.988 -10.648  1.00  0.72           C  
ATOM   2748  CD  GLU B 324      51.871  48.338  -9.568  1.00  0.72           C  
ATOM   2749  OE1 GLU B 324      51.183  47.333  -9.861  1.00  0.72           O  
ATOM   2750  OE2 GLU B 324      51.891  48.837  -8.423  1.00  0.72           O  
ATOM   2751  H01 GLU B 324      53.354  49.304 -13.352  1.00  0.72           H  
ATOM   2752  H02 GLU B 324      53.941  47.347 -11.136  1.00  0.72           H  
ATOM   2753  H03 GLU B 324      52.389  47.443 -12.079  1.00  0.72           H  
ATOM   2754  H04 GLU B 324      52.074  49.694 -11.180  1.00  0.72           H  
ATOM   2755  H05 GLU B 324      53.560  49.486 -10.178  1.00  0.72           H  
ATOM   2756  H12 GLU B 324      55.178  46.940 -13.487  1.00  0.72           H  
ATOM   2757  N   LYS B 325      55.242  50.688 -12.637  1.00  1.00           N  
ATOM   2758  CA  LYS B 325      56.339  51.576 -12.266  1.00  1.00           C  
ATOM   2759  C   LYS B 325      55.866  53.026 -12.313  1.00  1.00           C  
ATOM   2760  O   LYS B 325      54.894  53.343 -13.007  1.00  1.00           O  
ATOM   2761  CB  LYS B 325      57.540  51.372 -13.203  1.00  1.00           C  
ATOM   2762  CG  LYS B 325      58.873  51.919 -12.676  1.00  1.00           C  
ATOM   2763  CD  LYS B 325      60.067  51.436 -13.504  1.00  1.00           C  
ATOM   2764  CE  LYS B 325      60.114  52.057 -14.908  1.00  1.00           C  
ATOM   2765  NZ  LYS B 325      60.308  53.539 -14.903  1.00  1.00           N  
ATOM   2766  H01 LYS B 325      56.657  51.339 -11.251  1.00  1.00           H  
ATOM   2767  H02 LYS B 325      57.317  51.934 -14.110  1.00  1.00           H  
ATOM   2768  H03 LYS B 325      57.657  50.302 -13.376  1.00  1.00           H  
ATOM   2769  H04 LYS B 325      59.004  51.553 -11.658  1.00  1.00           H  
ATOM   2770  H05 LYS B 325      58.842  53.008 -12.706  1.00  1.00           H  
ATOM   2771  H06 LYS B 325      54.464  51.071 -13.154  1.00  1.00           H  
ATOM   2772  H07 LYS B 325      59.963  50.358 -13.628  1.00  1.00           H  
ATOM   2773  H08 LYS B 325      60.985  51.697 -12.977  1.00  1.00           H  
ATOM   2774  H09 LYS B 325      59.148  51.864 -15.374  1.00  1.00           H  
ATOM   2775  H10 LYS B 325      60.938  51.603 -15.458  1.00  1.00           H  
ATOM   2776  H11 LYS B 325      61.169  53.767 -15.379  1.00  1.00           H  
ATOM   2777  H12 LYS B 325      59.534  53.982 -15.378  1.00  1.00           H  
ATOM   2778  H13 LYS B 325      60.353  53.870 -13.950  1.00  1.00           H  
ATOM   2779  N   ASP B 326      56.556  53.888 -11.562  1.00  0.98           N  
ATOM   2780  CA  ASP B 326      56.321  55.341 -11.547  1.00  0.98           C  
ATOM   2781  C   ASP B 326      54.930  55.735 -11.033  1.00  0.98           C  
ATOM   2782  O   ASP B 326      54.337  56.716 -11.490  1.00  0.98           O  
ATOM   2783  CB  ASP B 326      56.617  55.970 -12.920  1.00  0.98           C  
ATOM   2784  CG  ASP B 326      57.814  55.336 -13.608  1.00  0.98           C  
ATOM   2785  OD1 ASP B 326      58.964  55.618 -13.203  1.00  0.98           O  
ATOM   2786  OD2 ASP B 326      57.696  54.526 -14.552  1.00  0.98           O  
ATOM   2787  H01 ASP B 326      57.027  55.750 -10.825  1.00  0.98           H  
ATOM   2788  H02 ASP B 326      56.850  57.022 -12.757  1.00  0.98           H  
ATOM   2789  H03 ASP B 326      55.741  55.846 -13.557  1.00  0.98           H  
ATOM   2790  H14 ASP B 326      57.285  53.520 -10.967  1.00  0.98           H  
ATOM   2791  N   PHE B 327      54.427  54.969 -10.070  1.00  0.88           N  
ATOM   2792  CA  PHE B 327      53.153  55.261  -9.424  1.00  0.88           C  
ATOM   2793  C   PHE B 327      53.389  55.852  -8.039  1.00  0.88           C  
ATOM   2794  O   PHE B 327      54.365  55.512  -7.367  1.00  0.88           O  
ATOM   2795  CB  PHE B 327      52.339  53.977  -9.245  1.00  0.88           C  
ATOM   2796  CG  PHE B 327      51.494  53.597 -10.429  1.00  0.88           C  
ATOM   2797  CD1 PHE B 327      50.284  54.241 -10.680  1.00  0.88           C  
ATOM   2798  CD2 PHE B 327      51.882  52.552 -11.264  1.00  0.88           C  
ATOM   2799  CE1 PHE B 327      49.490  53.871 -11.764  1.00  0.88           C  
ATOM   2800  CE2 PHE B 327      51.095  52.172 -12.347  1.00  0.88           C  
ATOM   2801  CZ  PHE B 327      49.896  52.833 -12.599  1.00  0.88           C  
ATOM   2802  H01 PHE B 327      52.614  55.967 -10.056  1.00  0.88           H  
ATOM   2803  H02 PHE B 327      51.649  54.163  -8.422  1.00  0.88           H  
ATOM   2804  H03 PHE B 327      53.032  53.160  -9.046  1.00  0.88           H  
ATOM   2805  H04 PHE B 327      54.947  54.155  -9.775  1.00  0.88           H  
ATOM   2806  H05 PHE B 327      49.955  55.044 -10.021  1.00  0.88           H  
ATOM   2807  H06 PHE B 327      52.815  52.024 -11.066  1.00  0.88           H  
ATOM   2808  H07 PHE B 327      48.553  54.393 -11.958  1.00  0.88           H  
ATOM   2809  H08 PHE B 327      51.417  51.358 -12.997  1.00  0.88           H  
ATOM   2810  H09 PHE B 327      49.277  52.539 -13.447  1.00  0.88           H  
ATOM   2811  N   ILE B 328      52.488  56.738  -7.625  1.00  0.94           N  
ATOM   2812  CA  ILE B 328      52.339  57.110  -6.218  1.00  0.94           C  
ATOM   2813  C   ILE B 328      50.863  57.382  -5.927  1.00  0.94           C  
ATOM   2814  O   ILE B 328      50.202  58.121  -6.659  1.00  0.94           O  
ATOM   2815  CB  ILE B 328      53.237  58.327  -5.821  1.00  0.94           C  
ATOM   2816  CG1 ILE B 328      53.010  58.709  -4.351  1.00  0.94           C  
ATOM   2817  CG2 ILE B 328      53.004  59.526  -6.741  1.00  0.94           C  
ATOM   2818  CD1 ILE B 328      54.208  59.364  -3.687  1.00  0.94           C  
ATOM   2819  H01 ILE B 328      52.682  56.277  -5.604  1.00  0.94           H  
ATOM   2820  H02 ILE B 328      54.277  58.024  -5.942  1.00  0.94           H  
ATOM   2821  H03 ILE B 328      52.821  57.781  -3.812  1.00  0.94           H  
ATOM   2822  H04 ILE B 328      52.170  59.402  -4.303  1.00  0.94           H  
ATOM   2823  H05 ILE B 328      52.192  60.135  -6.344  1.00  0.94           H  
ATOM   2824  H06 ILE B 328      53.913  60.125  -6.796  1.00  0.94           H  
ATOM   2825  H07 ILE B 328      52.739  59.174  -7.738  1.00  0.94           H  
ATOM   2826  H08 ILE B 328      55.015  59.464  -4.413  1.00  0.94           H  
ATOM   2827  H09 ILE B 328      53.926  60.351  -3.320  1.00  0.94           H  
ATOM   2828  H10 ILE B 328      51.883  57.171  -8.308  1.00  0.94           H  
ATOM   2829  H11 ILE B 328      54.544  58.748  -2.853  1.00  0.94           H  
ATOM   2830  N   ALA B 329      50.349  56.755  -4.874  1.00  0.66           N  
ATOM   2831  CA  ALA B 329      48.993  57.017  -4.408  1.00  0.66           C  
ATOM   2832  C   ALA B 329      49.038  57.690  -3.042  1.00  0.66           C  
ATOM   2833  O   ALA B 329      49.939  57.430  -2.245  1.00  0.66           O  
ATOM   2834  CB  ALA B 329      48.179  55.729  -4.355  1.00  0.66           C  
ATOM   2835  H01 ALA B 329      48.502  57.688  -5.113  1.00  0.66           H  
ATOM   2836  H02 ALA B 329      47.230  55.878  -4.871  1.00  0.66           H  
ATOM   2837  H03 ALA B 329      48.735  54.927  -4.841  1.00  0.66           H  
ATOM   2838  H04 ALA B 329      47.988  55.461  -3.316  1.00  0.66           H  
ATOM   2839  H12 ALA B 329      50.914  56.077  -4.383  1.00  0.66           H  
ATOM   2840  N   PHE B 330      48.072  58.570  -2.791  1.00  0.98           N  
ATOM   2841  CA  PHE B 330      47.979  59.296  -1.531  1.00  0.98           C  
ATOM   2842  C   PHE B 330      46.524  59.279  -1.069  1.00  0.98           C  
ATOM   2843  O   PHE B 330      45.662  59.905  -1.690  1.00  0.98           O  
ATOM   2844  CB  PHE B 330      48.485  60.734  -1.718  1.00  0.98           C  
ATOM   2845  CG  PHE B 330      48.807  61.457  -0.431  1.00  0.98           C  
ATOM   2846  CD1 PHE B 330      49.141  60.760   0.732  1.00  0.98           C  
ATOM   2847  CD2 PHE B 330      48.788  62.848  -0.392  1.00  0.98           C  
ATOM   2848  CE1 PHE B 330      49.443  61.438   1.913  1.00  0.98           C  
ATOM   2849  CE2 PHE B 330      49.093  63.540   0.785  1.00  0.98           C  
ATOM   2850  CZ  PHE B 330      49.419  62.834   1.939  1.00  0.98           C  
ATOM   2851  H01 PHE B 330      48.601  58.822  -0.772  1.00  0.98           H  
ATOM   2852  H02 PHE B 330      47.674  61.289  -2.191  1.00  0.98           H  
ATOM   2853  H03 PHE B 330      49.389  60.701  -2.326  1.00  0.98           H  
ATOM   2854  H04 PHE B 330      49.166  59.670   0.717  1.00  0.98           H  
ATOM   2855  H05 PHE B 330      47.376  58.742  -3.502  1.00  0.98           H  
ATOM   2856  H06 PHE B 330      48.532  63.407  -1.292  1.00  0.98           H  
ATOM   2857  H07 PHE B 330      49.697  60.879   2.814  1.00  0.98           H  
ATOM   2858  H08 PHE B 330      49.075  64.630   0.798  1.00  0.98           H  
ATOM   2859  H09 PHE B 330      49.655  63.368   2.859  1.00  0.98           H  
ATOM   2860  N   CYS B 331      46.264  58.541   0.010  1.00  0.60           N  
ATOM   2861  CA  CYS B 331      44.917  58.384   0.560  1.00  0.60           C  
ATOM   2862  C   CYS B 331      44.686  59.295   1.759  1.00  0.60           C  
ATOM   2863  O   CYS B 331      45.622  59.638   2.476  1.00  0.60           O  
ATOM   2864  CB  CYS B 331      44.662  56.928   0.956  1.00  0.60           C  
ATOM   2865  SG  CYS B 331      44.751  55.762  -0.420  1.00  0.60           S  
ATOM   2866  H01 CYS B 331      44.214  58.671  -0.222  1.00  0.60           H  
ATOM   2867  H02 CYS B 331      43.643  56.882   1.341  1.00  0.60           H  
ATOM   2868  H03 CYS B 331      45.406  56.639   1.699  1.00  0.60           H  
ATOM   2869  H10 CYS B 331      47.031  58.069   0.468  1.00  0.60           H  
ATOM   2870  N   SER B 332      43.425  59.665   1.972  1.00  0.96           N  
ATOM   2871  CA  SER B 332      43.042  60.636   2.994  1.00  0.96           C  
ATOM   2872  C   SER B 332      43.193  60.150   4.446  1.00  0.96           C  
ATOM   2873  O   SER B 332      43.239  60.963   5.373  1.00  0.96           O  
ATOM   2874  CB  SER B 332      41.610  61.116   2.740  1.00  0.96           C  
ATOM   2875  OG  SER B 332      40.747  60.025   2.467  1.00  0.96           O  
ATOM   2876  H01 SER B 332      43.751  61.459   2.898  1.00  0.96           H  
ATOM   2877  H02 SER B 332      41.615  61.778   1.874  1.00  0.96           H  
ATOM   2878  H03 SER B 332      41.249  61.644   3.622  1.00  0.96           H  
ATOM   2879  H04 SER B 332      42.700  59.256   1.401  1.00  0.96           H  
ATOM   2880  H05 SER B 332      40.535  59.571   3.286  1.00  0.96           H  
ATOM   2881  N   SER B 333      43.269  58.834   4.635  1.00  0.46           N  
ATOM   2882  CA  SER B 333      43.427  58.239   5.965  1.00  0.46           C  
ATOM   2883  C   SER B 333      44.136  56.886   5.897  1.00  0.46           C  
ATOM   2884  O   SER B 333      44.487  56.418   4.813  1.00  0.46           O  
ATOM   2885  CB  SER B 333      42.067  58.092   6.660  1.00  0.46           C  
ATOM   2886  OG  SER B 333      41.115  57.485   5.801  1.00  0.46           O  
ATOM   2887  H01 SER B 333      44.050  58.914   6.551  1.00  0.46           H  
ATOM   2888  H02 SER B 333      41.707  59.086   6.927  1.00  0.46           H  
ATOM   2889  H03 SER B 333      42.187  57.476   7.551  1.00  0.46           H  
ATOM   2890  H04 SER B 333      40.847  56.639   6.167  1.00  0.46           H  
ATOM   2891  H06 SER B 333      43.216  58.223   3.832  1.00  0.46           H  
ATOM   2892  N   THR B 334      44.360  56.276   7.062  1.00  0.68           N  
ATOM   2893  CA  THR B 334      44.924  54.928   7.153  1.00  0.68           C  
ATOM   2894  C   THR B 334      43.819  53.884   6.970  1.00  0.68           C  
ATOM   2895  O   THR B 334      42.646  54.191   7.198  1.00  0.68           O  
ATOM   2896  CB  THR B 334      45.627  54.714   8.518  1.00  0.68           C  
ATOM   2897  CG2 THR B 334      46.942  55.478   8.583  1.00  0.68           C  
ATOM   2898  OG1 THR B 334      44.843  55.299   9.564  1.00  0.68           O  
ATOM   2899  H01 THR B 334      45.664  54.814   6.361  1.00  0.68           H  
ATOM   2900  H02 THR B 334      45.768  53.639   8.628  1.00  0.68           H  
ATOM   2901  H03 THR B 334      47.701  54.943   8.013  1.00  0.68           H  
ATOM   2902  H04 THR B 334      46.806  56.474   8.161  1.00  0.68           H  
ATOM   2903  H05 THR B 334      44.131  56.764   7.916  1.00  0.68           H  
ATOM   2904  H06 THR B 334      47.262  55.564   9.621  1.00  0.68           H  
ATOM   2905  H07 THR B 334      44.741  56.240   9.401  1.00  0.68           H  
ATOM   2906  N   PRO B 335      44.178  52.660   6.567  1.00  0.22           N  
ATOM   2907  CA  PRO B 335      43.195  51.575   6.430  1.00  0.22           C  
ATOM   2908  C   PRO B 335      42.364  51.387   7.699  1.00  0.22           C  
ATOM   2909  O   PRO B 335      42.905  51.519   8.801  1.00  0.22           O  
ATOM   2910  CB  PRO B 335      44.072  50.344   6.184  1.00  0.22           C  
ATOM   2911  CG  PRO B 335      45.289  50.892   5.523  1.00  0.22           C  
ATOM   2912  CD  PRO B 335      45.536  52.210   6.203  1.00  0.22           C  
ATOM   2913  H01 PRO B 335      43.572  49.588   5.579  1.00  0.22           H  
ATOM   2914  H02 PRO B 335      44.328  49.856   7.124  1.00  0.22           H  
ATOM   2915  H03 PRO B 335      45.157  51.003   4.447  1.00  0.22           H  
ATOM   2916  H04 PRO B 335      46.137  50.222   5.663  1.00  0.22           H  
ATOM   2917  H05 PRO B 335      46.204  52.130   7.060  1.00  0.22           H  
ATOM   2918  H06 PRO B 335      46.015  52.917   5.525  1.00  0.22           H  
ATOM   2919  H08 PRO B 335      42.471  51.771   5.639  1.00  0.22           H  
ATOM   2920  N   ASP B 336      41.073  51.096   7.525  1.00  0.88           N  
ATOM   2921  CA  ASP B 336      40.101  50.922   8.619  1.00  0.88           C  
ATOM   2922  C   ASP B 336      39.483  52.234   9.107  1.00  0.88           C  
ATOM   2923  O   ASP B 336      38.456  52.218   9.787  1.00  0.88           O  
ATOM   2924  CB  ASP B 336      40.701  50.166   9.819  1.00  0.88           C  
ATOM   2925  CG  ASP B 336      41.125  48.748   9.481  1.00  0.88           C  
ATOM   2926  OD1 ASP B 336      40.535  48.133   8.568  1.00  0.88           O  
ATOM   2927  OD2 ASP B 336      42.042  48.160  10.092  1.00  0.88           O  
ATOM   2928  H01 ASP B 336      39.303  50.323   8.179  1.00  0.88           H  
ATOM   2929  H02 ASP B 336      39.924  50.099  10.580  1.00  0.88           H  
ATOM   2930  H03 ASP B 336      41.574  50.714  10.173  1.00  0.88           H  
ATOM   2931  H07 ASP B 336      40.739  50.988   6.578  1.00  0.88           H  
ATOM   2932  N   ASN B 337      40.097  53.360   8.748  1.00  0.80           N  
ATOM   2933  CA  ASN B 337      39.795  54.639   9.392  1.00  0.80           C  
ATOM   2934  C   ASN B 337      39.099  55.695   8.536  1.00  0.80           C  
ATOM   2935  O   ASN B 337      39.267  55.742   7.316  1.00  0.80           O  
ATOM   2936  CB  ASN B 337      41.060  55.216  10.036  1.00  0.80           C  
ATOM   2937  CG  ASN B 337      41.726  54.234  10.980  1.00  0.80           C  
ATOM   2938  ND2 ASN B 337      40.932  53.617  11.849  1.00  0.80           N  
ATOM   2939  OD1 ASN B 337      42.938  54.027  10.928  1.00  0.80           O  
ATOM   2940  H01 ASN B 337      39.048  54.387  10.145  1.00  0.80           H  
ATOM   2941  H02 ASN B 337      40.768  56.090  10.617  1.00  0.80           H  
ATOM   2942  H03 ASN B 337      41.766  55.480   9.248  1.00  0.80           H  
ATOM   2943  H04 ASN B 337      40.789  53.330   8.013  1.00  0.80           H  
ATOM   2944  H05 ASN B 337      41.319  52.950  12.502  1.00  0.80           H  
ATOM   2945  H06 ASN B 337      39.942  53.815  11.857  1.00  0.80           H  
ATOM   2946  N   VAL B 338      38.325  56.544   9.207  1.00  0.60           N  
ATOM   2947  CA  VAL B 338      37.526  57.582   8.558  1.00  0.60           C  
ATOM   2948  C   VAL B 338      38.354  58.745   8.007  1.00  0.60           C  
ATOM   2949  O   VAL B 338      39.478  58.997   8.451  1.00  0.60           O  
ATOM   2950  CB  VAL B 338      36.431  58.145   9.507  1.00  0.60           C  
ATOM   2951  CG1 VAL B 338      35.416  57.062   9.869  1.00  0.60           C  
ATOM   2952  CG2 VAL B 338      37.049  58.764  10.771  1.00  0.60           C  
ATOM   2953  H01 VAL B 338      37.059  57.079   7.711  1.00  0.60           H  
ATOM   2954  H02 VAL B 338      35.906  58.938   8.974  1.00  0.60           H  
ATOM   2955  H03 VAL B 338      34.498  57.221   9.303  1.00  0.60           H  
ATOM   2956  H04 VAL B 338      35.827  56.082   9.626  1.00  0.60           H  
ATOM   2957  H05 VAL B 338      35.197  57.110  10.936  1.00  0.60           H  
ATOM   2958  H06 VAL B 338      37.946  59.322  10.501  1.00  0.60           H  
ATOM   2959  H07 VAL B 338      38.288  56.468  10.213  1.00  0.60           H  
ATOM   2960  H08 VAL B 338      36.329  59.438  11.236  1.00  0.60           H  
ATOM   2961  H09 VAL B 338      37.312  57.972  11.473  1.00  0.60           H  
ATOM   2962  N   SER B 339      37.779  59.436   7.026  1.00  0.54           N  
ATOM   2963  CA  SER B 339      38.292  60.710   6.542  1.00  0.54           C  
ATOM   2964  C   SER B 339      37.181  61.742   6.671  1.00  0.54           C  
ATOM   2965  O   SER B 339      36.008  61.420   6.472  1.00  0.54           O  
ATOM   2966  CB  SER B 339      38.743  60.591   5.090  1.00  0.54           C  
ATOM   2967  OG  SER B 339      39.858  59.724   4.986  1.00  0.54           O  
ATOM   2968  H01 SER B 339      39.158  61.012   7.131  1.00  0.54           H  
ATOM   2969  H02 SER B 339      39.030  61.578   4.728  1.00  0.54           H  
ATOM   2970  H03 SER B 339      37.923  60.196   4.490  1.00  0.54           H  
ATOM   2971  H04 SER B 339      40.104  59.628   4.063  1.00  0.54           H  
ATOM   2972  H10 SER B 339      36.946  59.059   6.596  1.00  0.54           H  
ATOM   2973  N   TRP B 340      37.554  62.976   6.999  1.00  0.98           N  
ATOM   2974  CA  TRP B 340      36.581  64.013   7.341  1.00  0.98           C  
ATOM   2975  C   TRP B 340      36.338  65.028   6.229  1.00  0.98           C  
ATOM   2976  O   TRP B 340      37.245  65.361   5.464  1.00  0.98           O  
ATOM   2977  CB  TRP B 340      37.000  64.721   8.631  1.00  0.98           C  
ATOM   2978  CG  TRP B 340      37.034  63.793   9.803  1.00  0.98           C  
ATOM   2979  CD1 TRP B 340      38.127  63.151  10.311  1.00  0.98           C  
ATOM   2980  CD2 TRP B 340      35.920  63.379  10.601  1.00  0.98           C  
ATOM   2981  CE2 TRP B 340      36.413  62.492  11.584  1.00  0.98           C  
ATOM   2982  CE3 TRP B 340      34.547  63.673  10.592  1.00  0.98           C  
ATOM   2983  NE1 TRP B 340      37.763  62.372  11.383  1.00  0.98           N  
ATOM   2984  CZ2 TRP B 340      35.588  61.899  12.546  1.00  0.98           C  
ATOM   2985  CZ3 TRP B 340      33.727  63.082  11.549  1.00  0.98           C  
ATOM   2986  CH2 TRP B 340      34.252  62.205  12.512  1.00  0.98           C  
ATOM   2987  H01 TRP B 340      35.630  63.502   7.487  1.00  0.98           H  
ATOM   2988  H02 TRP B 340      36.262  65.495   8.841  1.00  0.98           H  
ATOM   2989  H03 TRP B 340      37.994  65.147   8.491  1.00  0.98           H  
ATOM   2990  H04 TRP B 340      39.141  63.243   9.922  1.00  0.98           H  
ATOM   2991  H05 TRP B 340      38.538  63.203   7.012  1.00  0.98           H  
ATOM   2992  H06 TRP B 340      34.130  64.352   9.848  1.00  0.98           H  
ATOM   2993  H07 TRP B 340      38.390  61.803  11.934  1.00  0.98           H  
ATOM   2994  H08 TRP B 340      35.993  61.219  13.295  1.00  0.98           H  
ATOM   2995  H09 TRP B 340      32.660  63.304  11.551  1.00  0.98           H  
ATOM   2996  H10 TRP B 340      33.583  61.758  13.248  1.00  0.98           H  
ATOM   2997  N   ARG B 341      35.101  65.512   6.158  1.00  0.34           N  
ATOM   2998  CA  ARG B 341      34.694  66.505   5.170  1.00  0.34           C  
ATOM   2999  C   ARG B 341      33.755  67.530   5.809  1.00  0.34           C  
ATOM   3000  O   ARG B 341      32.706  67.172   6.348  1.00  0.34           O  
ATOM   3001  CB  ARG B 341      34.026  65.815   3.973  1.00  0.34           C  
ATOM   3002  CG  ARG B 341      33.435  66.755   2.919  1.00  0.34           C  
ATOM   3003  CD  ARG B 341      32.645  66.057   1.807  1.00  0.34           C  
ATOM   3004  NE  ARG B 341      32.000  64.819   2.251  1.00  0.34           N  
ATOM   3005  CZ  ARG B 341      30.833  64.756   2.890  1.00  0.34           C  
ATOM   3006  NH1 ARG B 341      30.153  65.862   3.173  1.00  0.34           N  
ATOM   3007  NH2 ARG B 341      30.343  63.577   3.252  1.00  0.34           N  
ATOM   3008  H01 ARG B 341      35.577  67.033   4.809  1.00  0.34           H  
ATOM   3009  H02 ARG B 341      33.185  65.255   4.381  1.00  0.34           H  
ATOM   3010  H03 ARG B 341      34.773  65.189   3.485  1.00  0.34           H  
ATOM   3011  H04 ARG B 341      34.281  67.243   2.435  1.00  0.34           H  
ATOM   3012  H05 ARG B 341      32.767  67.454   3.423  1.00  0.34           H  
ATOM   3013  H06 ARG B 341      33.354  65.791   1.023  1.00  0.34           H  
ATOM   3014  H07 ARG B 341      31.876  66.740   1.446  1.00  0.34           H  
ATOM   3015  H08 ARG B 341      32.475  63.949   2.058  1.00  0.34           H  
ATOM   3016  H09 ARG B 341      29.270  65.801   3.659  1.00  0.34           H  
ATOM   3017  H10 ARG B 341      30.519  66.763   2.902  1.00  0.34           H  
ATOM   3018  H11 ARG B 341      34.413  65.177   6.817  1.00  0.34           H  
ATOM   3019  H12 ARG B 341      30.854  62.732   3.042  1.00  0.34           H  
ATOM   3020  H13 ARG B 341      29.459  63.525   3.738  1.00  0.34           H  
ATOM   3021  N   HIS B 342      34.154  68.799   5.751  1.00  0.70           N  
ATOM   3022  CA  HIS B 342      33.342  69.909   6.245  1.00  0.70           C  
ATOM   3023  C   HIS B 342      32.260  70.269   5.223  1.00  0.70           C  
ATOM   3024  O   HIS B 342      32.560  70.424   4.037  1.00  0.70           O  
ATOM   3025  CB  HIS B 342      34.228  71.125   6.535  1.00  0.70           C  
ATOM   3026  CG  HIS B 342      33.587  72.149   7.421  1.00  0.70           C  
ATOM   3027  CD2 HIS B 342      33.827  72.487   8.710  1.00  0.70           C  
ATOM   3028  ND1 HIS B 342      32.572  72.977   6.992  1.00  0.70           N  
ATOM   3029  CE1 HIS B 342      32.208  73.774   7.981  1.00  0.70           C  
ATOM   3030  NE2 HIS B 342      32.954  73.497   9.035  1.00  0.70           N  
ATOM   3031  H01 HIS B 342      32.857  69.603   7.172  1.00  0.70           H  
ATOM   3032  H02 HIS B 342      34.418  71.611   5.578  1.00  0.70           H  
ATOM   3033  H03 HIS B 342      35.141  70.777   7.017  1.00  0.70           H  
ATOM   3034  H04 HIS B 342      34.574  72.041   9.367  1.00  0.70           H  
ATOM   3035  H05 HIS B 342      31.425  74.531   7.935  1.00  0.70           H  
ATOM   3036  H06 HIS B 342      32.893  73.953   9.934  1.00  0.70           H  
ATOM   3037  H14 HIS B 342      35.057  69.003   5.348  1.00  0.70           H  
ATOM   3038  N   PRO B 343      31.010  70.394   5.680  1.00  0.16           N  
ATOM   3039  CA  PRO B 343      29.868  70.698   4.801  1.00  0.16           C  
ATOM   3040  C   PRO B 343      30.027  71.938   3.917  1.00  0.16           C  
ATOM   3041  O   PRO B 343      29.491  71.947   2.807  1.00  0.16           O  
ATOM   3042  CB  PRO B 343      28.710  70.909   5.786  1.00  0.16           C  
ATOM   3043  CG  PRO B 343      29.356  71.074   7.123  1.00  0.16           C  
ATOM   3044  CD  PRO B 343      30.585  70.227   7.082  1.00  0.16           C  
ATOM   3045  H01 PRO B 343      28.009  70.075   5.774  1.00  0.16           H  
ATOM   3046  H02 PRO B 343      28.142  71.801   5.523  1.00  0.16           H  
ATOM   3047  H03 PRO B 343      28.689  70.778   7.933  1.00  0.16           H  
ATOM   3048  H04 PRO B 343      29.618  72.118   7.294  1.00  0.16           H  
ATOM   3049  H05 PRO B 343      31.343  70.508   7.813  1.00  0.16           H  
ATOM   3050  H06 PRO B 343      30.359  69.185   7.309  1.00  0.16           H  
ATOM   3051  H07 PRO B 343      29.732  69.891   4.081  1.00  0.16           H  
ATOM   3052  N   THR B 344      30.734  72.959   4.394  1.00  0.20           N  
ATOM   3053  CA  THR B 344      30.911  74.191   3.620  1.00  0.20           C  
ATOM   3054  C   THR B 344      32.359  74.427   3.199  1.00  0.20           C  
ATOM   3055  O   THR B 344      32.613  75.038   2.159  1.00  0.20           O  
ATOM   3056  CB  THR B 344      30.369  75.424   4.388  1.00  0.20           C  
ATOM   3057  CG2 THR B 344      28.872  75.291   4.654  1.00  0.20           C  
ATOM   3058  OG1 THR B 344      30.940  75.470   5.700  1.00  0.20           O  
ATOM   3059  H01 THR B 344      30.328  74.058   2.709  1.00  0.20           H  
ATOM   3060  H02 THR B 344      30.607  76.295   3.778  1.00  0.20           H  
ATOM   3061  H03 THR B 344      28.326  75.402   3.717  1.00  0.20           H  
ATOM   3062  H04 THR B 344      28.664  74.310   5.081  1.00  0.20           H  
ATOM   3063  H05 THR B 344      28.556  76.066   5.352  1.00  0.20           H  
ATOM   3064  H06 THR B 344      31.180  74.583   5.976  1.00  0.20           H  
ATOM   3065  H07 THR B 344      31.157  72.884   5.308  1.00  0.20           H  
ATOM   3066  N   MET B 345      33.302  73.944   4.004  1.00  0.22           N  
ATOM   3067  CA  MET B 345      34.724  74.179   3.755  1.00  0.22           C  
ATOM   3068  C   MET B 345      35.379  73.090   2.900  1.00  0.22           C  
ATOM   3069  O   MET B 345      36.482  73.284   2.385  1.00  0.22           O  
ATOM   3070  CB  MET B 345      35.485  74.357   5.076  1.00  0.22           C  
ATOM   3071  CG  MET B 345      35.091  75.599   5.874  1.00  0.22           C  
ATOM   3072  SD  MET B 345      35.493  77.150   5.036  1.00  0.22           S  
ATOM   3073  CE  MET B 345      33.853  77.848   4.802  1.00  0.22           C  
ATOM   3074  H01 MET B 345      34.784  75.102   3.178  1.00  0.22           H  
ATOM   3075  H02 MET B 345      36.536  74.479   4.813  1.00  0.22           H  
ATOM   3076  H03 MET B 345      35.300  73.480   5.697  1.00  0.22           H  
ATOM   3077  H04 MET B 345      35.662  75.578   6.802  1.00  0.22           H  
ATOM   3078  H05 MET B 345      34.016  75.570   6.051  1.00  0.22           H  
ATOM   3079  H06 MET B 345      33.168  77.417   5.532  1.00  0.22           H  
ATOM   3080  H07 MET B 345      33.028  73.400   4.810  1.00  0.22           H  
ATOM   3081  H08 MET B 345      33.895  78.929   4.937  1.00  0.22           H  
ATOM   3082  H09 MET B 345      33.501  77.620   3.796  1.00  0.22           H  
ATOM   3083  N   GLY B 346      34.699  71.954   2.753  1.00  0.38           N  
ATOM   3084  CA  GLY B 346      35.199  70.850   1.949  1.00  0.38           C  
ATOM   3085  C   GLY B 346      35.964  69.809   2.747  1.00  0.38           C  
ATOM   3086  O   GLY B 346      36.038  69.885   3.978  1.00  0.38           O  
ATOM   3087  H01 GLY B 346      35.898  71.274   1.228  1.00  0.38           H  
ATOM   3088  H02 GLY B 346      34.351  70.361   1.469  1.00  0.38           H  
ATOM   3089  H10 GLY B 346      33.806  71.856   3.215  1.00  0.38           H  
ATOM   3090  N   SER B 347      36.530  68.833   2.040  1.00  0.52           N  
ATOM   3091  CA  SER B 347      37.313  67.766   2.661  1.00  0.52           C  
ATOM   3092  C   SER B 347      38.631  68.295   3.221  1.00  0.52           C  
ATOM   3093  O   SER B 347      39.353  69.030   2.542  1.00  0.52           O  
ATOM   3094  CB  SER B 347      37.577  66.642   1.658  1.00  0.52           C  
ATOM   3095  OG  SER B 347      36.365  66.100   1.159  1.00  0.52           O  
ATOM   3096  H01 SER B 347      36.730  67.368   3.492  1.00  0.52           H  
ATOM   3097  H02 SER B 347      38.124  65.849   2.168  1.00  0.52           H  
ATOM   3098  H03 SER B 347      36.414  68.830   1.037  1.00  0.52           H  
ATOM   3099  H04 SER B 347      38.159  67.038   0.826  1.00  0.52           H  
ATOM   3100  H05 SER B 347      36.058  65.407   1.748  1.00  0.52           H  
ATOM   3101  N   VAL B 348      38.932  67.917   4.462  1.00  0.78           N  
ATOM   3102  CA  VAL B 348      40.119  68.401   5.170  1.00  0.78           C  
ATOM   3103  C   VAL B 348      41.407  68.028   4.435  1.00  0.78           C  
ATOM   3104  O   VAL B 348      42.284  68.873   4.241  1.00  0.78           O  
ATOM   3105  CB  VAL B 348      40.175  67.873   6.630  1.00  0.78           C  
ATOM   3106  CG1 VAL B 348      41.276  68.572   7.415  1.00  0.78           C  
ATOM   3107  CG2 VAL B 348      38.831  68.061   7.326  1.00  0.78           C  
ATOM   3108  H01 VAL B 348      40.038  69.488   5.199  1.00  0.78           H  
ATOM   3109  H02 VAL B 348      40.399  66.807   6.593  1.00  0.78           H  
ATOM   3110  H03 VAL B 348      42.124  68.765   6.758  1.00  0.78           H  
ATOM   3111  H04 VAL B 348      40.899  69.516   7.808  1.00  0.78           H  
ATOM   3112  H05 VAL B 348      41.595  67.935   8.240  1.00  0.78           H  
ATOM   3113  H06 VAL B 348      38.317  67.270   4.934  1.00  0.78           H  
ATOM   3114  H07 VAL B 348      38.065  67.498   6.793  1.00  0.78           H  
ATOM   3115  H08 VAL B 348      38.899  67.700   8.352  1.00  0.78           H  
ATOM   3116  H09 VAL B 348      38.568  69.119   7.329  1.00  0.78           H  
ATOM   3117  N   PHE B 349      41.499  66.764   4.026  1.00  0.92           N  
ATOM   3118  CA  PHE B 349      42.651  66.245   3.293  1.00  0.92           C  
ATOM   3119  C   PHE B 349      42.879  67.002   1.986  1.00  0.92           C  
ATOM   3120  O   PHE B 349      44.009  67.383   1.678  1.00  0.92           O  
ATOM   3121  CB  PHE B 349      42.468  64.746   3.030  1.00  0.92           C  
ATOM   3122  CG  PHE B 349      43.445  64.165   2.043  1.00  0.92           C  
ATOM   3123  CD1 PHE B 349      44.785  63.994   2.382  1.00  0.92           C  
ATOM   3124  CD2 PHE B 349      43.017  63.766   0.778  1.00  0.92           C  
ATOM   3125  CE1 PHE B 349      45.687  63.449   1.474  1.00  0.92           C  
ATOM   3126  CE2 PHE B 349      43.913  63.216  -0.137  1.00  0.92           C  
ATOM   3127  CZ  PHE B 349      45.251  63.058   0.211  1.00  0.92           C  
ATOM   3128  H01 PHE B 349      43.539  66.394   3.908  1.00  0.92           H  
ATOM   3129  H02 PHE B 349      41.476  64.625   2.594  1.00  0.92           H  
ATOM   3130  H03 PHE B 349      42.582  64.217   3.976  1.00  0.92           H  
ATOM   3131  H04 PHE B 349      45.132  64.291   3.372  1.00  0.92           H  
ATOM   3132  H05 PHE B 349      41.970  63.885   0.501  1.00  0.92           H  
ATOM   3133  H06 PHE B 349      46.734  63.328   1.751  1.00  0.92           H  
ATOM   3134  H07 PHE B 349      43.566  62.910  -1.124  1.00  0.92           H  
ATOM   3135  H08 PHE B 349      45.955  62.630  -0.503  1.00  0.92           H  
ATOM   3136  H10 PHE B 349      40.736  66.135   4.232  1.00  0.92           H  
ATOM   3137  N   ILE B 350      41.801  67.220   1.234  1.00  0.72           N  
ATOM   3138  CA  ILE B 350      41.867  67.931  -0.043  1.00  0.72           C  
ATOM   3139  C   ILE B 350      42.339  69.377   0.151  1.00  0.72           C  
ATOM   3140  O   ILE B 350      43.251  69.834  -0.543  1.00  0.72           O  
ATOM   3141  CB  ILE B 350      40.493  67.868  -0.780  1.00  0.72           C  
ATOM   3142  CG1 ILE B 350      40.145  66.422  -1.184  1.00  0.72           C  
ATOM   3143  CG2 ILE B 350      40.453  68.824  -1.979  1.00  0.72           C  
ATOM   3144  CD1 ILE B 350      41.113  65.761  -2.178  1.00  0.72           C  
ATOM   3145  H01 ILE B 350      42.605  67.433  -0.672  1.00  0.72           H  
ATOM   3146  H02 ILE B 350      39.726  68.203  -0.082  1.00  0.72           H  
ATOM   3147  H03 ILE B 350      39.184  66.478  -1.695  1.00  0.72           H  
ATOM   3148  H04 ILE B 350      40.126  65.815  -0.279  1.00  0.72           H  
ATOM   3149  H05 ILE B 350      40.392  69.852  -1.622  1.00  0.72           H  
ATOM   3150  H06 ILE B 350      41.358  68.700  -2.573  1.00  0.72           H  
ATOM   3151  H07 ILE B 350      39.581  68.601  -2.593  1.00  0.72           H  
ATOM   3152  H08 ILE B 350      42.063  65.564  -1.682  1.00  0.72           H  
ATOM   3153  H09 ILE B 350      40.906  66.882   1.557  1.00  0.72           H  
ATOM   3154  H10 ILE B 350      40.687  64.822  -2.531  1.00  0.72           H  
ATOM   3155  H11 ILE B 350      41.277  66.428  -3.025  1.00  0.72           H  
ATOM   3156  N   GLY B 351      41.726  70.076   1.105  1.00  0.60           N  
ATOM   3157  CA  GLY B 351      42.094  71.445   1.429  1.00  0.60           C  
ATOM   3158  C   GLY B 351      43.541  71.568   1.870  1.00  0.60           C  
ATOM   3159  O   GLY B 351      44.255  72.471   1.431  1.00  0.60           O  
ATOM   3160  H01 GLY B 351      41.466  71.769   2.259  1.00  0.60           H  
ATOM   3161  H02 GLY B 351      41.943  72.067   0.547  1.00  0.60           H  
ATOM   3162  H12 GLY B 351      40.977  69.639   1.623  1.00  0.60           H  
ATOM   3163  N   ARG B 352      43.969  70.647   2.730  1.00  0.64           N  
ATOM   3164  CA  ARG B 352      45.343  70.608   3.225  1.00  0.64           C  
ATOM   3165  C   ARG B 352      46.345  70.300   2.110  1.00  0.64           C  
ATOM   3166  O   ARG B 352      47.441  70.865   2.084  1.00  0.64           O  
ATOM   3167  CB  ARG B 352      45.469  69.580   4.355  1.00  0.64           C  
ATOM   3168  CG  ARG B 352      46.653  69.796   5.290  1.00  0.64           C  
ATOM   3169  CD  ARG B 352      46.489  70.939   6.295  1.00  0.64           C  
ATOM   3170  NE  ARG B 352      45.282  70.815   7.112  1.00  0.64           N  
ATOM   3171  CZ  ARG B 352      45.189  70.104   8.233  1.00  0.64           C  
ATOM   3172  NH1 ARG B 352      46.232  69.429   8.699  1.00  0.64           N  
ATOM   3173  NH2 ARG B 352      44.041  70.066   8.895  1.00  0.64           N  
ATOM   3174  H01 ARG B 352      45.582  71.599   3.612  1.00  0.64           H  
ATOM   3175  H02 ARG B 352      45.632  68.616   3.874  1.00  0.64           H  
ATOM   3176  H03 ARG B 352      43.317  69.946   3.054  1.00  0.64           H  
ATOM   3177  H04 ARG B 352      44.556  69.616   4.950  1.00  0.64           H  
ATOM   3178  H05 ARG B 352      47.494  70.071   4.654  1.00  0.64           H  
ATOM   3179  H06 ARG B 352      46.814  68.875   5.849  1.00  0.64           H  
ATOM   3180  H07 ARG B 352      46.402  71.864   5.724  1.00  0.64           H  
ATOM   3181  H08 ARG B 352      47.356  70.949   6.955  1.00  0.64           H  
ATOM   3182  H09 ARG B 352      44.456  71.307   6.802  1.00  0.64           H  
ATOM   3183  H10 ARG B 352      46.147  68.893   9.551  1.00  0.64           H  
ATOM   3184  H11 ARG B 352      47.111  69.451   8.202  1.00  0.64           H  
ATOM   3185  H12 ARG B 352      43.241  70.576   8.548  1.00  0.64           H  
ATOM   3186  H13 ARG B 352      43.966  69.527   9.746  1.00  0.64           H  
ATOM   3187  N   LEU B 353      45.966  69.404   1.199  1.00  0.86           N  
ATOM   3188  CA  LEU B 353      46.820  69.051   0.064  1.00  0.86           C  
ATOM   3189  C   LEU B 353      47.046  70.243  -0.869  1.00  0.86           C  
ATOM   3190  O   LEU B 353      48.178  70.499  -1.283  1.00  0.86           O  
ATOM   3191  CB  LEU B 353      46.249  67.854  -0.706  1.00  0.86           C  
ATOM   3192  CG  LEU B 353      46.963  67.401  -1.987  1.00  0.86           C  
ATOM   3193  CD1 LEU B 353      48.289  66.712  -1.689  1.00  0.86           C  
ATOM   3194  CD2 LEU B 353      46.059  66.496  -2.807  1.00  0.86           C  
ATOM   3195  H01 LEU B 353      47.791  68.763   0.468  1.00  0.86           H  
ATOM   3196  H02 LEU B 353      45.274  68.199  -1.051  1.00  0.86           H  
ATOM   3197  H03 LEU B 353      46.242  67.005  -0.023  1.00  0.86           H  
ATOM   3198  H04 LEU B 353      47.188  68.294  -2.569  1.00  0.86           H  
ATOM   3199  H05 LEU B 353      49.032  67.460  -1.413  1.00  0.86           H  
ATOM   3200  H06 LEU B 353      48.157  66.010  -0.866  1.00  0.86           H  
ATOM   3201  H07 LEU B 353      48.627  66.175  -2.575  1.00  0.86           H  
ATOM   3202  H08 LEU B 353      45.157  67.040  -3.085  1.00  0.86           H  
ATOM   3203  H09 LEU B 353      46.583  66.178  -3.708  1.00  0.86           H  
ATOM   3204  H10 LEU B 353      45.787  65.621  -2.216  1.00  0.86           H  
ATOM   3205  H14 LEU B 353      45.065  68.957   1.294  1.00  0.86           H  
ATOM   3206  N   ILE B 354      45.972  70.968  -1.183  1.00  0.56           N  
ATOM   3207  CA  ILE B 354      46.052  72.148  -2.050  1.00  0.56           C  
ATOM   3208  C   ILE B 354      46.997  73.207  -1.465  1.00  0.56           C  
ATOM   3209  O   ILE B 354      47.869  73.720  -2.169  1.00  0.56           O  
ATOM   3210  CB  ILE B 354      44.636  72.732  -2.327  1.00  0.56           C  
ATOM   3211  CG1 ILE B 354      43.837  71.790  -3.233  1.00  0.56           C  
ATOM   3212  CG2 ILE B 354      44.719  74.126  -2.963  1.00  0.56           C  
ATOM   3213  CD1 ILE B 354      42.332  71.886  -3.056  1.00  0.56           C  
ATOM   3214  H01 ILE B 354      46.472  71.835  -3.006  1.00  0.56           H  
ATOM   3215  H02 ILE B 354      44.124  72.826  -1.369  1.00  0.56           H  
ATOM   3216  H03 ILE B 354      44.121  70.774  -2.957  1.00  0.56           H  
ATOM   3217  H04 ILE B 354      44.076  72.027  -4.270  1.00  0.56           H  
ATOM   3218  H05 ILE B 354      45.755  74.346  -3.221  1.00  0.56           H  
ATOM   3219  H06 ILE B 354      44.107  74.152  -3.865  1.00  0.56           H  
ATOM   3220  H07 ILE B 354      44.356  74.871  -2.255  1.00  0.56           H  
ATOM   3221  H08 ILE B 354      41.837  71.305  -3.835  1.00  0.56           H  
ATOM   3222  H09 ILE B 354      42.055  71.492  -2.078  1.00  0.56           H  
ATOM   3223  H10 ILE B 354      42.023  72.929  -3.129  1.00  0.56           H  
ATOM   3224  H11 ILE B 354      45.073  70.695  -0.811  1.00  0.56           H  
ATOM   3225  N   GLU B 355      46.835  73.506  -0.176  1.00  0.16           N  
ATOM   3226  CA  GLU B 355      47.671  74.495   0.510  1.00  0.16           C  
ATOM   3227  C   GLU B 355      49.157  74.127   0.466  1.00  0.16           C  
ATOM   3228  O   GLU B 355      50.005  74.979   0.199  1.00  0.16           O  
ATOM   3229  CB  GLU B 355      47.210  74.684   1.960  1.00  0.16           C  
ATOM   3230  CG  GLU B 355      45.831  75.317   2.097  1.00  0.16           C  
ATOM   3231  CD  GLU B 355      45.337  75.387   3.535  1.00  0.16           C  
ATOM   3232  OE1 GLU B 355      44.571  76.325   3.845  1.00  0.16           O  
ATOM   3233  OE2 GLU B 355      45.700  74.513   4.354  1.00  0.16           O  
ATOM   3234  H01 GLU B 355      47.553  75.438  -0.024  1.00  0.16           H  
ATOM   3235  H02 GLU B 355      47.918  75.369   2.428  1.00  0.16           H  
ATOM   3236  H03 GLU B 355      47.188  73.707   2.443  1.00  0.16           H  
ATOM   3237  H04 GLU B 355      45.132  74.686   1.548  1.00  0.16           H  
ATOM   3238  H05 GLU B 355      45.874  76.330   1.696  1.00  0.16           H  
ATOM   3239  H11 GLU B 355      46.111  73.034   0.346  1.00  0.16           H  
ATOM   3240  N   HIS B 356      49.459  72.855   0.717  1.00  0.48           N  
ATOM   3241  CA  HIS B 356      50.834  72.359   0.681  1.00  0.48           C  
ATOM   3242  C   HIS B 356      51.407  72.326  -0.737  1.00  0.48           C  
ATOM   3243  O   HIS B 356      52.585  72.623  -0.940  1.00  0.48           O  
ATOM   3244  CB  HIS B 356      50.925  70.974   1.328  1.00  0.48           C  
ATOM   3245  CG  HIS B 356      50.975  71.012   2.823  1.00  0.48           C  
ATOM   3246  CD2 HIS B 356      52.011  70.878   3.685  1.00  0.48           C  
ATOM   3247  ND1 HIS B 356      49.856  71.223   3.600  1.00  0.48           N  
ATOM   3248  CE1 HIS B 356      50.200  71.213   4.876  1.00  0.48           C  
ATOM   3249  NE2 HIS B 356      51.502  71.007   4.955  1.00  0.48           N  
ATOM   3250  H01 HIS B 356      51.440  73.061   1.255  1.00  0.48           H  
ATOM   3251  H02 HIS B 356      51.858  70.524   0.989  1.00  0.48           H  
ATOM   3252  H03 HIS B 356      50.053  70.394   1.027  1.00  0.48           H  
ATOM   3253  H04 HIS B 356      53.054  70.701   3.421  1.00  0.48           H  
ATOM   3254  H05 HIS B 356      49.524  71.351   5.720  1.00  0.48           H  
ATOM   3255  H06 HIS B 356      48.713  72.211   0.940  1.00  0.48           H  
ATOM   3256  H07 HIS B 356      52.037  70.953   5.810  1.00  0.48           H  
ATOM   3257  N   MET B 357      50.576  71.964  -1.711  1.00  0.88           N  
ATOM   3258  CA  MET B 357      50.999  71.972  -3.110  1.00  0.88           C  
ATOM   3259  C   MET B 357      51.319  73.395  -3.566  1.00  0.88           C  
ATOM   3260  O   MET B 357      52.323  73.622  -4.233  1.00  0.88           O  
ATOM   3261  CB  MET B 357      49.942  71.337  -4.020  1.00  0.88           C  
ATOM   3262  CG  MET B 357      49.862  69.813  -3.939  1.00  0.88           C  
ATOM   3263  SD  MET B 357      51.338  68.972  -4.550  1.00  0.88           S  
ATOM   3264  CE  MET B 357      50.791  68.473  -6.175  1.00  0.88           C  
ATOM   3265  H01 MET B 357      51.905  71.370  -3.186  1.00  0.88           H  
ATOM   3266  H02 MET B 357      50.233  71.576  -5.043  1.00  0.88           H  
ATOM   3267  H03 MET B 357      48.969  71.744  -3.746  1.00  0.88           H  
ATOM   3268  H04 MET B 357      49.034  69.505  -4.578  1.00  0.88           H  
ATOM   3269  H05 MET B 357      49.712  69.531  -2.897  1.00  0.88           H  
ATOM   3270  H06 MET B 357      49.921  69.063  -6.462  1.00  0.88           H  
ATOM   3271  H07 MET B 357      51.593  68.636  -6.895  1.00  0.88           H  
ATOM   3272  H08 MET B 357      49.635  71.678  -1.479  1.00  0.88           H  
ATOM   3273  H09 MET B 357      50.524  67.416  -6.160  1.00  0.88           H  
ATOM   3274  N   GLN B 358      50.473  74.348  -3.184  1.00  0.68           N  
ATOM   3275  CA  GLN B 358      50.681  75.752  -3.538  1.00  0.68           C  
ATOM   3276  C   GLN B 358      51.988  76.292  -2.960  1.00  0.68           C  
ATOM   3277  O   GLN B 358      52.711  77.033  -3.627  1.00  0.68           O  
ATOM   3278  CB  GLN B 358      49.503  76.603  -3.068  1.00  0.68           C  
ATOM   3279  CG  GLN B 358      48.254  76.440  -3.922  1.00  0.68           C  
ATOM   3280  CD  GLN B 358      47.051  77.189  -3.381  1.00  0.68           C  
ATOM   3281  NE2 GLN B 358      47.162  77.716  -2.164  1.00  0.68           N  
ATOM   3282  OE1 GLN B 358      46.030  77.289  -4.060  1.00  0.68           O  
ATOM   3283  H01 GLN B 358      50.749  75.810  -4.624  1.00  0.68           H  
ATOM   3284  H02 GLN B 358      49.811  77.646  -3.148  1.00  0.68           H  
ATOM   3285  H03 GLN B 358      49.260  76.320  -2.044  1.00  0.68           H  
ATOM   3286  H04 GLN B 358      48.000  75.380  -3.920  1.00  0.68           H  
ATOM   3287  H05 GLN B 358      48.470  76.810  -4.924  1.00  0.68           H  
ATOM   3288  H06 GLN B 358      46.388  78.224  -1.761  1.00  0.68           H  
ATOM   3289  H07 GLN B 358      48.021  77.608  -1.643  1.00  0.68           H  
ATOM   3290  H10 GLN B 358      49.664  74.095  -2.634  1.00  0.68           H  
ATOM   3291  N   GLU B 359      52.290  75.891  -1.728  1.00  0.32           N  
ATOM   3292  CA  GLU B 359      53.463  76.379  -1.012  1.00  0.32           C  
ATOM   3293  C   GLU B 359      54.758  75.669  -1.413  1.00  0.32           C  
ATOM   3294  O   GLU B 359      55.796  76.316  -1.573  1.00  0.32           O  
ATOM   3295  CB  GLU B 359      53.235  76.273   0.505  1.00  0.32           C  
ATOM   3296  CG  GLU B 359      54.423  76.675   1.372  1.00  0.32           C  
ATOM   3297  CD  GLU B 359      54.581  78.178   1.534  1.00  0.32           C  
ATOM   3298  OE1 GLU B 359      53.717  78.943   1.052  1.00  0.32           O  
ATOM   3299  OE2 GLU B 359      55.582  78.597   2.153  1.00  0.32           O  
ATOM   3300  H01 GLU B 359      53.591  77.424  -1.293  1.00  0.32           H  
ATOM   3301  H02 GLU B 359      53.056  75.217   0.710  1.00  0.32           H  
ATOM   3302  H03 GLU B 359      52.394  76.916   0.766  1.00  0.32           H  
ATOM   3303  H04 GLU B 359      55.320  76.313   0.870  1.00  0.32           H  
ATOM   3304  H05 GLU B 359      54.294  76.234   2.360  1.00  0.32           H  
ATOM   3305  H08 GLU B 359      51.684  75.224  -1.272  1.00  0.32           H  
ATOM   3306  N   TYR B 360      54.691  74.350  -1.586  1.00  0.64           N  
ATOM   3307  CA  TYR B 360      55.901  73.526  -1.671  1.00  0.64           C  
ATOM   3308  C   TYR B 360      56.226  72.903  -3.032  1.00  0.64           C  
ATOM   3309  O   TYR B 360      57.304  72.320  -3.197  1.00  0.64           O  
ATOM   3310  CB  TYR B 360      55.878  72.439  -0.588  1.00  0.64           C  
ATOM   3311  CG  TYR B 360      55.834  72.984   0.823  1.00  0.64           C  
ATOM   3312  CD1 TYR B 360      56.946  73.611   1.385  1.00  0.64           C  
ATOM   3313  CD2 TYR B 360      54.678  72.874   1.595  1.00  0.64           C  
ATOM   3314  CE1 TYR B 360      56.909  74.115   2.685  1.00  0.64           C  
ATOM   3315  CE2 TYR B 360      54.630  73.372   2.893  1.00  0.64           C  
ATOM   3316  CZ  TYR B 360      55.749  73.990   3.431  1.00  0.64           C  
ATOM   3317  OH  TYR B 360      55.706  74.486   4.713  1.00  0.64           O  
ATOM   3318  H01 TYR B 360      56.710  74.239  -1.510  1.00  0.64           H  
ATOM   3319  H02 TYR B 360      56.807  71.877  -0.682  1.00  0.64           H  
ATOM   3320  H03 TYR B 360      54.997  71.816  -0.744  1.00  0.64           H  
ATOM   3321  H04 TYR B 360      57.859  73.709   0.798  1.00  0.64           H  
ATOM   3322  H05 TYR B 360      53.797  72.390   1.174  1.00  0.64           H  
ATOM   3323  H06 TYR B 360      53.786  73.907  -1.660  1.00  0.64           H  
ATOM   3324  H07 TYR B 360      57.786  74.603   3.110  1.00  0.64           H  
ATOM   3325  H08 TYR B 360      53.719  73.277   3.483  1.00  0.64           H  
ATOM   3326  H09 TYR B 360      56.452  75.074   4.854  1.00  0.64           H  
ATOM   3327  N   ALA B 361      55.319  73.026  -4.001  1.00  0.52           N  
ATOM   3328  CA  ALA B 361      55.559  72.491  -5.347  1.00  0.52           C  
ATOM   3329  C   ALA B 361      56.823  73.075  -5.982  1.00  0.52           C  
ATOM   3330  O   ALA B 361      57.506  72.399  -6.753  1.00  0.52           O  
ATOM   3331  CB  ALA B 361      54.353  72.718  -6.253  1.00  0.52           C  
ATOM   3332  H01 ALA B 361      55.713  71.418  -5.237  1.00  0.52           H  
ATOM   3333  H02 ALA B 361      53.556  73.195  -5.683  1.00  0.52           H  
ATOM   3334  H03 ALA B 361      54.639  73.361  -7.085  1.00  0.52           H  
ATOM   3335  H04 ALA B 361      54.001  71.761  -6.637  1.00  0.52           H  
ATOM   3336  H10 ALA B 361      54.448  73.498  -3.805  1.00  0.52           H  
ATOM   3337  N   CYS B 362      57.127  74.325  -5.641  1.00  0.42           N  
ATOM   3338  CA  CYS B 362      58.303  75.020  -6.163  1.00  0.42           C  
ATOM   3339  C   CYS B 362      59.630  74.435  -5.672  1.00  0.42           C  
ATOM   3340  O   CYS B 362      60.626  74.465  -6.398  1.00  0.42           O  
ATOM   3341  CB  CYS B 362      58.231  76.514  -5.830  1.00  0.42           C  
ATOM   3342  SG  CYS B 362      58.179  76.896  -4.062  1.00  0.42           S  
ATOM   3343  H01 CYS B 362      58.284  74.878  -7.244  1.00  0.42           H  
ATOM   3344  H02 CYS B 362      57.293  76.877  -6.250  1.00  0.42           H  
ATOM   3345  H03 CYS B 362      59.108  77.000  -6.257  1.00  0.42           H  
ATOM   3346  H04 CYS B 362      59.258  77.618  -3.728  1.00  0.42           H  
ATOM   3347  H05 CYS B 362      56.522  74.813  -4.996  1.00  0.42           H  
ATOM   3348  N   SER B 363      59.635  73.891  -4.455  1.00  0.14           N  
ATOM   3349  CA  SER B 363      60.879  73.491  -3.792  1.00  0.14           C  
ATOM   3350  C   SER B 363      60.991  72.005  -3.431  1.00  0.14           C  
ATOM   3351  O   SER B 363      62.097  71.496  -3.236  1.00  0.14           O  
ATOM   3352  CB  SER B 363      61.100  74.345  -2.536  1.00  0.14           C  
ATOM   3353  OG  SER B 363      59.978  74.280  -1.669  1.00  0.14           O  
ATOM   3354  H01 SER B 363      61.659  73.663  -4.534  1.00  0.14           H  
ATOM   3355  H02 SER B 363      61.240  75.381  -2.843  1.00  0.14           H  
ATOM   3356  H03 SER B 363      61.981  73.980  -2.007  1.00  0.14           H  
ATOM   3357  H04 SER B 363      59.781  75.158  -1.333  1.00  0.14           H  
ATOM   3358  H05 SER B 363      58.757  73.751  -3.977  1.00  0.14           H  
ATOM   3359  N   CYS B 364      59.858  71.314  -3.343  1.00  0.70           N  
ATOM   3360  CA  CYS B 364      59.844  69.928  -2.881  1.00  0.70           C  
ATOM   3361  C   CYS B 364      59.281  68.972  -3.923  1.00  0.70           C  
ATOM   3362  O   CYS B 364      58.401  69.340  -4.698  1.00  0.70           O  
ATOM   3363  CB  CYS B 364      59.026  69.807  -1.594  1.00  0.70           C  
ATOM   3364  SG  CYS B 364      59.522  70.929  -0.269  1.00  0.70           S  
ATOM   3365  H01 CYS B 364      60.881  69.648  -2.696  1.00  0.70           H  
ATOM   3366  H02 CYS B 364      59.195  68.798  -1.219  1.00  0.70           H  
ATOM   3367  H03 CYS B 364      57.982  70.008  -1.835  1.00  0.70           H  
ATOM   3368  H04 CYS B 364      59.824  70.220   0.827  1.00  0.70           H  
ATOM   3369  H05 CYS B 364      58.988  71.757  -3.601  1.00  0.70           H  
ATOM   3370  N   ASP B 365      59.792  67.743  -3.933  1.00  0.60           N  
ATOM   3371  CA  ASP B 365      59.222  66.689  -4.766  1.00  0.60           C  
ATOM   3372  C   ASP B 365      57.908  66.193  -4.152  1.00  0.60           C  
ATOM   3373  O   ASP B 365      57.668  66.380  -2.954  1.00  0.60           O  
ATOM   3374  CB  ASP B 365      60.229  65.551  -5.006  1.00  0.60           C  
ATOM   3375  CG  ASP B 365      60.509  64.728  -3.760  1.00  0.60           C  
ATOM   3376  OD1 ASP B 365      61.484  65.033  -3.045  1.00  0.60           O  
ATOM   3377  OD2 ASP B 365      59.816  63.749  -3.424  1.00  0.60           O  
ATOM   3378  H01 ASP B 365      58.995  67.100  -5.750  1.00  0.60           H  
ATOM   3379  H02 ASP B 365      61.170  66.010  -5.310  1.00  0.60           H  
ATOM   3380  H03 ASP B 365      59.830  64.891  -5.776  1.00  0.60           H  
ATOM   3381  H05 ASP B 365      60.591  67.535  -3.352  1.00  0.60           H  
ATOM   3382  N   VAL B 366      57.064  65.577  -4.980  1.00  0.88           N  
ATOM   3383  CA  VAL B 366      55.700  65.177  -4.585  1.00  0.88           C  
ATOM   3384  C   VAL B 366      55.675  64.285  -3.332  1.00  0.88           C  
ATOM   3385  O   VAL B 366      54.816  64.464  -2.465  1.00  0.88           O  
ATOM   3386  CB  VAL B 366      54.889  64.634  -5.758  1.00  0.88           C  
ATOM   3387  CG1 VAL B 366      53.509  64.990  -5.450  1.00  0.88           C  
ATOM   3388  CG2 VAL B 366      54.845  65.793  -6.718  1.00  0.88           C  
ATOM   3389  H01 VAL B 366      55.184  66.088  -4.281  1.00  0.88           H  
ATOM   3390  H02 VAL B 366      52.894  65.277  -4.597  1.00  0.88           H  
ATOM   3391  H03 VAL B 366      52.668  64.392  -5.802  1.00  0.88           H  
ATOM   3392  H04 VAL B 366      57.372  65.375  -5.920  1.00  0.88           H  
ATOM   3393  H05 VAL B 366      56.949  64.002  -6.782  1.00  0.88           H  
ATOM   3394  H06 VAL B 366      55.753  64.006  -7.711  1.00  0.88           H  
ATOM   3395  H07 VAL B 366      54.972  66.013  -7.778  1.00  0.88           H  
ATOM   3396  H08 VAL B 366      55.347  66.738  -6.510  1.00  0.88           H  
ATOM   3397  H09 VAL B 366      53.645  62.532  -5.450  1.00  0.88           H  
ATOM   3398  H10 VAL B 366      54.772  62.739  -4.469  1.00  0.88           H  
ATOM   3399  N   GLU B 367      56.632  63.360  -3.233  1.00  0.62           N  
ATOM   3400  CA  GLU B 367      56.760  62.485  -2.067  1.00  0.62           C  
ATOM   3401  C   GLU B 367      56.971  63.299  -0.791  1.00  0.62           C  
ATOM   3402  O   GLU B 367      56.330  63.037   0.228  1.00  0.62           O  
ATOM   3403  CB  GLU B 367      57.925  61.509  -2.249  1.00  0.62           C  
ATOM   3404  CG  GLU B 367      57.582  60.239  -3.001  1.00  0.62           C  
ATOM   3405  CD  GLU B 367      58.102  58.999  -2.302  1.00  0.62           C  
ATOM   3406  OE1 GLU B 367      57.331  58.380  -1.540  1.00  0.62           O  
ATOM   3407  OE2 GLU B 367      59.283  58.649  -2.510  1.00  0.62           O  
ATOM   3408  H01 GLU B 367      55.832  61.921  -1.975  1.00  0.62           H  
ATOM   3409  H02 GLU B 367      58.223  61.200  -1.247  1.00  0.62           H  
ATOM   3410  H03 GLU B 367      58.716  62.023  -2.795  1.00  0.62           H  
ATOM   3411  H04 GLU B 367      58.057  60.293  -3.981  1.00  0.62           H  
ATOM   3412  H05 GLU B 367      56.498  60.164  -3.089  1.00  0.62           H  
ATOM   3413  H11 GLU B 367      57.292  63.260  -3.991  1.00  0.62           H  
ATOM   3414  N   GLU B 368      57.869  64.282  -0.860  1.00  0.94           N  
ATOM   3415  CA  GLU B 368      58.161  65.162   0.272  1.00  0.94           C  
ATOM   3416  C   GLU B 368      56.963  66.038   0.646  1.00  0.94           C  
ATOM   3417  O   GLU B 368      56.705  66.264   1.831  1.00  0.94           O  
ATOM   3418  CB  GLU B 368      59.406  66.020  -0.007  1.00  0.94           C  
ATOM   3419  CG  GLU B 368      59.663  67.129   1.010  1.00  0.94           C  
ATOM   3420  CD  GLU B 368      60.569  66.704   2.154  1.00  0.94           C  
ATOM   3421  OE1 GLU B 368      60.266  65.694   2.829  1.00  0.94           O  
ATOM   3422  OE2 GLU B 368      61.588  67.391   2.386  1.00  0.94           O  
ATOM   3423  H01 GLU B 368      58.369  64.523   1.130  1.00  0.94           H  
ATOM   3424  H02 GLU B 368      59.228  66.516  -0.961  1.00  0.94           H  
ATOM   3425  H03 GLU B 368      60.275  65.363  -0.019  1.00  0.94           H  
ATOM   3426  H04 GLU B 368      58.700  67.394   1.446  1.00  0.94           H  
ATOM   3427  H05 GLU B 368      60.128  67.970   0.495  1.00  0.94           H  
ATOM   3428  H06 GLU B 368      58.367  64.425  -1.727  1.00  0.94           H  
ATOM   3429  N   ILE B 369      56.236  66.524  -0.361  1.00  0.86           N  
ATOM   3430  CA  ILE B 369      55.036  67.328  -0.119  1.00  0.86           C  
ATOM   3431  C   ILE B 369      53.982  66.507   0.628  1.00  0.86           C  
ATOM   3432  O   ILE B 369      53.381  66.991   1.588  1.00  0.86           O  
ATOM   3433  CB  ILE B 369      54.461  67.916  -1.440  1.00  0.86           C  
ATOM   3434  CG1 ILE B 369      55.486  68.832  -2.119  1.00  0.86           C  
ATOM   3435  CG2 ILE B 369      53.171  68.693  -1.171  1.00  0.86           C  
ATOM   3436  CD1 ILE B 369      55.212  69.099  -3.594  1.00  0.86           C  
ATOM   3437  H01 ILE B 369      55.321  68.172   0.509  1.00  0.86           H  
ATOM   3438  H02 ILE B 369      54.238  67.083  -2.106  1.00  0.86           H  
ATOM   3439  H03 ILE B 369      56.445  68.316  -2.069  1.00  0.86           H  
ATOM   3440  H04 ILE B 369      55.491  69.787  -1.594  1.00  0.86           H  
ATOM   3441  H05 ILE B 369      52.376  67.996  -0.907  1.00  0.86           H  
ATOM   3442  H06 ILE B 369      56.519  66.333  -1.312  1.00  0.86           H  
ATOM   3443  H07 ILE B 369      53.331  69.390  -0.348  1.00  0.86           H  
ATOM   3444  H08 ILE B 369      52.886  69.246  -2.066  1.00  0.86           H  
ATOM   3445  H09 ILE B 369      54.440  69.863  -3.687  1.00  0.86           H  
ATOM   3446  H10 ILE B 369      56.126  69.446  -4.077  1.00  0.86           H  
ATOM   3447  H11 ILE B 369      54.873  68.180  -4.073  1.00  0.86           H  
ATOM   3448  N   PHE B 370      53.783  65.263   0.193  1.00  0.98           N  
ATOM   3449  CA  PHE B 370      52.830  64.347   0.823  1.00  0.98           C  
ATOM   3450  C   PHE B 370      53.198  64.057   2.278  1.00  0.98           C  
ATOM   3451  O   PHE B 370      52.320  63.990   3.143  1.00  0.98           O  
ATOM   3452  CB  PHE B 370      52.723  63.038   0.027  1.00  0.98           C  
ATOM   3453  CG  PHE B 370      52.087  63.191  -1.335  1.00  0.98           C  
ATOM   3454  CD1 PHE B 370      51.567  64.416  -1.760  1.00  0.98           C  
ATOM   3455  CD2 PHE B 370      52.009  62.102  -2.195  1.00  0.98           C  
ATOM   3456  CE1 PHE B 370      50.983  64.548  -3.016  1.00  0.98           C  
ATOM   3457  CE2 PHE B 370      51.425  62.224  -3.456  1.00  0.98           C  
ATOM   3458  CZ  PHE B 370      50.910  63.448  -3.866  1.00  0.98           C  
ATOM   3459  H01 PHE B 370      51.858  64.840   0.819  1.00  0.98           H  
ATOM   3460  H02 PHE B 370      52.076  62.375   0.601  1.00  0.98           H  
ATOM   3461  H03 PHE B 370      53.727  62.636  -0.107  1.00  0.98           H  
ATOM   3462  H04 PHE B 370      51.620  65.281  -1.098  1.00  0.98           H  
ATOM   3463  H05 PHE B 370      52.410  61.139  -1.880  1.00  0.98           H  
ATOM   3464  H06 PHE B 370      50.583  65.511  -3.334  1.00  0.98           H  
ATOM   3465  H07 PHE B 370      51.373  61.360  -4.119  1.00  0.98           H  
ATOM   3466  H08 PHE B 370      50.451  63.546  -4.850  1.00  0.98           H  
ATOM   3467  H12 PHE B 370      54.311  64.939  -0.604  1.00  0.98           H  
ATOM   3468  N   ARG B 371      54.496  63.893   2.539  1.00  1.00           N  
ATOM   3469  CA  ARG B 371      55.004  63.767   3.906  1.00  1.00           C  
ATOM   3470  C   ARG B 371      54.670  64.996   4.754  1.00  1.00           C  
ATOM   3471  O   ARG B 371      54.263  64.861   5.907  1.00  1.00           O  
ATOM   3472  CB  ARG B 371      56.517  63.512   3.924  1.00  1.00           C  
ATOM   3473  CG  ARG B 371      57.059  63.199   5.328  1.00  1.00           C  
ATOM   3474  CD  ARG B 371      58.552  63.443   5.531  1.00  1.00           C  
ATOM   3475  NE  ARG B 371      59.002  64.762   5.080  1.00  1.00           N  
ATOM   3476  CZ  ARG B 371      58.909  65.888   5.785  1.00  1.00           C  
ATOM   3477  NH1 ARG B 371      58.365  65.896   7.000  1.00  1.00           N  
ATOM   3478  NH2 ARG B 371      59.363  67.021   5.268  1.00  1.00           N  
ATOM   3479  H01 ARG B 371      54.502  62.905   4.345  1.00  1.00           H  
ATOM   3480  H02 ARG B 371      57.004  64.426   3.584  1.00  1.00           H  
ATOM   3481  H03 ARG B 371      56.735  62.667   3.271  1.00  1.00           H  
ATOM   3482  H04 ARG B 371      56.911  62.129   5.471  1.00  1.00           H  
ATOM   3483  H05 ARG B 371      56.518  63.819   6.043  1.00  1.00           H  
ATOM   3484  H06 ARG B 371      59.079  62.704   4.927  1.00  1.00           H  
ATOM   3485  H07 ARG B 371      58.775  63.348   6.594  1.00  1.00           H  
ATOM   3486  H08 ARG B 371      59.416  64.822   4.161  1.00  1.00           H  
ATOM   3487  H09 ARG B 371      55.149  63.855   1.769  1.00  1.00           H  
ATOM   3488  H10 ARG B 371      58.302  66.760   7.519  1.00  1.00           H  
ATOM   3489  H11 ARG B 371      58.015  65.038   7.402  1.00  1.00           H  
ATOM   3490  H12 ARG B 371      59.777  67.026   4.347  1.00  1.00           H  
ATOM   3491  H13 ARG B 371      59.295  67.880   5.796  1.00  1.00           H  
ATOM   3492  N   LYS B 372      54.844  66.186   4.179  1.00  0.74           N  
ATOM   3493  CA  LYS B 372      54.529  67.436   4.873  1.00  0.74           C  
ATOM   3494  C   LYS B 372      53.043  67.522   5.226  1.00  0.74           C  
ATOM   3495  O   LYS B 372      52.691  67.942   6.330  1.00  0.74           O  
ATOM   3496  CB  LYS B 372      54.957  68.649   4.043  1.00  0.74           C  
ATOM   3497  CG  LYS B 372      56.456  68.902   4.031  1.00  0.74           C  
ATOM   3498  CD  LYS B 372      56.787  70.168   3.253  1.00  0.74           C  
ATOM   3499  CE  LYS B 372      58.281  70.442   3.243  1.00  0.74           C  
ATOM   3500  NZ  LYS B 372      58.726  71.102   4.503  1.00  0.74           N  
ATOM   3501  H01 LYS B 372      55.094  67.442   5.805  1.00  0.74           H  
ATOM   3502  H02 LYS B 372      54.497  69.522   4.507  1.00  0.74           H  
ATOM   3503  H03 LYS B 372      54.628  68.493   3.015  1.00  0.74           H  
ATOM   3504  H04 LYS B 372      56.948  68.058   3.547  1.00  0.74           H  
ATOM   3505  H05 LYS B 372      56.809  69.010   5.057  1.00  0.74           H  
ATOM   3506  H06 LYS B 372      56.289  71.007   3.739  1.00  0.74           H  
ATOM   3507  H07 LYS B 372      56.440  70.054   2.226  1.00  0.74           H  
ATOM   3508  H08 LYS B 372      58.499  71.113   2.412  1.00  0.74           H  
ATOM   3509  H09 LYS B 372      58.814  69.498   3.130  1.00  0.74           H  
ATOM   3510  H10 LYS B 372      59.533  71.679   4.313  1.00  0.74           H  
ATOM   3511  H11 LYS B 372      57.979  71.677   4.865  1.00  0.74           H  
ATOM   3512  H12 LYS B 372      58.970  70.398   5.185  1.00  0.74           H  
ATOM   3513  H14 LYS B 372      55.204  66.226   3.236  1.00  0.74           H  
ATOM   3514  N   VAL B 373      52.184  67.109   4.292  1.00  0.62           N  
ATOM   3515  CA  VAL B 373      50.740  67.020   4.534  1.00  0.62           C  
ATOM   3516  C   VAL B 373      50.455  66.101   5.725  1.00  0.62           C  
ATOM   3517  O   VAL B 373      49.667  66.447   6.603  1.00  0.62           O  
ATOM   3518  CB  VAL B 373      49.960  66.530   3.281  1.00  0.62           C  
ATOM   3519  CG1 VAL B 373      48.466  66.391   3.583  1.00  0.62           C  
ATOM   3520  CG2 VAL B 373      50.166  67.475   2.101  1.00  0.62           C  
ATOM   3521  H01 VAL B 373      50.390  68.027   4.761  1.00  0.62           H  
ATOM   3522  H02 VAL B 373      50.355  65.550   3.014  1.00  0.62           H  
ATOM   3523  H03 VAL B 373      47.901  66.452   2.653  1.00  0.62           H  
ATOM   3524  H04 VAL B 373      48.279  65.428   4.058  1.00  0.62           H  
ATOM   3525  H05 VAL B 373      48.154  67.194   4.251  1.00  0.62           H  
ATOM   3526  H06 VAL B 373      51.207  67.432   1.779  1.00  0.62           H  
ATOM   3527  H07 VAL B 373      49.519  67.175   1.277  1.00  0.62           H  
ATOM   3528  H08 VAL B 373      49.922  68.493   2.403  1.00  0.62           H  
ATOM   3529  H13 VAL B 373      52.542  66.848   3.384  1.00  0.62           H  
ATOM   3530  N   ARG B 374      51.114  64.942   5.747  1.00  0.88           N  
ATOM   3531  CA  ARG B 374      51.026  63.997   6.861  1.00  0.88           C  
ATOM   3532  C   ARG B 374      51.399  64.636   8.193  1.00  0.88           C  
ATOM   3533  O   ARG B 374      50.702  64.451   9.191  1.00  0.88           O  
ATOM   3534  CB  ARG B 374      51.952  62.811   6.622  1.00  0.88           C  
ATOM   3535  CG  ARG B 374      51.312  61.657   5.914  1.00  0.88           C  
ATOM   3536  CD  ARG B 374      52.054  60.346   6.113  1.00  0.88           C  
ATOM   3537  NE  ARG B 374      53.309  60.290   5.364  1.00  0.88           N  
ATOM   3538  CZ  ARG B 374      53.395  60.098   4.054  1.00  0.88           C  
ATOM   3539  NH1 ARG B 374      52.296  59.941   3.325  1.00  0.88           N  
ATOM   3540  NH2 ARG B 374      54.582  60.064   3.468  1.00  0.88           N  
ATOM   3541  H01 ARG B 374      49.987  63.671   6.911  1.00  0.88           H  
ATOM   3542  H02 ARG B 374      52.248  62.446   7.605  1.00  0.88           H  
ATOM   3543  H03 ARG B 374      52.797  63.153   6.024  1.00  0.88           H  
ATOM   3544  H04 ARG B 374      51.331  61.881   4.847  1.00  0.88           H  
ATOM   3545  H05 ARG B 374      50.295  61.541   6.289  1.00  0.88           H  
ATOM   3546  H06 ARG B 374      51.413  59.545   5.743  1.00  0.88           H  
ATOM   3547  H07 ARG B 374      52.274  60.226   7.174  1.00  0.88           H  
ATOM   3548  H08 ARG B 374      54.170  60.405   5.880  1.00  0.88           H  
ATOM   3549  H09 ARG B 374      51.700  64.706   4.959  1.00  0.88           H  
ATOM   3550  H10 ARG B 374      52.368  59.796   2.328  1.00  0.88           H  
ATOM   3551  H11 ARG B 374      51.388  59.967   3.768  1.00  0.88           H  
ATOM   3552  H12 ARG B 374      55.420  60.184   4.018  1.00  0.88           H  
ATOM   3553  H13 ARG B 374      54.649  59.919   2.471  1.00  0.88           H  
ATOM   3554  N   PHE B 375      52.507  65.376   8.197  1.00  0.44           N  
ATOM   3555  CA  PHE B 375      53.001  66.041   9.398  1.00  0.44           C  
ATOM   3556  C   PHE B 375      51.988  67.045   9.948  1.00  0.44           C  
ATOM   3557  O   PHE B 375      51.849  67.181  11.164  1.00  0.44           O  
ATOM   3558  CB  PHE B 375      54.346  66.725   9.123  1.00  0.44           C  
ATOM   3559  CG  PHE B 375      54.984  67.329  10.345  1.00  0.44           C  
ATOM   3560  CD1 PHE B 375      54.907  68.700  10.578  1.00  0.44           C  
ATOM   3561  CD2 PHE B 375      55.659  66.530  11.263  1.00  0.44           C  
ATOM   3562  CE1 PHE B 375      55.491  69.267  11.708  1.00  0.44           C  
ATOM   3563  CE2 PHE B 375      56.248  67.087  12.397  1.00  0.44           C  
ATOM   3564  CZ  PHE B 375      56.164  68.459  12.619  1.00  0.44           C  
ATOM   3565  H01 PHE B 375      53.148  65.275  10.159  1.00  0.44           H  
ATOM   3566  H02 PHE B 375      54.149  67.544   8.432  1.00  0.44           H  
ATOM   3567  H03 PHE B 375      55.030  65.984   8.708  1.00  0.44           H  
ATOM   3568  H04 PHE B 375      54.383  69.338   9.866  1.00  0.44           H  
ATOM   3569  H05 PHE B 375      55.728  65.456  11.093  1.00  0.44           H  
ATOM   3570  H06 PHE B 375      55.421  70.341  11.878  1.00  0.44           H  
ATOM   3571  H07 PHE B 375      56.773  66.450  13.108  1.00  0.44           H  
ATOM   3572  H08 PHE B 375      56.624  68.899  13.504  1.00  0.44           H  
ATOM   3573  H14 PHE B 375      53.025  65.481   7.336  1.00  0.44           H  
ATOM   3574  N   SER B 376      51.280  67.730   9.050  1.00  0.36           N  
ATOM   3575  CA  SER B 376      50.268  68.715   9.438  1.00  0.36           C  
ATOM   3576  C   SER B 376      49.060  68.086  10.144  1.00  0.36           C  
ATOM   3577  O   SER B 376      48.302  68.781  10.822  1.00  0.36           O  
ATOM   3578  CB  SER B 376      49.812  69.528   8.220  1.00  0.36           C  
ATOM   3579  OG  SER B 376      48.883  68.799   7.435  1.00  0.36           O  
ATOM   3580  H01 SER B 376      50.742  69.380  10.159  1.00  0.36           H  
ATOM   3581  H02 SER B 376      50.685  69.748   7.606  1.00  0.36           H  
ATOM   3582  H03 SER B 376      49.342  70.450   8.563  1.00  0.36           H  
ATOM   3583  H04 SER B 376      48.625  68.001   7.903  1.00  0.36           H  
ATOM   3584  H09 SER B 376      51.447  67.564   8.068  1.00  0.36           H  
ATOM   3585  N   PHE B 377      48.892  66.775   9.982  1.00  0.56           N  
ATOM   3586  CA  PHE B 377      47.799  66.042  10.619  1.00  0.56           C  
ATOM   3587  C   PHE B 377      48.215  65.382  11.939  1.00  0.56           C  
ATOM   3588  O   PHE B 377      47.384  64.772  12.619  1.00  0.56           O  
ATOM   3589  CB  PHE B 377      47.247  64.979   9.663  1.00  0.56           C  
ATOM   3590  CG  PHE B 377      46.246  65.509   8.673  1.00  0.56           C  
ATOM   3591  CD1 PHE B 377      44.922  65.721   9.045  1.00  0.56           C  
ATOM   3592  CD2 PHE B 377      46.626  65.789   7.365  1.00  0.56           C  
ATOM   3593  CE1 PHE B 377      43.992  66.211   8.128  1.00  0.56           C  
ATOM   3594  CE2 PHE B 377      45.704  66.275   6.438  1.00  0.56           C  
ATOM   3595  CZ  PHE B 377      44.385  66.486   6.823  1.00  0.56           C  
ATOM   3596  H01 PHE B 377      47.025  66.773  10.852  1.00  0.56           H  
ATOM   3597  H02 PHE B 377      46.726  64.243  10.276  1.00  0.56           H  
ATOM   3598  H03 PHE B 377      48.081  64.547   9.110  1.00  0.56           H  
ATOM   3599  H04 PHE B 377      44.608  65.502  10.065  1.00  0.56           H  
ATOM   3600  H05 PHE B 377      49.543  66.269   9.398  1.00  0.56           H  
ATOM   3601  H06 PHE B 377      47.660  65.626   7.060  1.00  0.56           H  
ATOM   3602  H07 PHE B 377      42.959  66.378   8.434  1.00  0.56           H  
ATOM   3603  H08 PHE B 377      46.016  66.488   5.416  1.00  0.56           H  
ATOM   3604  H09 PHE B 377      43.660  66.866   6.103  1.00  0.56           H  
ATOM   3605  N   GLU B 378      49.491  65.523  12.299  1.00  0.90           N  
ATOM   3606  CA  GLU B 378      50.091  64.785  13.416  1.00  0.90           C  
ATOM   3607  C   GLU B 378      49.349  64.905  14.749  1.00  0.90           C  
ATOM   3608  O   GLU B 378      49.099  63.895  15.407  1.00  0.90           O  
ATOM   3609  CB  GLU B 378      51.568  65.156  13.592  1.00  0.90           C  
ATOM   3610  CG  GLU B 378      52.311  64.281  14.591  1.00  0.90           C  
ATOM   3611  CD  GLU B 378      53.766  64.076  14.231  1.00  0.90           C  
ATOM   3612  OE1 GLU B 378      54.554  65.036  14.363  1.00  0.90           O  
ATOM   3613  OE2 GLU B 378      54.122  62.953  13.826  1.00  0.90           O  
ATOM   3614  H01 GLU B 378      50.002  63.737  13.130  1.00  0.90           H  
ATOM   3615  H02 GLU B 378      51.593  66.173  13.984  1.00  0.90           H  
ATOM   3616  H03 GLU B 378      52.062  65.068  12.624  1.00  0.90           H  
ATOM   3617  H04 GLU B 378      51.833  63.301  14.584  1.00  0.90           H  
ATOM   3618  H05 GLU B 378      52.259  64.752  15.573  1.00  0.90           H  
ATOM   3619  H10 GLU B 378      50.070  66.167  11.779  1.00  0.90           H  
ATOM   3620  N   GLN B 379      49.008  66.130  15.144  1.00  0.06           N  
ATOM   3621  CA  GLN B 379      48.309  66.362  16.408  1.00  0.06           C  
ATOM   3622  C   GLN B 379      46.804  66.151  16.230  1.00  0.06           C  
ATOM   3623  O   GLN B 379      46.136  66.952  15.572  1.00  0.06           O  
ATOM   3624  CB  GLN B 379      48.602  67.766  16.958  1.00  0.06           C  
ATOM   3625  CG  GLN B 379      50.086  68.093  17.140  1.00  0.06           C  
ATOM   3626  CD  GLN B 379      50.750  67.277  18.237  1.00  0.06           C  
ATOM   3627  NE2 GLN B 379      51.827  66.583  17.888  1.00  0.06           N  
ATOM   3628  OE1 GLN B 379      50.298  67.278  19.383  1.00  0.06           O  
ATOM   3629  H01 GLN B 379      48.678  65.639  17.136  1.00  0.06           H  
ATOM   3630  H02 GLN B 379      48.158  67.802  17.953  1.00  0.06           H  
ATOM   3631  H03 GLN B 379      48.176  68.495  16.269  1.00  0.06           H  
ATOM   3632  H04 GLN B 379      50.152  69.141  17.432  1.00  0.06           H  
ATOM   3633  H05 GLN B 379      50.602  67.896  16.200  1.00  0.06           H  
ATOM   3634  H06 GLN B 379      49.238  66.919  14.556  1.00  0.06           H  
ATOM   3635  H07 GLN B 379      52.312  66.023  18.575  1.00  0.06           H  
ATOM   3636  H08 GLN B 379      52.162  66.615  16.936  1.00  0.06           H  
ATOM   3637  N   PRO B 380      46.272  65.076  16.815  1.00  0.44           N  
ATOM   3638  CA  PRO B 380      44.873  64.692  16.601  1.00  0.44           C  
ATOM   3639  C   PRO B 380      43.901  65.528  17.428  1.00  0.44           C  
ATOM   3640  O   PRO B 380      44.140  65.767  18.614  1.00  0.44           O  
ATOM   3641  CB  PRO B 380      44.835  63.227  17.062  1.00  0.44           C  
ATOM   3642  CG  PRO B 380      46.259  62.867  17.399  1.00  0.44           C  
ATOM   3643  CD  PRO B 380      46.952  64.146  17.732  1.00  0.44           C  
ATOM   3644  H01 PRO B 380      44.428  62.574  16.290  1.00  0.44           H  
ATOM   3645  H02 PRO B 380      44.198  63.121  17.940  1.00  0.44           H  
ATOM   3646  H03 PRO B 380      46.745  62.361  16.565  1.00  0.44           H  
ATOM   3647  H04 PRO B 380      46.285  62.190  18.253  1.00  0.44           H  
ATOM   3648  H05 PRO B 380      46.897  64.428  18.783  1.00  0.44           H  
ATOM   3649  H06 PRO B 380      48.021  64.089  17.527  1.00  0.44           H  
ATOM   3650  H09 PRO B 380      44.567  64.843  15.566  1.00  0.44           H  
ATOM   3651  N   ASP B 381      42.821  65.973  16.792  1.00  0.14           N  
ATOM   3652  CA  ASP B 381      41.730  66.650  17.489  1.00  0.14           C  
ATOM   3653  C   ASP B 381      40.533  65.701  17.596  1.00  0.14           C  
ATOM   3654  O   ASP B 381      40.708  64.479  17.604  1.00  0.14           O  
ATOM   3655  CB  ASP B 381      41.355  67.957  16.778  1.00  0.14           C  
ATOM   3656  CG  ASP B 381      41.052  67.759  15.303  1.00  0.14           C  
ATOM   3657  OD1 ASP B 381      39.878  67.501  14.967  1.00  0.14           O  
ATOM   3658  OD2 ASP B 381      41.924  67.842  14.410  1.00  0.14           O  
ATOM   3659  H01 ASP B 381      42.053  66.917  18.495  1.00  0.14           H  
ATOM   3660  H02 ASP B 381      42.212  68.627  16.850  1.00  0.14           H  
ATOM   3661  H03 ASP B 381      40.473  68.377  17.262  1.00  0.14           H  
ATOM   3662  H07 ASP B 381      42.753  65.838  15.793  1.00  0.14           H  
ATOM   3663  N   GLY B 382      39.326  66.260  17.678  1.00  0.00           N  
ATOM   3664  CA  GLY B 382      38.106  65.470  17.735  1.00  0.00           C  
ATOM   3665  C   GLY B 382      37.807  64.731  16.441  1.00  0.00           C  
ATOM   3666  O   GLY B 382      37.071  63.740  16.437  1.00  0.00           O  
ATOM   3667  H01 GLY B 382      37.282  66.162  17.909  1.00  0.00           H  
ATOM   3668  H02 GLY B 382      38.204  64.739  18.537  1.00  0.00           H  
ATOM   3669  H04 GLY B 382      39.256  67.267  17.701  1.00  0.00           H  
ATOM   3670  N   ARG B 383      38.378  65.221  15.342  1.00  0.54           N  
ATOM   3671  CA  ARG B 383      38.224  64.603  14.030  1.00  0.54           C  
ATOM   3672  C   ARG B 383      39.593  64.311  13.421  1.00  0.54           C  
ATOM   3673  O   ARG B 383      40.095  65.070  12.589  1.00  0.54           O  
ATOM   3674  CB  ARG B 383      37.399  65.505  13.112  1.00  0.54           C  
ATOM   3675  CG  ARG B 383      35.925  65.549  13.467  1.00  0.54           C  
ATOM   3676  CD  ARG B 383      35.158  66.642  12.763  1.00  0.54           C  
ATOM   3677  NE  ARG B 383      33.758  66.681  13.179  1.00  0.54           N  
ATOM   3678  CZ  ARG B 383      33.278  67.471  14.132  1.00  0.54           C  
ATOM   3679  NH1 ARG B 383      34.080  68.302  14.787  1.00  0.54           N  
ATOM   3680  NH2 ARG B 383      31.988  67.430  14.432  1.00  0.54           N  
ATOM   3681  H01 ARG B 383      37.693  63.658  14.145  1.00  0.54           H  
ATOM   3682  H02 ARG B 383      37.473  65.090  12.107  1.00  0.54           H  
ATOM   3683  H03 ARG B 383      38.941  66.056  15.421  1.00  0.54           H  
ATOM   3684  H04 ARG B 383      37.799  66.517  13.173  1.00  0.54           H  
ATOM   3685  H05 ARG B 383      35.863  65.758  14.535  1.00  0.54           H  
ATOM   3686  H06 ARG B 383      35.479  64.590  13.202  1.00  0.54           H  
ATOM   3687  H07 ARG B 383      35.186  66.438  11.693  1.00  0.54           H  
ATOM   3688  H08 ARG B 383      35.621  67.602  12.992  1.00  0.54           H  
ATOM   3689  H09 ARG B 383      33.111  66.064  12.709  1.00  0.54           H  
ATOM   3690  H10 ARG B 383      33.706  68.899  15.510  1.00  0.54           H  
ATOM   3691  H11 ARG B 383      35.064  68.337  14.562  1.00  0.54           H  
ATOM   3692  H12 ARG B 383      31.374  66.799  13.936  1.00  0.54           H  
ATOM   3693  H13 ARG B 383      31.619  68.029  15.156  1.00  0.54           H  
ATOM   3694  N   ALA B 384      40.190  63.203  13.847  1.00  0.50           N  
ATOM   3695  CA  ALA B 384      41.547  62.847  13.443  1.00  0.50           C  
ATOM   3696  C   ALA B 384      41.594  61.978  12.190  1.00  0.50           C  
ATOM   3697  O   ALA B 384      40.697  61.171  11.943  1.00  0.50           O  
ATOM   3698  CB  ALA B 384      42.272  62.162  14.587  1.00  0.50           C  
ATOM   3699  H01 ALA B 384      42.052  63.780  13.192  1.00  0.50           H  
ATOM   3700  H02 ALA B 384      43.179  62.717  14.826  1.00  0.50           H  
ATOM   3701  H03 ALA B 384      41.624  62.132  15.463  1.00  0.50           H  
ATOM   3702  H04 ALA B 384      42.535  61.145  14.294  1.00  0.50           H  
ATOM   3703  H14 ALA B 384      39.689  62.587  14.471  1.00  0.50           H  
ATOM   3704  N   GLN B 385      42.650  62.168  11.403  1.00  0.60           N  
ATOM   3705  CA  GLN B 385      42.963  61.305  10.264  1.00  0.60           C  
ATOM   3706  C   GLN B 385      44.451  61.381   9.935  1.00  0.60           C  
ATOM   3707  O   GLN B 385      45.105  62.399  10.187  1.00  0.60           O  
ATOM   3708  CB  GLN B 385      42.108  61.647   9.033  1.00  0.60           C  
ATOM   3709  CG  GLN B 385      42.386  63.008   8.402  1.00  0.60           C  
ATOM   3710  CD  GLN B 385      41.312  63.420   7.420  1.00  0.60           C  
ATOM   3711  NE2 GLN B 385      41.454  62.992   6.168  1.00  0.60           N  
ATOM   3712  OE1 GLN B 385      40.362  64.116   7.787  1.00  0.60           O  
ATOM   3713  H01 GLN B 385      42.719  60.281  10.546  1.00  0.60           H  
ATOM   3714  H02 GLN B 385      41.077  61.684   9.384  1.00  0.60           H  
ATOM   3715  H03 GLN B 385      42.285  60.882   8.277  1.00  0.60           H  
ATOM   3716  H04 GLN B 385      43.325  62.934   7.854  1.00  0.60           H  
ATOM   3717  H05 GLN B 385      43.264  62.945  11.601  1.00  0.60           H  
ATOM   3718  H06 GLN B 385      42.443  63.756   9.193  1.00  0.60           H  
ATOM   3719  H07 GLN B 385      40.766  63.236   5.470  1.00  0.60           H  
ATOM   3720  H08 GLN B 385      42.250  62.423   5.916  1.00  0.60           H  
ATOM   3721  N   MET B 386      44.978  60.296   9.380  1.00  0.50           N  
ATOM   3722  CA  MET B 386      46.379  60.239   8.979  1.00  0.50           C  
ATOM   3723  C   MET B 386      46.495  59.791   7.522  1.00  0.50           C  
ATOM   3724  O   MET B 386      46.431  58.595   7.234  1.00  0.50           O  
ATOM   3725  CB  MET B 386      47.169  59.309   9.914  1.00  0.50           C  
ATOM   3726  CG  MET B 386      48.669  59.188   9.604  1.00  0.50           C  
ATOM   3727  SD  MET B 386      49.519  60.754   9.271  1.00  0.50           S  
ATOM   3728  CE  MET B 386      49.301  61.626  10.842  1.00  0.50           C  
ATOM   3729  H01 MET B 386      46.810  61.237   9.060  1.00  0.50           H  
ATOM   3730  H02 MET B 386      46.750  58.313   9.772  1.00  0.50           H  
ATOM   3731  H03 MET B 386      47.064  59.685  10.932  1.00  0.50           H  
ATOM   3732  H04 MET B 386      48.741  58.605   8.686  1.00  0.50           H  
ATOM   3733  H05 MET B 386      49.153  58.716  10.459  1.00  0.50           H  
ATOM   3734  H06 MET B 386      48.251  61.594  11.132  1.00  0.50           H  
ATOM   3735  H07 MET B 386      49.904  61.145  11.612  1.00  0.50           H  
ATOM   3736  H08 MET B 386      49.615  62.664  10.729  1.00  0.50           H  
ATOM   3737  H09 MET B 386      44.392  59.487   9.231  1.00  0.50           H  
ATOM   3738  N   PRO B 387      46.644  60.750   6.605  1.00  0.56           N  
ATOM   3739  CA  PRO B 387      46.843  60.442   5.184  1.00  0.56           C  
ATOM   3740  C   PRO B 387      47.987  59.453   4.963  1.00  0.56           C  
ATOM   3741  O   PRO B 387      49.001  59.515   5.660  1.00  0.56           O  
ATOM   3742  CB  PRO B 387      47.183  61.808   4.581  1.00  0.56           C  
ATOM   3743  CG  PRO B 387      46.476  62.773   5.458  1.00  0.56           C  
ATOM   3744  CD  PRO B 387      46.610  62.206   6.844  1.00  0.56           C  
ATOM   3745  H01 PRO B 387      46.882  61.892   3.537  1.00  0.56           H  
ATOM   3746  H02 PRO B 387      48.259  61.983   4.599  1.00  0.56           H  
ATOM   3747  H03 PRO B 387      45.434  62.904   5.167  1.00  0.56           H  
ATOM   3748  H04 PRO B 387      46.940  63.757   5.399  1.00  0.56           H  
ATOM   3749  H05 PRO B 387      47.487  62.574   7.376  1.00  0.56           H  
ATOM   3750  H06 PRO B 387      45.758  62.482   7.465  1.00  0.56           H  
ATOM   3751  H09 PRO B 387      45.971  59.967   4.735  1.00  0.56           H  
ATOM   3752  N   THR B 388      47.807  58.546   4.009  1.00  0.64           N  
ATOM   3753  CA  THR B 388      48.756  57.464   3.778  1.00  0.64           C  
ATOM   3754  C   THR B 388      49.220  57.443   2.331  1.00  0.64           C  
ATOM   3755  O   THR B 388      48.407  57.490   1.409  1.00  0.64           O  
ATOM   3756  CB  THR B 388      48.112  56.111   4.144  1.00  0.64           C  
ATOM   3757  CG2 THR B 388      49.164  55.000   4.199  1.00  0.64           C  
ATOM   3758  OG1 THR B 388      47.621  56.168   5.487  1.00  0.64           O  
ATOM   3759  H01 THR B 388      49.626  57.633   4.412  1.00  0.64           H  
ATOM   3760  H02 THR B 388      47.341  55.917   3.398  1.00  0.64           H  
ATOM   3761  H03 THR B 388      50.059  55.372   4.699  1.00  0.64           H  
ATOM   3762  H04 THR B 388      48.766  54.149   4.753  1.00  0.64           H  
ATOM   3763  H05 THR B 388      49.418  54.688   3.186  1.00  0.64           H  
ATOM   3764  H06 THR B 388      47.642  57.076   5.797  1.00  0.64           H  
ATOM   3765  H07 THR B 388      46.986  58.608   3.425  1.00  0.64           H  
ATOM   3766  N   THR B 389      50.534  57.376   2.143  1.00  0.84           N  
ATOM   3767  CA  THR B 389      51.105  57.182   0.817  1.00  0.84           C  
ATOM   3768  C   THR B 389      51.178  55.683   0.542  1.00  0.84           C  
ATOM   3769  O   THR B 389      51.645  54.911   1.384  1.00  0.84           O  
ATOM   3770  CB  THR B 389      52.485  57.859   0.717  1.00  0.84           C  
ATOM   3771  CG2 THR B 389      53.077  57.674  -0.662  1.00  0.84           C  
ATOM   3772  OG1 THR B 389      52.311  59.279   0.790  1.00  0.84           O  
ATOM   3773  H01 THR B 389      50.476  57.649   0.059  1.00  0.84           H  
ATOM   3774  H02 THR B 389      53.105  57.433   1.506  1.00  0.84           H  
ATOM   3775  H03 THR B 389      54.095  57.295  -0.572  1.00  0.84           H  
ATOM   3776  H04 THR B 389      52.473  56.962  -1.225  1.00  0.84           H  
ATOM   3777  H05 THR B 389      53.092  58.631  -1.183  1.00  0.84           H  
ATOM   3778  H06 THR B 389      52.292  59.646  -0.097  1.00  0.84           H  
ATOM   3779  H07 THR B 389      51.151  57.462   2.938  1.00  0.84           H  
ATOM   3780  N   GLU B 390      50.692  55.277  -0.629  1.00  1.00           N  
ATOM   3781  CA  GLU B 390      50.534  53.860  -0.949  1.00  1.00           C  
ATOM   3782  C   GLU B 390      51.172  53.462  -2.278  1.00  1.00           C  
ATOM   3783  O   GLU B 390      51.237  54.265  -3.216  1.00  1.00           O  
ATOM   3784  CB  GLU B 390      49.047  53.476  -0.963  1.00  1.00           C  
ATOM   3785  CG  GLU B 390      48.268  53.851   0.296  1.00  1.00           C  
ATOM   3786  CD  GLU B 390      48.087  52.694   1.265  1.00  1.00           C  
ATOM   3787  OE1 GLU B 390      47.194  52.778   2.131  1.00  1.00           O  
ATOM   3788  OE2 GLU B 390      48.837  51.701   1.180  1.00  1.00           O  
ATOM   3789  H01 GLU B 390      51.059  53.315  -0.165  1.00  1.00           H  
ATOM   3790  H02 GLU B 390      49.016  52.388  -1.026  1.00  1.00           H  
ATOM   3791  H03 GLU B 390      48.577  53.973  -1.812  1.00  1.00           H  
ATOM   3792  H04 GLU B 390      47.273  54.159  -0.024  1.00  1.00           H  
ATOM   3793  H05 GLU B 390      48.803  54.650   0.808  1.00  1.00           H  
ATOM   3794  H07 GLU B 390      50.425  55.968  -1.316  1.00  1.00           H  
ATOM   3795  N   ARG B 391      51.640  52.214  -2.335  1.00  1.00           N  
ATOM   3796  CA  ARG B 391      52.043  51.547  -3.576  1.00  1.00           C  
ATOM   3797  C   ARG B 391      52.973  52.397  -4.446  1.00  1.00           C  
ATOM   3798  O   ARG B 391      52.679  52.670  -5.614  1.00  1.00           O  
ATOM   3799  CB  ARG B 391      50.793  51.136  -4.360  1.00  1.00           C  
ATOM   3800  CG  ARG B 391      50.946  49.899  -5.219  1.00  1.00           C  
ATOM   3801  CD  ARG B 391      49.615  49.266  -5.576  1.00  1.00           C  
ATOM   3802  NE  ARG B 391      49.693  48.451  -6.782  1.00  1.00           N  
ATOM   3803  CZ  ARG B 391      48.752  47.601  -7.171  1.00  1.00           C  
ATOM   3804  NH1 ARG B 391      47.646  47.447  -6.450  1.00  1.00           N  
ATOM   3805  NH2 ARG B 391      48.917  46.899  -8.284  1.00  1.00           N  
ATOM   3806  H01 ARG B 391      52.619  50.664  -3.298  1.00  1.00           H  
ATOM   3807  H02 ARG B 391      50.585  51.956  -5.047  1.00  1.00           H  
ATOM   3808  H03 ARG B 391      49.991  50.953  -3.645  1.00  1.00           H  
ATOM   3809  H04 ARG B 391      51.514  49.168  -4.644  1.00  1.00           H  
ATOM   3810  H05 ARG B 391      51.460  50.174  -6.140  1.00  1.00           H  
ATOM   3811  H06 ARG B 391      51.721  51.698  -1.471  1.00  1.00           H  
ATOM   3812  H07 ARG B 391      48.904  50.071  -5.764  1.00  1.00           H  
ATOM   3813  H08 ARG B 391      49.293  48.636  -4.747  1.00  1.00           H  
ATOM   3814  H09 ARG B 391      50.517  48.539  -7.359  1.00  1.00           H  
ATOM   3815  H10 ARG B 391      46.933  46.797  -6.751  1.00  1.00           H  
ATOM   3816  H11 ARG B 391      47.518  47.980  -5.601  1.00  1.00           H  
ATOM   3817  H12 ARG B 391      49.757  47.013  -8.833  1.00  1.00           H  
ATOM   3818  H13 ARG B 391      48.203  46.250  -8.582  1.00  1.00           H  
ATOM   3819  N   VAL B 392      54.098  52.808  -3.864  1.00  0.80           N  
ATOM   3820  CA  VAL B 392      55.015  53.733  -4.521  1.00  0.80           C  
ATOM   3821  C   VAL B 392      56.061  53.000  -5.354  1.00  0.80           C  
ATOM   3822  O   VAL B 392      56.826  52.180  -4.835  1.00  0.80           O  
ATOM   3823  CB  VAL B 392      55.711  54.674  -3.503  1.00  0.80           C  
ATOM   3824  CG1 VAL B 392      56.440  55.810  -4.219  1.00  0.80           C  
ATOM   3825  CG2 VAL B 392      54.699  55.234  -2.520  1.00  0.80           C  
ATOM   3826  H01 VAL B 392      54.409  54.342  -5.192  1.00  0.80           H  
ATOM   3827  H02 VAL B 392      56.448  54.090  -2.952  1.00  0.80           H  
ATOM   3828  H03 VAL B 392      57.424  55.466  -4.537  1.00  0.80           H  
ATOM   3829  H04 VAL B 392      55.864  56.119  -5.091  1.00  0.80           H  
ATOM   3830  H05 VAL B 392      56.553  56.655  -3.540  1.00  0.80           H  
ATOM   3831  H06 VAL B 392      53.762  54.685  -2.612  1.00  0.80           H  
ATOM   3832  H07 VAL B 392      55.082  55.130  -1.505  1.00  0.80           H  
ATOM   3833  H08 VAL B 392      54.525  56.288  -2.737  1.00  0.80           H  
ATOM   3834  H14 VAL B 392      54.323  52.469  -2.940  1.00  0.80           H  
ATOM   3835  N   THR B 393      56.077  53.299  -6.651  1.00  0.60           N  
ATOM   3836  CA  THR B 393      57.123  52.806  -7.546  1.00  0.60           C  
ATOM   3837  C   THR B 393      57.814  53.938  -8.305  1.00  0.60           C  
ATOM   3838  O   THR B 393      58.374  53.720  -9.383  1.00  0.60           O  
ATOM   3839  CB  THR B 393      56.586  51.744  -8.529  1.00  0.60           C  
ATOM   3840  CG2 THR B 393      56.287  50.438  -7.803  1.00  0.60           C  
ATOM   3841  OG1 THR B 393      55.321  52.160  -9.057  1.00  0.60           O  
ATOM   3842  H01 THR B 393      57.869  52.330  -6.909  1.00  0.60           H  
ATOM   3843  H02 THR B 393      57.345  51.618  -9.301  1.00  0.60           H  
ATOM   3844  H03 THR B 393      55.289  50.094  -8.072  1.00  0.60           H  
ATOM   3845  H04 THR B 393      57.021  49.685  -8.091  1.00  0.60           H  
ATOM   3846  H05 THR B 393      56.336  50.601  -6.726  1.00  0.60           H  
ATOM   3847  H06 THR B 393      54.995  51.496  -9.669  1.00  0.60           H  
ATOM   3848  H09 THR B 393      55.345  53.884  -7.028  1.00  0.60           H  
ATOM   3849  N   LEU B 394      57.776  55.142  -7.738  1.00  0.74           N  
ATOM   3850  CA  LEU B 394      58.562  56.255  -8.262  1.00  0.74           C  
ATOM   3851  C   LEU B 394      60.043  55.931  -8.096  1.00  0.74           C  
ATOM   3852  O   LEU B 394      60.511  55.705  -6.980  1.00  0.74           O  
ATOM   3853  CB  LEU B 394      58.227  57.569  -7.543  1.00  0.74           C  
ATOM   3854  CG  LEU B 394      56.813  58.161  -7.599  1.00  0.74           C  
ATOM   3855  CD1 LEU B 394      56.763  59.436  -6.763  1.00  0.74           C  
ATOM   3856  CD2 LEU B 394      56.357  58.441  -9.031  1.00  0.74           C  
ATOM   3857  H01 LEU B 394      58.321  56.389  -9.316  1.00  0.74           H  
ATOM   3858  H02 LEU B 394      58.816  58.301  -8.096  1.00  0.74           H  
ATOM   3859  H03 LEU B 394      58.457  57.414  -6.489  1.00  0.74           H  
ATOM   3860  H04 LEU B 394      56.124  57.423  -7.188  1.00  0.74           H  
ATOM   3861  H05 LEU B 394      55.743  59.821  -6.749  1.00  0.74           H  
ATOM   3862  H06 LEU B 394      57.082  59.216  -5.744  1.00  0.74           H  
ATOM   3863  H07 LEU B 394      57.191  55.288  -6.928  1.00  0.74           H  
ATOM   3864  H08 LEU B 394      57.427  60.183  -7.199  1.00  0.74           H  
ATOM   3865  H09 LEU B 394      55.495  59.108  -9.013  1.00  0.74           H  
ATOM   3866  H10 LEU B 394      57.169  58.911  -9.586  1.00  0.74           H  
ATOM   3867  H11 LEU B 394      56.080  57.504  -9.515  1.00  0.74           H  
ATOM   3868  N   THR B 395      60.767  55.886  -9.211  1.00  0.82           N  
ATOM   3869  CA  THR B 395      62.198  55.570  -9.198  1.00  0.82           C  
ATOM   3870  C   THR B 395      63.048  56.835  -9.130  1.00  0.82           C  
ATOM   3871  O   THR B 395      64.249  56.775  -8.847  1.00  0.82           O  
ATOM   3872  CB  THR B 395      62.590  54.750 -10.445  1.00  0.82           C  
ATOM   3873  CG2 THR B 395      61.747  53.482 -10.554  1.00  0.82           C  
ATOM   3874  OG1 THR B 395      62.252  55.487 -11.627  1.00  0.82           O  
ATOM   3875  H01 THR B 395      62.389  54.976  -8.304  1.00  0.82           H  
ATOM   3876  H02 THR B 395      63.654  54.531 -10.355  1.00  0.82           H  
ATOM   3877  H03 THR B 395      60.808  53.713 -11.057  1.00  0.82           H  
ATOM   3878  H04 THR B 395      62.291  52.732 -11.128  1.00  0.82           H  
ATOM   3879  H05 THR B 395      61.539  53.097  -9.556  1.00  0.82           H  
ATOM   3880  H06 THR B 395      62.012  54.876 -12.328  1.00  0.82           H  
ATOM   3881  H12 THR B 395      60.316  56.076 -10.095  1.00  0.82           H  
ATOM   3882  N   ARG B 396      62.413  57.971  -9.407  1.00  0.70           N  
ATOM   3883  CA  ARG B 396      63.061  59.277  -9.374  1.00  0.70           C  
ATOM   3884  C   ARG B 396      62.235  60.233  -8.523  1.00  0.70           C  
ATOM   3885  O   ARG B 396      61.109  59.918  -8.132  1.00  0.70           O  
ATOM   3886  CB  ARG B 396      63.185  59.856 -10.787  1.00  0.70           C  
ATOM   3887  CG  ARG B 396      64.063  59.079 -11.747  1.00  0.70           C  
ATOM   3888  CD  ARG B 396      63.909  59.526 -13.194  1.00  0.70           C  
ATOM   3889  NE  ARG B 396      64.708  58.718 -14.111  1.00  0.70           N  
ATOM   3890  CZ  ARG B 396      65.889  59.078 -14.601  1.00  0.70           C  
ATOM   3891  NH1 ARG B 396      66.431  60.243 -14.267  1.00  0.70           N  
ATOM   3892  NH2 ARG B 396      66.535  58.268 -15.430  1.00  0.70           N  
ATOM   3893  H01 ARG B 396      64.057  59.156  -8.949  1.00  0.70           H  
ATOM   3894  H02 ARG B 396      63.668  60.826 -10.666  1.00  0.70           H  
ATOM   3895  H03 ARG B 396      62.184  59.908 -11.216  1.00  0.70           H  
ATOM   3896  H04 ARG B 396      63.755  58.035 -11.696  1.00  0.70           H  
ATOM   3897  H05 ARG B 396      65.104  59.212 -11.451  1.00  0.70           H  
ATOM   3898  H06 ARG B 396      64.260  60.555 -13.264  1.00  0.70           H  
ATOM   3899  H07 ARG B 396      61.434  57.927  -9.652  1.00  0.70           H  
ATOM   3900  H08 ARG B 396      62.860  59.444 -13.477  1.00  0.70           H  
ATOM   3901  H09 ARG B 396      64.336  57.822 -14.393  1.00  0.70           H  
ATOM   3902  H10 ARG B 396      67.330  60.508 -14.644  1.00  0.70           H  
ATOM   3903  H11 ARG B 396      65.945  60.864 -13.636  1.00  0.70           H  
ATOM   3904  H12 ARG B 396      66.128  57.380 -15.688  1.00  0.70           H  
ATOM   3905  H13 ARG B 396      67.433  58.539 -15.803  1.00  0.70           H  
ATOM   3906  N   CYS B 397      62.801  61.401  -8.238  1.00  0.82           N  
ATOM   3907  CA  CYS B 397      62.054  62.475  -7.596  1.00  0.82           C  
ATOM   3908  C   CYS B 397      61.193  63.179  -8.639  1.00  0.82           C  
ATOM   3909  O   CYS B 397      61.679  63.532  -9.717  1.00  0.82           O  
ATOM   3910  CB  CYS B 397      63.009  63.467  -6.932  1.00  0.82           C  
ATOM   3911  SG  CYS B 397      63.986  62.751  -5.596  1.00  0.82           S  
ATOM   3912  H01 CYS B 397      61.412  62.056  -6.822  1.00  0.82           H  
ATOM   3913  H02 CYS B 397      62.395  64.253  -6.491  1.00  0.82           H  
ATOM   3914  H03 CYS B 397      63.691  63.849  -7.691  1.00  0.82           H  
ATOM   3915  H04 CYS B 397      64.328  61.495  -5.915  1.00  0.82           H  
ATOM   3916  H14 CYS B 397      63.772  61.548  -8.472  1.00  0.82           H  
ATOM   3917  N   PHE B 398      59.913  63.364  -8.324  1.00  0.94           N  
ATOM   3918  CA  PHE B 398      59.001  64.085  -9.209  1.00  0.94           C  
ATOM   3919  C   PHE B 398      58.820  65.527  -8.724  1.00  0.94           C  
ATOM   3920  O   PHE B 398      58.078  65.796  -7.777  1.00  0.94           O  
ATOM   3921  CB  PHE B 398      57.660  63.334  -9.334  1.00  0.94           C  
ATOM   3922  CG  PHE B 398      56.628  64.020 -10.212  1.00  0.94           C  
ATOM   3923  CD1 PHE B 398      57.007  64.825 -11.288  1.00  0.94           C  
ATOM   3924  CD2 PHE B 398      55.268  63.837  -9.966  1.00  0.94           C  
ATOM   3925  CE1 PHE B 398      56.048  65.448 -12.091  1.00  0.94           C  
ATOM   3926  CE2 PHE B 398      54.302  64.451 -10.767  1.00  0.94           C  
ATOM   3927  CZ  PHE B 398      54.695  65.259 -11.831  1.00  0.94           C  
ATOM   3928  H01 PHE B 398      59.433  64.132 -10.209  1.00  0.94           H  
ATOM   3929  H02 PHE B 398      57.234  63.296  -8.331  1.00  0.94           H  
ATOM   3930  H03 PHE B 398      57.860  62.347  -9.752  1.00  0.94           H  
ATOM   3931  H04 PHE B 398      58.065  64.969 -11.505  1.00  0.94           H  
ATOM   3932  H05 PHE B 398      59.563  62.996  -7.451  1.00  0.94           H  
ATOM   3933  H06 PHE B 398      54.953  63.205  -9.136  1.00  0.94           H  
ATOM   3934  H07 PHE B 398      56.360  66.082 -12.921  1.00  0.94           H  
ATOM   3935  H08 PHE B 398      53.243  64.298 -10.560  1.00  0.94           H  
ATOM   3936  H09 PHE B 398      53.945  65.741 -12.458  1.00  0.94           H  
ATOM   3937  N   TYR B 399      59.533  66.443  -9.373  1.00  0.76           N  
ATOM   3938  CA  TYR B 399      59.374  67.872  -9.132  1.00  0.76           C  
ATOM   3939  C   TYR B 399      58.441  68.475 -10.179  1.00  0.76           C  
ATOM   3940  O   TYR B 399      58.605  68.233 -11.377  1.00  0.76           O  
ATOM   3941  CB  TYR B 399      60.728  68.577  -9.187  1.00  0.76           C  
ATOM   3942  CG  TYR B 399      61.605  68.364  -7.974  1.00  0.76           C  
ATOM   3943  CD1 TYR B 399      62.521  67.313  -7.926  1.00  0.76           C  
ATOM   3944  CD2 TYR B 399      61.532  69.226  -6.880  1.00  0.76           C  
ATOM   3945  CE1 TYR B 399      63.339  67.121  -6.811  1.00  0.76           C  
ATOM   3946  CE2 TYR B 399      62.340  69.043  -5.765  1.00  0.76           C  
ATOM   3947  CZ  TYR B 399      63.241  67.993  -5.737  1.00  0.76           C  
ATOM   3948  OH  TYR B 399      64.042  67.818  -4.635  1.00  0.76           O  
ATOM   3949  H01 TYR B 399      58.944  68.010  -8.140  1.00  0.76           H  
ATOM   3950  H02 TYR B 399      60.515  69.645  -9.227  1.00  0.76           H  
ATOM   3951  H03 TYR B 399      61.265  68.213 -10.063  1.00  0.76           H  
ATOM   3952  H04 TYR B 399      62.599  66.631  -8.772  1.00  0.76           H  
ATOM   3953  H05 TYR B 399      60.828  70.058  -6.900  1.00  0.76           H  
ATOM   3954  H06 TYR B 399      64.048  66.294  -6.785  1.00  0.76           H  
ATOM   3955  H07 TYR B 399      62.265  69.723  -4.916  1.00  0.76           H  
ATOM   3956  H08 TYR B 399      64.304  66.897  -4.573  1.00  0.76           H  
ATOM   3957  H10 TYR B 399      60.209  66.137 -10.058  1.00  0.76           H  
ATOM   3958  N   LEU B 400      57.474  69.264  -9.717  1.00  0.70           N  
ATOM   3959  CA  LEU B 400      56.475  69.886 -10.587  1.00  0.70           C  
ATOM   3960  C   LEU B 400      57.025  71.076 -11.375  1.00  0.70           C  
ATOM   3961  O   LEU B 400      56.486  71.424 -12.427  1.00  0.70           O  
ATOM   3962  CB  LEU B 400      55.264  70.345  -9.763  1.00  0.70           C  
ATOM   3963  CG  LEU B 400      53.931  69.574  -9.727  1.00  0.70           C  
ATOM   3964  CD1 LEU B 400      53.702  68.637 -10.916  1.00  0.70           C  
ATOM   3965  CD2 LEU B 400      53.794  68.827  -8.418  1.00  0.70           C  
ATOM   3966  H01 LEU B 400      56.179  69.124 -11.307  1.00  0.70           H  
ATOM   3967  H02 LEU B 400      54.975  71.254 -10.290  1.00  0.70           H  
ATOM   3968  H03 LEU B 400      55.607  70.401  -8.730  1.00  0.70           H  
ATOM   3969  H04 LEU B 400      53.150  70.330  -9.808  1.00  0.70           H  
ATOM   3970  H05 LEU B 400      52.922  69.048 -11.557  1.00  0.70           H  
ATOM   3971  H06 LEU B 400      54.626  68.540 -11.486  1.00  0.70           H  
ATOM   3972  H07 LEU B 400      53.394  67.657 -10.553  1.00  0.70           H  
ATOM   3973  H08 LEU B 400      52.741  68.619  -8.227  1.00  0.70           H  
ATOM   3974  H09 LEU B 400      57.428  69.441  -8.724  1.00  0.70           H  
ATOM   3975  H10 LEU B 400      54.344  67.888  -8.476  1.00  0.70           H  
ATOM   3976  H11 LEU B 400      54.196  69.435  -7.608  1.00  0.70           H  
ATOM   3977  N   PHE B 401      58.087  71.695 -10.854  1.00  0.72           N  
ATOM   3978  CA  PHE B 401      58.673  72.919 -11.423  1.00  0.72           C  
ATOM   3979  C   PHE B 401      57.619  73.937 -11.896  1.00  0.72           C  
ATOM   3980  O   PHE B 401      57.604  74.301 -13.078  1.00  0.72           O  
ATOM   3981  CB  PHE B 401      59.631  72.592 -12.583  1.00  0.72           C  
ATOM   3982  CG  PHE B 401      60.822  71.763 -12.189  1.00  0.72           C  
ATOM   3983  CD1 PHE B 401      61.850  72.308 -11.424  1.00  0.72           C  
ATOM   3984  CD2 PHE B 401      60.929  70.441 -12.607  1.00  0.72           C  
ATOM   3985  CE1 PHE B 401      62.957  71.540 -11.067  1.00  0.72           C  
ATOM   3986  CE2 PHE B 401      62.036  69.666 -12.261  1.00  0.72           C  
ATOM   3987  CZ  PHE B 401      63.049  70.215 -11.486  1.00  0.72           C  
ATOM   3988  H01 PHE B 401      59.230  73.382 -10.608  1.00  0.72           H  
ATOM   3989  H02 PHE B 401      60.020  73.544 -12.943  1.00  0.72           H  
ATOM   3990  H03 PHE B 401      59.072  72.048 -13.344  1.00  0.72           H  
ATOM   3991  H04 PHE B 401      61.788  73.347 -11.101  1.00  0.72           H  
ATOM   3992  H05 PHE B 401      60.136  70.004 -13.214  1.00  0.72           H  
ATOM   3993  H06 PHE B 401      63.750  71.976 -10.460  1.00  0.72           H  
ATOM   3994  H07 PHE B 401      62.106  68.632 -12.598  1.00  0.72           H  
ATOM   3995  H08 PHE B 401      63.913  69.611 -11.207  1.00  0.72           H  
ATOM   3996  H12 PHE B 401      58.511  71.302 -10.025  1.00  0.72           H  
ATOM   3997  N   PRO B 402      56.747  74.401 -10.993  1.00  0.72           N  
ATOM   3998  CA  PRO B 402      55.677  75.334 -11.375  1.00  0.72           C  
ATOM   3999  C   PRO B 402      56.228  76.596 -12.036  1.00  0.72           C  
ATOM   4000  O   PRO B 402      57.170  77.204 -11.519  1.00  0.72           O  
ATOM   4001  CB  PRO B 402      54.999  75.668 -10.040  1.00  0.72           C  
ATOM   4002  CG  PRO B 402      55.975  75.266  -8.993  1.00  0.72           C  
ATOM   4003  CD  PRO B 402      56.714  74.096  -9.551  1.00  0.72           C  
ATOM   4004  H01 PRO B 402      54.046  75.150  -9.928  1.00  0.72           H  
ATOM   4005  H02 PRO B 402      54.786  76.735  -9.975  1.00  0.72           H  
ATOM   4006  H03 PRO B 402      55.477  75.015  -8.057  1.00  0.72           H  
ATOM   4007  H04 PRO B 402      56.663  76.084  -8.781  1.00  0.72           H  
ATOM   4008  H05 PRO B 402      57.702  73.956  -9.113  1.00  0.72           H  
ATOM   4009  H06 PRO B 402      56.183  73.164  -9.356  1.00  0.72           H  
ATOM   4010  H09 PRO B 402      54.996  74.903 -12.109  1.00  0.72           H  
ATOM   4011  N   GLY B 403      55.649  76.963 -13.178  1.00  0.00           N  
ATOM   4012  CA  GLY B 403      56.126  78.086 -13.967  1.00  0.00           C  
ATOM   4013  C   GLY B 403      56.912  77.655 -15.193  1.00  0.00           C  
ATOM   4014  O   GLY B 403      57.139  78.455 -16.103  1.00  0.00           O  
ATOM   4015  H01 GLY B 403      56.798  78.667 -13.336  1.00  0.00           H  
ATOM   4016  H02 GLY B 403      55.267  78.673 -14.292  1.00  0.00           H  
ATOM   4017  H07 GLY B 403      54.849  76.442 -13.508  1.00  0.00           H  
ATOM   4018  N   HIS B 404      57.323  76.388 -15.217  1.00  0.52           N  
ATOM   4019  CA  HIS B 404      58.088  75.836 -16.334  1.00  0.52           C  
ATOM   4020  C   HIS B 404      57.407  74.615 -16.943  1.00  0.52           C  
ATOM   4021  O   HIS B 404      56.412  74.124 -16.411  1.00  0.52           O  
ATOM   4022  CB  HIS B 404      59.509  75.483 -15.887  1.00  0.52           C  
ATOM   4023  CG  HIS B 404      60.312  76.667 -15.446  1.00  0.52           C  
ATOM   4024  CD2 HIS B 404      60.785  77.731 -16.138  1.00  0.52           C  
ATOM   4025  ND1 HIS B 404      60.709  76.852 -14.140  1.00  0.52           N  
ATOM   4026  CE1 HIS B 404      61.398  77.976 -14.046  1.00  0.52           C  
ATOM   4027  NE2 HIS B 404      61.457  78.529 -15.244  1.00  0.52           N  
ATOM   4028  H01 HIS B 404      58.137  76.604 -17.106  1.00  0.52           H  
ATOM   4029  H02 HIS B 404      57.805  74.174 -17.857  1.00  0.52           H  
ATOM   4030  H03 HIS B 404      57.098  75.788 -14.436  1.00  0.52           H  
ATOM   4031  H04 HIS B 404      60.018  75.057 -16.751  1.00  0.52           H  
ATOM   4032  H05 HIS B 404      59.445  74.781 -15.056  1.00  0.52           H  
ATOM   4033  H06 HIS B 404      60.657  77.919 -17.204  1.00  0.52           H  
ATOM   4034  H07 HIS B 404      61.842  78.378 -13.135  1.00  0.52           H  
ATOM   4035  H08 HIS B 404      61.921  79.398 -15.467  1.00  0.52           H  
TER    4036      HIS B 404
ATOM   4037  C1  PHQ C   1      31.727  66.680   9.788  1.00  0.00           C  
ATOM   4038  O1  PHQ C   1      31.325  66.274  10.868  1.00  0.00           O  
ATOM   4039  C2  PHQ C   1      32.419  68.906  10.758  1.00  0.00           C  
ATOM   4040  O2  PHQ C   1      32.123  68.074   9.634  1.00  0.00           O  
ATOM   4041  C3  PHQ C   1      33.865  69.393  10.714  1.00  0.00           C  
ATOM   4042  C4  PHQ C   1      34.301  70.318  11.667  1.00  0.00           C  
ATOM   4043  C5  PHQ C   1      35.673  70.601  11.786  1.00  0.00           C  
ATOM   4044  C6  PHQ C   1      36.570  70.123  10.826  1.00  0.00           C  
ATOM   4045  C7  PHQ C   1      36.119  69.285   9.780  1.00  0.00           C  
ATOM   4046  C8  PHQ C   1      34.756  68.915   9.743  1.00  0.00           C  
ATOM   4047  H01 PHQ C   1      31.752  69.768  10.750  1.00  0.00           H  
ATOM   4048  H02 PHQ C   1      33.581  70.818  12.315  1.00  0.00           H  
ATOM   4049  H03 PHQ C   1      36.037  71.193  12.626  1.00  0.00           H  
ATOM   4050  H04 PHQ C   1      37.623  70.398  10.884  1.00  0.00           H  
ATOM   4051  H05 PHQ C   1      36.811  68.931   9.016  1.00  0.00           H  
ATOM   4052  H06 PHQ C   1      34.395  68.254   8.955  1.00  0.00           H  
ATOM   4053  H09 PHQ C   1      32.277  68.323  11.668  1.00  0.00           H  
ATOM   4054  N   VAL C   2      31.831  65.913   8.705  1.00  0.00           N  
ATOM   4055  CA  VAL C   2      31.177  64.625   8.534  1.00  0.00           C  
ATOM   4056  C   VAL C   2      32.159  63.633   7.962  1.00  0.00           C  
ATOM   4057  O   VAL C   2      33.030  64.012   7.193  1.00  0.00           O  
ATOM   4058  CB  VAL C   2      29.919  64.830   7.676  1.00  0.00           C  
ATOM   4059  CG1 VAL C   2      29.511  63.626   6.830  1.00  0.00           C  
ATOM   4060  CG2 VAL C   2      28.738  65.276   8.536  1.00  0.00           C  
ATOM   4061  H01 VAL C   2      30.850  64.206   9.486  1.00  0.00           H  
ATOM   4062  H02 VAL C   2      30.195  65.614   6.970  1.00  0.00           H  
ATOM   4063  H03 VAL C   2      28.613  63.870   6.261  1.00  0.00           H  
ATOM   4064  H04 VAL C   2      30.319  63.374   6.143  1.00  0.00           H  
ATOM   4065  H05 VAL C   2      29.308  62.776   7.481  1.00  0.00           H  
ATOM   4066  H06 VAL C   2      27.865  64.669   8.296  1.00  0.00           H  
ATOM   4067  H07 VAL C   2      32.406  66.250   7.946  1.00  0.00           H  
ATOM   4068  H08 VAL C   2      28.988  65.151   9.590  1.00  0.00           H  
ATOM   4069  H09 VAL C   2      28.518  66.325   8.336  1.00  0.00           H  
ATOM   4070  N   ALA C   3      32.035  62.360   8.347  1.00  0.00           N  
ATOM   4071  CA  ALA C   3      32.839  61.280   7.792  1.00  0.00           C  
ATOM   4072  C   ALA C   3      32.447  60.928   6.383  1.00  0.00           C  
ATOM   4073  O   ALA C   3      31.277  60.969   6.038  1.00  0.00           O  
ATOM   4074  CB  ALA C   3      32.737  60.042   8.677  1.00  0.00           C  
ATOM   4075  H01 ALA C   3      33.869  61.636   7.763  1.00  0.00           H  
ATOM   4076  H02 ALA C   3      31.695  59.728   8.742  1.00  0.00           H  
ATOM   4077  H03 ALA C   3      33.333  59.237   8.247  1.00  0.00           H  
ATOM   4078  H04 ALA C   3      33.109  60.276   9.675  1.00  0.00           H  
ATOM   4079  H10 ALA C   3      31.352  62.136   9.056  1.00  0.00           H  
ATOM   4080  N   ASP C   4      33.443  60.567   5.567  1.00  0.00           N  
ATOM   4081  CA  ASP C   4      33.237  60.152   4.185  1.00  0.00           C  
ATOM   4082  C   ASP C   4      33.055  58.632   4.026  1.00  0.00           C  
ATOM   4083  O   ASP C   4      33.861  58.128   2.968  1.00  0.00           O  
ATOM   4084  CB  ASP C   4      34.362  60.707   3.307  1.00  0.00           C  
ATOM   4085  CG  ASP C   4      33.862  61.840   2.435  1.00  0.00           C  
ATOM   4086  OD1 ASP C   4      32.646  61.902   2.146  1.00  0.00           O  
ATOM   4087  OD2 ASP C   4      34.692  62.681   2.028  1.00  0.00           O  
ATOM   4088  H01 ASP C   4      32.292  60.577   3.846  1.00  0.00           H  
ATOM   4089  H02 ASP C   4      34.725  59.907   2.662  1.00  0.00           H  
ATOM   4090  H03 ASP C   4      35.165  61.076   3.946  1.00  0.00           H  
ATOM   4091  H05 ASP C   4      34.387  60.583   5.927  1.00  0.00           H  
TER    4092      ASP C   4
ATOM   4093  C1  CF0 C   5      33.344  57.813   5.283  1.00  0.00           C  
ATOM   4094  H01 CF0 C   5      32.611  58.112   6.033  1.00  0.00           H  
ATOM   4095  H04 CF0 C   5      33.298  56.782   4.934  1.00  0.00           H  
TER    4096      CF0 C   5
ATOM   4097  N   THR D 125      87.287  52.085   8.514  1.00  0.06           N  
ATOM   4098  CA  THR D 125      87.634  50.637   8.642  1.00  0.06           C  
ATOM   4099  C   THR D 125      86.408  49.772   8.960  1.00  0.06           C  
ATOM   4100  O   THR D 125      85.496  50.204   9.669  1.00  0.06           O  
ATOM   4101  CB  THR D 125      88.767  50.423   9.689  1.00  0.06           C  
ATOM   4102  CG2 THR D 125      88.438  51.103  11.017  1.00  0.06           C  
ATOM   4103  OG1 THR D 125      88.856  49.035  10.038  1.00  0.06           O  
ATOM   4104  H01 THR D 125      87.190  52.323   7.537  1.00  0.06           H  
ATOM   4105  H02 THR D 125      88.019  52.645   8.926  1.00  0.06           H  
ATOM   4106  H03 THR D 125      88.006  50.310   7.671  1.00  0.06           H  
ATOM   4107  H04 THR D 125      89.675  50.820   9.235  1.00  0.06           H  
ATOM   4108  H05 THR D 125      87.404  50.890  11.287  1.00  0.06           H  
ATOM   4109  H06 THR D 125      89.102  50.724  11.794  1.00  0.06           H  
ATOM   4110  H07 THR D 125      88.572  52.180  10.917  1.00  0.06           H  
ATOM   4111  H08 THR D 125      89.043  48.518   9.251  1.00  0.06           H  
ATOM   4112  N   SER D 126      86.407  48.551   8.428  1.00  0.00           N  
ATOM   4113  CA  SER D 126      85.297  47.614   8.601  1.00  0.00           C  
ATOM   4114  C   SER D 126      85.391  46.802   9.899  1.00  0.00           C  
ATOM   4115  O   SER D 126      84.541  45.948  10.167  1.00  0.00           O  
ATOM   4116  CB  SER D 126      85.200  46.676   7.392  1.00  0.00           C  
ATOM   4117  OG  SER D 126      86.334  45.830   7.302  1.00  0.00           O  
ATOM   4118  H01 SER D 126      84.390  48.214   8.674  1.00  0.00           H  
ATOM   4119  H02 SER D 126      85.153  47.284   6.489  1.00  0.00           H  
ATOM   4120  H03 SER D 126      84.305  46.062   7.490  1.00  0.00           H  
ATOM   4121  H04 SER D 126      86.585  45.727   6.381  1.00  0.00           H  
ATOM   4122  H09 SER D 126      87.206  48.260   7.883  1.00  0.00           H  
ATOM   4123  N   SER D 127      86.420  47.081  10.698  1.00  0.02           N  
ATOM   4124  CA  SER D 127      86.657  46.368  11.954  1.00  0.02           C  
ATOM   4125  C   SER D 127      85.721  46.812  13.084  1.00  0.02           C  
ATOM   4126  O   SER D 127      85.546  46.089  14.068  1.00  0.02           O  
ATOM   4127  CB  SER D 127      88.122  46.517  12.385  1.00  0.02           C  
ATOM   4128  OG  SER D 127      88.416  47.850  12.769  1.00  0.02           O  
ATOM   4129  H01 SER D 127      86.438  45.318  11.762  1.00  0.02           H  
ATOM   4130  H02 SER D 127      88.756  46.257  11.538  1.00  0.02           H  
ATOM   4131  H03 SER D 127      88.313  45.854  13.229  1.00  0.02           H  
ATOM   4132  H04 SER D 127      88.546  47.889  13.719  1.00  0.02           H  
ATOM   4133  H05 SER D 127      87.061  47.813  10.427  1.00  0.02           H  
ATOM   4134  N   GLY D 128      85.125  47.995  12.935  1.00  0.08           N  
ATOM   4135  CA  GLY D 128      84.239  48.554  13.944  1.00  0.08           C  
ATOM   4136  C   GLY D 128      82.859  47.922  13.980  1.00  0.08           C  
ATOM   4137  O   GLY D 128      82.555  47.023  13.191  1.00  0.08           O  
ATOM   4138  H01 GLY D 128      84.096  49.604  13.688  1.00  0.08           H  
ATOM   4139  H02 GLY D 128      84.703  48.418  14.921  1.00  0.08           H  
ATOM   4140  H05 GLY D 128      85.295  48.522  12.091  1.00  0.08           H  
ATOM   4141  N   SER D 129      82.022  48.402  14.898  1.00  0.04           N  
ATOM   4142  CA  SER D 129      80.667  47.877  15.076  1.00  0.04           C  
ATOM   4143  C   SER D 129      79.756  48.159  13.880  1.00  0.04           C  
ATOM   4144  O   SER D 129      78.799  47.422  13.639  1.00  0.04           O  
ATOM   4145  CB  SER D 129      80.037  48.433  16.355  1.00  0.04           C  
ATOM   4146  OG  SER D 129      79.863  49.837  16.276  1.00  0.04           O  
ATOM   4147  H01 SER D 129      80.765  46.794  15.157  1.00  0.04           H  
ATOM   4148  H02 SER D 129      80.705  48.216  17.189  1.00  0.04           H  
ATOM   4149  H03 SER D 129      82.334  49.156  15.493  1.00  0.04           H  
ATOM   4150  H04 SER D 129      79.066  47.962  16.507  1.00  0.04           H  
ATOM   4151  H05 SER D 129      79.802  50.101  15.355  1.00  0.04           H  
ATOM   4152  N   GLU D 130      80.066  49.221  13.138  1.00  0.56           N  
ATOM   4153  CA  GLU D 130      79.279  49.624  11.969  1.00  0.56           C  
ATOM   4154  C   GLU D 130      79.693  48.892  10.688  1.00  0.56           C  
ATOM   4155  O   GLU D 130      79.068  49.066   9.642  1.00  0.56           O  
ATOM   4156  CB  GLU D 130      79.351  51.142  11.764  1.00  0.56           C  
ATOM   4157  CG  GLU D 130      78.842  51.962  12.945  1.00  0.56           C  
ATOM   4158  CD  GLU D 130      79.955  52.418  13.874  1.00  0.56           C  
ATOM   4159  OE1 GLU D 130      81.100  51.933  13.731  1.00  0.56           O  
ATOM   4160  OE2 GLU D 130      79.687  53.264  14.754  1.00  0.56           O  
ATOM   4161  H01 GLU D 130      78.248  49.338  12.177  1.00  0.56           H  
ATOM   4162  H02 GLU D 130      78.699  51.373  10.921  1.00  0.56           H  
ATOM   4163  H03 GLU D 130      80.391  51.413  11.583  1.00  0.56           H  
ATOM   4164  H04 GLU D 130      78.176  51.322  13.524  1.00  0.56           H  
ATOM   4165  H05 GLU D 130      78.326  52.842  12.561  1.00  0.56           H  
ATOM   4166  H06 GLU D 130      80.875  49.770  13.391  1.00  0.56           H  
ATOM   4167  N   GLY D 131      80.750  48.085  10.780  1.00  0.02           N  
ATOM   4168  CA  GLY D 131      81.201  47.246   9.681  1.00  0.02           C  
ATOM   4169  C   GLY D 131      81.376  47.974   8.361  1.00  0.02           C  
ATOM   4170  O   GLY D 131      82.168  48.911   8.261  1.00  0.02           O  
ATOM   4171  H01 GLY D 131      80.422  46.501   9.522  1.00  0.02           H  
ATOM   4172  H02 GLY D 131      82.160  46.808   9.958  1.00  0.02           H  
ATOM   4173  H06 GLY D 131      81.260  48.055  11.651  1.00  0.02           H  
ATOM   4174  N   ASN D 132      80.617  47.545   7.355  1.00  0.10           N  
ATOM   4175  CA  ASN D 132      80.718  48.101   6.007  1.00  0.10           C  
ATOM   4176  C   ASN D 132      79.756  49.260   5.721  1.00  0.10           C  
ATOM   4177  O   ASN D 132      79.673  49.737   4.585  1.00  0.10           O  
ATOM   4178  CB  ASN D 132      80.559  46.992   4.961  1.00  0.10           C  
ATOM   4179  CG  ASN D 132      81.788  46.101   4.861  1.00  0.10           C  
ATOM   4180  ND2 ASN D 132      81.568  44.792   4.818  1.00  0.10           N  
ATOM   4181  OD1 ASN D 132      82.922  46.585   4.820  1.00  0.10           O  
ATOM   4182  H01 ASN D 132      81.716  48.535   5.941  1.00  0.10           H  
ATOM   4183  H02 ASN D 132      80.419  47.471   3.992  1.00  0.10           H  
ATOM   4184  H03 ASN D 132      79.948  46.809   7.529  1.00  0.10           H  
ATOM   4185  H04 ASN D 132      79.702  46.376   5.232  1.00  0.10           H  
ATOM   4186  H05 ASN D 132      82.346  44.151   4.750  1.00  0.10           H  
ATOM   4187  H06 ASN D 132      80.623  44.437   4.853  1.00  0.10           H  
ATOM   4188  N   VAL D 133      79.039  49.710   6.749  1.00  0.56           N  
ATOM   4189  CA  VAL D 133      78.143  50.858   6.622  1.00  0.56           C  
ATOM   4190  C   VAL D 133      78.944  52.153   6.743  1.00  0.56           C  
ATOM   4191  O   VAL D 133      79.607  52.386   7.756  1.00  0.56           O  
ATOM   4192  CB  VAL D 133      77.002  50.827   7.676  1.00  0.56           C  
ATOM   4193  CG1 VAL D 133      76.167  52.102   7.618  1.00  0.56           C  
ATOM   4194  CG2 VAL D 133      76.113  49.603   7.475  1.00  0.56           C  
ATOM   4195  H01 VAL D 133      77.674  50.809   5.639  1.00  0.56           H  
ATOM   4196  H02 VAL D 133      77.462  50.764   8.662  1.00  0.56           H  
ATOM   4197  H03 VAL D 133      75.225  51.943   8.144  1.00  0.56           H  
ATOM   4198  H04 VAL D 133      76.714  52.917   8.092  1.00  0.56           H  
ATOM   4199  H05 VAL D 133      75.963  52.357   6.578  1.00  0.56           H  
ATOM   4200  H06 VAL D 133      75.185  49.905   6.990  1.00  0.56           H  
ATOM   4201  H07 VAL D 133      79.117  49.245   7.642  1.00  0.56           H  
ATOM   4202  H08 VAL D 133      76.630  48.876   6.848  1.00  0.56           H  
ATOM   4203  H09 VAL D 133      75.888  49.154   8.442  1.00  0.56           H  
ATOM   4204  N   LYS D 134      78.883  52.983   5.701  1.00  0.66           N  
ATOM   4205  CA  LYS D 134      79.579  54.270   5.684  1.00  0.66           C  
ATOM   4206  C   LYS D 134      79.081  55.167   6.809  1.00  0.66           C  
ATOM   4207  O   LYS D 134      77.874  55.324   7.002  1.00  0.66           O  
ATOM   4208  CB  LYS D 134      79.394  54.972   4.337  1.00  0.66           C  
ATOM   4209  CG  LYS D 134      80.408  54.576   3.280  1.00  0.66           C  
ATOM   4210  CD  LYS D 134      80.311  55.484   2.065  1.00  0.66           C  
ATOM   4211  CE  LYS D 134      81.309  55.080   0.993  1.00  0.66           C  
ATOM   4212  NZ  LYS D 134      81.379  56.086  -0.103  1.00  0.66           N  
ATOM   4213  H01 LYS D 134      80.641  54.076   5.833  1.00  0.66           H  
ATOM   4214  H02 LYS D 134      79.535  56.037   4.520  1.00  0.66           H  
ATOM   4215  H03 LYS D 134      78.399  54.734   3.962  1.00  0.66           H  
ATOM   4216  H04 LYS D 134      80.201  53.553   2.966  1.00  0.66           H  
ATOM   4217  H05 LYS D 134      81.411  54.649   3.702  1.00  0.66           H  
ATOM   4218  H06 LYS D 134      80.537  56.503   2.379  1.00  0.66           H  
ATOM   4219  H07 LYS D 134      79.303  55.422   1.654  1.00  0.66           H  
ATOM   4220  H08 LYS D 134      80.981  54.133   0.564  1.00  0.66           H  
ATOM   4221  H09 LYS D 134      82.295  54.982   1.447  1.00  0.66           H  
ATOM   4222  H10 LYS D 134      78.337  52.714   4.895  1.00  0.66           H  
ATOM   4223  H11 LYS D 134      82.334  56.394  -0.216  1.00  0.66           H  
ATOM   4224  H12 LYS D 134      81.056  55.669  -0.965  1.00  0.66           H  
ATOM   4225  H13 LYS D 134      80.795  56.877   0.128  1.00  0.66           H  
ATOM   4226  N   LEU D 135      80.022  55.747   7.548  1.00  0.24           N  
ATOM   4227  CA  LEU D 135      79.704  56.553   8.722  1.00  0.24           C  
ATOM   4228  C   LEU D 135      79.225  57.949   8.353  1.00  0.24           C  
ATOM   4229  O   LEU D 135      79.671  58.533   7.363  1.00  0.24           O  
ATOM   4230  CB  LEU D 135      80.924  56.649   9.645  1.00  0.24           C  
ATOM   4231  CG  LEU D 135      80.942  55.816  10.930  1.00  0.24           C  
ATOM   4232  CD1 LEU D 135      80.684  54.343  10.651  1.00  0.24           C  
ATOM   4233  CD2 LEU D 135      82.271  55.995  11.653  1.00  0.24           C  
ATOM   4234  H01 LEU D 135      78.887  56.053   9.242  1.00  0.24           H  
ATOM   4235  H02 LEU D 135      80.907  57.680   9.999  1.00  0.24           H  
ATOM   4236  H03 LEU D 135      81.794  56.354   9.059  1.00  0.24           H  
ATOM   4237  H04 LEU D 135      80.135  56.174  11.570  1.00  0.24           H  
ATOM   4238  H05 LEU D 135      79.773  54.240  10.062  1.00  0.24           H  
ATOM   4239  H06 LEU D 135      81.524  53.925  10.096  1.00  0.24           H  
ATOM   4240  H07 LEU D 135      80.569  53.809  11.594  1.00  0.24           H  
ATOM   4241  H08 LEU D 135      82.991  56.460  10.979  1.00  0.24           H  
ATOM   4242  H09 LEU D 135      82.128  56.632  12.526  1.00  0.24           H  
ATOM   4243  H10 LEU D 135      82.647  55.022  11.970  1.00  0.24           H  
ATOM   4244  H14 LEU D 135      80.990  55.625   7.288  1.00  0.24           H  
ATOM   4245  N   CYS D 136      78.304  58.469   9.157  1.00  0.80           N  
ATOM   4246  CA  CYS D 136      77.879  59.855   9.053  1.00  0.80           C  
ATOM   4247  C   CYS D 136      78.740  60.689   9.995  1.00  0.80           C  
ATOM   4248  O   CYS D 136      78.709  60.493  11.212  1.00  0.80           O  
ATOM   4249  CB  CYS D 136      76.399  59.994   9.410  1.00  0.80           C  
ATOM   4250  SG  CYS D 136      75.747  61.671   9.244  1.00  0.80           S  
ATOM   4251  H01 CYS D 136      78.002  60.205   8.028  1.00  0.80           H  
ATOM   4252  H02 CYS D 136      76.306  59.727  10.463  1.00  0.80           H  
ATOM   4253  H03 CYS D 136      75.826  59.338   8.754  1.00  0.80           H  
ATOM   4254  H04 CYS D 136      75.567  61.955   7.947  1.00  0.80           H  
ATOM   4255  H11 CYS D 136      77.885  57.882   9.864  1.00  0.80           H  
ATOM   4256  N   SER D 137      79.521  61.601   9.422  1.00  0.22           N  
ATOM   4257  CA  SER D 137      80.396  62.473  10.203  1.00  0.22           C  
ATOM   4258  C   SER D 137      79.592  63.517  10.976  1.00  0.22           C  
ATOM   4259  O   SER D 137      78.420  63.759  10.672  1.00  0.22           O  
ATOM   4260  CB  SER D 137      81.428  63.150   9.296  1.00  0.22           C  
ATOM   4261  OG  SER D 137      80.798  63.920   8.289  1.00  0.22           O  
ATOM   4262  H01 SER D 137      80.924  61.854  10.929  1.00  0.22           H  
ATOM   4263  H02 SER D 137      82.025  62.375   8.815  1.00  0.22           H  
ATOM   4264  H03 SER D 137      82.060  63.802   9.900  1.00  0.22           H  
ATOM   4265  H04 SER D 137      80.572  63.354   7.547  1.00  0.22           H  
ATOM   4266  H05 SER D 137      79.509  61.694   8.416  1.00  0.22           H  
ATOM   4267  N   LEU D 138      80.229  64.126  11.975  1.00  0.22           N  
ATOM   4268  CA  LEU D 138      79.589  65.141  12.814  1.00  0.22           C  
ATOM   4269  C   LEU D 138      79.168  66.377  12.018  1.00  0.22           C  
ATOM   4270  O   LEU D 138      78.129  66.977  12.302  1.00  0.22           O  
ATOM   4271  CB  LEU D 138      80.509  65.541  13.972  1.00  0.22           C  
ATOM   4272  CG  LEU D 138      80.569  64.576  15.160  1.00  0.22           C  
ATOM   4273  CD1 LEU D 138      81.997  64.434  15.669  1.00  0.22           C  
ATOM   4274  CD2 LEU D 138      79.638  65.026  16.279  1.00  0.22           C  
ATOM   4275  H01 LEU D 138      78.681  64.693  13.216  1.00  0.22           H  
ATOM   4276  H02 LEU D 138      80.087  66.464  14.370  1.00  0.22           H  
ATOM   4277  H03 LEU D 138      81.519  65.641  13.574  1.00  0.22           H  
ATOM   4278  H04 LEU D 138      80.231  63.599  14.816  1.00  0.22           H  
ATOM   4279  H05 LEU D 138      81.190  63.878  12.161  1.00  0.22           H  
ATOM   4280  H06 LEU D 138      82.618  65.215  15.230  1.00  0.22           H  
ATOM   4281  H07 LEU D 138      82.008  64.530  16.755  1.00  0.22           H  
ATOM   4282  H08 LEU D 138      82.389  63.457  15.386  1.00  0.22           H  
ATOM   4283  H09 LEU D 138      78.675  64.526  16.173  1.00  0.22           H  
ATOM   4284  H10 LEU D 138      80.076  64.768  17.243  1.00  0.22           H  
ATOM   4285  H11 LEU D 138      79.495  66.105  16.222  1.00  0.22           H  
ATOM   4286  N   GLU D 139      79.976  66.743  11.025  1.00  0.18           N  
ATOM   4287  CA  GLU D 139      79.678  67.867  10.138  1.00  0.18           C  
ATOM   4288  C   GLU D 139      78.469  67.582   9.246  1.00  0.18           C  
ATOM   4289  O   GLU D 139      77.648  68.470   9.000  1.00  0.18           O  
ATOM   4290  CB  GLU D 139      80.896  68.209   9.277  1.00  0.18           C  
ATOM   4291  CG  GLU D 139      81.724  69.369   9.804  1.00  0.18           C  
ATOM   4292  CD  GLU D 139      83.189  69.014   9.960  1.00  0.18           C  
ATOM   4293  OE1 GLU D 139      83.581  68.567  11.059  1.00  0.18           O  
ATOM   4294  OE2 GLU D 139      83.949  69.180   8.982  1.00  0.18           O  
ATOM   4295  H01 GLU D 139      79.434  68.722  10.769  1.00  0.18           H  
ATOM   4296  H02 GLU D 139      80.515  68.513   8.302  1.00  0.18           H  
ATOM   4297  H03 GLU D 139      81.536  67.328   9.223  1.00  0.18           H  
ATOM   4298  H04 GLU D 139      81.340  69.628  10.791  1.00  0.18           H  
ATOM   4299  H05 GLU D 139      81.638  70.204   9.109  1.00  0.18           H  
ATOM   4300  H12 GLU D 139      80.829  66.223  10.878  1.00  0.18           H  
ATOM   4301  N   GLU D 140      78.372  66.341   8.770  1.00  0.26           N  
ATOM   4302  CA  GLU D 140      77.264  65.904   7.922  1.00  0.26           C  
ATOM   4303  C   GLU D 140      75.948  65.843   8.695  1.00  0.26           C  
ATOM   4304  O   GLU D 140      74.890  66.169   8.154  1.00  0.26           O  
ATOM   4305  CB  GLU D 140      77.570  64.538   7.304  1.00  0.26           C  
ATOM   4306  CG  GLU D 140      77.996  64.592   5.845  1.00  0.26           C  
ATOM   4307  CD  GLU D 140      79.170  63.679   5.545  1.00  0.26           C  
ATOM   4308  OE1 GLU D 140      79.005  62.442   5.631  1.00  0.26           O  
ATOM   4309  OE2 GLU D 140      80.261  64.198   5.223  1.00  0.26           O  
ATOM   4310  H01 GLU D 140      77.152  66.642   7.128  1.00  0.26           H  
ATOM   4311  H02 GLU D 140      76.643  63.966   7.337  1.00  0.26           H  
ATOM   4312  H03 GLU D 140      78.373  64.075   7.878  1.00  0.26           H  
ATOM   4313  H04 GLU D 140      78.310  65.614   5.631  1.00  0.26           H  
ATOM   4314  H05 GLU D 140      77.152  64.293   5.223  1.00  0.26           H  
ATOM   4315  H06 GLU D 140      79.094  65.675   9.005  1.00  0.26           H  
ATOM   4316  N   ALA D 141      76.028  65.426   9.958  1.00  0.40           N  
ATOM   4317  CA  ALA D 141      74.860  65.324  10.832  1.00  0.40           C  
ATOM   4318  C   ALA D 141      74.277  66.694  11.178  1.00  0.40           C  
ATOM   4319  O   ALA D 141      73.056  66.849  11.266  1.00  0.40           O  
ATOM   4320  CB  ALA D 141      75.211  64.555  12.100  1.00  0.40           C  
ATOM   4321  H01 ALA D 141      74.092  64.777  10.286  1.00  0.40           H  
ATOM   4322  H02 ALA D 141      76.055  65.036  12.594  1.00  0.40           H  
ATOM   4323  H03 ALA D 141      74.353  64.550  12.772  1.00  0.40           H  
ATOM   4324  H04 ALA D 141      75.477  63.530  11.842  1.00  0.40           H  
ATOM   4325  H06 ALA D 141      76.933  65.170  10.327  1.00  0.40           H  
ATOM   4326  N   GLN D 142      75.156  67.677  11.369  1.00  0.18           N  
ATOM   4327  CA  GLN D 142      74.749  69.052  11.662  1.00  0.18           C  
ATOM   4328  C   GLN D 142      74.118  69.724  10.444  1.00  0.18           C  
ATOM   4329  O   GLN D 142      73.237  70.576  10.585  1.00  0.18           O  
ATOM   4330  CB  GLN D 142      75.939  69.878  12.164  1.00  0.18           C  
ATOM   4331  CG  GLN D 142      76.411  69.534  13.579  1.00  0.18           C  
ATOM   4332  CD  GLN D 142      75.366  69.817  14.646  1.00  0.18           C  
ATOM   4333  NE2 GLN D 142      74.995  68.787  15.400  1.00  0.18           N  
ATOM   4334  OE1 GLN D 142      74.902  70.951  14.787  1.00  0.18           O  
ATOM   4335  H01 GLN D 142      73.996  69.006  12.449  1.00  0.18           H  
ATOM   4336  H02 GLN D 142      75.599  70.913  12.198  1.00  0.18           H  
ATOM   4337  H03 GLN D 142      76.773  69.721  11.480  1.00  0.18           H  
ATOM   4338  H04 GLN D 142      77.272  70.166  13.795  1.00  0.18           H  
ATOM   4339  H05 GLN D 142      76.142  67.465  11.309  1.00  0.18           H  
ATOM   4340  H06 GLN D 142      76.663  68.474  13.613  1.00  0.18           H  
ATOM   4341  H07 GLN D 142      74.304  68.915  16.126  1.00  0.18           H  
ATOM   4342  H08 GLN D 142      75.404  67.876  15.247  1.00  0.18           H  
ATOM   4343  N   ARG D 143      74.580  69.337   9.255  1.00  0.12           N  
ATOM   4344  CA  ARG D 143      74.010  69.804   7.992  1.00  0.12           C  
ATOM   4345  C   ARG D 143      72.573  69.301   7.822  1.00  0.12           C  
ATOM   4346  O   ARG D 143      71.694  70.045   7.382  1.00  0.12           O  
ATOM   4347  CB  ARG D 143      74.880  69.346   6.816  1.00  0.12           C  
ATOM   4348  CG  ARG D 143      74.547  70.002   5.479  1.00  0.12           C  
ATOM   4349  CD  ARG D 143      73.833  69.084   4.491  1.00  0.12           C  
ATOM   4350  NE  ARG D 143      74.704  68.021   3.989  1.00  0.12           N  
ATOM   4351  CZ  ARG D 143      74.278  66.867   3.482  1.00  0.12           C  
ATOM   4352  NH1 ARG D 143      72.979  66.602   3.398  1.00  0.12           N  
ATOM   4353  NH2 ARG D 143      75.156  65.969   3.055  1.00  0.12           N  
ATOM   4354  H01 ARG D 143      73.988  70.894   8.009  1.00  0.12           H  
ATOM   4355  H02 ARG D 143      74.689  68.280   6.690  1.00  0.12           H  
ATOM   4356  H03 ARG D 143      75.920  69.571   7.055  1.00  0.12           H  
ATOM   4357  H04 ARG D 143      75.497  70.276   5.020  1.00  0.12           H  
ATOM   4358  H05 ARG D 143      73.907  70.863   5.670  1.00  0.12           H  
ATOM   4359  H06 ARG D 143      73.523  69.689   3.639  1.00  0.12           H  
ATOM   4360  H07 ARG D 143      72.977  68.630   4.990  1.00  0.12           H  
ATOM   4361  H08 ARG D 143      75.701  68.174   4.030  1.00  0.12           H  
ATOM   4362  H09 ARG D 143      75.358  68.693   9.225  1.00  0.12           H  
ATOM   4363  H10 ARG D 143      72.667  65.723   3.011  1.00  0.12           H  
ATOM   4364  H11 ARG D 143      72.303  67.280   3.721  1.00  0.12           H  
ATOM   4365  H12 ARG D 143      76.146  66.162   3.115  1.00  0.12           H  
ATOM   4366  H13 ARG D 143      74.835  65.092   2.670  1.00  0.12           H  
ATOM   4367  N   ILE D 144      72.352  68.036   8.175  1.00  0.60           N  
ATOM   4368  CA  ILE D 144      71.027  67.424   8.122  1.00  0.60           C  
ATOM   4369  C   ILE D 144      70.198  67.869   9.324  1.00  0.60           C  
ATOM   4370  O   ILE D 144      69.615  68.954   9.322  1.00  0.60           O  
ATOM   4371  CB  ILE D 144      71.141  65.879   8.077  1.00  0.60           C  
ATOM   4372  CG1 ILE D 144      71.716  65.419   6.733  1.00  0.60           C  
ATOM   4373  CG2 ILE D 144      69.785  65.225   8.328  1.00  0.60           C  
ATOM   4374  CD1 ILE D 144      72.549  64.151   6.814  1.00  0.60           C  
ATOM   4375  H01 ILE D 144      70.526  67.752   7.211  1.00  0.60           H  
ATOM   4376  H02 ILE D 144      70.121  67.218  10.195  1.00  0.60           H  
ATOM   4377  H03 ILE D 144      71.821  65.568   8.870  1.00  0.60           H  
ATOM   4378  H04 ILE D 144      72.383  66.210   6.390  1.00  0.60           H  
ATOM   4379  H05 ILE D 144      70.887  65.241   6.048  1.00  0.60           H  
ATOM   4380  H06 ILE D 144      69.045  65.654   7.652  1.00  0.60           H  
ATOM   4381  H07 ILE D 144      69.860  64.152   8.151  1.00  0.60           H  
ATOM   4382  H08 ILE D 144      69.480  65.403   9.359  1.00  0.60           H  
ATOM   4383  H09 ILE D 144      73.490  64.367   7.320  1.00  0.60           H  
ATOM   4384  H10 ILE D 144      72.002  63.391   7.373  1.00  0.60           H  
ATOM   4385  H11 ILE D 144      72.754  63.785   5.808  1.00  0.60           H  
ATOM   4386  H14 ILE D 144      73.132  67.478   8.492  1.00  0.60           H  
ATOM   4387  N   ALA D 150      63.705  69.786  12.701  1.00  0.10           N  
ATOM   4388  CA  ALA D 150      62.270  70.022  12.833  1.00  0.10           C  
ATOM   4389  C   ALA D 150      61.443  68.970  12.095  1.00  0.10           C  
ATOM   4390  O   ALA D 150      60.321  68.658  12.501  1.00  0.10           O  
ATOM   4391  CB  ALA D 150      61.913  71.419  12.342  1.00  0.10           C  
ATOM   4392  H01 ALA D 150      64.017  70.105  11.795  1.00  0.10           H  
ATOM   4393  H02 ALA D 150      62.025  69.943  13.892  1.00  0.10           H  
ATOM   4394  H03 ALA D 150      61.003  71.756  12.838  1.00  0.10           H  
ATOM   4395  H04 ALA D 150      62.728  72.105  12.573  1.00  0.10           H  
ATOM   4396  H05 ALA D 150      61.752  71.396  11.264  1.00  0.10           H  
ATOM   4397  H12 ALA D 150      63.894  68.798  12.794  1.00  0.10           H  
ATOM   4398  N   GLU D 151      62.001  68.434  11.011  1.00  0.98           N  
ATOM   4399  CA  GLU D 151      61.310  67.442  10.189  1.00  0.98           C  
ATOM   4400  C   GLU D 151      62.065  66.110  10.145  1.00  0.98           C  
ATOM   4401  O   GLU D 151      61.946  65.346   9.184  1.00  0.98           O  
ATOM   4402  CB  GLU D 151      61.078  67.988   8.773  1.00  0.98           C  
ATOM   4403  CG  GLU D 151      60.297  69.295   8.725  1.00  0.98           C  
ATOM   4404  CD  GLU D 151      59.229  69.302   7.649  1.00  0.98           C  
ATOM   4405  OE1 GLU D 151      58.034  69.153   7.988  1.00  0.98           O  
ATOM   4406  OE2 GLU D 151      59.584  69.460   6.462  1.00  0.98           O  
ATOM   4407  H01 GLU D 151      60.342  67.246  10.651  1.00  0.98           H  
ATOM   4408  H02 GLU D 151      60.477  67.246   8.247  1.00  0.98           H  
ATOM   4409  H03 GLU D 151      62.049  68.153   8.307  1.00  0.98           H  
ATOM   4410  H04 GLU D 151      61.004  70.091   8.491  1.00  0.98           H  
ATOM   4411  H05 GLU D 151      59.819  69.452   9.692  1.00  0.98           H  
ATOM   4412  H06 GLU D 151      62.933  68.722  10.748  1.00  0.98           H  
ATOM   4413  N   ILE D 152      62.840  65.842  11.195  1.00  0.54           N  
ATOM   4414  CA  ILE D 152      63.604  64.602  11.318  1.00  0.54           C  
ATOM   4415  C   ILE D 152      63.223  63.873  12.610  1.00  0.54           C  
ATOM   4416  O   ILE D 152      63.011  64.507  13.647  1.00  0.54           O  
ATOM   4417  CB  ILE D 152      65.135  64.890  11.271  1.00  0.54           C  
ATOM   4418  CG1 ILE D 152      65.533  65.505   9.925  1.00  0.54           C  
ATOM   4419  CG2 ILE D 152      65.947  63.620  11.512  1.00  0.54           C  
ATOM   4420  CD1 ILE D 152      66.585  66.594  10.030  1.00  0.54           C  
ATOM   4421  H01 ILE D 152      63.360  63.957  10.474  1.00  0.54           H  
ATOM   4422  H02 ILE D 152      65.355  65.600  12.068  1.00  0.54           H  
ATOM   4423  H03 ILE D 152      64.637  65.971   9.515  1.00  0.54           H  
ATOM   4424  H04 ILE D 152      65.923  64.712   9.287  1.00  0.54           H  
ATOM   4425  H05 ILE D 152      66.885  63.877  12.003  1.00  0.54           H  
ATOM   4426  H06 ILE D 152      62.902  66.524  11.937  1.00  0.54           H  
ATOM   4427  H07 ILE D 152      65.379  62.940  12.147  1.00  0.54           H  
ATOM   4428  H08 ILE D 152      66.158  63.136  10.558  1.00  0.54           H  
ATOM   4429  H09 ILE D 152      67.474  66.294   9.476  1.00  0.54           H  
ATOM   4430  H10 ILE D 152      66.193  67.521   9.611  1.00  0.54           H  
ATOM   4431  H11 ILE D 152      66.845  66.749  11.077  1.00  0.54           H  
ATOM   4432  N   TYR D 153      63.128  62.545  12.536  1.00  0.72           N  
ATOM   4433  CA  TYR D 153      62.852  61.721  13.710  1.00  0.72           C  
ATOM   4434  C   TYR D 153      64.006  61.809  14.707  1.00  0.72           C  
ATOM   4435  O   TYR D 153      65.170  61.644  14.327  1.00  0.72           O  
ATOM   4436  CB  TYR D 153      62.618  60.260  13.311  1.00  0.72           C  
ATOM   4437  CG  TYR D 153      61.230  59.971  12.783  1.00  0.72           C  
ATOM   4438  CD1 TYR D 153      60.131  59.914  13.642  1.00  0.72           C  
ATOM   4439  CD2 TYR D 153      61.018  59.744  11.423  1.00  0.72           C  
ATOM   4440  CE1 TYR D 153      58.854  59.643  13.158  1.00  0.72           C  
ATOM   4441  CE2 TYR D 153      59.745  59.469  10.928  1.00  0.72           C  
ATOM   4442  CZ  TYR D 153      58.670  59.421  11.800  1.00  0.72           C  
ATOM   4443  OH  TYR D 153      57.411  59.155  11.311  1.00  0.72           O  
ATOM   4444  H01 TYR D 153      61.945  62.101  14.181  1.00  0.72           H  
ATOM   4445  H02 TYR D 153      62.735  59.667  14.218  1.00  0.72           H  
ATOM   4446  H03 TYR D 153      63.339  59.997  12.537  1.00  0.72           H  
ATOM   4447  H04 TYR D 153      60.275  60.084  14.709  1.00  0.72           H  
ATOM   4448  H05 TYR D 153      61.863  59.782  10.736  1.00  0.72           H  
ATOM   4449  H06 TYR D 153      58.005  59.605  13.840  1.00  0.72           H  
ATOM   4450  H07 TYR D 153      59.596  59.293   9.863  1.00  0.72           H  
ATOM   4451  H08 TYR D 153      57.077  58.347  11.708  1.00  0.72           H  
ATOM   4452  H12 TYR D 153      63.251  62.095  11.640  1.00  0.72           H  
ATOM   4453  N   PRO D 154      63.685  62.070  15.976  1.00  0.18           N  
ATOM   4454  CA  PRO D 154      64.705  62.214  17.021  1.00  0.18           C  
ATOM   4455  C   PRO D 154      65.461  60.914  17.287  1.00  0.18           C  
ATOM   4456  O   PRO D 154      64.868  59.832  17.273  1.00  0.18           O  
ATOM   4457  CB  PRO D 154      63.891  62.623  18.255  1.00  0.18           C  
ATOM   4458  CG  PRO D 154      62.516  62.114  17.989  1.00  0.18           C  
ATOM   4459  CD  PRO D 154      62.321  62.250  16.508  1.00  0.18           C  
ATOM   4460  H01 PRO D 154      63.906  63.700  18.419  1.00  0.18           H  
ATOM   4461  H02 PRO D 154      64.302  62.167  19.156  1.00  0.18           H  
ATOM   4462  H03 PRO D 154      61.763  62.668  18.550  1.00  0.18           H  
ATOM   4463  H04 PRO D 154      62.430  61.070  18.292  1.00  0.18           H  
ATOM   4464  H05 PRO D 154      61.604  61.536  16.102  1.00  0.18           H  
ATOM   4465  H06 PRO D 154      61.927  63.234  16.253  1.00  0.18           H  
ATOM   4466  H09 PRO D 154      65.475  62.933  16.740  1.00  0.18           H  
ATOM   4467  N   ILE D 155      66.763  61.038  17.521  1.00  0.42           N  
ATOM   4468  CA  ILE D 155      67.622  59.899  17.824  1.00  0.42           C  
ATOM   4469  C   ILE D 155      67.986  59.918  19.308  1.00  0.42           C  
ATOM   4470  O   ILE D 155      68.452  60.933  19.827  1.00  0.42           O  
ATOM   4471  CB  ILE D 155      68.895  59.937  16.928  1.00  0.42           C  
ATOM   4472  CG1 ILE D 155      68.512  59.837  15.440  1.00  0.42           C  
ATOM   4473  CG2 ILE D 155      69.915  58.871  17.354  1.00  0.42           C  
ATOM   4474  CD1 ILE D 155      68.351  58.411  14.895  1.00  0.42           C  
ATOM   4475  H01 ILE D 155      67.092  58.971  17.611  1.00  0.42           H  
ATOM   4476  H02 ILE D 155      69.389  60.899  17.067  1.00  0.42           H  
ATOM   4477  H03 ILE D 155      69.342  60.277  14.887  1.00  0.42           H  
ATOM   4478  H04 ILE D 155      67.566  60.360  15.300  1.00  0.42           H  
ATOM   4479  H05 ILE D 155      70.808  59.359  17.745  1.00  0.42           H  
ATOM   4480  H06 ILE D 155      69.479  58.239  18.127  1.00  0.42           H  
ATOM   4481  H07 ILE D 155      67.175  61.960  17.488  1.00  0.42           H  
ATOM   4482  H08 ILE D 155      70.184  58.260  16.493  1.00  0.42           H  
ATOM   4483  H09 ILE D 155      67.521  58.384  14.189  1.00  0.42           H  
ATOM   4484  H10 ILE D 155      69.268  58.109  14.389  1.00  0.42           H  
ATOM   4485  H11 ILE D 155      68.148  57.727  15.719  1.00  0.42           H  
ATOM   4486  N   MET D 156      67.753  58.796  19.985  1.00  0.88           N  
ATOM   4487  CA  MET D 156      68.087  58.657  21.401  1.00  0.88           C  
ATOM   4488  C   MET D 156      69.591  58.509  21.613  1.00  0.88           C  
ATOM   4489  O   MET D 156      70.314  58.093  20.703  1.00  0.88           O  
ATOM   4490  CB  MET D 156      67.357  57.459  22.006  1.00  0.88           C  
ATOM   4491  CG  MET D 156      65.925  57.752  22.393  1.00  0.88           C  
ATOM   4492  SD  MET D 156      65.074  56.289  22.989  1.00  0.88           S  
ATOM   4493  CE  MET D 156      63.491  57.002  23.470  1.00  0.88           C  
ATOM   4494  H01 MET D 156      67.763  59.568  21.904  1.00  0.88           H  
ATOM   4495  H02 MET D 156      67.886  57.193  22.921  1.00  0.88           H  
ATOM   4496  H03 MET D 156      67.358  56.650  21.276  1.00  0.88           H  
ATOM   4497  H04 MET D 156      65.403  58.105  21.504  1.00  0.88           H  
ATOM   4498  H05 MET D 156      65.920  58.507  23.179  1.00  0.88           H  
ATOM   4499  H06 MET D 156      62.730  56.221  23.483  1.00  0.88           H  
ATOM   4500  H07 MET D 156      63.577  57.441  24.464  1.00  0.88           H  
ATOM   4501  H08 MET D 156      63.207  57.774  22.754  1.00  0.88           H  
ATOM   4502  H12 MET D 156      67.331  58.014  19.504  1.00  0.88           H  
ATOM   4503  N   ASP D 157      70.045  58.855  22.818  1.00  0.78           N  
ATOM   4504  CA  ASP D 157      71.452  58.747  23.202  1.00  0.78           C  
ATOM   4505  C   ASP D 157      71.991  57.344  22.944  1.00  0.78           C  
ATOM   4506  O   ASP D 157      71.375  56.353  23.340  1.00  0.78           O  
ATOM   4507  CB  ASP D 157      71.632  59.112  24.681  1.00  0.78           C  
ATOM   4508  CG  ASP D 157      73.051  59.549  25.014  1.00  0.78           C  
ATOM   4509  OD1 ASP D 157      74.000  58.766  24.785  1.00  0.78           O  
ATOM   4510  OD2 ASP D 157      73.313  60.662  25.518  1.00  0.78           O  
ATOM   4511  H01 ASP D 157      72.018  59.448  22.589  1.00  0.78           H  
ATOM   4512  H02 ASP D 157      71.419  58.218  25.267  1.00  0.78           H  
ATOM   4513  H03 ASP D 157      70.950  59.927  24.924  1.00  0.78           H  
ATOM   4514  H09 ASP D 157      69.386  59.208  23.497  1.00  0.78           H  
ATOM   4515  N   LYS D 158      73.141  57.277  22.278  1.00  0.58           N  
ATOM   4516  CA  LYS D 158      73.787  56.014  21.918  1.00  0.58           C  
ATOM   4517  C   LYS D 158      74.164  55.166  23.136  1.00  0.58           C  
ATOM   4518  O   LYS D 158      74.107  53.935  23.086  1.00  0.58           O  
ATOM   4519  CB  LYS D 158      75.031  56.292  21.067  1.00  0.58           C  
ATOM   4520  CG  LYS D 158      75.568  55.085  20.317  1.00  0.58           C  
ATOM   4521  CD  LYS D 158      76.960  55.354  19.774  1.00  0.58           C  
ATOM   4522  CE  LYS D 158      77.632  54.065  19.337  1.00  0.58           C  
ATOM   4523  NZ  LYS D 158      78.264  54.209  17.996  1.00  0.58           N  
ATOM   4524  H01 LYS D 158      73.061  55.436  21.346  1.00  0.58           H  
ATOM   4525  H02 LYS D 158      75.815  56.599  21.759  1.00  0.58           H  
ATOM   4526  H03 LYS D 158      74.779  57.062  20.338  1.00  0.58           H  
ATOM   4527  H04 LYS D 158      73.590  58.140  22.008  1.00  0.58           H  
ATOM   4528  H05 LYS D 158      74.904  54.875  19.478  1.00  0.58           H  
ATOM   4529  H06 LYS D 158      75.608  54.233  20.995  1.00  0.58           H  
ATOM   4530  H07 LYS D 158      77.559  55.807  20.564  1.00  0.58           H  
ATOM   4531  H08 LYS D 158      76.886  56.026  18.919  1.00  0.58           H  
ATOM   4532  H09 LYS D 158      76.872  53.286  19.276  1.00  0.58           H  
ATOM   4533  H10 LYS D 158      78.399  53.800  20.065  1.00  0.58           H  
ATOM   4534  H11 LYS D 158      79.203  53.839  18.025  1.00  0.58           H  
ATOM   4535  H12 LYS D 158      77.723  53.700  17.312  1.00  0.58           H  
ATOM   4536  H13 LYS D 158      78.296  55.186  17.741  1.00  0.58           H  
ATOM   4537  N   SER D 159      74.542  55.832  24.224  1.00  0.42           N  
ATOM   4538  CA  SER D 159      75.000  55.158  25.436  1.00  0.42           C  
ATOM   4539  C   SER D 159      73.900  54.390  26.172  1.00  0.42           C  
ATOM   4540  O   SER D 159      74.180  53.387  26.830  1.00  0.42           O  
ATOM   4541  CB  SER D 159      75.658  56.164  26.385  1.00  0.42           C  
ATOM   4542  OG  SER D 159      74.734  57.160  26.789  1.00  0.42           O  
ATOM   4543  H01 SER D 159      75.727  54.414  25.109  1.00  0.42           H  
ATOM   4544  H02 SER D 159      76.483  56.647  25.861  1.00  0.42           H  
ATOM   4545  H03 SER D 159      76.024  55.637  27.266  1.00  0.42           H  
ATOM   4546  H04 SER D 159      74.553  57.747  26.051  1.00  0.42           H  
ATOM   4547  H14 SER D 159      74.511  56.841  24.211  1.00  0.42           H  
ATOM   4548  N   SER D 160      72.657  54.852  26.052  1.00  0.20           N  
ATOM   4549  CA  SER D 160      71.555  54.301  26.845  1.00  0.20           C  
ATOM   4550  C   SER D 160      70.435  53.636  26.041  1.00  0.20           C  
ATOM   4551  O   SER D 160      69.627  52.897  26.610  1.00  0.20           O  
ATOM   4552  CB  SER D 160      70.968  55.381  27.758  1.00  0.20           C  
ATOM   4553  OG  SER D 160      70.488  56.476  27.000  1.00  0.20           O  
ATOM   4554  H01 SER D 160      72.005  53.498  27.429  1.00  0.20           H  
ATOM   4555  H02 SER D 160      71.753  55.737  28.426  1.00  0.20           H  
ATOM   4556  H03 SER D 160      70.145  54.955  28.332  1.00  0.20           H  
ATOM   4557  H04 SER D 160      70.300  56.188  26.104  1.00  0.20           H  
ATOM   4558  H05 SER D 160      72.469  55.600  25.399  1.00  0.20           H  
ATOM   4559  N   ARG D 161      70.378  53.893  24.734  1.00  0.92           N  
ATOM   4560  CA  ARG D 161      69.293  53.360  23.903  1.00  0.92           C  
ATOM   4561  C   ARG D 161      69.366  51.840  23.720  1.00  0.92           C  
ATOM   4562  O   ARG D 161      70.450  51.251  23.724  1.00  0.92           O  
ATOM   4563  CB  ARG D 161      69.208  54.084  22.550  1.00  0.92           C  
ATOM   4564  CG  ARG D 161      70.222  53.635  21.509  1.00  0.92           C  
ATOM   4565  CD  ARG D 161      70.235  54.484  20.248  1.00  0.92           C  
ATOM   4566  NE  ARG D 161      71.364  54.139  19.387  1.00  0.92           N  
ATOM   4567  CZ  ARG D 161      72.104  55.015  18.718  1.00  0.92           C  
ATOM   4568  NH1 ARG D 161      71.849  56.317  18.789  1.00  0.92           N  
ATOM   4569  NH2 ARG D 161      73.106  54.584  17.968  1.00  0.92           N  
ATOM   4570  H01 ARG D 161      68.371  53.558  24.449  1.00  0.92           H  
ATOM   4571  H02 ARG D 161      69.429  55.132  22.754  1.00  0.92           H  
ATOM   4572  H03 ARG D 161      68.210  53.921  22.142  1.00  0.92           H  
ATOM   4573  H04 ARG D 161      69.936  52.628  21.206  1.00  0.92           H  
ATOM   4574  H05 ARG D 161      71.094  54.464  24.309  1.00  0.92           H  
ATOM   4575  H06 ARG D 161      71.214  53.673  21.958  1.00  0.92           H  
ATOM   4576  H07 ARG D 161      70.332  55.530  20.539  1.00  0.92           H  
ATOM   4577  H08 ARG D 161      69.307  54.321  19.700  1.00  0.92           H  
ATOM   4578  H09 ARG D 161      71.599  53.161  19.294  1.00  0.92           H  
ATOM   4579  H10 ARG D 161      72.419  56.972  18.274  1.00  0.92           H  
ATOM   4580  H11 ARG D 161      71.085  56.652  19.358  1.00  0.92           H  
ATOM   4581  H12 ARG D 161      73.304  53.595  17.909  1.00  0.92           H  
ATOM   4582  H13 ARG D 161      73.673  55.244  17.455  1.00  0.92           H  
ATOM   4583  N   THR D 162      68.198  51.218  23.581  1.00  0.46           N  
ATOM   4584  CA  THR D 162      68.098  49.771  23.396  1.00  0.46           C  
ATOM   4585  C   THR D 162      67.291  49.447  22.138  1.00  0.46           C  
ATOM   4586  O   THR D 162      66.117  49.064  22.218  1.00  0.46           O  
ATOM   4587  CB  THR D 162      67.457  49.096  24.633  1.00  0.46           C  
ATOM   4588  CG2 THR D 162      68.316  49.293  25.882  1.00  0.46           C  
ATOM   4589  OG1 THR D 162      66.226  49.757  24.956  1.00  0.46           O  
ATOM   4590  H01 THR D 162      69.107  49.376  23.277  1.00  0.46           H  
ATOM   4591  H02 THR D 162      67.336  48.042  24.383  1.00  0.46           H  
ATOM   4592  H03 THR D 162      69.207  49.865  25.623  1.00  0.46           H  
ATOM   4593  H04 THR D 162      67.744  49.834  26.636  1.00  0.46           H  
ATOM   4594  H05 THR D 162      68.611  48.321  26.278  1.00  0.46           H  
ATOM   4595  H06 THR D 162      65.976  50.340  24.235  1.00  0.46           H  
ATOM   4596  H14 THR D 162      67.349  51.765  23.604  1.00  0.46           H  
ATOM   4597  N   ARG D 163      67.928  49.612  20.981  1.00  0.84           N  
ATOM   4598  CA  ARG D 163      67.297  49.344  19.688  1.00  0.84           C  
ATOM   4599  C   ARG D 163      67.104  47.852  19.443  1.00  0.84           C  
ATOM   4600  O   ARG D 163      68.016  47.053  19.667  1.00  0.84           O  
ATOM   4601  CB  ARG D 163      68.134  49.926  18.551  1.00  0.84           C  
ATOM   4602  CG  ARG D 163      68.090  51.437  18.422  1.00  0.84           C  
ATOM   4603  CD  ARG D 163      68.828  51.949  17.200  1.00  0.84           C  
ATOM   4604  NE  ARG D 163      68.744  53.400  17.073  1.00  0.84           N  
ATOM   4605  CZ  ARG D 163      69.625  54.150  16.424  1.00  0.84           C  
ATOM   4606  NH1 ARG D 163      70.675  53.596  15.825  1.00  0.84           N  
ATOM   4607  NH2 ARG D 163      69.458  55.465  16.373  1.00  0.84           N  
ATOM   4608  H01 ARG D 163      66.317  49.821  19.713  1.00  0.84           H  
ATOM   4609  H02 ARG D 163      67.706  49.532  17.629  1.00  0.84           H  
ATOM   4610  H03 ARG D 163      69.171  49.631  18.710  1.00  0.84           H  
ATOM   4611  H04 ARG D 163      68.585  51.853  19.300  1.00  0.84           H  
ATOM   4612  H05 ARG D 163      67.048  51.751  18.356  1.00  0.84           H  
ATOM   4613  H06 ARG D 163      68.361  51.509  16.319  1.00  0.84           H  
ATOM   4614  H07 ARG D 163      68.885  49.935  20.996  1.00  0.84           H  
ATOM   4615  H08 ARG D 163      69.877  51.663  17.277  1.00  0.84           H  
ATOM   4616  H09 ARG D 163      67.961  53.866  17.509  1.00  0.84           H  
ATOM   4617  H10 ARG D 163      71.340  54.176  15.334  1.00  0.84           H  
ATOM   4618  H11 ARG D 163      70.807  52.595  15.861  1.00  0.84           H  
ATOM   4619  H12 ARG D 163      68.663  55.891  16.827  1.00  0.84           H  
ATOM   4620  H13 ARG D 163      70.126  56.040  15.881  1.00  0.84           H  
ATOM   4621  N   LEU D 164      65.917  47.495  18.961  1.00  0.50           N  
ATOM   4622  CA  LEU D 164      65.573  46.112  18.657  1.00  0.50           C  
ATOM   4623  C   LEU D 164      65.176  45.937  17.197  1.00  0.50           C  
ATOM   4624  O   LEU D 164      64.510  46.796  16.616  1.00  0.50           O  
ATOM   4625  CB  LEU D 164      64.413  45.657  19.546  1.00  0.50           C  
ATOM   4626  CG  LEU D 164      64.680  44.724  20.730  1.00  0.50           C  
ATOM   4627  CD1 LEU D 164      65.911  45.116  21.533  1.00  0.50           C  
ATOM   4628  CD2 LEU D 164      63.451  44.672  21.619  1.00  0.50           C  
ATOM   4629  H01 LEU D 164      66.458  45.505  18.848  1.00  0.50           H  
ATOM   4630  H02 LEU D 164      63.807  45.046  18.876  1.00  0.50           H  
ATOM   4631  H03 LEU D 164      63.953  46.558  19.952  1.00  0.50           H  
ATOM   4632  H04 LEU D 164      64.888  43.733  20.325  1.00  0.50           H  
ATOM   4633  H05 LEU D 164      66.696  45.450  20.854  1.00  0.50           H  
ATOM   4634  H06 LEU D 164      65.656  45.924  22.218  1.00  0.50           H  
ATOM   4635  H07 LEU D 164      66.264  44.255  22.101  1.00  0.50           H  
ATOM   4636  H08 LEU D 164      62.606  44.287  21.048  1.00  0.50           H  
ATOM   4637  H09 LEU D 164      63.644  44.017  22.468  1.00  0.50           H  
ATOM   4638  H10 LEU D 164      63.219  45.675  21.978  1.00  0.50           H  
ATOM   4639  H14 LEU D 164      65.225  48.213  18.799  1.00  0.50           H  
ATOM   4640  N   ALA D 165      65.588  44.812  16.619  1.00  0.36           N  
ATOM   4641  CA  ALA D 165      65.137  44.398  15.294  1.00  0.36           C  
ATOM   4642  C   ALA D 165      64.780  42.917  15.313  1.00  0.36           C  
ATOM   4643  O   ALA D 165      65.315  42.149  16.120  1.00  0.36           O  
ATOM   4644  CB  ALA D 165      66.201  44.682  14.242  1.00  0.36           C  
ATOM   4645  H01 ALA D 165      64.250  44.974  15.031  1.00  0.36           H  
ATOM   4646  H02 ALA D 165      67.124  44.170  14.513  1.00  0.36           H  
ATOM   4647  H03 ALA D 165      65.858  44.323  13.272  1.00  0.36           H  
ATOM   4648  H04 ALA D 165      66.383  45.755  14.189  1.00  0.36           H  
ATOM   4649  H11 ALA D 165      66.239  44.221  17.117  1.00  0.36           H  
ATOM   4650  N   LEU D 166      63.863  42.526  14.434  1.00  0.64           N  
ATOM   4651  CA  LEU D 166      63.453  41.133  14.312  1.00  0.64           C  
ATOM   4652  C   LEU D 166      63.495  40.677  12.861  1.00  0.64           C  
ATOM   4653  O   LEU D 166      62.953  41.344  11.975  1.00  0.64           O  
ATOM   4654  CB  LEU D 166      62.050  40.916  14.898  1.00  0.64           C  
ATOM   4655  CG  LEU D 166      61.369  39.572  14.605  1.00  0.64           C  
ATOM   4656  CD1 LEU D 166      61.972  38.450  15.443  1.00  0.64           C  
ATOM   4657  CD2 LEU D 166      59.866  39.661  14.827  1.00  0.64           C  
ATOM   4658  H01 LEU D 166      64.160  40.531  14.883  1.00  0.64           H  
ATOM   4659  H02 LEU D 166      61.423  41.662  14.409  1.00  0.64           H  
ATOM   4660  H03 LEU D 166      62.127  41.017  15.981  1.00  0.64           H  
ATOM   4661  H04 LEU D 166      61.545  39.337  13.555  1.00  0.64           H  
ATOM   4662  H05 LEU D 166      63.437  43.216  13.832  1.00  0.64           H  
ATOM   4663  H06 LEU D 166      62.894  38.800  15.908  1.00  0.64           H  
ATOM   4664  H07 LEU D 166      61.265  38.154  16.218  1.00  0.64           H  
ATOM   4665  H08 LEU D 166      62.190  37.595  14.803  1.00  0.64           H  
ATOM   4666  H09 LEU D 166      59.349  39.126  14.030  1.00  0.64           H  
ATOM   4667  H10 LEU D 166      59.613  39.213  15.788  1.00  0.64           H  
ATOM   4668  H11 LEU D 166      59.558  40.707  14.821  1.00  0.64           H  
ATOM   4669  N   ILE D 167      64.154  39.544  12.631  1.00  0.38           N  
ATOM   4670  CA  ILE D 167      64.151  38.895  11.327  1.00  0.38           C  
ATOM   4671  C   ILE D 167      63.430  37.557  11.445  1.00  0.38           C  
ATOM   4672  O   ILE D 167      63.793  36.720  12.277  1.00  0.38           O  
ATOM   4673  CB  ILE D 167      65.594  38.690  10.790  1.00  0.38           C  
ATOM   4674  CG1 ILE D 167      66.289  40.038  10.577  1.00  0.38           C  
ATOM   4675  CG2 ILE D 167      65.580  37.874   9.490  1.00  0.38           C  
ATOM   4676  CD1 ILE D 167      67.778  39.931  10.300  1.00  0.38           C  
ATOM   4677  H01 ILE D 167      63.631  39.536  10.615  1.00  0.38           H  
ATOM   4678  H02 ILE D 167      66.158  38.130  11.536  1.00  0.38           H  
ATOM   4679  H03 ILE D 167      66.182  40.597  11.507  1.00  0.38           H  
ATOM   4680  H04 ILE D 167      65.818  40.537   9.730  1.00  0.38           H  
ATOM   4681  H05 ILE D 167      65.886  38.510   8.659  1.00  0.38           H  
ATOM   4682  H06 ILE D 167      66.271  37.036   9.579  1.00  0.38           H  
ATOM   4683  H07 ILE D 167      64.573  37.498   9.307  1.00  0.38           H  
ATOM   4684  H08 ILE D 167      68.326  39.965  11.242  1.00  0.38           H  
ATOM   4685  H09 ILE D 167      67.987  38.989   9.793  1.00  0.38           H  
ATOM   4686  H10 ILE D 167      68.091  40.762   9.668  1.00  0.38           H  
ATOM   4687  H12 ILE D 167      64.674  39.120  13.386  1.00  0.38           H  
ATOM   4688  N   ILE D 168      62.394  37.383  10.628  1.00  0.50           N  
ATOM   4689  CA  ILE D 168      61.735  36.092  10.471  1.00  0.50           C  
ATOM   4690  C   ILE D 168      62.033  35.593   9.062  1.00  0.50           C  
ATOM   4691  O   ILE D 168      61.693  36.251   8.074  1.00  0.50           O  
ATOM   4692  CB  ILE D 168      60.206  36.194  10.728  1.00  0.50           C  
ATOM   4693  CG1 ILE D 168      59.929  36.556  12.194  1.00  0.50           C  
ATOM   4694  CG2 ILE D 168      59.503  34.886  10.351  1.00  0.50           C  
ATOM   4695  CD1 ILE D 168      58.476  36.903  12.499  1.00  0.50           C  
ATOM   4696  H01 ILE D 168      62.116  35.386  11.209  1.00  0.50           H  
ATOM   4697  H02 ILE D 168      59.806  36.988  10.097  1.00  0.50           H  
ATOM   4698  H03 ILE D 168      60.511  37.453  12.405  1.00  0.50           H  
ATOM   4699  H04 ILE D 168      60.214  35.706  12.814  1.00  0.50           H  
ATOM   4700  H05 ILE D 168      58.560  35.111   9.852  1.00  0.50           H  
ATOM   4701  H06 ILE D 168      60.140  34.311   9.679  1.00  0.50           H  
ATOM   4702  H07 ILE D 168      59.307  34.305  11.252  1.00  0.50           H  
ATOM   4703  H08 ILE D 168      57.843  36.046  12.270  1.00  0.50           H  
ATOM   4704  H09 ILE D 168      58.376  37.156  13.554  1.00  0.50           H  
ATOM   4705  H10 ILE D 168      58.169  37.754  11.890  1.00  0.50           H  
ATOM   4706  H11 ILE D 168      62.053  38.172  10.099  1.00  0.50           H  
ATOM   4707  N   CYS D 169      62.690  34.440   8.980  1.00  0.26           N  
ATOM   4708  CA  CYS D 169      63.056  33.857   7.696  1.00  0.26           C  
ATOM   4709  C   CYS D 169      62.667  32.388   7.626  1.00  0.26           C  
ATOM   4710  O   CYS D 169      63.085  31.584   8.461  1.00  0.26           O  
ATOM   4711  CB  CYS D 169      64.553  34.025   7.430  1.00  0.26           C  
ATOM   4712  SG  CYS D 169      65.091  33.404   5.819  1.00  0.26           S  
ATOM   4713  H01 CYS D 169      62.504  34.390   6.922  1.00  0.26           H  
ATOM   4714  H02 CYS D 169      65.074  33.435   8.184  1.00  0.26           H  
ATOM   4715  H03 CYS D 169      64.794  35.086   7.486  1.00  0.26           H  
ATOM   4716  H04 CYS D 169      65.032  34.392   4.916  1.00  0.26           H  
ATOM   4717  H11 CYS D 169      62.942  33.956   9.830  1.00  0.26           H  
ATOM   4718  N   ASN D 170      61.858  32.050   6.628  1.00  0.92           N  
ATOM   4719  CA  ASN D 170      61.462  30.669   6.391  1.00  0.92           C  
ATOM   4720  C   ASN D 170      62.268  30.085   5.234  1.00  0.92           C  
ATOM   4721  O   ASN D 170      62.233  30.611   4.120  1.00  0.92           O  
ATOM   4722  CB  ASN D 170      59.960  30.575   6.105  1.00  0.92           C  
ATOM   4723  CG  ASN D 170      59.095  30.967   7.298  1.00  0.92           C  
ATOM   4724  ND2 ASN D 170      59.700  31.056   8.478  1.00  0.92           N  
ATOM   4725  OD1 ASN D 170      57.891  31.186   7.151  1.00  0.92           O  
ATOM   4726  H01 ASN D 170      61.669  30.089   7.290  1.00  0.92           H  
ATOM   4727  H02 ASN D 170      59.739  29.533   5.874  1.00  0.92           H  
ATOM   4728  H03 ASN D 170      59.723  31.237   5.272  1.00  0.92           H  
ATOM   4729  H04 ASN D 170      59.170  31.312   9.299  1.00  0.92           H  
ATOM   4730  H05 ASN D 170      61.507  32.772   6.015  1.00  0.92           H  
ATOM   4731  H06 ASN D 170      60.689  30.868   8.554  1.00  0.92           H  
ATOM   4732  N   GLU D 171      63.004  29.012   5.513  1.00  0.72           N  
ATOM   4733  CA  GLU D 171      63.842  28.352   4.510  1.00  0.72           C  
ATOM   4734  C   GLU D 171      63.319  26.953   4.180  1.00  0.72           C  
ATOM   4735  O   GLU D 171      63.209  26.588   3.007  1.00  0.72           O  
ATOM   4736  CB  GLU D 171      65.303  28.299   4.982  1.00  0.72           C  
ATOM   4737  CG  GLU D 171      66.170  27.230   4.321  1.00  0.72           C  
ATOM   4738  CD  GLU D 171      67.620  27.654   4.146  1.00  0.72           C  
ATOM   4739  OE1 GLU D 171      68.155  27.486   3.029  1.00  0.72           O  
ATOM   4740  OE2 GLU D 171      68.231  28.145   5.121  1.00  0.72           O  
ATOM   4741  H01 GLU D 171      63.799  28.940   3.593  1.00  0.72           H  
ATOM   4742  H02 GLU D 171      65.266  28.041   6.040  1.00  0.72           H  
ATOM   4743  H03 GLU D 171      65.756  29.270   4.783  1.00  0.72           H  
ATOM   4744  H04 GLU D 171      65.763  27.055   3.325  1.00  0.72           H  
ATOM   4745  H05 GLU D 171      66.144  26.332   4.938  1.00  0.72           H  
ATOM   4746  H07 GLU D 171      62.984  28.639   6.451  1.00  0.72           H  
ATOM   4747  N   GLU D 172      62.999  26.182   5.219  1.00  0.52           N  
ATOM   4748  CA  GLU D 172      62.509  24.817   5.056  1.00  0.52           C  
ATOM   4749  C   GLU D 172      60.996  24.751   5.229  1.00  0.52           C  
ATOM   4750  O   GLU D 172      60.456  25.181   6.251  1.00  0.52           O  
ATOM   4751  CB  GLU D 172      63.203  23.871   6.040  1.00  0.52           C  
ATOM   4752  CG  GLU D 172      64.049  22.798   5.374  1.00  0.52           C  
ATOM   4753  CD  GLU D 172      65.535  23.021   5.575  1.00  0.52           C  
ATOM   4754  OE1 GLU D 172      66.190  23.554   4.654  1.00  0.52           O  
ATOM   4755  OE2 GLU D 172      66.050  22.663   6.656  1.00  0.52           O  
ATOM   4756  H01 GLU D 172      62.747  24.496   4.042  1.00  0.52           H  
ATOM   4757  H02 GLU D 172      62.416  23.355   6.590  1.00  0.52           H  
ATOM   4758  H03 GLU D 172      63.848  24.463   6.689  1.00  0.52           H  
ATOM   4759  H04 GLU D 172      63.851  22.838   4.303  1.00  0.52           H  
ATOM   4760  H05 GLU D 172      63.780  21.829   5.795  1.00  0.52           H  
ATOM   4761  H06 GLU D 172      63.099  26.556   6.152  1.00  0.52           H  
ATOM   4762  N   PHE D 173      60.325  24.207   4.217  1.00  0.34           N  
ATOM   4763  CA  PHE D 173      58.869  24.128   4.189  1.00  0.34           C  
ATOM   4764  C   PHE D 173      58.406  22.682   4.056  1.00  0.34           C  
ATOM   4765  O   PHE D 173      59.171  21.814   3.628  1.00  0.34           O  
ATOM   4766  CB  PHE D 173      58.311  24.943   3.018  1.00  0.34           C  
ATOM   4767  CG  PHE D 173      58.673  26.402   3.055  1.00  0.34           C  
ATOM   4768  CD1 PHE D 173      57.786  27.338   3.577  1.00  0.34           C  
ATOM   4769  CD2 PHE D 173      59.893  26.845   2.546  1.00  0.34           C  
ATOM   4770  CE1 PHE D 173      58.112  28.690   3.604  1.00  0.34           C  
ATOM   4771  CE2 PHE D 173      60.228  28.194   2.573  1.00  0.34           C  
ATOM   4772  CZ  PHE D 173      59.335  29.117   3.098  1.00  0.34           C  
ATOM   4773  H01 PHE D 173      58.496  24.537   5.128  1.00  0.34           H  
ATOM   4774  H02 PHE D 173      57.225  24.888   3.088  1.00  0.34           H  
ATOM   4775  H03 PHE D 173      58.696  24.518   2.091  1.00  0.34           H  
ATOM   4776  H04 PHE D 173      56.824  27.008   3.969  1.00  0.34           H  
ATOM   4777  H05 PHE D 173      60.593  26.125   2.122  1.00  0.34           H  
ATOM   4778  H06 PHE D 173      60.845  23.833   3.436  1.00  0.34           H  
ATOM   4779  H07 PHE D 173      57.411  29.413   4.021  1.00  0.34           H  
ATOM   4780  H08 PHE D 173      61.190  28.526   2.183  1.00  0.34           H  
ATOM   4781  H09 PHE D 173      59.592  30.176   3.114  1.00  0.34           H  
ATOM   4782  N   ASP D 174      57.149  22.437   4.416  1.00  0.88           N  
ATOM   4783  CA  ASP D 174      56.544  21.116   4.282  1.00  0.88           C  
ATOM   4784  C   ASP D 174      56.243  20.763   2.824  1.00  0.88           C  
ATOM   4785  O   ASP D 174      56.518  19.644   2.386  1.00  0.88           O  
ATOM   4786  CB  ASP D 174      55.263  21.022   5.121  1.00  0.88           C  
ATOM   4787  CG  ASP D 174      55.533  21.043   6.620  1.00  0.88           C  
ATOM   4788  OD1 ASP D 174      56.708  20.922   7.034  1.00  0.88           O  
ATOM   4789  OD2 ASP D 174      54.623  21.175   7.465  1.00  0.88           O  
ATOM   4790  H01 ASP D 174      57.271  20.393   4.652  1.00  0.88           H  
ATOM   4791  H02 ASP D 174      54.789  20.069   4.888  1.00  0.88           H  
ATOM   4792  H03 ASP D 174      54.620  21.866   4.871  1.00  0.88           H  
ATOM   4793  H10 ASP D 174      56.594  23.191   4.795  1.00  0.88           H  
ATOM   4794  N   SER D 175      55.696  21.721   2.076  1.00  0.04           N  
ATOM   4795  CA  SER D 175      55.200  21.456   0.723  1.00  0.04           C  
ATOM   4796  C   SER D 175      55.777  22.357  -0.375  1.00  0.04           C  
ATOM   4797  O   SER D 175      55.640  22.052  -1.563  1.00  0.04           O  
ATOM   4798  CB  SER D 175      53.669  21.519   0.702  1.00  0.04           C  
ATOM   4799  OG  SER D 175      53.113  20.684   1.704  1.00  0.04           O  
ATOM   4800  H01 SER D 175      55.552  20.453   0.483  1.00  0.04           H  
ATOM   4801  H02 SER D 175      53.320  21.173  -0.271  1.00  0.04           H  
ATOM   4802  H03 SER D 175      53.351  22.547   0.877  1.00  0.04           H  
ATOM   4803  H04 SER D 175      55.621  22.655   2.452  1.00  0.04           H  
ATOM   4804  H05 SER D 175      53.073  21.164   2.535  1.00  0.04           H  
ATOM   4805  N   ILE D 176      56.411  23.459   0.017  1.00  0.22           N  
ATOM   4806  CA  ILE D 176      57.069  24.353  -0.938  1.00  0.22           C  
ATOM   4807  C   ILE D 176      58.579  24.072  -0.960  1.00  0.22           C  
ATOM   4808  O   ILE D 176      59.147  23.716   0.074  1.00  0.22           O  
ATOM   4809  CB  ILE D 176      56.778  25.853  -0.620  1.00  0.22           C  
ATOM   4810  CG1 ILE D 176      55.701  25.999   0.464  1.00  0.22           C  
ATOM   4811  CG2 ILE D 176      56.360  26.595  -1.890  1.00  0.22           C  
ATOM   4812  CD1 ILE D 176      55.405  27.438   0.874  1.00  0.22           C  
ATOM   4813  H01 ILE D 176      56.660  24.156  -1.929  1.00  0.22           H  
ATOM   4814  H02 ILE D 176      57.697  26.297  -0.238  1.00  0.22           H  
ATOM   4815  H03 ILE D 176      56.086  25.498   1.352  1.00  0.22           H  
ATOM   4816  H04 ILE D 176      54.779  25.555   0.090  1.00  0.22           H  
ATOM   4817  H05 ILE D 176      55.498  27.227  -1.674  1.00  0.22           H  
ATOM   4818  H06 ILE D 176      56.439  23.685   1.001  1.00  0.22           H  
ATOM   4819  H07 ILE D 176      57.186  27.215  -2.238  1.00  0.22           H  
ATOM   4820  H08 ILE D 176      56.096  25.873  -2.663  1.00  0.22           H  
ATOM   4821  H09 ILE D 176      54.426  27.485   1.350  1.00  0.22           H  
ATOM   4822  H10 ILE D 176      56.166  27.780   1.575  1.00  0.22           H  
ATOM   4823  H11 ILE D 176      55.410  28.077  -0.009  1.00  0.22           H  
ATOM   4824  N   PRO D 177      59.221  24.206  -2.126  1.00  0.26           N  
ATOM   4825  CA  PRO D 177      60.662  23.936  -2.258  1.00  0.26           C  
ATOM   4826  C   PRO D 177      61.544  24.720  -1.285  1.00  0.26           C  
ATOM   4827  O   PRO D 177      61.176  25.816  -0.853  1.00  0.26           O  
ATOM   4828  CB  PRO D 177      60.967  24.370  -3.695  1.00  0.26           C  
ATOM   4829  CG  PRO D 177      59.680  24.219  -4.411  1.00  0.26           C  
ATOM   4830  CD  PRO D 177      58.626  24.596  -3.418  1.00  0.26           C  
ATOM   4831  H01 PRO D 177      61.763  23.777  -4.146  1.00  0.26           H  
ATOM   4832  H02 PRO D 177      61.304  25.406  -3.722  1.00  0.26           H  
ATOM   4833  H03 PRO D 177      59.541  23.204  -4.784  1.00  0.26           H  
ATOM   4834  H04 PRO D 177      59.644  24.881  -5.276  1.00  0.26           H  
ATOM   4835  H05 PRO D 177      58.357  25.651  -3.462  1.00  0.26           H  
ATOM   4836  H06 PRO D 177      57.701  24.050  -3.603  1.00  0.26           H  
ATOM   4837  H12 PRO D 177      60.879  22.892  -2.032  1.00  0.26           H  
ATOM   4838  N   ARG D 178      62.700  24.144  -0.960  1.00  0.22           N  
ATOM   4839  CA  ARG D 178      63.673  24.752  -0.055  1.00  0.22           C  
ATOM   4840  C   ARG D 178      64.202  26.072  -0.611  1.00  0.22           C  
ATOM   4841  O   ARG D 178      64.568  26.161  -1.786  1.00  0.22           O  
ATOM   4842  CB  ARG D 178      64.833  23.784   0.199  1.00  0.22           C  
ATOM   4843  CG  ARG D 178      65.720  24.147   1.380  1.00  0.22           C  
ATOM   4844  CD  ARG D 178      67.207  23.985   1.106  1.00  0.22           C  
ATOM   4845  NE  ARG D 178      67.980  23.817   2.336  1.00  0.22           N  
ATOM   4846  CZ  ARG D 178      69.173  24.362   2.562  1.00  0.22           C  
ATOM   4847  NH1 ARG D 178      69.753  25.124   1.642  1.00  0.22           N  
ATOM   4848  NH2 ARG D 178      69.790  24.145   3.716  1.00  0.22           N  
ATOM   4849  H01 ARG D 178      63.168  24.963   0.888  1.00  0.22           H  
ATOM   4850  H02 ARG D 178      65.468  23.828  -0.686  1.00  0.22           H  
ATOM   4851  H03 ARG D 178      64.416  22.793   0.380  1.00  0.22           H  
ATOM   4852  H04 ARG D 178      65.470  23.458   2.187  1.00  0.22           H  
ATOM   4853  H05 ARG D 178      65.531  25.187   1.646  1.00  0.22           H  
ATOM   4854  H06 ARG D 178      67.557  24.892   0.612  1.00  0.22           H  
ATOM   4855  H07 ARG D 178      62.915  23.241  -1.359  1.00  0.22           H  
ATOM   4856  H08 ARG D 178      67.355  23.109   0.475  1.00  0.22           H  
ATOM   4857  H09 ARG D 178      67.580  23.246   3.067  1.00  0.22           H  
ATOM   4858  H10 ARG D 178      70.658  25.534   1.823  1.00  0.22           H  
ATOM   4859  H11 ARG D 178      69.289  25.294   0.761  1.00  0.22           H  
ATOM   4860  H12 ARG D 178      69.355  23.567   4.421  1.00  0.22           H  
ATOM   4861  H13 ARG D 178      70.695  24.558   3.890  1.00  0.22           H  
ATOM   4862  N   ARG D 179      64.232  27.092   0.243  1.00  0.90           N  
ATOM   4863  CA  ARG D 179      64.698  28.418  -0.151  1.00  0.90           C  
ATOM   4864  C   ARG D 179      66.218  28.522  -0.026  1.00  0.90           C  
ATOM   4865  O   ARG D 179      66.739  29.132   0.911  1.00  0.90           O  
ATOM   4866  CB  ARG D 179      63.992  29.504   0.670  1.00  0.90           C  
ATOM   4867  CG  ARG D 179      62.565  29.790   0.215  1.00  0.90           C  
ATOM   4868  CD  ARG D 179      61.921  31.001   0.875  1.00  0.90           C  
ATOM   4869  NE  ARG D 179      62.526  32.256   0.432  1.00  0.90           N  
ATOM   4870  CZ  ARG D 179      63.280  33.043   1.192  1.00  0.90           C  
ATOM   4871  NH1 ARG D 179      63.534  32.722   2.457  1.00  0.90           N  
ATOM   4872  NH2 ARG D 179      63.783  34.161   0.685  1.00  0.90           N  
ATOM   4873  H01 ARG D 179      64.444  28.574  -1.199  1.00  0.90           H  
ATOM   4874  H02 ARG D 179      64.559  30.425   0.532  1.00  0.90           H  
ATOM   4875  H03 ARG D 179      63.964  29.184   1.712  1.00  0.90           H  
ATOM   4876  H04 ARG D 179      61.969  28.926   0.507  1.00  0.90           H  
ATOM   4877  H05 ARG D 179      62.577  29.955  -0.862  1.00  0.90           H  
ATOM   4878  H06 ARG D 179      62.073  30.917   1.951  1.00  0.90           H  
ATOM   4879  H07 ARG D 179      60.860  31.015   0.626  1.00  0.90           H  
ATOM   4880  H08 ARG D 179      62.359  32.546  -0.521  1.00  0.90           H  
ATOM   4881  H09 ARG D 179      64.108  33.328   3.026  1.00  0.90           H  
ATOM   4882  H10 ARG D 179      63.153  31.872   2.849  1.00  0.90           H  
ATOM   4883  H11 ARG D 179      63.593  34.410  -0.275  1.00  0.90           H  
ATOM   4884  H12 ARG D 179      64.356  34.763   1.259  1.00  0.90           H  
ATOM   4885  H14 ARG D 179      63.923  26.944   1.193  1.00  0.90           H  
ATOM   4886  N   THR D 180      66.919  27.912  -0.980  1.00  0.86           N  
ATOM   4887  CA  THR D 180      68.380  27.895  -0.990  1.00  0.86           C  
ATOM   4888  C   THR D 180      68.940  29.307  -1.139  1.00  0.86           C  
ATOM   4889  O   THR D 180      68.501  30.074  -2.000  1.00  0.86           O  
ATOM   4890  CB  THR D 180      68.910  26.971  -2.112  1.00  0.86           C  
ATOM   4891  CG2 THR D 180      70.377  26.629  -1.884  1.00  0.86           C  
ATOM   4892  OG1 THR D 180      68.268  25.693  -2.024  1.00  0.86           O  
ATOM   4893  H01 THR D 180      68.720  27.497  -0.034  1.00  0.86           H  
ATOM   4894  H02 THR D 180      68.737  27.493  -3.053  1.00  0.86           H  
ATOM   4895  H03 THR D 180      70.953  27.549  -1.785  1.00  0.86           H  
ATOM   4896  H04 THR D 180      70.476  26.039  -0.973  1.00  0.86           H  
ATOM   4897  H05 THR D 180      70.753  26.056  -2.731  1.00  0.86           H  
ATOM   4898  H06 THR D 180      68.131  25.466  -1.101  1.00  0.86           H  
ATOM   4899  H13 THR D 180      66.422  27.444  -1.724  1.00  0.86           H  
ATOM   4900  N   GLY D 181      69.900  29.641  -0.280  1.00  0.10           N  
ATOM   4901  CA  GLY D 181      70.500  30.963  -0.262  1.00  0.10           C  
ATOM   4902  C   GLY D 181      69.926  31.883   0.801  1.00  0.10           C  
ATOM   4903  O   GLY D 181      70.427  32.991   0.992  1.00  0.10           O  
ATOM   4904  H01 GLY D 181      70.285  31.422  -1.227  1.00  0.10           H  
ATOM   4905  H02 GLY D 181      71.569  30.853  -0.081  1.00  0.10           H  
ATOM   4906  H07 GLY D 181      70.223  28.951   0.383  1.00  0.10           H  
ATOM   4907  N   ALA D 182      68.881  31.426   1.490  1.00  0.38           N  
ATOM   4908  CA  ALA D 182      68.242  32.206   2.555  1.00  0.38           C  
ATOM   4909  C   ALA D 182      69.213  32.557   3.682  1.00  0.38           C  
ATOM   4910  O   ALA D 182      69.092  33.616   4.301  1.00  0.38           O  
ATOM   4911  CB  ALA D 182      67.033  31.471   3.107  1.00  0.38           C  
ATOM   4912  H01 ALA D 182      67.914  33.144   2.108  1.00  0.38           H  
ATOM   4913  H02 ALA D 182      66.188  31.604   2.431  1.00  0.38           H  
ATOM   4914  H03 ALA D 182      68.516  30.510   1.271  1.00  0.38           H  
ATOM   4915  H04 ALA D 182      67.262  30.409   3.197  1.00  0.38           H  
ATOM   4916  H05 ALA D 182      66.780  31.873   4.088  1.00  0.38           H  
ATOM   4917  N   GLU D 183      70.172  31.665   3.935  1.00  0.42           N  
ATOM   4918  CA  GLU D 183      71.200  31.877   4.953  1.00  0.42           C  
ATOM   4919  C   GLU D 183      72.083  33.086   4.639  1.00  0.42           C  
ATOM   4920  O   GLU D 183      72.530  33.784   5.552  1.00  0.42           O  
ATOM   4921  CB  GLU D 183      72.051  30.613   5.127  1.00  0.42           C  
ATOM   4922  CG  GLU D 183      72.543  30.362   6.547  1.00  0.42           C  
ATOM   4923  CD  GLU D 183      71.421  30.268   7.569  1.00  0.42           C  
ATOM   4924  OE1 GLU D 183      71.306  31.185   8.405  1.00  0.42           O  
ATOM   4925  OE2 GLU D 183      70.655  29.280   7.541  1.00  0.42           O  
ATOM   4926  H01 GLU D 183      70.689  32.090   5.892  1.00  0.42           H  
ATOM   4927  H02 GLU D 183      72.942  30.758   4.516  1.00  0.42           H  
ATOM   4928  H03 GLU D 183      71.452  29.756   4.819  1.00  0.42           H  
ATOM   4929  H04 GLU D 183      73.162  31.214   6.827  1.00  0.42           H  
ATOM   4930  H05 GLU D 183      73.101  29.426   6.559  1.00  0.42           H  
ATOM   4931  H06 GLU D 183      70.189  30.808   3.401  1.00  0.42           H  
ATOM   4932  N   VAL D 184      72.326  33.329   3.352  1.00  0.18           N  
ATOM   4933  CA  VAL D 184      73.070  34.510   2.905  1.00  0.18           C  
ATOM   4934  C   VAL D 184      72.290  35.785   3.245  1.00  0.18           C  
ATOM   4935  O   VAL D 184      72.872  36.777   3.699  1.00  0.18           O  
ATOM   4936  CB  VAL D 184      73.385  34.452   1.386  1.00  0.18           C  
ATOM   4937  CG1 VAL D 184      74.127  35.707   0.921  1.00  0.18           C  
ATOM   4938  CG2 VAL D 184      74.195  33.205   1.052  1.00  0.18           C  
ATOM   4939  H01 VAL D 184      74.023  34.523   3.434  1.00  0.18           H  
ATOM   4940  H02 VAL D 184      72.435  34.406   0.854  1.00  0.18           H
[truncated: 267,069 more chars]
