# Supplementary material for: Mapping allosteric communications within individual proteins
Source: Nat Commun. 2020 Jul 31;11:3862. doi: 10.1038/s41467-020-17618-2 (PMC7395124; doi:10.1038/s41467-020-17618-2)
Supplement: Supplementary file 7 — Supplementary Data 4 [file 41467_2020_17618_MOESM7_ESM.zip › comparison-to-Amors/2hbq/2hbq-qs.txt]

285	D	CYS285 D	1.872052617	0.426652379	0.001853632	0.06
129	D	SER129 D	25.83210624	0.001179413	5.12E-06	0.04
222	A	PRO222 A	30.01610061	0.01757561	7.64E-05	0.24
168	D	ILE168 D	10.26922728	0.578086733	0.002511553	0.5
187	D	THR187 D	13.01257734	0.434591615	0.001888125	0.52
260	A	ALA260 A	16.77236325	0.140350384	0.000609766	0.28
210	D	ASP210 D	17.29445408	0.143871782	0.000625065	0.3
3	C	ALA3 C	0	0	0	0
188	A	GLY188 A	13.12013727	0.186953353	0.000812237	0.24
129	A	SER129 A	25.83210624	0.001084093	4.71E-06	0.04
289	A	SER289 A	6.842621281	0.793682868	0.003448231	0.42
328	E	ILE328 E	18.12350592	0.504332423	0.00219112	0.96
204	A	LYS204 A	12.97383159	0.295624682	0.00128437	0.34
251	A	GLN251 A	15.71912456	0.010107284	4.39E-05	0.04
386	B	MET386 B	10.66222514	0.559171709	0.002429375	0.5
169	A	CYS169 A	8.30917884	0.441281966	0.001917191	0.26
166	A	LEU166 A	15.50506682	0.367062825	0.001594739	0.6
183	A	GLU183 A	10.04167212	0.502280801	0.002182207	0.4
291	D	GLY291 D	9.340807085	0.104193134	0.000452677	0.1
391	E	ARG391 E	16.64287343	0.728450409	0.003164822	1
257	A	GLN257 A	12.81883501	0.136258146	0.000591986	0.16
374	B	ARG374 B	14.32763501	0.625676984	0.002718313	0.88
267	D	THR267 D	18.72287972	0.35822792	0.001556355	0.84
212	A	THR212 A	17.66221436	0.199947934	0.000868693	0.44
343	E	PRO343 E	3.098070529	0.683859907	0.002971094	0.18
144	A	ILE144 A	31.12345903	0.057412887	0.000249436	0.58
373	E	VAL373 E	12.45264703	0.631918564	0.00274543	0.76
262	A	PHE262 A	16.41201877	0.354767087	0.001541319	0.66
317	B	ALA317 B	20.86469463	0.004935792	2.14E-05	0.04
262	D	PHE262 D	16.41201877	0.3665528	0.001592523	0.66
332	B	SER332 B	5.414968606	2.429070633	0.010553328	0.96
209	A	SER209 A	17.00218512	0.074983156	0.000325771	0.16
328	B	ILE328 B	18.12350592	0.481193673	0.002090592	0.94
294	D	TRP294 D	14.89707582	0.033599611	0.000145977	0.1
403	E	GLY403 E	28.99521455	0	0	0
150	A	ALA150 A	22.81208811	0.010323685	4.49E-05	0.1
392	E	VAL392 E	17.53722125	0.389615683	0.001692722	0.82
249	D	SER249 D	12.1074157	0.057034774	0.000247793	0.08
183	D	GLU183 D	10.04167212	0.525098726	0.002281341	0.42
221	A	ARG221 A	23.69164861	0.219776041	0.000954838	0.86
322	E	HIS322 E	11.31230454	0.46649114	0.002026715	0.44
227	D	SER227 D	26.89087434	0.098334263	0.000427223	0.62
355	E	GLU355 E	11.16455189	0.215174078	0.000934844	0.2
348	B	VAL348 B	2.427637123	2.01346698	0.008747699	0.78
267	A	THR267 A	18.72287972	0.337432561	0.001466008	0.8
342	E	HIS342 E	2.707033986	2.088668658	0.009074419	0.82
385	B	GLN385 B	6.100463343	1.121298895	0.00487159	0.6
339	B	SER339 B	1.926689908	1.644980164	0.007146773	0.54
361	B	ALA361 B	22.30196065	0.151793522	0.000659481	0.52
335	E	PRO335 E	11.0229946	0.227934741	0.000990284	0.2
189	A	MET189 A	10.98529408	0.775377198	0.0033687	0.78
138	A	LEU138 A	36.24668727	0.005500525	2.39E-05	0.2
370	E	PHE370 E	17.00798901	0.652169025	0.00283341	0.98
373	B	VAL373 B	12.45264703	0.545689883	0.002370802	0.62
207	A	THR207 A	14.17409263	0.198626373	0.000862951	0.28
201	D	ASP201 D	17.47648746	0.245600952	0.001067037	0.5
218	A	PHE218 A	21.3535172	0.233265894	0.001013446	0.76
295	D	PHE295 D	18.14719769	0.143076924	0.000621611	0.34
278	A	LYS278 A	20.65482176	0.374228095	0.00162587	0.96
369	E	ILE369 E	18.25347381	0.443668342	0.001927559	0.9
180	A	THR180 A	5.349325004	1.433656537	0.006228657	0.76
228	D	ASP228 D	28.23652247	0.146150098	0.000634963	0.94
254	A	ASP254 A	11.33286875	0.310308781	0.001348166	0.28
193	D	LEU193 D	15.66614863	0.392929614	0.00170712	0.66
196	D	LEU196 D	19.84137659	0.305879121	0.001328921	0.84
280	D	ILE280 D	13.57309283	0.687511635	0.00298696	0.88
258	D	LEU258 D	12.67247683	0.369145397	0.001603787	0.42
404	E	HIS404 E	30.70337718	0.057737131	0.000250844	0.54
284	A	ALA284 A	2.315094383	1.282637402	0.00557254	0.34
366	E	VAL366 E	19.72373745	0.354557898	0.00154041	0.88
388	B	THR388 B	12.11368656	0.577404621	0.002508589	0.64
213	A	THR213 A	20.31047205	0.120611604	0.000524009	0.38
376	B	SER376 B	10.7913248	0.420292042	0.001825999	0.36
248	D	HIS248 D	8.679057149	0.243789364	0.001059166	0.14
356	E	HIS356 E	12.99061519	0.465776306	0.002023609	0.54
226	D	THR226 D	31.95718708	0.050829401	0.000220833	0.56
395	E	THR395 E	17.42765214	0.310188772	0.001347645	0.64
362	B	CYS362 B	24.94739479	0.07153012	0.000310769	0.42
227	A	SER227 A	26.87383281	0.09658294	0.000419614	0.6
179	A	ARG179 A	1.700096762	2.955371559	0.012839892	0.9
208	A	ALA208 A	13.44995602	0.189287693	0.000822378	0.24
324	E	GLU324 E	15.14106208	0.444168403	0.001929732	0.7
368	E	GLU368 E	21.31086868	0.350175107	0.001521369	0.96
162	D	THR162 D	28.39417187	0.05656997	0.000245774	0.46
351	B	GLY351 B	8.48122615	0.84234252	0.003659637	0.6
220	A	HIS220 A	26.5369915	0.049382404	0.000214547	0.34
180	D	THR180 D	5.349325004	1.616024783	0.007020973	0.86
201	A	ASP201 A	17.47648746	0.232823508	0.001011524	0.48
266	A	ASN266 A	17.69078478	0.109107016	0.000474026	0.26
230	A	THR230 A	20.94960611	0.366966603	0.001594321	0.96
341	B	ARG341 B	1.855733548	1.377982498	0.005986776	0.34
259	A	ASN259 A	15.8644652	0.470842105	0.002045618	0.82
153	D	TYR153 D	22.05016741	0.20902682	0.000908137	0.72
329	B	ALA329 B	14.62054643	0.437129808	0.001899152	0.66
140	D	GLU140 D	31.02113412	0.015796556	6.86E-05	0.26
206	A	LEU206 A	12.77065546	0.219244805	0.00095253	0.26
219	A	ALA219 A	23.98488626	0.141040613	0.000612764	0.64
346	E	GLY346 E	5.180120751	1.061663785	0.004612499	0.52
126	D	SER126 D	24.35383309	0	0	0
279	A	VAL279 A	16.86676534	0.495206071	0.00215147	0.88
270	A	CYS270 A	23.19756213	0.138350119	0.000601075	0.54
275	D	ASP275 D	20.44369861	0.237433941	0.001031554	0.7
181	A	GLY181 A	7.529080289	0.16577829	0.00072024	0.1
255	A	ILE255 A	8.99069886	0.215393753	0.000935799	0.14
287	A	GLY287 A	5.534613356	0.016061149	6.98E-05	0.02
347	E	SER347 E	3.904311847	1.379213445	0.005992124	0.56
322	B	HIS322 B	11.31230454	0.492525338	0.002139823	0.48
210	A	ASP210 A	17.29445408	0.134817811	0.000585729	0.3
381	B	ASP381 B	5.486980044	0.359584549	0.001562249	0.14
216	D	GLU216 D	22.00483013	0.150512726	0.000653917	0.52
335	B	PRO335 B	11.0229946	0.238530489	0.001036318	0.22
375	E	PHE375 E	14.57856159	0.338634468	0.00147123	0.48
143	D	ARG143 D	30.95211381	0.006762816	2.94E-05	0.12
359	B	GLU359 B	19.0032663	0.117348696	0.000509833	0.32
396	B	ARG396 B	20.77370513	0.229009701	0.000994954	0.7
226	A	THR226 A	31.95718708	0.050229058	0.000218225	0.54
329	E	ALA329 E	14.62054643	0.450831078	0.001958678	0.68
176	D	ILE176 D	6.40202632	0.464862765	0.00201964	0.22
296	A	LYS296 A	23.15050855	0.003968262	1.72E-05	0.08
345	E	MET345 E	5.812818421	0.563685798	0.002448986	0.24
379	B	GLN379 B	10.30328501	0.071792794	0.000311911	0.06
327	B	PHE327 B	19.93489074	0.335583662	0.001457975	0.88
3	F	ALA3 F	0	0	0	0
283	D	GLN283 D	1.832003548	2.163589447	0.00939992	0.8
261	A	ILE261 A	13.10528462	0.335433594	0.001457323	0.4
354	B	ILE354 B	12.28761279	0.508639973	0.002209835	0.56
290	D	PRO290 D	6.391095446	0.356102021	0.001547119	0.16
200	A	VAL200 A	17.27907	0.126997308	0.000551752	0.28
353	E	LEU353 E	11.36142293	0.94834059	0.004120156	0.9
245	D	GLY245 D	10.10540395	0.089485369	0.000388778	0.1
330	B	PHE330 B	11.73464725	1.211546737	0.00526368	0.98
397	B	CYS397 B	25.01327516	0.168006611	0.000729921	0.82
244	A	CYS244 A	5.910985197	0.834153327	0.003624058	0.38
217	D	ALA217 D	23.67630962	0.066318575	0.000288127	0.32
225	D	LYS225 D	31.34169458	0.023366691	0.000101519	0.34
372	E	LYS372 E	15.92272442	0.452674973	0.001966689	0.8
281	A	ILE281 A	10.23480733	1.145504238	0.004976752	0.92
216	A	GLU216 A	22.00483013	0.141093216	0.000612993	0.5
275	A	ASP275 A	20.44369861	0.243036037	0.001055893	0.7
186	A	ILE186 A	10.09227863	0.763388347	0.003316613	0.68
189	D	MET189 D	10.98529408	0.841756238	0.00365709	0.84
203	D	LYS203 D	13.88293218	0.215393749	0.000935799	0.28
128	A	GLY128 A	27.90425412	0.001215403	5.28E-06	0.06
286	A	ARG286 A	5.756858431	2.180458424	0.009473209	0.94
293	D	VAL293 D	14.91749748	0.373716499	0.001623647	0.56
211	A	MET211 A	10.69996304	0.321596086	0.001397205	0.28
271	A	PRO271 A	23.64309821	0.028793529	0.000125096	0.16
354	E	ILE354 E	12.28761279	0.577934141	0.00251089	0.66
2	C	VAL2 C	0	0	0	0
165	D	ALA165 D	18.35793221	0.155950248	0.000677541	0.36
136	D	CYS136 D	29.49233183	0.100328637	0.000435887	0.8
225	A	LYS225 A	31.34169458	0.018226713	7.92E-05	0.28
357	B	MET357 B	16.83759157	0.499946284	0.002172064	0.88
394	B	LEU394 B	20.57820439	0.248961116	0.001081635	0.74
297	A	ASP297 A	22.20803328	0.004231716	1.84E-05	0.06
130	A	GLU130 A	24.50953696	0.112558239	0.00048902	0.5
195	D	ASN195 D	20.92421301	0.141148692	0.000613234	0.46
202	D	VAL202 D	14.37633562	0.145464165	0.000631983	0.22
256	D	LEU256 D	11.14727455	0.572963303	0.002489293	0.54
263	D	ASN263 D	17.95254909	0.143505203	0.000623472	0.32
234	D	PHE234 D	7.999112076	1.234922539	0.005365238	0.86
229	D	SER229 D	24.41965786	0.102977362	0.000447395	0.48
260	D	ALA260 D	16.77236325	0.144260773	0.000626755	0.3
203	A	LYS203 A	13.88293218	0.211875019	0.000920511	0.28
349	E	PHE349 E	6.860328345	1.805014461	0.007842057	0.92
247	A	LYS247 A	13.46101055	0.266677037	0.001158604	0.32
286	D	ARG286 D	5.756858431	2.11519815	0.009189679	0.94
280	A	ILE280 A	13.57309283	0.65906862	0.002863386	0.86
217	A	ALA217 A	23.67630962	0.060416778	0.000262486	0.3
340	E	TRP340 E	2.562281991	3.651864688	0.015865873	0.98
276	A	LYS276 A	24.95878204	0.198310466	0.000861579	0.9
157	D	ASP157 D	34.47201736	0.053628591	0.000232995	0.78
133	D	VAL133 D	21.19643958	0.179400084	0.000779421	0.56
350	B	ILE350 B	6.659453731	1.182832872	0.00513893	0.72
187	A	THR187 A	13.01257734	0.403662369	0.00175375	0.48
325	B	LYS325 B	16.62825126	0.958481795	0.004164215	1
297	D	ASP297 D	22.20803328	0.005538296	2.41E-05	0.08
220	D	HIS220 D	26.5369915	0.051981229	0.000225837	0.38
164	D	LEU164 D	22.30360493	0.142515962	0.000619174	0.5
135	D	LEU135 D	27.48737865	0.022917439	9.96E-05	0.24
327	E	PHE327 E	19.93489074	0.370486574	0.001609614	0.92
378	B	GLU378 B	12.89948406	0.785438734	0.003412413	0.9
194	D	GLN194 D	20.08122715	0.127008568	0.000551801	0.4
318	E	ILE318 E	18.45512387	0.013061144	5.67E-05	0.08
190	A	THR190 A	14.63392124	0.391975698	0.001702976	0.58
272	A	SER272 A	26.8444381	0.034516563	0.00014996	0.3
279	D	VAL279 D	16.86676534	0.519456476	0.002256828	0.9
330	E	PHE330 E	11.73464725	1.308853277	0.005686437	1
184	D	VAL184 D	10.16483891	0.230298526	0.001000554	0.18
392	B	VAL392 B	17.53722125	0.374112247	0.001625366	0.8
214	D	GLU214 D	18.50320321	0.200258777	0.000870043	0.48
4	F	ASP4 F	0	0	0	0
229	A	SER229 A	24.41965786	0.103234618	0.000448513	0.48
165	A	ALA165 A	18.35793221	0.151615192	0.000658707	0.36
191	D	MET191 D	17.00993225	0.239878793	0.001042176	0.46
198	D	TYR198 D	21.43735788	0.328890453	0.001428896	0.94
358	E	GLN358 E	17.58078206	0.358653473	0.001558204	0.76
294	A	TRP294 A	14.89707582	0.03050032	0.000132512	0.08
339	E	SER339 E	1.926689908	1.515951019	0.006586193	0.4
252	D	VAL252 D	15.01054646	0.064096228	0.000278472	0.12
366	B	VAL366 B	19.72373745	0.355401044	0.001544074	0.88
137	A	SER137 A	32.23405071	0.010804015	4.69E-05	0.22
249	A	SER249 A	12.1074157	0.052620889	0.000228616	0.08
363	E	SER363 E	25.54438508	0.017002482	7.39E-05	0.14
397	E	CYS397 E	25.01327516	0.15429488	0.000670349	0.76
150	D	ALA150 D	22.81208811	0.010160394	4.41E-05	0.1
202	A	VAL202 A	14.37633562	0.133778963	0.000581215	0.2
236	A	SER236 A	3.268428521	0.751946834	0.003266904	0.22
344	B	THR344 B	6.366965525	0.422447191	0.001835362	0.2
388	E	THR388 E	12.11368656	0.689420516	0.002995253	0.8
133	A	VAL133 A	21.19643958	0.162266381	0.000704982	0.5
377	B	PHE377 B	6.666203867	0.996788092	0.004330641	0.56
283	A	GLN283 A	1.832003548	2.086766723	0.009066156	0.74
139	D	GLU139 D	36.97713514	0.004406645	1.91E-05	0.18
214	A	GLU214 A	18.50320321	0.186298933	0.000809393	0.44
356	B	HIS356 B	12.99061519	0.41427872	0.001799873	0.48
277	A	PRO277 A	24.03536299	0.24495007	0.001064209	0.94
231	D	PHE231 D	16.82254113	0.589202844	0.002559848	0.96
224	D	HIS224 D	23.84492778	0.080517309	0.000349815	0.4
359	E	GLU359 E	19.0032663	0.125078112	0.000543414	0.32
184	A	VAL184 A	10.16483891	0.350065548	0.001520893	0.28
268	A	LYS268 A	17.55281146	0.140646872	0.000611054	0.32
281	D	ILE281 D	10.23480733	1.230398694	0.005345584	0.94
288	A	ASP288 A	5.317091404	0.185448965	0.000805701	0.06
390	E	GLU390 E	13.99138603	1.155492965	0.005020149	1
385	E	GLN385 E	6.100463343	1.28813253	0.005596414	0.74
264	D	MET264 D	18.35535388	0.271669444	0.001180294	0.62
193	A	LEU193 A	15.66614863	0.382414385	0.001661436	0.64
177	A	PRO177 A	4.80229289	0.688842087	0.00299274	0.24
158	A	LYS158 A	31.40345971	0.052736322	0.000229118	0.52
218	D	PHE218 D	21.3535172	0.248663054	0.00108034	0.8
228	A	ASP228 A	28.23652247	0.145877144	0.000633777	0.92
198	A	TYR198 A	21.43735788	0.31889324	0.001385462	0.92
393	B	THR393 B	15.73366432	0.357272347	0.001552204	0.6
295	A	PHE295 A	18.14719769	0.128175136	0.000556869	0.3
136	A	CYS136 A	29.49233183	0.097816995	0.000424975	0.78
139	A	GLU139 A	36.97713514	0.004315562	1.87E-05	0.18
248	A	HIS248 A	8.679057149	0.228210987	0.000991484	0.14
211	D	MET211 D	10.67283678	0.351747946	0.001528202	0.3
399	E	TYR399 E	26.82518119	0.116406577	0.000505739	0.7
237	A	HIS237 A	2.355646196	1.467354576	0.006375061	0.42
197	D	GLY197 D	24.20089505	0.013535902	5.88E-05	0.12
391	B	ARG391 B	16.64287343	0.714730662	0.003105215	1
343	B	PRO343 B	3.098070529	0.596430515	0.002591249	0.16
132	A	ASN132 A	19.6797297	0.025622059	0.000111317	0.1
182	A	ALA182 A	6.397549375	0.760855878	0.003305611	0.36
383	B	ARG383 B	2.58081305	1.504650827	0.006537098	0.54
158	D	LYS158 D	31.40345971	0.055273518	0.000240141	0.58
282	A	ILE282 A	7.159876116	1.098742974	0.004773593	0.7
195	A	ASN195 A	20.92421301	0.138306446	0.000600885	0.46
185	A	ASP185 A	5.863628655	1.356690787	0.005894272	0.76
241	D	GLU241 D	10.32723046	0.07746246	0.000336543	0.08
126	A	SER126 A	24.35383309	0	0	0
325	E	LYS325 E	16.62825126	0.879435014	0.003820789	1
326	B	ASP326 B	20.06051457	0.424317621	0.001843488	0.98
131	D	GLY131 D	23.87248508	0.001267027	5.50E-06	0.02
255	D	ILE255 D	8.99069886	0.221041431	0.000960335	0.14
192	A	LEU192 A	15.72608451	0.412045157	0.001790169	0.7
166	D	LEU166 D	15.50506682	0.385939233	0.00167675	0.64
332	E	SER332 E	5.535331336	2.3838177	0.010356722	0.96
331	B	CYS331 B	9.489921549	0.734423916	0.003190774	0.6
355	B	GLU355 B	11.16455189	0.182618883	0.000793405	0.16
393	E	THR393 E	15.73366432	0.371824034	0.001615425	0.62
382	E	GLY382 E	7.15189765	0	0	0
151	D	GLU151 D	20.64336259	0.435412915	0.001891693	0.98
292	A	VAL292 A	10.34603876	0.419228367	0.001821377	0.34
238	D	GLY238 D	2.104498515	0.015974754	6.94E-05	0.02
144	D	ILE144 D	31.12345903	0.058929913	0.000256027	0.6
209	D	SER209 D	17.00218512	0.080547643	0.000349947	0.18
135	A	LEU135 A	27.48737865	0.021087195	9.16E-05	0.22
215	D	LEU215 D	16.49802834	0.367038224	0.001594632	0.68
223	D	GLU223 D	28.23369974	0.129571042	0.000562934	0.86
270	D	CYS270 D	23.19756213	0.142547862	0.000619313	0.58
361	E	ALA361 E	22.30196065	0.159712091	0.000693884	0.58
276	D	LYS276 D	24.95878204	0.202820751	0.000881174	0.9
273	D	LEU273 D	24.47941284	0.1625416	0.000706177	0.74
200	D	VAL200 D	17.27907	0.134838399	0.000585818	0.3
250	D	GLU250 D	11.87299781	0.003990244	1.73E-05	0.02
268	D	LYS268 D	17.55281146	0.107526067	0.000467157	0.24
131	A	GLY131 A	23.87248508	0.001204947	5.24E-06	0.02
182	D	ALA182 D	6.397549375	0.798476999	0.003469059	0.38
205	D	ASN205 D	11.30047658	0.532691316	0.002314328	0.52
333	E	SER333 E	6.248666098	0.89834109	0.003902928	0.46
285	A	CYS285 A	1.872052617	0.479927249	0.00208509	0.06
141	A	ALA141 A	34.35375924	0.018175539	7.90E-05	0.38
192	D	LEU192 D	15.72608451	0.446000606	0.001937692	0.78
284	D	ALA284 D	2.315094383	1.232933838	0.005356598	0.32
381	E	ASP381 E	5.486980044	0.436318572	0.001895627	0.18
173	D	PHE173 D	6.012447339	0.755102669	0.003280615	0.34
194	A	GLN194 A	20.08122715	0.122022273	0.000530137	0.36
403	B	GLY403 B	28.99521455	0	0	0
357	E	MET357 E	16.83759157	0.56003167	0.002433111	0.94
1	C	PHQ1 C	0	0	0	0
127	A	SER127 A	28.278713	0.000231925	1.01E-06	0.02
239	D	ILE239 D	5.664919593	0.419813336	0.001823919	0.18
251	D	GLN251 D	15.71912456	0.011454414	4.98E-05	0.04
360	E	TYR360 E	17.92880702	0.312481351	0.001357605	0.68
222	D	PRO222 D	30.01610061	0.018363901	7.98E-05	0.26
387	E	PRO387 E	10.46402972	0.726896278	0.00315807	0.66
394	E	LEU394 E	20.57820439	0.251601398	0.001093106	0.74
168	A	ILE168 A	10.26922728	0.551662203	0.002396749	0.46
384	B	ALA384 B	7.972807598	0.764099246	0.003319702	0.5
175	A	SER175 A	11.52021784	0.010686205	4.64E-05	0.04
363	B	SER363 B	25.54734706	0.016465042	7.15E-05	0.14
319	B	LYS319 B	15.30396112	0.080879317	0.000351388	0.14
375	B	PHE375 B	14.57856159	0.305954949	0.00132925	0.44
349	B	PHE349 B	6.860328345	1.691523293	0.007348984	0.92
246	A	LYS246 A	11.18091638	0.679074561	0.002950304	0.68
368	B	GLU368 B	21.31086868	0.338422019	0.001470307	0.94
371	E	ARG371 E	18.18036878	0.65367912	0.002839971	1
353	B	LEU353 B	11.36142293	0.843576135	0.003664997	0.86
163	D	ARG163 D	25.1060146	0.174734546	0.000759151	0.84
293	A	VAL293 A	14.91749748	0.38074765	0.001654194	0.58
153	A	TYR153 A	22.02589585	0.221215144	0.00096109	0.78
134	A	LYS134 A	22.70403284	0.152694431	0.000663395	0.58
169	D	CYS169 D	8.30917884	0.44962932	0.001953457	0.26
398	B	PHE398 B	22.46747723	0.292007359	0.001268654	0.94
346	B	GLY346 B	5.180120751	0.950612755	0.004130027	0.38
138	D	LEU138 D	36.24668727	0.005745912	2.50E-05	0.22
231	A	PHE231 A	16.82254113	0.541222761	0.002351394	0.92
386	E	MET386 E	10.66222514	0.652146445	0.002833312	0.6
188	D	GLY188 D	13.12013727	0.192797385	0.000837627	0.24
263	A	ASN263 A	17.95254909	0.150285898	0.000652931	0.34
208	D	ALA208 D	13.44995602	0.191595928	0.000832407	0.24
273	A	LEU273 A	24.47941284	0.156712803	0.000680854	0.72
389	B	THR389 B	15.88706546	0.479738712	0.00208427	0.84
167	A	ILE167 A	11.6121895	0.383472757	0.001666034	0.36
177	D	PRO177 D	4.80229289	0.722944718	0.003140902	0.26
320	E	LYS320 E	11.01218026	0.26745885	0.001162	0.24
197	A	GLY197 A	24.20089505	0.01338086	5.81E-05	0.1
337	E	ASN337 E	6.759091433	1.171024805	0.005087629	0.72
212	D	THR212 D	17.66221436	0.213838866	0.000929043	0.46
190	D	THR190 D	14.63392124	0.409631061	0.001779681	0.6
371	B	ARG371 B	18.18036878	0.624537884	0.002713364	1
398	E	PHE398 E	22.46747723	0.297785743	0.001293758	0.96
274	D	LYS274 D	19.61303072	0.148368543	0.000644601	0.44
174	A	ASP174 A	12.94436623	0.679350738	0.002951504	0.84
178	D	ARG178 D	5.141968981	0.561374075	0.002438943	0.22
344	E	THR344 E	6.366965525	0.442992103	0.001924621	0.2
241	A	GLU241 A	10.32723046	0.084770115	0.000368292	0.08
402	E	PRO402 E	25.93222887	0.138707556	0.000602628	0.76
364	E	CYS364 E	23.78978396	0.169761377	0.000737544	0.72
167	D	ILE167 D	11.6121895	0.396886351	0.00172431	0.38
323	E	ILE323 E	13.14001526	0.428008541	0.001859524	0.52
320	B	LYS320 B	11.01218026	0.300851229	0.001307077	0.26
290	A	PRO290 A	6.391095446	0.368294916	0.001600092	0.16
152	A	ILE152 A	25.61765627	0.105644854	0.000458984	0.54
269	A	ASN269 A	20.82219455	0.106646172	0.000463334	0.34
245	A	GLY245 A	10.10540395	0.083430518	0.000362472	0.08
334	E	THR334 E	10.5028231	0.713879499	0.003101517	0.64
252	A	VAL252 A	15.01054646	0.058756914	0.000255275	0.12
337	B	ASN337 B	6.759091433	1.271687161	0.005524966	0.8
242	D	GLY242 D	7.354659883	0.189442997	0.000823053	0.12
213	D	THR213 D	20.31047205	0.129405226	0.000562213	0.42
340	B	TRP340 B	2.562281991	3.58466147	0.015573902	0.98
272	D	SER272 D	26.8444381	0.034285143	0.000148955	0.28
379	E	GLN379 E	10.30328501	0.086835595	0.000377265	0.1
274	A	LYS274 A	19.61303072	0.133798687	0.000581301	0.38
369	B	ILE369 B	18.25347381	0.391719706	0.001701863	0.86
254	D	ASP254 D	11.33286875	0.326920344	0.001420336	0.3
160	A	SER160 A	34.6381868	0.00581582	2.53E-05	0.16
378	E	GLU378 E	12.89948406	0.946942454	0.004114081	0.96
367	E	GLU367 E	21.48512809	0.189697382	0.000824158	0.64
364	B	CYS364 B	23.78978396	0.166501687	0.000723382	0.7
352	B	ARG352 B	6.083714819	1.179064884	0.005122559	0.64
196	A	LEU196 A	19.84137659	0.279427844	0.001214001	0.76
404	B	HIS404 B	30.70337718	0.055827464	0.000242548	0.52
142	A	GLN142 A	35.60569887	0.005238256	2.28E-05	0.16
288	D	ASP288 D	5.317091404	0.158555748	0.000688861	0.04
380	B	PRO380 B	10.03624123	0.535513477	0.002326589	0.44
179	D	ARG179 D	1.700096762	3.08572501	0.013406225	0.9
317	E	ALA317 E	21.95078844	0.00413388	1.80E-05	0.06
178	A	ARG178 A	5.141968981	0.520282302	0.002260416	0.2
125	D	THR125 D	28.21821018	0.000925912	4.02E-06	0.06
173	A	PHE173 A	6.012447339	0.687126104	0.002985285	0.3
257	D	GLN257 D	12.81883501	0.141289142	0.000613844	0.16
324	B	GLU324 B	15.14106208	0.448658414	0.001949239	0.72
232	D	LEU232 D	14.34634588	0.613638481	0.002666011	0.86
240	A	ARG240 A	8.558713046	1.014538918	0.004407761	0.78
235	D	MET235 D	5.5461703	1.425435631	0.006192941	0.8
206	D	LEU206 D	12.77065546	0.228656101	0.000993418	0.26
234	A	PHE234 A	7.999112076	1.197757895	0.005203773	0.84
291	A	GLY291 A	9.340807085	0.116966471	0.000508172	0.1
265	A	LEU265 A	19.96584238	0.28364839	0.001232337	0.78
155	A	ILE155 A	29.07231826	0.0395356	0.000171766	0.4
230	D	THR230 D	20.94960611	0.380555928	0.001653361	0.98
348	E	VAL348 E	2.427637123	2.086548004	0.009065206	0.82
170	D	ASN170 D	6.596479516	1.782714354	0.007745172	0.92
246	D	LYS246 D	11.18091638	0.726951707	0.003158311	0.74
253	A	PRO253 A	13.16015916	0.031688848	0.000137675	0.06
370	B	PHE370 B	17.00798901	0.605946645	0.002632593	0.98
233	A	VAL233 A	10.14157808	0.685012759	0.002976103	0.6
261	D	ILE261 D	13.10528462	0.349571318	0.001518746	0.42
132	D	ASN132 D	19.6797297	0.025123609	0.000109152	0.1
161	A	ARG161 A	29.46065283	0.11230902	0.000487937	0.84
387	B	PRO387 B	10.46402972	0.629359807	0.002734313	0.56
156	D	MET156 D	30.80037798	0.101296694	0.000440093	0.88
321	B	ALA321 B	15.35276731	0.413413053	0.001796112	0.66
326	E	ASP326 E	20.06051457	0.402646116	0.001749334	0.96
160	D	SER160 D	34.6381868	0.006657879	2.89E-05	0.2
134	D	LYS134 D	22.70403284	0.166488627	0.000723326	0.66
191	A	MET191 A	17.00993225	0.221728492	0.00096332	0.44
336	B	ASP336 B	8.813486824	1.16399291	0.005057078	0.88
365	B	ASP365 B	23.79914917	0.136271572	0.000592045	0.6
175	D	SER175 D	11.52021784	0.011439147	4.97E-05	0.04
331	E	CYS331 E	9.489921549	0.826303296	0.003589953	0.7
143	A	ARG143 A	30.95211381	0.006690301	2.91E-05	0.12
374	E	ARG374 E	14.32763501	0.678010245	0.00294568	0.9
266	D	ASN266 D	17.69078478	0.113727949	0.000494102	0.28
244	D	CYS244 D	5.910985197	0.842280052	0.003659366	0.38
185	D	ASP185 D	5.863628655	1.424521397	0.006188969	0.82
142	D	GLN142 D	35.60569887	0.005338636	2.32E-05	0.18
253	D	PRO253 D	13.16015916	0.032013665	0.000139086	0.06
172	A	GLU172 A	9.86052382	0.575095778	0.002498558	0.46
186	D	ILE186 D	10.09227863	0.797890381	0.003466511	0.7
338	B	VAL338 B	2.670087826	1.624507591	0.007057828	0.6
243	A	ILE243 A	6.821769712	0.816043228	0.003545377	0.42
400	E	LEU400 E	21.66843552	0.25328678	0.001100428	0.84
362	E	CYS362 E	24.94739479	0.070382621	0.000305784	0.42
321	E	ALA321 E	15.35276731	0.407680496	0.001771207	0.66
238	A	GLY238 A	2.104498515	0.016061149	6.98E-05	0.02
235	A	MET235 A	5.5461703	1.361311024	0.005914345	0.74
264	A	MET264 A	18.36598949	0.266489709	0.00115779	0.62
154	A	PRO154 A	25.86929537	0.018529707	8.05E-05	0.14
174	D	ASP174 D	12.94436623	0.725155036	0.003150505	0.88
161	D	ARG161 D	29.46065283	0.122337542	0.000531507	0.92
336	E	ASP336 E	8.813486824	1.108462602	0.004815821	0.86
199	D	SER199 D	22.37405491	0.093754283	0.000407324	0.4
250	A	GLU250 A	11.87299781	0.004727874	2.05E-05	0.02
372	B	LYS372 B	15.92272442	0.424494776	0.001844258	0.74
152	D	ILE152 D	25.61765627	0.106058655	0.000460782	0.54
162	A	THR162 A	28.39417187	0.055558704	0.00024138	0.46
352	E	ARG352 E	6.083714819	1.334169592	0.005796427	0.78
130	D	GLU130 D	24.50953696	0.121472567	0.000527749	0.56
401	E	PHE401 E	28.11997913	0.107334999	0.000466327	0.74
365	E	ASP365 E	23.79914917	0.13154685	0.000571518	0.54
384	E	ALA384 E	7.972807598	0.859680073	0.003734962	0.58
292	D	VAL292 D	10.34603876	0.477502484	0.002074555	0.4
401	B	PHE401 B	28.11997913	0.103087824	0.000447875	0.72
159	A	SER159 A	35.73164459	0.014662431	6.37E-05	0.36
140	A	GLU140 A	31.02113412	0.015342255	6.67E-05	0.26
181	D	GLY181 D	7.529080289	0.171643202	0.00074572	0.1
219	D	ALA219 D	23.98488626	0.148948109	0.000647119	0.66
199	A	SER199 A	22.37405491	0.091779623	0.000398745	0.38
224	A	HIS224 A	23.84492778	0.074611456	0.000324157	0.36
171	A	GLU171 A	7.080196113	1.049515004	0.004559718	0.64
4	C	ASP4 C	0	0	0	0
399	B	TYR399 B	26.82518119	0.125863233	0.000546825	0.76
243	D	ILE243 D	6.821769712	0.847561512	0.003682312	0.48
269	D	ASN269 D	20.82219455	0.100475624	0.000436526	0.34
345	B	MET345 B	5.812818421	0.537672843	0.002335971	0.22
242	A	GLY242 A	7.354659883	0.18872844	0.000819949	0.12
239	A	ILE239 A	5.664919593	0.419721214	0.001823519	0.18
2	F	VAL2 F	0	0	0	0
383	E	ARG383 E	2.58081305	1.630728159	0.007084853	0.58
157	A	ASP157 A	34.47201736	0.047529272	0.000206495	0.68
287	D	GLY287 D	5.534613356	0.015974754	6.94E-05	0.02
282	D	ILE282 D	7.159876116	1.146159841	0.0049796	0.76
164	A	LEU164 A	22.30360493	0.135414074	0.000588319	0.48
342	B	HIS342 B	2.707033986	1.821916811	0.007915491	0.7
247	D	LYS247 D	13.46101055	0.285591999	0.001240782	0.34
341	E	ARG341 E	1.855733548	1.53303975	0.006660437	0.4
240	D	ARG240 D	8.558713046	0.987974427	0.004292349	0.76
221	D	ARG221 D	23.69164861	0.23533777	0.001022447	0.9
163	A	ARG163 A	25.1060146	0.163848453	0.000711855	0.8
258	A	LEU258 A	12.67247683	0.350155735	0.001521285	0.4
125	A	THR125 A	28.21821018	0.000822868	3.58E-06	0.04
232	A	LEU232 A	14.34634588	0.589646483	0.002561775	0.84
296	D	LYS296 D	23.15050855	0.004178907	1.82E-05	0.08
402	B	PRO402 B	25.93222887	0.134682262	0.00058514	0.72
159	D	SER159 D	35.73164459	0.016437458	7.14E-05	0.42
207	D	THR207 D	14.17409263	0.210263838	0.000913511	0.3
382	B	GLY382 B	7.15189765	0	0	0
318	B	ILE318 B	18.45512387	0.009457978	4.11E-05	0.06
376	E	SER376 E	10.7913248	0.48555742	0.00210955	0.44
233	D	VAL233 D	10.14157808	0.718446872	0.003121361	0.62
278	D	LYS278 D	20.65482176	0.387397969	0.001683087	0.98
265	D	LEU265 D	19.96584238	0.292750704	0.001271883	0.8
319	E	LYS319 E	15.30396112	0.053547192	0.000232641	0.12
323	B	ILE323 B	13.14001526	0.377563387	0.00164036	0.46
171	D	GLU171 D	7.080196113	1.129605937	0.00490768	0.72
223	A	GLU223 A	28.23369974	0.119361314	0.000518577	0.84
358	B	GLN358 B	17.58078206	0.322531674	0.001401269	0.68
170	A	ASN170 A	6.596479516	1.77085481	0.007693647	0.92
395	B	THR395 B	17.42765214	0.393823838	0.001711005	0.82
271	D	PRO271 D	23.64309821	0.029293156	0.000127267	0.16
338	E	VAL338 E	2.670087826	1.494094131	0.006491234	0.54
151	A	GLU151 A	20.64336259	0.432047839	0.001877073	0.98
155	D	ILE155 D	29.07231826	0.041967425	0.000182331	0.42
334	B	THR334 B	10.5028231	0.724763392	0.003148803	0.68
396	E	ARG396 E	20.77370513	0.206541967	0.000897341	0.64
347	B	SER347 B	3.904311847	1.228455524	0.005337142	0.52
137	D	SER137 D	32.23405071	0.010996152	4.78E-05	0.22
289	D	SER289 D	6.842621281	0.719203376	0.003124647	0.36
205	A	ASN205 A	11.30047658	0.507454324	0.002204684	0.5
350	E	ILE350 E	6.659453731	1.32667125	0.005763849	0.82
277	D	PRO277 D	24.03536299	0.253404239	0.001100939	0.98
156	A	MET156 A	30.80037798	0.089078573	0.00038701	0.82
204	D	LYS204 D	12.97383159	0.280511597	0.001218709	0.32
389	E	THR389 E	15.88706546	0.470679624	0.002044912	0.82
400	B	LEU400 B	21.66843552	0.206488793	0.00089711	0.7
128	D	GLY128 D	27.90425412	0.001278791	5.56E-06	0.08
176	A	ILE176 A	6.40202632	0.439875584	0.001911081	0.2
259	D	ASN259 D	15.8644652	0.48081674	0.002088954	0.84
236	D	SER236 D	3.268428521	0.791586868	0.003439124	0.22
256	A	LEU256 A	11.14727455	0.549039333	0.002385354	0.52
333	B	SER333 B	6.248666098	0.908489709	0.00394702	0.46
377	E	PHE377 E	6.666203867	1.091131542	0.004740525	0.62
367	B	GLU367 B	21.48512809	0.188536675	0.000819115	0.62
172	D	GLU172 D	9.86052382	0.625401646	0.002717117	0.52
390	B	GLU390 B	13.99138603	1.110126795	0.004823051	1
380	E	PRO380 E	10.03624123	0.667104659	0.0028983	0.56
215	A	LEU215 A	16.49802834	0.344348381	0.001496054	0.64
141	D	ALA141 D	34.35375924	0.018651728	8.10E-05	0.4
127	D	SER127 D	28.278713	0.000260967	1.13E-06	0.02
154	D	PRO154 D	25.86929537	0.022929537	9.96E-05	0.18
360	B	TYR360 B	17.92880702	0.293334326	0.001274419	0.64
351	E	GLY351 E	8.48122615	0.970407797	0.004216029	0.72
1	F	PHQ1 F	0	0	0	0
237	D	HIS237 D	2.355646196	1.516675224	0.00658934	0.52
