# Supplementary material for: Mapping allosteric communications within individual proteins
Source: Nat Commun. 2020 Jul 31;11:3862. doi: 10.1038/s41467-020-17618-2 (PMC7395124; doi:10.1038/s41467-020-17618-2)
Supplement: Supplementary file 7 — Supplementary Data 4 [file 41467_2020_17618_MOESM7_ESM.zip › comparison-to-Amors/2hbq/2hbq-qs-hotspots.txt]

504 105 106 111 130 151 152 154 157 182 184 186 187 188 189 200 201 202 240 241 242 243 244 302 303 306 311 312 366 367 372 378 390 391 412 413 414 415 418 443 445 449 450 455 461 462 463 498 503 505 506 
438 230 273 285 288 289 293 295 317 321 324 328 330 350 353 355 360 362 363 364 397 398 399 405 407 408 409 410 411 435 436 437 439 440 441 464 465 466 470 471 479 507 508 510 511 513 514 515 
177 24 27 32 34 56 60 67 69 89 92 94 99 101 102 103 136 137 138 144 146 147 148 149 150 174 175 176 178 179 180 205 209 218 246 247 249 250 251 491 
223 12 219 220 221 222 224 225 226 227 253 254 283 
484 22 477 480 481 482 483 485 486 487 488 501 502 
192 193 235 236 
453 452 454 496 
41 40 42 43 44 45 50 51 75 76 77 108 117 
