# Supplementary material for: Mapping allosteric communications within individual proteins
Source: Nat Commun. 2020 Jul 31;11:3862. doi: 10.1038/s41467-020-17618-2 (PMC7395124; doi:10.1038/s41467-020-17618-2)
Supplement: Supplementary file 7 — Supplementary Data 4 [file 41467_2020_17618_MOESM7_ESM.zip › comparison-to-Amors/3k8y/3k8y-qs.pdb]

MODEL        1
ATOM      1  N   MET A   1     -37.011  76.775 -76.363  1.00  0.75           N  
ATOM      2  CA  MET A   1     -36.250  76.341 -77.528  1.00  0.75           C  
ATOM      3  C   MET A   1     -35.738  74.918 -77.333  1.00  0.75           C  
ATOM      4  O   MET A   1     -35.792  74.373 -76.229  1.00  0.75           O  
ATOM      5  CB  MET A   1     -35.079  77.290 -77.794  1.00  0.75           C  
ATOM      6  CG  MET A   1     -33.957  77.198 -76.773  1.00  0.75           C  
ATOM      7  SD  MET A   1     -32.695  78.464 -77.001  1.00  0.75           S  
ATOM      8  CE  MET A   1     -33.695  79.951 -76.952  1.00  0.75           C  
ATOM      9  H01 MET A   1     -36.532  76.488 -75.521  1.00  0.75           H  
ATOM     10  H02 MET A   1     -37.100  77.781 -76.374  1.00  0.75           H  
ATOM     11  H03 MET A   1     -36.914  76.359 -78.392  1.00  0.75           H  
ATOM     12  H04 MET A   1     -35.477  78.303 -77.731  1.00  0.75           H  
ATOM     13  H05 MET A   1     -34.668  77.059 -78.777  1.00  0.75           H  
ATOM     14  H06 MET A   1     -33.475  76.229 -76.904  1.00  0.75           H  
ATOM     15  H07 MET A   1     -34.384  77.307 -75.776  1.00  0.75           H  
ATOM     16  H08 MET A   1     -34.638  79.738 -76.449  1.00  0.75           H  
ATOM     17  H09 MET A   1     -33.162  80.730 -76.408  1.00  0.75           H  
ATOM     18  H10 MET A   1     -33.895  80.289 -77.969  1.00  0.75           H  
ATOM     19  N   THR A   2     -35.244  74.320 -78.410  1.00  0.75           N  
ATOM     20  CA  THR A   2     -34.735  72.958 -78.354  1.00  0.75           C  
ATOM     21  C   THR A   2     -33.433  72.897 -77.567  1.00  0.75           C  
ATOM     22  O   THR A   2     -32.548  73.721 -77.757  1.00  0.75           O  
ATOM     23  CB  THR A   2     -34.503  72.390 -79.765  1.00  0.75           C  
ATOM     24  CG2 THR A   2     -34.027  70.951 -79.685  1.00  0.75           C  
ATOM     25  OG1 THR A   2     -35.729  72.444 -80.508  1.00  0.75           O  
ATOM     26  H01 THR A   2     -35.489  72.353 -77.850  1.00  0.75           H  
ATOM     27  H02 THR A   2     -33.740  72.987 -80.264  1.00  0.75           H  
ATOM     28  H03 THR A   2     -33.072  70.913 -79.161  1.00  0.75           H  
ATOM     29  H04 THR A   2     -34.761  70.354 -79.144  1.00  0.75           H  
ATOM     30  H05 THR A   2     -33.904  70.552 -80.692  1.00  0.75           H  
ATOM     31  H06 THR A   2     -36.056  71.553 -80.652  1.00  0.75           H  
ATOM     32  H11 THR A   2     -35.221  74.821 -79.287  1.00  0.75           H  
ATOM     33  N   GLU A   3     -33.341  71.926 -76.669  1.00  0.81           N  
ATOM     34  CA  GLU A   3     -32.131  71.692 -75.897  1.00  0.81           C  
ATOM     35  C   GLU A   3     -31.529  70.362 -76.316  1.00  0.81           C  
ATOM     36  O   GLU A   3     -32.250  69.383 -76.509  1.00  0.81           O  
ATOM     37  CB  GLU A   3     -32.453  71.677 -74.400  1.00  0.81           C  
ATOM     38  CG  GLU A   3     -31.269  71.389 -73.490  1.00  0.81           C  
ATOM     39  CD  GLU A   3     -31.628  71.503 -72.019  1.00  0.81           C  
ATOM     40  OE1 GLU A   3     -32.563  72.265 -71.691  1.00  0.81           O  
ATOM     41  OE2 GLU A   3     -30.974  70.834 -71.192  1.00  0.81           O  
ATOM     42  H01 GLU A   3     -31.417  72.493 -76.086  1.00  0.81           H  
ATOM     43  H02 GLU A   3     -33.158  70.860 -74.249  1.00  0.81           H  
ATOM     44  H03 GLU A   3     -32.858  72.653 -74.131  1.00  0.81           H  
ATOM     45  H04 GLU A   3     -30.499  72.131 -73.702  1.00  0.81           H  
ATOM     46  H05 GLU A   3     -30.913  70.378 -73.687  1.00  0.81           H  
ATOM     47  H07 GLU A   3     -34.140  71.327 -76.516  1.00  0.81           H  
ATOM     48  N   TYR A   4     -30.209  70.343 -76.474  1.00  0.50           N  
ATOM     49  CA  TYR A   4     -29.472  69.127 -76.792  1.00  0.50           C  
ATOM     50  C   TYR A   4     -28.531  68.817 -75.639  1.00  0.50           C  
ATOM     51  O   TYR A   4     -27.675  69.637 -75.292  1.00  0.50           O  
ATOM     52  CB  TYR A   4     -28.686  69.293 -78.100  1.00  0.50           C  
ATOM     53  CG  TYR A   4     -29.574  69.474 -79.312  1.00  0.50           C  
ATOM     54  CD1 TYR A   4     -30.181  68.381 -79.918  1.00  0.50           C  
ATOM     55  CD2 TYR A   4     -29.824  70.739 -79.833  1.00  0.50           C  
ATOM     56  CE1 TYR A   4     -31.002  68.541 -81.017  1.00  0.50           C  
ATOM     57  CE2 TYR A   4     -30.647  70.908 -80.938  1.00  0.50           C  
ATOM     58  CZ  TYR A   4     -31.237  69.807 -81.520  1.00  0.50           C  
ATOM     59  OH  TYR A   4     -32.060  69.951 -82.615  1.00  0.50           O  
ATOM     60  H01 TYR A   4     -30.170  68.302 -76.931  1.00  0.50           H  
ATOM     61  H02 TYR A   4     -28.115  68.377 -78.252  1.00  0.50           H  
ATOM     62  H03 TYR A   4     -28.041  70.167 -78.009  1.00  0.50           H  
ATOM     63  H04 TYR A   4     -30.007  67.381 -79.520  1.00  0.50           H  
ATOM     64  H05 TYR A   4     -29.367  71.611 -79.366  1.00  0.50           H  
ATOM     65  H06 TYR A   4     -29.696  71.207 -76.369  1.00  0.50           H  
ATOM     66  H07 TYR A   4     -31.463  67.672 -81.486  1.00  0.50           H  
ATOM     67  H08 TYR A   4     -30.825  71.904 -81.342  1.00  0.50           H  
ATOM     68  H09 TYR A   4     -32.327  69.085 -82.932  1.00  0.50           H  
ATOM     69  N   LYS A   5     -28.688  67.636 -75.049  1.00  0.69           N  
ATOM     70  CA  LYS A   5     -27.871  67.219 -73.919  1.00  0.69           C  
ATOM     71  C   LYS A   5     -26.695  66.377 -74.396  1.00  0.69           C  
ATOM     72  O   LYS A   5     -26.849  65.188 -74.709  1.00  0.69           O  
ATOM     73  CB  LYS A   5     -28.718  66.445 -72.903  1.00  0.69           C  
ATOM     74  CG  LYS A   5     -29.858  67.272 -72.321  1.00  0.69           C  
ATOM     75  CD  LYS A   5     -30.609  66.519 -71.233  1.00  0.69           C  
ATOM     76  CE  LYS A   5     -31.741  67.368 -70.669  1.00  0.69           C  
ATOM     77  NZ  LYS A   5     -32.391  66.733 -69.490  1.00  0.69           N  
ATOM     78  H01 LYS A   5     -27.477  68.108 -73.427  1.00  0.69           H  
ATOM     79  H02 LYS A   5     -28.062  66.169 -72.077  1.00  0.69           H  
ATOM     80  H03 LYS A   5     -29.140  65.570 -73.397  1.00  0.69           H  
ATOM     81  H04 LYS A   5     -30.560  67.491 -73.125  1.00  0.69           H  
ATOM     82  H05 LYS A   5     -29.448  68.189 -71.897  1.00  0.69           H  
ATOM     83  H06 LYS A   5     -29.913  66.285 -70.427  1.00  0.69           H  
ATOM     84  H07 LYS A   5     -31.024  65.603 -71.653  1.00  0.69           H  
ATOM     85  H08 LYS A   5     -32.496  67.476 -71.448  1.00  0.69           H  
ATOM     86  H09 LYS A   5     -31.338  68.336 -70.369  1.00  0.69           H  
ATOM     87  H10 LYS A   5     -29.398  67.007 -75.397  1.00  0.69           H  
ATOM     88  H11 LYS A   5     -33.322  66.433 -69.741  1.00  0.69           H  
ATOM     89  H12 LYS A   5     -31.848  65.934 -69.195  1.00  0.69           H  
ATOM     90  H13 LYS A   5     -32.445  67.401 -68.734  1.00  0.69           H  
ATOM     91  N   LEU A   6     -25.519  66.998 -74.450  1.00  0.44           N  
ATOM     92  CA  LEU A   6     -24.320  66.347 -74.958  1.00  0.44           C  
ATOM     93  C   LEU A   6     -23.431  65.930 -73.798  1.00  0.44           C  
ATOM     94  O   LEU A   6     -23.340  66.636 -72.791  1.00  0.44           O  
ATOM     95  CB  LEU A   6     -23.535  67.293 -75.864  1.00  0.44           C  
ATOM     96  CG  LEU A   6     -24.330  68.054 -76.926  1.00  0.44           C  
ATOM     97  CD1 LEU A   6     -23.393  68.845 -77.847  1.00  0.44           C  
ATOM     98  CD2 LEU A   6     -25.208  67.112 -77.732  1.00  0.44           C  
ATOM     99  H01 LEU A   6     -24.624  65.471 -75.531  1.00  0.44           H  
ATOM    100  H02 LEU A   6     -22.856  66.650 -76.425  1.00  0.44           H  
ATOM    101  H03 LEU A   6     -23.046  68.030 -75.227  1.00  0.44           H  
ATOM    102  H04 LEU A   6     -24.980  68.762 -76.412  1.00  0.44           H  
ATOM    103  H05 LEU A   6     -22.436  68.329 -77.920  1.00  0.44           H  
ATOM    104  H06 LEU A   6     -23.839  68.924 -78.838  1.00  0.44           H  
ATOM    105  H07 LEU A   6     -23.237  69.843 -77.437  1.00  0.44           H  
ATOM    106  H08 LEU A   6     -26.115  67.634 -78.037  1.00  0.44           H  
ATOM    107  H09 LEU A   6     -24.667  66.778 -78.617  1.00  0.44           H  
ATOM    108  H10 LEU A   6     -25.473  66.249 -77.121  1.00  0.44           H  
ATOM    109  H14 LEU A   6     -25.456  67.953 -74.128  1.00  0.44           H  
ATOM    110  N   VAL A   7     -22.775  64.788 -73.938  1.00  0.25           N  
ATOM    111  CA  VAL A   7     -21.869  64.298 -72.913  1.00  0.25           C  
ATOM    112  C   VAL A   7     -20.549  63.930 -73.568  1.00  0.25           C  
ATOM    113  O   VAL A   7     -20.532  63.197 -74.558  1.00  0.25           O  
ATOM    114  CB  VAL A   7     -22.456  63.080 -72.186  1.00  0.25           C  
ATOM    115  CG1 VAL A   7     -21.527  62.622 -71.076  1.00  0.25           C  
ATOM    116  CG2 VAL A   7     -23.826  63.428 -71.620  1.00  0.25           C  
ATOM    117  H01 VAL A   7     -21.716  65.081 -72.170  1.00  0.25           H  
ATOM    118  H02 VAL A   7     -22.563  62.263 -72.900  1.00  0.25           H  
ATOM    119  H03 VAL A   7     -20.641  63.257 -71.059  1.00  0.25           H  
ATOM    120  H04 VAL A   7     -22.042  62.692 -70.118  1.00  0.25           H  
ATOM    121  H05 VAL A   7     -21.229  61.589 -71.254  1.00  0.25           H  
ATOM    122  H06 VAL A   7     -24.564  62.719 -71.995  1.00  0.25           H  
ATOM    123  H07 VAL A   7     -23.794  63.377 -70.532  1.00  0.25           H  
ATOM    124  H08 VAL A   7     -24.102  64.436 -71.929  1.00  0.25           H  
ATOM    125  H11 VAL A   7     -22.908  64.244 -74.778  1.00  0.25           H  
ATOM    126  N   VAL A   8     -19.451  64.453 -73.028  1.00  0.12           N  
ATOM    127  CA  VAL A   8     -18.119  64.225 -73.582  1.00  0.12           C  
ATOM    128  C   VAL A   8     -17.407  63.188 -72.713  1.00  0.12           C  
ATOM    129  O   VAL A   8     -17.224  63.407 -71.513  1.00  0.12           O  
ATOM    130  CB  VAL A   8     -17.302  65.532 -73.621  1.00  0.12           C  
ATOM    131  CG1 VAL A   8     -15.971  65.306 -74.318  1.00  0.12           C  
ATOM    132  CG2 VAL A   8     -18.088  66.639 -74.327  1.00  0.12           C  
ATOM    133  H01 VAL A   8     -18.212  63.864 -74.606  1.00  0.12           H  
ATOM    134  H02 VAL A   8     -17.110  65.845 -72.595  1.00  0.12           H  
ATOM    135  H03 VAL A   8     -15.199  65.113 -73.573  1.00  0.12           H  
ATOM    136  H04 VAL A   8     -16.052  64.449 -74.987  1.00  0.12           H  
ATOM    137  H05 VAL A   8     -15.706  66.193 -74.893  1.00  0.12           H  
ATOM    138  H06 VAL A   8     -19.009  66.837 -73.778  1.00  0.12           H  
ATOM    139  H07 VAL A   8     -17.485  67.547 -74.364  1.00  0.12           H  
ATOM    140  H08 VAL A   8     -18.331  66.322 -75.341  1.00  0.12           H  
ATOM    141  H09 VAL A   8     -19.542  65.030 -72.204  1.00  0.12           H  
ATOM    142  N   VAL A   9     -17.050  62.048 -73.308  1.00  0.25           N  
ATOM    143  CA  VAL A   9     -16.434  60.935 -72.572  1.00  0.25           C  
ATOM    144  C   VAL A   9     -15.143  60.480 -73.238  1.00  0.25           C  
ATOM    145  O   VAL A   9     -14.891  60.785 -74.401  1.00  0.25           O  
ATOM    146  CB  VAL A   9     -17.372  59.723 -72.464  1.00  0.25           C  
ATOM    147  CG1 VAL A   9     -18.708  60.149 -71.881  1.00  0.25           C  
ATOM    148  CG2 VAL A   9     -17.556  59.059 -73.832  1.00  0.25           C  
ATOM    149  H01 VAL A   9     -16.225  61.316 -71.572  1.00  0.25           H  
ATOM    150  H02 VAL A   9     -16.923  58.989 -71.795  1.00  0.25           H  
ATOM    151  H03 VAL A   9     -19.473  59.425 -72.161  1.00  0.25           H  
ATOM    152  H04 VAL A   9     -18.633  60.196 -70.795  1.00  0.25           H  
ATOM    153  H05 VAL A   9     -18.978  61.131 -72.270  1.00  0.25           H  
ATOM    154  H06 VAL A   9     -18.253  59.647 -74.430  1.00  0.25           H  
ATOM    155  H07 VAL A   9     -16.595  59.006 -74.343  1.00  0.25           H  
ATOM    156  H08 VAL A   9     -17.953  58.053 -73.698  1.00  0.25           H  
ATOM    157  H09 VAL A   9     -17.209  61.946 -74.300  1.00  0.25           H  
ATOM    158  N   GLY A  10     -14.326  59.743 -72.490  1.00  0.38           N  
ATOM    159  CA  GLY A  10     -13.036  59.284 -72.976  1.00  0.38           C  
ATOM    160  C   GLY A  10     -12.010  59.212 -71.861  1.00  0.38           C  
ATOM    161  O   GLY A  10     -12.248  59.725 -70.758  1.00  0.38           O  
ATOM    162  H01 GLY A  10     -12.680  59.997 -73.720  1.00  0.38           H  
ATOM    163  H02 GLY A  10     -13.155  58.292 -73.413  1.00  0.38           H  
ATOM    164  H09 GLY A  10     -14.612  59.494 -71.554  1.00  0.38           H  
ATOM    165  N   ALA A  11     -10.873  58.584 -72.150  1.00  0.62           N  
ATOM    166  CA  ALA A  11      -9.824  58.369 -71.156  1.00  0.62           C  
ATOM    167  C   ALA A  11      -9.241  59.671 -70.608  1.00  0.62           C  
ATOM    168  O   ALA A  11      -9.370  60.735 -71.209  1.00  0.62           O  
ATOM    169  CB  ALA A  11      -8.718  57.515 -71.753  1.00  0.62           C  
ATOM    170  H01 ALA A  11     -10.285  57.854 -70.314  1.00  0.62           H  
ATOM    171  H02 ALA A  11      -7.825  57.592 -71.132  1.00  0.62           H  
ATOM    172  H03 ALA A  11     -10.730  58.244 -73.090  1.00  0.62           H  
ATOM    173  H04 ALA A  11      -9.043  56.475 -71.794  1.00  0.62           H  
ATOM    174  H05 ALA A  11      -8.491  57.865 -72.760  1.00  0.62           H  
ATOM    175  N   GLY A  12      -8.580  59.577 -69.462  1.00  0.31           N  
ATOM    176  CA  GLY A  12      -7.941  60.741 -68.876  1.00  0.31           C  
ATOM    177  C   GLY A  12      -6.917  61.375 -69.795  1.00  0.31           C  
ATOM    178  O   GLY A  12      -6.117  60.691 -70.429  1.00  0.31           O  
ATOM    179  H01 GLY A  12      -7.416  60.410 -67.980  1.00  0.31           H  
ATOM    180  H02 GLY A  12      -8.708  61.481 -68.645  1.00  0.31           H  
ATOM    181  H06 GLY A  12      -8.521  58.685 -68.992  1.00  0.31           H  
ATOM    182  N   GLY A  13      -6.944  62.702 -69.865  1.00  0.19           N  
ATOM    183  CA  GLY A  13      -5.936  63.458 -70.585  1.00  0.19           C  
ATOM    184  C   GLY A  13      -6.073  63.560 -72.095  1.00  0.19           C  
ATOM    185  O   GLY A  13      -5.179  64.100 -72.752  1.00  0.19           O  
ATOM    186  H01 GLY A  13      -5.012  62.901 -70.430  1.00  0.19           H  
ATOM    187  H02 GLY A  13      -5.944  64.473 -70.188  1.00  0.19           H  
ATOM    188  H03 GLY A  13      -7.690  63.201 -69.402  1.00  0.19           H  
ATOM    189  N   VAL A  14      -7.175  63.067 -72.653  1.00  0.75           N  
ATOM    190  CA  VAL A  14      -7.330  63.093 -74.110  1.00  0.75           C  
ATOM    191  C   VAL A  14      -7.746  64.457 -74.654  1.00  0.75           C  
ATOM    192  O   VAL A  14      -7.639  64.694 -75.850  1.00  0.75           O  
ATOM    193  CB  VAL A  14      -8.309  62.027 -74.634  1.00  0.75           C  
ATOM    194  CG1 VAL A  14      -7.817  60.623 -74.248  1.00  0.75           C  
ATOM    195  CG2 VAL A  14      -9.713  62.270 -74.115  1.00  0.75           C  
ATOM    196  H01 VAL A  14      -6.331  62.865 -74.480  1.00  0.75           H  
ATOM    197  H02 VAL A  14      -8.344  62.098 -75.721  1.00  0.75           H  
ATOM    198  H03 VAL A  14      -7.904  62.675 -72.074  1.00  0.75           H  
ATOM    199  H04 VAL A  14      -6.878  60.705 -73.700  1.00  0.75           H  
ATOM    200  H05 VAL A  14      -8.562  60.136 -73.619  1.00  0.75           H  
ATOM    201  H06 VAL A  14      -7.660  60.032 -75.150  1.00  0.75           H  
ATOM    202  H07 VAL A  14     -10.409  61.603 -74.625  1.00  0.75           H  
ATOM    203  H08 VAL A  14      -9.743  62.075 -73.043  1.00  0.75           H  
ATOM    204  H09 VAL A  14      -9.997  63.305 -74.305  1.00  0.75           H  
ATOM    205  N   GLY A  15      -8.222  65.339 -73.774  1.00  0.81           N  
ATOM    206  CA  GLY A  15      -8.584  66.694 -74.155  1.00  0.81           C  
ATOM    207  C   GLY A  15     -10.076  66.983 -74.138  1.00  0.81           C  
ATOM    208  O   GLY A  15     -10.535  67.880 -74.846  1.00  0.81           O  
ATOM    209  H01 GLY A  15      -8.259  66.820 -75.188  1.00  0.81           H  
ATOM    210  H02 GLY A  15      -8.096  67.383 -73.465  1.00  0.81           H  
ATOM    211  H10 GLY A  15      -8.335  65.056 -72.811  1.00  0.81           H  
ATOM    212  N   LYS A  16     -10.842  66.243 -73.339  1.00  0.75           N  
ATOM    213  CA  LYS A  16     -12.277  66.476 -73.238  1.00  0.75           C  
ATOM    214  C   LYS A  16     -12.584  67.904 -72.777  1.00  0.75           C  
ATOM    215  O   LYS A  16     -13.420  68.598 -73.368  1.00  0.75           O  
ATOM    216  CB  LYS A  16     -12.917  65.468 -72.276  1.00  0.75           C  
ATOM    217  CG  LYS A  16     -12.810  64.009 -72.752  1.00  0.75           C  
ATOM    218  CD  LYS A  16     -13.487  63.016 -71.798  1.00  0.75           C  
ATOM    219  CE  LYS A  16     -12.867  63.037 -70.398  1.00  0.75           C  
ATOM    220  NZ  LYS A  16     -11.434  62.641 -70.370  1.00  0.75           N  
ATOM    221  H01 LYS A  16     -12.702  66.343 -74.233  1.00  0.75           H  
ATOM    222  H02 LYS A  16     -13.979  65.709 -72.221  1.00  0.75           H  
ATOM    223  H03 LYS A  16     -10.420  65.506 -72.792  1.00  0.75           H  
ATOM    224  H04 LYS A  16     -12.423  65.553 -71.308  1.00  0.75           H  
ATOM    225  H05 LYS A  16     -11.751  63.755 -72.789  1.00  0.75           H  
ATOM    226  H06 LYS A  16     -13.281  63.927 -73.731  1.00  0.75           H  
ATOM    227  H07 LYS A  16     -13.349  62.015 -72.207  1.00  0.75           H  
ATOM    228  H08 LYS A  16     -14.544  63.271 -71.718  1.00  0.75           H  
ATOM    229  H09 LYS A  16     -13.410  62.305 -69.800  1.00  0.75           H  
ATOM    230  H10 LYS A  16     -12.953  64.048 -69.999  1.00  0.75           H  
ATOM    231  H11 LYS A  16     -10.891  63.374 -69.935  1.00  0.75           H  
ATOM    232  H12 LYS A  16     -11.330  61.787 -69.841  1.00  0.75           H  
ATOM    233  H13 LYS A  16     -11.106  62.495 -71.314  1.00  0.75           H  
ATOM    234  N   SER A  17     -11.922  68.324 -71.705  1.00  0.94           N  
ATOM    235  CA  SER A  17     -12.138  69.666 -71.173  1.00  0.94           C  
ATOM    236  C   SER A  17     -11.646  70.735 -72.132  1.00  0.94           C  
ATOM    237  O   SER A  17     -12.338  71.729 -72.364  1.00  0.94           O  
ATOM    238  CB  SER A  17     -11.450  69.826 -69.818  1.00  0.94           C  
ATOM    239  OG  SER A  17     -12.023  68.937 -68.876  1.00  0.94           O  
ATOM    240  H01 SER A  17     -13.213  69.795 -71.045  1.00  0.94           H  
ATOM    241  H02 SER A  17     -11.581  70.850 -69.469  1.00  0.94           H  
ATOM    242  H03 SER A  17     -10.388  69.606 -69.923  1.00  0.94           H  
ATOM    243  H04 SER A  17     -12.075  69.367 -68.019  1.00  0.94           H  
ATOM    244  H14 SER A  17     -11.262  67.708 -71.253  1.00  0.94           H  
ATOM    245  N   ALA A  18     -10.457  70.544 -72.686  1.00  0.75           N  
ATOM    246  CA  ALA A  18      -9.922  71.526 -73.620  1.00  0.75           C  
ATOM    247  C   ALA A  18     -10.859  71.701 -74.822  1.00  0.75           C  
ATOM    248  O   ALA A  18     -11.063  72.816 -75.301  1.00  0.75           O  
ATOM    249  CB  ALA A  18      -8.517  71.141 -74.074  1.00  0.75           C  
ATOM    250  H01 ALA A  18      -9.855  72.483 -73.102  1.00  0.75           H  
ATOM    251  H02 ALA A  18      -7.818  71.284 -73.250  1.00  0.75           H  
ATOM    252  H03 ALA A  18      -8.508  70.095 -74.381  1.00  0.75           H  
ATOM    253  H04 ALA A  18      -8.221  71.769 -74.914  1.00  0.75           H  
ATOM    254  H05 ALA A  18      -9.922  69.718 -72.461  1.00  0.75           H  
ATOM    255  N   LEU A  19     -11.421  70.605 -75.320  1.00  0.81           N  
ATOM    256  CA  LEU A  19     -12.354  70.692 -76.441  1.00  0.81           C  
ATOM    257  C   LEU A  19     -13.591  71.504 -76.074  1.00  0.81           C  
ATOM    258  O   LEU A  19     -14.013  72.390 -76.818  1.00  0.81           O  
ATOM    259  CB  LEU A  19     -12.781  69.298 -76.905  1.00  0.81           C  
ATOM    260  CG  LEU A  19     -11.779  68.555 -77.788  1.00  0.81           C  
ATOM    261  CD1 LEU A  19     -12.181  67.095 -77.963  1.00  0.81           C  
ATOM    262  CD2 LEU A  19     -11.629  69.241 -79.143  1.00  0.81           C  
ATOM    263  H01 LEU A  19     -11.833  71.197 -77.254  1.00  0.81           H  
ATOM    264  H02 LEU A  19     -13.665  69.450 -77.524  1.00  0.81           H  
ATOM    265  H03 LEU A  19     -12.961  68.690 -76.018  1.00  0.81           H  
ATOM    266  H04 LEU A  19     -10.811  68.581 -77.287  1.00  0.81           H  
ATOM    267  H05 LEU A  19     -11.201  69.704 -74.920  1.00  0.81           H  
ATOM    268  H06 LEU A  19     -13.124  67.041 -78.506  1.00  0.81           H  
ATOM    269  H07 LEU A  19     -11.409  66.570 -78.525  1.00  0.81           H  
ATOM    270  H08 LEU A  19     -12.299  66.630 -76.984  1.00  0.81           H  
ATOM    271  H09 LEU A  19     -10.574  69.280 -79.415  1.00  0.81           H  
ATOM    272  H10 LEU A  19     -12.178  68.679 -79.898  1.00  0.81           H  
ATOM    273  H11 LEU A  19     -12.026  70.255 -79.084  1.00  0.81           H  
ATOM    274  N   THR A  20     -14.179  71.177 -74.931  1.00  0.94           N  
ATOM    275  CA  THR A  20     -15.403  71.812 -74.484  1.00  0.94           C  
ATOM    276  C   THR A  20     -15.182  73.300 -74.217  1.00  0.94           C  
ATOM    277  O   THR A  20     -16.001  74.139 -74.598  1.00  0.94           O  
ATOM    278  CB  THR A  20     -15.943  71.112 -73.225  1.00  0.94           C  
ATOM    279  CG2 THR A  20     -17.250  71.750 -72.779  1.00  0.94           C  
ATOM    280  OG1 THR A  20     -16.170  69.722 -73.511  1.00  0.94           O  
ATOM    281  H01 THR A  20     -16.143  71.718 -75.279  1.00  0.94           H  
ATOM    282  H02 THR A  20     -15.208  71.214 -72.426  1.00  0.94           H  
ATOM    283  H03 THR A  20     -18.035  70.994 -72.760  1.00  0.94           H  
ATOM    284  H04 THR A  20     -17.127  72.171 -71.781  1.00  0.94           H  
ATOM    285  H05 THR A  20     -17.526  72.541 -73.477  1.00  0.94           H  
ATOM    286  H06 THR A  20     -16.276  69.239 -72.688  1.00  0.94           H  
ATOM    287  H12 THR A  20     -13.760  70.462 -74.353  1.00  0.94           H  
ATOM    288  N   ILE A  21     -14.064  73.632 -73.584  1.00  0.81           N  
ATOM    289  CA  ILE A  21     -13.748  75.023 -73.266  1.00  0.81           C  
ATOM    290  C   ILE A  21     -13.445  75.811 -74.541  1.00  0.81           C  
ATOM    291  O   ILE A  21     -13.824  76.978 -74.668  1.00  0.81           O  
ATOM    292  CB  ILE A  21     -12.615  75.100 -72.210  1.00  0.81           C  
ATOM    293  CG1 ILE A  21     -13.147  74.571 -70.873  1.00  0.81           C  
ATOM    294  CG2 ILE A  21     -12.077  76.535 -72.068  1.00  0.81           C  
ATOM    295  CD1 ILE A  21     -12.073  74.202 -69.872  1.00  0.81           C  
ATOM    296  H01 ILE A  21     -14.619  75.496 -72.813  1.00  0.81           H  
ATOM    297  H02 ILE A  21     -11.778  74.482 -72.536  1.00  0.81           H  
ATOM    298  H03 ILE A  21     -13.690  73.653 -71.097  1.00  0.81           H  
ATOM    299  H04 ILE A  21     -13.778  75.341 -70.428  1.00  0.81           H  
ATOM    300  H05 ILE A  21     -11.124  76.618 -72.590  1.00  0.81           H  
ATOM    301  H06 ILE A  21     -12.790  77.236 -72.502  1.00  0.81           H  
ATOM    302  H07 ILE A  21     -13.416  72.906 -73.315  1.00  0.81           H  
ATOM    303  H08 ILE A  21     -11.935  76.767 -71.013  1.00  0.81           H  
ATOM    304  H09 ILE A  21     -11.224  74.876 -69.986  1.00  0.81           H  
ATOM    305  H10 ILE A  21     -12.472  74.290 -68.861  1.00  0.81           H  
ATOM    306  H11 ILE A  21     -11.749  73.176 -70.048  1.00  0.81           H  
ATOM    307  N   GLN A  22     -12.795  75.175 -75.513  1.00  0.81           N  
ATOM    308  CA  GLN A  22     -12.540  75.841 -76.786  1.00  0.81           C  
ATOM    309  C   GLN A  22     -13.876  76.167 -77.467  1.00  0.81           C  
ATOM    310  O   GLN A  22     -14.084  77.290 -77.945  1.00  0.81           O  
ATOM    311  CB  GLN A  22     -11.631  74.975 -77.673  1.00  0.81           C  
ATOM    312  CG  GLN A  22     -11.178  75.620 -78.980  1.00  0.81           C  
ATOM    313  CD  GLN A  22     -10.362  76.889 -78.777  1.00  0.81           C  
ATOM    314  NE2 GLN A  22      -9.056  76.752 -78.606  1.00  0.81           N  
ATOM    315  OE1 GLN A  22     -10.910  77.980 -78.802  1.00  0.81           O  
ATOM    316  H01 GLN A  22     -12.012  76.779 -76.614  1.00  0.81           H  
ATOM    317  H02 GLN A  22     -12.230  74.110 -77.959  1.00  0.81           H  
ATOM    318  H03 GLN A  22     -10.741  74.722 -77.097  1.00  0.81           H  
ATOM    319  H04 GLN A  22     -12.077  75.900 -79.529  1.00  0.81           H  
ATOM    320  H05 GLN A  22     -10.569  74.901 -79.528  1.00  0.81           H  
ATOM    321  H06 GLN A  22      -8.475  77.568 -78.478  1.00  0.81           H  
ATOM    322  H07 GLN A  22      -8.641  75.831 -78.603  1.00  0.81           H  
ATOM    323  H12 GLN A  22     -12.477  74.227 -75.369  1.00  0.81           H  
ATOM    324  N   LEU A  23     -14.798  75.208 -77.481  1.00  0.88           N  
ATOM    325  CA  LEU A  23     -16.106  75.429 -78.098  1.00  0.88           C  
ATOM    326  C   LEU A  23     -16.866  76.572 -77.432  1.00  0.88           C  
ATOM    327  O   LEU A  23     -17.362  77.482 -78.103  1.00  0.88           O  
ATOM    328  CB  LEU A  23     -16.959  74.161 -78.031  1.00  0.88           C  
ATOM    329  CG  LEU A  23     -18.376  74.339 -78.583  1.00  0.88           C  
ATOM    330  CD1 LEU A  23     -18.370  74.262 -80.109  1.00  0.88           C  
ATOM    331  CD2 LEU A  23     -19.339  73.321 -77.993  1.00  0.88           C  
ATOM    332  H01 LEU A  23     -15.919  75.695 -79.138  1.00  0.88           H  
ATOM    333  H02 LEU A  23     -17.060  73.902 -76.977  1.00  0.88           H  
ATOM    334  H03 LEU A  23     -16.461  73.380 -78.606  1.00  0.88           H  
ATOM    335  H04 LEU A  23     -18.726  75.328 -78.287  1.00  0.88           H  
ATOM    336  H05 LEU A  23     -17.787  75.090 -80.512  1.00  0.88           H  
ATOM    337  H06 LEU A  23     -17.925  73.318 -80.424  1.00  0.88           H  
ATOM    338  H07 LEU A  23     -19.393  74.324 -80.481  1.00  0.88           H  
ATOM    339  H08 LEU A  23     -14.592  74.314 -77.059  1.00  0.88           H  
ATOM    340  H09 LEU A  23     -20.276  73.344 -78.549  1.00  0.88           H  
ATOM    341  H10 LEU A  23     -18.902  72.325 -78.060  1.00  0.88           H  
ATOM    342  H11 LEU A  23     -19.531  73.565 -76.948  1.00  0.88           H  
ATOM    343  N   ILE A  24     -16.960  76.511 -76.107  1.00  0.94           N  
ATOM    344  CA  ILE A  24     -17.829  77.407 -75.348  1.00  0.94           C  
ATOM    345  C   ILE A  24     -17.194  78.775 -75.070  1.00  0.94           C  
ATOM    346  O   ILE A  24     -17.881  79.811 -75.126  1.00  0.94           O  
ATOM    347  CB  ILE A  24     -18.243  76.745 -74.015  1.00  0.94           C  
ATOM    348  CG1 ILE A  24     -19.013  75.448 -74.277  1.00  0.94           C  
ATOM    349  CG2 ILE A  24     -19.084  77.692 -73.161  1.00  0.94           C  
ATOM    350  CD1 ILE A  24     -20.395  75.650 -74.872  1.00  0.94           C  
ATOM    351  H01 ILE A  24     -18.707  77.585 -75.969  1.00  0.94           H  
ATOM    352  H02 ILE A  24     -17.332  76.512 -73.464  1.00  0.94           H  
ATOM    353  H03 ILE A  24     -19.158  74.971 -73.308  1.00  0.94           H  
ATOM    354  H04 ILE A  24     -18.430  74.838 -74.967  1.00  0.94           H  
ATOM    355  H05 ILE A  24     -20.058  77.240 -72.970  1.00  0.94           H  
ATOM    356  H06 ILE A  24     -18.577  77.875 -72.214  1.00  0.94           H  
ATOM    357  H07 ILE A  24     -19.219  78.636 -73.690  1.00  0.94           H  
ATOM    358  H08 ILE A  24     -21.063  76.051 -74.110  1.00  0.94           H  
ATOM    359  H09 ILE A  24     -20.334  76.350 -75.705  1.00  0.94           H  
ATOM    360  H10 ILE A  24     -20.781  74.695 -75.227  1.00  0.94           H  
ATOM    361  H12 ILE A  24     -16.413  75.823 -75.609  1.00  0.94           H  
ATOM    362  N   GLN A  25     -15.894  78.779 -74.788  1.00  0.94           N  
ATOM    363  CA  GLN A  25     -15.190  79.973 -74.322  1.00  0.94           C  
ATOM    364  C   GLN A  25     -14.108  80.502 -75.260  1.00  0.94           C  
ATOM    365  O   GLN A  25     -13.520  81.550 -74.994  1.00  0.94           O  
ATOM    366  CB  GLN A  25     -14.576  79.711 -72.943  1.00  0.94           C  
ATOM    367  CG  GLN A  25     -15.581  79.211 -71.914  1.00  0.94           C  
ATOM    368  CD  GLN A  25     -14.983  79.083 -70.526  1.00  0.94           C  
ATOM    369  NE2 GLN A  25     -15.833  78.823 -69.538  1.00  0.94           N  
ATOM    370  OE1 GLN A  25     -13.774  79.223 -70.342  1.00  0.94           O  
ATOM    371  H01 GLN A  25     -15.952  80.751 -74.282  1.00  0.94           H  
ATOM    372  H02 GLN A  25     -14.192  80.663 -72.578  1.00  0.94           H  
ATOM    373  H03 GLN A  25     -13.791  78.963 -73.051  1.00  0.94           H  
ATOM    374  H04 GLN A  25     -15.905  78.218 -72.226  1.00  0.94           H  
ATOM    375  H05 GLN A  25     -16.415  79.911 -71.872  1.00  0.94           H  
ATOM    376  H06 GLN A  25     -15.494  78.730 -68.591  1.00  0.94           H  
ATOM    377  H07 GLN A  25     -16.818  78.719 -69.734  1.00  0.94           H  
ATOM    378  H11 GLN A  25     -15.372  77.922 -74.900  1.00  0.94           H  
ATOM    379  N   ASN A  26     -13.824  79.777 -76.337  1.00  1.00           N  
ATOM    380  CA  ASN A  26     -12.915  80.271 -77.366  1.00  1.00           C  
ATOM    381  C   ASN A  26     -11.483  80.547 -76.899  1.00  1.00           C  
ATOM    382  O   ASN A  26     -10.844  81.504 -77.344  1.00  1.00           O  
ATOM    383  CB  ASN A  26     -13.512  81.515 -78.034  1.00  1.00           C  
ATOM    384  CG  ASN A  26     -14.824  81.218 -78.717  1.00  1.00           C  
ATOM    385  ND2 ASN A  26     -15.922  81.689 -78.133  1.00  1.00           N  
ATOM    386  OD1 ASN A  26     -14.855  80.557 -79.753  1.00  1.00           O  
ATOM    387  H01 ASN A  26     -12.819  79.456 -78.083  1.00  1.00           H  
ATOM    388  H02 ASN A  26     -12.809  81.858 -78.793  1.00  1.00           H  
ATOM    389  H03 ASN A  26     -13.676  82.279 -77.274  1.00  1.00           H  
ATOM    390  H04 ASN A  26     -16.828  81.514 -78.544  1.00  1.00           H  
ATOM    391  H05 ASN A  26     -15.850  82.222 -77.278  1.00  1.00           H  
ATOM    392  H08 ASN A  26     -14.246  78.866 -76.445  1.00  1.00           H  
ATOM    393  N   HIS A  27     -10.976  79.709 -76.001  1.00  0.81           N  
ATOM    394  CA  HIS A  27      -9.551  79.716 -75.681  1.00  0.81           C  
ATOM    395  C   HIS A  27      -9.054  78.304 -75.390  1.00  0.81           C  
ATOM    396  O   HIS A  27      -9.853  77.408 -75.114  1.00  0.81           O  
ATOM    397  CB  HIS A  27      -9.234  80.662 -74.514  1.00  0.81           C  
ATOM    398  CG  HIS A  27      -9.874  80.262 -73.223  1.00  0.81           C  
ATOM    399  CD2 HIS A  27     -11.144  80.406 -72.779  1.00  0.81           C  
ATOM    400  ND1 HIS A  27      -9.187  79.621 -72.216  1.00  0.81           N  
ATOM    401  CE1 HIS A  27     -10.005  79.390 -71.204  1.00  0.81           C  
ATOM    402  NE2 HIS A  27     -11.200  79.852 -71.522  1.00  0.81           N  
ATOM    403  H01 HIS A  27      -9.021  80.092 -76.556  1.00  0.81           H  
ATOM    404  H02 HIS A  27      -9.637  81.639 -74.779  1.00  0.81           H  
ATOM    405  H03 HIS A  27      -8.154  80.683 -74.371  1.00  0.81           H  
ATOM    406  H04 HIS A  27     -11.968  80.874 -73.317  1.00  0.81           H  
ATOM    407  H05 HIS A  27      -9.738  78.901 -70.267  1.00  0.81           H  
ATOM    408  H06 HIS A  27     -11.587  79.056 -75.532  1.00  0.81           H  
ATOM    409  H07 HIS A  27     -12.022  79.806 -70.937  1.00  0.81           H  
ATOM    410  N   PHE A  28      -7.740  78.118 -75.461  1.00  0.38           N  
ATOM    411  CA  PHE A  28      -7.122  76.813 -75.243  1.00  0.38           C  
ATOM    412  C   PHE A  28      -6.564  76.706 -73.837  1.00  0.38           C  
ATOM    413  O   PHE A  28      -5.725  77.515 -73.441  1.00  0.38           O  
ATOM    414  CB  PHE A  28      -5.990  76.581 -76.247  1.00  0.38           C  
ATOM    415  CG  PHE A  28      -5.237  75.288 -76.032  1.00  0.38           C  
ATOM    416  CD1 PHE A  28      -5.902  74.073 -76.063  1.00  0.38           C  
ATOM    417  CD2 PHE A  28      -3.870  75.289 -75.813  1.00  0.38           C  
ATOM    418  CE1 PHE A  28      -5.215  72.881 -75.873  1.00  0.38           C  
ATOM    419  CE2 PHE A  28      -3.173  74.093 -75.622  1.00  0.38           C  
ATOM    420  CZ  PHE A  28      -3.854  72.892 -75.654  1.00  0.38           C  
ATOM    421  H01 PHE A  28      -7.894  76.056 -75.381  1.00  0.38           H  
ATOM    422  H02 PHE A  28      -5.274  77.391 -76.109  1.00  0.38           H  
ATOM    423  H03 PHE A  28      -6.417  76.568 -77.250  1.00  0.38           H  
ATOM    424  H04 PHE A  28      -6.978  74.052 -76.239  1.00  0.38           H  
ATOM    425  H05 PHE A  28      -3.330  76.236 -75.789  1.00  0.38           H  
ATOM    426  H06 PHE A  28      -5.754  71.934 -75.897  1.00  0.38           H  
ATOM    427  H07 PHE A  28      -2.097  74.108 -75.449  1.00  0.38           H  
ATOM    428  H08 PHE A  28      -7.147  78.908 -75.673  1.00  0.38           H  
ATOM    429  H09 PHE A  28      -3.317  71.955 -75.506  1.00  0.38           H  
ATOM    430  N   VAL A  29      -7.009  75.698 -73.094  1.00  0.19           N  
ATOM    431  CA  VAL A  29      -6.466  75.430 -71.767  1.00  0.19           C  
ATOM    432  C   VAL A  29      -5.204  74.562 -71.901  1.00  0.19           C  
ATOM    433  O   VAL A  29      -5.286  73.392 -72.309  1.00  0.19           O  
ATOM    434  CB  VAL A  29      -7.509  74.732 -70.876  1.00  0.19           C  
ATOM    435  CG1 VAL A  29      -6.940  74.470 -69.487  1.00  0.19           C  
ATOM    436  CG2 VAL A  29      -8.771  75.578 -70.785  1.00  0.19           C  
ATOM    437  H01 VAL A  29      -6.206  76.376 -71.293  1.00  0.19           H  
ATOM    438  H02 VAL A  29      -7.763  73.772 -71.326  1.00  0.19           H  
ATOM    439  H03 VAL A  29      -6.053  75.085 -69.337  1.00  0.19           H  
ATOM    440  H04 VAL A  29      -7.687  74.721 -68.734  1.00  0.19           H  
ATOM    441  H05 VAL A  29      -6.672  73.417 -69.396  1.00  0.19           H  
ATOM    442  H06 VAL A  29      -9.573  74.987 -70.344  1.00  0.19           H  
ATOM    443  H07 VAL A  29      -8.579  76.452 -70.162  1.00  0.19           H  
ATOM    444  H08 VAL A  29      -9.065  75.901 -71.784  1.00  0.19           H  
ATOM    445  H10 VAL A  29      -7.740  75.103 -73.457  1.00  0.19           H  
ATOM    446  N   ASP A  30      -4.046  75.138 -71.571  1.00  0.50           N  
ATOM    447  CA  ASP A  30      -2.743  74.481 -71.732  1.00  0.50           C  
ATOM    448  C   ASP A  30      -2.410  73.542 -70.584  1.00  0.50           C  
ATOM    449  O   ASP A  30      -1.698  72.547 -70.763  1.00  0.50           O  
ATOM    450  CB  ASP A  30      -1.617  75.516 -71.831  1.00  0.50           C  
ATOM    451  CG  ASP A  30      -1.756  76.421 -73.031  1.00  0.50           C  
ATOM    452  OD1 ASP A  30      -2.636  77.300 -73.021  1.00  0.50           O  
ATOM    453  OD2 ASP A  30      -0.965  76.272 -73.984  1.00  0.50           O  
ATOM    454  H01 ASP A  30      -2.819  73.901 -72.652  1.00  0.50           H  
ATOM    455  H02 ASP A  30      -0.680  74.970 -71.940  1.00  0.50           H  
ATOM    456  H03 ASP A  30      -1.626  76.129 -70.929  1.00  0.50           H  
ATOM    457  H09 ASP A  30      -4.067  76.074 -71.191  1.00  0.50           H  
ATOM    458  N   GLU A  31      -2.904  73.869 -69.397  1.00  0.62           N  
ATOM    459  CA  GLU A  31      -2.594  73.080 -68.213  1.00  0.62           C  
ATOM    460  C   GLU A  31      -3.542  71.893 -68.097  1.00  0.62           C  
ATOM    461  O   GLU A  31      -4.580  71.844 -68.752  1.00  0.62           O  
ATOM    462  CB  GLU A  31      -2.677  73.953 -66.961  1.00  0.62           C  
ATOM    463  CG  GLU A  31      -4.097  74.302 -66.551  1.00  0.62           C  
ATOM    464  CD  GLU A  31      -4.161  75.561 -65.704  1.00  0.62           C  
ATOM    465  OE1 GLU A  31      -4.302  75.436 -64.480  1.00  0.62           O  
ATOM    466  OE2 GLU A  31      -4.056  76.672 -66.259  1.00  0.62           O  
ATOM    467  H01 GLU A  31      -1.577  72.698 -68.307  1.00  0.62           H  
ATOM    468  H02 GLU A  31      -2.174  74.892 -67.194  1.00  0.62           H  
ATOM    469  H03 GLU A  31      -2.202  73.420 -66.137  1.00  0.62           H  
ATOM    470  H04 GLU A  31      -3.504  74.677 -69.313  1.00  0.62           H  
ATOM    471  H05 GLU A  31      -4.482  73.478 -65.951  1.00  0.62           H  
ATOM    472  H06 GLU A  31      -4.695  74.453 -67.450  1.00  0.62           H  
ATOM    473  N   TYR A  32      -3.174  70.941 -67.249  1.00  0.44           N  
ATOM    474  CA  TYR A  32      -3.898  69.690 -67.115  1.00  0.44           C  
ATOM    475  C   TYR A  32      -4.438  69.575 -65.687  1.00  0.44           C  
ATOM    476  O   TYR A  32      -3.712  69.182 -64.766  1.00  0.44           O  
ATOM    477  CB  TYR A  32      -2.919  68.563 -67.435  1.00  0.44           C  
ATOM    478  CG  TYR A  32      -3.434  67.145 -67.502  1.00  0.44           C  
ATOM    479  CD1 TYR A  32      -2.607  66.143 -68.000  1.00  0.44           C  
ATOM    480  CD2 TYR A  32      -4.703  66.793 -67.069  1.00  0.44           C  
ATOM    481  CE1 TYR A  32      -3.014  64.836 -68.070  1.00  0.44           C  
ATOM    482  CE2 TYR A  32      -5.131  65.453 -67.137  1.00  0.44           C  
ATOM    483  CZ  TYR A  32      -4.269  64.488 -67.641  1.00  0.44           C  
ATOM    484  OH  TYR A  32      -4.636  63.162 -67.731  1.00  0.44           O  
ATOM    485  H01 TYR A  32      -4.748  69.638 -67.796  1.00  0.44           H  
ATOM    486  H02 TYR A  32      -2.241  68.555 -66.582  1.00  0.44           H  
ATOM    487  H03 TYR A  32      -2.476  68.789 -68.405  1.00  0.44           H  
ATOM    488  H04 TYR A  32      -1.607  66.405 -68.344  1.00  0.44           H  
ATOM    489  H05 TYR A  32      -5.373  67.557 -66.674  1.00  0.44           H  
ATOM    490  H06 TYR A  32      -2.342  64.075 -68.466  1.00  0.44           H  
ATOM    491  H07 TYR A  32      -2.358  71.093 -66.674  1.00  0.44           H  
ATOM    492  H08 TYR A  32      -6.129  65.176 -66.797  1.00  0.44           H  
ATOM    493  H09 TYR A  32      -4.732  62.795 -66.849  1.00  0.44           H  
ATOM    494  N   ASP A  33      -5.705  69.950 -65.506  1.00  0.69           N  
ATOM    495  CA  ASP A  33      -6.408  69.784 -64.238  1.00  0.69           C  
ATOM    496  C   ASP A  33      -7.480  68.728 -64.440  1.00  0.69           C  
ATOM    497  O   ASP A  33      -8.493  68.983 -65.094  1.00  0.69           O  
ATOM    498  CB  ASP A  33      -7.079  71.087 -63.799  1.00  0.69           C  
ATOM    499  CG  ASP A  33      -6.084  72.154 -63.417  1.00  0.69           C  
ATOM    500  OD1 ASP A  33      -6.466  73.342 -63.416  1.00  0.69           O  
ATOM    501  OD2 ASP A  33      -4.919  71.806 -63.124  1.00  0.69           O  
ATOM    502  H01 ASP A  33      -5.694  69.493 -63.468  1.00  0.69           H  
ATOM    503  H02 ASP A  33      -7.680  70.867 -62.917  1.00  0.69           H  
ATOM    504  H03 ASP A  33      -7.692  71.459 -64.620  1.00  0.69           H  
ATOM    505  H10 ASP A  33      -6.200  70.367 -66.281  1.00  0.69           H  
ATOM    506  N   PRO A  34      -7.266  67.532 -63.882  1.00  0.50           N  
ATOM    507  CA  PRO A  34      -8.234  66.447 -64.085  1.00  0.50           C  
ATOM    508  C   PRO A  34      -9.634  66.832 -63.612  1.00  0.50           C  
ATOM    509  O   PRO A  34      -9.799  67.462 -62.564  1.00  0.50           O  
ATOM    510  CB  PRO A  34      -7.665  65.305 -63.238  1.00  0.50           C  
ATOM    511  CG  PRO A  34      -6.194  65.582 -63.175  1.00  0.50           C  
ATOM    512  CD  PRO A  34      -6.074  67.089 -63.139  1.00  0.50           C  
ATOM    513  H01 PRO A  34      -7.884  64.325 -63.662  1.00  0.50           H  
ATOM    514  H02 PRO A  34      -8.102  65.310 -62.239  1.00  0.50           H  
ATOM    515  H03 PRO A  34      -5.663  65.152 -64.024  1.00  0.50           H  
ATOM    516  H04 PRO A  34      -8.354  66.189 -65.137  1.00  0.50           H  
ATOM    517  H05 PRO A  34      -5.760  65.142 -62.277  1.00  0.50           H  
ATOM    518  H06 PRO A  34      -6.023  67.492 -62.128  1.00  0.50           H  
ATOM    519  H07 PRO A  34      -5.159  67.422 -63.629  1.00  0.50           H  
ATOM    520  N   THR A  35     -10.640  66.454 -64.393  1.00  0.50           N  
ATOM    521  CA  THR A  35     -12.020  66.807 -64.111  1.00  0.50           C  
ATOM    522  C   THR A  35     -12.721  65.762 -63.251  1.00  0.50           C  
ATOM    523  O   THR A  35     -12.453  64.566 -63.369  1.00  0.50           O  
ATOM    524  CB  THR A  35     -12.803  66.948 -65.431  1.00  0.50           C  
ATOM    525  CG2 THR A  35     -14.216  67.441 -65.195  1.00  0.50           C  
ATOM    526  OG1 THR A  35     -12.111  67.863 -66.281  1.00  0.50           O  
ATOM    527  H01 THR A  35     -12.000  67.749 -63.564  1.00  0.50           H  
ATOM    528  H02 THR A  35     -12.870  65.966 -65.899  1.00  0.50           H  
ATOM    529  H03 THR A  35     -14.888  66.587 -65.108  1.00  0.50           H  
ATOM    530  H04 THR A  35     -14.249  68.024 -64.275  1.00  0.50           H  
ATOM    531  H05 THR A  35     -14.528  68.065 -66.032  1.00  0.50           H  
ATOM    532  H06 THR A  35     -12.022  68.709 -65.836  1.00  0.50           H  
ATOM    533  H08 THR A  35     -10.437  65.901 -65.213  1.00  0.50           H  
ATOM    534  N   ILE A  36     -13.615  66.223 -62.383  1.00  0.81           N  
ATOM    535  CA  ILE A  36     -14.555  65.329 -61.727  1.00  0.81           C  
ATOM    536  C   ILE A  36     -15.789  65.272 -62.614  1.00  0.81           C  
ATOM    537  O   ILE A  36     -16.040  64.264 -63.274  1.00  0.81           O  
ATOM    538  CB  ILE A  36     -14.910  65.812 -60.312  1.00  0.81           C  
ATOM    539  CG1 ILE A  36     -13.641  65.915 -59.466  1.00  0.81           C  
ATOM    540  CG2 ILE A  36     -15.914  64.874 -59.658  1.00  0.81           C  
ATOM    541  CD1 ILE A  36     -12.660  64.806 -59.721  1.00  0.81           C  
ATOM    542  H01 ILE A  36     -14.116  64.339 -61.601  1.00  0.81           H  
ATOM    543  H02 ILE A  36     -15.369  66.798 -60.383  1.00  0.81           H  
ATOM    544  H03 ILE A  36     -13.945  65.841 -58.422  1.00  0.81           H  
ATOM    545  H04 ILE A  36     -13.154  66.865 -59.687  1.00  0.81           H  
ATOM    546  H05 ILE A  36     -16.843  64.881 -60.229  1.00  0.81           H  
ATOM    547  H06 ILE A  36     -15.508  63.863 -59.639  1.00  0.81           H  
ATOM    548  H07 ILE A  36     -13.642  67.211 -62.175  1.00  0.81           H  
ATOM    549  H08 ILE A  36     -16.112  65.206 -58.639  1.00  0.81           H  
ATOM    550  H09 ILE A  36     -11.741  65.001 -59.169  1.00  0.81           H  
ATOM    551  H10 ILE A  36     -13.087  63.859 -59.391  1.00  0.81           H  
ATOM    552  H11 ILE A  36     -12.439  64.754 -60.787  1.00  0.81           H  
ATOM    553  N   GLU A  37     -16.529  66.375 -62.659  1.00  0.81           N  
ATOM    554  CA  GLU A  37     -17.647  66.503 -63.589  1.00  0.81           C  
ATOM    555  C   GLU A  37     -18.129  67.947 -63.668  1.00  0.81           C  
ATOM    556  O   GLU A  37     -18.550  68.517 -62.661  1.00  0.81           O  
ATOM    557  CB  GLU A  37     -18.799  65.583 -63.185  1.00  0.81           C  
ATOM    558  CG  GLU A  37     -19.811  65.365 -64.289  1.00  0.81           C  
ATOM    559  CD  GLU A  37     -20.810  64.286 -63.941  1.00  0.81           C  
ATOM    560  OE1 GLU A  37     -20.493  63.093 -64.136  1.00  0.81           O  
ATOM    561  OE2 GLU A  37     -21.910  64.634 -63.473  1.00  0.81           O  
ATOM    562  H01 GLU A  37     -17.294  66.204 -64.576  1.00  0.81           H  
ATOM    563  H02 GLU A  37     -19.323  66.067 -62.361  1.00  0.81           H  
ATOM    564  H03 GLU A  37     -18.385  64.616 -62.899  1.00  0.81           H  
ATOM    565  H04 GLU A  37     -19.271  65.046 -65.180  1.00  0.81           H  
ATOM    566  H05 GLU A  37     -20.347  66.298 -64.464  1.00  0.81           H  
ATOM    567  H12 GLU A  37     -16.313  67.141 -62.037  1.00  0.81           H  
ATOM    568  N   ASP A  38     -18.073  68.532 -64.865  1.00  0.62           N  
ATOM    569  CA  ASP A  38     -18.441  69.934 -65.064  1.00  0.62           C  
ATOM    570  C   ASP A  38     -19.525  70.079 -66.128  1.00  0.62           C  
ATOM    571  O   ASP A  38     -19.640  69.247 -67.033  1.00  0.62           O  
ATOM    572  CB  ASP A  38     -17.224  70.762 -65.477  1.00  0.62           C  
ATOM    573  CG  ASP A  38     -16.140  70.781 -64.419  1.00  0.62           C  
ATOM    574  OD1 ASP A  38     -16.466  70.702 -63.215  1.00  0.62           O  
ATOM    575  OD2 ASP A  38     -14.961  70.887 -64.801  1.00  0.62           O  
ATOM    576  H01 ASP A  38     -18.827  70.302 -64.113  1.00  0.62           H  
ATOM    577  H02 ASP A  38     -17.560  71.789 -65.621  1.00  0.62           H  
ATOM    578  H03 ASP A  38     -16.810  70.341 -66.393  1.00  0.62           H  
ATOM    579  H06 ASP A  38     -17.767  67.990 -65.660  1.00  0.62           H  
ATOM    580  N   SER A  39     -20.307  71.146 -66.015  1.00  0.81           N  
ATOM    581  CA  SER A  39     -21.415  71.415 -66.921  1.00  0.81           C  
ATOM    582  C   SER A  39     -21.256  72.780 -67.589  1.00  0.81           C  
ATOM    583  O   SER A  39     -20.856  73.751 -66.941  1.00  0.81           O  
ATOM    584  CB  SER A  39     -22.733  71.380 -66.140  1.00  0.81           C  
ATOM    585  OG  SER A  39     -23.834  71.762 -66.943  1.00  0.81           O  
ATOM    586  H01 SER A  39     -21.420  70.649 -67.697  1.00  0.81           H  
ATOM    587  H02 SER A  39     -22.655  72.089 -65.316  1.00  0.81           H  
ATOM    588  H03 SER A  39     -22.899  70.367 -65.773  1.00  0.81           H  
ATOM    589  H04 SER A  39     -20.125  71.800 -65.267  1.00  0.81           H  
ATOM    590  H05 SER A  39     -24.137  71.006 -67.451  1.00  0.81           H  
ATOM    591  N   TYR A  40     -21.578  72.850 -68.878  1.00  0.38           N  
ATOM    592  CA  TYR A  40     -21.557  74.101 -69.636  1.00  0.38           C  
ATOM    593  C   TYR A  40     -22.866  74.227 -70.405  1.00  0.38           C  
ATOM    594  O   TYR A  40     -23.409  73.232 -70.890  1.00  0.38           O  
ATOM    595  CB  TYR A  40     -20.382  74.122 -70.619  1.00  0.38           C  
ATOM    596  CG  TYR A  40     -19.019  74.026 -69.973  1.00  0.38           C  
ATOM    597  CD1 TYR A  40     -18.252  75.167 -69.759  1.00  0.38           C  
ATOM    598  CD2 TYR A  40     -18.492  72.797 -69.586  1.00  0.38           C  
ATOM    599  CE1 TYR A  40     -16.994  75.089 -69.177  1.00  0.38           C  
ATOM    600  CE2 TYR A  40     -17.233  72.710 -69.000  1.00  0.38           C  
ATOM    601  CZ  TYR A  40     -16.497  73.867 -68.792  1.00  0.38           C  
ATOM    602  OH  TYR A  40     -15.247  73.801 -68.212  1.00  0.38           O  
ATOM    603  H01 TYR A  40     -21.440  74.936 -68.945  1.00  0.38           H  
ATOM    604  H02 TYR A  40     -20.418  75.088 -71.122  1.00  0.38           H  
ATOM    605  H03 TYR A  40     -20.495  73.281 -71.303  1.00  0.38           H  
ATOM    606  H04 TYR A  40     -18.646  76.140 -70.054  1.00  0.38           H  
ATOM    607  H05 TYR A  40     -19.074  71.889 -69.744  1.00  0.38           H  
ATOM    608  H06 TYR A  40     -21.849  72.002 -69.354  1.00  0.38           H  
ATOM    609  H07 TYR A  40     -16.403  75.993 -69.026  1.00  0.38           H  
ATOM    610  H08 TYR A  40     -16.829  71.741 -68.707  1.00  0.38           H  
ATOM    611  H09 TYR A  40     -14.908  72.906 -68.282  1.00  0.38           H  
ATOM    612  N   ARG A  41     -23.384  75.444 -70.513  1.00  0.88           N  
ATOM    613  CA  ARG A  41     -24.610  75.681 -71.261  1.00  0.88           C  
ATOM    614  C   ARG A  41     -24.433  76.912 -72.125  1.00  0.88           C  
ATOM    615  O   ARG A  41     -23.922  77.931 -71.659  1.00  0.88           O  
ATOM    616  CB  ARG A  41     -25.792  75.881 -70.312  1.00  0.88           C  
ATOM    617  CG  ARG A  41     -26.977  76.580 -70.954  1.00  0.88           C  
ATOM    618  CD  ARG A  41     -28.136  76.737 -69.986  1.00  0.88           C  
ATOM    619  NE  ARG A  41     -28.880  75.492 -69.825  1.00  0.88           N  
ATOM    620  CZ  ARG A  41     -30.087  75.411 -69.276  1.00  0.88           C  
ATOM    621  NH1 ARG A  41     -30.689  76.506 -68.833  1.00  0.88           N  
ATOM    622  NH2 ARG A  41     -30.695  74.237 -69.177  1.00  0.88           N  
ATOM    623  H01 ARG A  41     -24.817  74.813 -71.888  1.00  0.88           H  
ATOM    624  H02 ARG A  41     -25.445  76.521 -69.501  1.00  0.88           H  
ATOM    625  H03 ARG A  41     -26.119  74.904 -69.957  1.00  0.88           H  
ATOM    626  H04 ARG A  41     -27.317  75.968 -71.790  1.00  0.88           H  
ATOM    627  H05 ARG A  41     -26.663  77.568 -71.292  1.00  0.88           H  
ATOM    628  H06 ARG A  41     -28.815  77.488 -70.390  1.00  0.88           H  
ATOM    629  H07 ARG A  41     -27.747  77.044 -69.015  1.00  0.88           H  
ATOM    630  H08 ARG A  41     -28.450  74.638 -70.151  1.00  0.88           H  
ATOM    631  H09 ARG A  41     -31.608  76.444 -68.418  1.00  0.88           H  
ATOM    632  H10 ARG A  41     -22.918  76.221 -70.067  1.00  0.88           H  
ATOM    633  H11 ARG A  41     -30.229  77.402 -68.910  1.00  0.88           H  
ATOM    634  H12 ARG A  41     -30.239  73.402 -69.517  1.00  0.88           H  
ATOM    635  H13 ARG A  41     -31.614  74.178 -68.762  1.00  0.88           H  
ATOM    636  N   LYS A  42     -24.849  76.826 -73.384  1.00  0.94           N  
ATOM    637  CA  LYS A  42     -24.746  77.969 -74.279  1.00  0.94           C  
ATOM    638  C   LYS A  42     -25.784  77.897 -75.383  1.00  0.94           C  
ATOM    639  O   LYS A  42     -26.026  76.833 -75.957  1.00  0.94           O  
ATOM    640  CB  LYS A  42     -23.355  78.045 -74.901  1.00  0.94           C  
ATOM    641  CG  LYS A  42     -23.103  79.323 -75.687  1.00  0.94           C  
ATOM    642  CD  LYS A  42     -21.681  79.349 -76.202  1.00  0.94           C  
ATOM    643  CE  LYS A  42     -21.325  80.698 -76.796  1.00  0.94           C  
ATOM    644  NZ  LYS A  42     -19.922  80.708 -77.297  1.00  0.94           N  
ATOM    645  H01 LYS A  42     -24.925  78.864 -73.684  1.00  0.94           H  
ATOM    646  H02 LYS A  42     -23.277  77.218 -75.607  1.00  0.94           H  
ATOM    647  H03 LYS A  42     -22.616  77.981 -74.102  1.00  0.94           H  
ATOM    648  H04 LYS A  42     -23.259  80.180 -75.031  1.00  0.94           H  
ATOM    649  H05 LYS A  42     -23.793  79.370 -76.530  1.00  0.94           H  
ATOM    650  H06 LYS A  42     -21.590  78.598 -76.986  1.00  0.94           H  
ATOM    651  H07 LYS A  42     -21.002  79.135 -75.377  1.00  0.94           H  
ATOM    652  H08 LYS A  42     -21.421  81.456 -76.018  1.00  0.94           H  
ATOM    653  H09 LYS A  42     -22.001  80.913 -77.623  1.00  0.94           H  
ATOM    654  H10 LYS A  42     -19.306  80.353 -76.579  1.00  0.94           H  
ATOM    655  H11 LYS A  42     -19.853  80.124 -78.118  1.00  0.94           H  
ATOM    656  H12 LYS A  42     -19.655  81.653 -77.532  1.00  0.94           H  
ATOM    657  H14 LYS A  42     -25.241  75.959 -73.723  1.00  0.94           H  
ATOM    658  N   GLN A  43     -26.391  79.041 -75.679  1.00  0.94           N  
ATOM    659  CA  GLN A  43     -27.341  79.147 -76.773  1.00  0.94           C  
ATOM    660  C   GLN A  43     -26.578  79.431 -78.060  1.00  0.94           C  
ATOM    661  O   GLN A  43     -25.750  80.340 -78.124  1.00  0.94           O  
ATOM    662  CB  GLN A  43     -28.351  80.264 -76.488  1.00  0.94           C  
ATOM    663  CG  GLN A  43     -29.360  80.520 -77.599  1.00  0.94           C  
ATOM    664  CD  GLN A  43     -30.357  81.610 -77.236  1.00  0.94           C  
ATOM    665  NE2 GLN A  43     -30.648  82.489 -78.188  1.00  0.94           N  
ATOM    666  OE1 GLN A  43     -30.861  81.656 -76.115  1.00  0.94           O  
ATOM    667  H01 GLN A  43     -27.892  78.212 -76.877  1.00  0.94           H  
ATOM    668  H02 GLN A  43     -27.770  81.181 -76.388  1.00  0.94           H  
ATOM    669  H03 GLN A  43     -28.901  80.000 -75.585  1.00  0.94           H  
ATOM    670  H04 GLN A  43     -29.919  79.598 -77.759  1.00  0.94           H  
ATOM    671  H05 GLN A  43     -28.823  80.821 -78.498  1.00  0.94           H  
ATOM    672  H06 GLN A  43     -31.305  83.234 -78.004  1.00  0.94           H  
ATOM    673  H07 GLN A  43     -30.212  82.413 -79.096  1.00  0.94           H  
ATOM    674  H13 GLN A  43     -26.186  79.862 -75.127  1.00  0.94           H  
ATOM    675  N   VAL A  44     -26.854  78.634 -79.085  1.00  0.50           N  
ATOM    676  CA  VAL A  44     -26.197  78.788 -80.371  1.00  0.50           C  
ATOM    677  C   VAL A  44     -27.223  78.605 -81.479  1.00  0.50           C  
ATOM    678  O   VAL A  44     -28.362  78.211 -81.223  1.00  0.50           O  
ATOM    679  CB  VAL A  44     -25.075  77.750 -80.545  1.00  0.50           C  
ATOM    680  CG1 VAL A  44     -23.963  77.985 -79.528  1.00  0.50           C  
ATOM    681  CG2 VAL A  44     -25.628  76.344 -80.408  1.00  0.50           C  
ATOM    682  H01 VAL A  44     -25.757  79.784 -80.420  1.00  0.50           H  
ATOM    683  H02 VAL A  44     -24.656  77.863 -81.545  1.00  0.50           H  
ATOM    684  H03 VAL A  44     -23.127  78.487 -80.014  1.00  0.50           H  
ATOM    685  H04 VAL A  44     -24.338  78.608 -78.716  1.00  0.50           H  
ATOM    686  H05 VAL A  44     -23.628  77.028 -79.127  1.00  0.50           H  
ATOM    687  H06 VAL A  44     -26.596  76.285 -80.906  1.00  0.50           H  
ATOM    688  H07 VAL A  44     -24.939  75.636 -80.868  1.00  0.50           H  
ATOM    689  H08 VAL A  44     -27.539  77.901 -78.967  1.00  0.50           H  
ATOM    690  H09 VAL A  44     -25.748  76.101 -79.352  1.00  0.50           H  
ATOM    691  N   VAL A  45     -26.824  78.911 -82.707  1.00  0.56           N  
ATOM    692  CA  VAL A  45     -27.660  78.629 -83.862  1.00  0.56           C  
ATOM    693  C   VAL A  45     -26.970  77.567 -84.698  1.00  0.56           C  
ATOM    694  O   VAL A  45     -25.841  77.763 -85.154  1.00  0.56           O  
ATOM    695  CB  VAL A  45     -27.904  79.889 -84.717  1.00  0.56           C  
ATOM    696  CG1 VAL A  45     -28.883  79.579 -85.837  1.00  0.56           C  
ATOM    697  CG2 VAL A  45     -28.433  81.024 -83.851  1.00  0.56           C  
ATOM    698  H01 VAL A  45     -28.633  78.282 -83.515  1.00  0.56           H  
ATOM    699  H02 VAL A  45     -26.957  80.202 -85.156  1.00  0.56           H  
ATOM    700  H03 VAL A  45     -29.757  80.223 -85.743  1.00  0.56           H  
ATOM    701  H04 VAL A  45     -28.403  79.756 -86.799  1.00  0.56           H  
ATOM    702  H05 VAL A  45     -29.193  78.536 -85.771  1.00  0.56           H  
ATOM    703  H06 VAL A  45     -29.437  80.778 -83.504  1.00  0.56           H  
ATOM    704  H07 VAL A  45     -27.776  81.163 -82.992  1.00  0.56           H  
ATOM    705  H08 VAL A  45     -28.466  81.943 -84.436  1.00  0.56           H  
ATOM    706  H10 VAL A  45     -25.923  79.348 -82.841  1.00  0.56           H  
ATOM    707  N   ILE A  46     -27.637  76.432 -84.875  1.00  0.31           N  
ATOM    708  CA  ILE A  46     -27.075  75.338 -85.652  1.00  0.31           C  
ATOM    709  C   ILE A  46     -28.040  75.006 -86.777  1.00  0.31           C  
ATOM    710  O   ILE A  46     -29.182  74.617 -86.528  1.00  0.31           O  
ATOM    711  CB  ILE A  46     -26.818  74.086 -84.784  1.00  0.31           C  
ATOM    712  CG1 ILE A  46     -25.867  74.425 -83.630  1.00  0.31           C  
ATOM    713  CG2 ILE A  46     -26.238  72.957 -85.622  1.00  0.31           C  
ATOM    714  CD1 ILE A  46     -25.715  73.299 -82.610  1.00  0.31           C  
ATOM    715  H01 ILE A  46     -26.111  75.650 -86.053  1.00  0.31           H  
ATOM    716  H02 ILE A  46     -27.772  73.756 -84.373  1.00  0.31           H  
ATOM    717  H03 ILE A  46     -26.297  75.277 -83.103  1.00  0.31           H  
ATOM    718  H04 ILE A  46     -24.885  74.648 -84.047  1.00  0.31           H  
ATOM    719  H05 ILE A  46     -25.241  72.710 -85.258  1.00  0.31           H  
ATOM    720  H06 ILE A  46     -26.880  72.080 -85.545  1.00  0.31           H  
ATOM    721  H07 ILE A  46     -26.176  73.272 -86.664  1.00  0.31           H  
ATOM    722  H08 ILE A  46     -24.995  73.595 -81.847  1.00  0.31           H  
ATOM    723  H09 ILE A  46     -28.553  76.326 -84.462  1.00  0.31           H  
ATOM    724  H10 ILE A  46     -26.679  73.100 -82.142  1.00  0.31           H  
ATOM    725  H11 ILE A  46     -25.361  72.398 -83.112  1.00  0.31           H  
ATOM    726  N   ASP A  47     -27.579  75.191 -88.012  1.00  0.44           N  
ATOM    727  CA  ASP A  47     -28.399  74.943 -89.197  1.00  0.44           C  
ATOM    728  C   ASP A  47     -29.718  75.691 -89.134  1.00  0.44           C  
ATOM    729  O   ASP A  47     -30.774  75.138 -89.454  1.00  0.44           O  
ATOM    730  CB  ASP A  47     -28.629  73.445 -89.394  1.00  0.44           C  
ATOM    731  CG  ASP A  47     -27.333  72.670 -89.428  1.00  0.44           C  
ATOM    732  OD1 ASP A  47     -26.422  73.068 -90.186  1.00  0.44           O  
ATOM    733  OD2 ASP A  47     -27.208  71.673 -88.685  1.00  0.44           O  
ATOM    734  H01 ASP A  47     -27.851  75.322 -90.060  1.00  0.44           H  
ATOM    735  H02 ASP A  47     -29.128  73.306 -90.353  1.00  0.44           H  
ATOM    736  H03 ASP A  47     -29.241  73.072 -88.573  1.00  0.44           H  
ATOM    737  H12 ASP A  47     -26.630  75.514 -88.135  1.00  0.44           H  
ATOM    738  N   GLY A  48     -29.650  76.946 -88.705  1.00  0.25           N  
ATOM    739  CA  GLY A  48     -30.803  77.822 -88.701  1.00  0.25           C  
ATOM    740  C   GLY A  48     -31.676  77.685 -87.472  1.00  0.25           C  
ATOM    741  O   GLY A  48     -32.604  78.465 -87.273  1.00  0.25           O  
ATOM    742  H01 GLY A  48     -31.417  77.539 -89.556  1.00  0.25           H  
ATOM    743  H02 GLY A  48     -30.452  78.852 -88.760  1.00  0.25           H  
ATOM    744  H04 GLY A  48     -28.765  77.301 -88.371  1.00  0.25           H  
ATOM    745  N   GLU A  49     -31.381  76.689 -86.646  1.00  0.50           N  
ATOM    746  CA  GLU A  49     -32.167  76.436 -85.448  1.00  0.50           C  
ATOM    747  C   GLU A  49     -31.507  77.042 -84.218  1.00  0.50           C  
ATOM    748  O   GLU A  49     -30.363  76.722 -83.897  1.00  0.50           O  
ATOM    749  CB  GLU A  49     -32.317  74.935 -85.242  1.00  0.50           C  
ATOM    750  CG  GLU A  49     -33.134  74.551 -84.032  1.00  0.50           C  
ATOM    751  CD  GLU A  49     -33.242  73.058 -83.904  1.00  0.50           C  
ATOM    752  OE1 GLU A  49     -32.308  72.440 -83.357  1.00  0.50           O  
ATOM    753  OE2 GLU A  49     -34.257  72.501 -84.369  1.00  0.50           O  
ATOM    754  H01 GLU A  49     -33.145  76.898 -85.582  1.00  0.50           H  
ATOM    755  H02 GLU A  49     -31.314  74.542 -85.078  1.00  0.50           H  
ATOM    756  H03 GLU A  49     -30.593  76.093 -86.854  1.00  0.50           H  
ATOM    757  H04 GLU A  49     -32.797  74.515 -86.126  1.00  0.50           H  
ATOM    758  H05 GLU A  49     -34.137  74.962 -84.147  1.00  0.50           H  
ATOM    759  H06 GLU A  49     -32.657  74.952 -83.138  1.00  0.50           H  
ATOM    760  N   THR A  50     -32.220  77.924 -83.532  1.00  0.81           N  
ATOM    761  CA  THR A  50     -31.717  78.447 -82.274  1.00  0.81           C  
ATOM    762  C   THR A  50     -31.939  77.372 -81.222  1.00  0.81           C  
ATOM    763  O   THR A  50     -33.053  76.874 -81.058  1.00  0.81           O  
ATOM    764  CB  THR A  50     -32.418  79.758 -81.871  1.00  0.81           C  
ATOM    765  CG2 THR A  50     -31.948  80.207 -80.498  1.00  0.81           C  
ATOM    766  OG1 THR A  50     -32.101  80.781 -82.824  1.00  0.81           O  
ATOM    767  H01 THR A  50     -30.659  78.688 -82.372  1.00  0.81           H  
ATOM    768  H02 THR A  50     -33.494  79.585 -81.846  1.00  0.81           H  
ATOM    769  H03 THR A  50     -31.079  80.856 -80.606  1.00  0.81           H  
ATOM    770  H04 THR A  50     -32.749  80.753 -80.000  1.00  0.81           H  
ATOM    771  H05 THR A  50     -31.677  79.335 -79.903  1.00  0.81           H  
ATOM    772  H06 THR A  50     -32.173  81.642 -82.406  1.00  0.81           H  
ATOM    773  H07 THR A  50     -33.115  78.233 -83.885  1.00  0.81           H  
ATOM    774  N   CYS A  51     -30.875  76.984 -80.531  1.00  0.81           N  
ATOM    775  CA  CYS A  51     -30.990  75.916 -79.550  1.00  0.81           C  
ATOM    776  C   CYS A  51     -30.016  76.094 -78.399  1.00  0.81           C  
ATOM    777  O   CYS A  51     -29.124  76.944 -78.440  1.00  0.81           O  
ATOM    778  CB  CYS A  51     -30.773  74.556 -80.211  1.00  0.81           C  
ATOM    779  SG  CYS A  51     -29.189  74.417 -81.061  1.00  0.81           S  
ATOM    780  H01 CYS A  51     -32.000  75.961 -79.142  1.00  0.81           H  
ATOM    781  H02 CYS A  51     -31.553  74.436 -80.963  1.00  0.81           H  
ATOM    782  H03 CYS A  51     -30.822  73.785 -79.442  1.00  0.81           H  
ATOM    783  H04 CYS A  51     -28.865  75.600 -81.600  1.00  0.81           H  
ATOM    784  H07 CYS A  51     -29.983  77.431 -80.686  1.00  0.81           H  
ATOM    785  N   LEU A  52     -30.208  75.279 -77.372  1.00  0.88           N  
ATOM    786  CA  LEU A  52     -29.395  75.327 -76.172  1.00  0.88           C  
ATOM    787  C   LEU A  52     -28.550  74.065 -76.111  1.00  0.88           C  
ATOM    788  O   LEU A  52     -29.086  72.956 -76.138  1.00  0.88           O  
ATOM    789  CB  LEU A  52     -30.311  75.387 -74.951  1.00  0.88           C  
ATOM    790  CG  LEU A  52     -29.695  75.626 -73.576  1.00  0.88           C  
ATOM    791  CD1 LEU A  52     -29.139  77.031 -73.497  1.00  0.88           C  
ATOM    792  CD2 LEU A  52     -30.753  75.404 -72.505  1.00  0.88           C  
ATOM    793  H01 LEU A  52     -28.750  76.206 -76.185  1.00  0.88           H  
ATOM    794  H02 LEU A  52     -30.721  74.379 -74.882  1.00  0.88           H  
ATOM    795  H03 LEU A  52     -31.025  76.191 -75.126  1.00  0.88           H  
ATOM    796  H04 LEU A  52     -28.876  74.925 -73.413  1.00  0.88           H  
ATOM    797  H05 LEU A  52     -30.951  74.597 -77.427  1.00  0.88           H  
ATOM    798  H06 LEU A  52     -28.182  77.072 -74.017  1.00  0.88           H  
ATOM    799  H07 LEU A  52     -29.836  77.725 -73.966  1.00  0.88           H  
ATOM    800  H08 LEU A  52     -28.997  77.308 -72.452  1.00  0.88           H  
ATOM    801  H09 LEU A  52     -31.678  75.067 -72.973  1.00  0.88           H  
ATOM    802  H10 LEU A  52     -30.406  74.647 -71.801  1.00  0.88           H  
ATOM    803  H11 LEU A  52     -30.935  76.338 -71.974  1.00  0.88           H  
ATOM    804  N   LEU A  53     -27.233  74.226 -76.055  1.00  0.75           N  
ATOM    805  CA  LEU A  53     -26.359  73.089 -75.822  1.00  0.75           C  
ATOM    806  C   LEU A  53     -26.099  72.972 -74.337  1.00  0.75           C  
ATOM    807  O   LEU A  53     -25.638  73.923 -73.700  1.00  0.75           O  
ATOM    808  CB  LEU A  53     -25.031  73.253 -76.549  1.00  0.75           C  
ATOM    809  CG  LEU A  53     -25.100  73.487 -78.055  1.00  0.75           C  
ATOM    810  CD1 LEU A  53     -23.690  73.465 -78.621  1.00  0.75           C  
ATOM    811  CD2 LEU A  53     -25.975  72.442 -78.720  1.00  0.75           C  
ATOM    812  H01 LEU A  53     -26.847  72.192 -76.202  1.00  0.75           H  
ATOM    813  H02 LEU A  53     -24.519  72.298 -76.430  1.00  0.75           H  
ATOM    814  H03 LEU A  53     -24.513  74.103 -76.105  1.00  0.75           H  
ATOM    815  H04 LEU A  53     -25.550  74.460 -78.255  1.00  0.75           H  
ATOM    816  H05 LEU A  53     -22.998  73.113 -77.856  1.00  0.75           H  
ATOM    817  H06 LEU A  53     -23.653  72.795 -79.480  1.00  0.75           H  
ATOM    818  H07 LEU A  53     -23.407  74.471 -78.932  1.00  0.75           H  
ATOM    819  H08 LEU A  53     -26.888  72.912 -79.085  1.00  0.75           H  
ATOM    820  H09 LEU A  53     -25.437  71.996 -79.556  1.00  0.75           H  
ATOM    821  H10 LEU A  53     -26.230  71.667 -77.997  1.00  0.75           H  
ATOM    822  H12 LEU A  53     -26.836  75.147 -76.175  1.00  0.75           H  
ATOM    823  N   ASP A  54     -26.412  71.810 -73.785  1.00  0.81           N  
ATOM    824  CA  ASP A  54     -26.080  71.501 -72.407  1.00  0.81           C  
ATOM    825  C   ASP A  54     -25.025  70.411 -72.450  1.00  0.81           C  
ATOM    826  O   ASP A  54     -25.317  69.283 -72.833  1.00  0.81           O  
ATOM    827  CB  ASP A  54     -27.324  71.021 -71.660  1.00  0.81           C  
ATOM    828  CG  ASP A  54     -27.021  70.586 -70.241  1.00  0.81           C  
ATOM    829  OD1 ASP A  54     -27.254  71.385 -69.308  1.00  0.81           O  
ATOM    830  OD2 ASP A  54     -26.546  69.446 -70.058  1.00  0.81           O  
ATOM    831  H01 ASP A  54     -25.707  72.380 -71.882  1.00  0.81           H  
ATOM    832  H02 ASP A  54     -27.715  70.155 -72.194  1.00  0.81           H  
ATOM    833  H03 ASP A  54     -28.049  71.835 -71.629  1.00  0.81           H  
ATOM    834  H11 ASP A  54     -26.896  71.118 -74.340  1.00  0.81           H  
ATOM    835  N   ILE A  55     -23.798  70.755 -72.074  1.00  0.31           N  
ATOM    836  CA  ILE A  55     -22.672  69.846 -72.247  1.00  0.31           C  
ATOM    837  C   ILE A  55     -22.104  69.399 -70.915  1.00  0.31           C  
ATOM    838  O   ILE A  55     -21.770  70.222 -70.061  1.00  0.31           O  
ATOM    839  CB  ILE A  55     -21.562  70.504 -73.070  1.00  0.31           C  
ATOM    840  CG1 ILE A  55     -22.127  71.021 -74.399  1.00  0.31           C  
ATOM    841  CG2 ILE A  55     -20.403  69.530 -73.281  1.00  0.31           C  
ATOM    842  CD1 ILE A  55     -21.129  71.800 -75.230  1.00  0.31           C  
ATOM    843  H01 ILE A  55     -23.049  68.972 -72.777  1.00  0.31           H  
ATOM    844  H02 ILE A  55     -21.169  71.360 -72.522  1.00  0.31           H  
ATOM    845  H03 ILE A  55     -22.936  71.708 -74.152  1.00  0.31           H  
ATOM    846  H04 ILE A  55     -23.643  71.663 -71.661  1.00  0.31           H  
ATOM    847  H05 ILE A  55     -22.468  70.166 -74.983  1.00  0.31           H  
ATOM    848  H06 ILE A  55     -19.541  69.861 -72.702  1.00  0.31           H  
ATOM    849  H07 ILE A  55     -20.700  68.534 -72.952  1.00  0.31           H  
ATOM    850  H08 ILE A  55     -20.140  69.500 -74.338  1.00  0.31           H  
ATOM    851  H09 ILE A  55     -20.192  71.245 -75.286  1.00  0.31           H  
ATOM    852  H10 ILE A  55     -21.526  71.944 -76.235  1.00  0.31           H  
ATOM    853  H11 ILE A  55     -20.949  72.770 -74.767  1.00  0.31           H  
ATOM    854  N   LEU A  56     -21.998  68.088 -70.744  1.00  0.44           N  
ATOM    855  CA  LEU A  56     -21.373  67.523 -69.561  1.00  0.44           C  
ATOM    856  C   LEU A  56     -19.968  67.045 -69.889  1.00  0.44           C  
ATOM    857  O   LEU A  56     -19.776  66.193 -70.762  1.00  0.44           O  
ATOM    858  CB  LEU A  56     -22.196  66.362 -69.020  1.00  0.44           C  
ATOM    859  CG  LEU A  56     -21.822  65.928 -67.607  1.00  0.44           C  
ATOM    860  CD1 LEU A  56     -22.356  66.930 -66.590  1.00  0.44           C  
ATOM    861  CD2 LEU A  56     -22.370  64.547 -67.330  1.00  0.44           C  
ATOM    862  H01 LEU A  56     -21.320  68.300 -68.799  1.00  0.44           H  
ATOM    863  H02 LEU A  56     -21.995  65.510 -69.670  1.00  0.44           H  
ATOM    864  H03 LEU A  56     -23.245  66.658 -69.020  1.00  0.44           H  
ATOM    865  H04 LEU A  56     -20.736  65.896 -67.521  1.00  0.44           H  
ATOM    866  H05 LEU A  56     -23.366  66.644 -66.295  1.00  0.44           H  
ATOM    867  H06 LEU A  56     -21.710  66.937 -65.712  1.00  0.44           H  
ATOM    868  H07 LEU A  56     -22.376  67.925 -67.035  1.00  0.44           H  
ATOM    869  H08 LEU A  56     -23.344  64.441 -67.807  1.00  0.44           H  
ATOM    870  H09 LEU A  56     -21.687  63.798 -67.730  1.00  0.44           H  
ATOM    871  H10 LEU A  56     -22.475  64.406 -66.254  1.00  0.44           H  
ATOM    872  H12 LEU A  56     -22.361  67.468 -71.454  1.00  0.44           H  
ATOM    873  N   ASP A  57     -18.993  67.613 -69.187  1.00  0.06           N  
ATOM    874  CA  ASP A  57     -17.588  67.289 -69.326  1.00  0.06           C  
ATOM    875  C   ASP A  57     -17.244  66.313 -68.203  1.00  0.06           C  
ATOM    876  O   ASP A  57     -17.241  66.682 -67.027  1.00  0.06           O  
ATOM    877  CB  ASP A  57     -16.790  68.581 -69.179  1.00  0.06           C  
ATOM    878  CG  ASP A  57     -15.309  68.375 -69.331  1.00  0.06           C  
ATOM    879  OD1 ASP A  57     -14.901  67.372 -69.955  1.00  0.06           O  
ATOM    880  OD2 ASP A  57     -14.549  69.236 -68.838  1.00  0.06           O  
ATOM    881  H01 ASP A  57     -17.357  66.840 -70.292  1.00  0.06           H  
ATOM    882  H02 ASP A  57     -16.965  68.960 -68.172  1.00  0.06           H  
ATOM    883  H03 ASP A  57     -17.124  69.285 -69.941  1.00  0.06           H  
ATOM    884  H11 ASP A  57     -19.249  68.318 -68.511  1.00  0.06           H  
ATOM    885  N   THR A  58     -16.967  65.063 -68.560  1.00  0.12           N  
ATOM    886  CA  THR A  58     -16.852  63.991 -67.569  1.00  0.12           C  
ATOM    887  C   THR A  58     -15.405  63.644 -67.213  1.00  0.12           C  
ATOM    888  O   THR A  58     -14.463  64.126 -67.835  1.00  0.12           O  
ATOM    889  CB  THR A  58     -17.573  62.714 -68.047  1.00  0.12           C  
ATOM    890  CG2 THR A  58     -19.002  63.039 -68.466  1.00  0.12           C  
ATOM    891  OG1 THR A  58     -16.861  62.148 -69.157  1.00  0.12           O  
ATOM    892  H01 THR A  58     -17.330  64.377 -66.668  1.00  0.12           H  
ATOM    893  H02 THR A  58     -17.602  61.996 -67.227  1.00  0.12           H  
ATOM    894  H03 THR A  58     -19.626  63.143 -67.578  1.00  0.12           H  
ATOM    895  H04 THR A  58     -16.833  64.847 -69.538  1.00  0.12           H  
ATOM    896  H05 THR A  58     -19.013  63.973 -69.028  1.00  0.12           H  
ATOM    897  H06 THR A  58     -19.390  62.234 -69.090  1.00  0.12           H  
ATOM    898  H07 THR A  58     -16.781  62.803 -69.854  1.00  0.12           H  
ATOM    899  N   ALA A  59     -15.238  62.796 -66.202  1.00  0.25           N  
ATOM    900  CA  ALA A  59     -13.914  62.383 -65.737  1.00  0.25           C  
ATOM    901  C   ALA A  59     -13.352  61.221 -66.546  1.00  0.25           C  
ATOM    902  O   ALA A  59     -14.036  60.212 -66.749  1.00  0.25           O  
ATOM    903  CB  ALA A  59     -13.972  61.998 -64.259  1.00  0.25           C  
ATOM    904  H01 ALA A  59     -13.247  63.234 -65.874  1.00  0.25           H  
ATOM    905  H02 ALA A  59     -14.941  62.282 -63.848  1.00  0.25           H  
ATOM    906  H03 ALA A  59     -13.837  60.921 -64.158  1.00  0.25           H  
ATOM    907  H04 ALA A  59     -13.182  62.517 -63.717  1.00  0.25           H  
ATOM    908  H08 ALA A  59     -16.055  62.424 -65.739  1.00  0.25           H  
ATOM    909  N   GLY A  60     -12.104  61.351 -66.984  1.00  0.00           N  
ATOM    910  CA  GLY A  60     -11.415  60.262 -67.652  1.00  0.00           C  
ATOM    911  C   GLY A  60     -10.650  59.374 -66.681  1.00  0.00           C  
ATOM    912  O   GLY A  60     -10.330  58.230 -67.001  1.00  0.00           O  
ATOM    913  H01 GLY A  60     -10.692  60.700 -68.340  1.00  0.00           H  
ATOM    914  H02 GLY A  60     -12.150  59.653 -68.179  1.00  0.00           H  
ATOM    915  H05 GLY A  60     -11.623  62.229 -66.849  1.00  0.00           H  
ATOM    916  N   GLN A  61     -10.347  59.893 -65.495  1.00  0.00           N  
ATOM    917  CA  GLN A  61      -9.659  59.084 -64.491  1.00  0.00           C  
ATOM    918  C   GLN A  61     -10.546  57.943 -63.999  1.00  0.00           C  
ATOM    919  O   GLN A  61     -11.682  58.160 -63.575  1.00  0.00           O  
ATOM    920  CB  GLN A  61      -9.160  59.945 -63.330  1.00  0.00           C  
ATOM    921  CG  GLN A  61      -7.862  60.654 -63.656  1.00  0.00           C  
ATOM    922  CD  GLN A  61      -6.847  59.717 -64.289  1.00  0.00           C  
ATOM    923  NE2 GLN A  61      -6.195  58.904 -63.464  1.00  0.00           N  
ATOM    924  OE1 GLN A  61      -6.665  59.710 -65.508  1.00  0.00           O  
ATOM    925  H01 GLN A  61      -8.785  58.639 -64.966  1.00  0.00           H  
ATOM    926  H02 GLN A  61      -8.975  59.286 -62.482  1.00  0.00           H  
ATOM    927  H03 GLN A  61     -10.593  60.850 -65.287  1.00  0.00           H  
ATOM    928  H04 GLN A  61      -9.919  60.692 -63.095  1.00  0.00           H  
ATOM    929  H05 GLN A  61      -7.439  61.029 -62.724  1.00  0.00           H  
ATOM    930  H06 GLN A  61      -8.070  61.469 -64.349  1.00  0.00           H  
ATOM    931  H07 GLN A  61      -5.514  58.254 -63.829  1.00  0.00           H  
ATOM    932  H08 GLN A  61      -6.381  58.936 -62.472  1.00  0.00           H  
ATOM    933  N   GLU A  62     -10.012  56.727 -64.070  1.00  0.50           N  
ATOM    934  CA  GLU A  62     -10.777  55.520 -63.772  1.00  0.50           C  
ATOM    935  C   GLU A  62     -11.328  55.523 -62.351  1.00  0.50           C  
ATOM    936  O   GLU A  62     -12.308  54.839 -62.055  1.00  0.50           O  
ATOM    937  CB  GLU A  62      -9.914  54.277 -64.004  1.00  0.50           C  
ATOM    938  CG  GLU A  62      -9.227  54.260 -65.359  1.00  0.50           C  
ATOM    939  CD  GLU A  62      -8.153  53.196 -65.459  1.00  0.50           C  
ATOM    940  OE1 GLU A  62      -8.499  52.018 -65.690  1.00  0.50           O  
ATOM    941  OE2 GLU A  62      -6.961  53.542 -65.318  1.00  0.50           O  
ATOM    942  H01 GLU A  62     -11.630  55.500 -64.450  1.00  0.50           H  
ATOM    943  H02 GLU A  62     -10.580  53.414 -63.972  1.00  0.50           H  
ATOM    944  H03 GLU A  62      -9.149  54.237 -63.228  1.00  0.50           H  
ATOM    945  H04 GLU A  62      -8.744  55.228 -65.494  1.00  0.50           H  
ATOM    946  H05 GLU A  62      -9.976  54.073 -66.128  1.00  0.50           H  
ATOM    947  H09 GLU A  62      -9.043  56.635 -64.340  1.00  0.50           H  
ATOM    948  N   GLU A  63     -10.694  56.297 -61.476  1.00  0.50           N  
ATOM    949  CA  GLU A  63     -11.149  56.436 -60.097  1.00  0.50           C  
ATOM    950  C   GLU A  63     -12.628  56.812 -60.023  1.00  0.50           C  
ATOM    951  O   GLU A  63     -13.318  56.466 -59.064  1.00  0.50           O  
ATOM    952  CB  GLU A  63     -10.312  57.488 -59.363  1.00  0.50           C  
ATOM    953  CG  GLU A  63      -8.945  57.002 -58.899  1.00  0.50           C  
ATOM    954  CD  GLU A  63      -8.055  56.549 -60.040  1.00  0.50           C  
ATOM    955  OE1 GLU A  63      -8.141  57.134 -61.142  1.00  0.50           O  
ATOM    956  OE2 GLU A  63      -7.261  55.607 -59.832  1.00  0.50           O  
ATOM    957  H01 GLU A  63     -11.022  55.467 -59.614  1.00  0.50           H  
ATOM    958  H02 GLU A  63     -10.868  57.750 -58.463  1.00  0.50           H  
ATOM    959  H03 GLU A  63     -10.163  58.333 -60.035  1.00  0.50           H  
ATOM    960  H04 GLU A  63      -9.109  56.139 -58.254  1.00  0.50           H  
ATOM    961  H05 GLU A  63      -8.447  57.816 -58.372  1.00  0.50           H  
ATOM    962  H06 GLU A  63      -9.873  56.804 -61.775  1.00  0.50           H  
ATOM    963  N   TYR A  64     -13.112  57.519 -61.040  1.00  0.12           N  
ATOM    964  CA  TYR A  64     -14.473  58.047 -61.019  1.00  0.12           C  
ATOM    965  C   TYR A  64     -15.429  57.310 -61.955  1.00  0.12           C  
ATOM    966  O   TYR A  64     -16.459  57.856 -62.350  1.00  0.12           O  
ATOM    967  CB  TYR A  64     -14.466  59.544 -61.354  1.00  0.12           C  
ATOM    968  CG  TYR A  64     -13.793  60.394 -60.303  1.00  0.12           C  
ATOM    969  CD1 TYR A  64     -14.444  60.704 -59.116  1.00  0.12           C  
ATOM    970  CD2 TYR A  64     -12.506  60.883 -60.493  1.00  0.12           C  
ATOM    971  CE1 TYR A  64     -13.834  61.475 -58.148  1.00  0.12           C  
ATOM    972  CE2 TYR A  64     -11.886  61.656 -59.528  1.00  0.12           C  
ATOM    973  CZ  TYR A  64     -12.557  61.949 -58.357  1.00  0.12           C  
ATOM    974  OH  TYR A  64     -11.952  62.720 -57.391  1.00  0.12           O  
ATOM    975  H01 TYR A  64     -14.845  57.889 -60.007  1.00  0.12           H  
ATOM    976  H02 TYR A  64     -15.506  59.865 -61.407  1.00  0.12           H  
ATOM    977  H03 TYR A  64     -13.942  59.684 -62.299  1.00  0.12           H  
ATOM    978  H04 TYR A  64     -15.454  60.332 -58.946  1.00  0.12           H  
ATOM    979  H05 TYR A  64     -11.976  60.654 -61.418  1.00  0.12           H  
ATOM    980  H06 TYR A  64     -12.526  57.694 -61.844  1.00  0.12           H  
ATOM    981  H07 TYR A  64     -14.360  61.708 -57.222  1.00  0.12           H  
ATOM    982  H08 TYR A  64     -10.876  62.031 -59.691  1.00  0.12           H  
ATOM    983  H09 TYR A  64     -11.728  62.171 -56.636  1.00  0.12           H  
ATOM    984  N   SER A  65     -15.099  56.070 -62.299  1.00  0.25           N  
ATOM    985  CA  SER A  65     -15.904  55.313 -63.256  1.00  0.25           C  
ATOM    986  C   SER A  65     -17.319  55.017 -62.754  1.00  0.25           C  
ATOM    987  O   SER A  65     -18.217  54.742 -63.549  1.00  0.25           O  
ATOM    988  CB  SER A  65     -15.198  54.015 -63.659  1.00  0.25           C  
ATOM    989  OG  SER A  65     -15.008  53.166 -62.541  1.00  0.25           O  
ATOM    990  H01 SER A  65     -16.010  55.951 -64.133  1.00  0.25           H  
ATOM    991  H02 SER A  65     -14.221  54.268 -64.070  1.00  0.25           H  
ATOM    992  H03 SER A  65     -15.804  53.496 -64.402  1.00  0.25           H  
ATOM    993  H04 SER A  65     -14.715  52.302 -62.841  1.00  0.25           H  
ATOM    994  H10 SER A  65     -14.279  55.643 -61.893  1.00  0.25           H  
ATOM    995  N   ALA A  66     -17.521  55.084 -61.442  1.00  0.50           N  
ATOM    996  CA  ALA A  66     -18.836  54.815 -60.866  1.00  0.50           C  
ATOM    997  C   ALA A  66     -19.857  55.885 -61.252  1.00  0.50           C  
ATOM    998  O   ALA A  66     -21.066  55.661 -61.162  1.00  0.50           O  
ATOM    999  CB  ALA A  66     -18.741  54.687 -59.348  1.00  0.50           C  
ATOM   1000  H01 ALA A  66     -19.185  53.868 -61.277  1.00  0.50           H  
ATOM   1001  H02 ALA A  66     -18.344  55.612 -58.930  1.00  0.50           H  
ATOM   1002  H03 ALA A  66     -19.732  54.499 -58.936  1.00  0.50           H  
ATOM   1003  H04 ALA A  66     -18.078  53.860 -59.093  1.00  0.50           H  
ATOM   1004  H05 ALA A  66     -16.752  55.325 -60.833  1.00  0.50           H  
ATOM   1005  N   MET A  67     -19.364  57.040 -61.690  1.00  0.12           N  
ATOM   1006  CA  MET A  67     -20.227  58.163 -62.052  1.00  0.12           C  
ATOM   1007  C   MET A  67     -20.826  58.026 -63.450  1.00  0.12           C  
ATOM   1008  O   MET A  67     -21.729  58.778 -63.818  1.00  0.12           O  
ATOM   1009  CB  MET A  67     -19.450  59.483 -61.970  1.00  0.12           C  
ATOM   1010  CG  MET A  67     -18.902  59.815 -60.593  1.00  0.12           C  
ATOM   1011  SD  MET A  67     -17.968  61.361 -60.582  1.00  0.12           S  
ATOM   1012  CE  MET A  67     -19.265  62.556 -60.877  1.00  0.12           C  
ATOM   1013  H01 MET A  67     -21.049  58.160 -61.336  1.00  0.12           H  
ATOM   1014  H02 MET A  67     -20.160  60.273 -62.216  1.00  0.12           H  
ATOM   1015  H03 MET A  67     -18.612  59.428 -62.665  1.00  0.12           H  
ATOM   1016  H04 MET A  67     -18.223  59.013 -60.302  1.00  0.12           H  
ATOM   1017  H05 MET A  67     -18.363  57.144 -61.775  1.00  0.12           H  
ATOM   1018  H06 MET A  67     -19.735  59.903 -59.895  1.00  0.12           H  
ATOM   1019  H07 MET A  67     -20.132  62.309 -60.264  1.00  0.12           H  
ATOM   1020  H08 MET A  67     -18.908  63.552 -60.616  1.00  0.12           H  
ATOM   1021  H09 MET A  67     -19.547  62.534 -61.930  1.00  0.12           H  
ATOM   1022  N   ARG A  68     -20.329  57.065 -64.223  1.00  0.00           N  
ATOM   1023  CA  ARG A  68     -20.723  56.935 -65.625  1.00  0.00           C  
ATOM   1024  C   ARG A  68     -22.188  56.562 -65.828  1.00  0.00           C  
ATOM   1025  O   ARG A  68     -22.856  57.108 -66.706  1.00  0.00           O  
ATOM   1026  CB  ARG A  68     -19.812  55.941 -66.351  1.00  0.00           C  
ATOM   1027  CG  ARG A  68     -18.365  56.391 -66.391  1.00  0.00           C  
ATOM   1028  CD  ARG A  68     -17.494  55.466 -67.219  1.00  0.00           C  
ATOM   1029  NE  ARG A  68     -16.082  55.752 -66.982  1.00  0.00           N  
ATOM   1030  CZ  ARG A  68     -15.087  54.911 -67.248  1.00  0.00           C  
ATOM   1031  NH1 ARG A  68     -15.340  53.721 -67.778  1.00  0.00           N  
ATOM   1032  NH2 ARG A  68     -13.835  55.262 -66.982  1.00  0.00           N  
ATOM   1033  H01 ARG A  68     -20.604  57.928 -66.059  1.00  0.00           H  
ATOM   1034  H02 ARG A  68     -20.161  55.868 -67.381  1.00  0.00           H  
ATOM   1035  H03 ARG A  68     -19.865  54.981 -65.838  1.00  0.00           H  
ATOM   1036  H04 ARG A  68     -17.985  56.378 -65.369  1.00  0.00           H  
ATOM   1037  H05 ARG A  68     -18.321  57.392 -66.820  1.00  0.00           H  
ATOM   1038  H06 ARG A  68     -17.715  55.623 -68.275  1.00  0.00           H  
ATOM   1039  H07 ARG A  68     -17.703  54.432 -66.944  1.00  0.00           H  
ATOM   1040  H08 ARG A  68     -15.844  56.651 -66.589  1.00  0.00           H  
ATOM   1041  H09 ARG A  68     -14.581  53.086 -67.978  1.00  0.00           H  
ATOM   1042  H10 ARG A  68     -19.665  56.411 -63.833  1.00  0.00           H  
ATOM   1043  H11 ARG A  68     -16.292  53.451 -67.981  1.00  0.00           H  
ATOM   1044  H12 ARG A  68     -13.639  56.167 -66.578  1.00  0.00           H  
ATOM   1045  H13 ARG A  68     -13.078  54.624 -67.183  1.00  0.00           H  
ATOM   1046  N   ASP A  69     -22.693  55.637 -65.019  1.00  0.25           N  
ATOM   1047  CA  ASP A  69     -24.072  55.194 -65.174  1.00  0.25           C  
ATOM   1048  C   ASP A  69     -25.037  56.378 -65.152  1.00  0.25           C  
ATOM   1049  O   ASP A  69     -25.923  56.481 -65.998  1.00  0.25           O  
ATOM   1050  CB  ASP A  69     -24.439  54.163 -64.102  1.00  0.25           C  
ATOM   1051  CG  ASP A  69     -23.692  52.850 -64.272  1.00  0.25           C  
ATOM   1052  OD1 ASP A  69     -23.070  52.387 -63.293  1.00  0.25           O  
ATOM   1053  OD2 ASP A  69     -23.725  52.277 -65.384  1.00  0.25           O  
ATOM   1054  H01 ASP A  69     -24.161  54.712 -66.148  1.00  0.25           H  
ATOM   1055  H02 ASP A  69     -25.504  53.951 -64.200  1.00  0.25           H  
ATOM   1056  H03 ASP A  69     -24.200  54.577 -63.122  1.00  0.25           H  
ATOM   1057  H14 ASP A  69     -22.117  55.238 -64.292  1.00  0.25           H  
ATOM   1058  N   GLN A  70     -24.845  57.291 -64.206  1.00  0.25           N  
ATOM   1059  CA  GLN A  70     -25.740  58.437 -64.082  1.00  0.25           C  
ATOM   1060  C   GLN A  70     -25.721  59.348 -65.308  1.00  0.25           C  
ATOM   1061  O   GLN A  70     -26.771  59.716 -65.831  1.00  0.25           O  
ATOM   1062  CB  GLN A  70     -25.425  59.250 -62.826  1.00  0.25           C  
ATOM   1063  CG  GLN A  70     -26.346  60.443 -62.642  1.00  0.25           C  
ATOM   1064  CD  GLN A  70     -27.806  60.038 -62.548  1.00  0.25           C  
ATOM   1065  NE2 GLN A  70     -28.632  60.586 -63.433  1.00  0.25           N  
ATOM   1066  OE1 GLN A  70     -28.186  59.243 -61.688  1.00  0.25           O  
ATOM   1067  H01 GLN A  70     -26.745  58.023 -64.002  1.00  0.25           H  
ATOM   1068  H02 GLN A  70     -24.411  59.636 -62.935  1.00  0.25           H  
ATOM   1069  H03 GLN A  70     -25.522  58.599 -61.957  1.00  0.25           H  
ATOM   1070  H04 GLN A  70     -24.071  57.191 -63.565  1.00  0.25           H  
ATOM   1071  H05 GLN A  70     -26.235  61.086 -63.515  1.00  0.25           H  
ATOM   1072  H06 GLN A  70     -26.067  60.964 -61.726  1.00  0.25           H  
ATOM   1073  H07 GLN A  70     -29.615  60.354 -63.418  1.00  0.25           H  
ATOM   1074  H08 GLN A  70     -28.277  61.235 -64.121  1.00  0.25           H  
ATOM   1075  N   TYR A  71     -24.532  59.718 -65.769  1.00  0.06           N  
ATOM   1076  CA  TYR A  71     -24.454  60.651 -66.887  1.00  0.06           C  
ATOM   1077  C   TYR A  71     -24.830  60.013 -68.222  1.00  0.06           C  
ATOM   1078  O   TYR A  71     -25.320  60.692 -69.125  1.00  0.06           O  
ATOM   1079  CB  TYR A  71     -23.115  61.417 -66.928  1.00  0.06           C  
ATOM   1080  CG  TYR A  71     -21.865  60.678 -67.383  1.00  0.06           C  
ATOM   1081  CD1 TYR A  71     -21.782  60.101 -68.645  1.00  0.06           C  
ATOM   1082  CD2 TYR A  71     -20.737  60.631 -66.571  1.00  0.06           C  
ATOM   1083  CE1 TYR A  71     -20.628  59.461 -69.064  1.00  0.06           C  
ATOM   1084  CE2 TYR A  71     -19.575  59.991 -66.985  1.00  0.06           C  
ATOM   1085  CZ  TYR A  71     -19.527  59.410 -68.234  1.00  0.06           C  
ATOM   1086  OH  TYR A  71     -18.379  58.777 -68.662  1.00  0.06           O  
ATOM   1087  H01 TYR A  71     -25.218  61.407 -66.706  1.00  0.06           H  
ATOM   1088  H02 TYR A  71     -22.915  61.657 -65.884  1.00  0.06           H  
ATOM   1089  H03 TYR A  71     -23.250  62.265 -67.600  1.00  0.06           H  
ATOM   1090  H04 TYR A  71     -22.640  60.153 -69.316  1.00  0.06           H  
ATOM   1091  H05 TYR A  71     -20.765  61.106 -65.590  1.00  0.06           H  
ATOM   1092  H06 TYR A  71     -20.589  58.997 -70.050  1.00  0.06           H  
ATOM   1093  H07 TYR A  71     -18.707  59.949 -66.326  1.00  0.06           H  
ATOM   1094  H08 TYR A  71     -18.140  59.101 -69.534  1.00  0.06           H  
ATOM   1095  H09 TYR A  71     -23.688  59.356 -65.349  1.00  0.06           H  
ATOM   1096  N   MET A  72     -24.642  58.702 -68.332  1.00  0.06           N  
ATOM   1097  CA  MET A  72     -25.061  57.989 -69.533  1.00  0.06           C  
ATOM   1098  C   MET A  72     -26.579  57.855 -69.613  1.00  0.06           C  
ATOM   1099  O   MET A  72     -27.148  57.829 -70.704  1.00  0.06           O  
ATOM   1100  CB  MET A  72     -24.379  56.626 -69.619  1.00  0.06           C  
ATOM   1101  CG  MET A  72     -22.894  56.747 -69.891  1.00  0.06           C  
ATOM   1102  SD  MET A  72     -22.038  55.177 -69.823  1.00  0.06           S  
ATOM   1103  CE  MET A  72     -20.381  55.708 -70.251  1.00  0.06           C  
ATOM   1104  H01 MET A  72     -24.747  58.581 -70.393  1.00  0.06           H  
ATOM   1105  H02 MET A  72     -24.828  56.079 -70.448  1.00  0.06           H  
ATOM   1106  H03 MET A  72     -24.522  56.101 -68.675  1.00  0.06           H  
ATOM   1107  H04 MET A  72     -22.472  57.381 -69.112  1.00  0.06           H  
ATOM   1108  H05 MET A  72     -22.756  57.175 -70.884  1.00  0.06           H  
ATOM   1109  H06 MET A  72     -19.689  54.876 -70.123  1.00  0.06           H  
ATOM   1110  H07 MET A  72     -20.362  56.039 -71.289  1.00  0.06           H  
ATOM   1111  H08 MET A  72     -20.083  56.531 -69.601  1.00  0.06           H  
ATOM   1112  H09 MET A  72     -24.205  58.194 -67.576  1.00  0.06           H  
ATOM   1113  N   ARG A  73     -27.233  57.784 -68.456  1.00  0.12           N  
ATOM   1114  CA  ARG A  73     -28.691  57.756 -68.412  1.00  0.12           C  
ATOM   1115  C   ARG A  73     -29.303  59.045 -68.955  1.00  0.12           C  
ATOM   1116  O   ARG A  73     -30.276  59.008 -69.701  1.00  0.12           O  
ATOM   1117  CB  ARG A  73     -29.188  57.521 -66.981  1.00  0.12           C  
ATOM   1118  CG  ARG A  73     -28.801  56.181 -66.384  1.00  0.12           C  
ATOM   1119  CD  ARG A  73     -29.422  56.014 -65.006  1.00  0.12           C  
ATOM   1120  NE  ARG A  73     -30.852  56.299 -65.045  1.00  0.12           N  
ATOM   1121  CZ  ARG A  73     -31.765  55.448 -65.499  1.00  0.12           C  
ATOM   1122  NH1 ARG A  73     -31.392  54.256 -65.947  1.00  0.12           N  
ATOM   1123  NH2 ARG A  73     -33.048  55.786 -65.505  1.00  0.12           N  
ATOM   1124  H01 ARG A  73     -29.010  56.931 -69.049  1.00  0.12           H  
ATOM   1125  H02 ARG A  73     -30.277  57.531 -67.030  1.00  0.12           H  
ATOM   1126  H03 ARG A  73     -28.779  58.307 -66.346  1.00  0.12           H  
ATOM   1127  H04 ARG A  73     -27.716  56.137 -66.290  1.00  0.12           H  
ATOM   1128  H05 ARG A  73     -29.153  55.382 -67.036  1.00  0.12           H  
ATOM   1129  H06 ARG A  73     -28.945  56.714 -64.320  1.00  0.12           H  
ATOM   1130  H07 ARG A  73     -29.270  54.989 -64.666  1.00  0.12           H  
ATOM   1131  H08 ARG A  73     -31.167  57.197 -64.707  1.00  0.12           H  
ATOM   1132  H09 ARG A  73     -26.710  57.749 -67.592  1.00  0.12           H  
ATOM   1133  H10 ARG A  73     -32.084  53.607 -66.292  1.00  0.12           H  
ATOM   1134  H11 ARG A  73     -30.416  53.998 -65.943  1.00  0.12           H  
ATOM   1135  H12 ARG A  73     -33.333  56.693 -65.164  1.00  0.12           H  
ATOM   1136  H13 ARG A  73     -33.740  55.136 -65.851  1.00  0.12           H  
ATOM   1137  N   THR A  74     -28.722  60.180 -68.578  1.00  0.25           N  
ATOM   1138  CA  THR A  74     -29.292  61.491 -68.883  1.00  0.25           C  
ATOM   1139  C   THR A  74     -28.944  62.036 -70.280  1.00  0.25           C  
ATOM   1140  O   THR A  74     -29.740  62.749 -70.894  1.00  0.25           O  
ATOM   1141  CB  THR A  74     -28.867  62.526 -67.818  1.00  0.25           C  
ATOM   1142  CG2 THR A  74     -29.571  63.858 -68.042  1.00  0.25           C  
ATOM   1143  OG1 THR A  74     -29.191  62.030 -66.512  1.00  0.25           O  
ATOM   1144  H01 THR A  74     -30.371  61.337 -68.872  1.00  0.25           H  
ATOM   1145  H02 THR A  74     -27.792  62.684 -67.901  1.00  0.25           H  
ATOM   1146  H03 THR A  74     -30.518  63.863 -67.503  1.00  0.25           H  
ATOM   1147  H04 THR A  74     -28.941  64.669 -67.676  1.00  0.25           H  
ATOM   1148  H05 THR A  74     -29.759  63.996 -69.107  1.00  0.25           H  
ATOM   1149  H06 THR A  74     -29.083  62.732 -65.867  1.00  0.25           H  
ATOM   1150  H14 THR A  74     -27.855  60.135 -68.062  1.00  0.25           H  
ATOM   1151  N   GLY A  75     -27.760  61.699 -70.779  1.00  0.25           N  
ATOM   1152  CA  GLY A  75     -27.280  62.258 -72.036  1.00  0.25           C  
ATOM   1153  C   GLY A  75     -28.050  61.823 -73.274  1.00  0.25           C  
ATOM   1154  O   GLY A  75     -28.531  60.687 -73.356  1.00  0.25           O  
ATOM   1155  H01 GLY A  75     -26.264  61.884 -72.165  1.00  0.25           H  
ATOM   1156  H02 GLY A  75     -27.338  63.344 -71.967  1.00  0.25           H  
ATOM   1157  H07 GLY A  75     -27.181  61.042 -70.277  1.00  0.25           H  
ATOM   1158  N   GLU A  76     -28.170  62.723 -74.245  1.00  0.62           N  
ATOM   1159  CA  GLU A  76     -28.872  62.428 -75.494  1.00  0.62           C  
ATOM   1160  C   GLU A  76     -27.899  62.034 -76.605  1.00  0.62           C  
ATOM   1161  O   GLU A  76     -28.259  61.305 -77.529  1.00  0.62           O  
ATOM   1162  CB  GLU A  76     -29.722  63.623 -75.932  1.00  0.62           C  
ATOM   1163  CG  GLU A  76     -30.909  63.878 -75.011  1.00  0.62           C  
ATOM   1164  CD  GLU A  76     -31.649  65.175 -75.307  1.00  0.62           C  
ATOM   1165  OE1 GLU A  76     -31.050  66.115 -75.881  1.00  0.62           O  
ATOM   1166  OE2 GLU A  76     -32.843  65.257 -74.944  1.00  0.62           O  
ATOM   1167  H01 GLU A  76     -29.529  61.579 -75.307  1.00  0.62           H  
ATOM   1168  H02 GLU A  76     -30.120  63.395 -76.921  1.00  0.62           H  
ATOM   1169  H03 GLU A  76     -27.764  63.639 -74.116  1.00  0.62           H  
ATOM   1170  H04 GLU A  76     -29.092  64.513 -75.943  1.00  0.62           H  
ATOM   1171  H05 GLU A  76     -30.513  63.963 -73.999  1.00  0.62           H  
ATOM   1172  H06 GLU A  76     -31.610  63.050 -75.116  1.00  0.62           H  
ATOM   1173  N   GLY A  77     -26.672  62.534 -76.520  1.00  0.50           N  
ATOM   1174  CA  GLY A  77     -25.636  62.191 -77.478  1.00  0.50           C  
ATOM   1175  C   GLY A  77     -24.273  62.225 -76.822  1.00  0.50           C  
ATOM   1176  O   GLY A  77     -24.063  62.989 -75.875  1.00  0.50           O  
ATOM   1177  H01 GLY A  77     -25.654  62.918 -78.290  1.00  0.50           H  
ATOM   1178  H02 GLY A  77     -25.823  61.190 -77.866  1.00  0.50           H  
ATOM   1179  H07 GLY A  77     -26.453  63.171 -75.768  1.00  0.50           H  
ATOM   1180  N   PHE A  78     -23.343  61.430 -77.340  1.00  0.25           N  
ATOM   1181  CA  PHE A  78     -22.039  61.270 -76.712  1.00  0.25           C  
ATOM   1182  C   PHE A  78     -20.903  61.548 -77.678  1.00  0.25           C  
ATOM   1183  O   PHE A  78     -20.876  61.007 -78.788  1.00  0.25           O  
ATOM   1184  CB  PHE A  78     -21.918  59.862 -76.122  1.00  0.25           C  
ATOM   1185  CG  PHE A  78     -22.952  59.577 -75.077  1.00  0.25           C  
ATOM   1186  CD1 PHE A  78     -24.226  59.188 -75.440  1.00  0.25           C  
ATOM   1187  CD2 PHE A  78     -22.665  59.755 -73.735  1.00  0.25           C  
ATOM   1188  CE1 PHE A  78     -25.200  58.964 -74.482  1.00  0.25           C  
ATOM   1189  CE2 PHE A  78     -23.632  59.533 -72.763  1.00  0.25           C  
ATOM   1190  CZ  PHE A  78     -24.902  59.138 -73.136  1.00  0.25           C  
ATOM   1191  H01 PHE A  78     -21.960  62.005 -75.911  1.00  0.25           H  
ATOM   1192  H02 PHE A  78     -20.941  59.791 -75.643  1.00  0.25           H  
ATOM   1193  H03 PHE A  78     -23.546  60.924 -78.190  1.00  0.25           H  
ATOM   1194  H04 PHE A  78     -22.027  59.136 -76.928  1.00  0.25           H  
ATOM   1195  H05 PHE A  78     -24.468  59.056 -76.494  1.00  0.25           H  
ATOM   1196  H06 PHE A  78     -21.666  60.074 -73.437  1.00  0.25           H  
ATOM   1197  H07 PHE A  78     -26.200  58.651 -74.783  1.00  0.25           H  
ATOM   1198  H08 PHE A  78     -23.389  59.670 -71.709  1.00  0.25           H  
ATOM   1199  H09 PHE A  78     -25.666  58.964 -72.379  1.00  0.25           H  
ATOM   1200  N   LEU A  79     -19.985  62.409 -77.253  1.00  0.12           N  
ATOM   1201  CA  LEU A  79     -18.751  62.648 -77.980  1.00  0.12           C  
ATOM   1202  C   LEU A  79     -17.702  61.738 -77.371  1.00  0.12           C  
ATOM   1203  O   LEU A  79     -17.296  61.937 -76.230  1.00  0.12           O  
ATOM   1204  CB  LEU A  79     -18.318  64.109 -77.834  1.00  0.12           C  
ATOM   1205  CG  LEU A  79     -17.514  64.720 -78.981  1.00  0.12           C  
ATOM   1206  CD1 LEU A  79     -18.430  64.929 -80.190  1.00  0.12           C  
ATOM   1207  CD2 LEU A  79     -16.869  66.032 -78.556  1.00  0.12           C  
ATOM   1208  H01 LEU A  79     -18.884  62.446 -79.043  1.00  0.12           H  
ATOM   1209  H02 LEU A  79     -17.638  64.115 -76.982  1.00  0.12           H  
ATOM   1210  H03 LEU A  79     -19.220  64.708 -77.711  1.00  0.12           H  
ATOM   1211  H04 LEU A  79     -16.712  64.035 -79.256  1.00  0.12           H  
ATOM   1212  H05 LEU A  79     -19.314  65.487 -79.883  1.00  0.12           H  
ATOM   1213  H06 LEU A  79     -17.896  65.488 -80.958  1.00  0.12           H  
ATOM   1214  H07 LEU A  79     -18.733  63.961 -80.589  1.00  0.12           H  
ATOM   1215  H08 LEU A  79     -15.929  66.164 -79.092  1.00  0.12           H  
ATOM   1216  H09 LEU A  79     -17.539  66.859 -78.789  1.00  0.12           H  
ATOM   1217  H10 LEU A  79     -20.151  62.915 -76.395  1.00  0.12           H  
ATOM   1218  H11 LEU A  79     -16.675  66.012 -77.484  1.00  0.12           H  
ATOM   1219  N   CYS A  80     -17.287  60.724 -78.120  1.00  0.38           N  
ATOM   1220  CA  CYS A  80     -16.353  59.731 -77.611  1.00  0.38           C  
ATOM   1221  C   CYS A  80     -14.963  60.101 -78.082  1.00  0.38           C  
ATOM   1222  O   CYS A  80     -14.633  59.926 -79.254  1.00  0.38           O  
ATOM   1223  CB  CYS A  80     -16.752  58.346 -78.109  1.00  0.38           C  
ATOM   1224  SG  CYS A  80     -18.388  57.830 -77.549  1.00  0.38           S  
ATOM   1225  H01 CYS A  80     -16.369  59.710 -76.521  1.00  0.38           H  
ATOM   1226  H02 CYS A  80     -16.033  57.637 -77.700  1.00  0.38           H  
ATOM   1227  H03 CYS A  80     -16.745  58.354 -79.199  1.00  0.38           H  
ATOM   1228  H04 CYS A  80     -18.746  58.559 -76.483  1.00  0.38           H  
ATOM   1229  H12 CYS A  80     -17.628  60.639 -79.067  1.00  0.38           H  
ATOM   1230  N   VAL A  81     -14.161  60.623 -77.161  1.00  0.25           N  
ATOM   1231  CA  VAL A  81     -12.886  61.237 -77.499  1.00  0.25           C  
ATOM   1232  C   VAL A  81     -11.699  60.346 -77.153  1.00  0.25           C  
ATOM   1233  O   VAL A  81     -11.633  59.794 -76.059  1.00  0.25           O  
ATOM   1234  CB  VAL A  81     -12.721  62.582 -76.745  1.00  0.25           C  
ATOM   1235  CG1 VAL A  81     -11.462  63.307 -77.193  1.00  0.25           C  
ATOM   1236  CG2 VAL A  81     -13.951  63.457 -76.934  1.00  0.25           C  
ATOM   1237  H01 VAL A  81     -12.896  61.396 -78.577  1.00  0.25           H  
ATOM   1238  H02 VAL A  81     -12.619  62.365 -75.682  1.00  0.25           H  
ATOM   1239  H03 VAL A  81     -10.646  62.591 -77.289  1.00  0.25           H  
ATOM   1240  H04 VAL A  81     -11.640  63.785 -78.156  1.00  0.25           H  
ATOM   1241  H05 VAL A  81     -14.446  60.593 -76.193  1.00  0.25           H  
ATOM   1242  H06 VAL A  81     -11.196  64.064 -76.455  1.00  0.25           H  
ATOM   1243  H07 VAL A  81     -14.761  63.085 -76.307  1.00  0.25           H  
ATOM   1244  H08 VAL A  81     -13.715  64.483 -76.651  1.00  0.25           H  
ATOM   1245  H09 VAL A  81     -14.260  63.430 -77.979  1.00  0.25           H  
ATOM   1246  N   PHE A  82     -10.770  60.204 -78.095  1.00  0.44           N  
ATOM   1247  CA  PHE A  82      -9.450  59.651 -77.785  1.00  0.44           C  
ATOM   1248  C   PHE A  82      -8.416  60.629 -78.327  1.00  0.44           C  
ATOM   1249  O   PHE A  82      -8.764  61.590 -79.014  1.00  0.44           O  
ATOM   1250  CB  PHE A  82      -9.268  58.248 -78.396  1.00  0.44           C  
ATOM   1251  CG  PHE A  82      -9.196  58.249 -79.897  1.00  0.44           C  
ATOM   1252  CD1 PHE A  82     -10.358  58.240 -80.665  1.00  0.44           C  
ATOM   1253  CD2 PHE A  82      -7.971  58.277 -80.541  1.00  0.44           C  
ATOM   1254  CE1 PHE A  82     -10.297  58.263 -82.043  1.00  0.44           C  
ATOM   1255  CE2 PHE A  82      -7.898  58.294 -81.928  1.00  0.44           C  
ATOM   1256  CZ  PHE A  82      -9.076  58.292 -82.683  1.00  0.44           C  
ATOM   1257  H01 PHE A  82      -9.333  59.529 -76.708  1.00  0.44           H  
ATOM   1258  H02 PHE A  82     -10.145  57.663 -78.119  1.00  0.44           H  
ATOM   1259  H03 PHE A  82      -8.345  57.819 -78.007  1.00  0.44           H  
ATOM   1260  H04 PHE A  82     -11.329  58.214 -80.170  1.00  0.44           H  
ATOM   1261  H05 PHE A  82      -7.053  58.286 -79.953  1.00  0.44           H  
ATOM   1262  H06 PHE A  82     -11.217  58.258 -82.628  1.00  0.44           H  
ATOM   1263  H07 PHE A  82      -6.928  58.309 -82.426  1.00  0.44           H  
ATOM   1264  H08 PHE A  82      -9.029  58.313 -83.772  1.00  0.44           H  
ATOM   1265  H10 PHE A  82     -10.979  60.483 -79.043  1.00  0.44           H  
ATOM   1266  N   ALA A  83      -7.148  60.416 -78.004  1.00  0.50           N  
ATOM   1267  CA  ALA A  83      -6.091  61.253 -78.564  1.00  0.50           C  
ATOM   1268  C   ALA A  83      -5.285  60.465 -79.587  1.00  0.50           C  
ATOM   1269  O   ALA A  83      -4.948  59.296 -79.361  1.00  0.50           O  
ATOM   1270  CB  ALA A  83      -5.189  61.812 -77.471  1.00  0.50           C  
ATOM   1271  H01 ALA A  83      -6.557  62.101 -79.066  1.00  0.50           H  
ATOM   1272  H02 ALA A  83      -4.299  62.250 -77.924  1.00  0.50           H  
ATOM   1273  H03 ALA A  83      -5.726  62.578 -76.912  1.00  0.50           H  
ATOM   1274  H04 ALA A  83      -4.894  61.008 -76.796  1.00  0.50           H  
ATOM   1275  H09 ALA A  83      -6.912  59.670 -77.366  1.00  0.50           H  
ATOM   1276  N   ILE A  84      -4.977  61.097 -80.713  1.00  0.62           N  
ATOM   1277  CA  ILE A  84      -4.296  60.381 -81.803  1.00  0.62           C  
ATOM   1278  C   ILE A  84      -2.863  59.960 -81.482  1.00  0.62           C  
ATOM   1279  O   ILE A  84      -2.283  59.155 -82.218  1.00  0.62           O  
ATOM   1280  CB  ILE A  84      -4.329  61.153 -83.139  1.00  0.62           C  
ATOM   1281  CG1 ILE A  84      -3.590  62.492 -83.026  1.00  0.62           C  
ATOM   1282  CG2 ILE A  84      -5.769  61.356 -83.590  1.00  0.62           C  
ATOM   1283  CD1 ILE A  84      -2.103  62.414 -83.240  1.00  0.62           C  
ATOM   1284  H01 ILE A  84      -4.879  59.467 -81.913  1.00  0.62           H  
ATOM   1285  H02 ILE A  84      -3.811  60.560 -83.892  1.00  0.62           H  
ATOM   1286  H03 ILE A  84      -3.734  62.835 -82.001  1.00  0.62           H  
ATOM   1287  H04 ILE A  84      -4.005  63.172 -83.770  1.00  0.62           H  
ATOM   1288  H05 ILE A  84      -5.211  62.073 -80.822  1.00  0.62           H  
ATOM   1289  H06 ILE A  84      -6.372  61.683 -82.743  1.00  0.62           H  
ATOM   1290  H07 ILE A  84      -5.802  62.114 -84.373  1.00  0.62           H  
ATOM   1291  H08 ILE A  84      -6.165  60.417 -83.976  1.00  0.62           H  
ATOM   1292  H09 ILE A  84      -1.594  62.495 -82.280  1.00  0.62           H  
ATOM   1293  H10 ILE A  84      -1.852  61.460 -83.704  1.00  0.62           H  
ATOM   1294  H11 ILE A  84      -1.786  63.230 -83.889  1.00  0.62           H  
ATOM   1295  N   ASN A  85      -2.314  60.501 -80.393  1.00  0.25           N  
ATOM   1296  CA  ASN A  85      -0.990  60.119 -79.888  1.00  0.25           C  
ATOM   1297  C   ASN A  85      -1.064  59.239 -78.640  1.00  0.25           C  
ATOM   1298  O   ASN A  85      -0.118  59.179 -77.852  1.00  0.25           O  
ATOM   1299  CB  ASN A  85      -0.149  61.366 -79.590  1.00  0.25           C  
ATOM   1300  CG  ASN A  85      -0.686  62.165 -78.421  1.00  0.25           C  
ATOM   1301  ND2 ASN A  85       0.187  62.934 -77.782  1.00  0.25           N  
ATOM   1302  OD1 ASN A  85      -1.869  62.091 -78.088  1.00  0.25           O  
ATOM   1303  H01 ASN A  85      -0.516  59.532 -80.674  1.00  0.25           H  
ATOM   1304  H02 ASN A  85      -0.185  62.006 -80.471  1.00  0.25           H  
ATOM   1305  H03 ASN A  85       0.870  61.054 -79.362  1.00  0.25           H  
ATOM   1306  H04 ASN A  85      -0.112  63.489 -76.992  1.00  0.25           H  
ATOM   1307  H05 ASN A  85       1.150  62.965 -78.085  1.00  0.25           H  
ATOM   1308  H12 ASN A  85      -2.834  61.207 -79.892  1.00  0.25           H  
ATOM   1309  N   ASN A  86      -2.189  58.559 -78.461  1.00  0.19           N  
ATOM   1310  CA  ASN A  86      -2.410  57.733 -77.280  1.00  0.19           C  
ATOM   1311  C   ASN A  86      -3.214  56.494 -77.667  1.00  0.19           C  
ATOM   1312  O   ASN A  86      -4.447  56.484 -77.629  1.00  0.19           O  
ATOM   1313  CB  ASN A  86      -3.130  58.553 -76.197  1.00  0.19           C  
ATOM   1314  CG  ASN A  86      -3.334  57.790 -74.900  1.00  0.19           C  
ATOM   1315  ND2 ASN A  86      -3.651  58.525 -73.833  1.00  0.19           N  
ATOM   1316  OD1 ASN A  86      -3.225  56.565 -74.852  1.00  0.19           O  
ATOM   1317  H01 ASN A  86      -1.453  57.406 -76.873  1.00  0.19           H  
ATOM   1318  H02 ASN A  86      -4.119  58.800 -76.584  1.00  0.19           H  
ATOM   1319  H03 ASN A  86      -2.538  59.443 -75.986  1.00  0.19           H  
ATOM   1320  H04 ASN A  86      -3.806  58.079 -72.940  1.00  0.19           H  
ATOM   1321  H05 ASN A  86      -3.736  59.528 -73.918  1.00  0.19           H  
ATOM   1322  H06 ASN A  86      -2.913  58.615 -79.163  1.00  0.19           H  
ATOM   1323  N   THR A  87      -2.500  55.447 -78.062  1.00  0.69           N  
ATOM   1324  CA  THR A  87      -3.133  54.234 -78.548  1.00  0.69           C  
ATOM   1325  C   THR A  87      -4.044  53.604 -77.499  1.00  0.69           C  
ATOM   1326  O   THR A  87      -5.134  53.140 -77.821  1.00  0.69           O  
ATOM   1327  CB  THR A  87      -2.073  53.224 -79.052  1.00  0.69           C  
ATOM   1328  CG2 THR A  87      -2.652  51.828 -79.154  1.00  0.69           C  
ATOM   1329  OG1 THR A  87      -1.622  53.620 -80.352  1.00  0.69           O  
ATOM   1330  H01 THR A  87      -3.766  54.512 -79.391  1.00  0.69           H  
ATOM   1331  H02 THR A  87      -1.248  53.216 -78.339  1.00  0.69           H  
ATOM   1332  H03 THR A  87      -3.609  51.869 -79.674  1.00  0.69           H  
ATOM   1333  H04 THR A  87      -1.965  51.189 -79.708  1.00  0.69           H  
ATOM   1334  H05 THR A  87      -2.800  51.422 -78.154  1.00  0.69           H  
ATOM   1335  H06 THR A  87      -1.492  55.495 -78.024  1.00  0.69           H  
ATOM   1336  H07 THR A  87      -1.659  54.576 -80.426  1.00  0.69           H  
ATOM   1337  N   LYS A  88      -3.621  53.620 -76.240  1.00  0.31           N  
ATOM   1338  CA  LYS A  88      -4.450  53.088 -75.167  1.00  0.31           C  
ATOM   1339  C   LYS A  88      -5.807  53.814 -75.096  1.00  0.31           C  
ATOM   1340  O   LYS A  88      -6.835  53.177 -74.881  1.00  0.31           O  
ATOM   1341  CB  LYS A  88      -3.714  53.174 -73.829  1.00  0.31           C  
ATOM   1342  CG  LYS A  88      -4.476  52.581 -72.650  1.00  0.31           C  
ATOM   1343  CD  LYS A  88      -4.920  51.161 -72.921  1.00  0.31           C  
ATOM   1344  CE  LYS A  88      -5.202  50.408 -71.619  1.00  0.31           C  
ATOM   1345  NZ  LYS A  88      -6.229  51.088 -70.777  1.00  0.31           N  
ATOM   1346  H01 LYS A  88      -4.649  52.038 -75.384  1.00  0.31           H  
ATOM   1347  H02 LYS A  88      -3.586  54.235 -73.613  1.00  0.31           H  
ATOM   1348  H03 LYS A  88      -2.767  52.642 -73.926  1.00  0.31           H  
ATOM   1349  H04 LYS A  88      -5.367  53.187 -72.485  1.00  0.31           H  
ATOM   1350  H05 LYS A  88      -3.829  52.587 -71.773  1.00  0.31           H  
ATOM   1351  H06 LYS A  88      -4.118  50.645 -73.449  1.00  0.31           H  
ATOM   1352  H07 LYS A  88      -5.828  51.181 -73.524  1.00  0.31           H  
ATOM   1353  H08 LYS A  88      -2.713  54.006 -76.024  1.00  0.31           H  
ATOM   1354  H09 LYS A  88      -4.274  50.375 -71.048  1.00  0.31           H  
ATOM   1355  H10 LYS A  88      -5.556  49.407 -71.863  1.00  0.31           H  
ATOM   1356  H11 LYS A  88      -7.085  50.552 -70.793  1.00  0.31           H  
ATOM   1357  H12 LYS A  88      -5.894  51.158 -69.827  1.00  0.31           H  
ATOM   1358  H13 LYS A  88      -6.405  52.013 -71.142  1.00  0.31           H  
ATOM   1359  N   SER A  89      -5.820  55.138 -75.293  1.00  0.06           N  
ATOM   1360  CA  SER A  89      -7.084  55.895 -75.224  1.00  0.06           C  
ATOM   1361  C   SER A  89      -8.043  55.479 -76.338  1.00  0.06           C  
ATOM   1362  O   SER A  89      -9.264  55.474 -76.156  1.00  0.06           O  
ATOM   1363  CB  SER A  89      -6.858  57.418 -75.241  1.00  0.06           C  
ATOM   1364  OG  SER A  89      -6.458  57.905 -76.513  1.00  0.06           O  
ATOM   1365  H01 SER A  89      -7.542  55.647 -74.266  1.00  0.06           H  
ATOM   1366  H02 SER A  89      -6.052  57.636 -74.540  1.00  0.06           H  
ATOM   1367  H03 SER A  89      -7.787  57.911 -74.956  1.00  0.06           H  
ATOM   1368  H04 SER A  89      -6.518  58.863 -76.523  1.00  0.06           H  
ATOM   1369  H14 SER A  89      -4.956  55.623 -75.491  1.00  0.06           H  
ATOM   1370  N   PHE A  90      -7.486  55.123 -77.490  1.00  0.12           N  
ATOM   1371  CA  PHE A  90      -8.285  54.617 -78.601  1.00  0.12           C  
ATOM   1372  C   PHE A  90      -8.882  53.251 -78.257  1.00  0.12           C  
ATOM   1373  O   PHE A  90     -10.066  53.003 -78.482  1.00  0.12           O  
ATOM   1374  CB  PHE A  90      -7.426  54.555 -79.869  1.00  0.12           C  
ATOM   1375  CG  PHE A  90      -8.128  53.985 -81.070  1.00  0.12           C  
ATOM   1376  CD1 PHE A  90      -9.109  54.703 -81.731  1.00  0.12           C  
ATOM   1377  CD2 PHE A  90      -7.778  52.738 -81.550  1.00  0.12           C  
ATOM   1378  CE1 PHE A  90      -9.740  54.183 -82.840  1.00  0.12           C  
ATOM   1379  CE2 PHE A  90      -8.398  52.207 -82.660  1.00  0.12           C  
ATOM   1380  CZ  PHE A  90      -9.384  52.930 -83.309  1.00  0.12           C  
ATOM   1381  H01 PHE A  90      -9.117  55.297 -78.785  1.00  0.12           H  
ATOM   1382  H02 PHE A  90      -6.596  53.884 -79.648  1.00  0.12           H  
ATOM   1383  H03 PHE A  90      -7.102  55.567 -80.112  1.00  0.12           H  
ATOM   1384  H04 PHE A  90      -9.386  55.693 -81.370  1.00  0.12           H  
ATOM   1385  H05 PHE A  90      -6.485  55.205 -77.600  1.00  0.12           H  
ATOM   1386  H06 PHE A  90      -7.000  52.166 -81.044  1.00  0.12           H  
ATOM   1387  H07 PHE A  90     -10.517  54.756 -83.346  1.00  0.12           H  
ATOM   1388  H08 PHE A  90      -8.113  51.221 -83.026  1.00  0.12           H  
ATOM   1389  H09 PHE A  90      -9.879  52.514 -84.187  1.00  0.12           H  
ATOM   1390  N   GLU A  91      -8.061  52.372 -77.688  1.00  0.44           N  
ATOM   1391  CA  GLU A  91      -8.520  51.062 -77.251  1.00  0.44           C  
ATOM   1392  C   GLU A  91      -9.594  51.188 -76.159  1.00  0.44           C  
ATOM   1393  O   GLU A  91     -10.505  50.353 -76.082  1.00  0.44           O  
ATOM   1394  CB  GLU A  91      -7.321  50.222 -76.791  1.00  0.44           C  
ATOM   1395  CG  GLU A  91      -6.319  49.994 -77.926  1.00  0.44           C  
ATOM   1396  CD  GLU A  91      -5.012  49.354 -77.488  1.00  0.44           C  
ATOM   1397  OE1 GLU A  91      -4.717  49.321 -76.277  1.00  0.44           O  
ATOM   1398  OE2 GLU A  91      -4.269  48.881 -78.378  1.00  0.44           O  
ATOM   1399  H01 GLU A  91      -8.990  50.548 -78.090  1.00  0.44           H  
ATOM   1400  H02 GLU A  91      -7.693  49.250 -76.466  1.00  0.44           H  
ATOM   1401  H03 GLU A  91      -6.818  50.740 -75.974  1.00  0.44           H  
ATOM   1402  H04 GLU A  91      -6.067  50.978 -78.322  1.00  0.44           H  
ATOM   1403  H05 GLU A  91      -6.785  49.346 -78.669  1.00  0.44           H  
ATOM   1404  H10 GLU A  91      -7.091  52.621 -77.556  1.00  0.44           H  
ATOM   1405  N   ASP A  92      -9.498  52.240 -75.347  1.00  0.12           N  
ATOM   1406  CA  ASP A  92     -10.438  52.488 -74.248  1.00  0.12           C  
ATOM   1407  C   ASP A  92     -11.853  52.867 -74.730  1.00  0.12           C  
ATOM   1408  O   ASP A  92     -12.825  52.764 -73.968  1.00  0.12           O  
ATOM   1409  CB  ASP A  92      -9.910  53.597 -73.322  1.00  0.12           C  
ATOM   1410  CG  ASP A  92      -8.792  53.130 -72.391  1.00  0.12           C  
ATOM   1411  OD1 ASP A  92      -8.569  51.910 -72.245  1.00  0.12           O  
ATOM   1412  OD2 ASP A  92      -8.132  54.004 -71.789  1.00  0.12           O  
ATOM   1413  H01 ASP A  92     -10.516  51.546 -73.705  1.00  0.12           H  
ATOM   1414  H02 ASP A  92     -10.742  53.913 -72.692  1.00  0.12           H  
ATOM   1415  H03 ASP A  92      -9.529  54.411 -73.939  1.00  0.12           H  
ATOM   1416  H06 ASP A  92      -8.744  52.896 -75.495  1.00  0.12           H  
ATOM   1417  N   ILE A  93     -11.972  53.312 -75.978  1.00  0.06           N  
ATOM   1418  CA  ILE A  93     -13.266  53.761 -76.505  1.00  0.06           C  
ATOM   1419  C   ILE A  93     -14.325  52.673 -76.395  1.00  0.06           C  
ATOM   1420  O   ILE A  93     -15.484  52.948 -76.063  1.00  0.06           O  
ATOM   1421  CB  ILE A  93     -13.160  54.217 -77.982  1.00  0.06           C  
ATOM   1422  CG1 ILE A  93     -12.360  55.518 -78.087  1.00  0.06           C  
ATOM   1423  CG2 ILE A  93     -14.555  54.377 -78.602  1.00  0.06           C  
ATOM   1424  CD1 ILE A  93     -13.089  56.732 -77.541  1.00  0.06           C  
ATOM   1425  H01 ILE A  93     -13.564  54.612 -75.893  1.00  0.06           H  
ATOM   1426  H02 ILE A  93     -12.630  53.447 -78.543  1.00  0.06           H  
ATOM   1427  H03 ILE A  93     -12.190  55.701 -79.148  1.00  0.06           H  
ATOM   1428  H04 ILE A  93     -11.157  53.341 -76.574  1.00  0.06           H  
ATOM   1429  H05 ILE A  93     -11.430  55.396 -77.531  1.00  0.06           H  
ATOM   1430  H06 ILE A  93     -15.225  54.835 -77.874  1.00  0.06           H  
ATOM   1431  H07 ILE A  93     -14.490  55.012 -79.485  1.00  0.06           H  
ATOM   1432  H08 ILE A  93     -14.942  53.398 -78.886  1.00  0.06           H  
ATOM   1433  H09 ILE A  93     -14.066  56.429 -77.165  1.00  0.06           H  
ATOM   1434  H10 ILE A  93     -12.508  57.171 -76.730  1.00  0.06           H  
ATOM   1435  H11 ILE A  93     -13.218  57.467 -78.336  1.00  0.06           H  
ATOM   1436  N   HIS A  94     -13.931  51.433 -76.656  1.00  0.12           N  
ATOM   1437  CA  HIS A  94     -14.900  50.347 -76.673  1.00  0.12           C  
ATOM   1438  C   HIS A  94     -15.617  50.187 -75.331  1.00  0.12           C  
ATOM   1439  O   HIS A  94     -16.817  49.949 -75.300  1.00  0.12           O  
ATOM   1440  CB  HIS A  94     -14.263  49.033 -77.132  1.00  0.12           C  
ATOM   1441  CG  HIS A  94     -15.263  47.986 -77.516  1.00  0.12           C  
ATOM   1442  CD2 HIS A  94     -15.517  46.762 -76.996  1.00  0.12           C  
ATOM   1443  ND1 HIS A  94     -16.155  48.153 -78.554  1.00  0.12           N  
ATOM   1444  CE1 HIS A  94     -16.916  47.078 -78.656  1.00  0.12           C  
ATOM   1445  NE2 HIS A  94     -16.548  46.218 -77.722  1.00  0.12           N  
ATOM   1446  H01 HIS A  94     -15.662  50.616 -77.405  1.00  0.12           H  
ATOM   1447  H02 HIS A  94     -13.696  48.640 -76.288  1.00  0.12           H  
ATOM   1448  H03 HIS A  94     -13.629  49.239 -77.995  1.00  0.12           H  
ATOM   1449  H04 HIS A  94     -15.000  46.295 -76.158  1.00  0.12           H  
ATOM   1450  H05 HIS A  94     -17.711  46.926 -79.386  1.00  0.12           H  
ATOM   1451  H06 HIS A  94     -16.959  45.308 -77.567  1.00  0.12           H  
ATOM   1452  H12 HIS A  94     -12.957  51.242 -76.843  1.00  0.12           H  
ATOM   1453  N   GLN A  95     -14.896  50.344 -74.225  1.00  0.12           N  
ATOM   1454  CA  GLN A  95     -15.539  50.233 -72.912  1.00  0.12           C  
ATOM   1455  C   GLN A  95     -16.546  51.362 -72.657  1.00  0.12           C  
ATOM   1456  O   GLN A  95     -17.562  51.166 -71.984  1.00  0.12           O  
ATOM   1457  CB  GLN A  95     -14.509  50.126 -71.782  1.00  0.12           C  
ATOM   1458  CG  GLN A  95     -13.634  48.869 -71.844  1.00  0.12           C  
ATOM   1459  CD  GLN A  95     -14.416  47.563 -71.712  1.00  0.12           C  
ATOM   1460  NE2 GLN A  95     -15.737  47.662 -71.600  1.00  0.12           N  
ATOM   1461  OE1 GLN A  95     -13.831  46.479 -71.710  1.00  0.12           O  
ATOM   1462  H01 GLN A  95     -16.108  49.303 -72.922  1.00  0.12           H  
ATOM   1463  H02 GLN A  95     -15.072  50.069 -70.851  1.00  0.12           H  
ATOM   1464  H03 GLN A  95     -13.858  50.999 -71.829  1.00  0.12           H  
ATOM   1465  H04 GLN A  95     -12.952  48.916 -70.995  1.00  0.12           H  
ATOM   1466  H05 GLN A  95     -13.111  48.861 -72.800  1.00  0.12           H  
ATOM   1467  H06 GLN A  95     -16.300  46.828 -71.509  1.00  0.12           H  
ATOM   1468  H07 GLN A  95     -13.907  50.539 -74.289  1.00  0.12           H  
ATOM   1469  H08 GLN A  95     -16.178  48.571 -71.605  1.00  0.12           H  
ATOM   1470  N   TYR A  96     -16.279  52.544 -73.208  1.00  0.00           N  
ATOM   1471  CA  TYR A  96     -17.251  53.626 -73.142  1.00  0.00           C  
ATOM   1472  C   TYR A  96     -18.481  53.322 -73.996  1.00  0.00           C  
ATOM   1473  O   TYR A  96     -19.619  53.478 -73.542  1.00  0.00           O  
ATOM   1474  CB  TYR A  96     -16.609  54.955 -73.544  1.00  0.00           C  
ATOM   1475  CG  TYR A  96     -15.847  55.589 -72.411  1.00  0.00           C  
ATOM   1476  CD1 TYR A  96     -14.471  55.463 -72.303  1.00  0.00           C  
ATOM   1477  CD2 TYR A  96     -16.521  56.301 -71.429  1.00  0.00           C  
ATOM   1478  CE1 TYR A  96     -13.784  56.056 -71.236  1.00  0.00           C  
ATOM   1479  CE2 TYR A  96     -15.855  56.884 -70.381  1.00  0.00           C  
ATOM   1480  CZ  TYR A  96     -14.495  56.760 -70.281  1.00  0.00           C  
ATOM   1481  OH  TYR A  96     -13.856  57.365 -69.217  1.00  0.00           O  
ATOM   1482  H01 TYR A  96     -17.587  53.713 -72.109  1.00  0.00           H  
ATOM   1483  H02 TYR A  96     -17.409  55.638 -73.830  1.00  0.00           H  
ATOM   1484  H03 TYR A  96     -15.923  54.777 -74.372  1.00  0.00           H  
ATOM   1485  H04 TYR A  96     -13.919  54.898 -73.054  1.00  0.00           H  
ATOM   1486  H05 TYR A  96     -17.605  56.399 -71.492  1.00  0.00           H  
ATOM   1487  H06 TYR A  96     -12.701  55.964 -71.159  1.00  0.00           H  
ATOM   1488  H07 TYR A  96     -16.408  57.446 -69.628  1.00  0.00           H  
ATOM   1489  H08 TYR A  96     -13.621  56.701 -68.565  1.00  0.00           H  
ATOM   1490  H09 TYR A  96     -15.396  52.691 -73.675  1.00  0.00           H  
ATOM   1491  N   ARG A  97     -18.256  52.877 -75.225  1.00  0.06           N  
ATOM   1492  CA  ARG A  97     -19.359  52.532 -76.115  1.00  0.06           C  
ATOM   1493  C   ARG A  97     -20.200  51.392 -75.541  1.00  0.06           C  
ATOM   1494  O   ARG A  97     -21.428  51.443 -75.583  1.00  0.06           O  
ATOM   1495  CB  ARG A  97     -18.844  52.180 -77.517  1.00  0.06           C  
ATOM   1496  CG  ARG A  97     -19.948  51.941 -78.557  1.00  0.06           C  
ATOM   1497  CD  ARG A  97     -20.316  50.472 -78.667  1.00  0.06           C  
ATOM   1498  NE  ARG A  97     -21.298  50.237 -79.724  1.00  0.06           N  
ATOM   1499  CZ  ARG A  97     -21.451  49.073 -80.346  1.00  0.06           C  
ATOM   1500  NH1 ARG A  97     -20.681  48.043 -80.022  1.00  0.06           N  
ATOM   1501  NH2 ARG A  97     -22.366  48.938 -81.297  1.00  0.06           N  
ATOM   1502  H01 ARG A  97     -20.001  53.408 -76.200  1.00  0.06           H  
ATOM   1503  H02 ARG A  97     -18.299  51.241 -77.421  1.00  0.06           H  
ATOM   1504  H03 ARG A  97     -18.217  53.000 -77.867  1.00  0.06           H  
ATOM   1505  H04 ARG A  97     -19.574  52.268 -79.527  1.00  0.06           H  
ATOM   1506  H05 ARG A  97     -20.834  52.506 -78.267  1.00  0.06           H  
ATOM   1507  H06 ARG A  97     -20.757  50.161 -77.720  1.00  0.06           H  
ATOM   1508  H07 ARG A  97     -19.416  49.897 -78.886  1.00  0.06           H  
ATOM   1509  H08 ARG A  97     -21.895  51.004 -79.997  1.00  0.06           H  
ATOM   1510  H09 ARG A  97     -17.305  52.775 -75.550  1.00  0.06           H  
ATOM   1511  H10 ARG A  97     -20.794  47.159 -80.497  1.00  0.06           H  
ATOM   1512  H11 ARG A  97     -19.981  48.143 -79.301  1.00  0.06           H  
ATOM   1513  H12 ARG A  97     -22.952  49.721 -81.549  1.00  0.06           H  
ATOM   1514  H13 ARG A  97     -22.477  48.052 -81.769  1.00  0.06           H  
ATOM   1515  N   GLU A  98     -19.540  50.381 -74.988  1.00  0.12           N  
ATOM   1516  CA  GLU A  98     -20.258  49.215 -74.483  1.00  0.12           C  
ATOM   1517  C   GLU A  98     -21.155  49.584 -73.314  1.00  0.12           C  
ATOM   1518  O   GLU A  98     -22.272  49.072 -73.205  1.00  0.12           O  
ATOM   1519  CB  GLU A  98     -19.293  48.094 -74.096  1.00  0.12           C  
ATOM   1520  CG  GLU A  98     -18.694  47.380 -75.296  1.00  0.12           C  
ATOM   1521  CD  GLU A  98     -19.745  46.665 -76.121  1.00  0.12           C  
ATOM   1522  OE1 GLU A  98     -19.792  46.881 -77.351  1.00  0.12           O  
ATOM   1523  OE2 GLU A  98     -20.533  45.895 -75.535  1.00  0.12           O  
ATOM   1524  H01 GLU A  98     -20.893  48.847 -75.289  1.00  0.12           H  
ATOM   1525  H02 GLU A  98     -19.863  47.356 -73.531  1.00  0.12           H  
ATOM   1526  H03 GLU A  98     -18.482  48.522 -73.506  1.00  0.12           H  
ATOM   1527  H04 GLU A  98     -17.995  46.631 -74.924  1.00  0.12           H  
ATOM   1528  H05 GLU A  98     -18.191  48.113 -75.926  1.00  0.12           H  
ATOM   1529  H14 GLU A  98     -18.533  50.419 -74.916  1.00  0.12           H  
ATOM   1530  N   GLN A  99     -20.687  50.476 -72.446  1.00  0.06           N  
ATOM   1531  CA  GLN A  99     -21.516  50.907 -71.328  1.00  0.06           C  
ATOM   1532  C   GLN A  99     -22.666  51.787 -71.800  1.00  0.06           C  
ATOM   1533  O   GLN A  99     -23.800  51.626 -71.359  1.00  0.06           O  
ATOM   1534  CB  GLN A  99     -20.711  51.622 -70.242  1.00  0.06           C  
ATOM   1535  CG  GLN A  99     -21.548  51.854 -68.987  1.00  0.06           C  
ATOM   1536  CD  GLN A  99     -20.750  52.347 -67.798  1.00  0.06           C  
ATOM   1537  NE2 GLN A  99     -21.429  52.521 -66.669  1.00  0.06           N  
ATOM   1538  OE1 GLN A  99     -19.542  52.568 -67.887  1.00  0.06           O  
ATOM   1539  H01 GLN A  99     -21.928  50.001 -70.884  1.00  0.06           H  
ATOM   1540  H02 GLN A  99     -20.400  52.592 -70.630  1.00  0.06           H  
ATOM   1541  H03 GLN A  99     -19.845  51.013 -69.983  1.00  0.06           H  
ATOM   1542  H04 GLN A  99     -21.969  50.889 -68.706  1.00  0.06           H  
ATOM   1543  H05 GLN A  99     -22.314  52.594 -69.217  1.00  0.06           H  
ATOM   1544  H06 GLN A  99     -19.758  50.854 -72.562  1.00  0.06           H  
ATOM   1545  H07 GLN A  99     -20.954  52.848 -65.839  1.00  0.06           H  
ATOM   1546  H08 GLN A  99     -22.420  52.327 -66.640  1.00  0.06           H  
ATOM   1547  N   ILE A 100     -22.376  52.725 -72.693  1.00  0.00           N  
ATOM   1548  CA  ILE A 100     -23.435  53.539 -73.275  1.00  0.00           C  
ATOM   1549  C   ILE A 100     -24.518  52.620 -73.859  1.00  0.00           C  
ATOM   1550  O   ILE A 100     -25.712  52.816 -73.618  1.00  0.00           O  
ATOM   1551  CB  ILE A 100     -22.875  54.517 -74.344  1.00  0.00           C  
ATOM   1552  CG1 ILE A 100     -21.996  55.580 -73.673  1.00  0.00           C  
ATOM   1553  CG2 ILE A 100     -24.009  55.170 -75.125  1.00  0.00           C  
ATOM   1554  CD1 ILE A 100     -21.095  56.359 -74.631  1.00  0.00           C  
ATOM   1555  H01 ILE A 100     -23.881  54.155 -72.494  1.00  0.00           H  
ATOM   1556  H02 ILE A 100     -22.264  53.952 -75.048  1.00  0.00           H  
ATOM   1557  H03 ILE A 100     -21.333  55.047 -72.992  1.00  0.00           H  
ATOM   1558  H04 ILE A 100     -22.648  56.291 -73.166  1.00  0.00           H  
ATOM   1559  H05 ILE A 100     -24.844  55.369 -74.454  1.00  0.00           H  
ATOM   1560  H06 ILE A 100     -23.660  56.107 -75.558  1.00  0.00           H  
ATOM   1561  H07 ILE A 100     -24.335  54.501 -75.921  1.00  0.00           H  
ATOM   1562  H08 ILE A 100     -20.129  55.859 -74.708  1.00  0.00           H  
ATOM   1563  H09 ILE A 100     -21.417  52.875 -72.970  1.00  0.00           H  
ATOM   1564  H10 ILE A 100     -21.561  56.401 -75.615  1.00  0.00           H  
ATOM   1565  H11 ILE A 100     -20.951  57.371 -74.253  1.00  0.00           H  
ATOM   1566  N   LYS A 101     -24.099  51.605 -74.609  1.00  0.06           N  
ATOM   1567  CA  LYS A 101     -25.042  50.659 -75.212  1.00  0.06           C  
ATOM   1568  C   LYS A 101     -25.900  49.938 -74.173  1.00  0.06           C  
ATOM   1569  O   LYS A 101     -27.111  49.781 -74.358  1.00  0.06           O  
ATOM   1570  CB  LYS A 101     -24.304  49.631 -76.068  1.00  0.06           C  
ATOM   1571  CG  LYS A 101     -25.204  48.530 -76.604  1.00  0.06           C  
ATOM   1572  CD  LYS A 101     -24.391  47.361 -77.115  1.00  0.06           C  
ATOM   1573  CE  LYS A 101     -23.436  47.800 -78.199  1.00  0.06           C  
ATOM   1574  NZ  LYS A 101     -22.502  46.703 -78.574  1.00  0.06           N  
ATOM   1575  H01 LYS A 101     -25.710  51.249 -75.840  1.00  0.06           H  
ATOM   1576  H02 LYS A 101     -23.562  49.155 -75.427  1.00  0.06           H  
ATOM   1577  H03 LYS A 101     -23.849  50.148 -76.913  1.00  0.06           H  
ATOM   1578  H04 LYS A 101     -25.788  48.933 -77.432  1.00  0.06           H  
ATOM   1579  H05 LYS A 101     -25.860  48.186 -75.805  1.00  0.06           H  
ATOM   1580  H06 LYS A 101     -25.073  46.620 -77.532  1.00  0.06           H  
ATOM   1581  H07 LYS A 101     -23.822  46.933 -76.289  1.00  0.06           H  
ATOM   1582  H08 LYS A 101     -22.849  48.637 -77.822  1.00  0.06           H  
ATOM   1583  H09 LYS A 101     -24.008  48.096 -79.078  1.00  0.06           H  
ATOM   1584  H10 LYS A 101     -21.637  46.808 -78.063  1.00  0.06           H  
ATOM   1585  H11 LYS A 101     -22.920  45.812 -78.347  1.00  0.06           H  
ATOM   1586  H12 LYS A 101     -23.109  51.483 -74.767  1.00  0.06           H  
ATOM   1587  H13 LYS A 101     -22.314  46.745 -79.565  1.00  0.06           H  
ATOM   1588  N   ARG A 102     -25.270  49.499 -73.089  1.00  0.00           N  
ATOM   1589  CA  ARG A 102     -25.972  48.806 -72.010  1.00  0.00           C  
ATOM   1590  C   ARG A 102     -26.959  49.723 -71.295  1.00  0.00           C  
ATOM   1591  O   ARG A 102     -28.113  49.358 -71.070  1.00  0.00           O  
ATOM   1592  CB  ARG A 102     -24.977  48.254 -70.987  1.00  0.00           C  
ATOM   1593  CG  ARG A 102     -23.949  47.293 -71.546  1.00  0.00           C  
ATOM   1594  CD  ARG A 102     -23.239  46.542 -70.423  1.00  0.00           C  
ATOM   1595  NE  ARG A 102     -22.493  47.433 -69.536  1.00  0.00           N  
ATOM   1596  CZ  ARG A 102     -21.180  47.627 -69.607  1.00  0.00           C  
ATOM   1597  NH1 ARG A 102     -20.467  46.992 -70.525  1.00  0.00           N  
ATOM   1598  NH2 ARG A 102     -20.579  48.453 -68.761  1.00  0.00           N  
ATOM   1599  H01 ARG A 102     -26.526  47.987 -72.468  1.00  0.00           H  
ATOM   1600  H02 ARG A 102     -25.566  47.684 -70.268  1.00  0.00           H  
ATOM   1601  H03 ARG A 102     -24.447  49.096 -70.542  1.00  0.00           H  
ATOM   1602  H04 ARG A 102     -23.208  47.863 -72.107  1.00  0.00           H  
ATOM   1603  H05 ARG A 102     -24.448  46.575 -72.197  1.00  0.00           H  
ATOM   1604  H06 ARG A 102     -22.524  45.859 -70.883  1.00  0.00           H  
ATOM   1605  H07 ARG A 102     -23.984  46.006 -69.835  1.00  0.00           H  
ATOM   1606  H08 ARG A 102     -23.008  47.932 -68.825  1.00  0.00           H  
ATOM   1607  H09 ARG A 102     -19.469  47.138 -70.580  1.00  0.00           H  
ATOM   1608  H10 ARG A 102     -20.921  46.362 -71.170  1.00  0.00           H  
ATOM   1609  H11 ARG A 102     -21.119  48.938 -68.059  1.00  0.00           H  
ATOM   1610  H12 ARG A 102     -19.581  48.597 -68.819  1.00  0.00           H  
ATOM   1611  H14 ARG A 102     -24.274  49.649 -73.008  1.00  0.00           H  
ATOM   1612  N   VAL A 103     -26.492  50.912 -70.928  1.00  0.06           N  
ATOM   1613  CA  VAL A 103     -27.318  51.870 -70.204  1.00  0.06           C  
ATOM   1614  C   VAL A 103     -28.503  52.350 -71.044  1.00  0.06           C  
ATOM   1615  O   VAL A 103     -29.629  52.440 -70.552  1.00  0.06           O  
ATOM   1616  CB  VAL A 103     -26.480  53.072 -69.731  1.00  0.06           C  
ATOM   1617  CG1 VAL A 103     -27.376  54.159 -69.167  1.00  0.06           C  
ATOM   1618  CG2 VAL A 103     -25.460  52.628 -68.701  1.00  0.06           C  
ATOM   1619  H01 VAL A 103     -27.716  51.353 -69.331  1.00  0.06           H  
ATOM   1620  H02 VAL A 103     -25.948  53.484 -70.588  1.00  0.06           H  
ATOM   1621  H03 VAL A 103     -28.329  53.724 -68.866  1.00  0.06           H  
ATOM   1622  H04 VAL A 103     -26.896  54.614 -68.301  1.00  0.06           H  
ATOM   1623  H05 VAL A 103     -27.549  54.920 -69.928  1.00  0.06           H  
ATOM   1624  H06 VAL A 103     -24.594  53.288 -68.740  1.00  0.06           H  
ATOM   1625  H07 VAL A 103     -25.904  52.671 -67.707  1.00  0.06           H  
ATOM   1626  H08 VAL A 103     -25.147  51.606 -68.916  1.00  0.06           H  
ATOM   1627  H13 VAL A 103     -25.540  51.158 -71.157  1.00  0.06           H  
ATOM   1628  N   LYS A 104     -28.245  52.653 -72.314  1.00  0.06           N  
ATOM   1629  CA  LYS A 104     -29.287  53.094 -73.236  1.00  0.06           C  
ATOM   1630  C   LYS A 104     -30.133  51.938 -73.751  1.00  0.06           C  
ATOM   1631  O   LYS A 104     -31.190  52.153 -74.344  1.00  0.06           O  
ATOM   1632  CB  LYS A 104     -28.668  53.815 -74.435  1.00  0.06           C  
ATOM   1633  CG  LYS A 104     -28.076  55.165 -74.112  1.00  0.06           C  
ATOM   1634  CD  LYS A 104     -29.056  55.987 -73.309  1.00  0.06           C  
ATOM   1635  CE  LYS A 104     -28.650  57.443 -73.300  1.00  0.06           C  
ATOM   1636  NZ  LYS A 104     -29.565  58.238 -72.442  1.00  0.06           N  
ATOM   1637  H01 LYS A 104     -29.932  53.770 -72.674  1.00  0.06           H  
ATOM   1638  H02 LYS A 104     -29.477  53.992 -75.144  1.00  0.06           H  
ATOM   1639  H03 LYS A 104     -27.878  53.184 -74.843  1.00  0.06           H  
ATOM   1640  H04 LYS A 104     -27.854  55.687 -75.043  1.00  0.06           H  
ATOM   1641  H05 LYS A 104     -27.162  55.029 -73.535  1.00  0.06           H  
ATOM   1642  H06 LYS A 104     -29.064  55.619 -72.283  1.00  0.06           H  
ATOM   1643  H07 LYS A 104     -30.048  55.894 -73.750  1.00  0.06           H  
ATOM   1644  H08 LYS A 104     -28.703  57.827 -74.319  1.00  0.06           H  
ATOM   1645  H09 LYS A 104     -27.296  52.575 -72.651  1.00  0.06           H  
ATOM   1646  H10 LYS A 104     -27.633  57.529 -72.916  1.00  0.06           H  
ATOM   1647  H11 LYS A 104     -30.450  57.758 -72.358  1.00  0.06           H  
ATOM   1648  H12 LYS A 104     -29.155  58.350 -71.526  1.00  0.06           H  
ATOM   1649  H13 LYS A 104     -29.714  59.146 -72.858  1.00  0.06           H  
ATOM   1650  N   ASP A 105     -29.654  50.718 -73.536  1.00  0.12           N  
ATOM   1651  CA  ASP A 105     -30.294  49.527 -74.080  1.00  0.12           C  
ATOM   1652  C   ASP A 105     -30.569  49.720 -75.564  1.00  0.12           C  
ATOM   1653  O   ASP A 105     -31.671  49.459 -76.043  1.00  0.12           O  
ATOM   1654  CB  ASP A 105     -31.596  49.221 -73.339  1.00  0.12           C  
ATOM   1655  CG  ASP A 105     -32.130  47.840 -73.656  1.00  0.12           C  
ATOM   1656  OD1 ASP A 105     -31.317  46.896 -73.749  1.00  0.12           O  
ATOM   1657  OD2 ASP A 105     -33.360  47.698 -73.808  1.00  0.12           O  
ATOM   1658  H01 ASP A 105     -29.620  48.681 -73.946  1.00  0.12           H  
ATOM   1659  H02 ASP A 105     -32.341  49.948 -73.663  1.00  0.12           H  
ATOM   1660  H03 ASP A 105     -31.413  49.289 -72.267  1.00  0.12           H  
ATOM   1661  H14 ASP A 105     -28.819  50.612 -72.977  1.00  0.12           H  
ATOM   1662  N   SER A 106     -29.557  50.177 -76.292  1.00  0.12           N  
ATOM   1663  CA  SER A 106     -29.727  50.488 -77.703  1.00  0.12           C  
ATOM   1664  C   SER A 106     -28.414  50.373 -78.459  1.00  0.12           C  
ATOM   1665  O   SER A 106     -27.359  50.749 -77.950  1.00  0.12           O  
ATOM   1666  CB  SER A 106     -30.296  51.900 -77.869  1.00  0.12           C  
ATOM   1667  OG  SER A 106     -30.351  52.276 -79.235  1.00  0.12           O  
ATOM   1668  H01 SER A 106     -30.426  49.763 -78.120  1.00  0.12           H  
ATOM   1669  H02 SER A 106     -29.642  52.598 -77.346  1.00  0.12           H  
ATOM   1670  H03 SER A 106     -31.302  51.929 -77.451  1.00  0.12           H  
ATOM   1671  H04 SER A 106     -28.654  50.311 -75.859  1.00  0.12           H  
ATOM   1672  H05 SER A 106     -31.072  51.811 -79.667  1.00  0.12           H  
ATOM   1673  N   ASP A 107     -28.494  49.849 -79.677  1.00  0.06           N  
ATOM   1674  CA  ASP A 107     -27.354  49.799 -80.578  1.00  0.06           C  
ATOM   1675  C   ASP A 107     -27.338  51.033 -81.470  1.00  0.06           C  
ATOM   1676  O   ASP A 107     -26.518  51.125 -82.374  1.00  0.06           O  
ATOM   1677  CB  ASP A 107     -27.425  48.549 -81.465  1.00  0.06           C  
ATOM   1678  CG  ASP A 107     -27.165  47.265 -80.698  1.00  0.06           C  
ATOM   1679  OD1 ASP A 107     -26.037  47.087 -80.191  1.00  0.06           O  
ATOM   1680  OD2 ASP A 107     -28.085  46.422 -80.620  1.00  0.06           O  
ATOM   1681  H01 ASP A 107     -26.446  49.766 -79.975  1.00  0.06           H  
ATOM   1682  H02 ASP A 107     -26.646  48.641 -82.222  1.00  0.06           H  
ATOM   1683  H03 ASP A 107     -28.418  48.494 -81.911  1.00  0.06           H  
ATOM   1684  H06 ASP A 107     -29.378  49.472 -79.988  1.00  0.06           H  
ATOM   1685  N   ASP A 108     -28.252  51.970 -81.231  1.00  0.25           N  
ATOM   1686  CA  ASP A 108     -28.379  53.153 -82.085  1.00  0.25           C  
ATOM   1687  C   ASP A 108     -28.362  54.465 -81.302  1.00  0.25           C  
ATOM   1688  O   ASP A 108     -29.201  55.333 -81.526  1.00  0.25           O  
ATOM   1689  CB  ASP A 108     -29.666  53.084 -82.916  1.00  0.25           C  
ATOM   1690  CG  ASP A 108     -29.521  52.224 -84.158  1.00  0.25           C  
ATOM   1691  OD1 ASP A 108     -28.491  52.345 -84.857  1.00  0.25           O  
ATOM   1692  OD2 ASP A 108     -30.446  51.435 -84.444  1.00  0.25           O  
ATOM   1693  H01 ASP A 108     -27.506  53.146 -82.737  1.00  0.25           H  
ATOM   1694  H02 ASP A 108     -29.898  54.097 -83.245  1.00  0.25           H  
ATOM   1695  H03 ASP A 108     -30.460  52.669 -82.295  1.00  0.25           H  
ATOM   1696  H04 ASP A 108     -28.873  51.863 -80.442  1.00  0.25           H  
ATOM   1697  N   VAL A 109     -27.410  54.611 -80.388  1.00  0.12           N  
ATOM   1698  CA  VAL A 109     -27.289  55.838 -79.600  1.00  0.12           C  
ATOM   1699  C   VAL A 109     -26.531  56.902 -80.391  1.00  0.12           C  
ATOM   1700  O   VAL A 109     -25.500  56.599 -80.983  1.00  0.12           O  
ATOM   1701  CB  VAL A 109     -26.523  55.567 -78.295  1.00  0.12           C  
ATOM   1702  CG1 VAL A 109     -26.454  56.828 -77.449  1.00  0.12           C  
ATOM   1703  CG2 VAL A 109     -27.186  54.431 -77.524  1.00  0.12           C  
ATOM   1704  H01 VAL A 109     -28.295  56.189 -79.371  1.00  0.12           H  
ATOM   1705  H02 VAL A 109     -25.504  55.268 -78.540  1.00  0.12           H  
ATOM   1706  H03 VAL A 109     -25.965  57.620 -78.017  1.00  0.12           H  
ATOM   1707  H04 VAL A 109     -26.755  53.858 -80.233  1.00  0.12           H  
ATOM   1708  H05 VAL A 109     -27.463  57.143 -77.182  1.00  0.12           H  
ATOM   1709  H06 VAL A 109     -25.884  56.627 -76.542  1.00  0.12           H  
ATOM   1710  H07 VAL A 109     -28.175  54.240 -77.939  1.00  0.12           H  
ATOM   1711  H08 VAL A 109     -26.577  53.531 -77.607  1.00  0.12           H  
ATOM   1712  H09 VAL A 109     -27.281  54.710 -76.475  1.00  0.12           H  
ATOM   1713  N   PRO A 110     -27.026  58.153 -80.401  1.00  0.31           N  
ATOM   1714  CA  PRO A 110     -26.280  59.188 -81.128  1.00  0.31           C  
ATOM   1715  C   PRO A 110     -24.890  59.399 -80.532  1.00  0.31           C  
ATOM   1716  O   PRO A 110     -24.748  59.678 -79.337  1.00  0.31           O  
ATOM   1717  CB  PRO A 110     -27.139  60.443 -80.942  1.00  0.31           C  
ATOM   1718  CG  PRO A 110     -28.516  59.918 -80.650  1.00  0.31           C  
ATOM   1719  CD  PRO A 110     -28.273  58.680 -79.827  1.00  0.31           C  
ATOM   1720  H01 PRO A 110     -27.120  61.091 -81.818  1.00  0.31           H  
ATOM   1721  H02 PRO A 110     -26.770  61.043 -80.110  1.00  0.31           H  
ATOM   1722  H03 PRO A 110     -29.085  59.711 -81.557  1.00  0.31           H  
ATOM   1723  H04 PRO A 110     -29.098  60.649 -80.088  1.00  0.31           H  
ATOM   1724  H05 PRO A 110     -28.208  58.877 -78.757  1.00  0.31           H  
ATOM   1725  H06 PRO A 110     -29.090  57.967 -79.937  1.00  0.31           H  
ATOM   1726  H10 PRO A 110     -26.116  58.926 -82.173  1.00  0.31           H  
ATOM   1727  N   MET A 111     -23.873  59.252 -81.375  1.00  0.62           N  
ATOM   1728  CA  MET A 111     -22.480  59.356 -80.953  1.00  0.62           C  
ATOM   1729  C   MET A 111     -21.626  59.845 -82.106  1.00  0.62           C  
ATOM   1730  O   MET A 111     -21.975  59.668 -83.273  1.00  0.62           O  
ATOM   1731  CB  MET A 111     -21.937  57.989 -80.526  1.00  0.62           C  
ATOM   1732  CG  MET A 111     -22.627  57.326 -79.346  1.00  0.62           C  
ATOM   1733  SD  MET A 111     -21.748  55.824 -78.854  1.00  0.62           S  
ATOM   1734  CE  MET A 111     -21.953  54.822 -80.321  1.00  0.62           C  
ATOM   1735  H01 MET A 111     -22.440  60.052 -80.115  1.00  0.62           H  
ATOM   1736  H02 MET A 111     -20.915  58.174 -80.196  1.00  0.62           H  
ATOM   1737  H03 MET A 111     -22.020  57.317 -81.380  1.00  0.62           H  
ATOM   1738  H04 MET A 111     -23.642  57.058 -79.639  1.00  0.62           H  
ATOM   1739  H05 MET A 111     -22.648  58.021 -78.506  1.00  0.62           H  
ATOM   1740  H06 MET A 111     -22.659  55.306 -80.995  1.00  0.62           H  
ATOM   1741  H07 MET A 111     -24.072  59.061 -82.346  1.00  0.62           H  
ATOM   1742  H08 MET A 111     -20.992  54.710 -80.822  1.00  0.62           H  
ATOM   1743  H09 MET A 111     -22.334  53.840 -80.041  1.00  0.62           H  
ATOM   1744  N   VAL A 112     -20.493  60.443 -81.765  1.00  0.56           N  
ATOM   1745  CA  VAL A 112     -19.461  60.795 -82.741  1.00  0.56           C  
ATOM   1746  C   VAL A 112     -18.118  60.366 -82.165  1.00  0.56           C  
ATOM   1747  O   VAL A 112     -17.850  60.602 -80.987  1.00  0.56           O  
ATOM   1748  CB  VAL A 112     -19.441  62.317 -83.036  1.00  0.56           C  
ATOM   1749  CG1 VAL A 112     -18.224  62.697 -83.886  1.00  0.56           C  
ATOM   1750  CG2 VAL A 112     -20.746  62.745 -83.707  1.00  0.56           C  
ATOM   1751  H01 VAL A 112     -19.670  60.289 -83.683  1.00  0.56           H  
ATOM   1752  H02 VAL A 112     -19.356  62.851 -82.090  1.00  0.56           H  
ATOM   1753  H03 VAL A 112     -17.367  62.096 -83.581  1.00  0.56           H  
ATOM   1754  H04 VAL A 112     -18.442  62.511 -84.938  1.00  0.56           H  
ATOM   1755  H05 VAL A 112     -17.996  63.753 -83.743  1.00  0.56           H  
ATOM   1756  H06 VAL A 112     -21.490  62.969 -82.943  1.00  0.56           H  
ATOM   1757  H07 VAL A 112     -20.569  63.634 -84.312  1.00  0.56           H  
ATOM   1758  H08 VAL A 112     -21.110  61.938 -84.343  1.00  0.56           H  
ATOM   1759  H10 VAL A 112     -20.336  60.665 -80.792  1.00  0.56           H  
ATOM   1760  N   LEU A 113     -17.288  59.718 -82.977  1.00  0.62           N  
ATOM   1761  CA  LEU A 113     -15.930  59.376 -82.555  1.00  0.62           C  
ATOM   1762  C   LEU A 113     -14.986  60.527 -82.886  1.00  0.62           C  
ATOM   1763  O   LEU A 113     -14.945  60.996 -84.028  1.00  0.62           O  
ATOM   1764  CB  LEU A 113     -15.463  58.102 -83.257  1.00  0.62           C  
ATOM   1765  CG  LEU A 113     -14.088  57.562 -82.848  1.00  0.62           C  
ATOM   1766  CD1 LEU A 113     -14.089  57.091 -81.398  1.00  0.62           C  
ATOM   1767  CD2 LEU A 113     -13.632  56.446 -83.787  1.00  0.62           C  
ATOM   1768  H01 LEU A 113     -15.926  59.203 -81.479  1.00  0.62           H  
ATOM   1769  H02 LEU A 113     -15.366  58.371 -84.309  1.00  0.62           H  
ATOM   1770  H03 LEU A 113     -16.199  57.323 -83.056  1.00  0.62           H  
ATOM   1771  H04 LEU A 113     -13.374  58.381 -82.931  1.00  0.62           H  
ATOM   1772  H05 LEU A 113     -14.615  57.819 -80.780  1.00  0.62           H  
ATOM   1773  H06 LEU A 113     -14.592  56.126 -81.329  1.00  0.62           H  
ATOM   1774  H07 LEU A 113     -13.062  56.992 -81.047  1.00  0.62           H  
ATOM   1775  H08 LEU A 113     -12.626  56.129 -83.512  1.00  0.62           H  
ATOM   1776  H09 LEU A 113     -17.601  59.457 -83.901  1.00  0.62           H  
ATOM   1777  H10 LEU A 113     -14.314  55.600 -83.705  1.00  0.62           H  
ATOM   1778  H11 LEU A 113     -13.629  56.813 -84.814  1.00  0.62           H  
ATOM   1779  N   VAL A 114     -14.234  60.992 -81.887  1.00  0.56           N  
ATOM   1780  CA  VAL A 114     -13.361  62.149 -82.053  1.00  0.56           C  
ATOM   1781  C   VAL A 114     -11.918  61.796 -81.764  1.00  0.56           C  
ATOM   1782  O   VAL A 114     -11.611  61.319 -80.670  1.00  0.56           O  
ATOM   1783  CB  VAL A 114     -13.789  63.306 -81.117  1.00  0.56           C  
ATOM   1784  CG1 VAL A 114     -12.779  64.456 -81.169  1.00  0.56           C  
ATOM   1785  CG2 VAL A 114     -15.195  63.791 -81.490  1.00  0.56           C  
ATOM   1786  H01 VAL A 114     -13.451  62.468 -83.091  1.00  0.56           H  
ATOM   1787  H02 VAL A 114     -13.811  62.934 -80.093  1.00  0.56           H  
ATOM   1788  H03 VAL A 114     -11.868  64.117 -81.663  1.00  0.56           H  
ATOM   1789  H04 VAL A 114     -13.205  65.290 -81.727  1.00  0.56           H  
ATOM   1790  H05 VAL A 114     -12.543  64.779 -80.155  1.00  0.56           H  
ATOM   1791  H06 VAL A 114     -15.863  63.657 -80.639  1.00  0.56           H  
ATOM   1792  H07 VAL A 114     -15.156  64.847 -81.758  1.00  0.56           H  
ATOM   1793  H08 VAL A 114     -15.566  63.214 -82.337  1.00  0.56           H  
ATOM   1794  H12 VAL A 114     -14.270  60.530 -80.990  1.00  0.56           H  
ATOM   1795  N   GLY A 115     -11.036  62.032 -82.737  1.00  0.69           N  
ATOM   1796  CA  GLY A 115      -9.604  61.864 -82.536  1.00  0.69           C  
ATOM   1797  C   GLY A 115      -8.974  63.226 -82.306  1.00  0.69           C  
ATOM   1798  O   GLY A 115      -8.784  64.002 -83.242  1.00  0.69           O  
ATOM   1799  H01 GLY A 115      -9.161  61.398 -83.416  1.00  0.69           H  
ATOM   1800  H02 GLY A 115      -9.428  61.228 -81.668  1.00  0.69           H  
ATOM   1801  H09 GLY A 115     -11.372  62.336 -83.640  1.00  0.69           H  
ATOM   1802  N   ASN A 116      -8.645  63.512 -81.053  1.00  0.31           N  
ATOM   1803  CA  ASN A 116      -8.139  64.825 -80.671  1.00  0.31           C  
ATOM   1804  C   ASN A 116      -6.619  64.897 -80.683  1.00  0.31           C  
ATOM   1805  O   ASN A 116      -5.941  63.877 -80.795  1.00  0.31           O  
ATOM   1806  CB  ASN A 116      -8.684  65.203 -79.293  1.00  0.31           C  
ATOM   1807  CG  ASN A 116      -8.456  66.669 -78.944  1.00  0.31           C  
ATOM   1808  ND2 ASN A 116      -8.040  66.908 -77.708  1.00  0.31           N  
ATOM   1809  OD1 ASN A 116      -8.644  67.573 -79.771  1.00  0.31           O  
ATOM   1810  H01 ASN A 116      -8.488  65.540 -81.416  1.00  0.31           H  
ATOM   1811  H02 ASN A 116      -8.148  64.605 -78.556  1.00  0.31           H  
ATOM   1812  H03 ASN A 116      -8.748  62.800 -80.344  1.00  0.31           H  
ATOM   1813  H04 ASN A 116      -9.755  65.004 -79.276  1.00  0.31           H  
ATOM   1814  H05 ASN A 116      -7.866  67.857 -77.408  1.00  0.31           H  
ATOM   1815  H06 ASN A 116      -7.897  66.141 -77.066  1.00  0.31           H  
ATOM   1816  N   LYS A 117      -6.104  66.120 -80.569  1.00  0.62           N  
ATOM   1817  CA  LYS A 117      -4.670  66.432 -80.595  1.00  0.62           C  
ATOM   1818  C   LYS A 117      -4.074  66.227 -81.982  1.00  0.62           C  
ATOM   1819  O   LYS A 117      -2.903  65.865 -82.114  1.00  0.62           O  
ATOM   1820  CB  LYS A 117      -3.886  65.645 -79.530  1.00  0.62           C  
ATOM   1821  CG  LYS A 117      -4.475  65.767 -78.132  1.00  0.62           C  
ATOM   1822  CD  LYS A 117      -3.460  65.427 -77.047  1.00  0.62           C  
ATOM   1823  CE  LYS A 117      -4.130  65.361 -75.691  1.00  0.62           C  
ATOM   1824  NZ  LYS A 117      -3.164  65.045 -74.594  1.00  0.62           N  
ATOM   1825  H01 LYS A 117      -4.576  67.489 -80.348  1.00  0.62           H  
ATOM   1826  H02 LYS A 117      -2.882  66.067 -79.493  1.00  0.62           H  
ATOM   1827  H03 LYS A 117      -3.880  64.592 -79.812  1.00  0.62           H  
ATOM   1828  H04 LYS A 117      -5.298  65.057 -78.053  1.00  0.62           H  
ATOM   1829  H05 LYS A 117      -4.819  66.791 -77.983  1.00  0.62           H  
ATOM   1830  H06 LYS A 117      -2.697  66.205 -77.024  1.00  0.62           H  
ATOM   1831  H07 LYS A 117      -6.748  66.890 -80.456  1.00  0.62           H  
ATOM   1832  H08 LYS A 117      -3.006  64.461 -77.270  1.00  0.62           H  
ATOM   1833  H09 LYS A 117      -4.869  64.561 -75.724  1.00  0.62           H  
ATOM   1834  H10 LYS A 117      -4.595  66.324 -75.482  1.00  0.62           H  
ATOM   1835  H11 LYS A 117      -2.354  65.643 -74.676  1.00  0.62           H  
ATOM   1836  H12 LYS A 117      -3.607  65.200 -73.700  1.00  0.62           H  
ATOM   1837  H13 LYS A 117      -2.877  64.079 -74.665  1.00  0.62           H  
ATOM   1838  N   CYS A 118      -4.866  66.487 -83.022  1.00  1.00           N  
ATOM   1839  CA  CYS A 118      -4.385  66.277 -84.388  1.00  1.00           C  
ATOM   1840  C   CYS A 118      -3.294  67.266 -84.812  1.00  1.00           C  
ATOM   1841  O   CYS A 118      -2.712  67.126 -85.888  1.00  1.00           O  
ATOM   1842  CB  CYS A 118      -5.540  66.248 -85.398  1.00  1.00           C  
ATOM   1843  SG  CYS A 118      -6.344  67.830 -85.724  1.00  1.00           S  
ATOM   1844  H01 CYS A 118      -3.914  65.294 -84.386  1.00  1.00           H  
ATOM   1845  H02 CYS A 118      -6.306  65.615 -84.950  1.00  1.00           H  
ATOM   1846  H03 CYS A 118      -5.149  65.871 -86.343  1.00  1.00           H  
ATOM   1847  H04 CYS A 118      -6.574  67.953 -87.038  1.00  1.00           H  
ATOM   1848  H14 CYS A 118      -5.803  66.831 -82.867  1.00  1.00           H  
ATOM   1849  N   ASP A 119      -3.013  68.255 -83.962  1.00  0.94           N  
ATOM   1850  CA  ASP A 119      -1.888  69.169 -84.178  1.00  0.94           C  
ATOM   1851  C   ASP A 119      -0.539  68.524 -83.831  1.00  0.94           C  
ATOM   1852  O   ASP A 119       0.516  69.025 -84.228  1.00  0.94           O  
ATOM   1853  CB  ASP A 119      -2.064  70.439 -83.344  1.00  0.94           C  
ATOM   1854  CG  ASP A 119      -2.170  70.147 -81.859  1.00  0.94           C  
ATOM   1855  OD1 ASP A 119      -3.231  69.649 -81.435  1.00  0.94           O  
ATOM   1856  OD2 ASP A 119      -1.200  70.416 -81.118  1.00  0.94           O  
ATOM   1857  H01 ASP A 119      -1.883  69.416 -85.240  1.00  0.94           H  
ATOM   1858  H02 ASP A 119      -2.994  70.914 -83.656  1.00  0.94           H  
ATOM   1859  H03 ASP A 119      -1.207  71.091 -83.513  1.00  0.94           H  
ATOM   1860  H05 ASP A 119      -3.593  68.378 -83.145  1.00  0.94           H  
ATOM   1861  N   LEU A 120      -0.573  67.424 -83.083  1.00  0.69           N  
ATOM   1862  CA  LEU A 120       0.654  66.746 -82.660  1.00  0.69           C  
ATOM   1863  C   LEU A 120       1.094  65.715 -83.688  1.00  0.69           C  
ATOM   1864  O   LEU A 120       0.269  65.078 -84.339  1.00  0.69           O  
ATOM   1865  CB  LEU A 120       0.467  66.077 -81.297  1.00  0.69           C  
ATOM   1866  CG  LEU A 120       0.205  67.049 -80.145  1.00  0.69           C  
ATOM   1867  CD1 LEU A 120       0.086  66.321 -78.816  1.00  0.69           C  
ATOM   1868  CD2 LEU A 120       1.305  68.104 -80.085  1.00  0.69           C  
ATOM   1869  H01 LEU A 120       1.433  67.503 -82.574  1.00  0.69           H  
ATOM   1870  H02 LEU A 120       1.405  65.571 -81.069  1.00  0.69           H  
ATOM   1871  H03 LEU A 120      -0.379  65.393 -81.366  1.00  0.69           H  
ATOM   1872  H04 LEU A 120      -1.467  67.048 -82.800  1.00  0.69           H  
ATOM   1873  H05 LEU A 120      -0.748  67.544 -80.333  1.00  0.69           H  
ATOM   1874  H06 LEU A 120      -0.967  66.167 -78.580  1.00  0.69           H  
ATOM   1875  H07 LEU A 120       0.588  65.356 -78.884  1.00  0.69           H  
ATOM   1876  H08 LEU A 120       0.550  66.918 -78.031  1.00  0.69           H  
ATOM   1877  H09 LEU A 120       2.181  67.745 -80.625  1.00  0.69           H  
ATOM   1878  H10 LEU A 120       0.949  69.027 -80.543  1.00  0.69           H  
ATOM   1879  H11 LEU A 120       1.572  68.293 -79.045  1.00  0.69           H  
ATOM   1880  N   ALA A 121       2.405  65.544 -83.819  1.00  0.94           N  
ATOM   1881  CA  ALA A 121       2.960  64.678 -84.853  1.00  0.94           C  
ATOM   1882  C   ALA A 121       3.284  63.264 -84.379  1.00  0.94           C  
ATOM   1883  O   ALA A 121       3.622  62.411 -85.192  1.00  0.94           O  
ATOM   1884  CB  ALA A 121       4.199  65.317 -85.460  1.00  0.94           C  
ATOM   1885  H01 ALA A 121       2.177  64.572 -85.604  1.00  0.94           H  
ATOM   1886  H02 ALA A 121       5.032  64.616 -85.405  1.00  0.94           H  
ATOM   1887  H03 ALA A 121       4.005  65.569 -86.503  1.00  0.94           H  
ATOM   1888  H04 ALA A 121       4.449  66.223 -84.907  1.00  0.94           H  
ATOM   1889  H12 ALA A 121       3.031  66.024 -83.189  1.00  0.94           H  
ATOM   1890  N   ALA A 122       3.203  63.016 -83.073  1.00  0.88           N  
ATOM   1891  CA  ALA A 122       3.491  61.688 -82.532  1.00  0.88           C  
ATOM   1892  C   ALA A 122       2.285  60.766 -82.669  1.00  0.88           C  
ATOM   1893  O   ALA A 122       1.849  60.126 -81.707  1.00  0.88           O  
ATOM   1894  CB  ALA A 122       3.938  61.779 -81.080  1.00  0.88           C  
ATOM   1895  H01 ALA A 122       4.308  61.261 -83.114  1.00  0.88           H  
ATOM   1896  H02 ALA A 122       4.796  62.447 -81.006  1.00  0.88           H  
ATOM   1897  H03 ALA A 122       3.122  62.169 -80.472  1.00  0.88           H  
ATOM   1898  H04 ALA A 122       4.217  60.788 -80.722  1.00  0.88           H  
ATOM   1899  H05 ALA A 122       2.937  63.760 -82.444  1.00  0.88           H  
ATOM   1900  N   ARG A 123       1.765  60.693 -83.886  1.00  0.81           N  
ATOM   1901  CA  ARG A 123       0.563  59.927 -84.168  1.00  0.81           C  
ATOM   1902  C   ARG A 123       0.825  58.426 -84.089  1.00  0.81           C  
ATOM   1903  O   ARG A 123       1.750  57.915 -84.720  1.00  0.81           O  
ATOM   1904  CB  ARG A 123       0.035  60.284 -85.561  1.00  0.81           C  
ATOM   1905  CG  ARG A 123      -1.221  59.529 -85.946  1.00  0.81           C  
ATOM   1906  CD  ARG A 123      -1.649  59.821 -87.375  1.00  0.81           C  
ATOM   1907  NE  ARG A 123      -2.216  61.157 -87.544  1.00  0.81           N  
ATOM   1908  CZ  ARG A 123      -3.516  61.441 -87.478  1.00  0.81           C  
ATOM   1909  NH1 ARG A 123      -3.930  62.688 -87.664  1.00  0.81           N  
ATOM   1910  NH2 ARG A 123      -4.395  60.487 -87.217  1.00  0.81           N  
ATOM   1911  H01 ARG A 123      -0.181  60.181 -83.413  1.00  0.81           H  
ATOM   1912  H02 ARG A 123       0.808  60.004 -86.277  1.00  0.81           H  
ATOM   1913  H03 ARG A 123      -0.183  61.352 -85.584  1.00  0.81           H  
ATOM   1914  H04 ARG A 123      -2.023  59.853 -85.283  1.00  0.81           H  
ATOM   1915  H05 ARG A 123       2.219  61.186 -84.642  1.00  0.81           H  
ATOM   1916  H06 ARG A 123      -1.034  58.460 -85.846  1.00  0.81           H  
ATOM   1917  H07 ARG A 123      -2.428  59.104 -87.633  1.00  0.81           H  
ATOM   1918  H08 ARG A 123      -0.778  59.729 -88.024  1.00  0.81           H  
ATOM   1919  H09 ARG A 123      -1.578  61.919 -87.723  1.00  0.81           H  
ATOM   1920  H10 ARG A 123      -4.915  62.907 -87.610  1.00  0.81           H  
ATOM   1921  H11 ARG A 123      -3.260  63.419 -87.859  1.00  0.81           H  
ATOM   1922  H12 ARG A 123      -4.082  59.538 -87.071  1.00  0.81           H  
ATOM   1923  H13 ARG A 123      -5.379  60.708 -87.164  1.00  0.81           H  
ATOM   1924  N   THR A 124       0.005  57.725 -83.311  1.00  0.81           N  
ATOM   1925  CA  THR A 124       0.017  56.268 -83.292  1.00  0.81           C  
ATOM   1926  C   THR A 124      -1.328  55.671 -83.709  1.00  0.81           C  
ATOM   1927  O   THR A 124      -1.432  54.468 -83.904  1.00  0.81           O  
ATOM   1928  CB  THR A 124       0.410  55.715 -81.909  1.00  0.81           C  
ATOM   1929  CG2 THR A 124       1.819  56.153 -81.524  1.00  0.81           C  
ATOM   1930  OG1 THR A 124      -0.527  56.177 -80.928  1.00  0.81           O  
ATOM   1931  H01 THR A 124       0.770  55.970 -84.021  1.00  0.81           H  
ATOM   1932  H02 THR A 124       0.393  54.626 -81.953  1.00  0.81           H  
ATOM   1933  H03 THR A 124       2.473  56.077 -82.393  1.00  0.81           H  
ATOM   1934  H04 THR A 124       1.797  57.186 -81.176  1.00  0.81           H  
ATOM   1935  H05 THR A 124       2.196  55.509 -80.729  1.00  0.81           H  
ATOM   1936  H06 THR A 124      -0.672  57.119 -81.042  1.00  0.81           H  
ATOM   1937  H14 THR A 124      -0.645  58.217 -82.716  1.00  0.81           H  
ATOM   1938  N   VAL A 125      -2.359  56.508 -83.828  1.00  0.62           N  
ATOM   1939  CA  VAL A 125      -3.646  56.035 -84.348  1.00  0.62           C  
ATOM   1940  C   VAL A 125      -3.852  56.650 -85.726  1.00  0.62           C  
ATOM   1941  O   VAL A 125      -3.994  57.860 -85.855  1.00  0.62           O  
ATOM   1942  CB  VAL A 125      -4.834  56.402 -83.421  1.00  0.62           C  
ATOM   1943  CG1 VAL A 125      -6.137  55.794 -83.958  1.00  0.62           C  
ATOM   1944  CG2 VAL A 125      -4.574  55.935 -82.000  1.00  0.62           C  
ATOM   1945  H01 VAL A 125      -3.619  54.947 -84.402  1.00  0.62           H  
ATOM   1946  H02 VAL A 125      -4.936  57.487 -83.408  1.00  0.62           H  
ATOM   1947  H03 VAL A 125      -6.896  56.573 -84.035  1.00  0.62           H  
ATOM   1948  H04 VAL A 125      -5.958  55.363 -84.943  1.00  0.62           H  
ATOM   1949  H05 VAL A 125      -6.483  55.016 -83.277  1.00  0.62           H  
ATOM   1950  H06 VAL A 125      -3.801  56.558 -81.549  1.00  0.62           H  
ATOM   1951  H07 VAL A 125      -2.253  57.475 -83.558  1.00  0.62           H  
ATOM   1952  H08 VAL A 125      -5.491  56.016 -81.417  1.00  0.62           H  
ATOM   1953  H09 VAL A 125      -4.241  54.897 -82.013  1.00  0.62           H  
ATOM   1954  N   GLU A 126      -3.799  55.826 -86.765  1.00  0.88           N  
ATOM   1955  CA  GLU A 126      -3.954  56.348 -88.116  1.00  0.88           C  
ATOM   1956  C   GLU A 126      -5.427  56.610 -88.402  1.00  0.88           C  
ATOM   1957  O   GLU A 126      -6.304  55.933 -87.867  1.00  0.88           O  
ATOM   1958  CB  GLU A 126      -3.343  55.410 -89.160  1.00  0.88           C  
ATOM   1959  CG  GLU A 126      -1.820  55.214 -89.018  1.00  0.88           C  
ATOM   1960  CD  GLU A 126      -1.009  56.505 -89.165  1.00  0.88           C  
ATOM   1961  OE1 GLU A 126       0.006  56.657 -88.449  1.00  0.88           O  
ATOM   1962  OE2 GLU A 126      -1.364  57.369 -89.996  1.00  0.88           O  
ATOM   1963  H01 GLU A 126      -3.410  57.290 -88.184  1.00  0.88           H  
ATOM   1964  H02 GLU A 126      -3.510  55.873 -90.133  1.00  0.88           H  
ATOM   1965  H03 GLU A 126      -3.824  54.436 -89.069  1.00  0.88           H  
ATOM   1966  H04 GLU A 126      -1.511  54.554 -89.828  1.00  0.88           H  
ATOM   1967  H05 GLU A 126      -1.618  54.792 -88.033  1.00  0.88           H  
ATOM   1968  H10 GLU A 126      -3.651  54.838 -86.619  1.00  0.88           H  
ATOM   1969  N   SER A 127      -5.692  57.605 -89.237  1.00  0.56           N  
ATOM   1970  CA  SER A 127      -7.067  57.969 -89.566  1.00  0.56           C  
ATOM   1971  C   SER A 127      -7.928  56.764 -89.946  1.00  0.56           C  
ATOM   1972  O   SER A 127      -9.047  56.605 -89.452  1.00  0.56           O  
ATOM   1973  CB  SER A 127      -7.087  59.006 -90.688  1.00  0.56           C  
ATOM   1974  OG  SER A 127      -8.415  59.446 -90.930  1.00  0.56           O  
ATOM   1975  H01 SER A 127      -7.503  58.397 -88.663  1.00  0.56           H  
ATOM   1976  H02 SER A 127      -6.694  58.551 -91.597  1.00  0.56           H  
ATOM   1977  H03 SER A 127      -6.472  59.859 -90.401  1.00  0.56           H  
ATOM   1978  H04 SER A 127      -8.741  59.049 -91.741  1.00  0.56           H  
ATOM   1979  H06 SER A 127      -4.929  58.120 -89.653  1.00  0.56           H  
ATOM   1980  N   ARG A 128      -7.418  55.909 -90.827  1.00  0.75           N  
ATOM   1981  CA  ARG A 128      -8.209  54.773 -91.289  1.00  0.75           C  
ATOM   1982  C   ARG A 128      -8.578  53.795 -90.171  1.00  0.75           C  
ATOM   1983  O   ARG A 128      -9.657  53.200 -90.192  1.00  0.75           O  
ATOM   1984  CB  ARG A 128      -7.495  54.026 -92.414  1.00  0.75           C  
ATOM   1985  CG  ARG A 128      -8.224  52.755 -92.845  1.00  0.75           C  
ATOM   1986  CD  ARG A 128      -9.139  52.963 -94.052  1.00  0.75           C  
ATOM   1987  NE  ARG A 128     -10.411  53.624 -93.756  1.00  0.75           N  
ATOM   1988  CZ  ARG A 128     -11.446  53.629 -94.595  1.00  0.75           C  
ATOM   1989  NH1 ARG A 128     -11.350  53.003 -95.761  1.00  0.75           N  
ATOM   1990  NH2 ARG A 128     -12.577  54.252 -94.280  1.00  0.75           N  
ATOM   1991  H01 ARG A 128      -9.140  55.197 -91.665  1.00  0.75           H  
ATOM   1992  H02 ARG A 128      -6.517  53.728 -92.037  1.00  0.75           H  
ATOM   1993  H03 ARG A 128      -7.414  54.689 -93.275  1.00  0.75           H  
ATOM   1994  H04 ARG A 128      -8.855  52.446 -92.011  1.00  0.75           H  
ATOM   1995  H05 ARG A 128      -6.481  56.046 -91.177  1.00  0.75           H  
ATOM   1996  H06 ARG A 128      -7.481  51.999 -93.099  1.00  0.75           H  
ATOM   1997  H07 ARG A 128      -9.391  51.968 -94.419  1.00  0.75           H  
ATOM   1998  H08 ARG A 128      -8.604  53.569 -94.783  1.00  0.75           H  
ATOM   1999  H09 ARG A 128     -10.509  54.100 -92.871  1.00  0.75           H  
ATOM   2000  H10 ARG A 128     -12.132  53.003 -96.400  1.00  0.75           H  
ATOM   2001  H11 ARG A 128     -10.495  52.526 -96.009  1.00  0.75           H  
ATOM   2002  H12 ARG A 128     -12.660  54.731 -93.395  1.00  0.75           H  
ATOM   2003  H13 ARG A 128     -13.353  54.247 -94.926  1.00  0.75           H  
ATOM   2004  N   GLN A 129      -7.691  53.625 -89.192  1.00  0.81           N  
ATOM   2005  CA  GLN A 129      -8.006  52.767 -88.058  1.00  0.81           C  
ATOM   2006  C   GLN A 129      -9.239  53.271 -87.303  1.00  0.81           C  
ATOM   2007  O   GLN A 129     -10.109  52.490 -86.899  1.00  0.81           O  
ATOM   2008  CB  GLN A 129      -6.798  52.665 -87.116  1.00  0.81           C  
ATOM   2009  CG  GLN A 129      -5.572  52.041 -87.780  1.00  0.81           C  
ATOM   2010  CD  GLN A 129      -4.359  51.933 -86.864  1.00  0.81           C  
ATOM   2011  NE2 GLN A 129      -3.919  50.700 -86.625  1.00  0.81           N  
ATOM   2012  OE1 GLN A 129      -3.808  52.943 -86.398  1.00  0.81           O  
ATOM   2013  H01 GLN A 129      -8.237  51.773 -88.441  1.00  0.81           H  
ATOM   2014  H02 GLN A 129      -7.085  52.016 -86.289  1.00  0.81           H  
ATOM   2015  H03 GLN A 129      -6.537  53.667 -86.776  1.00  0.81           H  
ATOM   2016  H04 GLN A 129      -5.289  52.699 -88.601  1.00  0.81           H  
ATOM   2017  H05 GLN A 129      -5.837  51.039 -88.118  1.00  0.81           H  
ATOM   2018  H06 GLN A 129      -3.112  50.557 -86.034  1.00  0.81           H  
ATOM   2019  H07 GLN A 129      -4.392  49.907 -87.034  1.00  0.81           H  
ATOM   2020  H14 GLN A 129      -6.797  54.093 -89.236  1.00  0.81           H  
ATOM   2021  N   ALA A 130      -9.308  54.584 -87.117  1.00  0.44           N  
ATOM   2022  CA  ALA A 130     -10.429  55.195 -86.422  1.00  0.44           C  
ATOM   2023  C   ALA A 130     -11.696  55.230 -87.281  1.00  0.44           C  
ATOM   2024  O   ALA A 130     -12.805  55.034 -86.777  1.00  0.44           O  
ATOM   2025  CB  ALA A 130     -10.047  56.586 -85.950  1.00  0.44           C  
ATOM   2026  H01 ALA A 130     -10.662  54.577 -85.555  1.00  0.44           H  
ATOM   2027  H02 ALA A 130      -9.130  56.900 -86.449  1.00  0.44           H  
ATOM   2028  H03 ALA A 130     -10.848  57.285 -86.190  1.00  0.44           H  
ATOM   2029  H04 ALA A 130      -9.887  56.573 -84.872  1.00  0.44           H  
ATOM   2030  H08 ALA A 130      -8.565  55.172 -87.466  1.00  0.44           H  
ATOM   2031  N   GLN A 131     -11.525  55.484 -88.574  1.00  0.62           N  
ATOM   2032  CA  GLN A 131     -12.654  55.414 -89.502  1.00  0.62           C  
ATOM   2033  C   GLN A 131     -13.332  54.050 -89.409  1.00  0.62           C  
ATOM   2034  O   GLN A 131     -14.565  53.962 -89.401  1.00  0.62           O  
ATOM   2035  CB  GLN A 131     -12.188  55.656 -90.939  1.00  0.62           C  
ATOM   2036  CG  GLN A 131     -11.679  57.053 -91.214  1.00  0.62           C  
ATOM   2037  CD  GLN A 131     -11.090  57.161 -92.605  1.00  0.62           C  
ATOM   2038  NE2 GLN A 131     -10.077  57.997 -92.762  1.00  0.62           N  
ATOM   2039  OE1 GLN A 131     -11.545  56.487 -93.529  1.00  0.62           O  
ATOM   2040  H01 GLN A 131     -13.368  56.191 -89.226  1.00  0.62           H  
ATOM   2041  H02 GLN A 131     -13.064  55.519 -91.573  1.00  0.62           H  
ATOM   2042  H03 GLN A 131     -11.385  54.952 -91.159  1.00  0.62           H  
ATOM   2043  H04 GLN A 131     -10.896  57.282 -90.491  1.00  0.62           H  
ATOM   2044  H05 GLN A 131     -10.608  55.728 -88.919  1.00  0.62           H  
ATOM   2045  H06 GLN A 131     -12.506  57.757 -91.122  1.00  0.62           H  
ATOM   2046  H07 GLN A 131      -9.647  58.104 -93.669  1.00  0.62           H  
ATOM   2047  H08 GLN A 131      -9.734  58.528 -91.975  1.00  0.62           H  
ATOM   2048  N   ASP A 132     -12.529  52.990 -89.338  1.00  0.81           N  
ATOM   2049  CA  ASP A 132     -13.038  51.626 -89.270  1.00  0.81           C  
ATOM   2050  C   ASP A 132     -13.790  51.360 -87.969  1.00  0.81           C  
ATOM   2051  O   ASP A 132     -14.823  50.690 -87.974  1.00  0.81           O  
ATOM   2052  CB  ASP A 132     -11.900  50.616 -89.436  1.00  0.81           C  
ATOM   2053  CG  ASP A 132     -11.380  50.550 -90.860  1.00  0.81           C  
ATOM   2054  OD1 ASP A 132     -12.011  51.141 -91.765  1.00  0.81           O  
ATOM   2055  OD2 ASP A 132     -10.332  49.907 -91.073  1.00  0.81           O  
ATOM   2056  H01 ASP A 132     -13.745  51.506 -90.091  1.00  0.81           H  
ATOM   2057  H02 ASP A 132     -12.294  49.632 -89.183  1.00  0.81           H  
ATOM   2058  H03 ASP A 132     -11.080  50.902 -88.777  1.00  0.81           H  
ATOM   2059  H09 ASP A 132     -11.530  53.137 -89.331  1.00  0.81           H  
ATOM   2060  N   LEU A 133     -13.275  51.870 -86.852  1.00  0.38           N  
ATOM   2061  CA  LEU A 133     -13.975  51.710 -85.584  1.00  0.38           C  
ATOM   2062  C   LEU A 133     -15.329  52.414 -85.646  1.00  0.38           C  
ATOM   2063  O   LEU A 133     -16.361  51.839 -85.295  1.00  0.38           O  
ATOM   2064  CB  LEU A 133     -13.149  52.272 -84.432  1.00  0.38           C  
ATOM   2065  CG  LEU A 133     -13.856  52.168 -83.080  1.00  0.38           C  
ATOM   2066  CD1 LEU A 133     -14.224  50.720 -82.758  1.00  0.38           C  
ATOM   2067  CD2 LEU A 133     -12.988  52.779 -81.985  1.00  0.38           C  
ATOM   2068  H01 LEU A 133     -14.129  50.645 -85.408  1.00  0.38           H  
ATOM   2069  H02 LEU A 133     -12.989  53.331 -84.634  1.00  0.38           H  
ATOM   2070  H03 LEU A 133     -12.210  51.721 -84.376  1.00  0.38           H  
ATOM   2071  H04 LEU A 133     -12.397  52.369 -86.884  1.00  0.38           H  
ATOM   2072  H05 LEU A 133     -14.787  52.732 -83.133  1.00  0.38           H  
ATOM   2073  H06 LEU A 133     -15.197  50.488 -83.191  1.00  0.38           H  
ATOM   2074  H07 LEU A 133     -13.472  50.052 -83.177  1.00  0.38           H  
ATOM   2075  H08 LEU A 133     -14.268  50.587 -81.677  1.00  0.38           H  
ATOM   2076  H09 LEU A 133     -12.093  53.213 -82.431  1.00  0.38           H  
ATOM   2077  H10 LEU A 133     -13.549  53.557 -81.468  1.00  0.38           H  
ATOM   2078  H11 LEU A 133     -12.700  52.004 -81.274  1.00  0.38           H  
ATOM   2079  N   ALA A 134     -15.322  53.664 -86.098  1.00  0.44           N  
ATOM   2080  CA  ALA A 134     -16.551  54.448 -86.212  1.00  0.44           C  
ATOM   2081  C   ALA A 134     -17.555  53.748 -87.132  1.00  0.44           C  
ATOM   2082  O   ALA A 134     -18.749  53.680 -86.828  1.00  0.44           O  
ATOM   2083  CB  ALA A 134     -16.235  55.845 -86.716  1.00  0.44           C  
ATOM   2084  H01 ALA A 134     -17.005  54.533 -85.225  1.00  0.44           H  
ATOM   2085  H02 ALA A 134     -15.248  55.849 -87.179  1.00  0.44           H  
ATOM   2086  H03 ALA A 134     -16.982  56.144 -87.452  1.00  0.44           H  
ATOM   2087  H04 ALA A 134     -16.247  56.545 -85.880  1.00  0.44           H  
ATOM   2088  H12 ALA A 134     -14.444  54.083 -86.370  1.00  0.44           H  
ATOM   2089  N   ARG A 135     -17.074  53.217 -88.248  1.00  0.56           N  
ATOM   2090  CA  ARG A 135     -17.953  52.497 -89.168  1.00  0.56           C  
ATOM   2091  C   ARG A 135     -18.660  51.326 -88.480  1.00  0.56           C  
ATOM   2092  O   ARG A 135     -19.856  51.102 -88.698  1.00  0.56           O  
ATOM   2093  CB  ARG A 135     -17.170  52.014 -90.388  1.00  0.56           C  
ATOM   2094  CG  ARG A 135     -17.963  51.136 -91.348  1.00  0.56           C  
ATOM   2095  CD  ARG A 135     -17.143  50.865 -92.597  1.00  0.56           C  
ATOM   2096  NE  ARG A 135     -17.776  49.893 -93.482  1.00  0.56           N  
ATOM   2097  CZ  ARG A 135     -17.545  48.584 -93.444  1.00  0.56           C  
ATOM   2098  NH1 ARG A 135     -16.693  48.083 -92.558  1.00  0.56           N  
ATOM   2099  NH2 ARG A 135     -18.167  47.775 -94.291  1.00  0.56           N  
ATOM   2100  H01 ARG A 135     -18.724  53.193 -89.499  1.00  0.56           H  
ATOM   2101  H02 ARG A 135     -16.357  51.396 -90.006  1.00  0.56           H  
ATOM   2102  H03 ARG A 135     -16.821  52.889 -90.937  1.00  0.56           H  
ATOM   2103  H04 ARG A 135     -18.883  51.650 -91.627  1.00  0.56           H  
ATOM   2104  H05 ARG A 135     -16.092  53.311 -88.464  1.00  0.56           H  
ATOM   2105  H06 ARG A 135     -18.203  50.191 -90.860  1.00  0.56           H  
ATOM   2106  H07 ARG A 135     -16.186  50.450 -92.281  1.00  0.56           H  
ATOM   2107  H08 ARG A 135     -17.013  51.801 -93.141  1.00  0.56           H  
ATOM   2108  H09 ARG A 135     -18.432  50.237 -94.168  1.00  0.56           H  
ATOM   2109  H10 ARG A 135     -16.520  47.088 -92.531  1.00  0.56           H  
ATOM   2110  H11 ARG A 135     -16.218  48.696 -91.911  1.00  0.56           H  
ATOM   2111  H12 ARG A 135     -18.816  48.153 -94.966  1.00  0.56           H  
ATOM   2112  H13 ARG A 135     -17.991  46.781 -94.261  1.00  0.56           H  
ATOM   2113  N   SER A 136     -17.936  50.597 -87.636  1.00  0.69           N  
ATOM   2114  CA  SER A 136     -18.512  49.451 -86.931  1.00  0.69           C  
ATOM   2115  C   SER A 136     -19.629  49.878 -85.980  1.00  0.69           C  
ATOM   2116  O   SER A 136     -20.559  49.107 -85.720  1.00  0.69           O  
ATOM   2117  CB  SER A 136     -17.432  48.685 -86.157  1.00  0.69           C  
ATOM   2118  OG  SER A 136     -17.153  49.304 -84.908  1.00  0.69           O  
ATOM   2119  H01 SER A 136     -18.941  48.792 -87.686  1.00  0.69           H  
ATOM   2120  H02 SER A 136     -16.519  48.685 -86.752  1.00  0.69           H  
ATOM   2121  H03 SER A 136     -17.777  47.666 -85.980  1.00  0.69           H  
ATOM   2122  H04 SER A 136     -16.884  48.637 -84.272  1.00  0.69           H  
ATOM   2123  H14 SER A 136     -16.968  50.839 -87.478  1.00  0.69           H  
ATOM   2124  N   TYR A 137     -19.533  51.099 -85.457  1.00  0.38           N  
ATOM   2125  CA  TYR A 137     -20.557  51.632 -84.562  1.00  0.38           C  
ATOM   2126  C   TYR A 137     -21.679  52.342 -85.317  1.00  0.38           C  
ATOM   2127  O   TYR A 137     -22.686  52.714 -84.721  1.00  0.38           O  
ATOM   2128  CB  TYR A 137     -19.953  52.634 -83.573  1.00  0.38           C  
ATOM   2129  CG  TYR A 137     -18.932  52.094 -82.594  1.00  0.38           C  
ATOM   2130  CD1 TYR A 137     -18.869  50.743 -82.281  1.00  0.38           C  
ATOM   2131  CD2 TYR A 137     -18.053  52.959 -81.946  1.00  0.38           C  
ATOM   2132  CE1 TYR A 137     -17.938  50.264 -81.370  1.00  0.38           C  
ATOM   2133  CE2 TYR A 137     -17.130  52.490 -81.035  1.00  0.38           C  
ATOM   2134  CZ  TYR A 137     -17.076  51.145 -80.750  1.00  0.38           C  
ATOM   2135  OH  TYR A 137     -16.152  50.682 -79.841  1.00  0.38           O  
ATOM   2136  H01 TYR A 137     -20.969  50.771 -84.035  1.00  0.38           H  
ATOM   2137  H02 TYR A 137     -20.789  52.968 -82.958  1.00  0.38           H  
ATOM   2138  H03 TYR A 137     -19.471  53.421 -84.153  1.00  0.38           H  
ATOM   2139  H04 TYR A 137     -19.561  50.048 -82.758  1.00  0.38           H  
ATOM   2140  H05 TYR A 137     -18.732  51.671 -85.685  1.00  0.38           H  
ATOM   2141  H06 TYR A 137     -18.096  54.026 -82.163  1.00  0.38           H  
ATOM   2142  H07 TYR A 137     -17.888  49.198 -81.146  1.00  0.38           H  
ATOM   2143  H08 TYR A 137     -16.446  53.182 -80.543  1.00  0.38           H  
ATOM   2144  H09 TYR A 137     -15.879  49.795 -80.085  1.00  0.38           H  
ATOM   2145  N   GLY A 138     -21.491  52.559 -86.613  1.00  0.94           N  
ATOM   2146  CA  GLY A 138     -22.449  53.309 -87.410  1.00  0.94           C  
ATOM   2147  C   GLY A 138     -22.442  54.811 -87.161  1.00  0.94           C  
ATOM   2148  O   GLY A 138     -23.483  55.462 -87.254  1.00  0.94           O  
ATOM   2149  H01 GLY A 138     -23.438  52.953 -87.121  1.00  0.94           H  
ATOM   2150  H02 GLY A 138     -22.225  53.137 -88.463  1.00  0.94           H  
ATOM   2151  H10 GLY A 138     -20.661  52.194 -87.057  1.00  0.94           H  
ATOM   2152  N   ILE A 139     -21.264  55.368 -86.876  1.00  0.69           N  
ATOM   2153  CA  ILE A 139     -21.140  56.784 -86.525  1.00  0.69           C  
ATOM   2154  C   ILE A 139     -19.991  57.446 -87.288  1.00  0.69           C  
ATOM   2155  O   ILE A 139     -19.121  56.748 -87.816  1.00  0.69           O  
ATOM   2156  CB  ILE A 139     -20.907  56.959 -85.010  1.00  0.69           C  
ATOM   2157  CG1 ILE A 139     -19.515  56.457 -84.610  1.00  0.69           C  
ATOM   2158  CG2 ILE A 139     -22.013  56.260 -84.211  1.00  0.69           C  
ATOM   2159  CD1 ILE A 139     -19.252  56.535 -83.111  1.00  0.69           C  
ATOM   2160  H01 ILE A 139     -22.077  57.266 -86.804  1.00  0.69           H  
ATOM   2161  H02 ILE A 139     -20.949  58.022 -84.773  1.00  0.69           H  
ATOM   2162  H03 ILE A 139     -20.432  54.796 -86.903  1.00  0.69           H  
ATOM   2163  H04 ILE A 139     -18.787  57.104 -85.099  1.00  0.69           H  
ATOM   2164  H05 ILE A 139     -19.418  55.418 -84.925  1.00  0.69           H  
ATOM   2165  H06 ILE A 139     -22.915  56.197 -84.819  1.00  0.69           H  
ATOM   2166  H07 ILE A 139     -21.687  55.256 -83.940  1.00  0.69           H  
ATOM   2167  H08 ILE A 139     -22.225  56.830 -83.307  1.00  0.69           H  
ATOM   2168  H09 ILE A 139     -18.491  57.290 -82.915  1.00  0.69           H  
ATOM   2169  H10 ILE A 139     -20.173  56.805 -82.594  1.00  0.69           H  
ATOM   2170  H11 ILE A 139     -18.903  55.567 -82.752  1.00  0.69           H  
ATOM   2171  N   PRO A 140     -19.987  58.787 -87.364  1.00  0.94           N  
ATOM   2172  CA  PRO A 140     -18.880  59.499 -88.029  1.00  0.94           C  
ATOM   2173  C   PRO A 140     -17.614  59.569 -87.171  1.00  0.94           C  
ATOM   2174  O   PRO A 140     -17.695  59.520 -85.936  1.00  0.94           O  
ATOM   2175  CB  PRO A 140     -19.413  60.927 -88.213  1.00  0.94           C  
ATOM   2176  CG  PRO A 140     -20.824  60.925 -87.732  1.00  0.94           C  
ATOM   2177  CD  PRO A 140     -21.075  59.691 -86.947  1.00  0.94           C  
ATOM   2178  H01 PRO A 140     -19.356  61.234 -89.257  1.00  0.94           H  
ATOM   2179  H02 PRO A 140     -18.818  61.629 -87.629  1.00  0.94           H  
ATOM   2180  H03 PRO A 140     -21.500  60.957 -88.587  1.00  0.94           H  
ATOM   2181  H04 PRO A 140     -20.996  61.798 -87.103  1.00  0.94           H  
ATOM   2182  H05 PRO A 140     -21.089  59.869 -85.872  1.00  0.94           H  
ATOM   2183  H06 PRO A 140     -22.049  59.266 -87.189  1.00  0.94           H  
ATOM   2184  H12 PRO A 140     -18.600  58.989 -88.951  1.00  0.94           H  
ATOM   2185  N   TYR A 141     -16.464  59.687 -87.836  1.00  0.50           N  
ATOM   2186  CA  TYR A 141     -15.188  59.983 -87.195  1.00  0.50           C  
ATOM   2187  C   TYR A 141     -14.720  61.357 -87.625  1.00  0.50           C  
ATOM   2188  O   TYR A 141     -14.727  61.681 -88.819  1.00  0.50           O  
ATOM   2189  CB  TYR A 141     -14.131  58.951 -87.593  1.00  0.50           C  
ATOM   2190  CG  TYR A 141     -12.725  59.295 -87.140  1.00  0.50           C  
ATOM   2191  CD1 TYR A 141     -12.433  59.424 -85.791  1.00  0.50           C  
ATOM   2192  CD2 TYR A 141     -11.691  59.481 -88.060  1.00  0.50           C  
ATOM   2193  CE1 TYR A 141     -11.162  59.730 -85.357  1.00  0.50           C  
ATOM   2194  CE2 TYR A 141     -10.397  59.783 -87.631  1.00  0.50           C  
ATOM   2195  CZ  TYR A 141     -10.145  59.912 -86.270  1.00  0.50           C  
ATOM   2196  OH  TYR A 141      -8.873  60.189 -85.802  1.00  0.50           O  
ATOM   2197  H01 TYR A 141     -15.325  59.950 -86.114  1.00  0.50           H  
ATOM   2198  H02 TYR A 141     -14.112  58.927 -88.683  1.00  0.50           H  
ATOM   2199  H03 TYR A 141     -14.407  57.992 -87.155  1.00  0.50           H  
ATOM   2200  H04 TYR A 141     -13.227  59.280 -85.058  1.00  0.50           H  
ATOM   2201  H05 TYR A 141     -11.897  59.389 -89.126  1.00  0.50           H  
ATOM   2202  H06 TYR A 141     -10.960  59.828 -84.290  1.00  0.50           H  
ATOM   2203  H07 TYR A 141     -16.478  59.565 -88.838  1.00  0.50           H  
ATOM   2204  H08 TYR A 141      -9.593  59.916 -88.355  1.00  0.50           H  
ATOM   2205  H09 TYR A 141      -8.533  59.427 -85.327  1.00  0.50           H  
ATOM   2206  N   ILE A 142     -14.291  62.158 -86.652  1.00  0.62           N  
ATOM   2207  CA  ILE A 142     -13.791  63.496 -86.928  1.00  0.62           C  
ATOM   2208  C   ILE A 142     -12.529  63.745 -86.114  1.00  0.62           C  
ATOM   2209  O   ILE A 142     -12.473  63.385 -84.935  1.00  0.62           O  
ATOM   2210  CB  ILE A 142     -14.833  64.581 -86.572  1.00  0.62           C  
ATOM   2211  CG1 ILE A 142     -16.154  64.330 -87.306  1.00  0.62           C  
ATOM   2212  CG2 ILE A 142     -14.292  65.973 -86.897  1.00  0.62           C  
ATOM   2213  CD1 ILE A 142     -17.296  65.240 -86.868  1.00  0.62           C  
ATOM   2214  H01 ILE A 142     -13.580  63.557 -87.996  1.00  0.62           H  
ATOM   2215  H02 ILE A 142     -15.026  64.529 -85.500  1.00  0.62           H  
ATOM   2216  H03 ILE A 142     -16.457  63.311 -87.065  1.00  0.62           H  
ATOM   2217  H04 ILE A 142     -15.987  64.480 -88.373  1.00  0.62           H  
ATOM   2218  H05 ILE A 142     -13.314  65.881 -87.369  1.00  0.62           H  
ATOM   2219  H06 ILE A 142     -14.977  66.480 -87.577  1.00  0.62           H  
ATOM   2220  H07 ILE A 142     -14.198  66.551 -85.977  1.00  0.62           H  
ATOM   2221  H08 ILE A 142     -18.173  64.636 -86.636  1.00  0.62           H  
ATOM   2222  H09 ILE A 142     -16.996  65.799 -85.982  1.00  0.62           H  
ATOM   2223  H10 ILE A 142     -14.313  61.828 -85.698  1.00  0.62           H  
ATOM   2224  H11 ILE A 142     -17.537  65.935 -87.673  1.00  0.62           H  
ATOM   2225  N   GLU A 143     -11.527  64.361 -86.737  1.00  0.69           N  
ATOM   2226  CA  GLU A 143     -10.315  64.759 -86.010  1.00  0.69           C  
ATOM   2227  C   GLU A 143     -10.369  66.216 -85.576  1.00  0.69           C  
ATOM   2228  O   GLU A 143     -10.904  67.078 -86.283  1.00  0.69           O  
ATOM   2229  CB  GLU A 143      -9.046  64.460 -86.819  1.00  0.69           C  
ATOM   2230  CG  GLU A 143      -8.814  62.968 -86.968  1.00  0.69           C  
ATOM   2231  CD  GLU A 143      -7.413  62.580 -87.415  1.00  0.69           C  
ATOM   2232  OE1 GLU A 143      -6.625  63.459 -87.823  1.00  0.69           O  
ATOM   2233  OE2 GLU A 143      -7.107  61.373 -87.339  1.00  0.69           O  
ATOM   2234  H01 GLU A 143     -10.273  64.154 -85.104  1.00  0.69           H  
ATOM   2235  H02 GLU A 143      -8.195  64.884 -86.286  1.00  0.69           H  
ATOM   2236  H03 GLU A 143      -9.145  64.903 -87.810  1.00  0.69           H  
ATOM   2237  H04 GLU A 143      -9.490  62.630 -87.754  1.00  0.69           H  
ATOM   2238  H05 GLU A 143      -9.005  62.497 -86.004  1.00  0.69           H  
ATOM   2239  H12 GLU A 143     -11.602  64.558 -87.725  1.00  0.69           H  
ATOM   2240  N   THR A 144      -9.820  66.485 -84.400  1.00  0.44           N  
ATOM   2241  CA  THR A 144      -9.889  67.811 -83.818  1.00  0.44           C  
ATOM   2242  C   THR A 144      -8.559  68.185 -83.203  1.00  0.44           C  
ATOM   2243  O   THR A 144      -7.721  67.326 -82.892  1.00  0.44           O  
ATOM   2244  CB  THR A 144     -10.954  67.877 -82.691  1.00  0.44           C  
ATOM   2245  CG2 THR A 144     -12.334  67.542 -83.215  1.00  0.44           C  
ATOM   2246  OG1 THR A 144     -10.614  66.953 -81.651  1.00  0.44           O  
ATOM   2247  H01 THR A 144     -10.154  68.498 -84.622  1.00  0.44           H  
ATOM   2248  H02 THR A 144     -10.967  68.896 -82.303  1.00  0.44           H  
ATOM   2249  H03 THR A 144     -13.006  68.379 -83.027  1.00  0.44           H  
ATOM   2250  H04 THR A 144     -12.280  67.354 -84.287  1.00  0.44           H  
ATOM   2251  H05 THR A 144     -12.710  66.654 -82.708  1.00  0.44           H  
ATOM   2252  H06 THR A 144      -9.343  65.750 -83.898  1.00  0.44           H  
ATOM   2253  H07 THR A 144     -10.402  66.100 -82.037  1.00  0.44           H  
ATOM   2254  N   SER A 145      -8.376  69.486 -83.027  1.00  0.12           N  
ATOM   2255  CA  SER A 145      -7.336  70.002 -82.155  1.00  0.12           C  
ATOM   2256  C   SER A 145      -7.944  71.101 -81.303  1.00  0.12           C  
ATOM   2257  O   SER A 145      -8.347  72.148 -81.822  1.00  0.12           O  
ATOM   2258  CB  SER A 145      -6.171  70.580 -82.949  1.00  0.12           C  
ATOM   2259  OG  SER A 145      -5.298  71.311 -82.088  1.00  0.12           O  
ATOM   2260  H01 SER A 145      -6.952  69.186 -81.544  1.00  0.12           H  
ATOM   2261  H02 SER A 145      -6.562  71.254 -83.712  1.00  0.12           H  
ATOM   2262  H03 SER A 145      -5.617  69.767 -83.418  1.00  0.12           H  
ATOM   2263  H04 SER A 145      -5.043  70.758 -81.346  1.00  0.12           H  
ATOM   2264  H08 SER A 145      -8.977  70.136 -83.513  1.00  0.12           H  
ATOM   2265  N   ALA A 146      -8.017  70.866 -79.999  1.00  0.06           N  
ATOM   2266  CA  ALA A 146      -8.459  71.900 -79.074  1.00  0.06           C  
ATOM   2267  C   ALA A 146      -7.488  73.073 -79.082  1.00  0.06           C  
ATOM   2268  O   ALA A 146      -7.864  74.198 -78.750  1.00  0.06           O  
ATOM   2269  CB  ALA A 146      -8.586  71.335 -77.671  1.00  0.06           C  
ATOM   2270  H01 ALA A 146      -9.437  72.256 -79.398  1.00  0.06           H  
ATOM   2271  H02 ALA A 146      -9.640  71.210 -77.424  1.00  0.06           H  
ATOM   2272  H03 ALA A 146      -8.085  70.368 -77.621  1.00  0.06           H  
ATOM   2273  H04 ALA A 146      -8.126  72.021 -76.960  1.00  0.06           H  
ATOM   2274  H05 ALA A 146      -7.762  69.956 -79.643  1.00  0.06           H  
ATOM   2275  N   LYS A 147      -6.235  72.811 -79.441  1.00  0.12           N  
ATOM   2276  CA  LYS A 147      -5.215  73.854 -79.462  1.00  0.12           C  
ATOM   2277  C   LYS A 147      -5.385  74.819 -80.637  1.00  0.12           C  
ATOM   2278  O   LYS A 147      -5.334  76.035 -80.455  1.00  0.12           O  
ATOM   2279  CB  LYS A 147      -3.814  73.242 -79.475  1.00  0.12           C  
ATOM   2280  CG  LYS A 147      -2.699  74.284 -79.484  1.00  0.12           C  
ATOM   2281  CD  LYS A 147      -1.324  73.651 -79.354  1.00  0.12           C  
ATOM   2282  CE  LYS A 147      -0.233  74.717 -79.394  1.00  0.12           C  
ATOM   2283  NZ  LYS A 147       1.124  74.136 -79.190  1.00  0.12           N  
ATOM   2284  H01 LYS A 147      -5.342  74.435 -78.548  1.00  0.12           H  
ATOM   2285  H02 LYS A 147      -3.723  72.665 -80.395  1.00  0.12           H  
ATOM   2286  H03 LYS A 147      -3.700  72.620 -78.587  1.00  0.12           H  
ATOM   2287  H04 LYS A 147      -2.848  74.942 -78.628  1.00  0.12           H  
ATOM   2288  H05 LYS A 147      -5.984  71.869 -79.705  1.00  0.12           H  
ATOM   2289  H06 LYS A 147      -2.744  74.840 -80.421  1.00  0.12           H  
ATOM   2290  H07 LYS A 147      -1.174  72.965 -80.188  1.00  0.12           H  
ATOM   2291  H08 LYS A 147      -1.265  73.113 -78.408  1.00  0.12           H  
ATOM   2292  H09 LYS A 147      -0.422  75.422 -78.584  1.00  0.12           H  
ATOM   2293  H10 LYS A 147      -0.261  75.214 -80.364  1.00  0.12           H  
ATOM   2294  H11 LYS A 147       1.763  74.865 -78.908  1.00  0.12           H  
ATOM   2295  H12 LYS A 147       1.083  73.428 -78.471  1.00  0.12           H  
ATOM   2296  H13 LYS A 147       1.447  73.722 -80.053  1.00  0.12           H  
ATOM   2297  N   THR A 148      -5.592  74.293 -81.841  1.00  0.50           N  
ATOM   2298  CA  THR A 148      -5.699  75.155 -83.022  1.00  0.50           C  
ATOM   2299  C   THR A 148      -7.141  75.478 -83.405  1.00  0.50           C  
ATOM   2300  O   THR A 148      -7.376  76.305 -84.290  1.00  0.50           O  
ATOM   2301  CB  THR A 148      -5.050  74.523 -84.256  1.00  0.50           C  
ATOM   2302  CG2 THR A 148      -3.610  74.107 -83.978  1.00  0.50           C  
ATOM   2303  OG1 THR A 148      -5.829  73.391 -84.662  1.00  0.50           O  
ATOM   2304  H01 THR A 148      -5.181  76.069 -82.731  1.00  0.50           H  
ATOM   2305  H02 THR A 148      -5.024  75.262 -85.057  1.00  0.50           H  
ATOM   2306  H03 THR A 148      -2.989  74.997 -83.872  1.00  0.50           H  
ATOM   2307  H04 THR A 148      -3.571  73.526 -83.057  1.00  0.50           H  
ATOM   2308  H05 THR A 148      -3.240  73.503 -84.806  1.00  0.50           H  
ATOM   2309  H06 THR A 148      -6.030  72.849 -83.896  1.00  0.50           H  
ATOM   2310  H14 THR A 148      -5.676  73.292 -81.942  1.00  0.50           H  
ATOM   2311  N   ARG A 149      -8.094  74.809 -82.755  1.00  0.56           N  
ATOM   2312  CA  ARG A 149      -9.527  74.909 -83.056  1.00  0.56           C  
ATOM   2313  C   ARG A 149      -9.975  74.045 -84.235  1.00  0.56           C  
ATOM   2314  O   ARG A 149     -11.172  73.955 -84.517  1.00  0.56           O  
ATOM   2315  CB  ARG A 149      -9.977  76.359 -83.272  1.00  0.56           C  
ATOM   2316  CG  ARG A 149     -10.119  77.154 -81.993  1.00  0.56           C  
ATOM   2317  CD  ARG A 149     -10.826  78.489 -82.218  1.00  0.56           C  
ATOM   2318  NE  ARG A 149     -12.191  78.327 -82.719  1.00  0.56           N  
ATOM   2319  CZ  ARG A 149     -13.256  78.114 -81.952  1.00  0.56           C  
ATOM   2320  NH1 ARG A 149     -13.125  78.020 -80.635  1.00  0.56           N  
ATOM   2321  NH2 ARG A 149     -14.457  77.983 -82.504  1.00  0.56           N  
ATOM   2322  H01 ARG A 149     -10.018  74.516 -82.166  1.00  0.56           H  
ATOM   2323  H02 ARG A 149     -10.965  76.318 -83.730  1.00  0.56           H  
ATOM   2324  H03 ARG A 149      -9.243  76.856 -83.906  1.00  0.56           H  
ATOM   2325  H04 ARG A 149      -9.118  77.365 -81.618  1.00  0.56           H  
ATOM   2326  H05 ARG A 149     -10.695  76.568 -81.277  1.00  0.56           H  
ATOM   2327  H06 ARG A 149     -10.261  79.037 -82.972  1.00  0.56           H  
ATOM   2328  H07 ARG A 149      -7.811  74.193 -82.006  1.00  0.56           H  
ATOM   2329  H08 ARG A 149     -10.863  79.029 -81.272  1.00  0.56           H  
ATOM   2330  H09 ARG A 149     -12.334  78.381 -83.717  1.00  0.56           H  
ATOM   2331  H10 ARG A 149     -13.937  77.854 -80.057  1.00  0.56           H  
ATOM   2332  H11 ARG A 149     -12.214  78.115 -80.210  1.00  0.56           H  
ATOM   2333  H12 ARG A 149     -14.562  78.049 -83.506  1.00  0.56           H  
ATOM   2334  H13 ARG A 149     -15.265  77.817 -81.921  1.00  0.56           H  
ATOM   2335  N   GLN A 150      -9.036  73.412 -84.930  1.00  0.69           N  
ATOM   2336  CA  GLN A 150      -9.411  72.552 -86.049  1.00  0.69           C  
ATOM   2337  C   GLN A 150     -10.484  71.538 -85.645  1.00  0.69           C  
ATOM   2338  O   GLN A 150     -10.316  70.791 -84.679  1.00  0.69           O  
ATOM   2339  CB  GLN A 150      -8.192  71.819 -86.623  1.00  0.69           C  
ATOM   2340  CG  GLN A 150      -8.538  70.906 -87.798  1.00  0.69           C  
ATOM   2341  CD  GLN A 150      -7.316  70.391 -88.544  1.00  0.69           C  
ATOM   2342  NE2 GLN A 150      -7.472  70.172 -89.846  1.00  0.69           N  
ATOM   2343  OE1 GLN A 150      -6.249  70.192 -87.962  1.00  0.69           O  
ATOM   2344  H01 GLN A 150      -9.824  73.201 -86.821  1.00  0.69           H  
ATOM   2345  H02 GLN A 150      -7.790  71.188 -85.830  1.00  0.69           H  
ATOM   2346  H03 GLN A 150      -7.468  72.561 -86.961  1.00  0.69           H  
ATOM   2347  H04 GLN A 150      -9.120  71.498 -88.504  1.00  0.69           H  
ATOM   2348  H05 GLN A 150      -9.098  70.051 -87.419  1.00  0.69           H  
ATOM   2349  H06 GLN A 150      -6.698  69.830 -90.397  1.00  0.69           H  
ATOM   2350  H07 GLN A 150      -8.365  70.348 -90.284  1.00  0.69           H  
ATOM   2351  H14 GLN A 150      -8.063  73.526 -84.684  1.00  0.69           H  
ATOM   2352  N   GLY A 151     -11.596  71.527 -86.378  1.00  0.69           N  
ATOM   2353  CA  GLY A 151     -12.622  70.517 -86.204  1.00  0.69           C  
ATOM   2354  C   GLY A 151     -13.483  70.617 -84.958  1.00  0.69           C  
ATOM   2355  O   GLY A 151     -14.394  69.813 -84.798  1.00  0.69           O  
ATOM   2356  H01 GLY A 151     -12.079  69.578 -86.098  1.00  0.69           H  
ATOM   2357  H02 GLY A 151     -13.285  70.569 -87.068  1.00  0.69           H  
ATOM   2358  H08 GLY A 151     -11.729  72.244 -87.077  1.00  0.69           H  
ATOM   2359  N   VAL A 152     -13.215  71.579 -84.079  1.00  0.31           N  
ATOM   2360  CA  VAL A 152     -13.905  71.605 -82.786  1.00  0.31           C  
ATOM   2361  C   VAL A 152     -15.411  71.854 -82.909  1.00  0.31           C  
ATOM   2362  O   VAL A 152     -16.229  71.060 -82.428  1.00  0.31           O  
ATOM   2363  CB  VAL A 152     -13.267  72.619 -81.814  1.00  0.31           C  
ATOM   2364  CG1 VAL A 152     -14.082  72.705 -80.534  1.00  0.31           C  
ATOM   2365  CG2 VAL A 152     -11.817  72.228 -81.521  1.00  0.31           C  
ATOM   2366  H01 VAL A 152     -13.781  70.605 -82.371  1.00  0.31           H  
ATOM   2367  H02 VAL A 152     -13.265  73.605 -82.279  1.00  0.31           H  
ATOM   2368  H03 VAL A 152     -12.536  72.292 -84.303  1.00  0.31           H  
ATOM   2369  H04 VAL A 152     -15.071  72.280 -80.705  1.00  0.31           H  
ATOM   2370  H05 VAL A 152     -13.579  72.147 -79.744  1.00  0.31           H  
ATOM   2371  H06 VAL A 152     -14.182  73.749 -80.236  1.00  0.31           H  
ATOM   2372  H07 VAL A 152     -11.204  73.127 -81.458  1.00  0.31           H  
ATOM   2373  H08 VAL A 152     -11.769  71.690 -80.574  1.00  0.31           H  
ATOM   2374  H09 VAL A 152     -11.443  71.590 -82.322  1.00  0.31           H  
ATOM   2375  N   GLU A 153     -15.782  72.960 -83.543  1.00  0.69           N  
ATOM   2376  CA  GLU A 153     -17.190  73.224 -83.795  1.00  0.69           C  
ATOM   2377  C   GLU A 153     -17.803  72.077 -84.582  1.00  0.69           C  
ATOM   2378  O   GLU A 153     -18.916  71.627 -84.283  1.00  0.69           O  
ATOM   2379  CB  GLU A 153     -17.369  74.527 -84.571  1.00  0.69           C  
ATOM   2380  CG  GLU A 153     -17.178  75.786 -83.757  1.00  0.69           C  
ATOM   2381  CD  GLU A 153     -17.688  77.015 -84.484  1.00  0.69           C  
ATOM   2382  OE1 GLU A 153     -17.034  78.075 -84.396  1.00  0.69           O  
ATOM   2383  OE2 GLU A 153     -18.740  76.916 -85.152  1.00  0.69           O  
ATOM   2384  H01 GLU A 153     -17.695  73.317 -82.833  1.00  0.69           H  
ATOM   2385  H02 GLU A 153     -18.404  74.539 -84.912  1.00  0.69           H  
ATOM   2386  H03 GLU A 153     -16.646  74.538 -85.387  1.00  0.69           H  
ATOM   2387  H04 GLU A 153     -16.110  75.916 -83.584  1.00  0.69           H  
ATOM   2388  H05 GLU A 153     -17.719  75.683 -82.816  1.00  0.69           H  
ATOM   2389  H10 GLU A 153     -15.083  73.621 -83.852  1.00  0.69           H  
ATOM   2390  N   ASP A 154     -17.080  71.599 -85.590  1.00  0.75           N  
ATOM   2391  CA  ASP A 154     -17.561  70.511 -86.430  1.00  0.75           C  
ATOM   2392  C   ASP A 154     -17.937  69.263 -85.623  1.00  0.75           C  
ATOM   2393  O   ASP A 154     -18.959  68.620 -85.883  1.00  0.75           O  
ATOM   2394  CB  ASP A 154     -16.521  70.146 -87.492  1.00  0.75           C  
ATOM   2395  CG  ASP A 154     -16.184  71.308 -88.403  1.00  0.75           C  
ATOM   2396  OD1 ASP A 154     -16.979  72.267 -88.472  1.00  0.75           O  
ATOM   2397  OD2 ASP A 154     -15.117  71.263 -89.047  1.00  0.75           O  
ATOM   2398  H01 ASP A 154     -18.467  70.873 -86.915  1.00  0.75           H  
ATOM   2399  H02 ASP A 154     -16.946  69.355 -88.110  1.00  0.75           H  
ATOM   2400  H03 ASP A 154     -15.610  69.819 -86.991  1.00  0.75           H  
ATOM   2401  H06 ASP A 154     -16.173  72.001 -85.778  1.00  0.75           H  
ATOM   2402  N   ALA A 155     -17.106  68.899 -84.653  1.00  0.56           N  
ATOM   2403  CA  ALA A 155     -17.372  67.706 -83.859  1.00  0.56           C  
ATOM   2404  C   ALA A 155     -18.665  67.845 -83.058  1.00  0.56           C  
ATOM   2405  O   ALA A 155     -19.522  66.965 -83.091  1.00  0.56           O  
ATOM   2406  CB  ALA A 155     -16.196  67.419 -82.930  1.00  0.56           C  
ATOM   2407  H01 ALA A 155     -17.496  66.867 -84.544  1.00  0.56           H  
ATOM   2408  H02 ALA A 155     -15.382  68.110 -83.150  1.00  0.56           H  
ATOM   2409  H03 ALA A 155     -16.511  67.548 -81.894  1.00  0.56           H  
ATOM   2410  H04 ALA A 155     -16.283  69.453 -84.464  1.00  0.56           H  
ATOM   2411  H05 ALA A 155     -15.854  66.395 -83.082  1.00  0.56           H  
ATOM   2412  N   PHE A 156     -18.814  68.960 -82.353  1.00  0.25           N  
ATOM   2413  CA  PHE A 156     -20.017  69.160 -81.548  1.00  0.25           C  
ATOM   2414  C   PHE A 156     -21.278  69.336 -82.400  1.00  0.25           C  
ATOM   2415  O   PHE A 156     -22.344  68.790 -82.086  1.00  0.25           O  
ATOM   2416  CB  PHE A 156     -19.842  70.348 -80.602  1.00  0.25           C  
ATOM   2417  CG  PHE A 156     -18.933  70.067 -79.429  1.00  0.25           C  
ATOM   2418  CD1 PHE A 156     -19.434  69.490 -78.274  1.00  0.25           C  
ATOM   2419  CD2 PHE A 156     -17.592  70.406 -79.471  1.00  0.25           C  
ATOM   2420  CE1 PHE A 156     -18.605  69.250 -77.182  1.00  0.25           C  
ATOM   2421  CE2 PHE A 156     -16.759  70.161 -78.388  1.00  0.25           C  
ATOM   2422  CZ  PHE A 156     -17.272  69.582 -77.241  1.00  0.25           C  
ATOM   2423  H01 PHE A 156     -20.155  68.252 -80.961  1.00  0.25           H  
ATOM   2424  H02 PHE A 156     -20.827  70.574 -80.192  1.00  0.25           H  
ATOM   2425  H03 PHE A 156     -19.425  71.180 -81.169  1.00  0.25           H  
ATOM   2426  H04 PHE A 156     -20.489  69.221 -78.220  1.00  0.25           H  
ATOM   2427  H05 PHE A 156     -17.184  70.872 -80.368  1.00  0.25           H  
ATOM   2428  H06 PHE A 156     -18.096  69.670 -82.373  1.00  0.25           H  
ATOM   2429  H07 PHE A 156     -19.013  68.798 -76.278  1.00  0.25           H  
ATOM   2430  H08 PHE A 156     -15.703  70.424 -78.441  1.00  0.25           H  
ATOM   2431  H09 PHE A 156     -16.622  69.390 -76.387  1.00  0.25           H  
ATOM   2432  N   TYR A 157     -21.160  70.093 -83.485  1.00  0.88           N  
ATOM   2433  CA  TYR A 157     -22.319  70.304 -84.352  1.00  0.88           C  
ATOM   2434  C   TYR A 157     -22.718  69.003 -85.056  1.00  0.88           C  
ATOM   2435  O   TYR A 157     -23.907  68.737 -85.266  1.00  0.88           O  
ATOM   2436  CB  TYR A 157     -22.050  71.426 -85.363  1.00  0.88           C  
ATOM   2437  CG  TYR A 157     -22.100  72.825 -84.784  1.00  0.88           C  
ATOM   2438  CD1 TYR A 157     -22.052  73.044 -83.413  1.00  0.88           C  
ATOM   2439  CD2 TYR A 157     -22.184  73.931 -85.618  1.00  0.88           C  
ATOM   2440  CE1 TYR A 157     -22.098  74.328 -82.889  1.00  0.88           C  
ATOM   2441  CE2 TYR A 157     -22.229  75.216 -85.105  1.00  0.88           C  
ATOM   2442  CZ  TYR A 157     -22.185  75.407 -83.742  1.00  0.88           C  
ATOM   2443  OH  TYR A 157     -22.234  76.686 -83.229  1.00  0.88           O  
ATOM   2444  H01 TYR A 157     -23.158  70.615 -83.729  1.00  0.88           H  
ATOM   2445  H02 TYR A 157     -22.848  71.371 -86.103  1.00  0.88           H  
ATOM   2446  H03 TYR A 157     -21.059  71.269 -85.789  1.00  0.88           H  
ATOM   2447  H04 TYR A 157     -21.977  72.192 -82.737  1.00  0.88           H  
ATOM   2448  H05 TYR A 157     -22.215  73.785 -86.698  1.00  0.88           H  
ATOM   2449  H06 TYR A 157     -22.066  74.482 -81.810  1.00  0.88           H  
ATOM   2450  H07 TYR A 157     -22.299  76.072 -85.776  1.00  0.88           H  
ATOM   2451  H08 TYR A 157     -21.810  77.293 -83.840  1.00  0.88           H  
ATOM   2452  H10 TYR A 157     -20.274  70.521 -83.710  1.00  0.88           H  
ATOM   2453  N   THR A 158     -21.734  68.182 -85.413  1.00  0.81           N  
ATOM   2454  CA  THR A 158     -22.015  66.876 -86.003  1.00  0.81           C  
ATOM   2455  C   THR A 158     -22.796  66.007 -85.024  1.00  0.81           C  
ATOM   2456  O   THR A 158     -23.720  65.292 -85.419  1.00  0.81           O  
ATOM   2457  CB  THR A 158     -20.729  66.164 -86.450  1.00  0.81           C  
ATOM   2458  CG2 THR A 158     -21.012  64.735 -86.923  1.00  0.81           C  
ATOM   2459  OG1 THR A 158     -20.149  66.907 -87.527  1.00  0.81           O  
ATOM   2460  H01 THR A 158     -22.624  67.040 -86.892  1.00  0.81           H  
ATOM   2461  H02 THR A 158     -20.049  66.109 -85.600  1.00  0.81           H  
ATOM   2462  H03 THR A 158     -21.910  64.729 -87.541  1.00  0.81           H  
ATOM   2463  H04 THR A 158     -20.167  64.371 -87.507  1.00  0.81           H  
ATOM   2464  H05 THR A 158     -21.162  64.089 -86.058  1.00  0.81           H  
ATOM   2465  H06 THR A 158     -20.113  67.837 -87.292  1.00  0.81           H  
ATOM   2466  H09 THR A 158     -20.775  68.467 -85.273  1.00  0.81           H  
ATOM   2467  N   LEU A 159     -22.435  66.075 -83.745  1.00  0.31           N  
ATOM   2468  CA  LEU A 159     -23.166  65.313 -82.734  1.00  0.31           C  
ATOM   2469  C   LEU A 159     -24.629  65.765 -82.652  1.00  0.31           C  
ATOM   2470  O   LEU A 159     -25.532  64.930 -82.575  1.00  0.31           O  
ATOM   2471  CB  LEU A 159     -22.479  65.400 -81.370  1.00  0.31           C  
ATOM   2472  CG  LEU A 159     -23.150  64.579 -80.261  1.00  0.31           C  
ATOM   2473  CD1 LEU A 159     -23.336  63.116 -80.662  1.00  0.31           C  
ATOM   2474  CD2 LEU A 159     -22.328  64.682 -78.986  1.00  0.31           C  
ATOM   2475  H01 LEU A 159     -23.160  64.266 -83.038  1.00  0.31           H  
ATOM   2476  H02 LEU A 159     -22.540  66.443 -81.061  1.00  0.31           H  
ATOM   2477  H03 LEU A 159     -21.454  65.047 -81.482  1.00  0.31           H  
ATOM   2478  H04 LEU A 159     -24.145  64.991 -80.091  1.00  0.31           H  
ATOM   2479  H05 LEU A 159     -24.206  63.026 -81.312  1.00  0.31           H  
ATOM   2480  H06 LEU A 159     -22.450  62.769 -81.193  1.00  0.31           H  
ATOM   2481  H07 LEU A 159     -21.654  66.654 -83.472  1.00  0.31           H  
ATOM   2482  H08 LEU A 159     -23.486  62.510 -79.769  1.00  0.31           H  
ATOM   2483  H09 LEU A 159     -21.434  65.276 -79.177  1.00  0.31           H  
ATOM   2484  H10 LEU A 159     -22.922  65.161 -78.208  1.00  0.31           H  
ATOM   2485  H11 LEU A 159     -22.037  63.684 -78.659  1.00  0.31           H  
ATOM   2486  N   VAL A 160     -24.871  67.075 -82.703  1.00  0.50           N  
ATOM   2487  CA  VAL A 160     -26.244  67.586 -82.748  1.00  0.50           C  
ATOM   2488  C   VAL A 160     -26.983  67.026 -83.969  1.00  0.50           C  
ATOM   2489  O   VAL A 160     -28.132  66.573 -83.869  1.00  0.50           O  
ATOM   2490  CB  VAL A 160     -26.282  69.122 -82.745  1.00  0.50           C  
ATOM   2491  CG1 VAL A 160     -27.696  69.610 -83.052  1.00  0.50           C  
ATOM   2492  CG2 VAL A 160     -25.811  69.661 -81.403  1.00  0.50           C  
ATOM   2493  H01 VAL A 160     -26.752  67.248 -81.845  1.00  0.50           H  
ATOM   2494  H02 VAL A 160     -25.609  69.493 -83.518  1.00  0.50           H  
ATOM   2495  H03 VAL A 160     -28.350  69.378 -82.212  1.00  0.50           H  
ATOM   2496  H04 VAL A 160     -27.682  70.688 -83.214  1.00  0.50           H  
ATOM   2497  H05 VAL A 160     -28.066  69.112 -83.948  1.00  0.50           H  
ATOM   2498  H06 VAL A 160     -24.940  70.299 -81.554  1.00  0.50           H  
ATOM   2499  H07 VAL A 160     -26.611  70.242 -80.943  1.00  0.50           H  
ATOM   2500  H08 VAL A 160     -25.543  68.830 -80.751  1.00  0.50           H  
ATOM   2501  H12 VAL A 160     -24.097  67.724 -82.711  1.00  0.50           H  
ATOM   2502  N   ARG A 161     -26.315  67.019 -85.119  1.00  0.31           N  
ATOM   2503  CA  ARG A 161     -26.913  66.489 -86.338  1.00  0.31           C  
ATOM   2504  C   ARG A 161     -27.185  64.980 -86.245  1.00  0.31           C  
ATOM   2505  O   ARG A 161     -28.100  64.472 -86.895  1.00  0.31           O  
ATOM   2506  CB  ARG A 161     -26.055  66.853 -87.555  1.00  0.31           C  
ATOM   2507  CG  ARG A 161     -25.998  68.362 -87.802  1.00  0.31           C  
ATOM   2508  CD  ARG A 161     -25.139  68.746 -88.999  1.00  0.31           C  
ATOM   2509  NE  ARG A 161     -24.983  70.198 -89.068  1.00  0.31           N  
ATOM   2510  CZ  ARG A 161     -23.816  70.833 -88.989  1.00  0.31           C  
ATOM   2511  NH1 ARG A 161     -22.689  70.144 -88.871  1.00  0.31           N  
ATOM   2512  NH2 ARG A 161     -23.780  72.154 -89.044  1.00  0.31           N  
ATOM   2513  H01 ARG A 161     -27.889  66.958 -86.465  1.00  0.31           H  
ATOM   2514  H02 ARG A 161     -26.511  66.391 -88.431  1.00  0.31           H  
ATOM   2515  H03 ARG A 161     -25.042  66.486 -87.391  1.00  0.31           H  
ATOM   2516  H04 ARG A 161     -25.544  68.815 -86.921  1.00  0.31           H  
ATOM   2517  H05 ARG A 161     -27.012  68.723 -87.973  1.00  0.31           H  
ATOM   2518  H06 ARG A 161     -25.626  68.399 -89.910  1.00  0.31           H  
ATOM   2519  H07 ARG A 161     -24.157  68.283 -88.901  1.00  0.31           H  
ATOM   2520  H08 ARG A 161     -25.817  70.757 -89.183  1.00  0.31           H  
ATOM   2521  H09 ARG A 161     -25.375  67.388 -85.148  1.00  0.31           H  
ATOM   2522  H10 ARG A 161     -21.804  70.628 -88.817  1.00  0.31           H  
ATOM   2523  H11 ARG A 161     -22.715  69.135 -88.835  1.00  0.31           H  
ATOM   2524  H12 ARG A 161     -24.637  72.679 -89.140  1.00  0.31           H  
ATOM   2525  H13 ARG A 161     -22.895  72.638 -88.990  1.00  0.31           H  
ATOM   2526  N   GLU A 162     -26.409  64.262 -85.426  1.00  0.44           N  
ATOM   2527  CA  GLU A 162     -26.662  62.841 -85.181  1.00  0.44           C  
ATOM   2528  C   GLU A 162     -27.873  62.636 -84.268  1.00  0.44           C  
ATOM   2529  O   GLU A 162     -28.690  61.737 -84.495  1.00  0.44           O  
ATOM   2530  CB  GLU A 162     -25.426  62.157 -84.577  1.00  0.44           C  
ATOM   2531  CG  GLU A 162     -24.257  61.981 -85.549  1.00  0.44           C  
ATOM   2532  CD  GLU A 162     -24.588  61.059 -86.717  1.00  0.44           C  
ATOM   2533  OE1 GLU A 162     -25.050  59.924 -86.477  1.00  0.44           O  
ATOM   2534  OE2 GLU A 162     -24.374  61.470 -87.873  1.00  0.44           O  
ATOM   2535  H01 GLU A 162     -26.880  62.382 -86.145  1.00  0.44           H  
ATOM   2536  H02 GLU A 162     -25.739  61.154 -84.286  1.00  0.44           H  
ATOM   2537  H03 GLU A 162     -25.082  62.757 -83.735  1.00  0.44           H  
ATOM   2538  H04 GLU A 162     -23.438  61.523 -84.994  1.00  0.44           H  
ATOM   2539  H05 GLU A 162     -23.983  62.959 -85.944  1.00  0.44           H  
ATOM   2540  H14 GLU A 162     -25.630  64.711 -84.966  1.00  0.44           H  
ATOM   2541  N   ILE A 163     -27.988  63.459 -83.231  1.00  0.19           N  
ATOM   2542  CA  ILE A 163     -29.159  63.410 -82.357  1.00  0.19           C  
ATOM   2543  C   ILE A 163     -30.441  63.647 -83.167  1.00  0.19           C  
ATOM   2544  O   ILE A 163     -31.442  62.955 -82.975  1.00  0.19           O  
ATOM   2545  CB  ILE A 163     -29.043  64.427 -81.208  1.00  0.19           C  
ATOM   2546  CG1 ILE A 163     -27.886  64.039 -80.281  1.00  0.19           C  
ATOM   2547  CG2 ILE A 163     -30.359  64.514 -80.429  1.00  0.19           C  
ATOM   2548  CD1 ILE A 163     -27.491  65.130 -79.313  1.00  0.19           C  
ATOM   2549  H01 ILE A 163     -29.207  62.416 -81.913  1.00  0.19           H  
ATOM   2550  H02 ILE A 163     -28.837  65.411 -81.629  1.00  0.19           H  
ATOM   2551  H03 ILE A 163     -27.020  63.848 -80.915  1.00  0.19           H  
ATOM   2552  H04 ILE A 163     -28.183  63.161 -79.708  1.00  0.19           H  
ATOM   2553  H05 ILE A 163     -31.153  64.038 -81.004  1.00  0.19           H  
ATOM   2554  H06 ILE A 163     -27.255  64.129 -83.044  1.00  0.19           H  
ATOM   2555  H07 ILE A 163     -30.250  64.005 -79.472  1.00  0.19           H  
ATOM   2556  H08 ILE A 163     -30.612  65.560 -80.258  1.00  0.19           H  
ATOM   2557  H09 ILE A 163     -26.612  65.651 -79.692  1.00  0.19           H  
ATOM   2558  H10 ILE A 163     -28.314  65.837 -79.206  1.00  0.19           H  
ATOM   2559  H11 ILE A 163     -27.261  64.690 -78.343  1.00  0.19           H  
ATOM   2560  N   ARG A 164     -30.396  64.595 -84.098  1.00  0.44           N  
ATOM   2561  CA  ARG A 164     -31.551  64.900 -84.944  1.00  0.44           C  
ATOM   2562  C   ARG A 164     -31.965  63.754 -85.874  1.00  0.44           C  
ATOM   2563  O   ARG A 164     -33.091  63.740 -86.383  1.00  0.44           O  
ATOM   2564  CB  ARG A 164     -31.273  66.154 -85.772  1.00  0.44           C  
ATOM   2565  CG  ARG A 164     -31.149  67.430 -84.966  1.00  0.44           C  
ATOM   2566  CD  ARG A 164     -30.577  68.516 -85.858  1.00  0.44           C  
ATOM   2567  NE  ARG A 164     -30.575  69.833 -85.239  1.00  0.44           N  
ATOM   2568  CZ  ARG A 164     -29.940  70.879 -85.757  1.00  0.44           C  
ATOM   2569  NH1 ARG A 164     -29.268  70.742 -86.888  1.00  0.44           N  
ATOM   2570  NH2 ARG A 164     -29.968  72.051 -85.148  1.00  0.44           N  
ATOM   2571  H01 ARG A 164     -32.387  65.062 -84.263  1.00  0.44           H  
ATOM   2572  H02 ARG A 164     -32.134  66.287 -86.427  1.00  0.44           H  
ATOM   2573  H03 ARG A 164     -30.340  66.003 -86.315  1.00  0.44           H  
ATOM   2574  H04 ARG A 164     -30.491  67.267 -84.112  1.00  0.44           H  
ATOM   2575  H05 ARG A 164     -32.131  67.732 -84.603  1.00  0.44           H  
ATOM   2576  H06 ARG A 164     -31.216  68.577 -86.739  1.00  0.44           H  
ATOM   2577  H07 ARG A 164     -29.550  68.251 -86.111  1.00  0.44           H  
ATOM   2578  H08 ARG A 164     -31.081  69.958 -84.374  1.00  0.44           H  
ATOM   2579  H09 ARG A 164     -28.781  71.533 -87.285  1.00  0.44           H  
ATOM   2580  H10 ARG A 164     -29.242  69.847 -87.355  1.00  0.44           H  
ATOM   2581  H11 ARG A 164     -30.478  72.158 -84.283  1.00  0.44           H  
ATOM   2582  H12 ARG A 164     -29.542  65.119 -84.225  1.00  0.44           H  
ATOM   2583  H13 ARG A 164     -29.480  72.840 -85.548  1.00  0.44           H  
ATOM   2584  N   GLN A 165     -31.065  62.810 -86.115  1.00  0.38           N  
ATOM   2585  CA  GLN A 165     -31.375  61.671 -86.977  1.00  0.38           C  
ATOM   2586  C   GLN A 165     -32.045  60.534 -86.219  1.00  0.38           C  
ATOM   2587  O   GLN A 165     -32.503  59.560 -86.822  1.00  0.38           O  
ATOM   2588  CB  GLN A 165     -30.108  61.152 -87.648  1.00  0.38           C  
ATOM   2589  CG  GLN A 165     -29.577  62.061 -88.720  1.00  0.38           C  
ATOM   2590  CD  GLN A 165     -28.242  61.590 -89.239  1.00  0.38           C  
ATOM   2591  NE2 GLN A 165     -27.206  62.363 -88.981  1.00  0.38           N  
ATOM   2592  OE1 GLN A 165     -28.145  60.538 -89.867  1.00  0.38           O  
ATOM   2593  H01 GLN A 165     -32.076  62.030 -87.731  1.00  0.38           H  
ATOM   2594  H02 GLN A 165     -30.366  60.209 -88.129  1.00  0.38           H  
ATOM   2595  H03 GLN A 165     -29.338  61.032 -86.886  1.00  0.38           H  
ATOM   2596  H04 GLN A 165     -29.443  63.053 -88.289  1.00  0.38           H  
ATOM   2597  H05 GLN A 165     -30.288  62.088 -89.546  1.00  0.38           H  
ATOM   2598  H06 GLN A 165     -26.286  62.099 -89.303  1.00  0.38           H  
ATOM   2599  H07 GLN A 165     -27.332  63.220 -88.461  1.00  0.38           H  
ATOM   2600  H14 GLN A 165     -30.149  62.879 -85.695  1.00  0.38           H  
ATOM   2601  N   HIS A 166     -32.092  60.650 -84.897  1.00  0.31           N  
ATOM   2602  CA  HIS A 166     -32.719  59.621 -84.079  1.00  0.31           C  
ATOM   2603  C   HIS A 166     -34.103  60.056 -83.604  1.00  0.31           C  
ATOM   2604  O   HIS A 166     -34.466  61.233 -83.679  1.00  0.31           O  
ATOM   2605  CB  HIS A 166     -31.814  59.257 -82.902  1.00  0.31           C  
ATOM   2606  CG  HIS A 166     -30.535  58.595 -83.313  1.00  0.31           C  
ATOM   2607  CD2 HIS A 166     -30.052  57.354 -83.066  1.00  0.31           C  
ATOM   2608  ND1 HIS A 166     -29.582  59.229 -84.079  1.00  0.31           N  
ATOM   2609  CE1 HIS A 166     -28.566  58.410 -84.288  1.00  0.31           C  
ATOM   2610  NE2 HIS A 166     -28.827  57.264 -83.683  1.00  0.31           N  
ATOM   2611  OXT HIS A 166     -34.901  59.235 -83.148  1.00  0.31           O  
ATOM   2612  H01 HIS A 166     -32.856  58.731 -84.693  1.00  0.31           H  
ATOM   2613  H02 HIS A 166     -32.361  58.542 -82.287  1.00  0.31           H  
ATOM   2614  H03 HIS A 166     -31.571  60.170 -82.358  1.00  0.31           H  
ATOM   2615  H04 HIS A 166     -30.543  56.572 -82.486  1.00  0.31           H  
ATOM   2616  H05 HIS A 166     -27.668  58.640 -84.861  1.00  0.31           H  
ATOM   2617  H06 HIS A 166     -28.224  56.454 -83.675  1.00  0.31           H  
ATOM   2618  H08 HIS A 166     -31.688  61.462 -84.453  1.00  0.31           H  
TER    2619      HIS A 166
ATOM   2620  CA   CA A 167      -4.241  79.079 -72.497  1.00  0.00           C  
ATOM   2621  H01  CA A 167      -4.049  79.685 -73.382  1.00  0.00           H  
ATOM   2622  H02  CA A 167      -4.609  78.099 -72.800  1.00  0.00           H  
ATOM   2623  H03  CA A 167      -3.318  78.961 -71.929  1.00  0.00           H  
ATOM   2624  H07  CA A 167      -4.989  79.571 -71.875  1.00  0.00           H  
ATOM   2625  MG   MG A 168     -11.170  67.146 -68.084  1.00  0.00           M  
ATOM   2626  CA   CA A 169     -24.508  52.328 -83.059  1.00  0.00           C  
ATOM   2627  H01  CA A 169     -24.392  53.100 -83.819  1.00  0.00           H  
ATOM   2628  H02  CA A 169     -24.173  52.712 -82.096  1.00  0.00           H  
ATOM   2629  H03  CA A 169     -25.557  52.039 -82.991  1.00  0.00           H  
ATOM   2630  H04  CA A 169     -23.909  51.459 -83.331  1.00  0.00           H  
ATOM   2631  MG   MG A 170       0.000  51.081 -85.522  1.00  0.00           M  
ATOM   2632  PA  GNP A 528      -7.646  67.986 -70.741  1.00  0.88           P  
ATOM   2633  PB  GNP A 528      -9.210  65.669 -70.185  1.00  0.88           P  
ATOM   2634  PG  GNP A 528      -9.609  64.402 -67.555  1.00  0.88           P  
ATOM   2635  C5' GNP A 528      -5.117  67.336 -71.000  1.00  0.88           C  
ATOM   2636  O5' GNP A 528      -6.264  68.058 -71.492  1.00  0.88           O  
ATOM   2637  C4' GNP A 528      -3.839  67.976 -71.513  1.00  0.88           C  
ATOM   2638  O4' GNP A 528      -3.776  67.825 -72.955  1.00  0.88           O  
ATOM   2639  C3' GNP A 528      -3.725  69.477 -71.256  1.00  0.88           C  
ATOM   2640  O3' GNP A 528      -2.376  69.819 -70.951  1.00  0.88           O  
ATOM   2641  C2' GNP A 528      -4.167  70.106 -72.577  1.00  0.88           C  
ATOM   2642  O2' GNP A 528      -3.588  71.375 -72.820  1.00  0.88           O  
ATOM   2643  C1' GNP A 528      -3.637  69.085 -73.579  1.00  0.88           C  
ATOM   2644  N1  GNP A 528      -3.604  69.522 -78.664  1.00  0.88           N  
ATOM   2645  O1A GNP A 528      -8.623  68.729 -71.576  1.00  0.88           O  
ATOM   2646  O1B GNP A 528      -9.589  64.640 -71.200  1.00  0.88           O  
ATOM   2647  O1G GNP A 528      -8.641  63.998 -66.453  1.00  0.88           O  
ATOM   2648  C2  GNP A 528      -2.558  69.594 -77.773  1.00  0.88           C  
ATOM   2649  N2  GNP A 528      -1.343  69.804 -78.295  1.00  0.88           N  
ATOM   2650  O2A GNP A 528      -7.434  68.402 -69.330  1.00  0.88           O  
ATOM   2651  O2B GNP A 528     -10.263  66.668 -69.920  1.00  0.88           O  
ATOM   2652  O2G GNP A 528     -10.562  65.471 -67.104  1.00  0.88           O  
ATOM   2653  N3  GNP A 528      -2.688  69.454 -76.459  1.00  0.88           N  
ATOM   2654  N3B GNP A 528      -8.741  64.986 -68.784  1.00  0.88           N  
ATOM   2655  O3A GNP A 528      -7.978  66.446 -70.742  1.00  0.88           O  
ATOM   2656  O3G GNP A 528     -10.284  63.152 -68.057  1.00  0.88           O  
ATOM   2657  C4  GNP A 528      -3.976  69.251 -76.090  1.00  0.88           C  
ATOM   2658  C5  GNP A 528      -5.087  69.178 -76.900  1.00  0.88           C  
ATOM   2659  C6  GNP A 528      -4.933  69.319 -78.300  1.00  0.88           C  
ATOM   2660  O6  GNP A 528      -5.824  69.271 -79.160  1.00  0.88           O  
ATOM   2661  N7  GNP A 528      -6.226  68.955 -76.144  1.00  0.88           N  
ATOM   2662  C8  GNP A 528      -5.797  68.894 -74.909  1.00  0.88           C  
ATOM   2663  N9  GNP A 528      -4.433  69.075 -74.804  1.00  0.88           N  
ATOM   2664  H01 GNP A 528      -5.118  67.355 -69.910  1.00  0.88           H  
ATOM   2665  H02 GNP A 528      -3.038  67.470 -70.974  1.00  0.88           H  
ATOM   2666  H03 GNP A 528      -4.326  69.818 -70.413  1.00  0.88           H  
ATOM   2667  H04 GNP A 528      -5.166  66.306 -71.352  1.00  0.88           H  
ATOM   2668  H05 GNP A 528      -2.037  69.220 -70.282  1.00  0.88           H  
ATOM   2669  H06 GNP A 528      -5.240  70.295 -72.614  1.00  0.88           H  
ATOM   2670  H07 GNP A 528      -3.479  71.842 -71.988  1.00  0.88           H  
ATOM   2671  H08 GNP A 528      -2.608  69.323 -73.849  1.00  0.88           H  
ATOM   2672  H09 GNP A 528      -3.590  70.395 -79.172  1.00  0.88           H  
ATOM   2673  H10 GNP A 528      -8.888  68.184 -72.321  1.00  0.88           H  
ATOM   2674  H11 GNP A 528      -9.790  63.812 -70.757  1.00  0.88           H  
ATOM   2675  H12 GNP A 528      -8.372  63.085 -66.581  1.00  0.88           H  
ATOM   2676  H13 GNP A 528      -3.340  69.609 -77.014  1.00  0.88           H  
ATOM   2677  H14 GNP A 528      -1.355  69.578 -79.279  1.00  0.88           H  
ATOM   2678  H15 GNP A 528      -1.088  70.774 -78.175  1.00  0.88           H  
ATOM   2679  H16 GNP A 528      -7.096  67.659 -68.824  1.00  0.88           H  
ATOM   2680  H17 GNP A 528     -10.474  67.134 -70.732  1.00  0.88           H  
ATOM   2681  H18 GNP A 528     -10.736  66.073 -67.831  1.00  0.88           H  
ATOM   2682  H19 GNP A 528      -2.135  68.664 -76.159  1.00  0.88           H  
ATOM   2683  H20 GNP A 528      -8.171  64.204 -69.073  1.00  0.88           H  
ATOM   2684  H21 GNP A 528     -10.463  62.566 -67.318  1.00  0.88           H  
ATOM   2685  H22 GNP A 528      -2.973  69.417 -76.483  1.00  0.88           H  
ATOM   2686  H23 GNP A 528      -5.676  69.231 -77.815  1.00  0.88           H  
ATOM   2687  H24 GNP A 528      -5.984  69.257 -78.581  1.00  0.88           H  
ATOM   2688  H25 GNP A 528      -6.117  68.363 -79.268  1.00  0.88           H  
ATOM   2689  H26 GNP A 528      -6.883  69.713 -76.257  1.00  0.88           H  
ATOM   2690  H27 GNP A 528      -6.024  67.896 -74.534  1.00  0.88           H  
ATOM   2691  H28 GNP A 528      -6.297  69.669 -74.328  1.00  0.88           H  
ATOM   2692  C   ACT A 719     -24.066  52.359 -79.976  1.00  0.00           C  
ATOM   2693  O   ACT A 719     -25.026  52.986 -80.477  1.00  0.00           O  
ATOM   2694  CH3 ACT A 719     -23.910  52.206 -78.493  1.00  0.00           C  
ATOM   2695  OXT ACT A 719     -23.241  51.869 -80.781  1.00  0.00           O  
ATOM   2696  H01 ACT A 719     -24.891  52.239 -78.019  1.00  0.00           H  
ATOM   2697  H02 ACT A 719     -23.431  51.252 -78.274  1.00  0.00           H  
ATOM   2698  H29 ACT A 719     -23.293  53.018 -78.107  1.00  0.00           H  
TER    2699      ACT A 719
ENDMDL
END
