# Supplementary material for: Mapping allosteric communications within individual proteins
Source: Nat Commun. 2020 Jul 31;11:3862. doi: 10.1038/s41467-020-17618-2 (PMC7395124; doi:10.1038/s41467-020-17618-2)
Supplement: Supplementary file 7 — Supplementary Data 4 [file 41467_2020_17618_MOESM7_ESM.zip › comparison-to-Amors/3k8y/3k8y-qs.txt]

122	A	8.097022354	ALA122 A	1015.6	0.875
110	A	17.90607422	PRO110 A	5409.571429	0.3125
37	A	7.222028939	GLU37 A	1593.6	0.8125
80	A	9.840951224	CYS80 A	3461.909091	0.375
94	A	14.93471623	HIS94 A	5408.882353	0.125
60	A	1.983179518	GLY60 A	1171.857143	0
148	A	4.955972357	THR148 A	1619.285714	0.5
123	A	10.29967946	ARG123 A	2133.75	0.8125
44	A	18.69505483	VAL44 A	5225.8125	0.5
150	A	7.202410985	GLN150 A	2060.647059	0.6875
128	A	17.81018723	ARG128 A	4920.583333	0.75
135	A	21.21055549	ARG135 A	5433.791667	0.5625
50	A	26.4752665	THR50 A	5572.714286	0.8125
138	A	22.72800851	GLY138 A	5101.285714	0.9375
104	A	18.86104318	LYS104 A	6089.863636	0.0625
12	A	2.361229764	GLY12 A	723.7142857	0.3125
114	A	8.079803834	VAL114 A	2629.3125	0.5625
19	A	4.406488398	LEU19 A	423.5263158	0.8125
90	A	11.59999991	PHE90 A	4297.2	0.125
73	A	17.37486337	ARG73 A	5572.458333	0.125
1	A	26.04369417	MET1 A	5551.315789	0.75
53	A	16.55785717	LEU53 A	4680.947368	0.75
143	A	8.4353486	GLU143 A	2302.666667	0.6875
25	A	11.55585743	GLN25 A	1386.705882	0.9375
131	A	17.18234763	GLN131 A	5026.058824	0.625
32	A	2.483638259	TYR32 A	674.6666667	0.4375
93	A	9.952697423	ILE93 A	4961.210526	0.0625
77	A	15.29961117	GLY77 A	4866.285714	0.5
161	A	18.72623328	ARG161 A	5542.666667	0.3125
58	A	4.190606997	THR58 A	2275.428571	0.125
130	A	14.53298847	ALA130 A	4885.4	0.4375
57	A	4.691256228	ASP57 A	2533.416667	0.0625
29	A	1.739890226	VAL29 A	454.375	0.1875
101	A	18.66892038	LYS101 A	6142.409091	0.0625
3	A	21.1640984	GLU3 A	5230.266667	0.8125
11	A	3.911146507	ALA11 A	1082.4	0.625
84	A	7.130240178	ILE84 A	2251.052632	0.625
98	A	16.69947556	GLU98 A	5939.266667	0.125
144	A	4.616216849	THR144 A	1637.071429	0.4375
127	A	14.53080913	SER127 A	4627.363636	0.5625
154	A	12.54300287	ASP154 A	3362.75	0.75
108	A	23.62216243	ASP108 A	6028	0.25
16	A	1.674888354	LYS16 A	99.81818182	0.75
65	A	9.994687539	SER65 A	3690.545455	0.25
88	A	11.9326658	LYS88 A	4145.272727	0.3125
41	A	15.79653335	ARG41 A	4164.166667	0.875
5	A	17.03319938	LYS5 A	4955.772727	0.6875
8	A	6.35357726	VAL8 A	3121.5	0.125
21	A	5.611598524	ILE21 A	739.2631579	0.8125
109	A	18.92915724	VAL109 A	5726.25	0.125
102	A	17.29382855	ARG102 A	6270.083333	0
113	A	12.59272921	LEU113 A	3748.789474	0.625
36	A	5.672226547	ILE36 A	1034	0.8125
81	A	5.740469667	VAL81 A	2436.6875	0.25
164	A	23.90517333	ARG164 A	5801.083333	0.4375
162	A	19.7592406	GLU162 A	5522.2	0.4375
61	A	3.329075998	GLN61 A	2012.058824	0
149	A	6.039164677	ARG149 A	2029.333333	0.5625
48	A	26.05240722	GLY48 A	5723.285714	0.25
124	A	12.19370821	THR124 A	2829.642857	0.8125
45	A	22.55487506	VAL45 A	5502.25	0.5625
153	A	11.33892861	GLU153 A	2952.8	0.6875
129	A	17.36493277	GLN129 A	4811.647059	0.8125
134	A	17.57016431	ALA134 A	5241	0.4375
35	A	1.933027418	THR35 A	457.1428571	0.5
105	A	22.97337557	ASP105 A	6254.083333	0.125
7	A	10.86108968	VAL7 A	3929.75	0.25
15	A	2.080043028	GLY15 A	130.1428571	0.8125
117	A	2.471149732	LYS117 A	460.6363636	0.625
18	A	1.866111197	ALA18 A	122.8	0.75
72	A	11.92096347	MET72 A	5354.941176	0.0625
159	A	14.18268642	LEU159 A	4929	0.3125
52	A	20.65081841	LEU52 A	5143.368421	0.875
140	A	16.79037873	PRO140 A	4413.357143	0.9375
26	A	12.08017475	ASN26 A	1312.428571	1
120	A	2.509131722	LEU120 A	270	0.6875
87	A	13.03779042	THR87 A	3658.428571	0.6875
528	A	0	GNP528 A	1	0.875
89	A	7.89386857	SER89 A	3958.363636	0.0625
31	A	2.624297811	GLU31 A	490.2666667	0.625
82	A	7.511763907	PHE82 A	2751.45	0.4375
92	A	10.11161866	ASP92 A	4694.333333	0.125
76	A	18.29696639	GLU76 A	5177.733333	0.625
46	A	19.86053358	ILE46 A	5589.947368	0.3125
137	A	16.28750285	TYR137 A	5329.190476	0.375
56	A	9.561995503	LEU56 A	3273.368421	0.4375
106	A	23.30797037	SER106 A	6236.090909	0.125
10	A	4.785083698	GLY10 A	1720.571429	0.375
85	A	6.436679346	ASN85 A	2713.571429	0.25
145	A	2.631902164	SER145 A	1286.727273	0.125
157	A	15.26592028	TYR157 A	4154.761905	0.875
39	A	11.3294559	SER39 A	2697	0.8125
133	A	15.75641818	LEU133 A	5216.526316	0.375
91	A	13.87582596	GLU91 A	4511.733333	0.4375
66	A	12.53291403	ALA66 A	4080.1	0.5
79	A	9.349876684	LEU79 A	3752.263158	0.125
55	A	10.34114631	ILE55 A	3631	0.3125
22	A	7.172427344	GLN22 A	1051.470588	0.8125
103	A	17.49511643	VAL103 A	6159.6875	0.0625
112	A	13.42888432	VAL112 A	4296.9375	0.5625
86	A	7.388298113	ASN86 A	3265.357143	0.1875
155	A	10.61508182	ALA155 A	3488.7	0.5625
96	A	6.045198673	TYR96 A	5415.857143	0
62	A	7.566424387	GLU62 A	2661.066667	0.5
146	A	2.128029605	ALA146 A	1178.6	0.0625
49	A	26.07909299	GLU49 A	5703.866667	0.5
125	A	12.54794222	VAL125 A	3527.5625	0.625
42	A	16.59013674	LYS42 A	4185.772727	0.9375
152	A	6.562015696	VAL152 A	2573.9375	0.3125
119	A	1.805756905	ASP119 A	35.66666667	0.9375
34	A	2.564985965	PRO34 A	526.5714286	0.5
14	A	2.744007289	VAL14 A	318.375	0.75
63	A	8.688623194	GLU63 A	3030.466667	0.5
68	A	7.89690509	ARG68 A	4997.916667	0
71	A	8.408426072	TYR71 A	5055.142857	0.0625
158	A	15.92321667	THR158 A	4489.142857	0.8125
141	A	11.65741348	TYR141 A	3837.952381	0.5
27	A	8.272589921	HIS27 A	1171	0.8125
163	A	18.63906532	ILE163 A	5634.368421	0.1875
121	A	7.04507232	ALA121 A	509.4	0.9375
111	A	15.88949508	MET111 A	4953.705882	0.625
30	A	1.83571512	ASP30 A	313.8333333	0.5
83	A	6.578355874	ALA83 A	2276.1	0.5
160	A	18.58483021	VAL160 A	5223.3125	0.5
2	A	24.65328787	THR2 A	5451.5	0.75
9	A	7.136080577	VAL9 A	2793.5625	0.25
75	A	16.50240361	GLY75 A	5377.571429	0.25
47	A	23.53233276	ASP47 A	5703.833333	0.4375
95	A	13.19899428	GLN95 A	5559.647059	0.125
136	A	21.30440288	SER136 A	5354.454545	0.6875
51	A	23.09827115	CYS51 A	5369.818182	0.8125
139	A	16.6996467	ILE139 A	4848.684211	0.6875
107	A	24.1260715	ASP107 A	6187.583333	0.0625
13	A	1.824161725	GLY13 A	492.7142857	0.1875
115	A	7.292920197	GLY115 A	1665.714286	0.6875
74	A	17.46215909	THR74 A	5480.642857	0.25
142	A	10.59267775	ILE142 A	3140.315789	0.625
24	A	11.30819017	ILE24 A	1465.578947	0.9375
156	A	9.348836612	PHE156 A	3467.9	0.25
4	A	18.46215288	TYR4 A	5237.714286	0.5
38	A	7.347657178	ASP38 A	2124.333333	0.625
132	A	19.97350568	ASP132 A	5176.833333	0.8125
33	A	3.860362936	ASP33 A	628.3333333	0.6875
116	A	2.350550574	ASN116 A	706	0.3125
165	A	23.94348222	GLN165 A	5966.411765	0.375
67	A	10.57274354	MET67 A	4249	0.125
166	A	23.43630645	HIS166 A	6013.277778	0.3125
78	A	12.95040088	PHE78 A	4680.05	0.25
59	A	3.676013194	ALA59 A	1575.8	0.25
54	A	15.43786232	ASP54 A	4332.75	0.8125
23	A	9.897078609	LEU23 A	1389.578947	0.875
28	A	2.741266313	PHE28 A	850.15	0.375
100	A	13.31361161	ILE100 A	5874.947368	0
118	A	4.509488441	CYS118 A	201.8181818	1
99	A	14.06273515	GLN99 A	5950.294118	0.0625
6	A	13.38848737	LEU6 A	4473	0.4375
147	A	2.694155712	LYS147 A	1398.363636	0.125
151	A	9.461941978	GLY151 A	2379.571429	0.6875
126	A	14.99749026	GLU126 A	4159.133333	0.875
43	A	20.94931448	GLN43 A	4938.529412	0.9375
97	A	14.67235826	ARG97 A	5832.083333	0.0625
17	A	1.963063677	SER17 A	93.45454545	0.9375
64	A	6.897006525	TYR64 A	3299.666667	0.125
69	A	14.80903322	ASP69 A	5184.666667	0.25
70	A	15.43551946	GLN70 A	5258.352941	0.25
40	A	8.042722487	TYR40 A	3011.285714	0.375
20	A	6.131766548	THR20 A	503.2857143	0.9375
