# Supplementary material for: Mapping allosteric communications within individual proteins
Source: Nat Commun. 2020 Jul 31;11:3862. doi: 10.1038/s41467-020-17618-2 (PMC7395124; doi:10.1038/s41467-020-17618-2)
Supplement: Supplementary file 7 — Supplementary Data 4 [file 41467_2020_17618_MOESM7_ESM.zip › comparison-to-Amors/3k8y/3k8y-qs-hotspots.txt]

26 1 2 3 14 15 16 17 18 19 20 21 22 23 24 25 27 36 37 39 41 42 43 50 51 52 53 54 154 157 158 171 
118 84 115 116 117 119 120 121 122 123 124 126 128 129 143 144 145 150 
140 111 112 113 132 134 136 138 139 
