# Supplementary material for: Mapping allosteric communications within individual proteins
Source: Nat Commun. 2020 Jul 31;11:3862. doi: 10.1038/s41467-020-17618-2 (PMC7395124; doi:10.1038/s41467-020-17618-2)
Supplement: Supplementary file 7 — Supplementary Data 4 [file 41467_2020_17618_MOESM7_ESM.zip › comparison-to-Amors/3orz/3orz-qs.pdb]

MODEL        1
ATOM      1  SD  2A2 A   1       8.424 -20.863  16.907  1.00  0.00           S  
ATOM      2  CL9 2A2 A   1       0.414 -26.701  13.523  1.00  0.00           C  
ATOM      3  C1  2A2 A   1       8.264 -21.665  18.474  1.00  0.00           C  
ATOM      4  C15 2A2 A   1       7.328 -22.857  18.311  1.00  0.00           C  
ATOM      5  C16 2A2 A   1       6.909 -23.411  19.661  1.00  0.00           C  
ATOM      6  C17 2A2 A   1       6.151 -24.705  19.471  1.00  0.00           C  
ATOM      7  O18 2A2 A   1       6.744 -25.770  19.552  1.00  0.00           O  
ATOM      8  N19 2A2 A   1       4.844 -24.636  19.206  1.00  0.00           N  
ATOM      9  C20 2A2 A   1       4.120 -23.367  19.096  1.00  0.00           C  
ATOM     10  C21 2A2 A   1       2.632 -23.589  18.797  1.00  0.00           C  
ATOM     11  N22 2A2 A   1       2.465 -24.631  17.788  1.00  0.00           N  
ATOM     12  C23 2A2 A   1       3.422 -25.717  17.664  1.00  0.00           C  
ATOM     13  C24 2A2 A   1       4.084 -25.860  19.022  1.00  0.00           C  
ATOM     14  C25 2A2 A   1       1.392 -24.594  16.870  1.00  0.00           C  
ATOM     15  C26 2A2 A   1       0.349 -23.676  16.977  1.00  0.00           C  
ATOM     16  C27 2A2 A   1      -0.680 -23.679  16.031  1.00  0.00           C  
ATOM     17  C28 2A2 A   1      -0.682 -24.594  14.978  1.00  0.00           C  
ATOM     18  C29 2A2 A   1       0.363 -25.505  14.869  1.00  0.00           C  
ATOM     19  C30 2A2 A   1       1.390 -25.500  15.813  1.00  0.00           C  
ATOM     20  H01 2A2 A   1       1.377 -26.636  13.016  1.00  0.00           H  
ATOM     21  H02 2A2 A   1       0.282 -27.706  13.924  1.00  0.00           H  
ATOM     22  H03 2A2 A   1      -0.385 -26.485  12.813  1.00  0.00           H  
ATOM     23  H04 2A2 A   1       7.860 -20.970  19.211  1.00  0.00           H  
ATOM     24  H05 2A2 A   1       9.241 -22.007  18.815  1.00  0.00           H  
ATOM     25  H06 2A2 A   1       7.855 -23.639  17.765  1.00  0.00           H  
ATOM     26  H07 2A2 A   1       6.440 -22.541  17.764  1.00  0.00           H  
ATOM     27  H08 2A2 A   1       6.266 -22.688  20.162  1.00  0.00           H  
ATOM     28  H09 2A2 A   1       7.795 -23.596  20.268  1.00  0.00           H  
ATOM     29  H10 2A2 A   1       5.915 -25.752  19.659  1.00  0.00           H  
ATOM     30  H11 2A2 A   1       6.906 -26.114  18.671  1.00  0.00           H  
ATOM     31  H12 2A2 A   1       4.552 -22.799  18.272  1.00  0.00           H  
ATOM     32  H13 2A2 A   1       4.215 -22.822  20.035  1.00  0.00           H  
ATOM     33  H14 2A2 A   1       2.205 -22.660  18.419  1.00  0.00           H  
ATOM     34  H15 2A2 A   1       2.122 -23.889  19.712  1.00  0.00           H  
ATOM     35  H16 2A2 A   1       4.157 -25.510  16.886  1.00  0.00           H  
ATOM     36  H17 2A2 A   1       2.912 -26.641  17.393  1.00  0.00           H  
ATOM     37  H18 2A2 A   1       3.354 -26.009  19.817  1.00  0.00           H  
ATOM     38  H19 2A2 A   1       4.745 -26.727  19.037  1.00  0.00           H  
ATOM     39  H20 2A2 A   1       1.118 -24.079  17.791  1.00  0.00           H  
ATOM     40  H21 2A2 A   1       0.840 -22.717  16.812  1.00  0.00           H  
ATOM     41  H22 2A2 A   1      -0.116 -23.837  17.950  1.00  0.00           H  
ATOM     42  H23 2A2 A   1      -0.541 -22.726  15.521  1.00  0.00           H  
ATOM     43  H24 2A2 A   1      -1.608 -23.836  16.581  1.00  0.00           H  
ATOM     44  H25 2A2 A   1      -0.574 -23.969  14.092  1.00  0.00           H  
ATOM     45  H26 2A2 A   1      -1.602 -25.172  15.060  1.00  0.00           H  
ATOM     46  H27 2A2 A   1      -0.520 -25.149  14.337  1.00  0.00           H  
ATOM     47  H28 2A2 A   1       1.252 -26.456  16.319  1.00  0.00           H  
ATOM     48  H29 2A2 A   1       2.316 -25.336  15.262  1.00  0.00           H  
ATOM     49  N   PRO A  74      17.239 -11.759  23.814  1.00  0.96           N  
ATOM     50  CA  PRO A  74      16.911 -11.250  22.476  1.00  0.96           C  
ATOM     51  C   PRO A  74      15.496 -11.643  22.050  1.00  0.96           C  
ATOM     52  O   PRO A  74      15.039 -12.763  22.322  1.00  0.96           O  
ATOM     53  CB  PRO A  74      17.941 -11.940  21.561  1.00  0.96           C  
ATOM     54  CG  PRO A  74      18.951 -12.560  22.478  1.00  0.96           C  
ATOM     55  CD  PRO A  74      18.233 -12.842  23.758  1.00  0.96           C  
ATOM     56  H01 PRO A  74      16.946 -10.161  22.436  1.00  0.96           H  
ATOM     57  H02 PRO A  74      18.405 -11.232  20.874  1.00  0.96           H  
ATOM     58  H03 PRO A  74      17.458 -12.706  20.954  1.00  0.96           H  
ATOM     59  H04 PRO A  74      19.802 -11.898  22.637  1.00  0.96           H  
ATOM     60  H05 PRO A  74      19.336 -13.485  22.048  1.00  0.96           H  
ATOM     61  H06 PRO A  74      17.791 -13.838  23.797  1.00  0.96           H  
ATOM     62  H07 PRO A  74      18.912 -12.798  24.609  1.00  0.96           H  
ATOM     63  H30 PRO A  74      17.610 -11.002  24.370  1.00  0.96           H  
ATOM     64  N   ARG A  75      14.814 -10.717  21.386  1.00  0.93           N  
ATOM     65  CA  ARG A  75      13.478 -10.975  20.872  1.00  0.93           C  
ATOM     66  C   ARG A  75      13.531 -12.072  19.820  1.00  0.93           C  
ATOM     67  O   ARG A  75      14.572 -12.305  19.197  1.00  0.93           O  
ATOM     68  CB  ARG A  75      12.901  -9.706  20.244  1.00  0.93           C  
ATOM     69  CG  ARG A  75      13.756  -9.167  19.110  1.00  0.93           C  
ATOM     70  CD  ARG A  75      12.982  -8.238  18.187  1.00  0.93           C  
ATOM     71  NE  ARG A  75      13.800  -7.863  17.037  1.00  0.93           N  
ATOM     72  CZ  ARG A  75      13.319  -7.415  15.883  1.00  0.93           C  
ATOM     73  NH1 ARG A  75      12.009  -7.277  15.712  1.00  0.93           N  
ATOM     74  NH2 ARG A  75      14.154  -7.102  14.901  1.00  0.93           N  
ATOM     75  H01 ARG A  75      12.842 -11.291  21.699  1.00  0.93           H  
ATOM     76  H02 ARG A  75      12.869  -8.942  21.021  1.00  0.93           H  
ATOM     77  H03 ARG A  75      11.908  -9.930  19.855  1.00  0.93           H  
ATOM     78  H04 ARG A  75      14.093 -10.017  18.517  1.00  0.93           H  
ATOM     79  H05 ARG A  75      14.596  -8.618  19.535  1.00  0.93           H  
ATOM     80  H06 ARG A  75      12.714  -7.337  18.738  1.00  0.93           H  
ATOM     81  H07 ARG A  75      12.082  -8.745  17.838  1.00  0.93           H  
ATOM     82  H08 ARG A  75      15.233  -9.811  21.234  1.00  0.93           H  
ATOM     83  H09 ARG A  75      14.802  -7.950  17.125  1.00  0.93           H  
ATOM     84  H10 ARG A  75      11.648  -6.935  14.833  1.00  0.93           H  
ATOM     85  H11 ARG A  75      11.374  -7.514  16.461  1.00  0.93           H  
ATOM     86  H12 ARG A  75      15.150  -7.206  15.033  1.00  0.93           H  
ATOM     87  H13 ARG A  75      13.794  -6.760  14.022  1.00  0.93           H  
ATOM     88  N   LYS A  76      12.405 -12.747  19.620  1.00  0.93           N  
ATOM     89  CA  LYS A  76      12.293 -13.700  18.529  1.00  0.93           C  
ATOM     90  C   LYS A  76      12.365 -12.944  17.200  1.00  0.93           C  
ATOM     91  O   LYS A  76      11.990 -11.767  17.114  1.00  0.93           O  
ATOM     92  CB  LYS A  76      10.985 -14.487  18.635  1.00  0.93           C  
ATOM     93  H01 LYS A  76      13.114 -14.414  18.583  1.00  0.93           H  
ATOM     94  H02 LYS A  76      10.209 -13.980  18.061  1.00  0.93           H  
ATOM     95  H03 LYS A  76      11.132 -15.492  18.238  1.00  0.93           H  
ATOM     96  H04 LYS A  76      10.681 -14.549  19.680  1.00  0.93           H  
ATOM     97  H14 LYS A  76      11.617 -12.596  20.234  1.00  0.93           H  
ATOM     98  N   LYS A  77      12.862 -13.608  16.165  1.00  0.70           N  
ATOM     99  CA  LYS A  77      12.883 -12.997  14.849  1.00  0.70           C  
ATOM    100  C   LYS A  77      11.451 -12.772  14.359  1.00  0.70           C  
ATOM    101  O   LYS A  77      10.506 -13.377  14.870  1.00  0.70           O  
ATOM    102  CB  LYS A  77      13.675 -13.870  13.874  1.00  0.70           C  
ATOM    103  CG  LYS A  77      15.186 -13.841  14.106  1.00  0.70           C  
ATOM    104  CD  LYS A  77      15.790 -15.213  13.918  1.00  0.70           C  
ATOM    105  CE  LYS A  77      17.249 -15.150  13.483  1.00  0.70           C  
ATOM    106  NZ  LYS A  77      18.107 -14.301  14.362  1.00  0.70           N  
ATOM    107  H01 LYS A  77      13.379 -12.028  14.907  1.00  0.70           H  
ATOM    108  H02 LYS A  77      13.500 -13.469  12.876  1.00  0.70           H  
ATOM    109  H03 LYS A  77      13.331 -14.899  13.976  1.00  0.70           H  
ATOM    110  H04 LYS A  77      15.373 -13.517  15.130  1.00  0.70           H  
ATOM    111  H05 LYS A  77      13.227 -14.541  16.293  1.00  0.70           H  
ATOM    112  H06 LYS A  77      15.643 -13.150  13.398  1.00  0.70           H  
ATOM    113  H07 LYS A  77      15.230 -15.718  13.131  1.00  0.70           H  
ATOM    114  H08 LYS A  77      15.728 -15.756  14.861  1.00  0.70           H  
ATOM    115  H09 LYS A  77      17.264 -14.695  12.493  1.00  0.70           H  
ATOM    116  H10 LYS A  77      17.652 -16.163  13.484  1.00  0.70           H  
ATOM    117  H11 LYS A  77      18.942 -14.035  13.861  1.00  0.70           H  
ATOM    118  H12 LYS A  77      17.598 -13.471  14.631  1.00  0.70           H  
ATOM    119  H13 LYS A  77      18.363 -14.822  15.188  1.00  0.70           H  
ATOM    120  N   ARG A  78      11.298 -11.888  13.379  1.00  0.85           N  
ATOM    121  CA  ARG A  78      10.001 -11.622  12.762  1.00  0.85           C  
ATOM    122  C   ARG A  78      10.149 -11.702  11.245  1.00  0.85           C  
ATOM    123  O   ARG A  78      11.262 -11.619  10.723  1.00  0.85           O  
ATOM    124  CB  ARG A  78       9.472 -10.245  13.185  1.00  0.85           C  
ATOM    125  H01 ARG A  78       9.280 -12.368  13.095  1.00  0.85           H  
ATOM    126  H02 ARG A  78       8.489 -10.359  13.642  1.00  0.85           H  
ATOM    127  H03 ARG A  78      10.157  -9.797  13.905  1.00  0.85           H  
ATOM    128  H04 ARG A  78       9.393  -9.601  12.309  1.00  0.85           H  
ATOM    129  H14 ARG A  78      12.107 -11.382  13.049  1.00  0.85           H  
ATOM    130  N   PRO A  79       9.033 -11.887  10.527  1.00  0.81           N  
ATOM    131  CA  PRO A  79       9.115 -11.974   9.067  1.00  0.81           C  
ATOM    132  C   PRO A  79       9.822 -10.758   8.490  1.00  0.81           C  
ATOM    133  O   PRO A  79      10.576 -10.878   7.522  1.00  0.81           O  
ATOM    134  CB  PRO A  79       7.651 -11.979   8.638  1.00  0.81           C  
ATOM    135  CG  PRO A  79       6.939 -12.603   9.780  1.00  0.81           C  
ATOM    136  CD  PRO A  79       7.664 -12.119  11.017  1.00  0.81           C  
ATOM    137  H01 PRO A  79       7.492 -12.517   7.703  1.00  0.81           H  
ATOM    138  H02 PRO A  79       7.294 -10.963   8.467  1.00  0.81           H  
ATOM    139  H03 PRO A  79       6.936 -13.691   9.711  1.00  0.81           H  
ATOM    140  H04 PRO A  79       5.896 -12.286   9.800  1.00  0.81           H  
ATOM    141  H05 PRO A  79       9.675 -12.845   8.725  1.00  0.81           H  
ATOM    142  H06 PRO A  79       7.211 -11.233  11.462  1.00  0.81           H  
ATOM    143  H07 PRO A  79       7.651 -12.876  11.802  1.00  0.81           H  
ATOM    144  N   GLU A  80       9.589  -9.599   9.100  1.00  0.93           N  
ATOM    145  CA  GLU A  80      10.151  -8.346   8.609  1.00  0.93           C  
ATOM    146  C   GLU A  80      11.681  -8.338   8.635  1.00  0.93           C  
ATOM    147  O   GLU A  80      12.312  -7.520   7.967  1.00  0.93           O  
ATOM    148  CB  GLU A  80       9.576  -7.140   9.378  1.00  0.93           C  
ATOM    149  CG  GLU A  80       8.931  -7.475  10.732  1.00  0.93           C  
ATOM    150  CD  GLU A  80       7.563  -8.148  10.593  1.00  0.93           C  
ATOM    151  OE1 GLU A  80       7.115  -8.802  11.558  1.00  0.93           O  
ATOM    152  OE2 GLU A  80       6.934  -8.022   9.521  1.00  0.93           O  
ATOM    153  H01 GLU A  80       9.855  -8.258   7.564  1.00  0.93           H  
ATOM    154  H02 GLU A  80       8.778  -6.736   8.755  1.00  0.93           H  
ATOM    155  H03 GLU A  80      10.388  -6.434   9.556  1.00  0.93           H  
ATOM    156  H04 GLU A  80       8.779  -6.535  11.262  1.00  0.93           H  
ATOM    157  H05 GLU A  80       9.595  -8.146  11.277  1.00  0.93           H  
ATOM    158  H08 GLU A  80       9.007  -9.586   9.925  1.00  0.93           H  
ATOM    159  N   ASP A  81      12.273  -9.260   9.386  1.00  0.85           N  
ATOM    160  CA  ASP A  81      13.729  -9.335   9.496  1.00  0.85           C  
ATOM    161  C   ASP A  81      14.371  -9.955   8.262  1.00  0.85           C  
ATOM    162  O   ASP A  81      15.597  -9.995   8.153  1.00  0.85           O  
ATOM    163  CB  ASP A  81      14.143 -10.154  10.723  1.00  0.85           C  
ATOM    164  CG  ASP A  81      13.750  -9.498  12.024  1.00  0.85           C  
ATOM    165  OD1 ASP A  81      13.637  -8.252  12.057  1.00  0.85           O  
ATOM    166  OD2 ASP A  81      13.554 -10.232  13.013  1.00  0.85           O  
ATOM    167  H01 ASP A  81      14.080  -8.308   9.594  1.00  0.85           H  
ATOM    168  H02 ASP A  81      15.230 -10.235  10.712  1.00  0.85           H  
ATOM    169  H03 ASP A  81      13.665 -11.132  10.667  1.00  0.85           H  
ATOM    170  H06 ASP A  81      11.705  -9.924   9.892  1.00  0.85           H  
ATOM    171  N   PHE A  82      13.540 -10.445   7.350  1.00  0.70           N  
ATOM    172  CA  PHE A  82      14.021 -11.203   6.202  1.00  0.70           C  
ATOM    173  C   PHE A  82      13.468 -10.661   4.901  1.00  0.70           C  
ATOM    174  O   PHE A  82      12.351 -10.149   4.856  1.00  0.70           O  
ATOM    175  CB  PHE A  82      13.589 -12.669   6.303  1.00  0.70           C  
ATOM    176  CG  PHE A  82      14.090 -13.376   7.530  1.00  0.70           C  
ATOM    177  CD1 PHE A  82      13.417 -13.258   8.736  1.00  0.70           C  
ATOM    178  CD2 PHE A  82      15.219 -14.174   7.469  1.00  0.70           C  
ATOM    179  CE1 PHE A  82      13.872 -13.913   9.870  1.00  0.70           C  
ATOM    180  CE2 PHE A  82      15.680 -14.829   8.603  1.00  0.70           C  
ATOM    181  CZ  PHE A  82      15.001 -14.693   9.804  1.00  0.70           C  
ATOM    182  H01 PHE A  82      15.107 -11.115   6.208  1.00  0.70           H  
ATOM    183  H02 PHE A  82      14.025 -13.183   5.446  1.00  0.70           H  
ATOM    184  H03 PHE A  82      12.500 -12.705   6.308  1.00  0.70           H  
ATOM    185  H04 PHE A  82      12.548 -10.288   7.455  1.00  0.70           H  
ATOM    186  H05 PHE A  82      12.519 -12.643   8.793  1.00  0.70           H  
ATOM    187  H06 PHE A  82      15.750 -14.289   6.524  1.00  0.70           H  
ATOM    188  H07 PHE A  82      13.335 -13.809  10.813  1.00  0.70           H  
ATOM    189  H08 PHE A  82      16.575 -15.449   8.549  1.00  0.70           H  
ATOM    190  H09 PHE A  82      15.363 -15.205  10.696  1.00  0.70           H  
ATOM    191  N   LYS A  83      14.263 -10.790   3.846  1.00  0.93           N  
ATOM    192  CA  LYS A  83      13.781 -10.639   2.488  1.00  0.93           C  
ATOM    193  C   LYS A  83      13.507 -12.041   1.963  1.00  0.93           C  
ATOM    194  O   LYS A  83      14.434 -12.835   1.770  1.00  0.93           O  
ATOM    195  CB  LYS A  83      14.838  -9.958   1.626  1.00  0.93           C  
ATOM    196  CG  LYS A  83      14.567 -10.004   0.133  1.00  0.93           C  
ATOM    197  CD  LYS A  83      13.469  -9.043  -0.254  1.00  0.93           C  
ATOM    198  CE  LYS A  83      13.333  -8.937  -1.773  1.00  0.93           C  
ATOM    199  NZ  LYS A  83      12.246  -7.977  -2.137  1.00  0.93           N  
ATOM    200  H01 LYS A  83      12.882 -10.024   2.459  1.00  0.93           H  
ATOM    201  H02 LYS A  83      15.766 -10.507   1.787  1.00  0.93           H  
ATOM    202  H03 LYS A  83      14.901  -8.913   1.928  1.00  0.93           H  
ATOM    203  H04 LYS A  83      14.249 -11.013  -0.128  1.00  0.93           H  
ATOM    204  H05 LYS A  83      15.478  -9.738  -0.403  1.00  0.93           H  
ATOM    205  H06 LYS A  83      13.721  -8.058   0.138  1.00  0.93           H  
ATOM    206  H07 LYS A  83      12.525  -9.394   0.164  1.00  0.93           H  
ATOM    207  H08 LYS A  83      13.083  -9.920  -2.173  1.00  0.93           H  
ATOM    208  H09 LYS A  83      14.276  -8.589  -2.195  1.00  0.93           H  
ATOM    209  H10 LYS A  83      15.239 -11.001   3.995  1.00  0.93           H  
ATOM    210  H11 LYS A  83      11.448  -8.130  -1.537  1.00  0.93           H  
ATOM    211  H12 LYS A  83      12.579  -7.031  -2.019  1.00  0.93           H  
ATOM    212  H13 LYS A  83      11.976  -8.122  -3.099  1.00  0.93           H  
ATOM    213  N   PHE A  84      12.236 -12.355   1.759  1.00  0.93           N  
ATOM    214  CA  PHE A  84      11.861 -13.677   1.282  1.00  0.93           C  
ATOM    215  C   PHE A  84      12.033 -13.758  -0.226  1.00  0.93           C  
ATOM    216  O   PHE A  84      11.501 -12.933  -0.970  1.00  0.93           O  
ATOM    217  CB  PHE A  84      10.425 -14.020   1.687  1.00  0.93           C  
ATOM    218  CG  PHE A  84      10.265 -14.318   3.148  1.00  0.93           C  
ATOM    219  CD1 PHE A  84      10.463 -15.599   3.629  1.00  0.93           C  
ATOM    220  CD2 PHE A  84       9.919 -13.316   4.040  1.00  0.93           C  
ATOM    221  CE1 PHE A  84      10.314 -15.879   4.978  1.00  0.93           C  
ATOM    222  CE2 PHE A  84       9.765 -13.586   5.392  1.00  0.93           C  
ATOM    223  CZ  PHE A  84       9.967 -14.871   5.863  1.00  0.93           C  
ATOM    224  H01 PHE A  84      12.520 -14.411   1.746  1.00  0.93           H  
ATOM    225  H02 PHE A  84      10.149 -14.925   1.146  1.00  0.93           H  
ATOM    226  H03 PHE A  84       9.785 -13.175   1.435  1.00  0.93           H  
ATOM    227  H04 PHE A  84      10.739 -16.397   2.940  1.00  0.93           H  
ATOM    228  H05 PHE A  84       9.766 -12.301   3.674  1.00  0.93           H  
ATOM    229  H06 PHE A  84      10.470 -16.894   5.343  1.00  0.93           H  
ATOM    230  H07 PHE A  84       9.486 -12.789   6.081  1.00  0.93           H  
ATOM    231  H08 PHE A  84       9.854 -15.089   6.925  1.00  0.93           H  
ATOM    232  H14 PHE A  84      11.518 -11.667   1.937  1.00  0.93           H  
ATOM    233  N   GLY A  85      12.783 -14.759  -0.665  1.00  1.00           N  
ATOM    234  CA  GLY A  85      13.147 -14.886  -2.057  1.00  1.00           C  
ATOM    235  C   GLY A  85      12.418 -16.027  -2.743  1.00  1.00           C  
ATOM    236  O   GLY A  85      11.228 -16.246  -2.518  1.00  1.00           O  
ATOM    237  H01 GLY A  85      14.215 -15.098  -2.103  1.00  1.00           H  
ATOM    238  H02 GLY A  85      12.904 -13.955  -2.570  1.00  1.00           H  
ATOM    239  H09 GLY A  85      13.109 -15.453  -0.007  1.00  1.00           H  
ATOM    240  N   LYS A  86      13.140 -16.760  -3.578  1.00  0.70           N  
ATOM    241  CA  LYS A  86      12.526 -17.808  -4.375  1.00  0.70           C  
ATOM    242  C   LYS A  86      11.958 -18.907  -3.490  1.00  0.70           C  
ATOM    243  O   LYS A  86      12.530 -19.250  -2.452  1.00  0.70           O  
ATOM    244  CB  LYS A  86      13.546 -18.413  -5.329  1.00  0.70           C  
ATOM    245  CG  LYS A  86      14.174 -19.676  -4.795  1.00  0.70           C  
ATOM    246  CD  LYS A  86      15.016 -20.380  -5.838  1.00  0.70           C  
ATOM    247  CE  LYS A  86      16.320 -19.651  -6.096  1.00  0.70           C  
ATOM    248  NZ  LYS A  86      17.246 -20.498  -6.904  1.00  0.70           N  
ATOM    249  H01 LYS A  86      11.713 -17.357  -4.944  1.00  0.70           H  
ATOM    250  H02 LYS A  86      14.344 -17.682  -5.460  1.00  0.70           H  
ATOM    251  H03 LYS A  86      14.132 -16.588  -3.662  1.00  0.70           H  
ATOM    252  H04 LYS A  86      13.048 -18.643  -6.271  1.00  0.70           H  
ATOM    253  H05 LYS A  86      13.370 -20.351  -4.502  1.00  0.70           H  
ATOM    254  H06 LYS A  86      14.807 -19.422  -3.945  1.00  0.70           H  
ATOM    255  H07 LYS A  86      14.451 -20.402  -6.770  1.00  0.70           H  
ATOM    256  H08 LYS A  86      15.238 -21.389  -5.491  1.00  0.70           H  
ATOM    257  H09 LYS A  86      16.793 -19.429  -5.139  1.00  0.70           H  
ATOM    258  H10 LYS A  86      16.114 -18.728  -6.638  1.00  0.70           H  
ATOM    259  H11 LYS A  86      18.125 -20.594  -6.417  1.00  0.70           H  
ATOM    260  H12 LYS A  86      16.836 -21.411  -7.040  1.00  0.70           H  
ATOM    261  H13 LYS A  86      17.405 -20.063  -7.801  1.00  0.70           H  
ATOM    262  N   ILE A  87      10.820 -19.450  -3.902  1.00  0.81           N  
ATOM    263  CA  ILE A  87      10.282 -20.638  -3.276  1.00  0.81           C  
ATOM    264  C   ILE A  87      11.127 -21.821  -3.739  1.00  0.81           C  
ATOM    265  O   ILE A  87      11.323 -22.024  -4.937  1.00  0.81           O  
ATOM    266  CB  ILE A  87       8.810 -20.842  -3.659  1.00  0.81           C  
ATOM    267  CG1 ILE A  87       7.970 -19.696  -3.095  1.00  0.81           C  
ATOM    268  CG2 ILE A  87       8.302 -22.178  -3.149  1.00  0.81           C  
ATOM    269  CD1 ILE A  87       6.500 -19.796  -3.429  1.00  0.81           C  
ATOM    270  H01 ILE A  87      10.319 -20.542  -2.191  1.00  0.81           H  
ATOM    271  H02 ILE A  87       8.725 -20.845  -4.746  1.00  0.81           H  
ATOM    272  H03 ILE A  87       8.338 -18.778  -3.553  1.00  0.81           H  
ATOM    273  H04 ILE A  87       8.077 -19.692  -2.010  1.00  0.81           H  
ATOM    274  H05 ILE A  87       7.317 -22.376  -3.571  1.00  0.81           H  
ATOM    275  H06 ILE A  87       8.991 -22.968  -3.449  1.00  0.81           H  
ATOM    276  H07 ILE A  87       8.232 -22.150  -2.062  1.00  0.81           H  
ATOM    277  H08 ILE A  87       5.969 -18.954  -2.984  1.00  0.81           H  
ATOM    278  H09 ILE A  87       6.370 -19.776  -4.511  1.00  0.81           H  
ATOM    279  H10 ILE A  87       6.099 -20.729  -3.032  1.00  0.81           H  
ATOM    280  H14 ILE A  87      10.319 -19.025  -4.669  1.00  0.81           H  
ATOM    281  N   LEU A  88      11.654 -22.574  -2.780  1.00  0.78           N  
ATOM    282  CA  LEU A  88      12.500 -23.715  -3.076  1.00  0.78           C  
ATOM    283  C   LEU A  88      11.620 -24.900  -3.451  1.00  0.78           C  
ATOM    284  O   LEU A  88      11.878 -25.603  -4.426  1.00  0.78           O  
ATOM    285  CB  LEU A  88      13.379 -24.043  -1.865  1.00  0.78           C  
ATOM    286  CG  LEU A  88      14.810 -23.499  -1.808  1.00  0.78           C  
ATOM    287  CD1 LEU A  88      15.111 -22.511  -2.918  1.00  0.78           C  
ATOM    288  CD2 LEU A  88      15.161 -22.913  -0.440  1.00  0.78           C  
ATOM    289  H01 LEU A  88      13.158 -23.484  -3.914  1.00  0.78           H  
ATOM    290  H02 LEU A  88      13.516 -25.122  -1.931  1.00  0.78           H  
ATOM    291  H03 LEU A  88      12.860 -23.667  -0.983  1.00  0.78           H  
ATOM    292  H04 LEU A  88      15.454 -24.364  -1.968  1.00  0.78           H  
ATOM    293  H05 LEU A  88      16.137 -22.650  -3.259  1.00  0.78           H  
ATOM    294  H06 LEU A  88      14.427 -22.679  -3.750  1.00  0.78           H  
ATOM    295  H07 LEU A  88      14.987 -21.495  -2.544  1.00  0.78           H  
ATOM    296  H08 LEU A  88      15.990 -22.213  -0.547  1.00  0.78           H  
ATOM    297  H09 LEU A  88      14.295 -22.390  -0.035  1.00  0.78           H  
ATOM    298  H10 LEU A  88      15.450 -23.717   0.237  1.00  0.78           H  
ATOM    299  H11 LEU A  88      11.460 -22.345  -1.816  1.00  0.78           H  
ATOM    300  N   GLY A  89      10.563 -25.107  -2.679  1.00  0.30           N  
ATOM    301  CA  GLY A  89       9.638 -26.186  -2.951  1.00  0.30           C  
ATOM    302  C   GLY A  89       8.452 -26.109  -2.023  1.00  0.30           C  
ATOM    303  O   GLY A  89       8.503 -25.430  -0.991  1.00  0.30           O  
ATOM    304  H01 GLY A  89      10.148 -27.136  -2.794  1.00  0.30           H  
ATOM    305  H02 GLY A  89       9.293 -26.113  -3.982  1.00  0.30           H  
ATOM    306  H11 GLY A  89      10.400 -24.501  -1.887  1.00  0.30           H  
ATOM    307  N   GLU A  90       7.379 -26.801  -2.392  1.00  0.33           N  
ATOM    308  CA  GLU A  90       6.170 -26.816  -1.588  1.00  0.33           C  
ATOM    309  C   GLU A  90       5.750 -28.246  -1.306  1.00  0.33           C  
ATOM    310  O   GLU A  90       5.756 -29.093  -2.199  1.00  0.33           O  
ATOM    311  CB  GLU A  90       5.038 -26.067  -2.299  1.00  0.33           C  
ATOM    312  CG  GLU A  90       5.387 -24.630  -2.649  1.00  0.33           C  
ATOM    313  CD  GLU A  90       4.208 -23.849  -3.187  1.00  0.33           C  
ATOM    314  OE1 GLU A  90       4.406 -23.043  -4.125  1.00  0.33           O  
ATOM    315  OE2 GLU A  90       3.084 -24.039  -2.671  1.00  0.33           O  
ATOM    316  H01 GLU A  90       6.378 -26.312  -0.644  1.00  0.33           H  
ATOM    317  H02 GLU A  90       4.195 -26.033  -1.609  1.00  0.33           H  
ATOM    318  H03 GLU A  90       7.405 -27.329  -3.252  1.00  0.33           H  
ATOM    319  H04 GLU A  90       4.797 -26.598  -3.220  1.00  0.33           H  
ATOM    320  H05 GLU A  90       6.143 -24.660  -3.434  1.00  0.33           H  
ATOM    321  H06 GLU A  90       5.753 -24.132  -1.751  1.00  0.33           H  
ATOM    322  N   GLY A  91       5.404 -28.505  -0.052  1.00  0.15           N  
ATOM    323  CA  GLY A  91       4.858 -29.784   0.354  1.00  0.15           C  
ATOM    324  C   GLY A  91       3.393 -29.644   0.719  1.00  0.15           C  
ATOM    325  O   GLY A  91       2.799 -28.576   0.569  1.00  0.15           O  
ATOM    326  H01 GLY A  91       5.406 -30.140   1.226  1.00  0.15           H  
ATOM    327  H02 GLY A  91       4.958 -30.494  -0.467  1.00  0.15           H  
ATOM    328  H07 GLY A  91       5.526 -27.784   0.645  1.00  0.15           H  
ATOM    329  N   SER A  92       2.799 -30.726   1.198  1.00  0.37           N  
ATOM    330  CA  SER A  92       1.377 -30.718   1.499  1.00  0.37           C  
ATOM    331  C   SER A  92       1.012 -29.717   2.595  1.00  0.37           C  
ATOM    332  O   SER A  92      -0.086 -29.147   2.581  1.00  0.37           O  
ATOM    333  CB  SER A  92       0.908 -32.122   1.876  1.00  0.37           C  
ATOM    334  OG  SER A  92       1.099 -33.019   0.793  1.00  0.37           O  
ATOM    335  H01 SER A  92       0.860 -30.396   0.595  1.00  0.37           H  
ATOM    336  H02 SER A  92      -0.154 -32.085   2.118  1.00  0.37           H  
ATOM    337  H03 SER A  92       3.339 -31.565   1.356  1.00  0.37           H  
ATOM    338  H04 SER A  92       1.478 -32.472   2.737  1.00  0.37           H  
ATOM    339  H05 SER A  92       0.901 -32.571  -0.033  1.00  0.37           H  
ATOM    340  N   PHE A  93       1.928 -29.495   3.537  1.00  0.37           N  
ATOM    341  CA  PHE A  93       1.628 -28.633   4.683  1.00  0.37           C  
ATOM    342  C   PHE A  93       2.544 -27.418   4.845  1.00  0.37           C  
ATOM    343  O   PHE A  93       2.427 -26.668   5.824  1.00  0.37           O  
ATOM    344  CB  PHE A  93       1.613 -29.457   5.971  1.00  0.37           C  
ATOM    345  CG  PHE A  93       0.511 -30.476   6.013  1.00  0.37           C  
ATOM    346  CD1 PHE A  93      -0.779 -30.105   6.360  1.00  0.37           C  
ATOM    347  CD2 PHE A  93       0.757 -31.799   5.686  1.00  0.37           C  
ATOM    348  CE1 PHE A  93      -1.799 -31.037   6.390  1.00  0.37           C  
ATOM    349  CE2 PHE A  93      -0.263 -32.737   5.713  1.00  0.37           C  
ATOM    350  CZ  PHE A  93      -1.543 -32.350   6.063  1.00  0.37           C  
ATOM    351  H01 PHE A  93       0.641 -28.219   4.477  1.00  0.37           H  
ATOM    352  H02 PHE A  93       1.442 -28.764   6.795  1.00  0.37           H  
ATOM    353  H03 PHE A  93       2.568 -29.975   6.062  1.00  0.37           H  
ATOM    354  H04 PHE A  93      -0.991 -29.066   6.612  1.00  0.37           H  
ATOM    355  H05 PHE A  93       1.764 -32.106   5.404  1.00  0.37           H  
ATOM    356  H06 PHE A  93       2.838 -29.925   3.460  1.00  0.37           H  
ATOM    357  H07 PHE A  93      -2.807 -30.733   6.673  1.00  0.37           H  
ATOM    358  H08 PHE A  93      -0.056 -33.777   5.459  1.00  0.37           H  
ATOM    359  H09 PHE A  93      -2.349 -33.083   6.080  1.00  0.37           H  
ATOM    360  N   SER A  94       3.441 -27.205   3.891  1.00  0.19           N  
ATOM    361  CA  SER A  94       4.414 -26.141   4.054  1.00  0.19           C  
ATOM    362  C   SER A  94       5.016 -25.673   2.749  1.00  0.19           C  
ATOM    363  O   SER A  94       4.911 -26.336   1.718  1.00  0.19           O  
ATOM    364  CB  SER A  94       5.544 -26.596   4.978  1.00  0.19           C  
ATOM    365  OG  SER A  94       6.414 -27.484   4.299  1.00  0.19           O  
ATOM    366  H01 SER A  94       3.870 -25.301   4.487  1.00  0.19           H  
ATOM    367  H02 SER A  94       5.112 -27.113   5.834  1.00  0.19           H  
ATOM    368  H03 SER A  94       6.108 -25.725   5.311  1.00  0.19           H  
ATOM    369  H04 SER A  94       6.568 -27.163   3.408  1.00  0.19           H  
ATOM    370  H10 SER A  94       3.447 -27.778   3.059  1.00  0.19           H  
ATOM    371  N   THR A  95       5.660 -24.516   2.824  1.00  0.70           N  
ATOM    372  CA  THR A  95       6.457 -23.993   1.738  1.00  0.70           C  
ATOM    373  C   THR A  95       7.854 -23.718   2.288  1.00  0.70           C  
ATOM    374  O   THR A  95       7.998 -23.103   3.351  1.00  0.70           O  
ATOM    375  CB  THR A  95       5.859 -22.694   1.215  1.00  0.70           C  
ATOM    376  CG2 THR A  95       6.619 -22.214  -0.002  1.00  0.70           C  
ATOM    377  OG1 THR A  95       4.485 -22.911   0.866  1.00  0.70           O  
ATOM    378  H01 THR A  95       6.488 -24.710   0.917  1.00  0.70           H  
ATOM    379  H02 THR A  95       5.929 -21.934   1.994  1.00  0.70           H  
ATOM    380  H03 THR A  95       7.615 -22.657  -0.006  1.00  0.70           H  
ATOM    381  H04 THR A  95       6.086 -22.512  -0.905  1.00  0.70           H  
ATOM    382  H05 THR A  95       5.590 -23.978   3.676  1.00  0.70           H  
ATOM    383  H06 THR A  95       6.705 -21.128   0.028  1.00  0.70           H  
ATOM    384  H07 THR A  95       4.142 -23.656   1.364  1.00  0.70           H  
ATOM    385  N   VAL A  96       8.878 -24.193   1.588  1.00  0.59           N  
ATOM    386  CA  VAL A  96      10.250 -23.881   1.963  1.00  0.59           C  
ATOM    387  C   VAL A  96      10.761 -22.774   1.041  1.00  0.59           C  
ATOM    388  O   VAL A  96      10.709 -22.897  -0.185  1.00  0.59           O  
ATOM    389  CB  VAL A  96      11.166 -25.103   1.881  1.00  0.59           C  
ATOM    390  CG1 VAL A  96      12.595 -24.719   2.262  1.00  0.59           C  
ATOM    391  CG2 VAL A  96      10.643 -26.218   2.784  1.00  0.59           C  
ATOM    392  H01 VAL A  96      10.260 -23.552   3.002  1.00  0.59           H  
ATOM    393  H02 VAL A  96      11.173 -25.470   0.855  1.00  0.59           H  
ATOM    394  H03 VAL A  96      13.226 -24.742   1.374  1.00  0.59           H  
ATOM    395  H04 VAL A  96      12.601 -23.715   2.685  1.00  0.59           H  
ATOM    396  H05 VAL A  96      12.978 -25.426   2.998  1.00  0.59           H  
ATOM    397  H06 VAL A  96       9.641 -26.503   2.465  1.00  0.59           H  
ATOM    398  H07 VAL A  96      11.305 -27.081   2.717  1.00  0.59           H  
ATOM    399  H08 VAL A  96       8.703 -24.779   0.784  1.00  0.59           H  
ATOM    400  H09 VAL A  96      10.609 -25.865   3.815  1.00  0.59           H  
ATOM    401  N   VAL A  97      11.224 -21.683   1.641  1.00  0.78           N  
ATOM    402  CA  VAL A  97      11.549 -20.479   0.892  1.00  0.78           C  
ATOM    403  C   VAL A  97      12.957 -20.008   1.212  1.00  0.78           C  
ATOM    404  O   VAL A  97      13.337 -19.908   2.379  1.00  0.78           O  
ATOM    405  CB  VAL A  97      10.595 -19.320   1.237  1.00  0.78           C  
ATOM    406  CG1 VAL A  97      10.701 -18.224   0.188  1.00  0.78           C  
ATOM    407  CG2 VAL A  97       9.161 -19.811   1.348  1.00  0.78           C  
ATOM    408  H01 VAL A  97      11.455 -20.740  -0.162  1.00  0.78           H  
ATOM    409  H02 VAL A  97      10.888 -18.912   2.204  1.00  0.78           H  
ATOM    410  H03 VAL A  97      11.751 -18.047  -0.047  1.00  0.78           H  
ATOM    411  H04 VAL A  97      10.174 -18.532  -0.715  1.00  0.78           H  
ATOM    412  H05 VAL A  97      10.256 -17.307   0.574  1.00  0.78           H  
ATOM    413  H06 VAL A  97       8.519 -19.202   0.712  1.00  0.78           H  
ATOM    414  H07 VAL A  97       9.107 -20.851   1.027  1.00  0.78           H  
ATOM    415  H08 VAL A  97       8.828 -19.731   2.383  1.00  0.78           H  
ATOM    416  H10 VAL A  97      11.354 -21.690   2.643  1.00  0.78           H  
ATOM    417  N   LEU A  98      13.723 -19.701   0.172  1.00  0.59           N  
ATOM    418  CA  LEU A  98      15.050 -19.139   0.348  1.00  0.59           C  
ATOM    419  C   LEU A  98      14.888 -17.722   0.867  1.00  0.59           C  
ATOM    420  O   LEU A  98      14.159 -16.926   0.269  1.00  0.59           O  
ATOM    421  CB  LEU A  98      15.790 -19.118  -0.984  1.00  0.59           C  
ATOM    422  CG  LEU A  98      17.210 -18.573  -0.916  1.00  0.59           C  
ATOM    423  CD1 LEU A  98      18.014 -19.328   0.136  1.00  0.59           C  
ATOM    424  CD2 LEU A  98      17.881 -18.648  -2.282  1.00  0.59           C  
ATOM    425  H01 LEU A  98      15.626 -19.742   1.051  1.00  0.59           H  
ATOM    426  H02 LEU A  98      15.233 -18.443  -1.634  1.00  0.59           H  
ATOM    427  H03 LEU A  98      15.835 -20.139  -1.364  1.00  0.59           H  
ATOM    428  H04 LEU A  98      17.169 -17.524  -0.624  1.00  0.59           H  
ATOM    429  H05 LEU A  98      18.921 -18.770   0.369  1.00  0.59           H  
ATOM    430  H06 LEU A  98      17.415 -19.441   1.040  1.00  0.59           H  
ATOM    431  H07 LEU A  98      18.282 -20.312  -0.248  1.00  0.59           H  
ATOM    432  H08 LEU A  98      18.892 -19.040  -2.169  1.00  0.59           H  
ATOM    433  H09 LEU A  98      13.375 -19.862  -0.762  1.00  0.59           H  
ATOM    434  H10 LEU A  98      17.307 -19.307  -2.934  1.00  0.59           H  
ATOM    435  H11 LEU A  98      17.926 -17.651  -2.721  1.00  0.59           H  
ATOM    436  N   ALA A  99      15.555 -17.403   1.970  1.00  0.48           N  
ATOM    437  CA  ALA A  99      15.400 -16.090   2.589  1.00  0.48           C  
ATOM    438  C   ALA A  99      16.726 -15.553   3.091  1.00  0.48           C  
ATOM    439  O   ALA A  99      17.591 -16.315   3.515  1.00  0.48           O  
ATOM    440  CB  ALA A  99      14.387 -16.147   3.746  1.00  0.48           C  
ATOM    441  H01 ALA A  99      15.025 -15.412   1.822  1.00  0.48           H  
ATOM    442  H02 ALA A  99      13.443 -16.551   3.382  1.00  0.48           H  
ATOM    443  H03 ALA A  99      14.775 -16.788   4.538  1.00  0.48           H  
ATOM    444  H04 ALA A  99      14.225 -15.143   4.137  1.00  0.48           H  
ATOM    445  H12 ALA A  99      16.179 -18.079   2.387  1.00  0.48           H  
ATOM    446  N   ARG A 100      16.871 -14.232   3.057  1.00  0.85           N  
ATOM    447  CA  ARG A 100      18.079 -13.587   3.516  1.00  0.85           C  
ATOM    448  C   ARG A 100      17.753 -12.784   4.762  1.00  0.85           C  
ATOM    449  O   ARG A 100      16.903 -11.899   4.727  1.00  0.85           O  
ATOM    450  CB  ARG A 100      18.627 -12.665   2.422  1.00  0.85           C  
ATOM    451  CG  ARG A 100      19.914 -11.937   2.796  1.00  0.85           C  
ATOM    452  CD  ARG A 100      20.449 -11.075   1.645  1.00  0.85           C  
ATOM    453  NE  ARG A 100      20.688 -11.868   0.439  1.00  0.85           N  
ATOM    454  CZ  ARG A 100      21.770 -12.621   0.229  1.00  0.85           C  
ATOM    455  NH1 ARG A 100      22.730 -12.702   1.150  1.00  0.85           N  
ATOM    456  NH2 ARG A 100      21.889 -13.303  -0.905  1.00  0.85           N  
ATOM    457  H01 ARG A 100      18.837 -14.335   3.747  1.00  0.85           H  
ATOM    458  H02 ARG A 100      17.872 -11.896   2.258  1.00  0.85           H  
ATOM    459  H03 ARG A 100      18.821 -13.267   1.534  1.00  0.85           H  
ATOM    460  H04 ARG A 100      20.668 -12.689   3.028  1.00  0.85           H  
ATOM    461  H05 ARG A 100      16.116 -13.664   2.700  1.00  0.85           H  
ATOM    462  H06 ARG A 100      19.718 -11.295   3.654  1.00  0.85           H  
ATOM    463  H07 ARG A 100      21.398 -10.641   1.959  1.00  0.85           H  
ATOM    464  H08 ARG A 100      19.721 -10.297   1.418  1.00  0.85           H  
ATOM    465  H09 ARG A 100      19.985 -11.844  -0.286  1.00  0.85           H  
ATOM    466  H10 ARG A 100      23.543 -13.277   0.983  1.00  0.85           H  
ATOM    467  H11 ARG A 100      22.644 -12.188   2.015  1.00  0.85           H  
ATOM    468  H12 ARG A 100      21.164 -13.248  -1.606  1.00  0.85           H  
ATOM    469  H13 ARG A 100      22.705 -13.876  -1.066  1.00  0.85           H  
ATOM    470  N   GLU A 101      18.397 -13.109   5.874  1.00  0.81           N  
ATOM    471  CA  GLU A 101      18.294 -12.266   7.052  1.00  0.81           C  
ATOM    472  C   GLU A 101      19.031 -10.955   6.784  1.00  0.81           C  
ATOM    473  O   GLU A 101      20.248 -10.929   6.617  1.00  0.81           O  
ATOM    474  CB  GLU A 101      18.856 -12.954   8.291  1.00  0.81           C  
ATOM    475  CG  GLU A 101      18.660 -12.111   9.530  1.00  0.81           C  
ATOM    476  CD  GLU A 101      19.286 -12.715  10.758  1.00  0.81           C  
ATOM    477  OE1 GLU A 101      20.506 -13.000  10.733  1.00  0.81           O  
ATOM    478  OE2 GLU A 101      18.554 -12.895  11.752  1.00  0.81           O  
ATOM    479  H01 GLU A 101      17.241 -12.068   7.251  1.00  0.81           H  
ATOM    480  H02 GLU A 101      19.926 -13.102   8.144  1.00  0.81           H  
ATOM    481  H03 GLU A 101      18.348 -13.909   8.428  1.00  0.81           H  
ATOM    482  H04 GLU A 101      17.587 -12.043   9.711  1.00  0.81           H  
ATOM    483  H05 GLU A 101      19.106 -11.131   9.358  1.00  0.81           H  
ATOM    484  H14 GLU A 101      18.961 -13.946   5.902  1.00  0.81           H  
ATOM    485  N   LEU A 102      18.279  -9.866   6.744  1.00  0.89           N  
ATOM    486  CA  LEU A 102      18.801  -8.608   6.222  1.00  0.89           C  
ATOM    487  C   LEU A 102      19.942  -8.007   7.053  1.00  0.89           C  
ATOM    488  O   LEU A 102      20.965  -7.609   6.504  1.00  0.89           O  
ATOM    489  CB  LEU A 102      17.654  -7.618   6.007  1.00  0.89           C  
ATOM    490  CG  LEU A 102      16.649  -8.109   4.951  1.00  0.89           C  
ATOM    491  CD1 LEU A 102      15.459  -7.171   4.808  1.00  0.89           C  
ATOM    492  CD2 LEU A 102      17.347  -8.302   3.611  1.00  0.89           C  
ATOM    493  H01 LEU A 102      19.262  -8.831   5.260  1.00  0.89           H  
ATOM    494  H02 LEU A 102      18.084  -6.683   5.648  1.00  0.89           H  
ATOM    495  H03 LEU A 102      17.130  -7.477   6.952  1.00  0.89           H  
ATOM    496  H04 LEU A 102      16.258  -9.068   5.291  1.00  0.89           H  
ATOM    497  H05 LEU A 102      14.626  -7.549   5.400  1.00  0.89           H  
ATOM    498  H06 LEU A 102      17.328  -9.907   7.081  1.00  0.89           H  
ATOM    499  H07 LEU A 102      15.734  -6.178   5.162  1.00  0.89           H  
ATOM    500  H08 LEU A 102      15.164  -7.115   3.760  1.00  0.89           H  
ATOM    501  H09 LEU A 102      18.354  -8.685   3.778  1.00  0.89           H  
ATOM    502  H10 LEU A 102      16.784  -9.013   3.006  1.00  0.89           H  
ATOM    503  H11 LEU A 102      17.404  -7.346   3.090  1.00  0.89           H  
ATOM    504  N   ALA A 103      19.781  -7.968   8.367  1.00  1.00           N  
ATOM    505  CA  ALA A 103      20.817  -7.412   9.240  1.00  1.00           C  
ATOM    506  C   ALA A 103      22.213  -8.026   9.012  1.00  1.00           C  
ATOM    507  O   ALA A 103      23.218  -7.316   9.052  1.00  1.00           O  
ATOM    508  CB  ALA A 103      20.402  -7.544  10.711  1.00  1.00           C  
ATOM    509  H01 ALA A 103      20.906  -6.358   8.978  1.00  1.00           H  
ATOM    510  H02 ALA A 103      19.369  -7.888  10.767  1.00  1.00           H  
ATOM    511  H03 ALA A 103      21.052  -8.264  11.209  1.00  1.00           H  
ATOM    512  H04 ALA A 103      20.489  -6.575  11.202  1.00  1.00           H  
ATOM    513  H12 ALA A 103      18.929  -8.328   8.774  1.00  1.00           H  
ATOM    514  N   THR A 104      22.278  -9.338   8.771  1.00  0.93           N  
ATOM    515  CA  THR A 104      23.573 -10.020   8.627  1.00  0.93           C  
ATOM    516  C   THR A 104      23.839 -10.589   7.236  1.00  0.93           C  
ATOM    517  O   THR A 104      24.887 -11.182   7.001  1.00  0.93           O  
ATOM    518  CB  THR A 104      23.709 -11.187   9.608  1.00  0.93           C  
ATOM    519  CG2 THR A 104      23.436 -10.720  11.024  1.00  0.93           C  
ATOM    520  OG1 THR A 104      22.779 -12.217   9.241  1.00  0.93           O  
ATOM    521  H01 THR A 104      24.298  -9.232   8.830  1.00  0.93           H  
ATOM    522  H02 THR A 104      24.725 -11.578   9.566  1.00  0.93           H  
ATOM    523  H03 THR A 104      22.393 -10.912  11.275  1.00  0.93           H  
ATOM    524  H04 THR A 104      24.081 -11.261  11.716  1.00  0.93           H  
ATOM    525  H05 THR A 104      21.424  -9.870   8.686  1.00  0.93           H  
ATOM    526  H06 THR A 104      23.636  -9.651  11.100  1.00  0.93           H  
ATOM    527  H07 THR A 104      22.549 -12.733  10.017  1.00  0.93           H  
ATOM    528  N   SER A 105      22.889 -10.422   6.324  1.00  0.96           N  
ATOM    529  CA  SER A 105      23.038 -10.913   4.961  1.00  0.96           C  
ATOM    530  C   SER A 105      23.142 -12.440   4.892  1.00  0.96           C  
ATOM    531  O   SER A 105      23.598 -12.995   3.896  1.00  0.96           O  
ATOM    532  CB  SER A 105      24.257 -10.270   4.298  1.00  0.96           C  
ATOM    533  OG  SER A 105      24.125  -8.862   4.289  1.00  0.96           O  
ATOM    534  H01 SER A 105      22.135 -10.630   4.420  1.00  0.96           H  
ATOM    535  H02 SER A 105      24.330 -10.626   3.270  1.00  0.96           H  
ATOM    536  H03 SER A 105      25.155 -10.544   4.852  1.00  0.96           H  
ATOM    537  H04 SER A 105      24.092  -8.549   3.382  1.00  0.96           H  
ATOM    538  H08 SER A 105      22.039  -9.941   6.583  1.00  0.96           H  
ATOM    539  N   ARG A 106      22.694 -13.114   5.941  1.00  0.63           N  
ATOM    540  CA  ARG A 106      22.779 -14.567   6.001  1.00  0.63           C  
ATOM    541  C   ARG A 106      21.592 -15.232   5.304  1.00  0.63           C  
ATOM    542  O   ARG A 106      20.442 -14.826   5.503  1.00  0.63           O  
ATOM    543  CB  ARG A 106      22.844 -15.019   7.460  1.00  0.63           C  
ATOM    544  CG  ARG A 106      22.999 -16.524   7.646  1.00  0.63           C  
ATOM    545  CD  ARG A 106      24.432 -16.962   7.426  1.00  0.63           C  
ATOM    546  NE  ARG A 106      24.617 -18.354   7.819  1.00  0.63           N  
ATOM    547  CZ  ARG A 106      25.721 -18.834   8.371  1.00  0.63           C  
ATOM    548  NH1 ARG A 106      26.747 -18.031   8.610  1.00  0.63           N  
ATOM    549  NH2 ARG A 106      25.796 -20.118   8.692  1.00  0.63           N  
ATOM    550  H01 ARG A 106      23.685 -14.872   5.478  1.00  0.63           H  
ATOM    551  H02 ARG A 106      21.891 -14.746   7.913  1.00  0.63           H  
ATOM    552  H03 ARG A 106      23.694 -14.527   7.933  1.00  0.63           H  
ATOM    553  H04 ARG A 106      22.370 -17.027   6.912  1.00  0.63           H  
ATOM    554  H05 ARG A 106      22.285 -12.610   6.715  1.00  0.63           H  
ATOM    555  H06 ARG A 106      22.697 -16.790   8.659  1.00  0.63           H  
ATOM    556  H07 ARG A 106      25.084 -16.338   8.037  1.00  0.63           H  
ATOM    557  H08 ARG A 106      24.681 -16.852   6.371  1.00  0.63           H  
ATOM    558  H09 ARG A 106      23.853 -18.995   7.660  1.00  0.63           H  
ATOM    559  H10 ARG A 106      27.587 -18.398   9.034  1.00  0.63           H  
ATOM    560  H11 ARG A 106      26.689 -17.052   8.368  1.00  0.63           H  
ATOM    561  H12 ARG A 106      25.013 -20.730   8.513  1.00  0.63           H  
ATOM    562  H13 ARG A 106      26.636 -20.484   9.116  1.00  0.63           H  
ATOM    563  N   GLU A 107      21.870 -16.263   4.504  1.00  0.56           N  
ATOM    564  CA  GLU A 107      20.821 -17.019   3.813  1.00  0.56           C  
ATOM    565  C   GLU A 107      20.344 -18.214   4.628  1.00  0.56           C  
ATOM    566  O   GLU A 107      21.148 -18.922   5.240  1.00  0.56           O  
ATOM    567  CB  GLU A 107      21.289 -17.479   2.425  1.00  0.56           C  
ATOM    568  CG  GLU A 107      21.412 -16.348   1.413  1.00  0.56           C  
ATOM    569  CD  GLU A 107      21.682 -16.843  -0.002  1.00  0.56           C  
ATOM    570  OE1 GLU A 107      20.946 -16.432  -0.928  1.00  0.56           O  
ATOM    571  OE2 GLU A 107      22.624 -17.644  -0.188  1.00  0.56           O  
ATOM    572  H01 GLU A 107      19.977 -16.340   3.691  1.00  0.56           H  
ATOM    573  H02 GLU A 107      20.531 -18.164   2.045  1.00  0.56           H  
ATOM    574  H03 GLU A 107      22.264 -17.955   2.530  1.00  0.56           H  
ATOM    575  H04 GLU A 107      22.262 -15.734   1.712  1.00  0.56           H  
ATOM    576  H05 GLU A 107      20.482 -15.780   1.411  1.00  0.56           H  
ATOM    577  H14 GLU A 107      22.834 -16.531   4.370  1.00  0.56           H  
ATOM    578  N   TYR A 108      19.028 -18.417   4.642  1.00  0.52           N  
ATOM    579  CA  TYR A 108      18.411 -19.548   5.324  1.00  0.52           C  
ATOM    580  C   TYR A 108      17.318 -20.138   4.444  1.00  0.52           C  
ATOM    581  O   TYR A 108      16.705 -19.431   3.631  1.00  0.52           O  
ATOM    582  CB  TYR A 108      17.759 -19.112   6.637  1.00  0.52           C  
ATOM    583  CG  TYR A 108      18.706 -18.626   7.703  1.00  0.52           C  
ATOM    584  CD1 TYR A 108      19.286 -19.517   8.603  1.00  0.52           C  
ATOM    585  CD2 TYR A 108      18.999 -17.276   7.832  1.00  0.52           C  
ATOM    586  CE1 TYR A 108      20.143 -19.078   9.587  1.00  0.52           C  
ATOM    587  CE2 TYR A 108      19.858 -16.827   8.811  1.00  0.52           C  
ATOM    588  CZ  TYR A 108      20.425 -17.728   9.687  1.00  0.52           C  
ATOM    589  OH  TYR A 108      21.280 -17.271  10.662  1.00  0.52           O  
ATOM    590  H01 TYR A 108      19.194 -20.279   5.527  1.00  0.52           H  
ATOM    591  H02 TYR A 108      17.284 -20.004   7.045  1.00  0.52           H  
ATOM    592  H03 TYR A 108      17.061 -18.305   6.414  1.00  0.52           H  
ATOM    593  H04 TYR A 108      19.057 -20.580   8.527  1.00  0.52           H  
ATOM    594  H05 TYR A 108      18.543 -16.560   7.149  1.00  0.52           H  
ATOM    595  H06 TYR A 108      18.432 -17.759   4.160  1.00  0.52           H  
ATOM    596  H07 TYR A 108      20.595 -19.788  10.280  1.00  0.52           H  
ATOM    597  H08 TYR A 108      20.088 -15.765   8.893  1.00  0.52           H  
ATOM    598  H09 TYR A 108      21.547 -18.003  11.223  1.00  0.52           H  
ATOM    599  N   ALA A 109      17.079 -21.436   4.610  1.00  0.41           N  
ATOM    600  CA  ALA A 109      15.898 -22.060   4.064  1.00  0.41           C  
ATOM    601  C   ALA A 109      14.864 -21.952   5.162  1.00  0.41           C  
ATOM    602  O   ALA A 109      15.022 -22.551   6.228  1.00  0.41           O  
ATOM    603  CB  ALA A 109      16.170 -23.519   3.728  1.00  0.41           C  
ATOM    604  H01 ALA A 109      15.570 -21.584   3.140  1.00  0.41           H  
ATOM    605  H02 ALA A 109      17.140 -23.809   4.131  1.00  0.41           H  
ATOM    606  H03 ALA A 109      15.393 -24.145   4.167  1.00  0.41           H  
ATOM    607  H04 ALA A 109      16.174 -23.649   2.646  1.00  0.41           H  
ATOM    608  H10 ALA A 109      17.739 -21.997   5.130  1.00  0.41           H  
ATOM    609  N   ILE A 110      13.824 -21.159   4.938  1.00  0.67           N  
ATOM    610  CA  ILE A 110      12.786 -21.056   5.949  1.00  0.67           C  
ATOM    611  C   ILE A 110      11.575 -21.897   5.577  1.00  0.67           C  
ATOM    612  O   ILE A 110      10.960 -21.707   4.528  1.00  0.67           O  
ATOM    613  CB  ILE A 110      12.361 -19.608   6.227  1.00  0.67           C  
ATOM    614  CG1 ILE A 110      13.570 -18.790   6.700  1.00  0.67           C  
ATOM    615  CG2 ILE A 110      11.218 -19.602   7.250  1.00  0.67           C  
ATOM    616  CD1 ILE A 110      13.243 -17.401   7.210  1.00  0.67           C  
ATOM    617  H01 ILE A 110      13.221 -21.444   6.870  1.00  0.67           H  
ATOM    618  H02 ILE A 110      11.993 -19.140   5.314  1.00  0.67           H  
ATOM    619  H03 ILE A 110      14.205 -18.651   5.825  1.00  0.67           H  
ATOM    620  H04 ILE A 110      14.058 -19.340   7.505  1.00  0.67           H  
ATOM    621  H05 ILE A 110      13.755 -20.635   4.077  1.00  0.67           H  
ATOM    622  H06 ILE A 110      10.323 -20.026   6.796  1.00  0.67           H  
ATOM    623  H07 ILE A 110      11.502 -20.198   8.117  1.00  0.67           H  
ATOM    624  H08 ILE A 110      11.015 -18.578   7.563  1.00  0.67           H  
ATOM    625  H09 ILE A 110      12.255 -17.407   7.671  1.00  0.67           H  
ATOM    626  H10 ILE A 110      13.986 -17.100   7.948  1.00  0.67           H  
ATOM    627  H11 ILE A 110      13.250 -16.697   6.378  1.00  0.67           H  
ATOM    628  N   LYS A 111      11.255 -22.848   6.438  1.00  0.11           N  
ATOM    629  CA  LYS A 111      10.088 -23.686   6.239  1.00  0.11           C  
ATOM    630  C   LYS A 111       8.897 -22.988   6.866  1.00  0.11           C  
ATOM    631  O   LYS A 111       8.869 -22.751   8.075  1.00  0.11           O  
ATOM    632  CB  LYS A 111      10.302 -25.062   6.870  1.00  0.11           C  
ATOM    633  CG  LYS A 111       9.095 -25.951   6.788  1.00  0.11           C  
ATOM    634  CD  LYS A 111       9.469 -27.416   6.928  1.00  0.11           C  
ATOM    635  CE  LYS A 111       8.235 -28.299   6.835  1.00  0.11           C  
ATOM    636  NZ  LYS A 111       8.622 -29.730   6.811  1.00  0.11           N  
ATOM    637  H01 LYS A 111       9.912 -23.839   5.174  1.00  0.11           H  
ATOM    638  H02 LYS A 111      10.511 -24.901   7.928  1.00  0.11           H  
ATOM    639  H03 LYS A 111      11.129 -25.553   6.357  1.00  0.11           H  
ATOM    640  H04 LYS A 111       8.633 -25.809   5.811  1.00  0.11           H  
ATOM    641  H05 LYS A 111       8.403 -25.684   7.587  1.00  0.11           H  
ATOM    642  H06 LYS A 111       9.933 -27.566   7.903  1.00  0.11           H  
ATOM    643  H07 LYS A 111      10.163 -27.686   6.132  1.00  0.11           H  
ATOM    644  H08 LYS A 111       7.701 -28.063   5.915  1.00  0.11           H  
ATOM    645  H09 LYS A 111       7.595 -28.114   7.698  1.00  0.11           H  
ATOM    646  H10 LYS A 111       9.508 -29.847   7.282  1.00  0.11           H  
ATOM    647  H11 LYS A 111       7.916 -30.278   7.282  1.00  0.11           H  
ATOM    648  H12 LYS A 111      11.835 -22.994   7.252  1.00  0.11           H  
ATOM    649  H13 LYS A 111       8.707 -30.040   5.854  1.00  0.11           H  
ATOM    650  N   ILE A 112       7.927 -22.646   6.025  1.00  0.44           N  
ATOM    651  CA  ILE A 112       6.741 -21.912   6.442  1.00  0.44           C  
ATOM    652  C   ILE A 112       5.536 -22.843   6.499  1.00  0.44           C  
ATOM    653  O   ILE A 112       5.133 -23.424   5.497  1.00  0.44           O  
ATOM    654  CB  ILE A 112       6.426 -20.743   5.475  1.00  0.44           C  
ATOM    655  CG1 ILE A 112       7.609 -19.772   5.389  1.00  0.44           C  
ATOM    656  CG2 ILE A 112       5.168 -20.019   5.910  1.00  0.44           C  
ATOM    657  CD1 ILE A 112       7.448 -18.712   4.309  1.00  0.44           C  
ATOM    658  H01 ILE A 112       6.944 -21.503   7.432  1.00  0.44           H  
ATOM    659  H02 ILE A 112       6.258 -21.158   4.481  1.00  0.44           H  
ATOM    660  H03 ILE A 112       8.489 -20.361   5.130  1.00  0.44           H  
ATOM    661  H04 ILE A 112       7.716 -19.271   6.351  1.00  0.44           H  
ATOM    662  H05 ILE A 112       4.354 -20.737   6.014  1.00  0.44           H  
ATOM    663  H06 ILE A 112       5.343 -19.528   6.867  1.00  0.44           H  
ATOM    664  H07 ILE A 112       4.900 -19.273   5.162  1.00  0.44           H  
ATOM    665  H08 ILE A 112       6.744 -17.953   4.648  1.00  0.44           H  
ATOM    666  H09 ILE A 112       8.413 -18.247   4.108  1.00  0.44           H  
ATOM    667  H10 ILE A 112       7.071 -19.176   3.398  1.00  0.44           H  
ATOM    668  H14 ILE A 112       8.016 -22.907   5.053  1.00  0.44           H  
ATOM    669  N   LEU A 113       4.968 -22.971   7.688  1.00  0.22           N  
ATOM    670  CA  LEU A 113       3.848 -23.873   7.924  1.00  0.22           C  
ATOM    671  C   LEU A 113       2.562 -23.106   8.198  1.00  0.22           C  
ATOM    672  O   LEU A 113       2.543 -22.146   8.972  1.00  0.22           O  
ATOM    673  CB  LEU A 113       4.161 -24.793   9.102  1.00  0.22           C  
ATOM    674  CG  LEU A 113       5.339 -25.744   8.910  1.00  0.22           C  
ATOM    675  CD1 LEU A 113       6.228 -25.748  10.146  1.00  0.22           C  
ATOM    676  CD2 LEU A 113       4.857 -27.150   8.572  1.00  0.22           C  
ATOM    677  H01 LEU A 113       3.701 -24.467   7.022  1.00  0.22           H  
ATOM    678  H02 LEU A 113       3.284 -25.430   9.220  1.00  0.22           H  
ATOM    679  H03 LEU A 113       4.374 -24.167   9.968  1.00  0.22           H  
ATOM    680  H04 LEU A 113       5.932 -25.389   8.068  1.00  0.22           H  
ATOM    681  H05 LEU A 113       7.115 -25.144   9.957  1.00  0.22           H  
ATOM    682  H06 LEU A 113       5.679 -25.332  10.991  1.00  0.22           H  
ATOM    683  H07 LEU A 113       6.528 -26.771  10.375  1.00  0.22           H  
ATOM    684  H08 LEU A 113       3.916 -27.089   8.025  1.00  0.22           H  
ATOM    685  H09 LEU A 113       5.603 -27.652   7.956  1.00  0.22           H  
ATOM    686  H10 LEU A 113       4.706 -27.714   9.492  1.00  0.22           H  
ATOM    687  H11 LEU A 113       5.324 -22.424   8.459  1.00  0.22           H  
ATOM    688  N   GLU A 114       1.487 -23.537   7.549  1.00  0.41           N  
ATOM    689  CA  GLU A 114       0.185 -22.903   7.716  1.00  0.41           C  
ATOM    690  C   GLU A 114      -0.544 -23.564   8.888  1.00  0.41           C  
ATOM    691  O   GLU A 114      -0.901 -24.740   8.819  1.00  0.41           O  
ATOM    692  CB  GLU A 114      -0.622 -23.026   6.416  1.00  0.41           C  
ATOM    693  CG  GLU A 114      -1.869 -22.149   6.353  1.00  0.41           C  
ATOM    694  CD  GLU A 114      -1.540 -20.678   6.156  1.00  0.41           C  
ATOM    695  OE1 GLU A 114      -0.441 -20.372   5.640  1.00  0.41           O  
ATOM    696  OE2 GLU A 114      -2.389 -19.839   6.513  1.00  0.41           O  
ATOM    697  H01 GLU A 114       0.307 -21.842   7.935  1.00  0.41           H  
ATOM    698  H02 GLU A 114      -0.970 -24.058   6.367  1.00  0.41           H  
ATOM    699  H03 GLU A 114       0.028 -22.753   5.585  1.00  0.41           H  
ATOM    700  H04 GLU A 114      -2.389 -22.246   7.306  1.00  0.41           H  
ATOM    701  H05 GLU A 114      -2.490 -22.483   5.522  1.00  0.41           H  
ATOM    702  H11 GLU A 114       1.574 -24.325   6.923  1.00  0.41           H  
ATOM    703  N   LYS A 115      -0.747 -22.810   9.963  1.00  0.70           N  
ATOM    704  CA  LYS A 115      -1.306 -23.369  11.195  1.00  0.70           C  
ATOM    705  C   LYS A 115      -2.655 -24.070  10.977  1.00  0.70           C  
ATOM    706  O   LYS A 115      -2.838 -25.222  11.374  1.00  0.70           O  
ATOM    707  CB  LYS A 115      -1.411 -22.286  12.276  1.00  0.70           C  
ATOM    708  CG  LYS A 115      -0.072 -21.926  12.933  1.00  0.70           C  
ATOM    709  CD  LYS A 115      -0.205 -20.745  13.875  1.00  0.70           C  
ATOM    710  CE  LYS A 115       1.047 -20.569  14.719  1.00  0.70           C  
ATOM    711  NZ  LYS A 115       1.013 -19.335  15.552  1.00  0.70           N  
ATOM    712  H01 LYS A 115      -0.616 -24.141  11.536  1.00  0.70           H  
ATOM    713  H02 LYS A 115      -2.049 -22.688  13.063  1.00  0.70           H  
ATOM    714  H03 LYS A 115      -1.823 -21.385  11.821  1.00  0.70           H  
ATOM    715  H04 LYS A 115       0.629 -21.652  12.144  1.00  0.70           H  
ATOM    716  H05 LYS A 115       0.289 -22.787  13.495  1.00  0.70           H  
ATOM    717  H06 LYS A 115      -0.510 -21.829   9.929  1.00  0.70           H  
ATOM    718  H07 LYS A 115      -1.047 -20.930  14.542  1.00  0.70           H  
ATOM    719  H08 LYS A 115      -0.370 -19.840  13.290  1.00  0.70           H  
ATOM    720  H09 LYS A 115       1.892 -20.481  14.037  1.00  0.70           H  
ATOM    721  H10 LYS A 115       1.148 -21.432  15.377  1.00  0.70           H  
ATOM    722  H11 LYS A 115       0.123 -18.873  15.433  1.00  0.70           H  
ATOM    723  H12 LYS A 115       1.137 -19.581  16.524  1.00  0.70           H  
ATOM    724  H13 LYS A 115       1.755 -18.713  15.264  1.00  0.70           H  
ATOM    725  N   ARG A 116      -3.587 -23.377  10.330  1.00  0.81           N  
ATOM    726  CA  ARG A 116      -4.911 -23.934  10.069  1.00  0.81           C  
ATOM    727  C   ARG A 116      -4.840 -25.297   9.380  1.00  0.81           C  
ATOM    728  O   ARG A 116      -5.477 -26.253   9.818  1.00  0.81           O  
ATOM    729  CB  ARG A 116      -5.738 -22.961   9.231  1.00  0.81           C  
ATOM    730  H01 ARG A 116      -5.395 -24.083  11.034  1.00  0.81           H  
ATOM    731  H02 ARG A 116      -6.649 -22.701   9.771  1.00  0.81           H  
ATOM    732  H03 ARG A 116      -5.157 -22.058   9.043  1.00  0.81           H  
ATOM    733  H04 ARG A 116      -6.000 -23.429   8.282  1.00  0.81           H  
ATOM    734  H14 ARG A 116      -3.374 -22.443  10.011  1.00  0.81           H  
ATOM    735  N   HIS A 117      -4.055 -25.390   8.311  1.00  0.30           N  
ATOM    736  CA  HIS A 117      -3.982 -26.623   7.532  1.00  0.30           C  
ATOM    737  C   HIS A 117      -3.503 -27.795   8.385  1.00  0.30           C  
ATOM    738  O   HIS A 117      -4.034 -28.908   8.289  1.00  0.30           O  
ATOM    739  CB  HIS A 117      -3.075 -26.435   6.312  1.00  0.30           C  
ATOM    740  CG  HIS A 117      -3.083 -27.596   5.367  1.00  0.30           C  
ATOM    741  CD2 HIS A 117      -2.307 -27.878   4.294  1.00  0.30           C  
ATOM    742  ND1 HIS A 117      -3.981 -28.637   5.473  1.00  0.30           N  
ATOM    743  CE1 HIS A 117      -3.753 -29.513   4.511  1.00  0.30           C  
ATOM    744  NE2 HIS A 117      -2.740 -29.077   3.782  1.00  0.30           N  
ATOM    745  H01 HIS A 117      -4.988 -26.857   7.184  1.00  0.30           H  
ATOM    746  H02 HIS A 117      -2.056 -26.339   6.687  1.00  0.30           H  
ATOM    747  H03 HIS A 117      -3.406 -25.549   5.771  1.00  0.30           H  
ATOM    748  H04 HIS A 117      -1.491 -27.267   3.908  1.00  0.30           H  
ATOM    749  H05 HIS A 117      -3.499 -24.594   8.033  1.00  0.30           H  
ATOM    750  H06 HIS A 117      -4.306 -30.438   4.346  1.00  0.30           H  
ATOM    751  H07 HIS A 117      -2.348 -29.549   2.979  1.00  0.30           H  
ATOM    752  N   ILE A 118      -2.506 -27.535   9.228  1.00  0.22           N  
ATOM    753  CA  ILE A 118      -1.952 -28.564  10.104  1.00  0.22           C  
ATOM    754  C   ILE A 118      -2.882 -28.879  11.277  1.00  0.22           C  
ATOM    755  O   ILE A 118      -3.047 -30.046  11.648  1.00  0.22           O  
ATOM    756  CB  ILE A 118      -0.576 -28.160  10.649  1.00  0.22           C  
ATOM    757  CG1 ILE A 118       0.419 -28.001   9.498  1.00  0.22           C  
ATOM    758  CG2 ILE A 118      -0.084 -29.198  11.649  1.00  0.22           C  
ATOM    759  CD1 ILE A 118       1.599 -27.137   9.835  1.00  0.22           C  
ATOM    760  H01 ILE A 118      -1.846 -29.459   9.491  1.00  0.22           H  
ATOM    761  H02 ILE A 118      -0.663 -27.203  11.163  1.00  0.22           H  
ATOM    762  H03 ILE A 118      -0.113 -27.509   8.683  1.00  0.22           H  
ATOM    763  H04 ILE A 118       0.784 -28.989   9.219  1.00  0.22           H  
ATOM    764  H05 ILE A 118       0.818 -28.831  12.138  1.00  0.22           H  
ATOM    765  H06 ILE A 118      -0.856 -29.377  12.398  1.00  0.22           H  
ATOM    766  H07 ILE A 118       0.139 -30.129  11.127  1.00  0.22           H  
ATOM    767  H08 ILE A 118      -2.122 -26.601   9.263  1.00  0.22           H  
ATOM    768  H09 ILE A 118       2.421 -27.365   9.157  1.00  0.22           H  
ATOM    769  H10 ILE A 118       1.323 -26.088   9.731  1.00  0.22           H  
ATOM    770  H11 ILE A 118       1.911 -27.331  10.861  1.00  0.22           H  
ATOM    771  N   ILE A 119      -3.468 -27.836  11.862  1.00  0.78           N  
ATOM    772  CA  ILE A 119      -4.481 -28.012  12.896  1.00  0.78           C  
ATOM    773  C   ILE A 119      -5.547 -28.954  12.367  1.00  0.78           C  
ATOM    774  O   ILE A 119      -5.775 -30.027  12.925  1.00  0.78           O  
ATOM    775  CB  ILE A 119      -5.165 -26.685  13.275  1.00  0.78           C  
ATOM    776  CG1 ILE A 119      -4.223 -25.807  14.094  1.00  0.78           C  
ATOM    777  CG2 ILE A 119      -6.432 -26.949  14.079  1.00  0.78           C  
ATOM    778  CD1 ILE A 119      -3.711 -26.483  15.330  1.00  0.78           C  
ATOM    779  H01 ILE A 119      -3.987 -28.407  13.784  1.00  0.78           H  
ATOM    780  H02 ILE A 119      -5.424 -26.167  12.352  1.00  0.78           H  
ATOM    781  H03 ILE A 119      -4.791 -24.934  14.414  1.00  0.78           H  
ATOM    782  H04 ILE A 119      -3.372 -25.534  13.470  1.00  0.78           H  
ATOM    783  H05 ILE A 119      -7.254 -27.170  13.398  1.00  0.78           H  
ATOM    784  H06 ILE A 119      -6.272 -27.799  14.742  1.00  0.78           H  
ATOM    785  H07 ILE A 119      -6.678 -26.067  14.671  1.00  0.78           H  
ATOM    786  H08 ILE A 119      -2.821 -25.963  15.686  1.00  0.78           H  
ATOM    787  H09 ILE A 119      -4.479 -26.458  16.103  1.00  0.78           H  
ATOM    788  H10 ILE A 119      -3.459 -27.518  15.101  1.00  0.78           H  
ATOM    789  H12 ILE A 119      -3.205 -26.902  11.583  1.00  0.78           H  
ATOM    790  N   LYS A 120      -6.171 -28.553  11.264  1.00  0.81           N  
ATOM    791  CA  LYS A 120      -7.298 -29.283  10.693  1.00  0.81           C  
ATOM    792  C   LYS A 120      -6.949 -30.700  10.234  1.00  0.81           C  
ATOM    793  O   LYS A 120      -7.837 -31.543  10.113  1.00  0.81           O  
ATOM    794  CB  LYS A 120      -7.926 -28.489   9.542  1.00  0.81           C  
ATOM    795  H01 LYS A 120      -8.021 -29.396  11.501  1.00  0.81           H  
ATOM    796  H02 LYS A 120      -8.829 -27.991   9.895  1.00  0.81           H  
ATOM    797  H03 LYS A 120      -7.216 -27.743   9.185  1.00  0.81           H  
ATOM    798  H04 LYS A 120      -8.181 -29.168   8.728  1.00  0.81           H  
ATOM    799  H11 LYS A 120      -5.853 -27.712  10.804  1.00  0.81           H  
ATOM    800  N   GLU A 121      -5.671 -30.976   9.989  1.00  0.59           N  
ATOM    801  CA  GLU A 121      -5.290 -32.312   9.530  1.00  0.59           C  
ATOM    802  C   GLU A 121      -4.658 -33.170  10.623  1.00  0.59           C  
ATOM    803  O   GLU A 121      -4.111 -34.238  10.338  1.00  0.59           O  
ATOM    804  CB  GLU A 121      -4.355 -32.231   8.319  1.00  0.59           C  
ATOM    805  CG  GLU A 121      -4.951 -31.501   7.116  1.00  0.59           C  
ATOM    806  CD  GLU A 121      -5.962 -32.335   6.351  1.00  0.59           C  
ATOM    807  OE1 GLU A 121      -6.958 -31.757   5.853  1.00  0.59           O  
ATOM    808  OE2 GLU A 121      -5.763 -33.566   6.245  1.00  0.59           O  
ATOM    809  H01 GLU A 121      -6.219 -32.803   9.239  1.00  0.59           H  
ATOM    810  H02 GLU A 121      -4.165 -33.256   8.001  1.00  0.59           H  
ATOM    811  H03 GLU A 121      -3.447 -31.709   8.621  1.00  0.59           H  
ATOM    812  H04 GLU A 121      -4.131 -31.280   6.433  1.00  0.59           H  
ATOM    813  H05 GLU A 121      -4.965 -30.265  10.119  1.00  0.59           H  
ATOM    814  H06 GLU A 121      -5.444 -30.595   7.469  1.00  0.59           H  
ATOM    815  N   ASN A 122      -4.742 -32.710  11.870  1.00  0.70           N  
ATOM    816  CA  ASN A 122      -4.148 -33.432  12.996  1.00  0.70           C  
ATOM    817  C   ASN A 122      -2.697 -33.817  12.742  1.00  0.70           C  
ATOM    818  O   ASN A 122      -2.311 -34.972  12.950  1.00  0.70           O  
ATOM    819  CB  ASN A 122      -4.944 -34.702  13.312  1.00  0.70           C  
ATOM    820  CG  ASN A 122      -6.369 -34.410  13.737  1.00  0.70           C  
ATOM    821  ND2 ASN A 122      -7.319 -35.128  13.141  1.00  0.70           N  
ATOM    822  OD1 ASN A 122      -6.616 -33.555  14.595  1.00  0.70           O  
ATOM    823  H01 ASN A 122      -4.180 -32.748  13.844  1.00  0.70           H  
ATOM    824  H02 ASN A 122      -4.449 -35.201  14.145  1.00  0.70           H  
ATOM    825  H03 ASN A 122      -4.967 -35.330  12.422  1.00  0.70           H  
ATOM    826  H04 ASN A 122      -8.289 -34.982  13.383  1.00  0.70           H  
ATOM    827  H05 ASN A 122      -7.070 -35.818  12.447  1.00  0.70           H  
ATOM    828  H07 ASN A 122      -5.228 -31.841  12.043  1.00  0.70           H  
ATOM    829  N   LYS A 123      -1.895 -32.856  12.289  1.00  0.33           N  
ATOM    830  CA  LYS A 123      -0.497 -33.134  11.960  1.00  0.33           C  
ATOM    831  C   LYS A 123       0.493 -32.481  12.927  1.00  0.33           C  
ATOM    832  O   LYS A 123       1.706 -32.647  12.780  1.00  0.33           O  
ATOM    833  CB  LYS A 123      -0.174 -32.708  10.523  1.00  0.33           C  
ATOM    834  CG  LYS A 123      -0.824 -33.566   9.455  1.00  0.33           C  
ATOM    835  CD  LYS A 123      -0.503 -35.040   9.647  1.00  0.33           C  
ATOM    836  CE  LYS A 123      -1.193 -35.889   8.585  1.00  0.33           C  
ATOM    837  NZ  LYS A 123      -1.160 -37.347   8.905  1.00  0.33           N  
ATOM    838  H01 LYS A 123      -0.379 -34.213  12.057  1.00  0.33           H  
ATOM    839  H02 LYS A 123       0.903 -32.821  10.400  1.00  0.33           H  
ATOM    840  H03 LYS A 123      -0.511 -31.680  10.387  1.00  0.33           H  
ATOM    841  H04 LYS A 123      -0.433 -33.256   8.486  1.00  0.33           H  
ATOM    842  H05 LYS A 123      -1.905 -33.430   9.501  1.00  0.33           H  
ATOM    843  H06 LYS A 123      -2.257 -31.921  12.171  1.00  0.33           H  
ATOM    844  H07 LYS A 123      -0.862 -35.350  10.628  1.00  0.33           H  
ATOM    845  H08 LYS A 123       0.575 -35.184   9.575  1.00  0.33           H  
ATOM    846  H09 LYS A 123      -0.656 -35.745   7.647  1.00  0.33           H  
ATOM    847  H10 LYS A 123      -2.233 -35.572   8.505  1.00  0.33           H  
ATOM    848  H11 LYS A 123      -0.603 -37.497   9.734  1.00  0.33           H  
ATOM    849  H12 LYS A 123      -2.100 -37.678   9.067  1.00  0.33           H  
ATOM    850  H13 LYS A 123      -0.753 -37.853   8.131  1.00  0.33           H  
ATOM    851  N   VAL A 124      -0.022 -31.750  13.910  1.00  0.56           N  
ATOM    852  CA  VAL A 124       0.833 -31.050  14.870  1.00  0.56           C  
ATOM    853  C   VAL A 124       2.024 -31.856  15.429  1.00  0.56           C  
ATOM    854  O   VAL A 124       3.135 -31.334  15.505  1.00  0.56           O  
ATOM    855  CB  VAL A 124       0.029 -30.493  16.051  1.00  0.56           C  
ATOM    856  CG1 VAL A 124       0.972 -29.831  17.038  1.00  0.56           C  
ATOM    857  CG2 VAL A 124      -1.023 -29.516  15.554  1.00  0.56           C  
ATOM    858  H01 VAL A 124       1.257 -30.246  14.269  1.00  0.56           H  
ATOM    859  H02 VAL A 124      -0.487 -31.308  16.559  1.00  0.56           H  
ATOM    860  H03 VAL A 124       1.857 -29.474  16.511  1.00  0.56           H  
ATOM    861  H04 VAL A 124       0.469 -28.989  17.513  1.00  0.56           H  
ATOM    862  H05 VAL A 124       1.269 -30.554  17.798  1.00  0.56           H  
ATOM    863  H06 VAL A 124      -1.898 -29.564  16.202  1.00  0.56           H  
ATOM    864  H07 VAL A 124      -0.616 -28.505  15.568  1.00  0.56           H  
ATOM    865  H08 VAL A 124      -1.311 -29.778  14.536  1.00  0.56           H  
ATOM    866  H14 VAL A 124      -1.026 -31.676  13.997  1.00  0.56           H  
ATOM    867  N   PRO A 125       1.798 -33.120  15.837  1.00  0.48           N  
ATOM    868  CA  PRO A 125       2.931 -33.910  16.340  1.00  0.48           C  
ATOM    869  C   PRO A 125       4.083 -33.905  15.342  1.00  0.48           C  
ATOM    870  O   PRO A 125       5.248 -33.815  15.729  1.00  0.48           O  
ATOM    871  CB  PRO A 125       2.355 -35.329  16.453  1.00  0.48           C  
ATOM    872  CG  PRO A 125       0.882 -35.135  16.612  1.00  0.48           C  
ATOM    873  CD  PRO A 125       0.535 -33.888  15.838  1.00  0.48           C  
ATOM    874  H01 PRO A 125       2.788 -35.882  17.287  1.00  0.48           H  
ATOM    875  H02 PRO A 125       2.572 -35.904  15.553  1.00  0.48           H  
ATOM    876  H03 PRO A 125       0.606 -35.040  17.662  1.00  0.48           H  
ATOM    877  H04 PRO A 125       0.342 -35.992  16.210  1.00  0.48           H  
ATOM    878  H05 PRO A 125       0.167 -34.100  14.834  1.00  0.48           H  
ATOM    879  H06 PRO A 125      -0.261 -33.330  16.332  1.00  0.48           H  
ATOM    880  H09 PRO A 125       3.327 -33.521  17.278  1.00  0.48           H  
ATOM    881  N   TYR A 126       3.741 -34.020  14.064  1.00  0.04           N  
ATOM    882  CA  TYR A 126       4.712 -33.946  12.983  1.00  0.04           C  
ATOM    883  C   TYR A 126       5.533 -32.659  13.124  1.00  0.04           C  
ATOM    884  O   TYR A 126       6.717 -32.623  12.786  1.00  0.04           O  
ATOM    885  CB  TYR A 126       3.958 -34.008  11.641  1.00  0.04           C  
ATOM    886  CG  TYR A 126       4.755 -33.688  10.396  1.00  0.04           C  
ATOM    887  CD1 TYR A 126       5.012 -32.370  10.031  1.00  0.04           C  
ATOM    888  CD2 TYR A 126       5.214 -34.705   9.554  1.00  0.04           C  
ATOM    889  CE1 TYR A 126       5.728 -32.068   8.873  1.00  0.04           C  
ATOM    890  CE2 TYR A 126       5.936 -34.413   8.396  1.00  0.04           C  
ATOM    891  CZ  TYR A 126       6.188 -33.095   8.062  1.00  0.04           C  
ATOM    892  OH  TYR A 126       6.895 -32.794   6.920  1.00  0.04           O  
ATOM    893  H01 TYR A 126       5.408 -34.784  13.023  1.00  0.04           H  
ATOM    894  H02 TYR A 126       3.201 -33.227  11.703  1.00  0.04           H  
ATOM    895  H03 TYR A 126       3.563 -35.018  11.530  1.00  0.04           H  
ATOM    896  H04 TYR A 126       4.647 -31.559  10.661  1.00  0.04           H  
ATOM    897  H05 TYR A 126       5.004 -35.744   9.806  1.00  0.04           H  
ATOM    898  H06 TYR A 126       5.925 -31.030   8.606  1.00  0.04           H  
ATOM    899  H07 TYR A 126       2.768 -34.165  13.833  1.00  0.04           H  
ATOM    900  H08 TYR A 126       6.299 -35.219   7.759  1.00  0.04           H  
ATOM    901  H09 TYR A 126       6.974 -31.841   6.834  1.00  0.04           H  
ATOM    902  N   VAL A 127       4.905 -31.621  13.668  1.00  0.15           N  
ATOM    903  CA  VAL A 127       5.501 -30.283  13.716  1.00  0.15           C  
ATOM    904  C   VAL A 127       6.429 -30.080  14.915  1.00  0.15           C  
ATOM    905  O   VAL A 127       7.495 -29.479  14.788  1.00  0.15           O  
ATOM    906  CB  VAL A 127       4.411 -29.180  13.681  1.00  0.15           C  
ATOM    907  CG1 VAL A 127       4.956 -27.859  14.190  1.00  0.15           C  
ATOM    908  CG2 VAL A 127       3.854 -29.032  12.265  1.00  0.15           C  
ATOM    909  H01 VAL A 127       6.118 -30.198  12.822  1.00  0.15           H  
ATOM    910  H02 VAL A 127       3.598 -29.479  14.343  1.00  0.15           H  
ATOM    911  H03 VAL A 127       5.889 -27.629  13.676  1.00  0.15           H  
ATOM    912  H04 VAL A 127       4.231 -27.068  13.998  1.00  0.15           H  
ATOM    913  H05 VAL A 127       5.141 -27.930  15.262  1.00  0.15           H  
ATOM    914  H06 VAL A 127       2.971 -28.393  12.287  1.00  0.15           H  
ATOM    915  H07 VAL A 127       4.610 -28.583  11.621  1.00  0.15           H  
ATOM    916  H08 VAL A 127       3.582 -30.013  11.877  1.00  0.15           H  
ATOM    917  H10 VAL A 127       3.985 -31.759  14.062  1.00  0.15           H  
ATOM    918  N   THR A 128       6.028 -30.589  16.074  1.00  0.48           N  
ATOM    919  CA  THR A 128       6.864 -30.514  17.269  1.00  0.48           C  
ATOM    920  C   THR A 128       8.053 -31.477  17.174  1.00  0.48           C  
ATOM    921  O   THR A 128       9.169 -31.129  17.541  1.00  0.48           O  
ATOM    922  CB  THR A 128       6.055 -30.847  18.509  1.00  0.48           C  
ATOM    923  CG2 THR A 128       4.986 -29.773  18.748  1.00  0.48           C  
ATOM    924  OG1 THR A 128       5.421 -32.118  18.318  1.00  0.48           O  
ATOM    925  H01 THR A 128       7.239 -29.493  17.341  1.00  0.48           H  
ATOM    926  H02 THR A 128       6.716 -30.883  19.375  1.00  0.48           H  
ATOM    927  H03 THR A 128       4.086 -30.240  19.149  1.00  0.48           H  
ATOM    928  H04 THR A 128       5.361 -29.038  19.460  1.00  0.48           H  
ATOM    929  H05 THR A 128       4.750 -29.279  17.806  1.00  0.48           H  
ATOM    930  H06 THR A 128       5.265 -32.530  19.171  1.00  0.48           H  
ATOM    931  H09 THR A 128       5.125 -31.038  16.130  1.00  0.48           H  
ATOM    932  N   ARG A 129       7.810 -32.685  16.676  1.00  0.33           N  
ATOM    933  CA  ARG A 129       8.886 -33.649  16.472  1.00  0.33           C  
ATOM    934  C   ARG A 129       9.913 -33.046  15.537  1.00  0.33           C  
ATOM    935  O   ARG A 129      11.119 -33.226  15.717  1.00  0.33           O  
ATOM    936  CB  ARG A 129       8.358 -34.955  15.868  1.00  0.33           C  
ATOM    937  CG  ARG A 129       9.379 -36.111  15.837  1.00  0.33           C  
ATOM    938  CD  ARG A 129       9.587 -36.723  17.241  1.00  0.33           C  
ATOM    939  NE  ARG A 129       9.522 -38.190  17.234  1.00  0.33           N  
ATOM    940  CZ  ARG A 129       8.731 -38.912  18.030  1.00  0.33           C  
ATOM    941  NH1 ARG A 129       7.935 -38.299  18.903  1.00  0.33           N  
ATOM    942  NH2 ARG A 129       8.732 -40.246  17.957  1.00  0.33           N  
ATOM    943  H01 ARG A 129       9.334 -33.878  17.439  1.00  0.33           H  
ATOM    944  H02 ARG A 129       8.111 -34.735  14.829  1.00  0.33           H  
ATOM    945  H03 ARG A 129       7.497 -35.277  16.454  1.00  0.33           H  
ATOM    946  H04 ARG A 129      10.334 -35.713  15.493  1.00  0.33           H  
ATOM    947  H05 ARG A 129       9.016 -36.886  15.162  1.00  0.33           H  
ATOM    948  H06 ARG A 129       8.782 -36.361  17.881  1.00  0.33           H  
ATOM    949  H07 ARG A 129       6.863 -32.940  16.434  1.00  0.33           H  
ATOM    950  H08 ARG A 129      10.565 -36.418  17.614  1.00  0.33           H  
ATOM    951  H09 ARG A 129      10.115 -38.685  16.584  1.00  0.33           H  
ATOM    952  H10 ARG A 129       7.335 -38.842  19.507  1.00  0.33           H  
ATOM    953  H11 ARG A 129       7.931 -37.291  18.961  1.00  0.33           H  
ATOM    954  H12 ARG A 129       9.334 -40.715  17.296  1.00  0.33           H  
ATOM    955  H13 ARG A 129       8.130 -40.785  18.563  1.00  0.33           H  
ATOM    956  N   GLU A 130       9.430 -32.337  14.524  1.00  0.00           N  
ATOM    957  CA  GLU A 130      10.325 -31.720  13.569  1.00  0.00           C  
ATOM    958  C   GLU A 130      11.188 -30.701  14.287  1.00  0.00           C  
ATOM    959  O   GLU A 130      12.416 -30.751  14.200  1.00  0.00           O  
ATOM    960  CB  GLU A 130       9.545 -31.065  12.427  1.00  0.00           C  
ATOM    961  CG  GLU A 130      10.427 -30.413  11.373  1.00  0.00           C  
ATOM    962  CD  GLU A 130       9.685 -30.171  10.071  1.00  0.00           C  
ATOM    963  OE1 GLU A 130       8.461 -29.962  10.125  1.00  0.00           O  
ATOM    964  OE2 GLU A 130      10.325 -30.198   8.997  1.00  0.00           O  
ATOM    965  H01 GLU A 130      10.962 -32.487  13.128  1.00  0.00           H  
ATOM    966  H02 GLU A 130       8.942 -30.272  12.870  1.00  0.00           H  
ATOM    967  H03 GLU A 130       8.938 -31.830  11.942  1.00  0.00           H  
ATOM    968  H04 GLU A 130      11.254 -31.092  11.164  1.00  0.00           H  
ATOM    969  H05 GLU A 130      10.785 -29.457  11.756  1.00  0.00           H  
ATOM    970  H14 GLU A 130       8.431 -32.228  14.419  1.00  0.00           H  
ATOM    971  N   ARG A 131      10.546 -29.780  15.002  1.00  0.26           N  
ATOM    972  CA  ARG A 131      11.280 -28.741  15.720  1.00  0.26           C  
ATOM    973  C   ARG A 131      12.229 -29.357  16.750  1.00  0.26           C  
ATOM    974  O   ARG A 131      13.409 -29.015  16.796  1.00  0.26           O  
ATOM    975  CB  ARG A 131      10.314 -27.764  16.399  1.00  0.26           C  
ATOM    976  CG  ARG A 131      10.961 -26.474  16.903  1.00  0.26           C  
ATOM    977  CD  ARG A 131      10.417 -26.100  18.275  1.00  0.26           C  
ATOM    978  NE  ARG A 131      10.744 -24.734  18.671  1.00  0.26           N  
ATOM    979  CZ  ARG A 131      11.935 -24.338  19.113  1.00  0.26           C  
ATOM    980  NH1 ARG A 131      12.938 -25.206  19.196  1.00  0.26           N  
ATOM    981  NH2 ARG A 131      12.126 -23.065  19.458  1.00  0.26           N  
ATOM    982  H01 ARG A 131      11.876 -28.187  14.994  1.00  0.26           H  
ATOM    983  H02 ARG A 131       9.925 -28.277  17.278  1.00  0.26           H  
ATOM    984  H03 ARG A 131       9.538 -27.498  15.681  1.00  0.26           H  
ATOM    985  H04 ARG A 131      10.731 -25.670  16.204  1.00  0.26           H  
ATOM    986  H05 ARG A 131      12.039 -26.617  16.972  1.00  0.26           H  
ATOM    987  H06 ARG A 131       9.537 -29.800  15.049  1.00  0.26           H  
ATOM    988  H07 ARG A 131      10.883 -26.767  19.000  1.00  0.26           H  
ATOM    989  H08 ARG A 131       9.332 -26.206  18.259  1.00  0.26           H  
ATOM    990  H09 ARG A 131      10.014 -24.039  18.605  1.00  0.26           H  
ATOM    991  H10 ARG A 131      13.843 -24.902  19.526  1.00  0.26           H  
ATOM    992  H11 ARG A 131      12.795 -26.170  18.929  1.00  0.26           H  
ATOM    993  H12 ARG A 131      11.366 -22.404  19.389  1.00  0.26           H  
ATOM    994  H13 ARG A 131      13.031 -22.762  19.788  1.00  0.26           H  
ATOM    995  N   ASP A 132      11.704 -30.280  17.555  1.00  0.59           N  
ATOM    996  CA  ASP A 132      12.493 -30.985  18.574  1.00  0.59           C  
ATOM    997  C   ASP A 132      13.701 -31.738  18.017  1.00  0.59           C  
ATOM    998  O   ASP A 132      14.826 -31.532  18.471  1.00  0.59           O  
ATOM    999  CB  ASP A 132      11.606 -31.944  19.373  1.00  0.59           C  
ATOM   1000  CG  ASP A 132      10.535 -31.219  20.171  1.00  0.59           C  
ATOM   1001  OD1 ASP A 132      10.664 -29.985  20.355  1.00  0.59           O  
ATOM   1002  OD2 ASP A 132       9.564 -31.876  20.613  1.00  0.59           O  
ATOM   1003  H01 ASP A 132      12.890 -30.207  19.227  1.00  0.59           H  
ATOM   1004  H02 ASP A 132      12.244 -32.473  20.081  1.00  0.59           H  
ATOM   1005  H03 ASP A 132      11.121 -32.632  18.680  1.00  0.59           H  
ATOM   1006  H14 ASP A 132      10.724 -30.504  17.461  1.00  0.59           H  
ATOM   1007  N   VAL A 133      13.480 -32.611  17.038  1.00  0.41           N  
ATOM   1008  CA  VAL A 133      14.580 -33.415  16.498  1.00  0.41           C  
ATOM   1009  C   VAL A 133      15.662 -32.560  15.860  1.00  0.41           C  
ATOM   1010  O   VAL A 133      16.848 -32.737  16.128  1.00  0.41           O  
ATOM   1011  CB  VAL A 133      14.101 -34.484  15.485  1.00  0.41           C  
ATOM   1012  CG1 VAL A 133      15.255 -34.912  14.591  1.00  0.41           C  
ATOM   1013  CG2 VAL A 133      13.534 -35.682  16.209  1.00  0.41           C  
ATOM   1014  H01 VAL A 133      15.005 -33.929  17.360  1.00  0.41           H  
ATOM   1015  H02 VAL A 133      13.316 -34.048  14.866  1.00  0.41           H  
ATOM   1016  H03 VAL A 133      16.138 -35.099  15.203  1.00  0.41           H  
ATOM   1017  H04 VAL A 133      12.548 -32.721  16.664  1.00  0.41           H  
ATOM   1018  H05 VAL A 133      14.984 -35.823  14.057  1.00  0.41           H  
ATOM   1019  H06 VAL A 133      15.472 -34.121  13.873  1.00  0.41           H  
ATOM   1020  H07 VAL A 133      12.541 -35.905  15.819  1.00  0.41           H  
ATOM   1021  H08 VAL A 133      14.186 -36.542  16.055  1.00  0.41           H  
ATOM   1022  H09 VAL A 133      13.465 -35.464  17.275  1.00  0.41           H  
ATOM   1023  N   MET A 134      15.258 -31.625  15.011  1.00  0.07           N  
ATOM   1024  CA  MET A 134      16.228 -30.763  14.347  1.00  0.07           C  
ATOM   1025  C   MET A 134      17.029 -29.904  15.318  1.00  0.07           C  
ATOM   1026  O   MET A 134      18.185 -29.583  15.056  1.00  0.07           O  
ATOM   1027  CB  MET A 134      15.552 -29.905  13.283  1.00  0.07           C  
ATOM   1028  CG  MET A 134      15.205 -30.705  12.043  1.00  0.07           C  
ATOM   1029  SD  MET A 134      14.655 -29.695  10.657  1.00  0.07           S  
ATOM   1030  CE  MET A 134      15.148 -30.739   9.294  1.00  0.07           C  
ATOM   1031  H01 MET A 134      16.947 -31.422  13.860  1.00  0.07           H  
ATOM   1032  H02 MET A 134      16.249 -29.120  12.992  1.00  0.07           H  
ATOM   1033  H03 MET A 134      14.636 -29.485  13.699  1.00  0.07           H  
ATOM   1034  H04 MET A 134      14.374 -31.358  12.309  1.00  0.07           H  
ATOM   1035  H05 MET A 134      16.090 -31.262  11.734  1.00  0.07           H  
ATOM   1036  H06 MET A 134      16.166 -31.093   9.458  1.00  0.07           H  
ATOM   1037  H07 MET A 134      14.474 -31.593   9.227  1.00  0.07           H  
ATOM   1038  H08 MET A 134      15.107 -30.169   8.366  1.00  0.07           H  
ATOM   1039  H10 MET A 134      14.272 -31.509  14.823  1.00  0.07           H  
ATOM   1040  N   SER A 135      16.417 -29.530  16.438  1.00  0.56           N  
ATOM   1041  CA  SER A 135      17.114 -28.719  17.435  1.00  0.56           C  
ATOM   1042  C   SER A 135      18.265 -29.491  18.090  1.00  0.56           C  
ATOM   1043  O   SER A 135      19.214 -28.891  18.592  1.00  0.56           O  
ATOM   1044  CB  SER A 135      16.140 -28.209  18.504  1.00  0.56           C  
ATOM   1045  OG  SER A 135      15.713 -29.270  19.344  1.00  0.56           O  
ATOM   1046  H01 SER A 135      17.540 -27.862  16.913  1.00  0.56           H  
ATOM   1047  H02 SER A 135      15.268 -27.784  18.007  1.00  0.56           H  
ATOM   1048  H03 SER A 135      16.637 -27.451  19.109  1.00  0.56           H  
ATOM   1049  H04 SER A 135      15.706 -28.973  20.257  1.00  0.56           H  
ATOM   1050  H09 SER A 135      15.460 -29.809  16.602  1.00  0.56           H  
ATOM   1051  N   ARG A 136      18.191 -30.817  18.090  1.00  0.67           N  
ATOM   1052  CA  ARG A 136      19.270 -31.593  18.695  1.00  0.67           C  
ATOM   1053  C   ARG A 136      20.285 -32.137  17.692  1.00  0.67           C  
ATOM   1054  O   ARG A 136      21.236 -32.813  18.080  1.00  0.67           O  
ATOM   1055  CB  ARG A 136      18.730 -32.708  19.597  1.00  0.67           C  
ATOM   1056  CG  ARG A 136      17.896 -33.752  18.911  1.00  0.67           C  
ATOM   1057  CD  ARG A 136      16.669 -34.078  19.762  1.00  0.67           C  
ATOM   1058  NE  ARG A 136      16.610 -35.481  20.161  1.00  0.67           N  
ATOM   1059  CZ  ARG A 136      15.636 -36.010  20.900  1.00  0.67           C  
ATOM   1060  NH1 ARG A 136      14.631 -35.255  21.323  1.00  0.67           N  
ATOM   1061  NH2 ARG A 136      15.669 -37.297  21.222  1.00  0.67           N  
ATOM   1062  H01 ARG A 136      19.818 -30.883  19.315  1.00  0.67           H  
ATOM   1063  H02 ARG A 136      18.067 -32.219  20.310  1.00  0.67           H  
ATOM   1064  H03 ARG A 136      19.581 -33.208  20.059  1.00  0.67           H  
ATOM   1065  H04 ARG A 136      18.491 -34.656  18.777  1.00  0.67           H  
ATOM   1066  H05 ARG A 136      17.397 -31.284  17.676  1.00  0.67           H  
ATOM   1067  H06 ARG A 136      17.574 -33.377  17.939  1.00  0.67           H  
ATOM   1068  H07 ARG A 136      15.787 -33.874  19.155  1.00  0.67           H  
ATOM   1069  H08 ARG A 136      16.694 -33.461  20.660  1.00  0.67           H  
ATOM   1070  H09 ARG A 136      17.356 -36.090  19.857  1.00  0.67           H  
ATOM   1071  H10 ARG A 136      13.896 -35.661  21.885  1.00  0.67           H  
ATOM   1072  H11 ARG A 136      14.600 -34.274  21.083  1.00  0.67           H  
ATOM   1073  H12 ARG A 136      16.432 -37.877  20.905  1.00  0.67           H  
ATOM   1074  H13 ARG A 136      14.931 -37.696  21.784  1.00  0.67           H  
ATOM   1075  N   LEU A 137      20.091 -31.836  16.409  1.00  0.26           N  
ATOM   1076  CA  LEU A 137      21.057 -32.237  15.391  1.00  0.26           C  
ATOM   1077  C   LEU A 137      22.214 -31.244  15.333  1.00  0.26           C  
ATOM   1078  O   LEU A 137      22.017 -30.054  15.065  1.00  0.26           O  
ATOM   1079  CB  LEU A 137      20.390 -32.363  14.013  1.00  0.26           C  
ATOM   1080  CG  LEU A 137      19.242 -33.372  13.905  1.00  0.26           C  
ATOM   1081  CD1 LEU A 137      18.424 -33.170  12.631  1.00  0.26           C  
ATOM   1082  CD2 LEU A 137      19.773 -34.789  13.991  1.00  0.26           C  
ATOM   1083  H01 LEU A 137      21.449 -33.216  15.667  1.00  0.26           H  
ATOM   1084  H02 LEU A 137      21.168 -32.735  13.346  1.00  0.26           H  
ATOM   1085  H03 LEU A 137      19.998 -31.383  13.742  1.00  0.26           H  
ATOM   1086  H04 LEU A 137      18.571 -33.200  14.746  1.00  0.26           H  
ATOM   1087  H05 LEU A 137      17.530 -32.591  12.862  1.00  0.26           H  
ATOM   1088  H06 LEU A 137      19.023 -32.634  11.895  1.00  0.26           H  
ATOM   1089  H07 LEU A 137      18.134 -34.140  12.227  1.00  0.26           H  
ATOM   1090  H08 LEU A 137      20.730 -34.787  14.513  1.00  0.26           H  
ATOM   1091  H09 LEU A 137      19.064 -35.411  14.537  1.00  0.26           H  
ATOM   1092  H10 LEU A 137      19.909 -35.188  12.986  1.00  0.26           H  
ATOM   1093  H14 LEU A 137      19.264 -31.323  16.137  1.00  0.26           H  
ATOM   1094  N   ASP A 138      23.419 -31.732  15.597  1.00  0.78           N  
ATOM   1095  CA  ASP A 138      24.612 -30.914  15.466  1.00  0.78           C  
ATOM   1096  C   ASP A 138      25.763 -31.724  14.877  1.00  0.78           C  
ATOM   1097  O   ASP A 138      26.742 -32.040  15.550  1.00  0.78           O  
ATOM   1098  CB  ASP A 138      25.015 -30.292  16.805  1.00  0.78           C  
ATOM   1099  CG  ASP A 138      26.114 -29.267  16.650  1.00  0.78           C  
ATOM   1100  OD1 ASP A 138      26.827 -29.009  17.642  1.00  0.78           O  
ATOM   1101  OD2 ASP A 138      26.283 -28.731  15.529  1.00  0.78           O  
ATOM   1102  H01 ASP A 138      24.379 -30.099  14.780  1.00  0.78           H  
ATOM   1103  H02 ASP A 138      25.390 -31.090  17.445  1.00  0.78           H  
ATOM   1104  H03 ASP A 138      24.143 -29.809  17.245  1.00  0.78           H  
ATOM   1105  H11 ASP A 138      23.509 -32.693  15.895  1.00  0.78           H  
ATOM   1106  N   HIS A 139      25.629 -32.054  13.605  1.00  0.78           N  
ATOM   1107  CA  HIS A 139      26.616 -32.864  12.921  1.00  0.78           C  
ATOM   1108  C   HIS A 139      26.678 -32.346  11.498  1.00  0.78           C  
ATOM   1109  O   HIS A 139      25.679 -31.860  10.977  1.00  0.78           O  
ATOM   1110  CB  HIS A 139      26.191 -34.328  12.966  1.00  0.78           C  
ATOM   1111  CG  HIS A 139      27.080 -35.240  12.186  1.00  0.78           C  
ATOM   1112  CD2 HIS A 139      28.033 -36.113  12.587  1.00  0.78           C  
ATOM   1113  ND1 HIS A 139      27.026 -35.330  10.811  1.00  0.78           N  
ATOM   1114  CE1 HIS A 139      27.915 -36.217  10.399  1.00  0.78           C  
ATOM   1115  NE2 HIS A 139      28.536 -36.709  11.456  1.00  0.78           N  
ATOM   1116  H01 HIS A 139      27.599 -32.801  13.388  1.00  0.78           H  
ATOM   1117  H02 HIS A 139      25.202 -34.384  12.511  1.00  0.78           H  
ATOM   1118  H03 HIS A 139      26.191 -34.654  14.006  1.00  0.78           H  
ATOM   1119  H04 HIS A 139      24.818 -31.733  13.096  1.00  0.78           H  
ATOM   1120  H05 HIS A 139      28.343 -36.307  13.614  1.00  0.78           H  
ATOM   1121  H06 HIS A 139      28.104 -36.495   9.362  1.00  0.78           H  
ATOM   1122  H07 HIS A 139      29.263 -37.410  11.436  1.00  0.78           H  
ATOM   1123  N   PRO A 140      27.859 -32.419  10.868  1.00  0.74           N  
ATOM   1124  CA  PRO A 140      28.024 -31.747   9.571  1.00  0.74           C  
ATOM   1125  C   PRO A 140      27.103 -32.260   8.455  1.00  0.74           C  
ATOM   1126  O   PRO A 140      26.830 -31.488   7.531  1.00  0.74           O  
ATOM   1127  CB  PRO A 140      29.502 -31.992   9.217  1.00  0.74           C  
ATOM   1128  CG  PRO A 140      30.019 -32.975  10.242  1.00  0.74           C  
ATOM   1129  CD  PRO A 140      29.137 -32.883  11.432  1.00  0.74           C  
ATOM   1130  H01 PRO A 140      30.074 -31.064   9.230  1.00  0.74           H  
ATOM   1131  H02 PRO A 140      29.588 -32.410   8.214  1.00  0.74           H  
ATOM   1132  H03 PRO A 140      31.050 -32.744  10.510  1.00  0.74           H  
ATOM   1133  H04 PRO A 140      29.993 -33.986   9.836  1.00  0.74           H  
ATOM   1134  H05 PRO A 140      29.049 -33.826  11.972  1.00  0.74           H  
ATOM   1135  H06 PRO A 140      29.529 -32.168  12.155  1.00  0.74           H  
ATOM   1136  H08 PRO A 140      27.750 -30.695   9.654  1.00  0.74           H  
ATOM   1137  N   PHE A 141      26.627 -33.505   8.536  1.00  0.70           N  
ATOM   1138  CA  PHE A 141      25.809 -34.070   7.459  1.00  0.70           C  
ATOM   1139  C   PHE A 141      24.308 -33.944   7.718  1.00  0.70           C  
ATOM   1140  O   PHE A 141      23.509 -34.686   7.156  1.00  0.70           O  
ATOM   1141  CB  PHE A 141      26.170 -35.537   7.201  1.00  0.70           C  
ATOM   1142  CG  PHE A 141      27.586 -35.740   6.748  1.00  0.70           C  
ATOM   1143  CD1 PHE A 141      28.216 -34.790   5.969  1.00  0.70           C  
ATOM   1144  CD2 PHE A 141      28.285 -36.892   7.097  1.00  0.70           C  
ATOM   1145  CE1 PHE A 141      29.514 -34.968   5.546  1.00  0.70           C  
ATOM   1146  CE2 PHE A 141      29.595 -37.075   6.684  1.00  0.70           C  
ATOM   1147  CZ  PHE A 141      30.209 -36.109   5.902  1.00  0.70           C  
ATOM   1148  H01 PHE A 141      26.036 -33.480   6.571  1.00  0.70           H  
ATOM   1149  H02 PHE A 141      25.525 -35.886   6.394  1.00  0.70           H  
ATOM   1150  H03 PHE A 141      26.020 -36.096   8.124  1.00  0.70           H  
ATOM   1151  H04 PHE A 141      27.678 -33.886   5.685  1.00  0.70           H  
ATOM   1152  H05 PHE A 141      27.797 -37.657   7.701  1.00  0.70           H  
ATOM   1153  H06 PHE A 141      29.994 -34.208   4.930  1.00  0.70           H  
ATOM   1154  H07 PHE A 141      26.834 -34.065   9.351  1.00  0.70           H  
ATOM   1155  H08 PHE A 141      30.140 -37.974   6.973  1.00  0.70           H  
ATOM   1156  H09 PHE A 141      31.237 -36.249   5.569  1.00  0.70           H  
ATOM   1157  N   PHE A 142      23.921 -33.008   8.574  1.00  0.63           N  
ATOM   1158  CA  PHE A 142      22.497 -32.758   8.798  1.00  0.63           C  
ATOM   1159  C   PHE A 142      22.132 -31.287   8.672  1.00  0.63           C  
ATOM   1160  O   PHE A 142      22.923 -30.411   9.019  1.00  0.63           O  
ATOM   1161  CB  PHE A 142      22.057 -33.287  10.163  1.00  0.63           C  
ATOM   1162  CG  PHE A 142      22.110 -34.786  10.275  1.00  0.63           C  
ATOM   1163  CD1 PHE A 142      20.991 -35.550  10.016  1.00  0.63           C  
ATOM   1164  CD2 PHE A 142      23.278 -35.426  10.641  1.00  0.63           C  
ATOM   1165  CE1 PHE A 142      21.031 -36.924  10.123  1.00  0.63           C  
ATOM   1166  CE2 PHE A 142      23.324 -36.803  10.751  1.00  0.63           C  
ATOM   1167  CZ  PHE A 142      22.199 -37.552  10.488  1.00  0.63           C  
ATOM   1168  H01 PHE A 142      21.965 -33.296   8.013  1.00  0.63           H  
ATOM   1169  H02 PHE A 142      21.016 -32.994  10.298  1.00  0.63           H  
ATOM   1170  H03 PHE A 142      22.710 -32.861  10.925  1.00  0.63           H  
ATOM   1171  H04 PHE A 142      20.062 -35.061   9.723  1.00  0.63           H  
ATOM   1172  H05 PHE A 142      24.173 -34.839  10.845  1.00  0.63           H  
ATOM   1173  H06 PHE A 142      20.137 -37.513   9.918  1.00  0.63           H  
ATOM   1174  H07 PHE A 142      24.250 -37.296  11.046  1.00  0.63           H  
ATOM   1175  H08 PHE A 142      22.234 -38.638  10.569  1.00  0.63           H  
ATOM   1176  H10 PHE A 142      24.612 -32.466   9.073  1.00  0.63           H  
ATOM   1177  N   VAL A 143      20.936 -31.018   8.153  1.00  0.63           N  
ATOM   1178  CA  VAL A 143      20.384 -29.670   8.209  1.00  0.63           C  
ATOM   1179  C   VAL A 143      20.193 -29.289   9.681  1.00  0.63           C  
ATOM   1180  O   VAL A 143      19.869 -30.139  10.519  1.00  0.63           O  
ATOM   1181  CB  VAL A 143      19.059 -29.562   7.401  1.00  0.63           C  
ATOM   1182  CG1 VAL A 143      18.296 -28.295   7.756  1.00  0.63           C  
ATOM   1183  CG2 VAL A 143      19.363 -29.604   5.887  1.00  0.63           C  
ATOM   1184  H01 VAL A 143      21.076 -28.968   7.743  1.00  0.63           H  
ATOM   1185  H02 VAL A 143      18.428 -30.411   7.663  1.00  0.63           H  
ATOM   1186  H03 VAL A 143      17.329 -28.561   8.184  1.00  0.63           H  
ATOM   1187  H04 VAL A 143      18.868 -27.718   8.483  1.00  0.63           H  
ATOM   1188  H05 VAL A 143      18.143 -27.698   6.857  1.00  0.63           H  
ATOM   1189  H06 VAL A 143      20.406 -29.882   5.734  1.00  0.63           H  
ATOM   1190  H07 VAL A 143      18.717 -30.339   5.406  1.00  0.63           H  
ATOM   1191  H08 VAL A 143      19.182 -28.621   5.452  1.00  0.63           H  
ATOM   1192  H09 VAL A 143      20.405 -31.757   7.715  1.00  0.63           H  
ATOM   1193  N   LYS A 144      20.451 -28.025  10.002  1.00  0.89           N  
ATOM   1194  CA  LYS A 144      20.289 -27.534  11.364  1.00  0.89           C  
ATOM   1195  C   LYS A 144      19.121 -26.572  11.448  1.00  0.89           C  
ATOM   1196  O   LYS A 144      18.822 -25.868  10.493  1.00  0.89           O  
ATOM   1197  CB  LYS A 144      21.566 -26.834  11.838  1.00  0.89           C  
ATOM   1198  CG  LYS A 144      22.768 -27.766  11.913  1.00  0.89           C  
ATOM   1199  CD  LYS A 144      24.076 -26.998  11.913  1.00  0.89           C  
ATOM   1200  CE  LYS A 144      25.269 -27.954  11.933  1.00  0.89           C  
ATOM   1201  NZ  LYS A 144      26.565 -27.216  11.833  1.00  0.89           N  
ATOM   1202  H01 LYS A 144      20.091 -28.389  12.010  1.00  0.89           H  
ATOM   1203  H02 LYS A 144      21.378 -26.466  12.847  1.00  0.89           H  
ATOM   1204  H03 LYS A 144      21.796 -26.025  11.145  1.00  0.89           H  
ATOM   1205  H04 LYS A 144      22.753 -28.410  11.034  1.00  0.89           H  
ATOM   1206  H05 LYS A 144      22.703 -28.354  12.829  1.00  0.89           H  
ATOM   1207  H06 LYS A 144      24.114 -26.375  12.806  1.00  0.89           H  
ATOM   1208  H07 LYS A 144      24.128 -26.380  11.017  1.00  0.89           H  
ATOM   1209  H08 LYS A 144      25.188 -28.619  11.073  1.00  0.89           H  
ATOM   1210  H09 LYS A 144      20.767 -27.389   9.284  1.00  0.89           H  
ATOM   1211  H10 LYS A 144      25.254 -28.520  12.864  1.00  0.89           H  
ATOM   1212  H11 LYS A 144      27.272 -27.828  11.450  1.00  0.89           H  
ATOM   1213  H12 LYS A 144      26.451 -26.415  11.229  1.00  0.89           H  
ATOM   1214  H13 LYS A 144      26.849 -26.908  12.752  1.00  0.89           H  
ATOM   1215  N   LEU A 145      18.457 -26.572  12.595  1.00  0.93           N  
ATOM   1216  CA  LEU A 145      17.432 -25.592  12.901  1.00  0.93           C  
ATOM   1217  C   LEU A 145      18.062 -24.490  13.743  1.00  0.93           C  
ATOM   1218  O   LEU A 145      18.589 -24.750  14.826  1.00  0.93           O  
ATOM   1219  CB  LEU A 145      16.280 -26.236  13.671  1.00  0.93           C  
ATOM   1220  CG  LEU A 145      15.260 -25.246  14.235  1.00  0.93           C  
ATOM   1221  CD1 LEU A 145      14.194 -24.961  13.207  1.00  0.93           C  
ATOM   1222  CD2 LEU A 145      14.633 -25.786  15.511  1.00  0.93           C  
ATOM   1223  H01 LEU A 145      17.031 -25.183  11.974  1.00  0.93           H  
ATOM   1224  H02 LEU A 145      16.726 -26.742  14.527  1.00  0.93           H  
ATOM   1225  H03 LEU A 145      15.758 -26.916  12.998  1.00  0.93           H  
ATOM   1226  H04 LEU A 145      15.776 -24.317  14.476  1.00  0.93           H  
ATOM   1227  H05 LEU A 145      13.346 -24.474  13.689  1.00  0.93           H  
ATOM   1228  H06 LEU A 145      14.598 -24.306  12.436  1.00  0.93           H  
ATOM   1229  H07 LEU A 145      13.866 -25.897  12.754  1.00  0.93           H  
ATOM   1230  H08 LEU A 145      13.622 -26.135  15.299  1.00  0.93           H  
ATOM   1231  H09 LEU A 145      15.231 -26.616  15.888  1.00  0.93           H  
ATOM   1232  H10 LEU A 145      14.595 -24.995  16.260  1.00  0.93           H  
ATOM   1233  H14 LEU A 145      18.673 -27.281  13.282  1.00  0.93           H  
ATOM   1234  N   TYR A 146      18.009 -23.266  13.239  1.00  0.74           N  
ATOM   1235  CA  TYR A 146      18.667 -22.144  13.889  1.00  0.74           C  
ATOM   1236  C   TYR A 146      17.711 -21.287  14.708  1.00  0.74           C  
ATOM   1237  O   TYR A 146      18.114 -20.690  15.702  1.00  0.74           O  
ATOM   1238  CB  TYR A 146      19.403 -21.283  12.855  1.00  0.74           C  
ATOM   1239  CG  TYR A 146      20.649 -21.957  12.325  1.00  0.74           C  
ATOM   1240  CD1 TYR A 146      21.758 -22.134  13.142  1.00  0.74           C  
ATOM   1241  CD2 TYR A 146      20.707 -22.443  11.022  1.00  0.74           C  
ATOM   1242  CE1 TYR A 146      22.902 -22.769  12.677  1.00  0.74           C  
ATOM   1243  CE2 TYR A 146      21.854 -23.080  10.543  1.00  0.74           C  
ATOM   1244  CZ  TYR A 146      22.945 -23.238  11.384  1.00  0.74           C  
ATOM   1245  OH  TYR A 146      24.094 -23.858  10.937  1.00  0.74           O  
ATOM   1246  H01 TYR A 146      19.387 -22.567  14.589  1.00  0.74           H  
ATOM   1247  H02 TYR A 146      19.709 -20.361  13.349  1.00  0.74           H  
ATOM   1248  H03 TYR A 146      18.730 -21.085  12.021  1.00  0.74           H  
ATOM   1249  H04 TYR A 146      21.730 -21.767  14.168  1.00  0.74           H  
ATOM   1250  H05 TYR A 146      19.845 -22.325  10.366  1.00  0.74           H  
ATOM   1251  H06 TYR A 146      23.763 -22.895  13.334  1.00  0.74           H  
ATOM   1252  H07 TYR A 146      21.891 -23.449   9.518  1.00  0.74           H  
ATOM   1253  H08 TYR A 146      24.331 -23.510  10.074  1.00  0.74           H  
ATOM   1254  H11 TYR A 146      17.499 -23.108  12.382  1.00  0.74           H  
ATOM   1255  N   PHE A 147      16.453 -21.221  14.289  1.00  0.89           N  
ATOM   1256  CA  PHE A 147      15.464 -20.390  14.985  1.00  0.89           C  
ATOM   1257  C   PHE A 147      14.055 -20.799  14.603  1.00  0.89           C  
ATOM   1258  O   PHE A 147      13.856 -21.535  13.638  1.00  0.89           O  
ATOM   1259  CB  PHE A 147      15.687 -18.901  14.675  1.00  0.89           C  
ATOM   1260  CG  PHE A 147      15.649 -18.569  13.209  1.00  0.89           C  
ATOM   1261  CD1 PHE A 147      14.448 -18.471  12.538  1.00  0.89           C  
ATOM   1262  CD2 PHE A 147      16.818 -18.343  12.508  1.00  0.89           C  
ATOM   1263  CE1 PHE A 147      14.415 -18.166  11.189  1.00  0.89           C  
ATOM   1264  CE2 PHE A 147      16.795 -18.037  11.167  1.00  0.89           C  
ATOM   1265  CZ  PHE A 147      15.594 -17.947  10.503  1.00  0.89           C  
ATOM   1266  H01 PHE A 147      15.591 -20.543  16.057  1.00  0.89           H  
ATOM   1267  H02 PHE A 147      16.688 -18.652  15.029  1.00  0.89           H  
ATOM   1268  H03 PHE A 147      14.910 -18.325  15.178  1.00  0.89           H  
ATOM   1269  H04 PHE A 147      13.515 -18.636  13.076  1.00  0.89           H  
ATOM   1270  H05 PHE A 147      17.775 -18.408  13.026  1.00  0.89           H  
ATOM   1271  H06 PHE A 147      13.460 -18.099  10.668  1.00  0.89           H  
ATOM   1272  H07 PHE A 147      17.728 -17.866  10.631  1.00  0.89           H  
ATOM   1273  H08 PHE A 147      15.572 -17.704   9.441  1.00  0.89           H  
ATOM   1274  H09 PHE A 147      16.172 -21.752  13.477  1.00  0.89           H  
ATOM   1275  N   CYS A 148      13.083 -20.317  15.371  1.00  0.89           N  
ATOM   1276  CA  CYS A 148      11.682 -20.579  15.111  1.00  0.89           C  
ATOM   1277  C   CYS A 148      10.948 -19.336  15.521  1.00  0.89           C  
ATOM   1278  O   CYS A 148      11.236 -18.771  16.597  1.00  0.89           O  
ATOM   1279  CB  CYS A 148      11.195 -21.747  15.969  1.00  0.89           C  
ATOM   1280  SG  CYS A 148       9.478 -22.090  15.693  1.00  0.89           S  
ATOM   1281  H01 CYS A 148      11.517 -20.832  14.064  1.00  0.89           H  
ATOM   1282  H02 CYS A 148      11.324 -21.476  17.017  1.00  0.89           H  
ATOM   1283  H03 CYS A 148      11.778 -22.635  15.722  1.00  0.89           H  
ATOM   1284  H09 CYS A 148      13.331 -19.746  16.166  1.00  0.89           H  
ATOM   1285  N   PHE A 149      10.027 -18.866  14.691  1.00  0.93           N  
ATOM   1286  CA  PHE A 149       9.112 -17.819  15.128  1.00  0.93           C  
ATOM   1287  C   PHE A 149       7.736 -18.055  14.530  1.00  0.93           C  
ATOM   1288  O   PHE A 149       7.535 -19.009  13.775  1.00  0.93           O  
ATOM   1289  CB  PHE A 149       9.643 -16.415  14.819  1.00  0.93           C  
ATOM   1290  CG  PHE A 149       9.904 -16.164  13.364  1.00  0.93           C  
ATOM   1291  CD1 PHE A 149       8.892 -15.717  12.532  1.00  0.93           C  
ATOM   1292  CD2 PHE A 149      11.169 -16.359  12.830  1.00  0.93           C  
ATOM   1293  CE1 PHE A 149       9.135 -15.480  11.194  1.00  0.93           C  
ATOM   1294  CE2 PHE A 149      11.414 -16.120  11.491  1.00  0.93           C  
ATOM   1295  CZ  PHE A 149      10.397 -15.680  10.674  1.00  0.93           C  
ATOM   1296  H01 PHE A 149       9.029 -17.870  16.214  1.00  0.93           H  
ATOM   1297  H02 PHE A 149      10.602 -16.323  15.330  1.00  0.93           H  
ATOM   1298  H03 PHE A 149       8.910 -15.687  15.166  1.00  0.93           H  
ATOM   1299  H04 PHE A 149       9.959 -19.235  13.753  1.00  0.93           H  
ATOM   1300  H05 PHE A 149       7.894 -15.551  12.937  1.00  0.93           H  
ATOM   1301  H06 PHE A 149      11.978 -16.704  13.473  1.00  0.93           H  
ATOM   1302  H07 PHE A 149       8.329 -15.134  10.547  1.00  0.93           H  
ATOM   1303  H08 PHE A 149      12.412 -16.280  11.082  1.00  0.93           H  
ATOM   1304  H09 PHE A 149      10.589 -15.490   9.618  1.00  0.93           H  
ATOM   1305  N   GLN A 150       6.792 -17.220  14.916  1.00  0.93           N  
ATOM   1306  CA  GLN A 150       5.440 -17.407  14.487  1.00  0.93           C  
ATOM   1307  C   GLN A 150       4.616 -16.150  14.476  1.00  0.93           C  
ATOM   1308  O   GLN A 150       4.919 -15.221  15.113  1.00  0.93           O  
ATOM   1309  CB  GLN A 150       4.747 -18.483  15.329  1.00  0.93           C  
ATOM   1310  CG  GLN A 150       4.677 -18.166  16.808  1.00  0.93           C  
ATOM   1311  CD  GLN A 150       3.987 -19.208  17.694  1.00  0.93           C  
ATOM   1312  NE2 GLN A 150       4.500 -19.387  18.868  1.00  0.93           N  
ATOM   1313  OE1 GLN A 150       3.008 -19.784  17.337  1.00  0.93           O  
ATOM   1314  H01 GLN A 150       5.508 -17.733  13.449  1.00  0.93           H  
ATOM   1315  H02 GLN A 150       5.345 -19.389  15.232  1.00  0.93           H  
ATOM   1316  H03 GLN A 150       3.730 -18.606  14.957  1.00  0.93           H  
ATOM   1317  H04 GLN A 150       4.063 -17.269  16.884  1.00  0.93           H  
ATOM   1318  H05 GLN A 150       5.698 -18.044  17.171  1.00  0.93           H  
ATOM   1319  H06 GLN A 150       4.081 -20.047  19.507  1.00  0.93           H  
ATOM   1320  H07 GLN A 150       5.320 -18.867  19.146  1.00  0.93           H  
ATOM   1321  H10 GLN A 150       7.025 -16.443  15.518  1.00  0.93           H  
ATOM   1322  N   ASP A 151       3.556 -16.196  13.707  1.00  0.89           N  
ATOM   1323  CA  ASP A 151       2.492 -15.220  13.693  1.00  0.89           C  
ATOM   1324  C   ASP A 151       1.192 -15.982  13.771  1.00  0.89           C  
ATOM   1325  O   ASP A 151       1.170 -17.148  13.994  1.00  0.89           O  
ATOM   1326  CB  ASP A 151       2.570 -14.218  12.527  1.00  0.89           C  
ATOM   1327  CG  ASP A 151       2.512 -14.851  11.167  1.00  0.89           C  
ATOM   1328  OD1 ASP A 151       3.128 -14.279  10.272  1.00  0.89           O  
ATOM   1329  OD2 ASP A 151       1.856 -15.873  10.976  1.00  0.89           O  
ATOM   1330  H01 ASP A 151       2.584 -14.562  14.557  1.00  0.89           H  
ATOM   1331  H02 ASP A 151       3.539 -13.725  12.602  1.00  0.89           H  
ATOM   1332  H03 ASP A 151       1.736 -13.522  12.617  1.00  0.89           H  
ATOM   1333  H08 ASP A 151       3.477 -16.978  13.072  1.00  0.89           H  
ATOM   1334  N   ASP A 152       0.095 -15.295  13.605  1.00  0.93           N  
ATOM   1335  CA  ASP A 152      -1.195 -15.933  13.651  1.00  0.93           C  
ATOM   1336  C   ASP A 152      -1.382 -16.957  12.578  1.00  0.93           C  
ATOM   1337  O   ASP A 152      -1.970 -17.997  12.801  1.00  0.93           O  
ATOM   1338  CB  ASP A 152      -2.225 -14.853  13.444  1.00  0.93           C  
ATOM   1339  CG  ASP A 152      -1.864 -13.588  14.157  1.00  0.93           C  
ATOM   1340  OD1 ASP A 152      -1.377 -12.647  13.500  1.00  0.93           O  
ATOM   1341  OD2 ASP A 152      -2.034 -13.560  15.385  1.00  0.93           O  
ATOM   1342  H01 ASP A 152      -1.289 -16.446  14.608  1.00  0.93           H  
ATOM   1343  H02 ASP A 152      -3.171 -15.209  13.851  1.00  0.93           H  
ATOM   1344  H03 ASP A 152      -2.308 -14.645  12.377  1.00  0.93           H  
ATOM   1345  H04 ASP A 152       0.152 -14.300  13.442  1.00  0.93           H  
ATOM   1346  N   GLU A 153      -0.971 -16.631  11.381  1.00  0.89           N  
ATOM   1347  CA  GLU A 153      -1.118 -17.540  10.282  1.00  0.89           C  
ATOM   1348  C   GLU A 153      -0.216 -18.753  10.228  1.00  0.89           C  
ATOM   1349  O   GLU A 153      -0.642 -19.809   9.908  1.00  0.89           O  
ATOM   1350  CB  GLU A 153      -1.086 -16.780   8.962  1.00  0.89           C  
ATOM   1351  H01 GLU A 153      -2.094 -17.989  10.466  1.00  0.89           H  
ATOM   1352  H02 GLU A 153      -0.234 -16.100   8.955  1.00  0.89           H  
ATOM   1353  H03 GLU A 153      -0.993 -17.487   8.137  1.00  0.89           H  
ATOM   1354  H04 GLU A 153      -0.545 -15.728  11.228  1.00  0.89           H  
ATOM   1355  H05 GLU A 153      -2.007 -16.208   8.849  1.00  0.89           H  
ATOM   1356  N   LYS A 154       1.038 -18.538  10.574  1.00  0.78           N  
ATOM   1357  CA  LYS A 154       2.157 -19.400  10.281  1.00  0.78           C  
ATOM   1358  C   LYS A 154       3.182 -19.617  11.387  1.00  0.78           C  
ATOM   1359  O   LYS A 154       3.298 -18.838  12.318  1.00  0.78           O  
ATOM   1360  CB  LYS A 154       2.904 -18.825   9.079  1.00  0.78           C  
ATOM   1361  CG  LYS A 154       2.206 -18.963   7.773  1.00  0.78           C  
ATOM   1362  CD  LYS A 154       2.393 -17.772   6.923  1.00  0.78           C  
ATOM   1363  CE  LYS A 154       1.128 -17.512   6.100  1.00  0.78           C  
ATOM   1364  NZ  LYS A 154       1.312 -16.951   4.786  1.00  0.78           N  
ATOM   1365  H01 LYS A 154       1.703 -20.377  10.114  1.00  0.78           H  
ATOM   1366  H02 LYS A 154       3.824 -19.402   8.992  1.00  0.78           H  
ATOM   1367  H03 LYS A 154       3.072 -17.764   9.262  1.00  0.78           H  
ATOM   1368  H04 LYS A 154       1.140 -19.075   7.969  1.00  0.78           H  
ATOM   1369  H05 LYS A 154       2.601 -19.835   7.252  1.00  0.78           H  
ATOM   1370  H06 LYS A 154       1.233 -17.693  11.091  1.00  0.78           H  
ATOM   1371  H07 LYS A 154       3.231 -17.943   6.247  1.00  0.78           H  
ATOM   1372  H08 LYS A 154       2.599 -16.907   7.553  1.00  0.78           H  
ATOM   1373  H09 LYS A 154       0.576 -16.756   6.658  1.00  0.78           H  
ATOM   1374  H10 LYS A 154       0.608 -18.463   5.983  1.00  0.78           H  
ATOM   1375  H11 LYS A 154       2.286 -17.014   4.527  1.00  0.78           H  
ATOM   1376  H12 LYS A 154       0.753 -17.464   4.119  1.00  0.78           H  
ATOM   1377  H13 LYS A 154       1.027 -15.982   4.790  1.00  0.78           H  
ATOM   1378  N   LEU A 155       3.897 -20.721  11.205  1.00  0.48           N  
ATOM   1379  CA  LEU A 155       5.061 -21.156  11.939  1.00  0.48           C  
ATOM   1380  C   LEU A 155       6.245 -21.082  11.000  1.00  0.48           C  
ATOM   1381  O   LEU A 155       6.179 -21.527   9.884  1.00  0.48           O  
ATOM   1382  CB  LEU A 155       4.900 -22.591  12.405  1.00  0.48           C  
ATOM   1383  CG  LEU A 155       4.918 -23.015  13.876  1.00  0.48           C  
ATOM   1384  CD1 LEU A 155       6.120 -22.545  14.568  1.00  0.48           C  
ATOM   1385  CD2 LEU A 155       3.714 -22.521  14.591  1.00  0.48           C  
ATOM   1386  H01 LEU A 155       5.200 -20.522  12.815  1.00  0.48           H  
ATOM   1387  H02 LEU A 155       5.831 -23.033  12.048  1.00  0.48           H  
ATOM   1388  H03 LEU A 155       3.940 -22.926  12.011  1.00  0.48           H  
ATOM   1389  H04 LEU A 155       4.920 -24.105  13.884  1.00  0.48           H  
ATOM   1390  H05 LEU A 155       6.897 -22.325  13.836  1.00  0.48           H  
ATOM   1391  H06 LEU A 155       5.886 -21.642  15.131  1.00  0.48           H  
ATOM   1392  H07 LEU A 155       6.473 -23.318  15.250  1.00  0.48           H  
ATOM   1393  H08 LEU A 155       2.874 -23.185  14.388  1.00  0.48           H  
ATOM   1394  H09 LEU A 155       3.910 -22.502  15.663  1.00  0.48           H  
ATOM   1395  H10 LEU A 155       3.473 -21.515  14.247  1.00  0.48           H  
ATOM   1396  H14 LEU A 155       3.588 -21.331  10.462  1.00  0.48           H  
ATOM   1397  N   TYR A 156       7.321 -20.491  11.452  1.00  0.70           N  
ATOM   1398  CA  TYR A 156       8.521 -20.378  10.617  1.00  0.70           C  
ATOM   1399  C   TYR A 156       9.719 -21.100  11.240  1.00  0.70           C  
ATOM   1400  O   TYR A 156      10.152 -20.761  12.339  1.00  0.70           O  
ATOM   1401  CB  TYR A 156       8.900 -18.915  10.390  1.00  0.70           C  
ATOM   1402  CG  TYR A 156       7.811 -18.019   9.828  1.00  0.70           C  
ATOM   1403  CD1 TYR A 156       6.769 -17.567  10.630  1.00  0.70           C  
ATOM   1404  CD2 TYR A 156       7.853 -17.588   8.506  1.00  0.70           C  
ATOM   1405  CE1 TYR A 156       5.787 -16.730  10.126  1.00  0.70           C  
ATOM   1406  CE2 TYR A 156       6.879 -16.747   7.993  1.00  0.70           C  
ATOM   1407  CZ  TYR A 156       5.845 -16.320   8.809  1.00  0.70           C  
ATOM   1408  OH  TYR A 156       4.870 -15.479   8.302  1.00  0.70           O  
ATOM   1409  H01 TYR A 156       8.277 -20.848   9.664  1.00  0.70           H  
ATOM   1410  H02 TYR A 156       9.683 -18.932   9.632  1.00  0.70           H  
ATOM   1411  H03 TYR A 156       9.212 -18.499  11.348  1.00  0.70           H  
ATOM   1412  H04 TYR A 156       6.724 -17.877  11.674  1.00  0.70           H  
ATOM   1413  H05 TYR A 156       8.668 -17.918   7.862  1.00  0.70           H  
ATOM   1414  H06 TYR A 156       4.971 -16.396  10.767  1.00  0.70           H  
ATOM   1415  H07 TYR A 156       6.926 -16.423   6.953  1.00  0.70           H  
ATOM   1416  H08 TYR A 156       4.609 -15.781   7.429  1.00  0.70           H  
ATOM   1417  H11 TYR A 156       7.325 -20.108  12.387  1.00  0.70           H  
ATOM   1418  N   PHE A 157      10.257 -22.087  10.529  1.00  0.44           N  
ATOM   1419  CA  PHE A 157      11.494 -22.753  10.940  1.00  0.44           C  
ATOM   1420  C   PHE A 157      12.674 -22.233  10.107  1.00  0.44           C  
ATOM   1421  O   PHE A 157      12.674 -22.361   8.877  1.00  0.44           O  
ATOM   1422  CB  PHE A 157      11.386 -24.264  10.732  1.00  0.44           C  
ATOM   1423  CG  PHE A 157      10.406 -24.944  11.645  1.00  0.44           C  
ATOM   1424  CD1 PHE A 157       9.932 -24.308  12.781  1.00  0.44           C  
ATOM   1425  CD2 PHE A 157       9.980 -26.236  11.379  1.00  0.44           C  
ATOM   1426  CE1 PHE A 157       9.042 -24.942  13.630  1.00  0.44           C  
ATOM   1427  CE2 PHE A 157       9.083 -26.874  12.217  1.00  0.44           C  
ATOM   1428  CZ  PHE A 157       8.615 -26.225  13.347  1.00  0.44           C  
ATOM   1429  H01 PHE A 157      11.656 -22.539  11.996  1.00  0.44           H  
ATOM   1430  H02 PHE A 157      12.367 -24.682  10.960  1.00  0.44           H  
ATOM   1431  H03 PHE A 157      11.078 -24.447   9.702  1.00  0.44           H  
ATOM   1432  H04 PHE A 157      10.264 -23.295  13.009  1.00  0.44           H  
ATOM   1433  H05 PHE A 157      10.357 -26.756  10.498  1.00  0.44           H  
ATOM   1434  H06 PHE A 157       8.678 -24.430  14.521  1.00  0.44           H  
ATOM   1435  H07 PHE A 157       8.746 -27.885  11.988  1.00  0.44           H  
ATOM   1436  H08 PHE A 157       7.911 -26.725  14.012  1.00  0.44           H  
ATOM   1437  H09 PHE A 157       9.798 -22.386   9.680  1.00  0.44           H  
ATOM   1438  N   GLY A 158      13.668 -21.651  10.774  1.00  1.00           N  
ATOM   1439  CA  GLY A 158      14.881 -21.205  10.111  1.00  1.00           C  
ATOM   1440  C   GLY A 158      15.896 -22.329   9.965  1.00  1.00           C  
ATOM   1441  O   GLY A 158      16.462 -22.789  10.971  1.00  1.00           O  
ATOM   1442  H01 GLY A 158      15.331 -20.422  10.722  1.00  1.00           H  
ATOM   1443  H02 GLY A 158      14.624 -20.831   9.120  1.00  1.00           H  
ATOM   1444  H09 GLY A 158      13.576 -21.515  11.771  1.00  1.00           H  
ATOM   1445  N   LEU A 159      16.136 -22.771   8.727  1.00  0.85           N  
ATOM   1446  CA  LEU A 159      16.997 -23.942   8.477  1.00  0.85           C  
ATOM   1447  C   LEU A 159      18.251 -23.639   7.661  1.00  0.85           C  
ATOM   1448  O   LEU A 159      18.303 -22.669   6.907  1.00  0.85           O  
ATOM   1449  CB  LEU A 159      16.215 -25.049   7.757  1.00  0.85           C  
ATOM   1450  CG  LEU A 159      14.871 -25.486   8.348  1.00  0.85           C  
ATOM   1451  CD1 LEU A 159      14.181 -26.491   7.426  1.00  0.85           C  
ATOM   1452  CD2 LEU A 159      15.047 -26.062   9.748  1.00  0.85           C  
ATOM   1453  H01 LEU A 159      17.320 -24.264   9.467  1.00  0.85           H  
ATOM   1454  H02 LEU A 159      16.849 -25.931   7.847  1.00  0.85           H  
ATOM   1455  H03 LEU A 159      15.717 -22.291   7.943  1.00  0.85           H  
ATOM   1456  H04 LEU A 159      16.025 -24.703   6.741  1.00  0.85           H  
ATOM   1457  H05 LEU A 159      14.235 -24.605   8.431  1.00  0.85           H  
ATOM   1458  H06 LEU A 159      13.262 -26.054   7.036  1.00  0.85           H  
ATOM   1459  H07 LEU A 159      14.844 -26.740   6.598  1.00  0.85           H  
ATOM   1460  H08 LEU A 159      13.943 -27.395   7.986  1.00  0.85           H  
ATOM   1461  H09 LEU A 159      15.724 -25.427  10.319  1.00  0.85           H  
ATOM   1462  H10 LEU A 159      14.080 -26.104  10.249  1.00  0.85           H  
ATOM   1463  H11 LEU A 159      15.464 -27.067   9.678  1.00  0.85           H  
ATOM   1464  N   SER A 160      19.258 -24.490   7.816  1.00  0.93           N  
ATOM   1465  CA  SER A 160      20.401 -24.491   6.917  1.00  0.93           C  
ATOM   1466  C   SER A 160      19.905 -24.516   5.489  1.00  0.93           C  
ATOM   1467  O   SER A 160      19.015 -25.291   5.146  1.00  0.93           O  
ATOM   1468  CB  SER A 160      21.259 -25.741   7.139  1.00  0.93           C  
ATOM   1469  OG  SER A 160      21.458 -25.996   8.512  1.00  0.93           O  
ATOM   1470  H01 SER A 160      20.996 -23.599   7.112  1.00  0.93           H  
ATOM   1471  H02 SER A 160      22.233 -25.573   6.679  1.00  0.93           H  
ATOM   1472  H03 SER A 160      20.760 -26.598   6.688  1.00  0.93           H  
ATOM   1473  H04 SER A 160      21.798 -26.886   8.627  1.00  0.93           H  
ATOM   1474  H12 SER A 160      19.230 -25.153   8.577  1.00  0.93           H  
ATOM   1475  N   TYR A 161      20.500 -23.681   4.651  1.00  0.89           N  
ATOM   1476  CA  TYR A 161      20.198 -23.685   3.233  1.00  0.89           C  
ATOM   1477  C   TYR A 161      21.233 -24.560   2.542  1.00  0.89           C  
ATOM   1478  O   TYR A 161      22.431 -24.354   2.717  1.00  0.89           O  
ATOM   1479  CB  TYR A 161      20.261 -22.254   2.696  1.00  0.89           C  
ATOM   1480  CG  TYR A 161      20.183 -22.114   1.189  1.00  0.89           C  
ATOM   1481  CD1 TYR A 161      19.294 -22.872   0.441  1.00  0.89           C  
ATOM   1482  CD2 TYR A 161      20.983 -21.197   0.522  1.00  0.89           C  
ATOM   1483  CE1 TYR A 161      19.224 -22.735  -0.942  1.00  0.89           C  
ATOM   1484  CE2 TYR A 161      20.917 -21.047  -0.857  1.00  0.89           C  
ATOM   1485  CZ  TYR A 161      20.037 -21.816  -1.582  1.00  0.89           C  
ATOM   1486  OH  TYR A 161      19.962 -21.666  -2.952  1.00  0.89           O  
ATOM   1487  H01 TYR A 161      19.198 -24.076   3.047  1.00  0.89           H  
ATOM   1488  H02 TYR A 161      21.242 -21.873   2.979  1.00  0.89           H  
ATOM   1489  H03 TYR A 161      19.430 -21.696   3.128  1.00  0.89           H  
ATOM   1490  H04 TYR A 161      18.641 -23.585   0.944  1.00  0.89           H  
ATOM   1491  H05 TYR A 161      21.180 -23.026   5.008  1.00  0.89           H  
ATOM   1492  H06 TYR A 161      21.678 -20.581   1.093  1.00  0.89           H  
ATOM   1493  H07 TYR A 161      18.532 -23.349  -1.519  1.00  0.89           H  
ATOM   1494  H08 TYR A 161      21.558 -20.324  -1.362  1.00  0.89           H  
ATOM   1495  H09 TYR A 161      19.332 -22.296  -3.309  1.00  0.89           H  
ATOM   1496  N   ALA A 162      20.775 -25.545   1.773  1.00  0.89           N  
ATOM   1497  CA  ALA A 162      21.683 -26.389   0.994  1.00  0.89           C  
ATOM   1498  C   ALA A 162      21.594 -25.988  -0.479  1.00  0.89           C  
ATOM   1499  O   ALA A 162      20.682 -26.408  -1.208  1.00  0.89           O  
ATOM   1500  CB  ALA A 162      21.346 -27.870   1.179  1.00  0.89           C  
ATOM   1501  H01 ALA A 162      22.704 -26.242   1.347  1.00  0.89           H  
ATOM   1502  H02 ALA A 162      20.384 -28.084   0.713  1.00  0.89           H  
ATOM   1503  H03 ALA A 162      22.119 -28.480   0.712  1.00  0.89           H  
ATOM   1504  H04 ALA A 162      21.293 -28.101   2.243  1.00  0.89           H  
ATOM   1505  H10 ALA A 162      19.780 -25.714   1.726  1.00  0.89           H  
ATOM   1506  N   LYS A 163      22.543 -25.162  -0.898  1.00  1.00           N  
ATOM   1507  CA  LYS A 163      22.482 -24.480  -2.186  1.00  1.00           C  
ATOM   1508  C   LYS A 163      22.337 -25.422  -3.375  1.00  1.00           C  
ATOM   1509  O   LYS A 163      21.733 -25.060  -4.380  1.00  1.00           O  
ATOM   1510  CB  LYS A 163      23.720 -23.592  -2.376  1.00  1.00           C  
ATOM   1511  CG  LYS A 163      23.766 -22.901  -3.736  1.00  1.00           C  
ATOM   1512  CD  LYS A 163      24.482 -21.559  -3.685  1.00  1.00           C  
ATOM   1513  CE  LYS A 163      24.092 -20.701  -4.899  1.00  1.00           C  
ATOM   1514  NZ  LYS A 163      24.609 -19.294  -4.848  1.00  1.00           N  
ATOM   1515  H01 LYS A 163      21.578 -23.871  -2.161  1.00  1.00           H  
ATOM   1516  H02 LYS A 163      24.594 -24.241  -2.315  1.00  1.00           H  
ATOM   1517  H03 LYS A 163      23.721 -22.828  -1.599  1.00  1.00           H  
ATOM   1518  H04 LYS A 163      22.738 -22.716  -4.047  1.00  1.00           H  
ATOM   1519  H05 LYS A 163      23.341 -24.998  -0.301  1.00  1.00           H  
ATOM   1520  H06 LYS A 163      24.287 -23.549  -4.441  1.00  1.00           H  
ATOM   1521  H07 LYS A 163      25.558 -21.730  -3.703  1.00  1.00           H  
ATOM   1522  H08 LYS A 163      24.204 -21.036  -2.770  1.00  1.00           H  
ATOM   1523  H09 LYS A 163      23.004 -20.635  -4.900  1.00  1.00           H  
ATOM   1524  H10 LYS A 163      24.485 -21.178  -5.797  1.00  1.00           H  
ATOM   1525  H11 LYS A 163      25.497 -19.245  -5.327  1.00  1.00           H  
ATOM   1526  H12 LYS A 163      23.949 -18.676  -5.298  1.00  1.00           H  
ATOM   1527  H13 LYS A 163      24.731 -19.014  -3.885  1.00  1.00           H  
ATOM   1528  N   ASN A 164      22.899 -26.622  -3.280  1.00  0.89           N  
ATOM   1529  CA  ASN A 164      22.887 -27.501  -4.446  1.00  0.89           C  
ATOM   1530  C   ASN A 164      21.730 -28.487  -4.519  1.00  0.89           C  
ATOM   1531  O   ASN A 164      21.709 -29.360  -5.378  1.00  0.89           O  
ATOM   1532  CB  ASN A 164      24.247 -28.168  -4.652  1.00  0.89           C  
ATOM   1533  CG  ASN A 164      25.242 -27.223  -5.286  1.00  0.89           C  
ATOM   1534  ND2 ASN A 164      26.423 -27.118  -4.697  1.00  0.89           N  
ATOM   1535  OD1 ASN A 164      24.934 -26.567  -6.285  1.00  0.89           O  
ATOM   1536  H01 ASN A 164      22.698 -26.839  -5.291  1.00  0.89           H  
ATOM   1537  H02 ASN A 164      24.111 -29.017  -5.321  1.00  0.89           H  
ATOM   1538  H03 ASN A 164      24.633 -28.492  -3.685  1.00  0.89           H  
ATOM   1539  H04 ASN A 164      27.120 -26.491  -5.072  1.00  0.89           H  
ATOM   1540  H05 ASN A 164      26.627 -27.665  -3.873  1.00  0.89           H  
ATOM   1541  H14 ASN A 164      23.327 -26.921  -2.416  1.00  0.89           H  
ATOM   1542  N   GLY A 165      20.757 -28.319  -3.628  1.00  0.41           N  
ATOM   1543  CA  GLY A 165      19.495 -29.019  -3.751  1.00  0.41           C  
ATOM   1544  C   GLY A 165      19.575 -30.497  -3.424  1.00  0.41           C  
ATOM   1545  O   GLY A 165      20.398 -30.909  -2.610  1.00  0.41           O  
ATOM   1546  H01 GLY A 165      19.193 -28.943  -4.796  1.00  0.41           H  
ATOM   1547  H02 GLY A 165      18.778 -28.556  -3.073  1.00  0.41           H  
ATOM   1548  H06 GLY A 165      20.901 -27.691  -2.850  1.00  0.41           H  
ATOM   1549  N   GLU A 166      18.729 -31.292  -4.074  1.00  0.52           N  
ATOM   1550  CA  GLU A 166      18.508 -32.678  -3.666  1.00  0.52           C  
ATOM   1551  C   GLU A 166      19.405 -33.676  -4.399  1.00  0.52           C  
ATOM   1552  O   GLU A 166      19.724 -33.489  -5.579  1.00  0.52           O  
ATOM   1553  CB  GLU A 166      17.037 -33.058  -3.866  1.00  0.52           C  
ATOM   1554  CG  GLU A 166      16.037 -32.155  -3.116  1.00  0.52           C  
ATOM   1555  CD  GLU A 166      14.587 -32.422  -3.503  1.00  0.52           C  
ATOM   1556  OE1 GLU A 166      14.332 -33.329  -4.323  1.00  0.52           O  
ATOM   1557  OE2 GLU A 166      13.694 -31.735  -2.971  1.00  0.52           O  
ATOM   1558  H01 GLU A 166      18.772 -32.735  -2.610  1.00  0.52           H  
ATOM   1559  H02 GLU A 166      16.917 -34.061  -3.456  1.00  0.52           H  
ATOM   1560  H03 GLU A 166      18.226 -30.928  -4.871  1.00  0.52           H  
ATOM   1561  H04 GLU A 166      16.812 -33.005  -4.931  1.00  0.52           H  
ATOM   1562  H05 GLU A 166      16.262 -31.124  -3.388  1.00  0.52           H  
ATOM   1563  H06 GLU A 166      16.149 -32.326  -2.045  1.00  0.52           H  
ATOM   1564  N   LEU A 167      19.800 -34.737  -3.689  1.00  0.48           N  
ATOM   1565  CA  LEU A 167      20.564 -35.833  -4.283  1.00  0.48           C  
ATOM   1566  C   LEU A 167      19.784 -36.326  -5.494  1.00  0.48           C  
ATOM   1567  O   LEU A 167      20.362 -36.638  -6.524  1.00  0.48           O  
ATOM   1568  CB  LEU A 167      20.691 -36.988  -3.286  1.00  0.48           C  
ATOM   1569  CG  LEU A 167      21.904 -37.922  -3.273  1.00  0.48           C  
ATOM   1570  CD1 LEU A 167      21.492 -39.359  -2.968  1.00  0.48           C  
ATOM   1571  CD2 LEU A 167      22.714 -37.845  -4.535  1.00  0.48           C  
ATOM   1572  H01 LEU A 167      21.561 -35.489  -4.557  1.00  0.48           H  
ATOM   1573  H02 LEU A 167      19.893 -37.656  -3.609  1.00  0.48           H  
ATOM   1574  H03 LEU A 167      20.639 -36.541  -2.293  1.00  0.48           H  
ATOM   1575  H04 LEU A 167      22.552 -37.574  -2.469  1.00  0.48           H  
ATOM   1576  H05 LEU A 167      20.518 -39.560  -3.415  1.00  0.48           H  
ATOM   1577  H06 LEU A 167      22.230 -40.045  -3.383  1.00  0.48           H  
ATOM   1578  H07 LEU A 167      19.563 -34.783  -2.708  1.00  0.48           H  
ATOM   1579  H08 LEU A 167      21.431 -39.499  -1.889  1.00  0.48           H  
ATOM   1580  H09 LEU A 167      23.702 -38.269  -4.358  1.00  0.48           H  
ATOM   1581  H10 LEU A 167      22.214 -38.407  -5.323  1.00  0.48           H  
ATOM   1582  H11 LEU A 167      22.815 -36.803  -4.839  1.00  0.48           H  
ATOM   1583  N   LEU A 168      18.460 -36.395  -5.338  1.00  0.33           N  
ATOM   1584  CA  LEU A 168      17.548 -36.815  -6.398  1.00  0.33           C  
ATOM   1585  C   LEU A 168      17.849 -36.080  -7.701  1.00  0.33           C  
ATOM   1586  O   LEU A 168      17.964 -36.696  -8.755  1.00  0.33           O  
ATOM   1587  CB  LEU A 168      16.091 -36.569  -5.977  1.00  0.33           C  
ATOM   1588  CG  LEU A 168      14.978 -37.043  -6.926  1.00  0.33           C  
ATOM   1589  CD1 LEU A 168      15.153 -38.499  -7.317  1.00  0.33           C  
ATOM   1590  CD2 LEU A 168      13.609 -36.837  -6.302  1.00  0.33           C  
ATOM   1591  H01 LEU A 168      17.693 -37.882  -6.566  1.00  0.33           H  
ATOM   1592  H02 LEU A 168      15.991 -35.484  -5.960  1.00  0.33           H  
ATOM   1593  H03 LEU A 168      15.939 -37.071  -5.021  1.00  0.33           H  
ATOM   1594  H04 LEU A 168      15.051 -36.438  -7.830  1.00  0.33           H  
ATOM   1595  H05 LEU A 168      16.129 -38.850  -6.982  1.00  0.33           H  
ATOM   1596  H06 LEU A 168      14.372 -39.098  -6.849  1.00  0.33           H  
ATOM   1597  H07 LEU A 168      15.085 -38.595  -8.401  1.00  0.33           H  
ATOM   1598  H08 LEU A 168      12.872 -37.433  -6.840  1.00  0.33           H  
ATOM   1599  H09 LEU A 168      13.635 -37.147  -5.257  1.00  0.33           H  
ATOM   1600  H10 LEU A 168      13.337 -35.783  -6.362  1.00  0.33           H  
ATOM   1601  H12 LEU A 168      18.069 -36.144  -4.441  1.00  0.33           H  
ATOM   1602  N   LYS A 169      17.979 -34.760  -7.616  1.00  0.19           N  
ATOM   1603  CA  LYS A 169      18.252 -33.947  -8.790  1.00  0.19           C  
ATOM   1604  C   LYS A 169      19.457 -34.481  -9.548  1.00  0.19           C  
ATOM   1605  O   LYS A 169      19.470 -34.498 -10.780  1.00  0.19           O  
ATOM   1606  CB  LYS A 169      18.504 -32.495  -8.401  1.00  0.19           C  
ATOM   1607  CG  LYS A 169      18.819 -31.618  -9.602  1.00  0.19           C  
ATOM   1608  CD  LYS A 169      18.953 -30.158  -9.225  1.00  0.19           C  
ATOM   1609  CE  LYS A 169      20.233 -29.908  -8.464  1.00  0.19           C  
ATOM   1610  NZ  LYS A 169      20.356 -28.455  -8.149  1.00  0.19           N  
ATOM   1611  H01 LYS A 169      17.374 -33.995  -9.434  1.00  0.19           H  
ATOM   1612  H02 LYS A 169      19.370 -32.475  -7.740  1.00  0.19           H  
ATOM   1613  H03 LYS A 169      17.614 -32.105  -7.906  1.00  0.19           H  
ATOM   1614  H04 LYS A 169      17.992 -31.707 -10.307  1.00  0.19           H  
ATOM   1615  H05 LYS A 169      19.756 -31.954 -10.047  1.00  0.19           H  
ATOM   1616  H06 LYS A 169      18.112 -29.887  -8.586  1.00  0.19           H  
ATOM   1617  H07 LYS A 169      18.954 -29.554 -10.132  1.00  0.19           H  
ATOM   1618  H08 LYS A 169      21.081 -30.218  -9.074  1.00  0.19           H  
ATOM   1619  H09 LYS A 169      20.222 -30.481  -7.537  1.00  0.19           H  
ATOM   1620  H10 LYS A 169      21.135 -28.065  -8.660  1.00  0.19           H  
ATOM   1621  H11 LYS A 169      17.886 -34.312  -6.716  1.00  0.19           H  
ATOM   1622  H12 LYS A 169      19.506 -27.979  -8.416  1.00  0.19           H  
ATOM   1623  H13 LYS A 169      20.511 -28.337  -7.158  1.00  0.19           H  
ATOM   1624  N   TYR A 170      20.471 -34.921  -8.810  1.00  0.22           N  
ATOM   1625  CA  TYR A 170      21.685 -35.397  -9.449  1.00  0.22           C  
ATOM   1626  C   TYR A 170      21.551 -36.788 -10.062  1.00  0.22           C  
ATOM   1627  O   TYR A 170      22.174 -37.081 -11.084  1.00  0.22           O  
ATOM   1628  CB  TYR A 170      22.863 -35.298  -8.489  1.00  0.22           C  
ATOM   1629  CG  TYR A 170      23.140 -33.855  -8.181  1.00  0.22           C  
ATOM   1630  CD1 TYR A 170      23.922 -33.091  -9.031  1.00  0.22           C  
ATOM   1631  CD2 TYR A 170      22.561 -33.237  -7.080  1.00  0.22           C  
ATOM   1632  CE1 TYR A 170      24.160 -31.766  -8.773  1.00  0.22           C  
ATOM   1633  CE2 TYR A 170      22.796 -31.902  -6.811  1.00  0.22           C  
ATOM   1634  CZ  TYR A 170      23.597 -31.175  -7.667  1.00  0.22           C  
ATOM   1635  OH  TYR A 170      23.840 -29.847  -7.415  1.00  0.22           O  
ATOM   1636  H01 TYR A 170      21.876 -34.739 -10.297  1.00  0.22           H  
ATOM   1637  H02 TYR A 170      23.744 -35.746  -8.949  1.00  0.22           H  
ATOM   1638  H03 TYR A 170      22.626 -35.828  -7.566  1.00  0.22           H  
ATOM   1639  H04 TYR A 170      24.355 -33.551  -9.919  1.00  0.22           H  
ATOM   1640  H05 TYR A 170      21.913 -33.813  -6.419  1.00  0.22           H  
ATOM   1641  H06 TYR A 170      24.793 -31.183  -9.442  1.00  0.22           H  
ATOM   1642  H07 TYR A 170      22.354 -31.430  -5.934  1.00  0.22           H  
ATOM   1643  H08 TYR A 170      23.947 -29.714  -6.470  1.00  0.22           H  
ATOM   1644  H14 TYR A 170      20.397 -34.924  -7.803  1.00  0.22           H  
ATOM   1645  N   ILE A 171      20.742 -37.635  -9.437  1.00  0.52           N  
ATOM   1646  CA  ILE A 171      20.439 -38.941 -10.003  1.00  0.52           C  
ATOM   1647  C   ILE A 171      19.707 -38.746 -11.339  1.00  0.52           C  
ATOM   1648  O   ILE A 171      20.019 -39.393 -12.336  1.00  0.52           O  
ATOM   1649  CB  ILE A 171      19.580 -39.792  -9.035  1.00  0.52           C  
ATOM   1650  CG1 ILE A 171      20.287 -39.946  -7.686  1.00  0.52           C  
ATOM   1651  CG2 ILE A 171      19.260 -41.152  -9.652  1.00  0.52           C  
ATOM   1652  CD1 ILE A 171      19.477 -40.729  -6.656  1.00  0.52           C  
ATOM   1653  H01 ILE A 171      21.372 -39.480 -10.166  1.00  0.52           H  
ATOM   1654  H02 ILE A 171      18.636 -39.275  -8.862  1.00  0.52           H  
ATOM   1655  H03 ILE A 171      20.429 -38.943  -7.284  1.00  0.52           H  
ATOM   1656  H04 ILE A 171      21.232 -40.465  -7.849  1.00  0.52           H  
ATOM   1657  H05 ILE A 171      18.365 -41.069 -10.269  1.00  0.52           H  
ATOM   1658  H06 ILE A 171      20.097 -41.478 -10.269  1.00  0.52           H  
ATOM   1659  H07 ILE A 171      19.087 -41.880  -8.859  1.00  0.52           H  
ATOM   1660  H08 ILE A 171      18.495 -40.963  -7.068  1.00  0.52           H  
ATOM   1661  H09 ILE A 171      20.330 -37.369  -8.554  1.00  0.52           H  
ATOM   1662  H10 ILE A 171      19.998 -41.655  -6.411  1.00  0.52           H  
ATOM   1663  H11 ILE A 171      19.358 -40.129  -5.754  1.00  0.52           H  
ATOM   1664  N   ARG A 172      18.745 -37.832 -11.360  1.00  0.59           N  
ATOM   1665  CA  ARG A 172      18.019 -37.546 -12.589  1.00  0.59           C  
ATOM   1666  C   ARG A 172      18.980 -37.003 -13.642  1.00  0.59           C  
ATOM   1667  O   ARG A 172      19.011 -37.487 -14.778  1.00  0.59           O  
ATOM   1668  CB  ARG A 172      16.885 -36.555 -12.337  1.00  0.59           C  
ATOM   1669  H01 ARG A 172      17.577 -38.473 -12.955  1.00  0.59           H  
ATOM   1670  H02 ARG A 172      16.010 -37.091 -11.968  1.00  0.59           H  
ATOM   1671  H03 ARG A 172      17.201 -35.822 -11.595  1.00  0.59           H  
ATOM   1672  H04 ARG A 172      16.633 -36.046 -13.267  1.00  0.59           H  
ATOM   1673  H12 ARG A 172      18.514 -37.330 -10.515  1.00  0.59           H  
ATOM   1674  N   LYS A 173      19.779 -36.016 -13.248  1.00  0.59           N  
ATOM   1675  CA  LYS A 173      20.682 -35.333 -14.168  1.00  0.59           C  
ATOM   1676  C   LYS A 173      21.808 -36.212 -14.718  1.00  0.59           C  
ATOM   1677  O   LYS A 173      22.065 -36.208 -15.919  1.00  0.59           O  
ATOM   1678  CB  LYS A 173      21.271 -34.079 -13.506  1.00  0.59           C  
ATOM   1679  H01 LYS A 173      20.070 -35.057 -15.027  1.00  0.59           H  
ATOM   1680  H02 LYS A 173      22.198 -33.804 -14.010  1.00  0.59           H  
ATOM   1681  H03 LYS A 173      20.559 -33.258 -13.584  1.00  0.59           H  
ATOM   1682  H04 LYS A 173      21.476 -34.284 -12.455  1.00  0.59           H  
ATOM   1683  H05 LYS A 173      19.760 -35.730 -12.280  1.00  0.59           H  
ATOM   1684  N   ILE A 174      22.485 -36.952 -13.843  1.00  0.63           N  
ATOM   1685  CA  ILE A 174      23.611 -37.789 -14.250  1.00  0.63           C  
ATOM   1686  C   ILE A 174      23.179 -39.175 -14.720  1.00  0.63           C  
ATOM   1687  O   ILE A 174      23.918 -39.850 -15.424  1.00  0.63           O  
ATOM   1688  CB  ILE A 174      24.608 -37.993 -13.092  1.00  0.63           C  
ATOM   1689  CG1 ILE A 174      25.005 -36.657 -12.475  1.00  0.63           C  
ATOM   1690  CG2 ILE A 174      25.849 -38.743 -13.568  1.00  0.63           C  
ATOM   1691  CD1 ILE A 174      25.758 -36.824 -11.185  1.00  0.63           C  
ATOM   1692  H01 ILE A 174      24.077 -37.253 -15.077  1.00  0.63           H  
ATOM   1693  H02 ILE A 174      24.113 -38.593 -12.329  1.00  0.63           H  
ATOM   1694  H03 ILE A 174      24.090 -36.106 -12.257  1.00  0.63           H  
ATOM   1695  H04 ILE A 174      25.635 -36.117 -13.182  1.00  0.63           H  
ATOM   1696  H05 ILE A 174      22.213 -36.934 -12.871  1.00  0.63           H  
ATOM   1697  H06 ILE A 174      26.677 -38.542 -12.889  1.00  0.63           H  
ATOM   1698  H07 ILE A 174      25.644 -39.813 -13.583  1.00  0.63           H  
ATOM   1699  H08 ILE A 174      26.113 -38.409 -14.571  1.00  0.63           H  
ATOM   1700  H09 ILE A 174      26.655 -36.206 -11.206  1.00  0.63           H  
ATOM   1701  H10 ILE A 174      25.125 -36.517 -10.352  1.00  0.63           H  
ATOM   1702  H11 ILE A 174      26.041 -37.869 -11.061  1.00  0.63           H  
ATOM   1703  N   GLY A 175      22.001 -39.614 -14.300  1.00  0.63           N  
ATOM   1704  CA  GLY A 175      21.527 -40.946 -14.637  1.00  0.63           C  
ATOM   1705  C   GLY A 175      21.895 -41.995 -13.601  1.00  0.63           C  
ATOM   1706  O   GLY A 175      21.015 -42.626 -13.020  1.00  0.63           O  
ATOM   1707  H01 GLY A 175      22.009 -41.233 -15.572  1.00  0.63           H  
ATOM   1708  H02 GLY A 175      20.441 -40.915 -14.728  1.00  0.63           H  
ATOM   1709  H12 GLY A 175      21.421 -39.011 -13.734  1.00  0.63           H  
ATOM   1710  N   SER A 176      23.192 -42.194 -13.384  1.00  0.67           N  
ATOM   1711  CA  SER A 176      23.697 -43.084 -12.324  1.00  0.67           C  
ATOM   1712  C   SER A 176      25.132 -42.690 -11.981  1.00  0.67           C  
ATOM   1713  O   SER A 176      25.837 -42.130 -12.826  1.00  0.67           O  
ATOM   1714  CB  SER A 176      23.639 -44.552 -12.755  1.00  0.67           C  
ATOM   1715  OG  SER A 176      24.583 -44.821 -13.780  1.00  0.67           O  
ATOM   1716  H01 SER A 176      23.063 -42.974 -11.444  1.00  0.67           H  
ATOM   1717  H02 SER A 176      22.641 -44.760 -13.140  1.00  0.67           H  
ATOM   1718  H03 SER A 176      23.859 -41.714 -13.971  1.00  0.67           H  
ATOM   1719  H04 SER A 176      23.856 -45.185 -11.895  1.00  0.67           H  
ATOM   1720  H05 SER A 176      24.732 -44.025 -14.296  1.00  0.67           H  
ATOM   1721  N   PHE A 177      25.565 -42.955 -10.748  1.00  0.33           N  
ATOM   1722  CA  PHE A 177      26.896 -42.524 -10.307  1.00  0.33           C  
ATOM   1723  C   PHE A 177      27.952 -43.577 -10.609  1.00  0.33           C  
ATOM   1724  O   PHE A 177      27.671 -44.775 -10.563  1.00  0.33           O  
ATOM   1725  CB  PHE A 177      26.919 -42.247  -8.801  1.00  0.33           C  
ATOM   1726  CG  PHE A 177      26.142 -41.024  -8.383  1.00  0.33           C  
ATOM   1727  CD1 PHE A 177      25.258 -40.407  -9.250  1.00  0.33           C  
ATOM   1728  CD2 PHE A 177      26.313 -40.487  -7.118  1.00  0.33           C  
ATOM   1729  CE1 PHE A 177      24.551 -39.281  -8.859  1.00  0.33           C  
ATOM   1730  CE2 PHE A 177      25.609 -39.358  -6.723  1.00  0.33           C  
ATOM   1731  CZ  PHE A 177      24.721 -38.763  -7.592  1.00  0.33           C  
ATOM   1732  H01 PHE A 177      27.121 -41.610 -10.857  1.00  0.33           H  
ATOM   1733  H02 PHE A 177      27.959 -42.062  -8.534  1.00  0.33           H  
ATOM   1734  H03 PHE A 177      26.498 -43.112  -8.288  1.00  0.33           H  
ATOM   1735  H04 PHE A 177      25.116 -40.811 -10.252  1.00  0.33           H  
ATOM   1736  H05 PHE A 177      27.009 -40.957  -6.424  1.00  0.33           H  
ATOM   1737  H06 PHE A 177      24.968 -43.460 -10.109  1.00  0.33           H  
ATOM   1738  H07 PHE A 177      23.860 -38.804  -9.554  1.00  0.33           H  
ATOM   1739  H08 PHE A 177      25.759 -38.943  -5.726  1.00  0.33           H  
ATOM   1740  H09 PHE A 177      24.155 -37.886  -7.279  1.00  0.33           H  
ATOM   1741  N   ASP A 178      29.175 -43.140 -10.887  1.00  0.81           N  
ATOM   1742  CA  ASP A 178      30.265 -44.095 -11.046  1.00  0.81           C  
ATOM   1743  C   ASP A 178      30.638 -44.646  -9.665  1.00  0.81           C  
ATOM   1744  O   ASP A 178      30.068 -44.228  -8.654  1.00  0.81           O  
ATOM   1745  CB  ASP A 178      31.463 -43.480 -11.800  1.00  0.81           C  
ATOM   1746  CG  ASP A 178      32.305 -42.536 -10.941  1.00  0.81           C  
ATOM   1747  OD1 ASP A 178      33.438 -42.206 -11.367  1.00  0.81           O  
ATOM   1748  OD2 ASP A 178      31.857 -42.125  -9.851  1.00  0.81           O  
ATOM   1749  H01 ASP A 178      29.939 -44.927 -11.671  1.00  0.81           H  
ATOM   1750  H02 ASP A 178      31.056 -42.889 -12.620  1.00  0.81           H  
ATOM   1751  H03 ASP A 178      32.102 -44.290 -12.152  1.00  0.81           H  
ATOM   1752  H10 ASP A 178      29.349 -42.150 -10.988  1.00  0.81           H  
ATOM   1753  N   GLU A 179      31.571 -45.587  -9.617  1.00  0.93           N  
ATOM   1754  CA  GLU A 179      31.921 -46.231  -8.351  1.00  0.93           C  
ATOM   1755  C   GLU A 179      32.519 -45.259  -7.332  1.00  0.93           C  
ATOM   1756  O   GLU A 179      32.199 -45.320  -6.161  1.00  0.93           O  
ATOM   1757  CB  GLU A 179      32.873 -47.406  -8.572  1.00  0.93           C  
ATOM   1758  CG  GLU A 179      33.036 -48.275  -7.325  1.00  0.93           C  
ATOM   1759  CD  GLU A 179      33.546 -49.680  -7.648  1.00  0.93           C  
ATOM   1760  OE1 GLU A 179      34.094 -49.867  -8.754  1.00  0.93           O  
ATOM   1761  OE2 GLU A 179      33.399 -50.594  -6.794  1.00  0.93           O  
ATOM   1762  H01 GLU A 179      30.984 -46.602  -7.935  1.00  0.93           H  
ATOM   1763  H02 GLU A 179      33.852 -46.995  -8.817  1.00  0.93           H  
ATOM   1764  H03 GLU A 179      32.483 -48.024  -9.380  1.00  0.93           H  
ATOM   1765  H04 GLU A 179      32.046 -45.862 -10.465  1.00  0.93           H  
ATOM   1766  H05 GLU A 179      32.053 -48.379  -6.866  1.00  0.93           H  
ATOM   1767  H06 GLU A 179      33.745 -47.792  -6.653  1.00  0.93           H  
ATOM   1768  N   THR A 180      33.394 -44.371  -7.784  1.00  0.89           N  
ATOM   1769  CA  THR A 180      34.005 -43.384  -6.904  1.00  0.89           C  
ATOM   1770  C   THR A 180      32.971 -42.516  -6.197  1.00  0.89           C  
ATOM   1771  O   THR A 180      33.014 -42.363  -4.966  1.00  0.89           O  
ATOM   1772  CB  THR A 180      34.977 -42.479  -7.689  1.00  0.89           C  
ATOM   1773  CG2 THR A 180      35.641 -41.469  -6.765  1.00  0.89           C  
ATOM   1774  OG1 THR A 180      35.982 -43.300  -8.282  1.00  0.89           O  
ATOM   1775  H01 THR A 180      34.552 -43.944  -6.145  1.00  0.89           H  
ATOM   1776  H02 THR A 180      34.420 -41.936  -8.453  1.00  0.89           H  
ATOM   1777  H03 THR A 180      36.556 -41.100  -7.228  1.00  0.89           H  
ATOM   1778  H04 THR A 180      34.962 -40.635  -6.589  1.00  0.89           H  
ATOM   1779  H05 THR A 180      35.882 -41.948  -5.816  1.00  0.89           H  
ATOM   1780  H06 THR A 180      36.172 -42.984  -9.168  1.00  0.89           H  
ATOM   1781  H07 THR A 180      33.643 -44.379  -8.763  1.00  0.89           H  
ATOM   1782  N   CYS A 181      32.052 -41.955  -6.981  1.00  0.48           N  
ATOM   1783  CA  CYS A 181      30.971 -41.107  -6.467  1.00  0.48           C  
ATOM   1784  C   CYS A 181      29.977 -41.866  -5.582  1.00  0.48           C  
ATOM   1785  O   CYS A 181      29.584 -41.377  -4.524  1.00  0.48           O  
ATOM   1786  CB  CYS A 181      30.229 -40.419  -7.626  1.00  0.48           C  
ATOM   1787  SG  CYS A 181      31.250 -39.212  -8.527  1.00  0.48           S  
ATOM   1788  H01 CYS A 181      31.444 -40.355  -5.835  1.00  0.48           H  
ATOM   1789  H02 CYS A 181      29.394 -39.870  -7.191  1.00  0.48           H  
ATOM   1790  H03 CYS A 181      29.899 -41.185  -8.328  1.00  0.48           H  
ATOM   1791  H04 CYS A 181      31.430 -38.123  -7.767  1.00  0.48           H  
ATOM   1792  H07 CYS A 181      32.102 -42.121  -7.976  1.00  0.48           H  
ATOM   1793  N   THR A 182      29.561 -43.050  -6.029  1.00  0.63           N  
ATOM   1794  CA  THR A 182      28.664 -43.890  -5.241  1.00  0.63           C  
ATOM   1795  C   THR A 182      29.292 -44.190  -3.881  1.00  0.63           C  
ATOM   1796  O   THR A 182      28.624 -44.145  -2.847  1.00  0.63           O  
ATOM   1797  CB  THR A 182      28.365 -45.241  -5.938  1.00  0.63           C  
ATOM   1798  CG2 THR A 182      27.410 -46.059  -5.081  1.00  0.63           C  
ATOM   1799  OG1 THR A 182      27.756 -45.018  -7.214  1.00  0.63           O  
ATOM   1800  H01 THR A 182      27.731 -43.338  -5.130  1.00  0.63           H  
ATOM   1801  H02 THR A 182      29.305 -45.777  -6.071  1.00  0.63           H  
ATOM   1802  H03 THR A 182      26.463 -46.178  -5.607  1.00  0.63           H  
ATOM   1803  H04 THR A 182      27.844 -47.040  -4.888  1.00  0.63           H  
ATOM   1804  H05 THR A 182      29.873 -43.374  -6.933  1.00  0.63           H  
ATOM   1805  H06 THR A 182      27.238 -45.545  -4.135  1.00  0.63           H  
ATOM   1806  H07 THR A 182      27.515 -45.861  -7.606  1.00  0.63           H  
ATOM   1807  N   ARG A 183      30.584 -44.499  -3.890  1.00  0.78           N  
ATOM   1808  CA  ARG A 183      31.287 -44.889  -2.672  1.00  0.78           C  
ATOM   1809  C   ARG A 183      31.412 -43.709  -1.712  1.00  0.78           C  
ATOM   1810  O   ARG A 183      31.177 -43.848  -0.506  1.00  0.78           O  
ATOM   1811  CB  ARG A 183      32.670 -45.454  -3.025  1.00  0.78           C  
ATOM   1812  CG  ARG A 183      33.556 -45.793  -1.833  1.00  0.78           C  
ATOM   1813  CD  ARG A 183      34.950 -46.234  -2.310  1.00  0.78           C  
ATOM   1814  NE  ARG A 183      35.701 -45.131  -2.905  1.00  0.78           N  
ATOM   1815  CZ  ARG A 183      36.675 -45.280  -3.800  1.00  0.78           C  
ATOM   1816  NH1 ARG A 183      37.025 -46.493  -4.215  1.00  0.78           N  
ATOM   1817  NH2 ARG A 183      37.298 -44.207  -4.280  1.00  0.78           N  
ATOM   1818  H01 ARG A 183      30.709 -45.665  -2.170  1.00  0.78           H  
ATOM   1819  H02 ARG A 183      33.188 -44.666  -3.572  1.00  0.78           H  
ATOM   1820  H03 ARG A 183      32.525 -46.364  -3.607  1.00  0.78           H  
ATOM   1821  H04 ARG A 183      33.099 -46.609  -1.274  1.00  0.78           H  
ATOM   1822  H05 ARG A 183      33.655 -44.914  -1.196  1.00  0.78           H  
ATOM   1823  H06 ARG A 183      34.817 -47.000  -3.074  1.00  0.78           H  
ATOM   1824  H07 ARG A 183      35.508 -46.621  -1.457  1.00  0.78           H  
ATOM   1825  H08 ARG A 183      31.093 -44.463  -4.762  1.00  0.78           H  
ATOM   1826  H09 ARG A 183      35.465 -44.192  -2.618  1.00  0.78           H  
ATOM   1827  H10 ARG A 183      37.764 -46.600  -4.895  1.00  0.78           H  
ATOM   1828  H11 ARG A 183      36.552 -47.307  -3.851  1.00  0.78           H  
ATOM   1829  H12 ARG A 183      37.032 -43.285  -3.965  1.00  0.78           H  
ATOM   1830  H13 ARG A 183      38.037 -44.314  -4.960  1.00  0.78           H  
ATOM   1831  N   PHE A 184      31.768 -42.544  -2.249  1.00  0.44           N  
ATOM   1832  CA  PHE A 184      31.908 -41.359  -1.420  1.00  0.44           C  
ATOM   1833  C   PHE A 184      30.584 -40.987  -0.754  1.00  0.44           C  
ATOM   1834  O   PHE A 184      30.511 -40.920   0.468  1.00  0.44           O  
ATOM   1835  CB  PHE A 184      32.456 -40.164  -2.214  1.00  0.44           C  
ATOM   1836  CG  PHE A 184      32.664 -38.928  -1.368  1.00  0.44           C  
ATOM   1837  CD1 PHE A 184      33.853 -38.741  -0.672  1.00  0.44           C  
ATOM   1838  CD2 PHE A 184      31.664 -37.968  -1.251  1.00  0.44           C  
ATOM   1839  CE1 PHE A 184      34.050 -37.612   0.117  1.00  0.44           C  
ATOM   1840  CE2 PHE A 184      31.847 -36.833  -0.464  1.00  0.44           C  
ATOM   1841  CZ  PHE A 184      33.044 -36.654   0.221  1.00  0.44           C  
ATOM   1842  H01 PHE A 184      32.631 -41.605  -0.642  1.00  0.44           H  
ATOM   1843  H02 PHE A 184      31.715 -39.914  -2.973  1.00  0.44           H  
ATOM   1844  H03 PHE A 184      33.412 -40.449  -2.653  1.00  0.44           H  
ATOM   1845  H04 PHE A 184      34.642 -39.489  -0.745  1.00  0.44           H  
ATOM   1846  H05 PHE A 184      30.723 -38.106  -1.783  1.00  0.44           H  
ATOM   1847  H06 PHE A 184      34.990 -37.477   0.653  1.00  0.44           H  
ATOM   1848  H07 PHE A 184      31.055 -36.088  -0.385  1.00  0.44           H  
ATOM   1849  H08 PHE A 184      33.194 -35.767   0.837  1.00  0.44           H  
ATOM   1850  H14 PHE A 184      31.942 -42.483  -3.242  1.00  0.44           H  
ATOM   1851  N   TYR A 185      29.547 -40.743  -1.551  1.00  0.30           N  
ATOM   1852  CA  TYR A 185      28.242 -40.376  -1.001  1.00  0.30           C  
ATOM   1853  C   TYR A 185      27.610 -41.442  -0.108  1.00  0.30           C  
ATOM   1854  O   TYR A 185      26.952 -41.115   0.876  1.00  0.30           O  
ATOM   1855  CB  TYR A 185      27.283 -39.866  -2.091  1.00  0.30           C  
ATOM   1856  CG  TYR A 185      27.741 -38.511  -2.560  1.00  0.30           C  
ATOM   1857  CD1 TYR A 185      27.500 -37.377  -1.787  1.00  0.30           C  
ATOM   1858  CD2 TYR A 185      28.511 -38.375  -3.706  1.00  0.30           C  
ATOM   1859  CE1 TYR A 185      27.967 -36.136  -2.173  1.00  0.30           C  
ATOM   1860  CE2 TYR A 185      28.978 -37.127  -4.108  1.00  0.30           C  
ATOM   1861  CZ  TYR A 185      28.705 -36.016  -3.332  1.00  0.30           C  
ATOM   1862  OH  TYR A 185      29.166 -34.783  -3.715  1.00  0.30           O  
ATOM   1863  H01 TYR A 185      28.438 -39.543  -0.326  1.00  0.30           H  
ATOM   1864  H02 TYR A 185      26.274 -39.791  -1.684  1.00  0.30           H  
ATOM   1865  H03 TYR A 185      27.281 -40.561  -2.930  1.00  0.30           H  
ATOM   1866  H04 TYR A 185      26.933 -37.471  -0.861  1.00  0.30           H  
ATOM   1867  H05 TYR A 185      28.753 -39.257  -4.299  1.00  0.30           H  
ATOM   1868  H06 TYR A 185      27.754 -35.257  -1.565  1.00  0.30           H  
ATOM   1869  H07 TYR A 185      29.555 -37.026  -5.028  1.00  0.30           H  
ATOM   1870  H08 TYR A 185      29.232 -34.212  -2.946  1.00  0.30           H  
ATOM   1871  H09 TYR A 185      29.663 -40.812  -2.552  1.00  0.30           H  
ATOM   1872  N   THR A 186      27.797 -42.713  -0.438  1.00  0.48           N  
ATOM   1873  CA  THR A 186      27.277 -43.748   0.439  1.00  0.48           C  
ATOM   1874  C   THR A 186      27.966 -43.619   1.800  1.00  0.48           C  
ATOM   1875  O   THR A 186      27.321 -43.685   2.861  1.00  0.48           O  
ATOM   1876  CB  THR A 186      27.496 -45.139  -0.144  1.00  0.48           C  
ATOM   1877  CG2 THR A 186      27.001 -46.195   0.827  1.00  0.48           C  
ATOM   1878  OG1 THR A 186      26.783 -45.248  -1.389  1.00  0.48           O  
ATOM   1879  H01 THR A 186      26.201 -43.617   0.549  1.00  0.48           H  
ATOM   1880  H02 THR A 186      28.561 -45.295  -0.317  1.00  0.48           H  
ATOM   1881  H03 THR A 186      25.995 -46.504   0.545  1.00  0.48           H  
ATOM   1882  H04 THR A 186      27.667 -47.057   0.797  1.00  0.48           H  
ATOM   1883  H05 THR A 186      26.984 -45.783   1.836  1.00  0.48           H  
ATOM   1884  H06 THR A 186      26.534 -46.163  -1.537  1.00  0.48           H  
ATOM   1885  H09 THR A 186      28.292 -42.957  -1.284  1.00  0.48           H  
ATOM   1886  N   ALA A 187      29.273 -43.387   1.772  1.00  0.74           N  
ATOM   1887  CA  ALA A 187      30.040 -43.275   3.011  1.00  0.74           C  
ATOM   1888  C   ALA A 187      29.554 -42.102   3.865  1.00  0.74           C  
ATOM   1889  O   ALA A 187      29.433 -42.219   5.096  1.00  0.74           O  
ATOM   1890  CB  ALA A 187      31.529 -43.148   2.710  1.00  0.74           C  
ATOM   1891  H01 ALA A 187      29.881 -44.187   3.586  1.00  0.74           H  
ATOM   1892  H02 ALA A 187      32.095 -43.759   3.413  1.00  0.74           H  
ATOM   1893  H03 ALA A 187      31.725 -43.489   1.694  1.00  0.74           H  
ATOM   1894  H04 ALA A 187      31.833 -42.106   2.809  1.00  0.74           H  
ATOM   1895  H07 ALA A 187      29.743 -43.287   0.884  1.00  0.74           H  
ATOM   1896  N   GLU A 188      29.259 -40.969   3.230  1.00  0.52           N  
ATOM   1897  CA  GLU A 188      28.723 -39.851   4.010  1.00  0.52           C  
ATOM   1898  C   GLU A 188      27.358 -40.198   4.610  1.00  0.52           C  
ATOM   1899  O   GLU A 188      27.069 -39.835   5.749  1.00  0.52           O  
ATOM   1900  CB  GLU A 188      28.663 -38.555   3.193  1.00  0.52           C  
ATOM   1901  CG  GLU A 188      30.027 -38.076   2.721  1.00  0.52           C  
ATOM   1902  CD  GLU A 188      30.067 -36.580   2.462  1.00  0.52           C  
ATOM   1903  OE1 GLU A 188      29.023 -36.008   2.094  1.00  0.52           O  
ATOM   1904  OE2 GLU A 188      31.146 -35.968   2.642  1.00  0.52           O  
ATOM   1905  H01 GLU A 188      29.414 -39.674   4.834  1.00  0.52           H  
ATOM   1906  H02 GLU A 188      28.258 -37.781   3.846  1.00  0.52           H  
ATOM   1907  H03 GLU A 188      28.034 -38.725   2.319  1.00  0.52           H  
ATOM   1908  H04 GLU A 188      30.243 -38.578   1.778  1.00  0.52           H  
ATOM   1909  H05 GLU A 188      29.402 -40.883   2.234  1.00  0.52           H  
ATOM   1910  H06 GLU A 188      30.766 -38.318   3.485  1.00  0.52           H  
ATOM   1911  N   ILE A 189      26.521 -40.908   3.853  1.00  0.19           N  
ATOM   1912  CA  ILE A 189      25.210 -41.331   4.371  1.00  0.19           C  
ATOM   1913  C   ILE A 189      25.335 -42.303   5.547  1.00  0.19           C  
ATOM   1914  O   ILE A 189      24.595 -42.197   6.529  1.00  0.19           O  
ATOM   1915  CB  ILE A 189      24.322 -41.953   3.279  1.00  0.19           C  
ATOM   1916  CG1 ILE A 189      24.013 -40.919   2.192  1.00  0.19           C  
ATOM   1917  CG2 ILE A 189      23.024 -42.502   3.887  1.00  0.19           C  
ATOM   1918  CD1 ILE A 189      23.527 -41.530   0.891  1.00  0.19           C  
ATOM   1919  H01 ILE A 189      24.730 -40.419   4.727  1.00  0.19           H  
ATOM   1920  H02 ILE A 189      24.863 -42.783   2.824  1.00  0.19           H  
ATOM   1921  H03 ILE A 189      24.946 -40.400   1.971  1.00  0.19           H  
ATOM   1922  H04 ILE A 189      23.242 -40.245   2.566  1.00  0.19           H  
ATOM   1923  H05 ILE A 189      22.222 -42.435   3.152  1.00  0.19           H  
ATOM   1924  H06 ILE A 189      23.168 -43.544   4.173  1.00  0.19           H  
ATOM   1925  H07 ILE A 189      26.790 -41.159   2.912  1.00  0.19           H  
ATOM   1926  H08 ILE A 189      22.759 -41.917   4.767  1.00  0.19           H  
ATOM   1927  H09 ILE A 189      22.646 -40.990   0.543  1.00  0.19           H  
ATOM   1928  H10 ILE A 189      24.314 -41.461   0.140  1.00  0.19           H  
ATOM   1929  H11 ILE A 189      23.270 -42.577   1.054  1.00  0.19           H  
ATOM   1930  N   VAL A 190      26.274 -43.240   5.446  1.00  0.56           N  
ATOM   1931  CA  VAL A 190      26.559 -44.186   6.531  1.00  0.56           C  
ATOM   1932  C   VAL A 190      27.014 -43.448   7.783  1.00  0.56           C  
ATOM   1933  O   VAL A 190      26.525 -43.694   8.883  1.00  0.56           O  
ATOM   1934  CB  VAL A 190      27.631 -45.213   6.104  1.00  0.56           C  
ATOM   1935  CG1 VAL A 190      28.233 -45.923   7.317  1.00  0.56           C  
ATOM   1936  CG2 VAL A 190      27.026 -46.220   5.109  1.00  0.56           C  
ATOM   1937  H01 VAL A 190      25.637 -44.722   6.755  1.00  0.56           H  
ATOM   1938  H02 VAL A 190      28.443 -44.682   5.608  1.00  0.56           H  
ATOM   1939  H03 VAL A 190      29.135 -45.399   7.634  1.00  0.56           H  
ATOM   1940  H04 VAL A 190      27.510 -45.926   8.133  1.00  0.56           H  
ATOM   1941  H05 VAL A 190      28.485 -46.949   7.050  1.00  0.56           H  
ATOM   1942  H06 VAL A 190      26.112 -45.805   4.684  1.00  0.56           H  
ATOM   1943  H07 VAL A 190      27.741 -46.417   4.310  1.00  0.56           H  
ATOM   1944  H08 VAL A 190      26.795 -47.150   5.628  1.00  0.56           H  
ATOM   1945  H12 VAL A 190      26.810 -43.302   4.592  1.00  0.56           H  
ATOM   1946  N   SER A 191      27.949 -42.528   7.599  1.00  0.63           N  
ATOM   1947  CA  SER A 191      28.447 -41.721   8.694  1.00  0.63           C  
ATOM   1948  C   SER A 191      27.331 -40.900   9.354  1.00  0.63           C  
ATOM   1949  O   SER A 191      27.297 -40.761  10.583  1.00  0.63           O  
ATOM   1950  CB  SER A 191      29.607 -40.837   8.206  1.00  0.63           C  
ATOM   1951  OG  SER A 191      29.958 -39.884   9.193  1.00  0.63           O  
ATOM   1952  H01 SER A 191      28.828 -42.386   9.468  1.00  0.63           H  
ATOM   1953  H02 SER A 191      29.291 -40.310   7.306  1.00  0.63           H  
ATOM   1954  H03 SER A 191      30.471 -41.466   7.991  1.00  0.63           H  
ATOM   1955  H04 SER A 191      30.172 -40.336  10.013  1.00  0.63           H  
ATOM   1956  H09 SER A 191      28.324 -42.386   6.672  1.00  0.63           H  
ATOM   1957  N   ALA A 192      26.413 -40.364   8.546  1.00  0.41           N  
ATOM   1958  CA  ALA A 192      25.288 -39.589   9.082  1.00  0.41           C  
ATOM   1959  C   ALA A 192      24.328 -40.489   9.871  1.00  0.41           C  
ATOM   1960  O   ALA A 192      23.930 -40.160  10.985  1.00  0.41           O  
ATOM   1961  CB  ALA A 192      24.547 -38.861   7.970  1.00  0.41           C  
ATOM   1962  H01 ALA A 192      25.694 -38.842   9.765  1.00  0.41           H  
ATOM   1963  H02 ALA A 192      23.642 -38.407   8.374  1.00  0.41           H  
ATOM   1964  H03 ALA A 192      25.188 -38.084   7.554  1.00  0.41           H  
ATOM   1965  H04 ALA A 192      24.279 -39.570   7.186  1.00  0.41           H  
ATOM   1966  H05 ALA A 192      26.494 -40.494   7.548  1.00  0.41           H  
ATOM   1967  N   LEU A 193      23.980 -41.639   9.302  1.00  0.37           N  
ATOM   1968  CA  LEU A 193      23.103 -42.582   9.989  1.00  0.37           C  
ATOM   1969  C   LEU A 193      23.720 -43.078  11.298  1.00  0.37           C  
ATOM   1970  O   LEU A 193      22.997 -43.300  12.280  1.00  0.37           O  
ATOM   1971  CB  LEU A 193      22.719 -43.758   9.087  1.00  0.37           C  
ATOM   1972  CG  LEU A 193      21.779 -43.444   7.916  1.00  0.37           C  
ATOM   1973  CD1 LEU A 193      21.515 -44.692   7.056  1.00  0.37           C  
ATOM   1974  CD2 LEU A 193      20.464 -42.839   8.419  1.00  0.37           C  
ATOM   1975  H01 LEU A 193      22.190 -42.041  10.236  1.00  0.37           H  
ATOM   1976  H02 LEU A 193      22.163 -44.443   9.727  1.00  0.37           H  
ATOM   1977  H03 LEU A 193      23.638 -44.172   8.673  1.00  0.37           H  
ATOM   1978  H04 LEU A 193      22.274 -42.707   7.284  1.00  0.37           H  
ATOM   1979  H05 LEU A 193      24.328 -41.863   8.381  1.00  0.37           H  
ATOM   1980  H06 LEU A 193      20.667 -44.506   6.397  1.00  0.37           H  
ATOM   1981  H07 LEU A 193      22.398 -44.915   6.457  1.00  0.37           H  
ATOM   1982  H08 LEU A 193      21.292 -45.540   7.704  1.00  0.37           H  
ATOM   1983  H09 LEU A 193      19.676 -43.591   8.369  1.00  0.37           H  
ATOM   1984  H10 LEU A 193      20.586 -42.510   9.451  1.00  0.37           H  
ATOM   1985  H11 LEU A 193      20.193 -41.987   7.795  1.00  0.37           H  
ATOM   1986  N   GLU A 194      25.038 -43.263  11.316  1.00  0.70           N  
ATOM   1987  CA  GLU A 194      25.697 -43.675  12.555  1.00  0.70           C  
ATOM   1988  C   GLU A 194      25.459 -42.627  13.638  1.00  0.70           C  
ATOM   1989  O   GLU A 194      25.113 -42.955  14.776  1.00  0.70           O  
ATOM   1990  CB  GLU A 194      27.197 -43.886  12.362  1.00  0.70           C  
ATOM   1991  CG  GLU A 194      27.889 -44.374  13.627  1.00  0.70           C  
ATOM   1992  CD  GLU A 194      29.377 -44.591  13.430  1.00  0.70           C  
ATOM   1993  OE1 GLU A 194      29.946 -44.003  12.484  1.00  0.70           O  
ATOM   1994  OE2 GLU A 194      29.972 -45.345  14.223  1.00  0.70           O  
ATOM   1995  H01 GLU A 194      25.265 -44.629  12.858  1.00  0.70           H  
ATOM   1996  H02 GLU A 194      27.634 -42.923  12.099  1.00  0.70           H  
ATOM   1997  H03 GLU A 194      27.348 -44.624  11.574  1.00  0.70           H  
ATOM   1998  H04 GLU A 194      27.448 -45.334  13.895  1.00  0.70           H  
ATOM   1999  H05 GLU A 194      27.744 -43.633  14.413  1.00  0.70           H  
ATOM   2000  H12 GLU A 194      25.581 -43.119  10.477  1.00  0.70           H  
ATOM   2001  N   TYR A 195      25.647 -41.364  13.276  1.00  0.48           N  
ATOM   2002  CA  TYR A 195      25.391 -40.275  14.207  1.00  0.48           C  
ATOM   2003  C   TYR A 195      23.939 -40.294  14.674  1.00  0.48           C  
ATOM   2004  O   TYR A 195      23.656 -40.219  15.863  1.00  0.48           O  
ATOM   2005  CB  TYR A 195      25.727 -38.926  13.568  1.00  0.48           C  
ATOM   2006  CG  TYR A 195      25.333 -37.750  14.431  1.00  0.48           C  
ATOM   2007  CD1 TYR A 195      26.161 -37.307  15.456  1.00  0.48           C  
ATOM   2008  CD2 TYR A 195      24.122 -37.095  14.234  1.00  0.48           C  
ATOM   2009  CE1 TYR A 195      25.797 -36.229  16.251  1.00  0.48           C  
ATOM   2010  CE2 TYR A 195      23.745 -36.030  15.028  1.00  0.48           C  
ATOM   2011  CZ  TYR A 195      24.584 -35.596  16.033  1.00  0.48           C  
ATOM   2012  OH  TYR A 195      24.205 -34.523  16.815  1.00  0.48           O  
ATOM   2013  H01 TYR A 195      26.034 -40.415  15.076  1.00  0.48           H  
ATOM   2014  H02 TYR A 195      25.159 -38.854  12.640  1.00  0.48           H  
ATOM   2015  H03 TYR A 195      26.802 -38.883  13.390  1.00  0.48           H  
ATOM   2016  H04 TYR A 195      27.109 -37.813  15.638  1.00  0.48           H  
ATOM   2017  H05 TYR A 195      23.457 -37.429  13.437  1.00  0.48           H  
ATOM   2018  H06 TYR A 195      25.972 -41.156  12.343  1.00  0.48           H  
ATOM   2019  H07 TYR A 195      26.462 -35.882  17.042  1.00  0.48           H  
ATOM   2020  H08 TYR A 195      22.789 -35.534  14.861  1.00  0.48           H  
ATOM   2021  H09 TYR A 195      24.218 -33.721  16.287  1.00  0.48           H  
ATOM   2022  N   LEU A 196      23.012 -40.399  13.733  1.00  0.22           N  
ATOM   2023  CA  LEU A 196      21.591 -40.302  14.049  1.00  0.22           C  
ATOM   2024  C   LEU A 196      21.165 -41.432  14.981  1.00  0.22           C  
ATOM   2025  O   LEU A 196      20.505 -41.205  15.998  1.00  0.22           O  
ATOM   2026  CB  LEU A 196      20.775 -40.344  12.757  1.00  0.22           C  
ATOM   2027  CG  LEU A 196      19.393 -39.700  12.718  1.00  0.22           C  
ATOM   2028  CD1 LEU A 196      19.463 -38.246  13.172  1.00  0.22           C  
ATOM   2029  CD2 LEU A 196      18.759 -39.828  11.310  1.00  0.22           C  
ATOM   2030  H01 LEU A 196      21.409 -39.356  14.560  1.00  0.22           H  
ATOM   2031  H02 LEU A 196      20.565 -41.405  12.622  1.00  0.22           H  
ATOM   2032  H03 LEU A 196      21.374 -39.857  11.988  1.00  0.22           H  
ATOM   2033  H04 LEU A 196      18.747 -40.234  13.415  1.00  0.22           H  
ATOM   2034  H05 LEU A 196      20.156 -37.699  12.532  1.00  0.22           H  
ATOM   2035  H06 LEU A 196      18.473 -37.795  13.103  1.00  0.22           H  
ATOM   2036  H07 LEU A 196      19.811 -38.203  14.204  1.00  0.22           H  
ATOM   2037  H08 LEU A 196      17.867 -39.204  11.256  1.00  0.22           H  
ATOM   2038  H09 LEU A 196      19.476 -39.501  10.557  1.00  0.22           H  
ATOM   2039  H10 LEU A 196      23.296 -40.550  12.775  1.00  0.22           H  
ATOM   2040  H11 LEU A 196      18.487 -40.867  11.127  1.00  0.22           H  
ATOM   2041  N   HIS A 197      21.558 -42.649  14.633  1.00  0.59           N  
ATOM   2042  CA  HIS A 197      21.189 -43.831  15.405  1.00  0.59           C  
ATOM   2043  C   HIS A 197      21.797 -43.821  16.799  1.00  0.59           C  
ATOM   2044  O   HIS A 197      21.166 -44.260  17.765  1.00  0.59           O  
ATOM   2045  CB  HIS A 197      21.596 -45.103  14.649  1.00  0.59           C  
ATOM   2046  CG  HIS A 197      20.806 -45.327  13.392  1.00  0.59           C  
ATOM   2047  CD2 HIS A 197      19.695 -44.709  12.921  1.00  0.59           C  
ATOM   2048  ND1 HIS A 197      21.139 -46.283  12.458  1.00  0.59           N  
ATOM   2049  CE1 HIS A 197      20.260 -46.252  11.467  1.00  0.59           C  
ATOM   2050  NE2 HIS A 197      19.373 -45.308  11.725  1.00  0.59           N  
ATOM   2051  H01 HIS A 197      20.106 -43.817  15.529  1.00  0.59           H  
ATOM   2052  H02 HIS A 197      21.397 -45.947  15.309  1.00  0.59           H  
ATOM   2053  H03 HIS A 197      22.651 -45.027  14.386  1.00  0.59           H  
ATOM   2054  H04 HIS A 197      19.157 -43.891  13.400  1.00  0.59           H  
ATOM   2055  H05 HIS A 197      20.268 -46.896  10.588  1.00  0.59           H  
ATOM   2056  H06 HIS A 197      18.586 -45.065  11.140  1.00  0.59           H  
ATOM   2057  H12 HIS A 197      22.130 -42.762  13.808  1.00  0.59           H  
ATOM   2058  N   GLY A 198      23.025 -43.322  16.899  1.00  0.85           N  
ATOM   2059  CA  GLY A 198      23.663 -43.132  18.191  1.00  0.85           C  
ATOM   2060  C   GLY A 198      22.879 -42.178  19.083  1.00  0.85           C  
ATOM   2061  O   GLY A 198      22.938 -42.270  20.308  1.00  0.85           O  
ATOM   2062  H01 GLY A 198      24.647 -42.697  18.018  1.00  0.85           H  
ATOM   2063  H02 GLY A 198      23.741 -44.098  18.691  1.00  0.85           H  
ATOM   2064  H07 GLY A 198      23.526 -43.069  16.059  1.00  0.85           H  
ATOM   2065  N   LYS A 199      22.133 -41.261  18.473  1.00  0.67           N  
ATOM   2066  CA  LYS A 199      21.279 -40.353  19.238  1.00  0.67           C  
ATOM   2067  C   LYS A 199      19.884 -40.921  19.515  1.00  0.67           C  
ATOM   2068  O   LYS A 199      19.035 -40.253  20.114  1.00  0.67           O  
ATOM   2069  CB  LYS A 199      21.207 -38.972  18.566  1.00  0.67           C  
ATOM   2070  CG  LYS A 199      22.546 -38.242  18.620  1.00  0.67           C  
ATOM   2071  CD  LYS A 199      22.462 -36.795  18.145  1.00  0.67           C  
ATOM   2072  CE  LYS A 199      21.357 -36.041  18.854  1.00  0.67           C  
ATOM   2073  NZ  LYS A 199      21.869 -34.863  19.608  1.00  0.67           N  
ATOM   2074  H01 LYS A 199      21.748 -40.236  20.215  1.00  0.67           H  
ATOM   2075  H02 LYS A 199      20.474 -38.372  19.105  1.00  0.67           H  
ATOM   2076  H03 LYS A 199      22.157 -41.191  17.466  1.00  0.67           H  
ATOM   2077  H04 LYS A 199      20.917 -39.101  17.523  1.00  0.67           H  
ATOM   2078  H05 LYS A 199      23.226 -38.764  17.947  1.00  0.67           H  
ATOM   2079  H06 LYS A 199      22.904 -38.249  19.650  1.00  0.67           H  
ATOM   2080  H07 LYS A 199      22.243 -36.798  17.077  1.00  0.67           H  
ATOM   2081  H08 LYS A 199      23.413 -36.301  18.344  1.00  0.67           H  
ATOM   2082  H09 LYS A 199      20.897 -36.721  19.571  1.00  0.67           H  
ATOM   2083  H10 LYS A 199      20.635 -35.697  18.113  1.00  0.67           H  
ATOM   2084  H11 LYS A 199      22.718 -34.529  19.174  1.00  0.67           H  
ATOM   2085  H12 LYS A 199      21.175 -34.129  19.599  1.00  0.67           H  
ATOM   2086  H13 LYS A 199      22.063 -35.132  20.562  1.00  0.67           H  
ATOM   2087  N   GLY A 200      19.654 -42.162  19.104  1.00  0.78           N  
ATOM   2088  CA  GLY A 200      18.360 -42.791  19.304  1.00  0.78           C  
ATOM   2089  C   GLY A 200      17.273 -42.230  18.402  1.00  0.78           C  
ATOM   2090  O   GLY A 200      16.095 -42.241  18.764  1.00  0.78           O  
ATOM   2091  H01 GLY A 200      18.060 -42.592  20.333  1.00  0.78           H  
ATOM   2092  H02 GLY A 200      18.459 -43.858  19.105  1.00  0.78           H  
ATOM   2093  H14 GLY A 200      20.391 -42.678  18.645  1.00  0.78           H  
ATOM   2094  N   ILE A 201      17.667 -41.745  17.224  1.00  0.41           N  
ATOM   2095  CA  ILE A 201      16.722 -41.194  16.253  1.00  0.41           C  
ATOM   2096  C   ILE A 201      16.649 -42.066  14.997  1.00  0.41           C  
ATOM   2097  O   ILE A 201      17.677 -42.391  14.409  1.00  0.41           O  
ATOM   2098  CB  ILE A 201      17.120 -39.759  15.850  1.00  0.41           C  
ATOM   2099  CG1 ILE A 201      17.267 -38.868  17.091  1.00  0.41           C  
ATOM   2100  CG2 ILE A 201      16.099 -39.163  14.881  1.00  0.41           C  
ATOM   2101  CD1 ILE A 201      17.744 -37.459  16.781  1.00  0.41           C  
ATOM   2102  H01 ILE A 201      15.743 -41.175  16.731  1.00  0.41           H  
ATOM   2103  H02 ILE A 201      18.084 -39.806  15.344  1.00  0.41           H  
ATOM   2104  H03 ILE A 201      18.651 -41.759  16.995  1.00  0.41           H  
ATOM   2105  H04 ILE A 201      18.026 -39.328  17.724  1.00  0.41           H  
ATOM   2106  H05 ILE A 201      16.297 -38.803  17.585  1.00  0.41           H  
ATOM   2107  H06 ILE A 201      15.230 -38.813  15.439  1.00  0.41           H  
ATOM   2108  H07 ILE A 201      16.549 -38.325  14.348  1.00  0.41           H  
ATOM   2109  H08 ILE A 201      15.788 -39.925  14.166  1.00  0.41           H  
ATOM   2110  H09 ILE A 201      18.721 -37.504  16.300  1.00  0.41           H  
ATOM   2111  H10 ILE A 201      17.033 -36.973  16.113  1.00  0.41           H  
ATOM   2112  H11 ILE A 201      17.821 -36.889  17.707  1.00  0.41           H  
ATOM   2113  N   ILE A 202      15.458 -42.440  14.577  1.00  0.37           N  
ATOM   2114  CA  ILE A 202      15.213 -43.173  13.366  1.00  0.37           C  
ATOM   2115  C   ILE A 202      14.639 -42.253  12.309  1.00  0.37           C  
ATOM   2116  O   ILE A 202      13.677 -41.597  12.528  1.00  0.37           O  
ATOM   2117  CB  ILE A 202      14.235 -44.274  13.579  1.00  0.37           C  
ATOM   2118  CG1 ILE A 202      14.699 -45.176  14.681  1.00  0.37           C  
ATOM   2119  CG2 ILE A 202      13.970 -45.063  12.279  1.00  0.37           C  
ATOM   2120  CD1 ILE A 202      13.670 -46.015  15.095  1.00  0.37           C  
ATOM   2121  H01 ILE A 202      16.169 -43.590  13.048  1.00  0.37           H  
ATOM   2122  H02 ILE A 202      13.286 -43.828  13.877  1.00  0.37           H  
ATOM   2123  H03 ILE A 202      15.013 -44.564  15.526  1.00  0.37           H  
ATOM   2124  H04 ILE A 202      15.532 -45.780  14.323  1.00  0.37           H  
ATOM   2125  H05 ILE A 202      13.177 -44.574  11.713  1.00  0.37           H  
ATOM   2126  H06 ILE A 202      14.879 -45.091  11.679  1.00  0.37           H  
ATOM   2127  H07 ILE A 202      13.666 -46.080  12.526  1.00  0.37           H  
ATOM   2128  H08 ILE A 202      12.789 -45.840  14.478  1.00  0.37           H  
ATOM   2129  H09 ILE A 202      13.984 -47.054  14.993  1.00  0.37           H  
ATOM   2130  H10 ILE A 202      13.430 -45.809  16.138  1.00  0.37           H  
ATOM   2131  H12 ILE A 202      14.661 -42.194  15.146  1.00  0.37           H  
ATOM   2132  N   HIS A 203      15.281 -42.184  11.178  1.00  0.07           N  
ATOM   2133  CA  HIS A 203      14.799 -41.260  10.193  1.00  0.07           C  
ATOM   2134  C   HIS A 203      13.416 -41.579   9.639  1.00  0.07           C  
ATOM   2135  O   HIS A 203      12.584 -40.754   9.647  1.00  0.07           O  
ATOM   2136  CB  HIS A 203      15.802 -41.037   9.089  1.00  0.07           C  
ATOM   2137  CG  HIS A 203      15.449 -39.890   8.219  1.00  0.07           C  
ATOM   2138  CD2 HIS A 203      15.970 -38.650   8.126  1.00  0.07           C  
ATOM   2139  ND1 HIS A 203      14.431 -39.948   7.311  1.00  0.07           N  
ATOM   2140  CE1 HIS A 203      14.339 -38.793   6.704  1.00  0.07           C  
ATOM   2141  NE2 HIS A 203      15.266 -37.992   7.168  1.00  0.07           N  
ATOM   2142  H01 HIS A 203      14.675 -40.323  10.736  1.00  0.07           H  
ATOM   2143  H02 HIS A 203      15.811 -41.932   8.467  1.00  0.07           H  
ATOM   2144  H03 HIS A 203      16.778 -40.849   9.536  1.00  0.07           H  
ATOM   2145  H04 HIS A 203      16.800 -38.251   8.709  1.00  0.07           H  
ATOM   2146  H05 HIS A 203      13.609 -38.538   5.936  1.00  0.07           H  
ATOM   2147  H06 HIS A 203      15.430 -37.043   6.864  1.00  0.07           H  
ATOM   2148  H11 HIS A 203      16.090 -42.761  11.001  1.00  0.07           H  
ATOM   2149  N   ARG A 204      13.235 -42.820   9.234  1.00  0.22           N  
ATOM   2150  CA  ARG A 204      11.985 -43.408   8.809  1.00  0.22           C  
ATOM   2151  C   ARG A 204      11.516 -42.999   7.409  1.00  0.22           C  
ATOM   2152  O   ARG A 204      10.602 -43.516   6.950  1.00  0.22           O  
ATOM   2153  CB  ARG A 204      10.863 -43.067   9.758  1.00  0.22           C  
ATOM   2154  CG  ARG A 204      10.509 -43.966  10.817  1.00  0.22           C  
ATOM   2155  CD  ARG A 204       9.642 -43.180  11.774  1.00  0.22           C  
ATOM   2156  NE  ARG A 204       8.470 -43.834  12.293  1.00  0.22           N  
ATOM   2157  CZ  ARG A 204       7.324 -43.236  12.590  1.00  0.22           C  
ATOM   2158  NH1 ARG A 204       7.151 -41.964  12.425  1.00  0.22           N  
ATOM   2159  NH2 ARG A 204       6.346 -43.944  13.079  1.00  0.22           N  
ATOM   2160  H01 ARG A 204      12.204 -44.476   8.798  1.00  0.22           H  
ATOM   2161  H02 ARG A 204       9.983 -43.087   9.115  1.00  0.22           H  
ATOM   2162  H03 ARG A 204      11.127 -42.119  10.227  1.00  0.22           H  
ATOM   2163  H04 ARG A 204      11.396 -44.355  11.317  1.00  0.22           H  
ATOM   2164  H05 ARG A 204       9.957 -44.818  10.420  1.00  0.22           H  
ATOM   2165  H06 ARG A 204       9.259 -42.347  11.184  1.00  0.22           H  
ATOM   2166  H07 ARG A 204      14.049 -43.418   9.219  1.00  0.22           H  
ATOM   2167  H08 ARG A 204      10.264 -42.898  12.624  1.00  0.22           H  
ATOM   2168  H09 ARG A 204       8.525 -44.831  12.444  1.00  0.22           H  
ATOM   2169  H10 ARG A 204       6.268 -41.539  12.668  1.00  0.22           H  
ATOM   2170  H11 ARG A 204       7.899 -41.397  12.053  1.00  0.22           H  
ATOM   2171  H12 ARG A 204       6.463 -44.937  13.221  1.00  0.22           H  
ATOM   2172  H13 ARG A 204       5.470 -43.500  13.316  1.00  0.22           H  
ATOM   2173  N   ASP A 205      12.143 -42.021   6.790  1.00  0.07           N  
ATOM   2174  CA  ASP A 205      11.840 -41.591   5.425  1.00  0.07           C  
ATOM   2175  C   ASP A 205      13.051 -41.150   4.567  1.00  0.07           C  
ATOM   2176  O   ASP A 205      12.985 -40.197   3.830  1.00  0.07           O  
ATOM   2177  CB  ASP A 205      10.706 -40.607   5.414  1.00  0.07           C  
ATOM   2178  CG  ASP A 205       9.984 -40.529   4.074  1.00  0.07           C  
ATOM   2179  OD1 ASP A 205      10.057 -41.407   3.269  1.00  0.07           O  
ATOM   2180  OD2 ASP A 205       9.368 -39.530   3.869  1.00  0.07           O  
ATOM   2181  H01 ASP A 205      11.514 -42.493   4.907  1.00  0.07           H  
ATOM   2182  H02 ASP A 205      11.133 -39.623   5.606  1.00  0.07           H  
ATOM   2183  H03 ASP A 205       9.986 -40.900   6.178  1.00  0.07           H  
ATOM   2184  H14 ASP A 205      12.878 -41.538   7.288  1.00  0.07           H  
ATOM   2185  N   LEU A 206      14.140 -41.880   4.735  1.00  0.15           N  
ATOM   2186  CA  LEU A 206      15.378 -41.562   4.078  1.00  0.15           C  
ATOM   2187  C   LEU A 206      15.229 -41.831   2.581  1.00  0.15           C  
ATOM   2188  O   LEU A 206      14.854 -42.877   2.201  1.00  0.15           O  
ATOM   2189  CB  LEU A 206      16.523 -42.370   4.662  1.00  0.15           C  
ATOM   2190  CG  LEU A 206      17.955 -41.833   4.788  1.00  0.15           C  
ATOM   2191  CD1 LEU A 206      18.883 -42.734   4.011  1.00  0.15           C  
ATOM   2192  CD2 LEU A 206      18.112 -40.347   4.357  1.00  0.15           C  
ATOM   2193  H01 LEU A 206      15.610 -40.508   4.234  1.00  0.15           H  
ATOM   2194  H02 LEU A 206      16.650 -43.142   3.903  1.00  0.15           H  
ATOM   2195  H03 LEU A 206      16.214 -42.640   5.672  1.00  0.15           H  
ATOM   2196  H04 LEU A 206      14.101 -42.685   5.343  1.00  0.15           H  
ATOM   2197  H05 LEU A 206      18.218 -41.843   5.846  1.00  0.15           H  
ATOM   2198  H06 LEU A 206      19.833 -42.819   4.539  1.00  0.15           H  
ATOM   2199  H07 LEU A 206      18.433 -43.722   3.913  1.00  0.15           H  
ATOM   2200  H08 LEU A 206      19.055 -42.312   3.021  1.00  0.15           H  
ATOM   2201  H09 LEU A 206      19.099 -40.199   3.919  1.00  0.15           H  
ATOM   2202  H10 LEU A 206      17.347 -40.099   3.621  1.00  0.15           H  
ATOM   2203  H11 LEU A 206      18.001 -39.702   5.228  1.00  0.15           H  
ATOM   2204  N   LYS A 207      15.550 -40.830   1.771  1.00  0.04           N  
ATOM   2205  CA  LYS A 207      15.450 -40.965   0.315  1.00  0.04           C  
ATOM   2206  C   LYS A 207      16.227 -39.846  -0.370  1.00  0.04           C  
ATOM   2207  O   LYS A 207      16.526 -38.818   0.241  1.00  0.04           O  
ATOM   2208  CB  LYS A 207      13.978 -40.925  -0.118  1.00  0.04           C  
ATOM   2209  CG  LYS A 207      13.238 -39.700   0.369  1.00  0.04           C  
ATOM   2210  CD  LYS A 207      11.746 -39.798   0.067  1.00  0.04           C  
ATOM   2211  CE  LYS A 207      10.987 -38.654   0.754  1.00  0.04           C  
ATOM   2212  NZ  LYS A 207       9.540 -38.618   0.382  1.00  0.04           N  
ATOM   2213  H01 LYS A 207      15.879 -41.923   0.020  1.00  0.04           H  
ATOM   2214  H02 LYS A 207      13.490 -41.792   0.328  1.00  0.04           H  
ATOM   2215  H03 LYS A 207      13.938 -40.943  -1.207  1.00  0.04           H  
ATOM   2216  H04 LYS A 207      13.637 -38.828  -0.149  1.00  0.04           H  
ATOM   2217  H05 LYS A 207      13.378 -39.605   1.446  1.00  0.04           H  
ATOM   2218  H06 LYS A 207      11.370 -40.749   0.444  1.00  0.04           H  
ATOM   2219  H07 LYS A 207      11.592 -39.737  -1.010  1.00  0.04           H  
ATOM   2220  H08 LYS A 207      11.435 -37.717   0.424  1.00  0.04           H  
ATOM   2221  H09 LYS A 207      11.067 -38.780   1.834  1.00  0.04           H  
ATOM   2222  H10 LYS A 207       9.037 -38.044   1.044  1.00  0.04           H  
ATOM   2223  H11 LYS A 207       9.440 -38.229  -0.545  1.00  0.04           H  
ATOM   2224  H12 LYS A 207      15.870 -39.957   2.166  1.00  0.04           H  
ATOM   2225  H13 LYS A 207       9.165 -39.556   0.397  1.00  0.04           H  
ATOM   2226  N   PRO A 208      16.558 -40.029  -1.646  1.00  0.41           N  
ATOM   2227  CA  PRO A 208      17.368 -38.995  -2.300  1.00  0.41           C  
ATOM   2228  C   PRO A 208      16.725 -37.607  -2.258  1.00  0.41           C  
ATOM   2229  O   PRO A 208      17.433 -36.609  -2.300  1.00  0.41           O  
ATOM   2230  CB  PRO A 208      17.477 -39.503  -3.734  1.00  0.41           C  
ATOM   2231  CG  PRO A 208      17.381 -41.014  -3.579  1.00  0.41           C  
ATOM   2232  CD  PRO A 208      16.367 -41.215  -2.502  1.00  0.41           C  
ATOM   2233  H01 PRO A 208      18.393 -39.183  -4.231  1.00  0.41           H  
ATOM   2234  H02 PRO A 208      16.662 -39.120  -4.348  1.00  0.41           H  
ATOM   2235  H03 PRO A 208      18.341 -41.467  -3.334  1.00  0.41           H  
ATOM   2236  H04 PRO A 208      17.053 -41.478  -4.509  1.00  0.41           H  
ATOM   2237  H05 PRO A 208      15.350 -41.313  -2.881  1.00  0.41           H  
ATOM   2238  H06 PRO A 208      16.558 -42.134  -1.948  1.00  0.41           H  
ATOM   2239  H14 PRO A 208      18.328 -38.856  -1.802  1.00  0.41           H  
ATOM   2240  N   GLU A 209      15.402 -37.553  -2.149  1.00  0.15           N  
ATOM   2241  CA  GLU A 209      14.694 -36.286  -2.061  1.00  0.15           C  
ATOM   2242  C   GLU A 209      15.068 -35.485  -0.807  1.00  0.15           C  
ATOM   2243  O   GLU A 209      15.023 -34.257  -0.813  1.00  0.15           O  
ATOM   2244  CB  GLU A 209      13.188 -36.541  -2.090  1.00  0.15           C  
ATOM   2245  CG  GLU A 209      12.324 -35.300  -2.018  1.00  0.15           C  
ATOM   2246  CD  GLU A 209      10.845 -35.652  -2.089  1.00  0.15           C  
ATOM   2247  OE1 GLU A 209      10.332 -35.841  -3.213  1.00  0.15           O  
ATOM   2248  OE2 GLU A 209      10.207 -35.772  -1.021  1.00  0.15           O  
ATOM   2249  H01 GLU A 209      14.991 -35.685  -2.920  1.00  0.15           H  
ATOM   2250  H02 GLU A 209      12.962 -37.120  -1.195  1.00  0.15           H  
ATOM   2251  H03 GLU A 209      12.951 -37.064  -3.016  1.00  0.15           H  
ATOM   2252  H04 GLU A 209      12.567 -34.662  -2.868  1.00  0.15           H  
ATOM   2253  H05 GLU A 209      12.522 -34.782  -1.079  1.00  0.15           H  
ATOM   2254  H07 GLU A 209      14.875 -38.414  -2.127  1.00  0.15           H  
ATOM   2255  N   ASN A 210      15.424 -36.166   0.277  1.00  0.26           N  
ATOM   2256  CA  ASN A 210      15.763 -35.422   1.493  1.00  0.26           C  
ATOM   2257  C   ASN A 210      17.217 -35.571   1.960  1.00  0.26           C  
ATOM   2258  O   ASN A 210      17.577 -35.250   3.093  1.00  0.26           O  
ATOM   2259  CB  ASN A 210      14.734 -35.680   2.603  1.00  0.26           C  
ATOM   2260  CG  ASN A 210      14.549 -37.136   2.876  1.00  0.26           C  
ATOM   2261  ND2 ASN A 210      13.327 -37.539   3.256  1.00  0.26           N  
ATOM   2262  OD1 ASN A 210      15.508 -37.902   2.757  1.00  0.26           O  
ATOM   2263  H01 ASN A 210      15.700 -34.368   1.224  1.00  0.26           H  
ATOM   2264  H02 ASN A 210      13.777 -35.279   2.270  1.00  0.26           H  
ATOM   2265  H03 ASN A 210      15.073 -35.192   3.517  1.00  0.26           H  
ATOM   2266  H04 ASN A 210      13.156 -38.514   3.456  1.00  0.26           H  
ATOM   2267  H05 ASN A 210      12.578 -36.867   3.342  1.00  0.26           H  
ATOM   2268  H06 ASN A 210      15.460 -37.175   0.263  1.00  0.26           H  
ATOM   2269  N   ILE A 211      18.052 -36.049   1.054  1.00  0.74           N  
ATOM   2270  CA  ILE A 211      19.487 -35.953   1.222  1.00  0.74           C  
ATOM   2271  C   ILE A 211      19.930 -34.793   0.349  1.00  0.74           C  
ATOM   2272  O   ILE A 211      19.990 -34.922  -0.880  1.00  0.74           O  
ATOM   2273  CB  ILE A 211      20.196 -37.227   0.766  1.00  0.74           C  
ATOM   2274  CG1 ILE A 211      19.749 -38.412   1.628  1.00  0.74           C  
ATOM   2275  CG2 ILE A 211      21.704 -37.032   0.886  1.00  0.74           C  
ATOM   2276  CD1 ILE A 211      20.061 -39.789   1.023  1.00  0.74           C  
ATOM   2277  H01 ILE A 211      19.737 -35.809   2.273  1.00  0.74           H  
ATOM   2278  H02 ILE A 211      19.939 -37.435  -0.273  1.00  0.74           H  
ATOM   2279  H03 ILE A 211      18.664 -38.346   1.709  1.00  0.74           H  
ATOM   2280  H04 ILE A 211      20.251 -38.341   2.593  1.00  0.74           H  
ATOM   2281  H05 ILE A 211      22.174 -37.237  -0.076  1.00  0.74           H  
ATOM   2282  H06 ILE A 211      17.681 -36.491   0.225  1.00  0.74           H  
ATOM   2283  H07 ILE A 211      21.916 -36.004   1.181  1.00  0.74           H  
ATOM   2284  H08 ILE A 211      22.101 -37.715   1.637  1.00  0.74           H  
ATOM   2285  H09 ILE A 211      21.051 -40.111   1.346  1.00  0.74           H  
ATOM   2286  H10 ILE A 211      19.317 -40.511   1.359  1.00  0.74           H  
ATOM   2287  H11 ILE A 211      20.038 -39.722  -0.065  1.00  0.74           H  
ATOM   2288  N   LEU A 212      20.218 -33.657   0.977  1.00  0.63           N  
ATOM   2289  CA  LEU A 212      20.549 -32.437   0.243  1.00  0.63           C  
ATOM   2290  C   LEU A 212      22.053 -32.311   0.039  1.00  0.63           C  
ATOM   2291  O   LEU A 212      22.834 -33.019   0.677  1.00  0.63           O  
ATOM   2292  CB  LEU A 212      20.020 -31.203   0.982  1.00  0.63           C  
ATOM   2293  CG  LEU A 212      18.551 -31.312   1.401  1.00  0.63           C  
ATOM   2294  CD1 LEU A 212      18.095 -30.056   2.123  1.00  0.63           C  
ATOM   2295  CD2 LEU A 212      17.649 -31.620   0.187  1.00  0.63           C  
ATOM   2296  H01 LEU A 212      20.071 -32.498  -0.735  1.00  0.63           H  
ATOM   2297  H02 LEU A 212      20.089 -30.366   0.288  1.00  0.63           H  
ATOM   2298  H03 LEU A 212      20.623 -31.054   1.878  1.00  0.63           H  
ATOM   2299  H04 LEU A 212      18.462 -32.145   2.098  1.00  0.63           H  
ATOM   2300  H05 LEU A 212      17.096 -30.213   2.529  1.00  0.63           H  
ATOM   2301  H06 LEU A 212      18.786 -29.833   2.936  1.00  0.63           H  
ATOM   2302  H07 LEU A 212      18.075 -29.221   1.423  1.00  0.63           H  
ATOM   2303  H08 LEU A 212      16.760 -30.991   0.227  1.00  0.63           H  
ATOM   2304  H09 LEU A 212      18.196 -31.417  -0.734  1.00  0.63           H  
ATOM   2305  H10 LEU A 212      17.353 -32.669   0.210  1.00  0.63           H  
ATOM   2306  H12 LEU A 212      20.208 -33.637   1.987  1.00  0.63           H  
ATOM   2307  N   LEU A 213      22.445 -31.417  -0.862  1.00  0.63           N  
ATOM   2308  CA  LEU A 213      23.854 -31.131  -1.124  1.00  0.63           C  
ATOM   2309  C   LEU A 213      24.142 -29.655  -0.889  1.00  0.63           C  
ATOM   2310  O   LEU A 213      23.487 -28.788  -1.474  1.00  0.63           O  
ATOM   2311  CB  LEU A 213      24.208 -31.512  -2.551  1.00  0.63           C  
ATOM   2312  CG  LEU A 213      24.176 -33.030  -2.745  1.00  0.63           C  
ATOM   2313  CD1 LEU A 213      23.925 -33.412  -4.175  1.00  0.63           C  
ATOM   2314  CD2 LEU A 213      25.470 -33.622  -2.247  1.00  0.63           C  
ATOM   2315  H01 LEU A 213      24.465 -31.721  -0.441  1.00  0.63           H  
ATOM   2316  H02 LEU A 213      25.218 -31.160  -2.761  1.00  0.63           H  
ATOM   2317  H03 LEU A 213      23.491 -31.051  -3.231  1.00  0.63           H  
ATOM   2318  H04 LEU A 213      23.345 -33.432  -2.166  1.00  0.63           H  
ATOM   2319  H05 LEU A 213      23.162 -32.758  -4.597  1.00  0.63           H  
ATOM   2320  H06 LEU A 213      24.847 -33.308  -4.747  1.00  0.63           H  
ATOM   2321  H07 LEU A 213      23.583 -34.446  -4.221  1.00  0.63           H  
ATOM   2322  H08 LEU A 213      26.219 -32.835  -2.161  1.00  0.63           H  
ATOM   2323  H09 LEU A 213      25.309 -34.079  -1.270  1.00  0.63           H  
ATOM   2324  H10 LEU A 213      25.818 -34.379  -2.950  1.00  0.63           H  
ATOM   2325  H11 LEU A 213      21.742 -30.916  -1.386  1.00  0.63           H  
ATOM   2326  N   ASN A 214      25.111 -29.364  -0.027  1.00  0.59           N  
ATOM   2327  CA  ASN A 214      25.431 -27.972   0.249  1.00  0.59           C  
ATOM   2328  C   ASN A 214      26.396 -27.413  -0.792  1.00  0.59           C  
ATOM   2329  O   ASN A 214      26.727 -28.095  -1.770  1.00  0.59           O  
ATOM   2330  CB  ASN A 214      25.920 -27.751   1.689  1.00  0.59           C  
ATOM   2331  CG  ASN A 214      27.186 -28.509   2.012  1.00  0.59           C  
ATOM   2332  ND2 ASN A 214      27.997 -28.784   0.996  1.00  0.59           N  
ATOM   2333  OD1 ASN A 214      27.439 -28.842   3.178  1.00  0.59           O  
ATOM   2334  H01 ASN A 214      24.504 -27.405   0.167  1.00  0.59           H  
ATOM   2335  H02 ASN A 214      25.142 -28.123   2.355  1.00  0.59           H  
ATOM   2336  H03 ASN A 214      26.107 -26.687   1.832  1.00  0.59           H  
ATOM   2337  H04 ASN A 214      28.858 -29.286   1.159  1.00  0.59           H  
ATOM   2338  H05 ASN A 214      27.753 -28.491   0.061  1.00  0.59           H  
ATOM   2339  H11 ASN A 214      25.622 -30.104   0.433  1.00  0.59           H  
ATOM   2340  N   GLU A 215      26.827 -26.172  -0.590  1.00  0.85           N  
ATOM   2341  CA  GLU A 215      27.630 -25.493  -1.596  1.00  0.85           C  
ATOM   2342  C   GLU A 215      28.942 -26.230  -1.868  1.00  0.85           C  
ATOM   2343  O   GLU A 215      29.454 -26.196  -2.985  1.00  0.85           O  
ATOM   2344  CB  GLU A 215      27.881 -24.028  -1.213  1.00  0.85           C  
ATOM   2345  CG  GLU A 215      28.183 -23.157  -2.425  1.00  0.85           C  
ATOM   2346  CD  GLU A 215      28.496 -21.715  -2.068  1.00  0.85           C  
ATOM   2347  OE1 GLU A 215      28.348 -21.335  -0.883  1.00  0.85           O  
ATOM   2348  OE2 GLU A 215      28.895 -20.963  -2.984  1.00  0.85           O  
ATOM   2349  H01 GLU A 215      27.059 -25.500  -2.524  1.00  0.85           H  
ATOM   2350  H02 GLU A 215      28.751 -24.000  -0.557  1.00  0.85           H  
ATOM   2351  H03 GLU A 215      26.994 -23.639  -0.713  1.00  0.85           H  
ATOM   2352  H04 GLU A 215      27.287 -23.147  -3.045  1.00  0.85           H  
ATOM   2353  H05 GLU A 215      29.041 -23.578  -2.949  1.00  0.85           H  
ATOM   2354  H06 GLU A 215      26.595 -25.696   0.270  1.00  0.85           H  
ATOM   2355  N   ASP A 216      29.469 -26.912  -0.854  1.00  0.93           N  
ATOM   2356  CA  ASP A 216      30.697 -27.691  -1.009  1.00  0.93           C  
ATOM   2357  C   ASP A 216      30.437 -29.123  -1.477  1.00  0.93           C  
ATOM   2358  O   ASP A 216      31.359 -29.932  -1.555  1.00  0.93           O  
ATOM   2359  CB  ASP A 216      31.503 -27.697   0.291  1.00  0.93           C  
ATOM   2360  CG  ASP A 216      30.664 -28.064   1.498  1.00  0.93           C  
ATOM   2361  OD1 ASP A 216      30.179 -29.209   1.561  1.00  0.93           O  
ATOM   2362  OD2 ASP A 216      30.488 -27.207   2.390  1.00  0.93           O  
ATOM   2363  H01 ASP A 216      31.278 -27.200  -1.790  1.00  0.93           H  
ATOM   2364  H02 ASP A 216      31.881 -26.687   0.448  1.00  0.93           H  
ATOM   2365  H03 ASP A 216      32.313 -28.420   0.196  1.00  0.93           H  
ATOM   2366  H06 ASP A 216      29.009 -26.891   0.045  1.00  0.93           H  
ATOM   2367  N   MET A 217      29.176 -29.426  -1.788  1.00  0.81           N  
ATOM   2368  CA  MET A 217      28.773 -30.743  -2.290  1.00  0.81           C  
ATOM   2369  C   MET A 217      28.906 -31.897  -1.278  1.00  0.81           C  
ATOM   2370  O   MET A 217      28.894 -33.078  -1.646  1.00  0.81           O  
ATOM   2371  CB  MET A 217      29.465 -31.065  -3.616  1.00  0.81           C  
ATOM   2372  CG  MET A 217      28.986 -30.180  -4.779  1.00  0.81           C  
ATOM   2373  SD  MET A 217      27.242 -30.429  -5.185  1.00  0.81           S  
ATOM   2374  CE  MET A 217      27.285 -32.026  -6.003  1.00  0.81           C  
ATOM   2375  H01 MET A 217      27.700 -30.662  -2.465  1.00  0.81           H  
ATOM   2376  H02 MET A 217      29.216 -32.096  -3.869  1.00  0.81           H  
ATOM   2377  H03 MET A 217      30.538 -30.923  -3.491  1.00  0.81           H  
ATOM   2378  H04 MET A 217      28.467 -28.716  -1.672  1.00  0.81           H  
ATOM   2379  H05 MET A 217      29.568 -30.455  -5.659  1.00  0.81           H  
ATOM   2380  H06 MET A 217      29.134 -29.135  -4.505  1.00  0.81           H  
ATOM   2381  H07 MET A 217      28.297 -32.227  -6.353  1.00  0.81           H  
ATOM   2382  H08 MET A 217      26.983 -32.803  -5.300  1.00  0.81           H  
ATOM   2383  H09 MET A 217      26.602 -32.018  -6.852  1.00  0.81           H  
ATOM   2384  N   HIS A 218      29.014 -31.546  -0.003  1.00  0.44           N  
ATOM   2385  CA  HIS A 218      28.801 -32.516   1.065  1.00  0.44           C  
ATOM   2386  C   HIS A 218      27.297 -32.650   1.352  1.00  0.44           C  
ATOM   2387  O   HIS A 218      26.526 -31.721   1.082  1.00  0.44           O  
ATOM   2388  CB  HIS A 218      29.557 -32.086   2.313  1.00  0.44           C  
ATOM   2389  CG  HIS A 218      31.041 -32.252   2.197  1.00  0.44           C  
ATOM   2390  CD2 HIS A 218      32.020 -31.360   1.912  1.00  0.44           C  
ATOM   2391  ND1 HIS A 218      31.668 -33.469   2.369  1.00  0.44           N  
ATOM   2392  CE1 HIS A 218      32.970 -33.315   2.207  1.00  0.44           C  
ATOM   2393  NE2 HIS A 218      33.210 -32.044   1.934  1.00  0.44           N  
ATOM   2394  H01 HIS A 218      29.180 -33.489   0.754  1.00  0.44           H  
ATOM   2395  H02 HIS A 218      29.225 -32.729   3.128  1.00  0.44           H  
ATOM   2396  H03 HIS A 218      29.340 -31.035   2.504  1.00  0.44           H  
ATOM   2397  H04 HIS A 218      31.888 -30.298   1.704  1.00  0.44           H  
ATOM   2398  H05 HIS A 218      33.719 -34.103   2.285  1.00  0.44           H  
ATOM   2399  H06 HIS A 218      34.121 -31.641   1.768  1.00  0.44           H  
ATOM   2400  H10 HIS A 218      29.247 -30.592   0.232  1.00  0.44           H  
ATOM   2401  N   ILE A 219      26.874 -33.794   1.887  1.00  0.78           N  
ATOM   2402  CA  ILE A 219      25.439 -34.031   2.095  1.00  0.78           C  
ATOM   2403  C   ILE A 219      24.934 -33.324   3.348  1.00  0.78           C  
ATOM   2404  O   ILE A 219      25.697 -33.053   4.276  1.00  0.78           O  
ATOM   2405  CB  ILE A 219      25.058 -35.552   2.154  1.00  0.78           C  
ATOM   2406  CG1 ILE A 219      25.511 -36.186   3.481  1.00  0.78           C  
ATOM   2407  CG2 ILE A 219      25.618 -36.303   0.945  1.00  0.78           C  
ATOM   2408  CD1 ILE A 219      25.043 -37.650   3.664  1.00  0.78           C  
ATOM   2409  H01 ILE A 219      24.947 -33.610   1.218  1.00  0.78           H  
ATOM   2410  H02 ILE A 219      23.972 -35.632   2.113  1.00  0.78           H  
ATOM   2411  H03 ILE A 219      25.056 -35.604   4.283  1.00  0.78           H  
ATOM   2412  H04 ILE A 219      26.600 -36.165   3.519  1.00  0.78           H  
ATOM   2413  H05 ILE A 219      26.631 -36.640   1.165  1.00  0.78           H  
ATOM   2414  H06 ILE A 219      24.988 -37.165   0.728  1.00  0.78           H  
ATOM   2415  H07 ILE A 219      27.543 -34.503   2.151  1.00  0.78           H  
ATOM   2416  H08 ILE A 219      25.636 -35.639   0.081  1.00  0.78           H  
ATOM   2417  H09 ILE A 219      24.075 -37.784   3.182  1.00  0.78           H  
ATOM   2418  H10 ILE A 219      25.770 -38.324   3.211  1.00  0.78           H  
ATOM   2419  H11 ILE A 219      24.953 -37.873   4.727  1.00  0.78           H  
ATOM   2420  N   GLN A 220      23.643 -33.012   3.348  1.00  0.70           N  
ATOM   2421  CA  GLN A 220      22.944 -32.504   4.521  1.00  0.70           C  
ATOM   2422  C   GLN A 220      21.553 -33.116   4.504  1.00  0.70           C  
ATOM   2423  O   GLN A 220      20.730 -32.788   3.650  1.00  0.70           O  
ATOM   2424  CB  GLN A 220      22.860 -30.967   4.508  1.00  0.70           C  
ATOM   2425  CG  GLN A 220      24.186 -30.267   4.825  1.00  0.70           C  
ATOM   2426  CD  GLN A 220      24.022 -28.774   5.049  1.00  0.70           C  
ATOM   2427  NE2 GLN A 220      23.843 -28.027   3.958  1.00  0.70           N  
ATOM   2428  OE1 GLN A 220      24.036 -28.298   6.189  1.00  0.70           O  
ATOM   2429  H01 GLN A 220      23.483 -32.776   5.428  1.00  0.70           H  
ATOM   2430  H02 GLN A 220      22.159 -30.683   5.293  1.00  0.70           H  
ATOM   2431  H03 GLN A 220      22.532 -30.649   3.518  1.00  0.70           H  
ATOM   2432  H04 GLN A 220      24.842 -30.400   3.965  1.00  0.70           H  
ATOM   2433  H05 GLN A 220      24.609 -30.711   5.726  1.00  0.70           H  
ATOM   2434  H06 GLN A 220      23.720 -27.028   4.044  1.00  0.70           H  
ATOM   2435  H07 GLN A 220      23.830 -28.460   3.046  1.00  0.70           H  
ATOM   2436  H12 GLN A 220      23.120 -33.133   2.492  1.00  0.70           H  
ATOM   2437  N   ILE A 221      21.312 -34.033   5.432  1.00  0.89           N  
ATOM   2438  CA  ILE A 221      20.054 -34.760   5.473  1.00  0.89           C  
ATOM   2439  C   ILE A 221      19.024 -33.913   6.199  1.00  0.89           C  
ATOM   2440  O   ILE A 221      19.335 -33.263   7.209  1.00  0.89           O  
ATOM   2441  CB  ILE A 221      20.241 -36.129   6.142  1.00  0.89           C  
ATOM   2442  CG1 ILE A 221      21.223 -36.962   5.306  1.00  0.89           C  
ATOM   2443  CG2 ILE A 221      18.908 -36.871   6.286  1.00  0.89           C  
ATOM   2444  CD1 ILE A 221      21.609 -38.280   5.908  1.00  0.89           C  
ATOM   2445  H01 ILE A 221      19.701 -34.950   4.460  1.00  0.89           H  
ATOM   2446  H02 ILE A 221      20.639 -35.976   7.145  1.00  0.89           H  
ATOM   2447  H03 ILE A 221      22.140 -36.377   5.242  1.00  0.89           H  
ATOM   2448  H04 ILE A 221      20.764 -37.154   4.336  1.00  0.89           H  
ATOM   2449  H05 ILE A 221      18.148 -36.372   5.685  1.00  0.89           H  
ATOM   2450  H06 ILE A 221      19.025 -37.899   5.943  1.00  0.89           H  
ATOM   2451  H07 ILE A 221      18.602 -36.869   7.332  1.00  0.89           H  
ATOM   2452  H08 ILE A 221      22.019 -34.230   6.126  1.00  0.89           H  
ATOM   2453  H09 ILE A 221      22.521 -38.159   6.493  1.00  0.89           H  
ATOM   2454  H10 ILE A 221      20.807 -38.633   6.556  1.00  0.89           H  
ATOM   2455  H11 ILE A 221      21.782 -39.006   5.114  1.00  0.89           H  
ATOM   2456  N   THR A 222      17.816 -33.923   5.690  1.00  0.70           N  
ATOM   2457  CA  THR A 222      16.698 -33.158   6.221  1.00  0.70           C  
ATOM   2458  C   THR A 222      15.405 -33.998   6.309  1.00  0.70           C  
ATOM   2459  O   THR A 222      15.445 -35.172   6.201  1.00  0.70           O  
ATOM   2460  CB  THR A 222      16.510 -31.865   5.395  1.00  0.70           C  
ATOM   2461  CG2 THR A 222      15.870 -32.225   4.059  1.00  0.70           C  
ATOM   2462  OG1 THR A 222      15.735 -30.920   6.103  1.00  0.70           O  
ATOM   2463  H01 THR A 222      16.930 -32.874   7.247  1.00  0.70           H  
ATOM   2464  H02 THR A 222      17.480 -31.403   5.213  1.00  0.70           H  
ATOM   2465  H03 THR A 222      14.973 -31.623   3.912  1.00  0.70           H  
ATOM   2466  H04 THR A 222      16.576 -32.027   3.252  1.00  0.70           H  
ATOM   2467  H05 THR A 222      15.602 -33.281   4.057  1.00  0.70           H  
ATOM   2468  H06 THR A 222      15.611 -30.137   5.562  1.00  0.70           H  
ATOM   2469  H12 THR A 222      17.651 -34.499   4.877  1.00  0.70           H  
ATOM   2470  N   ASP A 223      14.284 -33.323   6.532  1.00  0.70           N  
ATOM   2471  CA  ASP A 223      12.973 -33.923   6.555  1.00  0.70           C  
ATOM   2472  C   ASP A 223      12.747 -34.826   7.781  1.00  0.70           C  
ATOM   2473  O   ASP A 223      12.696 -35.997   7.656  1.00  0.70           O  
ATOM   2474  CB  ASP A 223      12.761 -34.684   5.223  1.00  0.70           C  
ATOM   2475  CG  ASP A 223      11.307 -35.054   4.953  1.00  0.70           C  
ATOM   2476  OD1 ASP A 223      10.408 -34.717   5.676  1.00  0.70           O  
ATOM   2477  OD2 ASP A 223      11.119 -35.716   3.954  1.00  0.70           O  
ATOM   2478  H01 ASP A 223      12.227 -33.134   6.650  1.00  0.70           H  
ATOM   2479  H02 ASP A 223      13.318 -35.618   5.298  1.00  0.70           H  
ATOM   2480  H03 ASP A 223      13.114 -34.054   4.406  1.00  0.70           H  
ATOM   2481  H07 ASP A 223      14.354 -32.329   6.695  1.00  0.70           H  
ATOM   2482  N   PHE A 224      12.726 -34.221   8.955  1.00  0.41           N  
ATOM   2483  CA  PHE A 224      12.590 -34.906  10.237  1.00  0.41           C  
ATOM   2484  C   PHE A 224      11.193 -34.911  10.943  1.00  0.41           C  
ATOM   2485  O   PHE A 224      11.035 -35.475  11.986  1.00  0.41           O  
ATOM   2486  CB  PHE A 224      13.697 -34.487  11.235  1.00  0.41           C  
ATOM   2487  CG  PHE A 224      15.082 -34.910  10.838  1.00  0.41           C  
ATOM   2488  CD1 PHE A 224      15.607 -36.098  11.247  1.00  0.41           C  
ATOM   2489  CD2 PHE A 224      15.859 -34.100  10.047  1.00  0.41           C  
ATOM   2490  CE1 PHE A 224      16.844 -36.460  10.837  1.00  0.41           C  
ATOM   2491  CE2 PHE A 224      17.079 -34.463   9.661  1.00  0.41           C  
ATOM   2492  CZ  PHE A 224      17.585 -35.624  10.059  1.00  0.41           C  
ATOM   2493  H01 PHE A 224      12.709 -35.945   9.930  1.00  0.41           H  
ATOM   2494  H02 PHE A 224      13.475 -34.992  12.175  1.00  0.41           H  
ATOM   2495  H03 PHE A 224      13.684 -33.401  11.324  1.00  0.41           H  
ATOM   2496  H04 PHE A 224      12.810 -33.215   8.967  1.00  0.41           H  
ATOM   2497  H05 PHE A 224      15.033 -36.754  11.902  1.00  0.41           H  
ATOM   2498  H06 PHE A 224      15.466 -33.135   9.727  1.00  0.41           H  
ATOM   2499  H07 PHE A 224      17.250 -37.428  11.131  1.00  0.41           H  
ATOM   2500  H08 PHE A 224      17.664 -33.806   9.017  1.00  0.41           H  
ATOM   2501  H09 PHE A 224      18.595 -35.908   9.763  1.00  0.41           H  
ATOM   2502  N   GLY A 225      10.197 -34.313  10.338  1.00  0.22           N  
ATOM   2503  CA  GLY A 225       8.898 -34.327  10.945  1.00  0.22           C  
ATOM   2504  C   GLY A 225       8.368 -35.756  11.111  1.00  0.22           C  
ATOM   2505  O   GLY A 225       7.595 -36.020  11.967  1.00  0.22           O  
ATOM   2506  H01 GLY A 225       8.213 -33.783  10.295  1.00  0.22           H  
ATOM   2507  H02 GLY A 225       8.960 -33.856  11.926  1.00  0.22           H  
ATOM   2508  H10 GLY A 225      10.342 -33.847   9.454  1.00  0.22           H  
ATOM   2509  N   THR A 226       8.783 -36.651  10.226  1.00  0.11           N  
ATOM   2510  CA  THR A 226       8.300 -38.027  10.238  1.00  0.11           C  
ATOM   2511  C   THR A 226       9.236 -39.010  10.965  1.00  0.11           C  
ATOM   2512  O   THR A 226       9.033 -40.222  10.910  1.00  0.11           O  
ATOM   2513  CB  THR A 226       7.996 -38.531   8.804  1.00  0.11           C  
ATOM   2514  CG2 THR A 226       6.693 -37.932   8.290  1.00  0.11           C  
ATOM   2515  OG1 THR A 226       9.055 -38.142   7.922  1.00  0.11           O  
ATOM   2516  H01 THR A 226       7.374 -38.002  10.813  1.00  0.11           H  
ATOM   2517  H02 THR A 226       7.908 -39.617   8.835  1.00  0.11           H  
ATOM   2518  H03 THR A 226       9.453 -36.372   9.523  1.00  0.11           H  
ATOM   2519  H04 THR A 226       5.944 -37.960   9.081  1.00  0.11           H  
ATOM   2520  H05 THR A 226       6.862 -36.899   7.987  1.00  0.11           H  
ATOM   2521  H06 THR A 226       6.340 -38.509   7.435  1.00  0.11           H  
ATOM   2522  H07 THR A 226       9.235 -37.205   8.030  1.00  0.11           H  
ATOM   2523  N   ALA A 227      10.246 -38.485  11.659  1.00  0.15           N  
ATOM   2524  CA  ALA A 227      11.207 -39.329  12.362  1.00  0.15           C  
ATOM   2525  C   ALA A 227      10.617 -39.941  13.634  1.00  0.15           C  
ATOM   2526  O   ALA A 227       9.620 -39.463  14.168  1.00  0.15           O  
ATOM   2527  CB  ALA A 227      12.482 -38.545  12.684  1.00  0.15           C  
ATOM   2528  H01 ALA A 227      11.459 -40.153  11.694  1.00  0.15           H  
ATOM   2529  H02 ALA A 227      13.264 -38.817  11.975  1.00  0.15           H  
ATOM   2530  H03 ALA A 227      12.281 -37.476  12.610  1.00  0.15           H  
ATOM   2531  H04 ALA A 227      12.811 -38.784  13.695  1.00  0.15           H  
ATOM   2532  H08 ALA A 227      10.348 -37.481  11.699  1.00  0.15           H  
ATOM   2533  N   LYS A 228      11.237 -41.015  14.098  1.00  0.44           N  
ATOM   2534  CA  LYS A 228      10.852 -41.659  15.347  1.00  0.44           C  
ATOM   2535  C   LYS A 228      11.978 -41.470  16.357  1.00  0.44           C  
ATOM   2536  O   LYS A 228      13.149 -41.721  16.052  1.00  0.44           O  
ATOM   2537  CB  LYS A 228      10.591 -43.152  15.134  1.00  0.44           C  
ATOM   2538  CG  LYS A 228      10.091 -43.861  16.377  1.00  0.44           C  
ATOM   2539  CD  LYS A 228      10.535 -45.315  16.435  1.00  0.44           C  
ATOM   2540  CE  LYS A 228       9.457 -46.270  15.988  1.00  0.44           C  
ATOM   2541  NZ  LYS A 228       9.718 -47.671  16.476  1.00  0.44           N  
ATOM   2542  H01 LYS A 228       9.932 -41.206  15.716  1.00  0.44           H  
ATOM   2543  H02 LYS A 228      11.543 -43.609  14.865  1.00  0.44           H  
ATOM   2544  H03 LYS A 228       9.844 -43.264  14.348  1.00  0.44           H  
ATOM   2545  H04 LYS A 228       9.001 -43.848  16.351  1.00  0.44           H  
ATOM   2546  H05 LYS A 228      12.004 -41.402  13.567  1.00  0.44           H  
ATOM   2547  H06 LYS A 228      10.475 -43.342  17.255  1.00  0.44           H  
ATOM   2548  H07 LYS A 228      10.770 -45.546  17.474  1.00  0.44           H  
ATOM   2549  H08 LYS A 228      11.404 -45.441  15.789  1.00  0.44           H  
ATOM   2550  H09 LYS A 228       9.447 -46.286  14.898  1.00  0.44           H  
ATOM   2551  H10 LYS A 228       8.498 -45.931  16.381  1.00  0.44           H  
ATOM   2552  H11 LYS A 228      10.543 -47.676  17.059  1.00  0.44           H  
ATOM   2553  H12 LYS A 228       8.925 -47.995  17.012  1.00  0.44           H  
ATOM   2554  H13 LYS A 228       9.862 -48.282  15.685  1.00  0.44           H  
ATOM   2555  N   VAL A 229      11.626 -40.997  17.549  1.00  0.56           N  
ATOM   2556  CA  VAL A 229      12.589 -40.864  18.634  1.00  0.56           C  
ATOM   2557  C   VAL A 229      12.354 -41.963  19.653  1.00  0.56           C  
ATOM   2558  O   VAL A 229      11.224 -42.172  20.098  1.00  0.56           O  
ATOM   2559  CB  VAL A 229      12.465 -39.506  19.341  1.00  0.56           C  
ATOM   2560  CG1 VAL A 229      13.486 -39.403  20.464  1.00  0.56           C  
ATOM   2561  CG2 VAL A 229      12.643 -38.372  18.349  1.00  0.56           C  
ATOM   2562  H01 VAL A 229      13.587 -40.940  18.203  1.00  0.56           H  
ATOM   2563  H02 VAL A 229      11.467 -39.427  19.773  1.00  0.56           H  
ATOM   2564  H03 VAL A 229      14.348 -38.832  20.119  1.00  0.56           H  
ATOM   2565  H04 VAL A 229      13.036 -38.899  21.320  1.00  0.56           H  
ATOM   2566  H05 VAL A 229      13.807 -40.403  20.757  1.00  0.56           H  
ATOM   2567  H06 VAL A 229      13.678 -38.348  18.007  1.00  0.56           H  
ATOM   2568  H07 VAL A 229      11.983 -38.528  17.496  1.00  0.56           H  
ATOM   2569  H08 VAL A 229      12.398 -37.425  18.831  1.00  0.56           H  
ATOM   2570  H14 VAL A 229      10.667 -40.723  17.706  1.00  0.56           H  
ATOM   2571  N   LEU A 230      13.417 -42.677  20.011  1.00  0.78           N  
ATOM   2572  CA  LEU A 230      13.321 -43.717  21.027  1.00  0.78           C  
ATOM   2573  C   LEU A 230      13.384 -43.085  22.416  1.00  0.78           C  
ATOM   2574  O   LEU A 230      14.444 -42.656  22.862  1.00  0.78           O  
ATOM   2575  CB  LEU A 230      14.434 -44.754  20.853  1.00  0.78           C  
ATOM   2576  CG  LEU A 230      14.501 -45.483  19.506  1.00  0.78           C  
ATOM   2577  CD1 LEU A 230      15.656 -46.470  19.495  1.00  0.78           C  
ATOM   2578  CD2 LEU A 230      13.191 -46.194  19.201  1.00  0.78           C  
ATOM   2579  H01 LEU A 230      12.367 -44.232  20.914  1.00  0.78           H  
ATOM   2580  H02 LEU A 230      14.214 -45.531  21.585  1.00  0.78           H  
ATOM   2581  H03 LEU A 230      15.386 -44.243  20.999  1.00  0.78           H  
ATOM   2582  H04 LEU A 230      14.669 -44.739  18.728  1.00  0.78           H  
ATOM   2583  H05 LEU A 230      16.511 -46.034  20.012  1.00  0.78           H  
ATOM   2584  H06 LEU A 230      15.355 -47.388  20.001  1.00  0.78           H  
ATOM   2585  H07 LEU A 230      15.932 -46.696  18.465  1.00  0.78           H  
ATOM   2586  H08 LEU A 230      12.437 -45.460  18.918  1.00  0.78           H  
ATOM   2587  H09 LEU A 230      14.307 -42.495  19.571  1.00  0.78           H  
ATOM   2588  H10 LEU A 230      13.340 -46.895  18.380  1.00  0.78           H  
ATOM   2589  H11 LEU A 230      12.856 -46.735  20.086  1.00  0.78           H  
ATOM   2590  N   SER A 231      12.243 -43.019  23.090  1.00  0.89           N  
ATOM   2591  CA  SER A 231      12.166 -42.392  24.408  1.00  0.89           C  
ATOM   2592  C   SER A 231      11.444 -43.293  25.411  1.00  0.89           C  
ATOM   2593  O   SER A 231      11.957 -43.569  26.502  1.00  0.89           O  
ATOM   2594  CB  SER A 231      11.450 -41.043  24.319  1.00  0.89           C  
ATOM   2595  OG  SER A 231      10.052 -41.228  24.170  1.00  0.89           O  
ATOM   2596  H01 SER A 231      13.186 -42.235  24.758  1.00  0.89           H  
ATOM   2597  H02 SER A 231      10.463 -43.698  25.161  1.00  0.89           H  
ATOM   2598  H03 SER A 231      11.827 -40.502  23.451  1.00  0.89           H  
ATOM   2599  H04 SER A 231      11.642 -40.474  25.229  1.00  0.89           H  
ATOM   2600  H05 SER A 231       9.713 -41.725  24.918  1.00  0.89           H  
ATOM   2601  H12 SER A 231      11.407 -43.412  22.682  1.00  0.89           H  
ATOM   2602  N   SEP A 241       1.272 -46.262  12.421  1.00  0.00           N  
ATOM   2603  CA  SEP A 241       0.435 -45.953  11.258  1.00  0.00           C  
ATOM   2604  C   SEP A 241       1.206 -45.330  10.077  1.00  0.00           C  
ATOM   2605  O   SEP A 241       0.787 -45.444   8.920  1.00  0.00           O  
ATOM   2606  CB  SEP A 241      -0.748 -45.061  11.667  1.00  0.00           C  
ATOM   2607  OG  SEP A 241      -0.855 -43.917  10.833  1.00  0.00           O  
ATOM   2608  P   SEP A 241      -2.046 -42.941  11.332  1.00  0.00           P  
ATOM   2609  O3P SEP A 241      -2.356 -41.849  10.186  1.00  0.00           O  
ATOM   2610  OP1 SEP A 241      -3.371 -43.818  11.607  1.00  0.00           O  
ATOM   2611  OP2 SEP A 241      -1.610 -42.159  12.675  1.00  0.00           O  
ATOM   2612  H01 SEP A 241       1.543 -47.234  12.392  1.00  0.00           H  
ATOM   2613  H02 SEP A 241       0.062 -46.911  10.895  1.00  0.00           H  
ATOM   2614  H03 SEP A 241      -0.580 -44.722  12.689  1.00  0.00           H  
ATOM   2615  H04 SEP A 241      -1.669 -45.639  11.595  1.00  0.00           H  
ATOM   2616  H05 SEP A 241      -2.591 -42.298   9.371  1.00  0.00           H  
ATOM   2617  H06 SEP A 241       0.752 -46.082  13.268  1.00  0.00           H  
ATOM   2618  H07 SEP A 241      -3.619 -43.743  12.531  1.00  0.00           H  
ATOM   2619  H08 SEP A 241      -1.377 -42.795  13.355  1.00  0.00           H  
ATOM   2620  N   PHE A 242       2.332 -44.677  10.362  1.00  0.00           N  
ATOM   2621  CA  PHE A 242       3.099 -44.029   9.298  1.00  0.00           C  
ATOM   2622  C   PHE A 242       3.746 -45.047   8.374  1.00  0.00           C  
ATOM   2623  O   PHE A 242       4.224 -46.090   8.818  1.00  0.00           O  
ATOM   2624  CB  PHE A 242       4.179 -43.096   9.856  1.00  0.00           C  
ATOM   2625  CG  PHE A 242       5.091 -42.537   8.798  1.00  0.00           C  
ATOM   2626  CD1 PHE A 242       6.361 -43.055   8.611  1.00  0.00           C  
ATOM   2627  CD2 PHE A 242       4.670 -41.503   7.973  1.00  0.00           C  
ATOM   2628  CE1 PHE A 242       7.203 -42.547   7.634  1.00  0.00           C  
ATOM   2629  CE2 PHE A 242       5.506 -40.990   6.994  1.00  0.00           C  
ATOM   2630  CZ  PHE A 242       6.778 -41.515   6.824  1.00  0.00           C  
ATOM   2631  H01 PHE A 242       2.384 -43.435   8.728  1.00  0.00           H  
ATOM   2632  H02 PHE A 242       4.796 -43.687  10.533  1.00  0.00           H  
ATOM   2633  H03 PHE A 242       3.690 -42.266  10.365  1.00  0.00           H  
ATOM   2634  H04 PHE A 242       6.704 -43.875   9.242  1.00  0.00           H  
ATOM   2635  H05 PHE A 242       3.669 -41.089   8.097  1.00  0.00           H  
ATOM   2636  H06 PHE A 242       8.202 -42.964   7.506  1.00  0.00           H  
ATOM   2637  H07 PHE A 242       5.164 -40.174   6.358  1.00  0.00           H  
ATOM   2638  H08 PHE A 242       7.438 -41.114   6.055  1.00  0.00           H  
ATOM   2639  H09 PHE A 242       2.657 -44.629  11.317  1.00  0.00           H  
ATOM   2640  N   VAL A 243       3.741 -44.738   7.084  1.00  0.00           N  
ATOM   2641  CA  VAL A 243       4.460 -45.528   6.094  1.00  0.00           C  
ATOM   2642  C   VAL A 243       5.209 -44.559   5.186  1.00  0.00           C  
ATOM   2643  O   VAL A 243       4.592 -43.801   4.429  1.00  0.00           O  
ATOM   2644  CB  VAL A 243       3.507 -46.391   5.224  1.00  0.00           C  
ATOM   2645  CG1 VAL A 243       4.297 -47.167   4.192  1.00  0.00           C  
ATOM   2646  CG2 VAL A 243       2.692 -47.350   6.086  1.00  0.00           C  
ATOM   2647  H01 VAL A 243       5.134 -46.208   6.615  1.00  0.00           H  
ATOM   2648  H02 VAL A 243       2.816 -45.719   4.715  1.00  0.00           H  
ATOM   2649  H03 VAL A 243       5.281 -47.408   4.594  1.00  0.00           H  
ATOM   2650  H04 VAL A 243       3.769 -48.089   3.947  1.00  0.00           H  
ATOM   2651  H05 VAL A 243       4.411 -46.563   3.292  1.00  0.00           H  
ATOM   2652  H06 VAL A 243       1.717 -47.511   5.627  1.00  0.00           H  
ATOM   2653  H07 VAL A 243       3.216 -48.302   6.167  1.00  0.00           H  
ATOM   2654  H08 VAL A 243       2.559 -46.923   7.080  1.00  0.00           H  
ATOM   2655  H09 VAL A 243       3.221 -43.928   6.778  1.00  0.00           H  
ATOM   2656  N   GLY A 244       6.535 -44.570   5.273  1.00  0.04           N  
ATOM   2657  CA  GLY A 244       7.352 -43.715   4.430  1.00  0.04           C  
ATOM   2658  C   GLY A 244       7.168 -43.979   2.943  1.00  0.04           C  
ATOM   2659  O   GLY A 244       6.331 -44.792   2.526  1.00  0.04           O  
ATOM   2660  H01 GLY A 244       8.394 -43.930   4.668  1.00  0.04           H  
ATOM   2661  H02 GLY A 244       7.089 -42.677   4.632  1.00  0.04           H  
ATOM   2662  H09 GLY A 244       6.983 -45.184   5.938  1.00  0.04           H  
ATOM   2663  N   THR A 245       7.972 -43.292   2.144  1.00  0.00           N  
ATOM   2664  CA  THR A 245       7.903 -43.375   0.695  1.00  0.00           C  
ATOM   2665  C   THR A 245       8.047 -44.825   0.225  1.00  0.00           C  
ATOM   2666  O   THR A 245       8.966 -45.540   0.662  1.00  0.00           O  
ATOM   2667  CB  THR A 245       8.993 -42.483   0.071  1.00  0.00           C  
ATOM   2668  CG2 THR A 245       8.908 -42.500  -1.450  1.00  0.00           C  
ATOM   2669  OG1 THR A 245       8.820 -41.138   0.548  1.00  0.00           O  
ATOM   2670  H01 THR A 245       6.927 -43.018   0.367  1.00  0.00           H  
ATOM   2671  H02 THR A 245       9.972 -42.866   0.361  1.00  0.00           H  
ATOM   2672  H03 THR A 245       8.663 -42.684   2.561  1.00  0.00           H  
ATOM   2673  H04 THR A 245       8.568 -41.527  -1.805  1.00  0.00           H  
ATOM   2674  H05 THR A 245       9.892 -42.715  -1.867  1.00  0.00           H  
ATOM   2675  H06 THR A 245       8.203 -43.268  -1.767  1.00  0.00           H  
ATOM   2676  H07 THR A 245       8.912 -40.524  -0.184  1.00  0.00           H  
ATOM   2677  N   ALA A 246       7.155 -45.245  -0.677  1.00  0.07           N  
ATOM   2678  CA  ALA A 246       6.992 -46.669  -1.011  1.00  0.07           C  
ATOM   2679  C   ALA A 246       8.278 -47.361  -1.460  1.00  0.07           C  
ATOM   2680  O   ALA A 246       8.556 -48.503  -1.060  1.00  0.07           O  
ATOM   2681  CB  ALA A 246       5.888 -46.862  -2.059  1.00  0.07           C  
ATOM   2682  H01 ALA A 246       6.702 -47.153  -0.078  1.00  0.07           H  
ATOM   2683  H02 ALA A 246       5.046 -46.211  -1.823  1.00  0.07           H  
ATOM   2684  H03 ALA A 246       6.275 -46.610  -3.046  1.00  0.07           H  
ATOM   2685  H04 ALA A 246       5.557 -47.901  -2.052  1.00  0.07           H  
ATOM   2686  H08 ALA A 246       6.574 -44.564  -1.144  1.00  0.07           H  
ATOM   2687  N   GLN A 247       9.052 -46.671  -2.293  1.00  0.07           N  
ATOM   2688  CA  GLN A 247      10.311 -47.214  -2.818  1.00  0.07           C  
ATOM   2689  C   GLN A 247      11.301 -47.629  -1.729  1.00  0.07           C  
ATOM   2690  O   GLN A 247      12.078 -48.569  -1.926  1.00  0.07           O  
ATOM   2691  CB  GLN A 247      11.005 -46.194  -3.735  1.00  0.07           C  
ATOM   2692  CG  GLN A 247      10.143 -45.609  -4.845  1.00  0.07           C  
ATOM   2693  CD  GLN A 247      10.001 -46.539  -6.024  1.00  0.07           C  
ATOM   2694  NE2 GLN A 247       9.846 -47.826  -5.744  1.00  0.07           N  
ATOM   2695  OE1 GLN A 247      10.035 -46.110  -7.180  1.00  0.07           O  
ATOM   2696  H01 GLN A 247      10.028 -48.108  -3.373  1.00  0.07           H  
ATOM   2697  H02 GLN A 247      11.803 -46.741  -4.237  1.00  0.07           H  
ATOM   2698  H03 GLN A 247      11.357 -45.370  -3.114  1.00  0.07           H  
ATOM   2699  H04 GLN A 247      10.634 -44.702  -5.199  1.00  0.07           H  
ATOM   2700  H05 GLN A 247       8.765 -45.744  -2.573  1.00  0.07           H  
ATOM   2701  H06 GLN A 247       9.151 -45.400  -4.444  1.00  0.07           H  
ATOM   2702  H07 GLN A 247       9.748 -48.497  -6.492  1.00  0.07           H  
ATOM   2703  H08 GLN A 247       9.826 -48.135  -4.783  1.00  0.07           H  
ATOM   2704  N   TYR A 248      11.288 -46.927  -0.595  1.00  0.04           N  
ATOM   2705  CA  TYR A 248      12.341 -47.087   0.413  1.00  0.04           C  
ATOM   2706  C   TYR A 248      11.867 -47.650   1.742  1.00  0.04           C  
ATOM   2707  O   TYR A 248      12.675 -47.838   2.661  1.00  0.04           O  
ATOM   2708  CB  TYR A 248      13.029 -45.740   0.659  1.00  0.04           C  
ATOM   2709  CG  TYR A 248      13.390 -45.082  -0.643  1.00  0.04           C  
ATOM   2710  CD1 TYR A 248      14.584 -45.385  -1.281  1.00  0.04           C  
ATOM   2711  CD2 TYR A 248      12.511 -44.205  -1.264  1.00  0.04           C  
ATOM   2712  CE1 TYR A 248      14.913 -44.800  -2.493  1.00  0.04           C  
ATOM   2713  CE2 TYR A 248      12.827 -43.614  -2.488  1.00  0.04           C  
ATOM   2714  CZ  TYR A 248      14.026 -43.923  -3.090  1.00  0.04           C  
ATOM   2715  OH  TYR A 248      14.345 -43.354  -4.291  1.00  0.04           O  
ATOM   2716  H01 TYR A 248      13.032 -47.821  -0.001  1.00  0.04           H  
ATOM   2717  H02 TYR A 248      13.942 -45.912   1.229  1.00  0.04           H  
ATOM   2718  H03 TYR A 248      12.354 -45.089   1.215  1.00  0.04           H  
ATOM   2719  H04 TYR A 248      15.273 -46.094  -0.822  1.00  0.04           H  
ATOM   2720  H05 TYR A 248      11.558 -43.974  -0.788  1.00  0.04           H  
ATOM   2721  H06 TYR A 248      15.864 -45.029  -2.973  1.00  0.04           H  
ATOM   2722  H07 TYR A 248      12.134 -42.918  -2.961  1.00  0.04           H  
ATOM   2723  H08 TYR A 248      14.244 -42.401  -4.231  1.00  0.04           H  
ATOM   2724  H09 TYR A 248      10.538 -46.272  -0.427  1.00  0.04           H  
ATOM   2725  N   VAL A 249      10.563 -47.901   1.857  1.00  0.07           N  
ATOM   2726  CA  VAL A 249      10.003 -48.386   3.113  1.00  0.07           C  
ATOM   2727  C   VAL A 249      10.416 -49.832   3.409  1.00  0.07           C  
ATOM   2728  O   VAL A 249      10.549 -50.651   2.501  1.00  0.07           O  
ATOM   2729  CB  VAL A 249       8.462 -48.215   3.163  1.00  0.07           C  
ATOM   2730  CG1 VAL A 249       7.805 -49.038   2.077  1.00  0.07           C  
ATOM   2731  CG2 VAL A 249       7.920 -48.596   4.544  1.00  0.07           C  
ATOM   2732  H01 VAL A 249      10.425 -47.764   3.903  1.00  0.07           H  
ATOM   2733  H02 VAL A 249       8.224 -47.166   2.987  1.00  0.07           H  
ATOM   2734  H03 VAL A 249       6.895 -48.539   1.745  1.00  0.07           H  
ATOM   2735  H04 VAL A 249       8.489 -49.142   1.235  1.00  0.07           H  
ATOM   2736  H05 VAL A 249       7.556 -50.024   2.468  1.00  0.07           H  
ATOM   2737  H06 VAL A 249       6.899 -48.964   4.444  1.00  0.07           H  
ATOM   2738  H07 VAL A 249       8.546 -49.376   4.978  1.00  0.07           H  
ATOM   2739  H08 VAL A 249       7.928 -47.720   5.192  1.00  0.07           H  
ATOM   2740  H09 VAL A 249       9.955 -47.753   1.064  1.00  0.07           H  
ATOM   2741  N   SER A 250      10.625 -50.129   4.693  1.00  0.15           N  
ATOM   2742  CA  SER A 250      11.134 -51.420   5.130  1.00  0.15           C  
ATOM   2743  C   SER A 250       9.983 -52.390   5.341  1.00  0.15           C  
ATOM   2744  O   SER A 250       8.845 -51.970   5.585  1.00  0.15           O  
ATOM   2745  CB  SER A 250      11.917 -51.259   6.444  1.00  0.15           C  
ATOM   2746  OG  SER A 250      11.053 -50.845   7.484  1.00  0.15           O  
ATOM   2747  H01 SER A 250      11.798 -51.813   4.360  1.00  0.15           H  
ATOM   2748  H02 SER A 250      12.690 -50.504   6.305  1.00  0.15           H  
ATOM   2749  H03 SER A 250      12.371 -52.213   6.712  1.00  0.15           H  
ATOM   2750  H04 SER A 250      10.927 -49.894   7.437  1.00  0.15           H  
ATOM   2751  H09 SER A 250      10.421 -49.428   5.391  1.00  0.15           H  
ATOM   2752  N   PRO A 251      10.274 -53.698   5.256  1.00  0.19           N  
ATOM   2753  CA  PRO A 251       9.257 -54.741   5.447  1.00  0.19           C  
ATOM   2754  C   PRO A 251       8.654 -54.681   6.838  1.00  0.19           C  
ATOM   2755  O   PRO A 251       7.453 -54.912   6.998  1.00  0.19           O  
ATOM   2756  CB  PRO A 251      10.039 -56.057   5.302  1.00  0.19           C  
ATOM   2757  CG  PRO A 251      11.336 -55.704   4.668  1.00  0.19           C  
ATOM   2758  CD  PRO A 251      11.601 -54.244   4.917  1.00  0.19           C  
ATOM   2759  H01 PRO A 251       9.488 -56.781   4.701  1.00  0.19           H  
ATOM   2760  H02 PRO A 251      10.207 -56.507   6.280  1.00  0.19           H  
ATOM   2761  H03 PRO A 251      11.296 -55.901   3.597  1.00  0.19           H  
ATOM   2762  H04 PRO A 251      12.135 -56.304   5.103  1.00  0.19           H  
ATOM   2763  H05 PRO A 251       8.436 -54.632   4.739  1.00  0.19           H  
ATOM   2764  H06 PRO A 251      12.338 -54.078   5.703  1.00  0.19           H  
ATOM   2765  H07 PRO A 251      12.003 -53.764   4.025  1.00  0.19           H  
ATOM   2766  N   GLU A 252       9.474 -54.394   7.842  1.00  0.22           N  
ATOM   2767  CA  GLU A 252       8.973 -54.403   9.217  1.00  0.22           C  
ATOM   2768  C   GLU A 252       7.958 -53.278   9.463  1.00  0.22           C  
ATOM   2769  O   GLU A 252       6.970 -53.478  10.167  1.00  0.22           O  
ATOM   2770  CB  GLU A 252      10.121 -54.376  10.240  1.00  0.22           C  
ATOM   2771  CG  GLU A 252      10.995 -53.129  10.207  1.00  0.22           C  
ATOM   2772  CD  GLU A 252      12.175 -53.240   9.242  1.00  0.22           C  
ATOM   2773  OE1 GLU A 252      13.100 -52.409   9.362  1.00  0.22           O  
ATOM   2774  OE2 GLU A 252      12.184 -54.148   8.373  1.00  0.22           O  
ATOM   2775  H01 GLU A 252       8.441 -55.344   9.359  1.00  0.22           H  
ATOM   2776  H02 GLU A 252      10.775 -55.208   9.980  1.00  0.22           H  
ATOM   2777  H03 GLU A 252       9.687 -54.457  11.236  1.00  0.22           H  
ATOM   2778  H04 GLU A 252      11.409 -53.000  11.207  1.00  0.22           H  
ATOM   2779  H05 GLU A 252      10.379 -52.282   9.904  1.00  0.22           H  
ATOM   2780  H08 GLU A 252      10.441 -54.170   7.657  1.00  0.22           H  
ATOM   2781  N   LEU A 253       8.182 -52.108   8.869  1.00  0.11           N  
ATOM   2782  CA  LEU A 253       7.216 -51.018   8.992  1.00  0.11           C  
ATOM   2783  C   LEU A 253       5.893 -51.379   8.330  1.00  0.11           C  
ATOM   2784  O   LEU A 253       4.830 -51.103   8.871  1.00  0.11           O  
ATOM   2785  CB  LEU A 253       7.747 -49.709   8.413  1.00  0.11           C  
ATOM   2786  CG  LEU A 253       6.832 -48.505   8.645  1.00  0.11           C  
ATOM   2787  CD1 LEU A 253       6.515 -48.345  10.124  1.00  0.11           C  
ATOM   2788  CD2 LEU A 253       7.476 -47.254   8.112  1.00  0.11           C  
ATOM   2789  H01 LEU A 253       7.050 -50.869  10.059  1.00  0.11           H  
ATOM   2790  H02 LEU A 253       7.814 -49.848   7.334  1.00  0.11           H  
ATOM   2791  H03 LEU A 253       8.713 -49.498   8.871  1.00  0.11           H  
ATOM   2792  H04 LEU A 253       5.897 -48.676   8.112  1.00  0.11           H  
ATOM   2793  H05 LEU A 253       5.474 -48.614  10.303  1.00  0.11           H  
ATOM   2794  H06 LEU A 253       9.025 -51.973   8.330  1.00  0.11           H  
ATOM   2795  H07 LEU A 253       7.164 -48.998  10.708  1.00  0.11           H  
ATOM   2796  H08 LEU A 253       6.678 -47.309  10.421  1.00  0.11           H  
ATOM   2797  H09 LEU A 253       8.460 -47.496   7.709  1.00  0.11           H  
ATOM   2798  H10 LEU A 253       6.854 -46.833   7.322  1.00  0.11           H  
ATOM   2799  H11 LEU A 253       7.582 -46.528   8.918  1.00  0.11           H  
ATOM   2800  N   LEU A 254       5.964 -52.004   7.163  1.00  0.15           N  
ATOM   2801  CA  LEU A 254       4.758 -52.458   6.474  1.00  0.15           C  
ATOM   2802  C   LEU A 254       3.972 -53.475   7.306  1.00  0.15           C  
ATOM   2803  O   LEU A 254       2.781 -53.295   7.579  1.00  0.15           O  
ATOM   2804  CB  LEU A 254       5.121 -53.074   5.120  1.00  0.15           C  
ATOM   2805  CG  LEU A 254       5.703 -52.105   4.091  1.00  0.15           C  
ATOM   2806  CD1 LEU A 254       6.128 -52.831   2.807  1.00  0.15           C  
ATOM   2807  CD2 LEU A 254       4.722 -50.973   3.792  1.00  0.15           C  
ATOM   2808  H01 LEU A 254       4.124 -51.585   6.323  1.00  0.15           H  
ATOM   2809  H02 LEU A 254       4.184 -53.434   4.695  1.00  0.15           H  
ATOM   2810  H03 LEU A 254       5.855 -53.861   5.294  1.00  0.15           H  
ATOM   2811  H04 LEU A 254       6.601 -51.665   4.523  1.00  0.15           H  
ATOM   2812  H05 LEU A 254       7.151 -53.191   2.915  1.00  0.15           H  
ATOM   2813  H06 LEU A 254       5.463 -53.676   2.630  1.00  0.15           H  
ATOM   2814  H07 LEU A 254       6.073 -52.142   1.964  1.00  0.15           H  
ATOM   2815  H08 LEU A 254       3.818 -51.111   4.385  1.00  0.15           H  
ATOM   2816  H09 LEU A 254       5.180 -50.017   4.047  1.00  0.15           H  
ATOM   2817  H10 LEU A 254       4.466 -50.983   2.732  1.00  0.15           H  
ATOM   2818  H12 LEU A 254       6.867 -52.169   6.743  1.00  0.15           H  
ATOM   2819  N   THR A 255       4.649 -54.541   7.711  1.00  0.41           N  
ATOM   2820  CA  THR A 255       3.978 -55.697   8.288  1.00  0.41           C  
ATOM   2821  C   THR A 255       3.822 -55.646   9.806  1.00  0.41           C  
ATOM   2822  O   THR A 255       2.911 -56.272  10.352  1.00  0.41           O  
ATOM   2823  CB  THR A 255       4.691 -57.004   7.886  1.00  0.41           C  
ATOM   2824  CG2 THR A 255       4.917 -57.041   6.387  1.00  0.41           C  
ATOM   2825  OG1 THR A 255       5.955 -57.099   8.554  1.00  0.41           O  
ATOM   2826  H01 THR A 255       2.970 -55.672   7.874  1.00  0.41           H  
ATOM   2827  H02 THR A 255       4.060 -57.844   8.176  1.00  0.41           H  
ATOM   2828  H03 THR A 255       5.968 -57.247   6.184  1.00  0.41           H  
ATOM   2829  H04 THR A 255       4.302 -57.825   5.945  1.00  0.41           H  
ATOM   2830  H05 THR A 255       4.645 -56.078   5.954  1.00  0.41           H  
ATOM   2831  H06 THR A 255       6.287 -57.997   8.485  1.00  0.41           H  
ATOM   2832  H11 THR A 255       5.655 -54.551   7.617  1.00  0.41           H  
ATOM   2833  N   GLU A 256       4.707 -54.917  10.484  1.00  0.52           N  
ATOM   2834  CA  GLU A 256       4.696 -54.860  11.945  1.00  0.52           C  
ATOM   2835  C   GLU A 256       4.254 -53.502  12.467  1.00  0.52           C  
ATOM   2836  O   GLU A 256       4.046 -53.340  13.666  1.00  0.52           O  
ATOM   2837  CB  GLU A 256       6.078 -55.182  12.527  1.00  0.52           C  
ATOM   2838  CG  GLU A 256       6.786 -56.374  11.914  1.00  0.52           C  
ATOM   2839  CD  GLU A 256       6.045 -57.664  12.153  1.00  0.52           C  
ATOM   2840  OE1 GLU A 256       5.314 -57.735  13.168  1.00  0.52           O  
ATOM   2841  OE2 GLU A 256       6.189 -58.605  11.335  1.00  0.52           O  
ATOM   2842  H01 GLU A 256       3.975 -55.611  12.267  1.00  0.52           H  
ATOM   2843  H02 GLU A 256       5.908 -55.442  13.572  1.00  0.52           H  
ATOM   2844  H03 GLU A 256       6.713 -54.307  12.389  1.00  0.52           H  
ATOM   2845  H04 GLU A 256       7.765 -56.459  12.386  1.00  0.52           H  
ATOM   2846  H05 GLU A 256       6.876 -56.215  10.839  1.00  0.52           H  
ATOM   2847  H07 GLU A 256       5.403 -54.390   9.976  1.00  0.52           H  
ATOM   2848  N   LYS A 257       4.129 -52.528  11.571  1.00  0.30           N  
ATOM   2849  CA  LYS A 257       3.735 -51.169  11.944  1.00  0.30           C  
ATOM   2850  C   LYS A 257       4.773 -50.490  12.830  1.00  0.30           C  
ATOM   2851  O   LYS A 257       4.475 -49.530  13.554  1.00  0.30           O  
ATOM   2852  CB  LYS A 257       2.366 -51.161  12.643  1.00  0.30           C  
ATOM   2853  CG  LYS A 257       1.270 -51.930  11.896  1.00  0.30           C  
ATOM   2854  CD  LYS A 257      -0.120 -51.593  12.430  1.00  0.30           C  
ATOM   2855  CE  LYS A 257      -0.288 -51.934  13.901  1.00  0.30           C  
ATOM   2856  NZ  LYS A 257      -0.658 -53.360  14.094  1.00  0.30           N  
ATOM   2857  H01 LYS A 257       3.664 -50.601  11.016  1.00  0.30           H  
ATOM   2858  H02 LYS A 257       2.044 -50.121  12.684  1.00  0.30           H  
ATOM   2859  H03 LYS A 257       2.484 -51.607  13.631  1.00  0.30           H  
ATOM   2860  H04 LYS A 257       1.442 -52.996  12.045  1.00  0.30           H  
ATOM   2861  H05 LYS A 257       1.315 -51.672  10.838  1.00  0.30           H  
ATOM   2862  H06 LYS A 257       4.312 -52.733  10.599  1.00  0.30           H  
ATOM   2863  H07 LYS A 257      -0.838 -52.193  11.872  1.00  0.30           H  
ATOM   2864  H08 LYS A 257      -0.294 -50.525  12.298  1.00  0.30           H  
ATOM   2865  H09 LYS A 257      -1.091 -51.317  14.304  1.00  0.30           H  
ATOM   2866  H10 LYS A 257       0.651 -51.738  14.419  1.00  0.30           H  
ATOM   2867  H11 LYS A 257      -1.553 -53.537  13.660  1.00  0.30           H  
ATOM   2868  H12 LYS A 257       0.043 -53.951  13.671  1.00  0.30           H  
ATOM   2869  H13 LYS A 257      -0.718 -53.562  15.082  1.00  0.30           H  
ATOM   2870  N   SER A 258       6.000 -50.979  12.766  1.00  0.44           N  
ATOM   2871  CA  SER A 258       7.043 -50.466  13.635  1.00  0.44           C  
ATOM   2872  C   SER A 258       8.371 -50.408  12.894  1.00  0.44           C  
ATOM   2873  O   SER A 258       8.874 -51.432  12.449  1.00  0.44           O  
ATOM   2874  CB  SER A 258       7.173 -51.371  14.859  1.00  0.44           C  
ATOM   2875  OG  SER A 258       7.892 -50.726  15.892  1.00  0.44           O  
ATOM   2876  H01 SER A 258       6.777 -49.457  13.951  1.00  0.44           H  
ATOM   2877  H02 SER A 258       7.715 -52.271  14.569  1.00  0.44           H  
ATOM   2878  H03 SER A 258       6.177 -51.626  15.222  1.00  0.44           H  
ATOM   2879  H04 SER A 258       8.132 -51.368  16.564  1.00  0.44           H  
ATOM   2880  H14 SER A 258       6.213 -51.715  12.108  1.00  0.44           H  
ATOM   2881  N   ALA A 259       8.932 -49.210  12.755  1.00  0.30           N  
ATOM   2882  CA  ALA A 259      10.279 -49.067  12.205  1.00  0.30           C  
ATOM   2883  C   ALA A 259      11.280 -49.197  13.346  1.00  0.30           C  
ATOM   2884  O   ALA A 259      10.910 -49.080  14.509  1.00  0.30           O  
ATOM   2885  CB  ALA A 259      10.445 -47.721  11.498  1.00  0.30           C  
ATOM   2886  H01 ALA A 259      10.453 -49.847  11.463  1.00  0.30           H  
ATOM   2887  H02 ALA A 259      11.460 -47.638  11.110  1.00  0.30           H  
ATOM   2888  H03 ALA A 259       9.735 -47.653  10.674  1.00  0.30           H  
ATOM   2889  H04 ALA A 259      10.260 -46.913  12.206  1.00  0.30           H  
ATOM   2890  H05 ALA A 259       8.419 -48.386  13.034  1.00  0.30           H  
ATOM   2891  N   CYS A 260      12.537 -49.466  13.003  1.00  0.41           N  
ATOM   2892  CA  CYS A 260      13.637 -49.443  13.956  1.00  0.41           C  
ATOM   2893  C   CYS A 260      14.822 -48.796  13.248  1.00  0.41           C  
ATOM   2894  O   CYS A 260      14.720 -48.465  12.065  1.00  0.41           O  
ATOM   2895  CB  CYS A 260      13.980 -50.859  14.412  1.00  0.41           C  
ATOM   2896  SG  CYS A 260      14.385 -52.013  13.062  1.00  0.41           S  
ATOM   2897  H01 CYS A 260      13.369 -48.878  14.849  1.00  0.41           H  
ATOM   2898  H02 CYS A 260      13.086 -51.252  14.897  1.00  0.41           H  
ATOM   2899  H03 CYS A 260      14.839 -50.803  15.081  1.00  0.41           H  
ATOM   2900  H04 CYS A 260      14.278 -51.380  11.886  1.00  0.41           H  
ATOM   2901  H05 CYS A 260      12.737 -49.696  12.040  1.00  0.41           H  
ATOM   2902  N   LYS A 261      15.926 -48.584  13.961  1.00  0.41           N  
ATOM   2903  CA  LYS A 261      17.104 -47.974  13.346  1.00  0.41           C  
ATOM   2904  C   LYS A 261      17.447 -48.681  12.042  1.00  0.41           C  
ATOM   2905  O   LYS A 261      17.740 -48.042  11.032  1.00  0.41           O  
ATOM   2906  CB  LYS A 261      18.301 -48.047  14.303  1.00  0.41           C  
ATOM   2907  CG  LYS A 261      18.153 -47.166  15.532  1.00  0.41           C  
ATOM   2908  CD  LYS A 261      19.162 -47.544  16.605  1.00  0.41           C  
ATOM   2909  CE  LYS A 261      18.953 -46.702  17.864  1.00  0.41           C  
ATOM   2910  NZ  LYS A 261      20.100 -46.785  18.819  1.00  0.41           N  
ATOM   2911  H01 LYS A 261      16.879 -46.929  13.135  1.00  0.41           H  
ATOM   2912  H02 LYS A 261      19.171 -47.685  13.754  1.00  0.41           H  
ATOM   2913  H03 LYS A 261      18.418 -49.080  14.631  1.00  0.41           H  
ATOM   2914  H04 LYS A 261      17.151 -47.305  15.937  1.00  0.41           H  
ATOM   2915  H05 LYS A 261      15.950 -48.847  14.936  1.00  0.41           H  
ATOM   2916  H06 LYS A 261      18.310 -46.126  15.246  1.00  0.41           H  
ATOM   2917  H07 LYS A 261      20.166 -47.359  16.223  1.00  0.41           H  
ATOM   2918  H08 LYS A 261      19.042 -48.598  16.855  1.00  0.41           H  
ATOM   2919  H09 LYS A 261      18.074 -47.094  18.376  1.00  0.41           H  
ATOM   2920  H10 LYS A 261      18.821 -45.661  17.569  1.00  0.41           H  
ATOM   2921  H11 LYS A 261      20.854 -46.199  18.491  1.00  0.41           H  
ATOM   2922  H12 LYS A 261      19.802 -46.470  19.731  1.00  0.41           H  
ATOM   2923  H13 LYS A 261      20.420 -47.741  18.880  1.00  0.41           H  
ATOM   2924  N   SER A 262      17.406 -50.010  12.086  1.00  0.44           N  
ATOM   2925  CA  SER A 262      17.725 -50.861  10.945  1.00  0.44           C  
ATOM   2926  C   SER A 262      16.862 -50.555   9.708  1.00  0.44           C  
ATOM   2927  O   SER A 262      17.257 -50.843   8.575  1.00  0.44           O  
ATOM   2928  CB  SER A 262      17.550 -52.327  11.349  1.00  0.44           C  
ATOM   2929  OG  SER A 262      18.199 -53.191  10.436  1.00  0.44           O  
ATOM   2930  H01 SER A 262      18.759 -50.658  10.665  1.00  0.44           H  
ATOM   2931  H02 SER A 262      16.485 -52.560  11.347  1.00  0.44           H  
ATOM   2932  H03 SER A 262      17.973 -52.476  12.342  1.00  0.44           H  
ATOM   2933  H04 SER A 262      18.277 -52.756   9.584  1.00  0.44           H  
ATOM   2934  H14 SER A 262      17.140 -50.453  12.954  1.00  0.44           H  
ATOM   2935  N   SER A 263      15.672 -49.996   9.925  1.00  0.37           N  
ATOM   2936  CA  SER A 263      14.813 -49.629   8.800  1.00  0.37           C  
ATOM   2937  C   SER A 263      15.496 -48.600   7.898  1.00  0.37           C  
ATOM   2938  O   SER A 263      15.279 -48.584   6.683  1.00  0.37           O  
ATOM   2939  CB  SER A 263      13.474 -49.084   9.303  1.00  0.37           C  
ATOM   2940  OG  SER A 263      12.848 -50.021  10.161  1.00  0.37           O  
ATOM   2941  H01 SER A 263      14.629 -50.528   8.212  1.00  0.37           H  
ATOM   2942  H02 SER A 263      12.824 -48.901   8.447  1.00  0.37           H  
ATOM   2943  H03 SER A 263      13.646 -48.156   9.848  1.00  0.37           H  
ATOM   2944  H04 SER A 263      12.773 -49.648  11.042  1.00  0.37           H  
ATOM   2945  H05 SER A 263      15.362 -49.825  10.871  1.00  0.37           H  
ATOM   2946  N   ASP A 264      16.317 -47.739   8.500  1.00  0.22           N  
ATOM   2947  CA  ASP A 264      17.065 -46.744   7.738  1.00  0.22           C  
ATOM   2948  C   ASP A 264      18.196 -47.416   6.942  1.00  0.22           C  
ATOM   2949  O   ASP A 264      18.632 -46.907   5.916  1.00  0.22           O  
ATOM   2950  CB  ASP A 264      17.680 -45.699   8.658  1.00  0.22           C  
ATOM   2951  CG  ASP A 264      16.653 -44.767   9.278  1.00  0.22           C  
ATOM   2952  OD1 ASP A 264      15.542 -44.604   8.724  1.00  0.22           O  
ATOM   2953  OD2 ASP A 264      16.987 -44.172  10.324  1.00  0.22           O  
ATOM   2954  H01 ASP A 264      16.364 -46.261   7.057  1.00  0.22           H  
ATOM   2955  H02 ASP A 264      18.347 -45.087   8.051  1.00  0.22           H  
ATOM   2956  H03 ASP A 264      18.211 -46.212   9.460  1.00  0.22           H  
ATOM   2957  H05 ASP A 264      16.423 -47.776   9.504  1.00  0.22           H  
ATOM   2958  N   LEU A 265      18.687 -48.547   7.433  1.00  0.37           N  
ATOM   2959  CA  LEU A 265      19.740 -49.261   6.710  1.00  0.37           C  
ATOM   2960  C   LEU A 265      19.147 -49.969   5.492  1.00  0.37           C  
ATOM   2961  O   LEU A 265      19.805 -50.113   4.459  1.00  0.37           O  
ATOM   2962  CB  LEU A 265      20.461 -50.248   7.633  1.00  0.37           C  
ATOM   2963  CG  LEU A 265      21.266 -49.622   8.773  1.00  0.37           C  
ATOM   2964  CD1 LEU A 265      21.757 -50.714   9.710  1.00  0.37           C  
ATOM   2965  CD2 LEU A 265      22.440 -48.841   8.193  1.00  0.37           C  
ATOM   2966  H01 LEU A 265      20.480 -48.541   6.361  1.00  0.37           H  
ATOM   2967  H02 LEU A 265      21.187 -50.765   7.006  1.00  0.37           H  
ATOM   2968  H03 LEU A 265      19.711 -50.905   8.073  1.00  0.37           H  
ATOM   2969  H04 LEU A 265      18.334 -48.915   8.305  1.00  0.37           H  
ATOM   2970  H05 LEU A 265      20.635 -48.937   9.340  1.00  0.37           H  
ATOM   2971  H06 LEU A 265      22.663 -50.379  10.215  1.00  0.37           H  
ATOM   2972  H07 LEU A 265      20.988 -50.930  10.451  1.00  0.37           H  
ATOM   2973  H08 LEU A 265      21.974 -51.615   9.137  1.00  0.37           H  
ATOM   2974  H09 LEU A 265      23.307 -49.496   8.113  1.00  0.37           H  
ATOM   2975  H10 LEU A 265      22.175 -48.467   7.204  1.00  0.37           H  
ATOM   2976  H11 LEU A 265      22.678 -48.002   8.847  1.00  0.37           H  
ATOM   2977  N   TRP A 266      17.898 -50.414   5.619  1.00  0.26           N  
ATOM   2978  CA  TRP A 266      17.166 -50.932   4.464  1.00  0.26           C  
ATOM   2979  C   TRP A 266      17.039 -49.828   3.407  1.00  0.26           C  
ATOM   2980  O   TRP A 266      17.293 -50.053   2.219  1.00  0.26           O  
ATOM   2981  CB  TRP A 266      15.781 -51.441   4.876  1.00  0.26           C  
ATOM   2982  CG  TRP A 266      14.917 -51.815   3.695  1.00  0.26           C  
ATOM   2983  CD1 TRP A 266      14.260 -50.962   2.851  1.00  0.26           C  
ATOM   2984  CD2 TRP A 266      14.658 -53.134   3.212  1.00  0.26           C  
ATOM   2985  CE2 TRP A 266      13.821 -53.010   2.077  1.00  0.26           C  
ATOM   2986  CE3 TRP A 266      15.038 -54.412   3.635  1.00  0.26           C  
ATOM   2987  NE1 TRP A 266      13.595 -51.675   1.876  1.00  0.26           N  
ATOM   2988  CZ2 TRP A 266      13.355 -54.117   1.369  1.00  0.26           C  
ATOM   2989  CZ3 TRP A 266      14.577 -55.510   2.925  1.00  0.26           C  
ATOM   2990  CH2 TRP A 266      13.747 -55.355   1.804  1.00  0.26           C  
ATOM   2991  H01 TRP A 266      17.718 -51.773   4.045  1.00  0.26           H  
ATOM   2992  H02 TRP A 266      15.279 -50.631   5.405  1.00  0.26           H  
ATOM   2993  H03 TRP A 266      15.907 -52.320   5.508  1.00  0.26           H  
ATOM   2994  H04 TRP A 266      14.262 -49.875   2.937  1.00  0.26           H  
ATOM   2995  H05 TRP A 266      15.683 -54.542   4.504  1.00  0.26           H  
ATOM   2996  H06 TRP A 266      13.034 -51.278   1.136  1.00  0.26           H  
ATOM   2997  H07 TRP A 266      12.704 -54.002   0.503  1.00  0.26           H  
ATOM   2998  H08 TRP A 266      14.865 -56.512   3.243  1.00  0.26           H  
ATOM   2999  H09 TRP A 266      13.406 -56.240   1.267  1.00  0.26           H  
ATOM   3000  H12 TRP A 266      17.451 -50.393   6.524  1.00  0.26           H  
ATOM   3001  N   ALA A 267      16.631 -48.632   3.836  1.00  0.15           N  
ATOM   3002  CA  ALA A 267      16.553 -47.496   2.922  1.00  0.15           C  
ATOM   3003  C   ALA A 267      17.907 -47.187   2.267  1.00  0.15           C  
ATOM   3004  O   ALA A 267      17.966 -46.848   1.080  1.00  0.15           O  
ATOM   3005  CB  ALA A 267      16.010 -46.248   3.649  1.00  0.15           C  
ATOM   3006  H01 ALA A 267      15.861 -47.771   2.126  1.00  0.15           H  
ATOM   3007  H02 ALA A 267      15.013 -46.459   4.036  1.00  0.15           H  
ATOM   3008  H03 ALA A 267      16.673 -45.991   4.475  1.00  0.15           H  
ATOM   3009  H04 ALA A 267      15.959 -45.413   2.950  1.00  0.15           H  
ATOM   3010  H10 ALA A 267      16.373 -48.511   4.805  1.00  0.15           H  
ATOM   3011  N   LEU A 268      18.984 -47.281   3.050  1.00  0.30           N  
ATOM   3012  CA  LEU A 268      20.336 -47.109   2.524  1.00  0.30           C  
ATOM   3013  C   LEU A 268      20.622 -48.110   1.393  1.00  0.30           C  
ATOM   3014  O   LEU A 268      21.200 -47.750   0.366  1.00  0.30           O  
ATOM   3015  CB  LEU A 268      21.386 -47.264   3.641  1.00  0.30           C  
ATOM   3016  CG  LEU A 268      22.869 -47.286   3.237  1.00  0.30           C  
ATOM   3017  CD1 LEU A 268      23.324 -45.947   2.712  1.00  0.30           C  
ATOM   3018  CD2 LEU A 268      23.727 -47.691   4.435  1.00  0.30           C  
ATOM   3019  H01 LEU A 268      20.403 -46.099   2.119  1.00  0.30           H  
ATOM   3020  H02 LEU A 268      21.201 -48.256   4.053  1.00  0.30           H  
ATOM   3021  H03 LEU A 268      21.250 -46.433   4.333  1.00  0.30           H  
ATOM   3022  H04 LEU A 268      22.986 -48.016   2.436  1.00  0.30           H  
ATOM   3023  H05 LEU A 268      18.861 -47.476   4.033  1.00  0.30           H  
ATOM   3024  H06 LEU A 268      24.313 -46.049   2.266  1.00  0.30           H  
ATOM   3025  H07 LEU A 268      22.621 -45.594   1.958  1.00  0.30           H  
ATOM   3026  H08 LEU A 268      23.369 -45.231   3.532  1.00  0.30           H  
ATOM   3027  H09 LEU A 268      24.622 -47.069   4.467  1.00  0.30           H  
ATOM   3028  H10 LEU A 268      23.157 -47.554   5.354  1.00  0.30           H  
ATOM   3029  H11 LEU A 268      24.016 -48.738   4.338  1.00  0.30           H  
ATOM   3030  N   GLY A 269      20.251 -49.370   1.603  1.00  0.30           N  
ATOM   3031  CA  GLY A 269      20.388 -50.381   0.573  1.00  0.30           C  
ATOM   3032  C   GLY A 269      19.694 -49.962  -0.718  1.00  0.30           C  
ATOM   3033  O   GLY A 269      20.237 -50.112  -1.808  1.00  0.30           O  
ATOM   3034  H01 GLY A 269      19.920 -51.298   0.930  1.00  0.30           H  
ATOM   3035  H02 GLY A 269      21.447 -50.540   0.371  1.00  0.30           H  
ATOM   3036  H12 GLY A 269      19.865 -49.628   2.500  1.00  0.30           H  
ATOM   3037  N   CYS A 270      18.484 -49.432  -0.586  1.00  0.22           N  
ATOM   3038  CA  CYS A 270      17.707 -49.001  -1.731  1.00  0.22           C  
ATOM   3039  C   CYS A 270      18.380 -47.844  -2.432  1.00  0.22           C  
ATOM   3040  O   CYS A 270      18.377 -47.770  -3.658  1.00  0.22           O  
ATOM   3041  CB  CYS A 270      16.310 -48.577  -1.286  1.00  0.22           C  
ATOM   3042  SG  CYS A 270      15.267 -49.946  -0.781  1.00  0.22           S  
ATOM   3043  H01 CYS A 270      17.633 -49.839  -2.424  1.00  0.22           H  
ATOM   3044  H02 CYS A 270      15.830 -48.112  -2.147  1.00  0.22           H  
ATOM   3045  H03 CYS A 270      18.094 -49.326   0.339  1.00  0.22           H  
ATOM   3046  H04 CYS A 270      16.410 -47.891  -0.445  1.00  0.22           H  
ATOM   3047  H05 CYS A 270      15.042 -49.874   0.538  1.00  0.22           H  
ATOM   3048  N   ILE A 271      18.947 -46.940  -1.639  1.00  0.11           N  
ATOM   3049  CA  ILE A 271      19.617 -45.753  -2.152  1.00  0.11           C  
ATOM   3050  C   ILE A 271      20.923 -46.107  -2.869  1.00  0.11           C  
ATOM   3051  O   ILE A 271      21.195 -45.605  -3.961  1.00  0.11           O  
ATOM   3052  CB  ILE A 271      19.856 -44.743  -1.030  1.00  0.11           C  
ATOM   3053  CG1 ILE A 271      18.498 -44.205  -0.548  1.00  0.11           C  
ATOM   3054  CG2 ILE A 271      20.737 -43.609  -1.519  1.00  0.11           C  
ATOM   3055  CD1 ILE A 271      18.563 -43.425   0.709  1.00  0.11           C  
ATOM   3056  H01 ILE A 271      18.961 -45.293  -2.891  1.00  0.11           H  
ATOM   3057  H02 ILE A 271      20.368 -45.230  -0.200  1.00  0.11           H  
ATOM   3058  H03 ILE A 271      17.873 -45.074  -0.344  1.00  0.11           H  
ATOM   3059  H04 ILE A 271      18.088 -43.563  -1.328  1.00  0.11           H  
ATOM   3060  H05 ILE A 271      21.690 -44.012  -1.861  1.00  0.11           H  
ATOM   3061  H06 ILE A 271      18.912 -47.082  -0.640  1.00  0.11           H  
ATOM   3062  H07 ILE A 271      20.244 -43.095  -2.344  1.00  0.11           H  
ATOM   3063  H08 ILE A 271      20.911 -42.906  -0.704  1.00  0.11           H  
ATOM   3064  H09 ILE A 271      18.848 -42.397   0.484  1.00  0.11           H  
ATOM   3065  H10 ILE A 271      17.586 -43.433   1.193  1.00  0.11           H  
ATOM   3066  H11 ILE A 271      19.303 -43.869   1.375  1.00  0.11           H  
ATOM   3067  N   ILE A 272      21.718 -46.984  -2.267  1.00  0.30           N  
ATOM   3068  CA  ILE A 272      22.924 -47.464  -2.935  1.00  0.30           C  
ATOM   3069  C   ILE A 272      22.555 -48.072  -4.283  1.00  0.30           C  
ATOM   3070  O   ILE A 272      23.173 -47.772  -5.296  1.00  0.30           O  
ATOM   3071  CB  ILE A 272      23.683 -48.505  -2.087  1.00  0.30           C  
ATOM   3072  CG1 ILE A 272      24.184 -47.876  -0.785  1.00  0.30           C  
ATOM   3073  CG2 ILE A 272      24.859 -49.067  -2.871  1.00  0.30           C  
ATOM   3074  CD1 ILE A 272      24.656 -48.910   0.254  1.00  0.30           C  
ATOM   3075  H01 ILE A 272      23.585 -46.609  -3.076  1.00  0.30           H  
ATOM   3076  H02 ILE A 272      22.995 -49.315  -1.845  1.00  0.30           H  
ATOM   3077  H03 ILE A 272      23.344 -47.339  -0.344  1.00  0.30           H  
ATOM   3078  H04 ILE A 272      25.019 -47.215  -1.019  1.00  0.30           H  
ATOM   3079  H05 ILE A 272      25.728 -49.142  -2.218  1.00  0.30           H  
ATOM   3080  H06 ILE A 272      24.604 -50.057  -3.250  1.00  0.30           H  
ATOM   3081  H07 ILE A 272      25.089 -48.406  -3.706  1.00  0.30           H  
ATOM   3082  H08 ILE A 272      25.552 -48.540   0.752  1.00  0.30           H  
ATOM   3083  H09 ILE A 272      23.870 -49.069   0.992  1.00  0.30           H  
ATOM   3084  H10 ILE A 272      24.881 -49.852  -0.246  1.00  0.30           H  
ATOM   3085  H12 ILE A 272      21.487 -47.320  -1.343  1.00  0.30           H  
ATOM   3086  N   TYR A 273      21.548 -48.935  -4.285  1.00  0.30           N  
ATOM   3087  CA  TYR A 273      21.072 -49.547  -5.517  1.00  0.30           C  
ATOM   3088  C   TYR A 273      20.672 -48.485  -6.536  1.00  0.30           C  
ATOM   3089  O   TYR A 273      21.014 -48.588  -7.711  1.00  0.30           O  
ATOM   3090  CB  TYR A 273      19.876 -50.462  -5.234  1.00  0.30           C  
ATOM   3091  CG  TYR A 273      19.344 -51.201  -6.448  1.00  0.30           C  
ATOM   3092  CD1 TYR A 273      18.616 -50.535  -7.435  1.00  0.30           C  
ATOM   3093  CD2 TYR A 273      19.558 -52.574  -6.601  1.00  0.30           C  
ATOM   3094  CE1 TYR A 273      18.121 -51.207  -8.531  1.00  0.30           C  
ATOM   3095  CE2 TYR A 273      19.071 -53.250  -7.703  1.00  0.30           C  
ATOM   3096  CZ  TYR A 273      18.352 -52.565  -8.663  1.00  0.30           C  
ATOM   3097  OH  TYR A 273      17.862 -53.245  -9.753  1.00  0.30           O  
ATOM   3098  H01 TYR A 273      21.888 -50.139  -5.931  1.00  0.30           H  
ATOM   3099  H02 TYR A 273      19.069 -49.816  -4.888  1.00  0.30           H  
ATOM   3100  H03 TYR A 273      20.180 -51.200  -4.492  1.00  0.30           H  
ATOM   3101  H04 TYR A 273      18.436 -49.464  -7.337  1.00  0.30           H  
ATOM   3102  H05 TYR A 273      20.117 -53.119  -5.840  1.00  0.30           H  
ATOM   3103  H06 TYR A 273      17.550 -50.672  -9.290  1.00  0.30           H  
ATOM   3104  H07 TYR A 273      19.253 -54.319  -7.814  1.00  0.30           H  
ATOM   3105  H08 TYR A 273      17.644 -54.144  -9.498  1.00  0.30           H  
ATOM   3106  H11 TYR A 273      21.101 -49.173  -3.411  1.00  0.30           H  
ATOM   3107  N   GLN A 274      19.941 -47.470  -6.090  1.00  0.15           N  
ATOM   3108  CA  GLN A 274      19.492 -46.418  -6.998  1.00  0.15           C  
ATOM   3109  C   GLN A 274      20.653 -45.627  -7.617  1.00  0.15           C  
ATOM   3110  O   GLN A 274      20.620 -45.285  -8.802  1.00  0.15           O  
ATOM   3111  CB  GLN A 274      18.514 -45.482  -6.289  1.00  0.15           C  
ATOM   3112  CG  GLN A 274      17.945 -44.382  -7.172  1.00  0.15           C  
ATOM   3113  CD  GLN A 274      16.839 -43.613  -6.466  1.00  0.15           C  
ATOM   3114  NE2 GLN A 274      16.220 -42.678  -7.172  1.00  0.15           N  
ATOM   3115  OE1 GLN A 274      16.544 -43.866  -5.298  1.00  0.15           O  
ATOM   3116  H01 GLN A 274      18.979 -46.911  -7.824  1.00  0.15           H  
ATOM   3117  H02 GLN A 274      19.077 -44.986  -5.498  1.00  0.15           H  
ATOM   3118  H03 GLN A 274      17.685 -46.079  -5.909  1.00  0.15           H  
ATOM   3119  H04 GLN A 274      17.522 -44.845  -8.063  1.00  0.15           H  
ATOM   3120  H05 GLN A 274      18.745 -43.690  -7.436  1.00  0.15           H  
ATOM   3121  H06 GLN A 274      15.476 -42.139  -6.753  1.00  0.15           H  
ATOM   3122  H07 GLN A 274      16.492 -42.505  -8.129  1.00  0.15           H  
ATOM   3123  H09 GLN A 274      19.693 -47.425  -5.112  1.00  0.15           H  
ATOM   3124  N   LEU A 275      21.665 -45.320  -6.809  1.00  0.19           N  
ATOM   3125  CA  LEU A 275      22.841 -44.598  -7.299  1.00  0.19           C  
ATOM   3126  C   LEU A 275      23.581 -45.379  -8.365  1.00  0.19           C  
ATOM   3127  O   LEU A 275      24.053 -44.804  -9.336  1.00  0.19           O  
ATOM   3128  CB  LEU A 275      23.814 -44.291  -6.160  1.00  0.19           C  
ATOM   3129  CG  LEU A 275      23.318 -43.275  -5.130  1.00  0.19           C  
ATOM   3130  CD1 LEU A 275      24.337 -43.149  -4.011  1.00  0.19           C  
ATOM   3131  CD2 LEU A 275      23.057 -41.935  -5.798  1.00  0.19           C  
ATOM   3132  H01 LEU A 275      22.471 -43.668  -7.731  1.00  0.19           H  
ATOM   3133  H02 LEU A 275      24.691 -43.842  -6.627  1.00  0.19           H  
ATOM   3134  H03 LEU A 275      24.027 -45.224  -5.638  1.00  0.19           H  
ATOM   3135  H04 LEU A 275      22.377 -43.618  -4.700  1.00  0.19           H  
ATOM   3136  H05 LEU A 275      25.199 -42.585  -4.367  1.00  0.19           H  
ATOM   3137  H06 LEU A 275      23.887 -42.628  -3.166  1.00  0.19           H  
ATOM   3138  H07 LEU A 275      24.657 -44.142  -3.697  1.00  0.19           H  
ATOM   3139  H08 LEU A 275      21.621 -45.591  -5.837  1.00  0.19           H  
ATOM   3140  H09 LEU A 275      22.195 -41.459  -5.331  1.00  0.19           H  
ATOM   3141  H10 LEU A 275      23.932 -41.295  -5.683  1.00  0.19           H  
ATOM   3142  H11 LEU A 275      22.856 -42.090  -6.858  1.00  0.19           H  
ATOM   3143  N   VAL A 276      23.720 -46.683  -8.156  1.00  0.33           N  
ATOM   3144  CA  VAL A 276      24.454 -47.523  -9.102  1.00  0.33           C  
ATOM   3145  C   VAL A 276      23.633 -47.822 -10.357  1.00  0.33           C  
ATOM   3146  O   VAL A 276      24.148 -47.729 -11.463  1.00  0.33           O  
ATOM   3147  CB  VAL A 276      24.906 -48.862  -8.464  1.00  0.33           C  
ATOM   3148  CG1 VAL A 276      25.562 -49.758  -9.514  1.00  0.33           C  
ATOM   3149  CG2 VAL A 276      25.842 -48.612  -7.276  1.00  0.33           C  
ATOM   3150  H01 VAL A 276      25.338 -46.950  -9.383  1.00  0.33           H  
ATOM   3151  H02 VAL A 276      24.026 -49.380  -8.083  1.00  0.33           H  
ATOM   3152  H03 VAL A 276      26.562 -50.035  -9.181  1.00  0.33           H  
ATOM   3153  H04 VAL A 276      24.963 -50.658  -9.650  1.00  0.33           H  
ATOM   3154  H05 VAL A 276      25.631 -49.220 -10.460  1.00  0.33           H  
ATOM   3155  H06 VAL A 276      26.724 -48.069  -7.617  1.00  0.33           H  
ATOM   3156  H07 VAL A 276      25.322 -48.022  -6.521  1.00  0.33           H  
ATOM   3157  H08 VAL A 276      26.147 -49.566  -6.846  1.00  0.33           H  
ATOM   3158  H12 VAL A 276      23.313 -47.101  -7.332  1.00  0.33           H  
ATOM   3159  N   ALA A 277      22.359 -48.168 -10.177  1.00  0.37           N  
ATOM   3160  CA  ALA A 277      21.511 -48.604 -11.290  1.00  0.37           C  
ATOM   3161  C   ALA A 277      20.785 -47.446 -11.970  1.00  0.37           C  
ATOM   3162  O   ALA A 277      20.364 -47.566 -13.111  1.00  0.37           O  
ATOM   3163  CB  ALA A 277      20.496 -49.663 -10.820  1.00  0.37           C  
ATOM   3164  H01 ALA A 277      22.177 -49.045 -12.032  1.00  0.37           H  
ATOM   3165  H02 ALA A 277      19.573 -49.559 -11.390  1.00  0.37           H  
ATOM   3166  H03 ALA A 277      20.910 -50.659 -10.978  1.00  0.37           H  
ATOM   3167  H04 ALA A 277      20.286 -49.521  -9.760  1.00  0.37           H  
ATOM   3168  H09 ALA A 277      21.967 -48.129  -9.247  1.00  0.37           H  
ATOM   3169  N   GLY A 278      20.634 -46.327 -11.271  1.00  0.22           N  
ATOM   3170  CA  GLY A 278      19.862 -45.214 -11.810  1.00  0.22           C  
ATOM   3171  C   GLY A 278      18.379 -45.282 -11.458  1.00  0.22           C  
ATOM   3172  O   GLY A 278      17.624 -44.339 -11.716  1.00  0.22           O  
ATOM   3173  H01 GLY A 278      19.938 -45.264 -12.896  1.00  0.22           H  
ATOM   3174  H02 GLY A 278      20.270 -44.285 -11.413  1.00  0.22           H  
ATOM   3175  H05 GLY A 278      21.058 -46.246 -10.358  1.00  0.22           H  
ATOM   3176  N   LEU A 279      17.972 -46.400 -10.854  1.00  0.19           N  
ATOM   3177  CA  LEU A 279      16.594 -46.623 -10.443  1.00  0.19           C  
ATOM   3178  C   LEU A 279      16.568 -47.401  -9.133  1.00  0.19           C  
ATOM   3179  O   LEU A 279      17.471 -48.178  -8.856  1.00  0.19           O  
ATOM   3180  CB  LEU A 279      15.853 -47.455 -11.493  1.00  0.19           C  
ATOM   3181  CG  LEU A 279      15.578 -46.865 -12.876  1.00  0.19           C  
ATOM   3182  CD1 LEU A 279      15.308 -47.987 -13.879  1.00  0.19           C  
ATOM   3183  CD2 LEU A 279      14.412 -45.890 -12.812  1.00  0.19           C  
ATOM   3184  H01 LEU A 279      16.113 -45.652 -10.326  1.00  0.19           H  
ATOM   3185  H02 LEU A 279      14.857 -47.570 -11.066  1.00  0.19           H  
ATOM   3186  H03 LEU A 279      18.652 -47.125 -10.674  1.00  0.19           H  
ATOM   3187  H04 LEU A 279      16.437 -48.362 -11.647  1.00  0.19           H  
ATOM   3188  H05 LEU A 279      16.457 -46.314 -13.211  1.00  0.19           H  
ATOM   3189  H06 LEU A 279      14.474 -47.706 -14.522  1.00  0.19           H  
ATOM   3190  H07 LEU A 279      16.196 -48.152 -14.489  1.00  0.19           H  
ATOM   3191  H08 LEU A 279      15.060 -48.903 -13.342  1.00  0.19           H  
ATOM   3192  H09 LEU A 279      13.560 -46.375 -12.336  1.00  0.19           H  
ATOM   3193  H10 LEU A 279      14.702 -45.014 -12.232  1.00  0.19           H  
ATOM   3194  H11 LEU A 279      14.138 -45.584 -13.822  1.00  0.19           H  
ATOM   3195  N   PRO A 280      15.509 -47.223  -8.337  1.00  0.07           N  
ATOM   3196  CA  PRO A 280      15.409 -47.988  -7.088  1.00  0.07           C  
ATOM   3197  C   PRO A 280      15.032 -49.452  -7.355  1.00  0.07           C  
ATOM   3198  O   PRO A 280      14.500 -49.775  -8.428  1.00  0.07           O  
ATOM   3199  CB  PRO A 280      14.318 -47.248  -6.313  1.00  0.07           C  
ATOM   3200  CG  PRO A 280      13.499 -46.598  -7.340  1.00  0.07           C  
ATOM   3201  CD  PRO A 280      14.410 -46.256  -8.487  1.00  0.07           C  
ATOM   3202  H01 PRO A 280      14.733 -46.530  -5.605  1.00  0.07           H  
ATOM   3203  H02 PRO A 280      13.719 -47.948  -5.730  1.00  0.07           H  
ATOM   3204  H03 PRO A 280      13.023 -45.701  -6.944  1.00  0.07           H  
ATOM   3205  H04 PRO A 280      12.713 -47.275  -7.676  1.00  0.07           H  
ATOM   3206  H05 PRO A 280      13.918 -46.313  -9.458  1.00  0.07           H  
ATOM   3207  H06 PRO A 280      14.775 -45.232  -8.407  1.00  0.07           H  
ATOM   3208  H12 PRO A 280      16.350 -48.042  -6.541  1.00  0.07           H  
ATOM   3209  N   PRO A 281      15.319 -50.338  -6.392  1.00  0.15           N  
ATOM   3210  CA  PRO A 281      15.221 -51.781  -6.663  1.00  0.15           C  
ATOM   3211  C   PRO A 281      13.799 -52.345  -6.724  1.00  0.15           C  
ATOM   3212  O   PRO A 281      13.552 -53.253  -7.516  1.00  0.15           O  
ATOM   3213  CB  PRO A 281      16.008 -52.413  -5.507  1.00  0.15           C  
ATOM   3214  CG  PRO A 281      15.933 -51.396  -4.397  1.00  0.15           C  
ATOM   3215  CD  PRO A 281      15.870 -50.044  -5.054  1.00  0.15           C  
ATOM   3216  H01 PRO A 281      17.036 -52.647  -5.785  1.00  0.15           H  
ATOM   3217  H02 PRO A 281      15.552 -53.354  -5.199  1.00  0.15           H  
ATOM   3218  H03 PRO A 281      16.797 -51.471  -3.737  1.00  0.15           H  
ATOM   3219  H04 PRO A 281      15.041 -51.563  -3.793  1.00  0.15           H  
ATOM   3220  H05 PRO A 281      15.268 -49.327  -4.495  1.00  0.15           H  
ATOM   3221  H06 PRO A 281      16.862 -49.600  -5.129  1.00  0.15           H  
ATOM   3222  H07 PRO A 281      15.608 -52.003  -7.657  1.00  0.15           H  
ATOM   3223  N   PHE A 282      12.888 -51.834  -5.899  1.00  0.11           N  
ATOM   3224  CA  PHE A 282      11.524 -52.341  -5.871  1.00  0.11           C  
ATOM   3225  C   PHE A 282      10.669 -51.379  -6.672  1.00  0.11           C  
ATOM   3226  O   PHE A 282      10.384 -50.262  -6.243  1.00  0.11           O  
ATOM   3227  CB  PHE A 282      11.034 -52.502  -4.425  1.00  0.11           C  
ATOM   3228  CG  PHE A 282      11.929 -53.382  -3.590  1.00  0.11           C  
ATOM   3229  CD1 PHE A 282      11.872 -54.767  -3.709  1.00  0.11           C  
ATOM   3230  CD2 PHE A 282      12.856 -52.826  -2.724  1.00  0.11           C  
ATOM   3231  CE1 PHE A 282      12.711 -55.579  -2.960  1.00  0.11           C  
ATOM   3232  CE2 PHE A 282      13.701 -53.624  -1.975  1.00  0.11           C  
ATOM   3233  CZ  PHE A 282      13.631 -55.006  -2.093  1.00  0.11           C  
ATOM   3234  H01 PHE A 282      11.463 -53.334  -6.317  1.00  0.11           H  
ATOM   3235  H02 PHE A 282      10.056 -52.981  -4.466  1.00  0.11           H  
ATOM   3236  H03 PHE A 282      10.987 -51.516  -3.962  1.00  0.11           H  
ATOM   3237  H04 PHE A 282      11.160 -55.219  -4.399  1.00  0.11           H  
ATOM   3238  H05 PHE A 282      12.920 -51.742  -2.631  1.00  0.11           H  
ATOM   3239  H06 PHE A 282      12.648 -56.663  -3.052  1.00  0.11           H  
ATOM   3240  H07 PHE A 282      13.148 -51.079  -5.280  1.00  0.11           H  
ATOM   3241  H08 PHE A 282      14.420 -53.170  -1.294  1.00  0.11           H  
ATOM   3242  H09 PHE A 282      14.297 -55.639  -1.506  1.00  0.11           H  
ATOM   3243  N   ARG A 283      10.316 -51.816  -7.872  1.00  0.07           N  
ATOM   3244  CA  ARG A 283       9.607 -50.989  -8.834  1.00  0.07           C  
ATOM   3245  C   ARG A 283       8.382 -51.746  -9.288  1.00  0.07           C  
ATOM   3246  O   ARG A 283       8.443 -52.949  -9.507  1.00  0.07           O  
ATOM   3247  CB  ARG A 283      10.495 -50.711 -10.053  1.00  0.07           C  
ATOM   3248  CG  ARG A 283      11.851 -50.134  -9.722  1.00  0.07           C  
ATOM   3249  CD  ARG A 283      12.586 -49.707 -10.993  1.00  0.07           C  
ATOM   3250  NE  ARG A 283      12.927 -50.837 -11.858  1.00  0.07           N  
ATOM   3251  CZ  ARG A 283      14.013 -51.594 -11.711  1.00  0.07           C  
ATOM   3252  NH1 ARG A 283      14.871 -51.357 -10.722  1.00  0.07           N  
ATOM   3253  NH2 ARG A 283      14.246 -52.597 -12.555  1.00  0.07           N  
ATOM   3254  H01 ARG A 283       9.334 -50.040  -8.371  1.00  0.07           H  
ATOM   3255  H02 ARG A 283       9.976 -49.960 -10.649  1.00  0.07           H  
ATOM   3256  H03 ARG A 283      10.645 -51.649 -10.587  1.00  0.07           H  
ATOM   3257  H04 ARG A 283      12.442 -50.899  -9.218  1.00  0.07           H  
ATOM   3258  H05 ARG A 283      11.722 -49.267  -9.075  1.00  0.07           H  
ATOM   3259  H06 ARG A 283      13.520 -49.234 -10.689  1.00  0.07           H  
ATOM   3260  H07 ARG A 283      11.949 -49.021 -11.551  1.00  0.07           H  
ATOM   3261  H08 ARG A 283      12.297 -51.057 -12.616  1.00  0.07           H  
ATOM   3262  H09 ARG A 283      15.692 -51.936 -10.616  1.00  0.07           H  
ATOM   3263  H10 ARG A 283      10.550 -52.764  -8.129  1.00  0.07           H  
ATOM   3264  H11 ARG A 283      14.701 -50.599 -10.077  1.00  0.07           H  
ATOM   3265  H12 ARG A 283      13.599 -52.784 -13.308  1.00  0.07           H  
ATOM   3266  H13 ARG A 283      15.069 -53.171 -12.442  1.00  0.07           H  
ATOM   3267  N   ALA A 284       7.269 -51.043  -9.428  1.00  0.07           N  
ATOM   3268  CA  ALA A 284       6.049 -51.666  -9.908  1.00  0.07           C  
ATOM   3269  C   ALA A 284       5.028 -50.587 -10.193  1.00  0.07           C  
ATOM   3270  O   ALA A 284       5.266 -49.412  -9.903  1.00  0.07           O  
ATOM   3271  CB  ALA A 284       5.511 -52.675  -8.896  1.00  0.07           C  
ATOM   3272  H01 ALA A 284       6.262 -52.215 -10.825  1.00  0.07           H  
ATOM   3273  H02 ALA A 284       4.505 -52.978  -9.186  1.00  0.07           H  
ATOM   3274  H03 ALA A 284       6.161 -53.550  -8.874  1.00  0.07           H  
ATOM   3275  H04 ALA A 284       5.482 -52.218  -7.907  1.00  0.07           H  
ATOM   3276  H14 ALA A 284       7.269 -50.060  -9.198  1.00  0.07           H  
ATOM   3277  N   GLY A 285       3.890 -50.992 -10.749  1.00  0.07           N  
ATOM   3278  CA  GLY A 285       2.932 -50.056 -11.309  1.00  0.07           C  
ATOM   3279  C   GLY A 285       2.150 -49.241 -10.307  1.00  0.07           C  
ATOM   3280  O   GLY A 285       1.578 -48.214 -10.658  1.00  0.07           O  
ATOM   3281  H01 GLY A 285       2.196 -50.664 -11.836  1.00  0.07           H  
ATOM   3282  H02 GLY A 285       3.476 -49.364 -11.953  1.00  0.07           H  
ATOM   3283  H05 GLY A 285       3.686 -51.981 -10.783  1.00  0.07           H  
ATOM   3284  N   ASN A 286       2.097 -49.706  -9.063  1.00  0.04           N  
ATOM   3285  CA  ASN A 286       1.500 -48.905  -8.002  1.00  0.04           C  
ATOM   3286  C   ASN A 286       2.053 -49.249  -6.623  1.00  0.04           C  
ATOM   3287  O   ASN A 286       2.819 -50.188  -6.456  1.00  0.04           O  
ATOM   3288  CB  ASN A 286      -0.046 -48.952  -8.032  1.00  0.04           C  
ATOM   3289  CG  ASN A 286      -0.610 -50.311  -7.664  1.00  0.04           C  
ATOM   3290  ND2 ASN A 286      -1.706 -50.696  -8.322  1.00  0.04           N  
ATOM   3291  OD1 ASN A 286      -0.081 -51.006  -6.798  1.00  0.04           O  
ATOM   3292  H01 ASN A 286       1.791 -47.874  -8.203  1.00  0.04           H  
ATOM   3293  H02 ASN A 286      -0.356 -48.739  -9.055  1.00  0.04           H  
ATOM   3294  H03 ASN A 286       2.473 -50.620  -8.852  1.00  0.04           H  
ATOM   3295  H04 ASN A 286      -0.429 -48.215  -7.327  1.00  0.04           H  
ATOM   3296  H05 ASN A 286      -2.130 -51.590  -8.118  1.00  0.04           H  
ATOM   3297  H06 ASN A 286      -2.112 -50.093  -9.024  1.00  0.04           H  
ATOM   3298  N   GLU A 287       1.652 -48.468  -5.638  1.00  0.00           N  
ATOM   3299  CA  GLU A 287       2.097 -48.654  -4.274  1.00  0.00           C  
ATOM   3300  C   GLU A 287       1.842 -50.080  -3.749  1.00  0.00           C  
ATOM   3301  O   GLU A 287       2.696 -50.660  -3.067  1.00  0.00           O  
ATOM   3302  CB  GLU A 287       1.364 -47.646  -3.406  1.00  0.00           C  
ATOM   3303  CG  GLU A 287       2.033 -47.319  -2.116  1.00  0.00           C  
ATOM   3304  CD  GLU A 287       1.251 -46.268  -1.373  1.00  0.00           C  
ATOM   3305  OE1 GLU A 287       0.046 -46.504  -1.162  1.00  0.00           O  
ATOM   3306  OE2 GLU A 287       1.824 -45.213  -1.024  1.00  0.00           O  
ATOM   3307  H01 GLU A 287       3.176 -48.504  -4.239  1.00  0.00           H  
ATOM   3308  H02 GLU A 287       0.411 -48.106  -3.145  1.00  0.00           H  
ATOM   3309  H03 GLU A 287       1.258 -46.723  -3.976  1.00  0.00           H  
ATOM   3310  H04 GLU A 287       3.033 -46.937  -2.322  1.00  0.00           H  
ATOM   3311  H05 GLU A 287       2.097 -48.219  -1.505  1.00  0.00           H  
ATOM   3312  H07 GLU A 287       1.012 -47.714  -5.843  1.00  0.00           H  
ATOM   3313  N   TYR A 288       0.668 -50.639  -4.040  1.00  0.04           N  
ATOM   3314  CA  TYR A 288       0.352 -51.986  -3.556  1.00  0.04           C  
ATOM   3315  C   TYR A 288       1.336 -53.021  -4.115  1.00  0.04           C  
ATOM   3316  O   TYR A 288       1.835 -53.891  -3.396  1.00  0.04           O  
ATOM   3317  CB  TYR A 288      -1.090 -52.385  -3.912  1.00  0.04           C  
ATOM   3318  CG  TYR A 288      -1.362 -53.864  -3.690  1.00  0.04           C  
ATOM   3319  CD1 TYR A 288      -1.651 -54.353  -2.419  1.00  0.04           C  
ATOM   3320  CD2 TYR A 288      -1.304 -54.769  -4.741  1.00  0.04           C  
ATOM   3321  CE1 TYR A 288      -1.887 -55.704  -2.201  1.00  0.04           C  
ATOM   3322  CE2 TYR A 288      -1.539 -56.136  -4.529  1.00  0.04           C  
ATOM   3323  CZ  TYR A 288      -1.829 -56.587  -3.256  1.00  0.04           C  
ATOM   3324  OH  TYR A 288      -2.064 -57.927  -3.032  1.00  0.04           O  
ATOM   3325  H01 TYR A 288       0.446 -51.968  -2.470  1.00  0.04           H  
ATOM   3326  H02 TYR A 288      -1.236 -52.180  -4.973  1.00  0.04           H  
ATOM   3327  H03 TYR A 288      -1.775 -51.807  -3.292  1.00  0.04           H  
ATOM   3328  H04 TYR A 288      -1.693 -53.661  -1.578  1.00  0.04           H  
ATOM   3329  H05 TYR A 288      -1.073 -54.413  -5.745  1.00  0.04           H  
ATOM   3330  H06 TYR A 288      -0.006 -50.133  -4.596  1.00  0.04           H  
ATOM   3331  H07 TYR A 288      -2.117 -56.064  -1.198  1.00  0.04           H  
ATOM   3332  H08 TYR A 288      -1.493 -56.837  -5.363  1.00  0.04           H  
ATOM   3333  H09 TYR A 288      -2.077 -58.097  -2.087  1.00  0.04           H  
ATOM   3334  N   LEU A 289       1.597 -52.924  -5.411  1.00  0.04           N  
ATOM   3335  CA  LEU A 289       2.476 -53.859  -6.090  1.00  0.04           C  
ATOM   3336  C   LEU A 289       3.939 -53.690  -5.651  1.00  0.04           C  
ATOM   3337  O   LEU A 289       4.690 -54.656  -5.620  1.00  0.04           O  
ATOM   3338  CB  LEU A 289       2.356 -53.695  -7.609  1.00  0.04           C  
ATOM   3339  CG  LEU A 289       1.298 -54.480  -8.393  1.00  0.04           C  
ATOM   3340  CD1 LEU A 289       0.580 -55.510  -7.544  1.00  0.04           C  
ATOM   3341  CD2 LEU A 289       0.311 -53.547  -9.079  1.00  0.04           C  
ATOM   3342  H01 LEU A 289       2.162 -54.865  -5.812  1.00  0.04           H  
ATOM   3343  H02 LEU A 289       3.294 -54.112  -7.976  1.00  0.04           H  
ATOM   3344  H03 LEU A 289       2.165 -52.638  -7.796  1.00  0.04           H  
ATOM   3345  H04 LEU A 289       1.835 -55.033  -9.164  1.00  0.04           H  
ATOM   3346  H05 LEU A 289      -0.407 -55.703  -7.965  1.00  0.04           H  
ATOM   3347  H06 LEU A 289       1.155 -56.436  -7.531  1.00  0.04           H  
ATOM   3348  H07 LEU A 289       0.474 -55.133  -6.527  1.00  0.04           H  
ATOM   3349  H08 LEU A 289      -0.576 -53.435  -8.455  1.00  0.04           H  
ATOM   3350  H09 LEU A 289       0.775 -52.572  -9.228  1.00  0.04           H  
ATOM   3351  H10 LEU A 289       1.172 -52.177  -5.942  1.00  0.04           H  
ATOM   3352  H11 LEU A 289       0.026 -53.965 -10.044  1.00  0.04           H  
ATOM   3353  N   ILE A 290       4.335 -52.464  -5.319  1.00  0.00           N  
ATOM   3354  CA  ILE A 290       5.686 -52.216  -4.805  1.00  0.00           C  
ATOM   3355  C   ILE A 290       5.845 -52.882  -3.440  1.00  0.00           C  
ATOM   3356  O   ILE A 290       6.845 -53.556  -3.174  1.00  0.00           O  
ATOM   3357  CB  ILE A 290       5.977 -50.702  -4.688  1.00  0.00           C  
ATOM   3358  CG1 ILE A 290       6.118 -50.095  -6.076  1.00  0.00           C  
ATOM   3359  CG2 ILE A 290       7.242 -50.446  -3.880  1.00  0.00           C  
ATOM   3360  CD1 ILE A 290       6.091 -48.571  -6.084  1.00  0.00           C  
ATOM   3361  H01 ILE A 290       6.401 -52.641  -5.509  1.00  0.00           H  
ATOM   3362  H02 ILE A 290       5.141 -50.234  -4.168  1.00  0.00           H  
ATOM   3363  H03 ILE A 290       5.261 -50.432  -6.659  1.00  0.00           H  
ATOM   3364  H04 ILE A 290       7.065 -50.425  -6.502  1.00  0.00           H  
ATOM   3365  H05 ILE A 290       8.006 -50.018  -4.529  1.00  0.00           H  
ATOM   3366  H06 ILE A 290       7.022 -49.750  -3.070  1.00  0.00           H  
ATOM   3367  H07 ILE A 290       7.605 -51.386  -3.464  1.00  0.00           H  
ATOM   3368  H08 ILE A 290       5.202 -48.221  -5.559  1.00  0.00           H  
ATOM   3369  H09 ILE A 290       6.981 -48.189  -5.585  1.00  0.00           H  
ATOM   3370  H10 ILE A 290       6.069 -48.213  -7.113  1.00  0.00           H  
ATOM   3371  H12 ILE A 290       3.694 -51.690  -5.423  1.00  0.00           H  
ATOM   3372  N   PHE A 291       4.839 -52.712  -2.586  1.00  0.04           N  
ATOM   3373  CA  PHE A 291       4.827 -53.351  -1.269  1.00  0.04           C  
ATOM   3374  C   PHE A 291       4.978 -54.857  -1.378  1.00  0.04           C  
ATOM   3375  O   PHE A 291       5.723 -55.475  -0.615  1.00  0.04           O  
ATOM   3376  CB  PHE A 291       3.525 -53.063  -0.515  1.00  0.04           C  
ATOM   3377  CG  PHE A 291       3.361 -51.634  -0.096  1.00  0.04           C  
ATOM   3378  CD1 PHE A 291       4.439 -50.769  -0.081  1.00  0.04           C  
ATOM   3379  CD2 PHE A 291       2.119 -51.157   0.290  1.00  0.04           C  
ATOM   3380  CE1 PHE A 291       4.282 -49.447   0.312  1.00  0.04           C  
ATOM   3381  CE2 PHE A 291       1.950 -49.843   0.675  1.00  0.04           C  
ATOM   3382  CZ  PHE A 291       3.032 -48.985   0.691  1.00  0.04           C  
ATOM   3383  H01 PHE A 291       5.672 -52.932  -0.723  1.00  0.04           H  
ATOM   3384  H02 PHE A 291       3.555 -53.656   0.399  1.00  0.04           H  
ATOM   3385  H03 PHE A 291       2.689 -53.328  -1.162  1.00  0.04           H  
ATOM   3386  H04 PHE A 291       5.423 -51.129  -0.381  1.00  0.04           H  
ATOM   3387  H05 PHE A 291       1.262 -51.830   0.290  1.00  0.04           H  
ATOM   3388  H06 PHE A 291       5.140 -48.774   0.322  1.00  0.04           H  
ATOM   3389  H07 PHE A 291       0.963 -49.482   0.966  1.00  0.04           H  
ATOM   3390  H08 PHE A 291       2.903 -47.948   1.001  1.00  0.04           H  
ATOM   3391  H11 PHE A 291       4.062 -52.125  -2.854  1.00  0.04           H  
ATOM   3392  N   GLN A 292       4.239 -55.453  -2.304  1.00  0.07           N  
ATOM   3393  CA  GLN A 292       4.317 -56.895  -2.518  1.00  0.07           C  
ATOM   3394  C   GLN A 292       5.748 -57.336  -2.816  1.00  0.07           C  
ATOM   3395  O   GLN A 292       6.227 -58.315  -2.242  1.00  0.07           O  
ATOM   3396  CB  GLN A 292       3.375 -57.330  -3.643  1.00  0.07           C  
ATOM   3397  CG  GLN A 292       1.916 -57.317  -3.231  1.00  0.07           C  
ATOM   3398  CD  GLN A 292       1.604 -58.423  -2.244  1.00  0.07           C  
ATOM   3399  NE2 GLN A 292       1.442 -58.063  -0.973  1.00  0.07           N  
ATOM   3400  OE1 GLN A 292       1.521 -59.594  -2.622  1.00  0.07           O  
ATOM   3401  H01 GLN A 292       4.001 -57.383  -1.596  1.00  0.07           H  
ATOM   3402  H02 GLN A 292       3.631 -58.357  -3.904  1.00  0.07           H  
ATOM   3403  H03 GLN A 292       3.505 -56.653  -4.487  1.00  0.07           H  
ATOM   3404  H04 GLN A 292       1.309 -57.476  -4.123  1.00  0.07           H  
ATOM   3405  H05 GLN A 292       1.687 -56.356  -2.770  1.00  0.07           H  
ATOM   3406  H06 GLN A 292       1.237 -58.761  -0.273  1.00  0.07           H  
ATOM   3407  H07 GLN A 292       1.524 -57.092  -0.709  1.00  0.07           H  
ATOM   3408  H09 GLN A 292       3.612 -54.900  -2.871  1.00  0.07           H  
ATOM   3409  N   LYS A 293       6.420 -56.620  -3.719  1.00  0.07           N  
ATOM   3410  CA  LYS A 293       7.812 -56.918  -4.041  1.00  0.07           C  
ATOM   3411  C   LYS A 293       8.711 -56.755  -2.811  1.00  0.07           C  
ATOM   3412  O   LYS A 293       9.562 -57.602  -2.546  1.00  0.07           O  
ATOM   3413  CB  LYS A 293       8.312 -56.052  -5.212  1.00  0.07           C  
ATOM   3414  CG  LYS A 293       7.647 -56.372  -6.569  1.00  0.07           C  
ATOM   3415  CD  LYS A 293       8.204 -55.491  -7.687  1.00  0.07           C  
ATOM   3416  CE  LYS A 293       7.606 -55.832  -9.059  1.00  0.07           C  
ATOM   3417  NZ  LYS A 293       8.211 -57.064  -9.635  1.00  0.07           N  
ATOM   3418  H01 LYS A 293       7.863 -57.961  -4.355  1.00  0.07           H  
ATOM   3419  H02 LYS A 293       9.374 -56.267  -5.327  1.00  0.07           H  
ATOM   3420  H03 LYS A 293       8.115 -55.007  -4.973  1.00  0.07           H  
ATOM   3421  H04 LYS A 293       6.578 -56.177  -6.480  1.00  0.07           H  
ATOM   3422  H05 LYS A 293       7.830 -57.418  -6.816  1.00  0.07           H  
ATOM   3423  H06 LYS A 293       9.278 -55.667  -7.742  1.00  0.07           H  
ATOM   3424  H07 LYS A 293       7.980 -54.450  -7.457  1.00  0.07           H  
ATOM   3425  H08 LYS A 293       5.956 -55.856  -4.189  1.00  0.07           H  
ATOM   3426  H09 LYS A 293       7.816 -55.003  -9.735  1.00  0.07           H  
ATOM   3427  H10 LYS A 293       6.532 -55.984  -8.949  1.00  0.07           H  
ATOM   3428  H11 LYS A 293       9.124 -57.212  -9.229  1.00  0.07           H  
ATOM   3429  H12 LYS A 293       7.620 -57.857  -9.431  1.00  0.07           H  
ATOM   3430  H13 LYS A 293       8.301 -56.959 -10.636  1.00  0.07           H  
ATOM   3431  N   ILE A 294       8.517 -55.678  -2.053  1.00  0.07           N  
ATOM   3432  CA  ILE A 294       9.286 -55.472  -0.822  1.00  0.07           C  
ATOM   3433  C   ILE A 294       9.195 -56.684   0.119  1.00  0.07           C  
ATOM   3434  O   ILE A 294      10.208 -57.234   0.550  1.00  0.07           O  
ATOM   3435  CB  ILE A 294       8.830 -54.197  -0.072  1.00  0.07           C  
ATOM   3436  CG1 ILE A 294       9.248 -52.942  -0.847  1.00  0.07           C  
ATOM   3437  CG2 ILE A 294       9.411 -54.169   1.329  1.00  0.07           C  
ATOM   3438  CD1 ILE A 294       8.625 -51.652  -0.311  1.00  0.07           C  
ATOM   3439  H01 ILE A 294      10.325 -55.347  -1.126  1.00  0.07           H  
ATOM   3440  H02 ILE A 294       7.743 -54.212   0.004  1.00  0.07           H  
ATOM   3441  H03 ILE A 294       8.892 -53.066  -1.870  1.00  0.07           H  
ATOM   3442  H04 ILE A 294      10.333 -52.849  -0.794  1.00  0.07           H  
ATOM   3443  H05 ILE A 294      10.298 -53.536   1.341  1.00  0.07           H  
ATOM   3444  H06 ILE A 294       8.671 -53.770   2.022  1.00  0.07           H  
ATOM   3445  H07 ILE A 294       9.683 -55.181   1.630  1.00  0.07           H  
ATOM   3446  H08 ILE A 294       7.640 -51.869   0.102  1.00  0.07           H  
ATOM   3447  H09 ILE A 294       9.262 -51.237   0.470  1.00  0.07           H  
ATOM   3448  H10 ILE A 294       8.528 -50.930  -1.122  1.00  0.07           H  
ATOM   3449  H14 ILE A 294       7.829 -54.992  -2.330  1.00  0.07           H  
ATOM   3450  N   ILE A 295       7.973 -57.102   0.426  1.00  0.11           N  
ATOM   3451  CA  ILE A 295       7.736 -58.182   1.382  1.00  0.11           C  
ATOM   3452  C   ILE A 295       8.297 -59.525   0.925  1.00  0.11           C  
ATOM   3453  O   ILE A 295       8.657 -60.352   1.751  1.00  0.11           O  
ATOM   3454  CB  ILE A 295       6.232 -58.361   1.650  1.00  0.11           C  
ATOM   3455  CG1 ILE A 295       5.626 -57.067   2.187  1.00  0.11           C  
ATOM   3456  CG2 ILE A 295       5.992 -59.512   2.623  1.00  0.11           C  
ATOM   3457  CD1 ILE A 295       6.305 -56.549   3.403  1.00  0.11           C  
ATOM   3458  H01 ILE A 295       8.258 -57.881   2.290  1.00  0.11           H  
ATOM   3459  H02 ILE A 295       5.742 -58.604   0.707  1.00  0.11           H  
ATOM   3460  H03 ILE A 295       4.597 -57.290   2.468  1.00  0.11           H  
ATOM   3461  H04 ILE A 295       5.688 -56.308   1.407  1.00  0.11           H  
ATOM   3462  H05 ILE A 295       4.973 -59.881   2.504  1.00  0.11           H  
ATOM   3463  H06 ILE A 295       6.696 -60.318   2.414  1.00  0.11           H  
ATOM   3464  H07 ILE A 295       6.134 -59.160   3.645  1.00  0.11           H  
ATOM   3465  H08 ILE A 295       7.205 -56.007   3.113  1.00  0.11           H  
ATOM   3466  H09 ILE A 295       5.633 -55.877   3.937  1.00  0.11           H  
ATOM   3467  H10 ILE A 295       6.576 -57.382   4.051  1.00  0.11           H  
ATOM   3468  H11 ILE A 295       7.180 -56.659  -0.016  1.00  0.11           H  
ATOM   3469  N   LYS A 296       8.362 -59.739  -0.386  1.00  0.00           N  
ATOM   3470  CA  LYS A 296       8.901 -60.986  -0.933  1.00  0.00           C  
ATOM   3471  C   LYS A 296      10.358 -60.836  -1.326  1.00  0.00           C  
ATOM   3472  O   LYS A 296      10.947 -61.763  -1.875  1.00  0.00           O  
ATOM   3473  CB  LYS A 296       8.142 -61.425  -2.190  1.00  0.00           C  
ATOM   3474  CG  LYS A 296       6.643 -61.280  -2.148  1.00  0.00           C  
ATOM   3475  CD  LYS A 296       6.130 -61.185  -3.576  1.00  0.00           C  
ATOM   3476  CE  LYS A 296       5.506 -62.478  -4.034  1.00  0.00           C  
ATOM   3477  NZ  LYS A 296       4.085 -62.552  -3.606  1.00  0.00           N  
ATOM   3478  H01 LYS A 296       8.792 -61.729  -0.143  1.00  0.00           H  
ATOM   3479  H02 LYS A 296       8.328 -62.495  -2.283  1.00  0.00           H  
ATOM   3480  H03 LYS A 296       8.511 -60.831  -3.026  1.00  0.00           H  
ATOM   3481  H04 LYS A 296       6.369 -60.384  -1.591  1.00  0.00           H  
ATOM   3482  H05 LYS A 296       6.202 -62.146  -1.655  1.00  0.00           H  
ATOM   3483  H06 LYS A 296       6.978 -60.969  -4.226  1.00  0.00           H  
ATOM   3484  H07 LYS A 296       5.383 -60.393  -3.631  1.00  0.00           H  
ATOM   3485  H08 LYS A 296       6.052 -63.309  -3.587  1.00  0.00           H  
ATOM   3486  H09 LYS A 296       5.557 -62.536  -5.121  1.00  0.00           H  
ATOM   3487  H10 LYS A 296       3.502 -62.748  -4.407  1.00  0.00           H  
ATOM   3488  H11 LYS A 296       8.032 -59.025  -1.019  1.00  0.00           H  
ATOM   3489  H12 LYS A 296       3.976 -63.288  -2.923  1.00  0.00           H  
ATOM   3490  H13 LYS A 296       3.810 -61.670  -3.198  1.00  0.00           H  
ATOM   3491  N   LEU A 297      10.931 -59.663  -1.077  1.00  0.07           N  
ATOM   3492  CA  LEU A 297      12.309 -59.379  -1.489  1.00  0.07           C  
ATOM   3493  C   LEU A 297      12.519 -59.701  -2.971  1.00  0.07           C  
ATOM   3494  O   LEU A 297      13.478 -60.380  -3.344  1.00  0.07           O  
ATOM   3495  CB  LEU A 297      13.319 -60.137  -0.609  1.00  0.07           C  
ATOM   3496  CG  LEU A 297      14.770 -59.631  -0.637  1.00  0.07           C  
ATOM   3497  CD1 LEU A 297      14.846 -58.184  -0.148  1.00  0.07           C  
ATOM   3498  CD2 LEU A 297      15.697 -60.509   0.196  1.00  0.07           C  
ATOM   3499  H01 LEU A 297      12.483 -58.312  -1.352  1.00  0.07           H  
ATOM   3500  H02 LEU A 297      13.358 -61.146  -1.020  1.00  0.07           H  
ATOM   3501  H03 LEU A 297      12.968 -60.081   0.422  1.00  0.07           H  
ATOM   3502  H04 LEU A 297      15.105 -59.679  -1.673  1.00  0.07           H  
ATOM   3503  H05 LEU A 297      15.542 -57.626  -0.774  1.00  0.07           H  
ATOM   3504  H06 LEU A 297      13.858 -57.727  -0.208  1.00  0.07           H  
ATOM   3505  H07 LEU A 297      15.193 -58.167   0.885  1.00  0.07           H  
ATOM   3506  H08 LEU A 297      16.595 -59.947   0.452  1.00  0.07           H  
ATOM   3507  H09 LEU A 297      15.186 -60.813   1.110  1.00  0.07           H  
ATOM   3508  H10 LEU A 297      15.974 -61.393  -0.378  1.00  0.07           H  
ATOM   3509  H14 LEU A 297      10.405 -58.950  -0.592  1.00  0.07           H  
ATOM   3510  N   GLU A 298      11.616 -59.204  -3.812  1.00  0.04           N  
ATOM   3511  CA  GLU A 298      11.655 -59.461  -5.245  1.00  0.04           C  
ATOM   3512  C   GLU A 298      12.273 -58.272  -5.997  1.00  0.04           C  
ATOM   3513  O   GLU A 298      11.658 -57.214  -6.152  1.00  0.04           O  
ATOM   3514  CB  GLU A 298      10.238 -59.796  -5.730  1.00  0.04           C  
ATOM   3515  CG  GLU A 298      10.015 -59.884  -7.229  1.00  0.04           C  
ATOM   3516  CD  GLU A 298       8.534 -60.081  -7.564  1.00  0.04           C  
ATOM   3517  OE1 GLU A 298       7.808 -60.659  -6.728  1.00  0.04           O  
ATOM   3518  OE2 GLU A 298       8.092 -59.653  -8.648  1.00  0.04           O  
ATOM   3519  H01 GLU A 298      12.296 -60.317  -5.454  1.00  0.04           H  
ATOM   3520  H02 GLU A 298       9.627 -58.953  -5.407  1.00  0.04           H  
ATOM   3521  H03 GLU A 298       9.964 -60.760  -5.301  1.00  0.04           H  
ATOM   3522  H04 GLU A 298      10.569 -60.743  -7.608  1.00  0.04           H  
ATOM   3523  H05 GLU A 298      10.365 -58.963  -7.695  1.00  0.04           H  
ATOM   3524  H11 GLU A 298      10.875 -58.626  -3.442  1.00  0.04           H  
ATOM   3525  N   TYR A 299      13.520 -58.441  -6.422  1.00  0.15           N  
ATOM   3526  CA  TYR A 299      14.223 -57.419  -7.187  1.00  0.15           C  
ATOM   3527  C   TYR A 299      15.412 -58.085  -7.863  1.00  0.15           C  
ATOM   3528  O   TYR A 299      15.786 -59.201  -7.511  1.00  0.15           O  
ATOM   3529  CB  TYR A 299      14.699 -56.262  -6.291  1.00  0.15           C  
ATOM   3530  CG  TYR A 299      15.919 -56.581  -5.433  1.00  0.15           C  
ATOM   3531  CD1 TYR A 299      15.804 -57.337  -4.267  1.00  0.15           C  
ATOM   3532  CD2 TYR A 299      17.182 -56.103  -5.778  1.00  0.15           C  
ATOM   3533  CE1 TYR A 299      16.909 -57.628  -3.487  1.00  0.15           C  
ATOM   3534  CE2 TYR A 299      18.287 -56.386  -5.010  1.00  0.15           C  
ATOM   3535  CZ  TYR A 299      18.149 -57.147  -3.868  1.00  0.15           C  
ATOM   3536  OH  TYR A 299      19.259 -57.421  -3.101  1.00  0.15           O  
ATOM   3537  H01 TYR A 299      13.546 -56.988  -7.925  1.00  0.15           H  
ATOM   3538  H02 TYR A 299      13.883 -56.053  -5.600  1.00  0.15           H  
ATOM   3539  H03 TYR A 299      14.945 -55.415  -6.931  1.00  0.15           H  
ATOM   3540  H04 TYR A 299      14.824 -57.706  -3.964  1.00  0.15           H  
ATOM   3541  H05 TYR A 299      17.296 -55.493  -6.674  1.00  0.15           H  
ATOM   3542  H06 TYR A 299      13.996 -59.306  -6.208  1.00  0.15           H  
ATOM   3543  H07 TYR A 299      16.804 -58.229  -2.584  1.00  0.15           H  
ATOM   3544  H08 TYR A 299      19.268 -56.011  -5.302  1.00  0.15           H  
ATOM   3545  H09 TYR A 299      19.569 -58.310  -3.291  1.00  0.15           H  
ATOM   3546  N   ASP A 300      15.997 -57.392  -8.828  1.00  0.15           N  
ATOM   3547  CA  ASP A 300      17.095 -57.929  -9.613  1.00  0.15           C  
ATOM   3548  C   ASP A 300      18.175 -56.873  -9.712  1.00  0.15           C  
ATOM   3549  O   ASP A 300      17.903 -55.693  -9.531  1.00  0.15           O  
ATOM   3550  CB  ASP A 300      16.614 -58.262 -11.025  1.00  0.15           C  
ATOM   3551  CG  ASP A 300      15.549 -59.321 -11.028  1.00  0.15           C  
ATOM   3552  OD1 ASP A 300      15.623 -60.220 -10.164  1.00  0.15           O  
ATOM   3553  OD2 ASP A 300      14.636 -59.250 -11.878  1.00  0.15           O  
ATOM   3554  H01 ASP A 300      17.475 -58.832  -9.136  1.00  0.15           H  
ATOM   3555  H02 ASP A 300      17.466 -58.644 -11.587  1.00  0.15           H  
ATOM   3556  H03 ASP A 300      16.212 -57.358 -11.482  1.00  0.15           H  
ATOM   3557  H10 ASP A 300      15.668 -56.458  -9.025  1.00  0.15           H  
ATOM   3558  N   PHE A 301      19.395 -57.305 -10.022  1.00  0.15           N  
ATOM   3559  CA  PHE A 301      20.499 -56.393 -10.256  1.00  0.15           C  
ATOM   3560  C   PHE A 301      20.716 -56.275 -11.766  1.00  0.15           C  
ATOM   3561  O   PHE A 301      20.707 -57.283 -12.472  1.00  0.15           O  
ATOM   3562  CB  PHE A 301      21.764 -56.936  -9.590  1.00  0.15           C  
ATOM   3563  CG  PHE A 301      21.762 -56.827  -8.084  1.00  0.15           C  
ATOM   3564  CD1 PHE A 301      22.007 -55.613  -7.469  1.00  0.15           C  
ATOM   3565  CD2 PHE A 301      21.537 -57.944  -7.288  1.00  0.15           C  
ATOM   3566  CE1 PHE A 301      22.018 -55.510  -6.089  1.00  0.15           C  
ATOM   3567  CE2 PHE A 301      21.551 -57.849  -5.899  1.00  0.15           C  
ATOM   3568  CZ  PHE A 301      21.793 -56.635  -5.305  1.00  0.15           C  
ATOM   3569  H01 PHE A 301      20.274 -55.413  -9.834  1.00  0.15           H  
ATOM   3570  H02 PHE A 301      22.594 -56.327  -9.948  1.00  0.15           H  
ATOM   3571  H03 PHE A 301      21.869 -57.987  -9.858  1.00  0.15           H  
ATOM   3572  H04 PHE A 301      19.558 -58.299 -10.097  1.00  0.15           H  
ATOM   3573  H05 PHE A 301      22.193 -54.728  -8.077  1.00  0.15           H  
ATOM   3574  H06 PHE A 301      21.347 -58.909  -7.758  1.00  0.15           H  
ATOM   3575  H07 PHE A 301      22.203 -54.545  -5.617  1.00  0.15           H  
ATOM   3576  H08 PHE A 301      21.371 -58.733  -5.287  1.00  0.15           H  
ATOM   3577  H09 PHE A 301      21.809 -56.554  -4.218  1.00  0.15           H  
ATOM   3578  N   PRO A 302      20.891 -55.046 -12.273  1.00  0.30           N  
ATOM   3579  CA  PRO A 302      21.193 -54.932 -13.703  1.00  0.30           C  
ATOM   3580  C   PRO A 302      22.628 -55.386 -13.961  1.00  0.30           C  
ATOM   3581  O   PRO A 302      23.372 -55.637 -13.006  1.00  0.30           O  
ATOM   3582  CB  PRO A 302      21.054 -53.429 -13.973  1.00  0.30           C  
ATOM   3583  CG  PRO A 302      21.316 -52.783 -12.668  1.00  0.30           C  
ATOM   3584  CD  PRO A 302      20.819 -53.732 -11.610  1.00  0.30           C  
ATOM   3585  H01 PRO A 302      20.071 -53.172 -14.368  1.00  0.30           H  
ATOM   3586  H02 PRO A 302      21.782 -53.103 -14.716  1.00  0.30           H  
ATOM   3587  H03 PRO A 302      20.812 -51.819 -12.599  1.00  0.30           H  
ATOM   3588  H04 PRO A 302      22.384 -52.606 -12.543  1.00  0.30           H  
ATOM   3589  H05 PRO A 302      21.400 -53.686 -10.689  1.00  0.30           H  
ATOM   3590  H06 PRO A 302      19.795 -53.495 -11.321  1.00  0.30           H  
ATOM   3591  H10 PRO A 302      20.547 -55.540 -14.336  1.00  0.30           H  
ATOM   3592  N   GLU A 303      23.014 -55.476 -15.228  1.00  0.15           N  
ATOM   3593  CA  GLU A 303      24.348 -55.970 -15.589  1.00  0.15           C  
ATOM   3594  C   GLU A 303      25.482 -54.989 -15.288  1.00  0.15           C  
ATOM   3595  O   GLU A 303      26.638 -55.381 -15.221  1.00  0.15           O  
ATOM   3596  CB  GLU A 303      24.384 -56.395 -17.063  1.00  0.15           C  
ATOM   3597  CG  GLU A 303      23.488 -57.583 -17.376  1.00  0.15           C  
ATOM   3598  CD  GLU A 303      22.012 -57.212 -17.525  1.00  0.15           C  
ATOM   3599  OE1 GLU A 303      21.668 -56.002 -17.502  1.00  0.15           O  
ATOM   3600  OE2 GLU A 303      21.189 -58.143 -17.680  1.00  0.15           O  
ATOM   3601  H01 GLU A 303      24.526 -56.835 -14.950  1.00  0.15           H  
ATOM   3602  H02 GLU A 303      25.407 -56.700 -17.283  1.00  0.15           H  
ATOM   3603  H03 GLU A 303      24.064 -55.551 -17.674  1.00  0.15           H  
ATOM   3604  H04 GLU A 303      23.562 -58.270 -16.533  1.00  0.15           H  
ATOM   3605  H05 GLU A 303      23.827 -58.035 -18.308  1.00  0.15           H  
ATOM   3606  H07 GLU A 303      22.376 -55.198 -15.960  1.00  0.15           H  
ATOM   3607  N   LYS A 304      25.143 -53.721 -15.088  1.00  0.63           N  
ATOM   3608  CA  LYS A 304      26.127 -52.669 -14.824  1.00  0.63           C  
ATOM   3609  C   LYS A 304      26.618 -52.643 -13.371  1.00  0.63           C  
ATOM   3610  O   LYS A 304      27.552 -51.916 -13.035  1.00  0.63           O  
ATOM   3611  CB  LYS A 304      25.485 -51.311 -15.098  1.00  0.63           C  
ATOM   3612  CG  LYS A 304      24.450 -50.953 -14.024  1.00  0.63           C  
ATOM   3613  CD  LYS A 304      23.511 -49.854 -14.470  1.00  0.63           C  
ATOM   3614  CE  LYS A 304      24.187 -48.493 -14.424  1.00  0.63           C  
ATOM   3615  NZ  LYS A 304      23.422 -47.507 -15.249  1.00  0.63           N  
ATOM   3616  H01 LYS A 304      26.979 -52.876 -15.472  1.00  0.63           H  
ATOM   3617  H02 LYS A 304      24.976 -51.361 -16.061  1.00  0.63           H  
ATOM   3618  H03 LYS A 304      26.262 -50.547 -15.111  1.00  0.63           H  
ATOM   3619  H04 LYS A 304      24.991 -50.592 -13.149  1.00  0.63           H  
ATOM   3620  H05 LYS A 304      23.864 -51.842 -13.792  1.00  0.63           H  
ATOM   3621  H06 LYS A 304      24.165 -53.471 -15.119  1.00  0.63           H  
ATOM   3622  H07 LYS A 304      22.658 -49.836 -13.791  1.00  0.63           H  
ATOM   3623  H08 LYS A 304      23.188 -50.056 -15.491  1.00  0.63           H  
ATOM   3624  H09 LYS A 304      25.196 -48.584 -14.825  1.00  0.63           H  
ATOM   3625  H10 LYS A 304      24.227 -48.145 -13.392  1.00  0.63           H  
ATOM   3626  H11 LYS A 304      22.574 -47.249 -14.764  1.00  0.63           H  
ATOM   3627  H12 LYS A 304      23.987 -46.683 -15.400  1.00  0.63           H  
ATOM   3628  H13 LYS A 304      23.187 -47.922 -16.139  1.00  0.63           H  
ATOM   3629  N   PHE A 305      25.987 -53.422 -12.507  1.00  0.44           N  
ATOM   3630  CA  PHE A 305      26.176 -53.259 -11.064  1.00  0.44           C  
ATOM   3631  C   PHE A 305      27.562 -53.666 -10.547  1.00  0.44           C  
ATOM   3632  O   PHE A 305      27.961 -54.814 -10.702  1.00  0.44           O  
ATOM   3633  CB  PHE A 305      25.092 -54.047 -10.324  1.00  0.44           C  
ATOM   3634  CG  PHE A 305      24.528 -53.326  -9.139  1.00  0.44           C  
ATOM   3635  CD1 PHE A 305      25.100 -53.479  -7.889  1.00  0.44           C  
ATOM   3636  CD2 PHE A 305      23.432 -52.488  -9.279  1.00  0.44           C  
ATOM   3637  CE1 PHE A 305      24.581 -52.817  -6.789  1.00  0.44           C  
ATOM   3638  CE2 PHE A 305      22.911 -51.823  -8.192  1.00  0.44           C  
ATOM   3639  CZ  PHE A 305      23.488 -51.987  -6.943  1.00  0.44           C  
ATOM   3640  H01 PHE A 305      26.097 -52.190 -10.866  1.00  0.44           H  
ATOM   3641  H02 PHE A 305      25.559 -54.958  -9.950  1.00  0.44           H  
ATOM   3642  H03 PHE A 305      24.280 -54.254 -11.021  1.00  0.44           H  
ATOM   3643  H04 PHE A 305      25.968 -54.127  -7.769  1.00  0.44           H  
ATOM   3644  H05 PHE A 305      22.978 -52.354 -10.261  1.00  0.44           H  
ATOM   3645  H06 PHE A 305      25.033 -52.950  -5.806  1.00  0.44           H  
ATOM   3646  H07 PHE A 305      22.047 -51.169  -8.314  1.00  0.44           H  
ATOM   3647  H08 PHE A 305      23.079 -51.460  -6.081  1.00  0.44           H  
ATOM   3648  H14 PHE A 305      25.365 -54.141 -12.848  1.00  0.44           H  
ATOM   3649  N   PHE A 306      28.272 -52.732  -9.908  1.00  0.67           N  
ATOM   3650  CA  PHE A 306      29.589 -53.012  -9.329  1.00  0.67           C  
ATOM   3651  C   PHE A 306      29.504 -54.187  -8.358  1.00  0.67           C  
ATOM   3652  O   PHE A 306      28.645 -54.202  -7.465  1.00  0.67           O  
ATOM   3653  CB  PHE A 306      30.160 -51.806  -8.578  1.00  0.67           C  
ATOM   3654  CG  PHE A 306      29.888 -50.482  -9.229  1.00  0.67           C  
ATOM   3655  CD1 PHE A 306      30.138 -50.285 -10.577  1.00  0.67           C  
ATOM   3656  CD2 PHE A 306      29.398 -49.426  -8.481  1.00  0.67           C  
ATOM   3657  CE1 PHE A 306      29.891 -49.050 -11.171  1.00  0.67           C  
ATOM   3658  CE2 PHE A 306      29.144 -48.187  -9.066  1.00  0.67           C  
ATOM   3659  CZ  PHE A 306      29.389 -47.997 -10.403  1.00  0.67           C  
ATOM   3660  H01 PHE A 306      30.251 -53.250 -10.162  1.00  0.67           H  
ATOM   3661  H02 PHE A 306      31.243 -51.931  -8.570  1.00  0.67           H  
ATOM   3662  H03 PHE A 306      29.726 -51.790  -7.578  1.00  0.67           H  
ATOM   3663  H04 PHE A 306      30.532 -51.104 -11.178  1.00  0.67           H  
ATOM   3664  H05 PHE A 306      29.208 -49.566  -7.417  1.00  0.67           H  
ATOM   3665  H06 PHE A 306      30.089 -48.905 -12.233  1.00  0.67           H  
ATOM   3666  H07 PHE A 306      28.751 -47.369  -8.462  1.00  0.67           H  
ATOM   3667  H08 PHE A 306      29.193 -47.029 -10.863  1.00  0.67           H  
ATOM   3668  H09 PHE A 306      27.888 -51.802  -9.821  1.00  0.67           H  
ATOM   3669  N   PRO A 307      30.399 -55.179  -8.524  1.00  0.15           N  
ATOM   3670  CA  PRO A 307      30.363 -56.397  -7.706  1.00  0.15           C  
ATOM   3671  C   PRO A 307      30.356 -56.147  -6.197  1.00  0.15           C  
ATOM   3672  O   PRO A 307      29.628 -56.834  -5.480  1.00  0.15           O  
ATOM   3673  CB  PRO A 307      31.643 -57.132  -8.120  1.00  0.15           C  
ATOM   3674  CG  PRO A 307      31.831 -56.738  -9.552  1.00  0.15           C  
ATOM   3675  CD  PRO A 307      31.413 -55.266  -9.593  1.00  0.15           C  
ATOM   3676  H01 PRO A 307      31.573 -58.211  -7.985  1.00  0.15           H  
ATOM   3677  H02 PRO A 307      32.490 -56.811  -7.513  1.00  0.15           H  
ATOM   3678  H03 PRO A 307      31.249 -57.357 -10.235  1.00  0.15           H  
ATOM   3679  H04 PRO A 307      32.872 -56.854  -9.852  1.00  0.15           H  
ATOM   3680  H05 PRO A 307      32.247 -54.579  -9.451  1.00  0.15           H  
ATOM   3681  H06 PRO A 307      30.986 -55.006 -10.561  1.00  0.15           H  
ATOM   3682  H09 PRO A 307      29.440 -56.952  -7.878  1.00  0.15           H  
ATOM   3683  N   LYS A 308      31.164 -55.209  -5.706  1.00  0.48           N  
ATOM   3684  CA  LYS A 308      31.199 -54.985  -4.257  1.00  0.48           C  
ATOM   3685  C   LYS A 308      29.914 -54.305  -3.788  1.00  0.48           C  
ATOM   3686  O   LYS A 308      29.466 -54.509  -2.675  1.00  0.48           O  
ATOM   3687  CB  LYS A 308      32.440 -54.197  -3.835  1.00  0.48           C  
ATOM   3688  CG  LYS A 308      33.754 -54.948  -4.084  1.00  0.48           C  
ATOM   3689  CD  LYS A 308      34.946 -54.252  -3.445  1.00  0.48           C  
ATOM   3690  CE  LYS A 308      35.497 -53.157  -4.353  1.00  0.48           C  
ATOM   3691  NZ  LYS A 308      36.636 -52.458  -3.722  1.00  0.48           N  
ATOM   3692  H01 LYS A 308      31.264 -55.958  -3.769  1.00  0.48           H  
ATOM   3693  H02 LYS A 308      32.364 -54.030  -2.760  1.00  0.48           H  
ATOM   3694  H03 LYS A 308      32.464 -53.263  -4.396  1.00  0.48           H  
ATOM   3695  H04 LYS A 308      33.923 -54.977  -5.160  1.00  0.48           H  
ATOM   3696  H05 LYS A 308      33.669 -55.952  -3.668  1.00  0.48           H  
ATOM   3697  H06 LYS A 308      35.730 -54.991  -3.281  1.00  0.48           H  
ATOM   3698  H07 LYS A 308      31.745 -54.659  -6.323  1.00  0.48           H  
ATOM   3699  H08 LYS A 308      34.634 -53.808  -2.500  1.00  0.48           H  
ATOM   3700  H09 LYS A 308      34.705 -52.430  -4.534  1.00  0.48           H  
ATOM   3701  H10 LYS A 308      35.829 -53.605  -5.289  1.00  0.48           H  
ATOM   3702  H11 LYS A 308      37.398 -52.392  -4.382  1.00  0.48           H  
ATOM   3703  H12 LYS A 308      36.350 -51.530  -3.445  1.00  0.48           H  
ATOM   3704  H13 LYS A 308      36.940 -52.974  -2.909  1.00  0.48           H  
ATOM   3705  N   ALA A 309      29.319 -53.503  -4.658  1.00  0.59           N  
ATOM   3706  CA  ALA A 309      28.067 -52.835  -4.325  1.00  0.59           C  
ATOM   3707  C   ALA A 309      26.931 -53.850  -4.347  1.00  0.59           C  
ATOM   3708  O   ALA A 309      26.008 -53.773  -3.548  1.00  0.59           O  
ATOM   3709  CB  ALA A 309      27.802 -51.695  -5.299  1.00  0.59           C  
ATOM   3710  H01 ALA A 309      28.136 -52.409  -3.324  1.00  0.59           H  
ATOM   3711  H02 ALA A 309      26.976 -51.087  -4.930  1.00  0.59           H  
ATOM   3712  H03 ALA A 309      28.696 -51.077  -5.388  1.00  0.59           H  
ATOM   3713  H04 ALA A 309      27.543 -52.104  -6.276  1.00  0.59           H  
ATOM   3714  H14 ALA A 309      29.738 -53.352  -5.564  1.00  0.59           H  
ATOM   3715  N   ARG A 310      27.001 -54.811  -5.263  1.00  0.44           N  
ATOM   3716  CA  ARG A 310      26.022 -55.885  -5.284  1.00  0.44           C  
ATOM   3717  C   ARG A 310      26.014 -56.576  -3.928  1.00  0.44           C  
ATOM   3718  O   ARG A 310      24.966 -56.742  -3.307  1.00  0.44           O  
ATOM   3719  CB  ARG A 310      26.318 -56.903  -6.392  1.00  0.44           C  
ATOM   3720  CG  ARG A 310      25.360 -58.089  -6.388  1.00  0.44           C  
ATOM   3721  CD  ARG A 310      25.847 -59.217  -7.313  1.00  0.44           C  
ATOM   3722  NE  ARG A 310      25.766 -58.811  -8.707  1.00  0.44           N  
ATOM   3723  CZ  ARG A 310      24.786 -59.160  -9.524  1.00  0.44           C  
ATOM   3724  NH1 ARG A 310      23.816 -59.960  -9.092  1.00  0.44           N  
ATOM   3725  NH2 ARG A 310      24.793 -58.730 -10.775  1.00  0.44           N  
ATOM   3726  H01 ARG A 310      25.043 -55.454  -5.492  1.00  0.44           H  
ATOM   3727  H02 ARG A 310      27.319 -57.295  -6.213  1.00  0.44           H  
ATOM   3728  H03 ARG A 310      26.243 -56.399  -7.356  1.00  0.44           H  
ATOM   3729  H04 ARG A 310      24.392 -57.745  -6.753  1.00  0.44           H  
ATOM   3730  H05 ARG A 310      27.741 -54.795  -5.950  1.00  0.44           H  
ATOM   3731  H06 ARG A 310      25.279 -58.475  -5.372  1.00  0.44           H  
ATOM   3732  H07 ARG A 310      25.211 -60.090  -7.165  1.00  0.44           H  
ATOM   3733  H08 ARG A 310      26.882 -59.458  -7.070  1.00  0.44           H  
ATOM   3734  H09 ARG A 310      26.503 -58.227  -9.074  1.00  0.44           H  
ATOM   3735  H10 ARG A 310      23.072 -60.235  -9.718  1.00  0.44           H  
ATOM   3736  H11 ARG A 310      23.823 -60.292  -8.138  1.00  0.44           H  
ATOM   3737  H12 ARG A 310      25.539 -58.131 -11.099  1.00  0.44           H  
ATOM   3738  H13 ARG A 310      24.053 -59.001 -11.406  1.00  0.44           H  
ATOM   3739  N   ASP A 311      27.190 -56.976  -3.468  1.00  0.37           N  
ATOM   3740  CA  ASP A 311      27.279 -57.665  -2.192  1.00  0.37           C  
ATOM   3741  C   ASP A 311      26.740 -56.824  -1.028  1.00  0.37           C  
ATOM   3742  O   ASP A 311      25.980 -57.316  -0.188  1.00  0.37           O  
ATOM   3743  CB  ASP A 311      28.717 -58.076  -1.910  1.00  0.37           C  
ATOM   3744  CG  ASP A 311      28.839 -58.876  -0.636  1.00  0.37           C  
ATOM   3745  OD1 ASP A 311      28.520 -60.077  -0.678  1.00  0.37           O  
ATOM   3746  OD2 ASP A 311      29.230 -58.300   0.400  1.00  0.37           O  
ATOM   3747  H01 ASP A 311      26.651 -58.553  -2.270  1.00  0.37           H  
ATOM   3748  H02 ASP A 311      29.309 -57.168  -1.794  1.00  0.37           H  
ATOM   3749  H03 ASP A 311      29.080 -58.680  -2.741  1.00  0.37           H  
ATOM   3750  H14 ASP A 311      28.027 -56.802  -4.006  1.00  0.37           H  
ATOM   3751  N   LEU A 312      27.136 -55.553  -0.982  1.00  0.48           N  
ATOM   3752  CA  LEU A 312      26.709 -54.660   0.092  1.00  0.48           C  
ATOM   3753  C   LEU A 312      25.181 -54.521   0.144  1.00  0.48           C  
ATOM   3754  O   LEU A 312      24.567 -54.636   1.209  1.00  0.48           O  
ATOM   3755  CB  LEU A 312      27.370 -53.283  -0.065  1.00  0.48           C  
ATOM   3756  CG  LEU A 312      26.928 -52.216   0.943  1.00  0.48           C  
ATOM   3757  CD1 LEU A 312      27.117 -52.739   2.384  1.00  0.48           C  
ATOM   3758  CD2 LEU A 312      27.716 -50.932   0.719  1.00  0.48           C  
ATOM   3759  H01 LEU A 312      27.029 -55.101   1.036  1.00  0.48           H  
ATOM   3760  H02 LEU A 312      27.061 -52.914  -1.043  1.00  0.48           H  
ATOM   3761  H03 LEU A 312      28.447 -53.414   0.036  1.00  0.48           H  
ATOM   3762  H04 LEU A 312      27.745 -55.199  -1.706  1.00  0.48           H  
ATOM   3763  H05 LEU A 312      25.870 -51.998   0.797  1.00  0.48           H  
ATOM   3764  H06 LEU A 312      27.806 -52.086   2.919  1.00  0.48           H  
ATOM   3765  H07 LEU A 312      26.155 -52.749   2.896  1.00  0.48           H  
ATOM   3766  H08 LEU A 312      27.524 -53.750   2.354  1.00  0.48           H  
ATOM   3767  H09 LEU A 312      28.675 -51.170   0.258  1.00  0.48           H  
ATOM   3768  H10 LEU A 312      27.153 -50.269   0.062  1.00  0.48           H  
ATOM   3769  H11 LEU A 312      27.886 -50.438   1.676  1.00  0.48           H  
ATOM   3770  N   VAL A 313      24.573 -54.251  -1.005  1.00  0.26           N  
ATOM   3771  CA  VAL A 313      23.111 -54.186  -1.114  1.00  0.26           C  
ATOM   3772  C   VAL A 313      22.425 -55.472  -0.621  1.00  0.26           C  
ATOM   3773  O   VAL A 313      21.420 -55.432   0.096  1.00  0.26           O  
ATOM   3774  CB  VAL A 313      22.691 -53.877  -2.569  1.00  0.26           C  
ATOM   3775  CG1 VAL A 313      21.187 -54.118  -2.772  1.00  0.26           C  
ATOM   3776  CG2 VAL A 313      23.066 -52.431  -2.922  1.00  0.26           C  
ATOM   3777  H01 VAL A 313      22.779 -53.377  -0.464  1.00  0.26           H  
ATOM   3778  H02 VAL A 313      23.225 -54.552  -3.237  1.00  0.26           H  
ATOM   3779  H03 VAL A 313      20.665 -53.161  -2.787  1.00  0.26           H  
ATOM   3780  H04 VAL A 313      21.026 -54.634  -3.718  1.00  0.26           H  
ATOM   3781  H05 VAL A 313      20.803 -54.728  -1.954  1.00  0.26           H  
ATOM   3782  H06 VAL A 313      24.043 -52.417  -3.405  1.00  0.26           H  
ATOM   3783  H07 VAL A 313      22.320 -52.017  -3.601  1.00  0.26           H  
ATOM   3784  H08 VAL A 313      23.102 -51.832  -2.012  1.00  0.26           H  
ATOM   3785  H12 VAL A 313      25.133 -54.085  -1.829  1.00  0.26           H  
ATOM   3786  N   GLU A 314      22.964 -56.619  -1.004  1.00  0.41           N  
ATOM   3787  CA  GLU A 314      22.410 -57.890  -0.547  1.00  0.41           C  
ATOM   3788  C   GLU A 314      22.521 -58.057   0.966  1.00  0.41           C  
ATOM   3789  O   GLU A 314      21.733 -58.781   1.581  1.00  0.41           O  
ATOM   3790  CB  GLU A 314      23.106 -59.054  -1.252  1.00  0.41           C  
ATOM   3791  CG  GLU A 314      22.792 -59.116  -2.744  1.00  0.41           C  
ATOM   3792  CD  GLU A 314      23.487 -60.287  -3.440  1.00  0.41           C  
ATOM   3793  OE1 GLU A 314      24.628 -60.623  -3.060  1.00  0.41           O  
ATOM   3794  OE2 GLU A 314      22.893 -60.863  -4.371  1.00  0.41           O  
ATOM   3795  H01 GLU A 314      21.350 -57.890  -0.801  1.00  0.41           H  
ATOM   3796  H02 GLU A 314      22.739 -59.976  -0.802  1.00  0.41           H  
ATOM   3797  H03 GLU A 314      24.183 -58.944  -1.127  1.00  0.41           H  
ATOM   3798  H04 GLU A 314      23.159 -58.196  -3.198  1.00  0.41           H  
ATOM   3799  H05 GLU A 314      21.715 -59.222  -2.871  1.00  0.41           H  
ATOM   3800  H09 GLU A 314      23.766 -56.615  -1.618  1.00  0.41           H  
ATOM   3801  N   LYS A 315      23.493 -57.386   1.568  1.00  0.48           N  
ATOM   3802  CA  LYS A 315      23.644 -57.447   3.023  1.00  0.48           C  
ATOM   3803  C   LYS A 315      22.840 -56.380   3.762  1.00  0.48           C  
ATOM   3804  O   LYS A 315      22.735 -56.414   4.992  1.00  0.48           O  
ATOM   3805  CB  LYS A 315      25.116 -57.400   3.412  1.00  0.48           C  
ATOM   3806  CG  LYS A 315      25.832 -58.738   3.142  1.00  0.48           C  
ATOM   3807  CD  LYS A 315      27.348 -58.560   3.082  1.00  0.48           C  
ATOM   3808  CE  LYS A 315      28.047 -59.876   2.731  1.00  0.48           C  
ATOM   3809  NZ  LYS A 315      29.516 -59.669   2.755  1.00  0.48           N  
ATOM   3810  H01 LYS A 315      23.227 -58.403   3.338  1.00  0.48           H  
ATOM   3811  H02 LYS A 315      25.173 -57.200   4.482  1.00  0.48           H  
ATOM   3812  H03 LYS A 315      25.607 -56.616   2.836  1.00  0.48           H  
ATOM   3813  H04 LYS A 315      25.494 -59.118   2.178  1.00  0.48           H  
ATOM   3814  H05 LYS A 315      25.588 -59.438   3.941  1.00  0.48           H  
ATOM   3815  H06 LYS A 315      24.133 -56.829   1.020  1.00  0.48           H  
ATOM   3816  H07 LYS A 315      27.696 -58.236   4.063  1.00  0.48           H  
ATOM   3817  H08 LYS A 315      27.589 -57.815   2.324  1.00  0.48           H  
ATOM   3818  H09 LYS A 315      27.739 -60.200   1.737  1.00  0.48           H  
ATOM   3819  H10 LYS A 315      27.774 -60.640   3.459  1.00  0.48           H  
ATOM   3820  H11 LYS A 315      29.960 -60.341   2.146  1.00  0.48           H  
ATOM   3821  H12 LYS A 315      29.730 -58.735   2.437  1.00  0.48           H  
ATOM   3822  H13 LYS A 315      29.858 -59.791   3.697  1.00  0.48           H  
ATOM   3823  N   LEU A 316      22.275 -55.442   3.003  1.00  0.22           N  
ATOM   3824  CA  LEU A 316      21.376 -54.429   3.564  1.00  0.22           C  
ATOM   3825  C   LEU A 316      19.895 -54.779   3.327  1.00  0.22           C  
ATOM   3826  O   LEU A 316      19.043 -54.608   4.216  1.00  0.22           O  
ATOM   3827  CB  LEU A 316      21.709 -53.039   2.988  1.00  0.22           C  
ATOM   3828  CG  LEU A 316      23.064 -52.460   3.439  1.00  0.22           C  
ATOM   3829  CD1 LEU A 316      23.474 -51.287   2.565  1.00  0.22           C  
ATOM   3830  CD2 LEU A 316      23.063 -52.060   4.941  1.00  0.22           C  
ATOM   3831  H01 LEU A 316      21.533 -54.410   4.643  1.00  0.22           H  
ATOM   3832  H02 LEU A 316      20.945 -52.360   3.365  1.00  0.22           H  
ATOM   3833  H03 LEU A 316      21.717 -53.115   1.901  1.00  0.22           H  
ATOM   3834  H04 LEU A 316      23.803 -53.252   3.320  1.00  0.22           H  
ATOM   3835  H05 LEU A 316      24.482 -51.453   2.185  1.00  0.22           H  
ATOM   3836  H06 LEU A 316      22.781 -51.197   1.728  1.00  0.22           H  
ATOM   3837  H07 LEU A 316      23.454 -50.370   3.154  1.00  0.22           H  
ATOM   3838  H08 LEU A 316      22.538 -51.113   5.064  1.00  0.22           H  
ATOM   3839  H09 LEU A 316      22.560 -52.832   5.523  1.00  0.22           H  
ATOM   3840  H10 LEU A 316      24.090 -51.953   5.290  1.00  0.22           H  
ATOM   3841  H14 LEU A 316      22.472 -55.428   2.012  1.00  0.22           H  
ATOM   3842  N   LEU A 317      19.581 -55.271   2.132  1.00  0.15           N  
ATOM   3843  CA  LEU A 317      18.204 -55.637   1.814  1.00  0.15           C  
ATOM   3844  C   LEU A 317      17.903 -57.060   2.295  1.00  0.15           C  
ATOM   3845  O   LEU A 317      17.844 -58.012   1.504  1.00  0.15           O  
ATOM   3846  CB  LEU A 317      17.916 -55.462   0.316  1.00  0.15           C  
ATOM   3847  CG  LEU A 317      18.192 -54.050  -0.233  1.00  0.15           C  
ATOM   3848  CD1 LEU A 317      17.827 -53.941  -1.720  1.00  0.15           C  
ATOM   3849  CD2 LEU A 317      17.482 -52.949   0.574  1.00  0.15           C  
ATOM   3850  H01 LEU A 317      17.534 -54.961   2.346  1.00  0.15           H  
ATOM   3851  H02 LEU A 317      16.848 -55.639   0.186  1.00  0.15           H  
ATOM   3852  H03 LEU A 317      18.538 -56.168  -0.234  1.00  0.15           H  
ATOM   3853  H04 LEU A 317      19.265 -53.891  -0.126  1.00  0.15           H  
ATOM   3854  H05 LEU A 317      17.001 -53.240  -1.840  1.00  0.15           H  
ATOM   3855  H06 LEU A 317      18.690 -53.584  -2.281  1.00  0.15           H  
ATOM   3856  H07 LEU A 317      17.529 -54.920  -2.094  1.00  0.15           H  
ATOM   3857  H08 LEU A 317      16.492 -53.297   0.870  1.00  0.15           H  
ATOM   3858  H09 LEU A 317      18.066 -52.716   1.464  1.00  0.15           H  
ATOM   3859  H10 LEU A 317      17.383 -52.054  -0.040  1.00  0.15           H  
ATOM   3860  H11 LEU A 317      20.303 -55.393   1.437  1.00  0.15           H  
ATOM   3861  N   VAL A 318      17.734 -57.189   3.606  1.00  0.33           N  
ATOM   3862  CA  VAL A 318      17.468 -58.471   4.258  1.00  0.33           C  
ATOM   3863  C   VAL A 318      16.167 -58.300   5.038  1.00  0.33           C  
ATOM   3864  O   VAL A 318      16.005 -57.321   5.768  1.00  0.33           O  
ATOM   3865  CB  VAL A 318      18.632 -58.864   5.211  1.00  0.33           C  
ATOM   3866  CG1 VAL A 318      18.328 -60.158   5.961  1.00  0.33           C  
ATOM   3867  CG2 VAL A 318      19.949 -59.006   4.427  1.00  0.33           C  
ATOM   3868  H01 VAL A 318      17.383 -59.270   3.522  1.00  0.33           H  
ATOM   3869  H02 VAL A 318      18.739 -58.065   5.944  1.00  0.33           H  
ATOM   3870  H03 VAL A 318      17.328 -60.503   5.698  1.00  0.33           H  
ATOM   3871  H04 VAL A 318      19.059 -60.919   5.686  1.00  0.33           H  
ATOM   3872  H05 VAL A 318      18.378 -59.977   7.035  1.00  0.33           H  
ATOM   3873  H06 VAL A 318      20.746 -59.303   5.108  1.00  0.33           H  
ATOM   3874  H07 VAL A 318      19.832 -59.765   3.653  1.00  0.33           H  
ATOM   3875  H08 VAL A 318      20.203 -58.052   3.966  1.00  0.33           H  
ATOM   3876  H11 VAL A 318      17.792 -56.361   4.181  1.00  0.33           H  
ATOM   3877  N   LEU A 319      15.226 -59.219   4.868  1.00  0.22           N  
ATOM   3878  CA  LEU A 319      13.892 -59.062   5.476  1.00  0.22           C  
ATOM   3879  C   LEU A 319      13.952 -58.901   6.993  1.00  0.22           C  
ATOM   3880  O   LEU A 319      13.310 -58.023   7.567  1.00  0.22           O  
ATOM   3881  CB  LEU A 319      12.975 -60.228   5.098  1.00  0.22           C  
ATOM   3882  CG  LEU A 319      12.647 -60.314   3.601  1.00  0.22           C  
ATOM   3883  CD1 LEU A 319      11.743 -61.508   3.286  1.00  0.22           C  
ATOM   3884  CD2 LEU A 319      12.023 -59.004   3.098  1.00  0.22           C  
ATOM   3885  H01 LEU A 319      13.475 -58.140   5.072  1.00  0.22           H  
ATOM   3886  H02 LEU A 319      12.030 -60.062   5.615  1.00  0.22           H  
ATOM   3887  H03 LEU A 319      13.462 -61.157   5.395  1.00  0.22           H  
ATOM   3888  H04 LEU A 319      13.587 -60.469   3.071  1.00  0.22           H  
ATOM   3889  H05 LEU A 319      10.821 -61.153   2.826  1.00  0.22           H  
ATOM   3890  H06 LEU A 319      12.256 -62.181   2.599  1.00  0.22           H  
ATOM   3891  H07 LEU A 319      11.507 -62.039   4.208  1.00  0.22           H  
ATOM   3892  H08 LEU A 319      11.087 -58.822   3.626  1.00  0.22           H  
ATOM   3893  H09 LEU A 319      15.426 -60.039   4.313  1.00  0.22           H  
ATOM   3894  H10 LEU A 319      12.710 -58.179   3.284  1.00  0.22           H  
ATOM   3895  H11 LEU A 319      11.827 -59.081   2.028  1.00  0.22           H  
ATOM   3896  N   ASP A 320      14.746 -59.742   7.635  1.00  0.15           N  
ATOM   3897  CA  ASP A 320      14.941 -59.688   9.079  1.00  0.15           C  
ATOM   3898  C   ASP A 320      15.768 -58.455   9.474  1.00  0.15           C  
ATOM   3899  O   ASP A 320      16.967 -58.394   9.199  1.00  0.15           O  
ATOM   3900  CB  ASP A 320      15.652 -60.971   9.513  1.00  0.15           C  
ATOM   3901  CG  ASP A 320      15.749 -61.114  11.020  1.00  0.15           C  
ATOM   3902  OD1 ASP A 320      15.730 -60.090  11.741  1.00  0.15           O  
ATOM   3903  OD2 ASP A 320      15.863 -62.265  11.482  1.00  0.15           O  
ATOM   3904  H01 ASP A 320      13.975 -59.607   9.578  1.00  0.15           H  
ATOM   3905  H02 ASP A 320      16.669 -60.927   9.124  1.00  0.15           H  
ATOM   3906  H03 ASP A 320      15.102 -61.825   9.117  1.00  0.15           H  
ATOM   3907  H12 ASP A 320      15.236 -60.448   7.105  1.00  0.15           H  
ATOM   3908  N   ALA A 321      15.137 -57.482  10.131  1.00  0.33           N  
ATOM   3909  CA  ALA A 321      15.821 -56.233  10.506  1.00  0.33           C  
ATOM   3910  C   ALA A 321      17.002 -56.404  11.469  1.00  0.33           C  
ATOM   3911  O   ALA A 321      17.801 -55.487  11.620  1.00  0.33           O  
ATOM   3912  CB  ALA A 321      14.822 -55.210  11.081  1.00  0.33           C  
ATOM   3913  H01 ALA A 321      16.249 -55.864   9.574  1.00  0.33           H  
ATOM   3914  H02 ALA A 321      13.889 -55.715  11.331  1.00  0.33           H  
ATOM   3915  H03 ALA A 321      15.242 -54.757  11.979  1.00  0.33           H  
ATOM   3916  H04 ALA A 321      14.165 -57.604  10.378  1.00  0.33           H  
ATOM   3917  H05 ALA A 321      14.627 -54.435  10.340  1.00  0.33           H  
ATOM   3918  N   THR A 322      17.106 -57.559  12.124  1.00  0.22           N  
ATOM   3919  CA  THR A 322      18.203 -57.798  13.066  1.00  0.22           C  
ATOM   3920  C   THR A 322      19.399 -58.467  12.401  1.00  0.22           C  
ATOM   3921  O   THR A 322      20.346 -58.868  13.078  1.00  0.22           O  
ATOM   3922  CB  THR A 322      17.787 -58.713  14.256  1.00  0.22           C  
ATOM   3923  CG2 THR A 322      16.553 -58.156  14.984  1.00  0.22           C  
ATOM   3924  OG1 THR A 322      17.532 -60.044  13.773  1.00  0.22           O  
ATOM   3925  H01 THR A 322      18.468 -56.805  13.429  1.00  0.22           H  
ATOM   3926  H02 THR A 322      18.606 -58.741  14.975  1.00  0.22           H  
ATOM   3927  H03 THR A 322      15.706 -58.824  14.825  1.00  0.22           H  
ATOM   3928  H04 THR A 322      16.762 -58.083  16.051  1.00  0.22           H  
ATOM   3929  H05 THR A 322      16.314 -57.168  14.591  1.00  0.22           H  
ATOM   3930  H06 THR A 322      16.418 -58.282  11.969  1.00  0.22           H  
ATOM   3931  H07 THR A 322      17.392 -60.634  14.517  1.00  0.22           H  
ATOM   3932  N   LYS A 323      19.348 -58.601  11.081  1.00  0.22           N  
ATOM   3933  CA  LYS A 323      20.420 -59.258  10.352  1.00  0.22           C  
ATOM   3934  C   LYS A 323      21.000 -58.388   9.230  1.00  0.22           C  
ATOM   3935  O   LYS A 323      21.673 -58.891   8.344  1.00  0.22           O  
ATOM   3936  CB  LYS A 323      19.941 -60.610   9.806  1.00  0.22           C  
ATOM   3937  CG  LYS A 323      19.530 -61.594  10.908  1.00  0.22           C  
ATOM   3938  CD  LYS A 323      20.718 -61.970  11.799  1.00  0.22           C  
ATOM   3939  CE  LYS A 323      20.282 -62.665  13.094  1.00  0.22           C  
ATOM   3940  NZ  LYS A 323      19.913 -61.698  14.204  1.00  0.22           N  
ATOM   3941  H01 LYS A 323      21.232 -59.425  11.060  1.00  0.22           H  
ATOM   3942  H02 LYS A 323      20.777 -61.057   9.268  1.00  0.22           H  
ATOM   3943  H03 LYS A 323      19.083 -60.438   9.156  1.00  0.22           H  
ATOM   3944  H04 LYS A 323      19.159 -62.502  10.433  1.00  0.22           H  
ATOM   3945  H05 LYS A 323      18.757 -61.134  11.523  1.00  0.22           H  
ATOM   3946  H06 LYS A 323      21.231 -61.048  12.074  1.00  0.22           H  
ATOM   3947  H07 LYS A 323      21.373 -62.642  11.244  1.00  0.22           H  
ATOM   3948  H08 LYS A 323      18.551 -58.241  10.575  1.00  0.22           H  
ATOM   3949  H09 LYS A 323      21.132 -63.249  13.447  1.00  0.22           H  
ATOM   3950  H10 LYS A 323      19.415 -63.289  12.877  1.00  0.22           H  
ATOM   3951  H11 LYS A 323      18.966 -61.879  14.506  1.00  0.22           H  
ATOM   3952  H12 LYS A 323      20.544 -61.822  14.983  1.00  0.22           H  
ATOM   3953  H13 LYS A 323      19.982 -60.750  13.862  1.00  0.22           H  
ATOM   3954  N   ARG A 324      20.726 -57.087   9.267  1.00  0.22           N  
ATOM   3955  CA  ARG A 324      21.306 -56.175   8.295  1.00  0.22           C  
ATOM   3956  C   ARG A 324      22.706 -55.718   8.708  1.00  0.22           C  
ATOM   3957  O   ARG A 324      22.947 -55.351   9.866  1.00  0.22           O  
ATOM   3958  CB  ARG A 324      20.382 -54.978   8.057  1.00  0.22           C  
ATOM   3959  CG  ARG A 324      19.022 -55.407   7.486  1.00  0.22           C  
ATOM   3960  CD  ARG A 324      18.018 -54.271   7.263  1.00  0.22           C  
ATOM   3961  NE  ARG A 324      16.718 -54.885   7.004  1.00  0.22           N  
ATOM   3962  CZ  ARG A 324      15.544 -54.426   7.424  1.00  0.22           C  
ATOM   3963  NH1 ARG A 324      15.462 -53.289   8.103  1.00  0.22           N  
ATOM   3964  NH2 ARG A 324      14.443 -55.112   7.142  1.00  0.22           N  
ATOM   3965  H01 ARG A 324      21.411 -56.719   7.356  1.00  0.22           H  
ATOM   3966  H02 ARG A 324      20.861 -54.322   7.330  1.00  0.22           H  
ATOM   3967  H03 ARG A 324      20.220 -54.463   9.004  1.00  0.22           H  
ATOM   3968  H04 ARG A 324      18.575 -56.062   8.233  1.00  0.22           H  
ATOM   3969  H05 ARG A 324      19.197 -55.895   6.527  1.00  0.22           H  
ATOM   3970  H06 ARG A 324      18.323 -53.646   6.424  1.00  0.22           H  
ATOM   3971  H07 ARG A 324      17.963 -53.641   8.151  1.00  0.22           H  
ATOM   3972  H08 ARG A 324      16.711 -55.734   6.457  1.00  0.22           H  
ATOM   3973  H09 ARG A 324      14.562 -52.948   8.411  1.00  0.22           H  
ATOM   3974  H10 ARG A 324      16.299 -52.764   8.312  1.00  0.22           H  
ATOM   3975  H11 ARG A 324      14.505 -55.974   6.620  1.00  0.22           H  
ATOM   3976  H12 ARG A 324      13.543 -54.772   7.450  1.00  0.22           H  
ATOM   3977  H14 ARG A 324      20.107 -56.728   9.980  1.00  0.22           H  
ATOM   3978  N   LEU A 325      23.633 -55.737   7.752  1.00  0.48           N  
ATOM   3979  CA  LEU A 325      24.977 -55.222   8.005  1.00  0.48           C  
ATOM   3980  C   LEU A 325      24.888 -53.799   8.558  1.00  0.48           C  
ATOM   3981  O   LEU A 325      24.245 -52.933   7.970  1.00  0.48           O  
ATOM   3982  CB  LEU A 325      25.832 -55.280   6.736  1.00  0.48           C  
ATOM   3983  CG  LEU A 325      27.313 -54.928   6.893  1.00  0.48           C  
ATOM   3984  CD1 LEU A 325      28.016 -55.869   7.904  1.00  0.48           C  
ATOM   3985  CD2 LEU A 325      28.001 -54.976   5.547  1.00  0.48           C  
ATOM   3986  H01 LEU A 325      25.465 -55.851   8.750  1.00  0.48           H  
ATOM   3987  H02 LEU A 325      25.422 -54.514   6.078  1.00  0.48           H  
ATOM   3988  H03 LEU A 325      25.772 -56.294   6.342  1.00  0.48           H  
ATOM   3989  H04 LEU A 325      27.382 -53.915   7.290  1.00  0.48           H  
ATOM   3990  H05 LEU A 325      28.931 -55.398   8.262  1.00  0.48           H  
ATOM   3991  H06 LEU A 325      27.352 -56.059   8.747  1.00  0.48           H  
ATOM   3992  H07 LEU A 325      28.261 -56.812   7.414  1.00  0.48           H  
ATOM   3993  H08 LEU A 325      29.009 -55.373   5.669  1.00  0.48           H  
ATOM   3994  H09 LEU A 325      27.437 -55.620   4.873  1.00  0.48           H  
ATOM   3995  H10 LEU A 325      28.055 -53.970   5.130  1.00  0.48           H  
ATOM   3996  H13 LEU A 325      23.405 -56.111   6.842  1.00  0.48           H  
ATOM   3997  N   GLY A 326      25.507 -53.567   9.711  1.00  0.59           N  
ATOM   3998  CA  GLY A 326      25.456 -52.254  10.335  1.00  0.59           C  
ATOM   3999  C   GLY A 326      24.474 -52.126  11.496  1.00  0.59           C  
ATOM   4000  O   GLY A 326      24.574 -51.194  12.296  1.00  0.59           O  
ATOM   4001  H01 GLY A 326      25.106 -51.566   9.565  1.00  0.59           H  
ATOM   4002  H02 GLY A 326      26.453 -52.018  10.707  1.00  0.59           H  
ATOM   4003  H11 GLY A 326      26.020 -54.312  10.160  1.00  0.59           H  
ATOM   4004  N   CYS A 327      23.521 -53.046  11.595  1.00  0.70           N  
ATOM   4005  CA  CYS A 327      22.534 -52.954  12.660  1.00  0.70           C  
ATOM   4006  C   CYS A 327      23.149 -53.386  13.995  1.00  0.70           C  
ATOM   4007  O   CYS A 327      24.188 -54.049  14.022  1.00  0.70           O  
ATOM   4008  CB  CYS A 327      21.262 -53.747  12.329  1.00  0.70           C  
ATOM   4009  SG  CYS A 327      21.301 -55.548  12.625  1.00  0.70           S  
ATOM   4010  H01 CYS A 327      22.230 -51.911  12.752  1.00  0.70           H  
ATOM   4011  H02 CYS A 327      21.139 -53.642  11.251  1.00  0.70           H  
ATOM   4012  H03 CYS A 327      23.482 -53.807  10.933  1.00  0.70           H  
ATOM   4013  H04 CYS A 327      20.451 -53.333  12.929  1.00  0.70           H  
ATOM   4014  H05 CYS A 327      21.740 -56.173  11.524  1.00  0.70           H  
ATOM   4015  N   GLU A 328      22.505 -52.996  15.090  1.00  0.70           N  
ATOM   4016  CA  GLU A 328      23.014 -53.256  16.438  1.00  0.70           C  
ATOM   4017  C   GLU A 328      23.219 -54.753  16.713  1.00  0.70           C  
ATOM   4018  O   GLU A 328      24.246 -55.149  17.255  1.00  0.70           O  
ATOM   4019  CB  GLU A 328      22.078 -52.635  17.479  1.00  0.70           C  
ATOM   4020  CG  GLU A 328      21.931 -51.119  17.329  1.00  0.70           C  
ATOM   4021  CD  GLU A 328      20.889 -50.516  18.274  1.00  0.70           C  
ATOM   4022  OE1 GLU A 328      21.154 -49.432  18.829  1.00  0.70           O  
ATOM   4023  OE2 GLU A 328      19.801 -51.114  18.458  1.00  0.70           O  
ATOM   4024  H01 GLU A 328      23.996 -52.790  16.512  1.00  0.70           H  
ATOM   4025  H02 GLU A 328      22.515 -52.822  18.460  1.00  0.70           H  
ATOM   4026  H03 GLU A 328      21.093 -53.091  17.376  1.00  0.70           H  
ATOM   4027  H04 GLU A 328      21.593 -50.927  16.311  1.00  0.70           H  
ATOM   4028  H05 GLU A 328      22.896 -50.655  17.535  1.00  0.70           H  
ATOM   4029  H06 GLU A 328      21.630 -52.501  14.988  1.00  0.70           H  
ATOM   4030  N   GLU A 329      22.258 -55.578  16.306  1.00  0.59           N  
ATOM   4031  CA  GLU A 329      22.329 -57.029  16.529  1.00  0.59           C  
ATOM   4032  C   GLU A 329      23.434 -57.704  15.712  1.00  0.59           C  
ATOM   4033  O   GLU A 329      23.820 -58.846  15.989  1.00  0.59           O  
ATOM   4034  CB  GLU A 329      20.979 -57.691  16.225  1.00  0.59           C  
ATOM   4035  CG  GLU A 329      19.837 -57.260  17.147  1.00  0.59           C  
ATOM   4036  CD  GLU A 329      19.187 -55.946  16.739  1.00  0.59           C  
ATOM   4037  OE1 GLU A 329      19.631 -55.317  15.742  1.00  0.59           O  
ATOM   4038  OE2 GLU A 329      18.216 -55.540  17.417  1.00  0.59           O  
ATOM   4039  H01 GLU A 329      22.575 -57.166  17.582  1.00  0.59           H  
ATOM   4040  H02 GLU A 329      21.117 -58.761  16.383  1.00  0.59           H  
ATOM   4041  H03 GLU A 329      20.701 -57.444  15.200  1.00  0.59           H  
ATOM   4042  H04 GLU A 329      20.266 -57.110  18.138  1.00  0.59           H  
ATOM   4043  H05 GLU A 329      19.075 -58.039  17.140  1.00  0.59           H  
ATOM   4044  H06 GLU A 329      21.454 -55.195  15.829  1.00  0.59           H  
ATOM   4045  N   MET A 330      23.927 -57.002  14.698  1.00  0.44           N  
ATOM   4046  CA  MET A 330      25.044 -57.486  13.885  1.00  0.44           C  
ATOM   4047  C   MET A 330      26.322 -56.768  14.314  1.00  0.44           C  
ATOM   4048  O   MET A 330      27.315 -56.752  13.585  1.00  0.44           O  
ATOM   4049  CB  MET A 330      24.762 -57.275  12.396  1.00  0.44           C  
ATOM   4050  CG  MET A 330      23.640 -58.161  11.863  1.00  0.44           C  
ATOM   4051  SD  MET A 330      24.142 -59.903  11.728  1.00  0.44           S  
ATOM   4052  CE  MET A 330      25.305 -59.752  10.372  1.00  0.44           C  
ATOM   4053  H01 MET A 330      25.170 -58.557  14.041  1.00  0.44           H  
ATOM   4054  H02 MET A 330      25.669 -57.543  11.855  1.00  0.44           H  
ATOM   4055  H03 MET A 330      24.484 -56.233  12.240  1.00  0.44           H  
ATOM   4056  H04 MET A 330      23.384 -57.809  10.864  1.00  0.44           H  
ATOM   4057  H05 MET A 330      22.787 -58.092  12.539  1.00  0.44           H  
ATOM   4058  H06 MET A 330      23.518 -56.105  14.481  1.00  0.44           H  
ATOM   4059  H07 MET A 330      26.254 -60.207  10.656  1.00  0.44           H  
ATOM   4060  H08 MET A 330      24.907 -60.260   9.493  1.00  0.44           H  
ATOM   4061  H09 MET A 330      25.462 -58.698  10.143  1.00  0.44           H  
ATOM   4062  N   GLU A 331      26.276 -56.174  15.509  1.00  0.44           N  
ATOM   4063  CA  GLU A 331      27.428 -55.511  16.135  1.00  0.44           C  
ATOM   4064  C   GLU A 331      27.802 -54.135  15.546  1.00  0.44           C  
ATOM   4065  O   GLU A 331      28.942 -53.667  15.665  1.00  0.44           O  
ATOM   4066  CB  GLU A 331      28.640 -56.447  16.203  1.00  0.44           C  
ATOM   4067  CG  GLU A 331      28.479 -57.576  17.223  1.00  0.44           C  
ATOM   4068  CD  GLU A 331      28.492 -57.061  18.650  1.00  0.44           C  
ATOM   4069  OE1 GLU A 331      28.763 -55.851  18.846  1.00  0.44           O  
ATOM   4070  OE2 GLU A 331      28.242 -57.864  19.576  1.00  0.44           O  
ATOM   4071  H01 GLU A 331      27.097 -55.285  17.149  1.00  0.44           H  
ATOM   4072  H02 GLU A 331      29.493 -55.847  16.520  1.00  0.44           H  
ATOM   4073  H03 GLU A 331      28.792 -56.889  15.218  1.00  0.44           H  
ATOM   4074  H04 GLU A 331      29.321 -58.258  17.105  1.00  0.44           H  
ATOM   4075  H05 GLU A 331      27.532 -58.084  17.040  1.00  0.44           H  
ATOM   4076  H10 GLU A 331      25.400 -56.181  16.011  1.00  0.44           H  
ATOM   4077  N   GLY A 332      26.832 -53.490  14.914  1.00  0.78           N  
ATOM   4078  CA  GLY A 332      26.936 -52.069  14.645  1.00  0.78           C  
ATOM   4079  C   GLY A 332      27.681 -51.641  13.399  1.00  0.78           C  
ATOM   4080  O   GLY A 332      27.844 -52.423  12.449  1.00  0.78           O  
ATOM   4081  H01 GLY A 332      27.531 -51.676  15.470  1.00  0.78           H  
ATOM   4082  H02 GLY A 332      25.922 -51.676  14.570  1.00  0.78           H  
ATOM   4083  H06 GLY A 332      26.010 -53.995  14.616  1.00  0.78           H  
ATOM   4084  N   TYR A 333      28.122 -50.382  13.420  1.00  0.37           N  
ATOM   4085  CA  TYR A 333      28.698 -49.710  12.251  1.00  0.37           C  
ATOM   4086  C   TYR A 333      30.108 -50.173  11.858  1.00  0.37           C  
ATOM   4087  O   TYR A 333      30.487 -50.067  10.697  1.00  0.37           O  
ATOM   4088  CB  TYR A 333      28.601 -48.167  12.399  1.00  0.37           C  
ATOM   4089  CG  TYR A 333      27.202 -47.690  12.058  1.00  0.37           C  
ATOM   4090  CD1 TYR A 333      26.202 -47.646  13.020  1.00  0.37           C  
ATOM   4091  CD2 TYR A 333      26.866 -47.369  10.747  1.00  0.37           C  
ATOM   4092  CE1 TYR A 333      24.913 -47.255  12.691  1.00  0.37           C  
ATOM   4093  CE2 TYR A 333      25.589 -46.974  10.405  1.00  0.37           C  
ATOM   4094  CZ  TYR A 333      24.614 -46.927  11.375  1.00  0.37           C  
ATOM   4095  OH  TYR A 333      23.347 -46.546  11.025  1.00  0.37           O  
ATOM   4096  H01 TYR A 333      28.083 -50.020  11.406  1.00  0.37           H  
ATOM   4097  H02 TYR A 333      29.310 -47.701  11.714  1.00  0.37           H  
ATOM   4098  H03 TYR A 333      28.056 -49.865  14.285  1.00  0.37           H  
ATOM   4099  H04 TYR A 333      28.836 -47.889  13.426  1.00  0.37           H  
ATOM   4100  H05 TYR A 333      26.433 -47.923  14.049  1.00  0.37           H  
ATOM   4101  H06 TYR A 333      27.629 -47.431   9.972  1.00  0.37           H  
ATOM   4102  H07 TYR A 333      24.141 -47.205  13.459  1.00  0.37           H  
ATOM   4103  H08 TYR A 333      25.355 -46.702   9.376  1.00  0.37           H  
ATOM   4104  H09 TYR A 333      23.014 -47.131  10.341  1.00  0.37           H  
ATOM   4105  N   GLY A 334      30.875 -50.686  12.817  1.00  0.96           N  
ATOM   4106  CA  GLY A 334      32.212 -51.194  12.537  1.00  0.96           C  
ATOM   4107  C   GLY A 334      32.305 -52.079  11.292  1.00  0.96           C  
ATOM   4108  O   GLY A 334      32.962 -51.725  10.318  1.00  0.96           O  
ATOM   4109  H01 GLY A 334      32.490 -51.820  13.385  1.00  0.96           H  
ATOM   4110  H02 GLY A 334      32.879 -50.343  12.401  1.00  0.96           H  
ATOM   4111  H10 GLY A 334      30.522 -50.724  13.762  1.00  0.96           H  
ATOM   4112  N   PRO A 335      31.646 -53.242  11.324  1.00  0.85           N  
ATOM   4113  CA  PRO A 335      31.649 -54.200  10.212  1.00  0.85           C  
ATOM   4114  C   PRO A 335      31.039 -53.623   8.932  1.00  0.85           C  
ATOM   4115  O   PRO A 335      31.405 -54.064   7.831  1.00  0.85           O  
ATOM   4116  CB  PRO A 335      30.780 -55.343  10.734  1.00  0.85           C  
ATOM   4117  CG  PRO A 335      30.911 -55.256  12.230  1.00  0.85           C  
ATOM   4118  CD  PRO A 335      30.945 -53.768  12.504  1.00  0.85           C  
ATOM   4119  H01 PRO A 335      31.090 -56.313  10.345  1.00  0.85           H  
ATOM   4120  H02 PRO A 335      29.742 -55.211  10.428  1.00  0.85           H  
ATOM   4121  H03 PRO A 335      32.662 -54.494   9.937  1.00  0.85           H  
ATOM   4122  H04 PRO A 335      31.793 -55.774  12.606  1.00  0.85           H  
ATOM   4123  H05 PRO A 335      30.058 -55.723  12.723  1.00  0.85           H  
ATOM   4124  H06 PRO A 335      29.957 -53.331  12.652  1.00  0.85           H  
ATOM   4125  H07 PRO A 335      31.494 -53.548  13.420  1.00  0.85           H  
ATOM   4126  N   LEU A 336      30.117 -52.671   9.065  1.00  0.52           N  
ATOM   4127  CA  LEU A 336      29.572 -52.009   7.879  1.00  0.52           C  
ATOM   4128  C   LEU A 336      30.652 -51.148   7.218  1.00  0.52           C  
ATOM   4129  O   LEU A 336      30.898 -51.263   6.027  1.00  0.52           O  
ATOM   4130  CB  LEU A 336      28.339 -51.164   8.215  1.00  0.52           C  
ATOM   4131  CG  LEU A 336      27.767 -50.343   7.055  1.00  0.52           C  
ATOM   4132  CD1 LEU A 336      27.481 -51.249   5.842  1.00  0.52           C  
ATOM   4133  CD2 LEU A 336      26.501 -49.590   7.495  1.00  0.52           C  
ATOM   4134  H01 LEU A 336      29.253 -52.782   7.180  1.00  0.52           H  
ATOM   4135  H02 LEU A 336      28.667 -50.440   8.961  1.00  0.52           H  
ATOM   4136  H03 LEU A 336      27.557 -51.836   8.570  1.00  0.52           H  
ATOM   4137  H04 LEU A 336      28.509 -49.603   6.756  1.00  0.52           H  
ATOM   4138  H05 LEU A 336      26.663 -50.826   5.259  1.00  0.52           H  
ATOM   4139  H06 LEU A 336      28.373 -51.316   5.220  1.00  0.52           H  
ATOM   4140  H07 LEU A 336      27.203 -52.244   6.189  1.00  0.52           H  
ATOM   4141  H08 LEU A 336      29.794 -52.406   9.984  1.00  0.52           H  
ATOM   4142  H09 LEU A 336      25.681 -50.298   7.615  1.00  0.52           H  
ATOM   4143  H10 LEU A 336      26.688 -49.088   8.444  1.00  0.52           H  
ATOM   4144  H11 LEU A 336      26.235 -48.852   6.738  1.00  0.52           H  
ATOM   4145  N   LYS A 337      31.317 -50.316   8.005  1.00  0.81           N  
ATOM   4146  CA  LYS A 337      32.362 -49.454   7.467  1.00  0.81           C  
ATOM   4147  C   LYS A 337      33.550 -50.264   6.955  1.00  0.81           C  
ATOM   4148  O   LYS A 337      34.327 -49.760   6.154  1.00  0.81           O  
ATOM   4149  CB  LYS A 337      32.857 -48.460   8.519  1.00  0.81           C  
ATOM   4150  CG  LYS A 337      31.818 -47.512   9.063  1.00  0.81           C  
ATOM   4151  CD  LYS A 337      32.403 -46.799  10.284  1.00  0.81           C  
ATOM   4152  CE  LYS A 337      31.738 -45.473  10.546  1.00  0.81           C  
ATOM   4153  NZ  LYS A 337      32.366 -44.816  11.735  1.00  0.81           N  
ATOM   4154  H01 LYS A 337      31.918 -48.909   6.634  1.00  0.81           H  
ATOM   4155  H02 LYS A 337      33.593 -47.835   8.014  1.00  0.81           H  
ATOM   4156  H03 LYS A 337      33.262 -49.030   9.355  1.00  0.81           H  
ATOM   4157  H04 LYS A 337      30.922 -48.064   9.347  1.00  0.81           H  
ATOM   4158  H05 LYS A 337      31.553 -46.779   8.301  1.00  0.81           H  
ATOM   4159  H06 LYS A 337      33.458 -46.609  10.085  1.00  0.81           H  
ATOM   4160  H07 LYS A 337      32.272 -47.436  11.159  1.00  0.81           H  
ATOM   4161  H08 LYS A 337      30.678 -45.635  10.743  1.00  0.81           H  
ATOM   4162  H09 LYS A 337      31.854 -44.830   9.673  1.00  0.81           H  
ATOM   4163  H10 LYS A 337      33.200 -44.325  11.446  1.00  0.81           H  
ATOM   4164  H11 LYS A 337      31.714 -44.160  12.141  1.00  0.81           H  
ATOM   4165  H12 LYS A 337      31.097 -50.278   8.990  1.00  0.81           H  
ATOM   4166  H13 LYS A 337      32.609 -45.518  12.419  1.00  0.81           H  
ATOM   4167  N   ALA A 338      33.697 -51.505   7.423  1.00  0.81           N  
ATOM   4168  CA  ALA A 338      34.805 -52.353   6.978  1.00  0.81           C  
ATOM   4169  C   ALA A 338      34.534 -53.037   5.635  1.00  0.81           C  
ATOM   4170  O   ALA A 338      35.441 -53.617   5.034  1.00  0.81           O  
ATOM   4171  CB  ALA A 338      35.175 -53.390   8.048  1.00  0.81           C  
ATOM   4172  H01 ALA A 338      35.654 -51.687   6.826  1.00  0.81           H  
ATOM   4173  H02 ALA A 338      36.044 -53.042   8.606  1.00  0.81           H  
ATOM   4174  H03 ALA A 338      34.336 -53.524   8.731  1.00  0.81           H  
ATOM   4175  H04 ALA A 338      35.409 -54.340   7.568  1.00  0.81           H  
ATOM   4176  H14 ALA A 338      33.034 -51.865   8.094  1.00  0.81           H  
ATOM   4177  N   HIS A 339      33.299 -52.951   5.147  1.00  0.70           N  
ATOM   4178  CA  HIS A 339      32.971 -53.568   3.862  1.00  0.70           C  
ATOM   4179  C   HIS A 339      33.922 -53.048   2.789  1.00  0.70           C  
ATOM   4180  O   HIS A 339      34.214 -51.850   2.753  1.00  0.70           O  
ATOM   4181  CB  HIS A 339      31.516 -53.302   3.461  1.00  0.70           C  
ATOM   4182  CG  HIS A 339      31.030 -54.184   2.354  1.00  0.70           C  
ATOM   4183  CD2 HIS A 339      30.357 -55.359   2.379  1.00  0.70           C  
ATOM   4184  ND1 HIS A 339      31.249 -53.896   1.023  1.00  0.70           N  
ATOM   4185  CE1 HIS A 339      30.731 -54.857   0.279  1.00  0.70           C  
ATOM   4186  NE2 HIS A 339      30.176 -55.753   1.075  1.00  0.70           N  
ATOM   4187  H01 HIS A 339      33.088 -54.647   3.962  1.00  0.70           H  
ATOM   4188  H02 HIS A 339      31.467 -52.276   3.097  1.00  0.70           H  
ATOM   4189  H03 HIS A 339      30.882 -53.462   4.333  1.00  0.70           H  
ATOM   4190  H04 HIS A 339      30.021 -55.893   3.268  1.00  0.70           H  
ATOM   4191  H05 HIS A 339      32.586 -52.458   5.665  1.00  0.70           H  
ATOM   4192  H06 HIS A 339      30.757 -54.903  -0.810  1.00  0.70           H  
ATOM   4193  H07 HIS A 339      29.697 -56.590   0.775  1.00  0.70           H  
ATOM   4194  N   PRO A 340      34.405 -53.946   1.913  1.00  0.59           N  
ATOM   4195  CA  PRO A 340      35.397 -53.575   0.902  1.00  0.59           C  
ATOM   4196  C   PRO A 340      34.842 -52.600  -0.131  1.00  0.59           C  
ATOM   4197  O   PRO A 340      35.612 -51.980  -0.862  1.00  0.59           O  
ATOM   4198  CB  PRO A 340      35.778 -54.918   0.255  1.00  0.59           C  
ATOM   4199  CG  PRO A 340      34.662 -55.842   0.581  1.00  0.59           C  
ATOM   4200  CD  PRO A 340      34.162 -55.401   1.936  1.00  0.59           C  
ATOM   4201  H01 PRO A 340      36.734 -55.290   0.625  1.00  0.59           H  
ATOM   4202  H02 PRO A 340      35.880 -54.807  -0.825  1.00  0.59           H  
ATOM   4203  H03 PRO A 340      34.985 -56.883   0.587  1.00  0.59           H  
ATOM   4204  H04 PRO A 340      33.870 -55.763  -0.163  1.00  0.59           H  
ATOM   4205  H05 PRO A 340      33.120 -55.663   2.119  1.00  0.59           H  
ATOM   4206  H06 PRO A 340      34.722 -55.881   2.738  1.00  0.59           H  
ATOM   4207  H08 PRO A 340      36.248 -53.053   1.339  1.00  0.59           H  
ATOM   4208  N   PHE A 341      33.524 -52.452  -0.185  1.00  0.63           N  
ATOM   4209  CA  PHE A 341      32.957 -51.398  -1.018  1.00  0.63           C  
ATOM   4210  C   PHE A 341      33.512 -50.037  -0.600  1.00  0.63           C  
ATOM   4211  O   PHE A 341      33.569 -49.103  -1.411  1.00  0.63           O  
ATOM   4212  CB  PHE A 341      31.430 -51.382  -0.963  1.00  0.63           C  
ATOM   4213  CG  PHE A 341      30.824 -50.348  -1.869  1.00  0.63           C  
ATOM   4214  CD1 PHE A 341      30.972 -50.453  -3.244  1.00  0.63           C  
ATOM   4215  CD2 PHE A 341      30.156 -49.253  -1.353  1.00  0.63           C  
ATOM   4216  CE1 PHE A 341      30.445 -49.498  -4.089  1.00  0.63           C  
ATOM   4217  CE2 PHE A 341      29.617 -48.293  -2.197  1.00  0.63           C  
ATOM   4218  CZ  PHE A 341      29.759 -48.422  -3.563  1.00  0.63           C  
ATOM   4219  H01 PHE A 341      33.246 -51.607  -2.048  1.00  0.63           H  
ATOM   4220  H02 PHE A 341      31.142 -51.132   0.058  1.00  0.63           H  
ATOM   4221  H03 PHE A 341      31.060 -52.364  -1.258  1.00  0.63           H  
ATOM   4222  H04 PHE A 341      31.512 -51.302  -3.663  1.00  0.63           H  
ATOM   4223  H05 PHE A 341      30.052 -49.143  -0.274  1.00  0.63           H  
ATOM   4224  H06 PHE A 341      30.570 -49.593  -5.168  1.00  0.63           H  
ATOM   4225  H07 PHE A 341      32.920 -53.063   0.346  1.00  0.63           H  
ATOM   4226  H08 PHE A 341      29.082 -47.439  -1.782  1.00  0.63           H  
ATOM   4227  H09 PHE A 341      29.329 -47.673  -4.228  1.00  0.63           H  
ATOM   4228  N   PHE A 342      33.921 -49.930   0.665  1.00  0.63           N  
ATOM   4229  CA  PHE A 342      34.462 -48.677   1.196  1.00  0.63           C  
ATOM   4230  C   PHE A 342      35.990 -48.684   1.260  1.00  0.63           C  
ATOM   4231  O   PHE A 342      36.599 -47.841   1.915  1.00  0.63           O  
ATOM   4232  CB  PHE A 342      33.886 -48.385   2.583  1.00  0.63           C  
ATOM   4233  CG  PHE A 342      32.384 -48.252   2.598  1.00  0.63           C  
ATOM   4234  CD1 PHE A 342      31.761 -47.171   1.968  1.00  0.63           C  
ATOM   4235  CD2 PHE A 342      31.598 -49.199   3.236  1.00  0.63           C  
ATOM   4236  CE1 PHE A 342      30.373 -47.035   1.980  1.00  0.63           C  
ATOM   4237  CE2 PHE A 342      30.204 -49.074   3.245  1.00  0.63           C  
ATOM   4238  CZ  PHE A 342      29.595 -47.992   2.605  1.00  0.63           C  
ATOM   4239  H01 PHE A 342      34.164 -47.888   0.506  1.00  0.63           H  
ATOM   4240  H02 PHE A 342      34.294 -47.426   2.903  1.00  0.63           H  
ATOM   4241  H03 PHE A 342      34.167 -49.199   3.252  1.00  0.63           H  
ATOM   4242  H04 PHE A 342      32.369 -46.423   1.460  1.00  0.63           H  
ATOM   4243  H05 PHE A 342      32.069 -50.047   3.734  1.00  0.63           H  
ATOM   4244  H06 PHE A 342      29.903 -46.177   1.498  1.00  0.63           H  
ATOM   4245  H07 PHE A 342      29.593 -49.821   3.752  1.00  0.63           H  
ATOM   4246  H08 PHE A 342      28.509 -47.902   2.598  1.00  0.63           H  
ATOM   4247  H10 PHE A 342      33.856 -50.734   1.273  1.00  0.63           H  
ATOM   4248  N   GLU A 343      36.594 -49.638   0.563  1.00  0.93           N  
ATOM   4249  CA  GLU A 343      38.025 -49.908   0.688  1.00  0.93           C  
ATOM   4250  C   GLU A 343      38.907 -48.662   0.678  1.00  0.93           C  
ATOM   4251  O   GLU A 343      39.802 -48.511   1.515  1.00  0.93           O  
ATOM   4252  CB  GLU A 343      38.476 -50.886  -0.399  1.00  0.93           C  
ATOM   4253  CG  GLU A 343      39.973 -51.093  -0.463  1.00  0.93           C  
ATOM   4254  CD  GLU A 343      40.347 -52.187  -1.440  1.00  0.93           C  
ATOM   4255  OE1 GLU A 343      41.256 -51.963  -2.267  1.00  0.93           O  
ATOM   4256  OE2 GLU A 343      39.710 -53.265  -1.382  1.00  0.93           O  
ATOM   4257  H01 GLU A 343      38.156 -50.353   1.674  1.00  0.93           H  
ATOM   4258  H02 GLU A 343      38.178 -50.452  -1.354  1.00  0.93           H  
ATOM   4259  H03 GLU A 343      38.004 -51.850  -0.209  1.00  0.93           H  
ATOM   4260  H04 GLU A 343      40.317 -51.391   0.528  1.00  0.93           H  
ATOM   4261  H05 GLU A 343      40.446 -50.162  -0.776  1.00  0.93           H  
ATOM   4262  H09 GLU A 343      36.046 -50.197  -0.076  1.00  0.93           H  
ATOM   4263  N   SER A 344      38.658 -47.763  -0.259  1.00  0.93           N  
ATOM   4264  CA  SER A 344      39.552 -46.624  -0.396  1.00  0.93           C  
ATOM   4265  C   SER A 344      39.083 -45.397   0.387  1.00  0.93           C  
ATOM   4266  O   SER A 344      39.634 -44.312   0.211  1.00  0.93           O  
ATOM   4267  CB  SER A 344      39.729 -46.280  -1.875  1.00  0.93           C  
ATOM   4268  OG  SER A 344      40.889 -45.503  -2.100  1.00  0.93           O  
ATOM   4269  H01 SER A 344      40.511 -46.915   0.034  1.00  0.93           H  
ATOM   4270  H02 SER A 344      38.865 -45.696  -2.192  1.00  0.93           H  
ATOM   4271  H03 SER A 344      39.807 -47.205  -2.446  1.00  0.93           H  
ATOM   4272  H04 SER A 344      41.135 -45.052  -1.289  1.00  0.93           H  
ATOM   4273  H06 SER A 344      37.860 -47.866  -0.870  1.00  0.93           H  
ATOM   4274  N   VAL A 345      38.084 -45.543   1.257  1.00  0.85           N  
ATOM   4275  CA  VAL A 345      37.593 -44.348   1.945  1.00  0.85           C  
ATOM   4276  C   VAL A 345      38.268 -44.078   3.278  1.00  0.85           C  
ATOM   4277  O   VAL A 345      38.567 -44.985   4.053  1.00  0.85           O  
ATOM   4278  CB  VAL A 345      36.031 -44.251   2.084  1.00  0.85           C  
ATOM   4279  CG1 VAL A 345      35.305 -45.112   1.054  1.00  0.85           C  
ATOM   4280  CG2 VAL A 345      35.579 -44.550   3.501  1.00  0.85           C  
ATOM   4281  H01 VAL A 345      37.888 -43.553   1.261  1.00  0.85           H  
ATOM   4282  H02 VAL A 345      35.754 -43.219   1.870  1.00  0.85           H  
ATOM   4283  H03 VAL A 345      34.392 -44.607   0.738  1.00  0.85           H  
ATOM   4284  H04 VAL A 345      35.951 -45.268   0.190  1.00  0.85           H  
ATOM   4285  H05 VAL A 345      37.678 -46.450   1.436  1.00  0.85           H  
ATOM   4286  H06 VAL A 345      35.052 -46.075   1.498  1.00  0.85           H  
ATOM   4287  H07 VAL A 345      34.551 -44.911   3.485  1.00  0.85           H  
ATOM   4288  H08 VAL A 345      36.225 -45.313   3.936  1.00  0.85           H  
ATOM   4289  H09 VAL A 345      35.635 -43.641   4.100  1.00  0.85           H  
ATOM   4290  N   THR A 346      38.515 -42.800   3.521  1.00  0.93           N  
ATOM   4291  CA  THR A 346      39.056 -42.360   4.788  1.00  0.93           C  
ATOM   4292  C   THR A 346      37.895 -41.842   5.622  1.00  0.93           C  
ATOM   4293  O   THR A 346      37.356 -40.765   5.368  1.00  0.93           O  
ATOM   4294  CB  THR A 346      40.104 -41.249   4.583  1.00  0.93           C  
ATOM   4295  CG2 THR A 346      40.709 -40.831   5.917  1.00  0.93           C  
ATOM   4296  OG1 THR A 346      41.136 -41.727   3.707  1.00  0.93           O  
ATOM   4297  H01 THR A 346      39.556 -43.188   5.291  1.00  0.93           H  
ATOM   4298  H02 THR A 346      39.618 -40.380   4.139  1.00  0.93           H  
ATOM   4299  H03 THR A 346      41.601 -40.231   5.739  1.00  0.93           H  
ATOM   4300  H04 THR A 346      39.982 -40.243   6.478  1.00  0.93           H  
ATOM   4301  H05 THR A 346      40.978 -41.719   6.489  1.00  0.93           H  
ATOM   4302  H06 THR A 346      41.313 -41.069   3.031  1.00  0.93           H  
ATOM   4303  H10 THR A 346      38.321 -42.116   2.804  1.00  0.93           H  
ATOM   4304  N   TRP A 347      37.497 -42.625   6.611  1.00  0.70           N  
ATOM   4305  CA  TRP A 347      36.315 -42.300   7.378  1.00  0.70           C  
ATOM   4306  C   TRP A 347      36.525 -41.101   8.302  1.00  0.70           C  
ATOM   4307  O   TRP A 347      35.581 -40.376   8.586  1.00  0.70           O  
ATOM   4308  CB  TRP A 347      35.859 -43.520   8.181  1.00  0.70           C  
ATOM   4309  CG  TRP A 347      35.310 -44.628   7.326  1.00  0.70           C  
ATOM   4310  CD1 TRP A 347      35.985 -45.724   6.863  1.00  0.70           C  
ATOM   4311  CD2 TRP A 347      33.973 -44.745   6.833  1.00  0.70           C  
ATOM   4312  CE2 TRP A 347      33.908 -45.930   6.073  1.00  0.70           C  
ATOM   4313  CE3 TRP A 347      32.822 -43.958   6.960  1.00  0.70           C  
ATOM   4314  NE1 TRP A 347      35.150 -46.509   6.102  1.00  0.70           N  
ATOM   4315  CZ2 TRP A 347      32.733 -46.355   5.449  1.00  0.70           C  
ATOM   4316  CZ3 TRP A 347      31.665 -44.374   6.339  1.00  0.70           C  
ATOM   4317  CH2 TRP A 347      31.627 -45.560   5.585  1.00  0.70           C  
ATOM   4318  H01 TRP A 347      35.537 -42.019   6.668  1.00  0.70           H  
ATOM   4319  H02 TRP A 347      35.052 -43.190   8.836  1.00  0.70           H  
ATOM   4320  H03 TRP A 347      36.712 -43.905   8.740  1.00  0.70           H  
ATOM   4321  H04 TRP A 347      37.033 -45.944   7.067  1.00  0.70           H  
ATOM   4322  H05 TRP A 347      32.841 -43.035   7.539  1.00  0.70           H  
ATOM   4323  H06 TRP A 347      35.409 -47.369   5.641  1.00  0.70           H  
ATOM   4324  H07 TRP A 347      38.024 -43.458   6.833  1.00  0.70           H  
ATOM   4325  H08 TRP A 347      32.698 -47.282   4.877  1.00  0.70           H  
ATOM   4326  H09 TRP A 347      30.761 -43.772   6.434  1.00  0.70           H  
ATOM   4327  H10 TRP A 347      30.697 -45.853   5.098  1.00  0.70           H  
ATOM   4328  N   GLU A 348      37.757 -40.883   8.756  1.00  0.89           N  
ATOM   4329  CA  GLU A 348      38.012 -39.947   9.864  1.00  0.89           C  
ATOM   4330  C   GLU A 348      37.346 -38.564   9.771  1.00  0.89           C  
ATOM   4331  O   GLU A 348      36.460 -38.246  10.566  1.00  0.89           O  
ATOM   4332  CB  GLU A 348      39.509 -39.788  10.144  1.00  0.89           C  
ATOM   4333  CG  GLU A 348      39.799 -38.586  11.043  1.00  0.89           C  
ATOM   4334  CD  GLU A 348      41.048 -38.751  11.895  1.00  0.89           C  
ATOM   4335  OE1 GLU A 348      41.512 -39.903  12.051  1.00  0.89           O  
ATOM   4336  OE2 GLU A 348      41.552 -37.727  12.417  1.00  0.89           O  
ATOM   4337  H01 GLU A 348      37.517 -40.437  10.703  1.00  0.89           H  
ATOM   4338  H02 GLU A 348      40.014 -39.625   9.192  1.00  0.89           H  
ATOM   4339  H03 GLU A 348      39.874 -40.691  10.634  1.00  0.89           H  
ATOM   4340  H04 GLU A 348      38.956 -38.488  11.727  1.00  0.89           H  
ATOM   4341  H05 GLU A 348      39.925 -37.706  10.413  1.00  0.89           H  
ATOM   4342  H11 GLU A 348      38.534 -41.370   8.332  1.00  0.89           H  
ATOM   4343  N   ASN A 349      37.783 -37.723   8.847  1.00  0.78           N  
ATOM   4344  CA  ASN A 349      37.121 -36.421   8.716  1.00  0.78           C  
ATOM   4345  C   ASN A 349      36.528 -36.225   7.324  1.00  0.78           C  
ATOM   4346  O   ASN A 349      36.877 -35.291   6.598  1.00  0.78           O  
ATOM   4347  CB  ASN A 349      38.032 -35.251   9.145  1.00  0.78           C  
ATOM   4348  CG  ASN A 349      37.986 -34.984  10.666  1.00  0.78           C  
ATOM   4349  ND2 ASN A 349      36.809 -34.628  11.181  1.00  0.78           N  
ATOM   4350  OD1 ASN A 349      39.001 -35.097  11.357  1.00  0.78           O  
ATOM   4351  H01 ASN A 349      36.284 -36.419   9.415  1.00  0.78           H  
ATOM   4352  H02 ASN A 349      37.671 -34.353   8.643  1.00  0.78           H  
ATOM   4353  H03 ASN A 349      39.058 -35.486   8.863  1.00  0.78           H  
ATOM   4354  H04 ASN A 349      36.726 -34.441  12.170  1.00  0.78           H  
ATOM   4355  H05 ASN A 349      36.000 -34.545  10.582  1.00  0.78           H  
ATOM   4356  H06 ASN A 349      38.555 -37.972   8.246  1.00  0.78           H  
ATOM   4357  N   LEU A 350      35.614 -37.133   6.988  1.00  0.59           N  
ATOM   4358  CA  LEU A 350      34.991 -37.217   5.677  1.00  0.59           C  
ATOM   4359  C   LEU A 350      34.450 -35.879   5.238  1.00  0.59           C  
ATOM   4360  O   LEU A 350      34.520 -35.517   4.061  1.00  0.59           O  
ATOM   4361  CB  LEU A 350      33.829 -38.209   5.736  1.00  0.59           C  
ATOM   4362  CG  LEU A 350      33.897 -39.511   4.941  1.00  0.59           C  
ATOM   4363  CD1 LEU A 350      32.539 -40.226   5.031  1.00  0.59           C  
ATOM   4364  CD2 LEU A 350      34.277 -39.241   3.502  1.00  0.59           C  
ATOM   4365  H01 LEU A 350      35.749 -37.542   4.964  1.00  0.59           H  
ATOM   4366  H02 LEU A 350      33.012 -37.667   5.260  1.00  0.59           H  
ATOM   4367  H03 LEU A 350      33.702 -38.485   6.783  1.00  0.59           H  
ATOM   4368  H04 LEU A 350      34.667 -40.155   5.365  1.00  0.59           H  
ATOM   4369  H05 LEU A 350      31.798 -39.671   4.456  1.00  0.59           H  
ATOM   4370  H06 LEU A 350      35.336 -37.806   7.688  1.00  0.59           H  
ATOM   4371  H07 LEU A 350      32.631 -41.234   4.627  1.00  0.59           H  
ATOM   4372  H08 LEU A 350      32.224 -40.279   6.073  1.00  0.59           H  
ATOM   4373  H09 LEU A 350      35.312 -39.541   3.338  1.00  0.59           H  
ATOM   4374  H10 LEU A 350      33.625 -39.811   2.840  1.00  0.59           H  
ATOM   4375  H11 LEU A 350      34.170 -38.177   3.291  1.00  0.59           H  
ATOM   4376  N   HIS A 351      33.892 -35.150   6.194  1.00  0.41           N  
ATOM   4377  CA  HIS A 351      33.222 -33.899   5.889  1.00  0.41           C  
ATOM   4378  C   HIS A 351      34.203 -32.803   5.475  1.00  0.41           C  
ATOM   4379  O   HIS A 351      33.796 -31.735   5.016  1.00  0.41           O  
ATOM   4380  CB  HIS A 351      32.342 -33.451   7.064  1.00  0.41           C  
ATOM   4381  CG  HIS A 351      33.101 -32.913   8.242  1.00  0.41           C  
ATOM   4382  CD2 HIS A 351      33.365 -31.638   8.626  1.00  0.41           C  
ATOM   4383  ND1 HIS A 351      33.640 -33.724   9.218  1.00  0.41           N  
ATOM   4384  CE1 HIS A 351      34.228 -32.975  10.139  1.00  0.41           C  
ATOM   4385  NE2 HIS A 351      34.067 -31.706   9.808  1.00  0.41           N  
ATOM   4386  H01 HIS A 351      32.576 -34.079   5.030  1.00  0.41           H  
ATOM   4387  H02 HIS A 351      31.818 -34.340   7.414  1.00  0.41           H  
ATOM   4388  H03 HIS A 351      31.668 -32.672   6.708  1.00  0.41           H  
ATOM   4389  H04 HIS A 351      33.075 -30.730   8.097  1.00  0.41           H  
ATOM   4390  H05 HIS A 351      34.755 -33.343  11.020  1.00  0.41           H  
ATOM   4391  H06 HIS A 351      34.404 -30.914  10.337  1.00  0.41           H  
ATOM   4392  H12 HIS A 351      33.934 -35.470   7.151  1.00  0.41           H  
ATOM   4393  N   GLN A 352      35.494 -33.080   5.614  1.00  0.52           N  
ATOM   4394  CA  GLN A 352      36.516 -32.107   5.254  1.00  0.52           C  
ATOM   4395  C   GLN A 352      37.190 -32.454   3.939  1.00  0.52           C  
ATOM   4396  O   GLN A 352      37.947 -31.656   3.392  1.00  0.52           O  
ATOM   4397  CB  GLN A 352      37.554 -32.001   6.363  1.00  0.52           C  
ATOM   4398  CG  GLN A 352      36.978 -31.467   7.659  1.00  0.52           C  
ATOM   4399  CD  GLN A 352      38.055 -31.045   8.629  1.00  0.52           C  
ATOM   4400  NE2 GLN A 352      37.791 -29.974   9.374  1.00  0.52           N  
ATOM   4401  OE1 GLN A 352      39.117 -31.670   8.710  1.00  0.52           O  
ATOM   4402  H01 GLN A 352      36.022 -31.144   5.127  1.00  0.52           H  
ATOM   4403  H02 GLN A 352      38.318 -31.298   6.030  1.00  0.52           H  
ATOM   4404  H03 GLN A 352      37.969 -32.992   6.548  1.00  0.52           H  
ATOM   4405  H04 GLN A 352      36.403 -32.267   8.125  1.00  0.52           H  
ATOM   4406  H05 GLN A 352      36.348 -30.606   7.436  1.00  0.52           H  
ATOM   4407  H06 GLN A 352      38.473 -29.642  10.041  1.00  0.52           H  
ATOM   4408  H07 GLN A 352      35.772 -33.981   5.976  1.00  0.52           H  
ATOM   4409  H08 GLN A 352      36.909 -29.493   9.273  1.00  0.52           H  
ATOM   4410  N   GLN A 353      36.907 -33.648   3.433  1.00  0.52           N  
ATOM   4411  CA  GLN A 353      37.510 -34.109   2.195  1.00  0.52           C  
ATOM   4412  C   GLN A 353      36.818 -33.496   1.001  1.00  0.52           C  
ATOM   4413  O   GLN A 353      35.644 -33.142   1.063  1.00  0.52           O  
ATOM   4414  CB  GLN A 353      37.444 -35.629   2.119  1.00  0.52           C  
ATOM   4415  CG  GLN A 353      38.066 -36.282   3.326  1.00  0.52           C  
ATOM   4416  CD  GLN A 353      37.951 -37.781   3.288  1.00  0.52           C  
ATOM   4417  NE2 GLN A 353      38.132 -38.420   4.436  1.00  0.52           N  
ATOM   4418  OE1 GLN A 353      37.701 -38.362   2.237  1.00  0.52           O  
ATOM   4419  H01 GLN A 353      38.554 -33.796   2.181  1.00  0.52           H  
ATOM   4420  H02 GLN A 353      38.003 -35.946   1.239  1.00  0.52           H  
ATOM   4421  H03 GLN A 353      36.400 -35.934   2.052  1.00  0.52           H  
ATOM   4422  H04 GLN A 353      37.531 -35.929   4.208  1.00  0.52           H  
ATOM   4423  H05 GLN A 353      39.121 -36.012   3.367  1.00  0.52           H  
ATOM   4424  H06 GLN A 353      38.066 -39.427   4.469  1.00  0.52           H  
ATOM   4425  H07 GLN A 353      38.336 -37.899   5.277  1.00  0.52           H  
ATOM   4426  H09 GLN A 353      36.258 -34.249   3.920  1.00  0.52           H  
ATOM   4427  N   THR A 354      37.555 -33.358  -0.090  1.00  0.63           N  
ATOM   4428  CA  THR A 354      36.998 -32.823  -1.317  1.00  0.63           C  
ATOM   4429  C   THR A 354      36.191 -33.899  -2.026  1.00  0.63           C  
ATOM   4430  O   THR A 354      36.747 -34.911  -2.440  1.00  0.63           O  
ATOM   4431  CB  THR A 354      38.125 -32.360  -2.244  1.00  0.63           C  
ATOM   4432  CG2 THR A 354      37.552 -31.804  -3.542  1.00  0.63           C  
ATOM   4433  OG1 THR A 354      38.892 -31.351  -1.576  1.00  0.63           O  
ATOM   4434  H01 THR A 354      36.355 -31.978  -1.071  1.00  0.63           H  
ATOM   4435  H02 THR A 354      38.764 -33.209  -2.488  1.00  0.63           H  
ATOM   4436  H03 THR A 354      36.661 -31.215  -3.323  1.00  0.63           H  
ATOM   4437  H04 THR A 354      38.295 -31.171  -4.026  1.00  0.63           H  
ATOM   4438  H05 THR A 354      37.288 -32.628  -4.205  1.00  0.63           H  
ATOM   4439  H06 THR A 354      39.113 -31.650  -0.691  1.00  0.63           H  
ATOM   4440  H08 THR A 354      38.527 -33.632  -0.067  1.00  0.63           H  
ATOM   4441  N   PRO A 355      34.875 -33.690  -2.167  1.00  0.44           N  
ATOM   4442  CA  PRO A 355      34.036 -34.687  -2.845  1.00  0.44           C  
ATOM   4443  C   PRO A 355      34.397 -34.863  -4.314  1.00  0.44           C  
ATOM   4444  O   PRO A 355      34.717 -33.879  -4.990  1.00  0.44           O  
ATOM   4445  CB  PRO A 355      32.625 -34.095  -2.725  1.00  0.44           C  
ATOM   4446  CG  PRO A 355      32.700 -33.219  -1.516  1.00  0.44           C  
ATOM   4447  CD  PRO A 355      34.070 -32.605  -1.589  1.00  0.44           C  
ATOM   4448  H01 PRO A 355      31.855 -34.862  -2.639  1.00  0.44           H  
ATOM   4449  H02 PRO A 355      32.372 -33.513  -3.611  1.00  0.44           H  
ATOM   4450  H03 PRO A 355      32.539 -33.771  -0.590  1.00  0.44           H  
ATOM   4451  H04 PRO A 355      31.929 -32.449  -1.547  1.00  0.44           H  
ATOM   4452  H05 PRO A 355      34.102 -31.683  -2.170  1.00  0.44           H  
ATOM   4453  H06 PRO A 355      34.432 -32.329  -0.599  1.00  0.44           H  
ATOM   4454  H07 PRO A 355      34.152 -35.676  -2.402  1.00  0.44           H  
ATOM   4455  N   PRO A 356      34.337 -36.109  -4.811  1.00  0.52           N  
ATOM   4456  CA  PRO A 356      34.609 -36.345  -6.233  1.00  0.52           C  
ATOM   4457  C   PRO A 356      33.535 -35.683  -7.090  1.00  0.52           C  
ATOM   4458  O   PRO A 356      32.351 -35.709  -6.739  1.00  0.52           O  
ATOM   4459  CB  PRO A 356      34.544 -37.868  -6.362  1.00  0.52           C  
ATOM   4460  CG  PRO A 356      33.700 -38.313  -5.201  1.00  0.52           C  
ATOM   4461  CD  PRO A 356      33.943 -37.335  -4.094  1.00  0.52           C  
ATOM   4462  H01 PRO A 356      35.533 -38.325  -6.352  1.00  0.52           H  
ATOM   4463  H02 PRO A 356      34.082 -38.155  -7.307  1.00  0.52           H  
ATOM   4464  H03 PRO A 356      33.959 -39.326  -4.893  1.00  0.52           H  
ATOM   4465  H04 PRO A 356      32.646 -38.312  -5.479  1.00  0.52           H  
ATOM   4466  H05 PRO A 356      33.075 -37.194  -3.449  1.00  0.52           H  
ATOM   4467  H06 PRO A 356      34.741 -37.678  -3.436  1.00  0.52           H  
ATOM   4468  H07 PRO A 356      35.563 -35.935  -6.564  1.00  0.52           H  
ATOM   4469  N   LYS A 357      33.949 -35.075  -8.193  1.00  0.48           N  
ATOM   4470  CA  LYS A 357      33.012 -34.420  -9.083  1.00  0.48           C  
ATOM   4471  C   LYS A 357      32.006 -35.441  -9.594  1.00  0.48           C  
ATOM   4472  O   LYS A 357      32.380 -36.547  -9.981  1.00  0.48           O  
ATOM   4473  CB  LYS A 357      33.748 -33.784 -10.257  1.00  0.48           C  
ATOM   4474  CG  LYS A 357      32.831 -33.044 -11.222  1.00  0.48           C  
ATOM   4475  CD  LYS A 357      33.648 -32.276 -12.255  1.00  0.48           C  
ATOM   4476  CE  LYS A 357      32.793 -31.251 -12.989  1.00  0.48           C  
ATOM   4477  NZ  LYS A 357      32.329 -30.157 -12.085  1.00  0.48           N  
ATOM   4478  H01 LYS A 357      32.491 -33.634  -8.536  1.00  0.48           H  
ATOM   4479  H02 LYS A 357      34.216 -34.594 -10.818  1.00  0.48           H  
ATOM   4480  H03 LYS A 357      34.479 -33.077  -9.864  1.00  0.48           H  
ATOM   4481  H04 LYS A 357      32.224 -32.336 -10.657  1.00  0.48           H  
ATOM   4482  H05 LYS A 357      32.191 -33.764 -11.733  1.00  0.48           H  
ATOM   4483  H06 LYS A 357      34.033 -32.987 -12.985  1.00  0.48           H  
ATOM   4484  H07 LYS A 357      34.934 -35.068  -8.417  1.00  0.48           H  
ATOM   4485  H08 LYS A 357      34.465 -31.761 -11.750  1.00  0.48           H  
ATOM   4486  H09 LYS A 357      31.912 -31.764 -13.375  1.00  0.48           H  
ATOM   4487  H10 LYS A 357      33.381 -30.815 -13.797  1.00  0.48           H  
ATOM   4488  H11 LYS A 357      31.395 -30.362 -11.761  1.00  0.48           H  
ATOM   4489  H12 LYS A 357      32.952 -30.087 -11.293  1.00  0.48           H  
ATOM   4490  H13 LYS A 357      32.325 -29.282 -12.589  1.00  0.48           H  
ATOM   4491  N   LEU A 358      30.731 -35.072  -9.601  1.00  0.22           N  
ATOM   4492  CA  LEU A 358      29.706 -36.032  -9.961  1.00  0.22           C  
ATOM   4493  C   LEU A 358      29.840 -36.587 -11.380  1.00  0.22           C  
ATOM   4494  O   LEU A 358      29.551 -35.921 -12.372  1.00  0.22           O  
ATOM   4495  CB  LEU A 358      28.305 -35.508  -9.651  1.00  0.22           C  
ATOM   4496  CG  LEU A 358      28.029 -35.674  -8.155  1.00  0.22           C  
ATOM   4497  CD1 LEU A 358      26.648 -35.173  -7.779  1.00  0.22           C  
ATOM   4498  CD2 LEU A 358      28.186 -37.136  -7.767  1.00  0.22           C  
ATOM   4499  H01 LEU A 358      29.871 -36.897  -9.319  1.00  0.22           H  
ATOM   4500  H02 LEU A 358      27.568 -36.069 -10.225  1.00  0.22           H  
ATOM   4501  H03 LEU A 358      28.241 -34.454  -9.920  1.00  0.22           H  
ATOM   4502  H04 LEU A 358      28.753 -35.071  -7.607  1.00  0.22           H  
ATOM   4503  H05 LEU A 358      25.933 -35.992  -7.852  1.00  0.22           H  
ATOM   4504  H06 LEU A 358      26.664 -34.796  -6.757  1.00  0.22           H  
ATOM   4505  H07 LEU A 358      26.354 -34.373  -8.458  1.00  0.22           H  
ATOM   4506  H08 LEU A 358      29.043 -37.245  -7.102  1.00  0.22           H  
ATOM   4507  H09 LEU A 358      27.285 -37.476  -7.257  1.00  0.22           H  
ATOM   4508  H10 LEU A 358      28.344 -37.735  -8.663  1.00  0.22           H  
ATOM   4509  H14 LEU A 358      30.476 -34.126  -9.356  1.00  0.22           H  
ATOM   4510  N   THR A 359      30.328 -37.825 -11.411  1.00  0.70           N  
ATOM   4511  CA  THR A 359      30.470 -38.685 -12.588  1.00  0.70           C  
ATOM   4512  C   THR A 359      30.607 -38.003 -13.932  1.00  0.70           C  
ATOM   4513  O   THR A 359      31.727 -37.663 -14.318  1.00  0.70           O  
ATOM   4514  CB  THR A 359      29.347 -39.740 -12.623  1.00  0.70           C  
ATOM   4515  CG2 THR A 359      29.487 -40.643 -13.841  1.00  0.70           C  
ATOM   4516  OG1 THR A 359      29.415 -40.521 -11.418  1.00  0.70           O  
ATOM   4517  OXT THR A 359      29.624 -37.813 -14.650  1.00  0.70           O  
ATOM   4518  H01 THR A 359      31.444 -39.153 -12.446  1.00  0.70           H  
ATOM   4519  H02 THR A 359      28.382 -39.238 -12.691  1.00  0.70           H  
ATOM   4520  H03 THR A 359      30.536 -40.901 -13.982  1.00  0.70           H  
ATOM   4521  H04 THR A 359      28.907 -41.553 -13.688  1.00  0.70           H  
ATOM   4522  H05 THR A 359      29.120 -40.122 -14.725  1.00  0.70           H  
ATOM   4523  H06 THR A 359      30.021 -41.254 -11.545  1.00  0.70           H  
ATOM   4524  H11 THR A 359      30.633 -38.212 -10.529  1.00  0.70           H  
TER    4525      THR A 359
ATOM   4526  C1  BI4 A 360      13.324 -29.094   4.807  1.00  0.59           C  
ATOM   4527  C2  BI4 A 360      12.354 -29.717   5.589  1.00  0.59           C  
ATOM   4528  C3  BI4 A 360      11.652 -30.822   5.101  1.00  0.59           C  
ATOM   4529  C4  BI4 A 360      11.914 -31.298   3.823  1.00  0.59           C  
ATOM   4530  C5  BI4 A 360      12.886 -30.689   3.032  1.00  0.59           C  
ATOM   4531  N6  BI4 A 360      13.334 -30.936   1.781  1.00  0.59           N  
ATOM   4532  C7  BI4 A 360      14.302 -30.059   1.451  1.00  0.59           C  
ATOM   4533  C8  BI4 A 360      16.951 -27.157  -0.827  1.00  0.59           C  
ATOM   4534  N9  BI4 A 360      16.417 -27.251  -2.081  1.00  0.59           N  
ATOM   4535  C10 BI4 A 360      15.072 -27.492  -2.006  1.00  0.59           C  
ATOM   4536  C11 BI4 A 360      14.091 -27.663  -2.982  1.00  0.59           C  
ATOM   4537  C12 BI4 A 360      12.770 -27.885  -2.585  1.00  0.59           C  
ATOM   4538  C13 BI4 A 360      12.417 -27.938  -1.235  1.00  0.59           C  
ATOM   4539  C14 BI4 A 360      13.385 -27.765  -0.249  1.00  0.59           C  
ATOM   4540  C15 BI4 A 360      14.697 -27.550  -0.664  1.00  0.59           C  
ATOM   4541  C16 BI4 A 360      15.872 -27.332   0.026  1.00  0.59           C  
ATOM   4542  C17 BI4 A 360      16.073 -27.326   1.507  1.00  0.59           C  
ATOM   4543  C18 BI4 A 360      17.093 -26.517   2.213  1.00  0.59           C  
ATOM   4544  N19 BI4 A 360      17.118 -26.709   3.558  1.00  0.59           N  
ATOM   4545  C20 BI4 A 360      16.185 -27.682   3.799  1.00  0.59           C  
ATOM   4546  C21 BI4 A 360      15.446 -28.121   2.583  1.00  0.59           C  
ATOM   4547  C22 BI4 A 360      14.421 -29.214   2.528  1.00  0.59           C  
ATOM   4548  C23 BI4 A 360      13.573 -29.595   3.541  1.00  0.59           C  
ATOM   4549  C24 BI4 A 360      12.864 -32.015   0.895  1.00  0.59           C  
ATOM   4550  C25 BI4 A 360      11.335 -32.100   0.855  1.00  0.59           C  
ATOM   4551  C26 BI4 A 360      10.682 -30.944   0.109  1.00  0.59           C  
ATOM   4552  C27 BI4 A 360      10.506 -29.741   1.034  1.00  0.59           C  
ATOM   4553  C28 BI4 A 360       9.046 -29.323   0.938  1.00  0.59           C  
ATOM   4554  C29 BI4 A 360       8.270 -30.536   0.439  1.00  0.59           C  
ATOM   4555  N30 BI4 A 360       9.302 -31.375  -0.159  1.00  0.59           N  
ATOM   4556  C31 BI4 A 360       8.981 -32.567  -0.939  1.00  0.59           C  
ATOM   4557  O32 BI4 A 360      17.832 -25.665   1.617  1.00  0.59           O  
ATOM   4558  O33 BI4 A 360      15.951 -28.131   4.975  1.00  0.59           O  
ATOM   4559  H01 BI4 A 360      13.023 -28.053   4.688  1.00  0.59           H  
ATOM   4560  H02 BI4 A 360      11.581 -28.954   5.674  1.00  0.59           H  
ATOM   4561  H03 BI4 A 360      12.850 -30.041   6.504  1.00  0.59           H  
ATOM   4562  H04 BI4 A 360      10.627 -30.458   5.029  1.00  0.59           H  
ATOM   4563  H05 BI4 A 360      11.841 -31.646   5.790  1.00  0.59           H  
ATOM   4564  H06 BI4 A 360      10.990 -31.086   3.286  1.00  0.59           H  
ATOM   4565  H07 BI4 A 360      14.254 -29.265   5.349  1.00  0.59           H  
ATOM   4566  H08 BI4 A 360      12.206 -32.343   3.931  1.00  0.59           H  
ATOM   4567  H09 BI4 A 360      12.224 -31.554   2.987  1.00  0.59           H  
ATOM   4568  H10 BI4 A 360      14.058 -29.515   0.538  1.00  0.59           H  
ATOM   4569  H11 BI4 A 360      15.242 -30.580   1.270  1.00  0.59           H  
ATOM   4570  H12 BI4 A 360      17.457 -26.206  -0.663  1.00  0.59           H  
ATOM   4571  H13 BI4 A 360      17.699 -27.934  -0.667  1.00  0.59           H  
ATOM   4572  H14 BI4 A 360      16.574 -26.385  -2.577  1.00  0.59           H  
ATOM   4573  H15 BI4 A 360      15.018 -27.554  -3.093  1.00  0.59           H  
ATOM   4574  H16 BI4 A 360      14.374 -28.593  -3.476  1.00  0.59           H  
ATOM   4575  H17 BI4 A 360      14.093 -26.764  -3.598  1.00  0.59           H  
ATOM   4576  H18 BI4 A 360      12.593 -28.909  -2.915  1.00  0.59           H  
ATOM   4577  H19 BI4 A 360      12.176 -27.086  -3.029  1.00  0.59           H  
ATOM   4578  H20 BI4 A 360      12.110 -28.975  -1.100  1.00  0.59           H  
ATOM   4579  H21 BI4 A 360      11.665 -27.165  -1.076  1.00  0.59           H  
ATOM   4580  H22 BI4 A 360      13.415 -28.718   0.279  1.00  0.59           H  
ATOM   4581  H23 BI4 A 360      13.088 -26.906   0.353  1.00  0.59           H  
ATOM   4582  H24 BI4 A 360      13.909 -27.750   0.062  1.00  0.59           H  
ATOM   4583  H25 BI4 A 360      15.400 -27.118   0.985  1.00  0.59           H  
ATOM   4584  H26 BI4 A 360      15.508 -27.344   0.575  1.00  0.59           H  
ATOM   4585  H27 BI4 A 360      18.049 -26.311   1.731  1.00  0.59           H  
ATOM   4586  H28 BI4 A 360      18.034 -27.014   3.856  1.00  0.59           H  
ATOM   4587  H29 BI4 A 360      16.160 -28.401   4.618  1.00  0.59           H  
ATOM   4588  H30 BI4 A 360      14.467 -28.550   2.370  1.00  0.59           H  
ATOM   4589  H31 BI4 A 360      14.552 -28.134   2.597  1.00  0.59           H  
ATOM   4590  H32 BI4 A 360      13.828 -28.939   4.373  1.00  0.59           H  
ATOM   4591  H33 BI4 A 360      13.243 -32.960   1.285  1.00  0.59           H  
ATOM   4592  H34 BI4 A 360      13.233 -31.829  -0.114  1.00  0.59           H  
ATOM   4593  H35 BI4 A 360      10.984 -32.055   1.886  1.00  0.59           H  
ATOM   4594  H36 BI4 A 360      11.053 -33.031   0.364  1.00  0.59           H  
ATOM   4595  H37 BI4 A 360      11.281 -30.690  -0.766  1.00  0.59           H  
ATOM   4596  H38 BI4 A 360      11.167 -28.924   0.743  1.00  0.59           H  
ATOM   4597  H39 BI4 A 360      10.752 -30.016   2.060  1.00  0.59           H  
ATOM   4598  H40 BI4 A 360       8.926 -28.478   0.260  1.00  0.59           H  
ATOM   4599  H41 BI4 A 360       8.677 -29.018   1.917  1.00  0.59           H  
ATOM   4600  H42 BI4 A 360       7.476 -30.275  -0.261  1.00  0.59           H  
ATOM   4601  H43 BI4 A 360       7.777 -31.051   1.264  1.00  0.59           H  
ATOM   4602  H44 BI4 A 360       8.100 -32.374  -1.551  1.00  0.59           H  
ATOM   4603  H45 BI4 A 360       9.823 -32.817  -1.584  1.00  0.59           H  
ATOM   4604  H46 BI4 A 360       8.779 -33.400  -0.265  1.00  0.59           H  
ATOM   4605  H47 BI4 A 360      17.971 -24.906   2.188  1.00  0.59           H  
ATOM   4606  H48 BI4 A 360      16.113 -27.439   5.620  1.00  0.59           H  
TER    4607      BI4 A 360
ENDMDL
END
