# Supplementary material for: Mapping allosteric communications within individual proteins
Source: Nat Commun. 2020 Jul 31;11:3862. doi: 10.1038/s41467-020-17618-2 (PMC7395124; doi:10.1038/s41467-020-17618-2)
Supplement: Supplementary file 7 — Supplementary Data 4 [file 41467_2020_17618_MOESM7_ESM.zip › comparison-to-Amors/3orz/3orz-qs.txt]

122	A	15.48818466	ASN122 A	4424.642857	0.703703704
216	A	11.08936545	ASP216 A	2419.916667	0.925925926
360	A	0	BI4360 A	1	0.592592593
110	A	6.426317842	ILE110 A	1698.263158	0.666666667
261	A	18.27999743	LYS261 A	10218.31818	0.407407407
80	A	19.14027926	GLU80 A	3814.266667	0.925925926
348	A	23.16197392	GLU348 A	10110.4	0.888888889
94	A	3.284882646	SER94 A	1904.363636	0.185185185
186	A	16.74835446	THR186 A	8044.785714	0.481481481
336	A	21.23566217	LEU336 A	11242.36842	0.518518519
350	A	19.08190782	LEU350 A	9184.578947	0.592592593
148	A	10.70607991	CYS148 A	2478.090909	0.888888889
292	A	22.4299121	GLN292 A	14938.58824	0.074074074
260	A	18.68047909	CYS260 A	10360.54545	0.407407407
150	A	14.79790556	GLN150 A	3167.882353	0.925925926
128	A	11.34499476	THR128 A	3833.642857	0.481481481
286	A	17.87646257	ASN286 A	14986.71429	0.037037037
135	A	10.62129422	SER135 A	3091.272727	0.555555556
138	A	13.06592932	ASP138 A	3297.666667	0.777777778
301	A	24.32196172	PHE301 A	13489.15	0.148148148
177	A	13.6333911	PHE177 A	7968.7	0.333333333
211	A	5.683069857	ILE211 A	1402.578947	0.740740741
104	A	15.69540939	THR104 A	3208.571429	0.925925926
191	A	17.65580364	SER191 A	7130.909091	0.62962963
188	A	14.48959344	GLU188 A	6474.933333	0.518518519
114	A	9.922281441	GLU114 A	3375.866667	0.407407407
226	A	6.538145762	THR226 A	3561	0.111111111
145	A	7.378220246	LEU145 A	1357.684211	0.925925926
322	A	27.15665066	THR322 A	13242.85714	0.222222222
143	A	2.613927313	VAL143 A	833.0625	0.62962963
230	A	18.20153614	LEU230 A	6048.526316	0.777777778
291	A	15.91714767	PHE291 A	14864	0.037037037
342	A	21.22508038	PHE342 A	11216.55	0.62962963
131	A	8.471930181	ARG131 A	3261.291667	0.259259259
308	A	27.22384921	LYS308 A	12510.54545	0.481481481
169	A	5.851845008	LYS169 A	3031.863636	0.185185185
170	A	7.517185244	TYR170 A	3050.857143	0.222222222
318	A	24.05841582	VAL318 A	13277.875	0.333333333
225	A	4.549722629	GLY225 A	2438.857143	0.222222222
183	A	21.01730271	ARG183 A	8902.25	0.777777778
256	A	23.74378262	GLU256 A	12726.2	0.518518519
312	A	22.25001548	LEU312 A	12624.15789	0.481481481
172	A	12.36282431	ARG172 A	4032.428571	0.592592593
353	A	18.75643058	GLN353 A	9015.352941	0.518518519
147	A	10.22113188	PHE147 A	2170.8	0.888888889
297	A	24.57073143	LEU297 A	14494.36842	0.074074074
77	A	13.66282844	LYS77 A	3834.727273	0.703703704
325	A	23.74719162	LEU325 A	12794.42105	0.481481481
161	A	2.321572527	TYR161 A	174.6666667	0.888888889
285	A	19.34789772	GLY285 A	14748.42857	0.074074074
130	A	3.128712355	GLU130 A	3039.133333	0
141	A	10.23953856	PHE141 A	2823.65	0.703703704
243	A	12.4156026	VAL243 A	14383.625	0
99	A	7.86761012	ALA99 A	2254.3	0.481481481
212	A	2.398858687	LEU212 A	688.8421053	0.62962963
101	A	12.51073339	GLU101 A	3167.533333	0.814814815
257	A	20.83889767	LYS257 A	12232.90909	0.296296296
194	A	18.51114254	GLU194 A	7355.533333	0.703703704
254	A	17.7157062	LEU254 A	13333.63158	0.148148148
84	A	11.73749164	PHE84 A	2589.4	0.925925926
98	A	5.554130985	LEU98 A	1687.210526	0.592592593
332	A	26.21175006	GLY332 A	11731.57143	0.777777778
93	A	5.529040875	PHE93 A	2347.15	0.37037037
324	A	21.2284844	ARG324 A	13034.875	0.222222222
144	A	6.072000165	LYS144 A	1082.545455	0.888888889
127	A	8.613261577	VAL127 A	3898.1875	0.148148148
190	A	17.08866718	VAL190 A	7711.0625	0.555555556
154	A	12.20812033	LYS154 A	3236.545455	0.777777778
347	A	21.18733112	TRP347 A	10343.91667	0.703703704
121	A	12.9697089	GLU121 A	4335.133333	0.592592593
305	A	22.15804109	PHE305 A	12617.8	0.444444444
108	A	6.117388005	TYR108 A	1975.190476	0.518518519
168	A	6.672167339	LEU168 A	2666.631579	0.333333333
117	A	10.32792879	HIS117 A	4082.058824	0.296296296
175	A	16.56211895	GLY175 A	6460.285714	0.62962963
356	A	17.89682056	PRO356 A	8267.571429	0.518518519
209	A	2.516249193	GLU209 A	1408.666667	0.148148148
89	A	2.105702021	GLY89 A	996.4285714	0.296296296
326	A	23.55702347	GLY326 A	12653.85714	0.592592593
123	A	11.09927263	LYS123 A	4411.409091	0.333333333
280	A	14.31409896	PRO280 A	13002.14286	0.074074074
299	A	23.52439901	TYR299 A	14117.47619	0.148148148
109	A	2.537865639	ALA109 A	1166.1	0.407407407
217	A	10.53828677	MET217 A	2765.764706	0.814814815
102	A	16.57650014	LEU102 A	3290.315789	0.888888889
277	A	20.38736275	ALA277 A	11765.4	0.37037037
276	A	19.41547952	VAL276 A	11233.5625	0.333333333
81	A	16.84348714	ASP81 A	3676.166667	0.851851852
227	A	8.645723162	ALA227 A	4366.2	0.148148148
205	A	7.456168252	ASP205 A	4859.583333	0.074074074
162	A	1.97879812	ALA162 A	179	0.888888889
187	A	18.84636816	ALA187 A	7610.6	0.740740741
203	A	7.207003608	HIS203 A	4689.117647	0.074074074
328	A	24.60053345	GLU328 A	11982.26667	0.703703704
149	A	12.62406896	PHE149 A	2913.6	0.925925926
83	A	13.27323295	LYS83 A	3033.909091	0.925925926
293	A	22.04626592	LYS293 A	14786.22727	0.074074074
124	A	12.48105336	VAL124 A	4318.6875	0.555555556
153	A	15.32761527	GLU153 A	3324.142857	0.888888889
129	A	9.931006847	ARG129 A	3708	0.333333333
289	A	21.21375558	LEU289 A	15097.26316	0.037037037
134	A	3.611518933	MET134 A	2189.882353	0.074074074
264	A	14.01338282	ASP264 A	9349.833333	0.222222222
115	A	13.8437595	LYS115 A	3679.409091	0.703703704
105	A	14.10565479	SER105 A	3033	0.962962963
316	A	19.94822433	LEU316 A	12870.52632	0.222222222
189	A	12.39965455	ILE189 A	6896.631579	0.185185185
88	A	2.648649656	LEU88 A	462.6315789	0.777777778
195	A	14.11005553	TYR195 A	6146.190476	0.481481481
359	A	19.10730418	THR359 A	7960	0.703703704
163	A	4.904154361	LYS163 A	560.2727273	1
323	A	27.46197371	LYS323 A	13226.36364	0.222222222
159	A	2.466599684	LEU159 A	308.7894737	0.851851852
140	A	11.04163978	PRO140 A	3044.785714	0.740740741
231	A	19.98466279	SER231 A	6056.818182	0.888888889
207	A	4.66762777	LYS207 A	3237.727273	0.037037037
120	A	16.9690802	LYS120 A	4284.571429	0.814814815
343	A	28.6613011	GLU343 A	11366.2	0.925925926
218	A	9.889209574	HIS218 A	2889.388889	0.444444444
273	A	18.61551044	TYR273 A	11590.2381	0.296296296
309	A	23.57766318	ALA309 A	12649.5	0.592592593
82	A	11.67140039	PHE82 A	3238.5	0.703703704
229	A	13.85567281	VAL229 A	5586.75	0.555555556
199	A	15.65406976	LYS199 A	5798.727273	0.666666667
224	A	4.282256064	PHE224 A	1717.25	0.407407407
180	A	21.94065236	THR180 A	8843	0.888888889
334	A	27.52188555	GLY334 A	11387.71429	0.962962963
344	A	27.72830828	SER344 A	11160.18182	0.925925926
352	A	18.98779621	GLN352 A	9104.117647	0.518518519
294	A	17.35785762	ILE294 A	14576.84211	0.074074074
76	A	19.14906476	LYS76 A	4110.857143	0.925925926
317	A	19.53319997	LEU317 A	13080.05263	0.148148148
284	A	18.91940121	ALA284 A	14478.4	0.074074074
137	A	8.865980431	LEU137 A	3447.789474	0.259259259
97	A	6.454679001	VAL97 A	1490.6875	0.777777778
263	A	16.65121065	SER263 A	10120.81818	0.37037037
242	A	10.11068054	PHE242 A	15190.9	0
213	A	5.518958869	LEU213 A	1651.578947	0.62962963
106	A	10.119118	ARG106 A	2823.375	0.62962963
197	A	16.51172496	HIS197 A	7219.705882	0.592592593
85	A	11.33682023	GLY85 A	2073	1
271	A	10.97577961	ILE271 A	10074.36842	0.111111111
247	A	12.22018089	GLN247 A	12429.94118	0.074074074
202	A	12.63846292	ILE202 A	5894.684211	0.37037037
157	A	4.994309762	PHE157 A	1853.5	0.444444444
340	A	29.19098774	PRO340 A	11717.35714	0.592592593
116	A	15.87000712	ARG116 A	3940.571429	0.814814815
133	A	9.473408415	VAL133 A	3158.625	0.407407407
306	A	23.24547689	PHE306 A	12342.65	0.666666667
164	A	5.22328144	ASN164 A	860.2857143	0.888888889
179	A	23.77503127	GLU179 A	9019.866667	0.925925926
251	A	20.95145678	PRO251 A	13187.92857	0.185185185
355	A	14.97963608	PRO355 A	8290.428571	0.444444444
208	A	6.558366717	PRO208 A	2490.928571	0.407407407
278	A	17.43476128	GLY278 A	12227.57143	0.222222222
79	A	16.23674847	PRO79 A	3838.5	0.814814815
327	A	23.89359697	CYS327 A	12406.81818	0.703703704
283	A	18.15263124	ARG283 A	13953.91667	0.074074074
126	A	4.426654267	TYR126 A	3992.095238	0.037037037
241	A	17.27429078	SEP241 A	17391.4	0
214	A	6.546267181	ASN214 A	1795.285714	0.592592593
103	A	18.56526461	ALA103 A	3272	1
223	A	2.428955949	ASP223 A	578	0.703703704
112	A	6.921169988	ILE112 A	2301.894737	0.444444444
119	A	15.53607756	ILE119 A	4249.157895	0.777777778
118	A	9.712873416	ILE118 A	4102.526316	0.222222222
302	A	24.55649346	PRO302 A	13330.42857	0.296296296
155	A	10.35856539	LEU155 A	2969.315789	0.481481481
96	A	2.592157596	VAL96 A	846.625	0.592592593
184	A	15.90656522	PHE184 A	8153.7	0.444444444
330	A	28.0530904	MET330 A	12275.64706	0.444444444
329	A	27.38349916	GLU329 A	12278.66667	0.592592593
92	A	4.523947391	SER92 A	1947.272727	0.37037037
201	A	12.48458514	ILE201 A	5483.736842	0.407407407
290	A	15.76394015	ILE290 A	14892.42105	0
125	A	11.7533411	PRO125 A	4207.357143	0.481481481
346	A	24.47180968	THR346 A	10640.57143	0.925925926
152	A	18.77780634	ASP152 A	3364.75	0.925925926
269	A	17.82022188	GLY269 A	10683.85714	0.296296296
288	A	19.56800478	TYR288 A	15167.04762	0.037037037
86	A	6.445767991	LYS86 A	1617.590909	0.703703704
204	A	11.54605742	ARG204 A	5591.75	0.222222222
245	A	7.772391009	THR245 A	11749	0
193	A	13.25660869	LEU193 A	6931.631579	0.37037037
259	A	16.89910536	ALA259 A	10562.5	0.296296296
252	A	21.0631252	GLU252 A	13129.13333	0.222222222
358	A	12.92214955	LEU358 A	7597.789474	0.222222222
339	A	26.5382945	HIS339 A	11843.88235	0.703703704
320	A	26.88990866	ASP320 A	13345.33333	0.148148148
158	A	7.172300468	GLY158 A	930.5714286	1
206	A	8.428470027	LEU206 A	4205.526316	0.148148148
196	A	11.96110517	LEU196 A	6184.315789	0.222222222
220	A	6.314605768	GLN220 A	1628.823529	0.703703704
262	A	19.72062142	SER262 A	10373.90909	0.444444444
219	A	9.755515466	ILE219 A	2549.526316	0.777777778
274	A	12.33511196	GLN274 A	10773.70588	0.148148148
279	A	16.99346872	LEU279 A	12724.36842	0.185185185
270	A	15.31086768	CYS270 A	10803.27273	0.222222222
228	A	12.81735686	LYS228 A	5808.363636	0.444444444
198	A	20.12290471	GLY198 A	6577.571429	0.851851852
160	A	1.867716788	SER160 A	90	0.925925926
181	A	18.30177093	CYS181 A	8690.181818	0.481481481
337	A	23.49693159	LYS337 A	10697.72727	0.814814815
272	A	16.72723375	ILE272 A	10965.89474	0.296296296
255	A	22.98281499	THR255 A	13096.28571	0.407407407
351	A	15.56385576	HIS351 A	8962.941176	0.407407407
295	A	22.84296588	ILE295 A	14658.68421	0.111111111
75	A	20.68821089	ARG75 A	4232.708333	0.925925926
95	A	4.529283387	THR95 A	1563.357143	0.703703704
287	A	13.92249019	GLU287 A	15044.13333	0
136	A	12.46893243	ARG136 A	3520.041667	0.666666667
258	A	20.33388689	SER258 A	11433.81818	0.444444444
250	A	17.11637196	SER250 A	13070.36364	0.148148148
139	A	11.86986209	HIS139 A	3208.117647	0.777777778
111	A	2.28566183	LYS111 A	1691.045455	0.111111111
300	A	25.37421425	ASP300 A	13909.75	0.148148148
210	A	2.553126711	ASN210 A	1225.714286	0.259259259
248	A	10.15577452	TYR248 A	11893.66667	0.037037037
310	A	26.24286657	ARG310 A	12874.79167	0.444444444
246	A	11.56531284	ALA246 A	12386.5	0.074074074
146	A	7.298708036	TYR146 A	1692.285714	0.740740741
349	A	21.34303142	ASN349 A	9716.928571	0.777777778
166	A	2.885834022	GLU166 A	1155.466667	0.518518519
91	A	2.492585204	GLY91 A	1660	0.148148148
74	A	21.50090705	PRO74 A	4381.142857	0.962962963
142	A	7.863390236	PHE142 A	2030.9	0.62962963
156	A	9.758906701	TYR156 A	2643.285714	0.703703704
266	A	17.00291419	TRP266 A	11381.16667	0.259259259
341	A	21.62831762	PHE341 A	11433.05	0.62962963
132	A	11.00618962	ASP132 A	3288.166667	0.592592593
307	A	29.69041519	PRO307 A	12605.85714	0.148148148
176	A	18.6556481	SER176 A	7795.818182	0.666666667
113	A	6.751939869	LEU113 A	2855.052632	0.222222222
319	A	25.21848229	LEU319 A	13422.36842	0.222222222
165	A	2.297761084	GLY165 A	1014.857143	0.407407407
182	A	18.8815775	THR182 A	8921.928571	0.62962963
178	A	21.13945539	ASP178 A	8652	0.814814815
173	A	12.76305187	LYS173 A	4512.285714	0.592592593
354	A	19.01990402	THR354 A	8664.571429	0.62962963
296	A	25.67356012	LYS296 A	14746.31818	0
78	A	17.24323896	ARG78 A	3894.285714	0.851851852
345	A	24.15476719	VAL345 A	10860.9375	0.851851852
90	A	2.830760675	GLU90 A	1312.533333	0.333333333
282	A	17.80535439	PHE282 A	13784.4	0.111111111
335	A	28.30265984	PRO335 A	11427.28571	0.851851852
338	A	28.25993243	ALA338 A	11451.5	0.814814815
215	A	8.777745838	GLU215 A	2016.733333	0.851851852
100	A	11.5633304	ARG100 A	2852.958333	0.851851852
275	A	14.00858626	LEU275 A	10164.78947	0.185185185
313	A	21.21787485	VAL313 A	12861.875	0.259259259
192	A	13.2335309	ALA192 A	6654.4	0.407407407
267	A	12.82929936	ALA267 A	10599.4	0.148148148
87	A	5.91052062	ILE87 A	1212.157895	0.814814815
249	A	14.17846822	VAL249 A	12882.25	0.074074074
171	A	11.75275602	ILE171 A	3867.736842	0.518518519
185	A	12.82247301	TYR185 A	7081.571429	0.296296296
333	A	19.52833531	TYR333 A	11061.52381	0.37037037
311	A	27.48040425	ASP311 A	12713.5	0.37037037
174	A	14.77251925	ILE174 A	5386.263158	0.62962963
200	A	17.78756389	GLY200 A	5881.857143	0.777777778
151	A	16.4810574	ASP151 A	3275.416667	0.888888889
265	A	17.60998072	LEU265 A	10436.10526	0.37037037
221	A	6.540614344	ILE221 A	1238.052632	0.888888889
268	A	14.95215747	LEU268 A	10433.31579	0.296296296
303	A	29.5340517	GLU303 A	13082.53333	0.148148148
222	A	2.019536828	THR222 A	242.7142857	0.703703704
304	A	23.3512523	LYS304 A	12411.72727	0.62962963
244	A	10.77358807	GLY244 A	13118.85714	0.037037037
331	A	29.38413278	GLU331 A	12057.93333	0.444444444
314	A	25.64954618	GLU314 A	13011.13333	0.407407407
167	A	7.490615796	LEU167 A	2243.578947	0.481481481
253	A	15.71037746	LEU253 A	13143.31579	0.111111111
357	A	17.29797477	LYS357 A	8154.727273	0.481481481
107	A	7.940428074	GLU107 A	2225.266667	0.555555556
321	A	23.68174193	ALA321 A	13236	0.333333333
281	A	17.40320651	PRO281 A	13370.07143	0.148148148
298	A	24.53817552	GLU298 A	14513.46667	0.037037037
315	A	25.40869871	LYS315 A	12952.54545	0.481481481
