# Supplementary material for: Mapping allosteric communications within individual proteins
Source: Nat Commun. 2020 Jul 31;11:3862. doi: 10.1038/s41467-020-17618-2 (PMC7395124; doi:10.1038/s41467-020-17618-2)
Supplement: Supplementary file 7 — Supplementary Data 4 [file 41467_2020_17618_MOESM7_ESM.zip › comparison-to-Amors/3orz/3orz-qs-hotspots.txt]

86 66 67 68 69 72 73 74 75 76 77 78 84 85 87 88 89 139 147 148 149 150 151 
13 10 11 12 14 15 16 23 25 26 27 28 
31 6 7 8 9 29 30 32 33 
91 90 92 93 142 143 144 145 
253 122 246 247 250 251 252 254 255 256 257 258 
2 3 4 5 
107 104 105 106 108 109 110 111 112 115 225 227 278 
80 43 44 47 48 50 79 81 82 
265 262 263 264 266 267 268 269 
159 157 158 
126 125 127 128 
175 170 171 172 173 174 176 177 
