# Supplementary material for: Mapping allosteric communications within individual proteins
Source: Nat Commun. 2020 Jul 31;11:3862. doi: 10.1038/s41467-020-17618-2 (PMC7395124; doi:10.1038/s41467-020-17618-2)
Supplement: Supplementary file 7 — Supplementary Data 4 [file 41467_2020_17618_MOESM7_ESM.zip › comparison-to-Amors/4pfk/4pfk-qs.pdb]

MODEL        1
ATOM      1  N   MET A   1      49.655 -31.094  84.814  1.00  0.18           N  
ATOM      2  CA  MET A   1      48.981 -31.844  83.741  1.00  0.18           C  
ATOM      3  C   MET A   1      49.990 -32.069  82.615  1.00  0.18           C  
ATOM      4  O   MET A   1      51.074 -31.448  82.617  1.00  0.18           O  
ATOM      5  CB  MET A   1      47.694 -31.205  83.268  1.00  0.18           C  
ATOM      6  CG  MET A   1      47.641 -29.719  83.436  1.00  0.18           C  
ATOM      7  SD  MET A   1      45.979 -29.095  83.130  1.00  0.18           S  
ATOM      8  CE  MET A   1      44.813 -30.236  83.816  1.00  0.18           C  
ATOM      9  H01 MET A   1      49.037 -30.375  85.163  1.00  0.18           H  
ATOM     10  H02 MET A   1      49.897 -31.724  85.565  1.00  0.18           H  
ATOM     11  H03 MET A   1      48.653 -32.806  84.134  1.00  0.18           H  
ATOM     12  H04 MET A   1      46.898 -31.616  83.889  1.00  0.18           H  
ATOM     13  H05 MET A   1      47.569 -31.433  82.210  1.00  0.18           H  
ATOM     14  H06 MET A   1      48.321 -29.263  82.716  1.00  0.18           H  
ATOM     15  H07 MET A   1      47.937 -29.464  84.453  1.00  0.18           H  
ATOM     16  H08 MET A   1      43.886 -30.195  83.244  1.00  0.18           H  
ATOM     17  H09 MET A   1      45.222 -31.245  83.772  1.00  0.18           H  
ATOM     18  H10 MET A   1      44.611 -29.970  84.854  1.00  0.18           H  
ATOM     19  N   LYS A   2      49.595 -32.952  81.705  1.00  0.43           N  
ATOM     20  CA  LYS A   2      50.517 -33.249  80.580  1.00  0.43           C  
ATOM     21  C   LYS A   2      49.849 -32.964  79.239  1.00  0.43           C  
ATOM     22  O   LYS A   2      50.548 -32.853  78.203  1.00  0.43           O  
ATOM     23  CB  LYS A   2      51.156 -34.621  80.712  1.00  0.43           C  
ATOM     24  CG  LYS A   2      50.343 -35.875  81.055  1.00  0.43           C  
ATOM     25  CD  LYS A   2      51.187 -36.878  81.901  1.00  0.43           C  
ATOM     26  H01 LYS A   2      51.364 -32.564  80.626  1.00  0.43           H  
ATOM     27  H02 LYS A   2      51.768 -34.499  81.605  1.00  0.43           H  
ATOM     28  H03 LYS A   2      51.640 -34.824  79.757  1.00  0.43           H  
ATOM     29  H04 LYS A   2      50.054 -36.365  80.125  1.00  0.43           H  
ATOM     30  H05 LYS A   2      49.460 -35.583  81.624  1.00  0.43           H  
ATOM     31  H06 LYS A   2      52.101 -36.389  82.237  1.00  0.43           H  
ATOM     32  H07 LYS A   2      50.609 -37.201  82.767  1.00  0.43           H  
ATOM     33  H08 LYS A   2      51.442 -37.744  81.291  1.00  0.43           H  
ATOM     34  H11 LYS A   2      48.696 -33.407  81.776  1.00  0.43           H  
ATOM     35  N   ARG A   3      48.526 -32.820  79.304  1.00  0.45           N  
ATOM     36  CA  ARG A   3      47.823 -32.539  78.030  1.00  0.45           C  
ATOM     37  C   ARG A   3      46.709 -31.514  78.198  1.00  0.45           C  
ATOM     38  O   ARG A   3      45.887 -31.717  79.103  1.00  0.45           O  
ATOM     39  CB  ARG A   3      47.366 -33.857  77.429  1.00  0.45           C  
ATOM     40  CG  ARG A   3      46.790 -33.808  76.026  1.00  0.45           C  
ATOM     41  CD  ARG A   3      46.474 -35.202  75.562  1.00  0.45           C  
ATOM     42  NE  ARG A   3      47.627 -36.082  75.467  1.00  0.45           N  
ATOM     43  CZ  ARG A   3      47.617 -37.406  75.266  1.00  0.45           C  
ATOM     44  NH1 ARG A   3      46.535 -38.183  75.172  1.00  0.45           N  
ATOM     45  NH2 ARG A   3      48.829 -37.946  75.069  1.00  0.45           N  
ATOM     46  H01 ARG A   3      48.508 -32.067  77.325  1.00  0.45           H  
ATOM     47  H02 ARG A   3      46.543 -34.188  78.063  1.00  0.45           H  
ATOM     48  H03 ARG A   3      48.226 -34.527  77.410  1.00  0.45           H  
ATOM     49  H04 ARG A   3      47.519 -33.359  75.351  1.00  0.45           H  
ATOM     50  H05 ARG A   3      45.879 -33.210  76.028  1.00  0.45           H  
ATOM     51  H06 ARG A   3      46.072 -35.109  74.553  1.00  0.45           H  
ATOM     52  H07 ARG A   3      45.766 -35.643  76.264  1.00  0.45           H  
ATOM     53  H08 ARG A   3      48.534 -35.648  75.563  1.00  0.45           H  
ATOM     54  H09 ARG A   3      48.027 -32.898  80.178  1.00  0.45           H  
ATOM     55  H10 ARG A   3      46.637 -39.170  74.984  1.00  0.45           H  
ATOM     56  H11 ARG A   3      45.615 -37.784  75.288  1.00  0.45           H  
ATOM     57  H12 ARG A   3      49.654 -37.364  75.108  1.00  0.45           H  
ATOM     58  H13 ARG A   3      48.917 -38.935  74.882  1.00  0.45           H  
ATOM     59  N   ILE A   4      46.716 -30.466  77.363  1.00  0.33           N  
ATOM     60  CA  ILE A   4      45.682 -29.430  77.412  1.00  0.33           C  
ATOM     61  C   ILE A   4      45.089 -29.295  76.000  1.00  0.33           C  
ATOM     62  O   ILE A   4      45.625 -29.812  75.008  1.00  0.33           O  
ATOM     63  CB  ILE A   4      46.071 -28.049  78.044  1.00  0.33           C  
ATOM     64  CG1 ILE A   4      46.796 -27.144  77.021  1.00  0.33           C  
ATOM     65  CG2 ILE A   4      46.930 -28.184  79.332  1.00  0.33           C  
ATOM     66  CD1 ILE A   4      47.629 -25.964  77.571  1.00  0.33           C  
ATOM     67  H01 ILE A   4      44.937 -29.772  78.131  1.00  0.33           H  
ATOM     68  H02 ILE A   4      45.129 -27.583  78.331  1.00  0.33           H  
ATOM     69  H03 ILE A   4      45.994 -26.674  76.452  1.00  0.33           H  
ATOM     70  H04 ILE A   4      47.469 -27.778  76.444  1.00  0.33           H  
ATOM     71  H05 ILE A   4      47.823 -27.566  79.239  1.00  0.33           H  
ATOM     72  H06 ILE A   4      46.349 -27.855  80.193  1.00  0.33           H  
ATOM     73  H07 ILE A   4      47.222 -29.225  79.467  1.00  0.33           H  
ATOM     74  H08 ILE A   4      48.552 -25.874  76.999  1.00  0.33           H  
ATOM     75  H09 ILE A   4      47.056 -25.041  77.482  1.00  0.33           H  
ATOM     76  H10 ILE A   4      47.868 -26.144  78.619  1.00  0.33           H  
ATOM     77  H14 ILE A   4      47.456 -30.388  76.680  1.00  0.33           H  
ATOM     78  N   GLY A   5      43.976 -28.595  76.004  1.00  0.30           N  
ATOM     79  CA  GLY A   5      43.238 -28.326  74.748  1.00  0.30           C  
ATOM     80  C   GLY A   5      43.168 -26.790  74.626  1.00  0.30           C  
ATOM     81  O   GLY A   5      43.474 -26.089  75.614  1.00  0.30           O  
ATOM     82  H01 GLY A   5      42.244 -28.774  74.762  1.00  0.30           H  
ATOM     83  H02 GLY A   5      43.768 -28.752  73.896  1.00  0.30           H  
ATOM     84  H11 GLY A   5      43.619 -28.235  76.877  1.00  0.30           H  
ATOM     85  N   VAL A   6      42.808 -26.325  73.441  1.00  0.28           N  
ATOM     86  CA  VAL A   6      42.677 -24.887  73.150  1.00  0.28           C  
ATOM     87  C   VAL A   6      41.616 -24.764  72.077  1.00  0.28           C  
ATOM     88  O   VAL A   6      41.654 -25.643  71.193  1.00  0.28           O  
ATOM     89  CB  VAL A   6      44.032 -24.250  72.799  1.00  0.28           C  
ATOM     90  CG1 VAL A   6      44.754 -24.888  71.611  1.00  0.28           C  
ATOM     91  CG2 VAL A   6      43.912 -22.747  72.679  1.00  0.28           C  
ATOM     92  H01 VAL A   6      42.359 -24.319  74.024  1.00  0.28           H  
ATOM     93  H02 VAL A   6      44.688 -24.468  73.642  1.00  0.28           H  
ATOM     94  H03 VAL A   6      42.614 -26.986  72.702  1.00  0.28           H  
ATOM     95  H04 VAL A   6      45.753 -25.199  71.918  1.00  0.28           H  
ATOM     96  H05 VAL A   6      44.193 -25.757  71.268  1.00  0.28           H  
ATOM     97  H06 VAL A   6      44.833 -24.163  70.801  1.00  0.28           H  
ATOM     98  H07 VAL A   6      43.024 -22.410  73.214  1.00  0.28           H  
ATOM     99  H08 VAL A   6      44.795 -22.276  73.110  1.00  0.28           H  
ATOM    100  H09 VAL A   6      43.829 -22.471  71.628  1.00  0.28           H  
ATOM    101  N   LEU A   7      40.754 -23.782  72.186  1.00  0.24           N  
ATOM    102  CA  LEU A   7      39.706 -23.606  71.162  1.00  0.24           C  
ATOM    103  C   LEU A   7      39.315 -22.125  71.073  1.00  0.24           C  
ATOM    104  O   LEU A   7      39.581 -21.358  71.995  1.00  0.24           O  
ATOM    105  CB  LEU A   7      38.525 -24.556  71.302  1.00  0.24           C  
ATOM    106  CG  LEU A   7      37.455 -24.612  72.347  1.00  0.24           C  
ATOM    107  CD1 LEU A   7      38.147 -24.875  73.688  1.00  0.24           C  
ATOM    108  CD2 LEU A   7      36.640 -23.340  72.519  1.00  0.24           C  
ATOM    109  H01 LEU A   7      40.129 -23.899  70.201  1.00  0.24           H  
ATOM    110  H02 LEU A   7      39.085 -25.435  71.622  1.00  0.24           H  
ATOM    111  H03 LEU A   7      37.978 -24.441  70.366  1.00  0.24           H  
ATOM    112  H04 LEU A   7      36.759 -25.387  72.027  1.00  0.24           H  
ATOM    113  H05 LEU A   7      39.045 -24.261  73.759  1.00  0.24           H  
ATOM    114  H06 LEU A   7      37.469 -24.622  74.503  1.00  0.24           H  
ATOM    115  H07 LEU A   7      38.421 -25.928  73.756  1.00  0.24           H  
ATOM    116  H08 LEU A   7      35.687 -23.581  72.990  1.00  0.24           H  
ATOM    117  H09 LEU A   7      37.189 -22.639  73.148  1.00  0.24           H  
ATOM    118  H10 LEU A   7      40.807 -23.147  72.970  1.00  0.24           H  
ATOM    119  H11 LEU A   7      36.459 -22.889  71.543  1.00  0.24           H  
ATOM    120  N   THR A   8      38.670 -21.794  69.979  1.00  0.38           N  
ATOM    121  CA  THR A   8      38.209 -20.415  69.756  1.00  0.38           C  
ATOM    122  C   THR A   8      36.698 -20.479  69.567  1.00  0.38           C  
ATOM    123  O   THR A   8      36.225 -21.344  68.822  1.00  0.38           O  
ATOM    124  CB  THR A   8      39.058 -19.732  68.619  1.00  0.38           C  
ATOM    125  CG2 THR A   8      40.525 -19.503  69.004  1.00  0.38           C  
ATOM    126  OG1 THR A   8      38.905 -20.570  67.415  1.00  0.38           O  
ATOM    127  H01 THR A   8      38.378 -19.750  70.603  1.00  0.38           H  
ATOM    128  H02 THR A   8      38.687 -18.724  68.434  1.00  0.38           H  
ATOM    129  H03 THR A   8      41.103 -19.274  68.109  1.00  0.38           H  
ATOM    130  H04 THR A   8      40.592 -18.669  69.702  1.00  0.38           H  
ATOM    131  H05 THR A   8      40.923 -20.403  69.473  1.00  0.38           H  
ATOM    132  H06 THR A   8      38.547 -21.426  67.663  1.00  0.38           H  
ATOM    133  H12 THR A   8      38.487 -22.498  69.278  1.00  0.38           H  
ATOM    134  N   SER A   9      35.963 -19.629  70.244  1.00  0.30           N  
ATOM    135  CA  SER A   9      34.497 -19.565  70.196  1.00  0.30           C  
ATOM    136  C   SER A   9      34.039 -18.098  70.152  1.00  0.30           C  
ATOM    137  O   SER A   9      34.770 -17.170  70.557  1.00  0.30           O  
ATOM    138  CB  SER A   9      33.932 -20.250  71.424  1.00  0.30           C  
ATOM    139  OG  SER A   9      32.518 -20.309  71.497  1.00  0.30           O  
ATOM    140  H01 SER A   9      34.136 -20.070  69.300  1.00  0.30           H  
ATOM    141  H02 SER A   9      34.249 -19.646  72.274  1.00  0.30           H  
ATOM    142  H03 SER A   9      34.312 -21.271  71.444  1.00  0.30           H  
ATOM    143  H04 SER A   9      32.220 -19.879  72.302  1.00  0.30           H  
ATOM    144  H07 SER A   9      36.441 -18.970  70.842  1.00  0.30           H  
ATOM    145  N   GLY A  10      32.814 -17.942  69.686  1.00  0.44           N  
ATOM    146  CA  GLY A  10      32.198 -16.619  69.552  1.00  0.44           C  
ATOM    147  C   GLY A  10      32.658 -16.074  68.196  1.00  0.44           C  
ATOM    148  O   GLY A  10      33.119 -16.844  67.330  1.00  0.44           O  
ATOM    149  H01 GLY A  10      32.491 -15.958  70.368  1.00  0.44           H  
ATOM    150  H02 GLY A  10      31.111 -16.702  69.579  1.00  0.44           H  
ATOM    151  H05 GLY A  10      32.286 -18.759  69.414  1.00  0.44           H  
ATOM    152  N   GLY A  11      32.520 -14.770  68.050  1.00  0.56           N  
ATOM    153  CA  GLY A  11      32.920 -14.146  66.774  1.00  0.56           C  
ATOM    154  C   GLY A  11      34.448 -14.060  66.822  1.00  0.56           C  
ATOM    155  O   GLY A  11      35.018 -13.763  67.878  1.00  0.56           O  
ATOM    156  H01 GLY A  11      32.464 -13.165  66.643  1.00  0.56           H  
ATOM    157  H02 GLY A  11      32.598 -14.759  65.932  1.00  0.56           H  
ATOM    158  H03 GLY A  11      32.146 -14.207  68.801  1.00  0.56           H  
ATOM    159  N   ASP A  12      35.045 -14.316  65.675  1.00  0.74           N  
ATOM    160  CA  ASP A  12      36.508 -14.263  65.523  1.00  0.74           C  
ATOM    161  C   ASP A  12      36.969 -12.806  65.715  1.00  0.74           C  
ATOM    162  O   ASP A  12      36.186 -11.843  65.565  1.00  0.74           O  
ATOM    163  CB  ASP A  12      36.935 -14.884  64.208  1.00  0.74           C  
ATOM    164  CG  ASP A  12      36.705 -14.085  62.939  1.00  0.74           C  
ATOM    165  OD1 ASP A  12      35.616 -13.669  62.514  1.00  0.74           O  
ATOM    166  OD2 ASP A  12      37.798 -13.915  62.347  1.00  0.74           O  
ATOM    167  H01 ASP A  12      37.002 -14.862  66.288  1.00  0.74           H  
ATOM    168  H02 ASP A  12      36.296 -15.760  64.099  1.00  0.74           H  
ATOM    169  H03 ASP A  12      34.479 -14.557  64.874  1.00  0.74           H  
ATOM    170  H04 ASP A  12      38.004 -15.087  64.276  1.00  0.74           H  
ATOM    171  N   SER A  13      38.244 -12.721  66.055  1.00  0.66           N  
ATOM    172  CA  SER A  13      38.869 -11.415  66.255  1.00  0.66           C  
ATOM    173  C   SER A  13      40.342 -11.504  65.843  1.00  0.66           C  
ATOM    174  O   SER A  13      40.948 -12.582  65.942  1.00  0.66           O  
ATOM    175  CB  SER A  13      38.598 -10.905  67.651  1.00  0.66           C  
ATOM    176  OG  SER A  13      39.502 -11.385  68.617  1.00  0.66           O  
ATOM    177  H01 SER A  13      38.429 -10.653  65.612  1.00  0.66           H  
ATOM    178  H02 SER A  13      37.610 -11.267  67.934  1.00  0.66           H  
ATOM    179  H03 SER A  13      38.655  -9.817  67.637  1.00  0.66           H  
ATOM    180  H04 SER A  13      39.769 -12.279  68.390  1.00  0.66           H  
ATOM    181  H05 SER A  13      38.789 -13.563  66.177  1.00  0.66           H  
ATOM    182  N   PRO A  14      40.865 -10.370  65.374  1.00  0.61           N  
ATOM    183  CA  PRO A  14      42.263 -10.293  64.954  1.00  0.61           C  
ATOM    184  C   PRO A  14      43.102 -10.516  66.207  1.00  0.61           C  
ATOM    185  O   PRO A  14      42.900  -9.751  67.184  1.00  0.61           O  
ATOM    186  CB  PRO A  14      42.424  -8.902  64.341  1.00  0.61           C  
ATOM    187  CG  PRO A  14      41.043  -8.312  64.254  1.00  0.61           C  
ATOM    188  CD  PRO A  14      40.173  -9.078  65.262  1.00  0.61           C  
ATOM    189  H01 PRO A  14      42.892  -8.956  63.358  1.00  0.61           H  
ATOM    190  H02 PRO A  14      43.060  -8.282  64.973  1.00  0.61           H  
ATOM    191  H03 PRO A  14      40.642  -8.399  63.244  1.00  0.61           H  
ATOM    192  H04 PRO A  14      41.069  -7.252  64.508  1.00  0.61           H  
ATOM    193  H05 PRO A  14      42.576 -11.033  64.217  1.00  0.61           H  
ATOM    194  H06 PRO A  14      40.064  -8.563  66.216  1.00  0.61           H  
ATOM    195  H07 PRO A  14      39.158  -9.207  64.887  1.00  0.61           H  
ATOM    196  N   GLY A  15      44.005 -11.460  66.209  1.00  0.61           N  
ATOM    197  CA  GLY A  15      44.823 -11.698  67.409  1.00  0.61           C  
ATOM    198  C   GLY A  15      44.531 -13.063  68.057  1.00  0.61           C  
ATOM    199  O   GLY A  15      45.274 -13.476  68.973  1.00  0.61           O  
ATOM    200  H01 GLY A  15      44.577 -10.925  68.137  1.00  0.61           H  
ATOM    201  H02 GLY A  15      45.876 -11.661  67.129  1.00  0.61           H  
ATOM    202  H08 GLY A  15      44.142 -12.028  65.385  1.00  0.61           H  
ATOM    203  N   MET A  16      43.485 -13.717  67.579  1.00  0.37           N  
ATOM    204  CA  MET A  16      43.153 -15.067  68.082  1.00  0.37           C  
ATOM    205  C   MET A  16      44.337 -15.999  67.845  1.00  0.37           C  
ATOM    206  O   MET A  16      44.742 -16.749  68.740  1.00  0.37           O  
ATOM    207  CB  MET A  16      41.876 -15.588  67.435  1.00  0.37           C  
ATOM    208  CG  MET A  16      40.788 -15.244  68.420  1.00  0.37           C  
ATOM    209  SD  MET A  16      39.203 -15.744  67.702  1.00  0.37           S  
ATOM    210  CE  MET A  16      38.089 -15.010  68.950  1.00  0.37           C  
ATOM    211  H01 MET A  16      42.964 -15.021  69.154  1.00  0.37           H  
ATOM    212  H02 MET A  16      41.923 -16.657  67.226  1.00  0.37           H  
ATOM    213  H03 MET A  16      42.910 -13.291  66.866  1.00  0.37           H  
ATOM    214  H04 MET A  16      41.700 -15.097  66.478  1.00  0.37           H  
ATOM    215  H05 MET A  16      40.789 -14.174  68.626  1.00  0.37           H  
ATOM    216  H06 MET A  16      40.955 -15.776  69.357  1.00  0.37           H  
ATOM    217  H07 MET A  16      37.128 -15.523  68.925  1.00  0.37           H  
ATOM    218  H08 MET A  16      38.531 -15.117  69.940  1.00  0.37           H  
ATOM    219  H09 MET A  16      37.942 -13.953  68.729  1.00  0.37           H  
ATOM    220  N   ASN A  17      44.926 -15.952  66.667  1.00  0.50           N  
ATOM    221  CA  ASN A  17      46.072 -16.757  66.262  1.00  0.50           C  
ATOM    222  C   ASN A  17      47.297 -16.450  67.107  1.00  0.50           C  
ATOM    223  O   ASN A  17      48.037 -17.420  67.352  1.00  0.50           O  
ATOM    224  CB  ASN A  17      46.380 -16.655  64.787  1.00  0.50           C  
ATOM    225  CG  ASN A  17      45.360 -17.289  63.891  1.00  0.50           C  
ATOM    226  ND2 ASN A  17      45.176 -16.602  62.761  1.00  0.50           N  
ATOM    227  OD1 ASN A  17      44.781 -18.326  64.245  1.00  0.50           O  
ATOM    228  H01 ASN A  17      45.789 -17.794  66.442  1.00  0.50           H  
ATOM    229  H02 ASN A  17      47.311 -17.199  64.628  1.00  0.50           H  
ATOM    230  H03 ASN A  17      46.453 -15.599  64.527  1.00  0.50           H  
ATOM    231  H04 ASN A  17      44.507 -16.925  62.077  1.00  0.50           H  
ATOM    232  H05 ASN A  17      45.706 -15.760  62.590  1.00  0.50           H  
ATOM    233  H10 ASN A  17      44.552 -15.304  65.988  1.00  0.50           H  
ATOM    234  N   ALA A  18      47.555 -15.236  67.511  1.00  0.52           N  
ATOM    235  CA  ALA A  18      48.763 -14.974  68.335  1.00  0.52           C  
ATOM    236  C   ALA A  18      48.537 -15.597  69.716  1.00  0.52           C  
ATOM    237  O   ALA A  18      49.472 -15.960  70.447  1.00  0.52           O  
ATOM    238  CB  ALA A  18      49.062 -13.489  68.260  1.00  0.52           C  
ATOM    239  H01 ALA A  18      49.677 -15.448  67.979  1.00  0.52           H  
ATOM    240  H02 ALA A  18      50.013 -13.336  67.751  1.00  0.52           H  
ATOM    241  H03 ALA A  18      48.269 -12.986  67.707  1.00  0.52           H  
ATOM    242  H04 ALA A  18      49.120 -13.078  69.268  1.00  0.52           H  
ATOM    243  H06 ALA A  18      46.936 -14.477  67.264  1.00  0.52           H  
ATOM    244  N   ALA A  19      47.277 -15.716  70.079  1.00  0.45           N  
ATOM    245  CA  ALA A  19      46.801 -16.279  71.346  1.00  0.45           C  
ATOM    246  C   ALA A  19      47.062 -17.787  71.391  1.00  0.45           C  
ATOM    247  O   ALA A  19      47.699 -18.314  72.347  1.00  0.45           O  
ATOM    248  CB  ALA A  19      45.330 -15.917  71.496  1.00  0.45           C  
ATOM    249  H01 ALA A  19      47.343 -15.861  72.194  1.00  0.45           H  
ATOM    250  H02 ALA A  19      44.739 -16.829  71.581  1.00  0.45           H  
ATOM    251  H03 ALA A  19      45.194 -15.311  72.392  1.00  0.45           H  
ATOM    252  H04 ALA A  19      45.003 -15.353  70.622  1.00  0.45           H  
ATOM    253  H05 ALA A  19      46.577 -15.391  69.427  1.00  0.45           H  
ATOM    254  N   ILE A  20      46.559 -18.413  70.335  1.00  0.31           N  
ATOM    255  CA  ILE A  20      46.687 -19.856  70.042  1.00  0.31           C  
ATOM    256  C   ILE A  20      48.168 -20.245  70.095  1.00  0.31           C  
ATOM    257  O   ILE A  20      48.624 -21.212  70.743  1.00  0.31           O  
ATOM    258  CB  ILE A  20      46.016 -20.200  68.674  1.00  0.31           C  
ATOM    259  CG1 ILE A  20      44.473 -20.190  68.851  1.00  0.31           C  
ATOM    260  CG2 ILE A  20      46.524 -21.504  68.015  1.00  0.31           C  
ATOM    261  CD1 ILE A  20      43.764 -20.051  67.468  1.00  0.31           C  
ATOM    262  H01 ILE A  20      46.160 -20.443  70.794  1.00  0.31           H  
ATOM    263  H02 ILE A  20      46.312 -19.426  67.966  1.00  0.31           H  
ATOM    264  H03 ILE A  20      44.196 -19.340  69.475  1.00  0.31           H  
ATOM    265  H04 ILE A  20      44.160 -21.121  69.323  1.00  0.31           H  
ATOM    266  H05 ILE A  20      46.042 -17.853  69.672  1.00  0.31           H  
ATOM    267  H06 ILE A  20      47.516 -21.742  68.399  1.00  0.31           H  
ATOM    268  H07 ILE A  20      45.839 -22.320  68.247  1.00  0.31           H  
ATOM    269  H08 ILE A  20      46.576 -21.369  66.935  1.00  0.31           H  
ATOM    270  H09 ILE A  20      42.868 -19.440  67.579  1.00  0.31           H  
ATOM    271  H10 ILE A  20      44.441 -19.576  66.758  1.00  0.31           H  
ATOM    272  H11 ILE A  20      43.486 -21.039  67.100  1.00  0.31           H  
ATOM    273  N   ARG A  21      48.929 -19.408  69.399  1.00  0.31           N  
ATOM    274  CA  ARG A  21      50.383 -19.500  69.317  1.00  0.31           C  
ATOM    275  C   ARG A  21      51.058 -19.426  70.685  1.00  0.31           C  
ATOM    276  O   ARG A  21      52.032 -20.191  70.898  1.00  0.31           O  
ATOM    277  CB  ARG A  21      50.899 -18.423  68.352  1.00  0.31           C  
ATOM    278  CG  ARG A  21      52.347 -18.504  67.959  1.00  0.31           C  
ATOM    279  CD  ARG A  21      52.976 -17.262  67.479  1.00  0.31           C  
ATOM    280  NE  ARG A  21      54.422 -17.256  67.406  1.00  0.31           N  
ATOM    281  CZ  ARG A  21      55.289 -16.590  68.176  1.00  0.31           C  
ATOM    282  NH1 ARG A  21      54.920 -15.788  69.174  1.00  0.31           N  
ATOM    283  NH2 ARG A  21      56.616 -16.652  67.957  1.00  0.31           N  
ATOM    284  H01 ARG A  21      50.647 -20.483  68.926  1.00  0.31           H  
ATOM    285  H02 ARG A  21      50.803 -17.483  68.896  1.00  0.31           H  
ATOM    286  H03 ARG A  21      50.305 -18.484  67.440  1.00  0.31           H  
ATOM    287  H04 ARG A  21      52.373 -19.184  67.107  1.00  0.31           H  
ATOM    288  H05 ARG A  21      52.907 -18.842  68.831  1.00  0.31           H  
ATOM    289  H06 ARG A  21      52.722 -16.505  68.221  1.00  0.31           H  
ATOM    290  H07 ARG A  21      52.593 -17.061  66.479  1.00  0.31           H  
ATOM    291  H08 ARG A  21      54.828 -17.829  66.680  1.00  0.31           H  
ATOM    292  H09 ARG A  21      55.619 -15.295  69.711  1.00  0.31           H  
ATOM    293  H10 ARG A  21      53.941 -15.673  69.394  1.00  0.31           H  
ATOM    294  H11 ARG A  21      56.978 -17.225  67.208  1.00  0.31           H  
ATOM    295  H12 ARG A  21      48.473 -18.661  68.895  1.00  0.31           H  
ATOM    296  H13 ARG A  21      57.249 -16.125  68.541  1.00  0.31           H  
ATOM    297  N   SER A  22      50.688 -18.601  71.653  1.00  0.53           N  
ATOM    298  CA  SER A  22      51.360 -18.507  72.972  1.00  0.53           C  
ATOM    299  C   SER A  22      50.888 -19.690  73.838  1.00  0.53           C  
ATOM    300  O   SER A  22      51.715 -20.272  74.566  1.00  0.53           O  
ATOM    301  CB  SER A  22      51.225 -17.150  73.663  1.00  0.53           C  
ATOM    302  OG  SER A  22      49.803 -16.926  73.662  1.00  0.53           O  
ATOM    303  H01 SER A  22      52.436 -18.578  72.813  1.00  0.53           H  
ATOM    304  H02 SER A  22      51.785 -16.358  73.166  1.00  0.53           H  
ATOM    305  H03 SER A  22      51.616 -17.187  74.680  1.00  0.53           H  
ATOM    306  H04 SER A  22      49.486 -16.882  72.757  1.00  0.53           H  
ATOM    307  H14 SER A  22      49.897 -17.997  71.482  1.00  0.53           H  
ATOM    308  N   VAL A  23      49.609 -20.032  73.704  1.00  0.18           N  
ATOM    309  CA  VAL A  23      49.144 -21.220  74.476  1.00  0.18           C  
ATOM    310  C   VAL A  23      49.984 -22.452  74.055  1.00  0.18           C  
ATOM    311  O   VAL A  23      50.478 -23.201  74.933  1.00  0.18           O  
ATOM    312  CB  VAL A  23      47.664 -21.535  74.228  1.00  0.18           C  
ATOM    313  CG1 VAL A  23      47.260 -22.814  74.965  1.00  0.18           C  
ATOM    314  CG2 VAL A  23      46.775 -20.338  74.489  1.00  0.18           C  
ATOM    315  H01 VAL A  23      49.268 -20.993  75.535  1.00  0.18           H  
ATOM    316  H02 VAL A  23      47.516 -21.743  73.168  1.00  0.18           H  
ATOM    317  H03 VAL A  23      46.263 -23.117  74.646  1.00  0.18           H  
ATOM    318  H04 VAL A  23      47.971 -23.607  74.734  1.00  0.18           H  
ATOM    319  H05 VAL A  23      48.982 -19.511  73.107  1.00  0.18           H  
ATOM    320  H06 VAL A  23      47.257 -22.629  76.039  1.00  0.18           H  
ATOM    321  H07 VAL A  23      45.832 -20.674  74.919  1.00  0.18           H  
ATOM    322  H08 VAL A  23      47.271 -19.661  75.185  1.00  0.18           H  
ATOM    323  H09 VAL A  23      46.581 -19.817  73.551  1.00  0.18           H  
ATOM    324  N   VAL A  24      50.092 -22.603  72.721  1.00  0.33           N  
ATOM    325  CA  VAL A  24      50.847 -23.720  72.154  1.00  0.33           C  
ATOM    326  C   VAL A  24      52.324 -23.673  72.573  1.00  0.33           C  
ATOM    327  O   VAL A  24      52.836 -24.738  73.004  1.00  0.33           O  
ATOM    328  CB  VAL A  24      50.715 -23.946  70.639  1.00  0.33           C  
ATOM    329  CG1 VAL A  24      51.710 -25.010  70.138  1.00  0.33           C  
ATOM    330  CG2 VAL A  24      49.324 -24.348  70.181  1.00  0.33           C  
ATOM    331  H01 VAL A  24      50.362 -24.593  72.592  1.00  0.33           H  
ATOM    332  H02 VAL A  24      50.937 -22.971  70.206  1.00  0.33           H  
ATOM    333  H03 VAL A  24      52.640 -24.931  70.702  1.00  0.33           H  
ATOM    334  H04 VAL A  24      51.283 -26.003  70.279  1.00  0.33           H  
ATOM    335  H05 VAL A  24      51.913 -24.848  69.079  1.00  0.33           H  
ATOM    336  H06 VAL A  24      48.655 -23.490  70.256  1.00  0.33           H  
ATOM    337  H07 VAL A  24      49.365 -24.686  69.146  1.00  0.33           H  
ATOM    338  H08 VAL A  24      48.952 -25.155  70.813  1.00  0.33           H  
ATOM    339  H10 VAL A  24      49.647 -21.938  72.105  1.00  0.33           H  
ATOM    340  N   ARG A  25      52.937 -22.519  72.405  1.00  0.06           N  
ATOM    341  CA  ARG A  25      54.371 -22.436  72.756  1.00  0.06           C  
ATOM    342  C   ARG A  25      54.540 -22.478  74.268  1.00  0.06           C  
ATOM    343  O   ARG A  25      55.403 -23.215  74.803  1.00  0.06           O  
ATOM    344  CB  ARG A  25      55.044 -21.247  72.075  1.00  0.06           C  
ATOM    345  CG  ARG A  25      55.059 -21.223  70.572  1.00  0.06           C  
ATOM    346  CD  ARG A  25      56.226 -21.885  69.927  1.00  0.06           C  
ATOM    347  NE  ARG A  25      55.948 -21.997  68.500  1.00  0.06           N  
ATOM    348  CZ  ARG A  25      56.232 -21.155  67.495  1.00  0.06           C  
ATOM    349  NH1 ARG A  25      56.908 -20.025  67.714  1.00  0.06           N  
ATOM    350  NH2 ARG A  25      55.832 -21.407  66.237  1.00  0.06           N  
ATOM    351  H01 ARG A  25      54.896 -23.309  72.367  1.00  0.06           H  
ATOM    352  H02 ARG A  25      56.093 -21.322  72.361  1.00  0.06           H  
ATOM    353  H03 ARG A  25      54.532 -20.345  72.411  1.00  0.06           H  
ATOM    354  H04 ARG A  25      55.123 -20.171  70.293  1.00  0.06           H  
ATOM    355  H05 ARG A  25      54.155 -21.719  70.220  1.00  0.06           H  
ATOM    356  H06 ARG A  25      56.388 -22.872  70.360  1.00  0.06           H  
ATOM    357  H07 ARG A  25      57.124 -21.288  70.084  1.00  0.06           H  
ATOM    358  H08 ARG A  25      55.466 -22.841  68.225  1.00  0.06           H  
ATOM    359  H09 ARG A  25      52.442 -21.715  72.047  1.00  0.06           H  
ATOM    360  H10 ARG A  25      57.107 -19.399  66.947  1.00  0.06           H  
ATOM    361  H11 ARG A  25      57.220 -19.796  68.647  1.00  0.06           H  
ATOM    362  H12 ARG A  25      55.312 -22.248  66.031  1.00  0.06           H  
ATOM    363  H13 ARG A  25      56.051 -20.755  65.497  1.00  0.06           H  
ATOM    364  N   LYS A  26      53.726 -21.695  74.960  1.00  0.17           N  
ATOM    365  CA  LYS A  26      53.853 -21.696  76.428  1.00  0.17           C  
ATOM    366  C   LYS A  26      53.759 -23.134  76.945  1.00  0.17           C  
ATOM    367  O   LYS A  26      54.688 -23.502  77.689  1.00  0.17           O  
ATOM    368  CB  LYS A  26      52.917 -20.745  77.138  1.00  0.17           C  
ATOM    369  CG  LYS A  26      53.157 -20.523  78.612  1.00  0.17           C  
ATOM    370  CD  LYS A  26      54.580 -20.220  79.061  1.00  0.17           C  
ATOM    371  CE  LYS A  26      54.558 -19.676  80.480  1.00  0.17           C  
ATOM    372  NZ  LYS A  26      55.874 -19.274  80.999  1.00  0.17           N  
ATOM    373  H01 LYS A  26      54.838 -21.298  76.671  1.00  0.17           H  
ATOM    374  H02 LYS A  26      51.936 -21.215  77.078  1.00  0.17           H  
ATOM    375  H03 LYS A  26      52.992 -19.777  76.642  1.00  0.17           H  
ATOM    376  H04 LYS A  26      52.921 -21.481  79.076  1.00  0.17           H  
ATOM    377  H05 LYS A  26      52.532 -19.685  78.921  1.00  0.17           H  
ATOM    378  H06 LYS A  26      55.021 -19.479  78.395  1.00  0.17           H  
ATOM    379  H07 LYS A  26      55.174 -21.134  79.030  1.00  0.17           H  
ATOM    380  H08 LYS A  26      54.208 -20.488  81.118  1.00  0.17           H  
ATOM    381  H09 LYS A  26      53.902 -18.806  80.502  1.00  0.17           H  
ATOM    382  H10 LYS A  26      56.519 -19.161  80.230  1.00  0.17           H  
ATOM    383  H11 LYS A  26      55.788 -18.399  81.496  1.00  0.17           H  
ATOM    384  H12 LYS A  26      56.221 -19.985  81.627  1.00  0.17           H  
ATOM    385  H14 LYS A  26      53.040 -21.116  74.496  1.00  0.17           H  
ATOM    386  N   ALA A  27      52.747 -23.888  76.580  1.00  0.24           N  
ATOM    387  CA  ALA A  27      52.556 -25.278  77.042  1.00  0.24           C  
ATOM    388  C   ALA A  27      53.727 -26.207  76.746  1.00  0.24           C  
ATOM    389  O   ALA A  27      54.165 -26.981  77.637  1.00  0.24           O  
ATOM    390  CB  ALA A  27      51.216 -25.839  76.560  1.00  0.24           C  
ATOM    391  H01 ALA A  27      52.526 -25.231  78.131  1.00  0.24           H  
ATOM    392  H02 ALA A  27      50.487 -25.031  76.495  1.00  0.24           H  
ATOM    393  H03 ALA A  27      51.344 -26.292  75.577  1.00  0.24           H  
ATOM    394  H04 ALA A  27      50.862 -26.592  77.264  1.00  0.24           H  
ATOM    395  H13 ALA A  27      52.062 -23.496  75.949  1.00  0.24           H  
ATOM    396  N   ILE A  28      54.271 -26.167  75.546  1.00  0.20           N  
ATOM    397  CA  ILE A  28      55.403 -27.010  75.117  1.00  0.20           C  
ATOM    398  C   ILE A  28      56.698 -26.662  75.830  1.00  0.20           C  
ATOM    399  O   ILE A  28      57.499 -27.579  76.104  1.00  0.20           O  
ATOM    400  CB  ILE A  28      55.521 -26.941  73.553  1.00  0.20           C  
ATOM    401  CG1 ILE A  28      54.255 -27.596  72.958  1.00  0.20           C  
ATOM    402  CG2 ILE A  28      56.843 -27.515  72.986  1.00  0.20           C  
ATOM    403  CD1 ILE A  28      54.088 -27.393  71.429  1.00  0.20           C  
ATOM    404  H01 ILE A  28      55.207 -28.043  75.405  1.00  0.20           H  
ATOM    405  H02 ILE A  28      55.572 -25.896  73.248  1.00  0.20           H  
ATOM    406  H03 ILE A  28      53.402 -27.111  73.431  1.00  0.20           H  
ATOM    407  H04 ILE A  28      54.298 -28.667  73.158  1.00  0.20           H  
ATOM    408  H05 ILE A  28      53.887 -25.516  74.876  1.00  0.20           H  
ATOM    409  H06 ILE A  28      57.635 -27.401  73.726  1.00  0.20           H  
ATOM    410  H07 ILE A  28      56.712 -28.572  72.756  1.00  0.20           H  
ATOM    411  H08 ILE A  28      57.114 -26.976  72.078  1.00  0.20           H  
ATOM    412  H09 ILE A  28      53.462 -26.520  71.245  1.00  0.20           H  
ATOM    413  H10 ILE A  28      55.066 -27.241  70.973  1.00  0.20           H  
ATOM    414  H11 ILE A  28      53.617 -28.275  70.994  1.00  0.20           H  
ATOM    415  N   TYR A  29      56.926 -25.401  76.120  1.00  0.25           N  
ATOM    416  CA  TYR A  29      58.131 -24.943  76.818  1.00  0.25           C  
ATOM    417  C   TYR A  29      58.244 -25.649  78.183  1.00  0.25           C  
ATOM    418  O   TYR A  29      59.297 -25.930  78.778  1.00  0.25           O  
ATOM    419  CB  TYR A  29      58.117 -23.430  77.066  1.00  0.25           C  
ATOM    420  CG  TYR A  29      59.304 -22.969  77.879  1.00  0.25           C  
ATOM    421  CD1 TYR A  29      59.157 -22.648  79.235  1.00  0.25           C  
ATOM    422  CD2 TYR A  29      60.577 -22.871  77.315  1.00  0.25           C  
ATOM    423  CE1 TYR A  29      60.249 -22.213  79.993  1.00  0.25           C  
ATOM    424  CE2 TYR A  29      61.675 -22.437  78.052  1.00  0.25           C  
ATOM    425  CZ  TYR A  29      61.505 -22.109  79.396  1.00  0.25           C  
ATOM    426  OH  TYR A  29      62.588 -21.682  80.121  1.00  0.25           O  
ATOM    427  H01 TYR A  29      58.980 -25.185  76.178  1.00  0.25           H  
ATOM    428  H02 TYR A  29      57.215 -23.194  77.631  1.00  0.25           H  
ATOM    429  H03 TYR A  29      58.130 -22.917  76.104  1.00  0.25           H  
ATOM    430  H04 TYR A  29      58.178 -22.739  79.706  1.00  0.25           H  
ATOM    431  H05 TYR A  29      60.715 -23.142  76.268  1.00  0.25           H  
ATOM    432  H06 TYR A  29      60.119 -21.957  81.044  1.00  0.25           H  
ATOM    433  H07 TYR A  29      62.656 -22.355  77.584  1.00  0.25           H  
ATOM    434  H08 TYR A  29      62.892 -22.392  80.691  1.00  0.25           H  
ATOM    435  H12 TYR A  29      56.237 -24.714  75.849  1.00  0.25           H  
ATOM    436  N   HIS A  30      57.031 -25.868  78.651  1.00  0.17           N  
ATOM    437  CA  HIS A  30      56.673 -26.485  79.905  1.00  0.17           C  
ATOM    438  C   HIS A  30      56.539 -27.981  79.793  1.00  0.17           C  
ATOM    439  O   HIS A  30      56.194 -28.592  80.802  1.00  0.17           O  
ATOM    440  CB  HIS A  30      55.340 -25.894  80.472  1.00  0.17           C  
ATOM    441  CG  HIS A  30      55.717 -24.552  81.036  1.00  0.17           C  
ATOM    442  CD2 HIS A  30      55.114 -23.347  80.995  1.00  0.17           C  
ATOM    443  ND1 HIS A  30      56.890 -24.400  81.755  1.00  0.17           N  
ATOM    444  CE1 HIS A  30      56.978 -23.137  82.138  1.00  0.17           C  
ATOM    445  NE2 HIS A  30      55.925 -22.477  81.690  1.00  0.17           N  
ATOM    446  H01 HIS A  30      57.491 -26.263  80.591  1.00  0.17           H  
ATOM    447  H02 HIS A  30      54.893 -26.543  81.225  1.00  0.17           H  
ATOM    448  H03 HIS A  30      54.601 -25.783  79.678  1.00  0.17           H  
ATOM    449  H04 HIS A  30      54.169 -23.108  80.507  1.00  0.17           H  
ATOM    450  H05 HIS A  30      57.789 -22.710  82.728  1.00  0.17           H  
ATOM    451  H06 HIS A  30      55.744 -21.494  81.834  1.00  0.17           H  
ATOM    452  H09 HIS A  30      56.265 -25.570  78.065  1.00  0.17           H  
ATOM    453  N   GLY A  31      56.802 -28.518  78.642  1.00  0.84           N  
ATOM    454  CA  GLY A  31      56.748 -29.937  78.324  1.00  0.84           C  
ATOM    455  C   GLY A  31      55.341 -30.526  78.286  1.00  0.84           C  
ATOM    456  O   GLY A  31      55.193 -31.768  78.278  1.00  0.84           O  
ATOM    457  H01 GLY A  31      57.277 -30.453  79.125  1.00  0.84           H  
ATOM    458  H02 GLY A  31      57.206 -30.085  77.346  1.00  0.84           H  
ATOM    459  H07 GLY A  31      57.070 -27.892  77.896  1.00  0.84           H  
ATOM    460  N   VAL A  32      54.343 -29.661  78.271  1.00  0.34           N  
ATOM    461  CA  VAL A  32      52.944 -30.136  78.234  1.00  0.34           C  
ATOM    462  C   VAL A  32      52.587 -30.263  76.761  1.00  0.34           C  
ATOM    463  O   VAL A  32      53.240 -29.536  75.974  1.00  0.34           O  
ATOM    464  CB  VAL A  32      52.080 -29.134  79.004  1.00  0.34           C  
ATOM    465  CG1 VAL A  32      50.603 -29.481  78.880  1.00  0.34           C  
ATOM    466  CG2 VAL A  32      52.484 -28.936  80.457  1.00  0.34           C  
ATOM    467  H01 VAL A  32      52.784 -31.103  78.711  1.00  0.34           H  
ATOM    468  H02 VAL A  32      52.260 -28.170  78.529  1.00  0.34           H  
ATOM    469  H03 VAL A  32      54.537 -28.670  78.285  1.00  0.34           H  
ATOM    470  H04 VAL A  32      50.043 -28.589  78.598  1.00  0.34           H  
ATOM    471  H05 VAL A  32      50.472 -30.248  78.117  1.00  0.34           H  
ATOM    472  H06 VAL A  32      50.235 -29.853  79.836  1.00  0.34           H  
ATOM    473  H07 VAL A  32      53.328 -28.249  80.508  1.00  0.34           H  
ATOM    474  H08 VAL A  32      51.644 -28.521  81.015  1.00  0.34           H  
ATOM    475  H09 VAL A  32      52.770 -29.895  80.889  1.00  0.34           H  
ATOM    476  N   GLU A  33      51.654 -31.101  76.391  1.00  0.51           N  
ATOM    477  CA  GLU A  33      51.289 -31.249  74.982  1.00  0.51           C  
ATOM    478  C   GLU A  33      49.964 -30.528  74.747  1.00  0.51           C  
ATOM    479  O   GLU A  33      49.122 -30.596  75.657  1.00  0.51           O  
ATOM    480  CB  GLU A  33      51.045 -32.673  74.535  1.00  0.51           C  
ATOM    481  CG  GLU A  33      52.097 -33.744  74.334  1.00  0.51           C  
ATOM    482  CD  GLU A  33      51.440 -35.114  74.279  1.00  0.51           C  
ATOM    483  OE1 GLU A  33      50.285 -35.303  73.907  1.00  0.51           O  
ATOM    484  OE2 GLU A  33      52.258 -35.975  74.679  1.00  0.51           O  
ATOM    485  H01 GLU A  33      52.136 -30.849  74.424  1.00  0.51           H  
ATOM    486  H02 GLU A  33      50.769 -32.492  73.496  1.00  0.51           H  
ATOM    487  H03 GLU A  33      50.354 -33.087  75.269  1.00  0.51           H  
ATOM    488  H04 GLU A  33      52.799 -33.717  75.168  1.00  0.51           H  
ATOM    489  H05 GLU A  33      52.627 -33.559  73.400  1.00  0.51           H  
ATOM    490  H10 GLU A  33      51.178 -31.655  77.089  1.00  0.51           H  
ATOM    491  N   VAL A  34      49.836 -29.932  73.573  1.00  0.48           N  
ATOM    492  CA  VAL A  34      48.624 -29.178  73.213  1.00  0.48           C  
ATOM    493  C   VAL A  34      47.845 -29.807  72.057  1.00  0.48           C  
ATOM    494  O   VAL A  34      48.363 -30.238  71.025  1.00  0.48           O  
ATOM    495  CB  VAL A  34      48.974 -27.694  72.945  1.00  0.48           C  
ATOM    496  CG1 VAL A  34      47.711 -26.848  72.816  1.00  0.48           C  
ATOM    497  CG2 VAL A  34      49.908 -27.132  73.991  1.00  0.48           C  
ATOM    498  H01 VAL A  34      47.949 -29.222  74.068  1.00  0.48           H  
ATOM    499  H02 VAL A  34      49.505 -27.655  71.994  1.00  0.48           H  
ATOM    500  H03 VAL A  34      46.916 -27.288  73.418  1.00  0.48           H  
ATOM    501  H04 VAL A  34      47.914 -25.836  73.167  1.00  0.48           H  
ATOM    502  H05 VAL A  34      47.399 -26.816  71.772  1.00  0.48           H  
ATOM    503  H06 VAL A  34      50.591 -29.996  72.905  1.00  0.48           H  
ATOM    504  H07 VAL A  34      50.792 -26.719  73.504  1.00  0.48           H  
ATOM    505  H08 VAL A  34      49.400 -26.345  74.548  1.00  0.48           H  
ATOM    506  H09 VAL A  34      50.208 -27.926  74.675  1.00  0.48           H  
ATOM    507  N   TYR A  35      46.553 -29.825  72.270  1.00  0.41           N  
ATOM    508  CA  TYR A  35      45.530 -30.346  71.384  1.00  0.41           C  
ATOM    509  C   TYR A  35      44.652 -29.162  70.983  1.00  0.41           C  
ATOM    510  O   TYR A  35      44.347 -28.268  71.796  1.00  0.41           O  
ATOM    511  CB  TYR A  35      44.760 -31.529  72.038  1.00  0.41           C  
ATOM    512  CG  TYR A  35      45.601 -32.780  71.845  1.00  0.41           C  
ATOM    513  CD1 TYR A  35      45.304 -33.732  70.869  1.00  0.41           C  
ATOM    514  CD2 TYR A  35      46.745 -32.964  72.615  1.00  0.41           C  
ATOM    515  CE1 TYR A  35      46.119 -34.849  70.676  1.00  0.41           C  
ATOM    516  CE2 TYR A  35      47.576 -34.063  72.447  1.00  0.41           C  
ATOM    517  CZ  TYR A  35      47.246 -35.009  71.474  1.00  0.41           C  
ATOM    518  OH  TYR A  35      48.099 -36.069  71.344  1.00  0.41           O  
ATOM    519  H01 TYR A  35      45.957 -30.785  70.482  1.00  0.41           H  
ATOM    520  H02 TYR A  35      43.779 -31.650  71.579  1.00  0.41           H  
ATOM    521  H03 TYR A  35      44.614 -31.337  73.101  1.00  0.41           H  
ATOM    522  H04 TYR A  35      44.419 -33.601  70.246  1.00  0.41           H  
ATOM    523  H05 TYR A  35      46.996 -32.223  73.373  1.00  0.41           H  
ATOM    524  H06 TYR A  35      45.875 -35.585  69.910  1.00  0.41           H  
ATOM    525  H07 TYR A  35      48.468 -34.185  73.062  1.00  0.41           H  
ATOM    526  H08 TYR A  35      48.291 -36.214  70.415  1.00  0.41           H  
ATOM    527  H10 TYR A  35      46.235 -29.434  73.145  1.00  0.41           H  
ATOM    528  N   GLY A  36      44.277 -29.185  69.724  1.00  0.41           N  
ATOM    529  CA  GLY A  36      43.433 -28.136  69.162  1.00  0.41           C  
ATOM    530  C   GLY A  36      42.019 -28.660  68.975  1.00  0.41           C  
ATOM    531  O   GLY A  36      41.851 -29.798  68.537  1.00  0.41           O  
ATOM    532  H01 GLY A  36      43.834 -27.830  68.196  1.00  0.41           H  
ATOM    533  H02 GLY A  36      43.417 -27.282  69.839  1.00  0.41           H  
ATOM    534  H09 GLY A  36      44.580 -29.946  69.132  1.00  0.41           H  
ATOM    535  N   VAL A  37      41.040 -27.860  69.306  1.00  0.27           N  
ATOM    536  CA  VAL A  37      39.639 -28.237  69.099  1.00  0.27           C  
ATOM    537  C   VAL A  37      39.238 -27.307  67.930  1.00  0.27           C  
ATOM    538  O   VAL A  37      39.474 -26.107  68.107  1.00  0.27           O  
ATOM    539  CB  VAL A  37      38.790 -28.111  70.369  1.00  0.27           C  
ATOM    540  CG1 VAL A  37      37.390 -28.731  70.235  1.00  0.27           C  
ATOM    541  CG2 VAL A  37      39.520 -28.669  71.569  1.00  0.27           C  
ATOM    542  H01 VAL A  37      39.479 -29.288  68.860  1.00  0.27           H  
ATOM    543  H02 VAL A  37      38.633 -27.043  70.521  1.00  0.27           H  
ATOM    544  H03 VAL A  37      41.254 -26.961  69.714  1.00  0.27           H  
ATOM    545  H04 VAL A  37      36.698 -27.983  69.849  1.00  0.27           H  
ATOM    546  H05 VAL A  37      37.431 -29.577  69.548  1.00  0.27           H  
ATOM    547  H06 VAL A  37      37.048 -29.072  71.212  1.00  0.27           H  
ATOM    548  H07 VAL A  37      40.424 -28.086  71.747  1.00  0.27           H  
ATOM    549  H08 VAL A  37      38.875 -28.614  72.446  1.00  0.27           H  
ATOM    550  H09 VAL A  37      39.789 -29.708  71.380  1.00  0.27           H  
ATOM    551  N   TYR A  38      38.715 -27.880  66.874  1.00  0.38           N  
ATOM    552  CA  TYR A  38      38.301 -27.144  65.668  1.00  0.38           C  
ATOM    553  C   TYR A  38      36.811 -26.889  65.698  1.00  0.38           C  
ATOM    554  O   TYR A  38      36.042 -27.731  66.166  1.00  0.38           O  
ATOM    555  CB  TYR A  38      38.762 -27.898  64.407  1.00  0.38           C  
ATOM    556  CG  TYR A  38      40.284 -27.921  64.313  1.00  0.38           C  
ATOM    557  CD1 TYR A  38      40.943 -27.073  63.423  1.00  0.38           C  
ATOM    558  CD2 TYR A  38      41.066 -28.758  65.115  1.00  0.38           C  
ATOM    559  CE1 TYR A  38      42.328 -27.068  63.334  1.00  0.38           C  
ATOM    560  CE2 TYR A  38      42.454 -28.750  65.057  1.00  0.38           C  
ATOM    561  CZ  TYR A  38      43.087 -27.902  64.153  1.00  0.38           C  
ATOM    562  OH  TYR A  38      44.454 -27.885  64.040  1.00  0.38           O  
ATOM    563  H01 TYR A  38      38.783 -26.167  65.644  1.00  0.38           H  
ATOM    564  H02 TYR A  38      38.367 -27.385  63.530  1.00  0.38           H  
ATOM    565  H03 TYR A  38      38.391 -28.922  64.447  1.00  0.38           H  
ATOM    566  H04 TYR A  38      40.362 -26.404  62.788  1.00  0.38           H  
ATOM    567  H05 TYR A  38      40.571 -29.438  65.808  1.00  0.38           H  
ATOM    568  H06 TYR A  38      42.824 -26.409  62.621  1.00  0.38           H  
ATOM    569  H07 TYR A  38      43.039 -29.398  65.710  1.00  0.38           H  
ATOM    570  H08 TYR A  38      44.732 -27.059  63.638  1.00  0.38           H  
ATOM    571  H10 TYR A  38      38.589 -28.882  66.888  1.00  0.38           H  
ATOM    572  N   HIS A  39      36.385 -25.713  65.306  1.00  0.49           N  
ATOM    573  CA  HIS A  39      34.953 -25.387  65.323  1.00  0.49           C  
ATOM    574  C   HIS A  39      34.395 -25.140  66.703  1.00  0.49           C  
ATOM    575  O   HIS A  39      33.183 -25.283  66.936  1.00  0.49           O  
ATOM    576  CB  HIS A  39      34.158 -26.458  64.525  1.00  0.49           C  
ATOM    577  CG  HIS A  39      34.717 -26.499  63.120  1.00  0.49           C  
ATOM    578  CD2 HIS A  39      35.656 -27.329  62.611  1.00  0.49           C  
ATOM    579  ND1 HIS A  39      34.354 -25.627  62.124  1.00  0.49           N  
ATOM    580  CE1 HIS A  39      35.052 -25.918  61.043  1.00  0.49           C  
ATOM    581  NE2 HIS A  39      35.845 -26.929  61.308  1.00  0.49           N  
ATOM    582  H01 HIS A  39      34.833 -24.426  64.822  1.00  0.49           H  
ATOM    583  H02 HIS A  39      33.097 -26.207  64.505  1.00  0.49           H  
ATOM    584  H03 HIS A  39      34.271 -27.433  64.998  1.00  0.49           H  
ATOM    585  H04 HIS A  39      36.159 -28.147  63.127  1.00  0.49           H  
ATOM    586  H05 HIS A  39      34.981 -25.402  60.085  1.00  0.49           H  
ATOM    587  H06 HIS A  39      36.493 -27.348  60.657  1.00  0.49           H  
ATOM    588  H09 HIS A  39      37.050 -25.022  64.988  1.00  0.49           H  
ATOM    589  N   GLY A  40      35.243 -24.704  67.614  1.00  0.40           N  
ATOM    590  CA  GLY A  40      34.836 -24.358  68.977  1.00  0.40           C  
ATOM    591  C   GLY A  40      34.063 -25.453  69.684  1.00  0.40           C  
ATOM    592  O   GLY A  40      34.447 -26.630  69.529  1.00  0.40           O  
ATOM    593  H01 GLY A  40      34.169 -23.500  68.899  1.00  0.40           H  
ATOM    594  H02 GLY A  40      35.732 -24.139  69.558  1.00  0.40           H  
ATOM    595  H07 GLY A  40      36.216 -24.604  67.360  1.00  0.40           H  
ATOM    596  N   TYR A  41      33.032 -25.089  70.426  1.00  0.26           N  
ATOM    597  CA  TYR A  41      32.236 -26.056  71.184  1.00  0.26           C  
ATOM    598  C   TYR A  41      31.646 -27.159  70.316  1.00  0.26           C  
ATOM    599  O   TYR A  41      31.655 -28.319  70.781  1.00  0.26           O  
ATOM    600  CB  TYR A  41      31.160 -25.413  72.098  1.00  0.26           C  
ATOM    601  CG  TYR A  41      31.814 -24.639  73.238  1.00  0.26           C  
ATOM    602  CD1 TYR A  41      32.751 -25.255  74.077  1.00  0.26           C  
ATOM    603  CD2 TYR A  41      31.508 -23.303  73.483  1.00  0.26           C  
ATOM    604  CE1 TYR A  41      33.374 -24.547  75.102  1.00  0.26           C  
ATOM    605  CE2 TYR A  41      32.112 -22.568  74.496  1.00  0.26           C  
ATOM    606  CZ  TYR A  41      33.038 -23.206  75.312  1.00  0.26           C  
ATOM    607  OH  TYR A  41      33.627 -22.490  76.318  1.00  0.26           O  
ATOM    608  H01 TYR A  41      32.957 -26.526  71.853  1.00  0.26           H  
ATOM    609  H02 TYR A  41      30.542 -26.204  72.521  1.00  0.26           H  
ATOM    610  H03 TYR A  41      32.785 -24.111  70.472  1.00  0.26           H  
ATOM    611  H04 TYR A  41      30.548 -24.732  71.507  1.00  0.26           H  
ATOM    612  H05 TYR A  41      32.997 -26.306  73.925  1.00  0.26           H  
ATOM    613  H06 TYR A  41      30.764 -22.813  72.854  1.00  0.26           H  
ATOM    614  H07 TYR A  41      34.116 -25.034  75.734  1.00  0.26           H  
ATOM    615  H08 TYR A  41      31.865 -21.517  74.647  1.00  0.26           H  
ATOM    616  H09 TYR A  41      33.853 -23.080  77.041  1.00  0.26           H  
ATOM    617  N   ALA A  42      31.197 -26.750  69.144  1.00  0.42           N  
ATOM    618  CA  ALA A  42      30.589 -27.678  68.182  1.00  0.42           C  
ATOM    619  C   ALA A  42      31.470 -28.868  67.824  1.00  0.42           C  
ATOM    620  O   ALA A  42      31.026 -30.035  67.707  1.00  0.42           O  
ATOM    621  CB  ALA A  42      30.172 -26.922  66.925  1.00  0.42           C  
ATOM    622  H01 ALA A  42      29.713 -28.100  68.674  1.00  0.42           H  
ATOM    623  H02 ALA A  42      29.309 -26.294  67.149  1.00  0.42           H  
ATOM    624  H03 ALA A  42      30.998 -26.297  66.586  1.00  0.42           H  
ATOM    625  H04 ALA A  42      29.909 -27.634  66.142  1.00  0.42           H  
ATOM    626  H10 ALA A  42      31.274 -25.772  68.902  1.00  0.42           H  
ATOM    627  N   GLY A  43      32.748 -28.610  67.654  1.00  0.40           N  
ATOM    628  CA  GLY A  43      33.707 -29.653  67.267  1.00  0.40           C  
ATOM    629  C   GLY A  43      34.252 -30.310  68.516  1.00  0.40           C  
ATOM    630  O   GLY A  43      34.982 -31.293  68.327  1.00  0.40           O  
ATOM    631  H01 GLY A  43      34.524 -29.209  66.699  1.00  0.40           H  
ATOM    632  H02 GLY A  43      33.207 -30.399  66.649  1.00  0.40           H  
ATOM    633  H05 GLY A  43      33.080 -27.666  67.794  1.00  0.40           H  
ATOM    634  N   LEU A  44      33.892 -29.737  69.648  1.00  0.29           N  
ATOM    635  CA  LEU A  44      34.353 -30.340  70.919  1.00  0.29           C  
ATOM    636  C   LEU A  44      33.515 -31.627  71.044  1.00  0.29           C  
ATOM    637  O   LEU A  44      34.069 -32.699  71.251  1.00  0.29           O  
ATOM    638  CB  LEU A  44      34.155 -29.429  72.111  1.00  0.29           C  
ATOM    639  CG  LEU A  44      34.412 -29.993  73.506  1.00  0.29           C  
ATOM    640  CD1 LEU A  44      35.875 -30.307  73.729  1.00  0.29           C  
ATOM    641  CD2 LEU A  44      33.951 -28.905  74.491  1.00  0.29           C  
ATOM    642  H01 LEU A  44      35.426 -30.529  70.908  1.00  0.29           H  
ATOM    643  H02 LEU A  44      33.088 -29.207  72.104  1.00  0.29           H  
ATOM    644  H03 LEU A  44      33.316 -28.907  69.648  1.00  0.29           H  
ATOM    645  H04 LEU A  44      34.821 -28.576  71.980  1.00  0.29           H  
ATOM    646  H05 LEU A  44      33.874 -30.931  73.642  1.00  0.29           H  
ATOM    647  H06 LEU A  44      36.438 -29.377  73.805  1.00  0.29           H  
ATOM    648  H07 LEU A  44      35.989 -30.876  74.652  1.00  0.29           H  
ATOM    649  H08 LEU A  44      36.253 -30.893  72.891  1.00  0.29           H  
ATOM    650  H09 LEU A  44      32.940 -29.128  74.831  1.00  0.29           H  
ATOM    651  H10 LEU A  44      34.624 -28.881  75.348  1.00  0.29           H  
ATOM    652  H11 LEU A  44      33.961 -27.935  73.993  1.00  0.29           H  
ATOM    653  N   ILE A  45      32.237 -31.429  70.846  1.00  0.30           N  
ATOM    654  CA  ILE A  45      31.250 -32.515  70.891  1.00  0.30           C  
ATOM    655  C   ILE A  45      31.495 -33.577  69.819  1.00  0.30           C  
ATOM    656  O   ILE A  45      31.448 -34.800  70.062  1.00  0.30           O  
ATOM    657  CB  ILE A  45      29.817 -31.883  70.735  1.00  0.30           C  
ATOM    658  CG1 ILE A  45      29.407 -31.198  72.064  1.00  0.30           C  
ATOM    659  CG2 ILE A  45      28.752 -32.885  70.229  1.00  0.30           C  
ATOM    660  CD1 ILE A  45      28.180 -30.251  71.888  1.00  0.30           C  
ATOM    661  H01 ILE A  45      31.340 -33.029  71.848  1.00  0.30           H  
ATOM    662  H02 ILE A  45      29.870 -31.127  69.952  1.00  0.30           H  
ATOM    663  H03 ILE A  45      30.249 -30.593  72.401  1.00  0.30           H  
ATOM    664  H04 ILE A  45      29.155 -31.968  72.793  1.00  0.30           H  
ATOM    665  H05 ILE A  45      27.873 -32.338  69.888  1.00  0.30           H  
ATOM    666  H06 ILE A  45      29.162 -33.465  69.402  1.00  0.30           H  
ATOM    667  H07 ILE A  45      28.470 -33.557  71.040  1.00  0.30           H  
ATOM    668  H08 ILE A  45      27.351 -30.614  72.496  1.00  0.30           H  
ATOM    669  H09 ILE A  45      28.449 -29.244  72.206  1.00  0.30           H  
ATOM    670  H10 ILE A  45      27.881 -30.234  70.840  1.00  0.30           H  
ATOM    671  H12 ILE A  45      31.916 -30.491  70.654  1.00  0.30           H  
ATOM    672  N   ALA A  46      31.720 -33.126  68.603  1.00  0.34           N  
ATOM    673  CA  ALA A  46      31.973 -33.931  67.409  1.00  0.34           C  
ATOM    674  C   ALA A  46      33.333 -34.604  67.408  1.00  0.34           C  
ATOM    675  O   ALA A  46      33.665 -35.370  66.502  1.00  0.34           O  
ATOM    676  CB  ALA A  46      31.872 -32.918  66.261  1.00  0.34           C  
ATOM    677  H01 ALA A  46      31.265 -34.757  67.336  1.00  0.34           H  
ATOM    678  H02 ALA A  46      31.343 -32.030  66.607  1.00  0.34           H  
ATOM    679  H03 ALA A  46      32.873 -32.639  65.932  1.00  0.34           H  
ATOM    680  H04 ALA A  46      31.327 -33.364  65.429  1.00  0.34           H  
ATOM    681  H11 ALA A  46      31.718 -32.123  68.483  1.00  0.34           H  
ATOM    682  N   GLY A  47      34.151 -34.302  68.385  1.00  0.39           N  
ATOM    683  CA  GLY A  47      35.504 -34.769  68.612  1.00  0.39           C  
ATOM    684  C   GLY A  47      36.508 -34.326  67.553  1.00  0.39           C  
ATOM    685  O   GLY A  47      37.438 -35.098  67.220  1.00  0.39           O  
ATOM    686  H01 GLY A  47      35.469 -35.858  68.571  1.00  0.39           H  
ATOM    687  H02 GLY A  47      35.838 -34.392  69.579  1.00  0.39           H  
ATOM    688  H05 GLY A  47      33.790 -33.657  69.073  1.00  0.39           H  
ATOM    689  N   ASN A  48      36.348 -33.135  67.025  1.00  0.38           N  
ATOM    690  CA  ASN A  48      37.238 -32.566  65.981  1.00  0.38           C  
ATOM    691  C   ASN A  48      38.496 -32.058  66.666  1.00  0.38           C  
ATOM    692  O   ASN A  48      38.648 -30.828  66.673  1.00  0.38           O  
ATOM    693  CB  ASN A  48      36.504 -31.412  65.323  1.00  0.38           C  
ATOM    694  CG  ASN A  48      36.149 -31.490  63.854  1.00  0.38           C  
ATOM    695  ND2 ASN A  48      37.158 -31.144  63.040  1.00  0.38           N  
ATOM    696  OD1 ASN A  48      34.986 -31.816  63.507  1.00  0.38           O  
ATOM    697  H01 ASN A  48      37.504 -33.309  65.229  1.00  0.38           H  
ATOM    698  H02 ASN A  48      37.224 -30.595  65.367  1.00  0.38           H  
ATOM    699  H03 ASN A  48      35.574 -32.572  67.348  1.00  0.38           H  
ATOM    700  H04 ASN A  48      35.570 -31.279  65.868  1.00  0.38           H  
ATOM    701  H05 ASN A  48      37.023 -31.147  62.039  1.00  0.38           H  
ATOM    702  H06 ASN A  48      38.052 -30.880  63.428  1.00  0.38           H  
ATOM    703  N   ILE A  49      39.320 -32.913  67.197  1.00  0.34           N  
ATOM    704  CA  ILE A  49      40.551 -32.618  67.938  1.00  0.34           C  
ATOM    705  C   ILE A  49      41.838 -33.146  67.321  1.00  0.34           C  
ATOM    706  O   ILE A  49      41.927 -34.363  67.083  1.00  0.34           O  
ATOM    707  CB  ILE A  49      40.350 -33.206  69.411  1.00  0.34           C  
ATOM    708  CG1 ILE A  49      38.946 -32.773  69.904  1.00  0.34           C  
ATOM    709  CG2 ILE A  49      41.456 -32.856  70.417  1.00  0.34           C  
ATOM    710  CD1 ILE A  49      38.621 -33.276  71.334  1.00  0.34           C  
ATOM    711  H01 ILE A  49      40.692 -31.537  67.925  1.00  0.34           H  
ATOM    712  H02 ILE A  49      40.424 -34.292  69.347  1.00  0.34           H  
ATOM    713  H03 ILE A  49      38.214 -33.217  69.230  1.00  0.34           H  
ATOM    714  H04 ILE A  49      38.897 -31.684  69.899  1.00  0.34           H  
ATOM    715  H05 ILE A  49      42.298 -32.408  69.889  1.00  0.34           H  
ATOM    716  H06 ILE A  49      41.070 -32.149  71.151  1.00  0.34           H  
ATOM    717  H07 ILE A  49      39.086 -33.889  67.087  1.00  0.34           H  
ATOM    718  H08 ILE A  49      41.787 -33.762  70.924  1.00  0.34           H  
ATOM    719  H09 ILE A  49      37.585 -33.612  71.374  1.00  0.34           H  
ATOM    720  H10 ILE A  49      39.281 -34.105  71.587  1.00  0.34           H  
ATOM    721  H11 ILE A  49      38.766 -32.465  72.047  1.00  0.34           H  
ATOM    722  N   LYS A  50      42.837 -32.303  67.073  1.00  0.52           N  
ATOM    723  CA  LYS A  50      44.136 -32.646  66.499  1.00  0.52           C  
ATOM    724  C   LYS A  50      45.261 -32.101  67.394  1.00  0.52           C  
ATOM    725  O   LYS A  50      45.117 -31.023  67.970  1.00  0.52           O  
ATOM    726  CB  LYS A  50      44.463 -32.054  65.140  1.00  0.52           C  
ATOM    727  CG  LYS A  50      43.576 -32.423  63.956  1.00  0.52           C  
ATOM    728  H01 LYS A  50      44.072 -33.731  66.411  1.00  0.52           H  
ATOM    729  H02 LYS A  50      45.435 -32.480  64.889  1.00  0.52           H  
ATOM    730  H03 LYS A  50      44.429 -30.969  65.244  1.00  0.52           H  
ATOM    731  H04 LYS A  50      42.685 -31.795  63.960  1.00  0.52           H  
ATOM    732  H05 LYS A  50      44.125 -32.267  63.027  1.00  0.52           H  
ATOM    733  H06 LYS A  50      43.282 -33.470  64.034  1.00  0.52           H  
ATOM    734  H12 LYS A  50      42.682 -31.332  67.304  1.00  0.52           H  
ATOM    735  N   LYS A  51      46.353 -32.807  67.494  1.00  0.63           N  
ATOM    736  CA  LYS A  51      47.519 -32.387  68.279  1.00  0.63           C  
ATOM    737  C   LYS A  51      48.158 -31.211  67.516  1.00  0.63           C  
ATOM    738  O   LYS A  51      48.181 -31.196  66.272  1.00  0.63           O  
ATOM    739  CB  LYS A  51      48.503 -33.523  68.429  1.00  0.63           C  
ATOM    740  CG  LYS A  51      49.519 -33.602  69.558  1.00  0.63           C  
ATOM    741  CD  LYS A  51      50.754 -34.362  69.093  1.00  0.63           C  
ATOM    742  CE  LYS A  51      51.851 -34.528  70.106  1.00  0.63           C  
ATOM    743  NZ  LYS A  51      51.871 -35.838  70.811  1.00  0.63           N  
ATOM    744  H01 LYS A  51      47.225 -32.090  69.286  1.00  0.63           H  
ATOM    745  H02 LYS A  51      49.151 -33.362  67.567  1.00  0.63           H  
ATOM    746  H03 LYS A  51      47.904 -34.431  68.501  1.00  0.63           H  
ATOM    747  H04 LYS A  51      49.074 -34.125  70.404  1.00  0.63           H  
ATOM    748  H05 LYS A  51      49.806 -32.594  69.858  1.00  0.63           H  
ATOM    749  H06 LYS A  51      51.184 -33.758  68.294  1.00  0.63           H  
ATOM    750  H07 LYS A  51      46.398 -33.690  67.005  1.00  0.63           H  
ATOM    751  H08 LYS A  51      50.435 -35.357  68.781  1.00  0.63           H  
ATOM    752  H09 LYS A  51      51.669 -33.775  70.873  1.00  0.63           H  
ATOM    753  H10 LYS A  51      52.805 -34.406  69.593  1.00  0.63           H  
ATOM    754  H11 LYS A  51      51.887 -35.683  71.809  1.00  0.63           H  
ATOM    755  H12 LYS A  51      51.045 -36.365  70.566  1.00  0.63           H  
ATOM    756  H13 LYS A  51      52.695 -36.355  70.538  1.00  0.63           H  
ATOM    757  N   LEU A  52      48.662 -30.227  68.241  1.00  0.43           N  
ATOM    758  CA  LEU A  52      49.340 -29.057  67.669  1.00  0.43           C  
ATOM    759  C   LEU A  52      50.806 -29.213  68.084  1.00  0.43           C  
ATOM    760  O   LEU A  52      51.155 -29.439  69.248  1.00  0.43           O  
ATOM    761  CB  LEU A  52      48.633 -27.781  68.069  1.00  0.43           C  
ATOM    762  CG  LEU A  52      47.210 -27.549  67.599  1.00  0.43           C  
ATOM    763  CD1 LEU A  52      46.580 -26.376  68.337  1.00  0.43           C  
ATOM    764  CD2 LEU A  52      47.207 -27.232  66.101  1.00  0.43           C  
ATOM    765  H01 LEU A  52      49.307 -28.992  66.581  1.00  0.43           H  
ATOM    766  H02 LEU A  52      49.204 -26.999  67.568  1.00  0.43           H  
ATOM    767  H03 LEU A  52      48.619 -27.751  69.159  1.00  0.43           H  
ATOM    768  H04 LEU A  52      46.637 -28.454  67.800  1.00  0.43           H  
ATOM    769  H05 LEU A  52      45.587 -26.658  68.686  1.00  0.43           H  
ATOM    770  H06 LEU A  52      47.202 -26.107  69.191  1.00  0.43           H  
ATOM    771  H07 LEU A  52      46.499 -25.523  67.663  1.00  0.43           H  
ATOM    772  H08 LEU A  52      47.684 -26.266  65.934  1.00  0.43           H  
ATOM    773  H09 LEU A  52      47.756 -28.006  65.564  1.00  0.43           H  
ATOM    774  H10 LEU A  52      46.180 -27.197  65.739  1.00  0.43           H  
ATOM    775  H14 LEU A  52      48.576 -30.283  69.246  1.00  0.43           H  
ATOM    776  N   GLU A  53      51.650 -29.165  67.080  1.00  0.46           N  
ATOM    777  CA  GLU A  53      53.108 -29.296  67.187  1.00  0.46           C  
ATOM    778  C   GLU A  53      53.668 -27.876  67.153  1.00  0.46           C  
ATOM    779  O   GLU A  53      52.988 -26.980  66.619  1.00  0.46           O  
ATOM    780  CB  GLU A  53      53.725 -30.138  66.077  1.00  0.46           C  
ATOM    781  CG  GLU A  53      53.289 -31.597  65.937  1.00  0.46           C  
ATOM    782  CD  GLU A  53      54.068 -32.560  66.791  1.00  0.46           C  
ATOM    783  OE1 GLU A  53      53.549 -33.453  67.452  1.00  0.46           O  
ATOM    784  OE2 GLU A  53      55.307 -32.342  66.753  1.00  0.46           O  
ATOM    785  H01 GLU A  53      53.356 -29.819  68.110  1.00  0.46           H  
ATOM    786  H02 GLU A  53      54.779 -30.201  66.346  1.00  0.46           H  
ATOM    787  H03 GLU A  53      53.499 -29.642  65.133  1.00  0.46           H  
ATOM    788  H04 GLU A  53      53.473 -31.880  64.900  1.00  0.46           H  
ATOM    789  H05 GLU A  53      52.237 -31.668  66.214  1.00  0.46           H  
ATOM    790  H11 GLU A  53      51.264 -29.026  66.157  1.00  0.46           H  
ATOM    791  N   VAL A  54      54.846 -27.708  67.702  1.00  0.41           N  
ATOM    792  CA  VAL A  54      55.536 -26.427  67.798  1.00  0.41           C  
ATOM    793  C   VAL A  54      55.450 -25.556  66.558  1.00  0.41           C  
ATOM    794  O   VAL A  54      55.227 -24.346  66.687  1.00  0.41           O  
ATOM    795  CB  VAL A  54      56.973 -26.734  68.264  1.00  0.41           C  
ATOM    796  CG1 VAL A  54      57.831 -27.240  67.118  1.00  0.41           C  
ATOM    797  CG2 VAL A  54      57.626 -25.567  68.991  1.00  0.41           C  
ATOM    798  H01 VAL A  54      55.031 -25.794  68.527  1.00  0.41           H  
ATOM    799  H02 VAL A  54      56.895 -27.536  68.998  1.00  0.41           H  
ATOM    800  H03 VAL A  54      58.808 -27.537  67.500  1.00  0.41           H  
ATOM    801  H04 VAL A  54      57.347 -28.099  66.652  1.00  0.41           H  
ATOM    802  H05 VAL A  54      57.956 -26.448  66.380  1.00  0.41           H  
ATOM    803  H06 VAL A  54      55.307 -28.521  68.085  1.00  0.41           H  
ATOM    804  H07 VAL A  54      58.551 -25.295  68.483  1.00  0.41           H  
ATOM    805  H08 VAL A  54      56.948 -24.714  68.992  1.00  0.41           H  
ATOM    806  H09 VAL A  54      57.848 -25.857  70.018  1.00  0.41           H  
ATOM    807  N   GLY A  55      55.581 -26.090  65.367  1.00  0.32           N  
ATOM    808  CA  GLY A  55      55.571 -25.471  64.066  1.00  0.32           C  
ATOM    809  C   GLY A  55      54.275 -25.254  63.336  1.00  0.32           C  
ATOM    810  O   GLY A  55      54.234 -24.630  62.256  1.00  0.32           O  
ATOM    811  H01 GLY A  55      56.085 -26.202  63.442  1.00  0.32           H  
ATOM    812  H02 GLY A  55      56.033 -24.491  64.182  1.00  0.32           H  
ATOM    813  H10 GLY A  55      55.709 -27.092  65.361  1.00  0.32           H  
ATOM    814  N   ASP A  56      53.214 -25.778  63.899  1.00  0.37           N  
ATOM    815  CA  ASP A  56      51.857 -25.654  63.348  1.00  0.37           C  
ATOM    816  C   ASP A  56      51.361 -24.221  63.619  1.00  0.37           C  
ATOM    817  O   ASP A  56      50.369 -23.837  62.991  1.00  0.37           O  
ATOM    818  CB  ASP A  56      50.905 -26.623  64.050  1.00  0.37           C  
ATOM    819  CG  ASP A  56      51.008 -28.069  63.665  1.00  0.37           C  
ATOM    820  OD1 ASP A  56      51.937 -28.779  64.026  1.00  0.37           O  
ATOM    821  OD2 ASP A  56      50.093 -28.521  62.937  1.00  0.37           O  
ATOM    822  H01 ASP A  56      51.880 -25.878  62.282  1.00  0.37           H  
ATOM    823  H02 ASP A  56      49.906 -26.316  63.741  1.00  0.37           H  
ATOM    824  H03 ASP A  56      53.335 -26.295  64.758  1.00  0.37           H  
ATOM    825  H04 ASP A  56      51.092 -26.552  65.121  1.00  0.37           H  
ATOM    826  N   VAL A  57      52.021 -23.562  64.556  1.00  0.39           N  
ATOM    827  CA  VAL A  57      51.695 -22.206  64.994  1.00  0.39           C  
ATOM    828  C   VAL A  57      52.728 -21.182  64.510  1.00  0.39           C  
ATOM    829  O   VAL A  57      52.646 -19.999  64.907  1.00  0.39           O  
ATOM    830  CB  VAL A  57      51.363 -22.094  66.494  1.00  0.39           C  
ATOM    831  CG1 VAL A  57      50.034 -22.819  66.714  1.00  0.39           C  
ATOM    832  CG2 VAL A  57      52.439 -22.532  67.477  1.00  0.39           C  
ATOM    833  H01 VAL A  57      50.758 -21.949  64.501  1.00  0.39           H  
ATOM    834  H02 VAL A  57      51.294 -21.032  66.728  1.00  0.39           H  
ATOM    835  H03 VAL A  57      49.270 -22.379  66.073  1.00  0.39           H  
ATOM    836  H04 VAL A  57      50.150 -23.874  66.468  1.00  0.39           H  
ATOM    837  H05 VAL A  57      52.802 -24.026  64.998  1.00  0.39           H  
ATOM    838  H06 VAL A  57      49.734 -22.720  67.757  1.00  0.39           H  
ATOM    839  H07 VAL A  57      53.291 -21.855  67.408  1.00  0.39           H  
ATOM    840  H08 VAL A  57      52.038 -22.508  68.490  1.00  0.39           H  
ATOM    841  H09 VAL A  57      52.761 -23.545  67.237  1.00  0.39           H  
ATOM    842  N   GLY A  58      53.610 -21.730  63.675  1.00  0.27           N  
ATOM    843  CA  GLY A  58      54.646 -20.917  63.028  1.00  0.27           C  
ATOM    844  C   GLY A  58      53.787 -20.235  61.930  1.00  0.27           C  
ATOM    845  O   GLY A  58      52.761 -20.741  61.384  1.00  0.27           O  
ATOM    846  H01 GLY A  58      55.510 -21.472  62.663  1.00  0.27           H  
ATOM    847  H02 GLY A  58      55.082 -20.191  63.714  1.00  0.27           H  
ATOM    848  H10 GLY A  58      53.565 -22.721  63.484  1.00  0.27           H  
ATOM    849  N   ASP A  59      54.172 -18.999  61.661  1.00  0.36           N  
ATOM    850  CA  ASP A  59      53.552 -18.185  60.622  1.00  0.36           C  
ATOM    851  C   ASP A  59      52.084 -17.836  60.633  1.00  0.36           C  
ATOM    852  O   ASP A  59      51.488 -17.625  59.533  1.00  0.36           O  
ATOM    853  CB  ASP A  59      53.877 -18.885  59.278  1.00  0.36           C  
ATOM    854  CG  ASP A  59      54.300 -17.808  58.264  1.00  0.36           C  
ATOM    855  OD1 ASP A  59      55.382 -17.210  58.453  1.00  0.36           O  
ATOM    856  OD2 ASP A  59      53.453 -17.657  57.352  1.00  0.36           O  
ATOM    857  H01 ASP A  59      53.980 -17.200  60.809  1.00  0.36           H  
ATOM    858  H02 ASP A  59      53.002 -19.422  58.913  1.00  0.36           H  
ATOM    859  H03 ASP A  59      54.929 -18.601  62.199  1.00  0.36           H  
ATOM    860  H04 ASP A  59      54.689 -19.598  59.420  1.00  0.36           H  
ATOM    861  N   ILE A  60      51.580 -17.726  61.853  1.00  0.55           N  
ATOM    862  CA  ILE A  60      50.202 -17.339  62.127  1.00  0.55           C  
ATOM    863  C   ILE A  60      50.218 -16.040  62.980  1.00  0.55           C  
ATOM    864  O   ILE A  60      49.171 -15.376  62.990  1.00  0.55           O  
ATOM    865  CB  ILE A  60      49.274 -18.406  62.810  1.00  0.55           C  
ATOM    866  CG1 ILE A  60      49.643 -18.626  64.315  1.00  0.55           C  
ATOM    867  CG2 ILE A  60      49.241 -19.741  62.037  1.00  0.55           C  
ATOM    868  CD1 ILE A  60      48.650 -19.605  65.032  1.00  0.55           C  
ATOM    869  H01 ILE A  60      49.751 -17.204  61.144  1.00  0.55           H  
ATOM    870  H02 ILE A  60      48.264 -17.997  62.778  1.00  0.55           H  
ATOM    871  H03 ILE A  60      49.583 -17.661  64.818  1.00  0.55           H  
ATOM    872  H04 ILE A  60      50.649 -19.041  64.373  1.00  0.55           H  
ATOM    873  H05 ILE A  60      52.185 -17.921  62.638  1.00  0.55           H  
ATOM    874  H06 ILE A  60      49.025 -19.547  60.987  1.00  0.55           H  
ATOM    875  H07 ILE A  60      50.209 -20.235  62.123  1.00  0.55           H  
ATOM    876  H08 ILE A  60      48.466 -20.384  62.454  1.00  0.55           H  
ATOM    877  H09 ILE A  60      47.709 -19.635  64.482  1.00  0.55           H  
ATOM    878  H10 ILE A  60      49.084 -20.605  65.064  1.00  0.55           H  
ATOM    879  H11 ILE A  60      48.465 -19.256  66.048  1.00  0.55           H  
ATOM    880  N   ILE A  61      51.349 -15.706  63.572  1.00  0.60           N  
ATOM    881  CA  ILE A  61      51.286 -14.497  64.438  1.00  0.60           C  
ATOM    882  C   ILE A  61      50.633 -13.280  63.820  1.00  0.60           C  
ATOM    883  O   ILE A  61      49.768 -12.591  64.415  1.00  0.60           O  
ATOM    884  CB  ILE A  61      52.654 -14.308  65.177  1.00  0.60           C  
ATOM    885  CG1 ILE A  61      52.315 -13.622  66.526  1.00  0.60           C  
ATOM    886  CG2 ILE A  61      53.750 -13.567  64.389  1.00  0.60           C  
ATOM    887  CD1 ILE A  61      53.586 -13.197  67.334  1.00  0.60           C  
ATOM    888  H01 ILE A  61      50.551 -14.668  65.225  1.00  0.60           H  
ATOM    889  H02 ILE A  61      53.117 -15.285  65.315  1.00  0.60           H  
ATOM    890  H03 ILE A  61      51.772 -14.347  67.132  1.00  0.60           H  
ATOM    891  H04 ILE A  61      51.718 -12.733  66.324  1.00  0.60           H  
ATOM    892  H05 ILE A  61      54.659 -14.168  64.380  1.00  0.60           H  
ATOM    893  H06 ILE A  61      53.414 -13.402  63.365  1.00  0.60           H  
ATOM    894  H07 ILE A  61      53.954 -12.607  64.864  1.00  0.60           H  
ATOM    895  H08 ILE A  61      54.369 -12.886  66.642  1.00  0.60           H  
ATOM    896  H09 ILE A  61      53.336 -12.367  67.995  1.00  0.60           H  
ATOM    897  H10 ILE A  61      53.940 -14.041  67.926  1.00  0.60           H  
ATOM    898  H12 ILE A  61      52.200 -16.235  63.446  1.00  0.60           H  
ATOM    899  N   HIS A  62      50.996 -12.934  62.607  1.00  0.69           N  
ATOM    900  CA  HIS A  62      50.483 -11.762  61.892  1.00  0.69           C  
ATOM    901  C   HIS A  62      49.125 -11.937  61.243  1.00  0.69           C  
ATOM    902  O   HIS A  62      48.648 -10.924  60.719  1.00  0.69           O  
ATOM    903  CB  HIS A  62      51.487 -11.311  60.782  1.00  0.69           C  
ATOM    904  CG  HIS A  62      51.885 -12.544  59.992  1.00  0.69           C  
ATOM    905  CD2 HIS A  62      52.968 -13.331  60.199  1.00  0.69           C  
ATOM    906  ND1 HIS A  62      51.184 -13.088  58.944  1.00  0.69           N  
ATOM    907  CE1 HIS A  62      51.812 -14.155  58.521  1.00  0.69           C  
ATOM    908  NE2 HIS A  62      52.883 -14.322  59.264  1.00  0.69           N  
ATOM    909  H01 HIS A  62      50.368 -11.010  62.673  1.00  0.69           H  
ATOM    910  H02 HIS A  62      52.365 -10.844  61.228  1.00  0.69           H  
ATOM    911  H03 HIS A  62      51.011 -10.584  60.123  1.00  0.69           H  
ATOM    912  H04 HIS A  62      53.744 -13.200  60.953  1.00  0.69           H  
ATOM    913  H05 HIS A  62      51.501 -14.795  57.695  1.00  0.69           H  
ATOM    914  H06 HIS A  62      53.548 -15.075  59.158  1.00  0.69           H  
ATOM    915  H11 HIS A  62      51.674 -13.514  62.135  1.00  0.69           H  
ATOM    916  N   ARG A  63      48.508 -13.089  61.310  1.00  0.54           N  
ATOM    917  CA  ARG A  63      47.218 -13.333  60.669  1.00  0.54           C  
ATOM    918  C   ARG A  63      45.947 -13.109  61.458  1.00  0.54           C  
ATOM    919  O   ARG A  63      45.917 -13.407  62.653  1.00  0.54           O  
ATOM    920  CB  ARG A  63      47.131 -14.830  60.290  1.00  0.54           C  
ATOM    921  CG  ARG A  63      48.383 -15.524  59.795  1.00  0.54           C  
ATOM    922  CD  ARG A  63      48.532 -15.416  58.311  1.00  0.54           C  
ATOM    923  NE  ARG A  63      47.367 -16.033  57.637  1.00  0.54           N  
ATOM    924  CZ  ARG A  63      46.694 -15.302  56.715  1.00  0.54           C  
ATOM    925  NH1 ARG A  63      47.130 -14.065  56.423  1.00  0.54           N  
ATOM    926  NH2 ARG A  63      45.586 -15.761  56.134  1.00  0.54           N  
ATOM    927  H01 ARG A  63      47.233 -12.598  59.864  1.00  0.54           H  
ATOM    928  H02 ARG A  63      46.459 -14.849  59.432  1.00  0.54           H  
ATOM    929  H03 ARG A  63      46.793 -15.368  61.176  1.00  0.54           H  
ATOM    930  H04 ARG A  63      48.306 -16.581  60.050  1.00  0.54           H  
ATOM    931  H05 ARG A  63      49.251 -15.068  60.271  1.00  0.54           H  
ATOM    932  H06 ARG A  63      49.439 -15.937  58.005  1.00  0.54           H  
ATOM    933  H07 ARG A  63      48.942 -13.841  61.826  1.00  0.54           H  
ATOM    934  H08 ARG A  63      48.597 -14.365  58.030  1.00  0.54           H  
ATOM    935  H09 ARG A  63      47.081 -16.976  57.859  1.00  0.54           H  
ATOM    936  H10 ARG A  63      46.630 -13.498  55.753  1.00  0.54           H  
ATOM    937  H11 ARG A  63      47.958 -13.702  56.874  1.00  0.54           H  
ATOM    938  H12 ARG A  63      45.240 -16.682  56.363  1.00  0.54           H  
ATOM    939  H13 ARG A  63      45.092 -15.188  55.465  1.00  0.54           H  
ATOM    940  N   GLY A  64      44.914 -12.703  60.777  1.00  0.52           N  
ATOM    941  CA  GLY A  64      43.579 -12.477  61.294  1.00  0.52           C  
ATOM    942  C   GLY A  64      42.836 -13.811  61.406  1.00  0.52           C  
ATOM    943  O   GLY A  64      43.375 -14.856  61.037  1.00  0.52           O  
ATOM    944  H01 GLY A  64      43.037 -11.818  60.616  1.00  0.52           H  
ATOM    945  H02 GLY A  64      43.645 -12.014  62.279  1.00  0.52           H  
ATOM    946  H14 GLY A  64      45.057 -12.529  59.793  1.00  0.52           H  
ATOM    947  N   GLY A  65      41.607 -13.770  61.883  1.00  0.45           N  
ATOM    948  CA  GLY A  65      40.766 -14.957  62.040  1.00  0.45           C  
ATOM    949  C   GLY A  65      41.444 -15.920  63.029  1.00  0.45           C  
ATOM    950  O   GLY A  65      42.366 -15.579  63.793  1.00  0.45           O  
ATOM    951  H01 GLY A  65      40.637 -15.448  61.076  1.00  0.45           H  
ATOM    952  H02 GLY A  65      39.788 -14.666  62.424  1.00  0.45           H  
ATOM    953  H03 GLY A  65      41.227 -12.874  62.154  1.00  0.45           H  
ATOM    954  N   THR A  66      40.925 -17.147  62.980  1.00  0.58           N  
ATOM    955  CA  THR A  66      41.440 -18.229  63.822  1.00  0.58           C  
ATOM    956  C   THR A  66      41.666 -19.466  62.981  1.00  0.58           C  
ATOM    957  O   THR A  66      40.709 -19.905  62.322  1.00  0.58           O  
ATOM    958  CB  THR A  66      40.338 -18.484  64.944  1.00  0.58           C  
ATOM    959  CG2 THR A  66      38.914 -18.529  64.382  1.00  0.58           C  
ATOM    960  OG1 THR A  66      40.749 -19.687  65.668  1.00  0.58           O  
ATOM    961  H01 THR A  66      42.396 -17.973  64.278  1.00  0.58           H  
ATOM    962  H02 THR A  66      40.286 -17.648  65.641  1.00  0.58           H  
ATOM    963  H03 THR A  66      40.160 -17.335  62.348  1.00  0.58           H  
ATOM    964  H04 THR A  66      38.279 -17.847  64.947  1.00  0.58           H  
ATOM    965  H05 THR A  66      38.927 -18.229  63.334  1.00  0.58           H  
ATOM    966  H06 THR A  66      38.522 -19.543  64.465  1.00  0.58           H  
ATOM    967  H07 THR A  66      40.918 -20.395  65.043  1.00  0.58           H  
ATOM    968  N   ILE A  67      42.872 -20.001  63.049  1.00  0.77           N  
ATOM    969  CA  ILE A  67      43.174 -21.240  62.335  1.00  0.77           C  
ATOM    970  C   ILE A  67      42.397 -22.443  62.899  1.00  0.77           C  
ATOM    971  O   ILE A  67      42.476 -23.492  62.214  1.00  0.77           O  
ATOM    972  CB  ILE A  67      44.692 -21.602  62.380  1.00  0.77           C  
ATOM    973  CG1 ILE A  67      45.107 -21.993  63.816  1.00  0.77           C  
ATOM    974  CG2 ILE A  67      45.563 -20.472  61.780  1.00  0.77           C  
ATOM    975  CD1 ILE A  67      46.578 -22.555  63.919  1.00  0.77           C  
ATOM    976  H01 ILE A  67      42.870 -21.047  61.306  1.00  0.77           H  
ATOM    977  H02 ILE A  67      44.865 -22.474  61.749  1.00  0.77           H  
ATOM    978  H03 ILE A  67      44.437 -22.792  64.135  1.00  0.77           H  
ATOM    979  H04 ILE A  67      45.030 -21.110  64.450  1.00  0.77           H  
ATOM    980  H05 ILE A  67      46.525 -20.881  61.470  1.00  0.77           H  
ATOM    981  H06 ILE A  67      45.057 -20.042  60.916  1.00  0.77           H  
ATOM    982  H07 ILE A  67      45.723 -19.698  62.531  1.00  0.77           H  
ATOM    983  H08 ILE A  67      43.590 -19.551  63.598  1.00  0.77           H  
ATOM    984  H09 ILE A  67      47.234 -21.783  64.320  1.00  0.77           H  
ATOM    985  H10 ILE A  67      46.591 -23.422  64.580  1.00  0.77           H  
ATOM    986  H11 ILE A  67      46.926 -22.848  62.928  1.00  0.77           H  
ATOM    987  N   LEU A  68      41.763 -22.371  64.055  1.00  0.65           N  
ATOM    988  CA  LEU A  68      41.020 -23.496  64.627  1.00  0.65           C  
ATOM    989  C   LEU A  68      39.546 -23.346  64.249  1.00  0.65           C  
ATOM    990  O   LEU A  68      38.816 -24.296  64.590  1.00  0.65           O  
ATOM    991  CB  LEU A  68      41.153 -23.601  66.143  1.00  0.65           C  
ATOM    992  CG  LEU A  68      42.487 -23.706  66.832  1.00  0.65           C  
ATOM    993  CD1 LEU A  68      42.274 -23.747  68.339  1.00  0.65           C  
ATOM    994  CD2 LEU A  68      43.274 -24.934  66.364  1.00  0.65           C  
ATOM    995  H01 LEU A  68      41.445 -24.413  64.218  1.00  0.65           H  
ATOM    996  H02 LEU A  68      40.723 -24.584  66.337  1.00  0.65           H  
ATOM    997  H03 LEU A  68      40.669 -22.714  66.552  1.00  0.65           H  
ATOM    998  H04 LEU A  68      43.079 -22.829  66.570  1.00  0.65           H  
ATOM    999  H05 LEU A  68      41.221 -23.934  68.552  1.00  0.65           H  
ATOM   1000  H06 LEU A  68      42.878 -24.545  68.770  1.00  0.65           H  
ATOM   1001  H07 LEU A  68      42.568 -22.792  68.774  1.00  0.65           H  
ATOM   1002  H08 LEU A  68      44.241 -24.959  66.867  1.00  0.65           H  
ATOM   1003  H09 LEU A  68      42.716 -25.838  66.607  1.00  0.65           H  
ATOM   1004  H10 LEU A  68      43.427 -24.879  65.286  1.00  0.65           H  
ATOM   1005  H12 LEU A  68      41.792 -21.501  64.568  1.00  0.65           H  
ATOM   1006  N   TYR A  69      39.191 -22.239  63.610  1.00  0.81           N  
ATOM   1007  CA  TYR A  69      37.788 -22.013  63.221  1.00  0.81           C  
ATOM   1008  C   TYR A  69      36.989 -21.774  64.515  1.00  0.81           C  
ATOM   1009  O   TYR A  69      37.515 -21.904  65.632  1.00  0.81           O  
ATOM   1010  CB  TYR A  69      37.125 -23.146  62.392  1.00  0.81           C  
ATOM   1011  CG  TYR A  69      37.953 -23.426  61.159  1.00  0.81           C  
ATOM   1012  CD1 TYR A  69      37.970 -22.546  60.078  1.00  0.81           C  
ATOM   1013  CD2 TYR A  69      38.762 -24.559  61.097  1.00  0.81           C  
ATOM   1014  CE1 TYR A  69      38.762 -22.781  58.959  1.00  0.81           C  
ATOM   1015  CE2 TYR A  69      39.566 -24.805  59.988  1.00  0.81           C  
ATOM   1016  CZ  TYR A  69      39.569 -23.921  58.916  1.00  0.81           C  
ATOM   1017  OH  TYR A  69      40.362 -24.223  57.847  1.00  0.81           O  
ATOM   1018  H01 TYR A  69      37.781 -21.155  62.549  1.00  0.81           H  
ATOM   1019  H02 TYR A  69      36.124 -22.835  62.092  1.00  0.81           H  
ATOM   1020  H03 TYR A  69      37.060 -24.049  62.999  1.00  0.81           H  
ATOM   1021  H04 TYR A  69      37.347 -21.652  60.110  1.00  0.81           H  
ATOM   1022  H05 TYR A  69      38.765 -25.263  61.929  1.00  0.81           H  
ATOM   1023  H06 TYR A  69      38.753 -22.082  58.123  1.00  0.81           H  
ATOM   1024  H07 TYR A  69      40.196 -25.694  59.960  1.00  0.81           H  
ATOM   1025  H08 TYR A  69      40.475 -23.442  57.301  1.00  0.81           H  
ATOM   1026  H11 TYR A  69      39.890 -21.544  63.388  1.00  0.81           H  
ATOM   1027  N   THR A  70      35.733 -21.458  64.291  1.00  0.78           N  
ATOM   1028  CA  THR A  70      34.777 -21.149  65.349  1.00  0.78           C  
ATOM   1029  C   THR A  70      33.381 -21.480  64.830  1.00  0.78           C  
ATOM   1030  O   THR A  70      33.078 -21.382  63.634  1.00  0.78           O  
ATOM   1031  CB  THR A  70      34.878 -19.652  65.853  1.00  0.78           C  
ATOM   1032  CG2 THR A  70      34.858 -18.565  64.768  1.00  0.78           C  
ATOM   1033  OG1 THR A  70      33.752 -19.439  66.760  1.00  0.78           O  
ATOM   1034  H01 THR A  70      35.007 -21.755  66.225  1.00  0.78           H  
ATOM   1035  H02 THR A  70      35.857 -19.545  66.320  1.00  0.78           H  
ATOM   1036  H03 THR A  70      35.039 -17.592  65.226  1.00  0.78           H  
ATOM   1037  H04 THR A  70      35.636 -18.770  64.033  1.00  0.78           H  
ATOM   1038  H05 THR A  70      33.885 -18.560  64.276  1.00  0.78           H  
ATOM   1039  H06 THR A  70      33.563 -18.500  66.821  1.00  0.78           H  
ATOM   1040  H09 THR A  70      35.412 -21.427  63.334  1.00  0.78           H  
ATOM   1041  N   ALA A  71      32.542 -21.852  65.778  1.00  0.86           N  
ATOM   1042  CA  ALA A  71      31.159 -22.229  65.459  1.00  0.86           C  
ATOM   1043  C   ALA A  71      30.259 -21.982  66.660  1.00  0.86           C  
ATOM   1044  O   ALA A  71      30.724 -21.859  67.792  1.00  0.86           O  
ATOM   1045  CB  ALA A  71      31.175 -23.690  65.011  1.00  0.86           C  
ATOM   1046  H01 ALA A  71      30.751 -21.621  64.651  1.00  0.86           H  
ATOM   1047  H02 ALA A  71      32.123 -23.908  64.520  1.00  0.86           H  
ATOM   1048  H03 ALA A  71      31.058 -24.338  65.880  1.00  0.86           H  
ATOM   1049  H04 ALA A  71      30.356 -23.866  64.313  1.00  0.86           H  
ATOM   1050  H07 ALA A  71      32.856 -21.878  66.738  1.00  0.86           H  
ATOM   1051  N   ARG A  72      28.989 -21.885  66.348  1.00  0.91           N  
ATOM   1052  CA  ARG A  72      27.923 -21.661  67.335  1.00  0.91           C  
ATOM   1053  C   ARG A  72      27.381 -23.042  67.716  1.00  0.91           C  
ATOM   1054  O   ARG A  72      26.901 -23.744  66.809  1.00  0.91           O  
ATOM   1055  CB  ARG A  72      26.920 -20.715  66.692  1.00  0.91           C  
ATOM   1056  CG  ARG A  72      26.943 -19.238  66.981  1.00  0.91           C  
ATOM   1057  CD  ARG A  72      28.091 -18.702  67.769  1.00  0.91           C  
ATOM   1058  NE  ARG A  72      27.913 -17.285  68.105  1.00  0.91           N  
ATOM   1059  CZ  ARG A  72      28.308 -16.265  67.330  1.00  0.91           C  
ATOM   1060  NH1 ARG A  72      28.914 -16.455  66.160  1.00  0.91           N  
ATOM   1061  NH2 ARG A  72      28.105 -15.015  67.753  1.00  0.91           N  
ATOM   1062  H01 ARG A  72      28.239 -21.186  68.264  1.00  0.91           H  
ATOM   1063  H02 ARG A  72      25.978 -21.029  67.141  1.00  0.91           H  
ATOM   1064  H03 ARG A  72      27.042 -20.821  65.614  1.00  0.91           H  
ATOM   1065  H04 ARG A  72      26.072 -19.069  67.614  1.00  0.91           H  
ATOM   1066  H05 ARG A  72      28.729 -21.969  65.376  1.00  0.91           H  
ATOM   1067  H06 ARG A  72      26.934 -18.718  66.023  1.00  0.91           H  
ATOM   1068  H07 ARG A  72      28.990 -18.793  67.159  1.00  0.91           H  
ATOM   1069  H08 ARG A  72      28.183 -19.274  68.692  1.00  0.91           H  
ATOM   1070  H09 ARG A  72      27.462 -17.063  68.981  1.00  0.91           H  
ATOM   1071  H10 ARG A  72      29.204 -15.661  65.607  1.00  0.91           H  
ATOM   1072  H11 ARG A  72      29.083 -17.393  65.825  1.00  0.91           H  
ATOM   1073  H12 ARG A  72      27.653 -14.849  68.641  1.00  0.91           H  
ATOM   1074  H13 ARG A  72      28.403 -14.235  67.185  1.00  0.91           H  
ATOM   1075  N   CYS A  73      27.476 -23.418  68.985  1.00  0.51           N  
ATOM   1076  CA  CYS A  73      26.984 -24.711  69.497  1.00  0.51           C  
ATOM   1077  C   CYS A  73      25.918 -24.545  70.588  1.00  0.51           C  
ATOM   1078  O   CYS A  73      26.191 -24.498  71.805  1.00  0.51           O  
ATOM   1079  CB  CYS A  73      28.097 -25.617  70.033  1.00  0.51           C  
ATOM   1080  SG  CYS A  73      27.702 -27.397  70.187  1.00  0.51           S  
ATOM   1081  H01 CYS A  73      26.538 -25.191  68.626  1.00  0.51           H  
ATOM   1082  H02 CYS A  73      28.280 -25.275  71.051  1.00  0.51           H  
ATOM   1083  H03 CYS A  73      28.951 -25.524  69.363  1.00  0.51           H  
ATOM   1084  H04 CYS A  73      27.629 -27.729  71.483  1.00  0.51           H  
ATOM   1085  H14 CYS A  73      27.910 -22.782  69.638  1.00  0.51           H  
ATOM   1086  N   PRO A  74      24.671 -24.500  70.152  1.00  0.65           N  
ATOM   1087  CA  PRO A  74      23.514 -24.370  71.044  1.00  0.65           C  
ATOM   1088  C   PRO A  74      23.187 -25.697  71.718  1.00  0.65           C  
ATOM   1089  O   PRO A  74      22.217 -25.737  72.496  1.00  0.65           O  
ATOM   1090  CB  PRO A  74      22.393 -23.829  70.153  1.00  0.65           C  
ATOM   1091  CG  PRO A  74      22.913 -23.780  68.744  1.00  0.65           C  
ATOM   1092  CD  PRO A  74      24.226 -24.561  68.739  1.00  0.65           C  
ATOM   1093  H01 PRO A  74      22.089 -22.835  70.483  1.00  0.65           H  
ATOM   1094  H02 PRO A  74      21.525 -24.486  70.207  1.00  0.65           H  
ATOM   1095  H03 PRO A  74      23.065 -22.752  68.416  1.00  0.65           H  
ATOM   1096  H04 PRO A  74      22.198 -24.240  68.062  1.00  0.65           H  
ATOM   1097  H05 PRO A  74      23.691 -23.693  71.880  1.00  0.65           H  
ATOM   1098  H06 PRO A  74      24.111 -25.582  68.374  1.00  0.65           H  
ATOM   1099  H07 PRO A  74      24.956 -24.092  68.079  1.00  0.65           H  
ATOM   1100  N   GLU A  75      23.919 -26.746  71.420  1.00  0.63           N  
ATOM   1101  CA  GLU A  75      23.767 -28.097  71.961  1.00  0.63           C  
ATOM   1102  C   GLU A  75      24.704 -28.227  73.178  1.00  0.63           C  
ATOM   1103  O   GLU A  75      24.653 -29.272  73.869  1.00  0.63           O  
ATOM   1104  CB  GLU A  75      24.176 -29.236  71.053  1.00  0.63           C  
ATOM   1105  CG  GLU A  75      23.666 -30.390  70.287  1.00  0.63           C  
ATOM   1106  CD  GLU A  75      23.167 -30.467  68.877  1.00  0.63           C  
ATOM   1107  OE1 GLU A  75      22.085 -30.896  68.442  1.00  0.63           O  
ATOM   1108  OE2 GLU A  75      24.004 -30.017  68.037  1.00  0.63           O  
ATOM   1109  H01 GLU A  75      22.699 -28.191  72.157  1.00  0.63           H  
ATOM   1110  H02 GLU A  75      24.378 -29.874  71.914  1.00  0.63           H  
ATOM   1111  H03 GLU A  75      24.682 -28.684  70.261  1.00  0.63           H  
ATOM   1112  H04 GLU A  75      22.700 -30.475  70.785  1.00  0.63           H  
ATOM   1113  H05 GLU A  75      24.481 -31.113  70.321  1.00  0.63           H  
ATOM   1114  H08 GLU A  75      24.662 -26.606  70.750  1.00  0.63           H  
ATOM   1115  N   PHE A  76      25.545 -27.228  73.400  1.00  0.32           N  
ATOM   1116  CA  PHE A  76      26.531 -27.240  74.507  1.00  0.32           C  
ATOM   1117  C   PHE A  76      25.934 -26.614  75.772  1.00  0.32           C  
ATOM   1118  O   PHE A  76      26.516 -26.654  76.874  1.00  0.32           O  
ATOM   1119  CB  PHE A  76      27.899 -26.649  74.117  1.00  0.32           C  
ATOM   1120  CG  PHE A  76      29.042 -27.027  75.024  1.00  0.32           C  
ATOM   1121  CD1 PHE A  76      29.622 -28.298  74.957  1.00  0.32           C  
ATOM   1122  CD2 PHE A  76      29.528 -26.122  75.978  1.00  0.32           C  
ATOM   1123  CE1 PHE A  76      30.676 -28.658  75.802  1.00  0.32           C  
ATOM   1124  CE2 PHE A  76      30.574 -26.452  76.841  1.00  0.32           C  
ATOM   1125  CZ  PHE A  76      31.155 -27.736  76.743  1.00  0.32           C  
ATOM   1126  H01 PHE A  76      26.748 -28.284  74.735  1.00  0.32           H  
ATOM   1127  H02 PHE A  76      27.795 -25.567  74.196  1.00  0.32           H  
ATOM   1128  H03 PHE A  76      28.140 -26.989  73.110  1.00  0.32           H  
ATOM   1129  H04 PHE A  76      29.246 -29.021  74.233  1.00  0.32           H  
ATOM   1130  H05 PHE A  76      29.076 -25.133  76.048  1.00  0.32           H  
ATOM   1131  H06 PHE A  76      25.513 -26.424  72.789  1.00  0.32           H  
ATOM   1132  H07 PHE A  76      31.123 -29.650  75.730  1.00  0.32           H  
ATOM   1133  H08 PHE A  76      30.936 -25.733  77.576  1.00  0.32           H  
ATOM   1134  H09 PHE A  76      31.979 -28.011  77.402  1.00  0.32           H  
ATOM   1135  N   LYS A  77      24.762 -26.050  75.592  1.00  0.35           N  
ATOM   1136  CA  LYS A  77      23.985 -25.408  76.664  1.00  0.35           C  
ATOM   1137  C   LYS A  77      23.343 -26.503  77.531  1.00  0.35           C  
ATOM   1138  O   LYS A  77      23.056 -26.396  78.727  1.00  0.35           O  
ATOM   1139  CB  LYS A  77      22.905 -24.567  75.994  1.00  0.35           C  
ATOM   1140  CG  LYS A  77      23.455 -23.707  74.842  1.00  0.35           C  
ATOM   1141  CD  LYS A  77      23.608 -22.291  75.388  1.00  0.35           C  
ATOM   1142  CE  LYS A  77      22.773 -21.336  74.559  1.00  0.35           C  
ATOM   1143  NZ  LYS A  77      21.978 -20.489  75.499  1.00  0.35           N  
ATOM   1144  H01 LYS A  77      24.613 -24.782  77.298  1.00  0.35           H  
ATOM   1145  H02 LYS A  77      22.499 -23.891  76.746  1.00  0.35           H  
ATOM   1146  H03 LYS A  77      22.138 -25.233  75.598  1.00  0.35           H  
ATOM   1147  H04 LYS A  77      22.784 -23.726  73.983  1.00  0.35           H  
ATOM   1148  H05 LYS A  77      24.421 -24.090  74.514  1.00  0.35           H  
ATOM   1149  H06 LYS A  77      24.656 -21.994  75.338  1.00  0.35           H  
ATOM   1150  H07 LYS A  77      23.272 -22.262  76.425  1.00  0.35           H  
ATOM   1151  H08 LYS A  77      22.111 -21.890  73.893  1.00  0.35           H  
ATOM   1152  H09 LYS A  77      23.423 -20.707  73.951  1.00  0.35           H  
ATOM   1153  H10 LYS A  77      24.370 -26.057  74.661  1.00  0.35           H  
ATOM   1154  H11 LYS A  77      21.069 -20.905  75.639  1.00  0.35           H  
ATOM   1155  H12 LYS A  77      22.459 -20.426  76.385  1.00  0.35           H  
ATOM   1156  H13 LYS A  77      21.868 -19.564  75.108  1.00  0.35           H  
ATOM   1157  N   THR A  78      23.102 -27.611  76.873  1.00  0.48           N  
ATOM   1158  CA  THR A  78      22.534 -28.869  77.260  1.00  0.48           C  
ATOM   1159  C   THR A  78      23.507 -29.703  78.081  1.00  0.48           C  
ATOM   1160  O   THR A  78      24.717 -29.727  77.804  1.00  0.48           O  
ATOM   1161  CB  THR A  78      22.221 -29.685  75.923  1.00  0.48           C  
ATOM   1162  CG2 THR A  78      22.097 -31.196  76.063  1.00  0.48           C  
ATOM   1163  OG1 THR A  78      21.015 -29.087  75.342  1.00  0.48           O  
ATOM   1164  H01 THR A  78      21.645 -28.677  77.861  1.00  0.48           H  
ATOM   1165  H02 THR A  78      23.089 -29.595  75.270  1.00  0.48           H  
ATOM   1166  H03 THR A  78      21.154 -31.524  75.627  1.00  0.48           H  
ATOM   1167  H04 THR A  78      22.924 -31.679  75.543  1.00  0.48           H  
ATOM   1168  H05 THR A  78      22.123 -31.467  77.118  1.00  0.48           H  
ATOM   1169  H06 THR A  78      20.711 -29.627  74.609  1.00  0.48           H  
ATOM   1170  H14 THR A  78      23.370 -27.570  75.900  1.00  0.48           H  
ATOM   1171  N   GLU A  79      22.933 -30.394  79.038  1.00  0.38           N  
ATOM   1172  CA  GLU A  79      23.669 -31.291  79.946  1.00  0.38           C  
ATOM   1173  C   GLU A  79      24.400 -32.311  79.075  1.00  0.38           C  
ATOM   1174  O   GLU A  79      25.629 -32.457  79.119  1.00  0.38           O  
ATOM   1175  CB  GLU A  79      22.729 -31.996  80.916  1.00  0.38           C  
ATOM   1176  CG  GLU A  79      22.232 -31.273  82.152  1.00  0.38           C  
ATOM   1177  CD  GLU A  79      21.308 -30.099  82.030  1.00  0.38           C  
ATOM   1178  OE1 GLU A  79      20.737 -29.730  81.011  1.00  0.38           O  
ATOM   1179  OE2 GLU A  79      21.157 -29.484  83.120  1.00  0.38           O  
ATOM   1180  H01 GLU A  79      24.371 -30.717  80.551  1.00  0.38           H  
ATOM   1181  H02 GLU A  79      23.347 -32.795  81.326  1.00  0.38           H  
ATOM   1182  H03 GLU A  79      21.847 -32.287  80.345  1.00  0.38           H  
ATOM   1183  H04 GLU A  79      23.141 -30.827  82.555  1.00  0.38           H  
ATOM   1184  H05 GLU A  79      21.716 -32.015  82.761  1.00  0.38           H  
ATOM   1185  H07 GLU A  79      21.934 -30.306  79.158  1.00  0.38           H  
ATOM   1186  N   GLU A  80      23.589 -32.972  78.264  1.00  0.30           N  
ATOM   1187  CA  GLU A  80      24.024 -34.014  77.322  1.00  0.30           C  
ATOM   1188  C   GLU A  80      25.252 -33.546  76.541  1.00  0.30           C  
ATOM   1189  O   GLU A  80      26.259 -34.265  76.440  1.00  0.30           O  
ATOM   1190  CB  GLU A  80      22.905 -34.427  76.363  1.00  0.30           C  
ATOM   1191  CG  GLU A  80      21.470 -34.342  76.872  1.00  0.30           C  
ATOM   1192  CD  GLU A  80      20.957 -35.251  77.939  1.00  0.30           C  
ATOM   1193  OE1 GLU A  80      20.070 -34.938  78.734  1.00  0.30           O  
ATOM   1194  OE2 GLU A  80      21.454 -36.413  78.004  1.00  0.30           O  
ATOM   1195  H01 GLU A  80      24.288 -34.894  77.909  1.00  0.30           H  
ATOM   1196  H02 GLU A  80      23.072 -35.489  76.185  1.00  0.30           H  
ATOM   1197  H03 GLU A  80      22.977 -33.789  75.482  1.00  0.30           H  
ATOM   1198  H04 GLU A  80      20.898 -34.663  76.002  1.00  0.30           H  
ATOM   1199  H05 GLU A  80      21.337 -33.326  77.245  1.00  0.30           H  
ATOM   1200  H06 GLU A  80      22.605 -32.745  78.294  1.00  0.30           H  
ATOM   1201  N   GLY A  81      25.111 -32.328  76.047  1.00  0.27           N  
ATOM   1202  CA  GLY A  81      26.091 -31.565  75.255  1.00  0.27           C  
ATOM   1203  C   GLY A  81      27.407 -31.473  76.038  1.00  0.27           C  
ATOM   1204  O   GLY A  81      28.455 -31.922  75.534  1.00  0.27           O  
ATOM   1205  H01 GLY A  81      25.707 -30.563  75.063  1.00  0.27           H  
ATOM   1206  H02 GLY A  81      26.265 -32.070  74.305  1.00  0.27           H  
ATOM   1207  H06 GLY A  81      24.231 -31.868  76.234  1.00  0.27           H  
ATOM   1208  N   GLN A  82      27.280 -30.920  77.237  1.00  0.24           N  
ATOM   1209  CA  GLN A  82      28.480 -30.803  78.082  1.00  0.24           C  
ATOM   1210  C   GLN A  82      29.000 -32.200  78.420  1.00  0.24           C  
ATOM   1211  O   GLN A  82      30.205 -32.314  78.707  1.00  0.24           O  
ATOM   1212  CB  GLN A  82      28.285 -29.963  79.331  1.00  0.24           C  
ATOM   1213  CG  GLN A  82      27.836 -28.533  79.076  1.00  0.24           C  
ATOM   1214  CD  GLN A  82      26.939 -28.074  80.197  1.00  0.24           C  
ATOM   1215  NE2 GLN A  82      26.118 -27.047  80.032  1.00  0.24           N  
ATOM   1216  OE1 GLN A  82      26.999 -28.687  81.248  1.00  0.24           O  
ATOM   1217  H01 GLN A  82      29.225 -30.259  77.501  1.00  0.24           H  
ATOM   1218  H02 GLN A  82      29.262 -29.896  79.810  1.00  0.24           H  
ATOM   1219  H03 GLN A  82      26.383 -30.588  77.562  1.00  0.24           H  
ATOM   1220  H04 GLN A  82      27.533 -30.449  79.953  1.00  0.24           H  
ATOM   1221  H05 GLN A  82      27.288 -28.490  78.135  1.00  0.24           H  
ATOM   1222  H06 GLN A  82      28.709 -27.883  79.020  1.00  0.24           H  
ATOM   1223  H07 GLN A  82      25.521 -26.751  80.791  1.00  0.24           H  
ATOM   1224  H08 GLN A  82      26.090 -26.560  79.148  1.00  0.24           H  
ATOM   1225  N   LYS A  83      28.135 -33.197  78.375  1.00  0.25           N  
ATOM   1226  CA  LYS A  83      28.547 -34.582  78.685  1.00  0.25           C  
ATOM   1227  C   LYS A  83      29.395 -35.172  77.557  1.00  0.25           C  
ATOM   1228  O   LYS A  83      30.519 -35.672  77.752  1.00  0.25           O  
ATOM   1229  CB  LYS A  83      27.355 -35.480  78.980  1.00  0.25           C  
ATOM   1230  CG  LYS A  83      26.758 -35.298  80.379  1.00  0.25           C  
ATOM   1231  CD  LYS A  83      25.281 -35.666  80.385  1.00  0.25           C  
ATOM   1232  CE  LYS A  83      24.990 -37.155  80.453  1.00  0.25           C  
ATOM   1233  NZ  LYS A  83      23.607 -37.378  79.928  1.00  0.25           N  
ATOM   1234  H01 LYS A  83      29.156 -34.535  79.588  1.00  0.25           H  
ATOM   1235  H02 LYS A  83      27.718 -36.506  78.928  1.00  0.25           H  
ATOM   1236  H03 LYS A  83      26.577 -35.268  78.246  1.00  0.25           H  
ATOM   1237  H04 LYS A  83      26.860 -34.253  80.670  1.00  0.25           H  
ATOM   1238  H05 LYS A  83      27.290 -35.939  81.082  1.00  0.25           H  
ATOM   1239  H06 LYS A  83      24.878 -35.321  79.433  1.00  0.25           H  
ATOM   1240  H07 LYS A  83      24.817 -35.190  81.249  1.00  0.25           H  
ATOM   1241  H08 LYS A  83      25.067 -37.510  81.481  1.00  0.25           H  
ATOM   1242  H09 LYS A  83      27.175 -33.010  78.124  1.00  0.25           H  
ATOM   1243  H10 LYS A  83      25.710 -37.702  79.845  1.00  0.25           H  
ATOM   1244  H11 LYS A  83      23.006 -36.625  80.233  1.00  0.25           H  
ATOM   1245  H12 LYS A  83      23.629 -37.403  78.919  1.00  0.25           H  
ATOM   1246  H13 LYS A  83      23.251 -38.255  80.279  1.00  0.25           H  
ATOM   1247  N   LYS A  84      28.795 -35.074  76.382  1.00  0.25           N  
ATOM   1248  CA  LYS A  84      29.367 -35.551  75.118  1.00  0.25           C  
ATOM   1249  C   LYS A  84      30.749 -34.934  74.851  1.00  0.25           C  
ATOM   1250  O   LYS A  84      31.666 -35.658  74.418  1.00  0.25           O  
ATOM   1251  CB  LYS A  84      28.425 -35.228  73.972  1.00  0.25           C  
ATOM   1252  CG  LYS A  84      28.636 -36.031  72.691  1.00  0.25           C  
ATOM   1253  CD  LYS A  84      27.591 -35.616  71.667  1.00  0.25           C  
ATOM   1254  CE  LYS A  84      26.143 -35.778  72.072  1.00  0.25           C  
ATOM   1255  NZ  LYS A  84      25.248 -35.196  71.022  1.00  0.25           N  
ATOM   1256  H01 LYS A  84      29.495 -36.631  75.195  1.00  0.25           H  
ATOM   1257  H02 LYS A  84      28.627 -34.190  73.707  1.00  0.25           H  
ATOM   1258  H03 LYS A  84      27.406 -35.407  74.315  1.00  0.25           H  
ATOM   1259  H04 LYS A  84      28.539 -37.095  72.904  1.00  0.25           H  
ATOM   1260  H05 LYS A  84      29.633 -35.835  72.296  1.00  0.25           H  
ATOM   1261  H06 LYS A  84      27.730 -36.293  70.824  1.00  0.25           H  
ATOM   1262  H07 LYS A  84      27.754 -34.564  71.435  1.00  0.25           H  
ATOM   1263  H08 LYS A  84      25.975 -35.256  73.014  1.00  0.25           H  
ATOM   1264  H09 LYS A  84      25.918 -36.838  72.192  1.00  0.25           H  
ATOM   1265  H10 LYS A  84      24.424 -34.809  71.460  1.00  0.25           H  
ATOM   1266  H11 LYS A  84      25.740 -34.466  70.526  1.00  0.25           H  
ATOM   1267  H12 LYS A  84      24.975 -35.920  70.373  1.00  0.25           H  
ATOM   1268  H14 LYS A  84      27.882 -34.642  76.353  1.00  0.25           H  
ATOM   1269  N   GLY A  85      30.822 -33.642  75.144  1.00  0.20           N  
ATOM   1270  CA  GLY A  85      32.057 -32.872  74.952  1.00  0.20           C  
ATOM   1271  C   GLY A  85      33.058 -33.305  76.018  1.00  0.20           C  
ATOM   1272  O   GLY A  85      34.249 -33.494  75.710  1.00  0.20           O  
ATOM   1273  H01 GLY A  85      31.853 -31.805  75.038  1.00  0.20           H  
ATOM   1274  H02 GLY A  85      32.465 -33.068  73.960  1.00  0.20           H  
ATOM   1275  H13 GLY A  85      30.005 -33.175  75.510  1.00  0.20           H  
ATOM   1276  N   ILE A  86      32.541 -33.452  77.237  1.00  0.16           N  
ATOM   1277  CA  ILE A  86      33.426 -33.880  78.350  1.00  0.16           C  
ATOM   1278  C   ILE A  86      34.041 -35.262  78.078  1.00  0.16           C  
ATOM   1279  O   ILE A  86      35.183 -35.538  78.485  1.00  0.16           O  
ATOM   1280  CB  ILE A  86      32.754 -33.793  79.765  1.00  0.16           C  
ATOM   1281  CG1 ILE A  86      32.827 -32.308  80.215  1.00  0.16           C  
ATOM   1282  CG2 ILE A  86      33.386 -34.699  80.858  1.00  0.16           C  
ATOM   1283  CD1 ILE A  86      31.849 -31.942  81.347  1.00  0.16           C  
ATOM   1284  H01 ILE A  86      34.240 -33.156  78.382  1.00  0.16           H  
ATOM   1285  H02 ILE A  86      31.733 -34.160  79.660  1.00  0.16           H  
ATOM   1286  H03 ILE A  86      31.560 -33.275  77.402  1.00  0.16           H  
ATOM   1287  H04 ILE A  86      32.545 -31.705  79.351  1.00  0.16           H  
ATOM   1288  H05 ILE A  86      33.841 -32.104  80.559  1.00  0.16           H  
ATOM   1289  H06 ILE A  86      34.296 -34.232  81.234  1.00  0.16           H  
ATOM   1290  H07 ILE A  86      32.679 -34.828  81.677  1.00  0.16           H  
ATOM   1291  H08 ILE A  86      33.628 -35.672  80.429  1.00  0.16           H  
ATOM   1292  H09 ILE A  86      30.895 -32.441  81.178  1.00  0.16           H  
ATOM   1293  H10 ILE A  86      32.262 -32.263  82.303  1.00  0.16           H  
ATOM   1294  H11 ILE A  86      31.696 -30.863  81.361  1.00  0.16           H  
ATOM   1295  N   GLU A  87      33.269 -36.089  77.402  1.00  0.22           N  
ATOM   1296  CA  GLU A  87      33.644 -37.452  77.030  1.00  0.22           C  
ATOM   1297  C   GLU A  87      34.789 -37.449  76.016  1.00  0.22           C  
ATOM   1298  O   GLU A  87      35.758 -38.237  76.047  1.00  0.22           O  
ATOM   1299  CB  GLU A  87      32.444 -38.131  76.375  1.00  0.22           C  
ATOM   1300  CG  GLU A  87      32.115 -39.606  76.414  1.00  0.22           C  
ATOM   1301  CD  GLU A  87      30.765 -39.969  75.846  1.00  0.22           C  
ATOM   1302  OE1 GLU A  87      29.762 -39.263  75.837  1.00  0.22           O  
ATOM   1303  OE2 GLU A  87      30.765 -41.126  75.357  1.00  0.22           O  
ATOM   1304  H01 GLU A  87      33.960 -37.978  77.931  1.00  0.22           H  
ATOM   1305  H02 GLU A  87      32.733 -38.038  75.328  1.00  0.22           H  
ATOM   1306  H03 GLU A  87      31.571 -37.634  76.797  1.00  0.22           H  
ATOM   1307  H04 GLU A  87      32.090 -39.886  77.467  1.00  0.22           H  
ATOM   1308  H05 GLU A  87      32.877 -40.139  75.846  1.00  0.22           H  
ATOM   1309  H12 GLU A  87      32.357 -35.759  77.122  1.00  0.22           H  
ATOM   1310  N   GLN A  88      34.606 -36.510  75.089  1.00  0.24           N  
ATOM   1311  CA  GLN A  88      35.556 -36.310  73.981  1.00  0.24           C  
ATOM   1312  C   GLN A  88      36.917 -35.869  74.514  1.00  0.24           C  
ATOM   1313  O   GLN A  88      37.927 -36.276  73.902  1.00  0.24           O  
ATOM   1314  CB  GLN A  88      35.093 -35.305  72.953  1.00  0.24           C  
ATOM   1315  CG  GLN A  88      33.798 -35.664  72.283  1.00  0.24           C  
ATOM   1316  CD  GLN A  88      33.956 -36.815  71.325  1.00  0.24           C  
ATOM   1317  NE2 GLN A  88      32.816 -37.017  70.659  1.00  0.24           N  
ATOM   1318  OE1 GLN A  88      35.019 -37.430  71.208  1.00  0.24           O  
ATOM   1319  H01 GLN A  88      35.627 -37.277  73.484  1.00  0.24           H  
ATOM   1320  H02 GLN A  88      35.854 -35.281  72.173  1.00  0.24           H  
ATOM   1321  H03 GLN A  88      34.968 -34.342  73.448  1.00  0.24           H  
ATOM   1322  H04 GLN A  88      33.463 -34.797  71.713  1.00  0.24           H  
ATOM   1323  H05 GLN A  88      33.071 -35.939  73.047  1.00  0.24           H  
ATOM   1324  H06 GLN A  88      33.791 -35.917  75.148  1.00  0.24           H  
ATOM   1325  H07 GLN A  88      32.757 -37.753  69.970  1.00  0.24           H  
ATOM   1326  H08 GLN A  88      32.013 -36.434  70.844  1.00  0.24           H  
ATOM   1327  N   LEU A  89      36.862 -35.074  75.569  1.00  0.15           N  
ATOM   1328  CA  LEU A  89      38.138 -34.617  76.132  1.00  0.15           C  
ATOM   1329  C   LEU A  89      38.898 -35.794  76.721  1.00  0.15           C  
ATOM   1330  O   LEU A  89      40.103 -35.931  76.481  1.00  0.15           O  
ATOM   1331  CB  LEU A  89      37.850 -33.522  77.153  1.00  0.15           C  
ATOM   1332  CG  LEU A  89      37.568 -32.150  76.533  1.00  0.15           C  
ATOM   1333  CD1 LEU A  89      36.850 -31.272  77.549  1.00  0.15           C  
ATOM   1334  CD2 LEU A  89      38.942 -31.604  76.163  1.00  0.15           C  
ATOM   1335  H01 LEU A  89      38.779 -34.195  75.358  1.00  0.15           H  
ATOM   1336  H02 LEU A  89      38.748 -33.414  77.761  1.00  0.15           H  
ATOM   1337  H03 LEU A  89      36.980 -33.819  77.739  1.00  0.15           H  
ATOM   1338  H04 LEU A  89      36.920 -32.191  75.658  1.00  0.15           H  
ATOM   1339  H05 LEU A  89      35.855 -31.674  77.737  1.00  0.15           H  
ATOM   1340  H06 LEU A  89      37.416 -31.255  78.480  1.00  0.15           H  
ATOM   1341  H07 LEU A  89      36.764 -30.258  77.157  1.00  0.15           H  
ATOM   1342  H08 LEU A  89      39.671 -32.414  76.179  1.00  0.15           H  
ATOM   1343  H09 LEU A  89      35.979 -34.793  75.971  1.00  0.15           H  
ATOM   1344  H10 LEU A  89      38.904 -31.170  75.164  1.00  0.15           H  
ATOM   1345  H11 LEU A  89      39.235 -30.838  76.881  1.00  0.15           H  
ATOM   1346  N   LYS A  90      38.170 -36.592  77.478  1.00  0.24           N  
ATOM   1347  CA  LYS A  90      38.709 -37.771  78.177  1.00  0.24           C  
ATOM   1348  C   LYS A  90      39.181 -38.823  77.190  1.00  0.24           C  
ATOM   1349  O   LYS A  90      40.278 -39.408  77.335  1.00  0.24           O  
ATOM   1350  CB  LYS A  90      37.662 -38.278  79.164  1.00  0.24           C  
ATOM   1351  CG  LYS A  90      37.530 -37.299  80.346  1.00  0.24           C  
ATOM   1352  CD  LYS A  90      36.280 -37.529  81.174  1.00  0.24           C  
ATOM   1353  CE  LYS A  90      36.161 -36.610  82.379  1.00  0.24           C  
ATOM   1354  NZ  LYS A  90      35.294 -37.246  83.425  1.00  0.24           N  
ATOM   1355  H01 LYS A  90      39.597 -37.502  78.749  1.00  0.24           H  
ATOM   1356  H02 LYS A  90      37.971 -39.253  79.542  1.00  0.24           H  
ATOM   1357  H03 LYS A  90      36.701 -38.365  78.658  1.00  0.24           H  
ATOM   1358  H04 LYS A  90      37.462 -36.294  79.929  1.00  0.24           H  
ATOM   1359  H05 LYS A  90      38.401 -37.415  80.992  1.00  0.24           H  
ATOM   1360  H06 LYS A  90      36.338 -38.547  81.558  1.00  0.24           H  
ATOM   1361  H07 LYS A  90      35.411 -37.372  80.535  1.00  0.24           H  
ATOM   1362  H08 LYS A  90      35.712 -35.667  82.067  1.00  0.24           H  
ATOM   1363  H09 LYS A  90      37.152 -36.427  82.793  1.00  0.24           H  
ATOM   1364  H10 LYS A  90      34.395 -37.472  83.024  1.00  0.24           H  
ATOM   1365  H11 LYS A  90      35.735 -38.091  83.760  1.00  0.24           H  
ATOM   1366  H12 LYS A  90      37.188 -36.383  77.584  1.00  0.24           H  
ATOM   1367  H13 LYS A  90      35.167 -36.604  84.194  1.00  0.24           H  
ATOM   1368  N   LYS A  91      38.334 -39.013  76.180  1.00  0.37           N  
ATOM   1369  CA  LYS A  91      38.696 -39.983  75.118  1.00  0.37           C  
ATOM   1370  C   LYS A  91      40.082 -39.604  74.611  1.00  0.37           C  
ATOM   1371  O   LYS A  91      40.892 -40.506  74.352  1.00  0.37           O  
ATOM   1372  CB  LYS A  91      37.649 -40.019  74.042  1.00  0.37           C  
ATOM   1373  CG  LYS A  91      37.964 -40.860  72.809  1.00  0.37           C  
ATOM   1374  CD  LYS A  91      36.739 -40.875  71.884  1.00  0.37           C  
ATOM   1375  CE  LYS A  91      37.093 -41.376  70.487  1.00  0.37           C  
ATOM   1376  NZ  LYS A  91      35.995 -40.979  69.558  1.00  0.37           N  
ATOM   1377  H01 LYS A  91      38.733 -41.002  75.504  1.00  0.37           H  
ATOM   1378  H02 LYS A  91      37.576 -38.994  73.679  1.00  0.37           H  
ATOM   1379  H03 LYS A  91      36.733 -40.410  74.484  1.00  0.37           H  
ATOM   1380  H04 LYS A  91      38.207 -41.878  73.112  1.00  0.37           H  
ATOM   1381  H05 LYS A  91      38.815 -40.430  72.281  1.00  0.37           H  
ATOM   1382  H06 LYS A  91      36.368 -39.854  71.795  1.00  0.37           H  
ATOM   1383  H07 LYS A  91      35.980 -41.529  72.313  1.00  0.37           H  
ATOM   1384  H08 LYS A  91      37.207 -42.460  70.493  1.00  0.37           H  
ATOM   1385  H09 LYS A  91      38.033 -40.930  70.161  1.00  0.37           H  
ATOM   1386  H10 LYS A  91      35.222 -40.607  70.091  1.00  0.37           H  
ATOM   1387  H11 LYS A  91      36.333 -40.274  68.919  1.00  0.37           H  
ATOM   1388  H12 LYS A  91      35.686 -41.787  69.037  1.00  0.37           H  
ATOM   1389  H14 LYS A  91      37.461 -38.506  76.138  1.00  0.37           H  
ATOM   1390  N   HIS A  92      40.377 -38.310  74.520  1.00  0.39           N  
ATOM   1391  CA  HIS A  92      41.689 -37.855  74.027  1.00  0.39           C  
ATOM   1392  C   HIS A  92      42.752 -37.675  75.092  1.00  0.39           C  
ATOM   1393  O   HIS A  92      43.933 -37.454  74.734  1.00  0.39           O  
ATOM   1394  CB  HIS A  92      41.616 -36.604  73.106  1.00  0.39           C  
ATOM   1395  CG  HIS A  92      41.070 -36.929  71.737  1.00  0.39           C  
ATOM   1396  CD2 HIS A  92      41.733 -37.203  70.580  1.00  0.39           C  
ATOM   1397  ND1 HIS A  92      39.717 -36.996  71.444  1.00  0.39           N  
ATOM   1398  CE1 HIS A  92      39.566 -37.307  70.163  1.00  0.39           C  
ATOM   1399  NE2 HIS A  92      40.766 -37.426  69.628  1.00  0.39           N  
ATOM   1400  H01 HIS A  92      42.013 -38.698  73.416  1.00  0.39           H  
ATOM   1401  H02 HIS A  92      42.630 -36.226  72.978  1.00  0.39           H  
ATOM   1402  H03 HIS A  92      40.970 -35.861  73.574  1.00  0.39           H  
ATOM   1403  H04 HIS A  92      42.813 -37.238  70.437  1.00  0.39           H  
ATOM   1404  H05 HIS A  92      38.617 -37.441  69.644  1.00  0.39           H  
ATOM   1405  H06 HIS A  92      40.948 -37.649  68.660  1.00  0.39           H  
ATOM   1406  H13 HIS A  92      39.687 -37.625  74.795  1.00  0.39           H  
ATOM   1407  N   GLY A  93      42.335 -37.775  76.334  1.00  0.51           N  
ATOM   1408  CA  GLY A  93      43.244 -37.623  77.491  1.00  0.51           C  
ATOM   1409  C   GLY A  93      43.602 -36.169  77.797  1.00  0.51           C  
ATOM   1410  O   GLY A  93      44.668 -35.871  78.377  1.00  0.51           O  
ATOM   1411  H01 GLY A  93      44.172 -38.136  77.239  1.00  0.51           H  
ATOM   1412  H02 GLY A  93      42.761 -38.052  78.369  1.00  0.51           H  
ATOM   1413  H07 GLY A  93      41.357 -37.963  76.505  1.00  0.51           H  
ATOM   1414  N   ILE A  94      42.711 -35.280  77.412  1.00  0.23           N  
ATOM   1415  CA  ILE A  94      42.917 -33.852  77.600  1.00  0.23           C  
ATOM   1416  C   ILE A  94      42.390 -33.484  78.992  1.00  0.23           C  
ATOM   1417  O   ILE A  94      41.205 -33.735  79.219  1.00  0.23           O  
ATOM   1418  CB  ILE A  94      42.187 -32.984  76.541  1.00  0.23           C  
ATOM   1419  CG1 ILE A  94      42.633 -33.375  75.114  1.00  0.23           C  
ATOM   1420  CG2 ILE A  94      42.411 -31.481  76.826  1.00  0.23           C  
ATOM   1421  CD1 ILE A  94      41.339 -33.415  74.220  1.00  0.23           C  
ATOM   1422  H01 ILE A  94      43.983 -33.649  77.493  1.00  0.23           H  
ATOM   1423  H02 ILE A  94      41.116 -33.173  76.608  1.00  0.23           H  
ATOM   1424  H03 ILE A  94      41.859 -35.599  76.973  1.00  0.23           H  
ATOM   1425  H04 ILE A  94      43.133 -34.343  75.116  1.00  0.23           H  
ATOM   1426  H05 ILE A  94      43.334 -32.637  74.725  1.00  0.23           H  
ATOM   1427  H06 ILE A  94      43.308 -31.143  76.307  1.00  0.23           H  
ATOM   1428  H07 ILE A  94      41.551 -30.912  76.473  1.00  0.23           H  
ATOM   1429  H08 ILE A  94      42.533 -31.328  77.898  1.00  0.23           H  
ATOM   1430  H09 ILE A  94      40.568 -32.790  74.670  1.00  0.23           H  
ATOM   1431  H10 ILE A  94      41.574 -33.041  73.223  1.00  0.23           H  
ATOM   1432  H11 ILE A  94      40.978 -34.441  74.148  1.00  0.23           H  
ATOM   1433  N   GLN A  95      43.272 -32.901  79.765  1.00  0.23           N  
ATOM   1434  CA  GLN A  95      42.937 -32.501  81.137  1.00  0.23           C  
ATOM   1435  C   GLN A  95      42.523 -31.062  81.351  1.00  0.23           C  
ATOM   1436  O   GLN A  95      41.718 -30.827  82.271  1.00  0.23           O  
ATOM   1437  CB  GLN A  95      44.163 -32.842  82.007  1.00  0.23           C  
ATOM   1438  CG  GLN A  95      44.737 -34.208  81.654  1.00  0.23           C  
ATOM   1439  CD  GLN A  95      46.184 -34.373  82.023  1.00  0.23           C  
ATOM   1440  NE2 GLN A  95      46.474 -34.144  83.299  1.00  0.23           N  
ATOM   1441  OE1 GLN A  95      47.047 -34.693  81.206  1.00  0.23           O  
ATOM   1442  H01 GLN A  95      42.037 -33.050  81.412  1.00  0.23           H  
ATOM   1443  H02 GLN A  95      43.846 -32.864  83.050  1.00  0.23           H  
ATOM   1444  H03 GLN A  95      44.930 -32.084  81.851  1.00  0.23           H  
ATOM   1445  H04 GLN A  95      44.673 -34.308  80.570  1.00  0.23           H  
ATOM   1446  H05 GLN A  95      44.159 -34.970  82.178  1.00  0.23           H  
ATOM   1447  H06 GLN A  95      47.426 -34.233  83.624  1.00  0.23           H  
ATOM   1448  H07 GLN A  95      45.742 -33.881  83.944  1.00  0.23           H  
ATOM   1449  H12 GLN A  95      44.201 -32.723  79.410  1.00  0.23           H  
ATOM   1450  N   GLY A  96      43.010 -30.123  80.567  1.00  0.25           N  
ATOM   1451  CA  GLY A  96      42.679 -28.696  80.746  1.00  0.25           C  
ATOM   1452  C   GLY A  96      42.253 -28.094  79.427  1.00  0.25           C  
ATOM   1453  O   GLY A  96      42.518 -28.668  78.356  1.00  0.25           O  
ATOM   1454  H01 GLY A  96      43.560 -28.168  81.112  1.00  0.25           H  
ATOM   1455  H02 GLY A  96      41.866 -28.601  81.466  1.00  0.25           H  
ATOM   1456  H08 GLY A  96      43.632 -30.389  79.817  1.00  0.25           H  
ATOM   1457  N   LEU A  97      41.630 -26.942  79.551  1.00  0.11           N  
ATOM   1458  CA  LEU A  97      41.147 -26.249  78.351  1.00  0.11           C  
ATOM   1459  C   LEU A  97      41.315 -24.734  78.382  1.00  0.11           C  
ATOM   1460  O   LEU A  97      40.871 -24.047  79.325  1.00  0.11           O  
ATOM   1461  CB  LEU A  97      39.652 -26.582  78.178  1.00  0.11           C  
ATOM   1462  CG  LEU A  97      39.281 -26.758  76.709  1.00  0.11           C  
ATOM   1463  CD1 LEU A  97      39.967 -28.056  76.261  1.00  0.11           C  
ATOM   1464  CD2 LEU A  97      37.774 -26.882  76.523  1.00  0.11           C  
ATOM   1465  H01 LEU A  97      41.756 -26.600  77.518  1.00  0.11           H  
ATOM   1466  H02 LEU A  97      39.070 -25.752  78.579  1.00  0.11           H  
ATOM   1467  H03 LEU A  97      41.485 -26.538  80.465  1.00  0.11           H  
ATOM   1468  H04 LEU A  97      39.431 -27.506  78.712  1.00  0.11           H  
ATOM   1469  H05 LEU A  97      39.599 -25.895  76.125  1.00  0.11           H  
ATOM   1470  H06 LEU A  97      40.943 -28.135  76.740  1.00  0.11           H  
ATOM   1471  H07 LEU A  97      39.353 -28.910  76.547  1.00  0.11           H  
ATOM   1472  H08 LEU A  97      40.094 -28.046  75.178  1.00  0.11           H  
ATOM   1473  H09 LEU A  97      37.306 -25.914  76.700  1.00  0.11           H  
ATOM   1474  H10 LEU A  97      37.559 -27.209  75.506  1.00  0.11           H  
ATOM   1475  H11 LEU A  97      37.379 -27.611  77.231  1.00  0.11           H  
ATOM   1476  N   VAL A  98      41.976 -24.259  77.323  1.00  0.18           N  
ATOM   1477  CA  VAL A  98      42.135 -22.792  77.200  1.00  0.18           C  
ATOM   1478  C   VAL A  98      41.015 -22.483  76.171  1.00  0.18           C  
ATOM   1479  O   VAL A  98      40.932 -23.133  75.112  1.00  0.18           O  
ATOM   1480  CB  VAL A  98      43.474 -22.211  76.829  1.00  0.18           C  
ATOM   1481  CG1 VAL A  98      43.316 -20.675  76.804  1.00  0.18           C  
ATOM   1482  CG2 VAL A  98      44.624 -22.596  77.735  1.00  0.18           C  
ATOM   1483  H01 VAL A  98      42.064 -22.312  78.176  1.00  0.18           H  
ATOM   1484  H02 VAL A  98      43.745 -22.626  75.858  1.00  0.18           H  
ATOM   1485  H03 VAL A  98      42.397 -20.396  77.320  1.00  0.18           H  
ATOM   1486  H04 VAL A  98      44.167 -20.213  77.304  1.00  0.18           H  
ATOM   1487  H05 VAL A  98      43.270 -20.331  75.771  1.00  0.18           H  
ATOM   1488  H06 VAL A  98      45.446 -21.894  77.596  1.00  0.18           H  
ATOM   1489  H07 VAL A  98      44.294 -22.567  78.774  1.00  0.18           H  
ATOM   1490  H08 VAL A  98      44.961 -23.603  77.488  1.00  0.18           H  
ATOM   1491  H12 VAL A  98      42.357 -24.883  76.626  1.00  0.18           H  
ATOM   1492  N   VAL A  99      40.193 -21.547  76.581  1.00  0.13           N  
ATOM   1493  CA  VAL A  99      39.088 -21.139  75.697  1.00  0.13           C  
ATOM   1494  C   VAL A  99      39.325 -19.655  75.377  1.00  0.13           C  
ATOM   1495  O   VAL A  99      39.310 -18.877  76.347  1.00  0.13           O  
ATOM   1496  CB  VAL A  99      37.758 -21.406  76.406  1.00  0.13           C  
ATOM   1497  CG1 VAL A  99      36.536 -20.789  75.756  1.00  0.13           C  
ATOM   1498  CG2 VAL A  99      37.548 -22.901  76.575  1.00  0.13           C  
ATOM   1499  H01 VAL A  99      39.049 -21.700  74.764  1.00  0.13           H  
ATOM   1500  H02 VAL A  99      37.852 -20.908  77.371  1.00  0.13           H  
ATOM   1501  H03 VAL A  99      35.743 -20.688  76.497  1.00  0.13           H  
ATOM   1502  H04 VAL A  99      36.791 -19.805  75.361  1.00  0.13           H  
ATOM   1503  H05 VAL A  99      36.194 -21.430  74.943  1.00  0.13           H  
ATOM   1504  H06 VAL A  99      36.597 -23.187  76.126  1.00  0.13           H  
ATOM   1505  H07 VAL A  99      38.358 -23.440  76.083  1.00  0.13           H  
ATOM   1506  H08 VAL A  99      37.537 -23.149  77.636  1.00  0.13           H  
ATOM   1507  H09 VAL A  99      40.315 -21.114  77.485  1.00  0.13           H  
ATOM   1508  N   ILE A 100      39.533 -19.289  74.135  1.00  0.18           N  
ATOM   1509  CA  ILE A 100      39.715 -17.894  73.706  1.00  0.18           C  
ATOM   1510  C   ILE A 100      38.373 -17.446  73.115  1.00  0.18           C  
ATOM   1511  O   ILE A 100      37.936 -18.097  72.142  1.00  0.18           O  
ATOM   1512  CB  ILE A 100      40.829 -17.811  72.624  1.00  0.18           C  
ATOM   1513  CG1 ILE A 100      42.168 -18.317  73.188  1.00  0.18           C  
ATOM   1514  CG2 ILE A 100      40.958 -16.386  72.015  1.00  0.18           C  
ATOM   1515  CD1 ILE A 100      43.019 -18.979  72.081  1.00  0.18           C  
ATOM   1516  H01 ILE A 100      40.013 -17.258  74.539  1.00  0.18           H  
ATOM   1517  H02 ILE A 100      40.539 -18.465  71.802  1.00  0.18           H  
ATOM   1518  H03 ILE A 100      41.962 -19.060  73.959  1.00  0.18           H  
ATOM   1519  H04 ILE A 100      42.720 -17.476  73.608  1.00  0.18           H  
ATOM   1520  H05 ILE A 100      41.973 -16.240  71.645  1.00  0.18           H  
ATOM   1521  H06 ILE A 100      40.253 -16.277  71.191  1.00  0.18           H  
ATOM   1522  H07 ILE A 100      40.741 -15.642  72.781  1.00  0.18           H  
ATOM   1523  H08 ILE A 100      43.998 -19.240  72.483  1.00  0.18           H  
ATOM   1524  H09 ILE A 100      39.571 -20.010  73.429  1.00  0.18           H  
ATOM   1525  H10 ILE A 100      42.519 -19.881  71.728  1.00  0.18           H  
ATOM   1526  H11 ILE A 100      43.142 -18.283  71.251  1.00  0.18           H  
ATOM   1527  N   GLY A 101      37.718 -16.416  73.602  1.00  0.21           N  
ATOM   1528  CA  GLY A 101      36.424 -16.029  73.033  1.00  0.21           C  
ATOM   1529  C   GLY A 101      35.669 -14.985  73.860  1.00  0.21           C  
ATOM   1530  O   GLY A 101      36.212 -14.290  74.728  1.00  0.21           O  
ATOM   1531  H01 GLY A 101      35.805 -16.926  73.016  1.00  0.21           H  
ATOM   1532  H02 GLY A 101      36.595 -15.620  72.037  1.00  0.21           H  
ATOM   1533  H12 GLY A 101      38.108 -15.889  74.371  1.00  0.21           H  
ATOM   1534  N   GLY A 102      34.391 -14.897  73.502  1.00  0.18           N  
ATOM   1535  CA  GLY A 102      33.427 -13.972  74.081  1.00  0.18           C  
ATOM   1536  C   GLY A 102      32.907 -14.384  75.447  1.00  0.18           C  
ATOM   1537  O   GLY A 102      33.403 -15.324  76.090  1.00  0.18           O  
ATOM   1538  H01 GLY A 102      32.567 -13.959  73.411  1.00  0.18           H  
ATOM   1539  H02 GLY A 102      33.904 -12.997  74.177  1.00  0.18           H  
ATOM   1540  H03 GLY A 102      34.065 -15.518  72.775  1.00  0.18           H  
ATOM   1541  N   ASP A 103      31.872 -13.641  75.852  1.00  0.22           N  
ATOM   1542  CA  ASP A 103      31.257 -13.936  77.185  1.00  0.22           C  
ATOM   1543  C   ASP A 103      30.426 -15.219  77.068  1.00  0.22           C  
ATOM   1544  O   ASP A 103      30.423 -16.034  77.996  1.00  0.22           O  
ATOM   1545  CB  ASP A 103      30.592 -12.701  77.734  1.00  0.22           C  
ATOM   1546  CG  ASP A 103      29.276 -12.254  77.143  1.00  0.22           C  
ATOM   1547  OD1 ASP A 103      28.355 -13.064  76.907  1.00  0.22           O  
ATOM   1548  OD2 ASP A 103      29.172 -11.010  76.944  1.00  0.22           O  
ATOM   1549  H01 ASP A 103      31.991 -14.167  77.957  1.00  0.22           H  
ATOM   1550  H02 ASP A 103      31.281 -11.897  77.476  1.00  0.22           H  
ATOM   1551  H03 ASP A 103      31.513 -12.897  75.271  1.00  0.22           H  
ATOM   1552  H04 ASP A 103      30.423 -12.874  78.797  1.00  0.22           H  
ATOM   1553  N   GLY A 104      29.768 -15.344  75.912  1.00  0.16           N  
ATOM   1554  CA  GLY A 104      28.932 -16.529  75.636  1.00  0.16           C  
ATOM   1555  C   GLY A 104      29.781 -17.783  75.902  1.00  0.16           C  
ATOM   1556  O   GLY A 104      29.444 -18.802  76.518  1.00  0.16           O  
ATOM   1557  H01 GLY A 104      28.589 -16.517  74.601  1.00  0.16           H  
ATOM   1558  H02 GLY A 104      28.059 -16.527  76.289  1.00  0.16           H  
ATOM   1559  H05 GLY A 104      29.844 -14.616  75.216  1.00  0.16           H  
ATOM   1560  N   SER A 105      30.983 -17.628  75.392  1.00  0.12           N  
ATOM   1561  CA  SER A 105      32.037 -18.645  75.423  1.00  0.12           C  
ATOM   1562  C   SER A 105      32.520 -18.883  76.836  1.00  0.12           C  
ATOM   1563  O   SER A 105      32.708 -20.054  77.242  1.00  0.12           O  
ATOM   1564  CB  SER A 105      33.003 -18.281  74.312  1.00  0.12           C  
ATOM   1565  OG  SER A 105      34.326 -18.517  74.715  1.00  0.12           O  
ATOM   1566  H01 SER A 105      31.727 -19.663  75.186  1.00  0.12           H  
ATOM   1567  H02 SER A 105      32.889 -17.222  74.079  1.00  0.12           H  
ATOM   1568  H03 SER A 105      31.194 -16.746  74.948  1.00  0.12           H  
ATOM   1569  H04 SER A 105      32.782 -18.885  73.432  1.00  0.12           H  
ATOM   1570  H05 SER A 105      34.666 -19.291  74.260  1.00  0.12           H  
ATOM   1571  N   TYR A 106      32.723 -17.847  77.617  1.00  0.16           N  
ATOM   1572  CA  TYR A 106      33.172 -17.968  79.015  1.00  0.16           C  
ATOM   1573  C   TYR A 106      32.171 -18.783  79.843  1.00  0.16           C  
ATOM   1574  O   TYR A 106      32.567 -19.510  80.771  1.00  0.16           O  
ATOM   1575  CB  TYR A 106      33.357 -16.582  79.630  1.00  0.16           C  
ATOM   1576  CG  TYR A 106      34.633 -15.829  79.368  1.00  0.16           C  
ATOM   1577  CD1 TYR A 106      35.529 -16.090  78.327  1.00  0.16           C  
ATOM   1578  CD2 TYR A 106      34.904 -14.770  80.253  1.00  0.16           C  
ATOM   1579  CE1 TYR A 106      36.684 -15.320  78.173  1.00  0.16           C  
ATOM   1580  CE2 TYR A 106      36.042 -13.998  80.122  1.00  0.16           C  
ATOM   1581  CZ  TYR A 106      36.923 -14.280  79.077  1.00  0.16           C  
ATOM   1582  OH  TYR A 106      38.009 -13.447  79.040  1.00  0.16           O  
ATOM   1583  H01 TYR A 106      34.128 -18.492  79.022  1.00  0.16           H  
ATOM   1584  H02 TYR A 106      33.385 -16.775  80.702  1.00  0.16           H  
ATOM   1585  H03 TYR A 106      32.539 -15.960  79.267  1.00  0.16           H  
ATOM   1586  H04 TYR A 106      35.324 -16.902  77.629  1.00  0.16           H  
ATOM   1587  H05 TYR A 106      34.202 -14.554  81.058  1.00  0.16           H  
ATOM   1588  H06 TYR A 106      32.564 -16.923  77.241  1.00  0.16           H  
ATOM   1589  H07 TYR A 106      37.385 -15.526  77.364  1.00  0.16           H  
ATOM   1590  H08 TYR A 106      36.247 -13.186  80.820  1.00  0.16           H  
ATOM   1591  H09 TYR A 106      38.260 -13.208  79.935  1.00  0.16           H  
ATOM   1592  N   GLN A 107      30.907 -18.666  79.497  1.00  0.05           N  
ATOM   1593  CA  GLN A 107      29.811 -19.386  80.152  1.00  0.05           C  
ATOM   1594  C   GLN A 107      29.966 -20.920  80.083  1.00  0.05           C  
ATOM   1595  O   GLN A 107      29.543 -21.659  81.002  1.00  0.05           O  
ATOM   1596  CB  GLN A 107      28.443 -19.047  79.563  1.00  0.05           C  
ATOM   1597  CG  GLN A 107      27.890 -17.659  79.813  1.00  0.05           C  
ATOM   1598  CD  GLN A 107      27.100 -17.653  81.106  1.00  0.05           C  
ATOM   1599  NE2 GLN A 107      27.647 -16.924  82.069  1.00  0.05           N  
ATOM   1600  OE1 GLN A 107      26.054 -18.282  81.247  1.00  0.05           O  
ATOM   1601  H01 GLN A 107      29.867 -19.054  81.189  1.00  0.05           H  
ATOM   1602  H02 GLN A 107      27.751 -19.714  80.076  1.00  0.05           H  
ATOM   1603  H03 GLN A 107      28.511 -19.181  78.483  1.00  0.05           H  
ATOM   1604  H04 GLN A 107      27.236 -17.375  78.988  1.00  0.05           H  
ATOM   1605  H05 GLN A 107      28.713 -16.948  79.886  1.00  0.05           H  
ATOM   1606  H06 GLN A 107      27.198 -16.861  82.972  1.00  0.05           H  
ATOM   1607  H07 GLN A 107      28.513 -16.432  81.900  1.00  0.05           H  
ATOM   1608  H10 GLN A 107      30.678 -18.043  78.735  1.00  0.05           H  
ATOM   1609  N   GLY A 108      30.542 -21.362  78.978  1.00  0.09           N  
ATOM   1610  CA  GLY A 108      30.771 -22.772  78.676  1.00  0.09           C  
ATOM   1611  C   GLY A 108      32.015 -23.292  79.357  1.00  0.09           C  
ATOM   1612  O   GLY A 108      32.131 -24.487  79.643  1.00  0.09           O  
ATOM   1613  H01 GLY A 108      30.905 -22.872  77.599  1.00  0.09           H  
ATOM   1614  H02 GLY A 108      29.912 -23.351  79.016  1.00  0.09           H  
ATOM   1615  H08 GLY A 108      30.844 -20.679  78.298  1.00  0.09           H  
ATOM   1616  N   ALA A 109      32.935 -22.377  79.589  1.00  0.10           N  
ATOM   1617  CA  ALA A 109      34.218 -22.663  80.267  1.00  0.10           C  
ATOM   1618  C   ALA A 109      33.865 -22.944  81.745  1.00  0.10           C  
ATOM   1619  O   ALA A 109      34.442 -23.815  82.404  1.00  0.10           O  
ATOM   1620  CB  ALA A 109      35.186 -21.506  80.092  1.00  0.10           C  
ATOM   1621  H01 ALA A 109      34.729 -23.526  79.840  1.00  0.10           H  
ATOM   1622  H02 ALA A 109      36.110 -21.871  79.643  1.00  0.10           H  
ATOM   1623  H03 ALA A 109      32.754 -21.430  79.288  1.00  0.10           H  
ATOM   1624  H04 ALA A 109      34.739 -20.753  79.443  1.00  0.10           H  
ATOM   1625  H05 ALA A 109      35.405 -21.065  81.064  1.00  0.10           H  
ATOM   1626  N   LYS A 110      32.889 -22.176  82.210  1.00  0.08           N  
ATOM   1627  CA  LYS A 110      32.319 -22.228  83.549  1.00  0.08           C  
ATOM   1628  C   LYS A 110      31.629 -23.578  83.754  1.00  0.08           C  
ATOM   1629  O   LYS A 110      32.023 -24.283  84.686  1.00  0.08           O  
ATOM   1630  CB  LYS A 110      31.338 -21.090  83.820  1.00  0.08           C  
ATOM   1631  CG  LYS A 110      30.940 -20.946  85.305  1.00  0.08           C  
ATOM   1632  H01 LYS A 110      33.138 -22.110  84.258  1.00  0.08           H  
ATOM   1633  H02 LYS A 110      30.426 -21.322  83.270  1.00  0.08           H  
ATOM   1634  H03 LYS A 110      31.797 -20.156  83.495  1.00  0.08           H  
ATOM   1635  H04 LYS A 110      29.905 -21.263  85.436  1.00  0.08           H  
ATOM   1636  H05 LYS A 110      31.590 -21.570  85.918  1.00  0.08           H  
ATOM   1637  H06 LYS A 110      32.505 -21.490  81.576  1.00  0.08           H  
ATOM   1638  H07 LYS A 110      31.042 -19.904  85.610  1.00  0.08           H  
ATOM   1639  N   LYS A 111      30.682 -23.941  82.937  1.00  0.02           N  
ATOM   1640  CA  LYS A 111      29.932 -25.186  82.938  1.00  0.02           C  
ATOM   1641  C   LYS A 111      30.912 -26.360  82.901  1.00  0.02           C  
ATOM   1642  O   LYS A 111      30.607 -27.420  83.483  1.00  0.02           O  
ATOM   1643  CB  LYS A 111      28.986 -25.374  81.750  1.00  0.02           C  
ATOM   1644  CG  LYS A 111      27.801 -24.391  81.706  1.00  0.02           C  
ATOM   1645  CD  LYS A 111      26.926 -24.622  82.930  1.00  0.02           C  
ATOM   1646  CE  LYS A 111      25.989 -23.500  83.312  1.00  0.02           C  
ATOM   1647  NZ  LYS A 111      25.293 -23.855  84.585  1.00  0.02           N  
ATOM   1648  H01 LYS A 111      29.324 -25.148  83.842  1.00  0.02           H  
ATOM   1649  H02 LYS A 111      28.555 -26.369  81.856  1.00  0.02           H  
ATOM   1650  H03 LYS A 111      29.563 -25.252  80.833  1.00  0.02           H  
ATOM   1651  H04 LYS A 111      27.219 -24.554  80.799  1.00  0.02           H  
ATOM   1652  H05 LYS A 111      28.174 -23.367  81.709  1.00  0.02           H  
ATOM   1653  H06 LYS A 111      27.619 -24.715  83.766  1.00  0.02           H  
ATOM   1654  H07 LYS A 111      26.322 -25.509  82.743  1.00  0.02           H  
ATOM   1655  H08 LYS A 111      30.439 -23.277  82.215  1.00  0.02           H  
ATOM   1656  H09 LYS A 111      25.254 -23.351  82.521  1.00  0.02           H  
ATOM   1657  H10 LYS A 111      26.557 -22.580  83.450  1.00  0.02           H  
ATOM   1658  H11 LYS A 111      24.363 -24.190  84.378  1.00  0.02           H  
ATOM   1659  H12 LYS A 111      25.812 -24.578  85.063  1.00  0.02           H  
ATOM   1660  H13 LYS A 111      25.232 -23.038  85.175  1.00  0.02           H  
ATOM   1661  N   LEU A 112      32.038 -26.166  82.256  1.00  0.12           N  
ATOM   1662  CA  LEU A 112      33.036 -27.233  82.163  1.00  0.12           C  
ATOM   1663  C   LEU A 112      33.817 -27.482  83.452  1.00  0.12           C  
ATOM   1664  O   LEU A 112      34.185 -28.655  83.696  1.00  0.12           O  
ATOM   1665  CB  LEU A 112      33.972 -26.941  80.994  1.00  0.12           C  
ATOM   1666  CG  LEU A 112      33.842 -27.483  79.602  1.00  0.12           C  
ATOM   1667  CD1 LEU A 112      35.242 -27.558  79.008  1.00  0.12           C  
ATOM   1668  CD2 LEU A 112      33.242 -28.875  79.593  1.00  0.12           C  
ATOM   1669  H01 LEU A 112      32.493 -28.162  81.990  1.00  0.12           H  
ATOM   1670  H02 LEU A 112      34.855 -27.489  81.323  1.00  0.12           H  
ATOM   1671  H03 LEU A 112      33.959 -25.857  80.881  1.00  0.12           H  
ATOM   1672  H04 LEU A 112      33.184 -26.830  79.028  1.00  0.12           H  
ATOM   1673  H05 LEU A 112      35.950 -27.853  79.783  1.00  0.12           H  
ATOM   1674  H06 LEU A 112      35.257 -28.294  78.204  1.00  0.12           H  
ATOM   1675  H07 LEU A 112      35.523 -26.582  78.613  1.00  0.12           H  
ATOM   1676  H08 LEU A 112      32.281 -28.852  79.079  1.00  0.12           H  
ATOM   1677  H09 LEU A 112      33.915 -29.558  79.074  1.00  0.12           H  
ATOM   1678  H10 LEU A 112      33.097 -29.215  80.618  1.00  0.12           H  
ATOM   1679  H14 LEU A 112      32.218 -25.273  81.820  1.00  0.12           H  
ATOM   1680  N   THR A 113      34.100 -26.427  84.192  1.00  0.05           N  
ATOM   1681  CA  THR A 113      34.873 -26.558  85.466  1.00  0.05           C  
ATOM   1682  C   THR A 113      33.971 -27.229  86.514  1.00  0.05           C  
ATOM   1683  O   THR A 113      34.400 -28.138  87.244  1.00  0.05           O  
ATOM   1684  CB  THR A 113      35.622 -25.217  85.819  1.00  0.05           C  
ATOM   1685  CG2 THR A 113      37.064 -25.077  85.317  1.00  0.05           C  
ATOM   1686  OG1 THR A 113      34.854 -24.095  85.268  1.00  0.05           O  
ATOM   1687  H01 THR A 113      35.723 -27.237  85.393  1.00  0.05           H  
ATOM   1688  H02 THR A 113      35.690 -25.223  86.907  1.00  0.05           H  
ATOM   1689  H03 THR A 113      37.731 -25.642  85.968  1.00  0.05           H  
ATOM   1690  H04 THR A 113      37.135 -25.465  84.301  1.00  0.05           H  
ATOM   1691  H05 THR A 113      37.352 -24.026  85.326  1.00  0.05           H  
ATOM   1692  H06 THR A 113      34.646 -24.270  84.347  1.00  0.05           H  
ATOM   1693  H11 THR A 113      33.789 -25.514  83.893  1.00  0.05           H  
ATOM   1694  N   GLU A 114      32.720 -26.800  86.573  1.00  0.04           N  
ATOM   1695  CA  GLU A 114      31.647 -27.284  87.415  1.00  0.04           C  
ATOM   1696  C   GLU A 114      31.623 -28.802  87.152  1.00  0.04           C  
ATOM   1697  O   GLU A 114      31.477 -29.520  88.161  1.00  0.04           O  
ATOM   1698  CB  GLU A 114      30.245 -26.754  87.169  1.00  0.04           C  
ATOM   1699  CG  GLU A 114      29.851 -25.332  87.494  1.00  0.04           C  
ATOM   1700  CD  GLU A 114      28.583 -24.748  86.936  1.00  0.04           C  
ATOM   1701  OE1 GLU A 114      27.763 -25.306  86.197  1.00  0.04           O  
ATOM   1702  OE2 GLU A 114      28.401 -23.538  87.283  1.00  0.04           O  
ATOM   1703  H01 GLU A 114      31.866 -26.949  88.429  1.00  0.04           H  
ATOM   1704  H02 GLU A 114      29.660 -27.321  87.893  1.00  0.04           H  
ATOM   1705  H03 GLU A 114      30.052 -26.888  86.105  1.00  0.04           H  
ATOM   1706  H04 GLU A 114      30.628 -24.744  87.006  1.00  0.04           H  
ATOM   1707  H05 GLU A 114      29.774 -25.268  88.579  1.00  0.04           H  
ATOM   1708  H07 GLU A 114      32.485 -26.039  85.952  1.00  0.04           H  
ATOM   1709  N   HIS A 115      31.793 -29.304  85.936  1.00  0.02           N  
ATOM   1710  CA  HIS A 115      31.799 -30.768  85.784  1.00  0.02           C  
ATOM   1711  C   HIS A 115      33.230 -31.307  85.899  1.00  0.02           C  
ATOM   1712  O   HIS A 115      33.452 -32.436  85.422  1.00  0.02           O  
ATOM   1713  CB  HIS A 115      31.195 -31.425  84.532  1.00  0.02           C  
ATOM   1714  CG  HIS A 115      29.880 -30.884  84.094  1.00  0.02           C  
ATOM   1715  CD2 HIS A 115      29.526 -30.169  83.012  1.00  0.02           C  
ATOM   1716  ND1 HIS A 115      28.730 -31.050  84.812  1.00  0.02           N  
ATOM   1717  CE1 HIS A 115      27.718 -30.449  84.208  1.00  0.02           C  
ATOM   1718  NE2 HIS A 115      28.183 -29.915  83.107  1.00  0.02           N  
ATOM   1719  H01 HIS A 115      31.119 -31.042  86.591  1.00  0.02           H  
ATOM   1720  H02 HIS A 115      31.015 -32.466  84.799  1.00  0.02           H  
ATOM   1721  H03 HIS A 115      31.901 -31.297  83.712  1.00  0.02           H  
ATOM   1722  H04 HIS A 115      30.187 -29.850  82.206  1.00  0.02           H  
ATOM   1723  H05 HIS A 115      26.688 -30.406  84.562  1.00  0.02           H  
ATOM   1724  H06 HIS A 115      31.915 -28.699  85.137  1.00  0.02           H  
ATOM   1725  H07 HIS A 115      27.637 -29.397  82.433  1.00  0.02           H  
ATOM   1726  N   GLY A 116      34.151 -30.565  86.474  1.00  0.11           N  
ATOM   1727  CA  GLY A 116      35.515 -31.027  86.621  1.00  0.11           C  
ATOM   1728  C   GLY A 116      36.632 -30.774  85.646  1.00  0.11           C  
ATOM   1729  O   GLY A 116      37.778 -31.261  85.853  1.00  0.11           O  
ATOM   1730  H01 GLY A 116      35.371 -32.097  86.473  1.00  0.11           H  
ATOM   1731  H02 GLY A 116      35.860 -30.613  87.569  1.00  0.11           H  
ATOM   1732  H08 GLY A 116      33.901 -29.650  86.822  1.00  0.11           H  
ATOM   1733  N   PHE A 117      36.353 -30.008  84.609  1.00  0.08           N  
ATOM   1734  CA  PHE A 117      37.380 -29.654  83.618  1.00  0.08           C  
ATOM   1735  C   PHE A 117      37.938 -28.245  83.814  1.00  0.08           C  
ATOM   1736  O   PHE A 117      37.195 -27.295  83.545  1.00  0.08           O  
ATOM   1737  CB  PHE A 117      36.867 -29.733  82.177  1.00  0.08           C  
ATOM   1738  CG  PHE A 117      37.529 -30.983  81.678  1.00  0.08           C  
ATOM   1739  CD1 PHE A 117      36.927 -32.207  81.980  1.00  0.08           C  
ATOM   1740  CD2 PHE A 117      38.743 -30.872  81.003  1.00  0.08           C  
ATOM   1741  CE1 PHE A 117      37.540 -33.380  81.559  1.00  0.08           C  
ATOM   1742  CE2 PHE A 117      39.370 -32.037  80.571  1.00  0.08           C  
ATOM   1743  CZ  PHE A 117      38.755 -33.275  80.859  1.00  0.08           C  
ATOM   1744  H01 PHE A 117      38.164 -30.393  83.781  1.00  0.08           H  
ATOM   1745  H02 PHE A 117      37.093 -28.849  81.581  1.00  0.08           H  
ATOM   1746  H03 PHE A 117      35.413 -29.657  84.493  1.00  0.08           H  
ATOM   1747  H04 PHE A 117      35.781 -29.820  82.147  1.00  0.08           H  
ATOM   1748  H05 PHE A 117      35.991 -32.241  82.537  1.00  0.08           H  
ATOM   1749  H06 PHE A 117      39.191 -29.896  80.818  1.00  0.08           H  
ATOM   1750  H07 PHE A 117      37.093 -34.352  81.765  1.00  0.08           H  
ATOM   1751  H08 PHE A 117      40.312 -31.995  80.024  1.00  0.08           H  
ATOM   1752  H09 PHE A 117      39.244 -34.190  80.524  1.00  0.08           H  
ATOM   1753  N   PRO A 118      39.166 -28.206  84.282  1.00  0.16           N  
ATOM   1754  CA  PRO A 118      39.823 -26.909  84.460  1.00  0.16           C  
ATOM   1755  C   PRO A 118      39.901 -26.186  83.102  1.00  0.16           C  
ATOM   1756  O   PRO A 118      40.403 -26.710  82.097  1.00  0.16           O  
ATOM   1757  CB  PRO A 118      41.189 -27.257  85.019  1.00  0.16           C  
ATOM   1758  CG  PRO A 118      41.285 -28.734  85.130  1.00  0.16           C  
ATOM   1759  CD  PRO A 118      40.013 -29.348  84.579  1.00  0.16           C  
ATOM   1760  H01 PRO A 118      41.322 -26.798  85.999  1.00  0.16           H  
ATOM   1761  H02 PRO A 118      41.967 -26.886  84.352  1.00  0.16           H  
ATOM   1762  H03 PRO A 118      41.412 -29.020  86.174  1.00  0.16           H  
ATOM   1763  H04 PRO A 118      42.142 -29.090  84.559  1.00  0.16           H  
ATOM   1764  H05 PRO A 118      40.196 -29.971  83.704  1.00  0.16           H  
ATOM   1765  H06 PRO A 118      39.544 -29.996  85.319  1.00  0.16           H  
ATOM   1766  H10 PRO A 118      39.294 -26.229  85.128  1.00  0.16           H  
ATOM   1767  N   CYS A 119      39.385 -24.973  83.050  1.00  0.07           N  
ATOM   1768  CA  CYS A 119      39.332 -24.054  81.949  1.00  0.07           C  
ATOM   1769  C   CYS A 119      39.652 -22.601  82.377  1.00  0.07           C  
ATOM   1770  O   CYS A 119      39.238 -22.117  83.435  1.00  0.07           O  
ATOM   1771  CB  CYS A 119      37.974 -23.786  81.295  1.00  0.07           C  
ATOM   1772  SG  CYS A 119      37.220 -25.263  80.662  1.00  0.07           S  
ATOM   1773  H01 CYS A 119      40.027 -24.565  81.283  1.00  0.07           H  
ATOM   1774  H02 CYS A 119      38.139 -23.113  80.454  1.00  0.07           H  
ATOM   1775  H03 CYS A 119      37.309 -23.344  82.037  1.00  0.07           H  
ATOM   1776  H04 CYS A 119      36.974 -26.108  81.672  1.00  0.07           H  
ATOM   1777  H07 CYS A 119      38.967 -24.644  83.909  1.00  0.07           H  
ATOM   1778  N   VAL A 120      40.292 -21.951  81.426  1.00  0.14           N  
ATOM   1779  CA  VAL A 120      40.663 -20.531  81.542  1.00  0.14           C  
ATOM   1780  C   VAL A 120      40.187 -19.906  80.226  1.00  0.14           C  
ATOM   1781  O   VAL A 120      40.414 -20.463  79.128  1.00  0.14           O  
ATOM   1782  CB  VAL A 120      42.151 -20.429  81.851  1.00  0.14           C  
ATOM   1783  CG1 VAL A 120      42.641 -18.990  81.918  1.00  0.14           C  
ATOM   1784  CG2 VAL A 120      42.486 -21.196  83.114  1.00  0.14           C  
ATOM   1785  H01 VAL A 120      40.200 -19.984  82.363  1.00  0.14           H  
ATOM   1786  H02 VAL A 120      42.686 -20.888  81.019  1.00  0.14           H  
ATOM   1787  H03 VAL A 120      43.597 -18.908  81.401  1.00  0.14           H  
ATOM   1788  H04 VAL A 120      41.913 -18.335  81.440  1.00  0.14           H  
ATOM   1789  H05 VAL A 120      40.538 -22.448  80.582  1.00  0.14           H  
ATOM   1790  H06 VAL A 120      42.766 -18.696  82.960  1.00  0.14           H  
ATOM   1791  H07 VAL A 120      43.324 -20.715  83.619  1.00  0.14           H  
ATOM   1792  H08 VAL A 120      41.620 -21.203  83.776  1.00  0.14           H  
ATOM   1793  H09 VAL A 120      42.756 -22.220  82.857  1.00  0.14           H  
ATOM   1794  N   GLY A 121      39.527 -18.780  80.385  1.00  0.12           N  
ATOM   1795  CA  GLY A 121      38.977 -17.965  79.287  1.00  0.12           C  
ATOM   1796  C   GLY A 121      40.000 -16.874  79.002  1.00  0.12           C  
ATOM   1797  O   GLY A 121      40.656 -16.344  79.906  1.00  0.12           O  
ATOM   1798  H01 GLY A 121      38.012 -17.538  79.560  1.00  0.12           H  
ATOM   1799  H02 GLY A 121      38.825 -18.580  78.400  1.00  0.12           H  
ATOM   1800  H10 GLY A 121      39.387 -18.449  81.329  1.00  0.12           H  
ATOM   1801  N   VAL A 122      40.152 -16.586  77.749  1.00  0.17           N  
ATOM   1802  CA  VAL A 122      41.029 -15.583  77.080  1.00  0.17           C  
ATOM   1803  C   VAL A 122      40.023 -14.717  76.310  1.00  0.17           C  
ATOM   1804  O   VAL A 122      39.211 -15.222  75.515  1.00  0.17           O  
ATOM   1805  CB  VAL A 122      42.182 -16.265  76.342  1.00  0.17           C  
ATOM   1806  CG1 VAL A 122      42.942 -15.315  75.405  1.00  0.17           C  
ATOM   1807  CG2 VAL A 122      43.195 -16.848  77.327  1.00  0.17           C  
ATOM   1808  H01 VAL A 122      41.614 -14.921  77.719  1.00  0.17           H  
ATOM   1809  H02 VAL A 122      41.717 -17.051  75.747  1.00  0.17           H  
ATOM   1810  H03 VAL A 122      39.581 -17.132  77.120  1.00  0.17           H  
ATOM   1811  H04 VAL A 122      43.930 -15.725  75.197  1.00  0.17           H  
ATOM   1812  H05 VAL A 122      42.390 -15.206  74.471  1.00  0.17           H  
ATOM   1813  H06 VAL A 122      43.046 -14.340  75.882  1.00  0.17           H  
ATOM   1814  H07 VAL A 122      44.068 -16.197  77.378  1.00  0.17           H  
ATOM   1815  H08 VAL A 122      42.740 -16.923  78.315  1.00  0.17           H  
ATOM   1816  H09 VAL A 122      43.500 -17.839  76.991  1.00  0.17           H  
ATOM   1817  N   PRO A 123      40.008 -13.427  76.616  1.00  0.23           N  
ATOM   1818  CA  PRO A 123      39.054 -12.485  76.012  1.00  0.23           C  
ATOM   1819  C   PRO A 123      39.385 -12.182  74.559  1.00  0.23           C  
ATOM   1820  O   PRO A 123      40.377 -11.477  74.302  1.00  0.23           O  
ATOM   1821  CB  PRO A 123      39.203 -11.256  76.904  1.00  0.23           C  
ATOM   1822  CG  PRO A 123      40.676 -11.278  77.288  1.00  0.23           C  
ATOM   1823  CD  PRO A 123      40.927 -12.764  77.579  1.00  0.23           C  
ATOM   1824  H01 PRO A 123      38.537 -11.272  77.767  1.00  0.23           H  
ATOM   1825  H02 PRO A 123      38.954 -10.345  76.360  1.00  0.23           H  
ATOM   1826  H03 PRO A 123      40.913 -10.627  78.129  1.00  0.23           H  
ATOM   1827  H04 PRO A 123      41.302 -10.926  76.468  1.00  0.23           H  
ATOM   1828  H05 PRO A 123      41.969 -13.063  77.469  1.00  0.23           H  
ATOM   1829  H06 PRO A 123      40.672 -13.015  78.608  1.00  0.23           H  
ATOM   1830  H10 PRO A 123      38.035 -12.870  75.970  1.00  0.23           H  
ATOM   1831  N   GLY A 124      38.569 -12.713  73.660  1.00  0.54           N  
ATOM   1832  CA  GLY A 124      38.741 -12.524  72.227  1.00  0.54           C  
ATOM   1833  C   GLY A 124      37.430 -12.054  71.609  1.00  0.54           C  
ATOM   1834  O   GLY A 124      36.537 -12.893  71.383  1.00  0.54           O  
ATOM   1835  H01 GLY A 124      39.035 -13.470  71.772  1.00  0.54           H  
ATOM   1836  H02 GLY A 124      39.514 -11.776  72.050  1.00  0.54           H  
ATOM   1837  H07 GLY A 124      37.794 -13.274  73.983  1.00  0.54           H  
ATOM   1838  N   THR A 125      37.343 -10.770  71.357  1.00  0.47           N  
ATOM   1839  CA  THR A 125      36.199 -10.066  70.774  1.00  0.47           C  
ATOM   1840  C   THR A 125      36.743  -8.696  70.305  1.00  0.47           C  
ATOM   1841  O   THR A 125      37.740  -8.299  70.945  1.00  0.47           O  
ATOM   1842  CB  THR A 125      34.987  -9.776  71.749  1.00  0.47           C  
ATOM   1843  CG2 THR A 125      35.408  -8.992  73.000  1.00  0.47           C  
ATOM   1844  OG1 THR A 125      33.932  -9.047  71.036  1.00  0.47           O  
ATOM   1845  H01 THR A 125      35.796 -10.712  69.994  1.00  0.47           H  
ATOM   1846  H02 THR A 125      34.611 -10.742  72.086  1.00  0.47           H  
ATOM   1847  H03 THR A 125      38.149 -10.208  71.589  1.00  0.47           H  
ATOM   1848  H04 THR A 125      36.272  -8.370  72.765  1.00  0.47           H  
ATOM   1849  H05 THR A 125      34.583  -8.358  73.327  1.00  0.47           H  
ATOM   1850  H06 THR A 125      35.669  -9.690  73.796  1.00  0.47           H  
ATOM   1851  H07 THR A 125      33.655  -9.553  70.269  1.00  0.47           H  
ATOM   1852  N   ILE A 126      36.117  -8.110  69.299  1.00  0.52           N  
ATOM   1853  CA  ILE A 126      36.566  -6.799  68.818  1.00  0.52           C  
ATOM   1854  C   ILE A 126      35.824  -5.681  69.577  1.00  0.52           C  
ATOM   1855  O   ILE A 126      36.252  -4.507  69.521  1.00  0.52           O  
ATOM   1856  CB  ILE A 126      36.374  -6.636  67.262  1.00  0.52           C  
ATOM   1857  CG1 ILE A 126      34.860  -6.711  66.990  1.00  0.52           C  
ATOM   1858  CG2 ILE A 126      37.271  -7.628  66.481  1.00  0.52           C  
ATOM   1859  CD1 ILE A 126      34.323  -5.889  65.797  1.00  0.52           C  
ATOM   1860  H01 ILE A 126      37.635  -6.722  69.014  1.00  0.52           H  
ATOM   1861  H02 ILE A 126      36.717  -5.671  66.889  1.00  0.52           H  
ATOM   1862  H03 ILE A 126      34.391  -6.273  67.871  1.00  0.52           H  
ATOM   1863  H04 ILE A 126      34.608  -7.756  66.811  1.00  0.52           H  
ATOM   1864  H05 ILE A 126      38.232  -7.724  66.987  1.00  0.52           H  
ATOM   1865  H06 ILE A 126      36.785  -8.603  66.438  1.00  0.52           H  
ATOM   1866  H07 ILE A 126      37.430  -7.256  65.469  1.00  0.52           H  
ATOM   1867  H08 ILE A 126      35.329  -8.565  68.861  1.00  0.52           H  
ATOM   1868  H09 ILE A 126      33.431  -5.343  66.105  1.00  0.52           H  
ATOM   1869  H10 ILE A 126      35.086  -5.183  65.469  1.00  0.52           H  
ATOM   1870  H11 ILE A 126      34.072  -6.561  64.976  1.00  0.52           H  
ATOM   1871  N   ASP A 127      34.769  -6.087  70.256  1.00  0.75           N  
ATOM   1872  CA  ASP A 127      33.846  -5.286  71.017  1.00  0.75           C  
ATOM   1873  C   ASP A 127      34.368  -4.644  72.298  1.00  0.75           C  
ATOM   1874  O   ASP A 127      33.832  -3.572  72.670  1.00  0.75           O  
ATOM   1875  CB  ASP A 127      32.580  -6.114  71.336  1.00  0.75           C  
ATOM   1876  CG  ASP A 127      31.719  -6.507  70.180  1.00  0.75           C  
ATOM   1877  OD1 ASP A 127      31.725  -5.858  69.111  1.00  0.75           O  
ATOM   1878  OD2 ASP A 127      30.965  -7.506  70.231  1.00  0.75           O  
ATOM   1879  H01 ASP A 127      33.638  -4.439  70.363  1.00  0.75           H  
ATOM   1880  H02 ASP A 127      31.957  -5.457  71.943  1.00  0.75           H  
ATOM   1881  H03 ASP A 127      32.901  -7.029  71.834  1.00  0.75           H  
ATOM   1882  H12 ASP A 127      34.586  -7.080  70.240  1.00  0.75           H  
ATOM   1883  N   ASN A 128      35.314  -5.274  72.954  1.00  0.73           N  
ATOM   1884  CA  ASN A 128      35.888  -4.813  74.221  1.00  0.73           C  
ATOM   1885  C   ASN A 128      34.884  -4.949  75.393  1.00  0.73           C  
ATOM   1886  O   ASN A 128      35.067  -4.380  76.489  1.00  0.73           O  
ATOM   1887  CB  ASN A 128      36.432  -3.391  74.075  1.00  0.73           C  
ATOM   1888  CG  ASN A 128      37.640  -3.112  74.938  1.00  0.73           C  
ATOM   1889  ND2 ASN A 128      37.676  -1.950  75.571  1.00  0.73           N  
ATOM   1890  OD1 ASN A 128      38.580  -3.922  75.061  1.00  0.73           O  
ATOM   1891  H01 ASN A 128      36.728  -5.461  74.471  1.00  0.73           H  
ATOM   1892  H02 ASN A 128      35.644  -2.713  74.402  1.00  0.73           H  
ATOM   1893  H03 ASN A 128      36.709  -3.233  73.033  1.00  0.73           H  
ATOM   1894  H04 ASN A 128      35.670  -6.133  72.560  1.00  0.73           H  
ATOM   1895  H05 ASN A 128      38.465  -1.719  76.157  1.00  0.73           H  
ATOM   1896  H06 ASN A 128      36.914  -1.295  75.468  1.00  0.73           H  
ATOM   1897  N   ASP A 129      33.829  -5.706  75.205  1.00  0.58           N  
ATOM   1898  CA  ASP A 129      32.782  -5.904  76.196  1.00  0.58           C  
ATOM   1899  C   ASP A 129      32.930  -7.235  76.925  1.00  0.58           C  
ATOM   1900  O   ASP A 129      32.094  -8.157  76.863  1.00  0.58           O  
ATOM   1901  CB  ASP A 129      31.415  -5.625  75.579  1.00  0.58           C  
ATOM   1902  CG  ASP A 129      30.919  -6.739  74.678  1.00  0.58           C  
ATOM   1903  OD1 ASP A 129      29.721  -6.803  74.330  1.00  0.58           O  
ATOM   1904  OD2 ASP A 129      31.805  -7.573  74.354  1.00  0.58           O  
ATOM   1905  H01 ASP A 129      32.887  -5.173  76.998  1.00  0.58           H  
ATOM   1906  H02 ASP A 129      31.519  -4.734  74.959  1.00  0.58           H  
ATOM   1907  H03 ASP A 129      30.694  -5.485  76.385  1.00  0.58           H  
ATOM   1908  H07 ASP A 129      33.738  -6.180  74.318  1.00  0.58           H  
ATOM   1909  N   ILE A 130      34.022  -7.341  77.660  1.00  0.32           N  
ATOM   1910  CA  ILE A 130      34.285  -8.549  78.451  1.00  0.32           C  
ATOM   1911  C   ILE A 130      34.799  -7.982  79.778  1.00  0.32           C  
ATOM   1912  O   ILE A 130      35.700  -7.132  79.734  1.00  0.32           O  
ATOM   1913  CB  ILE A 130      35.198  -9.615  77.779  1.00  0.32           C  
ATOM   1914  CG1 ILE A 130      34.476 -10.404  76.655  1.00  0.32           C  
ATOM   1915  CG2 ILE A 130      35.785 -10.660  78.776  1.00  0.32           C  
ATOM   1916  CD1 ILE A 130      35.513 -11.144  75.770  1.00  0.32           C  
ATOM   1917  H01 ILE A 130      33.391  -9.160  78.577  1.00  0.32           H  
ATOM   1918  H02 ILE A 130      36.011  -9.021  77.362  1.00  0.32           H  
ATOM   1919  H03 ILE A 130      33.913  -9.706  76.035  1.00  0.32           H  
ATOM   1920  H04 ILE A 130      34.686  -6.580  77.678  1.00  0.32           H  
ATOM   1921  H05 ILE A 130      33.799 -11.132  77.102  1.00  0.32           H  
ATOM   1922  H06 ILE A 130      36.698 -10.264  79.221  1.00  0.32           H  
ATOM   1923  H07 ILE A 130      35.057 -10.863  79.561  1.00  0.32           H  
ATOM   1924  H08 ILE A 130      36.012 -11.583  78.243  1.00  0.32           H  
ATOM   1925  H09 ILE A 130      36.444 -11.262  76.324  1.00  0.32           H  
ATOM   1926  H10 ILE A 130      35.125 -12.126  75.499  1.00  0.32           H  
ATOM   1927  H11 ILE A 130      35.700 -10.564  74.866  1.00  0.32           H  
ATOM   1928  N   PRO A 131      34.165  -8.453  80.828  1.00  0.30           N  
ATOM   1929  CA  PRO A 131      34.494  -8.085  82.217  1.00  0.30           C  
ATOM   1930  C   PRO A 131      35.772  -8.821  82.621  1.00  0.30           C  
ATOM   1931  O   PRO A 131      36.091  -9.924  82.128  1.00  0.30           O  
ATOM   1932  CB  PRO A 131      33.270  -8.440  83.034  1.00  0.30           C  
ATOM   1933  CG  PRO A 131      32.261  -8.954  82.028  1.00  0.30           C  
ATOM   1934  CD  PRO A 131      33.068  -9.443  80.829  1.00  0.30           C  
ATOM   1935  H01 PRO A 131      32.890  -7.585  83.594  1.00  0.30           H  
ATOM   1936  H02 PRO A 131      33.508  -9.211  83.767  1.00  0.30           H  
ATOM   1937  H03 PRO A 131      31.554  -8.175  81.741  1.00  0.30           H  
ATOM   1938  H04 PRO A 131      31.684  -9.774  82.456  1.00  0.30           H  
ATOM   1939  H05 PRO A 131      33.391 -10.482  80.890  1.00  0.30           H  
ATOM   1940  H06 PRO A 131      32.487  -9.403  79.908  1.00  0.30           H  
ATOM   1941  H12 PRO A 131      34.709  -7.027  82.369  1.00  0.30           H  
ATOM   1942  N   GLY A 132      36.517  -8.135  83.485  1.00  0.49           N  
ATOM   1943  CA  GLY A 132      37.798  -8.663  83.966  1.00  0.49           C  
ATOM   1944  C   GLY A 132      38.981  -8.134  83.156  1.00  0.49           C  
ATOM   1945  O   GLY A 132      40.136  -8.409  83.562  1.00  0.49           O  
ATOM   1946  H01 GLY A 132      37.775  -9.747  83.856  1.00  0.49           H  
ATOM   1947  H02 GLY A 132      37.928  -8.374  85.009  1.00  0.49           H  
ATOM   1948  H07 GLY A 132      36.195  -7.236  83.815  1.00  0.49           H  
ATOM   1949  N   THR A 133      38.679  -7.420  82.072  1.00  0.33           N  
ATOM   1950  CA  THR A 133      39.747  -6.883  81.199  1.00  0.33           C  
ATOM   1951  C   THR A 133      39.478  -5.476  80.704  1.00  0.33           C  
ATOM   1952  O   THR A 133      38.312  -5.282  80.355  1.00  0.33           O  
ATOM   1953  CB  THR A 133      39.995  -7.876  79.982  1.00  0.33           C  
ATOM   1954  CG2 THR A 133      38.994  -7.771  78.841  1.00  0.33           C  
ATOM   1955  OG1 THR A 133      41.362  -7.645  79.526  1.00  0.33           O  
ATOM   1956  H01 THR A 133      40.648  -6.812  81.808  1.00  0.33           H  
ATOM   1957  H02 THR A 133      39.848  -8.896  80.338  1.00  0.33           H  
ATOM   1958  H03 THR A 133      37.711  -7.243  81.844  1.00  0.33           H  
ATOM   1959  H04 THR A 133      38.127  -7.199  79.171  1.00  0.33           H  
ATOM   1960  H05 THR A 133      39.460  -7.268  77.993  1.00  0.33           H  
ATOM   1961  H06 THR A 133      38.677  -8.770  78.542  1.00  0.33           H  
ATOM   1962  H07 THR A 133      41.617  -6.740  79.722  1.00  0.33           H  
ATOM   1963  N   ASP A 134      40.457  -4.614  80.658  1.00  0.41           N  
ATOM   1964  CA  ASP A 134      40.294  -3.229  80.150  1.00  0.41           C  
ATOM   1965  C   ASP A 134      40.076  -3.225  78.627  1.00  0.41           C  
ATOM   1966  O   ASP A 134      39.271  -2.560  77.956  1.00  0.41           O  
ATOM   1967  CB  ASP A 134      41.497  -2.345  80.537  1.00  0.41           C  
ATOM   1968  CG  ASP A 134      41.486  -2.058  82.039  1.00  0.41           C  
ATOM   1969  OD1 ASP A 134      40.380  -2.237  82.597  1.00  0.41           O  
ATOM   1970  OD2 ASP A 134      42.555  -1.731  82.600  1.00  0.41           O  
ATOM   1971  H01 ASP A 134      39.407  -2.805  80.620  1.00  0.41           H  
ATOM   1972  H02 ASP A 134      41.430  -1.401  79.996  1.00  0.41           H  
ATOM   1973  H03 ASP A 134      42.421  -2.860  80.276  1.00  0.41           H  
ATOM   1974  H08 ASP A 134      41.368  -4.903  80.983  1.00  0.41           H  
ATOM   1975  N   PHE A 135      40.897  -4.099  78.091  1.00  0.46           N  
ATOM   1976  CA  PHE A 135      41.093  -4.479  76.720  1.00  0.46           C  
ATOM   1977  C   PHE A 135      40.974  -5.970  76.411  1.00  0.46           C  
ATOM   1978  O   PHE A 135      41.608  -6.784  77.083  1.00  0.46           O  
ATOM   1979  CB  PHE A 135      42.551  -4.034  76.403  1.00  0.46           C  
ATOM   1980  CG  PHE A 135      42.671  -2.540  76.578  1.00  0.46           C  
ATOM   1981  CD1 PHE A 135      43.619  -2.009  77.432  1.00  0.46           C  
ATOM   1982  CD2 PHE A 135      41.828  -1.697  75.846  1.00  0.46           C  
ATOM   1983  CE1 PHE A 135      43.738  -0.627  77.546  1.00  0.46           C  
ATOM   1984  CE2 PHE A 135      41.914  -0.305  75.973  1.00  0.46           C  
ATOM   1985  CZ  PHE A 135      42.882   0.220  76.854  1.00  0.46           C  
ATOM   1986  H01 PHE A 135      40.307  -4.016  76.123  1.00  0.46           H  
ATOM   1987  H02 PHE A 135      42.796  -4.300  75.375  1.00  0.46           H  
ATOM   1988  H03 PHE A 135      43.240  -4.536  77.081  1.00  0.46           H  
ATOM   1989  H04 PHE A 135      41.488  -4.584  78.752  1.00  0.46           H  
ATOM   1990  H05 PHE A 135      44.268  -2.666  78.011  1.00  0.46           H  
ATOM   1991  H06 PHE A 135      41.094  -2.130  75.167  1.00  0.46           H  
ATOM   1992  H07 PHE A 135      44.512  -0.204  78.186  1.00  0.46           H  
ATOM   1993  H08 PHE A 135      41.253   0.352  75.408  1.00  0.46           H  
ATOM   1994  H09 PHE A 135      42.959   1.298  76.993  1.00  0.46           H  
ATOM   1995  N   THR A 136      40.219  -6.275  75.374  1.00  0.37           N  
ATOM   1996  CA  THR A 136      39.981  -7.586  74.782  1.00  0.37           C  
ATOM   1997  C   THR A 136      40.862  -7.724  73.522  1.00  0.37           C  
ATOM   1998  O   THR A 136      41.180  -6.730  72.840  1.00  0.37           O  
ATOM   1999  CB  THR A 136      38.487  -7.874  74.393  1.00  0.37           C  
ATOM   2000  CG2 THR A 136      37.517  -7.887  75.570  1.00  0.37           C  
ATOM   2001  OG1 THR A 136      38.128  -6.878  73.377  1.00  0.37           O  
ATOM   2002  H01 THR A 136      40.235  -8.317  75.550  1.00  0.37           H  
ATOM   2003  H02 THR A 136      38.403  -8.889  74.004  1.00  0.37           H  
ATOM   2004  H03 THR A 136      36.562  -8.304  75.249  1.00  0.37           H  
ATOM   2005  H04 THR A 136      37.928  -8.498  76.373  1.00  0.37           H  
ATOM   2006  H05 THR A 136      37.366  -6.869  75.928  1.00  0.37           H  
ATOM   2007  H06 THR A 136      37.914  -7.323  72.554  1.00  0.37           H  
ATOM   2008  H10 THR A 136      39.744  -5.500  74.933  1.00  0.37           H  
ATOM   2009  N   ILE A 137      41.276  -8.937  73.196  1.00  0.36           N  
ATOM   2010  CA  ILE A 137      42.113  -9.197  72.015  1.00  0.36           C  
ATOM   2011  C   ILE A 137      41.342  -8.916  70.713  1.00  0.36           C  
ATOM   2012  O   ILE A 137      40.326  -9.587  70.449  1.00  0.36           O  
ATOM   2013  CB  ILE A 137      42.661 -10.667  71.981  1.00  0.36           C  
ATOM   2014  CG1 ILE A 137      43.522 -10.943  73.228  1.00  0.36           C  
ATOM   2015  CG2 ILE A 137      43.485 -10.961  70.696  1.00  0.36           C  
ATOM   2016  CD1 ILE A 137      43.716 -12.462  73.455  1.00  0.36           C  
ATOM   2017  H01 ILE A 137      42.962  -8.517  72.091  1.00  0.36           H  
ATOM   2018  H02 ILE A 137      41.797 -11.331  71.976  1.00  0.36           H  
ATOM   2019  H03 ILE A 137      43.010 -10.529  74.097  1.00  0.36           H  
ATOM   2020  H04 ILE A 137      44.498 -10.476  73.097  1.00  0.36           H  
ATOM   2021  H05 ILE A 137      44.474 -11.324  70.975  1.00  0.36           H  
ATOM   2022  H06 ILE A 137      42.975 -11.719  70.102  1.00  0.36           H  
ATOM   2023  H07 ILE A 137      41.007  -9.715  73.781  1.00  0.36           H  
ATOM   2024  H08 ILE A 137      43.585 -10.047  70.111  1.00  0.36           H  
ATOM   2025  H09 ILE A 137      44.615 -12.628  74.049  1.00  0.36           H  
ATOM   2026  H10 ILE A 137      42.852 -12.864  73.984  1.00  0.36           H  
ATOM   2027  H11 ILE A 137      43.819 -12.963  72.493  1.00  0.36           H  
ATOM   2028  N   GLY A 138      41.840  -7.978  69.905  1.00  0.47           N  
ATOM   2029  CA  GLY A 138      41.180  -7.663  68.636  1.00  0.47           C  
ATOM   2030  C   GLY A 138      40.562  -6.274  68.604  1.00  0.47           C  
ATOM   2031  O   GLY A 138      40.319  -5.812  67.485  1.00  0.47           O  
ATOM   2032  H01 GLY A 138      40.368  -8.379  68.510  1.00  0.47           H  
ATOM   2033  H02 GLY A 138      41.917  -7.732  67.836  1.00  0.47           H  
ATOM   2034  H12 GLY A 138      42.678  -7.481  70.171  1.00  0.47           H  
ATOM   2035  N   PHE A 139      40.345  -5.668  69.750  1.00  0.52           N  
ATOM   2036  CA  PHE A 139      39.774  -4.322  69.864  1.00  0.52           C  
ATOM   2037  C   PHE A 139      40.698  -3.264  69.230  1.00  0.52           C  
ATOM   2038  O   PHE A 139      40.205  -2.396  68.473  1.00  0.52           O  
ATOM   2039  CB  PHE A 139      39.350  -3.981  71.288  1.00  0.52           C  
ATOM   2040  CG  PHE A 139      39.055  -2.551  71.582  1.00  0.52           C  
ATOM   2041  CD1 PHE A 139      40.046  -1.757  72.176  1.00  0.52           C  
ATOM   2042  CD2 PHE A 139      37.813  -1.966  71.302  1.00  0.52           C  
ATOM   2043  CE1 PHE A 139      39.812  -0.403  72.457  1.00  0.52           C  
ATOM   2044  CE2 PHE A 139      37.553  -0.611  71.613  1.00  0.52           C  
ATOM   2045  CZ  PHE A 139      38.562   0.180  72.197  1.00  0.52           C  
ATOM   2046  H01 PHE A 139      38.850  -4.312  69.286  1.00  0.52           H  
ATOM   2047  H02 PHE A 139      40.214  -4.224  71.906  1.00  0.52           H  
ATOM   2048  H03 PHE A 139      40.585  -6.157  70.600  1.00  0.52           H  
ATOM   2049  H04 PHE A 139      38.451  -4.555  71.510  1.00  0.52           H  
ATOM   2050  H05 PHE A 139      41.012  -2.198  72.423  1.00  0.52           H  
ATOM   2051  H06 PHE A 139      37.032  -2.567  70.836  1.00  0.52           H  
ATOM   2052  H07 PHE A 139      40.611   0.204  72.883  1.00  0.52           H  
ATOM   2053  H08 PHE A 139      36.575  -0.180  71.401  1.00  0.52           H  
ATOM   2054  H09 PHE A 139      38.375   1.225  72.442  1.00  0.52           H  
ATOM   2055  N   ASP A 140      41.993  -3.317  69.514  1.00  0.55           N  
ATOM   2056  CA  ASP A 140      42.951  -2.339  68.970  1.00  0.55           C  
ATOM   2057  C   ASP A 140      42.919  -2.381  67.425  1.00  0.55           C  
ATOM   2058  O   ASP A 140      42.937  -1.310  66.798  1.00  0.55           O  
ATOM   2059  CB  ASP A 140      44.372  -2.418  69.548  1.00  0.55           C  
ATOM   2060  CG  ASP A 140      45.225  -1.220  69.130  1.00  0.55           C  
ATOM   2061  OD1 ASP A 140      44.829  -0.042  69.264  1.00  0.55           O  
ATOM   2062  OD2 ASP A 140      46.354  -1.426  68.618  1.00  0.55           O  
ATOM   2063  H01 ASP A 140      42.615  -1.358  69.305  1.00  0.55           H  
ATOM   2064  H02 ASP A 140      44.844  -3.320  69.160  1.00  0.55           H  
ATOM   2065  H03 ASP A 140      44.310  -2.445  70.636  1.00  0.55           H  
ATOM   2066  H10 ASP A 140      42.332  -4.050  70.121  1.00  0.55           H  
ATOM   2067  N   THR A 141      42.858  -3.610  66.946  1.00  0.53           N  
ATOM   2068  CA  THR A 141      42.816  -3.891  65.531  1.00  0.53           C  
ATOM   2069  C   THR A 141      41.570  -3.272  64.914  1.00  0.53           C  
ATOM   2070  O   THR A 141      41.785  -2.571  63.904  1.00  0.53           O  
ATOM   2071  CB  THR A 141      43.022  -5.408  65.127  1.00  0.53           C  
ATOM   2072  CG2 THR A 141      42.924  -5.650  63.629  1.00  0.53           C  
ATOM   2073  OG1 THR A 141      44.363  -5.750  65.591  1.00  0.53           O  
ATOM   2074  H01 THR A 141      43.698  -3.414  65.103  1.00  0.53           H  
ATOM   2075  H02 THR A 141      42.238  -6.019  65.573  1.00  0.53           H  
ATOM   2076  H03 THR A 141      42.504  -4.768  63.146  1.00  0.53           H  
ATOM   2077  H04 THR A 141      42.840  -4.384  67.595  1.00  0.53           H  
ATOM   2078  H05 THR A 141      43.918  -5.846  63.226  1.00  0.53           H  
ATOM   2079  H06 THR A 141      42.279  -6.509  63.440  1.00  0.53           H  
ATOM   2080  H07 THR A 141      44.694  -6.499  65.090  1.00  0.53           H  
ATOM   2081  N   ALA A 142      40.403  -3.508  65.422  1.00  0.55           N  
ATOM   2082  CA  ALA A 142      39.126  -2.995  64.923  1.00  0.55           C  
ATOM   2083  C   ALA A 142      39.083  -1.462  64.873  1.00  0.55           C  
ATOM   2084  O   ALA A 142      38.516  -0.806  63.974  1.00  0.55           O  
ATOM   2085  CB  ALA A 142      37.981  -3.516  65.789  1.00  0.55           C  
ATOM   2086  H01 ALA A 142      39.015  -3.354  63.900  1.00  0.55           H  
ATOM   2087  H02 ALA A 142      37.094  -3.655  65.172  1.00  0.55           H  
ATOM   2088  H03 ALA A 142      38.266  -4.469  66.235  1.00  0.55           H  
ATOM   2089  H04 ALA A 142      37.764  -2.796  66.578  1.00  0.55           H  
ATOM   2090  H08 ALA A 142      40.371  -4.101  66.239  1.00  0.55           H  
ATOM   2091  N   LEU A 143      39.721  -0.903  65.865  1.00  0.59           N  
ATOM   2092  CA  LEU A 143      39.837   0.532  66.074  1.00  0.59           C  
ATOM   2093  C   LEU A 143      40.581   1.185  64.911  1.00  0.59           C  
ATOM   2094  O   LEU A 143      40.171   2.199  64.332  1.00  0.59           O  
ATOM   2095  CB  LEU A 143      40.601   0.724  67.393  1.00  0.59           C  
ATOM   2096  CG  LEU A 143      40.195   1.958  68.172  1.00  0.59           C  
ATOM   2097  CD1 LEU A 143      38.674   2.109  68.156  1.00  0.59           C  
ATOM   2098  CD2 LEU A 143      40.707   1.695  69.590  1.00  0.59           C  
ATOM   2099  H01 LEU A 143      38.855   1.003  66.125  1.00  0.59           H  
ATOM   2100  H02 LEU A 143      41.651   0.851  67.131  1.00  0.59           H  
ATOM   2101  H03 LEU A 143      40.426  -0.150  68.020  1.00  0.59           H  
ATOM   2102  H04 LEU A 143      40.602   2.879  67.755  1.00  0.59           H  
ATOM   2103  H05 LEU A 143      40.167  -1.511  66.537  1.00  0.59           H  
ATOM   2104  H06 LEU A 143      38.230   1.386  68.841  1.00  0.59           H  
ATOM   2105  H07 LEU A 143      38.405   3.118  68.469  1.00  0.59           H  
ATOM   2106  H08 LEU A 143      38.301   1.929  67.148  1.00  0.59           H  
ATOM   2107  H09 LEU A 143      41.584   2.314  69.780  1.00  0.59           H  
ATOM   2108  H10 LEU A 143      39.927   1.941  70.310  1.00  0.59           H  
ATOM   2109  H11 LEU A 143      40.977   0.644  69.690  1.00  0.59           H  
ATOM   2110  N   ASN A 144      41.718   0.552  64.691  1.00  0.66           N  
ATOM   2111  CA  ASN A 144      42.594   1.021  63.596  1.00  0.66           C  
ATOM   2112  C   ASN A 144      41.850   0.771  62.296  1.00  0.66           C  
ATOM   2113  O   ASN A 144      41.985   1.595  61.404  1.00  0.66           O  
ATOM   2114  CB  ASN A 144      43.971   0.373  63.793  1.00  0.66           C  
ATOM   2115  CG  ASN A 144      44.767   1.242  64.779  1.00  0.66           C  
ATOM   2116  ND2 ASN A 144      44.985   0.699  65.969  1.00  0.66           N  
ATOM   2117  OD1 ASN A 144      45.099   2.368  64.380  1.00  0.66           O  
ATOM   2118  H01 ASN A 144      42.813   2.089  63.581  1.00  0.66           H  
ATOM   2119  H02 ASN A 144      44.496   0.303  62.841  1.00  0.66           H  
ATOM   2120  H03 ASN A 144      43.853  -0.633  64.197  1.00  0.66           H  
ATOM   2121  H04 ASN A 144      45.491   1.215  66.674  1.00  0.66           H  
ATOM   2122  H05 ASN A 144      44.645  -0.230  66.170  1.00  0.66           H  
ATOM   2123  H12 ASN A 144      41.985  -0.238  65.260  1.00  0.66           H  
ATOM   2124  N   THR A 145      41.062  -0.269  62.150  1.00  0.70           N  
ATOM   2125  CA  THR A 145      40.332  -0.545  60.919  1.00  0.70           C  
ATOM   2126  C   THR A 145      39.334   0.587  60.692  1.00  0.70           C  
ATOM   2127  O   THR A 145      39.232   1.127  59.562  1.00  0.70           O  
ATOM   2128  CB  THR A 145      39.726  -1.993  60.833  1.00  0.70           C  
ATOM   2129  CG2 THR A 145      38.649  -2.192  59.777  1.00  0.70           C  
ATOM   2130  OG1 THR A 145      40.893  -2.861  60.597  1.00  0.70           O  
ATOM   2131  H01 THR A 145      41.033  -0.558  60.084  1.00  0.70           H  
ATOM   2132  H02 THR A 145      39.187  -2.224  61.752  1.00  0.70           H  
ATOM   2133  H03 THR A 145      37.801  -1.543  59.997  1.00  0.70           H  
ATOM   2134  H04 THR A 145      39.052  -1.943  58.795  1.00  0.70           H  
ATOM   2135  H05 THR A 145      38.321  -3.232  59.783  1.00  0.70           H  
ATOM   2136  H06 THR A 145      40.957  -0.907  62.926  1.00  0.70           H  
ATOM   2137  H07 THR A 145      41.133  -2.830  59.668  1.00  0.70           H  
ATOM   2138  N   VAL A 146      38.638   0.919  61.771  1.00  0.69           N  
ATOM   2139  CA  VAL A 146      37.643   2.003  61.683  1.00  0.69           C  
ATOM   2140  C   VAL A 146      38.245   3.390  61.390  1.00  0.69           C  
ATOM   2141  O   VAL A 146      37.675   4.073  60.536  1.00  0.69           O  
ATOM   2142  CB  VAL A 146      36.771   1.992  62.956  1.00  0.69           C  
ATOM   2143  CG1 VAL A 146      35.852   3.234  62.958  1.00  0.69           C  
ATOM   2144  CG2 VAL A 146      35.891   0.790  63.168  1.00  0.69           C  
ATOM   2145  H01 VAL A 146      37.016   1.805  60.814  1.00  0.69           H  
ATOM   2146  H02 VAL A 146      37.500   1.978  63.766  1.00  0.69           H  
ATOM   2147  H03 VAL A 146      34.920   2.995  63.471  1.00  0.69           H  
ATOM   2148  H04 VAL A 146      36.350   4.054  63.474  1.00  0.69           H  
ATOM   2149  H05 VAL A 146      35.636   3.528  61.931  1.00  0.69           H  
ATOM   2150  H06 VAL A 146      34.949   0.932  62.637  1.00  0.69           H  
ATOM   2151  H07 VAL A 146      36.392  -0.100  62.787  1.00  0.69           H  
ATOM   2152  H08 VAL A 146      38.788   0.434  62.644  1.00  0.69           H  
ATOM   2153  H09 VAL A 146      35.693   0.668  64.233  1.00  0.69           H  
ATOM   2154  N   ILE A 147      39.306   3.813  62.029  1.00  0.80           N  
ATOM   2155  CA  ILE A 147      39.849   5.166  61.792  1.00  0.80           C  
ATOM   2156  C   ILE A 147      40.465   5.246  60.404  1.00  0.80           C  
ATOM   2157  O   ILE A 147      40.719   6.309  59.834  1.00  0.80           O  
ATOM   2158  CB  ILE A 147      40.829   5.715  62.910  1.00  0.80           C  
ATOM   2159  CG1 ILE A 147      41.967   4.727  63.118  1.00  0.80           C  
ATOM   2160  CG2 ILE A 147      40.043   5.944  64.227  1.00  0.80           C  
ATOM   2161  CD1 ILE A 147      43.425   5.161  63.340  1.00  0.80           C  
ATOM   2162  H01 ILE A 147      38.994   5.840  61.853  1.00  0.80           H  
ATOM   2163  H02 ILE A 147      41.253   6.668  62.595  1.00  0.80           H  
ATOM   2164  H03 ILE A 147      42.028   4.257  62.137  1.00  0.80           H  
ATOM   2165  H04 ILE A 147      41.694   4.134  63.991  1.00  0.80           H  
ATOM   2166  H05 ILE A 147      39.046   5.512  64.134  1.00  0.80           H  
ATOM   2167  H06 ILE A 147      40.570   5.466  65.053  1.00  0.80           H  
ATOM   2168  H07 ILE A 147      39.959   7.014  64.419  1.00  0.80           H  
ATOM   2169  H08 ILE A 147      44.036   4.821  62.504  1.00  0.80           H  
ATOM   2170  H09 ILE A 147      43.475   6.248  63.407  1.00  0.80           H  
ATOM   2171  H10 ILE A 147      39.761   3.205  62.695  1.00  0.80           H  
ATOM   2172  H11 ILE A 147      43.799   4.722  64.265  1.00  0.80           H  
ATOM   2173  N   ASP A 148      40.693   4.061  59.899  1.00  0.91           N  
ATOM   2174  CA  ASP A 148      41.281   3.902  58.537  1.00  0.91           C  
ATOM   2175  C   ASP A 148      40.118   4.322  57.630  1.00  0.91           C  
ATOM   2176  O   ASP A 148      40.368   5.068  56.681  1.00  0.91           O  
ATOM   2177  CB  ASP A 148      41.718   2.501  58.468  1.00  0.91           C  
ATOM   2178  CG  ASP A 148      42.587   1.801  57.486  1.00  0.91           C  
ATOM   2179  OD1 ASP A 148      43.548   1.174  58.000  1.00  0.91           O  
ATOM   2180  OD2 ASP A 148      42.294   1.853  56.275  1.00  0.91           O  
ATOM   2181  H01 ASP A 148      42.156   4.488  58.256  1.00  0.91           H  
ATOM   2182  H02 ASP A 148      40.770   2.081  58.132  1.00  0.91           H  
ATOM   2183  H03 ASP A 148      42.215   2.334  59.424  1.00  0.91           H  
ATOM   2184  H12 ASP A 148      40.467   3.239  60.441  1.00  0.91           H  
ATOM   2185  N   ALA A 149      38.924   3.884  58.026  1.00  0.84           N  
ATOM   2186  CA  ALA A 149      37.714   4.210  57.246  1.00  0.84           C  
ATOM   2187  C   ALA A 149      37.381   5.694  57.378  1.00  0.84           C  
ATOM   2188  O   ALA A 149      37.187   6.372  56.374  1.00  0.84           O  
ATOM   2189  CB  ALA A 149      36.499   3.380  57.592  1.00  0.84           C  
ATOM   2190  H01 ALA A 149      37.961   3.963  56.214  1.00  0.84           H  
ATOM   2191  H02 ALA A 149      35.667   3.671  56.951  1.00  0.84           H  
ATOM   2192  H03 ALA A 149      36.724   2.324  57.439  1.00  0.84           H  
ATOM   2193  H04 ALA A 149      38.846   3.326  58.864  1.00  0.84           H  
ATOM   2194  H05 ALA A 149      36.229   3.547  58.635  1.00  0.84           H  
ATOM   2195  N   ILE A 150      37.363   6.180  58.594  1.00  0.87           N  
ATOM   2196  CA  ILE A 150      37.082   7.578  58.882  1.00  0.87           C  
ATOM   2197  C   ILE A 150      38.056   8.483  58.108  1.00  0.87           C  
ATOM   2198  O   ILE A 150      37.650   9.511  57.525  1.00  0.87           O  
ATOM   2199  CB  ILE A 150      37.276   7.801  60.424  1.00  0.87           C  
ATOM   2200  CG1 ILE A 150      36.155   7.027  61.168  1.00  0.87           C  
ATOM   2201  CG2 ILE A 150      37.366   9.321  60.759  1.00  0.87           C  
ATOM   2202  CD1 ILE A 150      36.425   6.944  62.701  1.00  0.87           C  
ATOM   2203  H01 ILE A 150      36.064   7.825  58.581  1.00  0.87           H  
ATOM   2204  H02 ILE A 150      38.227   7.398  60.771  1.00  0.87           H  
ATOM   2205  H03 ILE A 150      36.128   6.011  60.774  1.00  0.87           H  
ATOM   2206  H04 ILE A 150      35.205   7.536  61.004  1.00  0.87           H  
ATOM   2207  H05 ILE A 150      38.161   9.776  60.168  1.00  0.87           H  
ATOM   2208  H06 ILE A 150      37.553   5.557  59.366  1.00  0.87           H  
ATOM   2209  H07 ILE A 150      36.417   9.802  60.523  1.00  0.87           H  
ATOM   2210  H08 ILE A 150      37.585   9.448  61.819  1.00  0.87           H  
ATOM   2211  H09 ILE A 150      37.188   7.673  62.975  1.00  0.87           H  
ATOM   2212  H10 ILE A 150      35.505   7.160  63.245  1.00  0.87           H  
ATOM   2213  H11 ILE A 150      36.772   5.942  62.956  1.00  0.87           H  
ATOM   2214  N   ASP A 151      39.327   8.072  58.127  1.00  0.84           N  
ATOM   2215  CA  ASP A 151      40.332   8.921  57.466  1.00  0.84           C  
ATOM   2216  C   ASP A 151      39.935   9.132  56.015  1.00  0.84           C  
ATOM   2217  O   ASP A 151      40.030  10.246  55.510  1.00  0.84           O  
ATOM   2218  CB  ASP A 151      41.752   8.483  57.671  1.00  0.84           C  
ATOM   2219  CG  ASP A 151      42.305   8.822  59.038  1.00  0.84           C  
ATOM   2220  OD1 ASP A 151      41.644   9.468  59.862  1.00  0.84           O  
ATOM   2221  OD2 ASP A 151      43.448   8.357  59.269  1.00  0.84           O  
ATOM   2222  H01 ASP A 151      40.328   9.893  57.958  1.00  0.84           H  
ATOM   2223  H02 ASP A 151      42.358   9.021  56.942  1.00  0.84           H  
ATOM   2224  H03 ASP A 151      41.801   7.402  57.538  1.00  0.84           H  
ATOM   2225  H12 ASP A 151      39.590   7.208  58.580  1.00  0.84           H  
ATOM   2226  N   LYS A 152      39.498   8.051  55.416  1.00  0.77           N  
ATOM   2227  CA  LYS A 152      39.086   8.043  54.006  1.00  0.77           C  
ATOM   2228  C   LYS A 152      37.817   8.823  53.724  1.00  0.77           C  
ATOM   2229  O   LYS A 152      37.784   9.529  52.699  1.00  0.77           O  
ATOM   2230  CB  LYS A 152      38.865   6.589  53.564  1.00  0.77           C  
ATOM   2231  CG  LYS A 152      40.258   6.103  53.140  1.00  0.77           C  
ATOM   2232  CD  LYS A 152      40.260   4.610  52.844  1.00  0.77           C  
ATOM   2233  CE  LYS A 152      41.747   4.332  52.610  1.00  0.77           C  
ATOM   2234  NZ  LYS A 152      42.020   2.897  52.527  1.00  0.77           N  
ATOM   2235  H01 LYS A 152      39.887   8.531  53.450  1.00  0.77           H  
ATOM   2236  H02 LYS A 152      38.134   6.506  52.760  1.00  0.77           H  
ATOM   2237  H03 LYS A 152      38.481   5.989  54.389  1.00  0.77           H  
ATOM   2238  H04 LYS A 152      39.442   7.192  55.944  1.00  0.77           H  
ATOM   2239  H05 LYS A 152      40.950   6.290  53.961  1.00  0.77           H  
ATOM   2240  H06 LYS A 152      40.565   6.643  52.244  1.00  0.77           H  
ATOM   2241  H07 LYS A 152      39.624   4.328  52.005  1.00  0.77           H  
ATOM   2242  H08 LYS A 152      39.878   4.038  53.689  1.00  0.77           H  
ATOM   2243  H09 LYS A 152      42.306   4.737  53.453  1.00  0.77           H  
ATOM   2244  H10 LYS A 152      42.054   4.806  51.677  1.00  0.77           H  
ATOM   2245  H11 LYS A 152      42.900   2.696  52.979  1.00  0.77           H  
ATOM   2246  H12 LYS A 152      41.281   2.386  52.988  1.00  0.77           H  
ATOM   2247  H13 LYS A 152      42.069   2.619  51.557  1.00  0.77           H  
ATOM   2248  N   ILE A 153      36.891   8.632  54.661  1.00  0.78           N  
ATOM   2249  CA  ILE A 153      35.606   9.301  54.584  1.00  0.78           C  
ATOM   2250  C   ILE A 153      35.759  10.811  54.771  1.00  0.78           C  
ATOM   2251  O   ILE A 153      34.965  11.557  54.171  1.00  0.78           O  
ATOM   2252  CB  ILE A 153      34.534   8.673  55.505  1.00  0.78           C  
ATOM   2253  CG1 ILE A 153      34.065   7.366  54.808  1.00  0.78           C  
ATOM   2254  CG2 ILE A 153      33.319   9.614  55.732  1.00  0.78           C  
ATOM   2255  CD1 ILE A 153      33.081   6.589  55.709  1.00  0.78           C  
ATOM   2256  H01 ILE A 153      35.223   9.144  53.576  1.00  0.78           H  
ATOM   2257  H02 ILE A 153      34.963   8.486  56.490  1.00  0.78           H  
ATOM   2258  H03 ILE A 153      34.936   6.739  54.619  1.00  0.78           H  
ATOM   2259  H04 ILE A 153      33.570   7.618  53.870  1.00  0.78           H  
ATOM   2260  H05 ILE A 153      32.472   9.032  56.096  1.00  0.78           H  
ATOM   2261  H06 ILE A 153      33.580  10.374  56.469  1.00  0.78           H  
ATOM   2262  H07 ILE A 153      33.051  10.096  54.792  1.00  0.78           H  
ATOM   2263  H08 ILE A 153      32.136   6.454  55.182  1.00  0.78           H  
ATOM   2264  H09 ILE A 153      33.503   5.614  55.953  1.00  0.78           H  
ATOM   2265  H10 ILE A 153      32.907   7.150  56.627  1.00  0.78           H  
ATOM   2266  H14 ILE A 153      37.085   8.013  55.435  1.00  0.78           H  
ATOM   2267  N   ARG A 154      36.768  11.170  55.537  1.00  0.55           N  
ATOM   2268  CA  ARG A 154      36.993  12.611  55.799  1.00  0.55           C  
ATOM   2269  C   ARG A 154      37.437  13.270  54.517  1.00  0.55           C  
ATOM   2270  O   ARG A 154      36.980  14.387  54.191  1.00  0.55           O  
ATOM   2271  CB  ARG A 154      37.766  12.761  57.098  1.00  0.55           C  
ATOM   2272  CG  ARG A 154      38.631  13.986  57.162  1.00  0.55           C  
ATOM   2273  CD  ARG A 154      39.599  14.004  58.289  1.00  0.55           C  
ATOM   2274  NE  ARG A 154      38.889  13.906  59.576  1.00  0.55           N  
ATOM   2275  CZ  ARG A 154      39.070  14.886  60.474  1.00  0.55           C  
ATOM   2276  NH1 ARG A 154      39.809  15.960  60.224  1.00  0.55           N  
ATOM   2277  NH2 ARG A 154      38.533  14.686  61.672  1.00  0.55           N  
ATOM   2278  H01 ARG A 154      36.109  13.204  56.032  1.00  0.55           H  
ATOM   2279  H02 ARG A 154      38.434  11.903  57.165  1.00  0.55           H  
ATOM   2280  H03 ARG A 154      37.051  12.804  57.919  1.00  0.55           H  
ATOM   2281  H04 ARG A 154      37.959  14.829  57.320  1.00  0.55           H  
ATOM   2282  H05 ARG A 154      39.192  14.055  56.230  1.00  0.55           H  
ATOM   2283  H06 ARG A 154      40.156  14.941  58.262  1.00  0.55           H  
ATOM   2284  H07 ARG A 154      40.283  13.161  58.190  1.00  0.55           H  
ATOM   2285  H08 ARG A 154      38.283  13.123  59.777  1.00  0.55           H  
ATOM   2286  H09 ARG A 154      39.945  16.658  60.941  1.00  0.55           H  
ATOM   2287  H10 ARG A 154      40.236  16.079  59.316  1.00  0.55           H  
ATOM   2288  H11 ARG A 154      37.379  10.474  55.940  1.00  0.55           H  
ATOM   2289  H12 ARG A 154      38.000  13.847  61.853  1.00  0.55           H  
ATOM   2290  H13 ARG A 154      38.658  15.373  62.402  1.00  0.55           H  
ATOM   2291  N   ASP A 155      38.265  12.629  53.727  1.00  0.84           N  
ATOM   2292  CA  ASP A 155      38.758  13.131  52.441  1.00  0.84           C  
ATOM   2293  C   ASP A 155      37.621  13.447  51.474  1.00  0.84           C  
ATOM   2294  O   ASP A 155      37.588  14.524  50.872  1.00  0.84           O  
ATOM   2295  CB  ASP A 155      39.654  12.111  51.757  1.00  0.84           C  
ATOM   2296  CG  ASP A 155      41.054  12.108  52.340  1.00  0.84           C  
ATOM   2297  OD1 ASP A 155      41.449  13.086  53.005  1.00  0.84           O  
ATOM   2298  OD2 ASP A 155      41.675  11.064  52.036  1.00  0.84           O  
ATOM   2299  H01 ASP A 155      39.313  14.040  52.674  1.00  0.84           H  
ATOM   2300  H02 ASP A 155      39.728  12.379  50.703  1.00  0.84           H  
ATOM   2301  H03 ASP A 155      39.218  11.119  51.880  1.00  0.84           H  
ATOM   2302  H14 ASP A 155      38.587  11.720  54.028  1.00  0.84           H  
ATOM   2303  N   THR A 156      36.737  12.472  51.357  1.00  0.70           N  
ATOM   2304  CA  THR A 156      35.610  12.613  50.407  1.00  0.70           C  
ATOM   2305  C   THR A 156      34.618  13.655  50.926  1.00  0.70           C  
ATOM   2306  O   THR A 156      34.084  14.473  50.118  1.00  0.70           O  
ATOM   2307  CB  THR A 156      35.067  11.207  49.930  1.00  0.70           C  
ATOM   2308  CG2 THR A 156      34.317  10.402  50.992  1.00  0.70           C  
ATOM   2309  OG1 THR A 156      34.247  11.427  48.725  1.00  0.70           O  
ATOM   2310  H01 THR A 156      35.933  13.037  49.456  1.00  0.70           H  
ATOM   2311  H02 THR A 156      35.930  10.578  49.711  1.00  0.70           H  
ATOM   2312  H03 THR A 156      33.326  10.144  50.619  1.00  0.70           H  
ATOM   2313  H04 THR A 156      36.830  11.634  51.913  1.00  0.70           H  
ATOM   2314  H05 THR A 156      34.870   9.489  51.215  1.00  0.70           H  
ATOM   2315  H06 THR A 156      34.219  10.999  51.899  1.00  0.70           H  
ATOM   2316  H07 THR A 156      33.988  10.580  48.354  1.00  0.70           H  
ATOM   2317  N   ALA A 157      34.421  13.573  52.247  1.00  0.82           N  
ATOM   2318  CA  ALA A 157      33.505  14.481  52.935  1.00  0.82           C  
ATOM   2319  C   ALA A 157      33.971  15.936  52.903  1.00  0.82           C  
ATOM   2320  O   ALA A 157      33.098  16.797  52.786  1.00  0.82           O  
ATOM   2321  CB  ALA A 157      33.184  14.065  54.349  1.00  0.82           C  
ATOM   2322  H01 ALA A 157      32.581  14.410  52.362  1.00  0.82           H  
ATOM   2323  H02 ALA A 157      32.147  13.733  54.403  1.00  0.82           H  
ATOM   2324  H03 ALA A 157      33.842  13.249  54.646  1.00  0.82           H  
ATOM   2325  H04 ALA A 157      33.329  14.912  55.019  1.00  0.82           H  
ATOM   2326  H08 ALA A 157      34.915  12.870  52.779  1.00  0.82           H  
ATOM   2327  N   THR A 158      35.238  16.206  52.979  1.00  0.90           N  
ATOM   2328  CA  THR A 158      35.764  17.575  52.911  1.00  0.90           C  
ATOM   2329  C   THR A 158      35.547  18.086  51.469  1.00  0.90           C  
ATOM   2330  O   THR A 158      35.088  19.228  51.333  1.00  0.90           O  
ATOM   2331  CB  THR A 158      37.309  17.642  53.180  1.00  0.90           C  
ATOM   2332  CG2 THR A 158      37.911  19.029  53.080  1.00  0.90           C  
ATOM   2333  OG1 THR A 158      37.507  16.989  54.458  1.00  0.90           O  
ATOM   2334  H01 THR A 158      35.250  18.167  53.668  1.00  0.90           H  
ATOM   2335  H02 THR A 158      37.859  17.127  52.393  1.00  0.90           H  
ATOM   2336  H03 THR A 158      38.877  18.970  52.579  1.00  0.90           H  
ATOM   2337  H04 THR A 158      37.245  19.675  52.508  1.00  0.90           H  
ATOM   2338  H05 THR A 158      35.890  15.442  53.090  1.00  0.90           H  
ATOM   2339  H06 THR A 158      38.046  19.440  54.080  1.00  0.90           H  
ATOM   2340  H07 THR A 158      37.825  16.095  54.315  1.00  0.90           H  
ATOM   2341  N   SER A 159      35.926  17.216  50.529  1.00  0.84           N  
ATOM   2342  CA  SER A 159      35.831  17.484  49.097  1.00  0.84           C  
ATOM   2343  C   SER A 159      34.499  18.093  48.691  1.00  0.84           C  
ATOM   2344  O   SER A 159      34.448  19.176  48.098  1.00  0.84           O  
ATOM   2345  CB  SER A 159      36.151  16.215  48.272  1.00  0.84           C  
ATOM   2346  OG  SER A 159      37.572  16.128  48.425  1.00  0.84           O  
ATOM   2347  H01 SER A 159      36.586  18.237  48.872  1.00  0.84           H  
ATOM   2348  H02 SER A 159      35.817  16.262  47.235  1.00  0.84           H  
ATOM   2349  H03 SER A 159      35.651  15.337  48.680  1.00  0.84           H  
ATOM   2350  H08 SER A 159      36.298  16.325  50.825  1.00  0.84           H  
ATOM   2351  N   HIS A 160      33.409  17.451  48.997  1.00  0.88           N  
ATOM   2352  CA  HIS A 160      32.024  17.787  48.735  1.00  0.88           C  
ATOM   2353  C   HIS A 160      31.271  18.494  49.851  1.00  0.88           C  
ATOM   2354  O   HIS A 160      30.043  18.636  49.717  1.00  0.88           O  
ATOM   2355  CB  HIS A 160      31.253  16.421  48.616  1.00  0.88           C  
ATOM   2356  CG  HIS A 160      31.644  15.779  47.323  1.00  0.88           C  
ATOM   2357  CD2 HIS A 160      31.097  15.934  46.104  1.00  0.88           C  
ATOM   2358  ND1 HIS A 160      32.685  14.898  47.181  1.00  0.88           N  
ATOM   2359  CE1 HIS A 160      32.764  14.544  45.908  1.00  0.88           C  
ATOM   2360  NE2 HIS A 160      31.826  15.167  45.242  1.00  0.88           N  
ATOM   2361  H01 HIS A 160      32.055  18.445  47.866  1.00  0.88           H  
ATOM   2362  H02 HIS A 160      30.177  16.591  48.643  1.00  0.88           H  
ATOM   2363  H03 HIS A 160      31.521  15.771  49.448  1.00  0.88           H  
ATOM   2364  H04 HIS A 160      33.551  16.584  49.495  1.00  0.88           H  
ATOM   2365  H05 HIS A 160      30.236  16.554  45.853  1.00  0.88           H  
ATOM   2366  H06 HIS A 160      31.667  15.092  44.247  1.00  0.88           H  
ATOM   2367  N   GLU A 161      31.959  18.870  50.914  1.00  0.98           N  
ATOM   2368  CA  GLU A 161      31.392  19.517  52.097  1.00  0.98           C  
ATOM   2369  C   GLU A 161      30.118  18.800  52.532  1.00  0.98           C  
ATOM   2370  O   GLU A 161      29.019  19.365  52.560  1.00  0.98           O  
ATOM   2371  CB  GLU A 161      31.088  20.982  51.894  1.00  0.98           C  
ATOM   2372  CG  GLU A 161      32.178  21.919  51.392  1.00  0.98           C  
ATOM   2373  CD  GLU A 161      31.822  23.384  51.395  1.00  0.98           C  
ATOM   2374  OE1 GLU A 161      32.659  24.270  51.439  1.00  0.98           O  
ATOM   2375  OE2 GLU A 161      30.604  23.674  51.356  1.00  0.98           O  
ATOM   2376  H01 GLU A 161      32.156  19.449  52.872  1.00  0.98           H  
ATOM   2377  H02 GLU A 161      30.892  21.341  52.904  1.00  0.98           H  
ATOM   2378  H03 GLU A 161      30.268  21.038  51.178  1.00  0.98           H  
ATOM   2379  H04 GLU A 161      32.346  21.653  50.348  1.00  0.98           H  
ATOM   2380  H05 GLU A 161      33.056  21.784  52.024  1.00  0.98           H  
ATOM   2381  H07 GLU A 161      32.954  18.697  50.910  1.00  0.98           H  
ATOM   2382  N   ARG A 162      30.220  17.537  52.922  1.00  0.80           N  
ATOM   2383  CA  ARG A 162      29.083  16.719  53.351  1.00  0.80           C  
ATOM   2384  C   ARG A 162      29.201  16.155  54.758  1.00  0.80           C  
ATOM   2385  O   ARG A 162      30.288  16.083  55.336  1.00  0.80           O  
ATOM   2386  CB  ARG A 162      29.007  15.433  52.479  1.00  0.80           C  
ATOM   2387  CG  ARG A 162      28.839  15.578  50.991  1.00  0.80           C  
ATOM   2388  CD  ARG A 162      28.845  14.278  50.286  1.00  0.80           C  
ATOM   2389  NE  ARG A 162      28.239  14.437  48.960  1.00  0.80           N  
ATOM   2390  CZ  ARG A 162      28.346  13.556  47.962  1.00  0.80           C  
ATOM   2391  NH1 ARG A 162      29.098  12.454  48.031  1.00  0.80           N  
ATOM   2392  NH2 ARG A 162      27.592  13.721  46.883  1.00  0.80           N  
ATOM   2393  H01 ARG A 162      28.232  17.395  53.275  1.00  0.80           H  
ATOM   2394  H02 ARG A 162      28.086  14.948  52.803  1.00  0.80           H  
ATOM   2395  H03 ARG A 162      29.929  14.877  52.646  1.00  0.80           H  
ATOM   2396  H04 ARG A 162      29.684  16.157  50.620  1.00  0.80           H  
ATOM   2397  H05 ARG A 162      27.891  16.078  50.794  1.00  0.80           H  
ATOM   2398  H06 ARG A 162      31.137  17.113  52.923  1.00  0.80           H  
ATOM   2399  H07 ARG A 162      28.272  13.551  50.862  1.00  0.80           H  
ATOM   2400  H08 ARG A 162      29.871  13.928  50.177  1.00  0.80           H  
ATOM   2401  H09 ARG A 162      27.248  14.539  49.126  1.00  0.80           H  
ATOM   2402  N   THR A 163      28.068  15.663  55.213  1.00  0.95           N  
ATOM   2403  CA  THR A 163      27.940  15.027  56.521  1.00  0.95           C  
ATOM   2404  C   THR A 163      27.837  13.512  56.391  1.00  0.95           C  
ATOM   2405  O   THR A 163      26.960  13.012  55.674  1.00  0.95           O  
ATOM   2406  CB  THR A 163      26.604  15.512  57.234  1.00  0.95           C  
ATOM   2407  CG2 THR A 163      26.276  14.780  58.526  1.00  0.95           C  
ATOM   2408  OG1 THR A 163      26.859  16.942  57.281  1.00  0.95           O  
ATOM   2409  H01 THR A 163      28.825  15.300  57.096  1.00  0.95           H  
ATOM   2410  H02 THR A 163      25.668  15.281  56.726  1.00  0.95           H  
ATOM   2411  H03 THR A 163      25.246  14.424  58.490  1.00  0.95           H  
ATOM   2412  H04 THR A 163      26.949  13.931  58.644  1.00  0.95           H  
ATOM   2413  H05 THR A 163      26.396  15.460  59.370  1.00  0.95           H  
ATOM   2414  H06 THR A 163      26.924  17.226  58.196  1.00  0.95           H  
ATOM   2415  H10 THR A 163      27.247  15.729  54.629  1.00  0.95           H  
ATOM   2416  N   TYR A 164      28.678  12.836  57.160  1.00  0.84           N  
ATOM   2417  CA  TYR A 164      28.658  11.374  57.132  1.00  0.84           C  
ATOM   2418  C   TYR A 164      28.307  10.728  58.456  1.00  0.84           C  
ATOM   2419  O   TYR A 164      28.883  11.084  59.489  1.00  0.84           O  
ATOM   2420  CB  TYR A 164      30.023  10.846  56.670  1.00  0.84           C  
ATOM   2421  CG  TYR A 164      30.127  10.710  55.161  1.00  0.84           C  
ATOM   2422  CD1 TYR A 164      29.823   9.535  54.455  1.00  0.84           C  
ATOM   2423  CD2 TYR A 164      30.556  11.819  54.430  1.00  0.84           C  
ATOM   2424  CE1 TYR A 164      29.966   9.477  53.081  1.00  0.84           C  
ATOM   2425  CE2 TYR A 164      30.698  11.780  53.060  1.00  0.84           C  
ATOM   2426  CZ  TYR A 164      30.398  10.601  52.392  1.00  0.84           C  
ATOM   2427  OH  TYR A 164      30.543  10.644  51.029  1.00  0.84           O  
ATOM   2428  H01 TYR A 164      27.866  11.104  56.433  1.00  0.84           H  
ATOM   2429  H02 TYR A 164      30.148   9.851  57.096  1.00  0.84           H  
ATOM   2430  H03 TYR A 164      30.796  11.534  57.011  1.00  0.84           H  
ATOM   2431  H04 TYR A 164      29.470   8.658  54.997  1.00  0.84           H  
ATOM   2432  H05 TYR A 164      30.786  12.744  54.959  1.00  0.84           H  
ATOM   2433  H06 TYR A 164      29.741   8.556  52.544  1.00  0.84           H  
ATOM   2434  H07 TYR A 164      29.327  13.326  57.760  1.00  0.84           H  
ATOM   2435  H08 TYR A 164      31.039  12.658  52.512  1.00  0.84           H  
ATOM   2436  N   VAL A 165      27.382   9.803  58.368  1.00  0.94           N  
ATOM   2437  CA  VAL A 165      26.943   8.963  59.475  1.00  0.94           C  
ATOM   2438  C   VAL A 165      27.654   7.619  59.142  1.00  0.94           C  
ATOM   2439  O   VAL A 165      27.465   7.050  58.054  1.00  0.94           O  
ATOM   2440  CB  VAL A 165      25.446   8.809  59.674  1.00  0.94           C  
ATOM   2441  CG1 VAL A 165      25.178   7.813  60.810  1.00  0.94           C  
ATOM   2442  CG2 VAL A 165      24.747  10.154  59.907  1.00  0.94           C  
ATOM   2443  H01 VAL A 165      27.203   9.406  60.436  1.00  0.94           H  
ATOM   2444  H02 VAL A 165      25.016   8.411  58.755  1.00  0.94           H  
ATOM   2445  H03 VAL A 165      24.152   7.451  60.741  1.00  0.94           H  
ATOM   2446  H04 VAL A 165      25.866   6.972  60.726  1.00  0.94           H  
ATOM   2447  H05 VAL A 165      25.324   8.308  61.770  1.00  0.94           H  
ATOM   2448  H06 VAL A 165      23.779   9.983  60.378  1.00  0.94           H  
ATOM   2449  H07 VAL A 165      25.362  10.776  60.557  1.00  0.94           H  
ATOM   2450  H08 VAL A 165      24.601  10.659  58.952  1.00  0.94           H  
ATOM   2451  H09 VAL A 165      26.943   9.663  57.469  1.00  0.94           H  
ATOM   2452  N   ILE A 166      28.490   7.224  60.089  1.00  0.98           N  
ATOM   2453  CA  ILE A 166      29.282   6.007  60.042  1.00  0.98           C  
ATOM   2454  C   ILE A 166      28.832   5.058  61.164  1.00  0.98           C  
ATOM   2455  O   ILE A 166      28.942   5.466  62.325  1.00  0.98           O  
ATOM   2456  CB  ILE A 166      30.822   6.189  60.169  1.00  0.98           C  
ATOM   2457  CG1 ILE A 166      31.309   7.343  59.238  1.00  0.98           C  
ATOM   2458  CG2 ILE A 166      31.581   4.882  59.857  1.00  0.98           C  
ATOM   2459  CD1 ILE A 166      32.806   7.669  59.412  1.00  0.98           C  
ATOM   2460  H01 ILE A 166      29.102   5.608  59.044  1.00  0.98           H  
ATOM   2461  H02 ILE A 166      31.041   6.453  61.204  1.00  0.98           H  
ATOM   2462  H03 ILE A 166      30.748   8.238  59.509  1.00  0.98           H  
ATOM   2463  H04 ILE A 166      31.135   7.051  58.202  1.00  0.98           H  
ATOM   2464  H05 ILE A 166      32.546   4.893  60.364  1.00  0.98           H  
ATOM   2465  H06 ILE A 166      30.998   4.030  60.206  1.00  0.98           H  
ATOM   2466  H07 ILE A 166      31.737   4.800  58.781  1.00  0.98           H  
ATOM   2467  H08 ILE A 166      33.355   7.334  58.532  1.00  0.98           H  
ATOM   2468  H09 ILE A 166      28.584   7.812  60.905  1.00  0.98           H  
ATOM   2469  H10 ILE A 166      32.933   8.745  59.531  1.00  0.98           H  
ATOM   2470  H11 ILE A 166      33.190   7.158  60.295  1.00  0.98           H  
ATOM   2471  N   GLU A 167      28.373   3.891  60.761  1.00  0.80           N  
ATOM   2472  CA  GLU A 167      27.928   2.873  61.710  1.00  0.80           C  
ATOM   2473  C   GLU A 167      29.060   1.859  61.894  1.00  0.80           C  
ATOM   2474  O   GLU A 167      29.576   1.270  60.947  1.00  0.80           O  
ATOM   2475  CB  GLU A 167      26.705   2.144  61.197  1.00  0.80           C  
ATOM   2476  CG  GLU A 167      25.877   1.402  62.217  1.00  0.80           C  
ATOM   2477  CD  GLU A 167      24.804   0.488  61.691  1.00  0.80           C  
ATOM   2478  OE1 GLU A 167      24.904  -0.718  61.889  1.00  0.80           O  
ATOM   2479  OE2 GLU A 167      23.874   1.086  61.095  1.00  0.80           O  
ATOM   2480  H01 GLU A 167      27.672   3.358  62.652  1.00  0.80           H  
ATOM   2481  H02 GLU A 167      27.092   1.374  60.530  1.00  0.80           H  
ATOM   2482  H03 GLU A 167      26.058   2.880  60.719  1.00  0.80           H  
ATOM   2483  H04 GLU A 167      25.344   2.178  62.767  1.00  0.80           H  
ATOM   2484  H05 GLU A 167      26.558   0.799  62.818  1.00  0.80           H  
ATOM   2485  H12 GLU A 167      28.328   3.695  59.771  1.00  0.80           H  
ATOM   2486  N   VAL A 168      29.473   1.662  63.109  1.00  0.83           N  
ATOM   2487  CA  VAL A 168      30.528   0.804  63.610  1.00  0.83           C  
ATOM   2488  C   VAL A 168      29.866  -0.331  64.407  1.00  0.83           C  
ATOM   2489  O   VAL A 168      28.684  -0.197  64.769  1.00  0.83           O  
ATOM   2490  CB  VAL A 168      31.517   1.638  64.466  1.00  0.83           C  
ATOM   2491  CG1 VAL A 168      32.070   2.884  63.790  1.00  0.83           C  
ATOM   2492  CG2 VAL A 168      30.949   2.052  65.829  1.00  0.83           C  
ATOM   2493  H01 VAL A 168      31.111   0.367  62.799  1.00  0.83           H  
ATOM   2494  H02 VAL A 168      32.339   0.935  64.603  1.00  0.83           H  
ATOM   2495  H03 VAL A 168      33.064   2.672  63.397  1.00  0.83           H  
ATOM   2496  H04 VAL A 168      31.412   3.177  62.972  1.00  0.83           H  
ATOM   2497  H05 VAL A 168      32.132   3.695  64.516  1.00  0.83           H  
ATOM   2498  H06 VAL A 168      28.982   2.190  63.816  1.00  0.83           H  
ATOM   2499  H07 VAL A 168      29.929   1.680  65.925  1.00  0.83           H  
ATOM   2500  H08 VAL A 168      31.565   1.630  66.623  1.00  0.83           H  
ATOM   2501  H09 VAL A 168      30.948   3.139  65.908  1.00  0.83           H  
ATOM   2502  N   MET A 169      30.652  -1.372  64.633  1.00  0.69           N  
ATOM   2503  CA  MET A 169      30.213  -2.548  65.399  1.00  0.69           C  
ATOM   2504  C   MET A 169      30.323  -2.212  66.888  1.00  0.69           C  
ATOM   2505  O   MET A 169      30.789  -1.129  67.262  1.00  0.69           O  
ATOM   2506  CB  MET A 169      30.964  -3.800  65.003  1.00  0.69           C  
ATOM   2507  CG  MET A 169      30.368  -4.376  63.726  1.00  0.69           C  
ATOM   2508  SD  MET A 169      31.425  -5.800  63.240  1.00  0.69           S  
ATOM   2509  CE  MET A 169      30.234  -6.831  62.383  1.00  0.69           C  
ATOM   2510  H01 MET A 169      29.172  -2.778  65.171  1.00  0.69           H  
ATOM   2511  H02 MET A 169      30.882  -4.537  65.802  1.00  0.69           H  
ATOM   2512  H03 MET A 169      32.013  -3.556  64.836  1.00  0.69           H  
ATOM   2513  H04 MET A 169      30.337  -3.625  62.936  1.00  0.69           H  
ATOM   2514  H05 MET A 169      29.346  -4.710  63.906  1.00  0.69           H  
ATOM   2515  H06 MET A 169      29.352  -6.239  62.138  1.00  0.69           H  
ATOM   2516  H07 MET A 169      30.679  -7.216  61.465  1.00  0.69           H  
ATOM   2517  H08 MET A 169      29.945  -7.664  63.024  1.00  0.69           H  
ATOM   2518  H10 MET A 169      31.592  -1.358  64.264  1.00  0.69           H  
ATOM   2519  N   GLY A 170      29.908  -3.172  67.676  1.00  0.71           N  
ATOM   2520  CA  GLY A 170      29.863  -3.090  69.169  1.00  0.71           C  
ATOM   2521  C   GLY A 170      28.331  -3.065  69.424  1.00  0.71           C  
ATOM   2522  O   GLY A 170      27.641  -1.999  69.480  1.00  0.71           O  
ATOM   2523  H01 GLY A 170      30.400  -2.238  69.586  1.00  0.71           H  
ATOM   2524  H02 GLY A 170      30.332  -3.959  69.632  1.00  0.71           H  
ATOM   2525  H09 GLY A 170      29.596  -4.030  67.244  1.00  0.71           H  
ATOM   2526  N   ARG A 171      27.865  -4.301  69.510  1.00  0.60           N  
ATOM   2527  CA  ARG A 171      26.444  -4.584  69.727  1.00  0.60           C  
ATOM   2528  C   ARG A 171      25.809  -3.912  70.926  1.00  0.60           C  
ATOM   2529  O   ARG A 171      24.696  -3.359  70.840  1.00  0.60           O  
ATOM   2530  CB  ARG A 171      26.307  -6.120  69.849  1.00  0.60           C  
ATOM   2531  CG  ARG A 171      27.206  -6.749  70.895  1.00  0.60           C  
ATOM   2532  CD  ARG A 171      27.694  -8.117  70.783  1.00  0.60           C  
ATOM   2533  NE  ARG A 171      26.920  -9.276  70.399  1.00  0.60           N  
ATOM   2534  CZ  ARG A 171      27.445 -10.403  69.864  1.00  0.60           C  
ATOM   2535  NH1 ARG A 171      28.769 -10.534  69.675  1.00  0.60           N  
ATOM   2536  NH2 ARG A 171      26.683 -11.429  69.458  1.00  0.60           N  
ATOM   2537  H01 ARG A 171      25.902  -4.166  68.879  1.00  0.60           H  
ATOM   2538  H02 ARG A 171      26.611  -6.536  68.888  1.00  0.60           H  
ATOM   2539  H03 ARG A 171      28.510  -5.074  69.423  1.00  0.60           H  
ATOM   2540  H04 ARG A 171      25.273  -6.351  70.104  1.00  0.60           H  
ATOM   2541  H05 ARG A 171      26.538  -6.819  71.753  1.00  0.60           H  
ATOM   2542  H06 ARG A 171      28.090  -6.115  70.957  1.00  0.60           H  
ATOM   2543  H07 ARG A 171      27.845  -8.342  71.839  1.00  0.60           H  
ATOM   2544  H08 ARG A 171      28.511  -8.069  70.063  1.00  0.60           H  
ATOM   2545  H09 ARG A 171      25.920  -9.243  70.539  1.00  0.60           H  
ATOM   2546  H10 ARG A 171      29.139 -11.377  69.260  1.00  0.60           H  
ATOM   2547  H11 ARG A 171      29.394  -9.789  69.948  1.00  0.60           H  
ATOM   2548  H12 ARG A 171      25.679 -11.384  69.561  1.00  0.60           H  
ATOM   2549  H13 ARG A 171      27.113 -12.247  69.050  1.00  0.60           H  
ATOM   2550  N   HIS A 172      26.455  -3.986  72.076  1.00  0.77           N  
ATOM   2551  CA  HIS A 172      25.987  -3.417  73.330  1.00  0.77           C  
ATOM   2552  C   HIS A 172      27.026  -2.527  73.998  1.00  0.77           C  
ATOM   2553  O   HIS A 172      26.709  -1.964  75.057  1.00  0.77           O  
ATOM   2554  CB  HIS A 172      25.578  -4.475  74.386  1.00  0.77           C  
ATOM   2555  CG  HIS A 172      24.512  -5.414  73.915  1.00  0.77           C  
ATOM   2556  CD2 HIS A 172      23.418  -5.132  73.152  1.00  0.77           C  
ATOM   2557  ND1 HIS A 172      24.479  -6.763  74.162  1.00  0.77           N  
ATOM   2558  CE1 HIS A 172      23.403  -7.266  73.571  1.00  0.77           C  
ATOM   2559  NE2 HIS A 172      22.748  -6.309  72.947  1.00  0.77           N  
ATOM   2560  H01 HIS A 172      25.114  -2.840  73.026  1.00  0.77           H  
ATOM   2561  H02 HIS A 172      25.170  -3.932  75.239  1.00  0.77           H  
ATOM   2562  H03 HIS A 172      26.460  -5.059  74.649  1.00  0.77           H  
ATOM   2563  H04 HIS A 172      23.130  -4.151  72.775  1.00  0.77           H  
ATOM   2564  H05 HIS A 172      23.106  -8.314  73.598  1.00  0.77           H  
ATOM   2565  H06 HIS A 172      21.900  -6.423  72.411  1.00  0.77           H  
ATOM   2566  H14 HIS A 172      27.339  -4.474  72.085  1.00  0.77           H  
ATOM   2567  N   ALA A 173      28.205  -2.413  73.429  1.00  0.70           N  
ATOM   2568  CA  ALA A 173      29.291  -1.596  73.998  1.00  0.70           C  
ATOM   2569  C   ALA A 173      29.631  -0.445  73.084  1.00  0.70           C  
ATOM   2570  O   ALA A 173      29.550  -0.629  71.875  1.00  0.70           O  
ATOM   2571  CB  ALA A 173      30.462  -2.527  74.309  1.00  0.70           C  
ATOM   2572  H01 ALA A 173      28.989  -1.121  74.932  1.00  0.70           H  
ATOM   2573  H02 ALA A 173      31.302  -1.941  74.682  1.00  0.70           H  
ATOM   2574  H03 ALA A 173      30.160  -3.251  75.066  1.00  0.70           H  
ATOM   2575  H04 ALA A 173      30.761  -3.052  73.402  1.00  0.70           H  
ATOM   2576  H07 ALA A 173      28.374  -2.907  72.564  1.00  0.70           H  
ATOM   2577  N   GLY A 174      30.011   0.703  73.568  1.00  0.63           N  
ATOM   2578  CA  GLY A 174      30.335   1.885  72.774  1.00  0.63           C  
ATOM   2579  C   GLY A 174      31.816   2.157  72.620  1.00  0.63           C  
ATOM   2580  O   GLY A 174      32.205   3.209  72.114  1.00  0.63           O  
ATOM   2581  H01 GLY A 174      29.920   2.739  73.310  1.00  0.63           H  
ATOM   2582  H02 GLY A 174      29.908   1.754  71.780  1.00  0.63           H  
ATOM   2583  H05 GLY A 174      30.088   0.782  74.572  1.00  0.63           H  
ATOM   2584  N   ASP A 175      32.658   1.251  73.010  1.00  0.54           N  
ATOM   2585  CA  ASP A 175      34.108   1.366  72.939  1.00  0.54           C  
ATOM   2586  C   ASP A 175      34.609   1.733  71.543  1.00  0.54           C  
ATOM   2587  O   ASP A 175      35.379   2.702  71.415  1.00  0.54           O  
ATOM   2588  CB  ASP A 175      34.702   0.054  73.472  1.00  0.54           C  
ATOM   2589  CG  ASP A 175      34.387  -0.138  74.946  1.00  0.54           C  
ATOM   2590  OD1 ASP A 175      35.270  -0.041  75.828  1.00  0.54           O  
ATOM   2591  OD2 ASP A 175      33.183  -0.412  75.189  1.00  0.54           O  
ATOM   2592  H01 ASP A 175      34.445   2.197  73.559  1.00  0.54           H  
ATOM   2593  H02 ASP A 175      35.785   0.095  73.355  1.00  0.54           H  
ATOM   2594  H03 ASP A 175      32.278   0.398  73.394  1.00  0.54           H  
ATOM   2595  H04 ASP A 175      34.285  -0.780  72.908  1.00  0.54           H  
ATOM   2596  N   ILE A 176      34.247   0.947  70.532  1.00  0.42           N  
ATOM   2597  CA  ILE A 176      34.685   1.143  69.144  1.00  0.42           C  
ATOM   2598  C   ILE A 176      34.304   2.561  68.709  1.00  0.42           C  
ATOM   2599  O   ILE A 176      35.217   3.345  68.387  1.00  0.42           O  
ATOM   2600  CB  ILE A 176      34.246  -0.015  68.196  1.00  0.42           C  
ATOM   2601  CG1 ILE A 176      34.927  -1.365  68.565  1.00  0.42           C  
ATOM   2602  CG2 ILE A 176      34.549   0.387  66.711  1.00  0.42           C  
ATOM   2603  CD1 ILE A 176      34.405  -2.514  67.615  1.00  0.42           C  
ATOM   2604  H01 ILE A 176      35.771   1.077  69.074  1.00  0.42           H  
ATOM   2605  H02 ILE A 176      33.174  -0.170  68.316  1.00  0.42           H  
ATOM   2606  H03 ILE A 176      34.683  -1.617  69.597  1.00  0.42           H  
ATOM   2607  H04 ILE A 176      36.007  -1.267  68.454  1.00  0.42           H  
ATOM   2608  H05 ILE A 176      33.634   0.169  70.731  1.00  0.42           H  
ATOM   2609  H06 ILE A 176      35.591   0.165  66.480  1.00  0.42           H  
ATOM   2610  H07 ILE A 176      33.901  -0.178  66.041  1.00  0.42           H  
ATOM   2611  H08 ILE A 176      34.367   1.454  66.578  1.00  0.42           H  
ATOM   2612  H09 ILE A 176      33.496  -2.184  67.112  1.00  0.42           H  
ATOM   2613  H10 ILE A 176      35.167  -2.746  66.871  1.00  0.42           H  
ATOM   2614  H11 ILE A 176      34.190  -3.405  68.205  1.00  0.42           H  
ATOM   2615  N   ALA A 177      33.028   2.858  68.774  1.00  0.50           N  
ATOM   2616  CA  ALA A 177      32.487   4.189  68.472  1.00  0.50           C  
ATOM   2617  C   ALA A 177      33.117   5.339  69.273  1.00  0.50           C  
ATOM   2618  O   ALA A 177      33.447   6.427  68.710  1.00  0.50           O  
ATOM   2619  CB  ALA A 177      30.982   4.191  68.672  1.00  0.50           C  
ATOM   2620  H01 ALA A 177      32.745   4.379  67.430  1.00  0.50           H  
ATOM   2621  H02 ALA A 177      30.489   4.022  67.715  1.00  0.50           H  
ATOM   2622  H03 ALA A 177      30.706   3.398  69.367  1.00  0.50           H  
ATOM   2623  H04 ALA A 177      30.670   5.154  69.076  1.00  0.50           H  
ATOM   2624  H12 ALA A 177      32.382   2.131  69.047  1.00  0.50           H  
ATOM   2625  N   LEU A 178      33.354   5.129  70.558  1.00  0.48           N  
ATOM   2626  CA  LEU A 178      33.953   6.148  71.420  1.00  0.48           C  
ATOM   2627  C   LEU A 178      35.416   6.423  71.109  1.00  0.48           C  
ATOM   2628  O   LEU A 178      35.754   7.606  70.855  1.00  0.48           O  
ATOM   2629  CB  LEU A 178      33.686   5.864  72.896  1.00  0.48           C  
ATOM   2630  CG  LEU A 178      34.474   6.784  73.842  1.00  0.48           C  
ATOM   2631  CD1 LEU A 178      33.897   8.185  73.790  1.00  0.48           C  
ATOM   2632  CD2 LEU A 178      34.464   6.107  75.212  1.00  0.48           C  
ATOM   2633  H01 LEU A 178      33.448   7.086  71.189  1.00  0.48           H  
ATOM   2634  H02 LEU A 178      34.011   4.842  73.093  1.00  0.48           H  
ATOM   2635  H03 LEU A 178      32.622   5.998  73.088  1.00  0.48           H  
ATOM   2636  H04 LEU A 178      35.517   6.920  73.556  1.00  0.48           H  
ATOM   2637  H05 LEU A 178      33.113   4.233  70.958  1.00  0.48           H  
ATOM   2638  H06 LEU A 178      32.938   8.202  74.308  1.00  0.48           H  
ATOM   2639  H07 LEU A 178      34.583   8.879  74.275  1.00  0.48           H  
ATOM   2640  H08 LEU A 178      33.753   8.481  72.751  1.00  0.48           H  
ATOM   2641  H09 LEU A 178      33.823   6.670  75.890  1.00  0.48           H  
ATOM   2642  H10 LEU A 178      34.083   5.090  75.113  1.00  0.48           H  
ATOM   2643  H11 LEU A 178      35.478   6.079  75.611  1.00  0.48           H  
ATOM   2644  N   TRP A 179      36.253   5.413  71.131  1.00  0.53           N  
ATOM   2645  CA  TRP A 179      37.683   5.627  70.838  1.00  0.53           C  
ATOM   2646  C   TRP A 179      37.827   6.068  69.385  1.00  0.53           C  
ATOM   2647  O   TRP A 179      38.712   6.900  69.089  1.00  0.53           O  
ATOM   2648  CB  TRP A 179      38.459   4.365  71.128  1.00  0.53           C  
ATOM   2649  CG  TRP A 179      38.746   3.986  72.514  1.00  0.53           C  
ATOM   2650  CD1 TRP A 179      37.860   3.608  73.487  1.00  0.53           C  
ATOM   2651  CD2 TRP A 179      40.056   3.878  73.101  1.00  0.53           C  
ATOM   2652  CE2 TRP A 179      39.875   3.486  74.451  1.00  0.53           C  
ATOM   2653  CE3 TRP A 179      41.338   4.092  72.630  1.00  0.53           C  
ATOM   2654  NE1 TRP A 179      38.529   3.289  74.657  1.00  0.53           N  
ATOM   2655  CZ2 TRP A 179      40.955   3.297  75.308  1.00  0.53           C  
ATOM   2656  CZ3 TRP A 179      42.413   3.897  73.461  1.00  0.53           C  
ATOM   2657  CH2 TRP A 179      42.230   3.500  74.784  1.00  0.53           C  
ATOM   2658  H01 TRP A 179      38.092   6.411  71.475  1.00  0.53           H  
ATOM   2659  H02 TRP A 179      39.446   4.577  70.716  1.00  0.53           H  
ATOM   2660  H03 TRP A 179      37.899   3.541  70.685  1.00  0.53           H  
ATOM   2661  H04 TRP A 179      36.778   3.564  73.359  1.00  0.53           H  
ATOM   2662  H05 TRP A 179      41.495   4.415  71.601  1.00  0.53           H  
ATOM   2663  H06 TRP A 179      38.102   2.967  75.514  1.00  0.53           H  
ATOM   2664  H07 TRP A 179      40.809   3.002  76.347  1.00  0.53           H  
ATOM   2665  H08 TRP A 179      43.422   4.055  73.081  1.00  0.53           H  
ATOM   2666  H09 TRP A 179      43.101   3.345  75.421  1.00  0.53           H  
ATOM   2667  H12 TRP A 179      35.917   4.486  71.349  1.00  0.53           H  
ATOM   2668  N   SER A 180      36.993   5.466  68.514  1.00  0.43           N  
ATOM   2669  CA  SER A 180      37.059   5.822  67.075  1.00  0.43           C  
ATOM   2670  C   SER A 180      36.748   7.300  66.825  1.00  0.43           C  
ATOM   2671  O   SER A 180      37.560   8.003  66.188  1.00  0.43           O  
ATOM   2672  CB  SER A 180      36.080   5.028  66.215  1.00  0.43           C  
ATOM   2673  OG  SER A 180      36.505   3.705  66.527  1.00  0.43           O  
ATOM   2674  H01 SER A 180      38.085   5.585  66.795  1.00  0.43           H  
ATOM   2675  H02 SER A 180      36.089   5.278  65.154  1.00  0.43           H  
ATOM   2676  H03 SER A 180      35.045   5.203  66.510  1.00  0.43           H  
ATOM   2677  H04 SER A 180      36.634   3.210  65.715  1.00  0.43           H  
ATOM   2678  H10 SER A 180      36.328   4.778  68.838  1.00  0.43           H  
ATOM   2679  N   GLY A 181      35.574   7.643  67.340  1.00  0.55           N  
ATOM   2680  CA  GLY A 181      35.073   9.012  67.243  1.00  0.55           C  
ATOM   2681  C   GLY A 181      36.134  10.029  67.707  1.00  0.55           C  
ATOM   2682  O   GLY A 181      36.367  11.072  67.038  1.00  0.55           O  
ATOM   2683  H01 GLY A 181      34.200   9.106  67.889  1.00  0.55           H  
ATOM   2684  H02 GLY A 181      34.808   9.222  66.207  1.00  0.55           H  
ATOM   2685  H05 GLY A 181      35.016   6.944  67.808  1.00  0.55           H  
ATOM   2686  N   LEU A 182      36.775   9.670  68.821  1.00  0.66           N  
ATOM   2687  CA  LEU A 182      37.802  10.556  69.381  1.00  0.66           C  
ATOM   2688  C   LEU A 182      39.043  10.656  68.509  1.00  0.66           C  
ATOM   2689  O   LEU A 182      39.513  11.774  68.190  1.00  0.66           O  
ATOM   2690  CB  LEU A 182      38.029  10.042  70.789  1.00  0.66           C  
ATOM   2691  CG  LEU A 182      38.626  10.898  71.878  1.00  0.66           C  
ATOM   2692  CD1 LEU A 182      38.054  12.309  71.916  1.00  0.66           C  
ATOM   2693  CD2 LEU A 182      38.248  10.148  73.182  1.00  0.66           C  
ATOM   2694  H01 LEU A 182      37.485  11.599  69.413  1.00  0.66           H  
ATOM   2695  H02 LEU A 182      38.813   9.301  70.632  1.00  0.66           H  
ATOM   2696  H03 LEU A 182      36.555   8.795  69.275  1.00  0.66           H  
ATOM   2697  H04 LEU A 182      37.054   9.721  71.156  1.00  0.66           H  
ATOM   2698  H05 LEU A 182      39.697  11.030  71.726  1.00  0.66           H  
ATOM   2699  H06 LEU A 182      37.090  12.296  72.426  1.00  0.66           H  
ATOM   2700  H07 LEU A 182      38.739  12.965  72.452  1.00  0.66           H  
ATOM   2701  H08 LEU A 182      37.921  12.675  70.898  1.00  0.66           H  
ATOM   2702  H09 LEU A 182      37.222   9.788  73.109  1.00  0.66           H  
ATOM   2703  H10 LEU A 182      38.920   9.302  73.323  1.00  0.66           H  
ATOM   2704  H11 LEU A 182      38.335  10.827  74.030  1.00  0.66           H  
ATOM   2705  N   ALA A 183      39.560   9.489  68.148  1.00  0.73           N  
ATOM   2706  CA  ALA A 183      40.770   9.404  67.316  1.00  0.73           C  
ATOM   2707  C   ALA A 183      40.527   9.996  65.932  1.00  0.73           C  
ATOM   2708  O   ALA A 183      41.456  10.478  65.240  1.00  0.73           O  
ATOM   2709  CB  ALA A 183      41.146   7.920  67.301  1.00  0.73           C  
ATOM   2710  H01 ALA A 183      41.598   9.992  67.712  1.00  0.73           H  
ATOM   2711  H02 ALA A 183      42.099   7.782  67.811  1.00  0.73           H  
ATOM   2712  H03 ALA A 183      40.375   7.344  67.812  1.00  0.73           H  
ATOM   2713  H04 ALA A 183      41.233   7.577  66.270  1.00  0.73           H  
ATOM   2714  H12 ALA A 183      39.111   8.637  68.452  1.00  0.73           H  
ATOM   2715  N   GLY A 184      39.262   9.938  65.501  1.00  0.80           N  
ATOM   2716  CA  GLY A 184      38.828  10.411  64.203  1.00  0.80           C  
ATOM   2717  C   GLY A 184      38.356  11.846  64.077  1.00  0.80           C  
ATOM   2718  O   GLY A 184      37.943  12.232  62.959  1.00  0.80           O  
ATOM   2719  H01 GLY A 184      37.939   9.818  63.987  1.00  0.80           H  
ATOM   2720  H02 GLY A 184      39.666  10.286  63.517  1.00  0.80           H  
ATOM   2721  H05 GLY A 184      38.568   9.540  66.118  1.00  0.80           H  
ATOM   2722  N   GLY A 185      38.393  12.598  65.180  1.00  0.97           N  
ATOM   2723  CA  GLY A 185      37.945  13.994  65.139  1.00  0.97           C  
ATOM   2724  C   GLY A 185      36.456  14.075  64.846  1.00  0.97           C  
ATOM   2725  O   GLY A 185      36.003  15.076  64.272  1.00  0.97           O  
ATOM   2726  H01 GLY A 185      38.485  14.511  64.346  1.00  0.97           H  
ATOM   2727  H02 GLY A 185      38.146  14.463  66.102  1.00  0.97           H  
ATOM   2728  H03 GLY A 185      38.731  12.204  66.046  1.00  0.97           H  
ATOM   2729  N   ALA A 186      35.666  13.108  65.211  1.00  0.84           N  
ATOM   2730  CA  ALA A 186      34.218  13.084  64.962  1.00  0.84           C  
ATOM   2731  C   ALA A 186      33.521  14.238  65.672  1.00  0.84           C  
ATOM   2732  O   ALA A 186      34.052  14.695  66.689  1.00  0.84           O  
ATOM   2733  CB  ALA A 186      33.596  11.757  65.357  1.00  0.84           C  
ATOM   2734  H01 ALA A 186      34.076  13.205  63.888  1.00  0.84           H  
ATOM   2735  H02 ALA A 186      32.619  11.660  64.884  1.00  0.84           H  
ATOM   2736  H03 ALA A 186      36.075  12.323  65.697  1.00  0.84           H  
ATOM   2737  H04 ALA A 186      34.240  10.941  65.029  1.00  0.84           H  
ATOM   2738  H05 ALA A 186      33.481  11.717  66.440  1.00  0.84           H  
ATOM   2739  N   GLU A 187      32.387  14.641  65.119  1.00  0.91           N  
ATOM   2740  CA  GLU A 187      31.599  15.751  65.661  1.00  0.91           C  
ATOM   2741  C   GLU A 187      30.468  15.351  66.606  1.00  0.91           C  
ATOM   2742  O   GLU A 187      29.920  16.247  67.274  1.00  0.91           O  
ATOM   2743  CB  GLU A 187      30.929  16.595  64.582  1.00  0.91           C  
ATOM   2744  CG  GLU A 187      31.588  16.822  63.261  1.00  0.91           C  
ATOM   2745  CD  GLU A 187      33.039  16.875  62.998  1.00  0.91           C  
ATOM   2746  OE1 GLU A 187      33.905  17.495  63.590  1.00  0.91           O  
ATOM   2747  OE2 GLU A 187      33.358  16.146  62.020  1.00  0.91           O  
ATOM   2748  H01 GLU A 187      32.363  16.305  66.207  1.00  0.91           H  
ATOM   2749  H02 GLU A 187      30.930  17.592  65.024  1.00  0.91           H  
ATOM   2750  H03 GLU A 187      29.968  16.125  64.373  1.00  0.91           H  
ATOM   2751  H04 GLU A 187      31.342  17.874  63.117  1.00  0.91           H  
ATOM   2752  H05 GLU A 187      31.212  16.027  62.617  1.00  0.91           H  
ATOM   2753  H06 GLU A 187      32.053  14.165  64.293  1.00  0.91           H  
ATOM   2754  N   THR A 188      30.152  14.074  66.615  1.00  0.88           N  
ATOM   2755  CA  THR A 188      29.136  13.412  67.410  1.00  0.88           C  
ATOM   2756  C   THR A 188      29.515  11.938  67.558  1.00  0.88           C  
ATOM   2757  O   THR A 188      30.057  11.398  66.587  1.00  0.88           O  
ATOM   2758  CB  THR A 188      27.698  13.434  66.743  1.00  0.88           C  
ATOM   2759  CG2 THR A 188      26.566  12.937  67.641  1.00  0.88           C  
ATOM   2760  OG1 THR A 188      27.520  14.801  66.297  1.00  0.88           O  
ATOM   2761  H01 THR A 188      29.091  13.948  68.358  1.00  0.88           H  
ATOM   2762  H02 THR A 188      27.647  12.723  65.919  1.00  0.88           H  
ATOM   2763  H03 THR A 188      25.672  12.771  67.040  1.00  0.88           H  
ATOM   2764  H04 THR A 188      26.862  12.002  68.116  1.00  0.88           H  
ATOM   2765  H05 THR A 188      26.355  13.683  68.407  1.00  0.88           H  
ATOM   2766  H06 THR A 188      30.682  13.482  65.992  1.00  0.88           H  
ATOM   2767  H07 THR A 188      27.362  14.811  65.350  1.00  0.88           H  
ATOM   2768  N   ILE A 189      29.263  11.372  68.698  1.00  0.63           N  
ATOM   2769  CA  ILE A 189      29.503   9.963  69.065  1.00  0.63           C  
ATOM   2770  C   ILE A 189      28.210   9.559  69.821  1.00  0.63           C  
ATOM   2771  O   ILE A 189      27.931  10.189  70.854  1.00  0.63           O  
ATOM   2772  CB  ILE A 189      30.760   9.628  69.922  1.00  0.63           C  
ATOM   2773  CG1 ILE A 189      32.028  10.142  69.214  1.00  0.63           C  
ATOM   2774  CG2 ILE A 189      30.932   8.118  70.252  1.00  0.63           C  
ATOM   2775  CD1 ILE A 189      33.248  10.335  70.149  1.00  0.63           C  
ATOM   2776  H01 ILE A 189      29.722   9.408  68.153  1.00  0.63           H  
ATOM   2777  H02 ILE A 189      30.608  10.133  70.876  1.00  0.63           H  
ATOM   2778  H03 ILE A 189      31.784  11.126  68.814  1.00  0.63           H  
ATOM   2779  H04 ILE A 189      32.301   9.426  68.439  1.00  0.63           H  
ATOM   2780  H05 ILE A 189      31.806   7.983  70.889  1.00  0.63           H  
ATOM   2781  H06 ILE A 189      30.045   7.756  70.772  1.00  0.63           H  
ATOM   2782  H07 ILE A 189      31.066   7.556  69.327  1.00  0.63           H  
ATOM   2783  H08 ILE A 189      28.858  11.960  69.412  1.00  0.63           H  
ATOM   2784  H09 ILE A 189      34.047  10.837  69.604  1.00  0.63           H  
ATOM   2785  H10 ILE A 189      32.957  10.942  71.006  1.00  0.63           H  
ATOM   2786  H11 ILE A 189      33.599   9.363  70.494  1.00  0.63           H  
ATOM   2787  N   LEU A 190      27.447   8.651  69.259  1.00  0.60           N  
ATOM   2788  CA  LEU A 190      26.211   8.189  69.886  1.00  0.60           C  
ATOM   2789  C   LEU A 190      26.572   6.786  70.398  1.00  0.60           C  
ATOM   2790  O   LEU A 190      26.817   5.904  69.557  1.00  0.60           O  
ATOM   2791  CB  LEU A 190      25.032   8.184  68.923  1.00  0.60           C  
ATOM   2792  CG  LEU A 190      24.740   9.524  68.282  1.00  0.60           C  
ATOM   2793  CD1 LEU A 190      23.914   9.463  67.011  1.00  0.60           C  
ATOM   2794  CD2 LEU A 190      23.911  10.292  69.318  1.00  0.60           C  
ATOM   2795  H01 LEU A 190      25.874   8.848  70.686  1.00  0.60           H  
ATOM   2796  H02 LEU A 190      24.152   7.924  69.511  1.00  0.60           H  
ATOM   2797  H03 LEU A 190      25.242   7.465  68.131  1.00  0.60           H  
ATOM   2798  H04 LEU A 190      25.692   9.977  68.003  1.00  0.60           H  
ATOM   2799  H05 LEU A 190      23.021  10.076  67.129  1.00  0.60           H  
ATOM   2800  H06 LEU A 190      24.504   9.839  66.175  1.00  0.60           H  
ATOM   2801  H07 LEU A 190      23.622   8.431  66.816  1.00  0.60           H  
ATOM   2802  H08 LEU A 190      22.930   9.828  69.414  1.00  0.60           H  
ATOM   2803  H09 LEU A 190      24.420  10.267  70.282  1.00  0.60           H  
ATOM   2804  H10 LEU A 190      23.793  11.326  68.995  1.00  0.60           H  
ATOM   2805  H12 LEU A 190      27.722   8.261  68.369  1.00  0.60           H  
ATOM   2806  N   ILE A 191      26.642   6.650  71.707  1.00  0.48           N  
ATOM   2807  CA  ILE A 191      26.958   5.329  72.270  1.00  0.48           C  
ATOM   2808  C   ILE A 191      25.755   4.973  73.156  1.00  0.48           C  
ATOM   2809  O   ILE A 191      24.957   5.883  73.472  1.00  0.48           O  
ATOM   2810  CB  ILE A 191      28.329   5.259  72.980  1.00  0.48           C  
ATOM   2811  CG1 ILE A 191      28.382   6.409  74.036  1.00  0.48           C  
ATOM   2812  CG2 ILE A 191      29.533   5.245  72.001  1.00  0.48           C  
ATOM   2813  CD1 ILE A 191      29.640   6.207  74.939  1.00  0.48           C  
ATOM   2814  H01 ILE A 191      27.091   4.583  71.486  1.00  0.48           H  
ATOM   2815  H02 ILE A 191      28.425   4.302  73.493  1.00  0.48           H  
ATOM   2816  H03 ILE A 191      27.481   6.390  74.648  1.00  0.48           H  
ATOM   2817  H04 ILE A 191      28.446   7.371  73.528  1.00  0.48           H  
ATOM   2818  H05 ILE A 191      30.406   4.832  72.506  1.00  0.48           H  
ATOM   2819  H06 ILE A 191      29.290   4.630  71.134  1.00  0.48           H  
ATOM   2820  H07 ILE A 191      29.750   6.263  71.676  1.00  0.48           H  
ATOM   2821  H08 ILE A 191      30.427   6.892  74.623  1.00  0.48           H  
ATOM   2822  H09 ILE A 191      29.378   6.409  75.978  1.00  0.48           H  
ATOM   2823  H10 ILE A 191      29.994   5.180  74.846  1.00  0.48           H  
ATOM   2824  H11 ILE A 191      26.481   7.441  72.314  1.00  0.48           H  
ATOM   2825  N   PRO A 192      25.704   3.684  73.475  1.00  0.41           N  
ATOM   2826  CA  PRO A 192      24.640   3.119  74.302  1.00  0.41           C  
ATOM   2827  C   PRO A 192      24.603   3.562  75.755  1.00  0.41           C  
ATOM   2828  O   PRO A 192      23.539   3.831  76.340  1.00  0.41           O  
ATOM   2829  CB  PRO A 192      24.847   1.598  74.186  1.00  0.41           C  
ATOM   2830  CG  PRO A 192      25.868   1.386  73.111  1.00  0.41           C  
ATOM   2831  CD  PRO A 192      26.671   2.662  73.049  1.00  0.41           C  
ATOM   2832  H01 PRO A 192      23.912   1.091  73.946  1.00  0.41           H  
ATOM   2833  H02 PRO A 192      25.206   1.193  75.132  1.00  0.41           H  
ATOM   2834  H03 PRO A 192      25.400   1.160  72.153  1.00  0.41           H  
ATOM   2835  H04 PRO A 192      26.512   0.543  73.360  1.00  0.41           H  
ATOM   2836  H05 PRO A 192      27.567   2.635  73.669  1.00  0.41           H  
ATOM   2837  H06 PRO A 192      27.024   2.854  72.036  1.00  0.41           H  
ATOM   2838  H11 PRO A 192      23.676   3.475  73.940  1.00  0.41           H  
ATOM   2839  N   GLU A 193      25.763   3.639  76.358  1.00  0.41           N  
ATOM   2840  CA  GLU A 193      26.057   3.989  77.722  1.00  0.41           C  
ATOM   2841  C   GLU A 193      25.880   5.456  78.092  1.00  0.41           C  
ATOM   2842  O   GLU A 193      26.049   5.724  79.298  1.00  0.41           O  
ATOM   2843  CB  GLU A 193      27.520   3.688  78.072  1.00  0.41           C  
ATOM   2844  CG  GLU A 193      28.101   2.300  77.920  1.00  0.41           C  
ATOM   2845  CD  GLU A 193      28.438   1.805  76.538  1.00  0.41           C  
ATOM   2846  OE1 GLU A 193      28.369   2.531  75.563  1.00  0.41           O  
ATOM   2847  OE2 GLU A 193      28.785   0.609  76.496  1.00  0.41           O  
ATOM   2848  H01 GLU A 193      25.331   3.388  78.269  1.00  0.41           H  
ATOM   2849  H02 GLU A 193      27.535   3.830  79.153  1.00  0.41           H  
ATOM   2850  H03 GLU A 193      28.127   4.346  77.450  1.00  0.41           H  
ATOM   2851  H04 GLU A 193      27.299   1.640  78.249  1.00  0.41           H  
ATOM   2852  H05 GLU A 193      29.020   2.270  78.505  1.00  0.41           H  
ATOM   2853  H07 GLU A 193      26.565   3.422  75.784  1.00  0.41           H  
ATOM   2854  N   ALA A 194      25.615   6.319  77.127  1.00  0.61           N  
ATOM   2855  CA  ALA A 194      25.435   7.749  77.364  1.00  0.61           C  
ATOM   2856  C   ALA A 194      24.108   8.193  76.758  1.00  0.61           C  
ATOM   2857  O   ALA A 194      23.579   7.622  75.792  1.00  0.61           O  
ATOM   2858  CB  ALA A 194      26.582   8.596  76.841  1.00  0.61           C  
ATOM   2859  H01 ALA A 194      25.425   7.904  78.443  1.00  0.61           H  
ATOM   2860  H02 ALA A 194      27.458   7.966  76.687  1.00  0.61           H  
ATOM   2861  H03 ALA A 194      26.294   9.054  75.895  1.00  0.61           H  
ATOM   2862  H04 ALA A 194      26.819   9.375  77.565  1.00  0.61           H  
ATOM   2863  H06 ALA A 194      25.533   5.974  76.181  1.00  0.61           H  
ATOM   2864  N   ASP A 195      23.571   9.216  77.392  1.00  0.83           N  
ATOM   2865  CA  ASP A 195      22.306   9.786  76.909  1.00  0.83           C  
ATOM   2866  C   ASP A 195      22.789  10.854  75.914  1.00  0.83           C  
ATOM   2867  O   ASP A 195      23.850  11.476  76.109  1.00  0.83           O  
ATOM   2868  CB  ASP A 195      21.439  10.363  78.012  1.00  0.83           C  
ATOM   2869  CG  ASP A 195      20.529   9.303  78.622  1.00  0.83           C  
ATOM   2870  OD1 ASP A 195      20.755   8.962  79.793  1.00  0.83           O  
ATOM   2871  OD2 ASP A 195      19.634   8.870  77.853  1.00  0.83           O  
ATOM   2872  H01 ASP A 195      21.649   9.038  76.464  1.00  0.83           H  
ATOM   2873  H02 ASP A 195      20.812  11.143  77.580  1.00  0.83           H  
ATOM   2874  H03 ASP A 195      22.082  10.770  78.792  1.00  0.83           H  
ATOM   2875  H05 ASP A 195      24.026   9.606  78.205  1.00  0.83           H  
ATOM   2876  N   TYR A 196      21.966  10.981  74.902  1.00  0.64           N  
ATOM   2877  CA  TYR A 196      22.162  11.956  73.823  1.00  0.64           C  
ATOM   2878  C   TYR A 196      20.753  12.565  73.690  1.00  0.64           C  
ATOM   2879  O   TYR A 196      19.760  11.894  74.063  1.00  0.64           O  
ATOM   2880  CB  TYR A 196      22.645  11.323  72.519  1.00  0.64           C  
ATOM   2881  CG  TYR A 196      21.758  10.250  71.925  1.00  0.64           C  
ATOM   2882  CD1 TYR A 196      21.897   8.927  72.352  1.00  0.64           C  
ATOM   2883  CD2 TYR A 196      20.803  10.511  70.940  1.00  0.64           C  
ATOM   2884  CE1 TYR A 196      21.121   7.897  71.837  1.00  0.64           C  
ATOM   2885  CE2 TYR A 196      20.005   9.500  70.412  1.00  0.64           C  
ATOM   2886  CZ  TYR A 196      20.171   8.193  70.865  1.00  0.64           C  
ATOM   2887  OH  TYR A 196      19.384   7.183  70.370  1.00  0.64           O  
ATOM   2888  H01 TYR A 196      22.943  12.685  74.041  1.00  0.64           H  
ATOM   2889  H02 TYR A 196      23.580  10.821  72.769  1.00  0.64           H  
ATOM   2890  H03 TYR A 196      22.745  12.118  71.780  1.00  0.64           H  
ATOM   2891  H04 TYR A 196      21.157  10.378  74.863  1.00  0.64           H  
ATOM   2892  H05 TYR A 196      22.640   8.695  73.115  1.00  0.64           H  
ATOM   2893  H06 TYR A 196      20.680  11.531  70.576  1.00  0.64           H  
ATOM   2894  H07 TYR A 196      21.254   6.874  72.188  1.00  0.64           H  
ATOM   2895  H08 TYR A 196      19.258   9.729  69.652  1.00  0.64           H  
ATOM   2896  H09 TYR A 196      19.167   6.570  71.076  1.00  0.64           H  
ATOM   2897  N   ASP A 197      20.759  13.786  73.206  1.00  0.89           N  
ATOM   2898  CA  ASP A 197      19.521  14.543  72.936  1.00  0.89           C  
ATOM   2899  C   ASP A 197      19.775  15.019  71.479  1.00  0.89           C  
ATOM   2900  O   ASP A 197      20.710  15.785  71.172  1.00  0.89           O  
ATOM   2901  CB  ASP A 197      19.070  15.576  73.946  1.00  0.89           C  
ATOM   2902  CG  ASP A 197      17.837  16.340  73.446  1.00  0.89           C  
ATOM   2903  OD1 ASP A 197      16.716  15.821  73.306  1.00  0.89           O  
ATOM   2904  OD2 ASP A 197      18.011  17.544  73.147  1.00  0.89           O  
ATOM   2905  H01 ASP A 197      18.623  13.936  73.048  1.00  0.89           H  
ATOM   2906  H02 ASP A 197      19.881  16.289  74.095  1.00  0.89           H  
ATOM   2907  H03 ASP A 197      18.823  15.075  74.882  1.00  0.89           H  
ATOM   2908  H10 ASP A 197      21.647  14.225  73.011  1.00  0.89           H  
ATOM   2909  N   MET A 198      18.905  14.487  70.639  1.00  0.92           N  
ATOM   2910  CA  MET A 198      18.949  14.713  69.197  1.00  0.92           C  
ATOM   2911  C   MET A 198      18.862  16.177  68.831  1.00  0.92           C  
ATOM   2912  O   MET A 198      19.425  16.560  67.788  1.00  0.92           O  
ATOM   2913  CB  MET A 198      17.949  13.820  68.477  1.00  0.92           C  
ATOM   2914  CG  MET A 198      18.450  13.596  67.073  1.00  0.92           C  
ATOM   2915  SD  MET A 198      19.923  12.516  67.151  1.00  0.92           S  
ATOM   2916  CE  MET A 198      20.664  12.997  65.568  1.00  0.92           C  
ATOM   2917  H01 MET A 198      19.933  14.413  68.837  1.00  0.92           H  
ATOM   2918  H02 MET A 198      16.967  14.292  68.457  1.00  0.92           H  
ATOM   2919  H03 MET A 198      17.863  12.866  68.997  1.00  0.92           H  
ATOM   2920  H04 MET A 198      18.175  13.896  71.012  1.00  0.92           H  
ATOM   2921  H05 MET A 198      18.709  14.549  66.612  1.00  0.92           H  
ATOM   2922  H06 MET A 198      17.673  13.118  66.476  1.00  0.92           H  
ATOM   2923  H07 MET A 198      21.679  12.604  65.508  1.00  0.92           H  
ATOM   2924  H08 MET A 198      20.069  12.592  64.750  1.00  0.92           H  
ATOM   2925  H09 MET A 198      20.692  14.084  65.494  1.00  0.92           H  
ATOM   2926  N   ASN A 199      18.204  16.959  69.658  1.00  0.93           N  
ATOM   2927  CA  ASN A 199      18.074  18.404  69.409  1.00  0.93           C  
ATOM   2928  C   ASN A 199      19.416  19.081  69.694  1.00  0.93           C  
ATOM   2929  O   ASN A 199      19.741  20.028  68.966  1.00  0.93           O  
ATOM   2930  CB  ASN A 199      16.934  19.063  70.193  1.00  0.93           C  
ATOM   2931  CG  ASN A 199      15.564  18.542  69.786  1.00  0.93           C  
ATOM   2932  ND2 ASN A 199      14.777  18.162  70.798  1.00  0.93           N  
ATOM   2933  OD1 ASN A 199      15.224  18.456  68.587  1.00  0.93           O  
ATOM   2934  H01 ASN A 199      17.806  18.536  68.361  1.00  0.93           H  
ATOM   2935  H02 ASN A 199      16.958  20.131  69.974  1.00  0.93           H  
ATOM   2936  H03 ASN A 199      17.081  18.867  71.255  1.00  0.93           H  
ATOM   2937  H04 ASN A 199      13.855  17.795  70.610  1.00  0.93           H  
ATOM   2938  H05 ASN A 199      15.105  18.242  71.750  1.00  0.93           H  
ATOM   2939  H10 ASN A 199      17.778  16.560  70.482  1.00  0.93           H  
ATOM   2940  N   ASP A 200      20.109  18.623  70.719  1.00  0.98           N  
ATOM   2941  CA  ASP A 200      21.410  19.195  71.113  1.00  0.98           C  
ATOM   2942  C   ASP A 200      22.487  18.813  70.079  1.00  0.98           C  
ATOM   2943  O   ASP A 200      23.421  19.548  69.728  1.00  0.98           O  
ATOM   2944  CB  ASP A 200      21.766  18.825  72.556  1.00  0.98           C  
ATOM   2945  CG  ASP A 200      23.091  19.429  73.013  1.00  0.98           C  
ATOM   2946  OD1 ASP A 200      23.361  20.651  72.908  1.00  0.98           O  
ATOM   2947  OD2 ASP A 200      23.934  18.623  73.489  1.00  0.98           O  
ATOM   2948  H01 ASP A 200      21.349  20.283  71.108  1.00  0.98           H  
ATOM   2949  H02 ASP A 200      21.868  17.741  72.600  1.00  0.98           H  
ATOM   2950  H03 ASP A 200      20.974  19.184  73.213  1.00  0.98           H  
ATOM   2951  H06 ASP A 200      19.735  17.852  71.254  1.00  0.98           H  
ATOM   2952  N   VAL A 201      22.310  17.584  69.624  1.00  0.95           N  
ATOM   2953  CA  VAL A 201      23.203  16.986  68.633  1.00  0.95           C  
ATOM   2954  C   VAL A 201      23.102  17.852  67.373  1.00  0.95           C  
ATOM   2955  O   VAL A 201      24.147  18.107  66.752  1.00  0.95           O  
ATOM   2956  CB  VAL A 201      22.861  15.503  68.404  1.00  0.95           C  
ATOM   2957  CG1 VAL A 201      23.376  14.934  67.085  1.00  0.95           C  
ATOM   2958  CG2 VAL A 201      23.317  14.635  69.561  1.00  0.95           C  
ATOM   2959  H01 VAL A 201      24.239  16.974  68.971  1.00  0.95           H  
ATOM   2960  H02 VAL A 201      21.773  15.480  68.344  1.00  0.95           H  
ATOM   2961  H03 VAL A 201      24.396  14.574  67.219  1.00  0.95           H  
ATOM   2962  H04 VAL A 201      21.533  17.041  69.972  1.00  0.95           H  
ATOM   2963  H05 VAL A 201      22.738  14.108  66.771  1.00  0.95           H  
ATOM   2964  H06 VAL A 201      23.363  15.713  66.323  1.00  0.95           H  
ATOM   2965  H07 VAL A 201      24.202  15.077  70.019  1.00  0.95           H  
ATOM   2966  H08 VAL A 201      22.520  14.568  70.302  1.00  0.95           H  
ATOM   2967  H09 VAL A 201      23.558  13.637  69.194  1.00  0.95           H  
ATOM   2968  N   ILE A 202      21.869  18.233  67.073  1.00  0.88           N  
ATOM   2969  CA  ILE A 202      21.606  19.040  65.866  1.00  0.88           C  
ATOM   2970  C   ILE A 202      22.187  20.443  66.006  1.00  0.88           C  
ATOM   2971  O   ILE A 202      22.881  20.904  65.095  1.00  0.88           O  
ATOM   2972  CB  ILE A 202      20.096  19.068  65.482  1.00  0.88           C  
ATOM   2973  CG1 ILE A 202      19.601  17.688  65.012  1.00  0.88           C  
ATOM   2974  CG2 ILE A 202      19.813  20.166  64.434  1.00  0.88           C  
ATOM   2975  CD1 ILE A 202      20.459  17.048  63.885  1.00  0.88           C  
ATOM   2976  H01 ILE A 202      22.118  18.551  65.037  1.00  0.88           H  
ATOM   2977  H02 ILE A 202      19.531  19.315  66.380  1.00  0.88           H  
ATOM   2978  H03 ILE A 202      18.605  17.840  64.596  1.00  0.88           H  
ATOM   2979  H04 ILE A 202      19.604  17.014  65.869  1.00  0.88           H  
ATOM   2980  H05 ILE A 202      18.986  20.789  64.776  1.00  0.88           H  
ATOM   2981  H06 ILE A 202      20.702  20.783  64.304  1.00  0.88           H  
ATOM   2982  H07 ILE A 202      19.549  19.702  63.483  1.00  0.88           H  
ATOM   2983  H08 ILE A 202      21.438  16.779  64.282  1.00  0.88           H  
ATOM   2984  H09 ILE A 202      19.961  16.153  63.512  1.00  0.88           H  
ATOM   2985  H10 ILE A 202      21.103  17.969  67.676  1.00  0.88           H  
ATOM   2986  H11 ILE A 202      20.582  17.762  63.071  1.00  0.88           H  
ATOM   2987  N   ALA A 203      21.871  21.020  67.147  1.00  0.88           N  
ATOM   2988  CA  ALA A 203      22.343  22.360  67.500  1.00  0.88           C  
ATOM   2989  C   ALA A 203      23.860  22.397  67.354  1.00  0.88           C  
ATOM   2990  O   ALA A 203      24.446  23.288  66.710  1.00  0.88           O  
ATOM   2991  CB  ALA A 203      21.911  22.718  68.923  1.00  0.88           C  
ATOM   2992  H01 ALA A 203      21.903  23.100  66.832  1.00  0.88           H  
ATOM   2993  H02 ALA A 203      20.880  22.400  69.080  1.00  0.88           H  
ATOM   2994  H03 ALA A 203      22.559  22.212  69.638  1.00  0.88           H  
ATOM   2995  H04 ALA A 203      21.984  23.796  69.065  1.00  0.88           H  
ATOM   2996  H12 ALA A 203      21.284  20.521  67.800  1.00  0.88           H  
ATOM   2997  N   ARG A 204      24.490  21.405  67.967  1.00  0.80           N  
ATOM   2998  CA  ARG A 204      25.971  21.366  67.913  1.00  0.80           C  
ATOM   2999  C   ARG A 204      26.481  21.277  66.483  1.00  0.80           C  
ATOM   3000  O   ARG A 204      27.481  21.985  66.234  1.00  0.80           O  
ATOM   3001  CB  ARG A 204      26.546  20.386  68.932  1.00  0.80           C  
ATOM   3002  CG  ARG A 204      26.173  20.526  70.404  1.00  0.80           C  
ATOM   3003  CD  ARG A 204      27.149  19.933  71.359  1.00  0.80           C  
ATOM   3004  NE  ARG A 204      27.994  18.945  70.706  1.00  0.80           N  
ATOM   3005  CZ  ARG A 204      29.326  18.846  70.882  1.00  0.80           C  
ATOM   3006  NH1 ARG A 204      29.985  19.678  71.696  1.00  0.80           N  
ATOM   3007  NH2 ARG A 204      30.009  17.899  70.212  1.00  0.80           N  
ATOM   3008  H01 ARG A 204      26.377  22.321  68.247  1.00  0.80           H  
ATOM   3009  H02 ARG A 204      27.614  20.601  68.918  1.00  0.80           H  
ATOM   3010  H03 ARG A 204      26.239  19.388  68.620  1.00  0.80           H  
ATOM   3011  H04 ARG A 204      25.243  19.973  70.536  1.00  0.80           H  
ATOM   3012  H05 ARG A 204      23.973  20.691  68.460  1.00  0.80           H  
ATOM   3013  H06 ARG A 204      26.080  21.588  70.630  1.00  0.80           H  
ATOM   3014  H07 ARG A 204      26.593  19.438  72.155  1.00  0.80           H  
ATOM   3015  H08 ARG A 204      27.777  20.726  71.764  1.00  0.80           H  
ATOM   3016  H09 ARG A 204      27.552  18.289  70.078  1.00  0.80           H  
ATOM   3017  H10 ARG A 204      30.985  19.589  71.808  1.00  0.80           H  
ATOM   3018  H11 ARG A 204      29.483  20.396  72.199  1.00  0.80           H  
ATOM   3019  H12 ARG A 204      29.522  17.269  69.590  1.00  0.80           H  
ATOM   3020  H13 ARG A 204      31.009  17.818  70.331  1.00  0.80           H  
ATOM   3021  N   LEU A 205      25.866  20.505  65.587  1.00  0.80           N  
ATOM   3022  CA  LEU A 205      26.271  20.332  64.189  1.00  0.80           C  
ATOM   3023  C   LEU A 205      26.168  21.647  63.426  1.00  0.80           C  
ATOM   3024  O   LEU A 205      27.146  22.124  62.821  1.00  0.80           O  
ATOM   3025  CB  LEU A 205      25.493  19.204  63.530  1.00  0.80           C  
ATOM   3026  CG  LEU A 205      25.854  17.782  63.921  1.00  0.80           C  
ATOM   3027  CD1 LEU A 205      24.704  16.814  63.615  1.00  0.80           C  
ATOM   3028  CD2 LEU A 205      27.102  17.283  63.192  1.00  0.80           C  
ATOM   3029  H01 LEU A 205      27.321  20.039  64.165  1.00  0.80           H  
ATOM   3030  H02 LEU A 205      25.746  19.274  62.472  1.00  0.80           H  
ATOM   3031  H03 LEU A 205      24.439  19.351  63.767  1.00  0.80           H  
ATOM   3032  H04 LEU A 205      26.051  17.806  64.993  1.00  0.80           H  
ATOM   3033  H05 LEU A 205      23.853  17.373  63.227  1.00  0.80           H  
ATOM   3034  H06 LEU A 205      25.029  16.086  62.871  1.00  0.80           H  
ATOM   3035  H07 LEU A 205      24.412  16.296  64.528  1.00  0.80           H  
ATOM   3036  H08 LEU A 205      27.935  17.232  63.893  1.00  0.80           H  
ATOM   3037  H09 LEU A 205      26.912  16.291  62.782  1.00  0.80           H  
ATOM   3038  H10 LEU A 205      27.350  17.970  62.383  1.00  0.80           H  
ATOM   3039  H14 LEU A 205      25.051  19.996  65.898  1.00  0.80           H  
ATOM   3040  N   LYS A 206      24.982  22.212  63.516  1.00  0.95           N  
ATOM   3041  CA  LYS A 206      24.658  23.524  62.913  1.00  0.95           C  
ATOM   3042  C   LYS A 206      25.705  24.591  63.271  1.00  0.95           C  
ATOM   3043  O   LYS A 206      26.295  25.320  62.442  1.00  0.95           O  
ATOM   3044  CB  LYS A 206      23.294  23.997  63.392  1.00  0.95           C  
ATOM   3045  CG  LYS A 206      22.082  23.486  62.614  1.00  0.95           C  
ATOM   3046  CD  LYS A 206      20.824  24.133  63.189  1.00  0.95           C  
ATOM   3047  CE  LYS A 206      19.532  23.603  62.604  1.00  0.95           C  
ATOM   3048  NZ  LYS A 206      18.383  24.519  62.848  1.00  0.95           N  
ATOM   3049  H01 LYS A 206      24.654  23.390  61.831  1.00  0.95           H  
ATOM   3050  H02 LYS A 206      23.296  25.077  63.245  1.00  0.95           H  
ATOM   3051  H03 LYS A 206      23.179  23.682  64.429  1.00  0.95           H  
ATOM   3052  H04 LYS A 206      22.015  22.402  62.701  1.00  0.95           H  
ATOM   3053  H05 LYS A 206      22.183  23.750  61.561  1.00  0.95           H  
ATOM   3054  H06 LYS A 206      20.872  25.192  62.935  1.00  0.95           H  
ATOM   3055  H07 LYS A 206      20.810  23.959  64.265  1.00  0.95           H  
ATOM   3056  H08 LYS A 206      19.310  22.654  63.091  1.00  0.95           H  
ATOM   3057  H09 LYS A 206      19.659  23.477  61.529  1.00  0.95           H  
ATOM   3058  H10 LYS A 206      17.590  23.984  63.173  1.00  0.95           H  
ATOM   3059  H11 LYS A 206      24.256  21.725  64.022  1.00  0.95           H  
ATOM   3060  H12 LYS A 206      18.638  25.201  63.548  1.00  0.95           H  
ATOM   3061  H13 LYS A 206      18.140  24.991  61.989  1.00  0.95           H  
ATOM   3062  N   ARG A 207      25.958  24.681  64.562  1.00  0.77           N  
ATOM   3063  CA  ARG A 207      26.929  25.614  65.144  1.00  0.77           C  
ATOM   3064  C   ARG A 207      28.319  25.355  64.571  1.00  0.77           C  
ATOM   3065  O   ARG A 207      29.019  26.375  64.377  1.00  0.77           O  
ATOM   3066  CB  ARG A 207      26.928  25.585  66.681  1.00  0.77           C  
ATOM   3067  CG  ARG A 207      27.845  26.583  67.345  1.00  0.77           C  
ATOM   3068  CD  ARG A 207      28.270  26.213  68.730  1.00  0.77           C  
ATOM   3069  NE  ARG A 207      29.571  26.839  69.007  1.00  0.77           N  
ATOM   3070  CZ  ARG A 207      30.800  26.314  68.916  1.00  0.77           C  
ATOM   3071  NH1 ARG A 207      31.062  25.042  68.568  1.00  0.77           N  
ATOM   3072  NH2 ARG A 207      31.844  27.131  69.173  1.00  0.77           N  
ATOM   3073  H01 ARG A 207      26.625  26.623  64.866  1.00  0.77           H  
ATOM   3074  H02 ARG A 207      27.299  24.600  66.964  1.00  0.77           H  
ATOM   3075  H03 ARG A 207      25.911  25.782  67.022  1.00  0.77           H  
ATOM   3076  H04 ARG A 207      27.279  27.510  67.433  1.00  0.77           H  
ATOM   3077  H05 ARG A 207      28.739  26.685  66.730  1.00  0.77           H  
ATOM   3078  H06 ARG A 207      28.354  25.130  68.815  1.00  0.77           H  
ATOM   3079  H07 ARG A 207      27.531  26.568  69.448  1.00  0.77           H  
ATOM   3080  H08 ARG A 207      29.533  27.802  69.309  1.00  0.77           H  
ATOM   3081  H09 ARG A 207      32.018  24.720  68.513  1.00  0.77           H  
ATOM   3082  H10 ARG A 207      30.303  24.408  68.362  1.00  0.77           H  
ATOM   3083  H11 ARG A 207      31.680  28.094  69.429  1.00  0.77           H  
ATOM   3084  H12 ARG A 207      32.788  26.779  69.109  1.00  0.77           H  
ATOM   3085  H14 ARG A 207      25.453  24.071  65.188  1.00  0.77           H  
ATOM   3086  N   GLY A 208      28.718  24.114  64.309  1.00  0.96           N  
ATOM   3087  CA  GLY A 208      30.069  23.874  63.773  1.00  0.96           C  
ATOM   3088  C   GLY A 208      30.171  24.286  62.301  1.00  0.96           C  
ATOM   3089  O   GLY A 208      31.180  24.769  61.734  1.00  0.96           O  
ATOM   3090  H01 GLY A 208      30.280  22.807  63.844  1.00  0.96           H  
ATOM   3091  H02 GLY A 208      30.789  24.451  64.354  1.00  0.96           H  
ATOM   3092  H13 GLY A 208      28.095  23.337  64.477  1.00  0.96           H  
ATOM   3093  N   HIS A 209      29.049  24.049  61.649  1.00  0.77           N  
ATOM   3094  CA  HIS A 209      28.912  24.356  60.205  1.00  0.77           C  
ATOM   3095  C   HIS A 209      29.092  25.868  60.006  1.00  0.77           C  
ATOM   3096  O   HIS A 209      29.925  26.343  59.181  1.00  0.77           O  
ATOM   3097  CB  HIS A 209      27.591  23.765  59.696  1.00  0.77           C  
ATOM   3098  CG  HIS A 209      27.253  24.197  58.312  1.00  0.77           C  
ATOM   3099  CD2 HIS A 209      26.793  25.388  57.840  1.00  0.77           C  
ATOM   3100  ND1 HIS A 209      27.374  23.356  57.229  1.00  0.77           N  
ATOM   3101  CE1 HIS A 209      26.992  24.020  56.136  1.00  0.77           C  
ATOM   3102  NE2 HIS A 209      26.642  25.242  56.487  1.00  0.77           N  
ATOM   3103  H01 HIS A 209      29.686  23.890  59.596  1.00  0.77           H  
ATOM   3104  H02 HIS A 209      26.799  24.127  60.352  1.00  0.77           H  
ATOM   3105  H03 HIS A 209      28.265  23.649  62.145  1.00  0.77           H  
ATOM   3106  H04 HIS A 209      27.668  22.678  59.712  1.00  0.77           H  
ATOM   3107  H05 HIS A 209      26.585  26.284  58.425  1.00  0.77           H  
ATOM   3108  H06 HIS A 209      26.973  23.619  55.123  1.00  0.77           H  
ATOM   3109  H07 HIS A 209      26.314  25.959  55.856  1.00  0.77           H  
ATOM   3110  N   GLU A 210      28.322  26.606  60.811  1.00  0.82           N  
ATOM   3111  CA  GLU A 210      28.351  28.075  60.778  1.00  0.82           C  
ATOM   3112  C   GLU A 210      29.732  28.649  61.064  1.00  0.82           C  
ATOM   3113  O   GLU A 210      30.124  29.648  60.456  1.00  0.82           O  
ATOM   3114  CB  GLU A 210      27.443  28.714  61.803  1.00  0.82           C  
ATOM   3115  CG  GLU A 210      25.985  28.232  61.723  1.00  0.82           C  
ATOM   3116  CD  GLU A 210      25.229  28.870  62.868  1.00  0.82           C  
ATOM   3117  OE1 GLU A 210      25.691  29.862  63.435  1.00  0.82           O  
ATOM   3118  OE2 GLU A 210      24.175  28.252  63.115  1.00  0.82           O  
ATOM   3119  H01 GLU A 210      28.024  28.303  59.763  1.00  0.82           H  
ATOM   3120  H02 GLU A 210      27.436  29.785  61.599  1.00  0.82           H  
ATOM   3121  H03 GLU A 210      27.828  28.484  62.796  1.00  0.82           H  
ATOM   3122  H04 GLU A 210      25.937  27.145  61.791  1.00  0.82           H  
ATOM   3123  H05 GLU A 210      25.545  28.533  60.772  1.00  0.82           H  
ATOM   3124  H08 GLU A 210      27.703  26.141  61.460  1.00  0.82           H  
ATOM   3125  N   ARG A 211      30.402  28.003  61.983  1.00  0.74           N  
ATOM   3126  CA  ARG A 211      31.769  28.342  62.406  1.00  0.74           C  
ATOM   3127  C   ARG A 211      32.786  27.913  61.354  1.00  0.74           C  
ATOM   3128  O   ARG A 211      34.013  27.863  61.583  1.00  0.74           O  
ATOM   3129  CB  ARG A 211      31.941  27.678  63.751  1.00  0.74           C  
ATOM   3130  CG  ARG A 211      33.133  27.889  64.620  1.00  0.74           C  
ATOM   3131  CD  ARG A 211      34.256  27.000  64.389  1.00  0.74           C  
ATOM   3132  NE  ARG A 211      34.472  25.677  64.932  1.00  0.74           N  
ATOM   3133  CZ  ARG A 211      35.432  24.949  64.316  1.00  0.74           C  
ATOM   3134  NH1 ARG A 211      36.096  25.439  63.267  1.00  0.74           N  
ATOM   3135  NH2 ARG A 211      35.722  23.734  64.743  1.00  0.74           N  
ATOM   3136  H01 ARG A 211      31.937  29.415  62.504  1.00  0.74           H  
ATOM   3137  H02 ARG A 211      32.068  26.635  63.461  1.00  0.74           H  
ATOM   3138  H03 ARG A 211      31.079  27.979  64.346  1.00  0.74           H  
ATOM   3139  H04 ARG A 211      32.796  27.678  65.635  1.00  0.74           H  
ATOM   3140  H05 ARG A 211      33.480  28.911  64.468  1.00  0.74           H  
ATOM   3141  H06 ARG A 211      29.950  27.219  62.432  1.00  0.74           H  
ATOM   3142  H07 ARG A 211      35.011  27.538  64.963  1.00  0.74           H  
ATOM   3143  H08 ARG A 211      34.282  26.862  63.308  1.00  0.74           H  
ATOM   3144  H09 ARG A 211      33.943  25.322  65.716  1.00  0.74           H  
ATOM   3145  H10 ARG A 211      36.808  24.883  62.816  1.00  0.74           H  
ATOM   3146  H11 ARG A 211      35.886  26.366  62.925  1.00  0.74           H  
ATOM   3147  H12 ARG A 211      35.228  23.345  65.534  1.00  0.74           H  
ATOM   3148  H13 ARG A 211      36.437  23.193  64.279  1.00  0.74           H  
ATOM   3149  N   GLY A 212      32.318  27.568  60.156  1.00  0.81           N  
ATOM   3150  CA  GLY A 212      33.072  27.175  58.992  1.00  0.81           C  
ATOM   3151  C   GLY A 212      33.664  25.827  58.680  1.00  0.81           C  
ATOM   3152  O   GLY A 212      34.551  25.728  57.791  1.00  0.81           O  
ATOM   3153  H01 GLY A 212      33.996  27.713  59.207  1.00  0.81           H  
ATOM   3154  H02 GLY A 212      32.412  27.388  58.151  1.00  0.81           H  
ATOM   3155  H14 GLY A 212      31.314  27.584  60.050  1.00  0.81           H  
ATOM   3156  N   LYS A 213      33.212  24.783  59.361  1.00  0.78           N  
ATOM   3157  CA  LYS A 213      33.649  23.412  59.183  1.00  0.78           C  
ATOM   3158  C   LYS A 213      33.103  22.953  57.817  1.00  0.78           C  
ATOM   3159  O   LYS A 213      31.897  23.139  57.598  1.00  0.78           O  
ATOM   3160  CB  LYS A 213      33.052  22.413  60.163  1.00  0.78           C  
ATOM   3161  CG  LYS A 213      33.840  22.193  61.441  1.00  0.78           C  
ATOM   3162  CD  LYS A 213      33.096  21.188  62.336  1.00  0.78           C  
ATOM   3163  CE  LYS A 213      33.570  21.425  63.771  1.00  0.78           C  
ATOM   3164  NZ  LYS A 213      33.126  20.254  64.551  1.00  0.78           N  
ATOM   3165  H01 LYS A 213      34.732  23.421  59.307  1.00  0.78           H  
ATOM   3166  H02 LYS A 213      33.052  21.454  59.646  1.00  0.78           H  
ATOM   3167  H03 LYS A 213      32.505  24.957  60.061  1.00  0.78           H  
ATOM   3168  H04 LYS A 213      32.058  22.766  60.438  1.00  0.78           H  
ATOM   3169  H05 LYS A 213      33.946  23.140  61.970  1.00  0.78           H  
ATOM   3170  H06 LYS A 213      34.828  21.801  61.197  1.00  0.78           H  
ATOM   3171  H07 LYS A 213      33.303  20.164  62.024  1.00  0.78           H  
ATOM   3172  H08 LYS A 213      32.020  21.349  62.266  1.00  0.78           H  
ATOM   3173  H09 LYS A 213      33.160  22.350  64.176  1.00  0.78           H  
ATOM   3174  H10 LYS A 213      34.656  21.510  63.802  1.00  0.78           H  
ATOM   3175  H11 LYS A 213      32.199  19.984  64.253  1.00  0.78           H  
ATOM   3176  H12 LYS A 213      33.765  19.486  64.400  1.00  0.78           H  
ATOM   3177  H13 LYS A 213      33.108  20.490  65.533  1.00  0.78           H  
ATOM   3178  N   LYS A 214      34.013  22.357  57.071  1.00  0.70           N  
ATOM   3179  CA  LYS A 214      33.706  21.816  55.736  1.00  0.70           C  
ATOM   3180  C   LYS A 214      32.857  20.559  55.901  1.00  0.70           C  
ATOM   3181  O   LYS A 214      31.625  20.570  55.634  1.00  0.70           O  
ATOM   3182  CB  LYS A 214      34.968  21.626  54.899  1.00  0.70           C  
ATOM   3183  CG  LYS A 214      35.821  22.917  54.821  1.00  0.70           C  
ATOM   3184  CD  LYS A 214      35.052  24.042  54.133  1.00  0.70           C  
ATOM   3185  CE  LYS A 214      35.373  25.430  54.641  1.00  0.70           C  
ATOM   3186  NZ  LYS A 214      34.182  26.335  54.648  1.00  0.70           N  
ATOM   3187  H01 LYS A 214      33.117  22.531  55.162  1.00  0.70           H  
ATOM   3188  H02 LYS A 214      34.660  21.368  53.886  1.00  0.70           H  
ATOM   3189  H03 LYS A 214      35.569  20.834  55.345  1.00  0.70           H  
ATOM   3190  H04 LYS A 214      36.718  22.705  54.240  1.00  0.70           H  
ATOM   3191  H05 LYS A 214      36.086  23.231  55.831  1.00  0.70           H  
ATOM   3192  H06 LYS A 214      33.998  23.871  54.350  1.00  0.70           H  
ATOM   3193  H07 LYS A 214      35.281  24.008  53.068  1.00  0.70           H  
ATOM   3194  H08 LYS A 214      36.110  25.864  53.965  1.00  0.70           H  
ATOM   3195  H09 LYS A 214      35.756  25.349  55.658  1.00  0.70           H  
ATOM   3196  H10 LYS A 214      33.415  25.877  55.119  1.00  0.70           H  
ATOM   3197  H11 LYS A 214      34.412  27.191  55.133  1.00  0.70           H  
ATOM   3198  H12 LYS A 214      33.914  26.547  53.698  1.00  0.70           H  
ATOM   3199  H14 LYS A 214      34.954  22.268  57.428  1.00  0.70           H  
ATOM   3200  N   HIS A 215      33.441  19.486  56.393  1.00  0.80           N  
ATOM   3201  CA  HIS A 215      32.641  18.250  56.602  1.00  0.80           C  
ATOM   3202  C   HIS A 215      32.025  18.213  58.003  1.00  0.80           C  
ATOM   3203  O   HIS A 215      32.075  19.128  58.820  1.00  0.80           O  
ATOM   3204  CB  HIS A 215      33.506  17.003  56.346  1.00  0.80           C  
ATOM   3205  CG  HIS A 215      34.632  16.762  57.303  1.00  0.80           C  
ATOM   3206  CD2 HIS A 215      34.601  16.353  58.597  1.00  0.80           C  
ATOM   3207  ND1 HIS A 215      35.964  16.835  56.991  1.00  0.80           N  
ATOM   3208  CE1 HIS A 215      36.694  16.508  58.049  1.00  0.80           C  
ATOM   3209  NE2 HIS A 215      35.892  16.218  59.042  1.00  0.80           N  
ATOM   3210  H01 HIS A 215      31.819  18.254  55.886  1.00  0.80           H  
ATOM   3211  H02 HIS A 215      33.981  17.176  55.380  1.00  0.80           H  
ATOM   3212  H03 HIS A 215      32.851  16.132  56.379  1.00  0.80           H  
ATOM   3213  H04 HIS A 215      33.702  16.164  59.184  1.00  0.80           H  
ATOM   3214  H05 HIS A 215      37.783  16.485  58.086  1.00  0.80           H  
ATOM   3215  H06 HIS A 215      36.174  15.943  59.972  1.00  0.80           H  
ATOM   3216  H13 HIS A 215      34.424  19.502  56.626  1.00  0.80           H  
ATOM   3217  N   SER A 216      31.455  17.067  58.307  1.00  0.90           N  
ATOM   3218  CA  SER A 216      30.841  16.671  59.570  1.00  0.90           C  
ATOM   3219  C   SER A 216      30.849  15.136  59.667  1.00  0.90           C  
ATOM   3220  O   SER A 216      30.289  14.561  58.714  1.00  0.90           O  
ATOM   3221  CB  SER A 216      29.437  17.223  59.667  1.00  0.90           C  
ATOM   3222  OG  SER A 216      29.216  17.821  60.910  1.00  0.90           O  
ATOM   3223  H01 SER A 216      31.410  17.080  60.405  1.00  0.90           H  
ATOM   3224  H02 SER A 216      28.733  16.399  59.549  1.00  0.90           H  
ATOM   3225  H03 SER A 216      29.291  17.966  58.883  1.00  0.90           H  
ATOM   3226  H04 SER A 216      29.418  18.758  60.855  1.00  0.90           H  
ATOM   3227  H07 SER A 216      31.441  16.373  57.573  1.00  0.90           H  
ATOM   3228  N   ILE A 217      31.415  14.522  60.694  1.00  0.88           N  
ATOM   3229  CA  ILE A 217      31.462  13.065  60.863  1.00  0.88           C  
ATOM   3230  C   ILE A 217      30.710  12.620  62.131  1.00  0.88           C  
ATOM   3231  O   ILE A 217      31.141  13.081  63.206  1.00  0.88           O  
ATOM   3232  CB  ILE A 217      32.910  12.456  61.065  1.00  0.88           C  
ATOM   3233  CG1 ILE A 217      33.864  12.760  59.897  1.00  0.88           C  
ATOM   3234  CG2 ILE A 217      32.914  10.938  61.402  1.00  0.88           C  
ATOM   3235  CD1 ILE A 217      33.255  12.676  58.480  1.00  0.88           C  
ATOM   3236  H01 ILE A 217      31.023  12.709  59.931  1.00  0.88           H  
ATOM   3237  H02 ILE A 217      33.293  12.973  61.945  1.00  0.88           H  
ATOM   3238  H03 ILE A 217      34.626  11.982  59.933  1.00  0.88           H  
ATOM   3239  H04 ILE A 217      34.249  13.771  60.035  1.00  0.88           H  
ATOM   3240  H05 ILE A 217      31.843  15.094  61.408  1.00  0.88           H  
ATOM   3241  H06 ILE A 217      32.632  10.797  62.445  1.00  0.88           H  
ATOM   3242  H07 ILE A 217      32.200  10.421  60.761  1.00  0.88           H  
ATOM   3243  H08 ILE A 217      33.912  10.531  61.238  1.00  0.88           H  
ATOM   3244  H09 ILE A 217      32.365  13.304  58.430  1.00  0.88           H  
ATOM   3245  H10 ILE A 217      33.985  13.023  57.749  1.00  0.88           H  
ATOM   3246  H11 ILE A 217      32.983  11.643  58.261  1.00  0.88           H  
ATOM   3247  N   ILE A 218      29.748  11.761  61.978  1.00  0.93           N  
ATOM   3248  CA  ILE A 218      28.943  11.184  63.036  1.00  0.93           C  
ATOM   3249  C   ILE A 218      29.128   9.664  63.126  1.00  0.93           C  
ATOM   3250  O   ILE A 218      28.910   8.902  62.176  1.00  0.93           O  
ATOM   3251  CB  ILE A 218      27.439  11.605  62.856  1.00  0.93           C  
ATOM   3252  CG1 ILE A 218      27.331  13.135  63.059  1.00  0.93           C  
ATOM   3253  CG2 ILE A 218      26.461  10.944  63.858  1.00  0.93           C  
ATOM   3254  CD1 ILE A 218      26.545  13.908  61.976  1.00  0.93           C  
ATOM   3255  H01 ILE A 218      29.285  11.580  63.993  1.00  0.93           H  
ATOM   3256  H02 ILE A 218      27.153  11.276  61.857  1.00  0.93           H  
ATOM   3257  H03 ILE A 218      28.353  13.511  63.005  1.00  0.93           H  
ATOM   3258  H04 ILE A 218      26.842  13.311  64.017  1.00  0.93           H  
ATOM   3259  H05 ILE A 218      25.511  10.746  63.361  1.00  0.93           H  
ATOM   3260  H06 ILE A 218      26.885  10.006  64.216  1.00  0.93           H  
ATOM   3261  H07 ILE A 218      26.296  11.614  64.702  1.00  0.93           H  
ATOM   3262  H08 ILE A 218      25.640  14.327  62.415  1.00  0.93           H  
ATOM   3263  H09 ILE A 218      27.164  14.714  61.583  1.00  0.93           H  
ATOM   3264  H10 ILE A 218      26.275  13.229  61.168  1.00  0.93           H  
ATOM   3265  H12 ILE A 218      29.542  11.468  61.034  1.00  0.93           H  
ATOM   3266  N   ILE A 219      29.557   9.168  64.259  1.00  0.83           N  
ATOM   3267  CA  ILE A 219      29.806   7.787  64.659  1.00  0.83           C  
ATOM   3268  C   ILE A 219      28.615   7.339  65.513  1.00  0.83           C  
ATOM   3269  O   ILE A 219      28.230   8.048  66.465  1.00  0.83           O  
ATOM   3270  CB  ILE A 219      31.119   7.630  65.475  1.00  0.83           C  
ATOM   3271  CG1 ILE A 219      32.291   8.343  64.735  1.00  0.83           C  
ATOM   3272  CG2 ILE A 219      31.462   6.140  65.734  1.00  0.83           C  
ATOM   3273  CD1 ILE A 219      32.475   7.780  63.281  1.00  0.83           C  
ATOM   3274  H01 ILE A 219      29.920   7.175  63.764  1.00  0.83           H  
ATOM   3275  H02 ILE A 219      30.969   8.100  66.447  1.00  0.83           H  
ATOM   3276  H03 ILE A 219      33.210   8.162  65.292  1.00  0.83           H  
ATOM   3277  H04 ILE A 219      32.079   9.411  64.679  1.00  0.83           H  
ATOM   3278  H05 ILE A 219      32.391   6.075  66.300  1.00  0.83           H  
ATOM   3279  H06 ILE A 219      30.657   5.675  66.303  1.00  0.83           H  
ATOM   3280  H07 ILE A 219      31.580   5.623  64.782  1.00  0.83           H  
ATOM   3281  H08 ILE A 219      33.527   7.552  63.111  1.00  0.83           H  
ATOM   3282  H09 ILE A 219      31.883   6.872  63.165  1.00  0.83           H  
ATOM   3283  H10 ILE A 219      32.144   8.525  62.558  1.00  0.83           H  
ATOM   3284  H11 ILE A 219      29.747   9.855  64.975  1.00  0.83           H  
ATOM   3285  N   VAL A 220      28.061   6.219  65.086  1.00  0.77           N  
ATOM   3286  CA  VAL A 220      26.910   5.614  65.759  1.00  0.77           C  
ATOM   3287  C   VAL A 220      27.248   4.140  66.024  1.00  0.77           C  
ATOM   3288  O   VAL A 220      27.480   3.412  65.045  1.00  0.77           O  
ATOM   3289  CB  VAL A 220      25.658   5.715  64.865  1.00  0.77           C  
ATOM   3290  CG1 VAL A 220      24.493   4.866  65.396  1.00  0.77           C  
ATOM   3291  CG2 VAL A 220      25.276   7.164  64.611  1.00  0.77           C  
ATOM   3292  H01 VAL A 220      26.701   6.133  66.694  1.00  0.77           H  
ATOM   3293  H02 VAL A 220      25.911   5.286  63.895  1.00  0.77           H  
ATOM   3294  H03 VAL A 220      23.621   5.006  64.757  1.00  0.77           H  
ATOM   3295  H04 VAL A 220      24.779   3.814  65.395  1.00  0.77           H  
ATOM   3296  H05 VAL A 220      24.251   5.176  66.413  1.00  0.77           H  
ATOM   3297  H06 VAL A 220      24.342   7.389  65.126  1.00  0.77           H  
ATOM   3298  H07 VAL A 220      26.063   7.819  64.985  1.00  0.77           H  
ATOM   3299  H08 VAL A 220      25.147   7.324  63.541  1.00  0.77           H  
ATOM   3300  H11 VAL A 220      28.444   5.765  64.269  1.00  0.77           H  
ATOM   3301  N   ALA A 221      27.248   3.749  67.284  1.00  0.66           N  
ATOM   3302  CA  ALA A 221      27.502   2.337  67.649  1.00  0.66           C  
ATOM   3303  C   ALA A 221      26.264   1.563  67.173  1.00  0.66           C  
ATOM   3304  O   ALA A 221      25.158   2.085  67.486  1.00  0.66           O  
ATOM   3305  CB  ALA A 221      27.685   2.182  69.158  1.00  0.66           C  
ATOM   3306  H01 ALA A 221      28.418   1.965  67.189  1.00  0.66           H  
ATOM   3307  H02 ALA A 221      28.349   2.965  69.525  1.00  0.66           H  
ATOM   3308  H03 ALA A 221      26.717   2.266  69.652  1.00  0.66           H  
ATOM   3309  H04 ALA A 221      28.121   1.206  69.373  1.00  0.66           H  
ATOM   3310  H09 ALA A 221      27.071   4.425  68.013  1.00  0.66           H  
ATOM   3311  N   GLU A 222      26.425   0.438  66.512  1.00  0.40           N  
ATOM   3312  CA  GLU A 222      25.224  -0.310  66.068  1.00  0.40           C  
ATOM   3313  C   GLU A 222      24.227  -0.473  67.223  1.00  0.40           C  
ATOM   3314  O   GLU A 222      22.998  -0.527  67.041  1.00  0.40           O  
ATOM   3315  CB  GLU A 222      25.560  -1.675  65.489  1.00  0.40           C  
ATOM   3316  CG  GLU A 222      26.418  -2.620  66.349  1.00  0.40           C  
ATOM   3317  CD  GLU A 222      26.827  -3.859  65.593  1.00  0.40           C  
ATOM   3318  OE1 GLU A 222      26.437  -3.995  64.438  1.00  0.40           O  
ATOM   3319  OE2 GLU A 222      27.542  -4.641  66.246  1.00  0.40           O  
ATOM   3320  H01 GLU A 222      24.772   0.282  65.272  1.00  0.40           H  
ATOM   3321  H02 GLU A 222      26.174  -1.462  64.614  1.00  0.40           H  
ATOM   3322  H03 GLU A 222      24.618  -2.184  65.284  1.00  0.40           H  
ATOM   3323  H04 GLU A 222      25.819  -2.931  67.205  1.00  0.40           H  
ATOM   3324  H05 GLU A 222      27.351   0.089  66.310  1.00  0.40           H  
ATOM   3325  H06 GLU A 222      27.315  -2.089  66.668  1.00  0.40           H  
ATOM   3326  N   GLY A 223      24.768  -0.549  68.432  1.00  0.61           N  
ATOM   3327  CA  GLY A 223      23.994  -0.692  69.658  1.00  0.61           C  
ATOM   3328  C   GLY A 223      22.905   0.347  69.886  1.00  0.61           C  
ATOM   3329  O   GLY A 223      21.895   0.062  70.546  1.00  0.61           O  
ATOM   3330  H01 GLY A 223      24.706  -0.554  70.472  1.00  0.61           H  
ATOM   3331  H02 GLY A 223      23.521  -1.674  69.642  1.00  0.61           H  
ATOM   3332  H07 GLY A 223      25.774  -0.505  68.507  1.00  0.61           H  
ATOM   3333  N   VAL A 224      23.078   1.541  69.349  1.00  0.62           N  
ATOM   3334  CA  VAL A 224      22.125   2.640  69.500  1.00  0.62           C  
ATOM   3335  C   VAL A 224      20.951   2.568  68.534  1.00  0.62           C  
ATOM   3336  O   VAL A 224      19.806   2.857  68.949  1.00  0.62           O  
ATOM   3337  CB  VAL A 224      22.887   3.982  69.491  1.00  0.62           C  
ATOM   3338  CG1 VAL A 224      21.953   5.164  69.324  1.00  0.62           C  
ATOM   3339  CG2 VAL A 224      23.736   4.097  70.742  1.00  0.62           C  
ATOM   3340  H01 VAL A 224      21.637   2.548  70.470  1.00  0.62           H  
ATOM   3341  H02 VAL A 224      23.548   3.999  68.625  1.00  0.62           H  
ATOM   3342  H03 VAL A 224      23.913   1.704  68.805  1.00  0.62           H  
ATOM   3343  H04 VAL A 224      21.034   4.982  69.882  1.00  0.62           H  
ATOM   3344  H05 VAL A 224      22.435   6.065  69.703  1.00  0.62           H  
ATOM   3345  H06 VAL A 224      21.716   5.294  68.268  1.00  0.62           H  
ATOM   3346  H07 VAL A 224      24.627   4.685  70.523  1.00  0.62           H  
ATOM   3347  H08 VAL A 224      23.162   4.588  71.528  1.00  0.62           H  
ATOM   3348  H09 VAL A 224      24.031   3.102  71.074  1.00  0.62           H  
ATOM   3349  N   GLY A 225      21.260   2.198  67.316  1.00  0.66           N  
ATOM   3350  CA  GLY A 225      20.234   2.088  66.255  1.00  0.66           C  
ATOM   3351  C   GLY A 225      20.985   2.112  64.922  1.00  0.66           C  
ATOM   3352  O   GLY A 225      22.213   1.925  64.911  1.00  0.66           O  
ATOM   3353  H01 GLY A 225      19.514   2.904  66.317  1.00  0.66           H  
ATOM   3354  H02 GLY A 225      19.681   1.155  66.360  1.00  0.66           H  
ATOM   3355  H10 GLY A 225      22.222   1.983  67.096  1.00  0.66           H  
ATOM   3356  N   SER A 226      20.239   2.365  63.868  1.00  0.73           N  
ATOM   3357  CA  SER A 226      20.784   2.361  62.504  1.00  0.73           C  
ATOM   3358  C   SER A 226      21.333   3.651  61.911  1.00  0.73           C  
ATOM   3359  O   SER A 226      20.742   4.729  62.013  1.00  0.73           O  
ATOM   3360  CB  SER A 226      19.695   1.783  61.574  1.00  0.73           C  
ATOM   3361  OG  SER A 226      20.203   2.011  60.258  1.00  0.73           O  
ATOM   3362  H01 SER A 226      21.689   1.759  62.584  1.00  0.73           H  
ATOM   3363  H02 SER A 226      18.721   2.246  61.732  1.00  0.73           H  
ATOM   3364  H03 SER A 226      19.259   2.569  64.001  1.00  0.73           H  
ATOM   3365  H04 SER A 226      19.555   0.717  61.756  1.00  0.73           H  
ATOM   3366  H05 SER A 226      20.192   2.952  60.069  1.00  0.73           H  
ATOM   3367  N   GLY A 227      22.457   3.488  61.237  1.00  0.75           N  
ATOM   3368  CA  GLY A 227      23.165   4.597  60.600  1.00  0.75           C  
ATOM   3369  C   GLY A 227      22.193   5.296  59.654  1.00  0.75           C  
ATOM   3370  O   GLY A 227      22.283   6.531  59.488  1.00  0.75           O  
ATOM   3371  H01 GLY A 227      24.029   4.227  60.049  1.00  0.75           H  
ATOM   3372  H02 GLY A 227      23.513   5.298  61.358  1.00  0.75           H  
ATOM   3373  H06 GLY A 227      22.844   2.558  61.158  1.00  0.75           H  
ATOM   3374  N   VAL A 228      21.291   4.489  59.097  1.00  0.74           N  
ATOM   3375  CA  VAL A 228      20.314   5.032  58.146  1.00  0.74           C  
ATOM   3376  C   VAL A 228      19.257   5.894  58.819  1.00  0.74           C  
ATOM   3377  O   VAL A 228      18.856   6.877  58.153  1.00  0.74           O  
ATOM   3378  CB  VAL A 228      19.718   3.939  57.243  1.00  0.74           C  
ATOM   3379  CG1 VAL A 228      18.810   4.563  56.176  1.00  0.74           C  
ATOM   3380  CG2 VAL A 228      20.801   3.095  56.585  1.00  0.74           C  
ATOM   3381  H01 VAL A 228      20.860   5.706  57.486  1.00  0.74           H  
ATOM   3382  H02 VAL A 228      19.125   3.279  57.876  1.00  0.74           H  
ATOM   3383  H03 VAL A 228      21.280   3.506  59.329  1.00  0.74           H  
ATOM   3384  H04 VAL A 228      17.919   4.973  56.652  1.00  0.74           H  
ATOM   3385  H05 VAL A 228      19.347   5.361  55.663  1.00  0.74           H  
ATOM   3386  H06 VAL A 228      18.518   3.799  55.455  1.00  0.74           H  
ATOM   3387  H07 VAL A 228      21.705   3.126  57.193  1.00  0.74           H  
ATOM   3388  H08 VAL A 228      20.457   2.064  56.499  1.00  0.74           H  
ATOM   3389  H09 VAL A 228      21.018   3.490  55.593  1.00  0.74           H  
ATOM   3390  N   ASP A 229      18.873   5.548  60.035  1.00  0.82           N  
ATOM   3391  CA  ASP A 229      17.844   6.339  60.715  1.00  0.82           C  
ATOM   3392  C   ASP A 229      18.437   7.689  61.166  1.00  0.82           C  
ATOM   3393  O   ASP A 229      17.711   8.690  61.052  1.00  0.82           O  
ATOM   3394  CB  ASP A 229      17.140   5.688  61.896  1.00  0.82           C  
ATOM   3395  CG  ASP A 229      16.657   4.269  61.806  1.00  0.82           C  
ATOM   3396  OD1 ASP A 229      15.982   3.889  60.827  1.00  0.82           O  
ATOM   3397  OD2 ASP A 229      16.999   3.547  62.792  1.00  0.82           O  
ATOM   3398  H01 ASP A 229      17.066   6.454  59.961  1.00  0.82           H  
ATOM   3399  H02 ASP A 229      16.214   6.258  61.974  1.00  0.82           H  
ATOM   3400  H03 ASP A 229      17.833   5.730  62.736  1.00  0.82           H  
ATOM   3401  H10 ASP A 229      19.285   4.746  60.491  1.00  0.82           H  
ATOM   3402  N   PHE A 230      19.648   7.647  61.679  1.00  0.70           N  
ATOM   3403  CA  PHE A 230      20.300   8.888  62.128  1.00  0.70           C  
ATOM   3404  C   PHE A 230      20.571   9.750  60.890  1.00  0.70           C  
ATOM   3405  O   PHE A 230      20.342  10.970  60.961  1.00  0.70           O  
ATOM   3406  CB  PHE A 230      21.501   8.645  63.030  1.00  0.70           C  
ATOM   3407  CG  PHE A 230      21.058   8.068  64.344  1.00  0.70           C  
ATOM   3408  CD1 PHE A 230      21.071   6.693  64.566  1.00  0.70           C  
ATOM   3409  CD2 PHE A 230      20.600   8.926  65.355  1.00  0.70           C  
ATOM   3410  CE1 PHE A 230      20.648   6.148  65.780  1.00  0.70           C  
ATOM   3411  CE2 PHE A 230      20.150   8.405  66.577  1.00  0.70           C  
ATOM   3412  CZ  PHE A 230      20.180   7.007  66.777  1.00  0.70           C  
ATOM   3413  H01 PHE A 230      19.636   9.447  62.788  1.00  0.70           H  
ATOM   3414  H02 PHE A 230      22.005   9.594  63.212  1.00  0.70           H  
ATOM   3415  H03 PHE A 230      22.183   7.948  62.542  1.00  0.70           H  
ATOM   3416  H04 PHE A 230      20.130   6.764  61.765  1.00  0.70           H  
ATOM   3417  H05 PHE A 230      21.419   6.028  63.775  1.00  0.70           H  
ATOM   3418  H06 PHE A 230      20.594  10.003  65.190  1.00  0.70           H  
ATOM   3419  H07 PHE A 230      20.682   5.071  65.947  1.00  0.70           H  
ATOM   3420  H08 PHE A 230      19.783   9.068  67.360  1.00  0.70           H  
ATOM   3421  H09 PHE A 230      19.833   6.592  67.723  1.00  0.70           H  
ATOM   3422  N   GLY A 231      21.010   9.164  59.798  1.00  0.69           N  
ATOM   3423  CA  GLY A 231      21.279   9.933  58.569  1.00  0.69           C  
ATOM   3424  C   GLY A 231      20.034  10.734  58.156  1.00  0.69           C  
ATOM   3425  O   GLY A 231      20.100  11.940  57.900  1.00  0.69           O  
ATOM   3426  H01 GLY A 231      21.536   9.240  57.768  1.00  0.69           H  
ATOM   3427  H02 GLY A 231      22.106  10.620  58.748  1.00  0.69           H  
ATOM   3428  H10 GLY A 231      21.166   8.166  59.801  1.00  0.69           H  
ATOM   3429  N   ARG A 232      18.928  10.016  58.113  1.00  0.78           N  
ATOM   3430  CA  ARG A 232      17.591  10.474  57.757  1.00  0.78           C  
ATOM   3431  C   ARG A 232      17.194  11.653  58.644  1.00  0.78           C  
ATOM   3432  O   ARG A 232      16.875  12.730  58.133  1.00  0.78           O  
ATOM   3433  CB  ARG A 232      16.541   9.369  57.847  1.00  0.78           C  
ATOM   3434  CG  ARG A 232      15.436   9.457  56.817  1.00  0.78           C  
ATOM   3435  CD  ARG A 232      14.310  10.362  57.219  1.00  0.78           C  
ATOM   3436  NE  ARG A 232      13.442   9.574  58.098  1.00  0.78           N  
ATOM   3437  CZ  ARG A 232      13.125   9.937  59.343  1.00  0.78           C  
ATOM   3438  NH1 ARG A 232      13.569  11.059  59.909  1.00  0.78           N  
ATOM   3439  NH2 ARG A 232      12.342   9.147  60.091  1.00  0.78           N  
ATOM   3440  H01 ARG A 232      17.627  10.788  56.714  1.00  0.78           H  
ATOM   3441  H02 ARG A 232      16.062   9.480  58.820  1.00  0.78           H  
ATOM   3442  H03 ARG A 232      19.018   9.039  58.354  1.00  0.78           H  
ATOM   3443  H04 ARG A 232      17.045   8.411  57.723  1.00  0.78           H  
ATOM   3444  H05 ARG A 232      15.018   8.456  56.711  1.00  0.78           H  
ATOM   3445  H06 ARG A 232      15.862   9.829  55.885  1.00  0.78           H  
ATOM   3446  H07 ARG A 232      13.765  10.727  56.348  1.00  0.78           H  
ATOM   3447  H08 ARG A 232      14.696  11.232  57.750  1.00  0.78           H  
ATOM   3448  H09 ARG A 232      13.062   8.708  57.742  1.00  0.78           H  
ATOM   3449  H10 ARG A 232      13.306  11.284  60.858  1.00  0.78           H  
ATOM   3450  H11 ARG A 232      14.168  11.684  59.389  1.00  0.78           H  
ATOM   3451  H12 ARG A 232      11.986   8.282  59.710  1.00  0.78           H  
ATOM   3452  H13 ARG A 232      12.108   9.417  61.036  1.00  0.78           H  
ATOM   3453  N   GLN A 233      17.236  11.384  59.936  1.00  0.96           N  
ATOM   3454  CA  GLN A 233      16.922  12.335  61.003  1.00  0.96           C  
ATOM   3455  C   GLN A 233      17.747  13.620  60.846  1.00  0.96           C  
ATOM   3456  O   GLN A 233      17.184  14.723  60.726  1.00  0.96           O  
ATOM   3457  CB  GLN A 233      17.116  11.784  62.397  1.00  0.96           C  
ATOM   3458  CG  GLN A 233      16.032  10.859  62.917  1.00  0.96           C  
ATOM   3459  CD  GLN A 233      16.294  10.570  64.395  1.00  0.96           C  
ATOM   3460  NE2 GLN A 233      16.427  11.655  65.163  1.00  0.96           N  
ATOM   3461  OE1 GLN A 233      16.376   9.397  64.783  1.00  0.96           O  
ATOM   3462  H01 GLN A 233      15.859  12.549  60.893  1.00  0.96           H  
ATOM   3463  H02 GLN A 233      17.094  12.652  63.055  1.00  0.96           H  
ATOM   3464  H03 GLN A 233      18.056  11.232  62.408  1.00  0.96           H  
ATOM   3465  H04 GLN A 233      16.040   9.927  62.352  1.00  0.96           H  
ATOM   3466  H05 GLN A 233      15.058  11.335  62.804  1.00  0.96           H  
ATOM   3467  H06 GLN A 233      16.606  11.555  66.152  1.00  0.96           H  
ATOM   3468  H07 GLN A 233      16.348  12.575  64.755  1.00  0.96           H  
ATOM   3469  H14 GLN A 233      17.506  10.450  60.209  1.00  0.96           H  
ATOM   3470  N   ILE A 234      19.046  13.481  60.841  1.00  0.83           N  
ATOM   3471  CA  ILE A 234      19.981  14.583  60.696  1.00  0.83           C  
ATOM   3472  C   ILE A 234      19.787  15.377  59.406  1.00  0.83           C  
ATOM   3473  O   ILE A 234      19.812  16.623  59.427  1.00  0.83           O  
ATOM   3474  CB  ILE A 234      21.463  14.049  60.828  1.00  0.83           C  
ATOM   3475  CG1 ILE A 234      21.699  13.573  62.283  1.00  0.83           C  
ATOM   3476  CG2 ILE A 234      22.471  15.137  60.390  1.00  0.83           C  
ATOM   3477  CD1 ILE A 234      22.517  12.279  62.494  1.00  0.83           C  
ATOM   3478  H01 ILE A 234      19.778  15.287  61.503  1.00  0.83           H  
ATOM   3479  H02 ILE A 234      21.618  13.198  60.164  1.00  0.83           H  
ATOM   3480  H03 ILE A 234      20.704  13.333  62.658  1.00  0.83           H  
ATOM   3481  H04 ILE A 234      22.217  14.375  62.808  1.00  0.83           H  
ATOM   3482  H05 ILE A 234      23.398  14.664  60.066  1.00  0.83           H  
ATOM   3483  H06 ILE A 234      22.050  15.712  59.565  1.00  0.83           H  
ATOM   3484  H07 ILE A 234      22.677  15.801  61.229  1.00  0.83           H  
ATOM   3485  H08 ILE A 234      19.423  12.550  60.944  1.00  0.83           H  
ATOM   3486  H09 ILE A 234      23.457  12.521  62.990  1.00  0.83           H  
ATOM   3487  H10 ILE A 234      21.948  11.586  63.113  1.00  0.83           H  
ATOM   3488  H11 ILE A 234      22.724  11.818  61.528  1.00  0.83           H  
ATOM   3489  N   GLN A 235      19.626  14.700  58.278  1.00  0.67           N  
ATOM   3490  CA  GLN A 235      19.470  15.416  57.002  1.00  0.67           C  
ATOM   3491  C   GLN A 235      18.190  16.234  57.077  1.00  0.67           C  
ATOM   3492  O   GLN A 235      18.214  17.418  56.733  1.00  0.67           O  
ATOM   3493  CB  GLN A 235      19.504  14.532  55.786  1.00  0.67           C  
ATOM   3494  CG  GLN A 235      19.092  15.241  54.487  1.00  0.67           C  
ATOM   3495  CD  GLN A 235      19.129  14.143  53.428  1.00  0.67           C  
ATOM   3496  NE2 GLN A 235      20.362  13.831  52.980  1.00  0.67           N  
ATOM   3497  OE1 GLN A 235      18.105  13.558  53.050  1.00  0.67           O  
ATOM   3498  H01 GLN A 235      20.335  16.067  56.871  1.00  0.67           H  
ATOM   3499  H02 GLN A 235      18.779  13.736  55.954  1.00  0.67           H  
ATOM   3500  H03 GLN A 235      20.519  14.154  55.664  1.00  0.67           H  
ATOM   3501  H04 GLN A 235      19.749  16.076  54.243  1.00  0.67           H  
ATOM   3502  H05 GLN A 235      18.089  15.659  54.576  1.00  0.67           H  
ATOM   3503  H06 GLN A 235      20.479  13.103  52.290  1.00  0.67           H  
ATOM   3504  H07 GLN A 235      21.168  14.325  53.334  1.00  0.67           H  
ATOM   3505  H12 GLN A 235      19.610  13.690  58.294  1.00  0.67           H  
ATOM   3506  N   GLU A 236      17.128  15.646  57.535  1.00  0.92           N  
ATOM   3507  CA  GLU A 236      15.834  16.325  57.642  1.00  0.92           C  
ATOM   3508  C   GLU A 236      15.897  17.640  58.412  1.00  0.92           C  
ATOM   3509  O   GLU A 236      15.300  18.654  58.008  1.00  0.92           O  
ATOM   3510  CB  GLU A 236      14.824  15.415  58.345  1.00  0.92           C  
ATOM   3511  CG  GLU A 236      13.488  15.244  57.645  1.00  0.92           C  
ATOM   3512  CD  GLU A 236      12.636  14.094  58.136  1.00  0.92           C  
ATOM   3513  OE1 GLU A 236      12.166  14.095  59.267  1.00  0.92           O  
ATOM   3514  OE2 GLU A 236      12.487  13.223  57.236  1.00  0.92           O  
ATOM   3515  H01 GLU A 236      15.530  16.550  56.619  1.00  0.92           H  
ATOM   3516  H02 GLU A 236      14.600  15.901  59.295  1.00  0.92           H  
ATOM   3517  H03 GLU A 236      15.277  14.429  58.448  1.00  0.92           H  
ATOM   3518  H04 GLU A 236      13.723  15.018  56.605  1.00  0.92           H  
ATOM   3519  H05 GLU A 236      12.919  16.164  57.777  1.00  0.92           H  
ATOM   3520  H08 GLU A 236      17.196  14.682  57.829  1.00  0.92           H  
ATOM   3521  N   ALA A 237      16.618  17.605  59.514  1.00  1.00           N  
ATOM   3522  CA  ALA A 237      16.790  18.707  60.442  1.00  1.00           C  
ATOM   3523  C   ALA A 237      17.851  19.734  60.121  1.00  1.00           C  
ATOM   3524  O   ALA A 237      17.783  20.823  60.731  1.00  1.00           O  
ATOM   3525  CB  ALA A 237      17.111  18.192  61.863  1.00  1.00           C  
ATOM   3526  H01 ALA A 237      15.827  19.210  60.360  1.00  1.00           H  
ATOM   3527  H02 ALA A 237      17.924  18.781  62.287  1.00  1.00           H  
ATOM   3528  H03 ALA A 237      16.227  18.288  62.493  1.00  1.00           H  
ATOM   3529  H04 ALA A 237      17.409  17.145  61.812  1.00  1.00           H  
ATOM   3530  H06 ALA A 237      17.090  16.739  59.731  1.00  1.00           H  
ATOM   3531  N   THR A 238      18.796  19.448  59.269  1.00  0.98           N  
ATOM   3532  CA  THR A 238      19.856  20.422  58.969  1.00  0.98           C  
ATOM   3533  C   THR A 238      19.861  20.878  57.518  1.00  0.98           C  
ATOM   3534  O   THR A 238      20.431  21.961  57.278  1.00  0.98           O  
ATOM   3535  CB  THR A 238      21.286  19.809  59.298  1.00  0.98           C  
ATOM   3536  CG2 THR A 238      21.595  19.550  60.770  1.00  0.98           C  
ATOM   3537  OG1 THR A 238      21.378  18.584  58.507  1.00  0.98           O  
ATOM   3538  H01 THR A 238      19.646  21.287  59.597  1.00  0.98           H  
ATOM   3539  H02 THR A 238      22.042  20.551  59.040  1.00  0.98           H  
ATOM   3540  H03 THR A 238      22.395  20.215  61.095  1.00  0.98           H  
ATOM   3541  H04 THR A 238      20.703  19.737  61.367  1.00  0.98           H  
ATOM   3542  H05 THR A 238      18.800  18.548  58.810  1.00  0.98           H  
ATOM   3543  H06 THR A 238      21.909  18.514  60.899  1.00  0.98           H  
ATOM   3544  H07 THR A 238      21.053  18.750  57.619  1.00  0.98           H  
ATOM   3545  N   GLY A 239      19.303  20.025  56.665  1.00  0.95           N  
ATOM   3546  CA  GLY A 239      19.265  20.281  55.229  1.00  0.95           C  
ATOM   3547  C   GLY A 239      20.644  20.098  54.584  1.00  0.95           C  
ATOM   3548  O   GLY A 239      20.856  20.505  53.435  1.00  0.95           O  
ATOM   3549  H01 GLY A 239      18.953  21.314  55.076  1.00  0.95           H  
ATOM   3550  H02 GLY A 239      18.562  19.589  54.765  1.00  0.95           H  
ATOM   3551  H08 GLY A 239      18.893  19.174  57.022  1.00  0.95           H  
ATOM   3552  N   PHE A 240      21.570  19.499  55.311  1.00  0.93           N  
ATOM   3553  CA  PHE A 240      22.940  19.225  54.895  1.00  0.93           C  
ATOM   3554  C   PHE A 240      22.961  17.911  54.084  1.00  0.93           C  
ATOM   3555  O   PHE A 240      22.229  17.005  54.502  1.00  0.93           O  
ATOM   3556  CB  PHE A 240      23.940  19.033  56.015  1.00  0.93           C  
ATOM   3557  CG  PHE A 240      24.075  20.114  57.020  1.00  0.93           C  
ATOM   3558  CD1 PHE A 240      24.611  19.809  58.277  1.00  0.93           C  
ATOM   3559  CD2 PHE A 240      23.662  21.414  56.733  1.00  0.93           C  
ATOM   3560  CE1 PHE A 240      24.761  20.781  59.249  1.00  0.93           C  
ATOM   3561  CE2 PHE A 240      23.785  22.411  57.704  1.00  0.93           C  
ATOM   3562  CZ  PHE A 240      24.346  22.074  58.951  1.00  0.93           C  
ATOM   3563  H01 PHE A 240      23.238  20.111  54.334  1.00  0.93           H  
ATOM   3564  H02 PHE A 240      24.908  19.005  55.514  1.00  0.93           H  
ATOM   3565  H03 PHE A 240      21.305  19.204  56.240  1.00  0.93           H  
ATOM   3566  H04 PHE A 240      23.659  18.126  56.550  1.00  0.93           H  
ATOM   3567  H05 PHE A 240      24.916  18.785  58.494  1.00  0.93           H  
ATOM   3568  H06 PHE A 240      23.245  21.652  55.755  1.00  0.93           H  
ATOM   3569  H07 PHE A 240      25.192  20.540  60.221  1.00  0.93           H  
ATOM   3570  H08 PHE A 240      23.453  23.429  57.500  1.00  0.93           H  
ATOM   3571  H09 PHE A 240      24.458  22.852  59.707  1.00  0.93           H  
ATOM   3572  N   GLU A 241      23.794  17.916  53.051  1.00  0.98           N  
ATOM   3573  CA  GLU A 241      23.860  16.688  52.229  1.00  0.98           C  
ATOM   3574  C   GLU A 241      24.635  15.660  53.053  1.00  0.98           C  
ATOM   3575  O   GLU A 241      25.811  15.736  53.428  1.00  0.98           O  
ATOM   3576  CB  GLU A 241      24.339  16.857  50.837  1.00  0.98           C  
ATOM   3577  CG  GLU A 241      25.701  16.646  50.258  1.00  0.98           C  
ATOM   3578  CD  GLU A 241      25.834  16.783  48.770  1.00  0.98           C  
ATOM   3579  OE1 GLU A 241      26.765  17.268  48.154  1.00  0.98           O  
ATOM   3580  OE2 GLU A 241      24.831  16.313  48.198  1.00  0.98           O  
ATOM   3581  H01 GLU A 241      22.847  16.338  52.029  1.00  0.98           H  
ATOM   3582  H02 GLU A 241      24.342  17.947  50.817  1.00  0.98           H  
ATOM   3583  H03 GLU A 241      23.696  16.200  50.252  1.00  0.98           H  
ATOM   3584  H04 GLU A 241      25.942  15.604  50.470  1.00  0.98           H  
ATOM   3585  H05 GLU A 241      26.371  17.372  50.718  1.00  0.98           H  
ATOM   3586  H10 GLU A 241      24.359  18.725  52.835  1.00  0.98           H  
ATOM   3587  N   THR A 242      23.836  14.648  53.366  1.00  0.98           N  
ATOM   3588  CA  THR A 242      24.221  13.483  54.153  1.00  0.98           C  
ATOM   3589  C   THR A 242      24.382  12.172  53.389  1.00  0.98           C  
ATOM   3590  O   THR A 242      23.682  11.915  52.401  1.00  0.98           O  
ATOM   3591  CB  THR A 242      23.093  13.321  55.247  1.00  0.98           C  
ATOM   3592  CG2 THR A 242      23.387  12.245  56.268  1.00  0.98           C  
ATOM   3593  OG1 THR A 242      22.997  14.680  55.775  1.00  0.98           O  
ATOM   3594  H01 THR A 242      25.219  13.669  54.551  1.00  0.98           H  
ATOM   3595  H02 THR A 242      22.141  12.958  54.859  1.00  0.98           H  
ATOM   3596  H03 THR A 242      24.232  12.551  56.885  1.00  0.98           H  
ATOM   3597  H04 THR A 242      22.512  12.094  56.900  1.00  0.98           H  
ATOM   3598  H05 THR A 242      23.631  11.314  55.756  1.00  0.98           H  
ATOM   3599  H06 THR A 242      22.884  14.688  53.032  1.00  0.98           H  
ATOM   3600  H07 THR A 242      23.227  15.308  55.087  1.00  0.98           H  
ATOM   3601  N   ARG A 243      25.278  11.358  53.916  1.00  0.96           N  
ATOM   3602  CA  ARG A 243      25.610  10.018  53.435  1.00  0.96           C  
ATOM   3603  C   ARG A 243      25.842   9.131  54.663  1.00  0.96           C  
ATOM   3604  O   ARG A 243      26.298   9.626  55.692  1.00  0.96           O  
ATOM   3605  CB  ARG A 243      26.778   9.987  52.461  1.00  0.96           C  
ATOM   3606  CG  ARG A 243      26.583  10.703  51.138  1.00  0.96           C  
ATOM   3607  CD  ARG A 243      25.541  10.005  50.303  1.00  0.96           C  
ATOM   3608  NE  ARG A 243      25.358  10.643  49.014  1.00  0.96           N  
ATOM   3609  CZ  ARG A 243      24.670  11.748  48.734  1.00  0.96           C  
ATOM   3610  NH1 ARG A 243      24.699  12.188  47.481  1.00  0.96           N  
ATOM   3611  NH2 ARG A 243      23.946  12.421  49.615  1.00  0.96           N  
ATOM   3612  H01 ARG A 243      24.777   9.636  52.845  1.00  0.96           H  
ATOM   3613  H02 ARG A 243      26.905   8.936  52.201  1.00  0.96           H  
ATOM   3614  H03 ARG A 243      27.636  10.440  52.959  1.00  0.96           H  
ATOM   3615  H04 ARG A 243      27.528  10.698  50.595  1.00  0.96           H  
ATOM   3616  H05 ARG A 243      26.263  11.727  51.329  1.00  0.96           H  
ATOM   3617  H06 ARG A 243      24.593  10.054  50.839  1.00  0.96           H  
ATOM   3618  H07 ARG A 243      25.851   8.972  50.144  1.00  0.96           H  
ATOM   3619  H08 ARG A 243      25.780  11.692  54.726  1.00  0.96           H  
ATOM   3620  H09 ARG A 243      25.809  10.193  48.230  1.00  0.96           H  
ATOM   3621  H10 ARG A 243      24.184  13.019  47.225  1.00  0.96           H  
ATOM   3622  H11 ARG A 243      25.236  11.692  46.784  1.00  0.96           H  
ATOM   3623  H12 ARG A 243      23.897  12.107  50.574  1.00  0.96           H  
ATOM   3624  H13 ARG A 243      23.442  13.248  49.328  1.00  0.96           H  
ATOM   3625  N   VAL A 244      25.539   7.856  54.552  1.00  0.92           N  
ATOM   3626  CA  VAL A 244      25.687   6.829  55.580  1.00  0.92           C  
ATOM   3627  C   VAL A 244      26.619   5.710  55.108  1.00  0.92           C  
ATOM   3628  O   VAL A 244      26.521   5.300  53.950  1.00  0.92           O  
ATOM   3629  CB  VAL A 244      24.285   6.275  55.889  1.00  0.92           C  
ATOM   3630  CG1 VAL A 244      24.274   5.069  56.794  1.00  0.92           C  
ATOM   3631  CG2 VAL A 244      23.411   7.407  56.413  1.00  0.92           C  
ATOM   3632  H01 VAL A 244      26.133   7.258  56.477  1.00  0.92           H  
ATOM   3633  H02 VAL A 244      23.871   5.894  54.956  1.00  0.92           H  
ATOM   3634  H03 VAL A 244      23.555   5.226  57.599  1.00  0.92           H  
ATOM   3635  H04 VAL A 244      23.990   4.186  56.221  1.00  0.92           H  
ATOM   3636  H05 VAL A 244      25.267   4.923  57.218  1.00  0.92           H  
ATOM   3637  H06 VAL A 244      22.454   7.003  56.745  1.00  0.92           H  
ATOM   3638  H07 VAL A 244      23.910   7.894  57.251  1.00  0.92           H  
ATOM   3639  H08 VAL A 244      23.242   8.134  55.619  1.00  0.92           H  
ATOM   3640  H14 VAL A 244      25.165   7.556  53.663  1.00  0.92           H  
ATOM   3641  N   THR A 245      27.494   5.240  55.973  1.00  0.93           N  
ATOM   3642  CA  THR A 245      28.415   4.150  55.711  1.00  0.93           C  
ATOM   3643  C   THR A 245      28.322   3.132  56.864  1.00  0.93           C  
ATOM   3644  O   THR A 245      28.419   3.452  58.075  1.00  0.93           O  
ATOM   3645  CB  THR A 245      29.913   4.587  55.513  1.00  0.93           C  
ATOM   3646  CG2 THR A 245      30.721   3.501  54.788  1.00  0.93           C  
ATOM   3647  OG1 THR A 245      29.870   5.863  54.807  1.00  0.93           O  
ATOM   3648  H01 THR A 245      28.110   3.714  54.760  1.00  0.93           H  
ATOM   3649  H02 THR A 245      30.434   4.713  56.462  1.00  0.93           H  
ATOM   3650  H03 THR A 245      31.694   3.391  55.268  1.00  0.93           H  
ATOM   3651  H04 THR A 245      30.184   2.554  54.837  1.00  0.93           H  
ATOM   3652  H05 THR A 245      30.861   3.787  53.745  1.00  0.93           H  
ATOM   3653  H06 THR A 245      29.271   5.796  54.060  1.00  0.93           H  
ATOM   3654  H09 THR A 245      27.526   5.670  56.886  1.00  0.93           H  
ATOM   3655  N   VAL A 246      28.095   1.879  56.463  1.00  0.87           N  
ATOM   3656  CA  VAL A 246      28.022   0.791  57.487  1.00  0.87           C  
ATOM   3657  C   VAL A 246      29.301  -0.003  57.265  1.00  0.87           C  
ATOM   3658  O   VAL A 246      29.382  -0.726  56.255  1.00  0.87           O  
ATOM   3659  CB  VAL A 246      26.707   0.056  57.298  1.00  0.87           C  
ATOM   3660  CG1 VAL A 246      26.638  -1.163  58.195  1.00  0.87           C  
ATOM   3661  CG2 VAL A 246      25.524   0.994  57.434  1.00  0.87           C  
ATOM   3662  H01 VAL A 246      27.997   1.096  58.533  1.00  0.87           H  
ATOM   3663  H02 VAL A 246      26.656  -0.322  56.277  1.00  0.87           H  
ATOM   3664  H03 VAL A 246      25.595  -1.395  58.412  1.00  0.87           H  
ATOM   3665  H04 VAL A 246      27.101  -2.012  57.692  1.00  0.87           H  
ATOM   3666  H05 VAL A 246      27.166  -0.960  59.127  1.00  0.87           H  
ATOM   3667  H06 VAL A 246      24.679   0.453  57.860  1.00  0.87           H  
ATOM   3668  H07 VAL A 246      27.974   1.669  55.483  1.00  0.87           H  
ATOM   3669  H08 VAL A 246      25.791   1.824  58.089  1.00  0.87           H  
ATOM   3670  H09 VAL A 246      25.250   1.379  56.452  1.00  0.87           H  
ATOM   3671  N   LEU A 247      30.265   0.168  58.142  1.00  0.88           N  
ATOM   3672  CA  LEU A 247      31.559  -0.516  57.968  1.00  0.88           C  
ATOM   3673  C   LEU A 247      31.415  -2.037  57.899  1.00  0.88           C  
ATOM   3674  O   LEU A 247      32.038  -2.740  57.069  1.00  0.88           O  
ATOM   3675  CB  LEU A 247      32.474   0.067  59.031  1.00  0.88           C  
ATOM   3676  CG  LEU A 247      33.017   1.455  58.917  1.00  0.88           C  
ATOM   3677  CD1 LEU A 247      34.120   1.672  59.977  1.00  0.88           C  
ATOM   3678  CD2 LEU A 247      33.623   1.712  57.539  1.00  0.88           C  
ATOM   3679  H01 LEU A 247      32.023  -0.332  56.999  1.00  0.88           H  
ATOM   3680  H02 LEU A 247      33.371  -0.544  58.929  1.00  0.88           H  
ATOM   3681  H03 LEU A 247      31.920   0.029  59.969  1.00  0.88           H  
ATOM   3682  H04 LEU A 247      32.187   2.144  59.073  1.00  0.88           H  
ATOM   3683  H05 LEU A 247      34.964   2.190  59.522  1.00  0.88           H  
ATOM   3684  H06 LEU A 247      33.725   2.273  60.796  1.00  0.88           H  
ATOM   3685  H07 LEU A 247      34.451   0.707  60.361  1.00  0.88           H  
ATOM   3686  H08 LEU A 247      34.640   1.322  57.512  1.00  0.88           H  
ATOM   3687  H09 LEU A 247      33.023   1.213  56.779  1.00  0.88           H  
ATOM   3688  H10 LEU A 247      30.118   0.771  58.939  1.00  0.88           H  
ATOM   3689  H11 LEU A 247      33.640   2.784  57.343  1.00  0.88           H  
ATOM   3690  N   GLY A 248      30.582  -2.560  58.775  1.00  0.94           N  
ATOM   3691  CA  GLY A 248      30.311  -4.003  58.846  1.00  0.94           C  
ATOM   3692  C   GLY A 248      31.522  -4.821  59.279  1.00  0.94           C  
ATOM   3693  O   GLY A 248      32.407  -4.403  60.043  1.00  0.94           O  
ATOM   3694  H01 GLY A 248      30.041  -4.331  57.842  1.00  0.94           H  
ATOM   3695  H02 GLY A 248      29.506  -4.170  59.561  1.00  0.94           H  
ATOM   3696  H12 GLY A 248      30.111  -1.945  59.423  1.00  0.94           H  
ATOM   3697  N   HIS A 249      31.555  -6.018  58.730  1.00  0.98           N  
ATOM   3698  CA  HIS A 249      32.556  -7.041  59.015  1.00  0.98           C  
ATOM   3699  C   HIS A 249      33.992  -6.754  58.672  1.00  0.98           C  
ATOM   3700  O   HIS A 249      34.805  -7.582  59.170  1.00  0.98           O  
ATOM   3701  CB  HIS A 249      32.060  -8.394  58.456  1.00  0.98           C  
ATOM   3702  CG  HIS A 249      30.910  -8.934  59.238  1.00  0.98           C  
ATOM   3703  CD2 HIS A 249      30.915  -9.880  60.219  1.00  0.98           C  
ATOM   3704  ND1 HIS A 249      29.605  -8.521  59.111  1.00  0.98           N  
ATOM   3705  CE1 HIS A 249      28.860  -9.194  59.962  1.00  0.98           C  
ATOM   3706  NE2 HIS A 249      29.624 -10.035  60.643  1.00  0.98           N  
ATOM   3707  H01 HIS A 249      32.628  -7.064  60.102  1.00  0.98           H  
ATOM   3708  H02 HIS A 249      32.880  -9.108  58.527  1.00  0.98           H  
ATOM   3709  H03 HIS A 249      30.833  -6.245  58.061  1.00  0.98           H  
ATOM   3710  H04 HIS A 249      31.748  -8.255  57.421  1.00  0.98           H  
ATOM   3711  H05 HIS A 249      31.787 -10.414  60.596  1.00  0.98           H  
ATOM   3712  H06 HIS A 249      27.783  -9.078  60.087  1.00  0.98           H  
ATOM   3713  H07 HIS A 249      29.308 -10.680  61.353  1.00  0.98           H  
ATOM   3714  N   VAL A 250      34.339  -5.708  57.923  1.00  0.97           N  
ATOM   3715  CA  VAL A 250      35.777  -5.406  57.677  1.00  0.97           C  
ATOM   3716  C   VAL A 250      36.415  -5.173  59.064  1.00  0.97           C  
ATOM   3717  O   VAL A 250      37.591  -5.413  59.356  1.00  0.97           O  
ATOM   3718  CB  VAL A 250      35.995  -4.262  56.681  1.00  0.97           C  
ATOM   3719  CG1 VAL A 250      35.200  -4.363  55.378  1.00  0.97           C  
ATOM   3720  CG2 VAL A 250      35.735  -2.896  57.314  1.00  0.97           C  
ATOM   3721  H01 VAL A 250      36.270  -6.242  57.180  1.00  0.97           H  
ATOM   3722  H02 VAL A 250      37.046  -4.365  56.413  1.00  0.97           H  
ATOM   3723  H03 VAL A 250      34.304  -3.746  55.451  1.00  0.97           H  
ATOM   3724  H04 VAL A 250      35.815  -4.013  54.549  1.00  0.97           H  
ATOM   3725  H05 VAL A 250      34.913  -5.400  55.206  1.00  0.97           H  
ATOM   3726  H06 VAL A 250      34.737  -2.884  57.753  1.00  0.97           H  
ATOM   3727  H07 VAL A 250      36.476  -2.708  58.091  1.00  0.97           H  
ATOM   3728  H08 VAL A 250      33.625  -5.118  57.521  1.00  0.97           H  
ATOM   3729  H09 VAL A 250      35.805  -2.122  56.550  1.00  0.97           H  
ATOM   3730  N   GLN A 251      35.589  -4.743  60.014  1.00  0.93           N  
ATOM   3731  CA  GLN A 251      35.942  -4.490  61.422  1.00  0.93           C  
ATOM   3732  C   GLN A 251      36.522  -5.743  62.041  1.00  0.93           C  
ATOM   3733  O   GLN A 251      37.485  -5.578  62.779  1.00  0.93           O  
ATOM   3734  CB  GLN A 251      34.814  -3.921  62.259  1.00  0.93           C  
ATOM   3735  CG  GLN A 251      34.339  -2.603  61.661  1.00  0.93           C  
ATOM   3736  CD  GLN A 251      33.129  -2.048  62.354  1.00  0.93           C  
ATOM   3737  NE2 GLN A 251      31.954  -2.197  61.754  1.00  0.93           N  
ATOM   3738  OE1 GLN A 251      33.246  -1.443  63.427  1.00  0.93           O  
ATOM   3739  H01 GLN A 251      36.698  -3.704  61.415  1.00  0.93           H  
ATOM   3740  H02 GLN A 251      35.173  -3.746  63.273  1.00  0.93           H  
ATOM   3741  H03 GLN A 251      33.985  -4.629  62.279  1.00  0.93           H  
ATOM   3742  H04 GLN A 251      34.061  -2.796  60.625  1.00  0.93           H  
ATOM   3743  H05 GLN A 251      35.147  -1.875  61.735  1.00  0.93           H  
ATOM   3744  H06 GLN A 251      31.118  -1.824  62.181  1.00  0.93           H  
ATOM   3745  H07 GLN A 251      31.896  -2.683  60.870  1.00  0.93           H  
ATOM   3746  H10 GLN A 251      34.630  -4.574  59.745  1.00  0.93           H  
ATOM   3747  N   ARG A 252      36.014  -6.896  61.694  1.00  0.83           N  
ATOM   3748  CA  ARG A 252      36.421  -8.205  62.167  1.00  0.83           C  
ATOM   3749  C   ARG A 252      37.681  -8.874  61.648  1.00  0.83           C  
ATOM   3750  O   ARG A 252      38.098  -9.842  62.327  1.00  0.83           O  
ATOM   3751  CB  ARG A 252      35.297  -9.229  61.859  1.00  0.83           C  
ATOM   3752  CG  ARG A 252      34.056  -9.118  62.728  1.00  0.83           C  
ATOM   3753  CD  ARG A 252      34.208  -9.763  64.063  1.00  0.83           C  
ATOM   3754  NE  ARG A 252      33.870 -11.180  63.991  1.00  0.83           N  
ATOM   3755  CZ  ARG A 252      32.666 -11.716  63.748  1.00  0.83           C  
ATOM   3756  NH1 ARG A 252      31.546 -10.999  63.596  1.00  0.83           N  
ATOM   3757  NH2 ARG A 252      32.580 -13.051  63.573  1.00  0.83           N  
ATOM   3758  H01 ARG A 252      36.632  -7.967  63.210  1.00  0.83           H  
ATOM   3759  H02 ARG A 252      35.721 -10.211  62.068  1.00  0.83           H  
ATOM   3760  H03 ARG A 252      34.994  -9.094  60.821  1.00  0.83           H  
ATOM   3761  H04 ARG A 252      33.252  -9.640  62.209  1.00  0.83           H  
ATOM   3762  H05 ARG A 252      33.831  -8.062  62.877  1.00  0.83           H  
ATOM   3763  H06 ARG A 252      33.532  -9.277  64.767  1.00  0.83           H  
ATOM   3764  H07 ARG A 252      35.240  -9.657  64.397  1.00  0.83           H  
ATOM   3765  H08 ARG A 252      35.257  -6.873  61.025  1.00  0.83           H  
ATOM   3766  H09 ARG A 252      34.628 -11.830  64.141  1.00  0.83           H  
ATOM   3767  H10 ARG A 252      30.674 -11.463  63.385  1.00  0.83           H  
ATOM   3768  H11 ARG A 252      31.573  -9.994  63.693  1.00  0.83           H  
ATOM   3769  H12 ARG A 252      33.480 -13.499  63.665  1.00  0.83           H  
ATOM   3770  N   GLY A 253      38.259  -8.455  60.535  1.00  0.88           N  
ATOM   3771  CA  GLY A 253      39.434  -9.139  59.997  1.00  0.88           C  
ATOM   3772  C   GLY A 253      40.623  -8.211  59.935  1.00  0.88           C  
ATOM   3773  O   GLY A 253      40.569  -7.074  60.420  1.00  0.88           O  
ATOM   3774  H01 GLY A 253      39.205  -9.476  58.986  1.00  0.88           H  
ATOM   3775  H02 GLY A 253      39.677  -9.987  60.637  1.00  0.88           H  
ATOM   3776  H13 GLY A 253      37.884  -7.652  60.050  1.00  0.88           H  
ATOM   3777  N   GLY A 254      41.688  -8.719  59.343  1.00  0.98           N  
ATOM   3778  CA  GLY A 254      42.942  -7.981  59.205  1.00  0.98           C  
ATOM   3779  C   GLY A 254      43.991  -8.658  60.093  1.00  0.98           C  
ATOM   3780  O   GLY A 254      43.797  -9.529  60.944  1.00  0.98           O  
ATOM   3781  H01 GLY A 254      42.805  -6.943  59.507  1.00  0.98           H  
ATOM   3782  H02 GLY A 254      43.270  -7.998  58.166  1.00  0.98           H  
ATOM   3783  H03 GLY A 254      41.634  -9.656  58.970  1.00  0.98           H  
ATOM   3784  N   SER A 255      45.180  -8.219  59.810  1.00  0.96           N  
ATOM   3785  CA  SER A 255      46.444  -8.557  60.466  1.00  0.96           C  
ATOM   3786  C   SER A 255      46.385  -7.709  61.745  1.00  0.96           C  
ATOM   3787  O   SER A 255      46.186  -6.471  61.702  1.00  0.96           O  
ATOM   3788  CB  SER A 255      47.547  -8.247  59.471  1.00  0.96           C  
ATOM   3789  OG  SER A 255      48.730  -8.067  60.233  1.00  0.96           O  
ATOM   3790  H01 SER A 255      46.628  -9.593  60.750  1.00  0.96           H  
ATOM   3791  H02 SER A 255      47.314  -7.358  58.885  1.00  0.96           H  
ATOM   3792  H03 SER A 255      45.240  -7.564  59.043  1.00  0.96           H  
ATOM   3793  H04 SER A 255      47.669  -9.074  58.772  1.00  0.96           H  
ATOM   3794  H05 SER A 255      49.051  -8.921  60.533  1.00  0.96           H  
ATOM   3795  N   PRO A 256      46.450  -8.372  62.888  1.00  0.75           N  
ATOM   3796  CA  PRO A 256      46.375  -7.703  64.182  1.00  0.75           C  
ATOM   3797  C   PRO A 256      47.496  -6.691  64.344  1.00  0.75           C  
ATOM   3798  O   PRO A 256      48.585  -6.879  63.786  1.00  0.75           O  
ATOM   3799  CB  PRO A 256      46.498  -8.827  65.215  1.00  0.75           C  
ATOM   3800  CG  PRO A 256      47.241  -9.912  64.482  1.00  0.75           C  
ATOM   3801  CD  PRO A 256      46.634  -9.832  63.072  1.00  0.75           C  
ATOM   3802  H01 PRO A 256      45.531  -9.160  65.591  1.00  0.75           H  
ATOM   3803  H02 PRO A 256      47.059  -8.493  66.088  1.00  0.75           H  
ATOM   3804  H03 PRO A 256      47.143 -10.895  64.943  1.00  0.75           H  
ATOM   3805  H04 PRO A 256      48.313  -9.714  64.463  1.00  0.75           H  
ATOM   3806  H05 PRO A 256      47.255 -10.293  62.304  1.00  0.75           H  
ATOM   3807  H06 PRO A 256      45.447  -7.142  64.295  1.00  0.75           H  
ATOM   3808  H07 PRO A 256      45.682 -10.360  63.021  1.00  0.75           H  
ATOM   3809  N   THR A 257      47.187  -5.691  65.135  1.00  0.66           N  
ATOM   3810  CA  THR A 257      48.090  -4.587  65.499  1.00  0.66           C  
ATOM   3811  C   THR A 257      49.119  -5.077  66.539  1.00  0.66           C  
ATOM   3812  O   THR A 257      48.942  -6.129  67.207  1.00  0.66           O  
ATOM   3813  CB  THR A 257      47.356  -3.276  65.984  1.00  0.66           C  
ATOM   3814  CG2 THR A 257      46.267  -2.698  65.056  1.00  0.66           C  
ATOM   3815  OG1 THR A 257      46.858  -3.577  67.342  1.00  0.66           O  
ATOM   3816  H01 THR A 257      48.603  -4.291  64.584  1.00  0.66           H  
ATOM   3817  H02 THR A 257      48.074  -2.456  65.971  1.00  0.66           H  
ATOM   3818  H03 THR A 257      45.414  -2.376  65.654  1.00  0.66           H  
ATOM   3819  H04 THR A 257      46.670  -1.845  64.509  1.00  0.66           H  
ATOM   3820  H05 THR A 257      45.946  -3.464  64.350  1.00  0.66           H  
ATOM   3821  H06 THR A 257      46.878  -2.779  67.875  1.00  0.66           H  
ATOM   3822  H08 THR A 257      46.256  -5.678  65.525  1.00  0.66           H  
ATOM   3823  N   ALA A 258      50.191  -4.295  66.658  1.00  0.73           N  
ATOM   3824  CA  ALA A 258      51.252  -4.617  67.614  1.00  0.73           C  
ATOM   3825  C   ALA A 258      50.651  -4.912  69.000  1.00  0.73           C  
ATOM   3826  O   ALA A 258      50.936  -6.034  69.466  1.00  0.73           O  
ATOM   3827  CB  ALA A 258      52.316  -3.554  67.687  1.00  0.73           C  
ATOM   3828  H01 ALA A 258      51.752  -5.515  67.252  1.00  0.73           H  
ATOM   3829  H02 ALA A 258      53.200  -3.887  67.143  1.00  0.73           H  
ATOM   3830  H03 ALA A 258      51.941  -2.633  67.241  1.00  0.73           H  
ATOM   3831  H04 ALA A 258      52.579  -3.373  68.729  1.00  0.73           H  
ATOM   3832  H07 ALA A 258      50.273  -3.470  66.082  1.00  0.73           H  
ATOM   3833  N   PHE A 259      49.877  -4.002  69.566  1.00  0.62           N  
ATOM   3834  CA  PHE A 259      49.242  -4.172  70.872  1.00  0.62           C  
ATOM   3835  C   PHE A 259      48.489  -5.512  70.953  1.00  0.62           C  
ATOM   3836  O   PHE A 259      48.652  -6.332  71.874  1.00  0.62           O  
ATOM   3837  CB  PHE A 259      48.320  -3.004  71.305  1.00  0.62           C  
ATOM   3838  CG  PHE A 259      48.951  -1.779  71.882  1.00  0.62           C  
ATOM   3839  CD1 PHE A 259      50.308  -1.464  71.659  1.00  0.62           C  
ATOM   3840  CD2 PHE A 259      48.187  -0.862  72.634  1.00  0.62           C  
ATOM   3841  CE1 PHE A 259      50.892  -0.311  72.209  1.00  0.62           C  
ATOM   3842  CE2 PHE A 259      48.754   0.309  73.198  1.00  0.62           C  
ATOM   3843  CZ  PHE A 259      50.125   0.587  72.978  1.00  0.62           C  
ATOM   3844  H01 PHE A 259      50.067  -4.171  71.584  1.00  0.62           H  
ATOM   3845  H02 PHE A 259      47.733  -3.416  72.126  1.00  0.62           H  
ATOM   3846  H03 PHE A 259      47.757  -2.693  70.425  1.00  0.62           H  
ATOM   3847  H04 PHE A 259      50.916  -2.130  71.047  1.00  0.62           H  
ATOM   3848  H05 PHE A 259      49.715  -3.139  69.067  1.00  0.62           H  
ATOM   3849  H06 PHE A 259      47.126  -1.060  72.787  1.00  0.62           H  
ATOM   3850  H07 PHE A 259      51.950  -0.109  72.039  1.00  0.62           H  
ATOM   3851  H08 PHE A 259      48.142   0.987  73.793  1.00  0.62           H  
ATOM   3852  H09 PHE A 259      50.581   1.484  73.398  1.00  0.62           H  
ATOM   3853  N   ASP A 260      47.626  -5.699  69.974  1.00  0.46           N  
ATOM   3854  CA  ASP A 260      46.800  -6.912  69.895  1.00  0.46           C  
ATOM   3855  C   ASP A 260      47.720  -8.155  69.888  1.00  0.46           C  
ATOM   3856  O   ASP A 260      47.332  -9.119  70.558  1.00  0.46           O  
ATOM   3857  CB  ASP A 260      45.872  -6.866  68.707  1.00  0.46           C  
ATOM   3858  CG  ASP A 260      44.475  -6.464  69.100  1.00  0.46           C  
ATOM   3859  OD1 ASP A 260      44.113  -6.547  70.270  1.00  0.46           O  
ATOM   3860  OD2 ASP A 260      43.699  -6.091  68.210  1.00  0.46           O  
ATOM   3861  H01 ASP A 260      46.156  -6.974  70.772  1.00  0.46           H  
ATOM   3862  H02 ASP A 260      45.826  -7.866  68.276  1.00  0.46           H  
ATOM   3863  H03 ASP A 260      46.257  -6.145  67.986  1.00  0.46           H  
ATOM   3864  H10 ASP A 260      47.530  -4.991  69.260  1.00  0.46           H  
ATOM   3865  N   ARG A 261      48.832  -8.028  69.178  1.00  0.75           N  
ATOM   3866  CA  ARG A 261      49.748  -9.148  69.112  1.00  0.75           C  
ATOM   3867  C   ARG A 261      50.422  -9.388  70.471  1.00  0.75           C  
ATOM   3868  O   ARG A 261      50.602 -10.570  70.861  1.00  0.75           O  
ATOM   3869  CB  ARG A 261      50.758  -9.075  67.968  1.00  0.75           C  
ATOM   3870  CG  ARG A 261      50.216  -9.292  66.556  1.00  0.75           C  
ATOM   3871  CD  ARG A 261      51.270  -8.862  65.577  1.00  0.75           C  
ATOM   3872  NE  ARG A 261      50.655  -8.599  64.275  1.00  0.75           N  
ATOM   3873  CZ  ARG A 261      51.470  -8.647  63.183  1.00  0.75           C  
ATOM   3874  NH1 ARG A 261      52.743  -9.009  63.319  1.00  0.75           N  
ATOM   3875  NH2 ARG A 261      50.998  -8.242  61.998  1.00  0.75           N  
ATOM   3876  H01 ARG A 261      49.136 -10.018  68.874  1.00  0.75           H  
ATOM   3877  H02 ARG A 261      51.444  -9.904  68.140  1.00  0.75           H  
ATOM   3878  H03 ARG A 261      51.219  -8.088  67.997  1.00  0.75           H  
ATOM   3879  H04 ARG A 261      49.037  -7.167  68.692  1.00  0.75           H  
ATOM   3880  H05 ARG A 261      49.306  -8.710  66.409  1.00  0.75           H  
ATOM   3881  H06 ARG A 261      49.982 -10.346  66.408  1.00  0.75           H  
ATOM   3882  H07 ARG A 261      52.011  -9.655  65.473  1.00  0.75           H  
ATOM   3883  H08 ARG A 261      51.754  -7.955  65.940  1.00  0.75           H  
ATOM   3884  H09 ARG A 261      49.670  -8.391  64.189  1.00  0.75           H  
ATOM   3885  H10 ARG A 261      53.356  -9.012  62.516  1.00  0.75           H  
ATOM   3886  H11 ARG A 261      53.097  -9.280  64.225  1.00  0.75           H  
ATOM   3887  H12 ARG A 261      50.039  -7.937  61.914  1.00  0.75           H  
ATOM   3888  H13 ARG A 261      51.601  -8.241  61.188  1.00  0.75           H  
ATOM   3889  N   VAL A 262      50.813  -8.327  71.149  1.00  0.61           N  
ATOM   3890  CA  VAL A 262      51.478  -8.437  72.469  1.00  0.61           C  
ATOM   3891  C   VAL A 262      50.419  -8.920  73.464  1.00  0.61           C  
ATOM   3892  O   VAL A 262      50.595 -10.013  74.063  1.00  0.61           O  
ATOM   3893  CB  VAL A 262      52.202  -7.138  72.758  1.00  0.61           C  
ATOM   3894  CG1 VAL A 262      52.744  -7.083  74.166  1.00  0.61           C  
ATOM   3895  CG2 VAL A 262      53.413  -6.989  71.842  1.00  0.61           C  
ATOM   3896  H01 VAL A 262      52.275  -9.178  72.529  1.00  0.61           H  
ATOM   3897  H02 VAL A 262      51.466  -6.349  72.604  1.00  0.61           H  
ATOM   3898  H03 VAL A 262      53.625  -6.442  74.191  1.00  0.61           H  
ATOM   3899  H04 VAL A 262      51.983  -6.679  74.833  1.00  0.61           H  
ATOM   3900  H05 VAL A 262      53.016  -8.087  74.491  1.00  0.61           H  
ATOM   3901  H06 VAL A 262      54.272  -7.487  72.292  1.00  0.61           H  
ATOM   3902  H07 VAL A 262      53.196  -7.444  70.875  1.00  0.61           H  
ATOM   3903  H08 VAL A 262      53.637  -5.931  71.705  1.00  0.61           H  
ATOM   3904  H14 VAL A 262      50.654  -7.410  70.756  1.00  0.61           H  
ATOM   3905  N   LEU A 263      49.325  -8.168  73.531  1.00  0.36           N  
ATOM   3906  CA  LEU A 263      48.236  -8.555  74.436  1.00  0.36           C  
ATOM   3907  C   LEU A 263      47.888 -10.041  74.334  1.00  0.36           C  
ATOM   3908  O   LEU A 263      47.900 -10.759  75.379  1.00  0.36           O  
ATOM   3909  CB  LEU A 263      47.039  -7.588  74.271  1.00  0.36           C  
ATOM   3910  CG  LEU A 263      45.950  -7.940  75.295  1.00  0.36           C  
ATOM   3911  CD1 LEU A 263      46.440  -7.645  76.718  1.00  0.36           C  
ATOM   3912  CD2 LEU A 263      44.662  -7.226  75.038  1.00  0.36           C  
ATOM   3913  H01 LEU A 263      48.574  -8.447  75.467  1.00  0.36           H  
ATOM   3914  H02 LEU A 263      46.633  -7.682  73.264  1.00  0.36           H  
ATOM   3915  H03 LEU A 263      47.374  -6.564  74.434  1.00  0.36           H  
ATOM   3916  H04 LEU A 263      45.752  -9.007  75.189  1.00  0.36           H  
ATOM   3917  H05 LEU A 263      47.310  -6.990  76.674  1.00  0.36           H  
ATOM   3918  H06 LEU A 263      45.646  -7.156  77.282  1.00  0.36           H  
ATOM   3919  H07 LEU A 263      46.713  -8.579  77.210  1.00  0.36           H  
ATOM   3920  H08 LEU A 263      43.909  -7.570  75.747  1.00  0.36           H  
ATOM   3921  H09 LEU A 263      49.244  -7.337  72.963  1.00  0.36           H  
ATOM   3922  H10 LEU A 263      44.811  -6.153  75.158  1.00  0.36           H  
ATOM   3923  H11 LEU A 263      44.326  -7.435  74.022  1.00  0.36           H  
ATOM   3924  N   ALA A 264      47.570 -10.546  73.148  1.00  0.44           N  
ATOM   3925  CA  ALA A 264      47.210 -11.953  72.923  1.00  0.44           C  
ATOM   3926  C   ALA A 264      48.294 -12.953  73.382  1.00  0.44           C  
ATOM   3927  O   ALA A 264      48.078 -14.075  73.935  1.00  0.44           O  
ATOM   3928  CB  ALA A 264      46.850 -12.263  71.475  1.00  0.44           C  
ATOM   3929  H01 ALA A 264      46.325 -12.086  73.546  1.00  0.44           H  
ATOM   3930  H02 ALA A 264      46.020 -11.628  71.164  1.00  0.44           H  
ATOM   3931  H03 ALA A 264      47.713 -12.072  70.837  1.00  0.44           H  
ATOM   3932  H04 ALA A 264      46.558 -13.310  71.389  1.00  0.44           H  
ATOM   3933  H12 ALA A 264      47.576  -9.925  72.351  1.00  0.44           H  
ATOM   3934  N   SER A 265      49.527 -12.561  73.146  1.00  0.67           N  
ATOM   3935  CA  SER A 265      50.693 -13.364  73.506  1.00  0.67           C  
ATOM   3936  C   SER A 265      50.799 -13.627  75.014  1.00  0.67           C  
ATOM   3937  O   SER A 265      50.977 -14.749  75.508  1.00  0.67           O  
ATOM   3938  CB  SER A 265      51.961 -12.714  72.948  1.00  0.67           C  
ATOM   3939  OG  SER A 265      52.067 -12.905  71.545  1.00  0.67           O  
ATOM   3940  H01 SER A 265      50.571 -14.347  73.051  1.00  0.67           H  
ATOM   3941  H02 SER A 265      52.823 -13.181  73.424  1.00  0.67           H  
ATOM   3942  H03 SER A 265      51.935 -11.645  73.160  1.00  0.67           H  
ATOM   3943  H04 SER A 265      51.593 -12.205  71.090  1.00  0.67           H  
ATOM   3944  H05 SER A 265      49.674 -11.668  72.697  1.00  0.67           H  
ATOM   3945  N   ARG A 266      50.787 -12.540  75.735  1.00  0.70           N  
ATOM   3946  CA  ARG A 266      50.866 -12.382  77.169  1.00  0.70           C  
ATOM   3947  C   ARG A 266      49.683 -13.067  77.856  1.00  0.70           C  
ATOM   3948  O   ARG A 266      49.962 -13.722  78.865  1.00  0.70           O  
ATOM   3949  CB  ARG A 266      50.869 -10.897  77.602  1.00  0.70           C  
ATOM   3950  CG  ARG A 266      52.141 -10.245  77.018  1.00  0.70           C  
ATOM   3951  CD  ARG A 266      52.131  -8.822  77.433  1.00  0.70           C  
ATOM   3952  NE  ARG A 266      52.374  -8.626  78.859  1.00  0.70           N  
ATOM   3953  CZ  ARG A 266      52.029  -7.535  79.564  1.00  0.70           C  
ATOM   3954  NH1 ARG A 266      51.375  -6.521  78.970  1.00  0.70           N  
ATOM   3955  NH2 ARG A 266      52.365  -7.452  80.857  1.00  0.70           N  
ATOM   3956  H01 ARG A 266      51.808 -12.841  77.469  1.00  0.70           H  
ATOM   3957  H02 ARG A 266      50.860 -10.815  78.689  1.00  0.70           H  
ATOM   3958  H03 ARG A 266      49.982 -10.395  77.216  1.00  0.70           H  
ATOM   3959  H04 ARG A 266      52.158 -10.332  75.932  1.00  0.70           H  
ATOM   3960  H05 ARG A 266      50.711 -11.679  75.212  1.00  0.70           H  
ATOM   3961  H06 ARG A 266      53.029 -10.742  77.407  1.00  0.70           H  
ATOM   3962  H07 ARG A 266      51.133  -8.436  77.224  1.00  0.70           H  
ATOM   3963  H08 ARG A 266      52.905  -8.295  76.875  1.00  0.70           H  
ATOM   3964  H09 ARG A 266      52.840  -9.371  79.357  1.00  0.70           H  
ATOM   3965  H10 ARG A 266      51.127  -5.699  79.502  1.00  0.70           H  
ATOM   3966  H11 ARG A 266      51.131  -6.581  77.992  1.00  0.70           H  
ATOM   3967  H12 ARG A 266      52.865  -8.210  81.298  1.00  0.70           H  
ATOM   3968  H13 ARG A 266      52.118  -6.631  81.391  1.00  0.70           H  
ATOM   3969  N   LEU A 267      48.492 -12.894  77.345  1.00  0.27           N  
ATOM   3970  CA  LEU A 267      47.310 -13.497  77.946  1.00  0.27           C  
ATOM   3971  C   LEU A 267      47.233 -15.001  77.665  1.00  0.27           C  
ATOM   3972  O   LEU A 267      46.810 -15.769  78.559  1.00  0.27           O  
ATOM   3973  CB  LEU A 267      46.039 -12.761  77.462  1.00  0.27           C  
ATOM   3974  CG  LEU A 267      45.778 -11.314  77.811  1.00  0.27           C  
ATOM   3975  CD1 LEU A 267      44.412 -10.830  77.322  1.00  0.27           C  
ATOM   3976  CD2 LEU A 267      45.840 -11.164  79.331  1.00  0.27           C  
ATOM   3977  H01 LEU A 267      47.382 -13.388  79.028  1.00  0.27           H  
ATOM   3978  H02 LEU A 267      45.250 -13.277  78.009  1.00  0.27           H  
ATOM   3979  H03 LEU A 267      46.047 -12.818  76.374  1.00  0.27           H  
ATOM   3980  H04 LEU A 267      46.537 -10.708  77.316  1.00  0.27           H  
ATOM   3981  H05 LEU A 267      43.711 -10.818  78.157  1.00  0.27           H  
ATOM   3982  H06 LEU A 267      44.507  -9.824  76.914  1.00  0.27           H  
ATOM   3983  H07 LEU A 267      44.043 -11.503  76.548  1.00  0.27           H  
ATOM   3984  H08 LEU A 267      46.016 -10.119  79.585  1.00  0.27           H  
ATOM   3985  H09 LEU A 267      44.896 -11.489  79.768  1.00  0.27           H  
ATOM   3986  H10 LEU A 267      46.652 -11.775  79.724  1.00  0.27           H  
ATOM   3987  H14 LEU A 267      48.389 -12.329  76.514  1.00  0.27           H  
ATOM   3988  N   GLY A 268      47.547 -15.402  76.455  1.00  0.30           N  
ATOM   3989  CA  GLY A 268      47.475 -16.818  76.067  1.00  0.30           C  
ATOM   3990  C   GLY A 268      48.504 -17.547  76.915  1.00  0.30           C  
ATOM   3991  O   GLY A 268      48.210 -18.694  77.299  1.00  0.30           O  
ATOM   3992  H01 GLY A 268      47.676 -16.947  75.004  1.00  0.30           H  
ATOM   3993  H02 GLY A 268      46.478 -17.213  76.261  1.00  0.30           H  
ATOM   3994  H11 GLY A 268      47.846 -14.720  75.773  1.00  0.30           H  
ATOM   3995  N   ALA A 269      49.631 -16.961  77.210  1.00  0.42           N  
ATOM   3996  CA  ALA A 269      50.696 -17.600  78.009  1.00  0.42           C  
ATOM   3997  C   ALA A 269      50.237 -17.831  79.449  1.00  0.42           C  
ATOM   3998  O   ALA A 269      50.282 -18.914  80.040  1.00  0.42           O  
ATOM   3999  CB  ALA A 269      51.979 -16.775  77.987  1.00  0.42           C  
ATOM   4000  H01 ALA A 269      50.908 -18.568  77.554  1.00  0.42           H  
ATOM   4001  H02 ALA A 269      52.767 -17.343  77.492  1.00  0.42           H  
ATOM   4002  H03 ALA A 269      49.784 -16.021  76.874  1.00  0.42           H  
ATOM   4003  H04 ALA A 269      51.805 -15.846  77.444  1.00  0.42           H  
ATOM   4004  H05 ALA A 269      52.283 -16.548  79.009  1.00  0.42           H  
ATOM   4005  N   ARG A 270      49.793 -16.731  80.009  1.00  0.24           N  
ATOM   4006  CA  ARG A 270      49.269 -16.575  81.345  1.00  0.24           C  
ATOM   4007  C   ARG A 270      48.203 -17.637  81.574  1.00  0.24           C  
ATOM   4008  O   ARG A 270      48.146 -18.251  82.632  1.00  0.24           O  
ATOM   4009  CB  ARG A 270      48.695 -15.191  81.573  1.00  0.24           C  
ATOM   4010  CG  ARG A 270      48.211 -14.783  82.960  1.00  0.24           C  
ATOM   4011  CD  ARG A 270      49.206 -15.212  83.957  1.00  0.24           C  
ATOM   4012  NE  ARG A 270      49.181 -14.901  85.356  1.00  0.24           N  
ATOM   4013  CZ  ARG A 270      49.543 -15.781  86.314  1.00  0.24           C  
ATOM   4014  NH1 ARG A 270      49.638 -15.395  87.588  1.00  0.24           N  
ATOM   4015  NH2 ARG A 270      49.749 -17.060  86.021  1.00  0.24           N  
ATOM   4016  H01 ARG A 270      50.085 -16.697  82.057  1.00  0.24           H  
ATOM   4017  H02 ARG A 270      47.779 -15.201  80.982  1.00  0.24           H  
ATOM   4018  H03 ARG A 270      49.469 -14.478  81.287  1.00  0.24           H  
ATOM   4019  H04 ARG A 270      47.251 -15.255  83.170  1.00  0.24           H  
ATOM   4020  H05 ARG A 270      48.092 -13.700  83.003  1.00  0.24           H  
ATOM   4021  H06 ARG A 270      49.821 -15.897  79.440  1.00  0.24           H  
ATOM   4022  H07 ARG A 270      50.056 -14.605  83.646  1.00  0.24           H  
ATOM   4023  H08 ARG A 270      49.213 -16.301  83.905  1.00  0.24           H  
ATOM   4024  H09 ARG A 270      48.878 -13.980  85.639  1.00  0.24           H  
ATOM   4025  H10 ARG A 270      49.885 -16.065  88.302  1.00  0.24           H  
ATOM   4026  H11 ARG A 270      49.462 -14.432  87.838  1.00  0.24           H  
ATOM   4027  H12 ARG A 270      49.659 -17.380  85.067  1.00  0.24           H  
ATOM   4028  H13 ARG A 270      49.995 -17.712  86.752  1.00  0.24           H  
ATOM   4029  N   ALA A 271      47.355 -17.831  80.592  1.00  0.13           N  
ATOM   4030  CA  ALA A 271      46.275 -18.827  80.693  1.00  0.13           C  
ATOM   4031  C   ALA A 271      46.896 -20.201  80.945  1.00  0.13           C  
ATOM   4032  O   ALA A 271      46.310 -21.011  81.674  1.00  0.13           O  
ATOM   4033  CB  ALA A 271      45.369 -18.855  79.474  1.00  0.13           C  
ATOM   4034  H01 ALA A 271      45.633 -18.543  81.527  1.00  0.13           H  
ATOM   4035  H02 ALA A 271      44.484 -18.248  79.665  1.00  0.13           H  
ATOM   4036  H03 ALA A 271      45.905 -18.455  78.613  1.00  0.13           H  
ATOM   4037  H04 ALA A 271      45.066 -19.882  79.269  1.00  0.13           H  
ATOM   4038  H14 ALA A 271      47.445 -17.285  79.747  1.00  0.13           H  
ATOM   4039  N   VAL A 272      48.023 -20.461  80.326  1.00  0.15           N  
ATOM   4040  CA  VAL A 272      48.672 -21.780  80.486  1.00  0.15           C  
ATOM   4041  C   VAL A 272      49.311 -21.909  81.870  1.00  0.15           C  
ATOM   4042  O   VAL A 272      49.278 -22.966  82.516  1.00  0.15           O  
ATOM   4043  CB  VAL A 272      49.575 -21.943  79.253  1.00  0.15           C  
ATOM   4044  CG1 VAL A 272      50.663 -22.986  79.445  1.00  0.15           C  
ATOM   4045  CG2 VAL A 272      48.724 -22.256  78.044  1.00  0.15           C  
ATOM   4046  H01 VAL A 272      47.987 -22.628  80.493  1.00  0.15           H  
ATOM   4047  H02 VAL A 272      50.096 -20.998  79.099  1.00  0.15           H  
ATOM   4048  H03 VAL A 272      51.538 -22.518  79.896  1.00  0.15           H  
ATOM   4049  H04 VAL A 272      50.297 -23.778  80.099  1.00  0.15           H  
ATOM   4050  H05 VAL A 272      48.449 -19.758  79.738  1.00  0.15           H  
ATOM   4051  H06 VAL A 272      50.936 -23.410  78.478  1.00  0.15           H  
ATOM   4052  H07 VAL A 272      47.831 -21.631  78.057  1.00  0.15           H  
ATOM   4053  H08 VAL A 272      49.293 -22.055  77.136  1.00  0.15           H  
ATOM   4054  H09 VAL A 272      48.433 -23.306  78.066  1.00  0.15           H  
ATOM   4055  N   GLU A 273      49.891 -20.834  82.351  1.00  0.14           N  
ATOM   4056  CA  GLU A 273      50.527 -20.774  83.652  1.00  0.14           C  
ATOM   4057  C   GLU A 273      49.467 -21.125  84.698  1.00  0.14           C  
ATOM   4058  O   GLU A 273      49.852 -21.772  85.701  1.00  0.14           O  
ATOM   4059  CB  GLU A 273      51.175 -19.432  83.974  1.00  0.14           C  
ATOM   4060  CG  GLU A 273      52.530 -19.213  83.304  1.00  0.14           C  
ATOM   4061  CD  GLU A 273      53.249 -17.930  83.602  1.00  0.14           C  
ATOM   4062  OE1 GLU A 273      54.468 -17.782  83.520  1.00  0.14           O  
ATOM   4063  OE2 GLU A 273      52.467 -17.014  83.964  1.00  0.14           O  
ATOM   4064  H01 GLU A 273      51.352 -21.486  83.655  1.00  0.14           H  
ATOM   4065  H02 GLU A 273      51.353 -19.421  85.049  1.00  0.14           H  
ATOM   4066  H03 GLU A 273      50.501 -18.640  83.649  1.00  0.14           H  
ATOM   4067  H04 GLU A 273      52.309 -19.167  82.238  1.00  0.14           H  
ATOM   4068  H05 GLU A 273      53.182 -20.032  83.608  1.00  0.14           H  
ATOM   4069  H10 GLU A 273      49.894 -20.000  81.781  1.00  0.14           H  
ATOM   4070  N   LEU A 274      48.229 -20.744  84.471  1.00  0.08           N  
ATOM   4071  CA  LEU A 274      47.139 -21.017  85.415  1.00  0.08           C  
ATOM   4072  C   LEU A 274      46.746 -22.500  85.377  1.00  0.08           C  
ATOM   4073  O   LEU A 274      46.671 -23.120  86.463  1.00  0.08           O  
ATOM   4074  CB  LEU A 274      45.997 -20.030  85.246  1.00  0.08           C  
ATOM   4075  CG  LEU A 274      46.115 -18.551  85.528  1.00  0.08           C  
ATOM   4076  CD1 LEU A 274      44.780 -17.867  85.251  1.00  0.08           C  
ATOM   4077  CD2 LEU A 274      46.508 -18.209  86.961  1.00  0.08           C  
ATOM   4078  H01 LEU A 274      47.486 -20.846  86.434  1.00  0.08           H  
ATOM   4079  H02 LEU A 274      45.330 -20.343  86.049  1.00  0.08           H  
ATOM   4080  H03 LEU A 274      45.688 -20.110  84.204  1.00  0.08           H  
ATOM   4081  H04 LEU A 274      46.912 -18.200  84.873  1.00  0.08           H  
ATOM   4082  H05 LEU A 274      44.044 -18.197  85.985  1.00  0.08           H  
ATOM   4083  H06 LEU A 274      48.021 -20.246  83.617  1.00  0.08           H  
ATOM   4084  H07 LEU A 274      44.903 -16.786  85.321  1.00  0.08           H  
ATOM   4085  H08 LEU A 274      44.437 -18.130  84.250  1.00  0.08           H  
ATOM   4086  H09 LEU A 274      47.349 -17.516  86.951  1.00  0.08           H  
ATOM   4087  H10 LEU A 274      45.663 -17.746  87.469  1.00  0.08           H  
ATOM   4088  H11 LEU A 274      46.794 -19.120  87.487  1.00  0.08           H  
ATOM   4089  N   LEU A 275      46.498 -23.082  84.215  1.00  0.08           N  
ATOM   4090  CA  LEU A 275      46.155 -24.493  84.108  1.00  0.08           C  
ATOM   4091  C   LEU A 275      47.227 -25.333  84.816  1.00  0.08           C  
ATOM   4092  O   LEU A 275      46.858 -26.238  85.592  1.00  0.08           O  
ATOM   4093  CB  LEU A 275      45.987 -24.850  82.645  1.00  0.08           C  
ATOM   4094  CG  LEU A 275      44.716 -24.520  81.891  1.00  0.08           C  
ATOM   4095  CD1 LEU A 275      44.616 -25.416  80.657  1.00  0.08           C  
ATOM   4096  CD2 LEU A 275      43.489 -24.743  82.774  1.00  0.08           C  
ATOM   4097  H01 LEU A 275      45.208 -24.707  84.604  1.00  0.08           H  
ATOM   4098  H02 LEU A 275      45.967 -25.940  82.671  1.00  0.08           H  
ATOM   4099  H03 LEU A 275      46.799 -24.355  82.112  1.00  0.08           H  
ATOM   4100  H04 LEU A 275      44.748 -23.471  81.595  1.00  0.08           H  
ATOM   4101  H05 LEU A 275      44.095 -24.882  79.862  1.00  0.08           H  
ATOM   4102  H06 LEU A 275      45.617 -25.683  80.319  1.00  0.08           H  
ATOM   4103  H07 LEU A 275      44.063 -26.321  80.908  1.00  0.08           H  
ATOM   4104  H08 LEU A 275      42.639 -25.022  82.151  1.00  0.08           H  
ATOM   4105  H09 LEU A 275      43.694 -25.542  83.487  1.00  0.08           H  
ATOM   4106  H10 LEU A 275      43.257 -23.825  83.314  1.00  0.08           H  
ATOM   4107  H12 LEU A 275      46.548 -22.528  83.372  1.00  0.08           H  
ATOM   4108  N   LEU A 276      48.503 -25.078  84.593  1.00  0.07           N  
ATOM   4109  CA  LEU A 276      49.581 -25.845  85.221  1.00  0.07           C  
ATOM   4110  C   LEU A 276      49.575 -25.724  86.751  1.00  0.07           C  
ATOM   4111  O   LEU A 276      49.746 -26.750  87.443  1.00  0.07           O  
ATOM   4112  CB  LEU A 276      50.952 -25.525  84.623  1.00  0.07           C  
ATOM   4113  CG  LEU A 276      51.115 -25.624  83.127  1.00  0.07           C  
ATOM   4114  CD1 LEU A 276      52.581 -25.491  82.725  1.00  0.07           C  
ATOM   4115  CD2 LEU A 276      50.564 -26.948  82.608  1.00  0.07           C  
ATOM   4116  H01 LEU A 276      49.379 -26.892  84.993  1.00  0.07           H  
ATOM   4117  H02 LEU A 276      51.608 -26.300  85.019  1.00  0.07           H  
ATOM   4118  H03 LEU A 276      51.200 -24.503  84.909  1.00  0.07           H  
ATOM   4119  H04 LEU A 276      50.552 -24.804  82.682  1.00  0.07           H  
ATOM   4120  H05 LEU A 276      53.199 -26.074  83.408  1.00  0.07           H  
ATOM   4121  H06 LEU A 276      52.715 -25.861  81.709  1.00  0.07           H  
ATOM   4122  H07 LEU A 276      52.878 -24.443  82.772  1.00  0.07           H  
ATOM   4123  H08 LEU A 276      49.628 -26.769  82.078  1.00  0.07           H  
ATOM   4124  H09 LEU A 276      51.285 -27.401  81.927  1.00  0.07           H  
ATOM   4125  H10 LEU A 276      50.383 -27.621  83.446  1.00  0.07           H  
ATOM   4126  H11 LEU A 276      48.745 -24.325  83.965  1.00  0.07           H  
ATOM   4127  N   GLU A 277      49.395 -24.520  87.236  1.00  0.04           N  
ATOM   4128  CA  GLU A 277      49.358 -24.195  88.676  1.00  0.04           C  
ATOM   4129  C   GLU A 277      48.073 -24.698  89.304  1.00  0.04           C  
ATOM   4130  O   GLU A 277      47.776 -24.511  90.493  1.00  0.04           O  
ATOM   4131  CB  GLU A 277      49.682 -22.742  88.884  1.00  0.04           C  
ATOM   4132  CG  GLU A 277      49.205 -21.713  89.866  1.00  0.04           C  
ATOM   4133  CD  GLU A 277      50.135 -20.530  90.049  1.00  0.04           C  
ATOM   4134  OE1 GLU A 277      50.941 -20.472  90.980  1.00  0.04           O  
ATOM   4135  OE2 GLU A 277      50.033 -19.643  89.160  1.00  0.04           O  
ATOM   4136  H01 GLU A 277      50.138 -24.728  89.219  1.00  0.04           H  
ATOM   4137  H02 GLU A 277      49.091 -22.376  88.045  1.00  0.04           H  
ATOM   4138  H03 GLU A 277      50.762 -22.745  89.029  1.00  0.04           H  
ATOM   4139  H04 GLU A 277      49.152 -22.213  90.833  1.00  0.04           H  
ATOM   4140  H05 GLU A 277      48.241 -21.337  89.523  1.00  0.04           H  
ATOM   4141  H11 GLU A 277      49.273 -23.762  86.580  1.00  0.04           H  
ATOM   4142  N   GLY A 278      47.263 -25.399  88.531  1.00  0.02           N  
ATOM   4143  CA  GLY A 278      46.011 -25.993  88.949  1.00  0.02           C  
ATOM   4144  C   GLY A 278      44.829 -25.077  89.123  1.00  0.02           C  
ATOM   4145  O   GLY A 278      43.752 -25.617  89.450  1.00  0.02           O  
ATOM   4146  H01 GLY A 278      46.209 -26.382  89.948  1.00  0.02           H  
ATOM   4147  H02 GLY A 278      45.739 -26.740  88.203  1.00  0.02           H  
ATOM   4148  H06 GLY A 278      47.540 -25.531  87.569  1.00  0.02           H  
ATOM   4149  N   LYS A 279      45.002 -23.785  88.898  1.00  0.04           N  
ATOM   4150  CA  LYS A 279      43.901 -22.802  88.976  1.00  0.04           C  
ATOM   4151  C   LYS A 279      42.909 -23.277  87.921  1.00  0.04           C  
ATOM   4152  O   LYS A 279      43.315 -24.136  87.115  1.00  0.04           O  
ATOM   4153  CB  LYS A 279      44.235 -21.343  88.794  1.00  0.04           C  
ATOM   4154  CG  LYS A 279      45.211 -20.853  89.871  1.00  0.04           C  
ATOM   4155  CD  LYS A 279      44.429 -20.593  91.159  1.00  0.04           C  
ATOM   4156  CE  LYS A 279      45.351 -20.295  92.328  1.00  0.04           C  
ATOM   4157  NZ  LYS A 279      46.120 -19.065  91.983  1.00  0.04           N  
ATOM   4158  H01 LYS A 279      43.528 -22.791  90.000  1.00  0.04           H  
ATOM   4159  H02 LYS A 279      43.313 -20.767  88.880  1.00  0.04           H  
ATOM   4160  H03 LYS A 279      45.927 -23.456  88.663  1.00  0.04           H  
ATOM   4161  H04 LYS A 279      44.689 -21.202  87.813  1.00  0.04           H  
ATOM   4162  H05 LYS A 279      45.698 -19.936  89.541  1.00  0.04           H  
ATOM   4163  H06 LYS A 279      45.972 -21.612  90.050  1.00  0.04           H  
ATOM   4164  H07 LYS A 279      43.860 -21.492  91.397  1.00  0.04           H  
ATOM   4165  H08 LYS A 279      43.767 -19.741  91.005  1.00  0.04           H  
ATOM   4166  H09 LYS A 279      46.024 -21.132  92.512  1.00  0.04           H  
ATOM   4167  H10 LYS A 279      44.766 -20.129  93.233  1.00  0.04           H  
ATOM   4168  H11 LYS A 279      47.013 -19.326  91.590  1.00  0.04           H  
ATOM   4169  H12 LYS A 279      45.602 -18.522  91.308  1.00  0.04           H  
ATOM   4170  H13 LYS A 279      46.268 -18.515  92.817  1.00  0.04           H  
ATOM   4171  N   GLY A 280      41.695 -22.813  87.911  1.00  0.04           N  
ATOM   4172  CA  GLY A 280      40.777 -23.390  86.865  1.00  0.04           C  
ATOM   4173  C   GLY A 280      39.522 -22.577  87.107  1.00  0.04           C  
ATOM   4174  O   GLY A 280      39.431 -22.014  88.218  1.00  0.04           O  
ATOM   4175  H01 GLY A 280      40.636 -24.469  86.935  1.00  0.04           H  
ATOM   4176  H02 GLY A 280      41.167 -23.236  85.859  1.00  0.04           H  
ATOM   4177  H14 GLY A 280      41.386 -22.108  88.565  1.00  0.04           H  
ATOM   4178  N   GLY A 281      38.681 -22.527  86.109  1.00  0.01           N  
ATOM   4179  CA  GLY A 281      37.457 -21.724  86.319  1.00  0.01           C  
ATOM   4180  C   GLY A 281      37.812 -20.259  86.283  1.00  0.01           C  
ATOM   4181  O   GLY A 281      36.865 -19.476  86.437  1.00  0.01           O  
ATOM   4182  H01 GLY A 281      37.019 -21.971  87.286  1.00  0.01           H  
ATOM   4183  H02 GLY A 281      36.736 -21.944  85.532  1.00  0.01           H  
ATOM   4184  H03 GLY A 281      38.857 -23.011  85.240  1.00  0.01           H  
ATOM   4185  N   ARG A 282      39.026 -19.829  86.073  1.00  0.02           N  
ATOM   4186  CA  ARG A 282      39.376 -18.401  85.985  1.00  0.02           C  
ATOM   4187  C   ARG A 282      39.319 -17.867  84.533  1.00  0.02           C  
ATOM   4188  O   ARG A 282      39.244 -18.635  83.549  1.00  0.02           O  
ATOM   4189  CB  ARG A 282      40.802 -18.130  86.463  1.00  0.02           C  
ATOM   4190  CG  ARG A 282      41.335 -19.060  87.527  1.00  0.02           C  
ATOM   4191  CD  ARG A 282      40.917 -18.678  88.890  1.00  0.02           C  
ATOM   4192  NE  ARG A 282      41.666 -17.553  89.472  1.00  0.02           N  
ATOM   4193  CZ  ARG A 282      40.927 -16.770  90.279  1.00  0.02           C  
ATOM   4194  NH1 ARG A 282      39.648 -17.037  90.550  1.00  0.02           N  
ATOM   4195  NH2 ARG A 282      41.509 -15.675  90.758  1.00  0.02           N  
ATOM   4196  H01 ARG A 282      38.641 -17.902  86.616  1.00  0.02           H  
ATOM   4197  H02 ARG A 282      40.773 -17.143  86.925  1.00  0.02           H  
ATOM   4198  H03 ARG A 282      39.764 -20.510  85.965  1.00  0.02           H  
ATOM   4199  H04 ARG A 282      41.462 -18.199  85.599  1.00  0.02           H  
ATOM   4200  H05 ARG A 282      42.423 -19.004  87.493  1.00  0.02           H  
ATOM   4201  H06 ARG A 282      40.973 -20.067  87.322  1.00  0.02           H  
ATOM   4202  H07 ARG A 282      41.117 -19.541  89.525  1.00  0.02           H  
ATOM   4203  H08 ARG A 282      39.863 -18.404  88.858  1.00  0.02           H  
ATOM   4204  H09 ARG A 282      42.644 -17.384  89.283  1.00  0.02           H  
ATOM   4205  H10 ARG A 282      39.117 -16.415  91.143  1.00  0.02           H  
ATOM   4206  H11 ARG A 282      39.211 -17.861  90.163  1.00  0.02           H  
ATOM   4207  H12 ARG A 282      42.471 -15.473  90.528  1.00  0.02           H  
ATOM   4208  H13 ARG A 282      40.989 -15.045  91.352  1.00  0.02           H  
ATOM   4209  N   CYS A 283      39.390 -16.549  84.402  1.00  0.05           N  
ATOM   4210  CA  CYS A 283      39.433 -15.818  83.128  1.00  0.05           C  
ATOM   4211  C   CYS A 283      40.616 -14.859  83.313  1.00  0.05           C  
ATOM   4212  O   CYS A 283      40.859 -14.421  84.447  1.00  0.05           O  
ATOM   4213  CB  CYS A 283      38.151 -15.162  82.689  1.00  0.05           C  
ATOM   4214  SG  CYS A 283      37.607 -13.729  83.683  1.00  0.05           S  
ATOM   4215  H01 CYS A 283      39.565 -16.499  82.287  1.00  0.05           H  
ATOM   4216  H02 CYS A 283      37.376 -15.918  82.813  1.00  0.05           H  
ATOM   4217  H03 CYS A 283      38.282 -14.825  81.661  1.00  0.05           H  
ATOM   4218  H04 CYS A 283      37.599 -12.630  82.917  1.00  0.05           H  
ATOM   4219  H14 CYS A 283      39.417 -16.001  85.250  1.00  0.05           H  
ATOM   4220  N   VAL A 284      41.389 -14.586  82.271  1.00  0.12           N  
ATOM   4221  CA  VAL A 284      42.532 -13.642  82.306  1.00  0.12           C  
ATOM   4222  C   VAL A 284      42.113 -12.266  81.709  1.00  0.12           C  
ATOM   4223  O   VAL A 284      41.035 -11.987  81.117  1.00  0.12           O  
ATOM   4224  CB  VAL A 284      43.792 -14.199  81.661  1.00  0.12           C  
ATOM   4225  CG1 VAL A 284      44.599 -15.077  82.594  1.00  0.12           C  
ATOM   4226  CG2 VAL A 284      43.553 -14.921  80.326  1.00  0.12           C  
ATOM   4227  H01 VAL A 284      42.798 -13.492  83.352  1.00  0.12           H  
ATOM   4228  H02 VAL A 284      44.379 -13.308  81.438  1.00  0.12           H  
ATOM   4229  H03 VAL A 284      45.510 -14.555  82.886  1.00  0.12           H  
ATOM   4230  H04 VAL A 284      44.009 -15.303  83.482  1.00  0.12           H  
ATOM   4231  H05 VAL A 284      41.186 -15.051  81.397  1.00  0.12           H  
ATOM   4232  H06 VAL A 284      44.860 -16.005  82.085  1.00  0.12           H  
ATOM   4233  H07 VAL A 284      42.786 -14.393  79.760  1.00  0.12           H  
ATOM   4234  H08 VAL A 284      44.479 -14.940  79.752  1.00  0.12           H  
ATOM   4235  H09 VAL A 284      43.223 -15.942  80.518  1.00  0.12           H  
ATOM   4236  N   GLY A 285      43.013 -11.306  81.930  1.00  0.16           N  
ATOM   4237  CA  GLY A 285      42.752  -9.950  81.405  1.00  0.16           C  
ATOM   4238  C   GLY A 285      43.899  -9.017  81.677  1.00  0.16           C  
ATOM   4239  O   GLY A 285      44.969  -9.394  82.140  1.00  0.16           O  
ATOM   4240  H01 GLY A 285      41.868  -9.556  81.907  1.00  0.16           H  
ATOM   4241  H02 GLY A 285      42.594 -10.012  80.328  1.00  0.16           H  
ATOM   4242  H10 GLY A 285      43.858 -11.503  82.447  1.00  0.16           H  
ATOM   4243  N   ILE A 286      43.651  -7.748  81.401  1.00  0.24           N  
ATOM   4244  CA  ILE A 286      44.658  -6.714  81.726  1.00  0.24           C  
ATOM   4245  C   ILE A 286      43.831  -5.642  82.452  1.00  0.24           C  
ATOM   4246  O   ILE A 286      42.774  -5.218  81.937  1.00  0.24           O  
ATOM   4247  CB  ILE A 286      45.559  -6.291  80.544  1.00  0.24           C  
ATOM   4248  CG1 ILE A 286      46.634  -5.282  81.024  1.00  0.24           C  
ATOM   4249  CG2 ILE A 286      44.749  -5.751  79.355  1.00  0.24           C  
ATOM   4250  CD1 ILE A 286      47.994  -5.459  80.294  1.00  0.24           C  
ATOM   4251  H01 ILE A 286      45.463  -7.059  82.374  1.00  0.24           H  
ATOM   4252  H02 ILE A 286      46.069  -7.182  80.176  1.00  0.24           H  
ATOM   4253  H03 ILE A 286      42.776  -7.485  80.969  1.00  0.24           H  
ATOM   4254  H04 ILE A 286      46.805  -5.465  82.085  1.00  0.24           H  
ATOM   4255  H05 ILE A 286      46.269  -4.271  80.842  1.00  0.24           H  
ATOM   4256  H06 ILE A 286      43.850  -5.256  79.723  1.00  0.24           H  
ATOM   4257  H07 ILE A 286      45.354  -5.036  78.797  1.00  0.24           H  
ATOM   4258  H08 ILE A 286      44.467  -6.577  78.702  1.00  0.24           H  
ATOM   4259  H09 ILE A 286      48.767  -5.705  81.022  1.00  0.24           H  
ATOM   4260  H10 ILE A 286      47.913  -6.264  79.564  1.00  0.24           H  
ATOM   4261  H11 ILE A 286      48.257  -4.532  79.785  1.00  0.24           H  
ATOM   4262  N   GLN A 287      44.334  -5.300  83.644  1.00  0.27           N  
ATOM   4263  CA  GLN A 287      43.664  -4.255  84.452  1.00  0.27           C  
ATOM   4264  C   GLN A 287      44.729  -3.309  84.994  1.00  0.27           C  
ATOM   4265  O   GLN A 287      45.778  -3.723  85.519  1.00  0.27           O  
ATOM   4266  CB  GLN A 287      42.769  -4.831  85.520  1.00  0.27           C  
ATOM   4267  CG  GLN A 287      41.524  -5.462  84.901  1.00  0.27           C  
ATOM   4268  CD  GLN A 287      40.586  -5.901  86.020  1.00  0.27           C  
ATOM   4269  NE2 GLN A 287      39.321  -5.829  85.629  1.00  0.27           N  
ATOM   4270  OE1 GLN A 287      41.046  -6.265  87.110  1.00  0.27           O  
ATOM   4271  H01 GLN A 287      42.984  -3.685  83.819  1.00  0.27           H  
ATOM   4272  H02 GLN A 287      42.458  -4.027  86.187  1.00  0.27           H  
ATOM   4273  H03 GLN A 287      43.318  -5.592  86.075  1.00  0.27           H  
ATOM   4274  H04 GLN A 287      41.808  -6.324  84.297  1.00  0.27           H  
ATOM   4275  H05 GLN A 287      41.021  -4.733  84.265  1.00  0.27           H  
ATOM   4276  H06 GLN A 287      38.581  -6.091  86.264  1.00  0.27           H  
ATOM   4277  H07 GLN A 287      39.098  -5.512  84.696  1.00  0.27           H  
ATOM   4278  H12 GLN A 287      45.167  -5.753  83.991  1.00  0.27           H  
ATOM   4279  N   ASN A 288      44.424  -2.028  84.824  1.00  0.36           N  
ATOM   4280  CA  ASN A 288      45.336  -0.973  85.279  1.00  0.36           C  
ATOM   4281  C   ASN A 288      46.755  -1.308  84.826  1.00  0.36           C  
ATOM   4282  O   ASN A 288      47.721  -1.053  85.562  1.00  0.36           O  
ATOM   4283  CB  ASN A 288      45.282  -0.681  86.771  1.00  0.36           C  
ATOM   4284  CG  ASN A 288      43.808  -0.394  87.107  1.00  0.36           C  
ATOM   4285  ND2 ASN A 288      43.195   0.648  86.543  1.00  0.36           N  
ATOM   4286  OD1 ASN A 288      43.386  -1.254  87.876  1.00  0.36           O  
ATOM   4287  H01 ASN A 288      44.998  -0.046  84.815  1.00  0.36           H  
ATOM   4288  H02 ASN A 288      45.917   0.166  87.030  1.00  0.36           H  
ATOM   4289  H03 ASN A 288      45.637  -1.542  87.337  1.00  0.36           H  
ATOM   4290  H04 ASN A 288      42.224   0.834  86.748  1.00  0.36           H  
ATOM   4291  H05 ASN A 288      43.702   1.251  85.911  1.00  0.36           H  
ATOM   4292  H08 ASN A 288      43.554  -1.777  84.376  1.00  0.36           H  
ATOM   4293  N   ASN A 289      46.754  -1.819  83.607  1.00  0.20           N  
ATOM   4294  CA  ASN A 289      48.008  -2.130  82.930  1.00  0.20           C  
ATOM   4295  C   ASN A 289      48.797  -3.262  83.565  1.00  0.20           C  
ATOM   4296  O   ASN A 289      50.037  -3.252  83.492  1.00  0.20           O  
ATOM   4297  CB  ASN A 289      48.820  -0.837  82.715  1.00  0.20           C  
ATOM   4298  CG  ASN A 289      49.843  -0.984  81.600  1.00  0.20           C  
ATOM   4299  ND2 ASN A 289      51.079  -0.541  81.773  1.00  0.20           N  
ATOM   4300  OD1 ASN A 289      49.538  -1.522  80.512  1.00  0.20           O  
ATOM   4301  H01 ASN A 289      47.762  -2.535  81.948  1.00  0.20           H  
ATOM   4302  H02 ASN A 289      49.358  -0.621  83.638  1.00  0.20           H  
ATOM   4303  H03 ASN A 289      48.135  -0.029  82.460  1.00  0.20           H  
ATOM   4304  H04 ASN A 289      51.759  -0.639  81.033  1.00  0.20           H  
ATOM   4305  H05 ASN A 289      51.342  -0.105  82.645  1.00  0.20           H  
ATOM   4306  H06 ASN A 289      45.876  -1.996  83.140  1.00  0.20           H  
ATOM   4307  N   GLN A 290      48.104  -4.241  84.110  1.00  0.23           N  
ATOM   4308  CA  GLN A 290      48.740  -5.405  84.741  1.00  0.23           C  
ATOM   4309  C   GLN A 290      47.822  -6.594  84.427  1.00  0.23           C  
ATOM   4310  O   GLN A 290      46.616  -6.393  84.302  1.00  0.23           O  
ATOM   4311  CB  GLN A 290      48.836  -5.387  86.267  1.00  0.23           C  
ATOM   4312  CG  GLN A 290      49.563  -4.175  86.821  1.00  0.23           C  
ATOM   4313  CD  GLN A 290      48.945  -3.716  88.123  1.00  0.23           C  
ATOM   4314  NE2 GLN A 290      49.018  -2.407  88.353  1.00  0.23           N  
ATOM   4315  OE1 GLN A 290      48.416  -4.574  88.831  1.00  0.23           O  
ATOM   4316  H01 GLN A 290      49.760  -5.436  84.358  1.00  0.23           H  
ATOM   4317  H02 GLN A 290      49.414  -6.264  86.559  1.00  0.23           H  
ATOM   4318  H03 GLN A 290      47.826  -5.399  86.676  1.00  0.23           H  
ATOM   4319  H04 GLN A 290      49.485  -3.364  86.097  1.00  0.23           H  
ATOM   4320  H05 GLN A 290      50.608  -4.434  86.994  1.00  0.23           H  
ATOM   4321  H06 GLN A 290      47.095  -4.189  84.093  1.00  0.23           H  
ATOM   4322  H07 GLN A 290      48.620  -2.019  89.196  1.00  0.23           H  
ATOM   4323  H08 GLN A 290      49.472  -1.801  87.684  1.00  0.23           H  
ATOM   4324  N   LEU A 291      48.514  -7.703  84.358  1.00  0.23           N  
ATOM   4325  CA  LEU A 291      47.868  -8.995  84.109  1.00  0.23           C  
ATOM   4326  C   LEU A 291      47.241  -9.361  85.460  1.00  0.23           C  
ATOM   4327  O   LEU A 291      47.857  -9.317  86.545  1.00  0.23           O  
ATOM   4328  CB  LEU A 291      48.920  -9.963  83.624  1.00  0.23           C  
ATOM   4329  CG  LEU A 291      49.609  -9.801  82.300  1.00  0.23           C  
ATOM   4330  CD1 LEU A 291      50.417 -11.056  81.967  1.00  0.23           C  
ATOM   4331  CD2 LEU A 291      48.542  -9.557  81.229  1.00  0.23           C  
ATOM   4332  H01 LEU A 291      47.098  -8.997  83.338  1.00  0.23           H  
ATOM   4333  H02 LEU A 291      48.336 -10.870  83.465  1.00  0.23           H  
ATOM   4334  H03 LEU A 291      49.706  -9.961  84.379  1.00  0.23           H  
ATOM   4335  H04 LEU A 291      50.297  -8.957  82.339  1.00  0.23           H  
ATOM   4336  H05 LEU A 291      51.376 -11.017  82.483  1.00  0.23           H  
ATOM   4337  H06 LEU A 291      49.866 -11.940  82.290  1.00  0.23           H  
ATOM   4338  H07 LEU A 291      50.586 -11.105  80.891  1.00  0.23           H  
ATOM   4339  H08 LEU A 291      47.690  -9.045  81.676  1.00  0.23           H  
ATOM   4340  H09 LEU A 291      49.516  -7.668  84.479  1.00  0.23           H  
ATOM   4341  H10 LEU A 291      48.959  -8.940  80.433  1.00  0.23           H  
ATOM   4342  H11 LEU A 291      48.216 -10.512  80.816  1.00  0.23           H  
ATOM   4343  N   VAL A 292      45.991  -9.685  85.344  1.00  0.13           N  
ATOM   4344  CA  VAL A 292      45.062 -10.058  86.412  1.00  0.13           C  
ATOM   4345  C   VAL A 292      44.338 -11.311  85.878  1.00  0.13           C  
ATOM   4346  O   VAL A 292      44.411 -11.648  84.683  1.00  0.13           O  
ATOM   4347  CB  VAL A 292      44.096  -8.872  86.633  1.00  0.13           C  
ATOM   4348  CG1 VAL A 292      44.730  -7.493  86.661  1.00  0.13           C  
ATOM   4349  CG2 VAL A 292      43.021  -8.807  85.550  1.00  0.13           C  
ATOM   4350  H01 VAL A 292      45.534 -10.274  87.370  1.00  0.13           H  
ATOM   4351  H02 VAL A 292      43.694  -9.090  87.622  1.00  0.13           H  
ATOM   4352  H03 VAL A 292      45.689  -7.524  86.144  1.00  0.13           H  
ATOM   4353  H04 VAL A 292      44.073  -6.780  86.163  1.00  0.13           H  
ATOM   4354  H05 VAL A 292      44.885  -7.184  87.695  1.00  0.13           H  
ATOM   4355  H06 VAL A 292      42.173  -8.228  85.915  1.00  0.13           H  
ATOM   4356  H07 VAL A 292      43.430  -8.329  84.660  1.00  0.13           H  
ATOM   4357  H08 VAL A 292      42.692  -9.816  85.303  1.00  0.13           H  
ATOM   4358  H12 VAL A 292      45.614  -9.679  84.407  1.00  0.13           H  
ATOM   4359  N   ASP A 293      43.661 -11.936  86.807  1.00  0.11           N  
ATOM   4360  CA  ASP A 293      42.839 -13.135  86.589  1.00  0.11           C  
ATOM   4361  C   ASP A 293      41.772 -13.070  87.702  1.00  0.11           C  
ATOM   4362  O   ASP A 293      42.025 -12.655  88.828  1.00  0.11           O  
ATOM   4363  CB  ASP A 293      43.572 -14.441  86.466  1.00  0.11           C  
ATOM   4364  CG  ASP A 293      44.378 -14.882  87.671  1.00  0.11           C  
ATOM   4365  OD1 ASP A 293      43.810 -15.506  88.586  1.00  0.11           O  
ATOM   4366  OD2 ASP A 293      45.595 -14.579  87.626  1.00  0.11           O  
ATOM   4367  H01 ASP A 293      42.391 -13.121  85.596  1.00  0.11           H  
ATOM   4368  H02 ASP A 293      44.303 -14.287  85.672  1.00  0.11           H  
ATOM   4369  H03 ASP A 293      42.835 -15.217  86.258  1.00  0.11           H  
ATOM   4370  H09 ASP A 293      43.707 -11.566  87.746  1.00  0.11           H  
ATOM   4371  N   HIS A 294      40.600 -13.460  87.329  1.00  0.10           N  
ATOM   4372  CA  HIS A 294      39.361 -13.536  88.063  1.00  0.10           C  
ATOM   4373  C   HIS A 294      38.757 -14.949  88.008  1.00  0.10           C  
ATOM   4374  O   HIS A 294      39.230 -15.948  87.465  1.00  0.10           O  
ATOM   4375  CB  HIS A 294      38.321 -12.518  87.495  1.00  0.10           C  
ATOM   4376  CG  HIS A 294      39.005 -11.189  87.373  1.00  0.10           C  
ATOM   4377  CD2 HIS A 294      39.299 -10.437  86.291  1.00  0.10           C  
ATOM   4378  ND1 HIS A 294      39.519 -10.498  88.450  1.00  0.10           N  
ATOM   4379  CE1 HIS A 294      40.085  -9.373  88.046  1.00  0.10           C  
ATOM   4380  NE2 HIS A 294      39.961  -9.323  86.744  1.00  0.10           N  
ATOM   4381  H01 HIS A 294      39.589 -13.291  89.100  1.00  0.10           H  
ATOM   4382  H02 HIS A 294      37.458 -12.444  88.157  1.00  0.10           H  
ATOM   4383  H03 HIS A 294      37.973 -12.849  86.516  1.00  0.10           H  
ATOM   4384  H04 HIS A 294      40.541 -13.761  86.367  1.00  0.10           H  
ATOM   4385  H05 HIS A 294      39.057 -10.670  85.254  1.00  0.10           H  
ATOM   4386  H06 HIS A 294      40.565  -8.627  88.679  1.00  0.10           H  
ATOM   4387  H07 HIS A 294      40.302  -8.574  86.158  1.00  0.10           H  
ATOM   4388  N   ASP A 295      37.640 -15.040  88.687  1.00  0.07           N  
ATOM   4389  CA  ASP A 295      36.829 -16.250  88.790  1.00  0.07           C  
ATOM   4390  C   ASP A 295      35.855 -15.921  87.648  1.00  0.07           C  
ATOM   4391  O   ASP A 295      35.407 -14.753  87.694  1.00  0.07           O  
ATOM   4392  CB  ASP A 295      36.190 -16.418  90.170  1.00  0.07           C  
ATOM   4393  CG  ASP A 295      35.386 -17.717  90.279  1.00  0.07           C  
ATOM   4394  OD1 ASP A 295      35.968 -18.812  90.471  1.00  0.07           O  
ATOM   4395  OD2 ASP A 295      34.146 -17.587  90.147  1.00  0.07           O  
ATOM   4396  H01 ASP A 295      37.339 -17.209  88.699  1.00  0.07           H  
ATOM   4397  H02 ASP A 295      35.504 -15.585  90.325  1.00  0.07           H  
ATOM   4398  H03 ASP A 295      36.977 -16.427  90.924  1.00  0.07           H  
ATOM   4399  H08 ASP A 295      37.317 -14.216  89.173  1.00  0.07           H  
ATOM   4400  N   ILE A 296      35.636 -16.854  86.765  1.00  0.02           N  
ATOM   4401  CA  ILE A 296      34.706 -16.577  85.667  1.00  0.02           C  
ATOM   4402  C   ILE A 296      33.350 -16.147  86.233  1.00  0.02           C  
ATOM   4403  O   ILE A 296      32.783 -15.139  85.794  1.00  0.02           O  
ATOM   4404  CB  ILE A 296      34.552 -17.762  84.670  1.00  0.02           C  
ATOM   4405  CG1 ILE A 296      35.860 -18.080  83.910  1.00  0.02           C  
ATOM   4406  CG2 ILE A 296      33.379 -17.535  83.667  1.00  0.02           C  
ATOM   4407  CD1 ILE A 296      35.669 -19.331  82.992  1.00  0.02           C  
ATOM   4408  H01 ILE A 296      35.133 -15.761  85.084  1.00  0.02           H  
ATOM   4409  H02 ILE A 296      34.313 -18.631  85.282  1.00  0.02           H  
ATOM   4410  H03 ILE A 296      36.646 -18.291  84.635  1.00  0.02           H  
ATOM   4411  H04 ILE A 296      36.098 -17.749  86.836  1.00  0.02           H  
ATOM   4412  H05 ILE A 296      36.137 -17.223  83.296  1.00  0.02           H  
ATOM   4413  H06 ILE A 296      32.556 -17.036  84.178  1.00  0.02           H  
ATOM   4414  H07 ILE A 296      33.722 -16.913  82.840  1.00  0.02           H  
ATOM   4415  H08 ILE A 296      33.038 -18.496  83.282  1.00  0.02           H  
ATOM   4416  H09 ILE A 296      34.880 -19.131  82.266  1.00  0.02           H  
ATOM   4417  H10 ILE A 296      36.600 -19.542  82.467  1.00  0.02           H  
ATOM   4418  H11 ILE A 296      35.392 -20.191  83.602  1.00  0.02           H  
ATOM   4419  N   ALA A 297      32.833 -16.905  87.179  1.00  0.04           N  
ATOM   4420  CA  ALA A 297      31.529 -16.690  87.798  1.00  0.04           C  
ATOM   4421  C   ALA A 297      31.325 -15.309  88.387  1.00  0.04           C  
ATOM   4422  O   ALA A 297      30.200 -14.766  88.439  1.00  0.04           O  
ATOM   4423  CB  ALA A 297      31.314 -17.790  88.848  1.00  0.04           C  
ATOM   4424  H01 ALA A 297      30.777 -16.748  87.011  1.00  0.04           H  
ATOM   4425  H02 ALA A 297      30.287 -18.151  88.790  1.00  0.04           H  
ATOM   4426  H03 ALA A 297      32.000 -18.615  88.656  1.00  0.04           H  
ATOM   4427  H04 ALA A 297      31.501 -17.385  89.843  1.00  0.04           H  
ATOM   4428  H12 ALA A 297      33.379 -17.692  87.499  1.00  0.04           H  
ATOM   4429  N   GLU A 298      32.431 -14.752  88.862  1.00  0.05           N  
ATOM   4430  CA  GLU A 298      32.357 -13.413  89.475  1.00  0.05           C  
ATOM   4431  C   GLU A 298      32.621 -12.290  88.485  1.00  0.05           C  
ATOM   4432  O   GLU A 298      32.035 -11.196  88.645  1.00  0.05           O  
ATOM   4433  CB  GLU A 298      33.227 -13.285  90.691  1.00  0.05           C  
ATOM   4434  CG  GLU A 298      34.727 -13.138  90.680  1.00  0.05           C  
ATOM   4435  CD  GLU A 298      35.145 -12.194  91.791  1.00  0.05           C  
ATOM   4436  OE1 GLU A 298      34.590 -11.107  91.894  1.00  0.05           O  
ATOM   4437  OE2 GLU A 298      36.038 -12.685  92.514  1.00  0.05           O  
ATOM   4438  H01 GLU A 298      31.324 -13.305  89.805  1.00  0.05           H  
ATOM   4439  H02 GLU A 298      33.136 -14.292  91.099  1.00  0.05           H  
ATOM   4440  H03 GLU A 298      32.854 -12.409  91.222  1.00  0.05           H  
ATOM   4441  H04 GLU A 298      35.048 -12.736  89.719  1.00  0.05           H  
ATOM   4442  H05 GLU A 298      33.314 -15.239  88.804  1.00  0.05           H  
ATOM   4443  H06 GLU A 298      35.190 -14.112  90.835  1.00  0.05           H  
ATOM   4444  N   ALA A 299      33.516 -12.577  87.519  1.00  0.08           N  
ATOM   4445  CA  ALA A 299      33.816 -11.563  86.488  1.00  0.08           C  
ATOM   4446  C   ALA A 299      32.529 -11.425  85.679  1.00  0.08           C  
ATOM   4447  O   ALA A 299      32.189 -10.310  85.287  1.00  0.08           O  
ATOM   4448  CB  ALA A 299      35.034 -11.939  85.686  1.00  0.08           C  
ATOM   4449  H01 ALA A 299      34.088 -10.594  86.906  1.00  0.08           H  
ATOM   4450  H02 ALA A 299      35.877 -12.098  86.359  1.00  0.08           H  
ATOM   4451  H03 ALA A 299      34.835 -12.856  85.131  1.00  0.08           H  
ATOM   4452  H04 ALA A 299      35.273 -11.136  84.989  1.00  0.08           H  
ATOM   4453  H07 ALA A 299      33.976 -13.476  87.500  1.00  0.08           H  
ATOM   4454  N   LEU A 300      31.801 -12.511  85.473  1.00  0.01           N  
ATOM   4455  CA  LEU A 300      30.547 -12.422  84.709  1.00  0.01           C  
ATOM   4456  C   LEU A 300      29.486 -11.612  85.455  1.00  0.01           C  
ATOM   4457  O   LEU A 300      28.642 -10.976  84.788  1.00  0.01           O  
ATOM   4458  CB  LEU A 300      30.095 -13.798  84.223  1.00  0.01           C  
ATOM   4459  CG  LEU A 300      30.805 -14.310  82.983  1.00  0.01           C  
ATOM   4460  CD1 LEU A 300      30.413 -15.731  82.610  1.00  0.01           C  
ATOM   4461  CD2 LEU A 300      30.448 -13.397  81.811  1.00  0.01           C  
ATOM   4462  H01 LEU A 300      30.728 -11.852  83.798  1.00  0.01           H  
ATOM   4463  H02 LEU A 300      29.045 -13.692  83.949  1.00  0.01           H  
ATOM   4464  H03 LEU A 300      30.263 -14.513  85.028  1.00  0.01           H  
ATOM   4465  H04 LEU A 300      31.873 -14.310  83.201  1.00  0.01           H  
ATOM   4466  H05 LEU A 300      32.106 -13.401  85.840  1.00  0.01           H  
ATOM   4467  H06 LEU A 300      29.484 -15.713  82.040  1.00  0.01           H  
ATOM   4468  H07 LEU A 300      31.201 -16.179  82.005  1.00  0.01           H  
ATOM   4469  H08 LEU A 300      30.271 -16.319  83.517  1.00  0.01           H  
ATOM   4470  H09 LEU A 300      29.599 -12.771  82.085  1.00  0.01           H  
ATOM   4471  H10 LEU A 300      31.302 -12.765  81.569  1.00  0.01           H  
ATOM   4472  H11 LEU A 300      30.187 -14.003  80.944  1.00  0.01           H  
ATOM   4473  N   ALA A 301      29.513 -11.617  86.769  1.00  0.09           N  
ATOM   4474  CA  ALA A 301      28.513 -10.862  87.552  1.00  0.09           C  
ATOM   4475  C   ALA A 301      28.649  -9.372  87.230  1.00  0.09           C  
ATOM   4476  O   ALA A 301      27.652  -8.683  86.990  1.00  0.09           O  
ATOM   4477  CB  ALA A 301      28.650 -11.125  89.045  1.00  0.09           C  
ATOM   4478  H01 ALA A 301      27.515 -11.200  87.272  1.00  0.09           H  
ATOM   4479  H02 ALA A 301      29.217 -10.316  89.505  1.00  0.09           H  
ATOM   4480  H03 ALA A 301      27.660 -11.177  89.498  1.00  0.09           H  
ATOM   4481  H04 ALA A 301      29.172 -12.069  89.202  1.00  0.09           H  
ATOM   4482  H12 ALA A 301      30.227 -12.144  87.250  1.00  0.09           H  
ATOM   4483  N   ASN A 303      29.889  -8.951  87.236  1.00  0.16           N  
ATOM   4484  CA  ASN A 303      30.347  -7.580  86.946  1.00  0.16           C  
ATOM   4485  C   ASN A 303      29.759  -7.084  85.625  1.00  0.16           C  
ATOM   4486  O   ASN A 303      29.269  -7.806  84.743  1.00  0.16           O  
ATOM   4487  CB  ASN A 303      31.872  -7.667  87.031  1.00  0.16           C  
ATOM   4488  CG  ASN A 303      32.561  -6.576  87.801  1.00  0.16           C  
ATOM   4489  ND2 ASN A 303      33.738  -6.900  88.358  1.00  0.16           N  
ATOM   4490  OD1 ASN A 303      32.053  -5.432  87.913  1.00  0.16           O  
ATOM   4491  H01 ASN A 303      30.001  -6.821  87.647  1.00  0.16           H  
ATOM   4492  H02 ASN A 303      32.225  -7.565  86.005  1.00  0.16           H  
ATOM   4493  H03 ASN A 303      32.125  -8.617  87.502  1.00  0.16           H  
ATOM   4494  H04 ASN A 303      34.251  -6.212  88.890  1.00  0.16           H  
ATOM   4495  H05 ASN A 303      30.601  -9.632  87.461  1.00  0.16           H  
ATOM   4496  H06 ASN A 303      34.111  -7.832  88.245  1.00  0.16           H  
ATOM   4497  N   LYS A 304      29.768  -5.775  85.424  1.00  0.20           N  
ATOM   4498  CA  LYS A 304      29.256  -5.077  84.234  1.00  0.20           C  
ATOM   4499  C   LYS A 304      30.297  -4.249  83.480  1.00  0.20           C  
ATOM   4500  O   LYS A 304      31.298  -3.805  84.066  1.00  0.20           O  
ATOM   4501  CB  LYS A 304      28.032  -4.214  84.556  1.00  0.20           C  
ATOM   4502  CG  LYS A 304      26.752  -5.026  84.315  1.00  0.20           C  
ATOM   4503  CD  LYS A 304      25.642  -4.163  83.745  1.00  0.20           C  
ATOM   4504  CE  LYS A 304      24.421  -4.989  83.364  1.00  0.20           C  
ATOM   4505  NZ  LYS A 304      23.229  -4.362  84.018  1.00  0.20           N  
ATOM   4506  H01 LYS A 304      28.962  -5.883  83.562  1.00  0.20           H  
ATOM   4507  H02 LYS A 304      28.029  -3.335  83.912  1.00  0.20           H  
ATOM   4508  H03 LYS A 304      28.073  -3.900  85.599  1.00  0.20           H  
ATOM   4509  H04 LYS A 304      26.416  -5.424  85.272  1.00  0.20           H  
ATOM   4510  H05 LYS A 304      26.970  -5.832  83.614  1.00  0.20           H  
ATOM   4511  H06 LYS A 304      26.018  -3.680  82.843  1.00  0.20           H  
ATOM   4512  H07 LYS A 304      30.163  -5.202  86.156  1.00  0.20           H  
ATOM   4513  H08 LYS A 304      25.350  -3.424  84.492  1.00  0.20           H  
ATOM   4514  H09 LYS A 304      24.539  -6.021  83.693  1.00  0.20           H  
ATOM   4515  H10 LYS A 304      24.295  -4.990  82.281  1.00  0.20           H  
ATOM   4516  H11 LYS A 304      22.441  -4.990  83.953  1.00  0.20           H  
ATOM   4517  H12 LYS A 304      23.435  -4.180  84.990  1.00  0.20           H  
ATOM   4518  H13 LYS A 304      23.006  -3.494  83.552  1.00  0.20           H  
ATOM   4519  N   HIS A 305      30.044  -4.108  82.185  1.00  0.20           N  
ATOM   4520  CA  HIS A 305      30.946  -3.355  81.293  1.00  0.20           C  
ATOM   4521  C   HIS A 305      30.493  -1.893  81.160  1.00  0.20           C  
ATOM   4522  O   HIS A 305      29.368  -1.595  80.728  1.00  0.20           O  
ATOM   4523  CB  HIS A 305      31.143  -3.917  79.861  1.00  0.20           C  
ATOM   4524  CG  HIS A 305      31.971  -2.995  78.996  1.00  0.20           C  
ATOM   4525  CD2 HIS A 305      31.561  -2.112  78.034  1.00  0.20           C  
ATOM   4526  ND1 HIS A 305      33.342  -2.893  79.089  1.00  0.20           N  
ATOM   4527  CE1 HIS A 305      33.747  -1.987  78.207  1.00  0.20           C  
ATOM   4528  NE2 HIS A 305      32.691  -1.505  77.563  1.00  0.20           N  
ATOM   4529  H01 HIS A 305      31.909  -3.452  81.794  1.00  0.20           H  
ATOM   4530  H02 HIS A 305      30.160  -4.014  79.401  1.00  0.20           H  
ATOM   4531  H03 HIS A 305      31.645  -4.882  79.928  1.00  0.20           H  
ATOM   4532  H04 HIS A 305      30.537  -1.929  77.708  1.00  0.20           H  
ATOM   4533  H05 HIS A 305      34.781  -1.687  78.039  1.00  0.20           H  
ATOM   4534  H06 HIS A 305      32.718  -0.801  76.839  1.00  0.20           H  
ATOM   4535  H14 HIS A 305      29.210  -4.528  81.799  1.00  0.20           H  
ATOM   4536  N   THR A 306      31.401  -1.060  81.467  1.00  0.33           N  
ATOM   4537  CA  THR A 306      31.246   0.402  81.429  1.00  0.33           C  
ATOM   4538  C   THR A 306      32.385   1.024  80.621  1.00  0.33           C  
ATOM   4539  O   THR A 306      33.401   0.354  80.339  1.00  0.33           O  
ATOM   4540  CB  THR A 306      31.269   0.916  82.933  1.00  0.33           C  
ATOM   4541  CG2 THR A 306      30.146   0.326  83.809  1.00  0.33           C  
ATOM   4542  OG1 THR A 306      32.585   0.559  83.493  1.00  0.33           O  
ATOM   4543  H01 THR A 306      30.310   0.688  80.949  1.00  0.33           H  
ATOM   4544  H02 THR A 306      31.099   1.993  82.931  1.00  0.33           H  
ATOM   4545  H03 THR A 306      29.246   0.199  83.208  1.00  0.33           H  
ATOM   4546  H04 THR A 306      30.460  -0.642  84.200  1.00  0.33           H  
ATOM   4547  H05 THR A 306      29.937   1.003  84.637  1.00  0.33           H  
ATOM   4548  H06 THR A 306      32.911  -0.235  83.064  1.00  0.33           H  
ATOM   4549  H07 THR A 306      32.295  -1.428  81.759  1.00  0.33           H  
ATOM   4550  N   ILE A 307      32.223   2.288  80.291  1.00  0.27           N  
ATOM   4551  CA  ILE A 307      33.212   3.072  79.549  1.00  0.27           C  
ATOM   4552  C   ILE A 307      33.704   4.261  80.392  1.00  0.27           C  
ATOM   4553  O   ILE A 307      33.116   4.552  81.445  1.00  0.27           O  
ATOM   4554  CB  ILE A 307      32.541   3.701  78.272  1.00  0.27           C  
ATOM   4555  CG1 ILE A 307      31.380   4.582  78.827  1.00  0.27           C  
ATOM   4556  CG2 ILE A 307      32.125   2.652  77.226  1.00  0.27           C  
ATOM   4557  CD1 ILE A 307      31.104   5.883  78.062  1.00  0.27           C  
ATOM   4558  H01 ILE A 307      34.034   2.403  79.293  1.00  0.27           H  
ATOM   4559  H02 ILE A 307      33.236   4.311  77.696  1.00  0.27           H  
ATOM   4560  H03 ILE A 307      31.692   4.887  79.826  1.00  0.27           H  
ATOM   4561  H04 ILE A 307      30.469   3.984  78.811  1.00  0.27           H  
ATOM   4562  H05 ILE A 307      31.241   3.002  76.693  1.00  0.27           H  
ATOM   4563  H06 ILE A 307      32.940   2.501  76.518  1.00  0.27           H  
ATOM   4564  H07 ILE A 307      31.365   2.744  80.566  1.00  0.27           H  
ATOM   4565  H08 ILE A 307      31.898   1.710  77.725  1.00  0.27           H  
ATOM   4566  H09 ILE A 307      30.247   6.390  78.506  1.00  0.27           H  
ATOM   4567  H10 ILE A 307      31.979   6.531  78.119  1.00  0.27           H  
ATOM   4568  H11 ILE A 307      30.889   5.653  77.019  1.00  0.27           H  
ATOM   4569  N   ASP A 308      34.719   4.948  79.912  1.00  0.46           N  
ATOM   4570  CA  ASP A 308      35.200   6.120  80.647  1.00  0.46           C  
ATOM   4571  C   ASP A 308      34.259   7.280  80.281  1.00  0.46           C  
ATOM   4572  O   ASP A 308      34.545   7.896  79.232  1.00  0.46           O  
ATOM   4573  CB  ASP A 308      36.631   6.540  80.326  1.00  0.46           C  
ATOM   4574  CG  ASP A 308      37.139   7.477  81.412  1.00  0.46           C  
ATOM   4575  OD1 ASP A 308      38.338   7.413  81.707  1.00  0.46           O  
ATOM   4576  OD2 ASP A 308      36.330   8.228  82.005  1.00  0.46           O  
ATOM   4577  H01 ASP A 308      35.203   5.864  81.707  1.00  0.46           H  
ATOM   4578  H02 ASP A 308      36.652   7.053  79.364  1.00  0.46           H  
ATOM   4579  H03 ASP A 308      37.268   5.657  80.280  1.00  0.46           H  
ATOM   4580  H12 ASP A 308      35.161   4.670  79.047  1.00  0.46           H  
ATOM   4581  N   GLN A 309      33.256   7.573  81.085  1.00  0.55           N  
ATOM   4582  CA  GLN A 309      32.352   8.701  80.771  1.00  0.55           C  
ATOM   4583  C   GLN A 309      33.106  10.006  80.517  1.00  0.55           C  
ATOM   4584  O   GLN A 309      32.634  10.803  79.697  1.00  0.55           O  
ATOM   4585  CB  GLN A 309      31.329   8.861  81.872  1.00  0.55           C  
ATOM   4586  CG  GLN A 309      30.415   7.661  82.032  1.00  0.55           C  
ATOM   4587  CD  GLN A 309      29.369   7.698  80.925  1.00  0.55           C  
ATOM   4588  NE2 GLN A 309      28.795   6.506  80.719  1.00  0.55           N  
ATOM   4589  OE1 GLN A 309      29.111   8.733  80.305  1.00  0.55           O  
ATOM   4590  H01 GLN A 309      31.838   8.464  79.840  1.00  0.55           H  
ATOM   4591  H02 GLN A 309      30.699   9.708  81.601  1.00  0.55           H  
ATOM   4592  H03 GLN A 309      31.856   9.021  82.812  1.00  0.55           H  
ATOM   4593  H04 GLN A 309      33.104   7.025  81.919  1.00  0.55           H  
ATOM   4594  H05 GLN A 309      29.928   7.691  83.007  1.00  0.55           H  
ATOM   4595  H06 GLN A 309      30.997   6.742  81.958  1.00  0.55           H  
ATOM   4596  H07 GLN A 309      28.085   6.403  80.008  1.00  0.55           H  
ATOM   4597  H08 GLN A 309      29.072   5.709  81.275  1.00  0.55           H  
ATOM   4598  N   ARG A 310      34.214  10.249  81.190  1.00  0.66           N  
ATOM   4599  CA  ARG A 310      35.073  11.431  81.024  1.00  0.66           C  
ATOM   4600  C   ARG A 310      35.661  11.568  79.611  1.00  0.66           C  
ATOM   4601  O   ARG A 310      35.916  12.669  79.057  1.00  0.66           O  
ATOM   4602  CB  ARG A 310      36.155  11.395  82.108  1.00  0.66           C  
ATOM   4603  CG  ARG A 310      37.155  12.533  82.142  1.00  0.66           C  
ATOM   4604  CD  ARG A 310      36.646  13.855  82.544  1.00  0.66           C  
ATOM   4605  NE  ARG A 310      36.516  14.897  81.571  1.00  0.66           N  
ATOM   4606  CZ  ARG A 310      37.327  15.488  80.712  1.00  0.66           C  
ATOM   4607  NH1 ARG A 310      38.604  15.144  80.555  1.00  0.66           N  
ATOM   4608  NH2 ARG A 310      36.893  16.508  79.960  1.00  0.66           N  
ATOM   4609  H01 ARG A 310      34.461  12.325  81.144  1.00  0.66           H  
ATOM   4610  H02 ARG A 310      36.750  10.512  81.874  1.00  0.66           H  
ATOM   4611  H03 ARG A 310      35.649  11.376  83.073  1.00  0.66           H  
ATOM   4612  H04 ARG A 310      37.480  12.656  81.109  1.00  0.66           H  
ATOM   4613  H05 ARG A 310      37.945  12.257  82.840  1.00  0.66           H  
ATOM   4614  H06 ARG A 310      37.422  14.230  83.211  1.00  0.66           H  
ATOM   4615  H07 ARG A 310      35.655  13.696  82.970  1.00  0.66           H  
ATOM   4616  H08 ARG A 310      35.578  15.270  81.532  1.00  0.66           H  
ATOM   4617  H09 ARG A 310      34.496   9.565  81.878  1.00  0.66           H  
ATOM   4618  H10 ARG A 310      39.182  15.638  79.890  1.00  0.66           H  
ATOM   4619  H11 ARG A 310      38.994  14.389  81.100  1.00  0.66           H  
ATOM   4620  H12 ARG A 310      35.937  16.823  80.040  1.00  0.66           H  
ATOM   4621  H13 ARG A 310      37.522  16.962  79.313  1.00  0.66           H  
ATOM   4622  N   MET A 311      35.903  10.422  78.967  1.00  0.47           N  
ATOM   4623  CA  MET A 311      36.431  10.309  77.600  1.00  0.47           C  
ATOM   4624  C   MET A 311      35.346  10.787  76.632  1.00  0.47           C  
ATOM   4625  O   MET A 311      35.611  11.432  75.603  1.00  0.47           O  
ATOM   4626  CB  MET A 311      36.885   8.900  77.301  1.00  0.47           C  
ATOM   4627  CG  MET A 311      38.357   8.685  77.506  1.00  0.47           C  
ATOM   4628  SD  MET A 311      38.803   7.019  76.889  1.00  0.47           S  
ATOM   4629  CE  MET A 311      38.354   7.197  75.148  1.00  0.47           C  
ATOM   4630  H01 MET A 311      37.315  10.936  77.485  1.00  0.47           H  
ATOM   4631  H02 MET A 311      36.680   8.716  76.246  1.00  0.47           H  
ATOM   4632  H03 MET A 311      36.342   8.217  77.954  1.00  0.47           H  
ATOM   4633  H04 MET A 311      38.598   8.763  78.566  1.00  0.47           H  
ATOM   4634  H05 MET A 311      38.918   9.442  76.958  1.00  0.47           H  
ATOM   4635  H06 MET A 311      37.520   7.893  75.058  1.00  0.47           H  
ATOM   4636  H07 MET A 311      39.208   7.579  74.589  1.00  0.47           H  
ATOM   4637  H08 MET A 311      38.061   6.227  74.747  1.00  0.47           H  
ATOM   4638  H14 MET A 311      35.707   9.563  79.460  1.00  0.47           H  
ATOM   4639  N   TYR A 312      34.116  10.502  77.007  1.00  0.56           N  
ATOM   4640  CA  TYR A 312      32.935  10.886  76.220  1.00  0.56           C  
ATOM   4641  C   TYR A 312      32.749  12.407  76.237  1.00  0.56           C  
ATOM   4642  O   TYR A 312      32.378  13.102  75.262  1.00  0.56           O  
ATOM   4643  CB  TYR A 312      31.721  10.021  76.633  1.00  0.56           C  
ATOM   4644  CG  TYR A 312      30.506  10.394  75.815  1.00  0.56           C  
ATOM   4645  CD1 TYR A 312      29.409  11.077  76.331  1.00  0.56           C  
ATOM   4646  CD2 TYR A 312      30.467  10.107  74.454  1.00  0.56           C  
ATOM   4647  CE1 TYR A 312      28.313  11.417  75.544  1.00  0.56           C  
ATOM   4648  CE2 TYR A 312      29.402  10.449  73.631  1.00  0.56           C  
ATOM   4649  CZ  TYR A 312      28.317  11.103  74.190  1.00  0.56           C  
ATOM   4650  OH  TYR A 312      27.282  11.429  73.356  1.00  0.56           O  
ATOM   4651  H01 TYR A 312      33.069  10.662  75.162  1.00  0.56           H  
ATOM   4652  H02 TYR A 312      31.505  10.196  77.687  1.00  0.56           H  
ATOM   4653  H03 TYR A 312      31.956   8.969  76.469  1.00  0.56           H  
ATOM   4654  H04 TYR A 312      29.408  11.354  77.385  1.00  0.56           H  
ATOM   4655  H05 TYR A 312      31.316   9.587  74.011  1.00  0.56           H  
ATOM   4656  H06 TYR A 312      27.457  11.926  75.986  1.00  0.56           H  
ATOM   4657  H07 TYR A 312      29.420  10.208  72.568  1.00  0.56           H  
ATOM   4658  H08 TYR A 312      26.983  10.642  72.894  1.00  0.56           H  
ATOM   4659  H09 TYR A 312      33.978   9.998  77.872  1.00  0.56           H  
ATOM   4660  N   ALA A 313      33.043  13.015  77.368  1.00  0.73           N  
ATOM   4661  CA  ALA A 313      32.970  14.462  77.619  1.00  0.73           C  
ATOM   4662  C   ALA A 313      34.038  15.128  76.748  1.00  0.73           C  
ATOM   4663  O   ALA A 313      33.815  16.053  75.959  1.00  0.73           O  
ATOM   4664  CB  ALA A 313      33.226  14.768  79.096  1.00  0.73           C  
ATOM   4665  H01 ALA A 313      31.978  14.841  77.374  1.00  0.73           H  
ATOM   4666  H02 ALA A 313      33.982  15.549  79.179  1.00  0.73           H  
ATOM   4667  H03 ALA A 313      32.301  15.108  79.563  1.00  0.73           H  
ATOM   4668  H04 ALA A 313      33.578  13.867  79.599  1.00  0.73           H  
ATOM   4669  H09 ALA A 313      33.347  12.432  78.135  1.00  0.73           H  
ATOM   4670  N   LEU A 314      35.240  14.590  76.932  1.00  0.65           N  
ATOM   4671  CA  LEU A 314      36.399  15.046  76.158  1.00  0.65           C  
ATOM   4672  C   LEU A 314      35.969  15.151  74.687  1.00  0.65           C  
ATOM   4673  O   LEU A 314      36.201  16.175  74.021  1.00  0.65           O  
ATOM   4674  CB  LEU A 314      37.580  14.119  76.437  1.00  0.65           C  
ATOM   4675  CG  LEU A 314      38.839  14.609  75.716  1.00  0.65           C  
ATOM   4676  CD1 LEU A 314      39.199  15.956  76.318  1.00  0.65           C  
ATOM   4677  CD2 LEU A 314      39.982  13.618  75.858  1.00  0.65           C  
ATOM   4678  H01 LEU A 314      36.746  16.038  76.447  1.00  0.65           H  
ATOM   4679  H02 LEU A 314      37.335  13.122  76.072  1.00  0.65           H  
ATOM   4680  H03 LEU A 314      37.769  14.093  77.510  1.00  0.65           H  
ATOM   4681  H04 LEU A 314      38.653  14.704  74.646  1.00  0.65           H  
ATOM   4682  H05 LEU A 314      35.357  13.856  77.616  1.00  0.65           H  
ATOM   4683  H06 LEU A 314      40.100  16.338  75.839  1.00  0.65           H  
ATOM   4684  H07 LEU A 314      38.379  16.656  76.159  1.00  0.65           H  
ATOM   4685  H08 LEU A 314      39.378  15.841  77.387  1.00  0.65           H  
ATOM   4686  H09 LEU A 314      40.837  14.114  76.317  1.00  0.65           H  
ATOM   4687  H10 LEU A 314      39.665  12.785  76.486  1.00  0.65           H  
ATOM   4688  H11 LEU A 314      40.265  13.245  74.874  1.00  0.65           H  
ATOM   4689  N   SER A 315      35.322  14.087  74.236  1.00  0.59           N  
ATOM   4690  CA  SER A 315      34.789  13.965  72.861  1.00  0.59           C  
ATOM   4691  C   SER A 315      34.080  15.258  72.439  1.00  0.59           C  
ATOM   4692  O   SER A 315      34.320  15.935  71.422  1.00  0.59           O  
ATOM   4693  CB  SER A 315      33.909  12.742  72.857  1.00  0.59           C  
ATOM   4694  OG  SER A 315      32.559  12.950  72.494  1.00  0.59           O  
ATOM   4695  H01 SER A 315      35.574  13.835  72.116  1.00  0.59           H  
ATOM   4696  H02 SER A 315      33.885  12.395  73.890  1.00  0.59           H  
ATOM   4697  H03 SER A 315      34.337  12.025  72.156  1.00  0.59           H  
ATOM   4698  H04 SER A 315      32.209  12.152  72.092  1.00  0.59           H  
ATOM   4699  H12 SER A 315      35.184  13.312  74.869  1.00  0.59           H  
ATOM   4700  N   LYS A 316      33.143  15.636  73.309  1.00  0.63           N  
ATOM   4701  CA  LYS A 316      32.290  16.813  73.219  1.00  0.63           C  
ATOM   4702  C   LYS A 316      33.110  18.097  73.304  1.00  0.63           C  
ATOM   4703  O   LYS A 316      32.771  19.025  72.540  1.00  0.63           O  
ATOM   4704  CB  LYS A 316      31.133  16.803  74.203  1.00  0.63           C  
ATOM   4705  CG  LYS A 316      29.983  15.827  73.916  1.00  0.63           C  
ATOM   4706  CD  LYS A 316      29.144  15.631  75.164  1.00  0.63           C  
ATOM   4707  CE  LYS A 316      27.918  14.765  74.989  1.00  0.63           C  
ATOM   4708  NZ  LYS A 316      27.013  14.866  76.184  1.00  0.63           N  
ATOM   4709  H01 LYS A 316      31.825  16.779  72.234  1.00  0.63           H  
ATOM   4710  H02 LYS A 316      30.688  17.795  74.127  1.00  0.63           H  
ATOM   4711  H03 LYS A 316      31.537  16.556  75.185  1.00  0.63           H  
ATOM   4712  H04 LYS A 316      30.398  14.867  73.610  1.00  0.63           H  
ATOM   4713  H05 LYS A 316      33.011  15.043  74.116  1.00  0.63           H  
ATOM   4714  H06 LYS A 316      29.357  16.230  73.119  1.00  0.63           H  
ATOM   4715  H07 LYS A 316      28.777  16.620  75.438  1.00  0.63           H  
ATOM   4716  H08 LYS A 316      29.775  15.173  75.926  1.00  0.63           H  
ATOM   4717  H09 LYS A 316      28.238  13.728  74.882  1.00  0.63           H  
ATOM   4718  H10 LYS A 316      27.375  15.090  74.101  1.00  0.63           H  
ATOM   4719  H11 LYS A 316      26.116  14.458  75.962  1.00  0.63           H  
ATOM   4720  H12 LYS A 316      27.424  14.370  76.962  1.00  0.63           H  
ATOM   4721  H13 LYS A 316      26.889  15.837  76.432  1.00  0.63           H  
ATOM   4722  N   GLU A 317      34.152  18.196  74.096  1.00  0.58           N  
ATOM   4723  CA  GLU A 317      34.935  19.433  74.180  1.00  0.58           C  
ATOM   4724  C   GLU A 317      35.913  19.749  73.058  1.00  0.58           C  
ATOM   4725  O   GLU A 317      36.195  20.922  72.718  1.00  0.58           O  
ATOM   4726  CB  GLU A 317      35.725  19.489  75.503  1.00  0.58           C  
ATOM   4727  CG  GLU A 317      34.964  19.543  76.824  1.00  0.58           C  
ATOM   4728  CD  GLU A 317      35.679  19.034  78.051  1.00  0.58           C  
ATOM   4729  OE1 GLU A 317      36.903  18.970  78.146  1.00  0.58           O  
ATOM   4730  OE2 GLU A 317      34.866  18.661  78.948  1.00  0.58           O  
ATOM   4731  H01 GLU A 317      34.153  20.188  74.100  1.00  0.58           H  
ATOM   4732  H02 GLU A 317      36.235  20.452  75.459  1.00  0.58           H  
ATOM   4733  H03 GLU A 317      36.357  18.601  75.535  1.00  0.58           H  
ATOM   4734  H04 GLU A 317      34.119  18.867  76.690  1.00  0.58           H  
ATOM   4735  H05 GLU A 317      34.697  20.584  77.007  1.00  0.58           H  
ATOM   4736  H14 GLU A 317      34.420  17.402  74.660  1.00  0.58           H  
ATOM   4737  N   LEU A 318      36.488  18.702  72.487  1.00  0.52           N  
ATOM   4738  CA  LEU A 318      37.476  18.813  71.410  1.00  0.52           C  
ATOM   4739  C   LEU A 318      36.822  18.952  70.044  1.00  0.52           C  
ATOM   4740  O   LEU A 318      37.507  19.320  69.086  1.00  0.52           O  
ATOM   4741  CB  LEU A 318      38.396  17.601  71.537  1.00  0.52           C  
ATOM   4742  CG  LEU A 318      39.093  17.233  72.827  1.00  0.52           C  
ATOM   4743  CD1 LEU A 318      39.969  16.008  72.564  1.00  0.52           C  
ATOM   4744  CD2 LEU A 318      39.977  18.381  73.329  1.00  0.52           C  
ATOM   4745  H01 LEU A 318      38.064  19.726  71.504  1.00  0.52           H  
ATOM   4746  H02 LEU A 318      39.237  17.897  70.910  1.00  0.52           H  
ATOM   4747  H03 LEU A 318      37.794  16.735  71.262  1.00  0.52           H  
ATOM   4748  H04 LEU A 318      38.342  17.025  73.589  1.00  0.52           H  
ATOM   4749  H05 LEU A 318      40.915  16.118  73.093  1.00  0.52           H  
ATOM   4750  H06 LEU A 318      36.233  17.780  72.810  1.00  0.52           H  
ATOM   4751  H07 LEU A 318      39.458  15.112  72.917  1.00  0.52           H  
ATOM   4752  H08 LEU A 318      40.160  15.920  71.494  1.00  0.52           H  
ATOM   4753  H09 LEU A 318      40.894  18.416  72.741  1.00  0.52           H  
ATOM   4754  H10 LEU A 318      39.442  19.325  73.224  1.00  0.52           H  
ATOM   4755  H11 LEU A 318      40.225  18.218  74.378  1.00  0.52           H  
ATOM   4756  N   SER A 319      35.555  18.703  69.949  1.00  0.54           N  
ATOM   4757  CA  SER A 319      34.706  18.731  68.774  1.00  0.54           C  
ATOM   4758  C   SER A 319      34.089  20.071  68.400  1.00  0.54           C  
ATOM   4759  O   SER A 319      33.198  20.175  67.539  1.00  0.54           O  
ATOM   4760  CB  SER A 319      33.563  17.748  69.050  1.00  0.54           C  
ATOM   4761  OG  SER A 319      32.838  17.533  67.862  1.00  0.54           O  
ATOM   4762  H01 SER A 319      35.348  18.482  67.929  1.00  0.54           H  
ATOM   4763  H02 SER A 319      32.902  18.161  69.812  1.00  0.54           H  
ATOM   4764  H03 SER A 319      33.973  16.802  69.404  1.00  0.54           H  
ATOM   4765  H04 SER A 319      32.588  16.608  67.802  1.00  0.54           H  
ATOM   4766  H12 SER A 319      35.094  18.455  70.813  1.00  0.54           H  
ATOM   4767  N   ILE A 320      34.542  21.103  69.048  1.00  0.59           N  
ATOM   4768  CA  ILE A 320      34.130  22.499  68.871  1.00  0.59           C  
ATOM   4769  C   ILE A 320      34.548  23.154  67.569  1.00  0.59           C  
ATOM   4770  O   ILE A 320      35.709  22.925  67.176  1.00  0.59           O  
ATOM   4771  CB  ILE A 320      34.709  23.218  70.145  1.00  0.59           C  
ATOM   4772  CG1 ILE A 320      33.476  23.482  71.048  1.00  0.59           C  
ATOM   4773  CG2 ILE A 320      35.667  24.408  69.934  1.00  0.59           C  
ATOM   4774  CD1 ILE A 320      33.949  23.865  72.486  1.00  0.59           C  
ATOM   4775  OXT ILE A 320      33.714  23.862  66.970  1.00  0.59           O  
ATOM   4776  H01 ILE A 320      33.046  22.573  68.787  1.00  0.59           H  
ATOM   4777  H02 ILE A 320      35.435  22.568  70.633  1.00  0.59           H  
ATOM   4778  H03 ILE A 320      32.865  22.580  71.097  1.00  0.59           H  
ATOM   4779  H04 ILE A 320      32.888  24.299  70.630  1.00  0.59           H  
ATOM   4780  H05 ILE A 320      35.251  20.925  69.745  1.00  0.59           H  
ATOM   4781  H06 ILE A 320      36.598  24.051  69.493  1.00  0.59           H  
ATOM   4782  H07 ILE A 320      35.204  25.134  69.265  1.00  0.59           H  
ATOM   4783  H08 ILE A 320      35.878  24.880  70.894  1.00  0.59           H  
ATOM   4784  H09 ILE A 320      34.814  24.525  72.420  1.00  0.59           H  
ATOM   4785  H10 ILE A 320      33.142  24.376  73.011  1.00  0.59           H  
ATOM   4786  H11 ILE A 320      34.223  22.962  73.032  1.00  0.59           H  
TER    4787      ILE A 320
ATOM   4788  P   F6P A 323      27.541 -11.834  63.041  1.00  0.91           P  
ATOM   4789  OP1 F6P A 323      29.008 -11.993  62.936  1.00  0.91           O  
ATOM   4790  OP2 F6P A 323      26.893 -13.100  63.414  1.00  0.91           O  
ATOM   4791  O3P F6P A 323      26.918 -11.235  61.842  1.00  0.91           O  
ATOM   4792  C1  F6P A 323      31.688  -9.239  66.993  1.00  0.91           C  
ATOM   4793  O1  F6P A 323      31.246  -9.747  68.239  1.00  0.91           O  
ATOM   4794  C2  F6P A 323      30.515  -8.640  66.184  1.00  0.91           C  
ATOM   4795  O2  F6P A 323      31.130  -8.116  64.983  1.00  0.91           O  
ATOM   4796  C3  F6P A 323      29.578  -7.583  66.809  1.00  0.91           C  
ATOM   4797  O3  F6P A 323      30.027  -6.229  66.889  1.00  0.91           O  
ATOM   4798  C4  F6P A 323      28.398  -7.617  65.832  1.00  0.91           C  
ATOM   4799  O4  F6P A 323      27.154  -7.129  66.335  1.00  0.91           O  
ATOM   4800  C5  F6P A 323      28.298  -9.131  65.586  1.00  0.91           C  
ATOM   4801  O5  F6P A 323      29.616  -9.735  65.810  1.00  0.91           O  
ATOM   4802  C6  F6P A 323      27.798  -9.473  64.182  1.00  0.91           C  
ATOM   4803  O6  F6P A 323      27.311 -10.820  64.278  1.00  0.91           O  
ATOM   4804  H01 F6P A 323      32.118 -10.060  66.419  1.00  0.91           H  
ATOM   4805  H02 F6P A 323      32.432  -8.462  67.169  1.00  0.91           H  
ATOM   4806  H03 F6P A 323      31.276  -9.050  68.898  1.00  0.91           H  
ATOM   4807  H04 F6P A 323      31.167  -7.158  65.034  1.00  0.91           H  
ATOM   4808  H05 F6P A 323      29.418  -7.839  67.856  1.00  0.91           H  
ATOM   4809  H06 F6P A 323      30.137  -5.982  67.810  1.00  0.91           H  
ATOM   4810  H07 F6P A 323      28.571  -6.972  64.970  1.00  0.91           H  
ATOM   4811  H08 F6P A 323      26.915  -6.323  65.871  1.00  0.91           H  
ATOM   4812  H09 F6P A 323      27.564  -9.534  66.284  1.00  0.91           H  
ATOM   4813  H10 F6P A 323      28.584  -9.375  63.433  1.00  0.91           H  
ATOM   4814  H11 F6P A 323      26.997  -8.796  63.884  1.00  0.91           H  
ATOM   4815  H12 F6P A 323      29.307 -11.656  62.088  1.00  0.91           H  
ATOM   4816  PA  ADP A 324      27.751 -17.501  71.985  1.00  0.91           P  
ATOM   4817  PB  ADP A 324      28.949 -14.953  71.743  1.00  0.91           P  
ATOM   4818  C5' ADP A 324      29.532 -19.415  72.024  1.00  0.91           C  
ATOM   4819  O5' ADP A 324      28.395 -18.764  72.660  1.00  0.91           O  
ATOM   4820  C4' ADP A 324      29.139 -20.873  72.327  1.00  0.91           C  
ATOM   4821  O4' ADP A 324      29.434 -20.931  73.784  1.00  0.91           O  
ATOM   4822  C3' ADP A 324      27.649 -21.209  72.370  1.00  0.91           C  
ATOM   4823  O3' ADP A 324      26.964 -21.412  71.149  1.00  0.91           O  
ATOM   4824  C2' ADP A 324      27.678 -22.450  73.256  1.00  0.91           C  
ATOM   4825  O2' ADP A 324      28.197 -23.718  72.871  1.00  0.91           O  
ATOM   4826  C1' ADP A 324      28.604 -21.883  74.394  1.00  0.91           C  
ATOM   4827  N1  ADP A 324      26.506 -23.462  78.640  1.00  0.91           N  
ATOM   4828  O1A ADP A 324      26.780 -16.812  72.905  1.00  0.91           O  
ATOM   4829  O1B ADP A 324      28.195 -14.529  72.963  1.00  0.91           O  
ATOM   4830  C2  ADP A 324      27.411 -23.977  77.747  1.00  0.91           C  
ATOM   4831  O2A ADP A 324      27.056 -17.657  70.682  1.00  0.91           O  
ATOM   4832  O2B ADP A 324      28.184 -14.733  70.499  1.00  0.91           O  
ATOM   4833  N3  ADP A 324      27.904 -23.462  76.654  1.00  0.91           N  
ATOM   4834  O3A ADP A 324      29.093 -16.579  71.792  1.00  0.91           O  
ATOM   4835  O3B ADP A 324      30.348 -14.461  71.861  1.00  0.91           O  
ATOM   4836  C4  ADP A 324      27.380 -22.236  76.473  1.00  0.91           C  
ATOM   4837  C5  ADP A 324      26.467 -21.550  77.228  1.00  0.91           C  
ATOM   4838  C6  ADP A 324      26.013 -22.212  78.382  1.00  0.91           C  
ATOM   4839  N6  ADP A 324      25.143 -21.660  79.226  1.00  0.91           N  
ATOM   4840  N7  ADP A 324      26.203 -20.317  76.661  1.00  0.91           N  
ATOM   4841  C8  ADP A 324      26.950 -20.261  75.553  1.00  0.91           C  
ATOM   4842  N9  ADP A 324      27.699 -21.388  75.427  1.00  0.91           N  
ATOM   4843  H01 ADP A 324      29.579 -19.213  70.954  1.00  0.91           H  
ATOM   4844  H02 ADP A 324      29.619 -21.506  71.581  1.00  0.91           H  
ATOM   4845  H03 ADP A 324      27.063 -20.362  72.727  1.00  0.91           H  
ATOM   4846  H04 ADP A 324      26.718 -22.337  71.069  1.00  0.91           H  
ATOM   4847  H05 ADP A 324      26.644 -22.764  73.398  1.00  0.91           H  
ATOM   4848  H06 ADP A 324      28.280 -23.754  71.915  1.00  0.91           H  
ATOM   4849  H07 ADP A 324      29.271 -22.594  74.882  1.00  0.91           H  
ATOM   4850  H08 ADP A 324      28.119 -13.572  72.977  1.00  0.91           H  
ATOM   4851  H09 ADP A 324      27.776 -24.975  77.989  1.00  0.91           H  
ATOM   4852  H10 ADP A 324      24.846 -22.166  80.048  1.00  0.91           H  
ATOM   4853  H11 ADP A 324      24.780 -20.735  79.044  1.00  0.91           H  
ATOM   4854  H12 ADP A 324      30.517 -19.103  72.370  1.00  0.91           H  
ATOM   4855  H13 ADP A 324      26.957 -19.428  74.850  1.00  0.91           H  
ATOM   4856  P   PGA A 325      38.521  18.519  63.297  1.00  0.00           P  
ATOM   4857  OP1 PGA A 325      38.037  20.021  62.980  1.00  0.00           O  
ATOM   4858  OP2 PGA A 325      38.857  18.381  64.736  1.00  0.00           O  
ATOM   4859  O3P PGA A 325      37.377  17.615  62.930  1.00  0.00           O  
ATOM   4860  O4P PGA A 325      39.712  18.252  62.404  1.00  0.00           O  
ATOM   4861  C1  PGA A 325      37.709  21.681  61.354  1.00  0.00           C  
ATOM   4862  O1  PGA A 325      38.268  22.457  62.327  1.00  0.00           O  
ATOM   4863  C2  PGA A 325      37.447  20.192  61.695  1.00  0.00           C  
ATOM   4864  O2  PGA A 325      37.416  22.189  60.142  1.00  0.00           O  
ATOM   4865  PA  ADP A 326      36.976  20.154  62.451  1.00  0.00           P  
ATOM   4866  PB  ADP A 326      39.006  18.056  63.048  1.00  0.00           P  
ATOM   4867  C5' ADP A 326      36.128  19.501  59.917  1.00  0.00           C  
ATOM   4868  O5' ADP A 326      36.571  20.417  60.953  1.00  0.00           O  
ATOM   4869  C4' ADP A 326      36.795  19.933  58.624  1.00  0.00           C  
ATOM   4870  O4' ADP A 326      36.558  21.370  58.439  1.00  0.00           O  
ATOM   4871  C3' ADP A 326      38.317  19.753  58.537  1.00  0.00           C  
ATOM   4872  O3' ADP A 326      38.820  19.642  57.230  1.00  0.00           O  
ATOM   4873  C2' ADP A 326      38.800  21.112  59.093  1.00  0.00           C  
ATOM   4874  O2' ADP A 326      40.168  21.341  58.836  1.00  0.00           O  
ATOM   4875  C1' ADP A 326      37.815  22.052  58.377  1.00  0.00           C  
ATOM   4876  N1  ADP A 326      38.145  27.242  58.058  1.00  0.00           N  
ATOM   4877  O1A ADP A 326      37.164  21.336  63.322  1.00  0.00           O  
ATOM   4878  O1B ADP A 326      40.278  17.739  62.370  1.00  0.00           O  
ATOM   4879  C2  ADP A 326      38.397  26.252  57.132  1.00  0.00           C  
ATOM   4880  O2A ADP A 326      35.896  19.333  63.082  1.00  0.00           O  
ATOM   4881  O2B ADP A 326      37.996  16.982  63.067  1.00  0.00           O  
ATOM   4882  N3  ADP A 326      38.302  24.959  57.254  1.00  0.00           N  
ATOM   4883  O3A ADP A 326      38.341  19.321  62.289  1.00  0.00           O  
ATOM   4884  O3B ADP A 326      39.276  18.657  64.377  1.00  0.00           O  
ATOM   4885  C4  ADP A 326      37.881  24.626  58.504  1.00  0.00           C  
ATOM   4886  C5  ADP A 326      37.582  25.505  59.529  1.00  0.00           C  
ATOM   4887  C6  ADP A 326      37.721  26.896  59.295  1.00  0.00           C  
ATOM   4888  N6  ADP A 326      37.460  27.813  60.226  1.00  0.00           N  
ATOM   4889  N7  ADP A 326      37.182  24.843  60.662  1.00  0.00           N  
ATOM   4890  C8  ADP A 326      37.249  23.575  60.308  1.00  0.00           C  
ATOM   4891  N9  ADP A 326      37.658  23.365  59.016  1.00  0.00           N  
ATOM   4892  H01 ADP A 326      36.422  18.482  60.168  1.00  0.00           H  
ATOM   4893  H02 ADP A 326      36.354  19.282  57.869  1.00  0.00           H  
ATOM   4894  H03 ADP A 326      38.635  18.843  59.047  1.00  0.00           H  
ATOM   4895  H04 ADP A 326      38.811  20.505  56.809  1.00  0.00           H  
ATOM   4896  H05 ADP A 326      38.782  21.226  60.177  1.00  0.00           H  
ATOM   4897  H06 ADP A 326      40.439  22.163  59.252  1.00  0.00           H  
ATOM   4898  H07 ADP A 326      38.724  26.604  56.153  1.00  0.00           H  
ATOM   4899  H08 ADP A 326      35.701  19.678  63.956  1.00  0.00           H  
ATOM   4900  H09 ADP A 326      37.575  28.794  60.015  1.00  0.00           H  
ATOM   4901  H10 ADP A 326      37.147  27.527  61.143  1.00  0.00           H  
ATOM   4902  H14 ADP A 326      35.043  19.522  59.819  1.00  0.00           H  
TER    4903      ADP A 326
ATOM   4904  N   MET B   1      44.324  31.829  84.158  1.00  0.18           N  
ATOM   4905  CA  MET B   1      45.080  32.564  83.129  1.00  0.18           C  
ATOM   4906  C   MET B   1      44.161  32.774  81.926  1.00  0.18           C  
ATOM   4907  O   MET B   1      43.079  32.152  81.853  1.00  0.18           O  
ATOM   4908  CB  MET B   1      46.399  31.918  82.766  1.00  0.18           C  
ATOM   4909  CG  MET B   1      46.437  30.435  82.959  1.00  0.18           C  
ATOM   4910  SD  MET B   1      48.117  29.806  82.791  1.00  0.18           S  
ATOM   4911  CE  MET B   1      49.228  30.958  83.549  1.00  0.18           C  
ATOM   4912  H01 MET B   1      44.224  32.407  84.980  1.00  0.18           H  
ATOM   4913  H02 MET B   1      45.378  33.532  83.532  1.00  0.18           H  
ATOM   4914  H03 MET B   1      47.145  32.337  83.440  1.00  0.18           H  
ATOM   4915  H04 MET B   1      46.606  32.131  81.717  1.00  0.18           H  
ATOM   4916  H05 MET B   1      45.814  29.969  82.196  1.00  0.18           H  
ATOM   4917  H06 MET B   1      46.063  30.194  83.954  1.00  0.18           H  
ATOM   4918  H07 MET B   1      50.124  31.055  82.936  1.00  0.18           H  
ATOM   4919  H08 MET B   1      48.741  31.929  83.636  1.00  0.18           H  
ATOM   4920  H09 MET B   1      49.504  30.599  84.541  1.00  0.18           H  
ATOM   4921  H11 MET B   1      44.819  30.982  84.400  1.00  0.18           H  
ATOM   4922  N   LYS B   2      44.626  33.644  81.037  1.00  0.43           N  
ATOM   4923  CA  LYS B   2      43.794  33.924  79.839  1.00  0.43           C  
ATOM   4924  C   LYS B   2      44.564  33.621  78.558  1.00  0.43           C  
ATOM   4925  O   LYS B   2      43.947  33.495  77.473  1.00  0.43           O  
ATOM   4926  CB  LYS B   2      43.149  35.298  79.902  1.00  0.43           C  
ATOM   4927  CG  LYS B   2      43.934  36.556  80.290  1.00  0.43           C  
ATOM   4928  CD  LYS B   2      43.028  37.571  81.054  1.00  0.43           C  
ATOM   4929  H01 LYS B   2      42.946  33.239  79.828  1.00  0.43           H  
ATOM   4930  H02 LYS B   2      42.469  35.188  80.747  1.00  0.43           H  
ATOM   4931  H03 LYS B   2      42.741  35.488  78.909  1.00  0.43           H  
ATOM   4932  H04 LYS B   2      44.295  37.033  79.379  1.00  0.43           H  
ATOM   4933  H05 LYS B   2      44.769  36.272  80.930  1.00  0.43           H  
ATOM   4934  H06 LYS B   2      42.066  37.107  81.271  1.00  0.43           H  
ATOM   4935  H07 LYS B   2      43.511  37.859  81.988  1.00  0.43           H  
ATOM   4936  H08 LYS B   2      42.873  38.456  80.437  1.00  0.43           H  
ATOM   4937  H10 LYS B   2      45.517  34.101  81.171  1.00  0.43           H  
ATOM   4938  N   ARG B   3      45.878  33.478  78.728  1.00  0.44           N  
ATOM   4939  CA  ARG B   3      46.677  33.178  77.516  1.00  0.44           C
[truncated: 1,188,363 more chars]
