# Supplementary material for: Mapping allosteric communications within individual proteins
Source: Nat Commun. 2020 Jul 31;11:3862. doi: 10.1038/s41467-020-17618-2 (PMC7395124; doi:10.1038/s41467-020-17618-2)
Supplement: Supplementary file 7 — Supplementary Data 4 [file 41467_2020_17618_MOESM7_ESM.zip › comparison-to-Amors/4pfk/4pfk-qs.txt]

135	B	12.68584491	PHE135 B	7606.85	0.453125
285	D	15.51957892	GLY285 D	10440	0.140625
215	C	12.56807778	HIS215 C	3561.705882	0.78125
171	C	2.192201633	ARG171 C	740.625	0.59375
313	C	21.55072166	ALA313 C	9211.3	0.7265625
110	A	6.424967393	LYS110 A	9557.2	0.078125
122	A	9.616311403	VAL122 A	8919.9375	0.171875
79	B	7.138695119	GLU79 B	6410.333333	0.4375
91	D	16.77500182	LYS91 D	9923.318182	0.34375
3	D	19.35077717	ARG3 D	10301.16667	0.4296875
260	C	11.54088445	ASP260 C	6504.333333	0.4609375
222	A	1.653145789	GLU222 A	2936.2	0.3984375
166	C	12.05118691	ILE166 C	1523.684211	0.9609375
63	A	14.64954108	ARG63 A	7616.166667	0.5390625
226	B	10.20991038	SER226 B	3651.181818	0.734375
262	B	16.79763897	VAL262 B	7849.375	0.59375
257	C	14.13270721	THR257 C	5123	0.6796875
234	C	14.57916863	ILE234 C	3854.789474	0.828125
15	B	11.92768263	GLY15 B	5027.714286	0.6171875
260	A	11.54088445	ASP260 A	6499.333333	0.4609375
268	C	16.5195624	GLY268 C	10071.14286	0.2890625
279	B	18.03623295	LYS279 B	11432.18182	0.03125
28	B	24.27286578	ILE28 B	10869.05263	0.1796875
154	B	12.29058518	ARG154 B	5757.166667	0.578125
140	B	11.09320571	ASP140 B	5375.416667	0.546875
301	A	12.85111505	ALA301 A	10289.3	0.09375
129	B	5.685591438	ASP129 B	3852.75	0.5859375
202	B	19.23421737	ILE202 B	6590.105263	0.8671875
314	C	22.03235886	LEU314 C	9476.789474	0.6484375
305	B	10.79828009	HIS305 B	8850.411765	0.203125
312	C	16.94378573	TYR312 C	8437.380952	0.5703125
188	A	17.55933193	THR188 A	5650.571429	0.875
114	A	7.506996004	GLU114 A	9849.066667	0.0390625
47	B	11.87344457	GLY47 B	7627	0.375
93	B	18.85244135	GLY93 B	9964.428571	0.4921875
129	A	5.679841547	ASP129 A	3884	0.578125
70	C	5.750195649	THR70 C	1093.857143	0.78125
32	C	22.09453928	VAL32 C	10631.3125	0.296875
234	B	14.57916863	ILE234 B	3810.368421	0.84375
260	B	11.54088445	ASP260 B	6495.833333	0.46875
204	A	22.96566431	ARG204 A	7044.333333	0.8046875
144	C	12.79404877	ASN144 C	4388.571429	0.671875
20	C	13.14316408	ILE20 C	9043.157895	0.3046875
87	D	11.81098324	GLU87 D	9143.866667	0.2109375
295	B	14.48093726	ASP295 B	10873.66667	0.0703125
32	A	22.09453928	VAL32 A	10588.25	0.34375
308	A	16.38116937	ASP308 A	9151.5	0.4609375
169	A	2.187035894	MET169 A	358	0.6875
247	C	8.69406723	LEU247 C	832.6842105	0.8828125
166	A	12.05269534	ILE166 A	1524	0.984375
183	A	16.61208566	ALA183 A	6566.6	0.734375
291	D	20.2473361	LEU291 D	10863.26316	0.1640625
43	D	8.077272188	GLY43 D	6457.571429	0.390625
257	A	14.13270721	THR257 A	5147.357143	0.6640625
187	B	17.69851567	GLU187 B	5656.133333	0.90625
10	D	2.977561754	GLY10 D	2737.142857	0.4296875
281	B	12.08319511	GLY281 B	11089	0.0078125
61	B	17.89985905	ILE61 B	8703.842105	0.609375
176	D	4.424715471	ILE176 D	4806.315789	0.4140625
8	C	6.979379987	THR8 C	6547.214286	0.34375
247	B	8.675773971	LEU247 B	843.6315789	0.8671875
314	D	22.02996491	LEU314 D	9580.684211	0.6328125
212	A	20.19857337	GLY212 A	7339	0.8125
101	A	5.707952785	GLY101 A	8459.857143	0.2109375
191	C	11.17083479	ILE191 C	6101.736842	0.4921875
312	A	16.93769152	TYR312 A	8441.714286	0.5625
276	C	21.63025851	LEU276 C	11228.10526	0.0546875
271	C	15.80692007	ALA271 C	10746.7	0.1171875
190	B	12.52279158	LEU190 B	5566.052632	0.609375
59	D	18.23340599	ASP59 D	10319.25	0.3359375
105	A	2.480802693	SER105 A	8484.181818	0.125
133	B	12.25191205	THR133 B	8433.714286	0.328125
18	B	15.49171918	ALA18 B	8175.9	0.5234375
175	B	8.311498902	ASP175 B	5079.083333	0.546875
72	B	1.855025876	ARG72 B	117.375	0.921875
144	A	12.79404877	ASN144 A	4417.785714	0.6640625
164	B	5.390862825	TYR164 B	942.5714286	0.8515625
316	A	21.22003018	LYS316 A	9633.818182	0.6328125
87	B	11.81098324	GLU87 B	9129.6	0.2109375
129	C	5.685591438	ASP129 C	3855.25	0.578125
301	D	12.85111505	ALA301 D	10330.3	0.0859375
35	C	16.20177595	TYR35 C	9585.571429	0.3828125
308	C	16.38607979	ASP308 C	9108.25	0.4609375
317	B	24.89645441	GLU317 B	9786.733333	0.59375
187	D	17.69851567	GLU187 D	5686.6	0.8984375
108	A	2.853086048	GLY108 A	9329.714286	0.0859375
190	C	12.53015926	LEU190 C	5595.526316	0.59375
27	B	21.28898572	ALA27 B	10835.5	0.234375
117	C	10.20917024	PHE117 C	9911.7	0.0859375
230	D	12.91078933	PHE230 D	4201.8	0.6875
209	A	15.77257068	HIS209 A	5857.470588	0.765625
281	D	12.08319511	GLY281 D	11128	0
178	C	11.20416338	LEU178 C	6146.157895	0.4921875
297	C	10.62939537	ALA297 C	10724.6	0.03125
8	A	6.979379987	THR8 A	6474.928571	0.375
292	B	18.86780965	VAL292 B	10955.125	0.125
21	A	18.41577946	ARG21 A	10391.70833	0.3125
64	D	12.3479263	GLY64 D	6593.857143	0.5078125
170	B	2.265367299	GLY170 B	367.2857143	0.7265625
146	B	9.137469124	VAL146 B	3529.75	0.703125
113	A	8.51554003	THR113 A	9742.785714	0.0546875
249	D	2.088225563	HIS249 D	159.5882353	0.9609375
210	B	21.88987972	GLU210 B	7135.933333	0.8125
221	A	7.874277999	ALA221 A	3280.4	0.65625
77	B	2.616271775	LYS77 B	4260.090909	0.359375
254	C	11.93564753	GLY254 C	1452.142857	0.9921875
227	D	10.87483784	GLY227 D	3666	0.734375
267	A	14.8446709	LEU267 A	9700.368421	0.2734375
54	C	25.72113623	VAL54 C	10506.625	0.390625
35	A	16.20177595	TYR35 A	9555.238095	0.40625
73	B	1.515513444	CYS73 B	501.2727273	0.5078125
161	B	10.29749843	GLU161 B	718.2666667	0.9921875
218	B	14.69703048	ILE218 B	2989.842105	0.9453125
57	C	20.06325445	VAL57 C	10505.8125	0.390625
311	C	16.11730412	MET311 C	8911.882353	0.4765625
189	A	13.76511569	ILE189 A	5833.105263	0.6328125
117	A	10.20917024	PHE117 A	9925.35	0.078125
52	A	16.9956042	LEU52 A	9664.578947	0.4296875
58	D	22.6367679	GLY58 D	10732.71429	0.2578125
238	B	15.77126419	THR238 B	3238.5	0.9765625
304	C	13.68853813	LYS304 C	9731.545455	0.1953125
254	B	11.93564753	GLY254 B	1461.857143	0.984375
307	B	12.5702605	ILE307 B	8871.105263	0.296875
172	B	5.804942808	HIS172 B	1404.352941	0.75
319	C	23.22572677	SER319 C	10004.27273	0.53125
207	A	23.40342618	ARG207 A	7360.583333	0.7734375
223	B	6.27779611	GLY223 B	3298	0.609375
236	C	15.54624588	GLU236 C	3688.8	0.921875
181	A	13.83232775	GLY181 A	6484.142857	0.5546875
237	B	17.7415764	ALA237 B	3539.6	0.9921875
201	D	20.44396307	VAL201 D	6698.125	0.9296875
218	A	14.69703048	ILE218 A	3024.631579	0.9296875
295	D	14.48093726	ASP295 D	10911.25	0.046875
131	B	9.619640066	PRO131 B	7517.214286	0.296875
309	A	17.74626997	GLN309 A	9080.823529	0.5546875
278	A	19.66744973	GLY278 A	11373.85714	0.0234375
258	A	15.62422126	ALA258 A	5791.2	0.7265625
92	A	16.99498532	HIS92 A	9875.058824	0.390625
180	A	10.75775413	SER180 A	6354.727273	0.4296875
179	C	12.42455967	TRP179 C	6437.458333	0.546875
77	D	2.616271775	LYS77 D	4233.590909	0.3828125
254	A	11.93564753	GLY254 A	1468.714286	0.984375
193	D	11.2293685	GLU193 D	6792.333333	0.4140625
196	D	15.54540048	TYR196 D	6844.857143	0.6328125
208	C	21.48611998	GLY208 C	6732.142857	0.9296875
124	C	6.402717314	GLY124 C	6044.571429	0.53125
62	D	17.46309643	HIS62 D	8089.941176	0.6796875
46	A	9.883071031	ALA46 A	7195.9	0.34375
279	C	18.03623295	LYS279 C	11435.09091	0.0234375
9	B	2.535519276	SER9 B	4739.545455	0.3125
284	A	14.35233688	VAL284 A	10513.5625	0.125
146	C	9.095774568	VAL146 C	3546.625	0.6953125
185	B	20.16869361	GLY185 B	6163.571429	0.984375
288	B	21.17358248	ASN288 B	10594.14286	0.3515625
65	D	9.762526876	GLY65 D	5744.714286	0.4375
213	A	17.53792838	LYS213 A	6820.272727	0.78125
106	A	5.730349466	TYR106 A	9040.809524	0.1640625
311	A	16.06215754	MET311 A	8920.764706	0.46875
189	C	13.76924141	ILE189 C	5839.473684	0.6328125
92	B	16.99498532	HIS92 B	9902.176471	0.3671875
58	B	22.6367679	GLY58 B	10667.71429	0.28125
179	B	12.42455967	TRP179 B	6444.75	0.5390625
127	A	1.823042786	ASP127 A	230.3333333	0.75
84	C	9.828843777	LYS84 C	8054.909091	0.265625
159	C	8.832373464	SER159 C	1352.545455	0.8359375
247	D	8.683654818	LEU247 D	844.2631579	0.875
145	A	9.781940605	THR145 A	3708.857143	0.6953125
192	B	9.608109544	PRO192 B	6302.785714	0.40625
158	B	11.16391334	THR158 B	1713	0.9140625
266	C	20.23959599	ARG266 C	9387.916667	0.71875
31	D	27.45318424	GLY31 D	10897	0.3671875
70	B	5.751848225	THR70 B	1095.142857	0.78125
89	C	10.37083839	LEU89 C	9411.473684	0.1484375
324	C	0	ADP324 C	1	0.90625
278	C	19.66744973	GLY278 C	11396	0.015625
211	B	23.61240119	ARG211 B	8912.333333	0.703125
199	C	25.00269895	ASN199 C	6839.785714	0.890625
92	C	16.99498532	HIS92 C	9866.823529	0.390625
227	A	10.87483784	GLY227 A	3622.714286	0.75
14	C	7.094584273	PRO14 C	3438.571429	0.6171875
179	A	12.42480801	TRP179 A	6457.583333	0.53125
208	A	21.48611998	GLY208 A	6680.857143	0.9609375
82	A	2.588683449	GLN82 A	7202.705882	0.2421875
158	C	11.16391334	THR158 C	1726.714286	0.90625
99	B	6.671528536	VAL99 B	8920.625	0.1328125
55	A	24.81268133	GLY55 A	10581.28571	0.3203125
269	B	19.83153375	ALA269 B	10426.5	0.40625
22	A	19.40137871	SER22 A	10022.36364	0.53125
242	C	6.833068125	THR242 C	411.4285714	0.9765625
65	B	9.762526876	GLY65 B	5681.714286	0.453125
121	C	10.21575279	GLY121 C	9505.714286	0.1171875
106	C	5.730349466	TYR106 C	9077	0.15625
24	D	18.75281859	VAL24 D	10538.0625	0.2734375
199	B	24.9998457	ASN199 B	6830.357143	0.90625
119	A	9.81489246	CYS119 A	9881.818182	0.0703125
83	C	8.133526849	LYS83 C	7578	0.25
13	D	5.741201442	SER13 D	2289.636364	0.65625
220	A	9.663385846	VAL220 A	3219.0625	0.765625
180	D	10.78257288	SER180 D	6355	0.4296875
76	D	1.874174752	PHE76 D	3708.15	0.3203125
201	A	20.44396307	VAL201 A	6645.1875	0.9453125
233	C	16.32593244	GLN233 C	4106.411765	0.953125
266	A	20.23959599	ARG266 A	9410.291667	0.703125
47	C	11.87044414	GLY47 C	7567	0.3984375
230	A	12.91078933	PHE230 A	4176.45	0.703125
34	A	18.39202534	VAL34 A	9946.5625	0.4765625
213	D	17.53792838	LYS213 D	6862.090909	0.765625
30	B	25.30472553	HIS30 B	10957.70588	0.140625
303	A	13.60534296	ASN303 A	10062	0.15625
186	D	17.6530929	ALA186 D	5769.1	0.84375
132	B	14.6009738	GLY132 B	8019.428571	0.4921875
107	C	2.562601022	GLN107 C	9266.941176	0.0390625
164	C	5.390862825	TYR164 C	940.952381	0.8515625
20	B	13.14316408	ILE20 B	8998.473684	0.3125
198	C	19.36559687	MET198 C	6581	0.8828125
168	D	6.34648186	VAL168 D	1199.75	0.8203125
153	D	9.70126533	ILE153 D	2511.368421	0.7890625
140	D	11.09320571	ASP140 D	5392.333333	0.546875
48	B	12.6399589	ASN48 B	8036.357143	0.359375
223	C	6.285371111	GLY223 C	3325	0.59375
206	A	20.58654449	LYS206 A	6630.954545	0.953125
55	C	24.81268133	GLY55 C	10590.28571	0.3125
76	A	1.874830659	PHE76 A	3746	0.3203125
219	A	11.86904828	ILE219 A	3237.684211	0.828125
112	C	5.797042781	LEU112 C	9366.894737	0.1171875
251	B	4.732900802	GLN251 B	516.7058824	0.90625
279	A	18.03623295	LYS279 A	11410.18182	0.0390625
45	A	5.431099336	ILE45 A	6626.631579	0.3046875
13	B	5.741201442	SER13 B	2091.818182	0.6796875
275	D	15.3017947	LEU275 D	11134.94737	0.0390625
163	C	9.575830303	THR163 C	743	0.953125
95	A	15.70791453	GLN95 A	10051.47059	0.234375
2	A	22.89164621	LYS2 A	10398.53846	0.4296875
118	C	13.20954946	PRO118 C	9979.928571	0.1640625
255	A	14.69739912	SER255 A	2850.090909	0.9609375
101	B	5.707952785	GLY101 B	8469.142857	0.2109375
68	C	11.87530673	LEU68 C	4361	0.640625
276	B	21.63025851	LEU276 B	11226.57895	0.0546875
114	D	7.506996004	GLU114 D	9930.133333	0.03125
47	A	11.87779925	GLY47 A	7589	0.390625
147	B	13.87114624	ILE147 B	3823.315789	0.8203125
287	A	17.93623174	GLN287 A	10443.11765	0.2734375
40	D	5.636544598	GLY40 D	6105.142857	0.390625
68	D	11.87530673	LEU68 D	4310.105263	0.6484375
303	C	13.60534296	ASN303 C	10051.21429	0.1640625
286	B	16.58613822	ILE286 B	10236.05263	0.234375
210	A	21.88987972	GLU210 A	7071.4	0.8203125
107	A	2.562601022	GLN107 A	9219.764706	0.046875
310	A	21.51911011	ARG310 A	9405.708333	0.6640625
270	A	19.696311	ARG270 A	10793.29167	0.2421875
216	D	13.38409956	SER216 D	3024.363636	0.890625
134	C	13.77313886	ASP134 C	8501.833333	0.390625
99	C	6.671528536	VAL99 C	8940.625	0.125
74	A	3.148686869	PRO74 A	884.2142857	0.6484375
308	B	16.38607979	ASP308 B	9071.333333	0.4765625
283	C	12.59382595	CYS283 C	10688.63636	0.0390625
206	C	20.58654449	LYS206 C	6677.772727	0.9375
318	D	23.4525392	LEU318 D	10134.52632	0.484375
200	C	25.27518864	ASP200 C	6833.916667	0.953125
25	B	22.174236	ARG25 B	11273.66667	0.046875
24	A	18.75281859	VAL24 A	10431.5	0.328125
143	D	10.46746904	LEU143 D	4762.157895	0.5859375
4	A	16.96099204	ILE4 A	10019.15789	0.328125
230	C	12.90998133	PHE230 C	4159.9	0.703125
156	B	6.204147726	THR156 B	1751.142857	0.7109375
116	A	11.77184119	GLY116 A	9968.571429	0.109375
30	C	25.30472553	HIS30 C	11003.23529	0.109375
319	A	23.22359466	SER319 A	9970.909091	0.5390625
181	C	13.83139595	GLY181 C	6471.714286	0.5703125
17	C	13.53671134	ASN17 C	7422.285714	0.5
212	B	20.19857337	GLY212 B	7369.714286	0.7734375
101	D	5.707952785	GLY101 D	8524.142857	0.1796875
176	C	4.419195628	ILE176 C	4757.894737	0.4296875
296	A	9.432861761	ILE296 A	10641.10526	0.0234375
19	D	14.58502091	ALA19 D	8767.6	0.421875
151	C	14.67265957	ASP151 C	3819.916667	0.84375
21	C	18.41577946	ARG21 C	10418.625	0.296875
196	B	15.48091893	TYR196 B	6785.095238	0.640625
54	A	25.72113623	VAL54 A	10494	0.4140625
23	A	15.41163953	VAL23 A	10170.0625	0.1796875
111	B	2.504131187	LYS111 B	9530.363636	0
28	A	24.27286578	ILE28 A	10851.05263	0.203125
249	A	2.088225563	HIS249 A	159.1176471	0.984375
216	B	13.38409956	SER216 B	3012	0.8984375
270	C	19.696311	ARG270 C	10812.58333	0.1796875
118	A	13.20954946	PRO118 A	9990.071429	0.15625
191	D	11.16313625	ILE191 D	6162	0.46875
178	B	11.20416338	LEU178 B	6148.947368	0.4765625
283	D	12.59382595	CYS283 D	10720.63636	0.0234375
126	C	2.274936043	ILE126 C	936.3157895	0.5390625
6	A	12.43572632	VAL6 A	8839.875	0.28125
290	D	21.98126377	GLN290 D	10873.23529	0.203125
291	B	20.2473361	LEU291 B	10842.47368	0.2109375
272	B	18.47610289	VAL272 B	10898.1875	0.140625
200	A	25.27518864	ASP200 A	6798.5	0.984375
189	B	13.76924141	ILE189 B	5812.052632	0.6328125
156	C	6.204147726	THR156 C	1731.928571	0.7265625
204	B	22.96566431	ARG204 B	7067.333333	0.796875
298	B	13.79763172	GLU298 B	10717.33333	0.0546875
209	B	15.77257068	HIS209 B	5934.705882	0.7265625
135	C	12.68584491	PHE135 C	7640.65	0.4453125
245	D	9.366814507	THR245 D	833.4285714	0.8984375
33	C	21.40814055	GLU33 C	10249.8	0.484375
304	A	13.68853813	LYS304 A	9754.5	0.1953125
244	A	7.377883572	VAL244 A	555.75	0.921875
104	C	2.485732286	GLY104 C	8335.571429	0.140625
236	B	15.54624588	GLU236 B	3669.533333	0.9296875
123	C	8.85201977	PRO123 C	7960.5	0.2265625
64	A	12.3479263	GLY64 A	6573.857143	0.515625
256	C	13.17385479	PRO256 C	3953.857143	0.78125
225	D	9.493838739	GLY225 D	3744.714286	0.640625
16	D	7.453896565	MET16 D	6602.705882	0.359375
39	B	6.956656165	HIS39 B	6154.411765	0.484375
40	A	5.636544598	GLY40 A	6057.428571	0.3984375
148	B	14.80721186	ASP148 B	3583.75	0.9140625
281	A	12.08319511	GLY281 A	11077.14286	0.0078125
268	B	16.5195624	GLY268 B	10077	0.2890625
23	C	15.41163953	VAL23 C	10207.125	0.1640625
25	C	22.174236	ARG25 C	11298.79167	0.046875
33	B	21.40814055	GLU33 B	10248.13333	0.4921875
216	A	13.38409956	SER216 A	3024.272727	0.8984375
275	A	15.3017947	LEU275 A	11068.10526	0.078125
60	B	18.0274157	ILE60 B	9338.052632	0.546875
182	B	16.18445112	LEU182 B	6926.315789	0.6796875
312	B	16.94378573	TYR312 B	8407.761905	0.578125
283	B	12.59382595	CYS283 B	10686.81818	0.0390625
94	A	15.1323026	ILE94 A	9953.842105	0.2265625
225	C	9.508966032	GLY225 C	3716.714286	0.65625
267	D	14.8446709	LEU267 D	9740.894737	0.265625
121	B	10.21575279	GLY121 B	9510.142857	0.109375
228	C	12.05449203	VAL228 C	3686.5625	0.734375
189	D	13.76511569	ILE189 D	5856.789474	0.625
53	B	23.62093364	GLU53 B	10202.13333	0.4453125
44	A	6.993150506	LEU44 A	6955.526316	0.2890625
203	D	23.90358245	ALA203 D	6815.6	0.828125
128	A	6.553765406	ASN128 A	1935.285714	0.7265625
286	A	16.57195646	ILE286 A	10219.47368	0.2421875
293	D	18.3058669	ASP293 D	11017.16667	0.078125
95	D	15.70791453	GLN95 D	10125.64706	0.1875
195	B	19.13371838	ASP195 B	6934.166667	0.828125
192	D	9.636397148	PRO192 D	6386.785714	0.3984375
211	A	23.61240119	ARG211 A	8894.666667	0.7421875
104	A	2.485732286	GLY104 A	8302.428571	0.15625
95	C	15.70791453	GLN95 C	10057.88235	0.2109375
12	A	4.487550557	ASP12 A	875.0833333	0.7421875
75	D	4.109856688	GLU75 D	1669.466667	0.640625
19	A	14.58502091	ALA19 A	8686.3	0.4453125
225	B	9.511643654	GLY225 B	3679.142857	0.6875
226	A	10.15665501	SER226 A	3687.363636	0.7265625
89	D	10.37083839	LEU89 D	9487.421053	0.125
51	D	20.5941524	LYS51 D	9688.363636	0.6171875
1	A	17.67858821	MET1 A	10516.57895	0.1796875
123	B	8.85201977	PRO123 B	7962	0.21875
203	C	23.90358245	ALA203 C	6810.7	0.859375
315	B	19.03893663	SER315 B	9529.454545	0.59375
140	A	11.09320571	ASP140 A	5373.916667	0.546875
25	A	22.174236	ARG25 A	11265.5	0.0625
21	B	18.41577946	ARG21 B	10389.04167	0.3125
243	B	1.858807682	ARG243 B	97.20833333	0.9375
248	B	5.768736517	GLY248 B	502.2857143	0.9375
46	B	9.870637163	ALA46 B	7238.6	0.3203125
3	B	19.35077717	ARG3 B	10242.5	0.4375
12	B	4.487550557	ASP12 B	854.0833333	0.7734375
318	A	23.4525392	LEU318 A	10055.89474	0.515625
225	A	9.493838739	GLY225 A	3709	0.6640625
173	A	6.249569025	ALA173 A	2280.6	0.703125
65	C	9.762526876	GLY65 C	5714.285714	0.4453125
324	D	0	ADP324 D	1	0.90625
175	C	8.311498902	ASP175 C	5069.166667	0.546875
297	A	10.62939537	ALA297 A	10717.4	0.0390625
11	A	3.129055289	GLY11 A	1596.714286	0.5625
203	B	23.90358245	ALA203 B	6801.8	0.8671875
128	C	6.565874885	ASN128 C	1891.928571	0.75
286	C	16.58613822	ILE286 C	10238.05263	0.2109375
293	B	18.3058669	ASP293 B	10986.66667	0.09375
130	A	6.235941469	ILE130 A	6619	0.3203125
57	A	20.06325445	VAL57 A	10504.125	0.390625
90	B	13.91222409	LYS90 B	9750.045455	0.2265625
195	D	19.22363431	ASP195 D	7000.083333	0.8203125
202	D	19.23421737	ILE202 D	6598.368421	0.8671875
217	C	13.11460819	ILE217 C	2978.263158	0.875
3	A	19.35077717	ARG3 A	10218.79167	0.4453125
12	C	4.487550557	ASP12 C	869.25	0.7734375
40	C	5.636544598	GLY40 C	6040.857143	0.4296875
75	B	4.092137094	GLU75 B	1677.6	0.6328125
84	A	9.828843777	LYS84 A	8087.681818	0.25
30	D	25.30472553	HIS30 D	11074.76471	0.1015625
34	B	18.39202534	VAL34 B	9968.0625	0.4609375
85	D	8.469059806	GLY85 D	8462.428571	0.1875
234	D	14.57916863	ILE234 D	3907.894737	0.828125
296	B	9.432861761	ILE296 B	10642.21053	0.0234375
229	D	14.33612629	ASP229 D	3993.916667	0.8125
260	D	11.54088445	ASP260 D	6532.416667	0.4609375
72	A	1.855025876	ARG72 A	117.7083333	0.90625
203	A	23.90358245	ALA203 A	6768.5	0.875
48	C	12.62176901	ASN48 C	7978	0.3828125
153	C	9.70126533	ILE153 C	2515.894737	0.78125
103	A	3.972406575	ASP103 A	8418.416667	0.21875
26	D	21.95947169	LYS26 D	11031.86364	0.109375
316	B	21.22793052	LYS316 B	9608.5	0.6484375
94	D	15.1323026	ILE94 D	10023.36842	0.1875
305	A	10.7913583	HIS305 A	8918.235294	0.203125
306	A	14.47851677	THR306 A	9166.285714	0.328125
247	A	8.675773971	LEU247 A	835.7368421	0.8828125
55	B	24.81268133	GLY55 B	10586.85714	0.3203125
97	C	8.916225042	LEU97 C	9493	0.1015625
65	A	9.762526876	GLY65 A	5726	0.4453125
43	B	8.077272188	GLY43 B	6449.428571	0.3984375
97	B	8.916225042	LEU97 B	9504.684211	0.09375
286	D	16.57195646	ILE286 D	10254.47368	0.2109375
41	A	2.143590912	TYR41 A	5941.952381	0.2578125
230	B	12.91071315	PHE230 B	4085.2	0.71875
326	A	16.67348368	ADP326 A	16063.02564	0
264	B	14.47100035	ALA264 B	8745.1	0.421875
280	A	15.05891566	GLY280 A	11247	0.0390625
298	C	13.79763172	GLU298 C	10729.33333	0.0546875
231	C	12.12826859	GLY231 C	4066.142857	0.6796875
26	C	21.95947169	LYS26 C	10945.09091	0.1484375
109	A	5.80511869	ALA109 A	9459.7	0.1015625
1	D	17.67858821	MET1 D	10601.26316	0.15625
217	A	13.11460819	ILE217 A	2974.052632	0.8828125
102	A	2.766436336	GLY102 A	8438.142857	0.1796875
276	A	21.63025851	LEU276 A	11207.68421	0.0703125
157	D	8.462103285	ALA157 D	1645.6	0.828125
31	C	27.45318424	GLY31 C	10827.14286	0.71875
106	D	5.730349466	TYR106 D	9099.095238	0.1484375
150	B	14.19810396	ILE150 B	3471.947368	0.890625
229	C	14.38436888	ASP229 C	3947.666667	0.8203125
133	D	12.23856139	THR133 D	8477.857143	0.3203125
97	A	8.916225042	LEU97 A	9489.473684	0.109375
187	A	17.69851567	GLU187 A	5670	0.90625
150	D	14.20281088	ILE150 D	3489.631579	0.8828125
41	B	2.143590912	TYR41 B	5975.52381	0.25
220	D	9.663385846	VAL220 D	3236.75	0.7578125
164	D	5.390862825	TYR164 D	943.5238095	0.8359375
310	B	21.52528032	ARG310 B	9359.875	0.6953125
285	B	15.51957892	GLY285 B	10416	0.1484375
68	B	11.87530673	LEU68 B	4319.210526	0.640625
289	A	18.86294532	ASN289 A	10713.28571	0.203125
26	B	21.95947169	LYS26 B	10936.86364	0.15625
79	D	7.138695119	GLU79 D	6387.933333	0.4453125
194	D	15.68204818	ALA194 D	6976.8	0.5859375
55	D	24.81268133	GLY55 D	10658.42857	0.296875
7	A	6.703336706	LEU7 A	7956.473684	0.2421875
190	A	12.60233272	LEU190 A	5613.263158	0.6015625
15	A	11.92768263	GLY15 A	5181.428571	0.609375
272	A	18.47610289	VAL272 A	10882.5	0.1484375
18	A	15.49171918	ALA18 A	8196.4	0.515625
209	C	15.77257068	HIS209 C	5910.058824	0.734375
171	B	2.192201633	ARG171 B	733.9583333	0.59375
326	C	16.67348368	ADP326 C	16033.07692	0
208	B	21.48611998	GLY208 B	6731.714286	0.9609375
294	B	16.40903047	HIS294 B	10964.29412	0.0859375
160	B	5.635328828	HIS160 B	637.1176471	0.8984375
29	D	26.60466414	TYR29 D	11100.52381	0.078125
26	A	21.95947169	LYS26 A	10902.72727	0.171875
109	C	5.80511869	ALA109 C	9506	0.078125
120	A	12.019751	VAL120 A	9850.8125	0.140625
146	D	9.118429744	VAL146 D	3569.8125	0.6875
308	D	16.38116937	ASP308 D	9192.083333	0.453125
73	D	1.548704297	CYS73 D	501.2727273	0.5078125
78	B	5.480605897	THR78 B	5552.071429	0.5
214	D	14.32670311	LYS214 D	4893.727273	0.6953125
306	C	14.48554925	THR306 C	9136.428571	0.3359375
229	A	14.33612629	ASP229 A	3947.583333	0.8203125
165	A	10.74293396	VAL165 A	1229.375	0.9375
23	B	15.41163953	VAL23 B	10176.25	0.171875
66	C	10.26922407	THR66 C	4983.214286	0.578125
155	C	10.84863102	ASP155 C	2190.916667	0.8515625
198	D	19.37098245	MET198 D	6582.470588	0.8984375
170	C	2.265367299	GLY170 C	372.7142857	0.703125
267	C	14.8446709	LEU267 C	9695.263158	0.2734375
32	B	22.09453928	VAL32 B	10613.125	0.3046875
252	D	1.815984857	ARG252 D	157.7916667	0.828125
289	C	18.86218341	ASN289 C	10716.35714	0.1953125
137	A	8.604984253	ILE137 A	6826.105263	0.359375
56	A	22.19116917	ASP56 A	10561.91667	0.3671875
6	B	12.43572632	VAL6 B	8835.0625	0.2890625
142	B	6.868880185	ALA142 B	4617.1	0.5625
214	C	14.32670311	LYS214 C	4901.545455	0.6875
306	B	14.48554925	THR306 B	9100.571429	0.34375
15	C	11.92768263	GLY15 C	5172.142857	0.6171875
85	A	8.469059806	GLY85 A	8419.571429	0.1953125
224	B	8.948820537	VAL224 B	3737.125	0.6328125
61	D	17.89985905	ILE61 D	8753.842105	0.59375
184	C	17.63128699	GLY184 C	6447.142857	0.8046875
242	B	6.833068125	THR242 B	400.4285714	1
52	C	16.9956042	LEU52 C	9669.157895	0.421875
202	A	19.23421737	ILE202 A	6554.105263	0.875
236	A	15.54624588	GLU236 A	3670.466667	0.921875
36	D	14.54352633	GLY36 D	8880.571429	0.390625
269	C	19.83153375	ALA269 C	10425.4	0.4140625
288	C	21.17358248	ASN288 C	10594.21429	0.34375
167	B	7.244795649	GLU167 B	1489.733333	0.8046875
133	A	12.23856139	THR133 A	8418.642857	0.328125
214	B	14.32670311	LYS214 B	4872.636364	0.6953125
82	C	2.588683449	GLN82 C	7163.294118	0.25
59	B	18.23340599	ASP59 B	10260.83333	0.3828125
16	A	7.453896565	MET16 A	6527.882353	0.3671875
91	A	16.77500182	LYS91 A	9861.727273	0.3671875
66	A	10.26922407	THR66 A	5005.357143	0.578125
63	B	14.64954108	ARG63 B	7588.083333	0.5390625
67	D	15.00475425	ILE67 D	5253.578947	0.7734375
258	B	15.6164269	ALA258 B	5778.5	0.734375
46	C	9.861834008	ALA46 C	7177.7	0.3515625
71	A	3.953617837	ALA71 A	501.6	0.859375
214	A	14.32670311	LYS214 A	4876.590909	0.6953125
137	C	8.604984253	ILE137 C	6845.947368	0.359375
56	C	22.19116917	ASP56 C	10567.5	0.359375
278	B	19.66744973	GLY278 B	11394	0.015625
210	D	21.88987972	GLU210 D	7154.866667	0.78125
262	C	16.79763897	VAL262 C	7823.375	0.59375
249	C	2.088225563	HIS249 C	159.1176471	0.984375
53	A	23.62093364	GLU53 A	10190.6	0.4609375
277	A	23.20066546	GLU277 A	11337.46667	0.0390625
85	C	8.469059806	GLY85 C	8390.428571	0.203125
107	B	2.562601022	GLN107 B	9260.941176	0.046875
5	D	14.34602823	GLY5 D	9521.285714	0.28125
44	C	6.993150506	LEU44 C	6926.736842	0.3046875
96	A	14.80434078	GLY96 A	9826.857143	0.25
184	A	17.6352036	GLY184 A	6460	0.796875
136	C	7.770225865	THR136 C	6684.714286	0.3515625
71	B	3.953617837	ALA71 B	500	0.859375
150	C	14.19810396	ILE150 C	3523.631579	0.8828125
145	C	9.749319617	THR145 C	3683.5	0.7109375
49	A	13.23829211	ILE49 A	8605.842105	0.34375
64	B	12.3479263	GLY64 B	6532.142857	0.515625
288	A	21.16210672	ASN288 A	10588.57143	0.359375
224	D	9.003897267	VAL224 D	3792.6875	0.6015625
7	D	6.703336706	LEU7 D	8020.578947	0.2265625
4	B	16.96099204	ILE4 B	10036.42105	0.3203125
119	B	9.81489246	CYS119 B	9881.909091	0.0703125
248	C	5.777739177	GLY248 C	502	0.9375
193	A	11.2293685	GLU193 A	6771.866667	0.4140625
14	A	7.094584273	PRO14 A	3450.642857	0.609375
62	B	17.46309643	HIS62 B	8043.176471	0.6875
96	B	14.80434078	GLY96 B	9843.857143	0.2421875
177	A	8.592891481	ALA177 A	5387.6	0.5
323	C	0	F6P323 C	1	0.90625
158	A	11.16391334	THR158 A	1732.285714	0.8984375
108	B	2.853086048	GLY108 B	9371.571429	0.0703125
218	D	14.69703048	ILE218 D	3041.631579	0.9296875
127	B	1.822491152	ASP127 B	224.1666667	0.7890625
27	A	21.28898572	ALA27 A	10814	0.2421875
139	B	7.909841971	PHE139 B	5683.9	0.515625
121	A	10.21575279	GLY121 A	9500	0.125
54	B	25.72113623	VAL54 B	10502.1875	0.40625
294	D	16.40903047	HIS294 D	10993.29412	0.0859375
277	C	23.20066546	GLU277 C	11358.2	0.015625
111	A	2.504131187	LYS111 A	9505.363636	0.0234375
132	C	14.6009738	GLY132 C	8044.714286	0.484375
119	C	9.81489246	CYS119 C	9871.818182	0.078125
83	A	8.133526849	LYS83 A	7628	0.25
76	B	1.932938437	PHE76 B	3740.7	0.3359375
228	A	12.05449203	VAL228 A	3676.3125	0.7421875
110	D	6.424967393	LYS110 D	9642.8	0.046875
220	C	9.633805115	VAL220 C	3235.1875	0.7578125
252	B	1.815984857	ARG252 B	156.375	0.8671875
90	C	13.91222409	LYS90 C	9707.772727	0.25
94	C	15.1323026	ILE94 C	9954.105263	0.21875
201	C	20.39792781	VAL201 C	6692.875	0.921875
295	A	14.48093726	ASP295 A	10872.41667	0.0703125
170	D	2.265367299	GLY170 D	366.7142857	0.734375
136	A	7.770225865	THR136 A	6648.214286	0.3671875
51	A	20.5941524	LYS51 A	9609.5	0.6328125
139	A	7.909841971	PHE139 A	5660.45	0.515625
1	B	17.65743379	MET1 B	10536.47368	0.1796875
248	A	5.768736517	GLY248 A	501.2857143	0.9375
228	B	12.05449203	VAL228 B	3630.6875	0.75
63	C	14.64954108	ARG63 C	7619.25	0.53125
244	B	7.377883572	VAL244 B	566	0.9140625
153	B	9.70126533	ILE153 B	2498.736842	0.7890625
177	C	8.594968121	ALA177 C	5369.8	0.5078125
212	C	20.19857337	GLY212 C	7393.428571	0.75
188	C	17.56262899	THR188 C	5660	0.875
137	B	8.604984253	ILE137 B	6906	0.3125
101	C	5.707952785	GLY101 C	8485	0.203125
237	A	17.7415764	ALA237 A	3516.5	1
157	B	8.462103285	ALA157 B	1652.6	0.8203125
197	D	22.13174898	ASP197 D	6866.25	0.84375
10	B	2.977561754	GLY10 B	2651.714286	0.4609375
88	B	12.0740598	GLN88 B	9204.941176	0.2265625
219	C	11.87135873	ILE219 C	3251.736842	0.7890625
217	D	13.11460819	ILE217 D	2974.894737	0.875
132	A	14.6009738	GLY132 A	8009.714286	0.4921875
42	A	5.337960004	ALA42 A	5793.1	0.421875
307	A	12.56380301	ILE307 A	8955.631579	0.265625
253	A	8.409535124	GLY253 A	704.7142857	0.8828125
66	D	10.26922407	THR66 D	5025.428571	0.5625
275	B	15.3017947	LEU275 B	11083.10526	0.046875
90	A	13.91222409	LYS90 A	9722.5	0.2421875
182	A	16.18538591	LEU182 A	6942.947368	0.6640625
266	D	20.23959599	ARG266 D	9427.291667	0.6953125
255	C	14.69739912	SER255 C	2818.818182	0.9765625
253	C	8.409535124	GLY253 C	697.2857143	0.890625
158	D	11.16391334	THR158 D	1716.857143	0.90625
295	C	14.48093726	ASP295 C	10877.66667	0.0625
18	C	15.49171918	ALA18 C	8221.5	0.5078125
31	B	27.45318424	GLY31 B	10792.85714	0.78125
324	A	0	ADP324 A	1	0.90625
273	B	21.59977067	GLU273 B	11040.6	0.09375
282	A	13.78846318	ARG282 A	10973.375	0.0234375
98	D	11.48577224	VAL98 D	9515.9375	0.1796875
287	C	17.93623174	GLN287 C	10452.52941	0.265625
180	B	10.68105374	SER180 B	6338.545455	0.4296875
14	D	7.094584273	PRO14 D	3518.285714	0.59375
261	C	16.50805737	ARG261 C	6340.791667	0.7578125
310	C	21.52528032	ARG310 C	9394.041667	0.6953125
195	A	19.22363431	ASP195 A	6978.166667	0.828125
80	C	9.02481407	GLU80 C	6943.8	0.3515625
17	B	13.53671134	ASN17 B	7363.428571	0.5078125
74	C	3.148686869	PRO74 C	884.2142857	0.6484375
99	A	6.671528536	VAL99 A	8912.5	0.1328125
185	A	20.17177422	GLY185 A	6188.714286	0.96875
241	D	6.07930876	GLU241 D	477.8	0.9609375
3	C	19.35077717	ARG3 C	10240.5	0.4453125
237	C	17.7415764	ALA237 C	3544.9	0.984375
139	C	7.909841971	PHE139 C	5653.7	0.515625
197	B	22.06796688	ASP197 B	6830.583333	0.8984375
126	A	2.274936043	ILE126 A	948	0.5234375
223	A	6.357451297	GLY223 A	3311.142857	0.609375
143	B	10.46746904	LEU143 B	4736.210526	0.59375
248	D	5.772348742	GLY248 D	503.8571429	0.9375
50	C	16.95122848	LYS50 C	8976.8	0.53125
215	B	12.56807778	HIS215 B	3538.352941	0.8046875
326	B	16.67348368	ADP326 B	16029.71795	0.0078125
233	A	16.32593244	GLN233 A	4090.352941	0.9609375
270	B	19.696311	ARG270 B	10806.25	0.2265625
255	D	14.69739912	SER255 D	2865.636364	0.9609375
192	A	9.636397148	PRO192 A	6346.428571	0.40625
17	A	13.53671134	ASN17 A	7410.785714	0.5
266	B	20.23959599	ARG266 B	9396.875	0.7109375
176	A	4.424715471	ILE176 A	4794.736842	0.421875
309	B	17.7570985	GLN309 B	9004.705882	0.5703125
116	B	11.77184119	GLY116 B	9975.571429	0.109375
84	D	9.828843777	LYS84 D	8149.818182	0.2421875
206	B	20.58654449	LYS206 B	6684.045455	0.9375
143	C	10.46746904	LEU143 C	4723.052632	0.59375
91	B	16.77500182	LYS91 B	9890.454545	0.3515625
227	C	10.92494444	GLY227 C	3628.714286	0.7421875
28	C	24.27286578	ILE28 C	10943.31579	0.15625
57	D	20.06325445	VAL57 D	10572.0625	0.3046875
96	D	14.80434078	GLY96 D	9900.857143	0.2265625
195	C	19.14273557	ASP195 C	6969.333333	0.8203125
29	B	26.60466414	TYR29 B	10941.28571	0.1484375
80	A	9.02481407	GLU80 A	7008.2	0.3046875
56	B	22.19116917	ASP56 B	10565.16667	0.3671875
6	C	12.43572632	VAL6 C	8840.125	0.28125
93	C	18.85244135	GLY93 C	9935	0.515625
151	D	14.67265957	ASP151 D	3803.75	0.8671875
293	A	18.3058669	ASP293 A	10981.66667	0.109375
232	B	13.51765002	ARG232 B	4087.25	0.78125
292	A	18.86780965	VAL292 A	10950.375	0.1328125
238	D	15.77126419	THR238 D	3188.214286	0.984375
150	A	14.20281088	ILE150 A	3546.315789	0.8671875
294	C	16.40903047	HIS294 C	10961	0.09375
209	D	15.77257068	HIS209 D	5908.647059	0.734375
135	A	12.67325471	PHE135 A	7585.1	0.4609375
50	A	16.95122848	LYS50 A	8993.7	0.5234375
215	D	12.56807778	HIS215 D	3552.411765	0.796875
259	A	14.59490987	PHE259 A	6291.9	0.625
48	A	12.6521689	ASN48 A	8003.142857	0.375
29	C	26.60466414	TYR29 C	11031.80952	0.0859375
192	C	9.619079634	PRO192 C	6324.428571	0.40625
194	C	15.6941888	ALA194 C	6942.4	0.640625
64	C	12.3479263	GLY64 C	6567.142857	0.515625
120	B	12.019751	VAL120 B	9854.8125	0.1328125
166	B	12.05269534	ILE166 B	1522.421053	0.984375
276	D	21.63025851	LEU276 D	11283.31579	0.046875
273	D	21.59977067	GLU273 D	11106.4	0.078125
98	C	11.48577224	VAL98 C	9449.5	0.1796875
200	D	25.27518864	ASP200 D	6842	0.9296875
250	D	7.900469986	VAL250 D	499.125	0.953125
126	D	2.274936043	ILE126 D	947.6842105	0.5390625
155	B	10.84863102	ASP155 B	2194.333333	0.8515625
268	D	16.5195624	GLY268 D	10119.85714	0.28125
280	B	15.05891566	GLY280 B	11263.28571	0.03125
33	D	21.40814055	GLU33 D	10318.8	0.46875
216	C	13.38409956	SER216 C	3028.636364	0.890625
131	A	9.619640066	PRO131 A	7514.571429	0.296875
107	D	2.562601022	GLN107 D	9290.117647	0.0234375
182	D	16.18538591	LEU182 D	6952.578947	0.6484375
35	D	16.20177595	TYR35 D	9655.904762	0.3515625
56	D	22.19116917	ASP56 D	10636.75	0.296875
205	D	17.21031914	LEU205 D	6380.421053	0.7890625
93	A	18.85244135	GLY93 A	9939	0.5078125
265	C	18.45188795	SER265 C	8938.545455	0.6796875
250	C	7.903011704	VAL250 C	498.25	0.96875
277	B	23.20066546	GLU277 B	11356.2	0.0234375
144	B	12.79404877	ASN144 B	4390.285714	0.6640625
161	A	10.29749843	GLU161 A	724.6666667	0.9765625
285	A	15.51957892	GLY285 A	10401.71429	0.15625
99	D	6.671528536	VAL99 D	8997.6875	0.125
319	D	23.22359466	SER319 D	10040.90909	0.53125
186	A	17.6530929	ALA186 A	5769.1	0.84375
284	D	14.35233688	VAL284 D	10553.625	0.109375
37	B	10.07200566	VAL37 B	8038.5625	0.2734375
145	D	9.766872017	THR145 D	3704.857143	0.6953125
173	D	6.249569025	ALA173 D	2311.2	0.6875
317	C	24.89645441	GLU317 C	9843.133333	0.578125
194	A	15.68204818	ALA194 A	6959	0.609375
70	D	5.742432934	THR70 D	1090	0.7890625
36	C	14.54352633	GLY36 C	8809.428571	0.40625
19	C	14.58502091	ALA19 C	8719.9	0.4375
186	B	17.65223255	ALA186 B	5745	0.859375
138	A	8.044663386	GLY138 A	6010.285714	0.46875
287	B	17.93623174	GLN287 B	10453.35294	0.2578125
98	A	11.48577224	VAL98 A	9436	0.1796875
162	C	1.965651546	ARG162 C	184.2083333	0.796875
1	C	17.65743379	MET1 C	10538.42105	0.171875
123	D	8.85201977	PRO123 D	7997.785714	0.21875
61	C	17.89985905	ILE61 C	8721.684211	0.6015625
15	D	11.92768263	GLY15 D	5259.714286	0.6015625
100	D	7.518160812	ILE100 D	8643.368421	0.171875
60	A	18.0274157	ILE60 A	9361.263158	0.546875
293	C	18.3058669	ASP293 C	10986.16667	0.1015625
239	D	13.61366295	GLY239 D	2398.142857	0.953125
118	B	13.20954946	PRO118 B	9997.214286	0.15625
131	C	9.619640066	PRO131 C	7551.428571	0.2890625
262	D	16.80149904	VAL262 D	7865.125	0.5859375
46	D	9.882267048	ALA46 D	7240.3	0.3203125
222	D	1.653145789	GLU222 D	2958.2	0.3828125
191	B	11.17083479	ILE191 B	6073.473684	0.4921875
135	D	12.67325471	PHE135 D	7657.3	0.4375
141	B	10.20079693	THR141 B	5008.142857	0.5625
318	C	23.45238687	LEU318 C	10087.89474	0.4921875
240	B	11.64885939	PHE240 B	1992.65	0.921875
316	C	21.22793052	LYS316 C	9655.045455	0.6171875
168	A	6.34648186	VAL168 A	1181.875	0.828125
88	C	12.08292506	GLN88 C	9150.294118	0.25
221	B	7.819127893	ALA221 B	3269.8	0.65625
175	A	8.309521827	ASP175 A	5092.25	0.5390625
72	C	1.855025876	ARG72 C	117.5416667	0.90625
304	D	13.68853813	LYS304 D	9791.590909	0.1875
25	D	22.174236	ARG25 D	11361.79167	0.0234375
140	C	11.09320571	ASP140 C	5358.916667	0.5546875
319	B	23.22572677	SER319 B	9943.363636	0.5625
233	B	16.32593244	GLN233 B	4030.882353	0.9609375
246	A	8.573930779	VAL246 A	912.5	0.8671875
71	C	3.953617837	ALA71 C	500	0.859375
42	B	5.337960004	ALA42 B	5875.2	0.40625
38	B	10.44608927	TYR38 B	6985.857143	0.3828125
81	A	6.638483035	GLY81 A	7204.142857	0.265625
16	B	7.453896565	MET16 B	6438.529412	0.3828125
83	B	8.133526849	LYS83 B	7648.636364	0.25
35	B	16.20177595	TYR35 B	9579.285714	0.390625
148	D	14.78966477	ASP148 D	3623.416667	0.9140625
20	D	13.14316408	ILE20 D	9086.736842	0.296875
163	D	9.575830303	THR163 D	741.2857143	0.953125
127	C	1.822491152	ASP127 C	224.5	0.78125
239	B	13.61366295	GLY239 B	2486.571429	0.9453125
207	B	23.40342618	ARG207 B	7394.166667	0.765625
153	A	9.70126533	ILE153 A	2552.526316	0.78125
177	B	8.594968121	ALA177 B	5374.4	0.5078125
49	D	13.23829211	ILE49 D	8651.473684	0.3359375
134	A	13.76225708	ASP134 A	8468.833333	0.40625
169	D	2.187035894	MET169 D	356.2352941	0.6875
94	B	15.1323026	ILE94 B	9976.105263	0.203125
235	B	9.078935841	GLN235 B	3587.352941	0.6796875
81	B	6.638483035	GLY81 B	7217	0.25
197	C	22.07398695	ASP197 C	6849.666667	0.84375
265	B	18.45188795	SER265 B	8957.636364	0.6484375
88	A	12.0630446	GLN88 A	9175.117647	0.2421875
198	A	19.37098245	MET198 A	6556.117647	0.921875
41	C	2.143590912	TYR41 C	5915.619048	0.2734375
323	A	0	F6P323 A	1	0.90625
231	B	12.12826859	GLY231 B	3987.714286	0.6875
231	A	12.12826859	GLY231 A	4057.571429	0.6875
246	C	8.573930779	VAL246 C	913	0.8671875
263	A	13.72150123	LEU263 A	8523.684211	0.359375
102	C	2.766436336	GLY102 C	8466.285714	0.171875
39	C	6.956656165	HIS39 C	6119.529412	0.4921875
273	A	21.59977067	GLU273 A	11023.8	0.140625
31	A	27.45318424	GLY31 A	10770	0.84375
125	B	3.184696375	THR125 B	2759.785714	0.4765625
282	B	13.78846318	ARG282 B	10979.95833	0.0234375
51	B	20.5941524	LYS51 B	9633.545455	0.625
145	B	9.781940605	THR145 B	3681.571429	0.71875
167	A	7.173910719	GLU167 A	1472.266667	0.796875
300	B	7.524543441	LEU300 B	10332.15789	0.0078125
149	A	13.38483635	ALA149 A	3415.5	0.84375
315	D	19.03613997	SER315 D	9634	0.578125
134	B	13.77313886	ASP134 B	8484.416667	0.3984375
317	A	24.89269457	GLU317 A	9814.6	0.578125
10	C	2.977561754	GLY10 C	2707.571429	0.453125
188	D	17.55933193	THR188 D	5676.428571	0.8515625
102	B	2.766436336	GLY102 B	8452.142857	0.1796875
271	B	15.80692007	ALA271 B	10739.2	0.125
105	C	2.480802693	SER105 C	8520.909091	0.109375
103	C	3.972406575	ASP103 C	8449.583333	0.203125
197	A	22.13174898	ASP197 A	6836.333333	0.890625
10	A	2.977561754	GLY10 A	2719.285714	0.4375
271	A	15.80692007	ALA271 A	10724.9	0.1328125
38	D	10.44608927	TYR38 D	7016.619048	0.375
113	B	8.51554003	THR113 B	9746.285714	0.046875
299	D	13.6243049	ALA299 D	10628.9	0.0625
124	B	6.402717314	GLY124 B	6049.142857	0.5078125
42	C	5.337960004	ALA42 C	5769.3	0.4609375
212	D	20.19857337	GLY212 D	7398.142857	0.7421875
314	B	22.03235886	LEU314 B	9485.789474	0.6484375
289	B	18.86218341	ASN289 B	10717.21429	0.1953125
290	C	21.99482905	GLN290 C	10847.76471	0.2265625
9	D	2.535519276	SER9 D	4836.545455	0.2890625
263	C	13.72150123	LEU263 C	8509.473684	0.375
256	B	13.17385479	PRO256 B	3963.714286	0.765625
316	D	21.22003018	LYS316 D	9716.454545	0.6171875
22	B	19.40688684	SER22 B	10021.90909	0.53125
40	B	5.636544598	GLY40 B	6093.142857	0.3984375
116	C	11.77184119	GLY116 C	9950.857143	0.1171875
151	A	14.67265957	ASP151 A	3854.5	0.84375
47	D	11.87699314	GLY47 D	7636	0.3671875
274	D	18.30091763	LEU274 D	11162.36842	0.046875
18	D	15.49171918	ALA18 D	8280	0.5078125
167	C	7.236228161	GLU167 C	1477.866667	0.8046875
136	B	7.770225865	THR136 B	6705	0.3359375
300	D	7.524543441	LEU300 D	10383.42105	0
198	B	19.36559687	MET198 B	6566.941176	0.90625
174	A	8.912369999	GLY174 A	3714.142857	0.6328125
159	B	8.832373464	SER159 B	1346.363636	0.8359375
103	B	3.972406575	ASP103 B	8437.25	0.2109375
79	A	7.138695119	GLU79 A	6411.066667	0.375
320	C	25.46058149	ILE320 C	9932.1	0.5703125
290	B	21.99482905	GLN290 B	10849.94118	0.2109375
296	C	9.432861761	ILE296 C	10651.31579	0.015625
232	C	13.51765002	ARG232 C	4186.333333	0.7578125
241	A	6.07930876	GLU241 A	477.1333333	0.9765625
299	C	13.6243049	ALA299 C	10593.7	0.0703125
309	D	17.74626997	GLN309 D	9132.294118	0.5546875
82	B	2.588683449	GLN82 B	7224.470588	0.21875
144	D	12.79404877	ASN144 D	4419.428571	0.65625
97	D	8.916225042	LEU97 D	9562.315789	0.09375
167	D	7.173910719	GLU167 D	1489.333333	0.7890625
283	A	12.59382595	CYS283 A	10676.36364	0.046875
117	B	10.20917024	PHE117 B	9937.55	0.0703125
138	B	8.044663386	GLY138 B	6084.714286	0.4375
281	C	12.08319511	GLY281 C	11092.85714	0
62	C	17.46309643	HIS62 C	8076.294118	0.6875
119	D	9.81489246	CYS119 D	9956	0.0625
202	C	19.23421737	ILE202 C	6595.421053	0.8671875
217	B	13.11460819	ILE217 B	2961.789474	0.8828125
320	B	25.46058149	ILE320 B	9864.3	0.609375
290	A	21.98126377	GLN290 A	10847	0.2265625
36	B	14.54352633	GLY36 B	8822.857143	0.40625
152	A	10.91463889	LYS152 A	3169.454545	0.765625
269	A	19.83153375	ALA269 A	10416.3	0.421875
133	C	12.25191205	THR133 C	8450.642857	0.3203125
249	B	2.088225563	HIS249 B	159	1
193	B	11.24094898	GLU193 B	6705.866667	0.4296875
245	A	9.366814507	THR245 A	826.2857143	0.9296875
91	C	16.77500182	LYS91 C	9849.727273	0.3671875
13	C	5.741201442	SER13 C	2237.181818	0.6796875
220	B	9.631830408	VAL220 B	3210.3125	0.765625
174	C	8.920795592	GLY174 C	3718	0.6328125
252	A	1.815984857	ARG252 A	157.875	0.828125
251	D	4.720496266	GLN251 D	515.8823529	0.90625
86	A	8.082517801	ILE86 A	8875.736842	0.15625
242	D	6.833068125	THR242 D	411.4285714	0.9765625
126	B	2.274936043	ILE126 B	927.7894737	0.546875
232	A	13.51765002	ARG232 A	4149.458333	0.78125
57	B	20.06325445	VAL57 B	10497	0.3984375
262	A	16.80149904	VAL262 A	7813	0.609375
310	D	21.51911011	ARG310 D	9472.416667	0.6640625
82	D	2.588683449	GLN82 D	7203.411765	0.2265625
259	C	14.59490987	PHE259 C	6324.15	0.6171875
274	A	18.30091763	LEU274 A	11091.57895	0.078125
28	D	24.27286578	ILE28 D	11008.57895	0.125
211	D	23.61240119	ARG211 D	8958.041667	0.6640625
259	B	14.59490987	PHE259 B	6281.1	0.625
254	D	11.93564753	GLY254 D	1472.428571	0.96875
160	A	5.635328828	HIS160 A	642.1764706	0.8828125
9	A	2.535519276	SER9 A	4790.636364	0.3046875
258	D	15.62422126	ALA258 D	5831.3	0.703125
49	C	13.23829211	ILE49 C	8569	0.3515625
166	D	12.05179763	ILE166 D	1528	0.9609375
152	C	10.91463889	LYS152 C	3125.045455	0.7734375
324	B	0	ADP324 B	1	0.90625
37	C	10.07200566	VAL37 C	8019.3125	0.28125
149	D	13.37737713	ALA149 D	3357.8	0.859375
177	D	8.592891481	ALA177 D	5402.2	0.5
121	D	10.21575279	GLY121 D	9561.857143	0.109375
240	C	11.64885939	PHE240 C	1900.65	0.921875
50	D	16.95122848	LYS50 D	9064.8	0.4921875
100	C	7.518160812	ILE100 C	8597.315789	0.171875
196	A	15.54540048	TYR196 A	6819.809524	0.640625
13	A	5.741201442	SER13 A	2260.272727	0.6640625
87	C	11.81098324	GLU87 C	9071.6	0.234375
252	C	1.815984857	ARG252 C	156.625	0.828125
32	D	22.09453928	VAL32 D	10700.3125	0.2578125
305	C	10.79828009	HIS305 C	8877.411765	0.203125
176	B	4.419195628	ILE176 B	4771.315789	0.421875
8	B	6.979379987	THR8 B	6472.142857	0.375
142	A	6.868880185	ALA142 A	4623.4	0.5546875
226	C	10.20349705	SER226 C	3693.363636	0.7265625
27	C	21.28898572	ALA27 C	10874.5	0.203125
69	B	9.885734925	TYR69 B	2360.047619	0.8125
43	C	8.077272188	GLY43 C	6366.428571	0.3984375
42	D	5.337960004	ALA42 D	5879.7	0.40625
122	C	9.616311403	VAL122 C	8927.5	0.1640625
79	C	7.138695119	GLU79 C	6358.133333	0.46875
111	C	2.504131187	LYS111 C	9510.363636	0.015625
122	D	9.616311403	VAL122 D	8973.5	0.15625
179	D	12.42480801	TRP179 D	6440.25	0.5390625
110	B	6.424967393	LYS110 B	9593.9	0.0625
160	C	5.635328828	HIS160 C	642.2941176	0.8828125
178	A	11.20127511	LEU178 A	6152.684211	0.4765625
125	D	3.171800908	THR125 D	2792.357143	0.46875
104	D	2.485732286	GLY104 D	8357.285714	0.125
253	D	8.409535124	GLY253 D	703.8571429	0.8828125
11	B	3.129055289	GLY11 B	1553	0.578125
205	A	17.21031914	LEU205 A	6347.631579	0.796875
78	A	5.480605897	THR78 A	5554.785714	0.4765625
257	D	14.13270721	THR257 D	5177	0.65625
59	A	18.23340599	ASP59 A	10275.08333	0.359375
229	B	14.39057323	ASP229 B	3887.75	0.828125
51	C	20.5941524	LYS51 C	9608.181818	0.65625
44	D	6.993150506	LEU44 D	7004.368421	0.2734375
263	B	13.72150123	LEU263 B	8563.736842	0.3515625
68	A	11.87530673	LEU68 A	4301.368421	0.6484375
323	D	0	F6P323 D	1	0.90625
240	A	11.64885939	PHE240 A	1871.85	0.9296875
50	B	16.95122848	LYS50 B	9025.9	0.515625
235	D	9.078935841	GLN235 D	3647.117647	0.65625
301	B	12.85111505	ALA301 B	10269.3	0.1015625
110	C	6.424967393	LYS110 C	9583.4	0.0625
87	A	11.81098324	GLU87 A	9094.2	0.21875
317	D	24.89269457	GLU317 D	9901.333333	0.546875
100	A	7.518160812	ILE100 A	8572.631579	0.1796875
206	D	20.58654449	LYS206 D	6692.636364	0.9296875
222	C	1.58184639	GLU222 C	2953.133333	0.3671875
6	D	12.43572632	VAL6 D	8897.0625	0.265625
142	C	6.868880185	ALA142 C	4606.1	0.5703125
83	D	8.133526849	LYS83 D	7642.227273	0.25
234	A	14.57916863	ILE234 A	3869	0.828125
291	A	20.2473361	LEU291 A	10835.94737	0.2265625
265	A	18.45188795	SER265 A	8938.909091	0.671875
155	A	10.84863102	ASP155 A	2210.166667	0.84375
268	A	16.5195624	GLY268 A	10068.14286	0.296875
264	D	14.47100035	ALA264 D	8750	0.421875
261	B	16.50805737	ARG261 B	6359.291667	0.7421875
307	C	12.5702605	ILE307 C	8919.157895	0.2734375
292	C	18.86780965	VAL292 C	10952.125	0.125
301	C	12.85111505	ALA301 C	10287.4	0.09375
115	B	6.271059639	HIS115 B	9973.470588	0.015625
184	D	17.6352036	GLY184 D	6453.714286	0.796875
2	C	22.89164621	LYS2 C	10420.30769	0.421875
182	C	16.18445112	LEU182 C	6936	0.6640625
71	D	3.953617837	ALA71 D	498	0.875
246	D	8.573930779	VAL246 D	921	0.859375
114	C	7.506996004	GLU114 C	9834.866667	0.046875
69	A	9.885734925	TYR69 A	2357.047619	0.8125
183	B	16.60644227	ALA183 B	6538.1	0.7421875
78	C	5.480605897	THR78 C	5511.714286	0.5234375
257	B	14.13270721	THR257 B	5124.857143	0.671875
282	C	13.78846318	ARG282 C	10984.29167	0.015625
53	C	23.62093364	GLU53 C	10196.13333	0.4609375
44	B	6.993150506	LEU44 B	6989.473684	0.28125
298	A	13.79763172	GLU298 A	10724.2	0.0546875
14	B	7.094584273	PRO14 B	3267.785714	0.640625
261	A	16.50805737	ARG261 A	6348.833333	0.75
96	C	14.80434078	GLY96 C	9832.857143	0.25
168	B	6.315435931	VAL168 B	1203.375	0.8125
37	A	10.07200566	VAL37 A	8026.125	0.2734375
75	A	4.110388181	GLU75 A	1687.733333	0.6328125
194	B	15.6941888	ALA194 B	6899.8	0.6484375
169	C	2.187035894	MET169 C	368.8823529	0.6640625
118	D	13.20954946	PRO118 D	10063	0.140625
185	C	20.16869361	GLY185 C	6177.428571	0.9765625
157	C	8.462103285	ALA157 C	1652.4	0.828125
183	C	16.60644227	ALA183 C	6552.4	0.734375
280	C	15.05891566	GLY280 C	11266.28571	0.0234375
267	B	14.8446709	LEU267 B	9705.842105	0.265625
156	D	6.204147726	THR156 D	1727.5	0.734375
172	C	5.804942808	HIS172 C	1414.117647	0.75
148	A	14.80721186	ASP148 A	3653.916667	0.90625
123	A	8.85201977	PRO123 A	7948.857143	0.2265625
54	D	25.72113623	VAL54 D	10574.25	0.3671875
307	D	12.56380301	ILE307 D	8980.789474	0.2578125
58	C	22.6367679	GLY58 C	10676.42857	0.2734375
272	D	18.47610289	VAL272 D	10971.4375	0.109375
184	B	17.63128699	GLY184 B	6433.285714	0.8046875
244	C	7.377883572	VAL244 C	563.25	0.921875
313	B	21.55072166	ALA313 B	9189.7	0.734375
134	D	13.76225708	ASP134 D	8525.333333	0.3828125
115	D	6.271059639	HIS115 D	10049.35294	0.015625
186	C	17.65223255	ALA186 C	5758.6	0.8515625
191	A	11.16313625	ILE191 A	6125.368421	0.484375
246	B	8.573930779	VAL246 B	918.5	0.859375
78	D	5.480605897	THR78 D	5526.071429	0.5234375
190	D	12.60233272	LEU190 D	5642.263158	0.59375
113	D	8.51554003	THR113 D	9826.642857	0.046875
73	A	1.54875563	CYS73 A	502.7272727	0.5078125
282	D	13.78846318	ARG282 D	11016.625	0.0078125
104	B	2.485732286	GLY104 B	8325.571429	0.1484375
175	D	8.309521827	ASP175 D	5108.083333	0.5390625
23	D	15.41163953	VAL23 D	10269.875	0.1640625
72	D	1.855025876	ARG72 D	117.375	0.921875
143	A	10.46746904	LEU143 A	4745.157895	0.5859375
226	D	10.15665501	SER226 D	3727.545455	0.71875
235	C	9.078935841	GLN235 C	3617.882353	0.6640625
52	D	16.9956042	LEU52 D	9738.631579	0.421875
154	C	12.29058518	ARG154 C	5763.083333	0.5625
174	B	8.920795592	GLY174 B	3737.571429	0.625
48	D	12.6521689	ASN48 D	8052.571429	0.359375
109	B	5.80511869	ALA109 B	9504.6	0.0859375
244	D	7.377883572	VAL244 D	562.75	0.921875
185	D	20.17177422	GLY185 D	6185.714286	0.96875
108	C	2.853086048	GLY108 C	9374.571429	0.0625
142	D	6.868880185	ALA142 D	4636.4	0.5546875
69	D	9.885734925	TYR69 D	2375.952381	0.796875
60	C	18.0274157	ILE60 C	9346	0.546875
172	A	5.789035844	HIS172 A	1391	0.765625
261	D	16.50805737	ARG261 D	6391.416667	0.7421875
69	C	9.885734925	TYR69 C	2370.809524	0.8125
77	A	2.616271775	LYS77 A	4268.090909	0.3515625
58	A	22.6367679	GLY58 A	10676.42857	0.2734375
263	D	13.72150123	LEU263 D	8568.894737	0.3515625
138	C	8.044663386	GLY138 C	6019.428571	0.4609375
165	B	10.74293396	VAL165 B	1232	0.9375
313	D	21.54495024	ALA313 D	9295.8	0.71875
243	A	1.858807682	ARG243 A	95.875	0.9609375
29	A	26.60466414	TYR29 A	10925	0.25
223	D	6.357451297	GLY223 D	3337.571429	0.59375
113	C	8.51554003	THR113 C	9723.357143	0.0546875
152	B	10.91463889	LYS152 B	3121.318182	0.7734375
124	D	6.402717314	GLY124 D	6082.857143	0.4921875
73	C	1.494010375	CYS73 C	502.5454545	0.4921875
221	C	7.823815757	ALA221 C	3295.5	0.6484375
250	B	7.899194199	VAL250 B	498.625	0.953125
303	B	13.60534296	ASN303 B	10030.21429	0.171875
238	A	15.77126419	THR238 A	3166.285714	0.984375
227	B	10.93194937	GLY227 B	3583.571429	0.75
264	A	14.47100035	ALA264 A	8707	0.4375
130	B	6.235941469	ILE130 B	6617.210526	0.328125
154	A	12.29058518	ARG154 A	5786.5	0.5546875
174	D	8.912369999	GLY174 D	3739.714286	0.6171875
116	D	11.77184119	GLY116 D	10043.57143	0.1015625
63	D	14.64954108	ARG63 D	7637.833333	0.53125
161	D	10.29749843	GLU161 D	718.6666667	0.984375
17	D	13.53671134	ASN17 D	7481.785714	0.5
4	D	16.96099204	ILE4 D	10103.26316	0.3125
258	C	15.6164269	ALA258 C	5791.9	0.71875
204	C	22.96566431	ARG204 C	7085.791667	0.7890625
147	C	13.82695234	ILE147 C	3859.736842	0.8125
241	B	6.07930876	GLU241 B	482.8666667	0.953125
199	D	25.03323273	ASN199 D	6848.357143	0.90625
187	C	17.69851567	GLU187 C	5679.666667	0.8984375
183	D	16.61208566	ALA183 D	6558.6	0.734375
77	C	2.616271775	LYS77 C	4239.454545	0.3671875
298	D	13.79763172	GLU298 D	10765.2	0.046875
5	A	14.34602823	GLY5 A	9449	0.3046875
285	C	15.51957892	GLY285 C	10416	0.1484375
207	C	23.40342618	ARG207 C	7413.083333	0.75
299	A	13.6243049	ALA299 A	10587.9	0.078125
2	B	22.89164621	LYS2 B	10419	0.4296875
284	B	14.35233688	VAL284 B	10529.5	0.1171875
255	B	14.69739912	SER255 B	2834.181818	0.96875
201	B	20.39354842	VAL201 B	6695.75	0.921875
218	C	14.69703048	ILE218 C	3007.263158	0.9375
11	C	3.129055289	GLY11 C	1584.714286	0.5625
36	A	14.54352633	GLY36 A	8803.428571	0.40625
152	D	10.91463889	LYS152 D	3125.681818	0.7734375
309	C	17.7570985	GLN309 C	9039.588235	0.5625
120	D	12.019751	VAL120 D	9919.4375	0.1328125
315	C	19.03893663	SER315 C	9557.909091	0.5859375
162	A	1.965651546	ARG162 A	184.125	0.796875
180	C	10.68105374	SER180 C	6339	0.421875
238	C	15.77126419	THR238 C	3211.714286	0.9765625
61	A	17.89985905	ILE61 A	8732.263158	0.6015625
294	A	16.40903047	HIS294 A	10960.64706	0.1015625
100	B	7.518160812	ILE100 B	8576.789474	0.171875
235	A	9.078935841	GLN235 A	3611	0.671875
264	C	14.47100035	ALA264 C	8714.5	0.4296875
130	D	6.235941469	ILE130 D	6684.052632	0.3203125
76	C	1.977793973	PHE76 C	3715.1	0.34375
80	D	9.02481407	GLU80 D	6986.2	0.3125
27	D	21.28898572	ALA27 D	10946.1	0.1484375
74	B	3.148686869	PRO74 B	881.6428571	0.65625
114	B	7.506996004	GLU114 B	9860.066667	0.0390625
222	B	1.57556593	GLU222 B	2931.666667	0.3671875
312	D	16.93769152	TYR312 D	8517.857143	0.5546875
213	C	17.53792838	LYS213 C	6875.227273	0.75
16	C	7.453896565	MET16 C	6521.235294	0.3671875
292	D	18.86780965	VAL292 D	10979.9375	0.109375
299	B	13.6243049	ALA299 B	10580.4	0.078125
313	A	21.54495024	ALA313 A	9209.9	0.7265625
53	D	23.62093364	GLU53 D	10268.06667	0.4453125
5	C	14.34602823	GLY5 C	9461.142857	0.296875
124	A	6.402717314	GLY124 A	6042.571429	0.5390625
159	A	8.832373464	SER159 A	1357.454545	0.8359375
239	C	13.61366295	GLY239 C	2419.428571	0.953125
45	B	5.431098324	ILE45 B	6656.684211	0.296875
95	B	15.70791453	GLN95 B	10072.05882	0.203125
181	D	13.83232775	GLY181 D	6487	0.5546875
288	D	21.16210672	ASN288 D	10614	0.296875
178	D	11.20127511	LEU178 D	6170.157895	0.4765625
30	A	25.30472553	HIS30 A	10934.76471	0.171875
89	A	10.37083839	LEU89 A	9428.578947	0.1484375
81	C	6.638483035	GLY81 C	7153.857143	0.2734375
219	D	11.86904828	ILE219 D	3243	0.8203125
199	A	25.03323273	ASN199 A	6811.428571	0.9296875
224	A	9.003897267	VAL224 A	3762.3125	0.6171875
165	D	10.74293396	VAL165 D	1233.25	0.9296875
162	D	1.965651546	ARG162 D	183.7083333	0.8125
171	A	2.201073829	ARG171 A	732.2916667	0.6015625
149	C	13.36902064	ALA149 C	3392.4	0.859375
193	C	11.24094898	GLU193 C	6746.333333	0.421875
4	C	16.96099204	ILE4 C	10040.21053	0.3203125
45	C	5.432825692	ILE45 C	6600.736842	0.3125
80	B	9.02481407	GLU80 B	7005.733333	0.3046875
243	D	1.858807682	ARG243 D	97.625	0.9375
169	B	2.187035894	MET169 B	355.4117647	0.6953125
269	D	19.83153375	ALA269 D	10476.7	0.3984375
22	C	19.40688684	SER22 C	10054.81818	0.53125
242	A	6.833068125	THR242 A	408.7142857	0.984375
147	D	13.85100303	ILE147 D	3861.789474	0.8125
112	B	5.797042781	LEU112 B	9392.421053	0.109375
81	D	6.638483035	GLY81 D	7198.714286	0.265625
161	C	10.29749843	GLU161 C	725.0666667	0.9765625
24	B	18.75281859	VAL24 B	10439.9375	0.3125
12	D	4.487550557	ASP12 D	879.0833333	0.7421875
108	D	2.853086048	GLY108 D	9414.142857	0.0625
66	B	10.26922407	THR66 B	4952.357143	0.5859375
105	D	2.480802693	SER105 D	8539.636364	0.1015625
239	A	13.61366295	GLY239 A	2384.571429	0.953125
45	D	5.430153313	ILE45 D	6661.842105	0.2734375
90	D	13.91222409	LYS90 D	9780.227273	0.1953125
125	C	3.184696375	THR125 C	2753.285714	0.4921875
157	A	8.462103285	ALA157 A	1668.6	0.8203125
173	B	6.263356927	ALA173 B	2323.4	0.6875
8	D	6.979379987	THR8 D	6547.071429	0.34375
39	A	6.956656165	HIS39 A	6128.352941	0.4921875
273	C	21.59977067	GLU273 C	11048.26667	0.09375
7	C	6.703336706	LEU7 C	7975.789474	0.234375
132	D	14.6009738	GLY132 D	8076.714286	0.484375
287	D	17.93623174	GLN287 D	10473.58824	0.25
105	B	2.480802693	SER105 B	8513	0.109375
111	D	2.504131187	LYS111 D	9579.681818	0
85	B	8.469059806	GLY85 B	8463.857143	0.1875
224	C	8.953904232	VAL224 C	3770.5625	0.609375
164	A	5.390862825	TYR164 A	945.9047619	0.8359375
251	A	4.732900802	GLN251 A	515.0588235	0.9296875
148	C	14.76888276	ASP148 C	3636.166667	0.90625
228	D	12.05449203	VAL228 D	3727.25	0.734375
311	B	16.11730412	MET311 B	8884.882353	0.484375
279	D	18.03623295	LYS279 D	11471.63636	0.015625
272	C	18.47610289	VAL272 C	10913.875	0.1328125
102	D	2.766436336	GLY102 D	8498.428571	0.1640625
112	D	5.797042781	LEU112 D	9436.526316	0.1015625
24	C	18.75281859	VAL24 C	10474.25	0.2890625
162	B	1.965651546	ARG162 B	183.375	0.84375
139	D	7.909841971	PHE139 D	5694.6	0.5078125
240	D	11.64885939	PHE240 D	1873.75	0.9296875
221	D	7.874277999	ALA221 D	3303.2	0.6484375
250	A	7.899194199	VAL250 A	498.25	0.96875
326	D	16.67348368	ADP326 D	16031.15385	0.0078125
112	A	5.797042781	LEU112 A	9367.736842	0.1171875
163	A	9.575830303	THR163 A	741.8571429	0.953125
304	B	13.68853813	LYS304 B	9706.590909	0.234375
62	A	17.46309643	HIS62 A	8084.941176	0.6875
52	B	16.9956042	LEU52 B	9681.894737	0.421875
146	A	9.137469124	VAL146 A	3579.3125	0.6875
156	A	6.204147726	THR156 A	1767.142857	0.703125
120	C	12.019751	VAL120 C	9849.8125	0.140625
125	A	3.171800908	THR125 A	2789.571429	0.46875
75	C	4.081633987	GLU75 C	1693.333333	0.625
74	D	3.148686869	PRO74 D	881.3571429	0.6640625
92	D	16.99498532	HIS92 D	9939.058824	0.359375
296	D	9.432861761	ILE296 D	10685.78947	0.015625
106	B	5.730349466	TYR106 B	9059.857143	0.1640625
320	A	25.46058149	ILE320 A	9888.75	0.59375
88	D	12.06215802	GLN88 D	9228.470588	0.2109375
243	C	1.858807682	ARG243 C	95.95833333	0.953125
210	C	21.88987972	GLU210 C	7131.4	0.8125
315	A	19.03613997	SER315 A	9543.818182	0.5859375
34	C	18.39202534	VAL34 C	9959.25	0.4609375
163	B	9.575830303	THR163 B	738.4285714	0.9609375
251	C	4.706334561	GLN251 C	513.7647059	0.9609375
159	D	8.832373464	SER159 D	1343.818182	0.8515625
188	B	17.56262899	THR188 B	5629.071429	0.890625
207	D	23.40342618	ARG207 D	7424.25	0.7421875
253	B	8.409535124	GLY253 B	699	0.890625
49	B	13.23829211	ILE49 B	8633.157895	0.34375
141	A	10.20079693	THR141 A	5019.928571	0.53125
318	B	23.45238687	LEU318 B	10025.26316	0.5234375
284	C	14.35233688	VAL284 C	10527.6875	0.125
241	C	6.07930876	GLU241 C	477.8	0.9609375
117	D	10.20917024	PHE117 D	9995	0.0625
233	D	16.32593244	GLN233 D	4144.058824	0.9375
278	D	19.66744973	GLY278 D	11439.42857	0.0078125
130	C	6.235941469	ILE130 C	6642	0.3203125
265	D	18.45188795	SER265 D	8975.818182	0.6328125
231	D	12.12826859	GLY231 D	4109.142857	0.6796875
86	C	8.082517801	ILE86 C	8855.315789	0.15625
128	B	6.565874885	ASN128 B	1900	0.734375
323	B	0	F6P323 B	1	0.90625
171	D	2.201073829	ARG171 D	731.625	0.6171875
138	D	8.044663386	GLY138 D	6043.142857	0.4609375
165	C	10.74293396	VAL165 C	1227	0.9375
208	D	21.48611998	GLY208 D	6738.142857	0.8984375
270	D	19.696311	ARG270 D	10864.625	0.15625
170	A	2.265367299	GLY170 A	367.5714286	0.7109375
131	D	9.619640066	PRO131 D	7589.428571	0.2890625
2	D	22.89164621	LYS2 D	10482	0.3828125
181	B	13.83139595	GLY181 B	6466.142857	0.578125
211	C	23.61240119	ARG211 C	8941.666667	0.6796875
271	D	15.80692007	ALA271 D	10801.7	0.109375
19	B	14.58502091	ALA19 B	8677.3	0.4453125
200	B	25.27518864	ASP200 B	6828.333333	0.9609375
151	B	14.67265957	ASP151 B	3787.5	0.8671875
155	D	10.84863102	ASP155 D	2177.416667	0.859375
300	A	7.524543441	LEU300 A	10341.52632	0.0078125
245	C	9.366814507	THR245 C	829.4285714	0.921875
86	B	8.082517801	ILE86 B	8915.368421	0.140625
115	A	6.271059639	HIS115 A	9971.176471	0.0234375
137	D	8.604984253	ILE137 D	6862	0.3359375
256	D	13.17385479	PRO256 D	4019.428571	0.734375
320	D	25.46058149	ILE320 D	9957.3	0.5625
160	D	5.635328828	HIS160 D	636.4117647	0.90625
141	C	10.20079693	THR141 C	4998.357143	0.5625
213	B	17.53792838	LYS213 B	6847.045455	0.765625
219	B	11.87135873	ILE219 B	3212.578947	0.828125
205	B	17.21031914	LEU205 B	6367.210526	0.7890625
311	D	16.06215754	MET311 D	8991.117647	0.4609375
277	D	23.20066546	GLU277 D	11407.2	0
60	D	18.0274157	ILE60 D	9382.157895	0.5390625
204	D	22.96566431	ARG204 D	7094.458333	0.7890625
306	D	14.47851677	THR306 D	9197.714286	0.328125
38	A	10.44608927	TYR38 A	6965.857143	0.3828125
274	C	18.30091763	LEU274 C	11109.47368	0.0625
245	B	9.366814507	THR245 B	832.4285714	0.90625
33	A	21.40814055	GLU33 A	10225.26667	0.5078125
128	D	6.553765406	ASN128 D	1936.571429	0.71875
86	D	8.082517801	ILE86 D	8921.315789	0.140625
259	D	14.59490987	PHE259 D	6336.45	0.6171875
37	D	10.07200566	VAL37 D	8090.125	0.265625
84	B	9.828843777	LYS84 B	8157	0.234375
236	D	15.54624588	GLU236 D	3704.666667	0.921875
67	A	15.00475425	ILE67 A	5249.842105	0.7734375
9	C	2.535519276	SER9 C	4813.181818	0.296875
280	D	15.05891566	GLY280 D	11303	0.0234375
256	A	13.17385479	PRO256 A	3995.071429	0.75
98	B	11.48577224	VAL98 B	9447.8125	0.1796875
70	A	5.742432934	THR70 A	1096.428571	0.78125
39	D	6.956656165	HIS39 D	6172.058824	0.484375
34	D	18.39202534	VAL34 D	10027.4375	0.4453125
172	D	5.789035844	HIS172 D	1391.823529	0.75
22	D	19.40137871	SER22 D	10115	0.4921875
89	B	10.37083839	LEU89 B	9458.894737	0.1328125
7	B	6.703336706	LEU7 B	7941.263158	0.2421875
232	D	13.51765002	ARG232 D	4224.583333	0.7265625
300	C	7.524543441	LEU300 C	10348.78947	0
274	B	18.30091763	LEU274 B	11106.10526	0.0625
215	A	12.56807778	HIS215 A	3551.941176	0.8046875
149	B	13.38483635	ALA149 B	3332.5	0.859375
196	C	15.48716607	TYR196 C	6813.666667	0.609375
237	D	17.7415764	ALA237 D	3540.9	0.984375
275	C	15.3017947	LEU275 C	11078	0.046875
115	C	6.271059639	HIS115 C	9946.352941	0.0234375
67	B	15.00475425	ILE67 B	5232	0.78125
141	D	10.20079693	THR141 D	5038.571429	0.5234375
129	D	5.679841547	ASP129 D	3917.583333	0.5703125
205	C	17.21031914	LEU205 C	6388.578947	0.78125
147	A	13.87114624	ILE147 A	3895.894737	0.8046875
291	C	20.2473361	LEU291 C	10833.94737	0.2265625
21	D	18.41577946	ARG21 D	10472.33333	0.28125
297	B	10.62939537	ALA297 B	10713.1	0.046875
43	A	8.077272188	GLY43 A	6391.714286	0.3984375
38	C	10.44608927	TYR38 C	6963.714286	0.390625
127	D	1.823042786	ASP127 D	230.3333333	0.75
122	B	9.616311403	VAL122 B	8938	0.15625
154	D	12.29058518	ARG154 D	5724.416667	0.5859375
5	B	14.34602823	GLY5 B	9457.142857	0.3046875
289	D	18.86294532	ASN289 D	10737.21429	0.1640625
168	C	6.317138039	VAL168 C	1197.125	0.8203125
303	D	13.60534296	ASN303 D	10101.5	0.1484375
314	A	22.02996491	LEU314 A	9470.315789	0.6484375
305	D	10.7913583	HIS305 D	8951.647059	0.1953125
67	C	15.00475425	ILE67 C	5259.368421	0.7734375
109	D	5.80511869	ALA109 D	9561.4	0.078125
103	D	3.972406575	ASP103 D	8475.583333	0.1953125
173	C	6.263356927	ALA173 C	2303.2	0.6953125
93	D	18.85244135	GLY93 D	10005.71429	0.4921875
11	D	3.129055289	GLY11 D	1605.285714	0.5546875
136	D	7.770225865	THR136 D	6698	0.3359375
297	D	10.62939537	ALA297 D	10758.7	0.015625
59	C	18.23340599	ASP59 C	10272.66667	0.3671875
41	D	2.143590912	TYR41 D	5983.190476	0.25
20	A	13.14316408	ILE20 A	9007.894737	0.3125
