# Supplementary material for: Mapping allosteric communications within individual proteins
Source: Nat Commun. 2020 Jul 31;11:3862. doi: 10.1038/s41467-020-17618-2 (PMC7395124; doi:10.1038/s41467-020-17618-2)
Supplement: Supplementary file 7 — Supplementary Data 4 [file 41467_2020_17618_MOESM7_ESM.zip › comparison-to-Amors/4pfk/4pfk-qs-hotspots.txt]

565 258 261 266 469 470 471 472 473 474 475 476 479 480 481 482 483 484 485 486 487 488 489 490 491 518 520 521 522 523 524 525 526 527 528 529 530 531 532 533 534 535 536 538 539 540 541 542 543 549 550 551 552 553 554 555 556 557 558 559 560 561 562 563 564 566 567 568 635 658 713 715 716 717 718 773 774 791 793 794 813 814 816 818 872 873 892 893 894 895 896 897 898 966 1227 
237 153 156 157 158 159 160 161 162 163 195 197 198 199 200 201 202 203 204 205 206 207 208 209 210 211 212 213 215 216 228 229 230 232 233 234 235 236 238 239 240 241 242 243 244 312 981 1036 1038 1039 1040 1041 1096 1097 1136 1137 1139 1141 1196 1215 1216 1217 1218 1219 1220 1221 1289 1290 
572 335 390 392 393 394 395 450 451 468 492 493 495 569 570 571 573 574 575 576 577 578 579 643 644 795 796 797 798 799 801 802 803 804 805 806 807 808 809 810 811 812 861 862 863 864 865 866 887 888 889 890 891 1230 
900 478 709 710 711 787 899 901 902 
1207 71 72 677 1132 1164 1166 1167 1168 1169 1170 1171 1172 1173 1174 1175 1176 1177 1178 1179 1181 1182 1183 1184 1185 1195 1197 1198 1201 1202 1203 1204 1205 1206 1208 1209 1210 1211 1212 1213 1214 1281 
249 127 128 145 147 148 167 168 169 170 172 173 226 227 246 247 248 250 251 320 581 904 907 912 1116 1117 1118 1119 1120 1121 1122 1125 1131 1133 1134 1135 1186 1187 1188 1189 
883 841 843 844 845 846 847 848 849 850 851 852 853 854 855 856 858 859 874 875 876 878 879 880 881 882 884 885 886 955 958 
166 149 150 151 152 164 165 183 184 185 186 187 188 217 218 219 220 245 584 589 1114 
1130 12 39 67 69 70 252 1126 1127 1128 1129 
508 503 504 505 506 507 509 510 511 
254 63 64 65 141 253 255 256 1124 
831 826 827 828 829 830 832 833 834 
1223 155 983 1031 1032 1033 1034 1222 1224 1225 
1154 1149 1150 1151 1152 1153 1155 1156 1157 
321 
967 
31 30 
354 353 
