# Supplementary material for: Mapping allosteric communications within individual proteins
Source: Nat Commun. 2020 Jul 31;11:3862. doi: 10.1038/s41467-020-17618-2 (PMC7395124; doi:10.1038/s41467-020-17618-2)
Supplement: Supplementary file 7 — Supplementary Data 4 [file 41467_2020_17618_MOESM7_ESM.zip › comparison-to-Amors/6dhd/6dhd-qs.pdb]

MODEL        1
ATOM      1  N   ALA A   1       3.389  40.604  88.453  1.00  0.01           N  
ATOM      2  CA  ALA A   1       4.291  40.268  89.550  1.00  0.01           C  
ATOM      3  C   ALA A   1       4.510  41.461  90.477  1.00  0.01           C  
ATOM      4  O   ALA A   1       5.122  41.329  91.538  1.00  0.01           O  
ATOM      5  CB  ALA A   1       5.623  39.769  89.006  1.00  0.01           C  
ATOM      6  H01 ALA A   1       3.862  41.214  87.802  1.00  0.01           H  
ATOM      7  H02 ALA A   1       3.106  39.759  87.978  1.00  0.01           H  
ATOM      8  H03 ALA A   1       3.826  39.473  90.133  1.00  0.01           H  
ATOM      9  H04 ALA A   1       6.391  39.876  89.772  1.00  0.01           H  
ATOM     10  H05 ALA A   1       5.532  38.719  88.727  1.00  0.01           H  
ATOM     11  H06 ALA A   1       5.901  40.355  88.130  1.00  0.01           H  
ATOM     12  N   ASP A   2       4.011  42.626  90.070  1.00  0.00           N  
ATOM     13  CA  ASP A   2       4.168  43.842  90.865  1.00  0.00           C  
ATOM     14  C   ASP A   2       3.112  44.844  90.432  1.00  0.00           C  
ATOM     15  O   ASP A   2       3.122  45.295  89.280  1.00  0.00           O  
ATOM     16  CB  ASP A   2       5.569  44.430  90.701  1.00  0.00           C  
ATOM     17  CG  ASP A   2       5.724  45.766  91.399  1.00  0.00           C  
ATOM     18  OD1 ASP A   2       5.143  45.940  92.492  1.00  0.00           O  
ATOM     19  OD2 ASP A   2       6.424  46.644  90.854  1.00  0.00           O  
ATOM     20  H01 ASP A   2       4.039  43.603  91.921  1.00  0.00           H  
ATOM     21  H02 ASP A   2       5.737  44.592  89.636  1.00  0.00           H  
ATOM     22  H03 ASP A   2       6.293  43.731  91.119  1.00  0.00           H  
ATOM     23  H07 ASP A   2       3.513  42.670  89.192  1.00  0.00           H  
ATOM     24  N   ARG A   3       2.212  45.197  91.357  1.00  0.03           N  
ATOM     25  CA  ARG A   3       1.116  46.103  91.030  1.00  0.03           C  
ATOM     26  C   ARG A   3       1.604  47.539  90.871  1.00  0.03           C  
ATOM     27  O   ARG A   3       1.064  48.288  90.049  1.00  0.03           O  
ATOM     28  CB  ARG A   3       0.033  46.034  92.114  1.00  0.03           C  
ATOM     29  CG  ARG A   3      -0.832  44.770  92.136  1.00  0.03           C  
ATOM     30  CD  ARG A   3      -0.116  43.578  92.769  1.00  0.03           C  
ATOM     31  NE  ARG A   3      -1.045  42.660  93.425  1.00  0.03           N  
ATOM     32  CZ  ARG A   3      -0.673  41.657  94.215  1.00  0.03           C  
ATOM     33  NH1 ARG A   3       0.614  41.436  94.443  1.00  0.03           N  
ATOM     34  NH2 ARG A   3      -1.586  40.873  94.773  1.00  0.03           N  
ATOM     35  H01 ARG A   3       0.695  45.785  90.076  1.00  0.03           H  
ATOM     36  H02 ARG A   3      -0.654  46.849  91.888  1.00  0.03           H  
ATOM     37  H03 ARG A   3       0.527  46.115  93.082  1.00  0.03           H  
ATOM     38  H04 ARG A   3       2.292  44.831  92.295  1.00  0.03           H  
ATOM     39  H05 ARG A   3      -1.058  44.508  91.103  1.00  0.03           H  
ATOM     40  H06 ARG A   3      -1.738  44.976  92.706  1.00  0.03           H  
ATOM     41  H07 ARG A   3       0.566  43.962  93.528  1.00  0.03           H  
ATOM     42  H08 ARG A   3       0.422  43.037  91.990  1.00  0.03           H  
ATOM     43  H09 ARG A   3      -2.033  42.796  93.268  1.00  0.03           H  
ATOM     44  H10 ARG A   3       0.897  40.673  95.042  1.00  0.03           H  
ATOM     45  H11 ARG A   3       1.311  42.030  94.018  1.00  0.03           H  
ATOM     46  H12 ARG A   3      -2.567  41.038  94.600  1.00  0.03           H  
ATOM     47  H13 ARG A   3      -1.300  40.111  95.371  1.00  0.03           H  
ATOM     48  N   GLU A   4       2.627  47.925  91.635  1.00  0.19           N  
ATOM     49  CA  GLU A   4       3.140  49.292  91.615  1.00  0.19           C  
ATOM     50  C   GLU A   4       3.555  49.707  90.219  1.00  0.19           C  
ATOM     51  O   GLU A   4       3.184  50.781  89.730  1.00  0.19           O  
ATOM     52  CB  GLU A   4       4.355  49.384  92.527  1.00  0.19           C  
ATOM     53  CG  GLU A   4       4.024  49.103  93.952  1.00  0.19           C  
ATOM     54  CD  GLU A   4       3.533  50.301  94.702  1.00  0.19           C  
ATOM     55  OE1 GLU A   4       2.715  51.073  94.147  1.00  0.19           O  
ATOM     56  OE2 GLU A   4       3.935  50.422  95.885  1.00  0.19           O  
ATOM     57  H01 GLU A   4       2.345  49.955  91.956  1.00  0.19           H  
ATOM     58  H02 GLU A   4       4.733  50.405  92.471  1.00  0.19           H  
ATOM     59  H03 GLU A   4       5.099  48.662  92.192  1.00  0.19           H  
ATOM     60  H04 GLU A   4       4.946  48.780  94.436  1.00  0.19           H  
ATOM     61  H05 GLU A   4       3.250  48.336  93.982  1.00  0.19           H  
ATOM     62  H14 GLU A   4       3.061  47.249  92.248  1.00  0.19           H  
ATOM     63  N   ASP A   5       4.373  48.877  89.587  1.00  0.19           N  
ATOM     64  CA  ASP A   5       5.084  49.204  88.359  1.00  0.19           C  
ATOM     65  C   ASP A   5       4.876  48.035  87.408  1.00  0.19           C  
ATOM     66  O   ASP A   5       5.650  47.076  87.402  1.00  0.19           O  
ATOM     67  CB  ASP A   5       6.556  49.453  88.638  1.00  0.19           C  
ATOM     68  CG  ASP A   5       7.363  49.655  87.373  1.00  0.19           C  
ATOM     69  OD1 ASP A   5       6.890  50.370  86.464  1.00  0.19           O  
ATOM     70  OD2 ASP A   5       8.478  49.097  87.296  1.00  0.19           O  
ATOM     71  H01 ASP A   5       4.703  50.123  87.914  1.00  0.19           H  
ATOM     72  H02 ASP A   5       6.950  48.571  89.143  1.00  0.19           H  
ATOM     73  H03 ASP A   5       6.648  50.345  89.258  1.00  0.19           H  
ATOM     74  H06 ASP A   5       4.512  47.958  89.983  1.00  0.19           H  
ATOM     75  N   ASP A   6       3.822  48.107  86.603  1.00  0.10           N  
ATOM     76  CA  ASP A   6       3.462  47.010  85.706  1.00  0.10           C  
ATOM     77  C   ASP A   6       3.000  47.590  84.380  1.00  0.10           C  
ATOM     78  O   ASP A   6       1.838  47.457  83.991  1.00  0.10           O  
ATOM     79  CB  ASP A   6       2.384  46.134  86.337  1.00  0.10           C  
ATOM     80  CG  ASP A   6       2.266  44.788  85.677  1.00  0.10           C  
ATOM     81  OD1 ASP A   6       3.171  44.319  84.995  1.00  0.10           O  
ATOM     82  OD2 ASP A   6       1.239  44.169  85.842  1.00  0.10           O  
ATOM     83  H01 ASP A   6       4.331  46.376  85.531  1.00  0.10           H  
ATOM     84  H02 ASP A   6       1.430  46.646  86.210  1.00  0.10           H  
ATOM     85  H03 ASP A   6       2.626  45.986  87.389  1.00  0.10           H  
ATOM     86  H04 ASP A   6       3.254  48.942  86.611  1.00  0.10           H  
ATOM     87  N   PRO A   7       3.912  48.198  83.636  1.00  0.23           N  
ATOM     88  CA  PRO A   7       3.520  48.888  82.405  1.00  0.23           C  
ATOM     89  C   PRO A   7       3.049  47.924  81.328  1.00  0.23           C  
ATOM     90  O   PRO A   7       3.434  46.753  81.295  1.00  0.23           O  
ATOM     91  CB  PRO A   7       4.809  49.605  81.982  1.00  0.23           C  
ATOM     92  CG  PRO A   7       5.905  48.748  82.544  1.00  0.23           C  
ATOM     93  CD  PRO A   7       5.374  48.193  83.833  1.00  0.23           C  
ATOM     94  H01 PRO A   7       4.854  50.632  82.343  1.00  0.23           H  
ATOM     95  H02 PRO A   7       4.881  49.664  80.896  1.00  0.23           H  
ATOM     96  H03 PRO A   7       6.819  49.321  82.702  1.00  0.23           H  
ATOM     97  H04 PRO A   7       2.677  49.562  82.557  1.00  0.23           H  
ATOM     98  H05 PRO A   7       6.147  47.940  81.854  1.00  0.23           H  
ATOM     99  H06 PRO A   7       5.767  47.202  84.062  1.00  0.23           H  
ATOM    100  H07 PRO A   7       5.656  48.825  84.675  1.00  0.23           H  
ATOM    101  N   ASN A   8       2.189  48.436  80.456  1.00  0.35           N  
ATOM    102  CA  ASN A   8       1.819  47.735  79.236  1.00  0.35           C  
ATOM    103  C   ASN A   8       3.075  47.351  78.461  1.00  0.35           C  
ATOM    104  O   ASN A   8       3.899  48.210  78.141  1.00  0.35           O  
ATOM    105  CB  ASN A   8       0.916  48.639  78.396  1.00  0.35           C  
ATOM    106  CG  ASN A   8       0.489  47.999  77.089  1.00  0.35           C  
ATOM    107  ND2 ASN A   8      -0.816  47.841  76.911  1.00  0.35           N  
ATOM    108  OD1 ASN A   8       1.309  47.724  76.219  1.00  0.35           O  
ATOM    109  H01 ASN A   8       1.277  46.821  79.480  1.00  0.35           H  
ATOM    110  H02 ASN A   8       1.488  49.533  78.150  1.00  0.35           H  
ATOM    111  H03 ASN A   8       0.024  48.875  78.976  1.00  0.35           H  
ATOM    112  H04 ASN A   8      -1.164  47.449  76.048  1.00  0.35           H  
ATOM    113  H05 ASN A   8      -1.461  48.112  77.639  1.00  0.35           H  
ATOM    114  H08 ASN A   8       1.779  49.340  80.645  1.00  0.35           H  
ATOM    115  N   PHE A   9       3.207  46.059  78.146  1.00  0.02           N  
ATOM    116  CA  PHE A   9       4.466  45.549  77.609  1.00  0.02           C  
ATOM    117  C   PHE A   9       4.796  46.177  76.256  1.00  0.02           C  
ATOM    118  O   PHE A   9       5.945  46.563  76.008  1.00  0.02           O  
ATOM    119  CB  PHE A   9       4.399  44.024  77.508  1.00  0.02           C  
ATOM    120  CG  PHE A   9       5.731  43.350  77.278  1.00  0.02           C  
ATOM    121  CD1 PHE A   9       6.921  44.073  77.277  1.00  0.02           C  
ATOM    122  CD2 PHE A   9       5.796  41.983  77.066  1.00  0.02           C  
ATOM    123  CE1 PHE A   9       8.141  43.447  77.054  1.00  0.02           C  
ATOM    124  CE2 PHE A   9       7.012  41.348  76.849  1.00  0.02           C  
ATOM    125  CZ  PHE A   9       8.188  42.083  76.842  1.00  0.02           C  
ATOM    126  H01 PHE A   9       5.271  45.825  78.290  1.00  0.02           H  
ATOM    127  H02 PHE A   9       3.785  43.799  76.636  1.00  0.02           H  
ATOM    128  H03 PHE A   9       3.978  43.639  78.437  1.00  0.02           H  
ATOM    129  H04 PHE A   9       6.895  45.148  77.454  1.00  0.02           H  
ATOM    130  H05 PHE A   9       4.878  41.396  77.070  1.00  0.02           H  
ATOM    131  H06 PHE A   9       2.429  45.429  78.281  1.00  0.02           H  
ATOM    132  H07 PHE A   9       9.061  44.032  77.046  1.00  0.02           H  
ATOM    133  H08 PHE A   9       7.042  40.271  76.684  1.00  0.02           H  
ATOM    134  H09 PHE A   9       9.143  41.587  76.670  1.00  0.02           H  
ATOM    135  N   PHE A  10       3.807  46.296  75.367  1.00  0.22           N  
ATOM    136  CA  PHE A  10       4.064  46.912  74.070  1.00  0.22           C  
ATOM    137  C   PHE A  10       4.550  48.346  74.231  1.00  0.22           C  
ATOM    138  O   PHE A  10       5.536  48.752  73.605  1.00  0.22           O  
ATOM    139  CB  PHE A  10       2.819  46.867  73.179  1.00  0.22           C  
ATOM    140  CG  PHE A  10       3.042  47.467  71.819  1.00  0.22           C  
ATOM    141  CD1 PHE A  10       4.256  47.351  71.204  1.00  0.22           C  
ATOM    142  CD2 PHE A  10       2.040  48.127  71.155  1.00  0.22           C  
ATOM    143  CE1 PHE A  10       4.504  47.900  69.964  1.00  0.22           C  
ATOM    144  CE2 PHE A  10       2.267  48.668  69.898  1.00  0.22           C  
ATOM    145  CZ  PHE A  10       3.515  48.562  69.301  1.00  0.22           C  
ATOM    146  H01 PHE A  10       4.852  46.336  73.584  1.00  0.22           H  
ATOM    147  H02 PHE A  10       2.047  47.459  73.671  1.00  0.22           H  
ATOM    148  H03 PHE A  10       2.519  45.827  73.054  1.00  0.22           H  
ATOM    149  H04 PHE A  10       5.054  46.807  71.710  1.00  0.22           H  
ATOM    150  H05 PHE A  10       1.058  48.227  71.618  1.00  0.22           H  
ATOM    151  H06 PHE A  10       5.492  47.804  69.514  1.00  0.22           H  
ATOM    152  H07 PHE A  10       1.459  49.180  69.375  1.00  0.22           H  
ATOM    153  H08 PHE A  10       3.701  49.000  68.320  1.00  0.22           H  
ATOM    154  H10 PHE A  10       2.882  45.960  75.592  1.00  0.22           H  
ATOM    155  N   LYS A  11       3.881  49.126  75.080  1.00  0.30           N  
ATOM    156  CA  LYS A  11       4.249  50.530  75.214  1.00  0.30           C  
ATOM    157  C   LYS A  11       5.587  50.686  75.917  1.00  0.30           C  
ATOM    158  O   LYS A  11       6.329  51.631  75.633  1.00  0.30           O  
ATOM    159  CB  LYS A  11       3.163  51.285  75.959  1.00  0.30           C  
ATOM    160  CG  LYS A  11       1.975  51.546  75.089  1.00  0.30           C  
ATOM    161  CD  LYS A  11       0.902  52.210  75.869  1.00  0.30           C  
ATOM    162  CE  LYS A  11      -0.475  51.722  75.457  1.00  0.30           C  
ATOM    163  NZ  LYS A  11      -1.296  52.670  74.668  1.00  0.30           N  
ATOM    164  H01 LYS A  11       4.350  50.952  74.214  1.00  0.30           H  
ATOM    165  H02 LYS A  11       3.571  52.245  76.273  1.00  0.30           H  
ATOM    166  H03 LYS A  11       2.849  50.695  76.820  1.00  0.30           H  
ATOM    167  H04 LYS A  11       1.600  50.597  74.707  1.00  0.30           H  
ATOM    168  H05 LYS A  11       2.270  52.190  74.261  1.00  0.30           H  
ATOM    169  H06 LYS A  11       0.955  53.281  75.676  1.00  0.30           H  
ATOM    170  H07 LYS A  11       1.051  51.998  76.928  1.00  0.30           H  
ATOM    171  H08 LYS A  11      -1.021  51.569  76.388  1.00  0.30           H  
ATOM    172  H09 LYS A  11       3.123  48.746  75.628  1.00  0.30           H  
ATOM    173  H10 LYS A  11      -0.344  50.819  74.861  1.00  0.30           H  
ATOM    174  H11 LYS A  11      -2.139  52.891  75.179  1.00  0.30           H  
ATOM    175  H12 LYS A  11      -0.770  53.517  74.505  1.00  0.30           H  
ATOM    176  H13 LYS A  11      -1.540  52.249  73.783  1.00  0.30           H  
ATOM    177  N   MET A  12       5.911  49.767  76.827  1.00  0.04           N  
ATOM    178  CA  MET A  12       7.226  49.772  77.450  1.00  0.04           C  
ATOM    179  C   MET A  12       8.329  49.660  76.405  1.00  0.04           C  
ATOM    180  O   MET A  12       9.334  50.379  76.472  1.00  0.04           O  
ATOM    181  CB  MET A  12       7.302  48.637  78.473  1.00  0.04           C  
ATOM    182  CG  MET A  12       8.688  48.217  78.905  1.00  0.04           C  
ATOM    183  SD  MET A  12       8.568  46.980  80.215  1.00  0.04           S  
ATOM    184  CE  MET A  12       9.753  45.760  79.655  1.00  0.04           C  
ATOM    185  H01 MET A  12       7.377  50.720  77.966  1.00  0.04           H  
ATOM    186  H02 MET A  12       6.877  47.766  77.973  1.00  0.04           H  
ATOM    187  H03 MET A  12       6.758  48.954  79.363  1.00  0.04           H  
ATOM    188  H04 MET A  12       9.229  49.087  79.278  1.00  0.04           H  
ATOM    189  H05 MET A  12       9.221  47.794  78.054  1.00  0.04           H  
ATOM    190  H06 MET A  12      10.675  45.861  80.227  1.00  0.04           H  
ATOM    191  H07 MET A  12       9.343  44.761  79.801  1.00  0.04           H  
ATOM    192  H08 MET A  12       9.963  45.916  78.597  1.00  0.04           H  
ATOM    193  H14 MET A  12       5.237  49.061  77.086  1.00  0.04           H  
ATOM    194  N   VAL A  13       8.148  48.782  75.416  1.00  0.02           N  
ATOM    195  CA  VAL A  13       9.143  48.645  74.354  1.00  0.02           C  
ATOM    196  C   VAL A  13       9.146  49.885  73.469  1.00  0.02           C  
ATOM    197  O   VAL A  13      10.206  50.358  73.038  1.00  0.02           O  
ATOM    198  CB  VAL A  13       8.885  47.367  73.535  1.00  0.02           C  
ATOM    199  CG1 VAL A  13       9.861  47.271  72.376  1.00  0.02           C  
ATOM    200  CG2 VAL A  13       8.997  46.140  74.424  1.00  0.02           C  
ATOM    201  H01 VAL A  13      10.131  48.554  74.805  1.00  0.02           H  
ATOM    202  H02 VAL A  13       7.874  47.414  73.131  1.00  0.02           H  
ATOM    203  H03 VAL A  13      10.812  46.878  72.734  1.00  0.02           H  
ATOM    204  H04 VAL A  13       9.457  46.604  71.614  1.00  0.02           H  
ATOM    205  H05 VAL A  13      10.016  48.261  71.948  1.00  0.02           H  
ATOM    206  H06 VAL A  13       9.670  46.354  75.255  1.00  0.02           H  
ATOM    207  H07 VAL A  13       8.012  45.881  74.812  1.00  0.02           H  
ATOM    208  H08 VAL A  13       9.391  45.305  73.844  1.00  0.02           H  
ATOM    209  H09 VAL A  13       7.317  48.208  75.401  1.00  0.02           H  
ATOM    210  N   GLU A  14       7.961  50.427  73.173  1.00  0.20           N  
ATOM    211  CA  GLU A  14       7.911  51.709  72.486  1.00  0.20           C  
ATOM    212  C   GLU A  14       8.627  52.815  73.252  1.00  0.20           C  
ATOM    213  O   GLU A  14       9.236  53.697  72.632  1.00  0.20           O  
ATOM    214  CB  GLU A  14       6.464  52.130  72.162  1.00  0.20           C  
ATOM    215  CG  GLU A  14       5.822  51.463  70.938  1.00  0.20           C  
ATOM    216  CD  GLU A  14       4.441  51.901  70.655  1.00  0.20           C  
ATOM    217  OE1 GLU A  14       3.490  51.131  70.586  1.00  0.20           O  
ATOM    218  OE2 GLU A  14       4.288  53.130  70.691  1.00  0.20           O  
ATOM    219  H01 GLU A  14       8.445  51.564  71.547  1.00  0.20           H  
ATOM    220  H02 GLU A  14       6.517  53.192  71.921  1.00  0.20           H  
ATOM    221  H03 GLU A  14       5.847  51.898  73.030  1.00  0.20           H  
ATOM    222  H04 GLU A  14       5.769  50.397  71.159  1.00  0.20           H  
ATOM    223  H05 GLU A  14       6.436  51.687  70.066  1.00  0.20           H  
ATOM    224  H09 GLU A  14       7.107  49.951  73.424  1.00  0.20           H  
ATOM    225  N   GLY A  15       8.562  52.802  74.583  1.00  0.24           N  
ATOM    226  CA  GLY A  15       9.322  53.783  75.349  1.00  0.24           C  
ATOM    227  C   GLY A  15      10.817  53.668  75.115  1.00  0.24           C  
ATOM    228  O   GLY A  15      11.497  54.668  74.872  1.00  0.24           O  
ATOM    229  H01 GLY A  15       9.136  53.595  76.406  1.00  0.24           H  
ATOM    230  H02 GLY A  15       8.997  54.782  75.059  1.00  0.24           H  
ATOM    231  H06 GLY A  15       7.991  52.118  75.058  1.00  0.24           H  
ATOM    232  N   PHE A  16      11.347  52.443  75.190  1.00  0.03           N  
ATOM    233  CA  PHE A  16      12.752  52.218  74.872  1.00  0.03           C  
ATOM    234  C   PHE A  16      13.096  52.762  73.492  1.00  0.03           C  
ATOM    235  O   PHE A  16      14.141  53.398  73.304  1.00  0.03           O  
ATOM    236  CB  PHE A  16      13.075  50.724  74.932  1.00  0.03           C  
ATOM    237  CG  PHE A  16      12.932  50.117  76.297  1.00  0.03           C  
ATOM    238  CD1 PHE A  16      13.198  50.853  77.438  1.00  0.03           C  
ATOM    239  CD2 PHE A  16      12.544  48.792  76.436  1.00  0.03           C  
ATOM    240  CE1 PHE A  16      13.074  50.283  78.692  1.00  0.03           C  
ATOM    241  CE2 PHE A  16      12.417  48.217  77.686  1.00  0.03           C  
ATOM    242  CZ  PHE A  16      12.683  48.963  78.815  1.00  0.03           C  
ATOM    243  H01 PHE A  16      13.352  52.748  75.612  1.00  0.03           H  
ATOM    244  H02 PHE A  16      14.123  50.619  74.652  1.00  0.03           H  
ATOM    245  H03 PHE A  16      10.768  51.665  75.470  1.00  0.03           H  
ATOM    246  H04 PHE A  16      12.402  50.201  74.253  1.00  0.03           H  
ATOM    247  H05 PHE A  16      13.509  51.894  77.348  1.00  0.03           H  
ATOM    248  H06 PHE A  16      12.337  48.197  75.547  1.00  0.03           H  
ATOM    249  H07 PHE A  16      13.285  50.875  79.583  1.00  0.03           H  
ATOM    250  H08 PHE A  16      12.107  47.176  77.780  1.00  0.03           H  
ATOM    251  H09 PHE A  16      12.585  48.512  79.803  1.00  0.03           H  
ATOM    252  N   PHE A  17      12.220  52.522  72.516  1.00  0.10           N  
ATOM    253  CA  PHE A  17      12.449  52.995  71.154  1.00  0.10           C  
ATOM    254  C   PHE A  17      12.447  54.518  71.094  1.00  0.10           C  
ATOM    255  O   PHE A  17      13.330  55.127  70.478  1.00  0.10           O  
ATOM    256  CB  PHE A  17      11.375  52.402  70.235  1.00  0.10           C  
ATOM    257  CG  PHE A  17      11.555  52.724  68.779  1.00  0.10           C  
ATOM    258  CD1 PHE A  17      11.095  53.920  68.251  1.00  0.10           C  
ATOM    259  CD2 PHE A  17      12.166  51.811  67.933  1.00  0.10           C  
ATOM    260  CE1 PHE A  17      11.250  54.204  66.909  1.00  0.10           C  
ATOM    261  CE2 PHE A  17      12.326  52.084  66.592  1.00  0.10           C  
ATOM    262  CZ  PHE A  17      11.870  53.284  66.076  1.00  0.10           C  
ATOM    263  H01 PHE A  17      13.432  52.665  70.817  1.00  0.10           H  
ATOM    264  H02 PHE A  17      10.428  52.849  70.537  1.00  0.10           H  
ATOM    265  H03 PHE A  17      11.389  51.318  70.349  1.00  0.10           H  
ATOM    266  H04 PHE A  17      10.606  54.644  68.902  1.00  0.10           H  
ATOM    267  H05 PHE A  17      12.525  50.863  68.335  1.00  0.10           H  
ATOM    268  H06 PHE A  17      10.886  55.149  66.505  1.00  0.10           H  
ATOM    269  H07 PHE A  17      12.810  51.357  65.940  1.00  0.10           H  
ATOM    270  H08 PHE A  17      11.998  53.506  65.017  1.00  0.10           H  
ATOM    271  H10 PHE A  17      11.380  52.002  72.723  1.00  0.10           H  
ATOM    272  N   ASP A  18      11.450  55.152  71.730  1.00  0.34           N  
ATOM    273  CA  ASP A  18      11.356  56.616  71.734  1.00  0.34           C  
ATOM    274  C   ASP A  18      12.636  57.227  72.259  1.00  0.34           C  
ATOM    275  O   ASP A  18      13.099  58.269  71.789  1.00  0.34           O  
ATOM    276  CB  ASP A  18      10.191  57.078  72.605  1.00  0.34           C  
ATOM    277  CG  ASP A  18       8.861  56.802  71.970  1.00  0.34           C  
ATOM    278  OD1 ASP A  18       8.841  56.517  70.758  1.00  0.34           O  
ATOM    279  OD2 ASP A  18       7.832  56.927  72.669  1.00  0.34           O  
ATOM    280  H01 ASP A  18      11.191  56.943  70.707  1.00  0.34           H  
ATOM    281  H02 ASP A  18      10.280  58.156  72.736  1.00  0.34           H  
ATOM    282  H03 ASP A  18      10.239  56.556  73.561  1.00  0.34           H  
ATOM    283  H09 ASP A  18      10.750  54.610  72.216  1.00  0.34           H  
ATOM    284  N   ARG A  19      13.221  56.566  73.228  1.00  0.44           N  
ATOM    285  CA  ARG A  19      14.371  57.095  73.893  1.00  0.44           C  
ATOM    286  C   ARG A  19      15.587  57.088  72.978  1.00  0.44           C  
ATOM    287  O   ARG A  19      16.278  58.109  72.840  1.00  0.44           O  
ATOM    288  CB  ARG A  19      14.544  56.284  75.143  1.00  0.44           C  
ATOM    289  CG  ARG A  19      15.608  56.617  75.853  1.00  0.44           C  
ATOM    290  CD  ARG A  19      15.309  56.482  77.238  1.00  0.44           C  
ATOM    291  NE  ARG A  19      16.613  56.214  77.729  1.00  0.44           N  
ATOM    292  CZ  ARG A  19      17.010  56.592  78.910  1.00  0.44           C  
ATOM    293  NH1 ARG A  19      16.276  57.483  79.548  1.00  0.44           N  
ATOM    294  NH2 ARG A  19      18.233  56.326  79.310  1.00  0.44           N  
ATOM    295  H01 ARG A  19      14.245  58.144  74.160  1.00  0.44           H  
ATOM    296  H02 ARG A  19      14.682  55.248  74.832  1.00  0.44           H  
ATOM    297  H03 ARG A  19      13.659  56.418  75.765  1.00  0.44           H  
ATOM    298  H04 ARG A  19      12.853  55.668  73.510  1.00  0.44           H  
ATOM    299  H05 ARG A  19      15.883  57.650  75.637  1.00  0.44           H  
ATOM    300  H06 ARG A  19      16.440  55.962  75.594  1.00  0.44           H  
ATOM    301  H07 ARG A  19      14.557  55.732  77.481  1.00  0.44           H  
ATOM    302  H08 ARG A  19      14.895  57.399  77.658  1.00  0.44           H  
ATOM    303  H09 ARG A  19      17.259  55.710  77.139  1.00  0.44           H  
ATOM    304  H10 ARG A  19      16.606  57.882  80.415  1.00  0.44           H  
ATOM    305  H11 ARG A  19      15.384  57.767  79.169  1.00  0.44           H  
ATOM    306  H12 ARG A  19      18.829  55.731  78.752  1.00  0.44           H  
ATOM    307  H13 ARG A  19      18.577  56.716  80.175  1.00  0.44           H  
ATOM    308  N   GLY A  20      15.825  55.962  72.308  1.00  0.24           N  
ATOM    309  CA  GLY A  20      16.853  55.939  71.290  1.00  0.24           C  
ATOM    310  C   GLY A  20      16.558  56.853  70.112  1.00  0.24           C  
ATOM    311  O   GLY A  20      17.474  57.429  69.518  1.00  0.24           O  
ATOM    312  H01 GLY A  20      16.899  54.921  70.903  1.00  0.24           H  
ATOM    313  H02 GLY A  20      17.795  56.250  71.742  1.00  0.24           H  
ATOM    314  H14 GLY A  20      15.291  55.129  72.509  1.00  0.24           H  
ATOM    315  N   ALA A  21      15.283  56.990  69.748  1.00  0.41           N  
ATOM    316  CA  ALA A  21      14.908  57.885  68.654  1.00  0.41           C  
ATOM    317  C   ALA A  21      15.287  59.324  68.975  1.00  0.41           C  
ATOM    318  O   ALA A  21      15.780  60.065  68.113  1.00  0.41           O  
ATOM    319  CB  ALA A  21      13.411  57.782  68.374  1.00  0.41           C  
ATOM    320  H01 ALA A  21      15.455  57.579  67.762  1.00  0.41           H  
ATOM    321  H02 ALA A  21      12.907  58.667  68.763  1.00  0.41           H  
ATOM    322  H03 ALA A  21      14.567  56.469  70.234  1.00  0.41           H  
ATOM    323  H04 ALA A  21      13.246  57.714  67.299  1.00  0.41           H  
ATOM    324  H05 ALA A  21      13.010  56.893  68.861  1.00  0.41           H  
ATOM    325  N   SER A  22      15.061  59.722  70.224  1.00  0.61           N  
ATOM    326  CA  SER A  22      15.360  61.069  70.690  1.00  0.61           C  
ATOM    327  C   SER A  22      16.843  61.394  70.494  1.00  0.61           C  
ATOM    328  O   SER A  22      17.195  62.496  70.062  1.00  0.61           O  
ATOM    329  CB  SER A  22      14.924  61.138  72.159  1.00  0.61           C  
ATOM    330  OG  SER A  22      15.218  62.314  72.856  1.00  0.61           O  
ATOM    331  H01 SER A  22      14.820  61.822  70.116  1.00  0.61           H  
ATOM    332  H02 SER A  22      15.501  60.361  72.661  1.00  0.61           H  
ATOM    333  H03 SER A  22      13.843  61.000  72.188  1.00  0.61           H  
ATOM    334  H04 SER A  22      15.399  62.105  73.775  1.00  0.61           H  
ATOM    335  H06 SER A  22      14.665  59.061  70.877  1.00  0.61           H  
ATOM    336  N   ILE A  23      17.716  60.411  70.727  1.00  0.47           N  
ATOM    337  CA  ILE A  23      19.151  60.648  70.701  1.00  0.47           C  
ATOM    338  C   ILE A  23      19.665  60.773  69.262  1.00  0.47           C  
ATOM    339  O   ILE A  23      20.544  61.599  68.972  1.00  0.47           O  
ATOM    340  CB  ILE A  23      19.875  59.534  71.474  1.00  0.47           C  
ATOM    341  CG1 ILE A  23      19.464  59.624  72.949  1.00  0.47           C  
ATOM    342  CG2 ILE A  23      21.388  59.603  71.289  1.00  0.47           C  
ATOM    343  CD1 ILE A  23      20.467  59.082  73.921  1.00  0.47           C  
ATOM    344  H01 ILE A  23      19.363  61.597  71.193  1.00  0.47           H  
ATOM    345  H02 ILE A  23      19.579  58.563  71.078  1.00  0.47           H  
ATOM    346  H03 ILE A  23      18.573  59.005  73.055  1.00  0.47           H  
ATOM    347  H04 ILE A  23      19.292  60.673  73.189  1.00  0.47           H  
ATOM    348  H05 ILE A  23      17.372  59.482  70.926  1.00  0.47           H  
ATOM    349  H06 ILE A  23      21.880  59.147  72.148  1.00  0.47           H  
ATOM    350  H07 ILE A  23      21.669  59.065  70.383  1.00  0.47           H  
ATOM    351  H08 ILE A  23      21.697  60.645  71.204  1.00  0.47           H  
ATOM    352  H09 ILE A  23      21.337  59.739  73.949  1.00  0.47           H  
ATOM    353  H10 ILE A  23      20.020  59.030  74.914  1.00  0.47           H  
ATOM    354  H11 ILE A  23      20.775  58.085  73.608  1.00  0.47           H  
ATOM    355  N   VAL A  24      19.134  59.965  68.332  1.00  0.31           N  
ATOM    356  CA  VAL A  24      19.647  59.961  66.959  1.00  0.31           C  
ATOM    357  C   VAL A  24      18.936  60.916  66.023  1.00  0.31           C  
ATOM    358  O   VAL A  24      19.401  61.112  64.889  1.00  0.31           O  
ATOM    359  CB  VAL A  24      19.534  58.590  66.282  1.00  0.31           C  
ATOM    360  CG1 VAL A  24      20.439  57.616  66.938  1.00  0.31           C  
ATOM    361  CG2 VAL A  24      18.083  58.073  66.332  1.00  0.31           C  
ATOM    362  H01 VAL A  24      20.684  60.264  67.102  1.00  0.31           H  
ATOM    363  H02 VAL A  24      19.827  58.702  65.238  1.00  0.31           H  
ATOM    364  H03 VAL A  24      21.342  58.127  67.271  1.00  0.31           H  
ATOM    365  H04 VAL A  24      19.936  57.173  67.797  1.00  0.31           H  
ATOM    366  H05 VAL A  24      20.706  56.832  66.229  1.00  0.31           H  
ATOM    367  H06 VAL A  24      17.439  58.744  65.763  1.00  0.31           H  
ATOM    368  H07 VAL A  24      18.038  57.073  65.900  1.00  0.31           H  
ATOM    369  H08 VAL A  24      17.745  58.037  67.368  1.00  0.31           H  
ATOM    370  H12 VAL A  24      18.371  59.352  68.581  1.00  0.31           H  
ATOM    371  N   GLU A  25      17.817  61.507  66.440  1.00  0.63           N  
ATOM    372  CA  GLU A  25      16.993  62.268  65.509  1.00  0.63           C  
ATOM    373  C   GLU A  25      17.821  63.301  64.759  1.00  0.63           C  
ATOM    374  O   GLU A  25      17.625  63.505  63.559  1.00  0.63           O  
ATOM    375  CB  GLU A  25      15.861  62.910  66.284  1.00  0.63           C  
ATOM    376  CG  GLU A  25      14.765  63.357  65.424  1.00  0.63           C  
ATOM    377  CD  GLU A  25      13.663  63.980  66.197  1.00  0.63           C  
ATOM    378  OE1 GLU A  25      13.261  65.073  65.777  1.00  0.63           O  
ATOM    379  OE2 GLU A  25      13.171  63.371  67.172  1.00  0.63           O  
ATOM    380  H01 GLU A  25      16.577  61.601  64.754  1.00  0.63           H  
ATOM    381  H02 GLU A  25      16.265  63.791  66.784  1.00  0.63           H  
ATOM    382  H03 GLU A  25      15.471  62.184  66.997  1.00  0.63           H  
ATOM    383  H04 GLU A  25      14.362  62.482  64.915  1.00  0.63           H  
ATOM    384  H05 GLU A  25      15.152  64.087  64.713  1.00  0.63           H  
ATOM    385  H09 GLU A  25      17.538  61.427  67.407  1.00  0.63           H  
ATOM    386  N   ASP A  26      18.768  63.948  65.447  1.00  0.81           N  
ATOM    387  CA  ASP A  26      19.638  64.917  64.787  1.00  0.81           C  
ATOM    388  C   ASP A  26      20.499  64.250  63.720  1.00  0.81           C  
ATOM    389  O   ASP A  26      20.613  64.746  62.594  1.00  0.81           O  
ATOM    390  CB  ASP A  26      20.512  65.611  65.828  1.00  0.81           C  
ATOM    391  CG  ASP A  26      19.736  66.603  66.663  1.00  0.81           C  
ATOM    392  OD1 ASP A  26      18.647  67.025  66.216  1.00  0.81           O  
ATOM    393  OD2 ASP A  26      20.211  66.957  67.763  1.00  0.81           O  
ATOM    394  H01 ASP A  26      19.016  65.660  64.288  1.00  0.81           H  
ATOM    395  H02 ASP A  26      21.289  66.161  65.296  1.00  0.81           H  
ATOM    396  H03 ASP A  26      20.939  64.855  66.488  1.00  0.81           H  
ATOM    397  H06 ASP A  26      18.882  63.764  66.434  1.00  0.81           H  
ATOM    398  N   LYS A  27      21.119  63.122  64.062  1.00  0.55           N  
ATOM    399  CA  LYS A  27      21.995  62.459  63.110  1.00  0.55           C  
ATOM    400  C   LYS A  27      21.235  62.013  61.867  1.00  0.55           C  
ATOM    401  O   LYS A  27      21.765  62.067  60.750  1.00  0.55           O  
ATOM    402  CB  LYS A  27      22.680  61.274  63.774  1.00  0.55           C  
ATOM    403  CG  LYS A  27      23.651  60.669  62.839  1.00  0.55           C  
ATOM    404  CD  LYS A  27      23.838  59.210  62.943  1.00  0.55           C  
ATOM    405  CE  LYS A  27      25.169  58.805  62.305  1.00  0.55           C  
ATOM    406  NZ  LYS A  27      25.180  58.853  60.824  1.00  0.55           N  
ATOM    407  H01 LYS A  27      22.752  63.175  62.790  1.00  0.55           H  
ATOM    408  H02 LYS A  27      21.930  60.531  64.045  1.00  0.55           H  
ATOM    409  H03 LYS A  27      23.201  61.612  64.670  1.00  0.55           H  
ATOM    410  H04 LYS A  27      20.981  62.728  64.982  1.00  0.55           H  
ATOM    411  H05 LYS A  27      24.615  61.104  63.101  1.00  0.55           H  
ATOM    412  H06 LYS A  27      23.318  60.890  61.825  1.00  0.55           H  
ATOM    413  H07 LYS A  27      23.024  58.707  62.421  1.00  0.55           H  
ATOM    414  H08 LYS A  27      23.837  58.919  63.994  1.00  0.55           H  
ATOM    415  H09 LYS A  27      25.342  57.765  62.583  1.00  0.55           H  
ATOM    416  H10 LYS A  27      25.943  59.478  62.674  1.00  0.55           H  
ATOM    417  H11 LYS A  27      25.774  59.610  60.517  1.00  0.55           H  
ATOM    418  H12 LYS A  27      25.534  57.979  60.461  1.00  0.55           H  
ATOM    419  H13 LYS A  27      24.241  59.004  60.485  1.00  0.55           H  
ATOM    420  N   LEU A  28      19.990  61.567  62.042  1.00  0.38           N  
ATOM    421  CA  LEU A  28      19.171  61.189  60.895  1.00  0.38           C  
ATOM    422  C   LEU A  28      18.875  62.388  60.009  1.00  0.38           C  
ATOM    423  O   LEU A  28      18.923  62.284  58.777  1.00  0.38           O  
ATOM    424  CB  LEU A  28      17.872  60.544  61.373  1.00  0.38           C  
ATOM    425  CG  LEU A  28      18.039  59.267  62.187  1.00  0.38           C  
ATOM    426  CD1 LEU A  28      16.684  58.679  62.539  1.00  0.38           C  
ATOM    427  CD2 LEU A  28      18.877  58.277  61.400  1.00  0.38           C  
ATOM    428  H01 LEU A  28      19.730  60.467  60.299  1.00  0.38           H  
ATOM    429  H02 LEU A  28      17.329  60.257  60.472  1.00  0.38           H  
ATOM    430  H03 LEU A  28      17.342  61.270  61.990  1.00  0.38           H  
ATOM    431  H04 LEU A  28      18.551  59.496  63.122  1.00  0.38           H  
ATOM    432  H05 LEU A  28      15.946  59.005  61.807  1.00  0.38           H  
ATOM    433  H06 LEU A  28      16.746  57.591  62.531  1.00  0.38           H  
ATOM    434  H07 LEU A  28      16.386  59.019  63.531  1.00  0.38           H  
ATOM    435  H08 LEU A  28      19.846  58.156  61.885  1.00  0.38           H  
ATOM    436  H09 LEU A  28      18.366  57.315  61.365  1.00  0.38           H  
ATOM    437  H10 LEU A  28      19.023  58.649  60.386  1.00  0.38           H  
ATOM    438  H14 LEU A  28      19.611  61.490  62.975  1.00  0.38           H  
ATOM    439  N   VAL A  29      18.573  63.535  60.619  1.00  0.65           N  
ATOM    440  CA  VAL A  29      18.211  64.714  59.842  1.00  0.65           C  
ATOM    441  C   VAL A  29      19.404  65.221  59.045  1.00  0.65           C  
ATOM    442  O   VAL A  29      19.265  65.607  57.880  1.00  0.65           O  
ATOM    443  CB  VAL A  29      17.632  65.802  60.763  1.00  0.65           C  
ATOM    444  CG1 VAL A  29      17.381  67.090  59.988  1.00  0.65           C  
ATOM    445  CG2 VAL A  29      16.345  65.311  61.400  1.00  0.65           C  
ATOM    446  H01 VAL A  29      17.437  64.441  59.125  1.00  0.65           H  
ATOM    447  H02 VAL A  29      18.358  66.014  61.548  1.00  0.65           H  
ATOM    448  H03 VAL A  29      16.538  67.621  60.430  1.00  0.65           H  
ATOM    449  H04 VAL A  29      18.269  67.720  60.032  1.00  0.65           H  
ATOM    450  H05 VAL A  29      17.155  66.851  58.949  1.00  0.65           H  
ATOM    451  H06 VAL A  29      15.544  65.329  60.660  1.00  0.65           H  
ATOM    452  H07 VAL A  29      16.483  64.292  61.761  1.00  0.65           H  
ATOM    453  H08 VAL A  29      16.082  65.960  62.235  1.00  0.65           H  
ATOM    454  H11 VAL A  29      18.595  63.587  61.627  1.00  0.65           H  
ATOM    455  N   GLU A  30      20.603  65.206  59.625  1.00  0.46           N  
ATOM    456  CA  GLU A  30      21.670  65.808  58.838  1.00  0.46           C  
ATOM    457  C   GLU A  30      22.271  64.828  57.840  1.00  0.46           C  
ATOM    458  O   GLU A  30      22.712  65.257  56.772  1.00  0.46           O  
ATOM    459  CB  GLU A  30      22.726  66.445  59.734  1.00  0.46           C  
ATOM    460  CG  GLU A  30      23.644  65.657  60.474  1.00  0.46           C  
ATOM    461  CD  GLU A  30      25.041  65.409  60.111  1.00  0.46           C  
ATOM    462  OE1 GLU A  30      25.428  64.498  60.674  1.00  0.46           O  
ATOM    463  OE2 GLU A  30      25.871  66.007  59.494  1.00  0.46           O  
ATOM    464  H01 GLU A  30      21.226  66.608  58.246  1.00  0.46           H  
ATOM    465  H02 GLU A  30      22.122  66.900  60.519  1.00  0.46           H  
ATOM    466  H03 GLU A  30      23.323  67.093  59.093  1.00  0.46           H  
ATOM    467  H04 GLU A  30      23.225  64.666  60.302  1.00  0.46           H  
ATOM    468  H05 GLU A  30      23.680  66.110  61.465  1.00  0.46           H  
ATOM    469  H09 GLU A  30      20.760  64.808  60.540  1.00  0.46           H  
ATOM    470  N   ASP A  31      22.231  63.516  58.100  1.00  0.27           N  
ATOM    471  CA  ASP A  31      22.513  62.549  57.029  1.00  0.27           C  
ATOM    472  C   ASP A  31      21.656  62.780  55.806  1.00  0.27           C  
ATOM    473  O   ASP A  31      22.143  62.726  54.669  1.00  0.27           O  
ATOM    474  CB  ASP A  31      22.284  61.136  57.529  1.00  0.27           C  
ATOM    475  CG  ASP A  31      23.448  60.606  58.251  1.00  0.27           C  
ATOM    476  OD1 ASP A  31      24.307  61.445  58.588  1.00  0.27           O  
ATOM    477  OD2 ASP A  31      23.540  59.384  58.443  1.00  0.27           O  
ATOM    478  H01 ASP A  31      23.556  62.688  56.744  1.00  0.27           H  
ATOM    479  H02 ASP A  31      22.111  60.499  56.662  1.00  0.27           H  
ATOM    480  H03 ASP A  31      21.424  61.135  58.199  1.00  0.27           H  
ATOM    481  H06 ASP A  31      22.008  63.191  59.030  1.00  0.27           H  
ATOM    482  N   LEU A  32      20.361  62.948  56.024  1.00  0.11           N  
ATOM    483  CA  LEU A  32      19.361  63.098  54.987  1.00  0.11           C  
ATOM    484  C   LEU A  32      19.791  64.174  54.002  1.00  0.11           C  
ATOM    485  O   LEU A  32      19.759  65.363  54.329  1.00  0.11           O  
ATOM    486  CB  LEU A  32      18.036  63.430  55.649  1.00  0.11           C  
ATOM    487  CG  LEU A  32      16.734  62.930  55.046  1.00  0.11           C  
ATOM    488  CD1 LEU A  32      16.782  61.432  54.822  1.00  0.11           C  
ATOM    489  CD2 LEU A  32      15.593  63.296  55.971  1.00  0.11           C  
ATOM    490  H01 LEU A  32      19.248  62.174  54.420  1.00  0.11           H  
ATOM    491  H02 LEU A  32      17.964  64.511  55.532  1.00  0.11           H  
ATOM    492  H03 LEU A  32      18.084  63.036  56.664  1.00  0.11           H  
ATOM    493  H04 LEU A  32      20.047  62.973  56.984  1.00  0.11           H  
ATOM    494  H05 LEU A  32      16.582  63.401  54.075  1.00  0.11           H  
ATOM    495  H06 LEU A  32      17.774  61.059  55.077  1.00  0.11           H  
ATOM    496  H07 LEU A  32      16.038  60.946  55.453  1.00  0.11           H  
ATOM    497  H08 LEU A  32      16.570  61.214  53.775  1.00  0.11           H  
ATOM    498  H09 LEU A  32      14.705  62.729  55.693  1.00  0.11           H  
ATOM    499  H10 LEU A  32      15.868  63.060  56.999  1.00  0.11           H  
ATOM    500  H11 LEU A  32      15.384  64.362  55.886  1.00  0.11           H  
ATOM    501  N   LYS A  33      20.194  63.764  52.802  1.00  0.01           N  
ATOM    502  CA  LYS A  33      20.766  64.676  51.808  1.00  0.01           C  
ATOM    503  C   LYS A  33      19.726  65.065  50.757  1.00  0.01           C  
ATOM    504  O   LYS A  33      19.910  64.871  49.554  1.00  0.01           O  
ATOM    505  CB  LYS A  33      21.985  64.037  51.152  1.00  0.01           C  
ATOM    506  CG  LYS A  33      23.210  63.899  52.047  1.00  0.01           C  
ATOM    507  CD  LYS A  33      24.160  65.075  51.914  1.00  0.01           C  
ATOM    508  CE  LYS A  33      25.158  65.113  53.065  1.00  0.01           C  
ATOM    509  NZ  LYS A  33      24.646  65.879  54.237  1.00  0.01           N  
ATOM    510  H01 LYS A  33      21.080  65.587  52.317  1.00  0.01           H  
ATOM    511  H02 LYS A  33      22.277  64.707  50.344  1.00  0.01           H  
ATOM    512  H03 LYS A  33      21.702  63.041  50.812  1.00  0.01           H  
ATOM    513  H04 LYS A  33      23.747  63.002  51.738  1.00  0.01           H  
ATOM    514  H05 LYS A  33      22.881  63.830  53.084  1.00  0.01           H  
ATOM    515  H06 LYS A  33      23.575  65.994  51.936  1.00  0.01           H  
ATOM    516  H07 LYS A  33      24.704  64.988  50.974  1.00  0.01           H  
ATOM    517  H08 LYS A  33      26.057  65.615  52.708  1.00  0.01           H  
ATOM    518  H09 LYS A  33      25.370  64.091  53.379  1.00  0.01           H  
ATOM    519  H10 LYS A  33      23.703  65.583  54.446  1.00  0.01           H  
ATOM    520  H11 LYS A  33      25.238  65.707  55.037  1.00  0.01           H  
ATOM    521  H12 LYS A  33      20.102  62.786  52.567  1.00  0.01           H  
ATOM    522  H13 LYS A  33      24.649  66.866  54.022  1.00  0.01           H  
ATOM    523  N   THR A  34      18.638  65.664  51.225  1.00  0.00           N  
ATOM    524  CA  THR A  34      17.551  66.117  50.379  1.00  0.00           C  
ATOM    525  C   THR A  34      17.550  67.631  50.351  1.00  0.00           C  
ATOM    526  O   THR A  34      18.020  68.292  51.280  1.00  0.00           O  
ATOM    527  CB  THR A  34      16.210  65.569  50.893  1.00  0.00           C  
ATOM    528  CG2 THR A  34      15.878  66.188  52.222  1.00  0.00           C  
ATOM    529  OG1 THR A  34      15.160  65.853  49.962  1.00  0.00           O  
ATOM    530  H01 THR A  34      17.690  65.744  49.364  1.00  0.00           H  
ATOM    531  H02 THR A  34      16.301  64.489  51.005  1.00  0.00           H  
ATOM    532  H03 THR A  34      14.844  65.961  52.480  1.00  0.00           H  
ATOM    533  H04 THR A  34      16.540  65.783  52.988  1.00  0.00           H  
ATOM    534  H05 THR A  34      16.008  67.269  52.163  1.00  0.00           H  
ATOM    535  H06 THR A  34      14.865  65.036  49.553  1.00  0.00           H  
ATOM    536  H14 THR A  34      18.563  65.812  52.221  1.00  0.00           H  
ATOM    537  N   ARG A  35      17.084  68.217  49.272  1.00  0.00           N  
ATOM    538  CA  ARG A  35      17.142  69.680  49.272  1.00  0.00           C  
ATOM    539  C   ARG A  35      15.751  70.296  49.330  1.00  0.00           C  
ATOM    540  O   ARG A  35      15.264  71.004  48.452  1.00  0.00           O  
ATOM    541  CB  ARG A  35      17.994  70.172  48.132  1.00  0.00           C  
ATOM    542  CG  ARG A  35      19.221  69.287  48.020  1.00  0.00           C  
ATOM    543  CD  ARG A  35      20.373  69.893  47.277  1.00  0.00           C  
ATOM    544  NE  ARG A  35      20.980  68.907  46.400  1.00  0.00           N  
ATOM    545  CZ  ARG A  35      21.599  69.225  45.276  1.00  0.00           C  
ATOM    546  NH1 ARG A  35      21.698  70.499  44.923  1.00  0.00           N  
ATOM    547  NH2 ARG A  35      22.117  68.274  44.513  1.00  0.00           N  
ATOM    548  H01 ARG A  35      17.633  70.020  50.184  1.00  0.00           H  
ATOM    549  H02 ARG A  35      18.297  71.203  48.315  1.00  0.00           H  
ATOM    550  H03 ARG A  35      17.425  70.129  47.203  1.00  0.00           H  
ATOM    551  H04 ARG A  35      18.914  68.413  47.446  1.00  0.00           H  
ATOM    552  H05 ARG A  35      19.558  69.045  49.028  1.00  0.00           H  
ATOM    553  H06 ARG A  35      21.118  70.236  47.995  1.00  0.00           H  
ATOM    554  H07 ARG A  35      16.710  67.693  48.494  1.00  0.00           H  
ATOM    555  H08 ARG A  35      20.016  70.734  46.682  1.00  0.00           H  
ATOM    556  H09 ARG A  35      20.927  67.933  46.661  1.00  0.00           H  
ATOM    557  H10 ARG A  35      22.170  70.750  44.066  1.00  0.00           H  
ATOM    558  H11 ARG A  35      21.301  71.218  45.511  1.00  0.00           H  
ATOM    559  H12 ARG A  35      22.038  67.306  44.789  1.00  0.00           H  
ATOM    560  H13 ARG A  35      22.591  68.517  43.655  1.00  0.00           H  
ATOM    561  N   GLU A  36      15.166  69.980  50.494  1.00  0.03           N  
ATOM    562  CA  GLU A  36      14.171  70.790  51.178  1.00  0.03           C  
ATOM    563  C   GLU A  36      14.564  70.834  52.652  1.00  0.03           C  
ATOM    564  O   GLU A  36      13.755  70.594  53.548  1.00  0.03           O  
ATOM    565  CB  GLU A  36      12.779  70.216  50.949  1.00  0.03           C  
ATOM    566  CG  GLU A  36      12.111  70.747  49.669  1.00  0.03           C  
ATOM    567  CD  GLU A  36      11.104  69.782  49.056  1.00  0.03           C  
ATOM    568  OE1 GLU A  36      11.493  68.639  48.731  1.00  0.03           O  
ATOM    569  OE2 GLU A  36       9.927  70.172  48.888  1.00  0.03           O  
ATOM    570  H01 GLU A  36      14.140  71.808  50.790  1.00  0.03           H  
ATOM    571  H02 GLU A  36      12.158  70.523  51.791  1.00  0.03           H  
ATOM    572  H03 GLU A  36      12.858  69.131  50.876  1.00  0.03           H  
ATOM    573  H04 GLU A  36      12.903  70.889  48.933  1.00  0.03           H  
ATOM    574  H05 GLU A  36      11.595  71.676  49.910  1.00  0.03           H  
ATOM    575  H14 GLU A  36      15.438  69.111  50.930  1.00  0.03           H  
ATOM    576  N   THR A  37      15.842  71.177  52.903  1.00  0.22           N  
ATOM    577  CA  THR A  37      16.529  71.173  54.198  1.00  0.22           C  
ATOM    578  C   THR A  37      15.768  71.933  55.274  1.00  0.22           C  
ATOM    579  O   THR A  37      16.238  72.068  56.411  1.00  0.22           O  
ATOM    580  CB  THR A  37      17.936  71.768  54.048  1.00  0.22           C  
ATOM    581  CG2 THR A  37      18.864  71.294  55.169  1.00  0.22           C  
ATOM    582  OG1 THR A  37      18.490  71.399  52.781  1.00  0.22           O  
ATOM    583  H01 THR A  37      16.590  70.133  54.518  1.00  0.22           H  
ATOM    584  H02 THR A  37      17.849  72.853  54.111  1.00  0.22           H  
ATOM    585  H03 THR A  37      19.751  71.927  55.197  1.00  0.22           H  
ATOM    586  H04 THR A  37      18.343  71.357  56.124  1.00  0.22           H  
ATOM    587  H05 THR A  37      19.160  70.262  54.984  1.00  0.22           H  
ATOM    588  H06 THR A  37      16.390  71.471  52.107  1.00  0.22           H  
ATOM    589  H07 THR A  37      18.504  72.165  52.202  1.00  0.22           H  
ATOM    590  N   GLU A  38      14.618  72.482  54.884  1.00  0.44           N  
ATOM    591  CA  GLU A  38      13.541  72.912  55.763  1.00  0.44           C  
ATOM    592  C   GLU A  38      13.330  71.916  56.884  1.00  0.44           C  
ATOM    593  O   GLU A  38      13.897  70.820  56.897  1.00  0.44           O  
ATOM    594  CB  GLU A  38      12.259  73.058  54.928  1.00  0.44           C  
ATOM    595  CG  GLU A  38      10.933  73.489  55.596  1.00  0.44           C  
ATOM    596  CD  GLU A  38      10.954  74.830  56.305  1.00  0.44           C  
ATOM    597  OE1 GLU A  38      12.037  75.333  56.669  1.00  0.44           O  
ATOM    598  OE2 GLU A  38       9.854  75.395  56.490  1.00  0.44           O  
ATOM    599  H01 GLU A  38      13.801  73.868  56.217  1.00  0.44           H  
ATOM    600  H02 GLU A  38      12.054  72.035  54.613  1.00  0.44           H  
ATOM    601  H03 GLU A  38      12.473  73.794  54.153  1.00  0.44           H  
ATOM    602  H04 GLU A  38      10.739  72.748  56.372  1.00  0.44           H  
ATOM    603  H05 GLU A  38      10.167  73.532  54.822  1.00  0.44           H  
ATOM    604  H08 GLU A  38      14.482  72.611  53.892  1.00  0.44           H  
ATOM    605  N   GLU A  39      12.486  72.273  57.835  1.00  0.66           N  
ATOM    606  CA  GLU A  39      12.026  71.265  58.767  1.00  0.66           C  
ATOM    607  C   GLU A  39      10.833  70.480  58.218  1.00  0.66           C  
ATOM    608  O   GLU A  39       9.921  70.117  58.967  1.00  0.66           O  
ATOM    609  CB  GLU A  39      11.794  71.910  60.132  1.00  0.66           C  
ATOM    610  CG  GLU A  39      12.897  72.956  60.488  1.00  0.66           C  
ATOM    611  CD  GLU A  39      14.388  72.579  60.153  1.00  0.66           C  
ATOM    612  OE1 GLU A  39      14.712  71.460  59.694  1.00  0.66           O  
ATOM    613  OE2 GLU A  39      15.264  73.456  60.336  1.00  0.66           O  
ATOM    614  H01 GLU A  39      12.796  70.506  58.904  1.00  0.66           H  
ATOM    615  H02 GLU A  39      11.828  71.121  60.883  1.00  0.66           H  
ATOM    616  H03 GLU A  39      10.825  72.410  60.124  1.00  0.66           H  
ATOM    617  H04 GLU A  39      12.867  73.033  61.575  1.00  0.66           H  
ATOM    618  H05 GLU A  39      12.663  73.875  59.951  1.00  0.66           H  
ATOM    619  H06 GLU A  39      12.168  73.229  57.911  1.00  0.66           H  
ATOM    620  N   GLN A  40      10.818  70.293  56.890  1.00  0.49           N  
ATOM    621  CA  GLN A  40      10.270  69.066  56.330  1.00  0.49           C  
ATOM    622  C   GLN A  40      11.138  67.879  56.722  1.00  0.49           C  
ATOM    623  O   GLN A  40      10.628  66.784  56.988  1.00  0.49           O  
ATOM    624  CB  GLN A  40      10.186  69.155  54.802  1.00  0.49           C  
ATOM    625  CG  GLN A  40       9.784  70.500  54.192  1.00  0.49           C  
ATOM    626  CD  GLN A  40       8.507  71.114  54.765  1.00  0.49           C  
ATOM    627  NE2 GLN A  40       8.225  72.349  54.367  1.00  0.49           N  
ATOM    628  OE1 GLN A  40       7.773  70.484  55.528  1.00  0.49           O  
ATOM    629  H01 GLN A  40       9.265  68.930  56.729  1.00  0.49           H  
ATOM    630  H02 GLN A  40       9.379  68.475  54.529  1.00  0.49           H  
ATOM    631  H03 GLN A  40      11.168  68.896  54.405  1.00  0.49           H  
ATOM    632  H04 GLN A  40       9.583  70.308  53.138  1.00  0.49           H  
ATOM    633  H05 GLN A  40      10.601  71.203  54.355  1.00  0.49           H  
ATOM    634  H06 GLN A  40      11.188  71.005  56.277  1.00  0.49           H  
ATOM    635  H07 GLN A  40       7.390  72.809  54.700  1.00  0.49           H  
ATOM    636  H08 GLN A  40       8.846  72.829  53.731  1.00  0.49           H  
ATOM    637  N   LYS A  41      12.455  68.096  56.801  1.00  0.32           N  
ATOM    638  CA  LYS A  41      13.411  67.032  57.097  1.00  0.32           C  
ATOM    639  C   LYS A  41      13.097  66.401  58.455  1.00  0.32           C  
ATOM    640  O   LYS A  41      12.791  65.208  58.533  1.00  0.32           O  
ATOM    641  CB  LYS A  41      14.840  67.567  57.080  1.00  0.32           C  
ATOM    642  CG  LYS A  41      15.573  67.476  55.739  1.00  0.32           C  
ATOM    643  CD  LYS A  41      17.068  67.673  55.977  1.00  0.32           C  
ATOM    644  CE  LYS A  41      17.850  67.835  54.689  1.00  0.32           C  
ATOM    645  NZ  LYS A  41      19.314  67.912  54.956  1.00  0.32           N  
ATOM    646  H01 LYS A  41      13.323  66.268  56.325  1.00  0.32           H  
ATOM    647  H02 LYS A  41      15.400  66.931  57.765  1.00  0.32           H  
ATOM    648  H03 LYS A  41      14.808  68.616  57.373  1.00  0.32           H  
ATOM    649  H04 LYS A  41      15.203  68.247  55.063  1.00  0.32           H  
ATOM    650  H05 LYS A  41      15.399  66.497  55.292  1.00  0.32           H  
ATOM    651  H06 LYS A  41      17.441  66.780  56.478  1.00  0.32           H  
ATOM    652  H07 LYS A  41      17.210  68.566  56.586  1.00  0.32           H  
ATOM    653  H08 LYS A  41      17.537  68.762  54.209  1.00  0.32           H  
ATOM    654  H09 LYS A  41      12.802  69.032  56.650  1.00  0.32           H  
ATOM    655  H10 LYS A  41      17.650  66.982  54.041  1.00  0.32           H  
ATOM    656  H11 LYS A  41      19.768  68.404  54.200  1.00  0.32           H  
ATOM    657  H12 LYS A  41      19.473  68.406  55.822  1.00  0.32           H  
ATOM    658  H13 LYS A  41      19.694  66.979  55.025  1.00  0.32           H  
ATOM    659  N   ARG A  42      13.319  67.161  59.523  1.00  0.77           N  
ATOM    660  CA  ARG A  42      12.511  67.213  60.742  1.00  0.77           C  
ATOM    661  C   ARG A  42      11.315  66.276  60.806  1.00  0.77           C  
ATOM    662  O   ARG A  42      11.169  65.449  61.709  1.00  0.77           O  
ATOM    663  CB  ARG A  42      11.998  68.627  60.840  1.00  0.77           C  
ATOM    664  CG  ARG A  42      10.753  68.990  61.643  1.00  0.77           C  
ATOM    665  CD  ARG A  42      10.948  69.171  63.103  1.00  0.77           C  
ATOM    666  NE  ARG A  42       9.852  70.017  63.573  1.00  0.77           N  
ATOM    667  CZ  ARG A  42       9.433  70.037  64.826  1.00  0.77           C  
ATOM    668  NH1 ARG A  42      10.075  69.293  65.702  1.00  0.77           N  
ATOM    669  NH2 ARG A  42       8.432  70.826  65.210  1.00  0.77           N  
ATOM    670  H01 ARG A  42      13.157  66.891  61.558  1.00  0.77           H  
ATOM    671  H02 ARG A  42      11.670  68.818  59.818  1.00  0.77           H  
ATOM    672  H03 ARG A  42      12.813  69.218  61.259  1.00  0.77           H  
ATOM    673  H04 ARG A  42      10.080  68.138  61.541  1.00  0.77           H  
ATOM    674  H05 ARG A  42      10.357  69.922  61.241  1.00  0.77           H  
ATOM    675  H06 ARG A  42      11.914  69.629  63.315  1.00  0.77           H  
ATOM    676  H07 ARG A  42      10.921  68.206  63.609  1.00  0.77           H  
ATOM    677  H08 ARG A  42       9.391  70.618  62.905  1.00  0.77           H  
ATOM    678  H09 ARG A  42       9.795  69.300  66.672  1.00  0.77           H  
ATOM    679  H10 ARG A  42      10.848  68.715  65.404  1.00  0.77           H  
ATOM    680  H11 ARG A  42       7.961  71.409  64.533  1.00  0.77           H  
ATOM    681  H12 ARG A  42       8.144  70.841  66.178  1.00  0.77           H  
ATOM    682  H14 ARG A  42      14.128  67.764  59.490  1.00  0.77           H  
ATOM    683  N   ASN A  43      10.436  66.502  59.850  1.00  0.78           N  
ATOM    684  CA  ASN A  43       9.085  65.973  59.855  1.00  0.78           C  
ATOM    685  C   ASN A  43       8.977  64.607  59.218  1.00  0.78           C  
ATOM    686  O   ASN A  43       8.200  63.775  59.685  1.00  0.78           O  
ATOM    687  CB  ASN A  43       8.144  66.923  59.125  1.00  0.78           C  
ATOM    688  CG  ASN A  43       7.281  67.703  60.064  1.00  0.78           C  
ATOM    689  ND2 ASN A  43       6.637  68.748  59.551  1.00  0.78           N  
ATOM    690  OD1 ASN A  43       7.176  67.369  61.239  1.00  0.78           O  
ATOM    691  H01 ASN A  43       8.804  65.875  60.904  1.00  0.78           H  
ATOM    692  H02 ASN A  43       7.489  66.322  58.494  1.00  0.78           H  
ATOM    693  H03 ASN A  43       8.738  67.620  58.534  1.00  0.78           H  
ATOM    694  H04 ASN A  43       6.035  69.308  60.138  1.00  0.78           H  
ATOM    695  H05 ASN A  43       6.750  68.981  58.575  1.00  0.78           H  
ATOM    696  H13 ASN A  43      10.719  67.076  59.069  1.00  0.78           H  
ATOM    697  N   ARG A  44       9.692  64.381  58.115  1.00  0.24           N  
ATOM    698  CA  ARG A  44       9.686  63.053  57.522  1.00  0.24           C  
ATOM    699  C   ARG A  44      10.418  62.054  58.410  1.00  0.24           C  
ATOM    700  O   ARG A  44       9.996  60.897  58.524  1.00  0.24           O  
ATOM    701  CB  ARG A  44      10.295  63.109  56.119  1.00  0.24           C  
ATOM    702  CG  ARG A  44       9.397  63.811  55.106  1.00  0.24           C  
ATOM    703  CD  ARG A  44       9.980  63.741  53.698  1.00  0.24           C  
ATOM    704  NE  ARG A  44      10.555  62.429  53.402  1.00  0.24           N  
ATOM    705  CZ  ARG A  44      11.858  62.196  53.270  1.00  0.24           C  
ATOM    706  NH1 ARG A  44      12.726  63.189  53.410  1.00  0.24           N  
ATOM    707  NH2 ARG A  44      12.294  60.972  53.002  1.00  0.24           N  
ATOM    708  H01 ARG A  44       8.655  62.709  57.436  1.00  0.24           H  
ATOM    709  H02 ARG A  44      10.426  62.081  55.780  1.00  0.24           H  
ATOM    710  H03 ARG A  44      11.243  63.644  56.173  1.00  0.24           H  
ATOM    711  H04 ARG A  44       9.316  64.860  55.390  1.00  0.24           H  
ATOM    712  H05 ARG A  44       8.418  63.333  55.109  1.00  0.24           H  
ATOM    713  H06 ARG A  44      10.232  65.124  57.696  1.00  0.24           H  
ATOM    714  H07 ARG A  44      10.779  64.479  53.630  1.00  0.24           H  
ATOM    715  H08 ARG A  44       9.188  63.948  52.979  1.00  0.24           H  
ATOM    716  H09 ARG A  44       9.922  61.650  53.291  1.00  0.24           H  
ATOM    717  H10 ARG A  44      13.716  63.012  53.311  1.00  0.24           H  
ATOM    718  H11 ARG A  44      12.397  64.122  53.615  1.00  0.24           H  
ATOM    719  H12 ARG A  44      11.636  60.213  52.896  1.00  0.24           H  
ATOM    720  H13 ARG A  44      13.284  60.799  52.904  1.00  0.24           H  
ATOM    721  N   VAL A  45      11.496  62.486  59.076  1.00  0.50           N  
ATOM    722  CA  VAL A  45      12.196  61.589  59.995  1.00  0.50           C  
ATOM    723  C   VAL A  45      11.256  61.130  61.102  1.00  0.50           C  
ATOM    724  O   VAL A  45      11.216  59.943  61.451  1.00  0.50           O  
ATOM    725  CB  VAL A  45      13.458  62.260  60.569  1.00  0.50           C  
ATOM    726  CG1 VAL A  45      13.912  61.533  61.834  1.00  0.50           C  
ATOM    727  CG2 VAL A  45      14.575  62.264  59.541  1.00  0.50           C  
ATOM    728  H01 VAL A  45      12.521  60.709  59.440  1.00  0.50           H  
ATOM    729  H02 VAL A  45      13.215  63.292  60.821  1.00  0.50           H  
ATOM    730  H03 VAL A  45      14.789  62.034  62.245  1.00  0.50           H  
ATOM    731  H04 VAL A  45      13.108  61.547  62.570  1.00  0.50           H  
ATOM    732  H05 VAL A  45      14.165  60.501  61.590  1.00  0.50           H  
ATOM    733  H06 VAL A  45      15.477  61.840  59.983  1.00  0.50           H  
ATOM    734  H07 VAL A  45      14.279  61.666  58.679  1.00  0.50           H  
ATOM    735  H08 VAL A  45      14.773  63.288  59.223  1.00  0.50           H  
ATOM    736  H14 VAL A  45      11.826  63.431  58.944  1.00  0.50           H  
ATOM    737  N   ARG A  46      10.479  62.063  61.666  1.00  0.59           N  
ATOM    738  CA  ARG A  46       9.519  61.710  62.710  1.00  0.59           C  
ATOM    739  C   ARG A  46       8.360  60.886  62.159  1.00  0.59           C  
ATOM    740  O   ARG A  46       7.814  60.038  62.874  1.00  0.59           O  
ATOM    741  CB  ARG A  46       9.006  62.978  63.405  1.00  0.59           C  
ATOM    742  CG  ARG A  46       9.988  63.598  64.409  1.00  0.59           C  
ATOM    743  CD  ARG A  46       9.304  64.617  65.325  1.00  0.59           C  
ATOM    744  NE  ARG A  46      10.046  64.886  66.559  1.00  0.59           N  
ATOM    745  CZ  ARG A  46      10.842  65.935  66.726  1.00  0.59           C  
ATOM    746  NH1 ARG A  46      11.054  66.760  65.717  1.00  0.59           N  
ATOM    747  NH2 ARG A  46      11.485  66.118  67.874  1.00  0.59           N  
ATOM    748  H01 ARG A  46      10.034  61.089  63.443  1.00  0.59           H  
ATOM    749  H02 ARG A  46       8.126  62.682  63.976  1.00  0.59           H  
ATOM    750  H03 ARG A  46       8.787  63.722  62.639  1.00  0.59           H  
ATOM    751  H04 ARG A  46      10.762  64.118  63.845  1.00  0.59           H  
ATOM    752  H05 ARG A  46      10.415  62.804  65.021  1.00  0.59           H  
ATOM    753  H06 ARG A  46       8.344  64.191  65.616  1.00  0.59           H  
ATOM    754  H07 ARG A  46       9.193  65.553  64.778  1.00  0.59           H  
ATOM    755  H08 ARG A  46       9.946  64.237  67.326  1.00  0.59           H  
ATOM    756  H09 ARG A  46      10.557  63.024  61.366  1.00  0.59           H  
ATOM    757  H10 ARG A  46      11.681  67.544  65.829  1.00  0.59           H  
ATOM    758  H11 ARG A  46      10.589  66.607  64.833  1.00  0.59           H  
ATOM    759  H12 ARG A  46      11.347  65.472  68.638  1.00  0.59           H  
ATOM    760  H13 ARG A  46      12.111  66.903  67.982  1.00  0.59           H  
ATOM    761  N   GLY A  47       7.979  61.108  60.896  1.00  0.52           N  
ATOM    762  CA  GLY A  47       6.910  60.318  60.305  1.00  0.52           C  
ATOM    763  C   GLY A  47       7.328  58.888  60.018  1.00  0.52           C  
ATOM    764  O   GLY A  47       6.548  57.953  60.215  1.00  0.52           O  
ATOM    765  H01 GLY A  47       6.647  60.781  59.354  1.00  0.52           H  
ATOM    766  H02 GLY A  47       6.065  60.303  60.993  1.00  0.52           H  
ATOM    767  H14 GLY A  47       8.435  61.826  60.351  1.00  0.52           H  
ATOM    768  N   ILE A  48       8.563  58.699  59.551  1.00  0.37           N  
ATOM    769  CA  ILE A  48       9.075  57.350  59.326  1.00  0.37           C  
ATOM    770  C   ILE A  48       9.173  56.592  60.645  1.00  0.37           C  
ATOM    771  O   ILE A  48       8.786  55.420  60.740  1.00  0.37           O  
ATOM    772  CB  ILE A  48      10.432  57.405  58.601  1.00  0.37           C  
ATOM    773  CG1 ILE A  48      10.241  57.854  57.150  1.00  0.37           C  
ATOM    774  CG2 ILE A  48      11.140  56.059  58.673  1.00  0.37           C  
ATOM    775  CD1 ILE A  48      11.531  57.968  56.372  1.00  0.37           C  
ATOM    776  H01 ILE A  48       8.379  56.809  58.685  1.00  0.37           H  
ATOM    777  H02 ILE A  48      11.064  58.137  59.103  1.00  0.37           H  
ATOM    778  H03 ILE A  48       9.150  59.496  59.351  1.00  0.37           H  
ATOM    779  H04 ILE A  48       9.801  58.851  57.182  1.00  0.37           H  
ATOM    780  H05 ILE A  48       9.599  57.131  56.648  1.00  0.37           H  
ATOM    781  H06 ILE A  48      12.094  56.178  59.186  1.00  0.37           H  
ATOM    782  H07 ILE A  48      10.519  55.350  59.221  1.00  0.37           H  
ATOM    783  H08 ILE A  48      11.315  55.685  57.664  1.00  0.37           H  
ATOM    784  H09 ILE A  48      12.331  57.473  56.922  1.00  0.37           H  
ATOM    785  H10 ILE A  48      11.412  57.493  55.398  1.00  0.37           H  
ATOM    786  H11 ILE A  48      11.782  59.020  56.235  1.00  0.37           H  
ATOM    787  N   LEU A  49       9.682  57.257  61.689  1.00  0.21           N  
ATOM    788  CA  LEU A  49       9.819  56.604  62.989  1.00  0.21           C  
ATOM    789  C   LEU A  49       8.466  56.183  63.555  1.00  0.21           C  
ATOM    790  O   LEU A  49       8.381  55.152  64.231  1.00  0.21           O  
ATOM    791  CB  LEU A  49      10.554  57.517  63.973  1.00  0.21           C  
ATOM    792  CG  LEU A  49      12.043  57.735  63.690  1.00  0.21           C  
ATOM    793  CD1 LEU A  49      12.677  58.608  64.760  1.00  0.21           C  
ATOM    794  CD2 LEU A  49      12.773  56.404  63.573  1.00  0.21           C  
ATOM    795  H01 LEU A  49      10.409  55.699  62.843  1.00  0.21           H  
ATOM    796  H02 LEU A  49      10.506  57.013  64.938  1.00  0.21           H  
ATOM    797  H03 LEU A  49      10.064  58.490  63.958  1.00  0.21           H  
ATOM    798  H04 LEU A  49      12.132  58.254  62.736  1.00  0.21           H  
ATOM    799  H05 LEU A  49      13.584  59.065  64.365  1.00  0.21           H  
ATOM    800  H06 LEU A  49      11.976  59.389  65.055  1.00  0.21           H  
ATOM    801  H07 LEU A  49      12.927  57.997  65.627  1.00  0.21           H  
ATOM    802  H08 LEU A  49      13.733  56.470  64.085  1.00  0.21           H  
ATOM    803  H09 LEU A  49      12.172  55.618  64.030  1.00  0.21           H  
ATOM    804  H10 LEU A  49      12.939  56.171  62.521  1.00  0.21           H  
ATOM    805  H12 LEU A  49       9.974  58.218  61.577  1.00  0.21           H  
ATOM    806  N   ARG A  50       7.390  56.946  63.288  1.00  0.40           N  
ATOM    807  CA  ARG A  50       6.075  56.454  63.700  1.00  0.40           C  
ATOM    808  C   ARG A  50       5.582  55.302  62.841  1.00  0.40           C  
ATOM    809  O   ARG A  50       4.739  54.526  63.303  1.00  0.40           O  
ATOM    810  CB  ARG A  50       4.984  57.526  63.739  1.00  0.40           C  
ATOM    811  CG  ARG A  50       5.219  58.741  64.545  1.00  0.40           C  
ATOM    812  CD  ARG A  50       3.912  59.486  64.716  1.00  0.40           C  
ATOM    813  NE  ARG A  50       3.535  59.992  63.415  1.00  0.40           N  
ATOM    814  CZ  ARG A  50       3.961  61.104  62.831  1.00  0.40           C  
ATOM    815  NH1 ARG A  50       4.831  61.923  63.409  1.00  0.40           N  
ATOM    816  NH2 ARG A  50       3.508  61.375  61.622  1.00  0.40           N  
ATOM    817  H01 ARG A  50       6.247  56.108  64.719  1.00  0.40           H  
ATOM    818  H02 ARG A  50       4.146  57.036  64.234  1.00  0.40           H  
ATOM    819  H03 ARG A  50       4.812  57.848  62.712  1.00  0.40           H  
ATOM    820  H04 ARG A  50       5.942  59.381  64.039  1.00  0.40           H  
ATOM    821  H05 ARG A  50       5.610  58.461  65.523  1.00  0.40           H  
ATOM    822  H06 ARG A  50       4.022  60.301  65.431  1.00  0.40           H  
ATOM    823  H07 ARG A  50       3.143  58.811  65.092  1.00  0.40           H  
ATOM    824  H08 ARG A  50       2.873  59.436  62.892  1.00  0.40           H  
ATOM    825  H09 ARG A  50       5.138  62.756  62.927  1.00  0.40           H  
ATOM    826  H10 ARG A  50       5.186  61.713  64.331  1.00  0.40           H  
ATOM    827  H11 ARG A  50       7.487  57.834  62.816  1.00  0.40           H  
ATOM    828  H12 ARG A  50       2.853  60.749  61.176  1.00  0.40           H  
ATOM    829  H13 ARG A  50       3.816  62.208  61.142  1.00  0.40           H  
ATOM    830  N   ILE A  51       6.062  55.157  61.605  1.00  0.18           N  
ATOM    831  CA  ILE A  51       5.656  53.992  60.815  1.00  0.18           C  
ATOM    832  C   ILE A  51       6.326  52.726  61.342  1.00  0.18           C  
ATOM    833  O   ILE A  51       5.733  51.639  61.338  1.00  0.18           O  
ATOM    834  CB  ILE A  51       5.973  54.241  59.329  1.00  0.18           C  
ATOM    835  CG1 ILE A  51       5.134  55.403  58.800  1.00  0.18           C  
ATOM    836  CG2 ILE A  51       5.727  52.989  58.511  1.00  0.18           C  
ATOM    837  CD1 ILE A  51       5.562  55.886  57.433  1.00  0.18           C  
ATOM    838  H01 ILE A  51       4.580  53.843  60.909  1.00  0.18           H  
ATOM    839  H02 ILE A  51       7.027  54.502  59.238  1.00  0.18           H  
ATOM    840  H03 ILE A  51       5.271  56.236  59.490  1.00  0.18           H  
ATOM    841  H04 ILE A  51       4.095  55.080  58.742  1.00  0.18           H  
ATOM    842  H05 ILE A  51       4.883  53.153  57.841  1.00  0.18           H  
ATOM    843  H06 ILE A  51       6.616  52.757  57.924  1.00  0.18           H  
ATOM    844  H07 ILE A  51       5.504  52.156  59.178  1.00  0.18           H  
ATOM    845  H08 ILE A  51       6.591  55.580  57.246  1.00  0.18           H  
ATOM    846  H09 ILE A  51       4.911  55.452  56.674  1.00  0.18           H  
ATOM    847  H10 ILE A  51       5.494  56.973  57.393  1.00  0.18           H  
ATOM    848  H14 ILE A  51       6.697  55.841  61.219  1.00  0.18           H  
ATOM    849  N   ILE A  52       7.565  52.854  61.825  1.00  0.04           N  
ATOM    850  CA  ILE A  52       8.339  51.688  62.244  1.00  0.04           C  
ATOM    851  C   ILE A  52       7.754  51.054  63.511  1.00  0.04           C  
ATOM    852  O   ILE A  52       7.795  49.830  63.661  1.00  0.04           O  
ATOM    853  CB  ILE A  52       9.815  52.094  62.440  1.00  0.04           C  
ATOM    854  CG1 ILE A  52      10.461  52.450  61.091  1.00  0.04           C  
ATOM    855  CG2 ILE A  52      10.605  50.994  63.129  1.00  0.04           C  
ATOM    856  CD1 ILE A  52      11.900  52.908  61.208  1.00  0.04           C  
ATOM    857  H01 ILE A  52       8.286  50.929  61.463  1.00  0.04           H  
ATOM    858  H02 ILE A  52       9.834  52.975  63.082  1.00  0.04           H  
ATOM    859  H03 ILE A  52       9.894  53.283  60.676  1.00  0.04           H  
ATOM    860  H04 ILE A  52      10.431  51.568  60.451  1.00  0.04           H  
ATOM    861  H05 ILE A  52      11.528  51.409  63.533  1.00  0.04           H  
ATOM    862  H06 ILE A  52      10.011  50.573  63.940  1.00  0.04           H  
ATOM    863  H07 ILE A  52      10.844  50.212  62.409  1.00  0.04           H  
ATOM    864  H08 ILE A  52      12.514  52.360  60.494  1.00  0.04           H  
ATOM    865  H09 ILE A  52      11.961  53.975  60.995  1.00  0.04           H  
ATOM    866  H10 ILE A  52      12.262  52.717  62.218  1.00  0.04           H  
ATOM    867  H11 ILE A  52       7.974  53.774  61.902  1.00  0.04           H  
ATOM    868  N   LYS A  53       7.182  51.851  64.438  1.00  0.07           N  
ATOM    869  CA  LYS A  53       6.840  51.265  65.737  1.00  0.07           C  
ATOM    870  C   LYS A  53       5.698  50.270  65.724  1.00  0.07           C  
ATOM    871  O   LYS A  53       5.857  49.202  66.343  1.00  0.07           O  
ATOM    872  CB  LYS A  53       6.630  52.345  66.805  1.00  0.07           C  
ATOM    873  CG  LYS A  53       7.807  53.174  67.029  1.00  0.07           C  
ATOM    874  CD  LYS A  53       7.742  54.113  68.181  1.00  0.07           C  
ATOM    875  CE  LYS A  53       6.690  55.183  68.090  1.00  0.07           C  
ATOM    876  NZ  LYS A  53       6.239  55.628  69.407  1.00  0.07           N  
ATOM    877  H01 LYS A  53       7.714  50.670  66.001  1.00  0.07           H  
ATOM    878  H02 LYS A  53       6.415  51.832  67.743  1.00  0.07           H  
ATOM    879  H03 LYS A  53       5.808  52.988  66.490  1.00  0.07           H  
ATOM    880  H04 LYS A  53       7.890  53.805  66.144  1.00  0.07           H  
ATOM    881  H05 LYS A  53       8.656  52.510  67.189  1.00  0.07           H  
ATOM    882  H06 LYS A  53       8.698  54.636  68.192  1.00  0.07           H  
ATOM    883  H07 LYS A  53       7.549  53.528  69.080  1.00  0.07           H  
ATOM    884  H08 LYS A  53       5.831  54.763  67.567  1.00  0.07           H  
ATOM    885  H09 LYS A  53       7.103  56.037  67.553  1.00  0.07           H  
ATOM    886  H10 LYS A  53       5.287  55.324  69.557  1.00  0.07           H  
ATOM    887  H11 LYS A  53       6.995  52.824  64.242  1.00  0.07           H  
ATOM    888  H12 LYS A  53       6.835  55.231  70.119  1.00  0.07           H  
ATOM    889  H13 LYS A  53       6.282  56.636  69.455  1.00  0.07           H  
ATOM    890  N   PRO A  54       4.547  50.532  65.115  1.00  0.09           N  
ATOM    891  CA  PRO A  54       3.458  49.564  65.238  1.00  0.09           C  
ATOM    892  C   PRO A  54       3.641  48.328  64.372  1.00  0.09           C  
ATOM    893  O   PRO A  54       4.316  48.346  63.344  1.00  0.09           O  
ATOM    894  CB  PRO A  54       2.214  50.350  64.802  1.00  0.09           C  
ATOM    895  CG  PRO A  54       2.754  51.379  63.884  1.00  0.09           C  
ATOM    896  CD  PRO A  54       4.114  51.738  64.387  1.00  0.09           C  
ATOM    897  H01 PRO A  54       1.668  50.778  65.643  1.00  0.09           H  
ATOM    898  H02 PRO A  54       1.504  49.702  64.287  1.00  0.09           H  
ATOM    899  H03 PRO A  54       2.105  52.254  63.854  1.00  0.09           H  
ATOM    900  H04 PRO A  54       2.821  50.981  62.871  1.00  0.09           H  
ATOM    901  H05 PRO A  54       4.800  52.017  63.587  1.00  0.09           H  
ATOM    902  H06 PRO A  54       4.068  52.599  65.053  1.00  0.09           H  
ATOM    903  H14 PRO A  54       3.399  49.173  66.254  1.00  0.09           H  
ATOM    904  N   CYS A  55       3.014  47.231  64.813  1.00  0.11           N  
ATOM    905  CA  CYS A  55       3.009  45.989  64.038  1.00  0.11           C  
ATOM    906  C   CYS A  55       2.147  46.139  62.789  1.00  0.11           C  
ATOM    907  O   CYS A  55       1.055  46.716  62.833  1.00  0.11           O  
ATOM    908  CB  CYS A  55       2.492  44.834  64.889  1.00  0.11           C  
ATOM    909  SG  CYS A  55       3.566  44.323  66.254  1.00  0.11           S  
ATOM    910  H01 CYS A  55       4.033  45.774  63.733  1.00  0.11           H  
ATOM    911  H02 CYS A  55       2.433  43.975  64.220  1.00  0.11           H  
ATOM    912  H03 CYS A  55       1.532  45.131  65.311  1.00  0.11           H  
ATOM    913  H04 CYS A  55       3.929  43.044  66.083  1.00  0.11           H  
ATOM    914  H07 CYS A  55       2.533  47.261  65.701  1.00  0.11           H  
ATOM    915  N   ASN A  56       2.632  45.590  61.675  1.00  0.20           N  
ATOM    916  CA  ASN A  56       1.886  45.704  60.428  1.00  0.20           C  
ATOM    917  C   ASN A  56       0.701  44.741  60.388  1.00  0.20           C  
ATOM    918  O   ASN A  56      -0.406  45.125  59.989  1.00  0.20           O  
ATOM    919  CB  ASN A  56       2.793  45.487  59.209  1.00  0.20           C  
ATOM    920  CG  ASN A  56       3.957  46.462  59.170  1.00  0.20           C  
ATOM    921  ND2 ASN A  56       4.859  46.253  58.219  1.00  0.20           N  
ATOM    922  OD1 ASN A  56       3.991  47.445  59.908  1.00  0.20           O  
ATOM    923  H01 ASN A  56       1.495  46.721  60.386  1.00  0.20           H  
ATOM    924  H02 ASN A  56       2.192  45.653  58.315  1.00  0.20           H  
ATOM    925  H03 ASN A  56       3.188  44.471  59.242  1.00  0.20           H  
ATOM    926  H04 ASN A  56       5.636  46.889  58.111  1.00  0.20           H  
ATOM    927  H05 ASN A  56       3.513  45.097  61.695  1.00  0.20           H  
ATOM    928  H06 ASN A  56       4.768  45.458  57.603  1.00  0.20           H  
ATOM    929  N   HIS A  57       0.908  43.488  60.789  1.00  0.27           N  
ATOM    930  CA  HIS A  57      -0.134  42.470  60.722  1.00  0.27           C  
ATOM    931  C   HIS A  57      -0.159  41.683  62.019  1.00  0.27           C  
ATOM    932  O   HIS A  57       0.891  41.236  62.490  1.00  0.27           O  
ATOM    933  CB  HIS A  57       0.102  41.486  59.563  1.00  0.27           C  
ATOM    934  CG  HIS A  57       0.190  42.129  58.218  1.00  0.27           C  
ATOM    935  CD2 HIS A  57      -0.768  42.451  57.319  1.00  0.27           C  
ATOM    936  ND1 HIS A  57       1.387  42.469  57.634  1.00  0.27           N  
ATOM    937  CE1 HIS A  57       1.163  43.001  56.446  1.00  0.27           C  
ATOM    938  NE2 HIS A  57      -0.139  43.003  56.230  1.00  0.27           N  
ATOM    939  H01 HIS A  57      -1.082  42.982  60.558  1.00  0.27           H  
ATOM    940  H02 HIS A  57      -0.763  40.824  59.536  1.00  0.27           H  
ATOM    941  H03 HIS A  57       1.035  40.955  59.750  1.00  0.27           H  
ATOM    942  H04 HIS A  57      -1.841  42.300  57.437  1.00  0.27           H  
ATOM    943  H05 HIS A  57       1.924  43.375  55.761  1.00  0.27           H  
ATOM    944  H06 HIS A  57      -0.597  43.353  55.401  1.00  0.27           H  
ATOM    945  H07 HIS A  57       1.816  43.235  61.151  1.00  0.27           H  
ATOM    946  N   VAL A  58      -1.350  41.503  62.590  1.00  0.35           N  
ATOM    947  CA  VAL A  58      -1.556  40.604  63.722  1.00  0.35           C  
ATOM    948  C   VAL A  58      -2.748  39.711  63.411  1.00  0.35           C  
ATOM    949  O   VAL A  58      -3.815  40.202  63.027  1.00  0.35           O  
ATOM    950  CB  VAL A  58      -1.785  41.360  65.044  1.00  0.35           C  
ATOM    951  CG1 VAL A  58      -1.910  40.366  66.192  1.00  0.35           C  
ATOM    952  CG2 VAL A  58      -0.653  42.345  65.303  1.00  0.35           C  
ATOM    953  H01 VAL A  58      -0.652  40.010  63.860  1.00  0.35           H  
ATOM    954  H02 VAL A  58      -2.712  41.928  64.969  1.00  0.35           H  
ATOM    955  H03 VAL A  58      -2.959  40.105  66.333  1.00  0.35           H  
ATOM    956  H04 VAL A  58      -1.341  39.466  65.958  1.00  0.35           H  
ATOM    957  H05 VAL A  58      -1.522  40.815  67.106  1.00  0.35           H  
ATOM    958  H06 VAL A  58       0.203  42.087  64.679  1.00  0.35           H  
ATOM    959  H07 VAL A  58      -2.143  42.010  62.224  1.00  0.35           H  
ATOM    960  H08 VAL A  58      -0.986  43.354  65.061  1.00  0.35           H  
ATOM    961  H09 VAL A  58      -0.364  42.299  66.353  1.00  0.35           H  
ATOM    962  N   LEU A  59      -2.563  38.403  63.562  1.00  0.36           N  
ATOM    963  CA  LEU A  59      -3.624  37.421  63.371  1.00  0.36           C  
ATOM    964  C   LEU A  59      -3.998  36.821  64.716  1.00  0.36           C  
ATOM    965  O   LEU A  59      -3.120  36.399  65.473  1.00  0.36           O  
ATOM    966  CB  LEU A  59      -3.191  36.318  62.402  1.00  0.36           C  
ATOM    967  CG  LEU A  59      -4.215  35.209  62.140  1.00  0.36           C  
ATOM    968  CD1 LEU A  59      -5.378  35.738  61.310  1.00  0.36           C  
ATOM    969  CD2 LEU A  59      -3.560  34.014  61.455  1.00  0.36           C  
ATOM    970  H01 LEU A  59      -4.490  37.922  62.937  1.00  0.36           H  
ATOM    971  H02 LEU A  59      -2.344  35.826  62.880  1.00  0.36           H  
ATOM    972  H03 LEU A  59      -2.956  36.787  61.447  1.00  0.36           H  
ATOM    973  H04 LEU A  59      -4.606  34.873  63.101  1.00  0.36           H  
ATOM    974  H05 LEU A  59      -6.198  36.017  61.971  1.00  0.36           H  
ATOM    975  H06 LEU A  59      -5.054  36.612  60.745  1.00  0.36           H  
ATOM    976  H07 LEU A  59      -5.715  34.964  60.620  1.00  0.36           H  
ATOM    977  H08 LEU A  59      -2.573  33.845  61.886  1.00  0.36           H  
ATOM    978  H09 LEU A  59      -4.177  33.127  61.602  1.00  0.36           H  
ATOM    979  H10 LEU A  59      -1.644  38.074  63.821  1.00  0.36           H  
ATOM    980  H11 LEU A  59      -3.460  34.216  60.388  1.00  0.36           H  
ATOM    981  N   SER A  60      -5.295  36.787  65.006  1.00  0.47           N  
ATOM    982  CA  SER A  60      -5.828  36.173  66.217  1.00  0.47           C  
ATOM    983  C   SER A  60      -6.708  34.998  65.821  1.00  0.47           C  
ATOM    984  O   SER A  60      -7.538  35.122  64.916  1.00  0.47           O  
ATOM    985  CB  SER A  60      -6.618  37.177  67.057  1.00  0.47           C  
ATOM    986  OG  SER A  60      -5.899  38.389  67.218  1.00  0.47           O  
ATOM    987  H01 SER A  60      -4.998  35.826  66.832  1.00  0.47           H  
ATOM    988  H02 SER A  60      -6.789  36.744  68.042  1.00  0.47           H  
ATOM    989  H03 SER A  60      -7.566  37.388  66.562  1.00  0.47           H  
ATOM    990  H04 SER A  60      -5.724  38.536  68.150  1.00  0.47           H  
ATOM    991  H12 SER A  60      -5.943  37.207  64.356  1.00  0.47           H  
ATOM    992  N   LEU A  61      -6.529  33.869  66.501  1.00  0.30           N  
ATOM    993  CA  LEU A  61      -7.178  32.617  66.140  1.00  0.30           C  
ATOM    994  C   LEU A  61      -7.969  32.034  67.300  1.00  0.30           C  
ATOM    995  O   LEU A  61      -7.592  32.170  68.468  1.00  0.30           O  
ATOM    996  CB  LEU A  61      -6.158  31.571  65.688  1.00  0.30           C  
ATOM    997  CG  LEU A  61      -5.290  31.921  64.493  1.00  0.30           C  
ATOM    998  CD1 LEU A  61      -4.252  30.841  64.267  1.00  0.30           C  
ATOM    999  CD2 LEU A  61      -6.187  32.056  63.297  1.00  0.30           C  
ATOM   1000  H01 LEU A  61      -7.857  32.854  65.321  1.00  0.30           H  
ATOM   1001  H02 LEU A  61      -6.755  30.719  65.362  1.00  0.30           H  
ATOM   1002  H03 LEU A  61      -5.494  31.374  66.530  1.00  0.30           H  
ATOM   1003  H04 LEU A  61      -4.759  32.857  64.667  1.00  0.30           H  
ATOM   1004  H05 LEU A  61      -5.916  33.881  67.303  1.00  0.30           H  
ATOM   1005  H06 LEU A  61      -3.348  31.085  64.825  1.00  0.30           H  
ATOM   1006  H07 LEU A  61      -4.643  29.883  64.610  1.00  0.30           H  
ATOM   1007  H08 LEU A  61      -4.017  30.779  63.204  1.00  0.30           H  
ATOM   1008  H09 LEU A  61      -7.071  32.632  63.570  1.00  0.30           H  
ATOM   1009  H10 LEU A  61      -5.653  32.569  62.497  1.00  0.30           H  
ATOM   1010  H11 LEU A  61      -6.490  31.066  62.956  1.00  0.30           H  
ATOM   1011  N   SER A  62      -9.065  31.365  66.953  1.00  0.62           N  
ATOM   1012  CA  SER A  62      -9.748  30.424  67.831  1.00  0.62           C  
ATOM   1013  C   SER A  62     -10.045  29.171  67.024  1.00  0.62           C  
ATOM   1014  O   SER A  62     -10.621  29.256  65.937  1.00  0.62           O  
ATOM   1015  CB  SER A  62     -11.045  31.007  68.407  1.00  0.62           C  
ATOM   1016  OG  SER A  62     -10.786  32.152  69.198  1.00  0.62           O  
ATOM   1017  H01 SER A  62      -9.106  30.198  68.682  1.00  0.62           H  
ATOM   1018  H02 SER A  62     -11.512  30.251  69.038  1.00  0.62           H  
ATOM   1019  H03 SER A  62     -11.706  31.284  67.586  1.00  0.62           H  
ATOM   1020  H04 SER A  62     -10.583  31.882  70.096  1.00  0.62           H  
ATOM   1021  H12 SER A  62      -9.445  31.518  66.030  1.00  0.62           H  
ATOM   1022  N   PHE A  63      -9.632  28.018  67.538  1.00  0.29           N  
ATOM   1023  CA  PHE A  63      -9.913  26.766  66.855  1.00  0.29           C  
ATOM   1024  C   PHE A  63     -10.212  25.684  67.876  1.00  0.29           C  
ATOM   1025  O   PHE A  63      -9.663  25.702  68.983  1.00  0.29           O  
ATOM   1026  CB  PHE A  63      -8.762  26.325  65.938  1.00  0.29           C  
ATOM   1027  CG  PHE A  63      -7.436  26.210  66.633  1.00  0.29           C  
ATOM   1028  CD1 PHE A  63      -6.632  27.324  66.798  1.00  0.29           C  
ATOM   1029  CD2 PHE A  63      -6.982  24.986  67.099  1.00  0.29           C  
ATOM   1030  CE1 PHE A  63      -5.405  27.231  67.428  1.00  0.29           C  
ATOM   1031  CE2 PHE A  63      -5.751  24.879  67.723  1.00  0.29           C  
ATOM   1032  CZ  PHE A  63      -4.962  26.003  67.892  1.00  0.29           C  
ATOM   1033  H01 PHE A  63     -10.783  26.928  66.218  1.00  0.29           H  
ATOM   1034  H02 PHE A  63      -8.652  27.098  65.177  1.00  0.29           H  
ATOM   1035  H03 PHE A  63      -9.013  25.352  65.515  1.00  0.29           H  
ATOM   1036  H04 PHE A  63      -6.972  28.290  66.425  1.00  0.29           H  
ATOM   1037  H05 PHE A  63      -9.120  28.011  68.408  1.00  0.29           H  
ATOM   1038  H06 PHE A  63      -7.601  24.098  66.973  1.00  0.29           H  
ATOM   1039  H07 PHE A  63      -4.788  28.120  67.559  1.00  0.29           H  
ATOM   1040  H08 PHE A  63      -5.403  23.910  68.081  1.00  0.29           H  
ATOM   1041  H09 PHE A  63      -3.995  25.923  68.389  1.00  0.29           H  
ATOM   1042  N   PRO A  64     -11.084  24.740  67.539  1.00  0.73           N  
ATOM   1043  CA  PRO A  64     -11.411  23.655  68.466  1.00  0.73           C  
ATOM   1044  C   PRO A  64     -10.499  22.448  68.319  1.00  0.73           C  
ATOM   1045  O   PRO A  64     -10.078  22.072  67.223  1.00  0.73           O  
ATOM   1046  CB  PRO A  64     -12.846  23.297  68.062  1.00  0.73           C  
ATOM   1047  CG  PRO A  64     -12.893  23.585  66.610  1.00  0.73           C  
ATOM   1048  CD  PRO A  64     -11.977  24.755  66.365  1.00  0.73           C  
ATOM   1049  H01 PRO A  64     -13.592  23.858  68.625  1.00  0.73           H  
ATOM   1050  H02 PRO A  64     -13.053  22.244  68.256  1.00  0.73           H  
ATOM   1051  H03 PRO A  64     -13.910  23.813  66.291  1.00  0.73           H  
ATOM   1052  H04 PRO A  64     -12.553  22.718  66.044  1.00  0.73           H  
ATOM   1053  H05 PRO A  64     -11.439  24.684  65.420  1.00  0.73           H  
ATOM   1054  H06 PRO A  64     -12.539  25.687  66.313  1.00  0.73           H  
ATOM   1055  H10 PRO A  64     -11.293  23.955  69.507  1.00  0.73           H  
ATOM   1056  N   ILE A  65     -10.189  21.839  69.464  1.00  0.43           N  
ATOM   1057  CA  ILE A  65      -9.581  20.518  69.520  1.00  0.43           C  
ATOM   1058  C   ILE A  65     -10.442  19.652  70.425  1.00  0.43           C  
ATOM   1059  O   ILE A  65     -11.101  20.147  71.346  1.00  0.43           O  
ATOM   1060  CB  ILE A  65      -8.121  20.538  70.034  1.00  0.43           C  
ATOM   1061  CG1 ILE A  65      -8.070  20.935  71.513  1.00  0.43           C  
ATOM   1062  CG2 ILE A  65      -7.265  21.467  69.193  1.00  0.43           C  
ATOM   1063  CD1 ILE A  65      -7.071  20.130  72.326  1.00  0.43           C  
ATOM   1064  H01 ILE A  65      -9.534  20.118  68.507  1.00  0.43           H  
ATOM   1065  H02 ILE A  65      -7.715  19.531  69.941  1.00  0.43           H  
ATOM   1066  H03 ILE A  65      -9.056  20.734  71.931  1.00  0.43           H  
ATOM   1067  H04 ILE A  65      -7.799  21.989  71.578  1.00  0.43           H  
ATOM   1068  H05 ILE A  65      -6.295  21.003  69.013  1.00  0.43           H  
ATOM   1069  H06 ILE A  65      -7.760  21.655  68.240  1.00  0.43           H  
ATOM   1070  H07 ILE A  65     -10.385  22.316  70.332  1.00  0.43           H  
ATOM   1071  H08 ILE A  65      -7.124  22.410  69.722  1.00  0.43           H  
ATOM   1072  H09 ILE A  65      -6.190  20.740  72.524  1.00  0.43           H  
ATOM   1073  H10 ILE A  65      -7.526  19.832  73.271  1.00  0.43           H  
ATOM   1074  H11 ILE A  65      -6.779  19.241  71.767  1.00  0.43           H  
ATOM   1075  N   ARG A  66     -10.450  18.353  70.150  1.00  0.70           N  
ATOM   1076  CA  ARG A  66     -11.114  17.389  71.013  1.00  0.70           C  
ATOM   1077  C   ARG A  66     -10.071  16.740  71.908  1.00  0.70           C  
ATOM   1078  O   ARG A  66      -9.137  16.097  71.415  1.00  0.70           O  
ATOM   1079  CB  ARG A  66     -11.870  16.327  70.216  1.00  0.70           C  
ATOM   1080  CG  ARG A  66     -13.141  15.895  70.927  1.00  0.70           C  
ATOM   1081  CD  ARG A  66     -13.559  14.482  70.573  1.00  0.70           C  
ATOM   1082  NE  ARG A  66     -14.450  14.456  69.420  1.00  0.70           N  
ATOM   1083  CZ  ARG A  66     -14.206  13.780  68.304  1.00  0.70           C  
ATOM   1084  NH1 ARG A  66     -13.094  13.065  68.189  1.00  0.70           N  
ATOM   1085  NH2 ARG A  66     -15.077  13.816  67.305  1.00  0.70           N  
ATOM   1086  H01 ARG A  66     -11.855  17.914  71.615  1.00  0.70           H  
ATOM   1087  H02 ARG A  66     -11.224  15.455  70.112  1.00  0.70           H  
ATOM   1088  H03 ARG A  66     -12.131  16.735  69.240  1.00  0.70           H  
ATOM   1089  H04 ARG A  66     -13.940  16.564  70.607  1.00  0.70           H  
ATOM   1090  H05 ARG A  66     -12.976  15.951  72.003  1.00  0.70           H  
ATOM   1091  H06 ARG A  66     -14.094  14.063  71.425  1.00  0.70           H  
ATOM   1092  H07 ARG A  66     -12.669  13.896  70.345  1.00  0.70           H  
ATOM   1093  H08 ARG A  66     -15.308  14.986  69.474  1.00  0.70           H  
ATOM   1094  H09 ARG A  66     -12.910  12.550  67.340  1.00  0.70           H  
ATOM   1095  H10 ARG A  66     -12.431  13.036  68.951  1.00  0.70           H  
ATOM   1096  H11 ARG A  66     -15.924  14.359  67.393  1.00  0.70           H  
ATOM   1097  H12 ARG A  66      -9.981  18.025  69.318  1.00  0.70           H  
ATOM   1098  H13 ARG A  66     -14.893  13.301  66.456  1.00  0.70           H  
ATOM   1099  N   ARG A  67     -10.237  16.905  73.216  1.00  0.17           N  
ATOM   1100  CA  ARG A  67      -9.238  16.434  74.154  1.00  0.17           C  
ATOM   1101  C   ARG A  67      -9.259  14.911  74.240  1.00  0.17           C  
ATOM   1102  O   ARG A  67     -10.143  14.236  73.703  1.00  0.17           O  
ATOM   1103  CB  ARG A  67      -9.470  17.053  75.531  1.00  0.17           C  
ATOM   1104  CG  ARG A  67      -9.627  18.556  75.496  1.00  0.17           C  
ATOM   1105  CD  ARG A  67      -9.200  19.167  76.810  1.00  0.17           C  
ATOM   1106  NE  ARG A  67      -7.912  18.645  77.254  1.00  0.17           N  
ATOM   1107  CZ  ARG A  67      -7.172  19.201  78.209  1.00  0.17           C  
ATOM   1108  NH1 ARG A  67      -7.595  20.298  78.820  1.00  0.17           N  
ATOM   1109  NH2 ARG A  67      -6.010  18.661  78.553  1.00  0.17           N  
ATOM   1110  H01 ARG A  67      -8.255  16.742  73.797  1.00  0.17           H  
ATOM   1111  H02 ARG A  67      -8.588  16.836  76.133  1.00  0.17           H  
ATOM   1112  H03 ARG A  67     -10.375  16.620  75.957  1.00  0.17           H  
ATOM   1113  H04 ARG A  67     -10.676  18.795  75.323  1.00  0.17           H  
ATOM   1114  H05 ARG A  67      -9.011  18.963  74.694  1.00  0.17           H  
ATOM   1115  H06 ARG A  67      -9.947  18.912  77.562  1.00  0.17           H  
ATOM   1116  H07 ARG A  67      -9.121  20.247  76.689  1.00  0.17           H  
ATOM   1117  H08 ARG A  67      -7.561  17.810  76.808  1.00  0.17           H  
ATOM   1118  H09 ARG A  67      -7.033  20.721  79.545  1.00  0.17           H  
ATOM   1119  H10 ARG A  67      -8.479  20.712  78.560  1.00  0.17           H  
ATOM   1120  H11 ARG A  67      -5.685  17.825  78.089  1.00  0.17           H  
ATOM   1121  H12 ARG A  67      -5.451  19.086  79.279  1.00  0.17           H  
ATOM   1122  H14 ARG A  67     -11.068  17.364  73.560  1.00  0.17           H  
ATOM   1123  N   ASP A  68      -8.249  14.368  74.925  1.00  0.56           N  
ATOM   1124  CA  ASP A  68      -8.147  12.920  75.059  1.00  0.56           C  
ATOM   1125  C   ASP A  68      -9.372  12.329  75.750  1.00  0.56           C  
ATOM   1126  O   ASP A  68      -9.776  11.204  75.435  1.00  0.56           O  
ATOM   1127  CB  ASP A  68      -6.871  12.546  75.816  1.00  0.56           C  
ATOM   1128  CG  ASP A  68      -5.652  12.479  74.910  1.00  0.56           C  
ATOM   1129  OD1 ASP A  68      -5.788  12.787  73.706  1.00  0.56           O  
ATOM   1130  OD2 ASP A  68      -4.564  12.099  75.396  1.00  0.56           O  
ATOM   1131  H01 ASP A  68      -8.101  12.496  74.056  1.00  0.56           H  
ATOM   1132  H02 ASP A  68      -7.020  11.554  76.243  1.00  0.56           H  
ATOM   1133  H03 ASP A  68      -6.691  13.293  76.589  1.00  0.56           H  
ATOM   1134  H13 ASP A  68      -7.553  14.963  75.352  1.00  0.56           H  
ATOM   1135  N   ASP A  69      -9.981  13.067  76.684  1.00  0.66           N  
ATOM   1136  CA  ASP A  69     -11.170  12.565  77.364  1.00  0.66           C  
ATOM   1137  C   ASP A  69     -12.432  12.672  76.516  1.00  0.66           C  
ATOM   1138  O   ASP A  69     -13.485  12.184  76.940  1.00  0.66           O  
ATOM   1139  CB  ASP A  69     -11.386  13.290  78.701  1.00  0.66           C  
ATOM   1140  CG  ASP A  69     -11.621  14.793  78.543  1.00  0.66           C  
ATOM   1141  OD1 ASP A  69     -12.211  15.233  77.534  1.00  0.66           O  
ATOM   1142  OD2 ASP A  69     -11.244  15.541  79.468  1.00  0.66           O  
ATOM   1143  H01 ASP A  69     -10.987  11.506  77.546  1.00  0.66           H  
ATOM   1144  H02 ASP A  69     -10.475  13.166  79.286  1.00  0.66           H  
ATOM   1145  H03 ASP A  69     -12.254  12.854  79.196  1.00  0.66           H  
ATOM   1146  H04 ASP A  69      -9.615  13.978  76.920  1.00  0.66           H  
ATOM   1147  N   GLY A  70     -12.363  13.317  75.353  1.00  0.89           N  
ATOM   1148  CA  GLY A  70     -13.497  13.428  74.463  1.00  0.89           C  
ATOM   1149  C   GLY A  70     -14.202  14.769  74.471  1.00  0.89           C  
ATOM   1150  O   GLY A  70     -15.069  14.988  73.616  1.00  0.89           O  
ATOM   1151  H01 GLY A  70     -14.229  12.703  74.819  1.00  0.89           H  
ATOM   1152  H02 GLY A  70     -13.148  13.237  73.448  1.00  0.89           H  
ATOM   1153  H04 GLY A  70     -11.488  13.743  75.083  1.00  0.89           H  
ATOM   1154  N   SER A  71     -13.869  15.673  75.396  1.00  0.71           N  
ATOM   1155  CA  SER A  71     -14.533  16.968  75.390  1.00  0.71           C  
ATOM   1156  C   SER A  71     -13.918  17.905  74.357  1.00  0.71           C  
ATOM   1157  O   SER A  71     -12.745  17.787  73.984  1.00  0.71           O  
ATOM   1158  CB  SER A  71     -14.529  17.651  76.765  1.00  0.71           C  
ATOM   1159  OG  SER A  71     -13.409  17.459  77.582  1.00  0.71           O  
ATOM   1160  H01 SER A  71     -15.570  16.764  75.123  1.00  0.71           H  
ATOM   1161  H02 SER A  71     -15.350  17.183  77.308  1.00  0.71           H  
ATOM   1162  H03 SER A  71     -13.166  15.461  76.090  1.00  0.71           H  
ATOM   1163  H04 SER A  71     -14.631  18.723  76.597  1.00  0.71           H  
ATOM   1164  H05 SER A  71     -13.099  16.555  77.493  1.00  0.71           H  
ATOM   1165  N   TRP A  72     -14.741  18.836  73.883  1.00  0.76           N  
ATOM   1166  CA  TRP A  72     -14.305  19.871  72.958  1.00  0.76           C  
ATOM   1167  C   TRP A  72     -13.793  21.071  73.742  1.00  0.76           C  
ATOM   1168  O   TRP A  72     -14.386  21.471  74.748  1.00  0.76           O  
ATOM   1169  CB  TRP A  72     -15.455  20.303  72.046  1.00  0.76           C  
ATOM   1170  CG  TRP A  72     -15.802  19.311  70.980  1.00  0.76           C  
ATOM   1171  CD1 TRP A  72     -16.915  18.521  70.925  1.00  0.76           C  
ATOM   1172  CD2 TRP A  72     -15.034  19.007  69.809  1.00  0.76           C  
ATOM   1173  CE2 TRP A  72     -15.741  18.022  69.089  1.00  0.76           C  
ATOM   1174  CE3 TRP A  72     -13.816  19.471  69.300  1.00  0.76           C  
ATOM   1175  NE1 TRP A  72     -16.887  17.744  69.790  1.00  0.76           N  
ATOM   1176  CZ2 TRP A  72     -15.269  17.492  67.888  1.00  0.76           C  
ATOM   1177  CZ3 TRP A  72     -13.350  18.944  68.104  1.00  0.76           C  
ATOM   1178  CH2 TRP A  72     -14.075  17.966  67.412  1.00  0.76           C  
ATOM   1179  H01 TRP A  72     -13.505  19.469  72.337  1.00  0.76           H  
ATOM   1180  H02 TRP A  72     -15.125  21.207  71.535  1.00  0.76           H  
ATOM   1181  H03 TRP A  72     -16.339  20.465  72.663  1.00  0.76           H  
ATOM   1182  H04 TRP A  72     -17.709  18.508  71.671  1.00  0.76           H  
ATOM   1183  H05 TRP A  72     -13.245  20.231  69.832  1.00  0.76           H  
ATOM   1184  H06 TRP A  72     -15.707  18.824  74.177  1.00  0.76           H  
ATOM   1185  H07 TRP A  72     -17.595  17.077  69.517  1.00  0.76           H  
ATOM   1186  H08 TRP A  72     -15.830  16.729  67.348  1.00  0.76           H  
ATOM   1187  H09 TRP A  72     -12.403  19.297  67.696  1.00  0.76           H  
ATOM   1188  H10 TRP A  72     -13.681  17.573  66.475  1.00  0.76           H  
ATOM   1189  N   GLU A  73     -12.692  21.646  73.270  1.00  0.28           N  
ATOM   1190  CA  GLU A  73     -12.082  22.816  73.884  1.00  0.28           C  
ATOM   1191  C   GLU A  73     -11.665  23.807  72.809  1.00  0.28           C  
ATOM   1192  O   GLU A  73     -11.202  23.408  71.738  1.00  0.28           O  
ATOM   1193  CB  GLU A  73     -10.874  22.412  74.735  1.00  0.28           C  
ATOM   1194  CG  GLU A  73     -10.105  23.552  75.403  1.00  0.28           C  
ATOM   1195  CD  GLU A  73      -9.007  23.072  76.321  1.00  0.28           C  
ATOM   1196  OE1 GLU A  73      -7.850  23.008  75.885  1.00  0.28           O  
ATOM   1197  OE2 GLU A  73      -9.257  22.858  77.509  1.00  0.28           O  
ATOM   1198  H01 GLU A  73     -12.815  23.290  74.537  1.00  0.28           H  
ATOM   1199  H02 GLU A  73     -10.170  21.954  74.041  1.00  0.28           H  
ATOM   1200  H03 GLU A  73     -11.228  21.745  75.520  1.00  0.28           H  
ATOM   1201  H04 GLU A  73     -10.817  24.108  76.013  1.00  0.28           H  
ATOM   1202  H05 GLU A  73      -9.660  24.173  74.625  1.00  0.28           H  
ATOM   1203  H11 GLU A  73     -12.258  21.253  72.447  1.00  0.28           H  
ATOM   1204  N   VAL A  74     -11.819  25.095  73.105  1.00  0.61           N  
ATOM   1205  CA  VAL A  74     -11.483  26.168  72.175  1.00  0.61           C  
ATOM   1206  C   VAL A  74     -10.121  26.736  72.556  1.00  0.61           C  
ATOM   1207  O   VAL A  74      -9.939  27.228  73.676  1.00  0.61           O  
ATOM   1208  CB  VAL A  74     -12.560  27.264  72.174  1.00  0.61           C  
ATOM   1209  CG1 VAL A  74     -12.108  28.438  71.321  1.00  0.61           C  
ATOM   1210  CG2 VAL A  74     -13.880  26.711  71.667  1.00  0.61           C  
ATOM   1211  H01 VAL A  74     -11.440  25.768  71.162  1.00  0.61           H  
ATOM   1212  H02 VAL A  74     -12.707  27.613  73.196  1.00  0.61           H  
ATOM   1213  H03 VAL A  74     -11.102  28.248  70.946  1.00  0.61           H  
ATOM   1214  H04 VAL A  74     -12.791  28.561  70.480  1.00  0.61           H  
ATOM   1215  H05 VAL A  74     -12.105  29.346  71.924  1.00  0.61           H  
ATOM   1216  H06 VAL A  74     -12.185  25.341  74.014  1.00  0.61           H  
ATOM   1217  H07 VAL A  74     -14.616  27.514  71.620  1.00  0.61           H  
ATOM   1218  H08 VAL A  74     -13.740  26.289  70.672  1.00  0.61           H  
ATOM   1219  H09 VAL A  74     -14.233  25.934  72.345  1.00  0.61           H  
ATOM   1220  N   ILE A  75      -9.172  26.676  71.621  1.00  0.26           N  
ATOM   1221  CA  ILE A  75      -7.800  27.131  71.826  1.00  0.26           C  
ATOM   1222  C   ILE A  75      -7.643  28.516  71.211  1.00  0.26           C  
ATOM   1223  O   ILE A  75      -8.144  28.762  70.116  1.00  0.26           O  
ATOM   1224  CB  ILE A  75      -6.797  26.142  71.206  1.00  0.26           C  
ATOM   1225  CG1 ILE A  75      -7.019  24.731  71.746  1.00  0.26           C  
ATOM   1226  CG2 ILE A  75      -5.370  26.605  71.456  1.00  0.26           C  
ATOM   1227  CD1 ILE A  75      -6.626  24.575  73.197  1.00  0.26           C  
ATOM   1228  H01 ILE A  75      -7.591  27.182  72.895  1.00  0.26           H  
ATOM   1229  H02 ILE A  75      -6.962  26.115  70.129  1.00  0.26           H  
ATOM   1230  H03 ILE A  75      -6.383  24.061  71.167  1.00  0.26           H  
ATOM   1231  H04 ILE A  75      -8.076  24.484  71.645  1.00  0.26           H  
ATOM   1232  H05 ILE A  75      -4.737  26.297  70.624  1.00  0.26           H  
ATOM   1233  H06 ILE A  75      -5.350  27.691  71.544  1.00  0.26           H  
ATOM   1234  H07 ILE A  75      -4.999  26.158  72.378  1.00  0.26           H  
ATOM   1235  H08 ILE A  75      -5.784  25.231  73.417  1.00  0.26           H  
ATOM   1236  H09 ILE A  75      -7.470  24.842  73.833  1.00  0.26           H  
ATOM   1237  H10 ILE A  75      -9.417  26.294  70.719  1.00  0.26           H  
ATOM   1238  H11 ILE A  75      -6.340  23.541  73.387  1.00  0.26           H  
ATOM   1239  N   GLU A  76      -6.928  29.413  71.895  1.00  0.41           N  
ATOM   1240  CA  GLU A  76      -6.761  30.781  71.430  1.00  0.41           C  
ATOM   1241  C   GLU A  76      -5.290  30.979  71.054  1.00  0.41           C  
ATOM   1242  O   GLU A  76      -4.398  30.537  71.774  1.00  0.41           O  
ATOM   1243  CB  GLU A  76      -7.136  31.798  72.537  1.00  0.41           C  
ATOM   1244  CG  GLU A  76      -8.638  32.060  72.709  1.00  0.41           C  
ATOM   1245  CD  GLU A  76      -8.880  33.224  73.566  1.00  0.41           C  
ATOM   1246  OE1 GLU A  76      -8.717  33.012  74.770  1.00  0.41           O  
ATOM   1247  OE2 GLU A  76      -9.568  34.177  73.153  1.00  0.41           O  
ATOM   1248  H01 GLU A  76      -7.416  30.949  70.575  1.00  0.41           H  
ATOM   1249  H02 GLU A  76      -6.699  32.749  72.232  1.00  0.41           H  
ATOM   1250  H03 GLU A  76      -6.749  31.423  73.484  1.00  0.41           H  
ATOM   1251  H04 GLU A  76      -9.088  31.186  73.180  1.00  0.41           H  
ATOM   1252  H05 GLU A  76      -9.082  32.240  71.730  1.00  0.41           H  
ATOM   1253  H12 GLU A  76      -6.490  29.133  72.761  1.00  0.41           H  
ATOM   1254  N   GLY A  77      -5.037  31.643  69.926  1.00  0.42           N  
ATOM   1255  CA  GLY A  77      -3.695  31.833  69.411  1.00  0.42           C  
ATOM   1256  C   GLY A  77      -3.552  33.177  68.734  1.00  0.42           C  
ATOM   1257  O   GLY A  77      -4.536  33.850  68.387  1.00  0.42           O  
ATOM   1258  H01 GLY A  77      -3.496  31.054  68.675  1.00  0.42           H  
ATOM   1259  H02 GLY A  77      -2.985  31.773  70.236  1.00  0.42           H  
ATOM   1260  H06 GLY A  77      -5.813  32.030  69.408  1.00  0.42           H  
ATOM   1261  N   TYR A  78      -2.279  33.538  68.508  1.00  0.92           N  
ATOM   1262  CA  TYR A  78      -1.870  34.882  68.078  1.00  0.92           C  
ATOM   1263  C   TYR A  78      -0.558  34.744  67.318  1.00  0.92           C  
ATOM   1264  O   TYR A  78       0.333  33.973  67.728  1.00  0.92           O  
ATOM   1265  CB  TYR A  78      -1.713  35.745  69.298  1.00  0.92           C  
ATOM   1266  CG  TYR A  78      -2.984  35.899  70.071  1.00  0.92           C  
ATOM   1267  CD1 TYR A  78      -3.258  35.323  71.025  1.00  0.92           C  
ATOM   1268  CD2 TYR A  78      -3.594  36.855  70.098  1.00  0.92           C  
ATOM   1269  CE1 TYR A  78      -4.459  35.486  71.702  1.00  0.92           C  
ATOM   1270  CE2 TYR A  78      -4.715  37.055  70.859  1.00  0.92           C  
ATOM   1271  CZ  TYR A  78      -5.122  36.399  71.701  1.00  0.92           C  
ATOM   1272  OH  TYR A  78      -6.243  36.548  72.507  1.00  0.92           O  
ATOM   1273  H01 TYR A  78      -2.610  35.346  67.426  1.00  0.92           H  
ATOM   1274  H02 TYR A  78      -1.415  36.737  68.960  1.00  0.92           H  
ATOM   1275  H03 TYR A  78      -1.558  32.843  68.642  1.00  0.92           H  
ATOM   1276  H04 TYR A  78      -0.962  35.296  69.948  1.00  0.92           H  
ATOM   1277  H05 TYR A  78      -6.446  37.481  72.604  1.00  0.92           H  
ATOM   1278  N   ARG A  79      -0.435  35.468  66.203  1.00  0.72           N  
ATOM   1279  CA  ARG A  79       0.888  35.718  65.628  1.00  0.72           C  
ATOM   1280  C   ARG A  79       0.928  37.139  65.102  1.00  0.72           C  
ATOM   1281  O   ARG A  79       0.059  37.546  64.327  1.00  0.72           O  
ATOM   1282  CB  ARG A  79       1.235  34.726  64.518  1.00  0.72           C  
ATOM   1283  CG  ARG A  79       2.600  35.022  63.894  1.00  0.72           C  
ATOM   1284  CD  ARG A  79       3.411  33.754  63.676  1.00  0.72           C  
ATOM   1285  NE  ARG A  79       4.771  34.002  63.200  1.00  0.72           N  
ATOM   1286  CZ  ARG A  79       5.869  33.706  63.890  1.00  0.72           C  
ATOM   1287  NH1 ARG A  79       5.771  33.173  65.102  1.00  0.72           N  
ATOM   1288  NH2 ARG A  79       7.066  33.948  63.381  1.00  0.72           N  
ATOM   1289  H01 ARG A  79       1.635  35.583  66.410  1.00  0.72           H  
ATOM   1290  H02 ARG A  79       0.480  34.816  63.737  1.00  0.72           H  
ATOM   1291  H03 ARG A  79       1.249  33.719  64.936  1.00  0.72           H  
ATOM   1292  H04 ARG A  79       3.153  35.663  64.581  1.00  0.72           H  
ATOM   1293  H05 ARG A  79       2.450  35.515  62.933  1.00  0.72           H  
ATOM   1294  H06 ARG A  79      -1.258  35.845  65.754  1.00  0.72           H  
ATOM   1295  H07 ARG A  79       2.902  33.179  62.902  1.00  0.72           H  
ATOM   1296  H08 ARG A  79       3.469  33.215  64.622  1.00  0.72           H  
ATOM   1297  H09 ARG A  79       4.884  34.425  62.290  1.00  0.72           H  
ATOM   1298  H10 ARG A  79       6.606  32.952  65.626  1.00  0.72           H  
ATOM   1299  H11 ARG A  79       4.861  32.988  65.500  1.00  0.72           H  
ATOM   1300  H12 ARG A  79       7.150  34.357  62.461  1.00  0.72           H  
ATOM   1301  H13 ARG A  79       7.895  33.724  63.912  1.00  0.72           H  
ATOM   1302  N   ALA A  80       1.946  37.866  65.515  1.00  0.97           N  
ATOM   1303  CA  ALA A  80       2.178  39.229  65.076  1.00  0.97           C  
ATOM   1304  C   ALA A  80       3.386  39.274  64.157  1.00  0.97           C  
ATOM   1305  O   ALA A  80       4.414  38.661  64.446  1.00  0.97           O  
ATOM   1306  CB  ALA A  80       2.394  40.163  66.269  1.00  0.97           C  
ATOM   1307  H01 ALA A  80       1.296  39.569  64.534  1.00  0.97           H  
ATOM   1308  H02 ALA A  80       3.150  40.906  66.016  1.00  0.97           H  
ATOM   1309  H03 ALA A  80       1.458  40.666  66.512  1.00  0.97           H  
ATOM   1310  H04 ALA A  80       2.729  39.583  67.129  1.00  0.97           H  
ATOM   1311  H14 ALA A  80       2.596  37.454  66.169  1.00  0.97           H  
ATOM   1312  N   GLN A  81       3.251  39.989  63.050  1.00  0.91           N  
ATOM   1313  CA  GLN A  81       4.362  40.291  62.155  1.00  0.91           C  
ATOM   1314  C   GLN A  81       4.621  41.788  62.259  1.00  0.91           C  
ATOM   1315  O   GLN A  81       3.811  42.601  61.798  1.00  0.91           O  
ATOM   1316  CB  GLN A  81       4.053  39.867  60.721  1.00  0.91           C  
ATOM   1317  CG  GLN A  81       3.942  38.358  60.545  1.00  0.91           C  
ATOM   1318  CD  GLN A  81       3.476  37.948  59.159  1.00  0.91           C  
ATOM   1319  NE2 GLN A  81       3.477  36.647  58.901  1.00  0.91           N  
ATOM   1320  OE1 GLN A  81       3.121  38.790  58.333  1.00  0.91           O  
ATOM   1321  H01 GLN A  81       5.252  39.732  62.443  1.00  0.91           H  
ATOM   1322  H02 GLN A  81       4.885  40.202  60.101  1.00  0.91           H  
ATOM   1323  H03 GLN A  81       3.108  40.320  60.422  1.00  0.91           H  
ATOM   1324  H04 GLN A  81       3.194  38.004  61.255  1.00  0.91           H  
ATOM   1325  H05 GLN A  81       2.334  40.342  62.815  1.00  0.91           H  
ATOM   1326  H06 GLN A  81       4.921  37.915  60.727  1.00  0.91           H  
ATOM   1327  H07 GLN A  81       3.178  36.311  57.997  1.00  0.91           H  
ATOM   1328  H08 GLN A  81       3.777  35.992  59.609  1.00  0.91           H  
ATOM   1329  N   HIS A  82       5.742  42.155  62.881  1.00  0.87           N  
ATOM   1330  CA  HIS A  82       5.963  43.558  63.219  1.00  0.87           C  
ATOM   1331  C   HIS A  82       6.413  44.368  62.011  1.00  0.87           C  
ATOM   1332  O   HIS A  82       5.825  45.409  61.702  1.00  0.87           O  
ATOM   1333  CB  HIS A  82       6.985  43.680  64.348  1.00  0.87           C  
ATOM   1334  CG  HIS A  82       7.376  45.091  64.646  1.00  0.87           C  
ATOM   1335  CD2 HIS A  82       6.716  46.081  65.291  1.00  0.87           C  
ATOM   1336  ND1 HIS A  82       8.577  45.633  64.246  1.00  0.87           N  
ATOM   1337  CE1 HIS A  82       8.645  46.894  64.638  1.00  0.87           C  
ATOM   1338  NE2 HIS A  82       7.527  47.191  65.275  1.00  0.87           N  
ATOM   1339  H01 HIS A  82       5.010  43.967  63.554  1.00  0.87           H  
ATOM   1340  H02 HIS A  82       7.886  43.159  64.023  1.00  0.87           H  
ATOM   1341  H03 HIS A  82       6.558  43.241  65.250  1.00  0.87           H  
ATOM   1342  H04 HIS A  82       5.725  46.011  65.740  1.00  0.87           H  
ATOM   1343  H05 HIS A  82       9.481  47.572  64.465  1.00  0.87           H  
ATOM   1344  H06 HIS A  82       7.304  48.087  65.684  1.00  0.87           H  
ATOM   1345  H09 HIS A  82       6.438  41.463  63.118  1.00  0.87           H  
ATOM   1346  N   SER A  83       7.459  43.915  61.323  1.00  0.95           N  
ATOM   1347  CA  SER A  83       8.034  44.663  60.214  1.00  0.95           C  
ATOM   1348  C   SER A  83       8.334  43.731  59.050  1.00  0.95           C  
ATOM   1349  O   SER A  83       8.653  42.556  59.243  1.00  0.95           O  
ATOM   1350  CB  SER A  83       9.314  45.394  60.637  1.00  0.95           C  
ATOM   1351  OG  SER A  83       9.905  46.052  59.531  1.00  0.95           O  
ATOM   1352  H01 SER A  83       7.303  45.409  59.902  1.00  0.95           H  
ATOM   1353  H02 SER A  83      10.022  44.663  61.028  1.00  0.95           H  
ATOM   1354  H03 SER A  83       9.070  46.130  61.403  1.00  0.95           H  
ATOM   1355  H04 SER A  83       9.944  46.996  59.703  1.00  0.95           H  
ATOM   1356  H07 SER A  83       7.866  43.026  61.578  1.00  0.95           H  
ATOM   1357  N   GLN A  84       8.230  44.267  57.833  1.00  0.98           N  
ATOM   1358  CA  GLN A  84       8.637  43.536  56.638  1.00  0.98           C  
ATOM   1359  C   GLN A  84       9.676  44.291  55.819  1.00  0.98           C  
ATOM   1360  O   GLN A  84       9.779  44.074  54.607  1.00  0.98           O  
ATOM   1361  CB  GLN A  84       7.444  43.164  55.754  1.00  0.98           C  
ATOM   1362  CG  GLN A  84       6.511  42.173  56.419  1.00  0.98           C  
ATOM   1363  CD  GLN A  84       5.068  42.641  56.506  1.00  0.98           C  
ATOM   1364  NE2 GLN A  84       4.200  41.780  57.013  1.00  0.98           N  
ATOM   1365  OE1 GLN A  84       4.749  43.777  56.180  1.00  0.98           O  
ATOM   1366  H01 GLN A  84       9.096  42.616  56.999  1.00  0.98           H  
ATOM   1367  H02 GLN A  84       7.836  42.693  54.853  1.00  0.98           H  
ATOM   1368  H03 GLN A  84       6.884  44.070  55.523  1.00  0.98           H  
ATOM   1369  H04 GLN A  84       6.863  42.049  57.443  1.00  0.98           H  
ATOM   1370  H05 GLN A  84       7.860  45.202  57.736  1.00  0.98           H  
ATOM   1371  H06 GLN A  84       6.536  41.243  55.850  1.00  0.98           H  
ATOM   1372  H07 GLN A  84       3.231  42.043  57.118  1.00  0.98           H  
ATOM   1373  H08 GLN A  84       4.507  40.860  57.295  1.00  0.98           H  
ATOM   1374  N   HIS A  85      10.454  45.164  56.462  1.00  0.95           N  
ATOM   1375  CA  HIS A  85      11.576  45.802  55.792  1.00  0.95           C  
ATOM   1376  C   HIS A  85      12.658  44.789  55.441  1.00  0.95           C  
ATOM   1377  O   HIS A  85      13.461  45.045  54.534  1.00  0.95           O  
ATOM   1378  CB  HIS A  85      12.156  46.913  56.663  1.00  0.95           C  
ATOM   1379  CG  HIS A  85      12.994  46.414  57.798  1.00  0.95           C  
ATOM   1380  CD2 HIS A  85      14.338  46.362  57.960  1.00  0.95           C  
ATOM   1381  ND1 HIS A  85      12.448  45.866  58.940  1.00  0.95           N  
ATOM   1382  CE1 HIS A  85      13.420  45.507  59.761  1.00  0.95           C  
ATOM   1383  NE2 HIS A  85      14.576  45.796  59.190  1.00  0.95           N  
ATOM   1384  H01 HIS A  85      11.206  46.238  54.864  1.00  0.95           H  
ATOM   1385  H02 HIS A  85      11.312  47.446  57.101  1.00  0.95           H  
ATOM   1386  H03 HIS A  85      12.773  47.556  56.036  1.00  0.95           H  
ATOM   1387  H04 HIS A  85      15.090  46.705  57.249  1.00  0.95           H  
ATOM   1388  H05 HIS A  85      13.290  45.050  60.742  1.00  0.95           H  
ATOM   1389  H06 HIS A  85      15.487  45.628  59.592  1.00  0.95           H  
ATOM   1390  H09 HIS A  85      10.261  45.385  57.428  1.00  0.95           H  
ATOM   1391  N   ARG A  86      12.712  43.666  56.163  1.00  0.89           N  
ATOM   1392  CA  ARG A  86      13.392  42.469  55.707  1.00  0.89           C  
ATOM   1393  C   ARG A  86      12.418  41.304  55.736  1.00  0.89           C  
ATOM   1394  O   ARG A  86      11.518  41.246  56.581  1.00  0.89           O  
ATOM   1395  CB  ARG A  86      14.618  42.090  56.554  1.00  0.89           C  
ATOM   1396  CG  ARG A  86      15.710  43.123  56.647  1.00  0.89           C  
ATOM   1397  CD  ARG A  86      16.513  43.182  55.345  1.00  0.89           C  
ATOM   1398  NE  ARG A  86      16.945  44.557  55.224  1.00  0.89           N  
ATOM   1399  CZ  ARG A  86      18.183  44.902  55.089  1.00  0.89           C  
ATOM   1400  NH1 ARG A  86      18.773  43.984  54.764  1.00  0.89           N  
ATOM   1401  NH2 ARG A  86      18.738  46.017  54.850  1.00  0.89           N  
ATOM   1402  H01 ARG A  86      13.748  42.683  54.699  1.00  0.89           H  
ATOM   1403  H02 ARG A  86      15.068  41.236  56.047  1.00  0.89           H  
ATOM   1404  H03 ARG A  86      14.271  41.880  57.566  1.00  0.89           H  
ATOM   1405  H04 ARG A  86      16.382  42.849  57.460  1.00  0.89           H  
ATOM   1406  H05 ARG A  86      15.264  44.099  56.838  1.00  0.89           H  
ATOM   1407  H06 ARG A  86      15.919  42.866  54.487  1.00  0.89           H  
ATOM   1408  H07 ARG A  86      12.259  43.650  57.066  1.00  0.89           H  
ATOM   1409  H08 ARG A  86      17.373  42.514  55.395  1.00  0.89           H  
ATOM   1410  H09 ARG A  86      16.244  45.284  55.246  1.00  0.89           H  
ATOM   1411  H10 ARG A  86      19.734  44.080  54.470  1.00  0.89           H  
ATOM   1412  H11 ARG A  86      18.335  43.074  54.770  1.00  0.89           H  
ATOM   1413  H12 ARG A  86      18.215  46.875  54.958  1.00  0.89           H  
ATOM   1414  H13 ARG A  86      19.703  46.047  54.552  1.00  0.89           H  
ATOM   1415  N   THR A  87      12.600  40.373  54.807  1.00  0.96           N  
ATOM   1416  CA  THR A  87      11.778  39.178  54.781  1.00  0.96           C  
ATOM   1417  C   THR A  87      12.663  37.945  54.694  1.00  0.96           C  
ATOM   1418  O   THR A  87      13.737  37.990  54.086  1.00  0.96           O  
ATOM   1419  CB  THR A  87      10.793  39.192  53.598  1.00  0.96           C  
ATOM   1420  CG2 THR A  87       9.900  40.426  53.655  1.00  0.96           C  
ATOM   1421  OG1 THR A  87      11.514  39.172  52.361  1.00  0.96           O  
ATOM   1422  H01 THR A  87      11.197  39.153  55.703  1.00  0.96           H  
ATOM   1423  H02 THR A  87      10.164  38.304  53.663  1.00  0.96           H  
ATOM   1424  H03 THR A  87       8.964  40.173  54.153  1.00  0.96           H  
ATOM   1425  H04 THR A  87      10.405  41.215  54.212  1.00  0.96           H  
ATOM   1426  H05 THR A  87       9.691  40.771  52.642  1.00  0.96           H  
ATOM   1427  H06 THR A  87      11.586  40.066  52.018  1.00  0.96           H  
ATOM   1428  H14 THR A  87      13.320  40.498  54.110  1.00  0.96           H  
ATOM   1429  N   PRO A  88      12.239  36.821  55.299  1.00  0.81           N  
ATOM   1430  CA  PRO A  88      10.981  36.637  56.029  1.00  0.81           C  
ATOM   1431  C   PRO A  88      10.967  37.273  57.416  1.00  0.81           C  
ATOM   1432  O   PRO A  88      11.983  37.800  57.872  1.00  0.81           O  
ATOM   1433  CB  PRO A  88      10.872  35.115  56.149  1.00  0.81           C  
ATOM   1434  CG  PRO A  88      12.281  34.654  56.165  1.00  0.81           C  
ATOM   1435  CD  PRO A  88      13.006  35.566  55.214  1.00  0.81           C  
ATOM   1436  H01 PRO A  88      10.295  34.671  55.338  1.00  0.81           H  
ATOM   1437  H02 PRO A  88      10.361  34.834  57.070  1.00  0.81           H  
ATOM   1438  H03 PRO A  88      12.370  33.608  55.873  1.00  0.81           H  
ATOM   1439  H04 PRO A  88      12.699  34.736  57.168  1.00  0.81           H  
ATOM   1440  H05 PRO A  88      14.060  35.692  55.463  1.00  0.81           H  
ATOM   1441  H06 PRO A  88      12.991  35.166  54.200  1.00  0.81           H  
ATOM   1442  H07 PRO A  88      10.153  37.118  55.508  1.00  0.81           H  
ATOM   1443  N   CYS A  89       9.809  37.232  58.068  1.00  0.98           N  
ATOM   1444  CA  CYS A  89       9.737  37.551  59.483  1.00  0.98           C  
ATOM   1445  C   CYS A  89      10.257  36.374  60.300  1.00  0.98           C  
ATOM   1446  O   CYS A  89      10.241  35.225  59.855  1.00  0.98           O  
ATOM   1447  CB  CYS A  89       8.300  37.878  59.891  1.00  0.98           C  
ATOM   1448  SG  CYS A  89       7.640  39.404  59.192  1.00  0.98           S  
ATOM   1449  H01 CYS A  89      10.355  38.427  59.676  1.00  0.98           H  
ATOM   1450  H02 CYS A  89       8.314  38.019  60.972  1.00  0.98           H  
ATOM   1451  H03 CYS A  89       7.661  37.055  59.572  1.00  0.98           H  
ATOM   1452  H04 CYS A  89       7.401  39.231  57.885  1.00  0.98           H  
ATOM   1453  H07 CYS A  89       8.967  36.975  57.572  1.00  0.98           H  
ATOM   1454  N   LYS A  90      10.734  36.669  61.506  1.00  0.88           N  
ATOM   1455  CA  LYS A  90      11.374  35.665  62.346  1.00  0.88           C  
ATOM   1456  C   LYS A  90      10.960  35.867  63.792  1.00  0.88           C  
ATOM   1457  O   LYS A  90      10.990  36.991  64.295  1.00  0.88           O  
ATOM   1458  CB  LYS A  90      12.898  35.722  62.223  1.00  0.88           C  
ATOM   1459  CG  LYS A  90      13.597  34.477  62.730  1.00  0.88           C  
ATOM   1460  CD  LYS A  90      13.641  33.406  61.660  1.00  0.88           C  
ATOM   1461  CE  LYS A  90      14.128  32.091  62.224  1.00  0.88           C  
ATOM   1462  NZ  LYS A  90      13.165  31.550  63.220  1.00  0.88           N  
ATOM   1463  H01 LYS A  90      11.049  34.681  62.007  1.00  0.88           H  
ATOM   1464  H02 LYS A  90      13.237  36.552  62.843  1.00  0.88           H  
ATOM   1465  H03 LYS A  90      13.154  35.858  61.172  1.00  0.88           H  
ATOM   1466  H04 LYS A  90      13.042  34.091  63.585  1.00  0.88           H  
ATOM   1467  H05 LYS A  90      10.650  37.615  61.849  1.00  0.88           H  
ATOM   1468  H06 LYS A  90      14.616  34.733  63.021  1.00  0.88           H  
ATOM   1469  H07 LYS A  90      14.333  33.725  60.881  1.00  0.88           H  
ATOM   1470  H08 LYS A  90      12.640  33.269  61.251  1.00  0.88           H  
ATOM   1471  H09 LYS A  90      15.084  32.259  62.720  1.00  0.88           H  
ATOM   1472  H10 LYS A  90      14.242  31.374  61.411  1.00  0.88           H  
ATOM   1473  H11 LYS A  90      12.290  31.340  62.762  1.00  0.88           H  
ATOM   1474  H12 LYS A  90      13.541  30.706  63.629  1.00  0.88           H  
ATOM   1475  H13 LYS A  90      13.009  32.236  63.945  1.00  0.88           H  
ATOM   1476  N   GLY A  91      10.586  34.777  64.456  1.00  0.79           N  
ATOM   1477  CA  GLY A  91      10.237  34.855  65.860  1.00  0.79           C  
ATOM   1478  C   GLY A  91       9.645  33.588  66.436  1.00  0.79           C  
ATOM   1479  O   GLY A  91       9.083  32.769  65.706  1.00  0.79           O  
ATOM   1480  H01 GLY A  91       9.465  35.620  65.943  1.00  0.79           H  
ATOM   1481  H02 GLY A  91      11.140  35.095  66.422  1.00  0.79           H  
ATOM   1482  H14 GLY A  91      10.545  33.888  63.978  1.00  0.79           H  
ATOM   1483  N   GLY A  92       9.738  33.433  67.755  1.00  0.61           N  
ATOM   1484  CA  GLY A  92       9.393  32.189  68.405  1.00  0.61           C  
ATOM   1485  C   GLY A  92       7.910  32.018  68.681  1.00  0.61           C  
ATOM   1486  O   GLY A  92       7.081  32.894  68.441  1.00  0.61           O  
ATOM   1487  H01 GLY A  92       9.892  32.195  69.374  1.00  0.61           H  
ATOM   1488  H02 GLY A  92       9.719  31.368  67.767  1.00  0.61           H  
ATOM   1489  H03 GLY A  92      10.059  34.208  68.318  1.00  0.61           H  
ATOM   1490  N   ILE A  93       7.582  30.838  69.203  1.00  0.77           N  
ATOM   1491  CA  ILE A  93       6.221  30.470  69.581  1.00  0.77           C  
ATOM   1492  C   ILE A  93       6.205  30.168  71.071  1.00  0.77           C  
ATOM   1493  O   ILE A  93       6.931  29.283  71.538  1.00  0.77           O  
ATOM   1494  CB  ILE A  93       5.706  29.269  68.773  1.00  0.77           C  
ATOM   1495  CG1 ILE A  93       5.786  29.554  67.275  1.00  0.77           C  
ATOM   1496  CG2 ILE A  93       4.287  28.918  69.192  1.00  0.77           C  
ATOM   1497  CD1 ILE A  93       5.215  28.450  66.426  1.00  0.77           C  
ATOM   1498  H01 ILE A  93       5.552  31.301  69.358  1.00  0.77           H  
ATOM   1499  H02 ILE A  93       6.342  28.409  68.982  1.00  0.77           H  
ATOM   1500  H03 ILE A  93       8.316  30.159  69.345  1.00  0.77           H  
ATOM   1501  H04 ILE A  93       6.842  29.643  67.020  1.00  0.77           H  
ATOM   1502  H05 ILE A  93       5.235  30.471  67.067  1.00  0.77           H  
ATOM   1503  H06 ILE A  93       3.611  29.077  68.352  1.00  0.77           H  
ATOM   1504  H07 ILE A  93       4.246  27.873  69.498  1.00  0.77           H  
ATOM   1505  H08 ILE A  93       3.986  29.553  70.025  1.00  0.77           H  
ATOM   1506  H09 ILE A  93       4.296  28.795  65.953  1.00  0.77           H  
ATOM   1507  H10 ILE A  93       5.936  28.172  65.658  1.00  0.77           H  
ATOM   1508  H11 ILE A  93       4.998  27.585  67.052  1.00  0.77           H  
ATOM   1509  N   ARG A  94       5.368  30.889  71.805  1.00  0.33           N  
ATOM   1510  CA  ARG A  94       5.270  30.771  73.253  1.00  0.33           C  
ATOM   1511  C   ARG A  94       3.957  30.088  73.620  1.00  0.33           C  
ATOM   1512  O   ARG A  94       2.883  30.533  73.199  1.00  0.33           O  
ATOM   1513  CB  ARG A  94       5.361  32.154  73.898  1.00  0.33           C  
ATOM   1514  CG  ARG A  94       4.966  32.213  75.358  1.00  0.33           C  
ATOM   1515  CD  ARG A  94       5.303  33.574  75.948  1.00  0.33           C  
ATOM   1516  NE  ARG A  94       6.721  33.890  75.812  1.00  0.33           N  
ATOM   1517  CZ  ARG A  94       7.331  34.882  76.452  1.00  0.33           C  
ATOM   1518  NH1 ARG A  94       6.647  35.663  77.279  1.00  0.33           N  
ATOM   1519  NH2 ARG A  94       8.628  35.089  76.264  1.00  0.33           N  
ATOM   1520  H01 ARG A  94       6.096  30.166  73.626  1.00  0.33           H  
ATOM   1521  H02 ARG A  94       4.646  32.782  73.367  1.00  0.33           H  
ATOM   1522  H03 ARG A  94       6.391  32.499  73.813  1.00  0.33           H  
ATOM   1523  H04 ARG A  94       5.518  31.447  75.903  1.00  0.33           H  
ATOM   1524  H05 ARG A  94       3.894  32.038  75.447  1.00  0.33           H  
ATOM   1525  H06 ARG A  94       5.063  33.550  77.011  1.00  0.33           H  
ATOM   1526  H07 ARG A  94       4.720  34.337  75.432  1.00  0.33           H  
ATOM   1527  H08 ARG A  94       7.275  33.318  75.191  1.00  0.33           H  
ATOM   1528  H09 ARG A  94       7.114  36.416  77.765  1.00  0.33           H  
ATOM   1529  H10 ARG A  94       5.660  35.505  77.423  1.00  0.33           H  
ATOM   1530  H11 ARG A  94       9.148  34.494  75.635  1.00  0.33           H  
ATOM   1531  H12 ARG A  94       4.769  31.553  71.336  1.00  0.33           H  
ATOM   1532  H13 ARG A  94       9.095  35.842  76.750  1.00  0.33           H  
ATOM   1533  N   TYR A  95       4.043  29.004  74.393  1.00  0.62           N  
ATOM   1534  CA  TYR A  95       2.873  28.337  74.967  1.00  0.62           C  
ATOM   1535  C   TYR A  95       2.764  28.757  76.429  1.00  0.62           C  
ATOM   1536  O   TYR A  95       3.583  28.346  77.254  1.00  0.62           O  
ATOM   1537  CB  TYR A  95       2.990  26.816  74.864  1.00  0.62           C  
ATOM   1538  CG  TYR A  95       2.780  26.204  73.494  1.00  0.62           C  
ATOM   1539  CD1 TYR A  95       2.563  26.986  72.364  1.00  0.62           C  
ATOM   1540  CD2 TYR A  95       2.787  24.821  73.340  1.00  0.62           C  
ATOM   1541  CE1 TYR A  95       2.370  26.401  71.116  1.00  0.62           C  
ATOM   1542  CE2 TYR A  95       2.596  24.233  72.105  1.00  0.62           C  
ATOM   1543  CZ  TYR A  95       2.387  25.023  70.997  1.00  0.62           C  
ATOM   1544  OH  TYR A  95       2.196  24.429  69.768  1.00  0.62           O  
ATOM   1545  H01 TYR A  95       1.981  28.630  74.413  1.00  0.62           H  
ATOM   1546  H02 TYR A  95       2.177  26.426  75.477  1.00  0.62           H  
ATOM   1547  H03 TYR A  95       3.989  26.538  75.200  1.00  0.62           H  
ATOM   1548  H04 TYR A  95       2.544  28.072  72.457  1.00  0.62           H  
ATOM   1549  H05 TYR A  95       2.947  24.188  74.213  1.00  0.62           H  
ATOM   1550  H06 TYR A  95       2.206  27.025  70.237  1.00  0.62           H  
ATOM   1551  H07 TYR A  95       2.611  23.147  72.008  1.00  0.62           H  
ATOM   1552  H08 TYR A  95       1.878  23.532  69.892  1.00  0.62           H  
ATOM   1553  H14 TYR A  95       4.958  28.626  74.591  1.00  0.62           H  
ATOM   1554  N   SER A  96       1.750  29.555  76.755  1.00  0.44           N  
ATOM   1555  CA  SER A  96       1.633  30.071  78.116  1.00  0.44           C  
ATOM   1556  C   SER A  96       0.264  30.710  78.296  1.00  0.44           C  
ATOM   1557  O   SER A  96      -0.286  31.289  77.354  1.00  0.44           O  
ATOM   1558  CB  SER A  96       2.740  31.092  78.415  1.00  0.44           C  
ATOM   1559  OG  SER A  96       2.402  31.915  79.517  1.00  0.44           O  
ATOM   1560  H01 SER A  96       1.745  29.243  78.816  1.00  0.44           H  
ATOM   1561  H02 SER A  96       2.865  31.728  77.539  1.00  0.44           H  
ATOM   1562  H03 SER A  96       3.664  30.559  78.640  1.00  0.44           H  
ATOM   1563  H04 SER A  96       2.480  32.838  79.264  1.00  0.44           H  
ATOM   1564  H09 SER A  96       1.061  29.804  76.060  1.00  0.44           H  
ATOM   1565  N   THR A  97      -0.274  30.611  79.513  1.00  0.54           N  
ATOM   1566  CA  THR A  97      -1.547  31.261  79.811  1.00  0.54           C  
ATOM   1567  C   THR A  97      -1.420  32.773  79.967  1.00  0.54           C  
ATOM   1568  O   THR A  97      -2.449  33.453  80.017  1.00  0.54           O  
ATOM   1569  CB  THR A  97      -2.183  30.672  81.079  1.00  0.54           C  
ATOM   1570  CG2 THR A  97      -2.531  29.203  80.877  1.00  0.54           C  
ATOM   1571  OG1 THR A  97      -1.278  30.807  82.180  1.00  0.54           O  
ATOM   1572  H01 THR A  97      -2.189  31.068  78.952  1.00  0.54           H  
ATOM   1573  H02 THR A  97      -3.102  31.219  81.291  1.00  0.54           H  
ATOM   1574  H03 THR A  97      -3.466  29.125  80.322  1.00  0.54           H  
ATOM   1575  H04 THR A  97      -1.734  28.714  80.316  1.00  0.54           H  
ATOM   1576  H05 THR A  97       0.202  30.084  80.231  1.00  0.54           H  
ATOM   1577  H06 THR A  97      -2.643  28.719  81.847  1.00  0.54           H  
ATOM   1578  H07 THR A  97      -1.004  29.937  82.478  1.00  0.54           H  
ATOM   1579  N   ASP A  98      -0.206  33.311  80.047  1.00  0.36           N  
ATOM   1580  CA  ASP A  98      -0.017  34.760  80.040  1.00  0.36           C  
ATOM   1581  C   ASP A  98       0.011  35.338  78.629  1.00  0.36           C  
ATOM   1582  O   ASP A  98       0.235  36.542  78.472  1.00  0.36           O  
ATOM   1583  CB  ASP A  98       1.291  35.127  80.761  1.00  0.36           C  
ATOM   1584  CG  ASP A  98       1.277  34.812  82.239  1.00  0.36           C  
ATOM   1585  OD1 ASP A  98       0.437  35.387  82.976  1.00  0.36           O  
ATOM   1586  OD2 ASP A  98       2.091  33.943  82.641  1.00  0.36           O  
ATOM   1587  H01 ASP A  98      -0.871  35.192  80.562  1.00  0.36           H  
ATOM   1588  H02 ASP A  98       1.416  36.206  80.666  1.00  0.36           H  
ATOM   1589  H03 ASP A  98       2.108  34.573  80.298  1.00  0.36           H  
ATOM   1590  H08 ASP A  98       0.600  32.707  80.114  1.00  0.36           H  
ATOM   1591  N   VAL A  99      -0.201  34.514  77.603  1.00  0.61           N  
ATOM   1592  CA  VAL A  99      -0.141  35.013  76.234  1.00  0.61           C  
ATOM   1593  C   VAL A  99      -1.328  35.926  75.977  1.00  0.61           C  
ATOM   1594  O   VAL A  99      -2.440  35.719  76.491  1.00  0.61           O  
ATOM   1595  CB  VAL A  99      -0.089  33.835  75.241  1.00  0.61           C  
ATOM   1596  CG1 VAL A  99      -0.645  34.219  73.880  1.00  0.61           C  
ATOM   1597  CG2 VAL A  99       1.336  33.303  75.110  1.00  0.61           C  
ATOM   1598  H01 VAL A  99       0.769  35.596  76.089  1.00  0.61           H  
ATOM   1599  H02 VAL A  99      -0.722  33.043  75.641  1.00  0.61           H  
ATOM   1600  H03 VAL A  99      -1.530  34.841  74.012  1.00  0.61           H  
ATOM   1601  H04 VAL A  99      -0.404  33.540  77.774  1.00  0.61           H  
ATOM   1602  H05 VAL A  99       0.109  34.775  73.323  1.00  0.61           H  
ATOM   1603  H06 VAL A  99      -0.914  33.318  73.329  1.00  0.61           H  
ATOM   1604  H07 VAL A  99       2.000  33.882  75.752  1.00  0.61           H  
ATOM   1605  H08 VAL A  99       1.363  32.256  75.411  1.00  0.61           H  
ATOM   1606  H09 VAL A  99       1.664  33.392  74.074  1.00  0.61           H  
ATOM   1607  N   SER A 100      -1.086  36.940  75.161  1.00  0.78           N  
ATOM   1608  CA  SER A 100      -2.001  38.041  74.906  1.00  0.78           C  
ATOM   1609  C   SER A 100      -1.545  38.811  73.665  1.00  0.78           C  
ATOM   1610  O   SER A 100      -0.377  38.724  73.255  1.00  0.78           O  
ATOM   1611  CB  SER A 100      -2.036  38.917  76.159  1.00  0.78           C  
ATOM   1612  OG  SER A 100      -1.203  40.032  76.048  1.00  0.78           O  
ATOM   1613  H01 SER A 100      -3.011  37.685  74.701  1.00  0.78           H  
ATOM   1614  H02 SER A 100      -1.680  38.316  76.996  1.00  0.78           H  
ATOM   1615  H03 SER A 100      -3.059  39.257  76.322  1.00  0.78           H  
ATOM   1616  H04 SER A 100      -1.020  40.384  76.922  1.00  0.78           H  
ATOM   1617  H10 SER A 100      -0.198  36.950  74.679  1.00  0.78           H  
ATOM   1618  N   VAL A 101      -2.490  39.513  73.038  1.00  0.91           N  
ATOM   1619  CA  VAL A 101      -2.162  40.270  71.833  1.00  0.91           C  
ATOM   1620  C   VAL A 101      -1.040  41.259  72.144  1.00  0.91           C  
ATOM   1621  O   VAL A 101      -0.106  41.434  71.345  1.00  0.91           O  
ATOM   1622  CB  VAL A 101      -3.400  41.014  71.289  1.00  0.91           C  
ATOM   1623  CG1 VAL A 101      -3.142  41.454  69.848  1.00  0.91           C  
ATOM   1624  CG2 VAL A 101      -4.620  40.122  71.347  1.00  0.91           C  
ATOM   1625  H01 VAL A 101      -1.829  39.574  71.063  1.00  0.91           H  
ATOM   1626  H02 VAL A 101      -3.584  41.893  71.907  1.00  0.91           H  
ATOM   1627  H03 VAL A 101      -2.096  41.276  69.596  1.00  0.91           H  
ATOM   1628  H04 VAL A 101      -3.780  40.883  69.173  1.00  0.91           H  
ATOM   1629  H05 VAL A 101      -3.434  39.521  73.397  1.00  0.91           H  
ATOM   1630  H06 VAL A 101      -3.364  42.516  69.747  1.00  0.91           H  
ATOM   1631  H07 VAL A 101      -5.441  40.595  70.807  1.00  0.91           H  
ATOM   1632  H08 VAL A 101      -4.390  39.161  70.888  1.00  0.91           H  
ATOM   1633  H09 VAL A 101      -4.910  39.969  72.387  1.00  0.91           H  
ATOM   1634  N   ASP A 102      -1.093  41.907  73.338  1.00  0.84           N  
ATOM   1635  CA  ASP A 102      -0.081  42.913  73.592  1.00  0.84           C  
ATOM   1636  C   ASP A 102       1.275  42.288  73.890  1.00  0.84           C  
ATOM   1637  O   ASP A 102       2.307  42.787  73.427  1.00  0.84           O  
ATOM   1638  CB  ASP A 102      -0.460  43.891  74.734  1.00  0.84           C  
ATOM   1639  CG  ASP A 102      -1.767  44.571  74.533  1.00  0.84           C  
ATOM   1640  OD1 ASP A 102      -2.291  44.563  73.408  1.00  0.84           O  
ATOM   1641  OD2 ASP A 102      -2.049  45.478  75.338  1.00  0.84           O  
ATOM   1642  H01 ASP A 102      -0.018  43.490  72.670  1.00  0.84           H  
ATOM   1643  H02 ASP A 102       0.303  44.669  74.751  1.00  0.84           H  
ATOM   1644  H03 ASP A 102      -0.504  43.330  75.667  1.00  0.84           H  
ATOM   1645  H10 ASP A 102      -1.808  41.696  74.020  1.00  0.84           H  
ATOM   1646  N   GLU A 103       1.284  41.176  74.609  1.00  0.56           N  
ATOM   1647  CA  GLU A 103       2.535  40.478  74.848  1.00  0.56           C  
ATOM   1648  C   GLU A 103       3.187  40.057  73.532  1.00  0.56           C  
ATOM   1649  O   GLU A 103       4.400  40.229  73.338  1.00  0.56           O  
ATOM   1650  CB  GLU A 103       2.292  39.263  75.745  1.00  0.56           C  
ATOM   1651  CG  GLU A 103       3.560  38.639  76.304  1.00  0.56           C  
ATOM   1652  CD  GLU A 103       3.404  37.224  76.776  1.00  0.56           C  
ATOM   1653  OE1 GLU A 103       2.557  36.494  76.351  1.00  0.56           O  
ATOM   1654  OE2 GLU A 103       4.213  36.729  77.505  1.00  0.56           O  
ATOM   1655  H01 GLU A 103       3.220  41.158  75.355  1.00  0.56           H  
ATOM   1656  H02 GLU A 103       1.817  38.504  75.123  1.00  0.56           H  
ATOM   1657  H03 GLU A 103       1.666  39.574  76.581  1.00  0.56           H  
ATOM   1658  H04 GLU A 103       0.422  40.814  74.991  1.00  0.56           H  
ATOM   1659  H05 GLU A 103       3.834  39.228  77.179  1.00  0.56           H  
ATOM   1660  H06 GLU A 103       4.321  38.656  75.523  1.00  0.56           H  
ATOM   1661  N   VAL A 104       2.389  39.525  72.608  1.00  0.72           N  
ATOM   1662  CA  VAL A 104       2.914  39.035  71.342  1.00  0.72           C  
ATOM   1663  C   VAL A 104       3.393  40.191  70.471  1.00  0.72           C  
ATOM   1664  O   VAL A 104       4.455  40.110  69.840  1.00  0.72           O  
ATOM   1665  CB  VAL A 104       1.852  38.176  70.630  1.00  0.72           C  
ATOM   1666  CG1 VAL A 104       2.228  37.944  69.179  1.00  0.72           C  
ATOM   1667  CG2 VAL A 104       1.677  36.852  71.359  1.00  0.72           C  
ATOM   1668  H01 VAL A 104       3.781  38.402  71.535  1.00  0.72           H  
ATOM   1669  H02 VAL A 104       0.904  38.713  70.648  1.00  0.72           H  
ATOM   1670  H03 VAL A 104       3.263  37.606  69.122  1.00  0.72           H  
ATOM   1671  H04 VAL A 104       1.574  37.185  68.751  1.00  0.72           H  
ATOM   1672  H05 VAL A 104       2.119  38.874  68.622  1.00  0.72           H  
ATOM   1673  H06 VAL A 104       0.667  36.477  71.193  1.00  0.72           H  
ATOM   1674  H07 VAL A 104       1.398  39.460  72.790  1.00  0.72           H  
ATOM   1675  H08 VAL A 104       2.399  36.129  70.980  1.00  0.72           H  
ATOM   1676  H09 VAL A 104       1.837  37.001  72.427  1.00  0.72           H  
ATOM   1677  N   LYS A 105       2.628  41.287  70.424  1.00  0.85           N  
ATOM   1678  CA  LYS A 105       3.070  42.465  69.680  1.00  0.85           C  
ATOM   1679  C   LYS A 105       4.370  43.016  70.244  1.00  0.85           C  
ATOM   1680  O   LYS A 105       5.252  43.443  69.489  1.00  0.85           O  
ATOM   1681  CB  LYS A 105       1.994  43.550  69.704  1.00  0.85           C  
ATOM   1682  CG  LYS A 105       0.772  43.256  68.862  1.00  0.85           C  
ATOM   1683  CD  LYS A 105      -0.441  43.997  69.394  1.00  0.85           C  
ATOM   1684  CE  LYS A 105      -0.377  45.473  69.047  1.00  0.85           C  
ATOM   1685  NZ  LYS A 105      -1.735  46.022  68.797  1.00  0.85           N  
ATOM   1686  H01 LYS A 105       3.244  42.158  68.649  1.00  0.85           H  
ATOM   1687  H02 LYS A 105       2.451  44.442  69.276  1.00  0.85           H  
ATOM   1688  H03 LYS A 105       1.670  43.684  70.736  1.00  0.85           H  
ATOM   1689  H04 LYS A 105       0.571  42.185  68.900  1.00  0.85           H  
ATOM   1690  H05 LYS A 105       0.961  43.569  67.835  1.00  0.85           H  
ATOM   1691  H06 LYS A 105      -0.458  43.898  70.479  1.00  0.85           H  
ATOM   1692  H07 LYS A 105      -1.342  43.567  68.956  1.00  0.85           H  
ATOM   1693  H08 LYS A 105       0.216  45.590  68.140  1.00  0.85           H  
ATOM   1694  H09 LYS A 105       0.080  46.015  69.875  1.00  0.85           H  
ATOM   1695  H10 LYS A 105       1.740  41.301  70.905  1.00  0.85           H  
ATOM   1696  H11 LYS A 105      -2.364  45.704  69.520  1.00  0.85           H  
ATOM   1697  H12 LYS A 105      -1.697  47.031  68.804  1.00  0.85           H  
ATOM   1698  H13 LYS A 105      -2.067  45.703  67.898  1.00  0.85           H  
ATOM   1699  N   ALA A 106       4.502  43.023  71.571  1.00  0.73           N  
ATOM   1700  CA  ALA A 106       5.707  43.555  72.199  1.00  0.73           C  
ATOM   1701  C   ALA A 106       6.930  42.729  71.827  1.00  0.73           C  
ATOM   1702  O   ALA A 106       7.982  43.279  71.478  1.00  0.73           O  
ATOM   1703  CB  ALA A 106       5.532  43.606  73.716  1.00  0.73           C  
ATOM   1704  H01 ALA A 106       5.866  44.568  71.830  1.00  0.73           H  
ATOM   1705  H02 ALA A 106       4.475  43.503  73.963  1.00  0.73           H  
ATOM   1706  H03 ALA A 106       6.093  42.792  74.175  1.00  0.73           H  
ATOM   1707  H04 ALA A 106       5.901  44.560  74.093  1.00  0.73           H  
ATOM   1708  H14 ALA A 106       3.759  42.656  72.148  1.00  0.73           H  
ATOM   1709  N   LEU A 107       6.811  41.403  71.900  1.00  0.67           N  
ATOM   1710  CA  LEU A 107       7.937  40.541  71.565  1.00  0.67           C  
ATOM   1711  C   LEU A 107       8.250  40.583  70.075  1.00  0.67           C  
ATOM   1712  O   LEU A 107       9.417  40.464  69.685  1.00  0.67           O  
ATOM   1713  CB  LEU A 107       7.633  39.116  72.023  1.00  0.67           C  
ATOM   1714  CG  LEU A 107       7.524  39.007  73.545  1.00  0.67           C  
ATOM   1715  CD1 LEU A 107       6.691  37.810  73.957  1.00  0.67           C  
ATOM   1716  CD2 LEU A 107       8.903  38.934  74.166  1.00  0.67           C  
ATOM   1717  H01 LEU A 107       8.824  40.904  72.084  1.00  0.67           H  
ATOM   1718  H02 LEU A 107       8.457  38.479  71.701  1.00  0.67           H  
ATOM   1719  H03 LEU A 107       6.689  38.798  71.579  1.00  0.67           H  
ATOM   1720  H04 LEU A 107       7.020  39.902  73.910  1.00  0.67           H  
ATOM   1721  H05 LEU A 107       5.934  40.993  72.189  1.00  0.67           H  
ATOM   1722  H06 LEU A 107       5.734  37.838  73.436  1.00  0.67           H  
ATOM   1723  H07 LEU A 107       7.219  36.892  73.697  1.00  0.67           H  
ATOM   1724  H08 LEU A 107       6.520  37.839  75.033  1.00  0.67           H  
ATOM   1725  H09 LEU A 107       9.571  39.623  73.649  1.00  0.67           H  
ATOM   1726  H10 LEU A 107       8.843  39.209  75.219  1.00  0.67           H  
ATOM   1727  H11 LEU A 107       9.289  37.919  74.076  1.00  0.67           H  
ATOM   1728  N   ALA A 108       7.230  40.759  69.236  1.00  0.75           N  
ATOM   1729  CA  ALA A 108       7.463  40.859  67.802  1.00  0.75           C  
ATOM   1730  C   ALA A 108       8.327  42.068  67.468  1.00  0.75           C  
ATOM   1731  O   ALA A 108       9.229  41.983  66.624  1.00  0.75           O  
ATOM   1732  CB  ALA A 108       6.132  40.928  67.054  1.00  0.75           C  
ATOM   1733  H01 ALA A 108       8.000  39.966  67.482  1.00  0.75           H  
ATOM   1734  H02 ALA A 108       5.411  41.489  67.648  1.00  0.75           H  
ATOM   1735  H03 ALA A 108       6.279  41.426  66.096  1.00  0.75           H  
ATOM   1736  H04 ALA A 108       5.756  39.919  66.886  1.00  0.75           H  
ATOM   1737  H12 ALA A 108       6.289  40.823  69.597  1.00  0.75           H  
ATOM   1738  N   SER A 109       8.070  43.203  68.124  1.00  0.79           N  
ATOM   1739  CA  SER A 109       8.874  44.394  67.873  1.00  0.79           C  
ATOM   1740  C   SER A 109      10.288  44.220  68.409  1.00  0.79           C  
ATOM   1741  O   SER A 109      11.251  44.674  67.781  1.00  0.79           O  
ATOM   1742  CB  SER A 109       8.209  45.626  68.484  1.00  0.79           C  
ATOM   1743  OG  SER A 109       8.127  45.519  69.894  1.00  0.79           O  
ATOM   1744  H01 SER A 109       8.941  44.539  66.795  1.00  0.79           H  
ATOM   1745  H02 SER A 109       7.198  45.705  68.085  1.00  0.79           H  
ATOM   1746  H03 SER A 109       8.793  46.510  68.227  1.00  0.79           H  
ATOM   1747  H04 SER A 109       8.697  46.177  70.299  1.00  0.79           H  
ATOM   1748  H05 SER A 109       7.317  43.237  68.796  1.00  0.79           H  
ATOM   1749  N   LEU A 110      10.436  43.548  69.558  1.00  0.81           N  
ATOM   1750  CA  LEU A 110      11.770  43.248  70.064  1.00  0.81           C  
ATOM   1751  C   LEU A 110      12.560  42.417  69.064  1.00  0.81           C  
ATOM   1752  O   LEU A 110      13.775  42.594  68.925  1.00  0.81           O  
ATOM   1753  CB  LEU A 110      11.689  42.519  71.408  1.00  0.81           C  
ATOM   1754  CG  LEU A 110      11.448  43.332  72.681  1.00  0.81           C  
ATOM   1755  CD1 LEU A 110      11.487  42.423  73.905  1.00  0.81           C  
ATOM   1756  CD2 LEU A 110      12.458  44.465  72.813  1.00  0.81           C  
ATOM   1757  H01 LEU A 110      12.290  44.195  70.211  1.00  0.81           H  
ATOM   1758  H02 LEU A 110      12.691  42.113  71.545  1.00  0.81           H  
ATOM   1759  H03 LEU A 110      10.876  41.797  71.331  1.00  0.81           H  
ATOM   1760  H04 LEU A 110      10.457  43.782  72.614  1.00  0.81           H  
ATOM   1761  H05 LEU A 110       9.622  43.248  70.075  1.00  0.81           H  
ATOM   1762  H06 LEU A 110      11.555  43.032  74.807  1.00  0.81           H  
ATOM   1763  H07 LEU A 110      10.578  41.822  73.941  1.00  0.81           H  
ATOM   1764  H08 LEU A 110      12.355  41.767  73.843  1.00  0.81           H  
ATOM   1765  H09 LEU A 110      13.360  44.213  72.256  1.00  0.81           H  
ATOM   1766  H10 LEU A 110      12.029  45.384  72.413  1.00  0.81           H  
ATOM   1767  H11 LEU A 110      12.709  44.608  73.864  1.00  0.81           H  
ATOM   1768  N   MET A 111      11.884  41.514  68.348  1.00  0.95           N  
ATOM   1769  CA  MET A 111      12.571  40.695  67.353  1.00  0.95           C  
ATOM   1770  C   MET A 111      13.120  41.550  66.218  1.00  0.95           C  
ATOM   1771  O   MET A 111      14.243  41.323  65.750  1.00  0.95           O  
ATOM   1772  CB  MET A 111      11.632  39.623  66.800  1.00  0.95           C  
ATOM   1773  CG  MET A 111      11.348  38.474  67.751  1.00  0.95           C  
ATOM   1774  SD  MET A 111      12.789  37.495  68.221  1.00  0.95           S  
ATOM   1775  CE  MET A 111      13.621  37.296  66.649  1.00  0.95           C  
ATOM   1776  H01 MET A 111      13.411  40.207  67.847  1.00  0.95           H  
ATOM   1777  H02 MET A 111      12.136  39.189  65.937  1.00  0.95           H  
ATOM   1778  H03 MET A 111      10.684  40.098  66.549  1.00  0.95           H  
ATOM   1779  H04 MET A 111      10.682  37.796  67.217  1.00  0.95           H  
ATOM   1780  H05 MET A 111      10.909  38.887  68.659  1.00  0.95           H  
ATOM   1781  H06 MET A 111      14.626  36.910  66.817  1.00  0.95           H  
ATOM   1782  H07 MET A 111      13.063  36.596  66.028  1.00  0.95           H  
ATOM   1783  H08 MET A 111      13.682  38.261  66.145  1.00  0.95           H  
ATOM   1784  H12 MET A 111      10.892  41.397  68.496  1.00  0.95           H  
ATOM   1785  N   THR A 112      12.345  42.537  65.757  1.00  0.85           N  
ATOM   1786  CA  THR A 112      12.821  43.432  64.704  1.00  0.85           C  
ATOM   1787  C   THR A 112      14.110  44.134  65.110  1.00  0.85           C  
ATOM   1788  O   THR A 112      15.113  44.090  64.389  1.00  0.85           O  
ATOM   1789  CB  THR A 112      11.745  44.463  64.356  1.00  0.85           C  
ATOM   1790  CG2 THR A 112      12.287  45.483  63.356  1.00  0.85           C  
ATOM   1791  OG1 THR A 112      10.596  43.807  63.810  1.00  0.85           O  
ATOM   1792  H01 THR A 112      13.033  42.826  63.823  1.00  0.85           H  
ATOM   1793  H02 THR A 112      11.457  44.987  65.268  1.00  0.85           H  
ATOM   1794  H03 THR A 112      13.296  45.198  63.057  1.00  0.85           H  
ATOM   1795  H04 THR A 112      11.642  45.509  62.477  1.00  0.85           H  
ATOM   1796  H05 THR A 112      12.311  46.469  63.819  1.00  0.85           H  
ATOM   1797  H06 THR A 112      10.305  43.117  64.411  1.00  0.85           H  
ATOM   1798  H09 THR A 112      11.420  42.666  66.141  1.00  0.85           H  
ATOM   1799  N   TYR A 113      14.099  44.789  66.270  1.00  0.75           N  
ATOM   1800  CA  TYR A 113      15.268  45.553  66.700  1.00  0.75           C  
ATOM   1801  C   TYR A 113      16.438  44.637  67.043  1.00  0.75           C  
ATOM   1802  O   TYR A 113      17.590  44.946  66.718  1.00  0.75           O  
ATOM   1803  CB  TYR A 113      14.888  46.434  67.887  1.00  0.75           C  
ATOM   1804  CG  TYR A 113      13.610  47.202  67.645  1.00  0.75           C  
ATOM   1805  CD1 TYR A 113      13.401  47.855  66.436  1.00  0.75           C  
ATOM   1806  CD2 TYR A 113      12.608  47.265  68.605  1.00  0.75           C  
ATOM   1807  CE1 TYR A 113      12.238  48.556  66.195  1.00  0.75           C  
ATOM   1808  CE2 TYR A 113      11.433  47.965  68.374  1.00  0.75           C  
ATOM   1809  CZ  TYR A 113      11.256  48.609  67.166  1.00  0.75           C  
ATOM   1810  OH  TYR A 113      10.095  49.308  66.926  1.00  0.75           O  
ATOM   1811  H01 TYR A 113      15.595  46.188  65.877  1.00  0.75           H  
ATOM   1812  H02 TYR A 113      15.689  47.158  68.034  1.00  0.75           H  
ATOM   1813  H03 TYR A 113      14.757  45.802  68.766  1.00  0.75           H  
ATOM   1814  H04 TYR A 113      14.170  47.812  65.665  1.00  0.75           H  
ATOM   1815  H05 TYR A 113      12.748  46.755  69.558  1.00  0.75           H  
ATOM   1816  H06 TYR A 113      12.094  49.066  65.243  1.00  0.75           H  
ATOM   1817  H07 TYR A 113      13.277  44.757  66.856  1.00  0.75           H  
ATOM   1818  H08 TYR A 113      10.657  48.006  69.139  1.00  0.75           H  
ATOM   1819  H09 TYR A 113       9.806  49.149  66.025  1.00  0.75           H  
ATOM   1820  N   LYS A 114      16.159  43.508  67.698  1.00  0.71           N  
ATOM   1821  CA  LYS A 114      17.197  42.521  67.984  1.00  0.71           C  
ATOM   1822  C   LYS A 114      17.899  42.062  66.707  1.00  0.71           C  
ATOM   1823  O   LYS A 114      19.133  42.018  66.644  1.00  0.71           O  
ATOM   1824  CB  LYS A 114      16.571  41.332  68.716  1.00  0.71           C  
ATOM   1825  CG  LYS A 114      17.427  40.087  68.809  1.00  0.71           C  
ATOM   1826  CD  LYS A 114      16.608  38.909  69.339  1.00  0.71           C  
ATOM   1827  CE  LYS A 114      15.687  39.335  70.477  1.00  0.71           C  
ATOM   1828  NZ  LYS A 114      15.060  38.173  71.163  1.00  0.71           N  
ATOM   1829  H01 LYS A 114      17.954  42.982  68.618  1.00  0.71           H  
ATOM   1830  H02 LYS A 114      15.701  41.047  68.125  1.00  0.71           H  
ATOM   1831  H03 LYS A 114      16.334  41.651  69.731  1.00  0.71           H  
ATOM   1832  H04 LYS A 114      18.252  40.278  69.495  1.00  0.71           H  
ATOM   1833  H05 LYS A 114      17.811  39.841  67.819  1.00  0.71           H  
ATOM   1834  H06 LYS A 114      17.299  38.158  69.722  1.00  0.71           H  
ATOM   1835  H07 LYS A 114      16.004  38.503  68.527  1.00  0.71           H  
ATOM   1836  H08 LYS A 114      14.887  39.940  70.049  1.00  0.71           H  
ATOM   1837  H09 LYS A 114      16.268  39.901  71.205  1.00  0.71           H  
ATOM   1838  H10 LYS A 114      15.212  43.333  68.002  1.00  0.71           H  
ATOM   1839  H11 LYS A 114      14.144  38.006  70.771  1.00  0.71           H  
ATOM   1840  H12 LYS A 114      15.636  37.354  71.033  1.00  0.71           H  
ATOM   1841  H13 LYS A 114      14.973  38.371  72.150  1.00  0.71           H  
ATOM   1842  N   CYS A 115      17.122  41.715  65.677  1.00  0.90           N  
ATOM   1843  CA  CYS A 115      17.710  41.256  64.425  1.00  0.90           C  
ATOM   1844  C   CYS A 115      18.554  42.346  63.774  1.00  0.90           C  
ATOM   1845  O   CYS A 115      19.598  42.057  63.175  1.00  0.90           O  
ATOM   1846  CB  CYS A 115      16.612  40.787  63.471  1.00  0.90           C  
ATOM   1847  SG  CYS A 115      15.986  39.125  63.825  1.00  0.90           S  
ATOM   1848  H01 CYS A 115      18.369  40.417  64.648  1.00  0.90           H  
ATOM   1849  H02 CYS A 115      17.055  40.751  62.476  1.00  0.90           H  
ATOM   1850  H03 CYS A 115      15.780  41.488  63.535  1.00  0.90           H  
ATOM   1851  H04 CYS A 115      15.868  38.964  65.150  1.00  0.90           H  
ATOM   1852  H14 CYS A 115      16.118  41.771  65.767  1.00  0.90           H  
ATOM   1853  N   ALA A 116      18.117  43.603  63.874  1.00  0.82           N  
ATOM   1854  CA  ALA A 116      18.906  44.700  63.331  1.00  0.82           C  
ATOM   1855  C   ALA A 116      20.214  44.869  64.091  1.00  0.82           C  
ATOM   1856  O   ALA A 116      21.240  45.232  63.504  1.00  0.82           O  
ATOM   1857  CB  ALA A 116      18.100  45.999  63.355  1.00  0.82           C  
ATOM   1858  H01 ALA A 116      19.150  44.458  62.297  1.00  0.82           H  
ATOM   1859  H02 ALA A 116      17.151  45.828  63.863  1.00  0.82           H  
ATOM   1860  H03 ALA A 116      18.663  46.767  63.886  1.00  0.82           H  
ATOM   1861  H04 ALA A 116      17.910  46.328  62.333  1.00  0.82           H  
ATOM   1862  H05 ALA A 116      17.235  43.794  64.328  1.00  0.82           H  
ATOM   1863  N   VAL A 117      20.202  44.600  65.398  1.00  0.78           N  
ATOM   1864  CA  VAL A 117      21.403  44.798  66.204  1.00  0.78           C  
ATOM   1865  C   VAL A 117      22.509  43.835  65.780  1.00  0.78           C  
ATOM   1866  O   VAL A 117      23.680  44.223  65.685  1.00  0.78           O  
ATOM   1867  CB  VAL A 117      21.069  44.671  67.704  1.00  0.78           C  
ATOM   1868  CG1 VAL A 117      22.338  44.472  68.526  1.00  0.78           C  
ATOM   1869  CG2 VAL A 117      20.321  45.905  68.181  1.00  0.78           C  
ATOM   1870  H01 VAL A 117      21.777  45.807  66.034  1.00  0.78           H  
ATOM   1871  H02 VAL A 117      20.432  43.797  67.841  1.00  0.78           H  
ATOM   1872  H03 VAL A 117      23.102  45.173  68.189  1.00  0.78           H  
ATOM   1873  H04 VAL A 117      22.121  44.650  69.579  1.00  0.78           H  
ATOM   1874  H05 VAL A 117      19.357  44.257  65.832  1.00  0.78           H  
ATOM   1875  H06 VAL A 117      22.699  43.452  68.396  1.00  0.78           H  
ATOM   1876  H07 VAL A 117      19.348  45.610  68.574  1.00  0.78           H  
ATOM   1877  H08 VAL A 117      20.895  46.398  68.965  1.00  0.78           H  
ATOM   1878  H09 VAL A 117      20.182  46.592  67.346  1.00  0.78           H  
ATOM   1879  N   VAL A 118      22.166  42.580  65.503  1.00  0.66           N  
ATOM   1880  CA  VAL A 118      23.161  41.576  65.129  1.00  0.66           C  
ATOM   1881  C   VAL A 118      23.231  41.378  63.611  1.00  0.66           C  
ATOM   1882  O   VAL A 118      23.810  40.394  63.146  1.00  0.66           O  
ATOM   1883  CB  VAL A 118      22.921  40.238  65.849  1.00  0.66           C  
ATOM   1884  CG1 VAL A 118      23.228  40.370  67.329  1.00  0.66           C  
ATOM   1885  CG2 VAL A 118      21.495  39.748  65.631  1.00  0.66           C  
ATOM   1886  H01 VAL A 118      24.128  41.958  65.455  1.00  0.66           H  
ATOM   1887  H02 VAL A 118      23.596  39.496  65.423  1.00  0.66           H  
ATOM   1888  H03 VAL A 118      24.024  41.101  67.471  1.00  0.66           H  
ATOM   1889  H04 VAL A 118      22.334  40.700  67.858  1.00  0.66           H  
ATOM   1890  H05 VAL A 118      23.548  39.405  67.722  1.00  0.66           H  
ATOM   1891  H06 VAL A 118      20.852  40.596  65.394  1.00  0.66           H  
ATOM   1892  H07 VAL A 118      21.477  39.037  64.805  1.00  0.66           H  
ATOM   1893  H08 VAL A 118      21.135  39.262  66.538  1.00  0.66           H  
ATOM   1894  H10 VAL A 118      21.193  42.314  65.552  1.00  0.66           H  
ATOM   1895  N   ASP A 119      22.648  42.293  62.833  1.00  0.86           N  
ATOM   1896  CA  ASP A 119      22.755  42.278  61.368  1.00  0.86           C  
ATOM   1897  C   ASP A 119      22.214  40.981  60.768  1.00  0.86           C  
ATOM   1898  O   ASP A 119      22.789  40.419  59.835  1.00  0.86           O  
ATOM   1899  CB  ASP A 119      24.201  42.514  60.916  1.00  0.86           C  
ATOM   1900  CG  ASP A 119      24.675  43.926  61.186  1.00  0.86           C  
ATOM   1901  OD1 ASP A 119      24.004  44.867  60.709  1.00  0.86           O  
ATOM   1902  OD2 ASP A 119      25.717  44.094  61.860  1.00  0.86           O  
ATOM   1903  H01 ASP A 119      22.138  43.097  60.998  1.00  0.86           H  
ATOM   1904  H02 ASP A 119      24.239  42.355  59.838  1.00  0.86           H  
ATOM   1905  H03 ASP A 119      24.851  41.820  61.448  1.00  0.86           H  
ATOM   1906  H09 ASP A 119      22.110  43.027  63.271  1.00  0.86           H  
ATOM   1907  N   VAL A 120      21.102  40.499  61.308  1.00  0.61           N  
ATOM   1908  CA  VAL A 120      20.424  39.309  60.800  1.00  0.61           C  
ATOM   1909  C   VAL A 120      19.259  39.776  59.933  1.00  0.61           C  
ATOM   1910  O   VAL A 120      18.396  40.515  60.427  1.00  0.61           O  
ATOM   1911  CB  VAL A 120      19.947  38.404  61.946  1.00  0.61           C  
ATOM   1912  CG1 VAL A 120      18.855  37.475  61.472  1.00  0.61           C  
ATOM   1913  CG2 VAL A 120      21.118  37.615  62.515  1.00  0.61           C  
ATOM   1914  H01 VAL A 120      21.113  38.708  60.206  1.00  0.61           H  
ATOM   1915  H02 VAL A 120      19.536  39.031  62.737  1.00  0.61           H  
ATOM   1916  H03 VAL A 120      17.993  38.061  61.153  1.00  0.61           H  
ATOM   1917  H04 VAL A 120      20.707  40.976  62.106  1.00  0.61           H  
ATOM   1918  H05 VAL A 120      19.221  36.881  60.634  1.00  0.61           H  
ATOM   1919  H06 VAL A 120      18.562  36.813  62.287  1.00  0.61           H  
ATOM   1920  H07 VAL A 120      21.947  38.293  62.719  1.00  0.61           H  
ATOM   1921  H08 VAL A 120      20.812  37.126  63.440  1.00  0.61           H  
ATOM   1922  H09 VAL A 120      21.435  36.862  61.793  1.00  0.61           H  
ATOM   1923  N   PRO A 121      19.191  39.380  58.659  1.00  0.77           N  
ATOM   1924  CA  PRO A 121      18.262  40.004  57.697  1.00  0.77           C  
ATOM   1925  C   PRO A 121      16.833  39.476  57.799  1.00  0.77           C  
ATOM   1926  O   PRO A 121      16.260  38.960  56.834  1.00  0.77           O  
ATOM   1927  CB  PRO A 121      18.919  39.662  56.356  1.00  0.77           C  
ATOM   1928  CG  PRO A 121      19.559  38.340  56.600  1.00  0.77           C  
ATOM   1929  CD  PRO A 121      20.058  38.371  58.022  1.00  0.77           C  
ATOM   1930  H01 PRO A 121      19.631  40.421  56.030  1.00  0.77           H  
ATOM   1931  H02 PRO A 121      18.173  39.593  55.564  1.00  0.77           H  
ATOM   1932  H03 PRO A 121      20.372  38.157  55.898  1.00  0.77           H  
ATOM   1933  H04 PRO A 121      18.832  37.538  56.471  1.00  0.77           H  
ATOM   1934  H05 PRO A 121      20.015  37.398  58.512  1.00  0.77           H  
ATOM   1935  H06 PRO A 121      21.105  38.671  58.064  1.00  0.77           H  
ATOM   1936  H10 PRO A 121      18.130  41.073  57.866  1.00  0.77           H  
ATOM   1937  N   PHE A 122      16.235  39.627  58.977  1.00  0.69           N  
ATOM   1938  CA  PHE A 122      14.850  39.235  59.211  1.00  0.69           C  
ATOM   1939  C   PHE A 122      14.074  40.398  59.807  1.00  0.69           C  
ATOM   1940  O   PHE A 122      14.613  41.173  60.602  1.00  0.69           O  
ATOM   1941  CB  PHE A 122      14.738  38.047  60.175  1.00  0.69           C  
ATOM   1942  CG  PHE A 122      15.309  36.762  59.648  1.00  0.69           C  
ATOM   1943  CD1 PHE A 122      15.157  36.393  58.317  1.00  0.69           C  
ATOM   1944  CD2 PHE A 122      15.980  35.902  60.504  1.00  0.69           C  
ATOM   1945  CE1 PHE A 122      15.685  35.193  57.850  1.00  0.69           C  
ATOM   1946  CE2 PHE A 122      16.510  34.707  60.051  1.00  0.69           C  
ATOM   1947  CZ  PHE A 122      16.364  34.349  58.722  1.00  0.69           C  
ATOM   1948  H01 PHE A 122      14.439  38.943  58.245  1.00  0.69           H  
ATOM   1949  H02 PHE A 122      13.673  37.873  60.330  1.00  0.69           H  
ATOM   1950  H03 PHE A 122      15.265  38.303  61.094  1.00  0.69           H  
ATOM   1951  H04 PHE A 122      14.619  37.049  57.633  1.00  0.69           H  
ATOM   1952  H05 PHE A 122      16.092  36.173  61.554  1.00  0.69           H  
ATOM   1953  H06 PHE A 122      15.567  34.915  56.803  1.00  0.69           H  
ATOM   1954  H07 PHE A 122      16.761  40.029  59.740  1.00  0.69           H  
ATOM   1955  H08 PHE A 122      17.041  34.049  60.739  1.00  0.69           H  
ATOM   1956  H09 PHE A 122      16.780  33.409  58.360  1.00  0.69           H  
ATOM   1957  N   GLY A 123      12.801  40.508  59.420  1.00  0.88           N  
ATOM   1958  CA  GLY A 123      11.864  41.290  60.195  1.00  0.88           C  
ATOM   1959  C   GLY A 123      11.364  40.516  61.404  1.00  0.88           C  
ATOM   1960  O   GLY A 123      11.511  39.299  61.501  1.00  0.88           O  
ATOM   1961  H01 GLY A 123      11.009  41.528  59.562  1.00  0.88           H  
ATOM   1962  H02 GLY A 123      12.357  42.201  60.535  1.00  0.88           H  
ATOM   1963  H10 GLY A 123      12.490  40.042  58.580  1.00  0.88           H  
ATOM   1964  N   GLY A 124      10.761  41.233  62.346  1.00  0.95           N  
ATOM   1965  CA  GLY A 124      10.367  40.631  63.604  1.00  0.95           C  
ATOM   1966  C   GLY A 124       8.955  40.071  63.609  1.00  0.95           C  
ATOM   1967  O   GLY A 124       8.045  40.613  62.991  1.00  0.95           O  
ATOM   1968  H01 GLY A 124      10.393  41.423  64.353  1.00  0.95           H  
ATOM   1969  H02 GLY A 124      11.059  39.819  63.827  1.00  0.95           H  
ATOM   1970  H03 GLY A 124      10.574  42.212  62.183  1.00  0.95           H  
ATOM   1971  N   ALA A 125       8.789  38.971  64.342  1.00  0.97           N  
ATOM   1972  CA  ALA A 125       7.487  38.340  64.507  1.00  0.97           C  
ATOM   1973  C   ALA A 125       7.476  37.537  65.798  1.00  0.97           C  
ATOM   1974  O   ALA A 125       8.525  37.264  66.386  1.00  0.97           O  
ATOM   1975  CB  ALA A 125       7.143  37.441  63.307  1.00  0.97           C  
ATOM   1976  H01 ALA A 125       6.726  39.119  64.558  1.00  0.97           H  
ATOM   1977  H02 ALA A 125       6.295  37.864  62.768  1.00  0.97           H  
ATOM   1978  H03 ALA A 125       9.592  38.562  64.798  1.00  0.97           H  
ATOM   1979  H04 ALA A 125       8.003  37.380  62.640  1.00  0.97           H  
ATOM   1980  H05 ALA A 125       6.886  36.443  63.662  1.00  0.97           H  
ATOM   1981  N   LYS A 126       6.272  37.177  66.241  1.00  0.91           N  
ATOM   1982  CA  LYS A 126       6.127  36.361  67.438  1.00  0.91           C  
ATOM   1983  C   LYS A 126       4.743  35.740  67.477  1.00  0.91           C  
ATOM   1984  O   LYS A 126       3.782  36.295  66.942  1.00  0.91           O  
ATOM   1985  CB  LYS A 126       6.425  37.173  68.696  1.00  0.91           C  
ATOM   1986  CG  LYS A 126       6.785  36.303  69.877  1.00  0.91           C  
ATOM   1987  CD  LYS A 126       8.278  36.125  69.869  1.00  0.91           C  
ATOM   1988  CE  LYS A 126       8.774  35.124  70.887  1.00  0.91           C  
ATOM   1989  NZ  LYS A 126      10.238  35.248  71.041  1.00  0.91           N  
ATOM   1990  H01 LYS A 126       6.857  35.553  67.405  1.00  0.91           H  
ATOM   1991  H02 LYS A 126       5.521  37.723  68.955  1.00  0.91           H  
ATOM   1992  H03 LYS A 126       7.258  37.845  68.490  1.00  0.91           H  
ATOM   1993  H04 LYS A 126       6.283  35.338  69.809  1.00  0.91           H  
ATOM   1994  H05 LYS A 126       6.472  36.784  70.804  1.00  0.91           H  
ATOM   1995  H06 LYS A 126       5.448  37.475  65.739  1.00  0.91           H  
ATOM   1996  H07 LYS A 126       8.716  37.089  70.130  1.00  0.91           H  
ATOM   1997  H08 LYS A 126       8.580  35.788  68.878  1.00  0.91           H  
ATOM   1998  H09 LYS A 126       8.533  34.117  70.547  1.00  0.91           H  
ATOM   1999  H10 LYS A 126       8.292  35.313  71.846  1.00  0.91           H  
ATOM   2000  H11 LYS A 126      10.651  35.479  70.149  1.00  0.91           H  
ATOM   2001  H12 LYS A 126      10.446  35.978  71.707  1.00  0.91           H  
ATOM   2002  H13 LYS A 126      10.618  34.372  71.371  1.00  0.91           H  
ATOM   2003  N   ALA A 127       4.659  34.567  68.107  1.00  0.99           N  
ATOM   2004  CA  ALA A 127       3.411  33.834  68.231  1.00  0.99           C  
ATOM   2005  C   ALA A 127       3.203  33.379  69.667  1.00  0.99           C  
ATOM   2006  O   ALA A 127       4.161  33.191  70.424  1.00  0.99           O  
ATOM   2007  CB  ALA A 127       3.373  32.629  67.290  1.00  0.99           C  
ATOM   2008  H01 ALA A 127       2.603  34.509  67.949  1.00  0.99           H  
ATOM   2009  H02 ALA A 127       3.185  32.970  66.272  1.00  0.99           H  
ATOM   2010  H03 ALA A 127       4.330  32.108  67.327  1.00  0.99           H  
ATOM   2011  H04 ALA A 127       2.577  31.951  67.599  1.00  0.99           H  
ATOM   2012  H14 ALA A 127       5.496  34.173  68.514  1.00  0.99           H  
ATOM   2013  N   GLY A 128       1.937  33.196  70.027  1.00  0.96           N  
ATOM   2014  CA  GLY A 128       1.580  32.693  71.336  1.00  0.96           C  
ATOM   2015  C   GLY A 128       0.311  31.861  71.297  1.00  0.96           C  
ATOM   2016  O   GLY A 128      -0.637  32.210  70.590  1.00  0.96           O  
ATOM   2017  H01 GLY A 128       1.403  33.548  71.989  1.00  0.96           H  
ATOM   2018  H02 GLY A 128       2.396  32.075  71.711  1.00  0.96           H  
ATOM   2019  H05 GLY A 128       1.203  33.414  69.368  1.00  0.96           H  
ATOM   2020  N   VAL A 129       0.291  30.759  72.035  1.00  0.93           N  
ATOM   2021  CA  VAL A 129      -0.896  29.940  72.221  1.00  0.93           C  
ATOM   2022  C   VAL A 129      -1.220  29.933  73.720  1.00  0.93           C  
ATOM   2023  O   VAL A 129      -0.376  29.547  74.531  1.00  0.93           O  
ATOM   2024  CB  VAL A 129      -0.696  28.516  71.688  1.00  0.93           C  
ATOM   2025  CG1 VAL A 129      -1.946  27.701  71.857  1.00  0.93           C  
ATOM   2026  CG2 VAL A 129      -0.288  28.557  70.218  1.00  0.93           C  
ATOM   2027  H01 VAL A 129      -1.727  30.358  71.654  1.00  0.93           H  
ATOM   2028  H02 VAL A 129       0.100  28.044  72.264  1.00  0.93           H  
ATOM   2029  H03 VAL A 129       1.145  30.474  72.492  1.00  0.93           H  
ATOM   2030  H04 VAL A 129      -2.747  28.138  71.261  1.00  0.93           H  
ATOM   2031  H05 VAL A 129      -1.762  26.679  71.525  1.00  0.93           H  
ATOM   2032  H06 VAL A 129      -2.237  27.695  72.907  1.00  0.93           H  
ATOM   2033  H07 VAL A 129       0.746  28.226  70.119  1.00  0.93           H  
ATOM   2034  H08 VAL A 129      -0.937  27.898  69.642  1.00  0.93           H  
ATOM   2035  H09 VAL A 129      -0.380  29.576  69.843  1.00  0.93           H  
ATOM   2036  N   LYS A 130      -2.437  30.383  74.086  1.00  0.44           N  
ATOM   2037  CA  LYS A 130      -2.828  30.543  75.483  1.00  0.44           C  
ATOM   2038  C   LYS A 130      -3.248  29.222  76.112  1.00  0.44           C  
ATOM   2039  O   LYS A 130      -4.421  28.944  76.310  1.00  0.44           O  
ATOM   2040  CB  LYS A 130      -3.975  31.518  75.640  1.00  0.44           C  
ATOM   2041  CG  LYS A 130      -3.816  32.478  76.719  1.00  0.44           C  
ATOM   2042  CD  LYS A 130      -5.070  33.059  77.030  1.00  0.44           C  
ATOM   2043  CE  LYS A 130      -5.289  34.206  76.213  1.00  0.44           C  
ATOM   2044  NZ  LYS A 130      -6.378  35.152  76.372  1.00  0.44           N  
ATOM   2045  H01 LYS A 130      -1.944  30.928  75.991  1.00  0.44           H  
ATOM   2046  H02 LYS A 130      -4.853  30.921  75.888  1.00  0.44           H  
ATOM   2047  H03 LYS A 130      -4.081  32.071  74.707  1.00  0.44           H  
ATOM   2048  H04 LYS A 130      -3.124  33.260  76.407  1.00  0.44           H  
ATOM   2049  H05 LYS A 130      -3.422  31.972  77.600  1.00  0.44           H  
ATOM   2050  H06 LYS A 130      -5.076  33.359  78.078  1.00  0.44           H  
ATOM   2051  H07 LYS A 130      -5.861  32.331  76.851  1.00  0.44           H  
ATOM   2052  H08 LYS A 130      -5.585  33.726  75.280  1.00  0.44           H  
ATOM   2053  H09 LYS A 130      -4.377  34.798  76.293  1.00  0.44           H  
ATOM   2054  H10 LYS A 130      -3.104  30.619  73.365  1.00  0.44           H  
ATOM   2055  H11 LYS A 130      -7.181  34.678  76.759  1.00  0.44           H  
ATOM   2056  H12 LYS A 130      -6.092  35.893  76.995  1.00  0.44           H  
ATOM   2057  H13 LYS A 130      -6.620  35.542  75.472  1.00  0.44           H  
ATOM   2058  N   ILE A 131      -2.259  28.412  76.443  1.00  0.13           N  
ATOM   2059  CA  ILE A 131      -2.484  27.189  77.193  1.00  0.13           C  
ATOM   2060  C   ILE A 131      -1.325  27.012  78.158  1.00  0.13           C  
ATOM   2061  O   ILE A 131      -0.242  27.571  77.983  1.00  0.13           O  
ATOM   2062  CB  ILE A 131      -2.583  25.933  76.293  1.00  0.13           C  
ATOM   2063  CG1 ILE A 131      -1.275  25.748  75.522  1.00  0.13           C  
ATOM   2064  CG2 ILE A 131      -3.782  26.020  75.375  1.00  0.13           C  
ATOM   2065  CD1 ILE A 131      -1.181  24.453  74.780  1.00  0.13           C  
ATOM   2066  H01 ILE A 131      -3.439  27.285  77.710  1.00  0.13           H  
ATOM   2067  H02 ILE A 131      -2.732  25.052  76.917  1.00  0.13           H  
ATOM   2068  H03 ILE A 131      -0.473  25.746  76.260  1.00  0.13           H  
ATOM   2069  H04 ILE A 131      -1.182  26.562  74.803  1.00  0.13           H  
ATOM   2070  H05 ILE A 131      -4.577  26.578  75.869  1.00  0.13           H  
ATOM   2071  H06 ILE A 131      -3.499  26.530  74.454  1.00  0.13           H  
ATOM   2072  H07 ILE A 131      -4.135  25.016  75.141  1.00  0.13           H  
ATOM   2073  H08 ILE A 131      -0.145  24.113  74.774  1.00  0.13           H  
ATOM   2074  H09 ILE A 131      -1.805  23.706  75.271  1.00  0.13           H  
ATOM   2075  H10 ILE A 131      -1.522  24.596  73.755  1.00  0.13           H  
ATOM   2076  H14 ILE A 131      -1.317  28.650  76.166  1.00  0.13           H  
ATOM   2077  N   ASN A 132      -1.572  26.229  79.215  1.00  0.05           N  
ATOM   2078  CA  ASN A 132      -0.488  25.736  80.055  1.00  0.05           C  
ATOM   2079  C   ASN A 132      -0.135  24.333  79.598  1.00  0.05           C  
ATOM   2080  O   ASN A 132      -0.941  23.409  79.796  1.00  0.05           O  
ATOM   2081  CB  ASN A 132      -0.894  25.735  81.527  1.00  0.05           C  
ATOM   2082  CG  ASN A 132       0.275  25.478  82.457  1.00  0.05           C  
ATOM   2083  ND2 ASN A 132       0.192  26.001  83.669  1.00  0.05           N  
ATOM   2084  OD1 ASN A 132       1.240  24.805  82.089  1.00  0.05           O  
ATOM   2085  H01 ASN A 132       0.378  26.391  79.959  1.00  0.05           H  
ATOM   2086  H02 ASN A 132      -1.611  24.927  81.669  1.00  0.05           H  
ATOM   2087  H03 ASN A 132      -1.327  26.705  81.770  1.00  0.05           H  
ATOM   2088  H04 ASN A 132       0.940  25.859  84.333  1.00  0.05           H  
ATOM   2089  H05 ASN A 132      -0.619  26.543  83.931  1.00  0.05           H  
ATOM   2090  H11 ASN A 132      -2.525  25.976  79.434  1.00  0.05           H  
ATOM   2091  N   PRO A 133       1.044  24.111  79.017  1.00  0.04           N  
ATOM   2092  CA  PRO A 133       1.339  22.782  78.436  1.00  0.04           C  
ATOM   2093  C   PRO A 133       1.367  21.617  79.417  1.00  0.04           C  
ATOM   2094  O   PRO A 133       1.210  20.482  78.990  1.00  0.04           O  
ATOM   2095  CB  PRO A 133       2.707  22.981  77.769  1.00  0.04           C  
ATOM   2096  CG  PRO A 133       2.875  24.456  77.642  1.00  0.04           C  
ATOM   2097  CD  PRO A 133       2.114  25.078  78.760  1.00  0.04           C  
ATOM   2098  H01 PRO A 133       2.762  22.482  76.801  1.00  0.04           H  
ATOM   2099  H02 PRO A 133       3.499  22.558  78.387  1.00  0.04           H  
ATOM   2100  H03 PRO A 133       2.507  24.808  76.678  1.00  0.04           H  
ATOM   2101  H04 PRO A 133       3.930  24.721  77.713  1.00  0.04           H  
ATOM   2102  H05 PRO A 133       2.730  25.276  79.637  1.00  0.04           H  
ATOM   2103  H06 PRO A 133       0.539  22.486  77.758  1.00  0.04           H  
ATOM   2104  H07 PRO A 133       1.706  26.045  78.465  1.00  0.04           H  
ATOM   2105  N   LYS A 134       1.568  21.837  80.709  1.00  0.01           N  
ATOM   2106  CA  LYS A 134       1.619  20.642  81.551  1.00  0.01           C  
ATOM   2107  C   LYS A 134       0.230  20.085  81.811  1.00  0.01           C  
ATOM   2108  O   LYS A 134       0.089  18.935  82.234  1.00  0.01           O  
ATOM   2109  CB  LYS A 134       2.404  20.849  82.809  1.00  0.01           C  
ATOM   2110  CG  LYS A 134       2.809  19.530  83.464  1.00  0.01           C  
ATOM   2111  CD  LYS A 134       3.501  18.612  82.450  1.00  0.01           C  
ATOM   2112  CE  LYS A 134       2.887  17.213  82.443  1.00  0.01           C  
ATOM   2113  NZ  LYS A 134       3.376  16.323  81.345  1.00  0.01           N  
ATOM   2114  H01 LYS A 134       2.166  19.884  80.990  1.00  0.01           H  
ATOM   2115  H02 LYS A 134       1.770  21.389  83.512  1.00  0.01           H  
ATOM   2116  H03 LYS A 134       3.305  21.414  82.571  1.00  0.01           H  
ATOM   2117  H04 LYS A 134       1.912  19.032  83.833  1.00  0.01           H  
ATOM   2118  H05 LYS A 134       3.493  19.734  84.288  1.00  0.01           H  
ATOM   2119  H06 LYS A 134       4.549  18.521  82.734  1.00  0.01           H  
ATOM   2120  H07 LYS A 134       3.403  19.046  81.455  1.00  0.01           H  
ATOM   2121  H08 LYS A 134       1.678  22.767  81.086  1.00  0.01           H  
ATOM   2122  H09 LYS A 134       1.818  17.346  82.278  1.00  0.01           H  
ATOM   2123  H10 LYS A 134       3.116  16.736  83.396  1.00  0.01           H  
ATOM   2124  H11 LYS A 134       4.314  16.014  81.555  1.00  0.01           H  
ATOM   2125  H12 LYS A 134       2.768  15.521  81.265  1.00  0.01           H  
ATOM   2126  H13 LYS A 134       3.378  16.833  80.473  1.00  0.01           H  
ATOM   2127  N   ASN A 135      -0.832  20.851  81.546  1.00  0.06           N  
ATOM   2128  CA  ASN A 135      -2.194  20.334  81.664  1.00  0.06           C  
ATOM   2129  C   ASN A 135      -2.653  19.533  80.445  1.00  0.06           C  
ATOM   2130  O   ASN A 135      -3.849  19.257  80.336  1.00  0.06           O  
ATOM   2131  CB  ASN A 135      -3.187  21.484  81.912  1.00  0.06           C  
ATOM   2132  CG  ASN A 135      -2.870  22.277  83.161  1.00  0.06           C  
ATOM   2133  ND2 ASN A 135      -3.404  23.488  83.237  1.00  0.06           N  
ATOM   2134  OD1 ASN A 135      -2.182  21.792  84.067  1.00  0.06           O  
ATOM   2135  H01 ASN A 135      -2.178  19.651  82.513  1.00  0.06           H  
ATOM   2136  H02 ASN A 135      -4.173  21.040  82.048  1.00  0.06           H  
ATOM   2137  H03 ASN A 135      -3.161  22.158  81.056  1.00  0.06           H  
ATOM   2138  H04 ASN A 135      -3.242  24.061  84.053  1.00  0.06           H  
ATOM   2139  H05 ASN A 135      -3.973  23.837  82.479  1.00  0.06           H  
ATOM   2140  H14 ASN A 135      -0.691  21.809  81.258  1.00  0.06           H  
ATOM   2141  N   TYR A 136      -1.763  19.172  79.535  1.00  0.13           N  
ATOM   2142  CA  TYR A 136      -2.130  18.488  78.319  1.00  0.13           C  
ATOM   2143  C   TYR A 136      -1.218  17.294  78.138  1.00  0.13           C  
ATOM   2144  O   TYR A 136      -0.031  17.331  78.447  1.00  0.13           O  
ATOM   2145  CB  TYR A 136      -2.044  19.447  77.111  1.00  0.13           C  
ATOM   2146  CG  TYR A 136      -3.018  20.613  77.192  1.00  0.13           C  
ATOM   2147  CD1 TYR A 136      -2.723  21.753  77.937  1.00  0.13           C  
ATOM   2148  CD2 TYR A 136      -4.239  20.559  76.542  1.00  0.13           C  
ATOM   2149  CE1 TYR A 136      -3.620  22.803  78.021  1.00  0.13           C  
ATOM   2150  CE2 TYR A 136      -5.143  21.604  76.618  1.00  0.13           C  
ATOM   2151  CZ  TYR A 136      -4.827  22.727  77.361  1.00  0.13           C  
ATOM   2152  OH  TYR A 136      -5.719  23.777  77.446  1.00  0.13           O  
ATOM   2153  H01 TYR A 136      -3.162  18.142  78.385  1.00  0.13           H  
ATOM   2154  H02 TYR A 136      -2.307  18.870  76.224  1.00  0.13           H  
ATOM   2155  H03 TYR A 136      -1.031  19.846  77.057  1.00  0.13           H  
ATOM   2156  H04 TYR A 136      -1.770  21.819  78.462  1.00  0.13           H  
ATOM   2157  H05 TYR A 136      -4.494  19.675  75.958  1.00  0.13           H  
ATOM   2158  H06 TYR A 136      -0.789  19.383  79.698  1.00  0.13           H  
ATOM   2159  H07 TYR A 136      -3.373  23.688  78.608  1.00  0.13           H  
ATOM   2160  H08 TYR A 136      -6.098  21.543  76.096  1.00  0.13           H  
ATOM   2161  H09 TYR A 136      -5.920  24.099  76.564  1.00  0.13           H  
ATOM   2162  N   THR A 137      -1.800  16.217  77.672  1.00  0.28           N  
ATOM   2163  CA  THR A 137      -1.025  15.080  77.182  1.00  0.28           C  
ATOM   2164  C   THR A 137      -0.197  15.427  75.926  1.00  0.28           C  
ATOM   2165  O   THR A 137      -0.465  16.404  75.190  1.00  0.28           O  
ATOM   2166  CB  THR A 137      -1.996  13.923  76.899  1.00  0.28           C  
ATOM   2167  CG2 THR A 137      -2.866  13.495  78.131  1.00  0.28           C  
ATOM   2168  OG1 THR A 137      -2.523  13.976  75.607  1.00  0.28           O  
ATOM   2169  H01 THR A 137      -0.303  14.791  77.946  1.00  0.28           H  
ATOM   2170  H02 THR A 137      -1.450  12.983  76.818  1.00  0.28           H  
ATOM   2171  H03 THR A 137      -3.847  13.168  77.786  1.00  0.28           H  
ATOM   2172  H04 THR A 137      -2.375  12.676  78.656  1.00  0.28           H  
ATOM   2173  H05 THR A 137      -2.983  14.343  78.806  1.00  0.28           H  
ATOM   2174  H06 THR A 137      -2.763  13.091  75.322  1.00  0.28           H  
ATOM   2175  H10 THR A 137      -2.809  16.172  77.651  1.00  0.28           H  
ATOM   2176  N   ASP A 138       0.824  14.605  75.669  1.00  0.22           N  
ATOM   2177  CA  ASP A 138       1.647  14.780  74.470  1.00  0.22           C  
ATOM   2178  C   ASP A 138       0.798  14.702  73.218  1.00  0.22           C  
ATOM   2179  O   ASP A 138       1.002  15.470  72.275  1.00  0.22           O  
ATOM   2180  CB  ASP A 138       2.767  13.727  74.416  1.00  0.22           C  
ATOM   2181  CG  ASP A 138       3.763  13.885  75.541  1.00  0.22           C  
ATOM   2182  OD1 ASP A 138       3.957  15.016  76.023  1.00  0.22           O  
ATOM   2183  OD2 ASP A 138       4.456  12.904  75.854  1.00  0.22           O  
ATOM   2184  H01 ASP A 138       2.103  15.769  74.520  1.00  0.22           H  
ATOM   2185  H02 ASP A 138       3.304  13.862  73.477  1.00  0.22           H  
ATOM   2186  H03 ASP A 138       2.319  12.735  74.481  1.00  0.22           H  
ATOM   2187  H07 ASP A 138       1.031  13.853  76.310  1.00  0.22           H  
ATOM   2188  N   ASN A 139      -0.182  13.795  73.206  1.00  0.37           N  
ATOM   2189  CA  ASN A 139      -1.074  13.683  72.052  1.00  0.37           C  
ATOM   2190  C   ASN A 139      -1.861  14.968  71.831  1.00  0.37           C  
ATOM   2191  O   ASN A 139      -2.042  15.405  70.691  1.00  0.37           O  
ATOM   2192  CB  ASN A 139      -2.011  12.495  72.250  1.00  0.37           C  
ATOM   2193  CG  ASN A 139      -2.963  12.301  71.095  1.00  0.37           C  
ATOM   2194  ND2 ASN A 139      -4.232  12.617  71.322  1.00  0.37           N  
ATOM   2195  OD1 ASN A 139      -2.565  11.895  70.004  1.00  0.37           O  
ATOM   2196  H01 ASN A 139      -0.472  13.519  71.158  1.00  0.37           H  
ATOM   2197  H02 ASN A 139      -2.610  12.695  73.138  1.00  0.37           H  
ATOM   2198  H03 ASN A 139      -1.411  11.592  72.363  1.00  0.37           H  
ATOM   2199  H04 ASN A 139      -0.308  13.182  73.999  1.00  0.37           H  
ATOM   2200  H05 ASN A 139      -4.917  12.518  70.586  1.00  0.37           H  
ATOM   2201  H06 ASN A 139      -4.513  12.956  72.231  1.00  0.37           H  
ATOM   2202  N   GLU A 140      -2.329  15.593  72.912  1.00  0.35           N  
ATOM   2203  CA  GLU A 140      -3.063  16.846  72.779  1.00  0.35           C  
ATOM   2204  C   GLU A 140      -2.162  17.978  72.296  1.00  0.35           C  
ATOM   2205  O   GLU A 140      -2.586  18.817  71.493  1.00  0.35           O  
ATOM   2206  CB  GLU A 140      -3.713  17.225  74.116  1.00  0.35           C  
ATOM   2207  CG  GLU A 140      -4.956  16.383  74.478  1.00  0.35           C  
ATOM   2208  CD  GLU A 140      -5.294  16.424  75.944  1.00  0.35           C  
ATOM   2209  OE1 GLU A 140      -4.438  16.446  76.779  1.00  0.35           O  
ATOM   2210  OE2 GLU A 140      -6.424  16.482  76.333  1.00  0.35           O  
ATOM   2211  H01 GLU A 140      -3.840  16.695  72.030  1.00  0.35           H  
ATOM   2212  H02 GLU A 140      -4.052  18.256  74.017  1.00  0.35           H  
ATOM   2213  H03 GLU A 140      -2.972  17.098  74.905  1.00  0.35           H  
ATOM   2214  H04 GLU A 140      -4.729  15.347  74.227  1.00  0.35           H  
ATOM   2215  H05 GLU A 140      -5.808  16.763  73.915  1.00  0.35           H  
ATOM   2216  H07 GLU A 140      -2.174  15.196  73.828  1.00  0.35           H  
ATOM   2217  N   LEU A 141      -0.931  18.042  72.804  1.00  0.08           N  
ATOM   2218  CA  LEU A 141      -0.019  19.098  72.386  1.00  0.08           C  
ATOM   2219  C   LEU A 141       0.342  18.961  70.912  1.00  0.08           C  
ATOM   2220  O   LEU A 141       0.523  19.967  70.217  1.00  0.08           O  
ATOM   2221  CB  LEU A 141       1.236  19.082  73.259  1.00  0.08           C  
ATOM   2222  CG  LEU A 141       1.056  19.661  74.665  1.00  0.08           C  
ATOM   2223  CD1 LEU A 141       2.335  19.524  75.476  1.00  0.08           C  
ATOM   2224  CD2 LEU A 141       0.610  21.115  74.596  1.00  0.08           C  
ATOM   2225  H01 LEU A 141      -0.521  20.057  72.513  1.00  0.08           H  
ATOM   2226  H02 LEU A 141       1.962  19.722  72.758  1.00  0.08           H  
ATOM   2227  H03 LEU A 141       1.566  18.048  73.359  1.00  0.08           H  
ATOM   2228  H04 LEU A 141       0.276  19.091  75.169  1.00  0.08           H  
ATOM   2229  H05 LEU A 141       3.090  20.204  75.081  1.00  0.08           H  
ATOM   2230  H06 LEU A 141      -0.630  17.356  73.481  1.00  0.08           H  
ATOM   2231  H07 LEU A 141       2.133  19.772  76.518  1.00  0.08           H  
ATOM   2232  H08 LEU A 141       2.700  18.499  75.409  1.00  0.08           H  
ATOM   2233  H09 LEU A 141      -0.343  21.227  75.113  1.00  0.08           H  
ATOM   2234  H10 LEU A 141       1.358  21.748  75.074  1.00  0.08           H  
ATOM   2235  H11 LEU A 141       0.495  21.411  73.553  1.00  0.08           H  
ATOM   2236  N   GLU A 142       0.440  17.726  70.415  1.00  0.38           N  
ATOM   2237  CA  GLU A 142       0.700  17.531  68.996  1.00  0.38           C  
ATOM   2238  C   GLU A 142      -0.463  18.030  68.145  1.00  0.38           C  
ATOM   2239  O   GLU A 142      -0.250  18.696  67.125  1.00  0.38           O  
ATOM   2240  CB  GLU A 142       0.981  16.059  68.697  1.00  0.38           C  
ATOM   2241  CG  GLU A 142       1.005  15.750  67.205  1.00  0.38           C  
ATOM   2242  CD  GLU A 142       1.755  14.477  66.866  1.00  0.38           C  
ATOM   2243  OE1 GLU A 142       2.514  13.985  67.728  1.00  0.38           O  
ATOM   2244  OE2 GLU A 142       1.584  13.962  65.741  1.00  0.38           O  
ATOM   2245  H01 GLU A 142       1.583  18.116  68.738  1.00  0.38           H  
ATOM   2246  H02 GLU A 142       0.172  15.476  69.138  1.00  0.38           H  
ATOM   2247  H03 GLU A 142       1.949  15.796  69.123  1.00  0.38           H  
ATOM   2248  H04 GLU A 142       1.528  16.571  66.715  1.00  0.38           H  
ATOM   2249  H05 GLU A 142      -0.023  15.650  66.856  1.00  0.38           H  
ATOM   2250  H12 GLU A 142       0.334  16.927  71.023  1.00  0.38           H  
ATOM   2251  N   LYS A 143      -1.698  17.722  68.537  1.00  0.48           N  
ATOM   2252  CA  LYS A 143      -2.823  18.191  67.742  1.00  0.48           C  
ATOM   2253  C   LYS A 143      -2.920  19.709  67.774  1.00  0.48           C  
ATOM   2254  O   LYS A 143      -3.155  20.342  66.737  1.00  0.48           O  
ATOM   2255  CB  LYS A 143      -4.128  17.573  68.230  1.00  0.48           C  
ATOM   2256  CG  LYS A 143      -4.114  16.067  68.357  1.00  0.48           C  
ATOM   2257  CD  LYS A 143      -5.521  15.492  68.271  1.00  0.48           C  
ATOM   2258  CE  LYS A 143      -6.600  16.408  68.863  1.00  0.48           C  
ATOM   2259  NZ  LYS A 143      -6.312  16.986  70.213  1.00  0.48           N  
ATOM   2260  H01 LYS A 143      -2.653  17.878  66.712  1.00  0.48           H  
ATOM   2261  H02 LYS A 143      -4.877  17.807  67.474  1.00  0.48           H  
ATOM   2262  H03 LYS A 143      -4.356  17.993  69.209  1.00  0.48           H  
ATOM   2263  H04 LYS A 143      -3.695  15.808  69.329  1.00  0.48           H  
ATOM   2264  H05 LYS A 143      -3.509  15.648  67.553  1.00  0.48           H  
ATOM   2265  H06 LYS A 143      -1.851  17.173  69.371  1.00  0.48           H  
ATOM   2266  H07 LYS A 143      -5.526  14.574  68.859  1.00  0.48           H  
ATOM   2267  H08 LYS A 143      -5.757  15.315  67.222  1.00  0.48           H  
ATOM   2268  H09 LYS A 143      -7.476  15.774  69.000  1.00  0.48           H  
ATOM   2269  H10 LYS A 143      -6.749  17.237  68.171  1.00  0.48           H  
ATOM   2270  H11 LYS A 143      -5.574  17.671  70.135  1.00  0.48           H  
ATOM   2271  H12 LYS A 143      -7.145  17.429  70.575  1.00  0.48           H  
ATOM   2272  H13 LYS A 143      -6.022  16.249  70.840  1.00  0.48           H  
ATOM   2273  N   ILE A 144      -2.723  20.313  68.948  1.00  0.33           N  
ATOM   2274  CA  ILE A 144      -2.780  21.768  69.044  1.00  0.33           C  
ATOM   2275  C   ILE A 144      -1.731  22.399  68.140  1.00  0.33           C  
ATOM   2276  O   ILE A 144      -2.012  23.361  67.416  1.00  0.33           O  
ATOM   2277  CB  ILE A 144      -2.618  22.218  70.507  1.00  0.33           C  
ATOM   2278  CG1 ILE A 144      -3.860  21.848  71.319  1.00  0.33           C  
ATOM   2279  CG2 ILE A 144      -2.360  23.719  70.584  1.00  0.33           C  
ATOM   2280  CD1 ILE A 144      -3.683  22.009  72.821  1.00  0.33           C  
ATOM   2281  H01 ILE A 144      -3.758  22.108  68.703  1.00  0.33           H  
ATOM   2282  H02 ILE A 144      -1.758  21.701  70.931  1.00  0.33           H  
ATOM   2283  H03 ILE A 144      -4.056  20.792  71.135  1.00  0.33           H  
ATOM   2284  H04 ILE A 144      -4.683  22.487  70.999  1.00  0.33           H  
ATOM   2285  H05 ILE A 144      -1.429  23.954  70.068  1.00  0.33           H  
ATOM   2286  H06 ILE A 144      -3.183  24.254  70.110  1.00  0.33           H  
ATOM   2287  H07 ILE A 144      -2.282  24.022  71.628  1.00  0.33           H  
ATOM   2288  H08 ILE A 144      -3.031  22.860  73.020  1.00  0.33           H  
ATOM   2289  H09 ILE A 144      -4.654  22.179  73.286  1.00  0.33           H  
ATOM   2290  H10 ILE A 144      -3.236  21.105  73.234  1.00  0.33           H  
ATOM   2291  H14 ILE A 144      -2.534  19.761  69.773  1.00  0.33           H  
ATOM   2292  N   THR A 145      -0.514  21.854  68.153  1.00  0.24           N  
ATOM   2293  CA  THR A 145       0.567  22.416  67.353  1.00  0.24           C  
ATOM   2294  C   THR A 145       0.295  22.254  65.861  1.00  0.24           C  
ATOM   2295  O   THR A 145       0.458  23.203  65.084  1.00  0.24           O  
ATOM   2296  CB  THR A 145       1.893  21.754  67.726  1.00  0.24           C  
ATOM   2297  CG2 THR A 145       3.035  22.368  66.929  1.00  0.24           C  
ATOM   2298  OG1 THR A 145       2.139  21.938  69.126  1.00  0.24           O  
ATOM   2299  H01 THR A 145       0.627  23.483  67.567  1.00  0.24           H  
ATOM   2300  H02 THR A 145       1.833  20.690  67.496  1.00  0.24           H  
ATOM   2301  H03 THR A 145       3.922  21.742  67.025  1.00  0.24           H  
ATOM   2302  H04 THR A 145       2.751  22.436  65.879  1.00  0.24           H  
ATOM   2303  H05 THR A 145       3.251  23.365  67.312  1.00  0.24           H  
ATOM   2304  H06 THR A 145       2.446  21.113  69.509  1.00  0.24           H  
ATOM   2305  H11 THR A 145      -0.339  21.040  68.725  1.00  0.24           H  
ATOM   2306  N   ARG A 146      -0.116  21.053  65.440  1.00  0.53           N  
ATOM   2307  CA  ARG A 146      -0.367  20.806  64.023  1.00  0.53           C  
ATOM   2308  C   ARG A 146      -1.519  21.657  63.505  1.00  0.53           C  
ATOM   2309  O   ARG A 146      -1.456  22.191  62.390  1.00  0.53           O  
ATOM   2310  CB  ARG A 146      -0.655  19.323  63.785  1.00  0.53           C  
ATOM   2311  CG  ARG A 146       0.505  18.398  64.116  1.00  0.53           C  
ATOM   2312  CD  ARG A 146       0.351  17.064  63.408  1.00  0.53           C  
ATOM   2313  NE  ARG A 146       1.434  16.136  63.723  1.00  0.53           N  
ATOM   2314  CZ  ARG A 146       2.445  15.863  62.906  1.00  0.53           C  
ATOM   2315  NH1 ARG A 146       2.519  16.448  61.719  1.00  0.53           N  
ATOM   2316  NH2 ARG A 146       3.383  15.000  63.272  1.00  0.53           N  
ATOM   2317  H01 ARG A 146       0.530  21.087  63.472  1.00  0.53           H  
ATOM   2318  H02 ARG A 146      -0.848  19.211  62.718  1.00  0.53           H  
ATOM   2319  H03 ARG A 146      -1.507  19.037  64.402  1.00  0.53           H  
ATOM   2320  H04 ARG A 146       0.515  18.223  65.192  1.00  0.53           H  
ATOM   2321  H05 ARG A 146       1.437  18.866  63.799  1.00  0.53           H  
ATOM   2322  H06 ARG A 146       0.379  17.253  62.335  1.00  0.53           H  
ATOM   2323  H07 ARG A 146      -0.254  20.309  66.109  1.00  0.53           H  
ATOM   2324  H08 ARG A 146      -0.595  16.614  63.710  1.00  0.53           H  
ATOM   2325  H09 ARG A 146       1.413  15.672  64.620  1.00  0.53           H  
ATOM   2326  H10 ARG A 146       3.288  16.237  61.099  1.00  0.53           H  
ATOM   2327  H11 ARG A 146       1.806  17.105  61.434  1.00  0.53           H  
ATOM   2328  H12 ARG A 146       3.331  14.550  64.175  1.00  0.53           H  
ATOM   2329  H13 ARG A 146       4.150  14.793  62.648  1.00  0.53           H  
ATOM   2330  N   ARG A 147      -2.584  21.796  64.299  1.00  0.61           N  
ATOM   2331  CA  ARG A 147      -3.726  22.597  63.868  1.00  0.61           C  
ATOM   2332  C   ARG A 147      -3.377  24.079  63.829  1.00  0.61           C  
ATOM   2333  O   ARG A 147      -3.779  24.792  62.902  1.00  0.61           O  
ATOM   2334  CB  ARG A 147      -4.918  22.348  64.789  1.00  0.61           C  
ATOM   2335  CG  ARG A 147      -6.118  23.210  64.462  1.00  0.61           C  
ATOM   2336  CD  ARG A 147      -6.781  22.770  63.175  1.00  0.61           C  
ATOM   2337  NE  ARG A 147      -7.806  23.715  62.749  1.00  0.61           N  
ATOM   2338  CZ  ARG A 147      -9.106  23.561  62.973  1.00  0.61           C  
ATOM   2339  NH1 ARG A 147      -9.543  22.499  63.634  1.00  0.61           N  
ATOM   2340  NH2 ARG A 147      -9.966  24.475  62.545  1.00  0.61           N  
ATOM   2341  H01 ARG A 147      -3.993  22.294  62.856  1.00  0.61           H  
ATOM   2342  H02 ARG A 147      -4.603  22.604  65.800  1.00  0.61           H  
ATOM   2343  H03 ARG A 147      -5.210  21.301  64.703  1.00  0.61           H  
ATOM   2344  H04 ARG A 147      -5.777  24.238  64.338  1.00  0.61           H  
ATOM   2345  H05 ARG A 147      -6.839  23.138  65.276  1.00  0.61           H  
ATOM   2346  H06 ARG A 147      -7.258  21.806  63.350  1.00  0.61           H  
ATOM   2347  H07 ARG A 147      -6.024  22.693  62.395  1.00  0.61           H  
ATOM   2348  H08 ARG A 147      -7.508  24.541  62.251  1.00  0.61           H  
ATOM   2349  H09 ARG A 147     -10.531  22.384  63.808  1.00  0.61           H  
ATOM   2350  H10 ARG A 147      -8.888  21.805  63.964  1.00  0.61           H  
ATOM   2351  H11 ARG A 147      -9.633  25.287  62.045  1.00  0.61           H  
ATOM   2352  H12 ARG A 147     -10.954  24.359  62.719  1.00  0.61           H  
ATOM   2353  H14 ARG A 147      -2.599  21.345  65.202  1.00  0.61           H  
ATOM   2354  N   PHE A 148      -2.637  24.559  64.833  1.00  0.17           N  
ATOM   2355  CA  PHE A 148      -2.171  25.943  64.831  1.00  0.17           C  
ATOM   2356  C   PHE A 148      -1.354  26.241  63.579  1.00  0.17           C  
ATOM   2357  O   PHE A 148      -1.494  27.312  62.978  1.00  0.17           O  
ATOM   2358  CB  PHE A 148      -1.351  26.204  66.097  1.00  0.17           C  
ATOM   2359  CG  PHE A 148      -0.969  27.643  66.304  1.00  0.17           C  
ATOM   2360  CD1 PHE A 148      -1.935  28.633  66.357  1.00  0.17           C  
ATOM   2361  CD2 PHE A 148       0.357  28.003  66.483  1.00  0.17           C  
ATOM   2362  CE1 PHE A 148      -1.583  29.954  66.563  1.00  0.17           C  
ATOM   2363  CE2 PHE A 148       0.714  29.323  66.690  1.00  0.17           C  
ATOM   2364  CZ  PHE A 148      -0.258  30.298  66.729  1.00  0.17           C  
ATOM   2365  H01 PHE A 148      -3.033  26.610  64.823  1.00  0.17           H  
ATOM   2366  H02 PHE A 148      -0.420  25.649  65.984  1.00  0.17           H  
ATOM   2367  H03 PHE A 148      -1.937  25.879  66.957  1.00  0.17           H  
ATOM   2368  H04 PHE A 148      -2.985  28.368  66.235  1.00  0.17           H  
ATOM   2369  H05 PHE A 148       1.130  27.235  66.460  1.00  0.17           H  
ATOM   2370  H06 PHE A 148      -2.354  30.724  66.594  1.00  0.17           H  
ATOM   2371  H07 PHE A 148       1.762  29.591  66.822  1.00  0.17           H  
ATOM   2372  H08 PHE A 148       0.020  31.340  66.891  1.00  0.17           H  
ATOM   2373  H13 PHE A 148      -2.396  23.955  65.606  1.00  0.17           H  
ATOM   2374  N   THR A 149      -0.515  25.289  63.162  1.00  0.38           N  
ATOM   2375  CA  THR A 149       0.287  25.469  61.959  1.00  0.38           C  
ATOM   2376  C   THR A 149      -0.586  25.661  60.724  1.00  0.38           C  
ATOM   2377  O   THR A 149      -0.311  26.532  59.888  1.00  0.38           O  
ATOM   2378  CB  THR A 149       1.227  24.274  61.770  1.00  0.38           C  
ATOM   2379  CG2 THR A 149       2.020  24.410  60.475  1.00  0.38           C  
ATOM   2380  OG1 THR A 149       2.131  24.193  62.879  1.00  0.38           O  
ATOM   2381  H01 THR A 149       0.880  26.375  62.085  1.00  0.38           H  
ATOM   2382  H02 THR A 149       0.626  23.366  61.717  1.00  0.38           H  
ATOM   2383  H03 THR A 149       3.014  23.983  60.611  1.00  0.38           H  
ATOM   2384  H04 THR A 149       1.504  23.879  59.675  1.00  0.38           H  
ATOM   2385  H05 THR A 149       2.111  25.464  60.213  1.00  0.38           H  
ATOM   2386  H06 THR A 149       2.404  23.281  63.004  1.00  0.38           H  
ATOM   2387  H09 THR A 149      -0.435  24.431  63.689  1.00  0.38           H  
ATOM   2388  N   MET A 150      -1.647  24.867  60.592  1.00  0.61           N  
ATOM   2389  CA  MET A 150      -2.498  24.966  59.411  1.00  0.61           C  
ATOM   2390  C   MET A 150      -3.295  26.266  59.409  1.00  0.61           C  
ATOM   2391  O   MET A 150      -3.491  26.874  58.351  1.00  0.61           O  
ATOM   2392  CB  MET A 150      -3.427  23.751  59.360  1.00  0.61           C  
ATOM   2393  CG  MET A 150      -2.676  22.423  59.212  1.00  0.61           C  
ATOM   2394  SD  MET A 150      -3.448  21.273  58.102  1.00  0.61           S  
ATOM   2395  CE  MET A 150      -3.584  22.354  56.798  1.00  0.61           C  
ATOM   2396  H01 MET A 150      -1.870  24.977  58.520  1.00  0.61           H  
ATOM   2397  H02 MET A 150      -4.061  23.865  58.480  1.00  0.61           H  
ATOM   2398  H03 MET A 150      -4.009  23.720  60.281  1.00  0.61           H  
ATOM   2399  H04 MET A 150      -2.671  21.954  60.196  1.00  0.61           H  
ATOM   2400  H05 MET A 150      -1.673  22.636  58.842  1.00  0.61           H  
ATOM   2401  H06 MET A 150      -4.179  23.215  57.101  1.00  0.61           H  
ATOM   2402  H07 MET A 150      -1.864  24.193  61.313  1.00  0.61           H  
ATOM   2403  H08 MET A 150      -2.591  22.687  56.497  1.00  0.61           H  
ATOM   2404  H09 MET A 150      -4.070  21.854  55.960  1.00  0.61           H  
ATOM   2405  N   GLU A 151      -3.750  26.714  60.580  1.00  0.58           N  
ATOM   2406  CA  GLU A 151      -4.492  27.969  60.632  1.00  0.58           C  
ATOM   2407  C   GLU A 151      -3.586  29.147  60.299  1.00  0.58           C  
ATOM   2408  O   GLU A 151      -4.011  30.091  59.624  1.00  0.58           O  
ATOM   2409  CB  GLU A 151      -5.145  28.159  62.002  1.00  0.58           C  
ATOM   2410  CG  GLU A 151      -6.232  27.145  62.330  1.00  0.58           C  
ATOM   2411  CD  GLU A 151      -7.298  27.042  61.252  1.00  0.58           C  
ATOM   2412  OE1 GLU A 151      -7.646  25.905  60.880  1.00  0.58           O  
ATOM   2413  OE2 GLU A 151      -7.796  28.087  60.780  1.00  0.58           O  
ATOM   2414  H01 GLU A 151      -5.282  27.925  59.883  1.00  0.58           H  
ATOM   2415  H02 GLU A 151      -5.629  29.136  61.981  1.00  0.58           H  
ATOM   2416  H03 GLU A 151      -4.368  28.085  62.763  1.00  0.58           H  
ATOM   2417  H04 GLU A 151      -6.725  27.482  63.242  1.00  0.58           H  
ATOM   2418  H05 GLU A 151      -5.768  26.167  62.454  1.00  0.58           H  
ATOM   2419  H10 GLU A 151      -3.582  26.188  61.425  1.00  0.58           H  
ATOM   2420  N   LEU A 152      -2.324  29.105  60.738  1.00  0.20           N  
ATOM   2421  CA  LEU A 152      -1.403  30.158  60.329  1.00  0.20           C  
ATOM   2422  C   LEU A 152      -1.089  30.078  58.841  1.00  0.20           C  
ATOM   2423  O   LEU A 152      -1.032  31.107  58.160  1.00  0.20           O  
ATOM   2424  CB  LEU A 152      -0.102  30.123  61.136  1.00  0.20           C  
ATOM   2425  CG  LEU A 152      -0.127  30.322  62.649  1.00  0.20           C  
ATOM   2426  CD1 LEU A 152       1.268  30.102  63.251  1.00  0.20           C  
ATOM   2427  CD2 LEU A 152      -0.690  31.690  62.988  1.00  0.20           C  
ATOM   2428  H01 LEU A 152      -1.906  31.104  60.530  1.00  0.20           H  
ATOM   2429  H02 LEU A 152       0.432  31.004  60.781  1.00  0.20           H  
ATOM   2430  H03 LEU A 152       0.353  29.149  60.955  1.00  0.20           H  
ATOM   2431  H04 LEU A 152      -0.785  29.576  63.095  1.00  0.20           H  
ATOM   2432  H05 LEU A 152       1.942  30.884  62.901  1.00  0.20           H  
ATOM   2433  H06 LEU A 152      -2.014  28.357  61.342  1.00  0.20           H  
ATOM   2434  H07 LEU A 152       1.205  30.137  64.339  1.00  0.20           H  
ATOM   2435  H08 LEU A 152       1.649  29.129  62.940  1.00  0.20           H  
ATOM   2436  H09 LEU A 152      -1.669  31.574  63.454  1.00  0.20           H  
ATOM   2437  H10 LEU A 152      -0.018  32.199  63.678  1.00  0.20           H  
ATOM   2438  H11 LEU A 152      -0.790  32.279  62.076  1.00  0.20           H  
ATOM   2439  N   ALA A 153      -0.881  28.868  58.322  1.00  0.55           N  
ATOM   2440  CA  ALA A 153      -0.502  28.717  56.921  1.00  0.55           C  
ATOM   2441  C   ALA A 153      -1.607  29.204  55.989  1.00  0.55           C  
ATOM   2442  O   ALA A 153      -1.327  29.815  54.950  1.00  0.55           O  
ATOM   2443  CB  ALA A 153      -0.154  27.258  56.628  1.00  0.55           C  
ATOM   2444  H01 ALA A 153       0.377  29.335  56.738  1.00  0.55           H  
ATOM   2445  H02 ALA A 153       0.816  27.022  57.065  1.00  0.55           H  
ATOM   2446  H03 ALA A 153      -0.915  26.608  57.061  1.00  0.55           H  
ATOM   2447  H04 ALA A 153      -0.113  27.103  55.550  1.00  0.55           H  
ATOM   2448  H12 ALA A 153      -0.987  28.049  58.903  1.00  0.55           H  
ATOM   2449  N   LYS A 154      -2.867  28.939  56.343  1.00  0.71           N  
ATOM   2450  CA  LYS A 154      -3.980  29.329  55.488  1.00  0.71           C  
ATOM   2451  C   LYS A 154      -4.026  30.829  55.252  1.00  0.71           C  
ATOM   2452  O   LYS A 154      -4.507  31.277  54.203  1.00  0.71           O  
ATOM   2453  CB  LYS A 154      -5.311  28.866  56.088  1.00  0.71           C  
ATOM   2454  CG  LYS A 154      -5.543  27.371  56.038  1.00  0.71           C  
ATOM   2455  CD  LYS A 154      -7.021  27.031  56.146  1.00  0.71           C  
ATOM   2456  CE  LYS A 154      -7.681  27.690  57.346  1.00  0.71           C  
ATOM   2457  NZ  LYS A 154      -8.880  26.923  57.785  1.00  0.71           N  
ATOM   2458  H01 LYS A 154      -3.822  28.841  54.526  1.00  0.71           H  
ATOM   2459  H02 LYS A 154      -6.095  29.319  55.481  1.00  0.71           H  
ATOM   2460  H03 LYS A 154      -5.341  29.180  57.131  1.00  0.71           H  
ATOM   2461  H04 LYS A 154      -5.026  26.917  56.883  1.00  0.71           H  
ATOM   2462  H05 LYS A 154      -3.051  28.462  57.214  1.00  0.71           H  
ATOM   2463  H06 LYS A 154      -5.158  26.984  55.095  1.00  0.71           H  
ATOM   2464  H07 LYS A 154      -7.105  25.952  56.272  1.00  0.71           H  
ATOM   2465  H08 LYS A 154      -7.525  27.367  55.240  1.00  0.71           H  
ATOM   2466  H09 LYS A 154      -7.997  28.693  57.060  1.00  0.71           H  
ATOM   2467  H10 LYS A 154      -6.966  27.735  58.167  1.00  0.71           H  
ATOM   2468  H11 LYS A 154      -9.653  27.126  57.168  1.00  0.71           H  
ATOM   2469  H12 LYS A 154      -8.677  25.934  57.756  1.00  0.71           H  
ATOM   2470  H13 LYS A 154      -9.124  27.190  58.728  1.00  0.71           H  
ATOM   2471  N   LYS A 155      -3.532  31.621  56.200  1.00  0.50           N  
ATOM   2472  CA  LYS A 155      -3.641  33.074  56.139  1.00  0.50           C  
ATOM   2473  C   LYS A 155      -2.305  33.762  55.893  1.00  0.50           C  
ATOM   2474  O   LYS A 155      -2.215  34.986  56.031  1.00  0.50           O  
ATOM   2475  CB  LYS A 155      -4.282  33.603  57.423  1.00  0.50           C  
ATOM   2476  CG  LYS A 155      -5.681  33.069  57.678  1.00  0.50           C  
ATOM   2477  CD  LYS A 155      -6.623  33.434  56.545  1.00  0.50           C  
ATOM   2478  CE  LYS A 155      -8.074  33.204  56.937  1.00  0.50           C  
ATOM   2479  NZ  LYS A 155      -8.990  33.361  55.768  1.00  0.50           N  
ATOM   2480  H01 LYS A 155      -4.274  33.310  55.284  1.00  0.50           H  
ATOM   2481  H02 LYS A 155      -4.372  34.683  57.309  1.00  0.50           H  
ATOM   2482  H03 LYS A 155      -3.648  33.323  58.264  1.00  0.50           H  
ATOM   2483  H04 LYS A 155      -6.058  33.516  58.598  1.00  0.50           H  
ATOM   2484  H05 LYS A 155      -5.637  31.984  57.769  1.00  0.50           H  
ATOM   2485  H06 LYS A 155      -6.393  32.799  55.689  1.00  0.50           H  
ATOM   2486  H07 LYS A 155      -6.485  34.485  56.292  1.00  0.50           H  
ATOM   2487  H08 LYS A 155      -8.347  33.947  57.686  1.00  0.50           H  
ATOM   2488  H09 LYS A 155      -8.178  32.195  57.336  1.00  0.50           H  
ATOM   2489  H10 LYS A 155      -9.806  33.886  56.048  1.00  0.50           H  
ATOM   2490  H11 LYS A 155      -8.511  33.854  55.028  1.00  0.50           H  
ATOM   2491  H12 LYS A 155      -9.274  32.450  55.437  1.00  0.50           H  
ATOM   2492  H14 LYS A 155      -3.065  31.201  56.991  1.00  0.50           H  
ATOM   2493  N   GLY A 156      -1.268  33.006  55.537  1.00  0.54           N  
ATOM   2494  CA  GLY A 156       0.014  33.605  55.216  1.00  0.54           C  
ATOM   2495  C   GLY A 156       0.840  34.043  56.404  1.00  0.54           C  
ATOM   2496  O   GLY A 156       1.562  35.040  56.310  1.00  0.54           O  
ATOM   2497  H01 GLY A 156      -0.210  34.512  54.655  1.00  0.54           H  
ATOM   2498  H02 GLY A 156       0.595  32.875  54.652  1.00  0.54           H  
ATOM   2499  H13 GLY A 156      -1.375  32.003  55.490  1.00  0.54           H  
ATOM   2500  N   PHE A 157       0.756  33.329  57.526  1.00  0.25           N  
ATOM   2501  CA  PHE A 157       1.516  33.688  58.715  1.00  0.25           C  
ATOM   2502  C   PHE A 157       2.551  32.634  59.073  1.00  0.25           C  
ATOM   2503  O   PHE A 157       3.076  32.646  60.193  1.00  0.25           O  
ATOM   2504  CB  PHE A 157       0.568  33.951  59.894  1.00  0.25           C  
ATOM   2505  CG  PHE A 157      -0.064  35.315  59.853  1.00  0.25           C  
ATOM   2506  CD1 PHE A 157      -1.127  35.571  59.003  1.00  0.25           C  
ATOM   2507  CD2 PHE A 157       0.428  36.350  60.631  1.00  0.25           C  
ATOM   2508  CE1 PHE A 157      -1.699  36.827  58.943  1.00  0.25           C  
ATOM   2509  CE2 PHE A 157      -0.139  37.608  60.573  1.00  0.25           C  
ATOM   2510  CZ  PHE A 157      -1.203  37.846  59.728  1.00  0.25           C  
ATOM   2511  H01 PHE A 157       2.062  34.604  58.492  1.00  0.25           H  
ATOM   2512  H02 PHE A 157       1.163  33.897  60.806  1.00  0.25           H  
ATOM   2513  H03 PHE A 157       0.151  32.520  57.552  1.00  0.25           H  
ATOM   2514  H04 PHE A 157      -0.223  33.201  59.877  1.00  0.25           H  
ATOM   2515  H05 PHE A 157      -1.517  34.771  58.373  1.00  0.25           H  
ATOM   2516  H06 PHE A 157       1.272  36.170  61.297  1.00  0.25           H  
ATOM   2517  H07 PHE A 157      -2.541  37.012  58.276  1.00  0.25           H  
ATOM   2518  H08 PHE A 157       0.254  38.412  61.195  1.00  0.25           H  
ATOM   2519  H09 PHE A 157      -1.651  38.839  59.681  1.00  0.25           H  
ATOM   2520  N   ILE A 158       2.843  31.713  58.158  1.00  0.22           N  
ATOM   2521  CA  ILE A 158       4.021  30.854  58.248  1.00  0.22           C  
ATOM   2522  C   ILE A 158       4.398  30.432  56.836  1.00  0.22           C  
ATOM   2523  O   ILE A 158       3.530  30.192  55.992  1.00  0.22           O  
ATOM   2524  CB  ILE A 158       3.792  29.634  59.165  1.00  0.22           C  
ATOM   2525  CG1 ILE A 158       5.037  28.739  59.176  1.00  0.22           C  
ATOM   2526  CG2 ILE A 158       2.578  28.839  58.726  1.00  0.22           C  
ATOM   2527  CD1 ILE A 158       4.959  27.591  60.154  1.00  0.22           C  
ATOM   2528  H01 ILE A 158       4.839  31.409  58.706  1.00  0.22           H  
ATOM   2529  H02 ILE A 158       3.608  30.000  60.175  1.00  0.22           H  
ATOM   2530  H03 ILE A 158       5.872  29.365  59.490  1.00  0.22           H  
ATOM   2531  H04 ILE A 158       5.174  28.329  58.175  1.00  0.22           H  
ATOM   2532  H05 ILE A 158       1.769  29.523  58.471  1.00  0.22           H  
ATOM   2533  H06 ILE A 158       2.833  28.237  57.854  1.00  0.22           H  
ATOM   2534  H07 ILE A 158       2.258  28.186  59.538  1.00  0.22           H  
ATOM   2535  H08 ILE A 158       3.914  27.370  60.371  1.00  0.22           H  
ATOM   2536  H09 ILE A 158       5.433  26.711  59.720  1.00  0.22           H  
ATOM   2537  H10 ILE A 158       2.224  31.603  57.368  1.00  0.22           H  
ATOM   2538  H11 ILE A 158       5.472  27.863  61.077  1.00  0.22           H  
ATOM   2539  N   GLY A 159       5.698  30.358  56.581  1.00  0.42           N  
ATOM   2540  CA  GLY A 159       6.210  29.993  55.281  1.00  0.42           C  
ATOM   2541  C   GLY A 159       7.654  30.417  55.146  1.00  0.42           C  
ATOM   2542  O   GLY A 159       8.088  31.409  55.736  1.00  0.42           O  
ATOM   2543  H01 GLY A 159       5.621  30.497  54.515  1.00  0.42           H  
ATOM   2544  H02 GLY A 159       6.139  28.912  55.157  1.00  0.42           H  
ATOM   2545  H12 GLY A 159       6.352  30.564  57.322  1.00  0.42           H  
ATOM   2546  N   PRO A 160       8.432  29.671  54.357  1.00  0.66           N  
ATOM   2547  CA  PRO A 160       9.868  29.978  54.247  1.00  0.66           C  
ATOM   2548  C   PRO A 160      10.147  31.379  53.745  1.00  0.66           C  
ATOM   2549  O   PRO A 160      11.228  31.917  54.012  1.00  0.66           O  
ATOM   2550  CB  PRO A 160      10.391  28.920  53.266  1.00  0.66           C  
ATOM   2551  CG  PRO A 160       9.283  27.909  53.128  1.00  0.66           C  
ATOM   2552  CD  PRO A 160       8.009  28.613  53.429  1.00  0.66           C  
ATOM   2553  H01 PRO A 160      11.312  28.460  53.624  1.00  0.66           H  
ATOM   2554  H02 PRO A 160      10.615  29.374  52.301  1.00  0.66           H  
ATOM   2555  H03 PRO A 160      10.357  29.948  55.221  1.00  0.66           H  
ATOM   2556  H04 PRO A 160       9.434  27.072  53.810  1.00  0.66           H  
ATOM   2557  H05 PRO A 160       9.261  27.513  52.113  1.00  0.66           H  
ATOM   2558  H06 PRO A 160       7.507  28.995  52.540  1.00  0.66           H  
ATOM   2559  H07 PRO A 160       7.290  27.942  53.899  1.00  0.66           H  
ATOM   2560  N   GLY A 161       9.197  32.013  53.049  1.00  0.98           N  
ATOM   2561  CA  GLY A 161       9.416  33.324  52.484  1.00  0.98           C  
ATOM   2562  C   GLY A 161       8.673  34.460  53.119  1.00  0.98           C  
ATOM   2563  O   GLY A 161       8.821  35.623  52.688  1.00  0.98           O  
ATOM   2564  H01 GLY A 161       9.035  33.265  51.465  1.00  0.98           H  
ATOM   2565  H02 GLY A 161      10.481  33.543  52.557  1.00  0.98           H  
ATOM   2566  H08 GLY A 161       8.303  31.563  52.915  1.00  0.98           H  
ATOM   2567  N   VAL A 162       7.847  34.196  54.132  1.00  0.91           N  
ATOM   2568  CA  VAL A 162       7.122  35.242  54.860  1.00  0.91           C  
ATOM   2569  C   VAL A 162       7.376  35.212  56.359  1.00  0.91           C  
ATOM   2570  O   VAL A 162       7.600  36.269  56.974  1.00  0.91           O  
ATOM   2571  CB  VAL A 162       5.605  35.251  54.541  1.00  0.91           C  
ATOM   2572  CG1 VAL A 162       5.428  35.085  53.159  1.00  0.91           C  
ATOM   2573  CG2 VAL A 162       4.964  33.938  55.030  1.00  0.91           C  
ATOM   2574  H01 VAL A 162       7.532  36.183  54.493  1.00  0.91           H  
ATOM   2575  H02 VAL A 162       5.197  36.165  54.973  1.00  0.91           H  
ATOM   2576  H03 VAL A 162       7.715  33.234  54.410  1.00  0.91           H  
ATOM   2577  H04 VAL A 162       4.747  35.850  52.786  1.00  0.91           H  
ATOM   2578  H05 VAL A 162       6.390  35.178  52.655  1.00  0.91           H  
ATOM   2579  H06 VAL A 162       5.008  34.099  52.962  1.00  0.91           H  
ATOM   2580  H07 VAL A 162       3.984  33.819  54.569  1.00  0.91           H  
ATOM   2581  H08 VAL A 162       5.600  33.097  54.753  1.00  0.91           H  
ATOM   2582  H09 VAL A 162       4.854  33.969  56.114  1.00  0.91           H  
ATOM   2583  N   ASP A 163       7.400  34.039  56.981  1.00  0.74           N  
ATOM   2584  CA  ASP A 163       7.403  34.022  58.462  1.00  0.74           C  
ATOM   2585  C   ASP A 163       7.905  32.662  58.920  1.00  0.74           C  
ATOM   2586  O   ASP A 163       7.254  31.651  58.644  1.00  0.74           O  
ATOM   2587  CB  ASP A 163       6.030  34.357  58.997  1.00  0.74           C  
ATOM   2588  CG  ASP A 163       6.028  34.783  60.450  1.00  0.74           C  
ATOM   2589  OD1 ASP A 163       7.075  34.569  61.131  1.00  0.74           O  
ATOM   2590  OD2 ASP A 163       5.042  35.363  60.911  1.00  0.74           O  
ATOM   2591  H01 ASP A 163       8.072  34.785  58.860  1.00  0.74           H  
ATOM   2592  H02 ASP A 163       5.433  33.447  58.932  1.00  0.74           H  
ATOM   2593  H03 ASP A 163       5.616  35.169  58.399  1.00  0.74           H  
ATOM   2594  H10 ASP A 163       7.416  33.177  56.455  1.00  0.74           H  
ATOM   2595  N   VAL A 164       9.003  32.657  59.668  1.00  0.86           N  
ATOM   2596  CA  VAL A 164       9.685  31.436  60.060  1.00  0.86           C  
ATOM   2597  C   VAL A 164       9.714  31.369  61.581  1.00  0.86           C  
ATOM   2598  O   VAL A 164      10.504  32.056  62.231  1.00  0.86           O  
ATOM   2599  CB  VAL A 164      11.104  31.380  59.471  1.00  0.86           C  
ATOM   2600  CG1 VAL A 164      11.845  30.148  59.973  1.00  0.86           C  
ATOM   2601  CG2 VAL A 164      11.053  31.390  57.950  1.00  0.86           C  
ATOM   2602  H01 VAL A 164       9.148  30.572  59.667  1.00  0.86           H  
ATOM   2603  H02 VAL A 164      11.647  32.265  59.802  1.00  0.86           H  
ATOM   2604  H03 VAL A 164      12.780  30.453  60.443  1.00  0.86           H  
ATOM   2605  H04 VAL A 164       9.380  33.541  59.978  1.00  0.86           H  
ATOM   2606  H05 VAL A 164      11.227  29.624  60.702  1.00  0.86           H  
ATOM   2607  H06 VAL A 164      12.060  29.486  59.134  1.00  0.86           H  
ATOM   2608  H07 VAL A 164      10.972  32.418  57.597  1.00  0.86           H  
ATOM   2609  H08 VAL A 164      11.963  30.940  57.552  1.00  0.86           H  
ATOM   2610  H09 VAL A 164      10.188  30.821  57.611  1.00  0.86           H  
ATOM   2611  N   PRO A 165       8.847  30.553  62.192  1.00  0.92           N  
ATOM   2612  CA  PRO A 165       8.827  30.470  63.660  1.00  0.92           C  
ATOM   2613  C   PRO A 165      10.021  29.731  64.243  1.00  0.92           C  
ATOM   2614  O   PRO A 165      10.947  29.348  63.520  1.00  0.92           O  
ATOM   2615  CB  PRO A 165       7.519  29.727  63.954  1.00  0.92           C  
ATOM   2616  CG  PRO A 165       6.684  29.917  62.734  1.00  0.92           C  
ATOM   2617  CD  PRO A 165       7.664  29.921  61.597  1.00  0.92           C  
ATOM   2618  H01 PRO A 165       7.026  30.105  64.850  1.00  0.92           H  
ATOM   2619  H02 PRO A 165       7.710  28.668  64.127  1.00  0.92           H  
ATOM   2620  H03 PRO A 165       6.097  30.835  62.775  1.00  0.92           H  
ATOM   2621  H04 PRO A 165       5.971  29.100  62.625  1.00  0.92           H  
ATOM   2622  H05 PRO A 165       7.862  28.928  61.193  1.00  0.92           H  
ATOM   2623  H06 PRO A 165       7.288  30.503  60.755  1.00  0.92           H  
ATOM   2624  H10 PRO A 165       8.886  31.458  64.117  1.00  0.92           H  
ATOM   2625  N   ALA A 166       9.979  29.506  65.558  1.00  0.97           N  
ATOM   2626  CA  ALA A 166      11.088  28.983  66.343  1.00  0.97           C  
ATOM   2627  C   ALA A 166      10.607  28.742  67.773  1.00  0.97           C  
ATOM   2628  O   ALA A 166       9.499  29.161  68.123  1.00  0.97           O  
ATOM   2629  CB  ALA A 166      12.262  29.964  66.311  1.00  0.97           C  
ATOM   2630  H01 ALA A 166      11.435  28.039  65.922  1.00  0.97           H  
ATOM   2631  H02 ALA A 166      13.113  29.496  65.816  1.00  0.97           H  
ATOM   2632  H03 ALA A 166      11.972  30.861  65.763  1.00  0.97           H  
ATOM   2633  H04 ALA A 166      12.539  30.234  67.330  1.00  0.97           H  
ATOM   2634  H07 ALA A 166       9.117  29.713  66.042  1.00  0.97           H  
ATOM   2635  N   PRO A 167      11.378  28.064  68.621  1.00  0.84           N  
ATOM   2636  CA  PRO A 167      10.928  27.832  69.997  1.00  0.84           C  
ATOM   2637  C   PRO A 167      11.038  29.066  70.883  1.00  0.84           C  
ATOM   2638  O   PRO A 167      11.791  30.005  70.621  1.00  0.84           O  
ATOM   2639  CB  PRO A 167      11.856  26.718  70.496  1.00  0.84           C  
ATOM   2640  CG  PRO A 167      13.038  26.765  69.595  1.00  0.84           C  
ATOM   2641  CD  PRO A 167      12.534  27.219  68.271  1.00  0.84           C  
ATOM   2642  H01 PRO A 167      11.369  25.743  70.479  1.00  0.84           H  
ATOM   2643  H02 PRO A 167      12.154  26.901  71.529  1.00  0.84           H  
ATOM   2644  H03 PRO A 167      13.521  25.790  69.523  1.00  0.84           H  
ATOM   2645  H04 PRO A 167      13.779  27.467  69.979  1.00  0.84           H  
ATOM   2646  H05 PRO A 167       9.870  27.572  70.031  1.00  0.84           H  
ATOM   2647  H06 PRO A 167      13.287  27.747  67.686  1.00  0.84           H  
ATOM   2648  H07 PRO A 167      12.228  26.372  67.657  1.00  0.84           H  
ATOM   2649  N   ASP A 168      10.248  29.035  71.959  1.00  0.53           N  
ATOM   2650  CA  ASP A 168      10.277  30.036  73.020  1.00  0.53           C  
ATOM   2651  C   ASP A 168       9.880  29.350  74.323  1.00  0.53           C  
ATOM   2652  O   ASP A 168      10.209  28.175  74.521  1.00  0.53           O  
ATOM   2653  CB  ASP A 168       9.350  31.213  72.688  1.00  0.53           C  
ATOM   2654  CG  ASP A 168       9.693  32.471  73.470  1.00  0.53           C  
ATOM   2655  OD1 ASP A 168      10.684  33.141  73.107  1.00  0.53           O  
ATOM   2656  OD2 ASP A 168       8.963  32.798  74.433  1.00  0.53           O  
ATOM   2657  H01 ASP A 168      11.279  30.454  73.121  1.00  0.53           H  
ATOM   2658  H02 ASP A 168       8.337  30.921  72.964  1.00  0.53           H  
ATOM   2659  H03 ASP A 168       9.430  31.431  71.623  1.00  0.53           H  
ATOM   2660  H08 ASP A 168       9.591  28.273  72.043  1.00  0.53           H  
ATOM   2661  N   MET A 169       9.165  30.047  75.206  1.00  0.37           N  
ATOM   2662  CA  MET A 169       8.783  29.463  76.490  1.00  0.37           C  
ATOM   2663  C   MET A 169       7.841  28.282  76.284  1.00  0.37           C  
ATOM   2664  O   MET A 169       6.785  28.424  75.661  1.00  0.37           O  
ATOM   2665  CB  MET A 169       8.131  30.522  77.384  1.00  0.37           C  
ATOM   2666  CG  MET A 169       9.085  31.625  77.817  1.00  0.37           C  
ATOM   2667  SD  MET A 169       8.549  32.702  79.155  1.00  0.37           S  
ATOM   2668  CE  MET A 169       8.754  31.642  80.578  1.00  0.37           C  
ATOM   2669  H01 MET A 169       9.683  29.099  76.985  1.00  0.37           H  
ATOM   2670  H02 MET A 169       7.798  30.014  78.289  1.00  0.37           H  
ATOM   2671  H03 MET A 169       7.305  30.975  76.836  1.00  0.37           H  
ATOM   2672  H04 MET A 169       8.883  30.991  74.985  1.00  0.37           H  
ATOM   2673  H05 MET A 169       9.169  32.279  76.949  1.00  0.37           H  
ATOM   2674  H06 MET A 169      10.015  31.150  78.131  1.00  0.37           H  
ATOM   2675  H07 MET A 169       9.468  32.093  81.267  1.00  0.37           H  
ATOM   2676  H08 MET A 169       7.795  31.517  81.080  1.00  0.37           H  
ATOM   2677  H09 MET A 169       9.126  30.669  80.257  1.00  0.37           H  
ATOM   2678  N   SER A 170       8.246  27.111  76.788  1.00  0.46           N  
ATOM   2679  CA  SER A 170       7.446  25.884  76.816  1.00  0.46           C  
ATOM   2680  C   SER A 170       7.283  25.233  75.443  1.00  0.46           C  
ATOM   2681  O   SER A 170       6.399  24.391  75.257  1.00  0.46           O  
ATOM   2682  CB  SER A 170       6.070  26.126  77.446  1.00  0.46           C  
ATOM   2683  OG  SER A 170       6.190  26.392  78.835  1.00  0.46           O  
ATOM   2684  H01 SER A 170       8.008  25.186  77.437  1.00  0.46           H  
ATOM   2685  H02 SER A 170       5.464  25.230  77.314  1.00  0.46           H  
ATOM   2686  H03 SER A 170       5.598  26.979  76.958  1.00  0.46           H  
ATOM   2687  H04 SER A 170       6.674  25.679  79.257  1.00  0.46           H  
ATOM   2688  H10 SER A 170       9.176  27.069  77.180  1.00  0.46           H  
ATOM   2689  N   THR A 171       8.115  25.597  74.470  1.00  0.63           N  
ATOM   2690  CA  THR A 171       8.210  24.862  73.220  1.00  0.63           C  
ATOM   2691  C   THR A 171       9.676  24.610  72.913  1.00  0.63           C  
ATOM   2692  O   THR A 171      10.555  25.373  73.322  1.00  0.63           O  
ATOM   2693  CB  THR A 171       7.564  25.606  72.035  1.00  0.63           C  
ATOM   2694  CG2 THR A 171       6.120  25.979  72.346  1.00  0.63           C  
ATOM   2695  OG1 THR A 171       8.314  26.791  71.745  1.00  0.63           O  
ATOM   2696  H01 THR A 171       7.664  23.927  73.346  1.00  0.63           H  
ATOM   2697  H02 THR A 171       7.570  24.944  71.169  1.00  0.63           H  
ATOM   2698  H03 THR A 171       5.475  25.121  72.156  1.00  0.63           H  
ATOM   2699  H04 THR A 171       6.037  26.270  73.393  1.00  0.63           H  
ATOM   2700  H05 THR A 171       8.699  26.410  74.605  1.00  0.63           H  
ATOM   2701  H06 THR A 171       5.814  26.811  71.711  1.00  0.63           H  
ATOM   2702  H07 THR A 171       8.460  27.284  72.556  1.00  0.63           H  
ATOM   2703  N   GLY A 172       9.930  23.525  72.194  1.00  0.65           N  
ATOM   2704  CA  GLY A 172      11.277  23.213  71.767  1.00  0.65           C  
ATOM   2705  C   GLY A 172      11.290  22.372  70.511  1.00  0.65           C  
ATOM   2706  O   GLY A 172      10.321  22.365  69.748  1.00  0.65           O  
ATOM   2707  H01 GLY A 172      11.759  22.642  72.561  1.00  0.65           H  
ATOM   2708  H02 GLY A 172      11.811  24.144  71.574  1.00  0.65           H  
ATOM   2709  H08 GLY A 172       9.172  22.907  71.941  1.00  0.65           H  
ATOM   2710  N   GLU A 173      12.407  21.677  70.295  1.00  0.69           N  
ATOM   2711  CA  GLU A 173      12.610  20.710  69.223  1.00  0.69           C  
ATOM   2712  C   GLU A 173      11.354  19.948  68.830  1.00  0.69           C  
ATOM   2713  O   GLU A 173      11.036  19.825  67.642  1.00  0.69           O  
ATOM   2714  CB  GLU A 173      13.665  19.693  69.650  1.00  0.69           C  
ATOM   2715  CG  GLU A 173      15.026  19.990  69.123  1.00  0.69           C  
ATOM   2716  CD  GLU A 173      15.991  18.849  69.298  1.00  0.69           C  
ATOM   2717  OE1 GLU A 173      15.561  17.745  69.693  1.00  0.69           O  
ATOM   2718  OE2 GLU A 173      17.191  19.066  69.038  1.00  0.69           O  
ATOM   2719  H01 GLU A 173      12.924  21.289  68.354  1.00  0.69           H  
ATOM   2720  H02 GLU A 173      13.366  18.729  69.238  1.00  0.69           H  
ATOM   2721  H03 GLU A 173      13.178  21.834  70.928  1.00  0.69           H  
ATOM   2722  H04 GLU A 173      13.711  19.680  70.739  1.00  0.69           H  
ATOM   2723  H05 GLU A 173      15.416  20.834  69.691  1.00  0.69           H  
ATOM   2724  H06 GLU A 173      14.945  20.216  68.060  1.00  0.69           H  
ATOM   2725  N   ARG A 174      10.661  19.408  69.833  1.00  0.66           N  
ATOM   2726  CA  ARG A 174       9.463  18.602  69.606  1.00  0.66           C  
ATOM   2727  C   ARG A 174       8.411  19.354  68.812  1.00  0.66           C  
ATOM   2728  O   ARG A 174       7.938  18.872  67.774  1.00  0.66           O  
ATOM   2729  CB  ARG A 174       8.875  18.170  70.942  1.00  0.66           C  
ATOM   2730  CG  ARG A 174       7.919  17.035  70.832  1.00  0.66           C  
ATOM   2731  CD  ARG A 174       7.344  16.671  72.181  1.00  0.66           C  
ATOM   2732  NE  ARG A 174       7.038  17.830  73.013  1.00  0.66           N  
ATOM   2733  CZ  ARG A 174       6.313  17.758  74.124  1.00  0.66           C  
ATOM   2734  NH1 ARG A 174       5.814  16.591  74.499  1.00  0.66           N  
ATOM   2735  NH2 ARG A 174       6.072  18.834  74.852  1.00  0.66           N  
ATOM   2736  H01 ARG A 174       9.760  17.730  69.024  1.00  0.66           H  
ATOM   2737  H02 ARG A 174       8.318  19.020  71.336  1.00  0.66           H  
ATOM   2738  H03 ARG A 174       9.692  17.871  71.599  1.00  0.66           H  
ATOM   2739  H04 ARG A 174       8.455  16.170  70.441  1.00  0.66           H  
ATOM   2740  H05 ARG A 174       7.106  17.318  70.163  1.00  0.66           H  
ATOM   2741  H06 ARG A 174       8.101  16.089  72.707  1.00  0.66           H  
ATOM   2742  H07 ARG A 174      10.974  19.561  70.781  1.00  0.66           H  
ATOM   2743  H08 ARG A 174       6.426  16.105  72.024  1.00  0.66           H  
ATOM   2744  H09 ARG A 174       7.395  18.732  72.730  1.00  0.66           H  
ATOM   2745  H10 ARG A 174       5.257  16.526  75.339  1.00  0.66           H  
ATOM   2746  H11 ARG A 174       5.990  15.765  73.945  1.00  0.66           H  
ATOM   2747  H12 ARG A 174       6.445  19.729  74.569  1.00  0.66           H  
ATOM   2748  H13 ARG A 174       5.514  18.762  75.691  1.00  0.66           H  
ATOM   2749  N   GLU A 175       7.983  20.515  69.315  1.00  0.51           N  
ATOM   2750  CA  GLU A 175       6.939  21.271  68.635  1.00  0.51           C  
ATOM   2751  C   GLU A 175       7.395  21.704  67.251  1.00  0.51           C  
ATOM   2752  O   GLU A 175       6.622  21.645  66.289  1.00  0.51           O  
ATOM   2753  CB  GLU A 175       6.538  22.479  69.475  1.00  0.51           C  
ATOM   2754  CG  GLU A 175       5.694  22.150  70.704  1.00  0.51           C  
ATOM   2755  CD  GLU A 175       6.502  21.539  71.837  1.00  0.51           C  
ATOM   2756  OE1 GLU A 175       7.721  21.800  71.910  1.00  0.51           O  
ATOM   2757  OE2 GLU A 175       5.914  20.798  72.656  1.00  0.51           O  
ATOM   2758  H01 GLU A 175       6.069  20.626  68.511  1.00  0.51           H  
ATOM   2759  H02 GLU A 175       5.918  23.106  68.835  1.00  0.51           H  
ATOM   2760  H03 GLU A 175       7.448  22.977  69.810  1.00  0.51           H  
ATOM   2761  H04 GLU A 175       4.952  21.412  70.400  1.00  0.51           H  
ATOM   2762  H05 GLU A 175       5.231  23.069  71.064  1.00  0.51           H  
ATOM   2763  H14 GLU A 175       8.385  20.871  70.171  1.00  0.51           H  
ATOM   2764  N   MET A 176       8.653  22.142  67.133  1.00  0.38           N  
ATOM   2765  CA  MET A 176       9.168  22.565  65.835  1.00  0.38           C  
ATOM   2766  C   MET A 176       9.128  21.427  64.828  1.00  0.38           C  
ATOM   2767  O   MET A 176       8.823  21.642  63.649  1.00  0.38           O  
ATOM   2768  CB  MET A 176      10.590  23.109  65.979  1.00  0.38           C  
ATOM   2769  CG  MET A 176      10.745  24.251  66.972  1.00  0.38           C  
ATOM   2770  SD  MET A 176       9.638  25.645  66.669  1.00  0.38           S  
ATOM   2771  CE  MET A 176       8.514  25.519  68.058  1.00  0.38           C  
ATOM   2772  H01 MET A 176       8.526  23.362  65.460  1.00  0.38           H  
ATOM   2773  H02 MET A 176      10.860  23.515  65.004  1.00  0.38           H  
ATOM   2774  H03 MET A 176      11.235  22.291  66.300  1.00  0.38           H  
ATOM   2775  H04 MET A 176      11.762  24.627  66.862  1.00  0.38           H  
ATOM   2776  H05 MET A 176      10.546  23.866  67.972  1.00  0.38           H  
ATOM   2777  H06 MET A 176       9.250  22.180  67.947  1.00  0.38           H  
ATOM   2778  H07 MET A 176       7.556  25.127  67.715  1.00  0.38           H  
ATOM   2779  H08 MET A 176       8.934  24.847  68.806  1.00  0.38           H  
ATOM   2780  H09 MET A 176       8.366  26.506  68.497  1.00  0.38           H  
ATOM   2781  N   SER A 177       9.427  20.206  65.278  1.00  0.73           N  
ATOM   2782  CA  SER A 177       9.312  19.043  64.398  1.00  0.73           C  
ATOM   2783  C   SER A 177       7.884  18.863  63.912  1.00  0.73           C  
ATOM   2784  O   SER A 177       7.654  18.571  62.733  1.00  0.73           O  
ATOM   2785  CB  SER A 177       9.786  17.777  65.114  1.00  0.73           C  
ATOM   2786  OG  SER A 177       9.903  16.693  64.206  1.00  0.73           O  
ATOM   2787  H01 SER A 177       9.950  19.218  63.531  1.00  0.73           H  
ATOM   2788  H02 SER A 177       9.052  17.514  65.876  1.00  0.73           H  
ATOM   2789  H03 SER A 177      10.757  17.967  65.570  1.00  0.73           H  
ATOM   2790  H04 SER A 177       9.612  16.972  63.335  1.00  0.73           H  
ATOM   2791  H10 SER A 177       9.735  20.084  66.232  1.00  0.73           H  
ATOM   2792  N   TRP A 178       6.912  19.029  64.809  1.00  0.64           N  
ATOM   2793  CA  TRP A 178       5.519  18.922  64.399  1.00  0.64           C  
ATOM   2794  C   TRP A 178       5.167  20.001  63.384  1.00  0.64           C  
ATOM   2795  O   TRP A 178       4.570  19.712  62.346  1.00  0.64           O  
ATOM   2796  CB  TRP A 178       4.596  18.992  65.619  1.00  0.64           C  
ATOM   2797  CG  TRP A 178       4.719  17.820  66.550  1.00  0.64           C  
ATOM   2798  CD1 TRP A 178       5.094  16.545  66.231  1.00  0.64           C  
ATOM   2799  CD2 TRP A 178       4.457  17.820  67.959  1.00  0.64           C  
ATOM   2800  CE2 TRP A 178       4.697  16.513  68.430  1.00  0.64           C  
ATOM   2801  CE3 TRP A 178       4.046  18.800  68.870  1.00  0.64           C  
ATOM   2802  NE1 TRP A 178       5.085  15.754  67.356  1.00  0.64           N  
ATOM   2803  CZ2 TRP A 178       4.539  16.160  69.773  1.00  0.64           C  
ATOM   2804  CZ3 TRP A 178       3.889  18.448  70.203  1.00  0.64           C  
ATOM   2805  CH2 TRP A 178       4.135  17.139  70.641  1.00  0.64           C  
ATOM   2806  H01 TRP A 178       5.375  17.954  63.918  1.00  0.64           H  
ATOM   2807  H02 TRP A 178       3.574  18.986  65.240  1.00  0.64           H  
ATOM   2808  H03 TRP A 178       4.832  19.899  66.176  1.00  0.64           H  
ATOM   2809  H04 TRP A 178       5.361  16.205  65.231  1.00  0.64           H  
ATOM   2810  H05 TRP A 178       7.142  19.229  65.772  1.00  0.64           H  
ATOM   2811  H06 TRP A 178       3.853  19.820  68.539  1.00  0.64           H  
ATOM   2812  H07 TRP A 178       5.325  14.773  67.386  1.00  0.64           H  
ATOM   2813  H08 TRP A 178       4.730  15.143  70.117  1.00  0.64           H  
ATOM   2814  H09 TRP A 178       3.569  19.202  70.922  1.00  0.64           H  
ATOM   2815  H10 TRP A 178       4.002  16.895  71.695  1.00  0.64           H  
ATOM   2816  N   ILE A 179       5.568  21.245  63.646  1.00  0.26           N  
ATOM   2817  CA  ILE A 179       5.265  22.345  62.727  1.00  0.26           C  
ATOM   2818  C   ILE A 179       5.824  22.059  61.339  1.00  0.26           C  
ATOM   2819  O   ILE A 179       5.116  22.169  60.329  1.00  0.26           O  
ATOM   2820  CB  ILE A 179       5.807  23.676  63.276  1.00  0.26           C  
ATOM   2821  CG1 ILE A 179       5.062  24.074  64.541  1.00  0.26           C  
ATOM   2822  CG2 ILE A 179       5.698  24.762  62.225  1.00  0.26           C  
ATOM   2823  CD1 ILE A 179       5.764  25.155  65.325  1.00  0.26           C  
ATOM   2824  H01 ILE A 179       4.182  22.431  62.642  1.00  0.26           H  
ATOM   2825  H02 ILE A 179       6.859  23.546  63.528  1.00  0.26           H  
ATOM   2826  H03 ILE A 179       5.010  23.192  65.179  1.00  0.26           H  
ATOM   2827  H04 ILE A 179       4.072  24.434  64.263  1.00  0.26           H  
ATOM   2828  H05 ILE A 179       5.108  25.590  62.619  1.00  0.26           H  
ATOM   2829  H06 ILE A 179       6.695  25.118  61.965  1.00  0.26           H  
ATOM   2830  H07 ILE A 179       5.212  24.361  61.336  1.00  0.26           H  
ATOM   2831  H08 ILE A 179       6.685  25.434  64.813  1.00  0.26           H  
ATOM   2832  H09 ILE A 179       5.115  26.027  65.405  1.00  0.26           H  
ATOM   2833  H10 ILE A 179       6.001  24.785  66.323  1.00  0.26           H  
ATOM   2834  H11 ILE A 179       6.089  21.432  64.491  1.00  0.26           H  
ATOM   2835  N   ALA A 180       7.110  21.705  61.268  1.00  0.44           N  
ATOM   2836  CA  ALA A 180       7.749  21.476  59.976  1.00  0.44           C  
ATOM   2837  C   ALA A 180       7.096  20.319  59.234  1.00  0.44           C  
ATOM   2838  O   ALA A 180       6.971  20.355  58.004  1.00  0.44           O  
ATOM   2839  CB  ALA A 180       9.244  21.209  60.158  1.00  0.44           C  
ATOM   2840  H01 ALA A 180       7.621  22.378  59.377  1.00  0.44           H  
ATOM   2841  H02 ALA A 180       9.773  22.157  60.251  1.00  0.44           H  
ATOM   2842  H03 ALA A 180       9.401  20.616  61.059  1.00  0.44           H  
ATOM   2843  H04 ALA A 180       9.624  20.665  59.294  1.00  0.44           H  
ATOM   2844  H11 ALA A 180       7.646  21.595  62.117  1.00  0.44           H  
ATOM   2845  N   ASP A 181       6.664  19.287  59.960  1.00  0.66           N  
ATOM   2846  CA  ASP A 181       6.116  18.114  59.288  1.00  0.66           C  
ATOM   2847  C   ASP A 181       4.752  18.401  58.669  1.00  0.66           C  
ATOM   2848  O   ASP A 181       4.486  17.978  57.540  1.00  0.66           O  
ATOM   2849  CB  ASP A 181       6.034  16.929  60.248  1.00  0.66           C  
ATOM   2850  CG  ASP A 181       5.587  15.654  59.554  1.00  0.66           C  
ATOM   2851  OD1 ASP A 181       6.269  15.228  58.597  1.00  0.66           O  
ATOM   2852  OD2 ASP A 181       4.557  15.078  59.966  1.00  0.66           O  
ATOM   2853  H01 ASP A 181       6.796  17.857  58.476  1.00  0.66           H  
ATOM   2854  H02 ASP A 181       5.294  17.170  61.011  1.00  0.66           H  
ATOM   2855  H03 ASP A 181       7.018  16.764  60.686  1.00  0.66           H  
ATOM   2856  H05 ASP A 181       6.716  19.317  60.968  1.00  0.66           H  
ATOM   2857  N   THR A 182       3.864  19.109  59.378  1.00  0.73           N  
ATOM   2858  CA  THR A 182       2.569  19.367  58.756  1.00  0.73           C  
ATOM   2859  C   THR A 182       2.646  20.462  57.701  1.00  0.73           C  
ATOM   2860  O   THR A 182       1.847  20.455  56.759  1.00  0.73           O  
ATOM   2861  CB  THR A 182       1.474  19.721  59.777  1.00  0.73           C  
ATOM   2862  CG2 THR A 182       1.946  19.599  61.183  1.00  0.73           C  
ATOM   2863  OG1 THR A 182       1.017  21.061  59.560  1.00  0.73           O  
ATOM   2864  H01 THR A 182       2.294  18.429  58.274  1.00  0.73           H  
ATOM   2865  H02 THR A 182       0.663  19.008  59.629  1.00  0.73           H  
ATOM   2866  H03 THR A 182       2.815  20.240  61.331  1.00  0.73           H  
ATOM   2867  H04 THR A 182       4.081  19.450  60.304  1.00  0.73           H  
ATOM   2868  H05 THR A 182       1.150  19.905  61.862  1.00  0.73           H  
ATOM   2869  H06 THR A 182       2.220  18.564  61.386  1.00  0.73           H  
ATOM   2870  H07 THR A 182       0.891  21.208  58.620  1.00  0.73           H  
ATOM   2871  N   TYR A 183       3.581  21.406  57.822  1.00  0.58           N  
ATOM   2872  CA  TYR A 183       3.750  22.370  56.742  1.00  0.58           C  
ATOM   2873  C   TYR A 183       4.228  21.675  55.475  1.00  0.58           C  
ATOM   2874  O   TYR A 183       3.647  21.850  54.397  1.00  0.58           O  
ATOM   2875  CB  TYR A 183       4.719  23.488  57.130  1.00  0.58           C  
ATOM   2876  CG  TYR A 183       4.800  24.563  56.058  1.00  0.58           C  
ATOM   2877  CD1 TYR A 183       5.613  24.514  55.058  1.00  0.58           C  
ATOM   2878  CD2 TYR A 183       4.020  25.583  56.037  1.00  0.58           C  
ATOM   2879  CE1 TYR A 183       5.653  25.495  54.071  1.00  0.58           C  
ATOM   2880  CE2 TYR A 183       4.078  26.549  55.042  1.00  0.58           C  
ATOM   2881  CZ  TYR A 183       4.891  26.500  54.075  1.00  0.58           C  
ATOM   2882  OH  TYR A 183       4.940  27.464  53.094  1.00  0.58           O  
ATOM   2883  H01 TYR A 183       2.777  22.823  56.552  1.00  0.58           H  
ATOM   2884  H02 TYR A 183       5.711  23.051  57.246  1.00  0.58           H  
ATOM   2885  H03 TYR A 183       4.380  23.942  58.061  1.00  0.58           H  
ATOM   2886  H04 TYR A 183       6.297  23.669  54.982  1.00  0.58           H  
ATOM   2887  H05 TYR A 183       3.283  25.695  56.832  1.00  0.58           H  
ATOM   2888  H06 TYR A 183       6.374  25.390  53.260  1.00  0.58           H  
ATOM   2889  H07 TYR A 183       3.389  27.391  55.097  1.00  0.58           H  
ATOM   2890  H08 TYR A 183       4.161  21.452  58.647  1.00  0.58           H  
ATOM   2891  H09 TYR A 183       4.300  28.152  53.289  1.00  0.58           H  
ATOM   2892  N   ALA A 184       5.280  20.862  55.589  1.00  0.64           N  
ATOM   2893  CA  ALA A 184       5.875  20.249  54.407  1.00  0.64           C  
ATOM   2894  C   ALA A 184       4.965  19.200  53.781  1.00  0.64           C  
ATOM   2895  O   ALA A 184       5.068  18.931  52.580  1.00  0.64           O  
ATOM   2896  CB  ALA A 184       7.223  19.626  54.770  1.00  0.64           C  
ATOM   2897  H01 ALA A 184       6.019  21.035  53.666  1.00  0.64           H  
ATOM   2898  H02 ALA A 184       7.949  20.417  54.959  1.00  0.64           H  
ATOM   2899  H03 ALA A 184       7.112  19.014  55.665  1.00  0.64           H  
ATOM   2900  H04 ALA A 184       7.571  19.005  53.945  1.00  0.64           H  
ATOM   2901  H10 ALA A 184       5.667  20.670  56.502  1.00  0.64           H  
ATOM   2902  N   SER A 185       4.077  18.603  54.565  1.00  0.81           N  
ATOM   2903  CA  SER A 185       3.218  17.536  54.075  1.00  0.81           C  
ATOM   2904  C   SER A 185       1.945  18.055  53.422  1.00  0.81           C  
ATOM   2905  O   SER A 185       1.234  17.282  52.777  1.00  0.81           O  
ATOM   2906  CB  SER A 185       2.850  16.607  55.225  1.00  0.81           C  
ATOM   2907  OG  SER A 185       3.929  15.759  55.560  1.00  0.81           O  
ATOM   2908  H01 SER A 185       3.780  17.000  53.311  1.00  0.81           H  
ATOM   2909  H02 SER A 185       2.008  15.989  54.914  1.00  0.81           H  
ATOM   2910  H03 SER A 185       2.584  17.206  56.096  1.00  0.81           H  
ATOM   2911  H04 SER A 185       4.194  15.257  54.786  1.00  0.81           H  
ATOM   2912  H05 SER A 185       3.995  18.897  55.528  1.00  0.81           H  
ATOM   2913  N   THR A 186       1.630  19.338  53.594  1.00  0.81           N  
ATOM   2914  CA  THR A 186       0.410  19.889  53.050  1.00  0.81           C  
ATOM   2915  C   THR A 186       0.774  21.043  52.128  1.00  0.81           C  
ATOM   2916  O   THR A 186       1.151  20.818  50.966  1.00  0.81           O  
ATOM   2917  CB  THR A 186      -0.555  20.299  54.168  1.00  0.81           C  
ATOM   2918  CG2 THR A 186      -0.872  19.113  55.061  1.00  0.81           C  
ATOM   2919  OG1 THR A 186       0.027  21.351  54.950  1.00  0.81           O  
ATOM   2920  H01 THR A 186      -0.120  19.136  52.466  1.00  0.81           H  
ATOM   2921  H02 THR A 186      -1.481  20.652  53.715  1.00  0.81           H  
ATOM   2922  H03 THR A 186      -1.880  18.758  54.848  1.00  0.81           H  
ATOM   2923  H04 THR A 186      -0.158  18.312  54.870  1.00  0.81           H  
ATOM   2924  H05 THR A 186       2.255  19.937  54.114  1.00  0.81           H  
ATOM   2925  H06 THR A 186      -0.807  19.417  56.106  1.00  0.81           H  
ATOM   2926  H07 THR A 186       0.226  21.023  55.830  1.00  0.81           H  
ATOM   2927  N   ILE A 187       0.687  22.280  52.597  1.00  0.66           N  
ATOM   2928  CA  ILE A 187       0.835  23.434  51.723  1.00  0.66           C  
ATOM   2929  C   ILE A 187       2.224  23.517  51.091  1.00  0.66           C  
ATOM   2930  O   ILE A 187       2.381  24.058  49.991  1.00  0.66           O  
ATOM   2931  CB  ILE A 187       0.495  24.672  52.569  1.00  0.66           C  
ATOM   2932  CG1 ILE A 187       0.855  25.963  51.872  1.00  0.66           C  
ATOM   2933  CG2 ILE A 187       1.187  24.640  53.896  1.00  0.66           C  
ATOM   2934  CD1 ILE A 187       0.403  27.152  52.651  1.00  0.66           C  
ATOM   2935  H01 ILE A 187       0.158  23.357  50.872  1.00  0.66           H  
ATOM   2936  H02 ILE A 187      -0.585  24.639  52.716  1.00  0.66           H  
ATOM   2937  H03 ILE A 187       0.354  25.979  50.904  1.00  0.66           H  
ATOM   2938  H04 ILE A 187       1.937  26.010  51.750  1.00  0.66           H  
ATOM   2939  H05 ILE A 187       2.084  25.258  53.853  1.00  0.66           H  
ATOM   2940  H06 ILE A 187       0.517  25.025  54.665  1.00  0.66           H  
ATOM   2941  H07 ILE A 187       1.465  23.614  54.137  1.00  0.66           H  
ATOM   2942  H08 ILE A 187       0.514  22.424  53.582  1.00  0.66           H  
ATOM   2943  H09 ILE A 187      -0.600  26.972  53.039  1.00  0.66           H  
ATOM   2944  H10 ILE A 187       1.087  27.325  53.482  1.00  0.66           H  
ATOM   2945  H11 ILE A 187       0.389  28.028  52.003  1.00  0.66           H  
ATOM   2946  N   GLY A 188       3.248  22.996  51.761  1.00  0.71           N  
ATOM   2947  CA  GLY A 188       4.594  23.062  51.226  1.00  0.71           C  
ATOM   2948  C   GLY A 188       5.051  21.864  50.415  1.00  0.71           C  
ATOM   2949  O   GLY A 188       6.255  21.723  50.173  1.00  0.71           O  
ATOM   2950  H01 GLY A 188       5.252  23.095  52.094  1.00  0.71           H  
ATOM   2951  H02 GLY A 188       4.655  23.941  50.585  1.00  0.71           H  
ATOM   2952  H12 GLY A 188       3.086  22.549  52.652  1.00  0.71           H  
ATOM   2953  N   HIS A 189       4.129  21.007  49.967  1.00  0.65           N  
ATOM   2954  CA  HIS A 189       4.505  19.740  49.347  1.00  0.65           C  
ATOM   2955  C   HIS A 189       5.303  19.928  48.057  1.00  0.65           C  
ATOM   2956  O   HIS A 189       6.085  19.045  47.688  1.00  0.65           O  
ATOM   2957  CB  HIS A 189       3.245  18.905  49.089  1.00  0.65           C  
ATOM   2958  CG  HIS A 189       3.508  17.598  48.407  1.00  0.65           C  
ATOM   2959  CD2 HIS A 189       3.074  17.104  47.224  1.00  0.65           C  
ATOM   2960  ND1 HIS A 189       4.297  16.614  48.967  1.00  0.65           N  
ATOM   2961  CE1 HIS A 189       4.353  15.577  48.151  1.00  0.65           C  
ATOM   2962  NE2 HIS A 189       3.617  15.848  47.086  1.00  0.65           N  
ATOM   2963  H01 HIS A 189       5.162  19.214  50.040  1.00  0.65           H  
ATOM   2964  H02 HIS A 189       2.613  19.488  48.419  1.00  0.65           H  
ATOM   2965  H03 HIS A 189       3.151  21.241  50.059  1.00  0.65           H  
ATOM   2966  H04 HIS A 189       2.766  18.702  50.047  1.00  0.65           H  
ATOM   2967  H05 HIS A 189       2.417  17.607  46.514  1.00  0.65           H  
ATOM   2968  H06 HIS A 189       4.910  14.656  48.325  1.00  0.65           H  
ATOM   2969  H07 HIS A 189       3.476  15.232  46.298  1.00  0.65           H  
ATOM   2970  N   TYR A 190       5.141  21.055  47.373  1.00  0.64           N  
ATOM   2971  CA  TYR A 190       5.845  21.313  46.128  1.00  0.64           C  
ATOM   2972  C   TYR A 190       6.956  22.337  46.283  1.00  0.64           C  
ATOM   2973  O   TYR A 190       7.634  22.651  45.296  1.00  0.64           O  
ATOM   2974  CB  TYR A 190       4.850  21.765  45.048  1.00  0.64           C  
ATOM   2975  CG  TYR A 190       3.903  20.649  44.691  1.00  0.64           C  
ATOM   2976  CD1 TYR A 190       4.343  19.590  43.929  1.00  0.64           C  
ATOM   2977  CD2 TYR A 190       2.599  20.627  45.153  1.00  0.64           C  
ATOM   2978  CE1 TYR A 190       3.531  18.538  43.616  1.00  0.64           C  
ATOM   2979  CE2 TYR A 190       1.759  19.572  44.834  1.00  0.64           C  
ATOM   2980  CZ  TYR A 190       2.236  18.528  44.062  1.00  0.64           C  
ATOM   2981  OH  TYR A 190       1.425  17.467  43.733  1.00  0.64           O  
ATOM   2982  H01 TYR A 190       6.318  20.379  45.826  1.00  0.64           H  
ATOM   2983  H02 TYR A 190       5.408  22.047  44.156  1.00  0.64           H  
ATOM   2984  H03 TYR A 190       4.278  22.614  45.421  1.00  0.64           H  
ATOM   2985  H04 TYR A 190       5.370  19.592  43.565  1.00  0.64           H  
ATOM   2986  H05 TYR A 190       2.230  21.445  45.772  1.00  0.64           H  
ATOM   2987  H06 TYR A 190       3.911  17.712  43.015  1.00  0.64           H  
ATOM   2988  H07 TYR A 190       0.729  19.565  45.189  1.00  0.64           H  
ATOM   2989  H08 TYR A 190       4.508  21.756  47.730  1.00  0.64           H  
ATOM   2990  H09 TYR A 190       1.215  16.967  44.525  1.00  0.64           H  
ATOM   2991  N   ASP A 191       7.174  22.842  47.495  1.00  0.70           N  
ATOM   2992  CA  ASP A 191       8.114  23.929  47.721  1.00  0.70           C  
ATOM   2993  C   ASP A 191       9.475  23.328  48.065  1.00  0.70           C  
ATOM   2994  O   ASP A 191       9.605  22.572  49.036  1.00  0.70           O  
ATOM   2995  CB  ASP A 191       7.584  24.840  48.825  1.00  0.70           C  
ATOM   2996  CG  ASP A 191       8.490  26.020  49.126  1.00  0.70           C  
ATOM   2997  OD1 ASP A 191       9.587  26.135  48.536  1.00  0.70           O  
ATOM   2998  OD2 ASP A 191       8.057  26.896  49.907  1.00  0.70           O  
ATOM   2999  H01 ASP A 191       8.229  24.542  46.827  1.00  0.70           H  
ATOM   3000  H02 ASP A 191       7.527  24.241  49.734  1.00  0.70           H  
ATOM   3001  H03 ASP A 191       6.610  25.222  48.520  1.00  0.70           H  
ATOM   3002  H10 ASP A 191       6.671  22.459  48.282  1.00  0.70           H  
ATOM   3003  N   ILE A 192      10.486  23.661  47.256  1.00  0.51           N  
ATOM   3004  CA  ILE A 192      11.837  23.155  47.460  1.00  0.51           C  
ATOM   3005  C   ILE A 192      12.400  23.551  48.819  1.00  0.51           C  
ATOM   3006  O   ILE A 192      13.313  22.887  49.324  1.00  0.51           O  
ATOM   3007  CB  ILE A 192      12.756  23.642  46.321  1.00  0.51           C  
ATOM   3008  CG1 ILE A 192      14.021  22.786  46.246  1.00  0.51           C  
ATOM   3009  CG2 ILE A 192      13.107  25.124  46.486  1.00  0.51           C  
ATOM   3010  CD1 ILE A 192      14.816  23.003  44.976  1.00  0.51           C  
ATOM   3011  H01 ILE A 192      11.792  22.066  47.444  1.00  0.51           H  
ATOM   3012  H02 ILE A 192      12.213  23.534  45.382  1.00  0.51           H  
ATOM   3013  H03 ILE A 192      13.706  21.743  46.255  1.00  0.51           H  
ATOM   3014  H04 ILE A 192      10.308  24.282  46.480  1.00  0.51           H  
ATOM   3015  H05 ILE A 192      14.656  23.030  47.098  1.00  0.51           H  
ATOM   3016  H06 ILE A 192      14.044  25.335  45.970  1.00  0.51           H  
ATOM   3017  H07 ILE A 192      12.312  25.736  46.060  1.00  0.51           H  
ATOM   3018  H08 ILE A 192      13.217  25.356  47.545  1.00  0.51           H  
ATOM   3019  H09 ILE A 192      15.808  22.566  45.090  1.00  0.51           H  
ATOM   3020  H10 ILE A 192      14.304  22.527  44.140  1.00  0.51           H  
ATOM   3021  H11 ILE A 192      14.910  24.072  44.784  1.00  0.51           H  
ATOM   3022  N   ASN A 193      11.876  24.616  49.430  1.00  0.59           N  
ATOM   3023  CA  ASN A 193      12.371  25.115  50.706  1.00  0.59           C  
ATOM   3024  C   ASN A 193      11.391  24.870  51.849  1.00  0.59           C  
ATOM   3025  O   ASN A 193      11.428  25.590  52.853  1.00  0.59           O  
ATOM   3026  CB  ASN A 193      12.689  26.606  50.590  1.00  0.59           C  
ATOM   3027  CG  ASN A 193      13.809  26.889  49.614  1.00  0.59           C  
ATOM   3028  ND2 ASN A 193      13.625  27.903  48.778  1.00  0.59           N  
ATOM   3029  OD1 ASN A 193      14.831  26.201  49.608  1.00  0.59           O  
ATOM   3030  H01 ASN A 193      13.279  24.561  50.944  1.00  0.59           H  
ATOM   3031  H02 ASN A 193      13.013  26.951  51.572  1.00  0.59           H  
ATOM   3032  H03 ASN A 193      11.793  27.129  50.256  1.00  0.59           H  
ATOM   3033  H04 ASN A 193      14.339  28.137  48.103  1.00  0.59           H  
ATOM   3034  H05 ASN A 193      12.771  28.441  48.816  1.00  0.59           H  
ATOM   3035  H12 ASN A 193      11.104  25.096  48.989  1.00  0.59           H  
ATOM   3036  N   ALA A 194      10.532  23.856  51.721  1.00  0.61           N  
ATOM   3037  CA  ALA A 194       9.463  23.658  52.692  1.00  0.61           C  
ATOM   3038  C   ALA A 194       9.996  23.485  54.108  1.00  0.61           C  
ATOM   3039  O   ALA A 194       9.373  23.963  55.065  1.00  0.61           O  
ATOM   3040  CB  ALA A 194       8.618  22.439  52.304  1.00  0.61           C  
ATOM   3041  H01 ALA A 194       8.845  24.556  52.680  1.00  0.61           H  
ATOM   3042  H02 ALA A 194       7.689  22.774  51.843  1.00  0.61           H  
ATOM   3043  H03 ALA A 194       9.172  21.822  51.597  1.00  0.61           H  
ATOM   3044  H04 ALA A 194       8.391  21.855  53.196  1.00  0.61           H  
ATOM   3045  H06 ALA A 194      10.624  23.219  50.943  1.00  0.61           H  
ATOM   3046  N   HIS A 195      11.146  22.831  54.260  1.00  0.31           N  
ATOM   3047  CA  HIS A 195      11.670  22.555  55.589  1.00  0.31           C  
ATOM   3048  C   HIS A 195      12.474  23.713  56.165  1.00  0.31           C  
ATOM   3049  O   HIS A 195      13.064  23.568  57.242  1.00  0.31           O  
ATOM   3050  CB  HIS A 195      12.489  21.269  55.568  1.00  0.31           C  
ATOM   3051  CG  HIS A 195      11.638  20.041  55.539  1.00  0.31           C  
ATOM   3052  CD2 HIS A 195      11.123  19.289  56.540  1.00  0.31           C  
ATOM   3053  ND1 HIS A 195      11.166  19.493  54.367  1.00  0.31           N  
ATOM   3054  CE1 HIS A 195      10.419  18.440  54.644  1.00  0.31           C  
ATOM   3055  NE2 HIS A 195      10.378  18.294  55.957  1.00  0.31           N  
ATOM   3056  H01 HIS A 195      10.897  22.303  56.227  1.00  0.31           H  
ATOM   3057  H02 HIS A 195      13.076  21.239  56.486  1.00  0.31           H  
ATOM   3058  H03 HIS A 195      13.124  21.274  54.682  1.00  0.31           H  
ATOM   3059  H04 HIS A 195      12.054  20.481  55.113  1.00  0.31           H  
ATOM   3060  H05 HIS A 195      10.816  22.426  56.254  1.00  0.31           H  
ATOM   3061  H06 HIS A 195      13.102  21.140  56.445  1.00  0.31           H  
ATOM   3062  H07 HIS A 195      11.272  19.444  57.609  1.00  0.31           H  
ATOM   3063  H08 HIS A 195      15.609  21.863  55.601  1.00  0.31           H  
ATOM   3064  H09 HIS A 195       9.921  17.801  53.915  1.00  0.31           H  
ATOM   3065  H10 HIS A 195      14.919  21.431  51.419  1.00  0.31           H  
ATOM   3066  H11 HIS A 195       9.879  17.568  56.451  1.00  0.31           H  
ATOM   3067  H12 HIS A 195      16.662  21.896  53.216  1.00  0.31           H  
ATOM   3068  N   ALA A 196      12.478  24.862  55.496  1.00  0.25           N  
ATOM   3069  CA  ALA A 196      12.968  26.104  56.072  1.00  0.25           C  
ATOM   3070  C   ALA A 196      11.833  26.955  56.631  1.00  0.25           C  
ATOM   3071  O   ALA A 196      12.048  28.131  56.942  1.00  0.25           O  
ATOM   3072  CB  ALA A 196      13.753  26.901  55.024  1.00  0.25           C  
ATOM   3073  H01 ALA A 196      13.628  25.844  56.899  1.00  0.25           H  
ATOM   3074  H02 ALA A 196      14.741  26.459  54.898  1.00  0.25           H  
ATOM   3075  H03 ALA A 196      13.220  26.876  54.073  1.00  0.25           H  
ATOM   3076  H04 ALA A 196      13.857  27.934  55.355  1.00  0.25           H  
ATOM   3077  H13 ALA A 196      13.030  24.701  54.666  1.00  0.25           H  
ATOM   3078  N   CYS A 197      10.633  26.385  56.758  1.00  0.36           N  
ATOM   3079  CA  CYS A 197       9.484  27.117  57.276  1.00  0.36           C  
ATOM   3080  C   CYS A 197       9.581  27.383  58.771  1.00  0.36           C  
ATOM   3081  O   CYS A 197       8.828  28.214  59.285  1.00  0.36           O  
ATOM   3082  CB  CYS A 197       8.198  26.341  56.982  1.00  0.36           C  
ATOM   3083  SG  CYS A 197       8.007  24.822  57.980  1.00  0.36           S  
ATOM   3084  H01 CYS A 197       9.470  28.083  56.772  1.00  0.36           H  
ATOM   3085  H02 CYS A 197       8.247  26.030  55.938  1.00  0.36           H  
ATOM   3086  H03 CYS A 197       7.349  26.994  57.183  1.00  0.36           H  
ATOM   3087  H04 CYS A 197       8.269  25.095  59.265  1.00  0.36           H  
ATOM   3088  H05 CYS A 197      10.518  25.419  56.487  1.00  0.36           H  
ATOM   3089  N   VAL A 198      10.486  26.706  59.473  1.00  0.83           N  
ATOM   3090  CA  VAL A 198      10.624  26.828  60.919  1.00  0.83           C  
ATOM   3091  C   VAL A 198      12.053  26.449  61.279  1.00  0.83           C  
ATOM   3092  O   VAL A 198      12.696  25.662  60.579  1.00  0.83           O  
ATOM   3093  CB  VAL A 198       9.587  25.936  61.648  1.00  0.83           C  
ATOM   3094  CG1 VAL A 198       9.877  24.465  61.400  1.00  0.83           C  
ATOM   3095  CG2 VAL A 198       9.553  26.237  63.138  1.00  0.83           C  
ATOM   3096  H01 VAL A 198      10.426  27.851  61.240  1.00  0.83           H  
ATOM   3097  H02 VAL A 198       8.602  26.165  61.241  1.00  0.83           H  
ATOM   3098  H03 VAL A 198      10.841  24.206  61.838  1.00  0.83           H  
ATOM   3099  H04 VAL A 198       9.096  23.858  61.857  1.00  0.83           H  
ATOM   3100  H05 VAL A 198      11.106  26.078  58.981  1.00  0.83           H  
ATOM   3101  H06 VAL A 198       9.904  24.275  60.327  1.00  0.83           H  
ATOM   3102  H07 VAL A 198       8.711  26.894  63.356  1.00  0.83           H  
ATOM   3103  H08 VAL A 198       9.442  25.307  63.695  1.00  0.83           H  
ATOM   3104  H09 VAL A 198      10.481  26.728  63.431  1.00  0.83           H  
ATOM   3105  N   THR A 199      12.562  27.027  62.358  1.00  0.87           N  
ATOM   3106  CA  THR A 199      13.891  26.689  62.854  1.00  0.87           C  
ATOM   3107  C   THR A 199      13.788  26.129  64.270  1.00  0.87           C  
ATOM   3108  O   THR A 199      12.712  26.080  64.872  1.00  0.87           O  
ATOM   3109  CB  THR A 199      14.832  27.895  62.809  1.00  0.87           C  
ATOM   3110  CG2 THR A 199      15.069  28.341  61.364  1.00  0.87           C  
ATOM   3111  OG1 THR A 199      14.266  28.972  63.567  1.00  0.87           O  
ATOM   3112  H01 THR A 199      14.316  25.926  62.202  1.00  0.87           H  
ATOM   3113  H02 THR A 199      15.791  27.609  63.242  1.00  0.87           H  
ATOM   3114  H03 THR A 199      16.117  28.190  61.105  1.00  0.87           H  
ATOM   3115  H04 THR A 199      14.442  27.753  60.694  1.00  0.87           H  
ATOM   3116  H05 THR A 199      14.819  29.397  61.263  1.00  0.87           H  
ATOM   3117  H06 THR A 199      14.208  29.756  63.016  1.00  0.87           H  
ATOM   3118  H10 THR A 199      12.015  27.720  62.849  1.00  0.87           H  
ATOM   3119  N   GLY A 200      14.932  25.706  64.800  1.00  0.93           N  
ATOM   3120  CA  GLY A 200      14.930  24.944  66.028  1.00  0.93           C  
ATOM   3121  C   GLY A 200      14.489  23.514  65.852  1.00  0.93           C  
ATOM   3122  O   GLY A 200      14.048  22.882  66.816  1.00  0.93           O  
ATOM   3123  H01 GLY A 200      14.212  25.419  66.696  1.00  0.93           H  
ATOM   3124  H02 GLY A 200      15.941  24.946  66.437  1.00  0.93           H  
ATOM   3125  H07 GLY A 200      15.807  25.918  64.342  1.00  0.93           H  
ATOM   3126  N   LYS A 201      14.579  22.986  64.633  1.00  0.70           N  
ATOM   3127  CA  LYS A 201      14.188  21.615  64.359  1.00  0.70           C  
ATOM   3128  C   LYS A 201      15.205  20.653  64.972  1.00  0.70           C  
ATOM   3129  O   LYS A 201      16.342  21.038  65.259  1.00  0.70           O  
ATOM   3130  CB  LYS A 201      14.098  21.387  62.851  1.00  0.70           C  
ATOM   3131  CG  LYS A 201      13.020  22.211  62.158  1.00  0.70           C  
ATOM   3132  CD  LYS A 201      12.946  21.893  60.667  1.00  0.70           C  
ATOM   3133  CE  LYS A 201      14.236  22.257  59.936  1.00  0.70           C  
ATOM   3134  NZ  LYS A 201      14.523  23.717  59.957  1.00  0.70           N  
ATOM   3135  H01 LYS A 201      13.210  21.430  64.803  1.00  0.70           H  
ATOM   3136  H02 LYS A 201      13.832  20.340  62.708  1.00  0.70           H  
ATOM   3137  H03 LYS A 201      14.930  23.556  63.877  1.00  0.70           H  
ATOM   3138  H04 LYS A 201      15.061  21.641  62.408  1.00  0.70           H  
ATOM   3139  H05 LYS A 201      13.270  23.266  62.271  1.00  0.70           H  
ATOM   3140  H06 LYS A 201      12.056  21.991  62.616  1.00  0.70           H  
ATOM   3141  H07 LYS A 201      12.139  22.487  60.238  1.00  0.70           H  
ATOM   3142  H08 LYS A 201      12.761  20.826  60.544  1.00  0.70           H  
ATOM   3143  H09 LYS A 201      14.114  21.964  58.893  1.00  0.70           H  
ATOM   3144  H10 LYS A 201      15.065  21.732  60.411  1.00  0.70           H  
ATOM   3145  H11 LYS A 201      15.396  23.895  59.481  1.00  0.70           H  
ATOM   3146  H12 LYS A 201      13.778  24.214  59.490  1.00  0.70           H  
ATOM   3147  H13 LYS A 201      14.592  24.033  60.914  1.00  0.70           H  
ATOM   3148  N   PRO A 202      14.818  19.398  65.198  1.00  0.86           N  
ATOM   3149  CA  PRO A 202      15.820  18.378  65.523  1.00  0.86           C  
ATOM   3150  C   PRO A 202      16.789  18.200  64.365  1.00  0.86           C  
ATOM   3151  O   PRO A 202      16.484  18.522  63.216  1.00  0.86           O  
ATOM   3152  CB  PRO A 202      14.989  17.111  65.763  1.00  0.86           C  
ATOM   3153  CG  PRO A 202      13.584  17.598  65.985  1.00  0.86           C  
ATOM   3154  CD  PRO A 202      13.448  18.859  65.200  1.00  0.86           C  
ATOM   3155  H01 PRO A 202      15.359  16.535  66.611  1.00  0.86           H  
ATOM   3156  H02 PRO A 202      15.034  16.453  64.895  1.00  0.86           H  
ATOM   3157  H03 PRO A 202      13.387  17.768  67.043  1.00  0.86           H  
ATOM   3158  H04 PRO A 202      12.867  16.856  65.635  1.00  0.86           H  
ATOM   3159  H05 PRO A 202      13.048  18.700  64.199  1.00  0.86           H  
ATOM   3160  H06 PRO A 202      12.756  19.549  65.682  1.00  0.86           H  
ATOM   3161  H14 PRO A 202      16.434  18.636  66.386  1.00  0.86           H  
ATOM   3162  N   ILE A 203      17.982  17.684  64.681  1.00  0.94           N  
ATOM   3163  CA  ILE A 203      19.007  17.509  63.650  1.00  0.94           C  
ATOM   3164  C   ILE A 203      18.499  16.604  62.538  1.00  0.94           C  
ATOM   3165  O   ILE A 203      18.719  16.872  61.352  1.00  0.94           O  
ATOM   3166  CB  ILE A 203      20.310  16.963  64.264  1.00  0.94           C  
ATOM   3167  CG1 ILE A 203      20.802  17.857  65.402  1.00  0.94           C  
ATOM   3168  CG2 ILE A 203      21.376  16.826  63.187  1.00  0.94           C  
ATOM   3169  CD1 ILE A 203      21.475  19.116  64.936  1.00  0.94           C  
ATOM   3170  H01 ILE A 203      19.228  18.483  63.214  1.00  0.94           H  
ATOM   3171  H02 ILE A 203      20.105  15.978  64.684  1.00  0.94           H  
ATOM   3172  H03 ILE A 203      21.547  17.285  65.955  1.00  0.94           H  
ATOM   3173  H04 ILE A 203      19.946  18.132  66.019  1.00  0.94           H  
ATOM   3174  H05 ILE A 203      22.298  16.456  63.635  1.00  0.94           H  
ATOM   3175  H06 ILE A 203      21.036  16.125  62.425  1.00  0.94           H  
ATOM   3176  H07 ILE A 203      18.177  17.414  65.635  1.00  0.94           H  
ATOM   3177  H08 ILE A 203      21.559  17.799  62.730  1.00  0.94           H  
ATOM   3178  H09 ILE A 203      22.454  18.873  64.523  1.00  0.94           H  
ATOM   3179  H10 ILE A 203      20.865  19.592  64.168  1.00  0.94           H  
ATOM   3180  H11 ILE A 203      21.596  19.797  65.778  1.00  0.94           H  
ATOM   3181  N   SER A 204      17.797  15.528  62.902  1.00  1.00           N  
ATOM   3182  CA  SER A 204      17.325  14.569  61.911  1.00  1.00           C  
ATOM   3183  C   SER A 204      16.345  15.178  60.915  1.00  1.00           C  
ATOM   3184  O   SER A 204      16.056  14.550  59.893  1.00  1.00           O  
ATOM   3185  CB  SER A 204      16.667  13.379  62.617  1.00  1.00           C  
ATOM   3186  OG  SER A 204      15.495  13.767  63.313  1.00  1.00           O  
ATOM   3187  H01 SER A 204      18.196  14.242  61.344  1.00  1.00           H  
ATOM   3188  H02 SER A 204      17.376  12.979  63.342  1.00  1.00           H  
ATOM   3189  H03 SER A 204      16.405  12.627  61.873  1.00  1.00           H  
ATOM   3190  H04 SER A 204      15.280  14.677  63.096  1.00  1.00           H  
ATOM   3191  H12 SER A 204      17.590  15.376  63.879  1.00  1.00           H  
ATOM   3192  N   GLN A 205      15.846  16.384  61.175  1.00  0.97           N  
ATOM   3193  CA  GLN A 205      14.812  16.986  60.347  1.00  0.97           C  
ATOM   3194  C   GLN A 205      15.235  18.341  59.807  1.00  0.97           C  
ATOM   3195  O   GLN A 205      14.381  19.167  59.471  1.00  0.97           O  
ATOM   3196  CB  GLN A 205      13.523  17.115  61.145  1.00  0.97           C  
ATOM   3197  CG  GLN A 205      13.270  15.883  61.891  1.00  0.97           C  
ATOM   3198  CD  GLN A 205      12.163  15.022  61.377  1.00  0.97           C  
ATOM   3199  NE2 GLN A 205      12.219  13.770  61.734  1.00  0.97           N  
ATOM   3200  OE1 GLN A 205      11.254  15.464  60.712  1.00  0.97           O  
ATOM   3201  H01 GLN A 205      14.647  16.332  59.490  1.00  0.97           H  
ATOM   3202  H02 GLN A 205      12.695  17.294  60.459  1.00  0.97           H  
ATOM   3203  H03 GLN A 205      13.611  17.948  61.842  1.00  0.97           H  
ATOM   3204  H04 GLN A 205      12.957  16.201  62.885  1.00  0.97           H  
ATOM   3205  H05 GLN A 205      16.196  16.897  61.972  1.00  0.97           H  
ATOM   3206  H06 GLN A 205      14.186  15.292  61.880  1.00  0.97           H  
ATOM   3207  H07 GLN A 205      11.497  13.128  61.439  1.00  0.97           H  
ATOM   3208  H08 GLN A 205      12.984  13.442  62.305  1.00  0.97           H  
ATOM   3209  N   GLY A 206      16.536  18.586  59.725  1.00  0.90           N  
ATOM   3210  CA  GLY A 206      17.047  19.830  59.200  1.00  0.90           C  
ATOM   3211  C   GLY A 206      17.551  20.807  60.234  1.00  0.90           C  
ATOM   3212  O   GLY A 206      17.942  21.921  59.865  1.00  0.90           O  
ATOM   3213  H01 GLY A 206      16.205  20.318  58.709  1.00  0.90           H  
ATOM   3214  H02 GLY A 206      17.871  19.598  58.525  1.00  0.90           H  
ATOM   3215  H09 GLY A 206      17.188  17.882  60.039  1.00  0.90           H  
ATOM   3216  N   GLY A 207      17.547  20.435  61.511  1.00  0.83           N  
ATOM   3217  CA  GLY A 207      18.101  21.291  62.536  1.00  0.83           C  
ATOM   3218  C   GLY A 207      19.599  21.446  62.382  1.00  0.83           C  
ATOM   3219  O   GLY A 207      20.256  20.767  61.595  1.00  0.83           O  
ATOM   3220  H01 GLY A 207      17.903  20.834  63.506  1.00  0.83           H  
ATOM   3221  H02 GLY A 207      17.634  22.274  62.468  1.00  0.83           H  
ATOM   3222  H03 GLY A 207      17.151  19.542  61.768  1.00  0.83           H  
ATOM   3223  N   ILE A 208      20.151  22.372  63.156  1.00  0.74           N  
ATOM   3224  CA  ILE A 208      21.569  22.681  63.067  1.00  0.74           C  
ATOM   3225  C   ILE A 208      22.223  22.408  64.413  1.00  0.74           C  
ATOM   3226  O   ILE A 208      21.587  22.505  65.469  1.00  0.74           O  
ATOM   3227  CB  ILE A 208      21.812  24.139  62.615  1.00  0.74           C  
ATOM   3228  CG1 ILE A 208      23.246  24.309  62.113  1.00  0.74           C  
ATOM   3229  CG2 ILE A 208      21.504  25.119  63.741  1.00  0.74           C  
ATOM   3230  CD1 ILE A 208      23.455  25.556  61.284  1.00  0.74           C  
ATOM   3231  H01 ILE A 208      22.019  22.041  62.308  1.00  0.74           H  
ATOM   3232  H02 ILE A 208      21.134  24.361  61.791  1.00  0.74           H  
ATOM   3233  H03 ILE A 208      19.576  22.871  63.819  1.00  0.74           H  
ATOM   3234  H04 ILE A 208      23.461  23.457  61.467  1.00  0.74           H  
ATOM   3235  H05 ILE A 208      23.911  24.353  62.976  1.00  0.74           H  
ATOM   3236  H06 ILE A 208      20.478  24.973  64.078  1.00  0.74           H  
ATOM   3237  H07 ILE A 208      22.187  24.945  64.572  1.00  0.74           H  
ATOM   3238  H08 ILE A 208      21.625  26.140  63.378  1.00  0.74           H  
ATOM   3239  H09 ILE A 208      24.473  25.566  60.895  1.00  0.74           H  
ATOM   3240  H10 ILE A 208      22.749  25.563  60.454  1.00  0.74           H  
ATOM   3241  H11 ILE A 208      23.295  26.437  61.905  1.00  0.74           H  
ATOM   3242  N   HIS A 209      23.499  22.034  64.360  1.00  0.99           N  
ATOM   3243  CA  HIS A 209      24.267  21.768  65.567  1.00  0.99           C  
ATOM   3244  C   HIS A 209      24.222  22.962  66.508  1.00  0.99           C  
ATOM   3245  O   HIS A 209      24.530  24.092  66.118  1.00  0.99           O  
ATOM   3246  CB  HIS A 209      25.722  21.451  65.210  1.00  0.99           C  
ATOM   3247  CG  HIS A 209      26.601  21.234  66.398  1.00  0.99           C  
ATOM   3248  CD2 HIS A 209      27.233  22.114  67.210  1.00  0.99           C  
ATOM   3249  ND1 HIS A 209      26.889  19.984  66.895  1.00  0.99           N  
ATOM   3250  CE1 HIS A 209      27.675  20.101  67.952  1.00  0.99           C  
ATOM   3251  NE2 HIS A 209      27.897  21.385  68.168  1.00  0.99           N  
ATOM   3252  H01 HIS A 209      23.823  20.908  66.069  1.00  0.99           H  
ATOM   3253  H02 HIS A 209      26.114  22.318  64.679  1.00  0.99           H  
ATOM   3254  H03 HIS A 209      25.738  20.548  64.600  1.00  0.99           H  
ATOM   3255  H04 HIS A 209      27.218  23.200  67.121  1.00  0.99           H  
ATOM   3256  H05 HIS A 209      28.072  19.277  68.545  1.00  0.99           H  
ATOM   3257  H06 HIS A 209      28.461  21.768  68.913  1.00  0.99           H  
ATOM   3258  H12 HIS A 209      23.945  21.932  63.460  1.00  0.99           H  
ATOM   3259  N   GLY A 210      23.816  22.705  67.751  1.00  1.00           N  
ATOM   3260  CA  GLY A 210      23.922  23.690  68.808  1.00  1.00           C  
ATOM   3261  C   GLY A 210      22.802  24.701  68.900  1.00  1.00           C  
ATOM   3262  O   GLY A 210      22.948  25.684  69.632  1.00  1.00           O  
ATOM   3263  H01 GLY A 210      24.816  24.269  68.575  1.00  1.00           H  
ATOM   3264  H02 GLY A 210      23.966  23.156  69.757  1.00  1.00           H  
ATOM   3265  H07 GLY A 210      23.424  21.799  67.962  1.00  1.00           H  
ATOM   3266  N   ARG A 211      21.685  24.498  68.195  1.00  0.93           N  
ATOM   3267  CA  ARG A 211      20.599  25.474  68.260  1.00  0.93           C  
ATOM   3268  C   ARG A 211      19.990  25.540  69.656  1.00  0.93           C  
ATOM   3269  O   ARG A 211      19.662  26.629  70.139  1.00  0.93           O  
ATOM   3270  CB  ARG A 211      19.521  25.154  67.224  1.00  0.93           C  
ATOM   3271  CG  ARG A 211      18.316  26.104  67.254  1.00  0.93           C  
ATOM   3272  CD  ARG A 211      18.752  27.563  67.151  1.00  0.93           C  
ATOM   3273  NE  ARG A 211      17.672  28.515  67.419  1.00  0.93           N  
ATOM   3274  CZ  ARG A 211      17.270  28.863  68.640  1.00  0.93           C  
ATOM   3275  NH1 ARG A 211      17.833  28.314  69.707  1.00  0.93           N  
ATOM   3276  NH2 ARG A 211      16.293  29.747  68.798  1.00  0.93           N  
ATOM   3277  H01 ARG A 211      21.023  26.452  68.033  1.00  0.93           H  
ATOM   3278  H02 ARG A 211      19.142  24.161  67.464  1.00  0.93           H  
ATOM   3279  H03 ARG A 211      21.592  23.673  67.619  1.00  0.93           H  
ATOM   3280  H04 ARG A 211      19.973  25.205  66.233  1.00  0.93           H  
ATOM   3281  H05 ARG A 211      17.797  25.968  68.203  1.00  0.93           H  
ATOM   3282  H06 ARG A 211      17.659  25.870  66.417  1.00  0.93           H  
ATOM   3283  H07 ARG A 211      19.078  27.729  66.124  1.00  0.93           H  
ATOM   3284  H08 ARG A 211      19.552  27.736  67.870  1.00  0.93           H  
ATOM   3285  H09 ARG A 211      17.203  28.934  66.629  1.00  0.93           H  
ATOM   3286  H10 ARG A 211      17.522  28.574  70.632  1.00  0.93           H  
ATOM   3287  H11 ARG A 211      18.573  27.635  69.595  1.00  0.93           H  
ATOM   3288  H12 ARG A 211      15.854  30.165  67.990  1.00  0.93           H  
ATOM   3289  H13 ARG A 211      15.988  30.002  69.726  1.00  0.93           H  
ATOM   3290  N   ILE A 212      19.836  24.390  70.322  1.00  0.96           N  
ATOM   3291  CA  ILE A 212      19.207  24.376  71.641  1.00  0.96           C  
ATOM   3292  C   ILE A 212      20.006  25.222  72.624  1.00  0.96           C  
ATOM   3293  O   ILE A 212      19.440  25.992  73.411  1.00  0.96           O  
ATOM   3294  CB  ILE A 212      19.040  22.935  72.161  1.00  0.96           C  
ATOM   3295  CG1 ILE A 212      18.305  22.055  71.153  1.00  0.96           C  
ATOM   3296  CG2 ILE A 212      18.294  22.941  73.483  1.00  0.96           C  
ATOM   3297  CD1 ILE A 212      18.100  20.641  71.649  1.00  0.96           C  
ATOM   3298  H01 ILE A 212      18.212  24.811  71.547  1.00  0.96           H  
ATOM   3299  H02 ILE A 212      20.036  22.517  72.307  1.00  0.96           H  
ATOM   3300  H03 ILE A 212      18.920  22.001  70.255  1.00  0.96           H  
ATOM   3301  H04 ILE A 212      17.330  22.498  70.949  1.00  0.96           H  
ATOM   3302  H05 ILE A 212      17.294  22.534  73.337  1.00  0.96           H  
ATOM   3303  H06 ILE A 212      18.832  22.330  74.207  1.00  0.96           H  
ATOM   3304  H07 ILE A 212      18.219  23.963  73.854  1.00  0.96           H  
ATOM   3305  H08 ILE A 212      17.115  20.288  71.343  1.00  0.96           H  
ATOM   3306  H09 ILE A 212      18.866  19.992  71.225  1.00  0.96           H  
ATOM   3307  H10 ILE A 212      18.170  20.623  72.737  1.00  0.96           H  
ATOM   3308  H14 ILE A 212      20.157  23.525  69.910  1.00  0.96           H  
ATOM   3309  N   SER A 213      21.328  25.098  72.593  1.00  0.88           N  
ATOM   3310  CA  SER A 213      22.195  25.815  73.516  1.00  0.88           C  
ATOM   3311  C   SER A 213      22.676  27.149  72.966  1.00  0.88           C  
ATOM   3312  O   SER A 213      23.437  27.842  73.646  1.00  0.88           O  
ATOM   3313  CB  SER A 213      23.406  24.949  73.877  1.00  0.88           C  
ATOM   3314  OG  SER A 213      24.070  24.489  72.713  1.00  0.88           O  
ATOM   3315  H01 SER A 213      21.598  26.026  74.403  1.00  0.88           H  
ATOM   3316  H02 SER A 213      23.057  24.084  74.440  1.00  0.88           H  
ATOM   3317  H03 SER A 213      24.101  25.539  74.474  1.00  0.88           H  
ATOM   3318  H04 SER A 213      24.133  25.204  72.076  1.00  0.88           H  
ATOM   3319  H11 SER A 213      21.745  24.486  71.906  1.00  0.88           H  
ATOM   3320  N   ALA A 214      22.236  27.526  71.764  1.00  0.84           N  
ATOM   3321  CA  ALA A 214      22.811  28.679  71.078  1.00  0.84           C  
ATOM   3322  C   ALA A 214      22.601  29.971  71.856  1.00  0.84           C  
ATOM   3323  O   ALA A 214      23.520  30.792  71.964  1.00  0.84           O  
ATOM   3324  CB  ALA A 214      22.214  28.801  69.682  1.00  0.84           C  
ATOM   3325  H01 ALA A 214      23.886  28.518  71.003  1.00  0.84           H  
ATOM   3326  H02 ALA A 214      21.325  29.431  69.721  1.00  0.84           H  
ATOM   3327  H03 ALA A 214      22.947  29.249  69.011  1.00  0.84           H  
ATOM   3328  H04 ALA A 214      21.941  27.811  69.315  1.00  0.84           H  
ATOM   3329  H05 ALA A 214      21.493  27.005  71.321  1.00  0.84           H  
ATOM   3330  N   THR A 215      21.398  30.186  72.385  1.00  0.22           N  
ATOM   3331  CA  THR A 215      21.142  31.453  73.057  1.00  0.22           C  
ATOM   3332  C   THR A 215      21.850  31.525  74.405  1.00  0.22           C  
ATOM   3333  O   THR A 215      22.259  32.615  74.824  1.00  0.22           O  
ATOM   3334  CB  THR A 215      19.629  31.693  73.191  1.00  0.22           C  
ATOM   3335  CG2 THR A 215      18.913  30.451  73.709  1.00  0.22           C  
ATOM   3336  OG1 THR A 215      19.377  32.821  74.035  1.00  0.22           O  
ATOM   3337  H01 THR A 215      21.555  32.254  72.444  1.00  0.22           H  
ATOM   3338  H02 THR A 215      19.231  31.908  72.199  1.00  0.22           H  
ATOM   3339  H03 THR A 215      17.937  30.369  73.230  1.00  0.22           H  
ATOM   3340  H04 THR A 215      19.506  29.566  73.478  1.00  0.22           H  
ATOM   3341  H05 THR A 215      20.676  29.483  72.321  1.00  0.22           H  
ATOM   3342  H06 THR A 215      18.782  30.530  74.788  1.00  0.22           H  
ATOM   3343  H07 THR A 215      19.478  33.630  73.528  1.00  0.22           H  
ATOM   3344  N   GLY A 216      22.050  30.386  75.072  1.00  0.61           N  
ATOM   3345  CA  GLY A 216      22.943  30.368  76.218  1.00  0.61           C  
ATOM   3346  C   GLY A 216      24.383  30.654  75.836  1.00  0.61           C  
ATOM   3347  O   GLY A 216      25.075  31.418  76.514  1.00  0.61           O  
ATOM   3348  H01 GLY A 216      22.907  29.368  76.650  1.00  0.61           H  
ATOM   3349  H02 GLY A 216      22.613  31.123  76.931  1.00  0.61           H  
ATOM   3350  H08 GLY A 216      21.582  29.540  74.781  1.00  0.61           H  
ATOM   3351  N   ARG A 217      24.852  30.050  74.737  1.00  0.60           N  
ATOM   3352  CA  ARG A 217      26.216  30.306  74.278  1.00  0.60           C  
ATOM   3353  C   ARG A 217      26.417  31.778  73.946  1.00  0.60           C  
ATOM   3354  O   ARG A 217      27.490  32.339  74.196  1.00  0.60           O  
ATOM   3355  CB  ARG A 217      26.556  29.440  73.060  1.00  0.60           C  
ATOM   3356  CG  ARG A 217      28.005  29.643  72.595  1.00  0.60           C  
ATOM   3357  CD  ARG A 217      28.462  28.766  71.431  1.00  0.60           C  
ATOM   3358  NE  ARG A 217      28.844  27.451  71.880  1.00  0.60           N  
ATOM   3359  CZ  ARG A 217      30.034  26.857  71.864  1.00  0.60           C  
ATOM   3360  NH1 ARG A 217      31.147  27.419  71.401  1.00  0.60           N  
ATOM   3361  NH2 ARG A 217      30.076  25.632  72.351  1.00  0.60           N  
ATOM   3362  H01 ARG A 217      26.891  30.042  75.092  1.00  0.60           H  
ATOM   3363  H02 ARG A 217      25.897  29.735  72.244  1.00  0.60           H  
ATOM   3364  H03 ARG A 217      24.260  29.414  74.222  1.00  0.60           H  
ATOM   3365  H04 ARG A 217      26.414  28.392  73.322  1.00  0.60           H  
ATOM   3366  H05 ARG A 217      28.629  29.357  73.442  1.00  0.60           H  
ATOM   3367  H06 ARG A 217      28.117  30.684  72.293  1.00  0.60           H  
ATOM   3368  H07 ARG A 217      29.331  29.236  70.969  1.00  0.60           H  
ATOM   3369  H08 ARG A 217      27.646  28.673  70.714  1.00  0.60           H  
ATOM   3370  H09 ARG A 217      28.094  26.896  72.266  1.00  0.60           H  
ATOM   3371  H10 ARG A 217      32.018  26.907  71.422  1.00  0.60           H  
ATOM   3372  H11 ARG A 217      31.122  28.357  71.028  1.00  0.60           H  
ATOM   3373  H12 ARG A 217      29.235  25.200  72.706  1.00  0.60           H  
ATOM   3374  H13 ARG A 217      30.950  25.126  72.369  1.00  0.60           H  
ATOM   3375  N   GLY A 218      25.393  32.422  73.383  1.00  0.50           N  
ATOM   3376  CA  GLY A 218      25.497  33.838  73.083  1.00  0.50           C  
ATOM   3377  C   GLY A 218      25.464  34.713  74.320  1.00  0.50           C  
ATOM   3378  O   GLY A 218      26.085  35.781  74.341  1.00  0.50           O  
ATOM   3379  H01 GLY A 218      24.633  34.105  72.474  1.00  0.50           H  
ATOM   3380  H02 GLY A 218      26.436  34.014  72.558  1.00  0.50           H  
ATOM   3381  H14 GLY A 218      24.543  31.922  73.165  1.00  0.50           H  
ATOM   3382  N   VAL A 219      24.736  34.287  75.358  1.00  0.29           N  
ATOM   3383  CA  VAL A 219      24.748  35.020  76.621  1.00  0.29           C  
ATOM   3384  C   VAL A 219      26.156  35.050  77.198  1.00  0.29           C  
ATOM   3385  O   VAL A 219      26.617  36.084  77.700  1.00  0.29           O  
ATOM   3386  CB  VAL A 219      23.737  34.404  77.609  1.00  0.29           C  
ATOM   3387  CG1 VAL A 219      24.044  34.837  79.035  1.00  0.29           C  
ATOM   3388  CG2 VAL A 219      22.316  34.792  77.232  1.00  0.29           C  
ATOM   3389  H01 VAL A 219      24.443  36.051  76.440  1.00  0.29           H  
ATOM   3390  H02 VAL A 219      23.826  33.319  77.553  1.00  0.29           H  
ATOM   3391  H03 VAL A 219      24.174  33.453  75.268  1.00  0.29           H  
ATOM   3392  H04 VAL A 219      24.844  35.577  79.025  1.00  0.29           H  
ATOM   3393  H05 VAL A 219      23.151  35.274  79.483  1.00  0.29           H  
ATOM   3394  H06 VAL A 219      24.358  33.971  79.619  1.00  0.29           H  
ATOM   3395  H07 VAL A 219      21.683  34.759  78.119  1.00  0.29           H  
ATOM   3396  H08 VAL A 219      22.311  35.801  76.821  1.00  0.29           H  
ATOM   3397  H09 VAL A 219      21.934  34.094  76.487  1.00  0.29           H  
ATOM   3398  N   PHE A 220      26.866  33.923  77.123  1.00  0.46           N  
ATOM   3399  CA  PHE A 220      28.253  33.899  77.572  1.00  0.46           C  
ATOM   3400  C   PHE A 220      29.109  34.879  76.777  1.00  0.46           C  
ATOM   3401  O   PHE A 220      29.857  35.677  77.355  1.00  0.46           O  
ATOM   3402  CB  PHE A 220      28.822  32.486  77.459  1.00  0.46           C  
ATOM   3403  CG  PHE A 220      30.319  32.432  77.555  1.00  0.46           C  
ATOM   3404  CD1 PHE A 220      30.944  32.456  78.791  1.00  0.46           C  
ATOM   3405  CD2 PHE A 220      31.101  32.377  76.414  1.00  0.46           C  
ATOM   3406  CE1 PHE A 220      32.323  32.416  78.887  1.00  0.46           C  
ATOM   3407  CE2 PHE A 220      32.481  32.340  76.504  1.00  0.46           C  
ATOM   3408  CZ  PHE A 220      33.093  32.359  77.744  1.00  0.46           C  
ATOM   3409  H01 PHE A 220      28.273  34.207  78.617  1.00  0.46           H  
ATOM   3410  H02 PHE A 220      28.551  32.110  76.472  1.00  0.46           H  
ATOM   3411  H03 PHE A 220      28.402  31.880  78.262  1.00  0.46           H  
ATOM   3412  H04 PHE A 220      30.342  32.507  79.698  1.00  0.46           H  
ATOM   3413  H05 PHE A 220      30.624  32.363  75.434  1.00  0.46           H  
ATOM   3414  H06 PHE A 220      32.802  32.430  79.866  1.00  0.46           H  
ATOM   3415  H07 PHE A 220      33.086  32.296  75.598  1.00  0.46           H  
ATOM   3416  H08 PHE A 220      34.180  32.329  77.818  1.00  0.46           H  
ATOM   3417  H10 PHE A 220      26.442  33.084  76.754  1.00  0.46           H  
ATOM   3418  N   HIS A 221      29.020  34.823  75.444  1.00  0.55           N  
ATOM   3419  CA  HIS A 221      29.837  35.697  74.604  1.00  0.55           C  
ATOM   3420  C   HIS A 221      29.512  37.166  74.840  1.00  0.55           C  
ATOM   3421  O   HIS A 221      30.404  38.021  74.792  1.00  0.55           O  
ATOM   3422  CB  HIS A 221      29.642  35.347  73.128  1.00  0.55           C  
ATOM   3423  CG  HIS A 221      30.494  34.211  72.655  1.00  0.55           C  
ATOM   3424  CD2 HIS A 221      31.836  34.034  72.675  1.00  0.55           C  
ATOM   3425  ND1 HIS A 221      29.966  33.081  72.070  1.00  0.55           N  
ATOM   3426  CE1 HIS A 221      30.947  32.257  71.749  1.00  0.55           C  
ATOM   3427  NE2 HIS A 221      32.092  32.811  72.106  1.00  0.55           N  
ATOM   3428  H01 HIS A 221      30.880  35.537  74.877  1.00  0.55           H  
ATOM   3429  H02 HIS A 221      29.939  36.225  72.554  1.00  0.55           H  
ATOM   3430  H03 HIS A 221      28.597  35.080  72.973  1.00  0.55           H  
ATOM   3431  H04 HIS A 221      32.575  34.732  73.069  1.00  0.55           H  
ATOM   3432  H05 HIS A 221      30.831  31.284  71.271  1.00  0.55           H  
ATOM   3433  H06 HIS A 221      33.007  32.402  71.981  1.00  0.55           H  
ATOM   3434  H09 HIS A 221      28.381  34.170  75.013  1.00  0.55           H  
ATOM   3435  N   GLY A 222      28.240  37.481  75.083  1.00  0.42           N  
ATOM   3436  CA  GLY A 222      27.874  38.866  75.331  1.00  0.42           C  
ATOM   3437  C   GLY A 222      28.449  39.387  76.633  1.00  0.42           C  
ATOM   3438  O   GLY A 222      29.000  40.492  76.686  1.00  0.42           O  
ATOM   3439  H01 GLY A 222      26.787  38.917  75.402  1.00  0.42           H  
ATOM   3440  H02 GLY A 222      28.247  39.480  74.511  1.00  0.42           H  
ATOM   3441  H07 GLY A 222      27.533  36.760  75.095  1.00  0.42           H  
ATOM   3442  N   ILE A 223      28.318  38.601  77.704  1.00  0.29           N  
ATOM   3443  CA  ILE A 223      28.933  38.965  78.976  1.00  0.29           C  
ATOM   3444  C   ILE A 223      30.441  39.098  78.812  1.00  0.29           C  
ATOM   3445  O   ILE A 223      31.044  40.091  79.235  1.00  0.29           O  
ATOM   3446  CB  ILE A 223      28.571  37.935  80.061  1.00  0.29           C  
ATOM   3447  CG1 ILE A 223      27.094  38.057  80.438  1.00  0.29           C  
ATOM   3448  CG2 ILE A 223      29.438  38.131  81.291  1.00  0.29           C  
ATOM   3449  CD1 ILE A 223      26.557  36.869  81.207  1.00  0.29           C  
ATOM   3450  H01 ILE A 223      28.545  39.932  79.295  1.00  0.29           H  
ATOM   3451  H02 ILE A 223      28.752  36.937  79.661  1.00  0.29           H  
ATOM   3452  H03 ILE A 223      27.787  37.745  77.633  1.00  0.29           H  
ATOM   3453  H04 ILE A 223      26.533  38.109  79.505  1.00  0.29           H  
ATOM   3454  H05 ILE A 223      26.968  38.949  81.052  1.00  0.29           H  
ATOM   3455  H06 ILE A 223      30.327  38.700  81.021  1.00  0.29           H  
ATOM   3456  H07 ILE A 223      28.876  38.675  82.050  1.00  0.29           H  
ATOM   3457  H08 ILE A 223      29.735  37.159  81.685  1.00  0.29           H  
ATOM   3458  H09 ILE A 223      25.561  36.620  80.841  1.00  0.29           H  
ATOM   3459  H10 ILE A 223      27.219  36.015  81.066  1.00  0.29           H  
ATOM   3460  H11 ILE A 223      26.503  37.116  82.267  1.00  0.29           H  
ATOM   3461  N   GLU A 224      31.066  38.113  78.162  1.00  0.67           N  
ATOM   3462  CA  GLU A 224      32.522  38.110  78.055  1.00  0.67           C  
ATOM   3463  C   GLU A 224      33.042  39.371  77.376  1.00  0.67           C  
ATOM   3464  O   GLU A 224      34.072  39.918  77.783  1.00  0.67           O  
ATOM   3465  CB  GLU A 224      33.002  36.877  77.292  1.00  0.67           C  
ATOM   3466  CG  GLU A 224      34.483  36.907  76.948  1.00  0.67           C  
ATOM   3467  CD  GLU A 224      34.990  35.584  76.467  1.00  0.67           C  
ATOM   3468  OE1 GLU A 224      34.441  35.061  75.464  1.00  0.67           O  
ATOM   3469  OE2 GLU A 224      35.953  35.091  77.111  1.00  0.67           O  
ATOM   3470  H01 GLU A 224      32.920  38.084  79.070  1.00  0.67           H  
ATOM   3471  H02 GLU A 224      32.457  36.856  76.348  1.00  0.67           H  
ATOM   3472  H03 GLU A 224      32.808  35.996  77.904  1.00  0.67           H  
ATOM   3473  H04 GLU A 224      35.028  37.157  77.858  1.00  0.67           H  
ATOM   3474  H05 GLU A 224      34.645  37.649  76.166  1.00  0.67           H  
ATOM   3475  H12 GLU A 224      30.529  37.367  77.743  1.00  0.67           H  
ATOM   3476  N   ASN A 225      32.358  39.841  76.327  1.00  0.68           N  
ATOM   3477  CA  ASN A 225      32.854  41.028  75.640  1.00  0.68           C  
ATOM   3478  C   ASN A 225      32.857  42.249  76.545  1.00  0.68           C  
ATOM   3479  O   ASN A 225      33.682  43.150  76.364  1.00  0.68           O  
ATOM   3480  CB  ASN A 225      32.039  41.344  74.389  1.00  0.68           C  
ATOM   3481  CG  ASN A 225      32.551  40.620  73.167  1.00  0.68           C  
ATOM   3482  ND2 ASN A 225      31.659  40.041  72.411  1.00  0.68           N  
ATOM   3483  OD1 ASN A 225      33.709  40.707  72.840  1.00  0.68           O  
ATOM   3484  H01 ASN A 225      33.879  40.797  75.350  1.00  0.68           H  
ATOM   3485  H02 ASN A 225      32.125  42.414  74.200  1.00  0.68           H  
ATOM   3486  H03 ASN A 225      31.004  41.050  74.562  1.00  0.68           H  
ATOM   3487  H04 ASN A 225      31.940  39.592  71.551  1.00  0.68           H  
ATOM   3488  H05 ASN A 225      30.687  40.042  72.686  1.00  0.68           H  
ATOM   3489  H06 ASN A 225      31.514  39.382  76.016  1.00  0.68           H  
ATOM   3490  N   PHE A 226      31.931  42.317  77.495  1.00  0.58           N  
ATOM   3491  CA  PHE A 226      31.873  43.464  78.386  1.00  0.58           C  
ATOM   3492  C   PHE A 226      32.638  43.242  79.680  1.00  0.58           C  
ATOM   3493  O   PHE A 226      33.245  44.185  80.200  1.00  0.58           O  
ATOM   3494  CB  PHE A 226      30.415  43.819  78.691  1.00  0.58           C  
ATOM   3495  CG  PHE A 226      29.759  44.621  77.605  1.00  0.58           C  
ATOM   3496  CD1 PHE A 226      29.862  46.002  77.591  1.00  0.58           C  
ATOM   3497  CD2 PHE A 226      29.058  43.994  76.589  1.00  0.58           C  
ATOM   3498  CE1 PHE A 226      29.270  46.742  76.585  1.00  0.58           C  
ATOM   3499  CE2 PHE A 226      28.461  44.729  75.581  1.00  0.58           C  
ATOM   3500  CZ  PHE A 226      28.567  46.105  75.578  1.00  0.58           C  
ATOM   3501  H01 PHE A 226      32.355  44.294  77.869  1.00  0.58           H  
ATOM   3502  H02 PHE A 226      30.414  44.434  79.591  1.00  0.58           H  
ATOM   3503  H03 PHE A 226      29.854  42.894  78.826  1.00  0.58           H  
ATOM   3504  H04 PHE A 226      30.415  46.510  78.381  1.00  0.58           H  
ATOM   3505  H05 PHE A 226      28.976  42.907  76.583  1.00  0.58           H  
ATOM   3506  H06 PHE A 226      31.263  41.567  77.599  1.00  0.58           H  
ATOM   3507  H07 PHE A 226      29.357  47.829  76.585  1.00  0.58           H  
ATOM   3508  H08 PHE A 226      27.908  44.222  74.790  1.00  0.58           H  
ATOM   3509  H09 PHE A 226      28.098  46.688  74.785  1.00  0.58           H  
ATOM   3510  N   ILE A 227      32.639  42.014  80.203  1.00  0.76           N  
ATOM   3511  CA  ILE A 227      33.380  41.716  81.423  1.00  0.76           C  
ATOM   3512  C   ILE A 227      34.886  41.782  81.222  1.00  0.76           C  
ATOM   3513  O   ILE A 227      35.634  41.762  82.205  1.00  0.76           O  
ATOM   3514  CB  ILE A 227      32.941  40.336  81.960  1.00  0.76           C  
ATOM   3515  CG1 ILE A 227      32.852  40.363  83.484  1.00  0.76           C  
ATOM   3516  CG2 ILE A 227      33.888  39.237  81.471  1.00  0.76           C  
ATOM   3517  CD1 ILE A 227      32.107  39.185  84.067  1.00  0.76           C  
ATOM   3518  H01 ILE A 227      33.145  42.483  82.161  1.00  0.76           H  
ATOM   3519  H02 ILE A 227      31.948  40.109  81.571  1.00  0.76           H  
ATOM   3520  H03 ILE A 227      32.295  41.260  83.756  1.00  0.76           H  
ATOM   3521  H04 ILE A 227      33.864  40.366  83.889  1.00  0.76           H  
ATOM   3522  H05 ILE A 227      34.827  39.297  82.020  1.00  0.76           H  
ATOM   3523  H06 ILE A 227      33.431  38.262  81.639  1.00  0.76           H  
ATOM   3524  H07 ILE A 227      34.081  39.370  80.407  1.00  0.76           H  
ATOM   3525  H08 ILE A 227      31.132  39.098  83.587  1.00  0.76           H  
ATOM   3526  H09 ILE A 227      32.678  38.272  83.896  1.00  0.76           H  
ATOM   3527  H10 ILE A 227      32.118  41.279  79.746  1.00  0.76           H  
ATOM   3528  H11 ILE A 227      31.971  39.334  85.138  1.00  0.76           H  
ATOM   3529  N   ASN A 228      35.348  41.878  79.975  1.00  0.83           N  
ATOM   3530  CA  ASN A 228      36.770  41.968  79.653  1.00  0.83           C  
ATOM   3531  C   ASN A 228      37.185  43.351  79.170  1.00  0.83           C  
ATOM   3532  O   ASN A 228      38.308  43.521  78.688  1.00  0.83           O  
ATOM   3533  CB  ASN A 228      37.135  40.926  78.602  1.00  0.83           C  
ATOM   3534  CG  ASN A 228      37.526  39.606  79.214  1.00  0.83           C  
ATOM   3535  ND2 ASN A 228      37.830  38.629  78.369  1.00  0.83           N  
ATOM   3536  OD1 ASN A 228      37.543  39.457  80.434  1.00  0.83           O  
ATOM   3537  H01 ASN A 228      37.313  41.776  80.578  1.00  0.83           H  
ATOM   3538  H02 ASN A 228      37.994  41.302  78.046  1.00  0.83           H  
ATOM   3539  H03 ASN A 228      36.276  40.770  77.950  1.00  0.83           H  
ATOM   3540  H04 ASN A 228      38.094  37.720  78.722  1.00  0.83           H  
ATOM   3541  H05 ASN A 228      37.797  38.794  77.373  1.00  0.83           H  
ATOM   3542  H12 ASN A 228      34.682  41.889  79.216  1.00  0.83           H  
ATOM   3543  N   GLU A 229      36.308  44.335  79.292  1.00  0.84           N  
ATOM   3544  CA  GLU A 229      36.560  45.706  78.866  1.00  0.84           C  
ATOM   3545  C   GLU A 229      36.819  46.508  80.139  1.00  0.84           C  
ATOM   3546  O   GLU A 229      35.889  46.813  80.889  1.00  0.84           O  
ATOM   3547  CB  GLU A 229      35.352  46.192  78.071  1.00  0.84           C  
ATOM   3548  CG  GLU A 229      35.518  47.114  76.849  1.00  0.84           C  
ATOM   3549  CD  GLU A 229      36.657  46.880  75.865  1.00  0.84           C  
ATOM   3550  OE1 GLU A 229      37.433  47.817  75.648  1.00  0.84           O  
ATOM   3551  OE2 GLU A 229      36.790  45.826  75.258  1.00  0.84           O  
ATOM   3552  H01 GLU A 229      37.423  45.811  78.209  1.00  0.84           H  
ATOM   3553  H02 GLU A 229      34.842  46.837  78.786  1.00  0.84           H  
ATOM   3554  H03 GLU A 229      34.835  45.300  77.717  1.00  0.84           H  
ATOM   3555  H04 GLU A 229      35.768  48.077  77.295  1.00  0.84           H  
ATOM   3556  H05 GLU A 229      34.591  47.051  76.279  1.00  0.84           H  
ATOM   3557  H06 GLU A 229      35.411  44.123  79.705  1.00  0.84           H  
ATOM   3558  N   ALA A 230      38.097  46.826  80.392  1.00  0.87           N  
ATOM   3559  CA  ALA A 230      38.486  47.433  81.666  1.00  0.87           C  
ATOM   3560  C   ALA A 230      37.772  48.755  81.915  1.00  0.87           C  
ATOM   3561  O   ALA A 230      37.526  49.117  83.071  1.00  0.87           O  
ATOM   3562  CB  ALA A 230      39.998  47.637  81.715  1.00  0.87           C  
ATOM   3563  H01 ALA A 230      38.186  46.745  82.457  1.00  0.87           H  
ATOM   3564  H02 ALA A 230      40.469  47.047  80.929  1.00  0.87           H  
ATOM   3565  H03 ALA A 230      40.228  48.692  81.564  1.00  0.87           H  
ATOM   3566  H04 ALA A 230      40.377  47.318  82.686  1.00  0.87           H  
ATOM   3567  H06 ALA A 230      38.802  46.644  79.692  1.00  0.87           H  
ATOM   3568  N   SER A 231      37.439  49.492  80.852  1.00  0.93           N  
ATOM   3569  CA  SER A 231      36.779  50.778  81.037  1.00  0.93           C  
ATOM   3570  C   SER A 231      35.419  50.610  81.702  1.00  0.93           C  
ATOM   3571  O   SER A 231      35.043  51.404  82.572  1.00  0.93           O  
ATOM   3572  CB  SER A 231      36.644  51.502  79.696  1.00  0.93           C  
ATOM   3573  OG  SER A 231      35.566  50.990  78.930  1.00  0.93           O  
ATOM   3574  H01 SER A 231      37.396  51.385  81.699  1.00  0.93           H  
ATOM   3575  H02 SER A 231      37.564  51.348  79.133  1.00  0.93           H  
ATOM   3576  H03 SER A 231      36.474  52.562  79.882  1.00  0.93           H  
ATOM   3577  H04 SER A 231      35.275  50.155  79.304  1.00  0.93           H  
ATOM   3578  H05 SER A 231      37.644  49.158  79.921  1.00  0.93           H  
ATOM   3579  N   TYR A 232      34.670  49.578  81.315  1.00  0.78           N  
ATOM   3580  CA  TYR A 232      33.376  49.339  81.942  1.00  0.78           C  
ATOM   3581  C   TYR A 232      33.513  48.705  83.318  1.00  0.78           C  
ATOM   3582  O   TYR A 232      32.689  48.964  84.200  1.00  0.78           O  
ATOM   3583  CB  TYR A 232      32.506  48.466  81.034  1.00  0.78           C  
ATOM   3584  CG  TYR A 232      31.960  49.222  79.850  1.00  0.78           C  
ATOM   3585  CD1 TYR A 232      30.913  50.121  80.002  1.00  0.78           C  
ATOM   3586  CD2 TYR A 232      32.506  49.059  78.586  1.00  0.78           C  
ATOM   3587  CE1 TYR A 232      30.416  50.826  78.926  1.00  0.78           C  
ATOM   3588  CE2 TYR A 232      32.016  49.761  77.503  1.00  0.78           C  
ATOM   3589  CZ  TYR A 232      30.971  50.642  77.678  1.00  0.78           C  
ATOM   3590  OH  TYR A 232      30.479  51.343  76.601  1.00  0.78           O  
ATOM   3591  H01 TYR A 232      32.894  50.307  82.082  1.00  0.78           H  
ATOM   3592  H02 TYR A 232      31.657  48.121  81.624  1.00  0.78           H  
ATOM   3593  H03 TYR A 232      33.107  47.633  80.670  1.00  0.78           H  
ATOM   3594  H04 TYR A 232      30.476  50.272  80.989  1.00  0.78           H  
ATOM   3595  H05 TYR A 232      34.999  48.961  80.586  1.00  0.78           H  
ATOM   3596  H06 TYR A 232      33.335  48.366  78.445  1.00  0.78           H  
ATOM   3597  H07 TYR A 232      29.590  51.524  79.062  1.00  0.78           H  
ATOM   3598  H08 TYR A 232      32.453  49.619  76.515  1.00  0.78           H  
ATOM   3599  H09 TYR A 232      30.256  50.731  75.895  1.00  0.78           H  
ATOM   3600  N   MET A 233      34.545  47.886  83.519  1.00  0.71           N  
ATOM   3601  CA  MET A 233      34.750  47.233  84.810  1.00  0.71           C  
ATOM   3602  C   MET A 233      35.278  48.209  85.855  1.00  0.71           C  
ATOM   3603  O   MET A 233      35.090  47.989  87.057  1.00  0.71           O  
ATOM   3604  CB  MET A 233      35.694  46.049  84.630  1.00  0.71           C  
ATOM   3605  CG  MET A 233      35.066  44.868  83.895  1.00  0.71           C  
ATOM   3606  SD  MET A 233      33.525  44.290  84.636  1.00  0.71           S  
ATOM   3607  CE  MET A 233      32.334  44.670  83.356  1.00  0.71           C  
ATOM   3608  H01 MET A 233      33.790  46.871  85.178  1.00  0.71           H  
ATOM   3609  H02 MET A 233      35.958  45.698  85.628  1.00  0.71           H  
ATOM   3610  H03 MET A 233      36.563  46.384  84.064  1.00  0.71           H  
ATOM   3611  H04 MET A 233      35.776  44.043  83.952  1.00  0.71           H  
ATOM   3612  H05 MET A 233      34.863  45.170  82.867  1.00  0.71           H  
ATOM   3613  H06 MET A 233      31.469  45.162  83.800  1.00  0.71           H  
ATOM   3614  H07 MET A 233      32.790  45.332  82.620  1.00  0.71           H  
ATOM   3615  H08 MET A 233      32.017  43.748  82.869  1.00  0.71           H  
ATOM   3616  H10 MET A 233      35.196  47.714  82.766  1.00  0.71           H  
ATOM   3617  N   SER A 234      35.948  49.280  85.421  1.00  0.96           N  
ATOM   3618  CA  SER A 234      36.335  50.347  86.338  1.00  0.96           C  
ATOM   3619  C   SER A 234      35.106  51.000  86.953  1.00  0.96           C  
ATOM   3620  O   SER A 234      34.964  51.066  88.179  1.00  0.96           O  
ATOM   3621  CB  SER A 234      37.178  51.396  85.604  1.00  0.96           C  
ATOM   3622  OG  SER A 234      38.403  50.859  85.142  1.00  0.96           O  
ATOM   3623  H01 SER A 234      36.931  49.911  87.140  1.00  0.96           H  
ATOM   3624  H02 SER A 234      37.404  52.199  86.306  1.00  0.96           H  
ATOM   3625  H03 SER A 234      36.612  51.770  84.751  1.00  0.96           H  
ATOM   3626  H04 SER A 234      38.649  51.285  84.317  1.00  0.96           H  
ATOM   3627  H09 SER A 234      36.190  49.352  84.443  1.00  0.96           H  
ATOM   3628  N   ILE A 235      34.198  51.481  86.097  1.00  0.91           N  
ATOM   3629  CA  ILE A 235      32.988  52.169  86.541  1.00  0.91           C  
ATOM   3630  C   ILE A 235      32.195  51.291  87.502  1.00  0.91           C  
ATOM   3631  O   ILE A 235      31.494  51.795  88.389  1.00  0.91           O  
ATOM   3632  CB  ILE A 235      32.155  52.578  85.307  1.00  0.91           C  
ATOM   3633  CG1 ILE A 235      32.856  53.702  84.544  1.00  0.91           C  
ATOM   3634  CG2 ILE A 235      30.763  53.041  85.704  1.00  0.91           C  
ATOM   3635  CD1 ILE A 235      32.095  54.184  83.329  1.00  0.91           C  
ATOM   3636  H01 ILE A 235      33.256  53.073  87.088  1.00  0.91           H  
ATOM   3637  H02 ILE A 235      32.062  51.698  84.670  1.00  0.91           H  
ATOM   3638  H03 ILE A 235      33.803  53.298  84.185  1.00  0.91           H  
ATOM   3639  H04 ILE A 235      32.992  54.545  85.221  1.00  0.91           H  
ATOM   3640  H05 ILE A 235      34.355  51.364  85.106  1.00  0.91           H  
ATOM   3641  H06 ILE A 235      30.055  52.224  85.563  1.00  0.91           H  
ATOM   3642  H07 ILE A 235      30.765  53.342  86.752  1.00  0.91           H  
ATOM   3643  H08 ILE A 235      30.470  53.887  85.082  1.00  0.91           H  
ATOM   3644  H09 ILE A 235      31.196  54.710  83.649  1.00  0.91           H  
ATOM   3645  H10 ILE A 235      32.724  54.860  82.750  1.00  0.91           H  
ATOM   3646  H11 ILE A 235      31.815  53.330  82.712  1.00  0.91           H  
ATOM   3647  N   LEU A 236      32.309  49.974  87.357  1.00  0.77           N  
ATOM   3648  CA  LEU A 236      31.668  49.017  88.247  1.00  0.77           C  
ATOM   3649  C   LEU A 236      32.476  48.722  89.500  1.00  0.77           C  
ATOM   3650  O   LEU A 236      31.938  48.121  90.434  1.00  0.77           O  
ATOM   3651  CB  LEU A 236      31.421  47.698  87.514  1.00  0.77           C  
ATOM   3652  CG  LEU A 236      30.474  47.720  86.323  1.00  0.77           C  
ATOM   3653  CD1 LEU A 236      30.310  46.312  85.812  1.00  0.77           C  
ATOM   3654  CD2 LEU A 236      29.140  48.295  86.744  1.00  0.77           C  
ATOM   3655  H01 LEU A 236      30.730  49.479  88.555  1.00  0.77           H  
ATOM   3656  H02 LEU A 236      30.927  47.062  88.248  1.00  0.77           H  
ATOM   3657  H03 LEU A 236      32.386  47.337  87.158  1.00  0.77           H  
ATOM   3658  H04 LEU A 236      30.880  48.346  85.528  1.00  0.77           H  
ATOM   3659  H05 LEU A 236      29.471  46.274  85.117  1.00  0.77           H  
ATOM   3660  H06 LEU A 236      31.221  46.003  85.299  1.00  0.77           H  
ATOM   3661  H07 LEU A 236      30.118  45.641  86.649  1.00  0.77           H  
ATOM   3662  H08 LEU A 236      28.383  47.511  86.719  1.00  0.77           H  
ATOM   3663  H09 LEU A 236      29.218  48.692  87.756  1.00  0.77           H  
ATOM   3664  H10 LEU A 236      28.857  49.095  86.060  1.00  0.77           H  
ATOM   3665  H12 LEU A 236      32.867  49.621  86.593  1.00  0.77           H  
ATOM   3666  N   GLY A 237      33.743  49.112  89.540  1.00  0.99           N  
ATOM   3667  CA  GLY A 237      34.596  48.685  90.621  1.00  0.99           C  
ATOM   3668  C   GLY A 237      34.701  47.178  90.673  1.00  0.99           C  
ATOM   3669  O   GLY A 237      34.265  46.556  91.640  1.00  0.99           O  
ATOM   3670  H01 GLY A 237      34.164  49.033  91.559  1.00  0.99           H  
ATOM   3671  H02 GLY A 237      35.591  49.107  90.477  1.00  0.99           H  
ATOM   3672  H11 GLY A 237      34.111  49.709  88.813  1.00  0.99           H  
ATOM   3673  N   MET A 238      35.263  46.574  89.630  1.00  0.85           N  
ATOM   3674  CA  MET A 238      35.548  45.152  89.718  1.00  0.85           C  
ATOM   3675  C   MET A 238      36.487  44.731  88.602  1.00  0.85           C  
ATOM   3676  O   MET A 238      36.659  45.428  87.600  1.00  0.85           O  
ATOM   3677  CB  MET A 238      34.246  44.322  89.716  1.00  0.85           C  
ATOM   3678  CG  MET A 238      34.384  42.897  90.181  1.00  0.85           C  
ATOM   3679  SD  MET A 238      34.685  42.570  91.912  1.00  0.85           S  
ATOM   3680  CE  MET A 238      35.091  40.831  91.816  1.00  0.85           C  
ATOM   3681  H01 MET A 238      36.049  44.957  90.666  1.00  0.85           H  
ATOM   3682  H02 MET A 238      33.929  44.267  88.675  1.00  0.85           H  
ATOM   3683  H03 MET A 238      35.487  47.093  88.793  1.00  0.85           H  
ATOM   3684  H04 MET A 238      33.528  44.820  90.368  1.00  0.85           H  
ATOM   3685  H05 MET A 238      35.294  42.551  89.690  1.00  0.85           H  
ATOM   3686  H06 MET A 238      33.460  42.384  89.915  1.00  0.85           H  
ATOM   3687  H07 MET A 238      36.046  40.654  92.310  1.00  0.85           H  
ATOM   3688  H08 MET A 238      34.314  40.248  92.310  1.00  0.85           H  
ATOM   3689  H09 MET A 238      35.162  40.531  90.770  1.00  0.85           H  
ATOM   3690  N   THR A 239      37.037  43.547  88.797  1.00  0.94           N  
ATOM   3691  CA  THR A 239      38.201  43.032  88.096  1.00  0.94           C  
ATOM   3692  C   THR A 239      37.793  42.320  86.805  1.00  0.94           C  
ATOM   3693  O   THR A 239      36.858  41.496  86.816  1.00  0.94           O  
ATOM   3694  CB  THR A 239      38.931  42.062  89.030  1.00  0.94           C  
ATOM   3695  CG2 THR A 239      37.973  40.975  89.526  1.00  0.94           C  
ATOM   3696  OG1 THR A 239      40.063  41.498  88.372  1.00  0.94           O  
ATOM   3697  H01 THR A 239      38.857  43.858  87.821  1.00  0.94           H  
ATOM   3698  H02 THR A 239      39.290  42.612  89.900  1.00  0.94           H  
ATOM   3699  H03 THR A 239      37.036  41.038  88.973  1.00  0.94           H  
ATOM   3700  H04 THR A 239      38.422  39.994  89.369  1.00  0.94           H  
ATOM   3701  H05 THR A 239      37.778  41.119  90.589  1.00  0.94           H  
ATOM   3702  H06 THR A 239      40.277  42.022  87.596  1.00  0.94           H  
ATOM   3703  H10 THR A 239      36.613  42.949  89.492  1.00  0.94           H  
ATOM   3704  N   PRO A 240      38.457  42.609  85.688  1.00  0.92           N  
ATOM   3705  CA  PRO A 240      38.151  41.911  84.438  1.00  0.92           C  
ATOM   3706  C   PRO A 240      38.320  40.405  84.562  1.00  0.92           C  
ATOM   3707  O   PRO A 240      39.105  39.908  85.371  1.00  0.92           O  
ATOM   3708  CB  PRO A 240      39.162  42.509  83.455  1.00  0.92           C  
ATOM   3709  CG  PRO A 240      39.397  43.882  83.967  1.00  0.92           C  
ATOM   3710  CD  PRO A 240      39.346  43.764  85.476  1.00  0.92           C  
ATOM   3711  H01 PRO A 240      38.799  42.503  82.427  1.00  0.92           H  
ATOM   3712  H02 PRO A 240      40.087  41.933  83.452  1.00  0.92           H  
ATOM   3713  H03 PRO A 240      38.655  44.587  83.591  1.00  0.92           H  
ATOM   3714  H04 PRO A 240      40.372  44.248  83.645  1.00  0.92           H  
ATOM   3715  H05 PRO A 240      40.329  43.639  85.930  1.00  0.92           H  
ATOM   3716  H06 PRO A 240      38.932  44.666  85.927  1.00  0.92           H  
ATOM   3717  H07 PRO A 240      37.114  42.041  84.128  1.00  0.92           H  
ATOM   3718  N   GLY A 241      37.558  39.681  83.750  1.00  0.89           N  
ATOM   3719  CA  GLY A 241      37.648  38.238  83.681  1.00  0.89           C  
ATOM   3720  C   GLY A 241      36.508  37.541  84.407  1.00  0.89           C  
ATOM   3721  O   GLY A 241      35.709  38.148  85.126  1.00  0.89           O  
ATOM   3722  H01 GLY A 241      38.577  37.944  84.170  1.00  0.89           H  
ATOM   3723  H02 GLY A 241      37.630  37.937  82.634  1.00  0.89           H  
ATOM   3724  H07 GLY A 241      36.891  40.155  83.158  1.00  0.89           H  
ATOM   3725  N   PHE A 242      36.446  36.224  84.203  1.00  0.74           N  
ATOM   3726  CA  PHE A 242      35.431  35.377  84.816  1.00  0.74           C  
ATOM   3727  C   PHE A 242      35.919  34.639  86.048  1.00  0.74           C  
ATOM   3728  O   PHE A 242      35.114  34.346  86.939  1.00  0.74           O  
ATOM   3729  CB  PHE A 242      34.932  34.326  83.819  1.00  0.74           C  
ATOM   3730  CG  PHE A 242      33.909  34.834  82.857  1.00  0.74           C  
ATOM   3731  CD1 PHE A 242      32.710  35.358  83.310  1.00  0.74           C  
ATOM   3732  CD2 PHE A 242      34.139  34.772  81.492  1.00  0.74           C  
ATOM   3733  CE1 PHE A 242      31.764  35.822  82.419  1.00  0.74           C  
ATOM   3734  CE2 PHE A 242      33.198  35.234  80.592  1.00  0.74           C  
ATOM   3735  CZ  PHE A 242      32.006  35.759  81.055  1.00  0.74           C  
ATOM   3736  H01 PHE A 242      34.634  36.058  85.114  1.00  0.74           H  
ATOM   3737  H02 PHE A 242      34.450  33.542  84.404  1.00  0.74           H  
ATOM   3738  H03 PHE A 242      37.132  35.796  83.598  1.00  0.74           H  
ATOM   3739  H04 PHE A 242      35.787  33.961  83.249  1.00  0.74           H  
ATOM   3740  H05 PHE A 242      32.512  35.404  84.381  1.00  0.74           H  
ATOM   3741  H06 PHE A 242      35.075  34.353  81.123  1.00  0.74           H  
ATOM   3742  H07 PHE A 242      30.826  36.238  82.787  1.00  0.74           H  
ATOM   3743  H08 PHE A 242      33.395  35.185  79.521  1.00  0.74           H  
ATOM   3744  H09 PHE A 242      31.258  36.122  80.350  1.00  0.74           H  
ATOM   3745  N   GLY A 243      37.213  34.331  86.113  1.00  0.94           N  
ATOM   3746  CA  GLY A 243      37.751  33.380  87.068  1.00  0.94           C  
ATOM   3747  C   GLY A 243      37.376  33.579  88.522  1.00  0.94           C  
ATOM   3748  O   GLY A 243      37.553  32.667  89.337  1.00  0.94           O  
ATOM   3749  H01 GLY A 243      38.831  33.523  87.032  1.00  0.94           H  
ATOM   3750  H02 GLY A 243      37.410  32.388  86.773  1.00  0.94           H  
ATOM   3751  H10 GLY A 243      37.848  34.779  85.469  1.00  0.94           H  
ATOM   3752  N   ASP A 244      36.838  34.753  88.871  1.00  0.97           N  
ATOM   3753  CA  ASP A 244      36.622  35.077  90.278  1.00  0.97           C  
ATOM   3754  C   ASP A 244      35.184  35.480  90.589  1.00  0.97           C  
ATOM   3755  O   ASP A 244      34.924  36.029  91.660  1.00  0.97           O  
ATOM   3756  CB  ASP A 244      37.590  36.178  90.742  1.00  0.97           C  
ATOM   3757  CG  ASP A 244      37.138  37.591  90.387  1.00  0.97           C  
ATOM   3758  OD1 ASP A 244      36.724  37.850  89.230  1.00  0.97           O  
ATOM   3759  OD2 ASP A 244      37.189  38.447  91.302  1.00  0.97           O  
ATOM   3760  H01 ASP A 244      36.822  34.160  90.832  1.00  0.97           H  
ATOM   3761  H02 ASP A 244      38.533  36.009  90.222  1.00  0.97           H  
ATOM   3762  H03 ASP A 244      36.580  35.419  88.157  1.00  0.97           H  
ATOM   3763  H04 ASP A 244      37.692  36.112  91.825  1.00  0.97           H  
ATOM   3764  N   LYS A 245      34.232  35.190  89.708  1.00  0.90           N  
ATOM   3765  CA  LYS A 245      32.952  35.878  89.771  1.00  0.90           C  
ATOM   3766  C   LYS A 245      31.846  34.897  90.116  1.00  0.90           C  
ATOM   3767  O   LYS A 245      31.947  33.701  89.843  1.00  0.90           O  
ATOM   3768  CB  LYS A 245      32.653  36.528  88.433  1.00  0.90           C  
ATOM   3769  CG  LYS A 245      33.621  37.592  88.094  1.00  0.90           C  
ATOM   3770  CD  LYS A 245      33.030  38.846  87.709  1.00  0.90           C  
ATOM   3771  CE  LYS A 245      34.112  39.770  87.606  1.00  0.90           C  
ATOM   3772  NZ  LYS A 245      33.977  40.635  88.680  1.00  0.90           N  
ATOM   3773  H01 LYS A 245      33.003  36.644  90.545  1.00  0.90           H  
ATOM   3774  H02 LYS A 245      31.666  36.986  88.500  1.00  0.90           H  
ATOM   3775  H03 LYS A 245      32.686  35.764  87.657  1.00  0.90           H  
ATOM   3776  H04 LYS A 245      34.176  37.236  87.226  1.00  0.90           H  
ATOM   3777  H05 LYS A 245      34.397  34.493  88.996  1.00  0.90           H  
ATOM   3778  H06 LYS A 245      34.252  37.767  88.965  1.00  0.90           H  
ATOM   3779  H07 LYS A 245      32.287  39.178  88.434  1.00  0.90           H  
ATOM   3780  H08 LYS A 245      32.521  38.748  86.750  1.00  0.90           H  
ATOM   3781  H09 LYS A 245      34.092  40.305  86.657  1.00  0.90           H  
ATOM   3782  H10 LYS A 245      35.066  39.245  87.659  1.00  0.90           H  
ATOM   3783  H11 LYS A 245      33.004  40.691  88.946  1.00  0.90           H  
ATOM   3784  H12 LYS A 245      34.520  40.292  89.460  1.00  0.90           H  
ATOM   3785  H13 LYS A 245      34.307  41.553  88.417  1.00  0.90           H  
ATOM   3786  N   THR A 246      30.773  35.436  90.689  1.00  0.91           N  
ATOM   3787  CA  THR A 246      29.571  34.693  91.031  1.00  0.91           C  
ATOM   3788  C   THR A 246      28.388  35.171  90.200  1.00  0.91           C  
ATOM   3789  O   THR A 246      28.347  36.321  89.754  1.00  0.91           O  
ATOM   3790  CB  THR A 246      29.243  34.841  92.522  1.00  0.91           C  
ATOM   3791  CG2 THR A 246      30.011  33.811  93.339  1.00  0.91           C  
ATOM   3792  OG1 THR A 246      29.563  36.174  92.946  1.00  0.91           O  
ATOM   3793  H01 THR A 246      29.758  33.642  90.813  1.00  0.91           H  
ATOM   3794  H02 THR A 246      28.179  34.665  92.680  1.00  0.91           H  
ATOM   3795  H03 THR A 246      30.931  34.259  93.715  1.00  0.91           H  
ATOM   3796  H04 THR A 246      29.398  33.482  94.178  1.00  0.91           H  
ATOM   3797  H05 THR A 246      30.255  32.955  92.709  1.00  0.91           H  
ATOM   3798  H06 THR A 246      29.699  36.184  93.896  1.00  0.91           H  
ATOM   3799  H14 THR A 246      30.795  36.424  90.900  1.00  0.91           H  
ATOM   3800  N   PHE A 247      27.421  34.281  89.992  1.00  0.71           N  
ATOM   3801  CA  PHE A 247      26.215  34.673  89.285  1.00  0.71           C  
ATOM   3802  C   PHE A 247      25.038  33.840  89.771  1.00  0.71           C  
ATOM   3803  O   PHE A 247      25.199  32.743  90.317  1.00  0.71           O  
ATOM   3804  CB  PHE A 247      26.377  34.557  87.766  1.00  0.71           C  
ATOM   3805  CG  PHE A 247      26.541  33.148  87.268  1.00  0.71           C  
ATOM   3806  CD1 PHE A 247      27.784  32.530  87.279  1.00  0.71           C  
ATOM   3807  CD2 PHE A 247      25.450  32.449  86.781  1.00  0.71           C  
ATOM   3808  CE1 PHE A 247      27.934  31.230  86.815  1.00  0.71           C  
ATOM   3809  CE2 PHE A 247      25.589  31.153  86.317  1.00  0.71           C  
ATOM   3810  CZ  PHE A 247      26.834  30.541  86.333  1.00  0.71           C  
ATOM   3811  H01 PHE A 247      26.023  35.724  89.503  1.00  0.71           H  
ATOM   3812  H02 PHE A 247      27.293  35.088  87.508  1.00  0.71           H  
ATOM   3813  H03 PHE A 247      25.493  34.986  87.294  1.00  0.71           H  
ATOM   3814  H04 PHE A 247      28.652  33.071  87.656  1.00  0.71           H  
ATOM   3815  H05 PHE A 247      24.470  32.925  86.763  1.00  0.71           H  
ATOM   3816  H06 PHE A 247      28.914  30.754  86.830  1.00  0.71           H  
ATOM   3817  H07 PHE A 247      27.526  33.333  90.326  1.00  0.71           H  
ATOM   3818  H08 PHE A 247      24.721  30.613  85.939  1.00  0.71           H  
ATOM   3819  H09 PHE A 247      26.946  29.520  85.967  1.00  0.71           H  
ATOM   3820  N   ALA A 248      23.844  34.396  89.578  1.00  0.53           N  
ATOM   3821  CA  ALA A 248      22.587  33.727  89.886  1.00  0.53           C  
ATOM   3822  C   ALA A 248      21.701  33.751  88.656  1.00  0.53           C  
ATOM   3823  O   ALA A 248      21.800  34.660  87.823  1.00  0.53           O  
ATOM   3824  CB  ALA A 248      21.858  34.384  91.048  1.00  0.53           C  
ATOM   3825  H01 ALA A 248      22.814  32.702  90.178  1.00  0.53           H  
ATOM   3826  H02 ALA A 248      20.859  33.957  91.138  1.00  0.53           H  
ATOM   3827  H03 ALA A 248      22.412  34.209  91.970  1.00  0.53           H  
ATOM   3828  H04 ALA A 248      21.779  35.456  90.869  1.00  0.53           H  
ATOM   3829  H10 ALA A 248      23.808  35.331  89.198  1.00  0.53           H  
ATOM   3830  N   VAL A 249      20.837  32.744  88.530  1.00  0.36           N  
ATOM   3831  CA  VAL A 249      20.140  32.564  87.270  1.00  0.36           C  
ATOM   3832  C   VAL A 249      18.681  32.369  87.643  1.00  0.36           C  
ATOM   3833  O   VAL A 249      18.344  31.467  88.426  1.00  0.36           O  
ATOM   3834  CB  VAL A 249      20.660  31.360  86.449  1.00  0.36           C  
ATOM   3835  CG1 VAL A 249      20.139  29.971  86.888  1.00  0.36           C  
ATOM   3836  CG2 VAL A 249      20.817  31.677  84.927  1.00  0.36           C  
ATOM   3837  H01 VAL A 249      20.300  33.429  86.626  1.00  0.36           H  
ATOM   3838  H02 VAL A 249      21.700  31.209  86.739  1.00  0.36           H  
ATOM   3839  H03 VAL A 249      19.157  29.796  86.448  1.00  0.36           H  
ATOM   3840  H04 VAL A 249      20.831  29.199  86.550  1.00  0.36           H  
ATOM   3841  H05 VAL A 249      20.670  32.114  89.302  1.00  0.36           H  
ATOM   3842  H06 VAL A 249      20.060  29.939  87.975  1.00  0.36           H  
ATOM   3843  H07 VAL A 249      21.874  31.666  84.661  1.00  0.36           H  
ATOM   3844  H08 VAL A 249      20.288  30.925  84.342  1.00  0.36           H  
ATOM   3845  H09 VAL A 249      20.400  32.662  84.715  1.00  0.36           H  
ATOM   3846  N   GLN A 250      17.820  33.235  87.131  1.00  0.16           N  
ATOM   3847  CA  GLN A 250      16.379  33.093  87.328  1.00  0.16           C  
ATOM   3848  C   GLN A 250      15.796  32.373  86.125  1.00  0.16           C  
ATOM   3849  O   GLN A 250      15.738  32.937  85.033  1.00  0.16           O  
ATOM   3850  CB  GLN A 250      15.689  34.441  87.529  1.00  0.16           C  
ATOM   3851  CG  GLN A 250      14.173  34.298  87.750  1.00  0.16           C  
ATOM   3852  CD  GLN A 250      13.400  35.571  87.452  1.00  0.16           C  
ATOM   3853  NE2 GLN A 250      12.285  35.768  88.149  1.00  0.16           N  
ATOM   3854  OE1 GLN A 250      13.793  36.360  86.593  1.00  0.16           O  
ATOM   3855  H01 GLN A 250      16.207  32.516  88.237  1.00  0.16           H  
ATOM   3856  H02 GLN A 250      15.838  35.028  86.623  1.00  0.16           H  
ATOM   3857  H03 GLN A 250      16.125  34.932  88.399  1.00  0.16           H  
ATOM   3858  H04 GLN A 250      14.021  34.068  88.804  1.00  0.16           H  
ATOM   3859  H05 GLN A 250      13.801  33.506  87.100  1.00  0.16           H  
ATOM   3860  H06 GLN A 250      11.728  36.595  87.987  1.00  0.16           H  
ATOM   3861  H07 GLN A 250      11.995  35.091  88.840  1.00  0.16           H  
ATOM   3862  H10 GLN A 250      18.168  34.014  86.590  1.00  0.16           H  
ATOM   3863  N   GLY A 251      15.348  31.139  86.329  1.00  0.25           N  
ATOM   3864  CA  GLY A 251      14.847  30.344  85.224  1.00  0.25           C  
ATOM   3865  C   GLY A 251      15.856  29.306  84.779  1.00  0.25           C  
ATOM   3866  O   GLY A 251      16.964  29.649  84.366  1.00  0.25           O  
ATOM   3867  H01 GLY A 251      14.654  31.012  84.385  1.00  0.25           H  
ATOM   3868  H02 GLY A 251      13.934  29.838  85.537  1.00  0.25           H  
ATOM   3869  H08 GLY A 251      15.356  30.751  87.262  1.00  0.25           H  
ATOM   3870  N   PHE A 252      15.484  28.033  84.869  1.00  0.35           N  
ATOM   3871  CA  PHE A 252      16.360  26.917  84.533  1.00  0.35           C  
ATOM   3872  C   PHE A 252      15.861  26.181  83.292  1.00  0.35           C  
ATOM   3873  O   PHE A 252      15.840  24.948  83.238  1.00  0.35           O  
ATOM   3874  CB  PHE A 252      16.493  25.968  85.722  1.00  0.35           C  
ATOM   3875  CG  PHE A 252      17.663  25.037  85.633  1.00  0.35           C  
ATOM   3876  CD1 PHE A 252      18.945  25.524  85.452  1.00  0.35           C  
ATOM   3877  CD2 PHE A 252      17.483  23.671  85.743  1.00  0.35           C  
ATOM   3878  CE1 PHE A 252      20.020  24.658  85.370  1.00  0.35           C  
ATOM   3879  CE2 PHE A 252      18.556  22.804  85.666  1.00  0.35           C  
ATOM   3880  CZ  PHE A 252      19.825  23.300  85.483  1.00  0.35           C  
ATOM   3881  H01 PHE A 252      17.348  27.315  84.302  1.00  0.35           H  
ATOM   3882  H02 PHE A 252      15.597  25.347  85.730  1.00  0.35           H  
ATOM   3883  H03 PHE A 252      14.547  27.829  85.186  1.00  0.35           H  
ATOM   3884  H04 PHE A 252      16.598  26.565  86.628  1.00  0.35           H  
ATOM   3885  H05 PHE A 252      19.109  26.599  85.373  1.00  0.35           H  
ATOM   3886  H06 PHE A 252      16.480  23.272  85.893  1.00  0.35           H  
ATOM   3887  H07 PHE A 252      21.025  25.052  85.215  1.00  0.35           H  
ATOM   3888  H08 PHE A 252      18.397  21.729  85.750  1.00  0.35           H  
ATOM   3889  H09 PHE A 252      20.675  22.620  85.428  1.00  0.35           H  
ATOM   3890  N   GLY A 253      15.437  26.937  82.288  1.00  0.55           N  
ATOM   3891  CA  GLY A 253      15.015  26.384  81.020  1.00  0.55           C  
ATOM   3892  C   GLY A 253      16.134  26.343  80.004  1.00  0.55           C  
ATOM   3893  O   GLY A 253      17.311  26.182  80.342  1.00  0.55           O  
ATOM   3894  H01 GLY A 253      14.231  27.029  80.623  1.00  0.55           H  
ATOM   3895  H02 GLY A 253      14.653  25.369  81.184  1.00  0.55           H  
ATOM   3896  H10 GLY A 253      15.408  27.939  82.414  1.00  0.55           H  
ATOM   3897  N   ASN A 254      15.760  26.493  78.733  1.00  0.58           N  
ATOM   3898  CA  ASN A 254      16.745  26.377  77.666  1.00  0.58           C  
ATOM   3899  C   ASN A 254      17.769  27.504  77.721  1.00  0.58           C  
ATOM   3900  O   ASN A 254      18.956  27.284  77.452  1.00  0.58           O  
ATOM   3901  CB  ASN A 254      16.043  26.342  76.308  1.00  0.58           C  
ATOM   3902  CG  ASN A 254      15.564  24.949  75.941  1.00  0.58           C  
ATOM   3903  ND2 ASN A 254      14.877  24.838  74.813  1.00  0.58           N  
ATOM   3904  OD1 ASN A 254      15.806  23.985  76.667  1.00  0.58           O  
ATOM   3905  H01 ASN A 254      17.288  25.443  77.806  1.00  0.58           H  
ATOM   3906  H02 ASN A 254      16.764  26.655  75.553  1.00  0.58           H  
ATOM   3907  H03 ASN A 254      14.794  26.687  78.510  1.00  0.58           H  
ATOM   3908  H04 ASN A 254      15.183  27.012  76.340  1.00  0.58           H  
ATOM   3909  H05 ASN A 254      14.531  23.936  74.519  1.00  0.58           H  
ATOM   3910  H06 ASN A 254      14.699  25.656  74.248  1.00  0.58           H  
ATOM   3911  N   VAL A 255      17.339  28.713  78.076  1.00  0.50           N  
ATOM   3912  CA  VAL A 255      18.273  29.829  78.179  1.00  0.50           C  
ATOM   3913  C   VAL A 255      19.064  29.752  79.476  1.00  0.50           C  
ATOM   3914  O   VAL A 255      20.290  29.902  79.480  1.00  0.50           O  
ATOM   3915  CB  VAL A 255      17.529  31.170  78.046  1.00  0.50           C  
ATOM   3916  CG1 VAL A 255      18.484  32.331  78.307  1.00  0.50           C  
ATOM   3917  CG2 VAL A 255      16.895  31.293  76.668  1.00  0.50           C  
ATOM   3918  H01 VAL A 255      18.986  29.763  77.357  1.00  0.50           H  
ATOM   3919  H02 VAL A 255      16.733  31.204  78.790  1.00  0.50           H  
ATOM   3920  H03 VAL A 255      19.396  32.188  77.727  1.00  0.50           H  
ATOM   3921  H04 VAL A 255      18.009  33.266  78.011  1.00  0.50           H  
ATOM   3922  H05 VAL A 255      18.731  32.368  79.368  1.00  0.50           H  
ATOM   3923  H06 VAL A 255      16.002  31.915  76.734  1.00  0.50           H  
ATOM   3924  H07 VAL A 255      16.360  28.859  78.275  1.00  0.50           H  
ATOM   3925  H08 VAL A 255      17.606  31.750  75.980  1.00  0.50           H  
ATOM   3926  H09 VAL A 255      16.621  30.303  76.304  1.00  0.50           H  
ATOM   3927  N   GLY A 256      18.378  29.498  80.588  1.00  0.51           N  
ATOM   3928  CA  GLY A 256      19.033  29.536  81.886  1.00  0.51           C  
ATOM   3929  C   GLY A 256      20.067  28.439  82.056  1.00  0.51           C  
ATOM   3930  O   GLY A 256      21.196  28.693  82.486  1.00  0.51           O  
ATOM   3931  H01 GLY A 256      18.266  29.383  82.645  1.00  0.51           H  
ATOM   3932  H02 GLY A 256      19.527  30.501  81.999  1.00  0.51           H  
ATOM   3933  H10 GLY A 256      17.394  29.277  80.530  1.00  0.51           H  
ATOM   3934  N   LEU A 257      19.698  27.201  81.711  1.00  0.48           N  
ATOM   3935  CA  LEU A 257      20.598  26.069  81.916  1.00  0.48           C  
ATOM   3936  C   LEU A 257      21.897  26.246  81.142  1.00  0.48           C  
ATOM   3937  O   LEU A 257      22.990  26.024  81.678  1.00  0.48           O  
ATOM   3938  CB  LEU A 257      19.917  24.770  81.487  1.00  0.48           C  
ATOM   3939  CG  LEU A 257      20.871  23.605  81.211  1.00  0.48           C  
ATOM   3940  CD1 LEU A 257      21.493  23.055  82.499  1.00  0.48           C  
ATOM   3941  CD2 LEU A 257      20.188  22.520  80.388  1.00  0.48           C  
ATOM   3942  H01 LEU A 257      20.836  26.022  82.979  1.00  0.48           H  
ATOM   3943  H02 LEU A 257      19.415  24.985  80.544  1.00  0.48           H  
ATOM   3944  H03 LEU A 257      18.787  27.047  81.304  1.00  0.48           H  
ATOM   3945  H04 LEU A 257      19.232  24.468  82.279  1.00  0.48           H  
ATOM   3946  H05 LEU A 257      21.698  23.990  80.614  1.00  0.48           H  
ATOM   3947  H06 LEU A 257      22.392  23.623  82.739  1.00  0.48           H  
ATOM   3948  H07 LEU A 257      20.777  23.145  83.316  1.00  0.48           H  
ATOM   3949  H08 LEU A 257      21.754  22.006  82.358  1.00  0.48           H  
ATOM   3950  H09 LEU A 257      19.264  22.914  79.964  1.00  0.48           H  
ATOM   3951  H10 LEU A 257      20.851  22.203  79.583  1.00  0.48           H  
ATOM   3952  H11 LEU A 257      19.959  21.668  81.028  1.00  0.48           H  
ATOM   3953  N   HIS A 258      21.798  26.637  79.870  1.00  0.54           N  
ATOM   3954  CA  HIS A 258      22.989  26.673  79.035  1.00  0.54           C  
ATOM   3955  C   HIS A 258      23.851  27.894  79.307  1.00  0.54           C  
ATOM   3956  O   HIS A 258      25.076  27.813  79.180  1.00  0.54           O  
ATOM   3957  CB  HIS A 258      22.589  26.574  77.563  1.00  0.54           C  
ATOM   3958  CG  HIS A 258      22.052  25.231  77.198  1.00  0.54           C  
ATOM   3959  CD2 HIS A 258      20.824  24.834  76.795  1.00  0.54           C  
ATOM   3960  ND1 HIS A 258      22.825  24.094  77.249  1.00  0.54           N  
ATOM   3961  CE1 HIS A 258      22.098  23.052  76.888  1.00  0.54           C  
ATOM   3962  NE2 HIS A 258      20.880  23.473  76.605  1.00  0.54           N  
ATOM   3963  H01 HIS A 258      23.607  25.812  79.288  1.00  0.54           H  
ATOM   3964  H02 HIS A 258      23.487  26.741  76.968  1.00  0.54           H  
ATOM   3965  H03 HIS A 258      21.824  27.323  77.358  1.00  0.54           H  
ATOM   3966  H04 HIS A 258      19.953  25.473  76.648  1.00  0.54           H  
ATOM   3967  H05 HIS A 258      22.445  22.020  76.833  1.00  0.54           H  
ATOM   3968  H06 HIS A 258      20.114  22.891  76.299  1.00  0.54           H  
ATOM   3969  H12 HIS A 258      20.902  26.906  79.489  1.00  0.54           H  
ATOM   3970  N   SER A 259      23.244  29.013  79.701  1.00  0.42           N  
ATOM   3971  CA  SER A 259      24.035  30.113  80.235  1.00  0.42           C  
ATOM   3972  C   SER A 259      24.871  29.646  81.420  1.00  0.42           C  
ATOM   3973  O   SER A 259      26.055  29.985  81.532  1.00  0.42           O  
ATOM   3974  CB  SER A 259      23.125  31.269  80.646  1.00  0.42           C  
ATOM   3975  OG  SER A 259      22.330  31.704  79.560  1.00  0.42           O  
ATOM   3976  H01 SER A 259      24.712  30.463  79.455  1.00  0.42           H  
ATOM   3977  H02 SER A 259      23.749  32.101  80.972  1.00  0.42           H  
ATOM   3978  H03 SER A 259      22.473  30.939  81.455  1.00  0.42           H  
ATOM   3979  H04 SER A 259      22.074  30.948  79.027  1.00  0.42           H  
ATOM   3980  H07 SER A 259      22.240  29.098  79.630  1.00  0.42           H  
ATOM   3981  N   MET A 260      24.269  28.848  82.305  1.00  0.66           N  
ATOM   3982  CA  MET A 260      24.993  28.329  83.458  1.00  0.66           C  
ATOM   3983  C   MET A 260      26.131  27.409  83.032  1.00  0.66           C  
ATOM   3984  O   MET A 260      27.233  27.478  83.589  1.00  0.66           O  
ATOM   3985  CB  MET A 260      24.028  27.587  84.382  1.00  0.66           C  
ATOM   3986  CG  MET A 260      24.628  27.166  85.708  1.00  0.66           C  
ATOM   3987  SD  MET A 260      23.558  25.987  86.544  1.00  0.66           S  
ATOM   3988  CE  MET A 260      22.070  26.965  86.671  1.00  0.66           C  
ATOM   3989  H01 MET A 260      25.431  29.171  83.994  1.00  0.66           H  
ATOM   3990  H02 MET A 260      23.746  26.670  83.864  1.00  0.66           H  
ATOM   3991  H03 MET A 260      23.179  28.240  84.584  1.00  0.66           H  
ATOM   3992  H04 MET A 260      24.737  28.048  86.339  1.00  0.66           H  
ATOM   3993  H05 MET A 260      23.299  28.601  82.173  1.00  0.66           H  
ATOM   3994  H06 MET A 260      25.600  26.706  85.532  1.00  0.66           H  
ATOM   3995  H07 MET A 260      21.271  26.357  87.096  1.00  0.66           H  
ATOM   3996  H08 MET A 260      22.253  27.825  87.316  1.00  0.66           H  
ATOM   3997  H09 MET A 260      21.775  27.310  85.680  1.00  0.66           H  
ATOM   3998  N   ARG A 261      25.884  26.542  82.046  1.00  0.80           N  
ATOM   3999  CA  ARG A 261      26.904  25.592  81.613  1.00  0.80           C  
ATOM   4000  C   ARG A 261      28.151  26.313  81.115  1.00  0.80           C  
ATOM   4001  O   ARG A 261      29.276  25.964  81.487  1.00  0.80           O  
ATOM   4002  CB  ARG A 261      26.346  24.684  80.515  1.00  0.80           C  
ATOM   4003  CG  ARG A 261      25.388  23.607  81.013  1.00  0.80           C  
ATOM   4004  CD  ARG A 261      24.813  22.767  79.863  1.00  0.80           C  
ATOM   4005  NE  ARG A 261      25.826  21.981  79.164  1.00  0.80           N  
ATOM   4006  CZ  ARG A 261      26.318  22.310  77.982  1.00  0.80           C  
ATOM   4007  NH1 ARG A 261      25.923  23.419  77.439  1.00  0.80           N  
ATOM   4008  NH2 ARG A 261      27.225  21.578  77.369  1.00  0.80           N  
ATOM   4009  H01 ARG A 261      27.186  24.983  82.472  1.00  0.80           H  
ATOM   4010  H02 ARG A 261      27.199  24.163  80.080  1.00  0.80           H  
ATOM   4011  H03 ARG A 261      25.815  25.306  79.794  1.00  0.80           H  
ATOM   4012  H04 ARG A 261      24.557  24.104  81.513  1.00  0.80           H  
ATOM   4013  H05 ARG A 261      25.924  22.948  81.696  1.00  0.80           H  
ATOM   4014  H06 ARG A 261      24.383  23.459  79.139  1.00  0.80           H  
ATOM   4015  H07 ARG A 261      24.065  22.086  80.270  1.00  0.80           H  
ATOM   4016  H08 ARG A 261      26.169  21.141  79.607  1.00  0.80           H  
ATOM   4017  H09 ARG A 261      26.296  23.705  76.545  1.00  0.80           H  
ATOM   4018  H10 ARG A 261      24.980  26.544  81.595  1.00  0.80           H  
ATOM   4019  H11 ARG A 261      25.242  23.997  77.910  1.00  0.80           H  
ATOM   4020  H12 ARG A 261      27.554  20.722  77.793  1.00  0.80           H  
ATOM   4021  H13 ARG A 261      27.592  21.873  76.475  1.00  0.80           H  
ATOM   4022  N   TYR A 262      27.970  27.331  80.270  1.00  0.58           N  
ATOM   4023  CA  TYR A 262      29.117  27.985  79.649  1.00  0.58           C  
ATOM   4024  C   TYR A 262      29.845  28.906  80.621  1.00  0.58           C  
ATOM   4025  O   TYR A 262      31.079  28.981  80.596  1.00  0.58           O  
ATOM   4026  CB  TYR A 262      28.672  28.753  78.406  1.00  0.58           C  
ATOM   4027  CG  TYR A 262      28.184  27.852  77.297  1.00  0.58           C  
ATOM   4028  CD1 TYR A 262      29.012  26.872  76.764  1.00  0.58           C  
ATOM   4029  CD2 TYR A 262      26.900  27.975  76.788  1.00  0.58           C  
ATOM   4030  CE1 TYR A 262      28.571  26.043  75.754  1.00  0.58           C  
ATOM   4031  CE2 TYR A 262      26.449  27.146  75.777  1.00  0.58           C  
ATOM   4032  CZ  TYR A 262      27.290  26.184  75.262  1.00  0.58           C  
ATOM   4033  OH  TYR A 262      26.841  25.361  74.254  1.00  0.58           O  
ATOM   4034  H01 TYR A 262      29.824  27.209  79.355  1.00  0.58           H  
ATOM   4035  H02 TYR A 262      29.541  29.292  78.028  1.00  0.58           H  
ATOM   4036  H03 TYR A 262      27.864  29.429  78.686  1.00  0.58           H  
ATOM   4037  H04 TYR A 262      30.025  26.757  77.150  1.00  0.58           H  
ATOM   4038  H05 TYR A 262      26.235  28.738  77.192  1.00  0.58           H  
ATOM   4039  H06 TYR A 262      29.232  25.279  75.346  1.00  0.58           H  
ATOM   4040  H07 TYR A 262      25.435  27.253  75.390  1.00  0.58           H  
ATOM   4041  H08 TYR A 262      26.633  24.496  74.615  1.00  0.58           H  
ATOM   4042  H14 TYR A 262      27.035  27.650  80.060  1.00  0.58           H  
ATOM   4043  N   LEU A 263      29.108  29.616  81.477  1.00  0.62           N  
ATOM   4044  CA  LEU A 263      29.763  30.428  82.496  1.00  0.62           C  
ATOM   4045  C   LEU A 263      30.540  29.562  83.477  1.00  0.62           C  
ATOM   4046  O   LEU A 263      31.677  29.888  83.840  1.00  0.62           O  
ATOM   4047  CB  LEU A 263      28.735  31.277  83.237  1.00  0.62           C  
ATOM   4048  CG  LEU A 263      28.120  32.391  82.402  1.00  0.62           C  
ATOM   4049  CD1 LEU A 263      26.823  32.829  83.025  1.00  0.62           C  
ATOM   4050  CD2 LEU A 263      29.084  33.554  82.299  1.00  0.62           C  
ATOM   4051  H01 LEU A 263      30.472  31.087  81.996  1.00  0.62           H  
ATOM   4052  H02 LEU A 263      29.265  31.760  84.058  1.00  0.62           H  
ATOM   4053  H03 LEU A 263      27.933  30.622  83.577  1.00  0.62           H  
ATOM   4054  H04 LEU A 263      27.919  32.023  81.396  1.00  0.62           H  
ATOM   4055  H05 LEU A 263      26.036  32.124  82.758  1.00  0.62           H  
ATOM   4056  H06 LEU A 263      26.931  32.857  84.109  1.00  0.62           H  
ATOM   4057  H07 LEU A 263      26.561  33.822  82.659  1.00  0.62           H  
ATOM   4058  H08 LEU A 263      30.005  33.220  81.822  1.00  0.62           H  
ATOM   4059  H09 LEU A 263      28.100  29.591  81.419  1.00  0.62           H  
ATOM   4060  H10 LEU A 263      28.634  34.348  81.703  1.00  0.62           H  
ATOM   4061  H11 LEU A 263      29.308  33.930  83.297  1.00  0.62           H  
ATOM   4062  N   HIS A 264      29.935  28.460  83.925  1.00  0.88           N  
ATOM   4063  CA  HIS A 264      30.646  27.526  84.789  1.00  0.88           C  
ATOM   4064  C   HIS A 264      31.915  27.015  84.121  1.00  0.88           C  
ATOM   4065  O   HIS A 264      32.951  26.853  84.776  1.00  0.88           O  
ATOM   4066  CB  HIS A 264      29.731  26.358  85.155  1.00  0.88           C  
ATOM   4067  CG  HIS A 264      30.339  25.388  86.116  1.00  0.88           C  
ATOM   4068  CD2 HIS A 264      30.525  25.461  87.454  1.00  0.88           C  
ATOM   4069  ND1 HIS A 264      30.848  24.171  85.725  1.00  0.88           N  
ATOM   4070  CE1 HIS A 264      31.320  23.534  86.783  1.00  0.88           C  
ATOM   4071  NE2 HIS A 264      31.137  24.296  87.846  1.00  0.88           N  
ATOM   4072  H01 HIS A 264      30.936  28.053  85.698  1.00  0.88           H  
ATOM   4073  H02 HIS A 264      29.537  25.809  84.234  1.00  0.88           H  
ATOM   4074  H03 HIS A 264      28.822  26.761  85.602  1.00  0.88           H  
ATOM   4075  H04 HIS A 264      30.242  26.291  88.101  1.00  0.88           H  
ATOM   4076  H05 HIS A 264      31.782  22.547  86.779  1.00  0.88           H  
ATOM   4077  H06 HIS A 264      31.403  24.061  88.791  1.00  0.88           H  
ATOM   4078  H12 HIS A 264      28.978  28.272  83.663  1.00  0.88           H  
ATOM   4079  N   ARG A 265      31.858  26.775  82.808  1.00  0.94           N  
ATOM   4080  CA  ARG A 265      32.999  26.203  82.099  1.00  0.94           C  
ATOM   4081  C   ARG A 265      34.206  27.135  82.114  1.00  0.94           C  
ATOM   4082  O   ARG A 265      35.348  26.665  82.086  1.00  0.94           O  
ATOM   4083  CB  ARG A 265      32.600  25.865  80.663  1.00  0.94           C  
ATOM   4084  CG  ARG A 265      33.756  25.423  79.778  1.00  0.94           C  
ATOM   4085  CD  ARG A 265      33.303  25.200  78.352  1.00  0.94           C  
ATOM   4086  NE  ARG A 265      32.401  24.058  78.254  1.00  0.94           N  
ATOM   4087  CZ  ARG A 265      31.774  23.700  77.140  1.00  0.94           C  
ATOM   4088  NH1 ARG A 265      31.951  24.396  76.026  1.00  0.94           N  
ATOM   4089  NH2 ARG A 265      30.970  22.646  77.140  1.00  0.94           N  
ATOM   4090  H01 ARG A 265      33.292  25.290  82.618  1.00  0.94           H  
ATOM   4091  H02 ARG A 265      32.206  26.782  80.225  1.00  0.94           H  
ATOM   4092  H03 ARG A 265      31.865  25.060  80.693  1.00  0.94           H  
ATOM   4093  H04 ARG A 265      34.145  24.482  80.166  1.00  0.94           H  
ATOM   4094  H05 ARG A 265      34.528  26.193  79.790  1.00  0.94           H  
ATOM   4095  H06 ARG A 265      34.182  24.997  77.740  1.00  0.94           H  
ATOM   4096  H07 ARG A 265      31.013  26.992  82.298  1.00  0.94           H  
ATOM   4097  H08 ARG A 265      32.786  26.093  77.999  1.00  0.94           H  
ATOM   4098  H09 ARG A 265      32.244  23.506  79.085  1.00  0.94           H  
ATOM   4099  H10 ARG A 265      31.474  24.123  75.179  1.00  0.94           H  
ATOM   4100  H11 ARG A 265      32.563  25.199  76.024  1.00  0.94           H  
ATOM   4101  H12 ARG A 265      30.834  22.115  77.988  1.00  0.94           H  
ATOM   4102  H13 ARG A 265      30.493  22.374  76.292  1.00  0.94           H  
ATOM   4103  N   PHE A 266      33.982  28.450  82.166  1.00  0.93           N  
ATOM   4104  CA  PHE A 266      35.083  29.400  82.133  1.00  0.93           C  
ATOM   4105  C   PHE A 266      35.356  30.036  83.492  1.00  0.93           C  
ATOM   4106  O   PHE A 266      35.899  31.142  83.557  1.00  0.93           O  
ATOM   4107  CB  PHE A 266      34.843  30.472  81.069  1.00  0.93           C  
ATOM   4108  CG  PHE A 266      35.085  29.997  79.667  1.00  0.93           C  
ATOM   4109  CD1 PHE A 266      34.195  29.117  79.057  1.00  0.93           C  
ATOM   4110  CD2 PHE A 266      36.246  30.356  78.996  1.00  0.93           C  
ATOM   4111  CE1 PHE A 266      34.430  28.657  77.773  1.00  0.93           C  
ATOM   4112  CE2 PHE A 266      36.503  29.900  77.717  1.00  0.93           C  
ATOM   4113  CZ  PHE A 266      35.592  29.045  77.098  1.00  0.93           C  
ATOM   4114  H01 PHE A 266      35.976  28.835  81.868  1.00  0.93           H  
ATOM   4115  H02 PHE A 266      35.556  31.274  81.260  1.00  0.93           H  
ATOM   4116  H03 PHE A 266      33.809  30.808  81.145  1.00  0.93           H  
ATOM   4117  H04 PHE A 266      33.306  28.788  79.595  1.00  0.93           H  
ATOM   4118  H05 PHE A 266      36.968  31.009  79.487  1.00  0.93           H  
ATOM   4119  H06 PHE A 266      33.712  27.995  77.289  1.00  0.93           H  
ATOM   4120  H07 PHE A 266      37.410  30.206  77.196  1.00  0.93           H  
ATOM   4121  H08 PHE A 266      35.785  28.679  76.089  1.00  0.93           H  
ATOM   4122  H14 PHE A 266      33.033  28.791  82.229  1.00  0.93           H  
ATOM   4123  N   GLY A 267      34.992  29.358  84.577  1.00  0.98           N  
ATOM   4124  CA  GLY A 267      35.463  29.725  85.894  1.00  0.98           C  
ATOM   4125  C   GLY A 267      34.528  30.551  86.751  1.00  0.98           C  
ATOM   4126  O   GLY A 267      34.904  30.897  87.878  1.00  0.98           O  
ATOM   4127  H01 GLY A 267      36.327  30.366  85.718  1.00  0.98           H  
ATOM   4128  H02 GLY A 267      35.679  28.804  86.435  1.00  0.98           H  
ATOM   4129  H09 GLY A 267      34.371  28.567  84.479  1.00  0.98           H  
ATOM   4130  N   ALA A 268      33.338  30.890  86.267  1.00  0.90           N  
ATOM   4131  CA  ALA A 268      32.384  31.561  87.133  1.00  0.90           C  
ATOM   4132  C   ALA A 268      31.694  30.545  88.041  1.00  0.90           C  
ATOM   4133  O   ALA A 268      31.713  29.338  87.793  1.00  0.90           O  
ATOM   4134  CB  ALA A 268      31.353  32.337  86.311  1.00  0.90           C  
ATOM   4135  H01 ALA A 268      32.924  32.275  87.754  1.00  0.90           H  
ATOM   4136  H02 ALA A 268      30.481  32.550  86.930  1.00  0.90           H  
ATOM   4137  H03 ALA A 268      33.099  30.683  85.308  1.00  0.90           H  
ATOM   4138  H04 ALA A 268      31.792  33.274  85.968  1.00  0.90           H  
ATOM   4139  H05 ALA A 268      31.050  31.740  85.451  1.00  0.90           H  
ATOM   4140  N   LYS A 269      31.080  31.059  89.108  1.00  0.96           N  
ATOM   4141  CA  LYS A 269      30.497  30.253  90.175  1.00  0.96           C  
ATOM   4142  C   LYS A 269      29.009  30.554  90.285  1.00  0.96           C  
ATOM   4143  O   LYS A 269      28.630  31.677  90.624  1.00  0.96           O  
ATOM   4144  CB  LYS A 269      31.199  30.535  91.504  1.00  0.96           C  
ATOM   4145  CG  LYS A 269      31.289  29.340  92.442  1.00  0.96           C  
ATOM   4146  CD  LYS A 269      32.288  29.576  93.573  1.00  0.96           C  
ATOM   4147  CE  LYS A 269      31.811  30.648  94.543  1.00  0.96           C  
ATOM   4148  NZ  LYS A 269      32.433  30.488  95.889  1.00  0.96           N  
ATOM   4149  H01 LYS A 269      30.631  29.198  89.938  1.00  0.96           H  
ATOM   4150  H02 LYS A 269      30.596  31.284  92.017  1.00  0.96           H  
ATOM   4151  H03 LYS A 269      32.212  30.875  91.288  1.00  0.96           H  
ATOM   4152  H04 LYS A 269      31.632  28.482  91.863  1.00  0.96           H  
ATOM   4153  H05 LYS A 269      30.305  29.155  92.873  1.00  0.96           H  
ATOM   4154  H06 LYS A 269      31.015  32.064  89.181  1.00  0.96           H  
ATOM   4155  H07 LYS A 269      33.223  29.917  93.129  1.00  0.96           H  
ATOM   4156  H08 LYS A 269      32.428  28.643  94.120  1.00  0.96           H  
ATOM   4157  H09 LYS A 269      30.731  30.551  94.654  1.00  0.96           H  
ATOM   4158  H10 LYS A 269      32.074  31.628  94.145  1.00  0.96           H  
ATOM   4159  H11 LYS A 269      33.261  31.063  95.947  1.00  0.96           H  
ATOM   4160  H12 LYS A 269      31.775  30.773  96.600  1.00  0.96           H  
ATOM   4161  H13 LYS A 269      32.685  29.520  96.031  1.00  0.96           H  
ATOM   4162  N   CYS A 270      28.170  29.552  90.017  1.00  0.63           N  
ATOM   4163  CA  CYS A 270      26.727  29.722  90.162  1.00  0.63           C  
ATOM   4164  C   CYS A 270      26.342  29.520  91.622  1.00  0.63           C  
ATOM   4165  O   CYS A 270      26.486  28.418  92.160  1.00  0.63           O  
ATOM   4166  CB  CYS A 270      25.971  28.748  89.261  1.00  0.63           C  
ATOM   4167  SG  CYS A 270      24.171  28.939  89.343  1.00  0.63           S  
ATOM   4168  H01 CYS A 270      26.453  30.732  89.856  1.00  0.63           H  
ATOM   4169  H02 CYS A 270      26.203  27.742  89.610  1.00  0.63           H  
ATOM   4170  H03 CYS A 270      26.290  28.911  88.231  1.00  0.63           H  
ATOM   4171  H04 CYS A 270      23.767  29.785  88.385  1.00  0.63           H  
ATOM   4172  H14 CYS A 270      28.538  28.663  89.709  1.00  0.63           H  
ATOM   4173  N   VAL A 271      25.889  30.594  92.270  1.00  0.85           N  
ATOM   4174  CA  VAL A 271      25.392  30.560  93.652  1.00  0.85           C  
ATOM   4175  C   VAL A 271      23.925  30.219  93.844  1.00  0.85           C  
ATOM   4176  O   VAL A 271      23.530  29.638  94.869  1.00  0.85           O  
ATOM   4177  CB  VAL A 271      25.696  31.878  94.378  1.00  0.85           C  
ATOM   4178  CG1 VAL A 271      27.106  31.872  94.904  1.00  0.85           C  
ATOM   4179  CG2 VAL A 271      25.656  33.009  93.362  1.00  0.85           C  
ATOM   4180  H01 VAL A 271      25.939  29.723  94.087  1.00  0.85           H  
ATOM   4181  H02 VAL A 271      24.971  31.999  95.183  1.00  0.85           H  
ATOM   4182  H03 VAL A 271      27.727  32.521  94.286  1.00  0.85           H  
ATOM   4183  H04 VAL A 271      27.113  32.235  95.932  1.00  0.85           H  
ATOM   4184  H05 VAL A 271      25.888  31.479  91.784  1.00  0.85           H  
ATOM   4185  H06 VAL A 271      27.501  30.857  94.875  1.00  0.85           H  
ATOM   4186  H07 VAL A 271      25.518  33.958  93.881  1.00  0.85           H  
ATOM   4187  H08 VAL A 271      26.593  33.032  92.806  1.00  0.85           H  
ATOM   4188  H09 VAL A 271      24.828  32.849  92.672  1.00  0.85           H  
ATOM   4189  N   ALA A 272      23.094  30.647  92.912  1.00  0.64           N  
ATOM   4190  CA  ALA A 272      21.666  30.556  93.125  1.00  0.64           C  
ATOM   4191  C   ALA A 272      20.987  30.259  91.801  1.00  0.64           C  
ATOM   4192  O   ALA A 272      21.390  30.768  90.749  1.00  0.64           O  
ATOM   4193  CB  ALA A 272      21.134  31.840  93.752  1.00  0.64           C  
ATOM   4194  H01 ALA A 272      21.448  29.745  93.820  1.00  0.64           H  
ATOM   4195  H02 ALA A 272      20.141  31.658  94.164  1.00  0.64           H  
ATOM   4196  H03 ALA A 272      21.804  32.160  94.550  1.00  0.64           H  
ATOM   4197  H04 ALA A 272      21.075  32.619  92.992  1.00  0.64           H  
ATOM   4198  H10 ALA A 272      23.454  31.037  92.053  1.00  0.64           H  
ATOM   4199  N   VAL A 273      19.961  29.420  91.873  1.00  0.39           N  
ATOM   4200  CA  VAL A 273      19.112  29.072  90.742  1.00  0.39           C  
ATOM   4201  C   VAL A 273      17.660  29.168  91.187  1.00  0.39           C  
ATOM   4202  O   VAL A 273      17.231  28.439  92.093  1.00  0.39           O  
ATOM   4203  CB  VAL A 273      19.407  27.666  90.194  1.00  0.39           C  
ATOM   4204  CG1 VAL A 273      18.695  27.473  88.874  1.00  0.39           C  
ATOM   4205  CG2 VAL A 273      20.903  27.483  89.998  1.00  0.39           C  
ATOM   4206  H01 VAL A 273      19.316  29.770  89.930  1.00  0.39           H  
ATOM   4207  H02 VAL A 273      19.050  26.926  90.911  1.00  0.39           H  
ATOM   4208  H03 VAL A 273      17.797  28.091  88.852  1.00  0.39           H  
ATOM   4209  H04 VAL A 273      19.356  27.765  88.058  1.00  0.39           H  
ATOM   4210  H05 VAL A 273      19.757  28.997  92.767  1.00  0.39           H  
ATOM   4211  H06 VAL A 273      18.417  26.425  88.760  1.00  0.39           H  
ATOM   4212  H07 VAL A 273      21.431  27.832  90.886  1.00  0.39           H  
ATOM   4213  H08 VAL A 273      21.122  26.428  89.837  1.00  0.39           H  
ATOM   4214  H09 VAL A 273      21.230  28.059  89.132  1.00  0.39           H  
ATOM   4215  N   GLY A 274      16.907  30.056  90.548  1.00  0.40           N  
ATOM   4216  CA  GLY A 274      15.520  30.273  90.886  1.00  0.40           C  
ATOM   4217  C   GLY A 274      14.601  29.718  89.820  1.00  0.40           C  
ATOM   4218  O   GLY A 274      14.955  29.687  88.628  1.00  0.40           O  
ATOM   4219  H01 GLY A 274      15.349  31.347  90.962  1.00  0.40           H  
ATOM   4220  H02 GLY A 274      15.304  29.780  91.834  1.00  0.40           H  
ATOM   4221  H10 GLY A 274      17.318  30.597  89.801  1.00  0.40           H  
ATOM   4222  N   GLU A 275      13.400  29.310  90.249  1.00  0.42           N  
ATOM   4223  CA  GLU A 275      12.500  28.737  89.284  1.00  0.42           C  
ATOM   4224  C   GLU A 275      11.054  28.978  89.753  1.00  0.42           C  
ATOM   4225  O   GLU A 275      10.814  29.669  90.753  1.00  0.42           O  
ATOM   4226  CB  GLU A 275      12.964  27.297  89.050  1.00  0.42           C  
ATOM   4227  CG  GLU A 275      11.983  26.658  88.240  1.00  0.42           C  
ATOM   4228  CD  GLU A 275      12.478  25.637  87.488  1.00  0.42           C  
ATOM   4229  OE1 GLU A 275      13.158  25.219  88.042  1.00  0.42           O  
ATOM   4230  OE2 GLU A 275      12.375  25.303  86.313  1.00  0.42           O  
ATOM   4231  H01 GLU A 275      12.513  29.200  88.297  1.00  0.42           H  
ATOM   4232  H02 GLU A 275      13.080  26.772  89.998  1.00  0.42           H  
ATOM   4233  H03 GLU A 275      13.134  29.402  91.219  1.00  0.42           H  
ATOM   4234  H04 GLU A 275      13.928  27.294  88.541  1.00  0.42           H  
ATOM   4235  H05 GLU A 275      11.065  27.243  88.289  1.00  0.42           H  
ATOM   4236  N   SER A 276      10.084  28.479  88.971  1.00  0.63           N  
ATOM   4237  CA  SER A 276       8.673  28.800  89.165  1.00  0.63           C  
ATOM   4238  C   SER A 276       8.145  28.363  90.528  1.00  0.63           C  
ATOM   4239  O   SER A 276       7.159  28.935  91.007  1.00  0.63           O  
ATOM   4240  CB  SER A 276       7.823  28.159  88.060  1.00  0.63           C  
ATOM   4241  OG  SER A 276       8.030  26.758  87.971  1.00  0.63           O  
ATOM   4242  H01 SER A 276       8.595  29.886  89.118  1.00  0.63           H  
ATOM   4243  H02 SER A 276       8.120  28.602  87.109  1.00  0.63           H  
ATOM   4244  H03 SER A 276       6.770  28.347  88.272  1.00  0.63           H  
ATOM   4245  H04 SER A 276       8.058  26.496  87.048  1.00  0.63           H  
ATOM   4246  H06 SER A 276      10.340  27.856  88.218  1.00  0.63           H  
ATOM   4247  N   ASP A 277       8.769  27.373  91.169  1.00  0.56           N  
ATOM   4248  CA  ASP A 277       8.285  26.895  92.456  1.00  0.56           C  
ATOM   4249  C   ASP A 277       9.138  27.344  93.639  1.00  0.56           C  
ATOM   4250  O   ASP A 277       8.671  27.268  94.783  1.00  0.56           O  
ATOM   4251  CB  ASP A 277       8.205  25.359  92.474  1.00  0.56           C  
ATOM   4252  CG  ASP A 277       9.334  24.690  91.718  1.00  0.56           C  
ATOM   4253  OD1 ASP A 277      10.142  25.406  91.080  1.00  0.56           O  
ATOM   4254  OD2 ASP A 277       9.453  23.441  91.845  1.00  0.56           O  
ATOM   4255  H01 ASP A 277       7.296  27.338  92.571  1.00  0.56           H  
ATOM   4256  H02 ASP A 277       7.275  25.079  91.978  1.00  0.56           H  
ATOM   4257  H03 ASP A 277       8.235  25.023  93.510  1.00  0.56           H  
ATOM   4258  H05 ASP A 277       9.588  26.950  90.756  1.00  0.56           H  
ATOM   4259  N   GLY A 278      10.369  27.776  93.402  1.00  0.55           N  
ATOM   4260  CA  GLY A 278      11.251  28.175  94.479  1.00  0.55           C  
ATOM   4261  C   GLY A 278      12.668  28.303  93.965  1.00  0.55           C  
ATOM   4262  O   GLY A 278      12.951  28.077  92.784  1.00  0.55           O  
ATOM   4263  H01 GLY A 278      11.222  27.420  95.264  1.00  0.55           H  
ATOM   4264  H02 GLY A 278      10.923  29.135  94.879  1.00  0.55           H  
ATOM   4265  H04 GLY A 278      10.699  27.828  92.449  1.00  0.55           H  
ATOM   4266  N   SER A 279      13.561  28.667  94.884  1.00  0.49           N  
ATOM   4267  CA  SER A 279      14.971  28.842  94.575  1.00  0.49           C  
ATOM   4268  C   SER A 279      15.828  27.917  95.428  1.00  0.49           C  
ATOM   4269  O   SER A 279      15.387  27.376  96.444  1.00  0.49           O  
ATOM   4270  CB  SER A 279      15.436  30.287  94.814  1.00  0.49           C  
ATOM   4271  OG  SER A 279      14.477  31.246  94.406  1.00  0.49           O  
ATOM   4272  H01 SER A 279      15.090  28.600  93.519  1.00  0.49           H  
ATOM   4273  H02 SER A 279      16.334  30.446  94.217  1.00  0.49           H  
ATOM   4274  H03 SER A 279      13.247  28.827  95.830  1.00  0.49           H  
ATOM   4275  H04 SER A 279      15.631  30.419  95.878  1.00  0.49           H  
ATOM   4276  H05 SER A 279      14.232  31.085  93.492  1.00  0.49           H  
ATOM   4277  N   ILE A 280      17.078  27.756  94.999  1.00  0.49           N  
ATOM   4278  CA  ILE A 280      18.094  27.034  95.752  1.00  0.49           C  
ATOM   4279  C   ILE A 280      19.369  27.865  95.757  1.00  0.49           C  
ATOM   4280  O   ILE A 280      19.605  28.679  94.858  1.00  0.49           O  
ATOM   4281  CB  ILE A 280      18.357  25.624  95.179  1.00  0.49           C  
ATOM   4282  CG1 ILE A 280      18.874  25.717  93.743  1.00  0.49           C  
ATOM   4283  CG2 ILE A 280      17.092  24.779  95.248  1.00  0.49           C  
ATOM   4284  CD1 ILE A 280      19.432  24.409  93.225  1.00  0.49           C  
ATOM   4285  H01 ILE A 280      17.737  26.886  96.771  1.00  0.49           H  
ATOM   4286  H02 ILE A 280      19.124  25.140  95.784  1.00  0.49           H  
ATOM   4287  H03 ILE A 280      19.689  26.441  93.738  1.00  0.49           H  
ATOM   4288  H04 ILE A 280      18.051  26.024  93.097  1.00  0.49           H  
ATOM   4289  H05 ILE A 280      16.293  25.277  94.700  1.00  0.49           H  
ATOM   4290  H06 ILE A 280      17.334  28.154  94.107  1.00  0.49           H  
ATOM   4291  H07 ILE A 280      17.282  23.802  94.804  1.00  0.49           H  
ATOM   4292  H08 ILE A 280      16.794  24.654  96.289  1.00  0.49           H  
ATOM   4293  H09 ILE A 280      20.417  24.237  93.659  1.00  0.49           H  
ATOM   4294  H10 ILE A 280      18.765  23.593  93.504  1.00  0.49           H  
ATOM   4295  H11 ILE A 280      19.517  24.454  92.139  1.00  0.49           H  
ATOM   4296  N   TRP A 281      20.194  27.655  96.780  1.00  0.74           N  
ATOM   4297  CA  TRP A 281      21.316  28.543  97.036  1.00  0.74           C  
ATOM   4298  C   TRP A 281      22.459  27.771  97.674  1.00  0.74           C  
ATOM   4299  O   TRP A 281      22.239  26.841  98.457  1.00  0.74           O  
ATOM   4300  CB  TRP A 281      20.878  29.696  97.943  1.00  0.74           C  
ATOM   4301  CG  TRP A 281      21.943  30.671  98.316  1.00  0.74           C  
ATOM   4302  CD1 TRP A 281      22.508  31.622  97.515  1.00  0.74           C  
ATOM   4303  CD2 TRP A 281      22.548  30.816  99.603  1.00  0.74           C  
ATOM   4304  CE2 TRP A 281      23.481  31.868  99.510  1.00  0.74           C  
ATOM   4305  CE3 TRP A 281      22.396  30.154 100.825  1.00  0.74           C  
ATOM   4306  NE1 TRP A 281      23.437  32.344  98.226  1.00  0.74           N  
ATOM   4307  CZ2 TRP A 281      24.255  32.276 100.593  1.00  0.74           C  
ATOM   4308  CZ3 TRP A 281      23.167  30.557 101.897  1.00  0.74           C  
ATOM   4309  CH2 TRP A 281      24.087  31.607 101.775  1.00  0.74           C  
ATOM   4310  H01 TRP A 281      21.662  28.957  96.089  1.00  0.74           H  
ATOM   4311  H02 TRP A 281      20.562  29.233  98.878  1.00  0.74           H  
ATOM   4312  H03 TRP A 281      20.087  30.244  97.430  1.00  0.74           H  
ATOM   4313  H04 TRP A 281      22.259  31.785  96.466  1.00  0.74           H  
ATOM   4314  H05 TRP A 281      21.683  29.336 100.929  1.00  0.74           H  
ATOM   4315  H06 TRP A 281      23.996  33.102  97.861  1.00  0.74           H  
ATOM   4316  H07 TRP A 281      24.967  33.096 100.503  1.00  0.74           H  
ATOM   4317  H08 TRP A 281      23.058  30.049 102.855  1.00  0.74           H  
ATOM   4318  H09 TRP A 281      24.682  31.897 102.641  1.00  0.74           H  
ATOM   4319  H12 TRP A 281      20.038  26.865  97.389  1.00  0.74           H  
ATOM   4320  N   ASN A 282      23.679  28.180  97.333  1.00  0.88           N  
ATOM   4321  CA  ASN A 282      24.919  27.578  97.801  1.00  0.88           C  
ATOM   4322  C   ASN A 282      26.079  28.497  97.445  1.00  0.88           C  
ATOM   4323  O   ASN A 282      26.459  28.589  96.269  1.00  0.88           O  
ATOM   4324  CB  ASN A 282      25.086  26.179  97.194  1.00  0.88           C  
ATOM   4325  CG  ASN A 282      26.276  25.420  97.754  1.00  0.88           C  
ATOM   4326  ND2 ASN A 282      26.017  24.225  98.259  1.00  0.88           N  
ATOM   4327  OD1 ASN A 282      27.386  25.924  97.807  1.00  0.88           O  
ATOM   4328  H01 ASN A 282      24.897  27.458  98.884  1.00  0.88           H  
ATOM   4329  H02 ASN A 282      25.260  26.309  96.126  1.00  0.88           H  
ATOM   4330  H03 ASN A 282      24.182  25.604  97.395  1.00  0.88           H  
ATOM   4331  H04 ASN A 282      26.759  23.681  98.676  1.00  0.88           H  
ATOM   4332  H05 ASN A 282      25.077  23.856  98.227  1.00  0.88           H  
ATOM   4333  H10 ASN A 282      23.750  28.966  96.703  1.00  0.88           H  
ATOM   4334  N   PRO A 283      26.662  29.202  98.422  1.00  0.97           N  
ATOM   4335  CA  PRO A 283      27.752  30.137  98.104  1.00  0.97           C  
ATOM   4336  C   PRO A 283      29.027  29.453  97.665  1.00  0.97           C  
ATOM   4337  O   PRO A 283      29.965  30.147  97.252  1.00  0.97           O  
ATOM   4338  CB  PRO A 283      27.970  30.903  99.418  1.00  0.97           C  
ATOM   4339  CG  PRO A 283      26.974  30.365 100.393  1.00  0.97           C  
ATOM   4340  CD  PRO A 283      26.481  29.054  99.873  1.00  0.97           C  
ATOM   4341  H01 PRO A 283      27.841  31.976  99.275  1.00  0.97           H  
ATOM   4342  H02 PRO A 283      28.983  30.741  99.786  1.00  0.97           H  
ATOM   4343  H03 PRO A 283      26.144  31.062 100.510  1.00  0.97           H  
ATOM   4344  H04 PRO A 283      27.446  30.224 101.365  1.00  0.97           H  
ATOM   4345  H05 PRO A 283      27.005  28.195 100.292  1.00  0.97           H  
ATOM   4346  H06 PRO A 283      27.488  30.774  97.260  1.00  0.97           H  
ATOM   4347  H07 PRO A 283      25.433  28.897 100.126  1.00  0.97           H  
ATOM   4348  N   ASP A 284      29.105  28.127  97.760  1.00  0.99           N  
ATOM   4349  CA  ASP A 284      30.256  27.376  97.276  1.00  0.99           C  
ATOM   4350  C   ASP A 284      30.143  26.993  95.809  1.00  0.99           C  
ATOM   4351  O   ASP A 284      31.142  26.571  95.218  1.00  0.99           O  
ATOM   4352  CB  ASP A 284      30.463  26.105  98.111  1.00  0.99           C  
ATOM   4353  CG  ASP A 284      31.360  26.334  99.302  1.00  0.99           C  
ATOM   4354  OD1 ASP A 284      32.373  27.045  99.138  1.00  0.99           O  
ATOM   4355  OD2 ASP A 284      31.073  25.793 100.389  1.00  0.99           O  
ATOM   4356  H01 ASP A 284      31.114  28.040  97.380  1.00  0.99           H  
ATOM   4357  H02 ASP A 284      30.945  25.365  97.472  1.00  0.99           H  
ATOM   4358  H03 ASP A 284      29.493  25.757  98.465  1.00  0.99           H  
ATOM   4359  H08 ASP A 284      28.338  27.624  98.183  1.00  0.99           H  
ATOM   4360  N   GLY A 285      28.968  27.119  95.222  1.00  0.96           N  
ATOM   4361  CA  GLY A 285      28.811  26.831  93.813  1.00  0.96           C  
ATOM   4362  C   GLY A 285      27.866  25.665  93.567  1.00  0.96           C  
ATOM   4363  O   GLY A 285      27.820  24.690  94.327  1.00  0.96           O  
ATOM   4364  H01 GLY A 285      29.789  26.558  93.416  1.00  0.96           H  
ATOM   4365  H02 GLY A 285      28.415  27.716  93.315  1.00  0.96           H  
ATOM   4366  H04 GLY A 285      28.169  27.420  95.762  1.00  0.96           H  
ATOM   4367  N   ILE A 286      27.098  25.770  92.482  1.00  0.64           N  
ATOM   4368  CA  ILE A 286      26.214  24.708  92.012  1.00  0.64           C  
ATOM   4369  C   ILE A 286      26.747  24.163  90.703  1.00  0.64           C  
ATOM   4370  O   ILE A 286      27.146  24.923  89.815  1.00  0.64           O  
ATOM   4371  CB  ILE A 286      24.757  25.175  91.854  1.00  0.64           C  
ATOM   4372  CG1 ILE A 286      24.079  25.210  93.207  1.00  0.64           C  
ATOM   4373  CG2 ILE A 286      23.947  24.273  90.935  1.00  0.64           C  
ATOM   4374  CD1 ILE A 286      22.972  26.156  93.278  1.00  0.64           C  
ATOM   4375  H01 ILE A 286      26.202  23.922  92.767  1.00  0.64           H  
ATOM   4376  H02 ILE A 286      24.795  26.169  91.408  1.00  0.64           H  
ATOM   4377  H03 ILE A 286      27.130  26.632  91.956  1.00  0.64           H  
ATOM   4378  H04 ILE A 286      24.826  25.535  93.931  1.00  0.64           H  
ATOM   4379  H05 ILE A 286      23.697  24.213  93.428  1.00  0.64           H  
ATOM   4380  H06 ILE A 286      23.035  24.788  90.633  1.00  0.64           H  
ATOM   4381  H07 ILE A 286      24.537  24.030  90.051  1.00  0.64           H  
ATOM   4382  H08 ILE A 286      23.687  23.355  91.462  1.00  0.64           H  
ATOM   4383  H09 ILE A 286      22.114  25.676  93.749  1.00  0.64           H  
ATOM   4384  H10 ILE A 286      23.271  27.023  93.867  1.00  0.64           H  
ATOM   4385  H11 ILE A 286      22.701  26.475  92.272  1.00  0.64           H  
ATOM   4386  N   ASP A 287      26.734  22.855  90.578  1.00  0.82           N  
ATOM   4387  CA  ASP A 287      27.270  22.329  89.328  1.00  0.82           C  
ATOM   4388  C   ASP A 287      26.130  22.087  88.346  1.00  0.82           C  
ATOM   4389  O   ASP A 287      25.152  21.381  88.689  1.00  0.82           O  
ATOM   4390  CB  ASP A 287      28.015  21.007  89.559  1.00  0.82           C  
ATOM   4391  CG  ASP A 287      28.622  20.430  88.305  1.00  0.82           C  
ATOM   4392  OD1 ASP A 287      28.560  20.901  87.222  1.00  0.82           O  
ATOM   4393  OD2 ASP A 287      29.057  19.351  88.280  1.00  0.82           O  
ATOM   4394  H01 ASP A 287      27.970  23.061  88.925  1.00  0.82           H  
ATOM   4395  H02 ASP A 287      27.282  20.286  89.920  1.00  0.82           H  
ATOM   4396  H03 ASP A 287      28.813  21.182  90.280  1.00  0.82           H  
ATOM   4397  H12 ASP A 287      26.375  22.251  91.303  1.00  0.82           H  
ATOM   4398  N   PRO A 288      26.230  22.610  87.123  1.00  0.70           N  
ATOM   4399  CA  PRO A 288      25.102  22.506  86.185  1.00  0.70           C  
ATOM   4400  C   PRO A 288      24.763  21.089  85.749  1.00  0.70           C  
ATOM   4401  O   PRO A 288      23.583  20.807  85.505  1.00  0.70           O  
ATOM   4402  CB  PRO A 288      25.573  23.357  84.990  1.00  0.70           C  
ATOM   4403  CG  PRO A 288      26.628  24.254  85.551  1.00  0.70           C  
ATOM   4404  CD  PRO A 288      27.302  23.477  86.622  1.00  0.70           C  
ATOM   4405  H01 PRO A 288      24.755  23.918  84.537  1.00  0.70           H  
ATOM   4406  H02 PRO A 288      25.985  22.723  84.205  1.00  0.70           H  
ATOM   4407  H03 PRO A 288      26.200  25.178  85.939  1.00  0.70           H  
ATOM   4408  H04 PRO A 288      24.175  22.843  86.648  1.00  0.70           H  
ATOM   4409  H05 PRO A 288      27.343  24.530  84.776  1.00  0.70           H  
ATOM   4410  H06 PRO A 288      28.173  22.924  86.269  1.00  0.70           H  
ATOM   4411  H07 PRO A 288      27.676  24.134  87.408  1.00  0.70           H  
ATOM   4412  N   LYS A 289      25.751  20.199  85.624  1.00  0.83           N  
ATOM   4413  CA  LYS A 289      25.453  18.813  85.266  1.00  0.83           C  
ATOM   4414  C   LYS A 289      24.589  18.151  86.328  1.00  0.83           C  
ATOM   4415  O   LYS A 289      23.534  17.581  86.027  1.00  0.83           O  
ATOM   4416  CB  LYS A 289      26.747  18.020  85.073  1.00  0.83           C  
ATOM   4417  CG  LYS A 289      27.907  18.815  84.516  1.00  0.83           C  
ATOM   4418  CD  LYS A 289      29.231  18.173  84.900  1.00  0.83           C  
ATOM   4419  CE  LYS A 289      30.376  19.162  84.770  1.00  0.83           C  
ATOM   4420  NZ  LYS A 289      30.438  20.083  85.936  1.00  0.83           N  
ATOM   4421  H01 LYS A 289      24.900  18.820  84.327  1.00  0.83           H  
ATOM   4422  H02 LYS A 289      26.524  17.249  84.335  1.00  0.83           H  
ATOM   4423  H03 LYS A 289      27.046  17.618  86.041  1.00  0.83           H  
ATOM   4424  H04 LYS A 289      27.873  19.823  84.930  1.00  0.83           H  
ATOM   4425  H05 LYS A 289      27.828  18.852  83.429  1.00  0.83           H  
ATOM   4426  H06 LYS A 289      29.418  17.337  84.227  1.00  0.83           H  
ATOM   4427  H07 LYS A 289      29.174  17.827  85.932  1.00  0.83           H  
ATOM   4428  H08 LYS A 289      26.708  20.484  85.777  1.00  0.83           H  
ATOM   4429  H09 LYS A 289      30.211  19.758  83.873  1.00  0.83           H  
ATOM   4430  H10 LYS A 289      31.314  18.611  84.703  1.00  0.83           H  
ATOM   4431  H11 LYS A 289      30.712  21.003  85.623  1.00  0.83           H  
ATOM   4432  H12 LYS A 289      29.530  20.134  86.374  1.00  0.83           H  
ATOM   4433  H13 LYS A 289      31.115  19.739  86.602  1.00  0.83           H  
ATOM   4434  N   GLU A 290      25.028  18.224  87.582  1.00  0.79           N  
ATOM   4435  CA  GLU A 290      24.287  17.604  88.673  1.00  0.79           C  
ATOM   4436  C   GLU A 290      22.890  18.191  88.807  1.00  0.79           C  
ATOM   4437  O   GLU A 290      21.920  17.457  89.039  1.00  0.79           O  
ATOM   4438  CB  GLU A 290      25.058  17.762  89.983  1.00  0.79           C  
ATOM   4439  CG  GLU A 290      26.462  17.209  89.905  1.00  0.79           C  
ATOM   4440  CD  GLU A 290      27.205  17.232  91.216  1.00  0.79           C  
ATOM   4441  OE1 GLU A 290      28.031  16.311  91.425  1.00  0.79           O  
ATOM   4442  OE2 GLU A 290      27.002  18.186  92.003  1.00  0.79           O  
ATOM   4443  H01 GLU A 290      24.177  16.544  88.445  1.00  0.79           H  
ATOM   4444  H02 GLU A 290      24.525  17.198  90.748  1.00  0.79           H  
ATOM   4445  H03 GLU A 290      25.114  18.822  90.230  1.00  0.79           H  
ATOM   4446  H04 GLU A 290      27.015  17.850  89.219  1.00  0.79           H  
ATOM   4447  H05 GLU A 290      26.405  16.176  89.561  1.00  0.79           H  
ATOM   4448  H14 GLU A 290      25.887  18.716  87.781  1.00  0.79           H  
ATOM   4449  N   LEU A 291      22.767  19.516  88.691  1.00  0.27           N  
ATOM   4450  CA  LEU A 291      21.447  20.133  88.771  1.00  0.27           C  
ATOM   4451  C   LEU A 291      20.528  19.660  87.658  1.00  0.27           C  
ATOM   4452  O   LEU A 291      19.351  19.366  87.900  1.00  0.27           O  
ATOM   4453  CB  LEU A 291      21.511  21.651  88.687  1.00  0.27           C  
ATOM   4454  CG  LEU A 291      21.002  22.458  89.870  1.00  0.27           C  
ATOM   4455  CD1 LEU A 291      20.878  23.902  89.387  1.00  0.27           C  
ATOM   4456  CD2 LEU A 291      19.721  21.903  90.468  1.00  0.27           C  
ATOM   4457  H01 LEU A 291      21.054  19.830  89.741  1.00  0.27           H  
ATOM   4458  H02 LEU A 291      20.830  21.905  87.874  1.00  0.27           H  
ATOM   4459  H03 LEU A 291      22.555  21.923  88.535  1.00  0.27           H  
ATOM   4460  H04 LEU A 291      21.703  22.400  90.703  1.00  0.27           H  
ATOM   4461  H05 LEU A 291      20.082  24.402  89.939  1.00  0.27           H  
ATOM   4462  H06 LEU A 291      23.586  20.090  88.548  1.00  0.27           H  
ATOM   4463  H07 LEU A 291      21.820  24.424  89.555  1.00  0.27           H  
ATOM   4464  H08 LEU A 291      20.642  23.911  88.323  1.00  0.27           H  
ATOM   4465  H09 LEU A 291      18.917  21.977  89.736  1.00  0.27           H  
ATOM   4466  H10 LEU A 291      19.869  20.858  90.740  1.00  0.27           H  
ATOM   4467  H11 LEU A 291      19.456  22.476  91.356  1.00  0.27           H  
ATOM   4468  N   GLU A 292      21.017  19.666  86.416  1.00  0.35           N  
ATOM   4469  CA  GLU A 292      20.183  19.211  85.309  1.00  0.35           C  
ATOM   4470  C   GLU A 292      19.785  17.757  85.486  1.00  0.35           C  
ATOM   4471  O   GLU A 292      18.631  17.387  85.239  1.00  0.35           O  
ATOM   4472  CB  GLU A 292      20.899  19.405  83.971  1.00  0.35           C  
ATOM   4473  CG  GLU A 292      20.074  18.926  82.769  1.00  0.35           C  
ATOM   4474  CD  GLU A 292      20.871  18.804  81.499  1.00  0.35           C  
ATOM   4475  OE1 GLU A 292      20.625  17.830  80.746  1.00  0.35           O  
ATOM   4476  OE2 GLU A 292      21.702  19.702  81.234  1.00  0.35           O  
ATOM   4477  H01 GLU A 292      19.277  19.816  85.308  1.00  0.35           H  
ATOM   4478  H02 GLU A 292      21.808  18.804  84.000  1.00  0.35           H  
ATOM   4479  H03 GLU A 292      21.115  20.466  83.843  1.00  0.35           H  
ATOM   4480  H04 GLU A 292      19.305  19.677  82.591  1.00  0.35           H  
ATOM   4481  H05 GLU A 292      19.653  17.949  83.007  1.00  0.35           H  
ATOM   4482  H12 GLU A 292      21.960  19.984  86.243  1.00  0.35           H  
ATOM   4483  N   ASP A 293      20.732  16.914  85.900  1.00  0.71           N  
ATOM   4484  CA  ASP A 293      20.431  15.502  86.112  1.00  0.71           C  
ATOM   4485  C   ASP A 293      19.378  15.331  87.202  1.00  0.71           C  
ATOM   4486  O   ASP A 293      18.482  14.490  87.084  1.00  0.71           O  
ATOM   4487  CB  ASP A 293      21.723  14.757  86.464  1.00  0.71           C  
ATOM   4488  CG  ASP A 293      22.299  13.970  85.306  1.00  0.71           C  
ATOM   4489  OD1 ASP A 293      21.725  13.965  84.209  1.00  0.71           O  
ATOM   4490  OD2 ASP A 293      23.395  13.416  85.470  1.00  0.71           O  
ATOM   4491  H01 ASP A 293      20.019  15.079  85.196  1.00  0.71           H  
ATOM   4492  H02 ASP A 293      21.477  14.041  87.248  1.00  0.71           H  
ATOM   4493  H03 ASP A 293      22.465  15.486  86.790  1.00  0.71           H  
ATOM   4494  H06 ASP A 293      21.667  17.256  86.069  1.00  0.71           H  
ATOM   4495  N   PHE A 294      19.465  16.127  88.271  1.00  0.44           N  
ATOM   4496  CA  PHE A 294      18.438  16.095  89.305  1.00  0.44           C  
ATOM   4497  C   PHE A 294      17.102  16.573  88.752  1.00  0.44           C  
ATOM   4498  O   PHE A 294      16.057  15.958  88.995  1.00  0.44           O  
ATOM   4499  CB  PHE A 294      18.874  16.952  90.497  1.00  0.44           C  
ATOM   4500  CG  PHE A 294      17.938  16.896  91.670  1.00  0.44           C  
ATOM   4501  CD1 PHE A 294      16.962  17.877  91.844  1.00  0.44           C  
ATOM   4502  CD2 PHE A 294      18.033  15.865  92.593  1.00  0.44           C  
ATOM   4503  CE1 PHE A 294      16.097  17.835  92.928  1.00  0.44           C  
ATOM   4504  CE2 PHE A 294      17.176  15.801  93.681  1.00  0.44           C  
ATOM   4505  CZ  PHE A 294      16.201  16.791  93.854  1.00  0.44           C  
ATOM   4506  H01 PHE A 294      18.309  15.067  89.643  1.00  0.44           H  
ATOM   4507  H02 PHE A 294      18.883  17.986  90.153  1.00  0.44           H  
ATOM   4508  H03 PHE A 294      19.855  16.609  90.825  1.00  0.44           H  
ATOM   4509  H04 PHE A 294      20.249  16.757  88.364  1.00  0.44           H  
ATOM   4510  H05 PHE A 294      16.878  18.687  91.119  1.00  0.44           H  
ATOM   4511  H06 PHE A 294      18.792  15.094  92.461  1.00  0.44           H  
ATOM   4512  H07 PHE A 294      15.342  18.610  93.057  1.00  0.44           H  
ATOM   4513  H08 PHE A 294      17.261  14.984  94.398  1.00  0.44           H  
ATOM   4514  H09 PHE A 294      15.525  16.749  94.708  1.00  0.44           H  
ATOM   4515  N   LYS A 295      17.121  17.660  87.981  1.00  0.05           N  
ATOM   4516  CA  LYS A 295      15.879  18.204  87.444  1.00  0.05           C  
ATOM   4517  C   LYS A 295      15.219  17.244  86.464  1.00  0.05           C  
ATOM   4518  O   LYS A 295      13.990  17.114  86.449  1.00  0.05           O  
ATOM   4519  CB  LYS A 295      16.146  19.542  86.776  1.00  0.05           C  
ATOM   4520  CG  LYS A 295      15.056  19.908  85.815  1.00  0.05           C  
ATOM   4521  CD  LYS A 295      14.271  21.101  86.231  1.00  0.05           C  
ATOM   4522  CE  LYS A 295      13.288  21.426  85.122  1.00  0.05           C  
ATOM   4523  NZ  LYS A 295      12.366  22.523  85.369  1.00  0.05           N  
ATOM   4524  H01 LYS A 295      15.189  18.347  88.275  1.00  0.05           H  
ATOM   4525  H02 LYS A 295      17.079  19.463  86.218  1.00  0.05           H  
ATOM   4526  H03 LYS A 295      16.215  20.313  87.543  1.00  0.05           H  
ATOM   4527  H04 LYS A 295      14.364  19.066  85.781  1.00  0.05           H  
ATOM   4528  H05 LYS A 295      15.506  20.113  84.844  1.00  0.05           H  
ATOM   4529  H06 LYS A 295      14.935  21.947  86.408  1.00  0.05           H  
ATOM   4530  H07 LYS A 295      13.731  20.886  87.153  1.00  0.05           H  
ATOM   4531  H08 LYS A 295      12.660  20.540  85.026  1.00  0.05           H  
ATOM   4532  H09 LYS A 295      13.864  21.672  84.230  1.00  0.05           H  
ATOM   4533  H10 LYS A 295      18.000  18.109  87.768  1.00  0.05           H  
ATOM   4534  H11 LYS A 295      11.506  22.159  85.754  1.00  0.05           H  
ATOM   4535  H12 LYS A 295      12.780  23.171  86.024  1.00  0.05           H  
ATOM   4536  H13 LYS A 295      12.170  23.001  84.501  1.00  0.05           H  
ATOM   4537  N   LEU A 296      16.013  16.577  85.627  1.00  0.40           N  
ATOM   4538  CA  LEU A 296      15.456  15.585  84.713  1.00  0.40           C  
ATOM   4539  C   LEU A 296      14.800  14.439  85.468  1.00  0.40           C  
ATOM   4540  O   LEU A 296      13.798  13.878  85.008  1.00  0.40           O  
ATOM   4541  CB  LEU A 296      16.562  15.055  83.802  1.00  0.40           C  
ATOM   4542  CG  LEU A 296      17.047  16.018  82.715  1.00  0.40           C  
ATOM   4543  CD1 LEU A 296      18.282  15.469  82.023  1.00  0.40           C  
ATOM   4544  CD2 LEU A 296      15.942  16.270  81.706  1.00  0.40           C  
ATOM   4545  H01 LEU A 296      14.685  16.066  84.111  1.00  0.40           H  
ATOM   4546  H02 LEU A 296      16.129  14.206  83.274  1.00  0.40           H  
ATOM   4547  H03 LEU A 296      17.417  14.797  84.427  1.00  0.40           H  
ATOM   4548  H04 LEU A 296      17.313  16.964  83.186  1.00  0.40           H  
ATOM   4549  H05 LEU A 296      19.117  15.461  82.724  1.00  0.40           H  
ATOM   4550  H06 LEU A 296      18.086  14.453  81.680  1.00  0.40           H  
ATOM   4551  H07 LEU A 296      18.531  16.099  81.169  1.00  0.40           H  
ATOM   4552  H08 LEU A 296      15.105  16.763  82.200  1.00  0.40           H  
ATOM   4553  H09 LEU A 296      16.318  16.908  80.906  1.00  0.40           H  
ATOM   4554  H10 LEU A 296      15.608  15.321  81.288  1.00  0.40           H  
ATOM   4555  H14 LEU A 296      17.006  16.759  85.625  1.00  0.40           H  
ATOM   4556  N   GLN A 297      15.344  14.090  86.631  1.00  0.56           N  
ATOM   4557  CA  GLN A 297      14.882  12.938  87.398  1.00  0.56           C  
ATOM   4558  C   GLN A 297      13.621  13.244  88.198  1.00  0.56           C  
ATOM   4559  O   GLN A 297      12.706  12.415  88.253  1.00  0.56           O  
ATOM   4560  CB  GLN A 297      16.029  12.479  88.295  1.00  0.56           C  
ATOM   4561  CG  GLN A 297      15.733  11.571  89.429  1.00  0.56           C  
ATOM   4562  CD  GLN A 297      15.715  10.104  89.106  1.00  0.56           C  
ATOM   4563  NE2 GLN A 297      15.451   9.302  90.125  1.00  0.56           N  
ATOM   4564  OE1 GLN A 297      16.013   9.686  87.996  1.00  0.56           O  
ATOM   4565  H01 GLN A 297      14.602  12.136  86.715  1.00  0.56           H  
ATOM   4566  H02 GLN A 297      16.369  13.396  88.776  1.00  0.56           H  
ATOM   4567  H03 GLN A 297      16.751  11.970  87.657  1.00  0.56           H  
ATOM   4568  H04 GLN A 297      14.719  11.816  89.746  1.00  0.56           H  
ATOM   4569  H05 GLN A 297      16.490  11.736  90.196  1.00  0.56           H  
ATOM   4570  H06 GLN A 297      15.454   8.301  89.993  1.00  0.56           H  
ATOM   4571  H07 GLN A 297      15.247   9.691  91.034  1.00  0.56           H  
ATOM   4572  H11 GLN A 297      16.106  14.643  86.997  1.00  0.56           H  
ATOM   4573  N   HIS A 298      13.543  14.428  88.802  1.00  0.32           N  
ATOM   4574  CA  HIS A 298      12.471  14.749  89.730  1.00  0.32           C  
ATOM   4575  C   HIS A 298      11.512  15.815  89.219  1.00  0.32           C  
ATOM   4576  O   HIS A 298      10.526  16.120  89.904  1.00  0.32           O  
ATOM   4577  CB  HIS A 298      13.054  15.197  91.076  1.00  0.32           C  
ATOM   4578  CG  HIS A 298      13.924  14.169  91.732  1.00  0.32           C  
ATOM   4579  CD2 HIS A 298      13.613  13.109  92.517  1.00  0.32           C  
ATOM   4580  ND1 HIS A 298      15.296  14.161  91.607  1.00  0.32           N  
ATOM   4581  CE1 HIS A 298      15.791  13.146  92.294  1.00  0.32           C  
ATOM   4582  NE2 HIS A 298      14.791  12.488  92.851  1.00  0.32           N  
ATOM   4583  H01 HIS A 298      11.892  13.833  89.845  1.00  0.32           H  
ATOM   4584  H02 HIS A 298      12.211  15.371  91.744  1.00  0.32           H  
ATOM   4585  H03 HIS A 298      13.648  16.096  90.912  1.00  0.32           H  
ATOM   4586  H04 HIS A 298      12.613  12.806  92.826  1.00  0.32           H  
ATOM   4587  H05 HIS A 298      16.848  12.894  92.385  1.00  0.32           H  
ATOM   4588  H06 HIS A 298      14.878  11.664  93.428  1.00  0.32           H  
ATOM   4589  H08 HIS A 298      14.249  15.124  88.610  1.00  0.32           H  
ATOM   4590  N   GLY A 299      11.766  16.396  88.048  1.00  0.12           N  
ATOM   4591  CA  GLY A 299      10.893  17.427  87.524  1.00  0.12           C  
ATOM   4592  C   GLY A 299      10.889  18.720  88.299  1.00  0.12           C  
ATOM   4593  O   GLY A 299       9.989  19.541  88.102  1.00  0.12           O  
ATOM   4594  H01 GLY A 299       9.880  17.030  87.594  1.00  0.12           H  
ATOM   4595  H02 GLY A 299      11.204  17.646  86.503  1.00  0.12           H  
ATOM   4596  H07 GLY A 299      12.578  16.114  87.518  1.00  0.12           H  
ATOM   4597  N   THR A 300      11.858  18.924  89.187  1.00  0.10           N  
ATOM   4598  CA  THR A 300      11.916  20.147  89.974  1.00  0.10           C  
ATOM   4599  C   THR A 300      13.344  20.382  90.426  1.00  0.10           C  
ATOM   4600  O   THR A 300      14.198  19.491  90.369  1.00  0.10           O  
ATOM   4601  CB  THR A 300      10.991  20.085  91.188  1.00  0.10           C  
ATOM   4602  CG2 THR A 300      11.145  18.752  91.835  1.00  0.10           C  
ATOM   4603  OG1 THR A 300      11.304  21.141  92.111  1.00  0.10           O  
ATOM   4604  H01 THR A 300      11.579  20.972  89.346  1.00  0.10           H  
ATOM   4605  H02 THR A 300       9.956  20.218  90.873  1.00  0.10           H  
ATOM   4606  H03 THR A 300      12.567  18.217  89.318  1.00  0.10           H  
ATOM   4607  H04 THR A 300      11.949  18.796  92.570  1.00  0.10           H  
ATOM   4608  H05 THR A 300      10.214  18.479  92.332  1.00  0.10           H  
ATOM   4609  H06 THR A 300      11.386  18.006  91.078  1.00  0.10           H  
ATOM   4610  H07 THR A 300      11.514  20.765  92.969  1.00  0.10           H  
ATOM   4611  N   ILE A 301      13.572  21.613  90.878  1.00  0.12           N  
ATOM   4612  CA  ILE A 301      14.857  22.038  91.419  1.00  0.12           C  
ATOM   4613  C   ILE A 301      14.916  21.827  92.918  1.00  0.12           C  
ATOM   4614  O   ILE A 301      15.997  21.589  93.465  1.00  0.12           O  
ATOM   4615  CB  ILE A 301      15.122  23.515  91.096  1.00  0.12           C  
ATOM   4616  CG1 ILE A 301      15.348  23.674  89.631  1.00  0.12           C  
ATOM   4617  CG2 ILE A 301      16.464  23.934  91.647  1.00  0.12           C  
ATOM   4618  CD1 ILE A 301      16.252  22.736  89.171  1.00  0.12           C  
ATOM   4619  H01 ILE A 301      15.628  21.427  90.950  1.00  0.12           H  
ATOM   4620  H02 ILE A 301      14.277  24.078  91.493  1.00  0.12           H  
ATOM   4621  H03 ILE A 301      15.752  24.669  89.445  1.00  0.12           H  
ATOM   4622  H04 ILE A 301      14.401  23.547  89.106  1.00  0.12           H  
ATOM   4623  H05 ILE A 301      17.168  24.067  90.825  1.00  0.12           H  
ATOM   4624  H06 ILE A 301      16.357  24.874  92.189  1.00  0.12           H  
ATOM   4625  H07 ILE A 301      16.836  23.164  92.323  1.00  0.12           H  
ATOM   4626  H08 ILE A 301      12.819  22.285  90.844  1.00  0.12           H  
ATOM   4627  H09 ILE A 301      17.178  22.816  89.740  1.00  0.12           H  
ATOM   4628  H10 ILE A 301      15.835  21.737  89.296  1.00  0.12           H  
ATOM   4629  H11 ILE A 301      16.458  22.916  88.116  1.00  0.12           H  
ATOM   4630  N   LEU A 302      13.773  21.904  93.583  1.00  0.23           N  
ATOM   4631  CA  LEU A 302      13.740  21.846  95.030  1.00  0.23           C  
ATOM   4632  C   LEU A 302      14.169  20.483  95.525  1.00  0.23           C  
ATOM   4633  O   LEU A 302      13.874  19.455  94.908  1.00  0.23           O  
ATOM   4634  CB  LEU A 302      12.337  22.116  95.521  1.00  0.23           C  
ATOM   4635  CG  LEU A 302      11.684  23.338  94.922  1.00  0.23           C  
ATOM   4636  CD1 LEU A 302      10.234  23.149  95.065  1.00  0.23           C  
ATOM   4637  CD2 LEU A 302      12.110  24.495  95.694  1.00  0.23           C  
ATOM   4638  H01 LEU A 302      14.427  22.600  95.413  1.00  0.23           H  
ATOM   4639  H02 LEU A 302      12.416  22.303  96.592  1.00  0.23           H  
ATOM   4640  H03 LEU A 302      11.720  21.249  95.283  1.00  0.23           H  
ATOM   4641  H04 LEU A 302      11.951  23.484  93.875  1.00  0.23           H  
ATOM   4642  H05 LEU A 302       9.722  23.630  94.232  1.00  0.23           H  
ATOM   4643  H06 LEU A 302      10.004  22.084  95.065  1.00  0.23           H  
ATOM   4644  H07 LEU A 302       9.900  23.594  96.002  1.00  0.23           H  
ATOM   4645  H08 LEU A 302      13.013  24.915  95.250  1.00  0.23           H  
ATOM   4646  H09 LEU A 302      11.320  25.246  95.690  1.00  0.23           H  
ATOM   4647  H10 LEU A 302      12.318  24.191  96.720  1.00  0.23           H  
ATOM   4648  H12 LEU A 302      12.908  22.005  93.071  1.00  0.23           H  
ATOM   4649  N   GLY A 303      14.838  20.484  96.668  1.00  0.68           N  
ATOM   4650  CA  GLY A 303      15.354  19.264  97.224  1.00  0.68           C  
ATOM   4651  C   GLY A 303      16.663  18.819  96.631  1.00  0.68           C  
ATOM   4652  O   GLY A 303      17.084  17.690  96.894  1.00  0.68           O  
ATOM   4653  H01 GLY A 303      14.627  18.485  96.995  1.00  0.68           H  
ATOM   4654  H02 GLY A 303      15.495  19.409  98.295  1.00  0.68           H  
ATOM   4655  H11 GLY A 303      14.988  21.355  97.156  1.00  0.68           H  
ATOM   4656  N   PHE A 304      17.310  19.658  95.827  1.00  0.50           N  
ATOM   4657  CA  PHE A 304      18.617  19.329  95.287  1.00  0.50           C  
ATOM   4658  C   PHE A 304      19.580  19.078  96.441  1.00  0.50           C  
ATOM   4659  O   PHE A 304      19.737  19.954  97.308  1.00  0.50           O  
ATOM   4660  CB  PHE A 304      19.125  20.457  94.385  1.00  0.50           C  
ATOM   4661  CG  PHE A 304      20.496  20.212  93.816  1.00  0.50           C  
ATOM   4662  CD1 PHE A 304      20.756  19.077  93.068  1.00  0.50           C  
ATOM   4663  CD2 PHE A 304      21.522  21.122  94.029  1.00  0.50           C  
ATOM   4664  CE1 PHE A 304      22.016  18.845  92.544  1.00  0.50           C  
ATOM   4665  CE2 PHE A 304      22.787  20.899  93.506  1.00  0.50           C  
ATOM   4666  CZ  PHE A 304      23.034  19.758  92.764  1.00  0.50           C  
ATOM   4667  H01 PHE A 304      18.545  18.428  94.678  1.00  0.50           H  
ATOM   4668  H02 PHE A 304      19.195  21.350  95.005  1.00  0.50           H  
ATOM   4669  H03 PHE A 304      16.884  20.542  95.587  1.00  0.50           H  
ATOM   4670  H04 PHE A 304      18.426  20.577  93.558  1.00  0.50           H  
ATOM   4671  H05 PHE A 304      19.958  18.356  92.889  1.00  0.50           H  
ATOM   4672  H06 PHE A 304      21.332  22.022  94.614  1.00  0.50           H  
ATOM   4673  H07 PHE A 304      22.207  17.945  91.959  1.00  0.50           H  
ATOM   4674  H08 PHE A 304      23.585  21.621  93.679  1.00  0.50           H  
ATOM   4675  H09 PHE A 304      24.028  19.578  92.353  1.00  0.50           H  
ATOM   4676  N   PRO A 305      20.218  17.904  96.510  1.00  0.83           N  
ATOM   4677  CA  PRO A 305      21.006  17.564  97.711  1.00  0.83           C  
ATOM   4678  C   PRO A 305      22.122  18.542  98.047  1.00  0.83           C  
ATOM   4679  O   PRO A 305      22.352  18.787  99.235  1.00  0.83           O  
ATOM   4680  CB  PRO A 305      21.556  16.170  97.372  1.00  0.83           C  
ATOM   4681  CG  PRO A 305      20.592  15.612  96.391  1.00  0.83           C  
ATOM   4682  CD  PRO A 305      20.116  16.775  95.574  1.00  0.83           C  
ATOM   4683  H01 PRO A 305      21.655  15.540  98.256  1.00  0.83           H  
ATOM   4684  H02 PRO A 305      22.551  16.245  96.934  1.00  0.83           H  
ATOM   4685  H03 PRO A 305      19.764  15.107  96.888  1.00  0.83           H  
ATOM   4686  H04 PRO A 305      21.082  14.876  95.754  1.00  0.83           H  
ATOM   4687  H05 PRO A 305      20.693  16.922  94.661  1.00  0.83           H  
ATOM   4688  H06 PRO A 305      19.087  16.629  95.247  1.00  0.83           H  
ATOM   4689  H10 PRO A 305      20.390  17.602  98.609  1.00  0.83           H  
ATOM   4690  N   LYS A 306      22.825  19.098  97.054  1.00  0.87           N  
ATOM   4691  CA  LYS A 306      23.970  19.965  97.326  1.00  0.87           C  
ATOM   4692  C   LYS A 306      23.673  21.450  97.354  1.00  0.87           C  
ATOM   4693  O   LYS A 306      24.563  22.243  97.018  1.00  0.87           O  
ATOM   4694  CB  LYS A 306      25.104  19.854  96.334  1.00  0.87           C  
ATOM   4695  CG  LYS A 306      26.000  18.791  96.404  1.00  0.87           C  
ATOM   4696  CD  LYS A 306      25.789  17.686  95.622  1.00  0.87           C  
ATOM   4697  CE  LYS A 306      27.010  17.160  95.226  1.00  0.87           C  
ATOM   4698  NZ  LYS A 306      27.058  15.858  94.657  1.00  0.87           N  
ATOM   4699  H01 LYS A 306      24.244  19.590  98.312  1.00  0.87           H  
ATOM   4700  H02 LYS A 306      25.726  20.716  96.575  1.00  0.87           H  
ATOM   4701  H03 LYS A 306      24.651  19.817  95.343  1.00  0.87           H  
ATOM   4702  H04 LYS A 306      25.878  18.416  97.420  1.00  0.87           H  
ATOM   4703  H05 LYS A 306      26.982  19.184  96.142  1.00  0.87           H  
ATOM   4704  H06 LYS A 306      25.213  17.969  94.741  1.00  0.87           H  
ATOM   4705  H07 LYS A 306      22.559  18.915  96.097  1.00  0.87           H  
ATOM   4706  H08 LYS A 306      25.237  16.937  96.191  1.00  0.87           H  
ATOM   4707  H09 LYS A 306      27.558  17.051  96.162  1.00  0.87           H  
ATOM   4708  H10 LYS A 306      27.427  17.845  94.488  1.00  0.87           H  
ATOM   4709  H11 LYS A 306      28.021  15.577  94.541  1.00  0.87           H  
ATOM   4710  H12 LYS A 306      26.589  15.205  95.268  1.00  0.87           H  
ATOM   4711  H13 LYS A 306      26.600  15.866  93.757  1.00  0.87           H  
ATOM   4712  N   ALA A 307      22.480  21.846  97.750  1.00  0.76           N  
ATOM   4713  CA  ALA A 307      22.209  23.251  98.011  1.00  0.76           C  
ATOM   4714  C   ALA A 307      21.030  23.302  98.960  1.00  0.76           C  
ATOM   4715  O   ALA A 307      20.415  22.276  99.263  1.00  0.76           O  
ATOM   4716  CB  ALA A 307      21.952  24.025  96.716  1.00  0.76           C  
ATOM   4717  H01 ALA A 307      23.073  23.736  98.465  1.00  0.76           H  
ATOM   4718  H02 ALA A 307      21.173  24.768  96.886  1.00  0.76           H  
ATOM   4719  H03 ALA A 307      22.868  24.525  96.403  1.00  0.76           H  
ATOM   4720  H04 ALA A 307      21.630  23.334  95.937  1.00  0.76           H  
ATOM   4721  H14 ALA A 307      21.744  21.165  97.874  1.00  0.76           H  
ATOM   4722  N   LYS A 308      20.714  24.495  99.431  1.00  0.80           N  
ATOM   4723  CA  LYS A 308      19.672  24.661 100.433  1.00  0.80           C  
ATOM   4724  C   LYS A 308      18.548  25.516  99.881  1.00  0.80           C  
ATOM   4725  O   LYS A 308      18.788  26.512  99.199  1.00  0.80           O  
ATOM   4726  CB  LYS A 308      20.227  25.263 101.726  1.00  0.80           C  
ATOM   4727  CG  LYS A 308      21.219  24.351 102.441  1.00  0.80           C  
ATOM   4728  CD  LYS A 308      21.338  24.664 103.922  1.00  0.80           C  
ATOM   4729  CE  LYS A 308      21.215  23.403 104.767  1.00  0.80           C  
ATOM   4730  NZ  LYS A 308      20.789  23.699 106.167  1.00  0.80           N  
ATOM   4731  H01 LYS A 308      19.277  23.675 100.676  1.00  0.80           H  
ATOM   4732  H02 LYS A 308      19.383  25.412 102.400  1.00  0.80           H  
ATOM   4733  H03 LYS A 308      20.730  26.199 101.484  1.00  0.80           H  
ATOM   4734  H04 LYS A 308      22.198  24.512 101.990  1.00  0.80           H  
ATOM   4735  H05 LYS A 308      21.206  25.308  99.089  1.00  0.80           H  
ATOM   4736  H06 LYS A 308      20.889  23.318 102.327  1.00  0.80           H  
ATOM   4737  H07 LYS A 308      20.529  25.341 104.196  1.00  0.80           H  
ATOM   4738  H08 LYS A 308      22.307  25.126 104.111  1.00  0.80           H  
ATOM   4739  H09 LYS A 308      22.198  22.933 104.810  1.00  0.80           H  
ATOM   4740  H10 LYS A 308      20.479  22.743 104.308  1.00  0.80           H  
ATOM   4741  H11 LYS A 308      19.834  23.398 106.298  1.00  0.80           H  
ATOM   4742  H12 LYS A 308      21.388  23.206 106.813  1.00  0.80           H  
ATOM   4743  H13 LYS A 308      20.855  24.692 106.337  1.00  0.80           H  
ATOM   4744  N   ILE A 309      17.325  25.110 100.204  1.00  0.50           N  
ATOM   4745  CA  ILE A 309      16.118  25.772  99.725  1.00  0.50           C  
ATOM   4746  C   ILE A 309      16.106  27.216 100.217  1.00  0.50           C  
ATOM   4747  O   ILE A 309      15.871  27.487 101.399  1.00  0.50           O  
ATOM   4748  CB  ILE A 309      14.856  25.013 100.154  1.00  0.50           C  
ATOM   4749  CG1 ILE A 309      15.004  23.580  99.636  1.00  0.50           C  
ATOM   4750  CG2 ILE A 309      13.573  25.750  99.732  1.00  0.50           C  
ATOM   4751  CD1 ILE A 309      13.741  22.853  99.384  1.00  0.50           C  
ATOM   4752  H01 ILE A 309      16.121  25.775  98.635  1.00  0.50           H  
ATOM   4753  H02 ILE A 309      14.752  24.967 101.238  1.00  0.50           H  
ATOM   4754  H03 ILE A 309      15.509  23.029 100.430  1.00  0.50           H  
ATOM   4755  H04 ILE A 309      15.561  23.618  98.700  1.00  0.50           H  
ATOM   4756  H05 ILE A 309      12.796  25.583 100.478  1.00  0.50           H  
ATOM   4757  H06 ILE A 309      13.776  26.818  99.653  1.00  0.50           H  
ATOM   4758  H07 ILE A 309      13.236  25.371  98.767  1.00  0.50           H  
ATOM   4759  H08 ILE A 309      12.977  23.557  99.053  1.00  0.50           H  
ATOM   4760  H09 ILE A 309      13.902  22.102  98.611  1.00  0.50           H  
ATOM   4761  H10 ILE A 309      13.412  22.366 100.302  1.00  0.50           H  
ATOM   4762  H14 ILE A 309      17.227  24.307 100.808  1.00  0.50           H  
ATOM   4763  N   TYR A 310      16.354  28.139  99.298  1.00  0.36           N  
ATOM   4764  CA  TYR A 310      16.478  29.552  99.607  1.00  0.36           C  
ATOM   4765  C   TYR A 310      15.116  30.226  99.506  1.00  0.36           C  
ATOM   4766  O   TYR A 310      14.379  30.027  98.537  1.00  0.36           O  
ATOM   4767  CB  TYR A 310      17.496  30.185  98.650  1.00  0.36           C  
ATOM   4768  CG  TYR A 310      17.769  31.676  98.778  1.00  0.36           C  
ATOM   4769  CD1 TYR A 310      16.886  32.618  98.259  1.00  0.36           C  
ATOM   4770  CD2 TYR A 310      18.931  32.139  99.391  1.00  0.36           C  
ATOM   4771  CE1 TYR A 310      17.150  33.975  98.357  1.00  0.36           C  
ATOM   4772  CE2 TYR A 310      19.200  33.494  99.496  1.00  0.36           C  
ATOM   4773  CZ  TYR A 310      18.305  34.406  98.978  1.00  0.36           C  
ATOM   4774  OH  TYR A 310      18.566  35.755  99.076  1.00  0.36           O  
ATOM   4775  H01 TYR A 310      16.835  29.686 100.628  1.00  0.36           H  
ATOM   4776  H02 TYR A 310      17.045  30.076  97.664  1.00  0.36           H  
ATOM   4777  H03 TYR A 310      18.444  29.668  98.797  1.00  0.36           H  
ATOM   4778  H04 TYR A 310      15.972  32.283  97.768  1.00  0.36           H  
ATOM   4779  H05 TYR A 310      19.643  31.420  99.796  1.00  0.36           H  
ATOM   4780  H06 TYR A 310      16.448  34.700  97.945  1.00  0.36           H  
ATOM   4781  H07 TYR A 310      20.112  33.836  99.984  1.00  0.36           H  
ATOM   4782  H08 TYR A 310      18.645  36.000 100.001  1.00  0.36           H  
ATOM   4783  H11 TYR A 310      16.462  27.845  98.338  1.00  0.36           H  
ATOM   4784  N   GLU A 311      14.776  31.005 100.525  1.00  0.33           N  
ATOM   4785  CA  GLU A 311      13.537  31.762 100.553  1.00  0.33           C  
ATOM   4786  C   GLU A 311      13.866  33.239 100.387  1.00  0.33           C  
ATOM   4787  O   GLU A 311      14.943  33.697 100.778  1.00  0.33           O  
ATOM   4788  CB  GLU A 311      12.771  31.513 101.858  1.00  0.33           C  
ATOM   4789  CG  GLU A 311      11.247  31.538 101.734  1.00  0.33           C  
ATOM   4790  CD  GLU A 311      10.574  30.532 102.655  1.00  0.33           C  
ATOM   4791  OE1 GLU A 311       9.344  30.338 102.535  1.00  0.33           O  
ATOM   4792  OE2 GLU A 311      11.280  29.926 103.491  1.00  0.33           O  
ATOM   4793  H01 GLU A 311      12.893  31.438  99.736  1.00  0.33           H  
ATOM   4794  H02 GLU A 311      13.033  32.335 102.524  1.00  0.33           H  
ATOM   4795  H03 GLU A 311      13.063  30.535 102.240  1.00  0.33           H  
ATOM   4796  H04 GLU A 311      10.993  31.271 100.708  1.00  0.33           H  
ATOM   4797  H05 GLU A 311      10.891  32.537 101.986  1.00  0.33           H  
ATOM   4798  H09 GLU A 311      15.404  31.074 101.313  1.00  0.33           H  
ATOM   4799  N   GLY A 312      12.940  33.982  99.795  1.00  0.37           N  
ATOM   4800  CA  GLY A 312      13.237  35.325  99.342  1.00  0.37           C  
ATOM   4801  C   GLY A 312      13.725  35.347  97.906  1.00  0.37           C  
ATOM   4802  O   GLY A 312      14.214  34.356  97.369  1.00  0.37           O  
ATOM   4803  H01 GLY A 312      14.031  35.724  99.973  1.00  0.37           H  
ATOM   4804  H02 GLY A 312      12.333  35.930  99.416  1.00  0.37           H  
ATOM   4805  H06 GLY A 312      12.013  33.605  99.658  1.00  0.37           H  
ATOM   4806  N   SER A 313      13.606  36.523  97.293  1.00  0.17           N  
ATOM   4807  CA  SER A 313      13.684  36.628  95.838  1.00  0.17           C  
ATOM   4808  C   SER A 313      15.057  36.223  95.305  1.00  0.17           C  
ATOM   4809  O   SER A 313      16.087  36.691  95.794  1.00  0.17           O  
ATOM   4810  CB  SER A 313      13.357  38.060  95.409  1.00  0.17           C  
ATOM   4811  OG  SER A 313      13.552  38.236  94.018  1.00  0.17           O  
ATOM   4812  H01 SER A 313      12.955  35.937  95.415  1.00  0.17           H  
ATOM   4813  H02 SER A 313      14.025  38.739  95.939  1.00  0.17           H  
ATOM   4814  H03 SER A 313      13.459  37.357  97.844  1.00  0.17           H  
ATOM   4815  H04 SER A 313      12.317  38.276  95.653  1.00  0.17           H  
ATOM   4816  H05 SER A 313      13.288  39.124  93.767  1.00  0.17           H  
ATOM   4817  N   ILE A 314      15.054  35.338  94.298  1.00  0.08           N  
ATOM   4818  CA  ILE A 314      16.262  35.006  93.533  1.00  0.08           C  
ATOM   4819  C   ILE A 314      16.915  36.269  92.986  1.00  0.08           C  
ATOM   4820  O   ILE A 314      18.146  36.348  92.875  1.00  0.08           O  
ATOM   4821  CB  ILE A 314      15.896  34.041  92.379  1.00  0.08           C  
ATOM   4822  CG1 ILE A 314      17.106  33.523  91.560  1.00  0.08           C  
ATOM   4823  CG2 ILE A 314      14.841  34.618  91.463  1.00  0.08           C  
ATOM   4824  CD1 ILE A 314      18.110  32.736  92.310  1.00  0.08           C  
ATOM   4825  H01 ILE A 314      16.977  34.516  94.194  1.00  0.08           H  
ATOM   4826  H02 ILE A 314      15.481  33.169  92.885  1.00  0.08           H  
ATOM   4827  H03 ILE A 314      17.630  34.415  91.216  1.00  0.08           H  
ATOM   4828  H04 ILE A 314      16.721  32.894  90.757  1.00  0.08           H  
ATOM   4829  H05 ILE A 314      13.985  34.942  92.055  1.00  0.08           H  
ATOM   4830  H06 ILE A 314      14.186  34.882  94.056  1.00  0.08           H  
ATOM   4831  H07 ILE A 314      15.254  35.471  90.925  1.00  0.08           H  
ATOM   4832  H08 ILE A 314      14.523  33.857  90.750  1.00  0.08           H  
ATOM   4833  H09 ILE A 314      18.984  33.357  92.507  1.00  0.08           H  
ATOM   4834  H10 ILE A 314      17.680  32.404  93.255  1.00  0.08           H  
ATOM   4835  H11 ILE A 314      18.407  31.868  91.721  1.00  0.08           H  
ATOM   4836  N   LEU A 315      16.110  37.280  92.621  1.00  0.09           N  
ATOM   4837  CA  LEU A 315      16.632  38.493  92.015  1.00  0.09           C  
ATOM   4838  C   LEU A 315      17.450  39.323  92.991  1.00  0.09           C  
ATOM   4839  O   LEU A 315      18.213  40.190  92.550  1.00  0.09           O  
ATOM   4840  CB  LEU A 315      15.477  39.317  91.459  1.00  0.09           C  
ATOM   4841  CG  LEU A 315      14.618  38.584  90.428  1.00  0.09           C  
ATOM   4842  CD1 LEU A 315      13.312  39.313  90.202  1.00  0.09           C  
ATOM   4843  CD2 LEU A 315      15.365  38.419  89.114  1.00  0.09           C  
ATOM   4844  H01 LEU A 315      17.305  38.200  91.209  1.00  0.09           H  
ATOM   4845  H02 LEU A 315      15.922  40.169  90.944  1.00  0.09           H  
ATOM   4846  H03 LEU A 315      14.836  39.612  92.290  1.00  0.09           H  
ATOM   4847  H04 LEU A 315      14.397  37.592  90.823  1.00  0.09           H  
ATOM   4848  H05 LEU A 315      12.560  38.932  90.892  1.00  0.09           H  
ATOM   4849  H06 LEU A 315      13.456  40.379  90.375  1.00  0.09           H  
ATOM   4850  H07 LEU A 315      12.978  39.153  89.177  1.00  0.09           H  
ATOM   4851  H08 LEU A 315      16.365  38.032  89.311  1.00  0.09           H  
ATOM   4852  H09 LEU A 315      14.826  37.721  88.474  1.00  0.09           H  
ATOM   4853  H10 LEU A 315      15.441  39.385  88.615  1.00  0.09           H  
ATOM   4854  H12 LEU A 315      15.115  37.195  92.772  1.00  0.09           H  
ATOM   4855  N   GLU A 316      17.314  39.074  94.294  1.00  0.26           N  
ATOM   4856  CA  GLU A 316      18.016  39.846  95.306  1.00  0.26           C  
ATOM   4857  C   GLU A 316      19.166  39.082  95.948  1.00  0.26           C  
ATOM   4858  O   GLU A 316      19.845  39.636  96.821  1.00  0.26           O  
ATOM   4859  CB  GLU A 316      17.015  40.275  96.392  1.00  0.26           C  
ATOM   4860  CG  GLU A 316      15.895  41.121  95.844  1.00  0.26           C  
ATOM   4861  CD  GLU A 316      14.895  41.550  96.879  1.00  0.26           C  
ATOM   4862  OE1 GLU A 316      14.744  40.855  97.909  1.00  0.26           O  
ATOM   4863  OE2 GLU A 316      14.228  42.570  96.645  1.00  0.26           O  
ATOM   4864  H01 GLU A 316      18.451  40.713  94.810  1.00  0.26           H  
ATOM   4865  H02 GLU A 316      17.557  40.876  97.122  1.00  0.26           H  
ATOM   4866  H03 GLU A 316      16.588  39.381  96.847  1.00  0.26           H  
ATOM   4867  H04 GLU A 316      15.358  40.506  95.121  1.00  0.26           H  
ATOM   4868  H05 GLU A 316      16.327  42.014  95.393  1.00  0.26           H  
ATOM   4869  H11 GLU A 316      16.703  38.325  94.587  1.00  0.26           H  
ATOM   4870  N   VAL A 317      19.385  37.823  95.560  1.00  0.44           N  
ATOM   4871  CA  VAL A 317      20.592  37.085  95.929  1.00  0.44           C  
ATOM   4872  C   VAL A 317      21.857  37.895  95.700  1.00  0.44           C  
ATOM   4873  O   VAL A 317      21.927  38.734  94.801  1.00  0.44           O  
ATOM   4874  CB  VAL A 317      20.638  35.735  95.196  1.00  0.44           C  
ATOM   4875  CG1 VAL A 317      22.064  35.296  94.999  1.00  0.44           C  
ATOM   4876  CG2 VAL A 317      19.993  34.683  96.090  1.00  0.44           C  
ATOM   4877  H01 VAL A 317      20.547  36.891  97.001  1.00  0.44           H  
ATOM   4878  H02 VAL A 317      20.130  35.842  94.237  1.00  0.44           H  
ATOM   4879  H03 VAL A 317      22.702  35.797  95.728  1.00  0.44           H  
ATOM   4880  H04 VAL A 317      22.135  34.217  95.136  1.00  0.44           H  
ATOM   4881  H05 VAL A 317      22.389  35.557  93.992  1.00  0.44           H  
ATOM   4882  H06 VAL A 317      18.690  37.363  94.990  1.00  0.44           H  
ATOM   4883  H07 VAL A 317      18.998  34.447  95.713  1.00  0.44           H  
ATOM   4884  H08 VAL A 317      20.604  33.780  96.089  1.00  0.44           H  
ATOM   4885  H09 VAL A 317      19.914  35.068  97.107  1.00  0.44           H  
ATOM   4886  N   ASP A 318      22.866  37.678  96.525  1.00  0.82           N  
ATOM   4887  CA  ASP A 318      24.031  38.542  96.466  1.00  0.82           C  
ATOM   4888  C   ASP A 318      24.989  37.794  95.546  1.00  0.82           C  
ATOM   4889  O   ASP A 318      25.209  36.601  95.740  1.00  0.82           O  
ATOM   4890  CB  ASP A 318      24.557  38.826  97.888  1.00  0.82           C  
ATOM   4891  CG  ASP A 318      26.059  39.145  98.021  1.00  0.82           C  
ATOM   4892  OD1 ASP A 318      26.790  39.663  97.154  1.00  0.82           O  
ATOM   4893  OD2 ASP A 318      26.574  38.767  99.087  1.00  0.82           O  
ATOM   4894  H01 ASP A 318      23.846  39.540  96.069  1.00  0.82           H  
ATOM   4895  H02 ASP A 318      24.413  37.895  98.437  1.00  0.82           H  
ATOM   4896  H03 ASP A 318      24.002  39.677  98.282  1.00  0.82           H  
ATOM   4897  H10 ASP A 318      22.827  36.919  97.190  1.00  0.82           H  
ATOM   4898  N   CYS A 319      25.501  38.480  94.533  1.00  0.77           N  
ATOM   4899  CA  CYS A 319      26.281  37.905  93.451  1.00  0.77           C  
ATOM   4900  C   CYS A 319      26.812  39.078  92.632  1.00  0.77           C  
ATOM   4901  O   CYS A 319      26.439  40.230  92.851  1.00  0.77           O  
ATOM   4902  CB  CYS A 319      25.441  36.958  92.574  1.00  0.77           C  
ATOM   4903  SG  CYS A 319      23.966  37.759  91.837  1.00  0.77           S  
ATOM   4904  H01 CYS A 319      27.093  37.297  93.850  1.00  0.77           H  
ATOM   4905  H02 CYS A 319      25.081  36.158  93.221  1.00  0.77           H  
ATOM   4906  H03 CYS A 319      26.071  36.585  91.767  1.00  0.77           H  
ATOM   4907  H04 CYS A 319      25.336  39.476  94.512  1.00  0.77           H  
ATOM   4908  H05 CYS A 319      23.550  37.045  90.782  1.00  0.77           H  
ATOM   4909  N   ASP A 320      27.714  38.774  91.698  1.00  0.88           N  
ATOM   4910  CA  ASP A 320      28.237  39.746  90.740  1.00  0.88           C  
ATOM   4911  C   ASP A 320      27.289  39.930  89.549  1.00  0.88           C  
ATOM   4912  O   ASP A 320      27.004  41.058  89.135  1.00  0.88           O  
ATOM   4913  CB  ASP A 320      29.615  39.246  90.332  1.00  0.88           C  
ATOM   4914  CG  ASP A 320      30.525  39.112  91.480  1.00  0.88           C  
ATOM   4915  OD1 ASP A 320      30.228  38.367  92.415  1.00  0.88           O  
ATOM   4916  OD2 ASP A 320      31.718  39.386  91.259  1.00  0.88           O  
ATOM   4917  H01 ASP A 320      28.317  40.739  91.183  1.00  0.88           H  
ATOM   4918  H02 ASP A 320      30.046  39.979  89.650  1.00  0.88           H  
ATOM   4919  H03 ASP A 320      29.508  38.272  89.854  1.00  0.88           H  
ATOM   4920  H06 ASP A 320      28.053  37.824  91.650  1.00  0.88           H  
ATOM   4921  N   ILE A 321      26.756  38.835  89.019  1.00  0.60           N  
ATOM   4922  CA  ILE A 321      26.015  38.849  87.759  1.00  0.60           C  
ATOM   4923  C   ILE A 321      24.657  38.202  87.983  1.00  0.60           C  
ATOM   4924  O   ILE A 321      24.579  37.052  88.424  1.00  0.60           O  
ATOM   4925  CB  ILE A 321      26.785  38.118  86.645  1.00  0.60           C  
ATOM   4926  CG1 ILE A 321      28.202  38.676  86.514  1.00  0.60           C  
ATOM   4927  CG2 ILE A 321      26.037  38.206  85.333  1.00  0.60           C  
ATOM   4928  CD1 ILE A 321      29.127  37.801  85.692  1.00  0.60           C  
ATOM   4929  H01 ILE A 321      25.885  39.882  87.435  1.00  0.60           H  
ATOM   4930  H02 ILE A 321      26.864  37.065  86.914  1.00  0.60           H  
ATOM   4931  H03 ILE A 321      28.620  38.724  87.520  1.00  0.60           H  
ATOM   4932  H04 ILE A 321      26.867  37.957  89.506  1.00  0.60           H  
ATOM   4933  H05 ILE A 321      28.144  39.656  86.041  1.00  0.60           H  
ATOM   4934  H06 ILE A 321      25.140  38.811  85.466  1.00  0.60           H  
ATOM   4935  H07 ILE A 321      26.676  38.666  84.580  1.00  0.60           H  
ATOM   4936  H08 ILE A 321      25.754  37.205  85.008  1.00  0.60           H  
ATOM   4937  H09 ILE A 321      30.080  37.693  86.210  1.00  0.60           H  
ATOM   4938  H10 ILE A 321      28.674  36.819  85.557  1.00  0.60           H
[truncated: 3,486,252 more chars]
