# Supplementary material for: Mapping allosteric communications within individual proteins
Source: Nat Commun. 2020 Jul 31;11:3862. doi: 10.1038/s41467-020-17618-2 (PMC7395124; doi:10.1038/s41467-020-17618-2)
Supplement: Supplementary file 7 — Supplementary Data 4 [file 41467_2020_17618_MOESM7_ESM.zip › comparison-to-Amors/6dhd/6dhd-qs.txt]

220	D	8.573410115	PHE220 D	1606.85	0.448504983
414	D	38.63272847	GLN414 D	23958.47059	0.508305648
110	A	6.255639456	LEU110 A	186.7894737	0.80730897
244	F	22.53353053	ASP244 F	3702.833333	0.976744186
32	C	22.03209491	LEU32 C	13439.57895	0.162790698
459	E	14.65855931	ARG459 E	6206.958333	0.411960133
166	C	2.2928334	ALA166 C	18.8	0.966777409
242	B	14.31091447	PHE242 B	3882.3	0.734219269
434	D	31.57188534	ALA434 D	21696.1	0.099667774
285	B	16.90282772	GLY285 B	2664.857143	0.956810631
450	F	13.5701937	HIS450 F	6676.941176	0.249169435
424	B	51.7619385	HIS424 B	26123.23529	0.093023256
174	C	10.04702802	ARG174 C	1239.625	0.667774086
57	C	15.07979499	HIS57 C	7188.117647	0.249169435
432	E	33.86534507	PRO432 E	22725	0.205980066
90	E	1.873347005	LYS90 E	14.31818182	0.877076412
109	F	9.265756634	SER109 F	226.1818182	0.794019934
47	B	25.1622866	GLY47 B	12003.57143	0.511627907
93	B	5.062316565	ILE93 B	188	0.777408638
16	F	11.64537007	PHE16 F	7705.35	0.029900332
208	D	8.787342374	ILE208 D	240.4736842	0.740863787
204	A	16.15067658	SER204 A	754.9090909	0.996677741
144	C	14.9340374	ILE144 C	6902.210526	0.282392027
293	E	12.32563349	ASP293 E	2739.583333	0.704318937
87	D	11.70926313	THR87 D	316.7142857	0.956810631
428	E	42.39271742	ILE428 E	25132.10526	0.88372093
442	F	24.99710837	GLY442 F	14121.14286	0.415282392
169	A	1.602466224	MET169 A	170.3529412	0.372093023
166	A	2.292871344	ALA166 A	18.4	0.966777409
233	D	17.72303941	MET233 D	5596.529412	0.717607973
391	E	13.90070523	HIS391 E	5757.333333	0.431893688
25	F	25.56915474	GLU25 F	11731.46667	0.634551495
8	C	14.05289828	ASN8 C	6311.285714	0.362126246
270	F	11.11302772	CYS270 F	2350.909091	0.594684385
468	B	19.59428182	ALA468 B	7636.1	0.521594684
465	B	16.92894876	MET465 B	6918.058824	0.395348837
488	D	14.73180875	LYS488 D	9118.227273	0.066445183
31	E	22.6573432	ASP31 E	13159.91667	0.272425249
461	A	13.73714268	ALA461 A	6414.6	0.299003322
409	B	32.21164625	LEU409 B	21614.84211	0.255813953
105	A	11.16374964	LYS105 A	593.5454545	0.84717608
18	B	19.22579065	ASP18 B	8801.916667	0.325581395
175	B	9.266124864	GLU175 B	1253.133333	0.568106312
7	A	12.8135755	PRO7 A	6313.642857	0.23255814
417	C	43.45595322	LEU417 C	24777.21053	0.990033223
190	A	17.74745554	TYR190 A	5884	0.641196013
301	D	5.427154779	ILE301 D	2613.210526	0.122923588
35	C	15.01557968	ARG35 C	14447.79167	0.006644518
262	A	9.88921013	TYR262 A	1556.428571	0.57807309
187	D	18.04120398	ILE187 D	5961.684211	0.651162791
108	A	7.504687735	ALA108 A	204.6	0.754152824
213	E	7.759612684	SER213 E	141.5454545	0.880398671
472	D	25.44106393	ASN472 D	7924.357143	0.857142857
117	C	10.15271141	VAL117 C	406.875	0.80730897
486	D	16.31605957	ILE486 D	8999.052632	0.086378738
359	C	18.32472966	ILE359 C	5649.368421	0.764119601
348	C	1.88601246	ALA348 C	115.2	0.481727575
294	D	10.40740092	PHE294 D	2778.35	0.458471761
138	E	13.74993967	ASP138 E	7022.333333	0.19269103
418	B	42.00651957	GLU418 B	25109.2	0.717607973
365	D	16.88490172	ILE365 D	5219.947368	0.744186047
302	B	7.785745244	LEU302 B	2685.210526	0.249169435
113	A	8.886276892	TYR113 A	243.1428571	0.750830565
77	B	14.80813803	GLY77 B	5988.142857	0.46179402
342	E	17.55851093	LYS342 E	4454.590909	0.857142857
349	C	1.882013815	ASN349 C	26.71428571	0.754152824
35	A	14.68314915	ARG35 A	14506.875	0
403	D	24.32471618	ARG403 D	16130.41667	0.112956811
241	E	20.28889043	GLY241 E	4376.714286	0.890365449
311	C	9.070165654	GLU311 C	2558.133333	0.328903654
156	B	15.9298747	GLY156 B	5964.285714	0.548172757
58	D	15.06575096	VAL58 D	6721.25	0.335548173
370	E	5.392863618	ASP370 E	1918.916667	0.202657807
254	B	1.828287997	ASN254 B	79	0.571428571
307	B	13.78422965	ALA307 B	3144.7	0.777408638
373	B	5.087950963	LEU373 B	961.6842105	0.332225914
207	A	10.16326886	GLY207 A	338.5714286	0.833887043
223	B	9.417011946	ILE223 B	3107.526316	0.279069767
201	D	7.933971137	LYS201 D	369.1818182	0.700996678
218	A	6.7187894	GLY218 A	727.8571429	0.49833887
194	E	14.07068858	ALA194 E	4996.1	0.591362126
34	E	16.06085701	THR34 E	14224	0.009966777
278	A	5.258904354	GLY278 A	378.5714286	0.548172757
287	F	13.80812044	ASP287 F	2658.583333	0.813953488
77	D	14.79796179	GLY77 D	6287.428571	0.401993355
196	D	9.880856694	ALA196 D	3909.5	0.242524917
206	E	11.82834122	GLY206 E	509.8571429	0.893687708
185	B	19.18266772	SER185 B	5515	0.820598007
340	F	15.22850991	LYS340 F	4449.863636	0.740863787
49	C	20.61285706	LEU49 C	11241.57895	0.222591362
27	F	24.90075415	LYS27 F	11512.31818	0.548172757
385	F	7.411792024	ILE385 F	1075.315789	0.451827243
92	B	2.555667623	GLY92 B	101.5714286	0.617940199
460	A	12.34306745	SER460 A	6285.818182	0.176079734
487	D	18.56237768	GLU487 D	9504	0.172757475
146	F	16.91241511	ARG146 F	6418.416667	0.511627907
70	B	26.43341259	GLY70 B	8331.142857	0.92358804
78	B	12.27808914	TYR78 B	588.0952381	0.92358804
364	F	21.78213089	ASN364 F	5542.642857	0.863787375
449	D	11.37547788	VAL449 D	6375.25	0.132890365
214	D	6.180952273	ALA214 D	182.4	0.833887043
82	A	11.03492111	HIS82 A	434.9411765	0.867109635
463	D	16.97762837	GLN463 D	6846.882353	0.435215947
32	B	22.0198901	LEU32 B	13539.78947	0.139534884
108	D	7.504258724	ALA108 D	206.4	0.740863787
269	B	16.99876401	LYS269 B	2740.045455	0.953488372
106	C	9.177757787	ALA106 C	359	0.73089701
4	E	15.44353075	GLU4 E	7428.333333	0.205980066
473	B	20.56425019	LEU473 B	7804.105263	0.591362126
112	A	7.835895226	THR112 A	149.4285714	0.853820598
119	A	11.45135599	ASP119 A	624.3333333	0.857142857
231	D	23.871	SER231 D	5660.090909	0.933554817
84	B	13.83246764	HIS84 B	602.2222222	0.986710963
76	D	16.19060681	GLU76 D	6705.933333	0.388704319
468	E	19.59389992	ALA468 E	7678.9	0.514950166
233	C	17.70138328	MET233 C	5550.117647	0.737541528
263	E	10.89565248	LEU263 E	2050.315789	0.61461794
47	C	25.16172987	GLY47 C	11903.85714	0.534883721
34	A	16.09394548	THR34 A	14269	0.003322259
368	D	9.302640808	ILE368 D	3911	0.205980066
23	E	22.57721608	ILE23 E	10112.89474	0.471760797
282	F	15.30083148	ASN282 F	2440.142857	0.88372093
369	A	8.330577291	PRO369 A	3455.785714	0.179401993
417	B	43.58423401	LEU417 B	24856.94737	0.953488372
430	D	38.00844636	ILE430 D	24105	0.445182724
6	E	10.9692899	ASP6 E	6220.833333	0.099667774
267	E	19.88848732	GLY267 E	2816.285714	0.976744186
206	A	11.82854885	GLY206 A	498.7142857	0.897009967
219	A	3.987936935	VAL219 A	935.25	0.289036545
153	E	16.88435776	ALA153 E	6486.3	0.49833887
92	F	2.553991386	GLY92 F	111	0.598006645
485	D	12.69962732	ALA485 D	8370.4	0.059800664
294	A	10.27840211	PHE294 A	2804.45	0.435215947
104	F	8.641247942	VAL104 F	372.875	0.704318937
101	B	13.48560762	VAL101 B	1073.875	0.903654485
289	F	14.05922761	LYS289 F	2726	0.827242525
362	D	23.11477452	GLU362 D	5790.266667	0.887043189
147	B	18.61258362	ARG147 B	6354.416667	0.627906977
347	E	2.321305882	GLY347 E	368.4285714	0.272425249
322	B	9.163658931	LEU322 B	2778.210526	0.3089701
369	C	8.331094406	PRO369 C	3453.357143	0.179401993
235	F	23.3183564	ILE235 F	5742.473684	0.913621262
428	C	42.33990028	ILE428 C	25085.78947	0.936877076
168	F	1.907431257	ASN168 F	121.1428571	0.475083056
381	B	1.611746258	SER381 B	181	0.295681063
174	E	10.04901657	ARG174 E	1260.541667	0.651162791
463	A	16.9773141	GLN463 A	6860.235294	0.418604651
339	C	13.26350154	VAL339 C	4623.4375	0.558139535
308	B	14.26852442	LYS308 B	3192.090909	0.803986711
498	A	22.055832	VAL498 A	9332.625	0.524916944
290	F	13.45981237	GLU290 F	2763.8	0.797342193
387	F	11.38943023	LYS387 F	3233.363636	0.481727575
24	A	21.09968403	VAL24 A	10828.75	0.312292359
4	A	15.44368149	GLU4 A	7477.8	0.19269103
473	F	20.5630257	LEU473 F	7699.210526	0.617940199
408	E	26.75387368	HIS408 E	20835.52941	0.009966777
138	F	13.75023069	ASP138 F	7127.75	0.166112957
101	D	13.48209513	VAL101 D	1064.875	0.910299003
225	F	13.62441591	ASN225 F	3984.928571	0.697674419
40	C	26.94903759	GLN40 C	13623.23529	0.514950166
19	D	19.88827004	ARG19 D	8686.666667	0.441860465
183	A	14.69081666	TYR183 A	5309.619048	0.581395349
345	E	7.573091443	ALA345 E	2745.4	0.235880399
482	F	12.15041304	TYR482 F	7466.714286	0.083056478
111	B	2.78157761	MET111 B	31	0.950166113
245	E	18.36870453	LYS245 E	3659.954545	0.900332226
492	B	17.03279557	VAL492 B	9750.25	0.053156146
470	D	24.74731228	LYS470 D	8002.363636	0.823920266
21	F	20.47857927	ALA21 F	9579.4	0.415282392
311	B	9.069689135	GLU311 B	2567.8	0.328903654
118	A	7.65330948	VAL118 A	531.1875	0.657807309
43	D	29.71808357	ASN43 D	12942.21429	0.797342193
191	D	17.82704218	ASP191 D	5708.833333	0.694352159
6	A	10.96973382	ASP6 A	6252.833333	0.096345515
290	D	13.46340247	GLU290 D	2802.933333	0.790697674
15	C	17.19143281	GLY15 C	7735.857143	0.252491694
457	D	7.220458296	MET457 D	5036.529412	0.059800664
363	D	17.4432415	ARG363 D	5700.125	0.661129568
156	C	15.93044092	GLY156 C	6069.714286	0.524916944
375	C	4.374900799	ALA375 C	220.2	0.664451827
63	F	17.69542116	PHE63 F	7851.05	0.275747508
393	B	16.60927205	SER393 B	7983.636364	0.176079734
3	E	12.05907911	ARG3 E	8026.125	0.033222591
489	D	14.28296275	VAL489 D	9354.375	0.046511628
437	F	31.13313394	GLN437 F	20200.82353	0.315614618
343	B	12.69038293	ILE343 B	4076.368421	0.558139535
225	D	13.62589116	ASN225 D	4026.214286	0.687707641
16	D	11.64464538	PHE16 D	7694.25	0.03654485
40	A	26.69216971	GLN40 A	13655.70588	0.485049834
480	C	17.02546813	ALA480 C	7285.3	0.312292359
188	C	18.56170418	GLY188 C	5991.857143	0.6910299
281	A	12.5018383	TRP281 A	2303.125	0.744186047
380	B	6.519785119	VAL380 B	200.6875	0.790697674
454	B	13.02708985	ALA454 B	6109.6	0.272425249
451	F	15.62338536	SER451 F	6420	0.42192691
25	C	25.56967041	GLU25 C	11661.86667	0.641196013
216	A	5.465004026	GLY216 A	350.7142857	0.611295681
48	F	22.19313162	ILE48 F	11562.68421	0.368770764
275	A	1.982572319	GLU275 A	191.3333333	0.415282392
381	F	1.658670853	SER381 F	180.0909091	0.365448505
312	B	9.992205012	GLY312 B	2914.857143	0.382059801
308	F	14.26781462	LYS308 F	3181.136364	0.80730897
267	D	19.88687409	GLY267 D	2813.285714	0.980066445
370	C	5.39191645	ASP370 C	2106.083333	0.159468439
203	D	12.84139591	ILE203 D	696.8421053	0.940199336
5	E	13.08574973	ASP5 E	6666.916667	0.209302326
393	D	16.82376596	SER393 D	7882.727273	0.19269103
410	B	34.19351425	LEU410 B	22100.10526	0.338870432
12	A	10.01602097	MET12 A	6676.941176	0.043189369
246	F	17.36522715	THR246 F	3006	0.92358804
19	A	19.8899949	ARG19 A	8726.708333	0.441860465
462	A	16.88154937	ARG462 A	6761.916667	0.445182724
499	B	22.30108782	THR499 B	9092.928571	0.591362126
281	C	12.50181591	TRP281 C	2259.833333	0.750830565
150	F	18.17870909	MET150 F	6408.235294	0.594684385
315	B	6.224290964	LEU315 B	3266.157895	0.096345515
501	B	18.06348081	THR501 B	8233.6	0.262458472
25	A	25.56949511	GLU25 A	11709.86667	0.634551495
21	B	20.47818432	ALA21 B	9646	0.401993355
26	F	28.76897793	ASP26 F	11888.08333	0.803986711
17	E	15.27465093	PHE17 E	8494	0.099667774
453	C	7.630786591	LEU453 C	4759.894737	0.073089701
15	E	17.19177635	GLY15 E	7760.857143	0.242524917
272	E	10.39008628	ALA272 E	1545.8	0.634551495
175	C	9.266296887	GLU175 C	1364.8	0.511627907
394	B	17.18383106	TYR394 B	8953.47619	0.112956811
260	C	9.754796	MET260 C	1085.647059	0.674418605
268	E	16.47918338	ALA268 E	2832.2	0.900332226
128	C	9.46463639	GLY128 C	120.7142857	0.940199336
124	D	7.447754561	GLY124 D	104.1428571	0.943521595
90	B	1.908282212	LYS90 B	14.31818182	0.88372093
26	E	28.76807135	ASP26 E	11846.25	0.823920266
3	A	12.05925678	ARG3 A	8070.833333	0.026578073
336	D	14.4888396	ALA336 D	5078.3	0.624584718
73	F	18.46130846	GLU73 F	8512.266667	0.272425249
281	E	12.5015491	TRP281 E	2334.708333	0.740863787
412	E	34.74338196	SER412 E	22845.63636	0.292358804
48	C	22.19207951	ILE48 C	11521.42105	0.375415282
421	A	48.51613324	PHE421 A	25723.05	0.568106312
465	E	16.92249039	MET465 E	6962.294118	0.382059801
142	F	16.0252873	GLU142 F	6841.333333	0.352159468
97	C	8.671976188	THR97 C	1072.714286	0.541528239
357	D	15.0270022	ASP357 D	5665	0.554817276
272	C	10.38798667	ALA272 C	1477.5	0.651162791
97	B	8.671752591	THR97 B	1052.571429	0.544850498
321	F	11.99816357	ILE321 F	3089.157895	0.624584718
286	D	11.57098172	ILE286 D	2631	0.631229236
41	A	23.5652543	LYS41 A	13421.77273	0.318936877
230	B	21.92268042	ALA230 B	5521.8	0.867109635
447	D	17.631027	ASP447 D	7881.833333	0.26910299
280	A	9.180512513	ILE280 A	1554.842105	0.485049834
26	C	28.76731442	ASP26 C	11816.91667	0.830564784
217	A	7.758143399	ARG217 A	650.2083333	0.598006645
411	F	33.74805386	MET411 F	22627.94118	0.23255814
276	A	1.778199089	SER276 A	48.54545455	0.631229236
59	F	15.45993367	LEU59 F	6811.736842	0.335548173
133	D	7.210967272	PRO133 D	6073.785714	0.033222591
193	F	14.46035715	ASN193 F	5232.714286	0.574750831
135	D	10.48843277	ASN135 D	6666.642857	0.059800664
436	E	30.36680943	PHE436 E	20855	0.146179402
404	C	22.47026729	ASP404 C	16372.33333	0.03654485
421	C	48.55305854	PHE421 C	25694.2	0.624584718
340	D	15.22903296	LYS340 D	4502.318182	0.727574751
55	D	13.89630487	CYS55 D	7985.363636	0.112956811
439	F	22.84435617	ARG439 F	18015.20833	0.019933555
461	B	13.73711021	ALA461 B	6532.9	0.282392027
15	A	17.19310112	GLY15 A	7787.571429	0.235880399
418	D	41.92250006	GLU418 D	25022.4	0.747508306
18	A	19.22597134	ASP18 A	8757.583333	0.335548173
107	F	4.052506508	LEU107 F	171.6842105	0.684385382
405	B	26.38256055	SER405 B	18048.36364	0.106312292
209	C	12.3807879	HIS209 C	166.1176471	0.996677741
297	E	11.58679373	GLN297 E	2967.941176	0.564784053
171	B	4.865666039	THR171 B	286.8571429	0.637873754
258	E	7.182897326	HIS258 E	739.7058824	0.53820598
378	C	2.167853777	VAL378 C	27.875	0.810631229
26	A	28.76840454	ASP26 A	11860.66667	0.810631229
9	B	5.899644396	PHE9 B	5851.6	0.023255814
120	A	6.236196116	VAL120 A	431.125	0.61461794
146	D	16.91185209	ARG146 D	6390.041667	0.521594684
152	F	12.06377723	LEU152 F	6085	0.176079734
163	F	8.795381402	ASP163 F	299.8333333	0.73089701
191	C	17.82717179	ASP191 C	5766.083333	0.681063123
267	C	19.88716888	GLY267 C	2779	0.983388704
339	E	13.26472608	VAL339 E	4676.5	0.53820598
432	B	33.83539511	PRO432 B	22730.85714	0.199335548
283	C	18.15724112	PRO283 C	2574.857143	0.973421927
141	E	11.09226672	LEU141 E	6741.842105	0.069767442
403	F	24.13217531	ARG403 F	16018.54167	0.109634551
306	B	15.93145703	LYS306 B	3182.863636	0.867109635
224	B	13.0112778	GLU224 B	3622.466667	0.671096346
198	E	6.958155359	VAL198 E	222.25	0.747508306
231	F	23.87000641	SER231 F	5628.636364	0.933554817
452	E	13.19389003	GLY452 E	6095.142857	0.295681063
410	C	34.09379891	LEU410 C	21949.21053	0.372093023
120	C	6.235329262	VAL120 C	415.25	0.641196013
217	E	7.758375797	ARG217 E	661.7916667	0.591362126
269	C	16.99874657	LYS269 C	2716.136364	0.956810631
420	A	46.95166533	LYS420 A	25565.13636	0.77076412
59	B	15.45996756	LEU59 B	6634.947368	0.372093023
232	E	19.66581796	TYR232 E	5878.714286	0.774086379
423	F	47.39607373	LYS423 F	26101.40909	0.059800664
119	F	11.45079657	ASP119 F	562.8333333	0.863787375
61	E	16.76461157	LEU61 E	7200.105263	0.302325581
196	F	9.880006579	ALA196 F	3920.1	0.239202658
62	B	20.26921997	SER62 B	7375.818182	0.627906977
24	D	21.10017149	VAL24 D	10741.9375	0.325581395
377	B	2.273102505	GLY377 B	71.57142857	0.681063123
283	A	18.15698843	PRO283 A	2617.5	0.970099668
214	A	6.180631117	ALA214 A	180.4	0.840531561
356	B	14.2165646	ALA356 B	5545.5	0.485049834
277	A	3.806910821	ASP277 A	210.8333333	0.564784053
423	E	47.4209651	LYS423 E	26096.40909	0.07641196
224	D	13.01059887	GLU224 D	3590.866667	0.674418605
171	F	4.864897121	THR171 F	304.1428571	0.57807309
124	A	7.447517506	GLY124 A	103.5714286	0.946843854
474	C	21.1924215	GLY474 C	7380.571429	0.674418605
120	E	6.236410586	VAL120 E	417.875	0.637873754
403	C	24.18993621	ARG403 C	15922.20833	0.122923588
390	E	15.52220062	ASN390 E	5163.428571	0.65448505
496	C	18.21404098	ALA496 C	9421.1	0.142857143
264	D	14.81595549	HIS264 D	2297.647059	0.873754153
248	C	10.45527647	ALA248 C	1979.2	0.558139535
100	E	11.18463683	SER100 E	1070.181818	0.76744186
14	A	15.79063159	GLU14 A	7519.666667	0.199335548
96	B	6.57415409	SER96 B	815.8181818	0.441860465
67	F	16.88155283	ARG67 F	8268.625	0.159468439
415	D	36.42485268	GLU415 D	24122	0.093023256
433	F	32.81120069	THR433 F	22148.14286	0.225913621
279	E	6.807657086	SER279 E	785.0909091	0.478405316
218	D	6.718450268	GLY218 D	738.4285714	0.488372093
27	A	24.90099185	LYS27 A	11474.59091	0.551495017
121	A	9.719799689	PRO121 A	364.5714286	0.77076412
427	B	41.75121847	THR427 B	25503.92857	0.531561462
220	C	8.574399454	PHE220 C	1563.15	0.46179402
458	E	14.05891863	GLU458 E	5989.733333	0.408637874
314	E	5.010130737	ILE314 E	3093.842105	0.083056478
202	E	11.73542828	PRO202 E	737.2857143	0.857142857
296	F	10.03646297	LEU296 F	2714.631579	0.411960133
119	B	11.45152344	ASP119 B	631.6666667	0.857142857
477	B	14.67105177	LEU477 B	6704.421053	0.315614618
228	B	18.35810475	GLU228 B	4995.266667	0.827242525
211	D	2.148936016	ARG211 D	18.45833333	0.897009967
80	E	10.3211775	ALA80 E	162.6	0.96013289
69	B	22.61442548	ASP69 B	8197.166667	0.687707641
321	A	11.99858362	ILE321 A	3147.947368	0.604651163
474	E	21.1929631	GLY474 E	7449.571429	0.667774086
423	A	47.39791001	LYS423 A	26114.40909	0.016611296
66	D	23.09535888	ARG66 D	8417.916667	0.697674419
70	F	26.43336099	GLY70 F	8742.714286	0.877076412
413	B	38.31422913	VAL413 B	23572.6875	0.568106312
383	B	7.873503477	PHE383 B	811.15	0.548172757
8	F	14.05303334	ASN8 F	6348.428571	0.352159468
282	A	15.30090144	ASN282 A	2480.285714	0.880398671
180	B	11.73912113	ALA180 B	3860.1	0.465116279
355	D	16.81926993	GLN355 D	5390.941176	0.687707641
80	C	10.32170422	ALA80 C	158.4	0.970099668
158	E	11.09779028	ILE158 E	5146.842105	0.205980066
105	B	11.16396283	LYS105 B	617.1818182	0.840531561
237	C	24.82807318	GLY237 C	5356.857143	1
148	C	11.6216757	PHE148 C	6193.05	0.156146179
27	E	24.90077696	LYS27 E	11473.31818	0.551495017
328	D	4.640210017	GLU328 D	1459.866667	0.222591362
128	F	9.382925077	GLY128 F	120.7142857	0.92358804
381	A	1.623071779	SER381 A	181	0.355481728
17	A	15.27512468	PHE17 A	8523.3	0.096345515
266	B	16.87242321	PHE266 B	2785.5	0.930232558
166	D	2.292987135	ALA166 D	18.4	0.966777409
116	B	9.98653138	ALA116 B	318.8	0.820598007
84	D	13.83284226	HIS84 D	651.7777778	0.980066445
561	D	0	NDP561 D	1	0.970099668
193	A	14.46039872	ASN193 A	5197.214286	0.591362126
122	A	5.205916346	PHE122 A	241.75	0.694352159
57	D	15.07957075	HIS57 D	7113.294118	0.259136213
254	C	1.829235086	ASN254 C	79	0.591362126
261	A	11.55061514	ARG261 A	1195.083333	0.800664452
477	C	14.67380758	LEU477 C	6595.789474	0.34551495
382	E	5.728986036	TYR382 E	631.1904762	0.425249169
93	C	5.061863787	ILE93 C	197.7894737	0.764119601
150	A	18.17937287	MET150 A	6312.529412	0.61461794
294	C	10.38471343	PHE294 C	2693.35	0.468438538
319	F	14.06865089	CYS319 F	3356.090909	0.784053156
304	C	11.57517594	PHE304 C	3026.6	0.53820598
349	F	1.88095933	ASN349 F	26.71428571	0.740863787
361	E	19.98832682	LEU361 E	5850.947368	0.803986711
64	C	23.21380077	PRO64 C	8342.357143	0.707641196
166	B	2.29314413	ALA166 B	18.4	0.966777409
453	B	7.631065325	LEU453 B	5066.210526	0.066445183
250	D	2.20365923	GLN250 D	878.4705882	0.169435216
422	A	48.62851616	GLY422 A	25925.28571	0.352159468
339	F	13.26377118	VAL339 F	4644.75	0.551495017
361	F	19.98642442	LEU361 F	5805.105263	0.817275748
490	A	18.93670069	PHE490 A	10164.4	0.129568106
350	C	6.104672145	GLY350 C	147.1428571	0.906976744
247	E	12.16905074	PHE247 E	2486.85	0.714285714
490	B	18.93686711	PHE490 B	10215.15	0.119601329
285	A	17.02146048	GLY285 A	2701.714286	0.96345515
458	B	14.05942595	GLU458 B	6001.4	0.401993355
410	E	34.1463707	LEU410 E	22030.73684	0.358803987
37	B	23.61788191	THR37 B	14328.57143	0.259136213
474	B	21.19082577	GLY474 B	7443.857143	0.671096346
461	D	13.73754534	ALA461 D	6405	0.302325581
328	C	4.640075107	GLU328 C	1445.866667	0.225913621
61	C	16.76486478	LEU61 C	7320.105263	0.285714286
376	E	3.987531818	GLY376 E	136.8571429	0.77076412
477	E	14.67413187	LEU477 E	6672.894737	0.328903654
156	D	15.92958323	GLY156 D	6058.428571	0.531561462
365	C	16.88403705	ILE365 C	5206.210526	0.744186047
335	E	9.421371928	ASN335 E	5063.928571	0.109634551
79	F	6.196692182	ARG79 F	290.9583333	0.704318937
382	A	5.72969336	TYR382 A	578.2380952	0.46179402
318	C	15.08281204	ASP318 C	3465.083333	0.823920266
439	D	22.84261406	ARG439 D	18175.33333	0
16	A	11.64499553	PHE16 A	7714.4	0.026578073
304	D	11.59723777	PHE304 D	3116.25	0.514950166
25	D	25.56992728	GLU25 D	11633.66667	0.641196013
319	B	14.05441898	CYS319 B	3420.454545	0.764119601
277	C	3.80673666	ASP277 C	196	0.607973422
349	B	1.882998938	ASN349 B	26.71428571	0.754152824
246	A	17.36593551	THR246 A	3051.071429	0.913621262
239	E	22.93203118	THR239 E	4936	0.940199336
495	B	16.81909608	GLU495 B	9429.4	0.073089701
440	D	28.52735084	ILE440 D	17790	0.348837209
20	D	19.02568574	GLY20 D	9228.714286	0.249169435
328	A	4.639875106	GLU328 A	1505.2	0.215946844
207	B	10.16377533	GLY207 B	337.4285714	0.833887043
153	A	16.88444174	ALA153 A	6214.8	0.548172757
422	E	48.66640576	GLY422 E	25906.42857	0.375415282
227	A	15.80797995	ILE227 A	4601.684211	0.760797342
398	B	19.41501432	THR398 B	11487.42857	0.07641196
265	B	16.5763924	ARG265 B	2596.875	0.933554817
346	B	4.91071787	GLU346 B	1832.466667	0.162790698
38	B	25.88439721	GLN38 B	14148.11765	0.448504983
432	C	33.75607162	PRO432 C	22639.71429	0.222591362
188	D	18.56008456	GLY188 D	5969.714286	0.697674419
299	C	6.020107474	GLY299 C	2860.714286	0.122923588
425	A	49.04831647	GLY425 A	25884.28571	0.299003322
409	F	32.06376154	LEU409 F	21540.26316	0.252491694
149	A	14.27805004	THR149 A	6224.857143	0.382059801
220	F	8.573518006	PHE220 F	1551.35	0.468438538
91	F	2.731308295	GLY91 F	72.57142857	0.73089701
337	F	16.79212714	PRO337 F	4972.142857	0.797342193
351	A	5.852754651	PRO351 A	1600.714286	0.312292359
247	F	12.16868169	PHE247 F	2461.75	0.717607973
105	C	11.16381906	LYS105 C	580.7272727	0.84717608
311	A	9.069566583	GLU311 A	2630.733333	0.325581395
167	B	2.817046148	PRO167 B	53.71428571	0.843853821
38	D	25.87323768	GLN38 D	13995.17647	0.448504983
338	F	14.73285	ARG338 F	4626.5	0.704318937
116	C	9.987322865	ALA116 C	250.8	0.857142857
18	D	19.22524224	ASP18 D	8714.5	0.348837209
478	C	10.70493732	ARG478 C	6296.833333	0.089700997
430	F	37.84701333	ILE430 F	24065.47368	0.401993355
77	F	14.72948489	GLY77 F	6360.428571	0.38538206
207	F	10.16249172	GLY207 F	340.5714286	0.830564784
499	A	22.14001231	THR499 A	9021.5	0.57807309
177	F	12.42852863	SER177 F	2115.363636	0.754152824
147	D	18.61359385	ARG147 D	6592.916667	0.601328904
218	F	6.719126208	GLY218 F	724.2857143	0.49833887
187	E	18.04210811	ILE187 E	6016.736842	0.634551495
241	A	20.28905749	GLY241 A	4367.571429	0.893687708
309	D	11.61572271	ILE309 D	3226.105263	0.50166113
424	C	51.60920699	HIS424 C	26018.23529	0.249169435
364	E	21.78367751	ASN364 E	5593.071429	0.857142857
496	A	18.03403887	ALA496 A	9408.3	0.11627907
485	F	12.70047342	ALA485 F	8376.3	0.059800664
254	F	1.827823022	ASN254 F	79	0.571428571
440	C	28.3784998	ILE440 C	17672.36842	0.348837209
178	E	12.57320409	TRP178 E	3528.208333	0.641196013
180	A	11.73917787	ALA180 A	4103	0.435215947
152	A	12.06408127	LEU152 A	5977.736842	0.199335548
273	E	5.847617635	VAL273 E	890.625	0.378737542
479	D	16.88177497	THR479 D	7213.357143	0.318936877
220	B	8.575536251	PHE220 B	1596.75	0.455149502
129	B	10.98902889	VAL129 B	269.875	0.930232558
337	B	16.79315441	PRO337 B	4989.214286	0.794019934
378	D	2.168321471	VAL378 D	27.875	0.813953488
8	B	14.05391198	ASN8 B	6397	0.34551495
57	B	15.07989924	HIS57 B	7102	0.262458472
424	A	51.58784987	HIS424 A	26064.23529	0.096345515
28	D	22.552866	LEU28 D	11793.89474	0.401993355
96	C	6.573419962	SER96 C	833.6363636	0.431893688
64	E	23.17916012	PRO64 E	8147.571429	0.720930233
145	E	12.80820901	THR145 E	6428.571429	0.215946844
177	C	12.42880111	SER177 C	2177.545455	0.754152824
392	D	14.21091162	VAL392 D	6777.625	0.275747508
152	C	12.06409856	LEU152 C	6098.578947	0.176079734
371	F	7.056360181	LEU371 F	2408.947368	0.245847176
87	C	11.70907093	THR87 C	355.2857143	0.953488372
68	C	21.05649748	ASP68 C	8467.833333	0.544850498
176	B	7.197890872	MET176 B	1190.941176	0.401993355
426	F	46.2809743	GLY426 F	25698.71429	0.833887043
402	A	23.39458922	GLU402 A	14826.8	0.176079734
346	C	4.912760731	GLU346 C	1819.666667	0.176079734
30	C	25.32231705	GLU30 C	12789.93333	0.458471761
228	C	18.35820408	GLU228 C	4922.266667	0.833887043
253	D	2.033337404	GLY253 D	91.71428571	0.554817276
125	D	5.786720055	ALA125 D	65	0.973421927
354	F	14.12790006	PRO354 F	4955.785714	0.607973422
11	B	15.62707922	LYS11 B	6994.909091	0.289036545
229	B	19.79963952	ASN229 B	5295.571429	0.837209302
51	C	19.71703938	ILE51 C	10504.84211	0.186046512
325	D	2.700166662	ALA325 D	1169.8	0.146179402
240	A	21.7772	PRO240 A	4727.857143	0.916943522
417	F	43.41924202	LEU417 F	24789.73684	0.983388704
427	C	41.60340913	THR427 C	25404.07143	0.571428571
259	E	6.074153439	SER259 E	727.2727273	0.411960133
211	F	2.150135577	ARG211 F	18.45833333	0.903654485
265	C	16.57499976	ARG265 C	2569.208333	0.946843854
142	C	16.02553319	GLU142 C	6933.733333	0.332225914
172	E	7.151815504	GLY172 E	480.7142857	0.651162791
189	C	17.46459965	HIS189 C	6082	0.604651163
155	A	16.17178348	LYS155 A	6240.045455	0.50166113
356	D	14.21660979	ALA356 D	5483.9	0.504983389
261	B	11.55121656	ARG261 B	1196.75	0.800664452
307	C	13.78385828	ALA307 C	3139	0.780730897
189	F	17.42052037	HIS189 F	6125.823529	0.584717608
170	D	2.272130938	SER170 D	154.5454545	0.458471761
494	D	20.69666778	ASN494 D	9838.142857	0.408637874
446	D	16.29515416	LYS446 D	7914.636364	0.166112957
248	D	10.45645848	ALA248 D	2024.7	0.531561462
69	A	22.61464229	ASP69 A	8557.416667	0.661129568
472	A	25.44010358	ASN472 A	7971.071429	0.850498339
47	E	25.16176627	GLY47 E	11907.42857	0.524916944
147	F	18.61468533	ARG147 F	6636.958333	0.591362126
370	B	5.392975987	ASP370 B	1959	0.202657807
298	A	9.752791241	HIS298 A	3035.470588	0.318936877
322	F	9.162778454	LEU322 F	2751.105263	0.312292359
264	E	14.81684005	HIS264 E	2299.705882	0.873754153
154	E	19.71608962	LYS154 E	6603.045455	0.674418605
310	E	9.956653856	TYR310 E	3020.142857	0.355481728
427	A	41.620813	THR427 A	25437.85714	0.551495017
493	E	17.86773589	TYR493 E	9867.142857	0.083056478
169	C	1.603379556	MET169 C	174.9411765	0.362126246
99	C	9.464362049	VAL99 C	1120.25	0.611295681
438	D	26.72187108	ASP438 D	19359.33333	0.056478405
82	C	11.03603702	HIS82 C	447.4117647	0.860465116
387	B	11.3896143	LYS387 B	3841.545455	0.42192691
413	D	38.27187586	VAL413 D	23471.375	0.604651163
172	C	7.152176172	GLY172 C	490.7142857	0.644518272
54	D	16.05821419	PRO54 D	8779	0.093023256
326	E	1.82978578	ALA326 E	1177.6	0.112956811
58	C	15.06598201	VAL58 C	6779.4375	0.325581395
380	F	6.518567557	VAL380 F	199.75	0.797342193
184	B	16.3751207	ALA184 B	5295.7	0.677740864
243	C	20.90118678	GLY243 C	3827.571429	0.953488372
115	D	5.985971934	CYS115 D	136.6363636	0.913621262
78	D	12.27881432	TYR78 D	588.0952381	0.92358804
336	B	14.48778513	ALA336 B	5076.1	0.624584718
113	D	8.886117881	TYR113 D	233.1428571	0.754152824
73	A	18.46134001	GLU73 A	8439.666667	0.279069767
483	C	17.71114672	VAL483 C	8094.6875	0.239202658
175	D	9.26606853	GLU175 D	1350.266667	0.518272425
182	A	16.46299162	THR182 A	5096.5	0.73089701
53	A	16.2166351	LYS53 A	9287.181818	0.066445183
482	B	12.14983502	TYR482 B	7572.809524	0.073089701
154	C	19.71649396	LYS154 C	6438.909091	0.697674419
401	A	20.74463685	TYR401 A	13942.71429	0.049833887
441	E	24.70337388	SER441 E	15995.90909	0.199335548
142	D	16.02431443	GLU142 D	6802.2	0.362126246
450	A	13.56947626	HIS450 A	6648.764706	0.255813953
151	F	18.10890046	GLU151 F	6522.6	0.564784053
292	C	9.173920318	GLU292 C	2519	0.352159468
72	E	24.59702724	TRP72 E	8817.625	0.764119601
257	C	5.669702814	LEU257 C	538.6842105	0.508305648
408	C	26.74495371	HIS408 C	20762.82353	0.016611296
348	A	1.885861872	ALA348 A	115.6	0.475083056
95	F	7.414195641	TYR95 F	566.4761905	0.61461794
165	B	4.781849433	PRO165 B	106	0.920265781
313	D	7.389390097	SER313 D	3220.818182	0.156146179
243	A	20.9012348	GLY243 A	3884	0.943521595
338	D	14.73168982	ARG338 D	4684.041667	0.684385382
400	E	17.80213959	LYS400 E	13723.86364	0.019933555
253	E	2.032531919	GLY253 E	91.71428571	0.541528239
40	E	26.62341426	GLN40 E	13627.76471	0.475083056
367	A	11.7958527	VAL367 A	4407.625	0.388704319
298	E	9.75241811	HIS298 E	3011.058824	0.318936877
414	A	38.53008566	GLN414 A	23970.35294	0.458471761
52	F	16.23711578	ILE52 F	9982.894737	0.046511628
154	A	19.71697903	LYS154 A	6363.636364	0.710963455
216	E	5.465310787	GLY216 E	354.7142857	0.588039867
399	F	19.77284403	PHE399 F	12050.05	0.059800664
169	F	1.602838108	MET169 F	188.8235294	0.239202658
438	A	26.72185446	ASP438 A	19235.5	0.069767442
17	D	15.27524759	PHE17 D	8479.2	0.102990033
242	E	14.31108329	PHE242 E	3890.5	0.734219269
221	C	10.44493581	HIS221 C	1973.294118	0.558139535
162	B	11.79170658	VAL162 B	473.25	0.903654485
473	A	20.56374358	LEU473 A	7771.263158	0.598006645
5	A	13.08615727	ASP5 A	6703.666667	0.186046512
207	C	10.1630278	GLY207 C	335.1428571	0.833887043
299	A	6.020579789	GLY299 A	2968.428571	0.11627907
2	B	9.062555103	ASP2 B	8434	0
183	C	14.69088214	TYR183 C	5317.380952	0.57807309
145	F	12.8074832	THR145 F	6415.142857	0.219269103
25	B	25.56939344	GLU25 B	11767.8	0.631229236
336	F	14.48652826	ALA336 F	5063.7	0.627906977
235	B	23.31752547	ILE235 B	5810.947368	0.903654485
53	E	16.21699368	LYS53 E	9207.409091	0.073089701
261	C	11.5510442	ARG261 C	1197.708333	0.797342193
91	D	2.72971537	GLY91 D	62.57142857	0.794019934
414	C	38.55652041	GLN414 C	23943.70588	0.491694352
130	D	12.62662386	LYS130 D	4904.045455	0.428571429
114	B	2.114530917	LYS114 B	43.36363636	0.707641196
484	D	15.93217242	ASN484 D	8173.571429	0.139534884
312	D	9.992426832	GLY312 D	3055.857143	0.355481728
213	C	7.759926804	SER213 C	139.5454545	0.903654485
292	D	9.167778684	GLU292 D	2563.333333	0.335548173
408	F	26.7144074	HIS408 F	20790.47059	0.013289037
72	A	24.59219506	TRP72 A	8873.583333	0.757475083
96	E	6.57385587	SER96 E	800.9090909	0.445182724
5	C	13.08659566	ASP5 C	6686.083333	0.189368771
304	F	11.57507218	PHE304 F	3025.4	0.541528239
90	F	1.891641879	LYS90 F	18.63636364	0.803986711
64	F	23.3088598	PRO64 F	8244.857143	0.720930233
400	A	17.72075283	LYS400 A	13473.5	0.026578073
89	A	7.500660304	CYS89 A	79.54545455	0.980066445
398	C	19.37925272	THR398 C	11028.28571	0.102990033
399	C	19.82745758	PHE399 C	11983.9	0.063122924
224	A	13.01073976	GLU224 A	3599.333333	0.674418605
451	A	15.62293974	SER451 A	6439.727273	0.418604651
414	E	38.59051104	GLN414 E	23968	0.491694352
399	B	19.85228979	PHE399 B	12405.15	0.049833887
49	F	20.6130904	LEU49 F	11285.21053	0.209302326
134	C	2.848492584	LYS134 C	6457.681818	0
169	B	1.603538899	MET169 B	170.3529412	0.375415282
382	F	5.729916753	TYR382 F	572.4285714	0.468438538
269	D	16.96262536	LYS269 D	2754.045455	0.946843854
345	B	7.570966319	ALA345 B	2768.1	0.225913621
242	A	14.31086769	PHE242 A	3880.65	0.737541528
434	E	31.57162398	ALA434 E	21711.7	0.099667774
309	F	11.61599143	ILE309 F	3098.263158	0.524916944
24	B	21.09983509	VAL24 B	10875.125	0.305647841
97	F	8.671101948	THR97 F	1095.571429	0.524916944
473	E	20.56329414	LEU473 E	7810.736842	0.588039867
228	E	18.35945389	GLU228 E	5039.933333	0.827242525
2	F	9.061918174	ASP2 F	8310.583333	0.006644518
415	A	36.33601687	GLU415 A	24144.4	0.086378738
377	C	2.273019358	GLY377 C	71.57142857	0.671096346
157	A	12.26441103	PHE157 A	5798.65	0.249169435
51	E	19.71712071	ILE51 E	10370.21053	0.196013289
439	A	22.84391127	ARG439 A	17914.66667	0.019933555
224	C	13.01077619	GLU224 C	3558.066667	0.681063123
342	B	17.55708635	LYS342 B	4447.409091	0.860465116
470	A	24.74662834	LYS470 A	8052.863636	0.817275748
486	B	16.3155558	ILE486 B	9086.631579	0.07641196
252	F	2.122644812	PHE252 F	301.05	0.3089701
289	E	14.05922011	LYS289 E	2792.727273	0.813953488
24	C	21.09963016	VAL24 C	10779	0.322259136
199	D	2.415974752	THR199 D	31.28571429	0.873754153
496	D	18.28147595	ALA496 D	9501.1	0.136212625
460	F	12.3418557	SER460 F	6177.545455	0.202657807
307	E	13.78353456	ALA307 E	3194.3	0.77076412
286	B	11.58168679	ILE286 B	2588	0.634551495
258	A	7.181473456	HIS258 A	738.3529412	0.53820598
199	B	2.420721174	THR199 B	32.42857143	0.863787375
9	F	5.898401987	PHE9 F	5802.55	0.023255814
163	B	8.796069918	ASP163 B	272.5	0.734219269
216	B	5.464668517	GLY216 B	352.7142857	0.594684385
159	D	11.97903527	GLY159 D	4469	0.401993355
71	A	23.75329678	SER71 A	8738.454545	0.707641196
500	B	20.88822221	PHE500 B	8693.4	0.491694352
117	D	10.15250462	VAL117 D	458	0.790697674
306	F	15.93053954	LYS306 F	3171.318182	0.870431894
326	F	1.83054582	ALA326 F	1226.4	0.099667774
66	F	23.0956613	ARG66 F	8504	0.6910299
171	D	4.864915004	THR171 D	288.5714286	0.634551495
138	D	13.74974651	ASP138 D	7073.583333	0.169435216
192	E	14.36964366	ILE192 E	5510.157895	0.521594684
452	A	13.19439752	GLY452 A	5942.571429	0.325581395
468	C	19.59352914	ALA468 C	7616.8	0.528239203
395	B	19.94709275	GLY395 B	9350.857143	0.355481728
271	D	14.08321252	VAL271 D	2135.3125	0.850498339
19	B	19.88880373	ARG19 B	8777.791667	0.438538206
483	E	17.71213296	VAL483 E	8125.3125	0.22923588
389	D	12.79205511	LEU389 D	4233.526316	0.551495017
284	B	19.86765754	ASP284 B	2676.833333	0.990033223
355	F	16.81724059	GLN355 F	5394.294118	0.687707641
383	A	7.873075257	PHE383 A	788.55	0.554817276
396	E	11.55178021	ARG396 E	8746.416667	0.009966777
271	B	14.08365553	VAL271 B	2121.8125	0.850498339
35	B	15.15324213	ARG35 B	14547.95833	0
222	E	9.716317512	GLY222 E	2541.285714	0.401993355
141	C	11.09093693	LEU141 C	6920.421053	0.066445183
416	A	40.84674557	SER416 A	24467.36364	0.740863787
311	D	9.070961195	GLU311 D	2696.333333	0.312292359
156	A	15.92929537	GLY156 A	6016.857143	0.541528239
278	F	5.259054668	GLY278 F	347.7142857	0.574750831
128	D	9.452632438	GLY128 D	120.7142857	0.940199336
63	D	17.69520102	PHE63 D	7745.8	0.292358804
67	A	16.88185351	ARG67 A	8173.541667	0.172757475
333	B	14.15417059	LYS333 B	5376.863636	0.524916944
362	F	23.11703227	GLU362 F	5780.6	0.887043189
34	D	16.51548528	THR34 D	14142.28571	0.003322259
237	B	24.82830057	GLY237 B	5436.714286	0.986710963
155	F	16.10777579	LYS155 F	6281.636364	0.485049834
230	E	21.92429869	ALA230 E	5551.7	0.867109635
300	C	5.570428529	THR300 C	2798.214286	0.106312292
136	C	12.1478792	TYR136 C	7075.238095	0.102990033
196	C	9.880866814	ALA196 C	3992.6	0.23255814
71	E	23.7534183	SER71 E	8700	0.714285714
421	B	48.68512142	PHE421 B	25774.45	0.438538206
476	E	18.27294911	ASP476 E	7159	0.481727575
60	F	17.67681306	SER60 F	7061.545455	0.455149502
303	A	12.41071545	GLY303 A	3043.142857	0.681063123
122	B	5.207086805	PHE122 B	239.65	0.720930233
457	C	7.193141873	MET457 C	5053.411765	0.056478405
444	C	18.87728585	SER444 C	9850.090909	0.169435216
323	F	6.846228597	ILE323 F	2035.210526	0.292358804
180	C	11.73972048	ALA180 C	4127.1	0.428571429
271	C	14.08244645	VAL271 C	2091.4375	0.857142857
487	B	18.56181031	GLU487 B	9600.4	0.15282392
316	F	9.959032734	GLU316 F	3636.933333	0.259136213
70	A	26.43352014	GLY70 A	8671.285714	0.893687708
136	D	12.14767949	TYR136 D	6929.571429	0.129568106
172	B	7.151683858	GLY172 B	472.7142857	0.661129568
297	B	11.58811736	GLN297 B	2876.352941	0.588039867
127	E	7.133164796	ALA127 E	68	0.990033223
118	F	7.653067751	VAL118 F	465.6875	0.684385382
21	D	20.47898664	ALA21 D	9541.8	0.428571429
352	C	9.53876622	THR352 C	3121.428571	0.292358804
421	D	48.62129453	PHE421 D	25697.8	0.488372093
108	E	7.50590814	ALA108 E	204.6	0.750830565
222	A	9.715650107	GLY222 A	2457.285714	0.415282392
453	A	7.630691843	LEU453 A	4741.052632	0.073089701
324	F	5.48610071	PRO324 F	1626.5	0.259136213
234	C	24.26093422	SER234 C	5679.636364	0.96345515
291	C	8.090214892	LEU291 C	2516.368421	0.282392027
260	A	9.754916914	MET260 A	1093.176471	0.657807309
279	B	6.808847333	SER279 B	738.9090909	0.50166113
374	D	0.980479984	ASN374 D	315.4285714	0.196013289
210	D	10.16613973	GLY210 D	72.14285714	0.983388704
170	F	2.272496645	SER170 F	166.3636364	0.428571429
314	C	5.00894959	ILE314 C	3015	0.089700997
3	C	12.05947632	ARG3 C	8107.333333	0.026578073
393	E	16.79991536	SER393 E	7997.909091	0.179401993
170	A	2.272669356	SER170 A	153.8181818	0.46179402
70	C	26.43382577	GLY70 C	8807.428571	0.877076412
282	E	15.30180437	ASN282 E	2505.285714	0.877076412
80	A	10.32138445	ALA80 A	157.2	0.973421927
417	A	43.40604853	LEU417 A	24813.57895	0.96013289
348	F	1.886182388	ALA348 F	115.4	0.478405316
487	F	18.56140129	GLU487 F	9567.066667	0.159468439
386	B	9.873066494	LEU386 B	2166.210526	0.475083056
308	A	14.26728485	LYS308 A	3251.363636	0.803986711
472	B	25.44061731	ASN472 B	8002.5	0.84717608
88	E	8.927843469	PRO88 E	175.4285714	0.813953488
476	A	18.27164027	ASP476 A	7124.25	0.485049834
123	C	7.927054749	GLY123 C	150.5714286	0.817275748
61	B	16.76579247	LEU61 B	7030.421053	0.358803987
435	D	28.72457615	GLU435 D	21283.8	0.026578073
253	F	2.032753305	GLY253 F	91.71428571	0.541528239
101	A	13.48976712	VAL101 A	1061	0.913621262
276	C	1.741065766	SER276 C	42.72727273	0.700996678
176	E	7.19834224	MET176 E	1375	0.375415282
190	B	17.62568186	TYR190 B	5985.238095	0.621262458
420	D	47.01735008	LYS420 D	25551.95455	0.747508306
297	F	11.58577684	GLN297 F	2878.823529	0.588039867
135	F	10.48777665	ASN135 F	6765.071429	0.056478405
350	A	6.104299632	GLY350 A	151.7142857	0.893687708
308	C	14.2680034	LYS308 C	3190.090909	0.80730897
197	E	9.527307804	CYS197 E	2832.636364	0.328903654
341	C	15.37077012	ALA341 C	4336.6	0.76744186
328	B	4.640279517	GLU328 B	1433.466667	0.22923588
482	A	12.14970115	TYR482 A	7531.095238	0.07641196
124	F	7.447340868	GLY124 F	105.5714286	0.936877076
497	E	19.95759552	GLY497 E	9491.714286	0.328903654
292	B	9.173677289	GLU292 B	2518.6	0.352159468
431	C	36.44717889	VAL431 C	23381	0.372093023
202	F	11.73614149	PRO202 F	655.2142857	0.863787375
101	C	13.48583257	VAL101 C	1019.5	0.926910299
361	A	19.98739568	LEU361 A	5866.684211	0.794019934
467	E	19.48374363	THR467 E	7673.357143	0.50166113
453	F	7.630924059	LEU453 F	4704.894737	0.079734219
221	A	10.44612373	HIS221 A	2005.941176	0.548172757
454	A	13.02774612	ALA454 A	5837.1	0.318936877
260	F	9.755466673	MET260 F	1101.588235	0.65448505
279	A	6.80748162	SER279 A	775.4545455	0.485049834
348	B	1.886004772	ALA348 B	114.8	0.485049834
267	A	19.88809476	GLY267 A	2810.714286	0.980066445
339	B	13.26516525	VAL339 B	4663.125	0.541528239
308	E	14.26780253	LYS308 E	3248.227273	0.803986711
471	B	23.52150824	TYR471 B	8244.52381	0.737541528
65	F	19.04720292	ILE65 F	8285.578947	0.408637874
183	E	14.69045135	TYR183 E	5348.380952	0.574750831
119	E	11.45152811	ASP119 E	578.5	0.860465116
281	F	12.5018455	TRP281 F	2261.333333	0.747508306
83	D	12.25497132	SER83 D	496.8181818	0.943521595
455	E	14.89875116	TYR455 E	6513.142857	0.372093023
95	A	7.414118491	TYR95 A	549.9047619	0.624584718
410	A	34.05642566	LEU410 A	22004.26316	0.342192691
181	A	15.41514168	ASP181 A	5122.5	0.657807309
388	C	10.40717613	ASN388 C	3050.071429	0.401993355
361	C	19.98719142	LEU361 C	5794.157895	0.817275748
420	C	47.02798701	LYS420 C	25551.04545	0.704318937
309	A	11.61527877	ILE309 A	3177.684211	0.504983389
2	D	9.062007449	ASP2 D	8388.166667	0.003322259
369	E	8.331670241	PRO369 E	3384.928571	0.196013289
179	C	9.568073422	ILE179 C	3337.684211	0.265780731
192	C	14.28868255	ILE192 C	5486.631579	0.514950166
477	A	14.67340789	LEU477 A	6646.157895	0.332225914
331	C	9.202961534	LEU331 C	3910.894737	0.19269103
404	E	22.51815998	ASP404 E	16583	0.033222591
437	A	31.13324064	GLN437 A	20146.41176	0.325581395
490	C	18.93574158	PHE490 C	10166.1	0.122923588
106	A	9.17702795	ALA106 A	367	0.727574751
209	E	12.38106789	HIS209 E	168.3529412	0.990033223
127	A	7.132699629	ALA127 A	68	0.993355482
455	C	14.89870803	TYR455 C	6361.285714	0.395348837
158	B	11.09665774	ILE158 B	4971.526316	0.225913621
266	C	16.87132935	PHE266 C	2760.6	0.933554817
295	F	2.720390597	LYS295 F	2046.863636	0.059800664
324	C	5.485321686	PRO324 C	1559.857143	0.279069767
488	C	14.72973112	LYS488 C	9151.090909	0.066445183
199	C	2.503144223	THR199 C	47.71428571	0.797342193
92	C	2.553600204	GLY92 C	111	0.594684385
179	A	9.568633967	ILE179 A	3358.157895	0.262458472
481	A	12.54245654	ALA481 A	7269.2	0.119601329
322	A	9.16262195	LEU322 A	2786.947368	0.302325581
83	C	12.25564821	SER83 C	506.3636364	0.943521595
479	C	16.88187599	THR479 C	7206.142857	0.318936877
220	A	8.574075519	PHE220 A	1579.25	0.458471761
455	A	14.89908001	TYR455 A	6360.380952	0.398671096
201	A	7.93411186	LYS201 A	376.5454545	0.700996678
407	D	27.98874049	TYR407 D	20001.28571	0.083056478
266	A	16.87096236	PHE266 A	2778.6	0.930232558
495	D	16.92492818	GLU495 D	9512.4	0.063122924
268	D	16.47826629	ALA268 D	2823.2	0.903654485
499	C	22.28954618	THR499 C	9084.285714	0.591362126
389	F	12.79173894	LEU389 F	4066.789474	0.57807309
132	B	7.504792669	ASN132 B	4834.142857	0.069767442
107	C	4.037839274	LEU107 C	170.9473684	0.677740864
168	D	1.906183097	ASN168 D	95.85714286	0.524916944
463	C	16.97814101	GLN463 C	6923.823529	0.401993355
329	B	7.338502708	LYS329 B	3507.909091	0.142857143
490	D	18.93713059	PHE490 D	10143.05	0.132890365
48	B	22.1911698	ILE48 B	11623.31579	0.362126246
55	C	13.89628544	CYS55 C	8035.090909	0.106312292
411	A	33.74415696	MET411 A	22663.23529	0.209302326
288	F	11.83642501	PRO288 F	2587	0.671096346
291	E	8.091063774	LEU291 E	2582.578947	0.26910299
460	D	12.34397379	SER460 D	6273	0.179401993
126	D	2.039889703	LYS126 D	15	0.973421927
423	C	47.42218819	LYS423 C	26073.04545	0.531561462
118	C	7.653202794	VAL118 C	463.9375	0.684385382
146	C	16.9115261	ARG146 C	6499.458333	0.49833887
158	F	11.09739019	ILE158 F	5067.052632	0.212624585
276	B	1.740056608	SER276 B	42.72727273	0.700996678
114	D	2.091398097	LYS114 D	39.09090909	0.720930233
381	D	1.630232805	SER381 D	182.2727273	0.348837209
303	C	12.41006591	GLY303 C	2922.142857	0.697674419
14	F	15.7916274	GLU14 F	7509.8	0.202657807
30	B	25.32503814	GLU30 B	12908.4	0.458471761
107	A	4.037372041	LEU107 A	172.5263158	0.674418605
407	C	27.86781859	TYR407 C	19936.04762	0.083056478
470	F	24.74731414	LYS470 F	7940.863636	0.827242525
275	E	2.08111941	GLU275 E	199.6	0.395348837
37	E	23.10369983	THR37 E	14245.14286	0.205980066
329	D	7.339398681	LYS329 D	3490.318182	0.146179402
161	E	13.74785398	GLY161 E	697.4285714	0.973421927
55	E	13.89630836	CYS55 E	7942.090909	0.11627907
487	A	18.56181408	GLU487 A	9557.533333	0.159468439
35	D	15.16910287	ARG35 D	14384.66667	0.009966777
558	F	0	GLU558 F	1	0.970099668
381	C	1.667607568	SER381 C	171.5454545	0.378737542
95	C	7.41437435	TYR95 C	563.8095238	0.617940199
22	C	23.4170726	SER22 C	9883.636364	0.624584718
93	A	5.061794642	ILE93 A	197.1578947	0.76744186
176	C	7.198302161	MET176 C	1327.588235	0.388704319
425	F	49.00934048	GLY425 F	25879.14286	0.302325581
296	A	10.03696433	LEU296 A	2827.473684	0.395348837
480	A	17.02520326	ALA480 A	7303.8	0.302325581
151	C	18.10883116	GLU151 C	6555.933333	0.558139535
143	E	18.41984006	LYS143 E	7251.818182	0.475083056
412	C	34.73640629	SER412 C	22801.09091	0.299003322
303	E	12.41048931	GLY303 E	2975.142857	0.694352159
122	C	5.205684297	PHE122 C	248.25	0.6910299
329	F	7.338550879	LYS329 F	3530.772727	0.139534884
366	B	14.79846492	MET366 B	4936.117647	0.651162791
112	D	7.835932363	THR112 D	147.4285714	0.853820598
456	A	10.41064369	THR456 A	5565.714286	0.139534884
200	A	5.799257021	GLY200 A	109.8571429	0.930232558
353	E	11.58703215	THR353 E	4298.214286	0.378737542
112	F	7.836336772	THR112 F	143.7142857	0.877076412
204	B	16.15128902	SER204 B	754.1818182	0.996677741
298	B	9.752776476	HIS298 B	2924.352941	0.338870432
209	B	12.38150673	HIS209 B	167.1764706	0.990033223
419	F	43.60434826	ARG419 F	25393.25	0.916943522
33	C	17.53615323	LYS33 C	13966.59091	0.016611296
9	E	5.898443184	PHE9 E	5751.9	0.026578073
256	C	3.733141572	GLY256 C	272.7142857	0.518272425
39	B	28.69788396	GLU39 B	13807.8	0.684385382
296	C	10.03592298	LEU296 C	2726.894737	0.408637874
412	A	34.66540907	SER412 A	22833.63636	0.285714286
431	F	36.39711773	VAL431 F	23394.875	0.332225914
465	A	16.9253127	MET465 A	6842.294118	0.418604651
283	B	18.15770288	PRO283 B	2588.357143	0.973421927
206	F	11.82777003	GLY206 F	501.8571429	0.897009967
176	F	7.198642997	MET176 F	1280.647059	0.392026578
121	B	9.720583573	PRO121 B	363.7142857	0.774086379
457	F	7.211317217	MET457 F	4885.941176	0.063122924
189	D	17.55106165	HIS189 D	6063.470588	0.61461794
53	B	16.2171664	LYS53 B	9292.045455	0.066445183
233	B	17.77716968	MET233 B	5635.176471	0.714285714
128	A	9.474890026	GLY128 A	120.7142857	0.96345515
293	D	12.3257489	ASP293 D	2720.666667	0.704318937
95	D	7.413614571	TYR95 D	553.2380952	0.621262458
195	B	11.5312704	HIS195 B	4650.411765	0.292358804
104	A	8.667532175	VAL104 A	364.5	0.717607973
226	E	13.49430124	PHE226 E	4697.45	0.568106312
480	D	17.02564472	ALA480 D	7275.7	0.315614618
226	A	13.4939701	PHE226 A	4631.95	0.581395349
425	B	49.18272945	GLY425 B	25946.28571	0.289036545
390	D	15.52192343	ASN390 D	4962.285714	0.700996678
17	C	15.2756938	PHE17 C	8474.7	0.102990033
229	F	19.8001698	ASN229 F	5223	0.840531561
90	D	1.891273116	LYS90 D	14.31818182	0.877076412
100	F	11.15804871	SER100 F	1086.363636	0.757475083
243	B	20.90297311	GLY243 B	3872.142857	0.950166113
170	C	2.271779479	SER170 C	157.0909091	0.441860465
382	C	5.729490466	TYR382 C	596.5238095	0.431893688
456	E	10.410904	THR456 E	5732.142857	0.122923588
357	B	15.02739678	ASP357 B	5729.166667	0.541528239
483	B	17.71194721	VAL483 B	8157.25	0.225913621
297	A	11.58778102	GLN297 A	2986.411765	0.561461794
425	E	49.09029351	GLY425 E	25866.28571	0.335548173
298	F	9.752546385	HIS298 F	2925.058824	0.338870432
209	F	12.38116541	HIS209 F	167.7647059	0.990033223
293	B	12.32662797	ASP293 B	2666.666667	0.707641196
280	C	9.18019161	ILE280 C	1521.052632	0.488372093
36	C	19.12001951	GLN36 C	14401.05882	0.029900332
195	D	11.53122496	HIS195 D	4485.294118	0.312292359
349	D	1.881955632	ASN349 D	26.71428571	0.747508306
202	D	11.73471866	PRO202 D	623.3571429	0.887043189
217	C	7.760153478	ARG217 C	650.125	0.598006645
406	C	28.6275226	ASN406 C	18803.21429	0.292358804
472	E	25.44074319	ASN472 E	8017.357143	0.840531561
464	C	12.39141453	ILE464 C	6769.631579	0.149501661
367	D	11.79603751	VAL367 D	4373.125	0.392026578
357	E	15.02760729	ASP357 E	5698.666667	0.548172757
234	D	24.26166845	SER234 D	5721.545455	0.96013289
370	F	5.391754538	ASP370 F	1744	0.23255814
203	A	12.84103625	ILE203 A	716.5263158	0.936877076
294	E	10.38338119	PHE294 E	2784.75	0.451827243
431	B	36.54667948	VAL431 B	23434.625	0.378737542
6	F	10.96961718	ASP6 F	6238.916667	0.099667774
12	D	10.01532655	MET12 D	6629.235294	0.049833887
55	B	13.89632383	CYS55 B	8014.454545	0.109634551
7	C	12.81444778	PRO7 C	6281.428571	0.242524917
43	B	29.71785095	ASN43 B	13096.64286	0.77076412
405	D	26.37968876	SER405 D	17816.72727	0.15282392
462	B	16.88105248	ARG462 B	6884.625	0.401993355
53	F	16.21601853	LYS53 F	9261.454545	0.073089701
130	C	12.62764859	LYS130 C	4967.681818	0.42192691
413	A	38.14929528	VAL413 A	23498.5625	0.541528239
195	F	11.53111118	HIS195 F	4508.529412	0.305647841
104	E	8.650052543	VAL104 E	370.625	0.707641196
464	A	12.39134383	ILE464 A	6707.947368	0.15282392
476	B	18.27228866	ASP476 B	7174.5	0.475083056
30	D	25.44627896	GLU30 D	12750.4	0.465116279
373	C	5.087577125	LEU373 C	914.7368421	0.342192691
57	F	15.08037934	HIS57 F	7163.235294	0.252491694
129	A	11.00370956	VAL129 A	268.125	0.933554817
243	F	20.90056557	GLY243 F	3831.714286	0.950166113
493	C	17.86880416	TYR493 C	9808.47619	0.093023256
459	F	14.65838006	ARG459 F	5915.5	0.468438538
194	D	14.07084237	ALA194 D	4895.2	0.61461794
318	E	15.08341347	ASP318 E	3530.083333	0.823920266
214	E	6.180875909	ALA214 E	182.4	0.833887043
357	F	15.02874333	ASP357 F	5673.5	0.551495017
27	D	24.90106899	LYS27 D	11397.81818	0.568106312
294	B	10.38397751	PHE294 B	2712.55	0.46179402
77	E	14.76423317	GLY77 E	6220.714286	0.415282392
469	D	22.88559785	MET469 D	7681.235294	0.757475083
326	C	1.83074138	ALA326 C	1158.8	0.132890365
330	E	3.177908274	GLN330 E	3258.941176	0.03986711
358	D	19.44570084	LYS358 D	5737.454545	0.800664452
184	D	16.37396583	ALA184 D	5461.1	0.641196013
270	C	11.11330324	CYS270 C	2333	0.601328904
109	C	9.264916513	SER109 C	226.5454545	0.794019934
116	A	9.987833098	ALA116 A	306.8	0.823920266
84	E	13.83307258	HIS84 E	608.4444444	0.986710963
347	D	2.319187358	GLY347 D	361.2857143	0.282392027
3	F	12.05903798	ARG3 F	8016.5	0.033222591
443	B	20.70258238	ALA443 B	12122	0.122923588
52	B	16.23671805	ILE52 B	10034.73684	0.03986711
68	D	21.05679534	ASP68 D	8324.583333	0.558139535
55	F	13.84244263	CYS55 F	8047.727273	0.093023256
214	C	6.181213878	ALA214 C	180.4	0.840531561
496	F	18.03364714	ALA496 F	9406.8	0.11627907
308	D	14.26843891	LYS308 D	3296.090909	0.800664452
162	F	11.79136332	VAL162 F	523.875	0.890365449
449	E	11.37412718	VAL449 E	6643.125	0.093023256
354	B	14.12851634	PRO354 B	5005	0.598006645
267	B	19.88864012	GLY267 B	2808.428571	0.983388704
202	A	11.7357523	PRO202 A	659.0714286	0.863787375
236	A	18.25933528	LEU236 A	5575.842105	0.76744186
109	E	9.265355147	SER109 E	228.3636364	0.794019934
372	F	6.663546278	TYR372 F	2233.619048	0.245847176
133	A	7.211343425	PRO133 A	5992.642857	0.03654485
397	D	13.55832165	LEU397 D	9553.526316	0.026578073
149	D	14.27889513	THR149 D	6294.928571	0.378737542
443	D	20.70359971	ALA443 D	11853.6	0.169435216
479	B	16.88236133	THR479 B	7322	0.289036545
337	D	16.79291225	PRO337 D	5002.714286	0.790697674
67	D	16.88128606	ARG67 D	8192.291667	0.169435216
258	B	7.181562574	HIS258 B	740.1764706	0.534883721
129	E	10.93601774	VAL129 E	268.5	0.926910299
388	D	10.40743124	ASN388 D	2967.928571	0.425249169
103	A	7.139258645	GLU103 A	625.6	0.564784053
117	F	10.15321003	VAL117 F	403.375	0.810631229
389	A	12.79183368	LEU389 A	3989.684211	0.594684385
85	C	13.01369517	GLN85 C	774.8823529	0.936877076
275	F	2.080247581	GLU275 F	182.6666667	0.428571429
71	B	23.75331905	SER71 B	8418.636364	0.734219269
344	D	10.68082216	ILE344 D	3632.526316	0.342192691
64	B	23.24883698	PRO64 B	7945	0.750830565
89	E	7.50058811	CYS89 E	79.54545455	0.966777409
331	A	9.202465431	LEU331 A	3980.052632	0.182724252
4	B	15.44339351	GLU4 B	7516.133333	0.182724252
279	C	6.80819183	SER279 C	735.4545455	0.50166113
385	E	7.412291009	ILE385 E	1149	0.431893688
227	C	15.80722208	ILE227 C	4542.315789	0.780730897
451	E	15.62307002	SER451 E	6573.363636	0.38538206
245	D	18.36858125	LYS245 D	3661.909091	0.897009967
452	B	13.19366321	GLY452 B	6239.142857	0.272425249
158	A	11.09685532	ILE158 A	5002.631579	0.219269103
99	D	9.450776635	VAL99 D	1143.375	0.601328904
127	B	7.132636048	ALA127 B	68	0.996677741
311	F	9.069838036	GLU311 F	2557.533333	0.328903654
434	A	31.57199153	ALA434 A	21628.1	0.136212625
304	A	11.48790229	PHE304 A	3130.6	0.49833887
111	A	2.781348234	MET111 A	30.88235294	0.950166113
449	A	11.3748298	VAL449 A	6544.375	0.096345515
5	F	13.0857529	ASP5 F	6670.916667	0.205980066
140	C	17.09219921	ASP140 C	7418.166667	0.292358804
110	D	6.254783849	LEU110 D	191	0.803986711
29	E	26.82916452	VAL29 E	12440.4375	0.651162791
295	A	2.714937384	LYS295 A	2111.090909	0.053156146
416	B	41.03642286	SER416 B	24519.45455	0.813953488
236	B	18.2576576	LEU236 B	5597.578947	0.76744186
331	F	9.202335845	LEU331 F	3938.157895	0.189368771
20	E	19.02631872	GLY20 E	9268.571429	0.239202658
264	A	14.81673442	HIS264 A	2293.117647	0.877076412
63	C	17.69433008	PHE63 C	7907.7	0.272425249
393	A	16.6664066	SER393 A	7759.181818	0.202657807
153	B	16.88523808	ALA153 B	6128.7	0.558139535
253	B	2.032924248	GLY253 B	91.71428571	0.544850498
237	A	24.82942073	GLY237 A	5417.571429	0.993355482
345	D	7.57260094	ALA345 D	2755.5	0.23255814
424	F	51.57275027	HIS424 F	26055.05882	0.172757475
103	E	7.138473857	GLU103 E	618.8	0.571428571
132	A	7.504747431	ASN132 A	5887.571429	0.049833887
392	F	13.99690148	VAL392 F	6726.5625	0.26910299
275	B	2.081136468	GLU275 B	186.9333333	0.418604651
131	F	10.31498143	ILE131 F	5732.578947	0.102990033
188	E	18.56108006	GLY188 E	6028.428571	0.684385382
255	C	2.146188482	VAL255 C	122.6875	0.49833887
69	C	22.61486681	ASP69 C	8704.25	0.651162791
295	C	2.698407123	LYS295 C	1992.181818	0.063122924
368	B	9.299702898	ILE368 B	3946.684211	0.196013289
14	D	15.79069289	GLU14 D	7478.533333	0.212624585
393	C	16.65298223	SER393 C	7726.727273	0.205980066
486	C	16.31552739	ILE486 C	9030.842105	0.083056478
74	C	21.21830092	VAL74 C	8316.5	0.57807309
500	F	20.79462666	PHE500 F	8747.35	0.475083056
126	A	2.03091925	LYS126 A	15	0.906976744
143	B	18.42035344	LYS143 B	6866.272727	0.548172757
234	F	24.26020402	SER234 F	5698.090909	0.96013289
326	B	1.830026229	ALA326 B	1170.8	0.122923588
192	A	14.17238456	ILE192 A	5425.894737	0.511627907
295	E	2.727805162	LYS295 E	2165.409091	0.049833887
19	F	19.88979107	ARG19 F	8714.416667	0.441860465
175	F	9.266339623	GLU175 F	1334.4	0.518272425
435	A	28.72404989	GLU435 A	21206.86667	0.056478405
380	C	6.5187429	VAL380 C	196	0.797342193
401	C	20.79049636	TYR401 C	14148.14286	0.043189369
29	B	27.16894575	VAL29 B	12531.1875	0.667774086
448	A	14.67835393	ILE448 A	7768.052632	0.146179402
56	B	16.18205886	ASN56 B	7676.785714	0.189368771
354	D	14.12765848	PRO354 D	4951	0.611295681
342	C	17.5570661	LYS342 C	4400.272727	0.860465116
151	D	18.1082759	GLU151 D	6496.133333	0.568106312
127	C	7.132736782	ALA127 C	68	0.990033223
500	D	20.91928168	PHE500 D	8789.35	0.485049834
292	A	9.288560976	GLU292 A	2592.4	0.34551495
132	E	7.504736837	ASN132 E	5803.714286	0.053156146
215	D	0.997465288	THR215 D	210.2857143	0.215946844
165	E	4.782136552	PRO165 E	108	0.916943522
392	A	14.03582025	VAL392 A	6609.9375	0.285714286
357	C	15.02674366	ASP357 C	5648.333333	0.554817276
362	B	23.11623713	GLU362 B	5823.466667	0.88372093
273	D	5.834319669	VAL273 D	874.25	0.388704319
237	F	24.82885068	GLY237 F	5372.857143	0.993355482
344	A	10.6810315	ILE344 A	3660.368421	0.322259136
230	A	21.92358997	ALA230 A	5493.4	0.867109635
419	E	43.61238368	ARG419 E	25399.45833	0.900332226
280	B	9.181406701	ILE280 B	1545	0.488372093
33	D	17.66507566	LYS33 D	13907.40909	0.016611296
131	A	10.31568214	ILE131 A	5556.263158	0.132890365
448	C	14.67829588	ILE448 C	7582.368421	0.156146179
426	D	46.38686436	GLY426 D	25674.57143	0.813953488
182	D	16.46326228	THR182 D	5130.071429	0.724252492
137	B	15.59023031	THR137 B	6364.857143	0.435215947
56	D	16.18317688	ASN56 D	7665.071429	0.19269103
307	F	13.78338558	ALA307 F	3133.5	0.784053156
359	D	18.325257	ILE359 D	5673.789474	0.757475083
319	D	14.06865541	CYS319 D	3420.272727	0.77076412
226	B	13.49326399	PHE226 B	4658.35	0.574750831
211	C	2.148126858	ARG211 C	17.625	0.933554817
145	D	12.8081487	THR145 D	6371.357143	0.222591362
173	D	9.059993709	GLU173 D	727.4	0.6910299
317	C	11.06672802	VAL317 C	3397.875	0.448504983
11	A	15.62539299	LYS11 A	6943.5	0.299003322
333	D	14.15495913	LYS333 D	5363.636364	0.524916944
316	B	9.959987249	GLU316 B	3662	0.259136213
287	B	13.80827889	ASP287 B	2652.583333	0.813953488
332	A	9.412340251	THR332 A	4753	0.142857143
440	B	28.44210671	ILE440 B	17893.31579	0.328903654
81	B	11.05285036	GLN81 B	294.9411765	0.92358804
230	C	21.92266065	ALA230 C	5443.4	0.873754153
293	C	12.32635104	ASP293 C	2664.333333	0.710963455
360	E	14.20045665	PHE360 E	5525.35	0.488372093
284	E	19.86854655	ASP284 E	2728.75	0.986710963
46	D	25.86786122	ARG46 D	12132.66667	0.61461794
484	B	15.93266927	ASN484 B	8261.357143	0.129568106
191	B	17.8269807	ASP191 B	5754.166667	0.684385382
368	C	9.30167544	ILE368 C	3937.631579	0.199335548
391	C	13.76828145	HIS391 C	5540.555556	0.458471761
221	B	10.44502853	HIS221 B	2034.235294	0.524916944
4	C	15.44341439	GLU4 C	7486.6	0.189368771
346	D	4.914378394	GLU346 D	1819.8	0.179401993
72	C	24.19471829	TRP72 C	8986.833333	0.717607973
279	F	6.807616764	SER279 F	720.3636364	0.504983389
135	E	10.48747911	ASN135 E	6540.571429	0.063122924
494	C	20.62007437	ASN494 C	9800.357143	0.398671096
432	A	33.78388024	PRO432 A	22637.35714	0.239202658
120	F	6.235325573	VAL120 F	421	0.631229236
332	C	9.412535259	THR332 C	4673.285714	0.156146179
451	C	15.62286392	SER451 C	6409.090909	0.425249169
198	F	6.957320461	VAL198 F	175.125	0.830564784
417	E	43.47657694	LEU417 E	24798.42105	0.970099668
379	C	5.889600071	THR379 C	154.7142857	0.863787375
293	A	12.40791046	ASP293 A	2751.583333	0.707641196
251	F	2.370904258	GLY251 F	387.4285714	0.245847176
49	D	20.61312264	LEU49 D	11186.57895	0.23255814
386	F	9.870524403	LEU386 F	1853.736842	0.49833887
169	D	1.602100184	MET169 D	172.7058824	0.368770764
94	B	2.056382503	ARG94 B	259.125	0.332225914
433	E	32.81008008	THR433 E	22168.35714	0.212624585
368	A	9.301757522	ILE368 A	3964.736842	0.196013289
472	F	25.43939044	ASN472 F	7884.142857	0.867109635
10	C	13.0808124	PHE10 C	6517.5	0.22923588
391	A	13.71879659	HIS391 A	5483.222222	0.46179402
429	D	40.59217838	PRO429 D	24695.07143	0.674418605
61	F	16.76535917	LEU61 F	7300.631579	0.285714286
223	A	9.417880175	ILE223 A	3070.421053	0.285714286
231	A	23.87136716	SER231 A	5668.090909	0.930232558
320	F	17.10376131	ASP320 F	3324.666667	0.887043189
165	C	4.782054475	PRO165 C	108.5	0.916943522
102	C	11.77063163	ASP102 C	881	0.840531561
273	A	5.930677702	VAL273 A	911.625	0.38538206
31	A	22.63303822	ASP31 A	13188.25	0.272425249
491	E	19.53811797	ARG491 E	10028.5	0.209302326
341	F	15.37142885	ALA341 F	4361	0.760797342
51	B	19.71812238	ILE51 B	10558.05263	0.179401993
86	D	12.17748866	ARG86 D	637.2083333	0.890365449
310	D	9.957446058	TYR310 D	3078.761905	0.332225914
246	C	17.36505439	THR246 C	2993.571429	0.926910299
386	D	9.8711435	LEU386 D	1880.631579	0.491694352
426	E	46.34268272	GLY426 E	25688.28571	0.797342193
406	B	28.71125511	ASN406 B	19069.64286	0.262458472
103	C	7.139302137	GLU103 C	592.9333333	0.584717608
10	A	13.07691539	PHE10 A	6547.4	0.222591362
274	E	4.072923397	GLY274 E	412.8571429	0.401993355
467	C	19.48340579	THR467 C	7622.857143	0.511627907
13	F	10.67717509	VAL13 F	7102.875	0.023255814
124	B	7.4466661	GLY124 B	104.1428571	0.946843854
76	F	16.11437535	GLU76 F	6771.466667	0.372093023
212	D	7.664616364	ILE212 D	96.26315789	0.953488372
354	E	14.12817122	PRO354 E	4971.714286	0.604651163
320	D	17.10493584	ASP320 D	3375.75	0.88372093
290	C	13.46039888	GLU290 C	2787.333333	0.794019934
343	C	12.68974882	ILE343 C	4025.368421	0.564784053
362	C	23.11630223	GLU362 C	5774.466667	0.890365449
200	B	5.799235553	GLY200 B	110.7142857	0.930232558
398	E	19.45077955	THR398 E	11234.85714	0.099667774
219	F	3.987198139	VAL219 F	927.25	0.289036545
47	D	25.16232907	GLY47 D	11853.71429	0.53820598
300	D	5.57096769	THR300 D	2882.071429	0.102990033
198	B	6.957496533	VAL198 B	174.75	0.833887043
401	B	20.85544655	TYR401 B	14655.38095	0.03654485
428	D	42.43441124	ILE428 D	25110.47368	0.936877076
159	B	11.97901857	GLY159 B	4415	0.418604651
232	C	19.66495436	TYR232 C	5771.428571	0.80730897
486	A	16.31559294	ILE486 A	9049.578947	0.079734219
433	A	32.81025158	THR433 A	22094.42857	0.245847176
81	F	11.05324939	GLN81 F	299.6470588	0.913621262
402	E	23.51622391	GLU402 E	15155.66667	0.139534884
396	F	11.34495051	ARG396 F	8618.291667	0.006644518
138	B	13.75022913	ASP138 B	6452	0.289036545
447	B	17.63026982	ASP447 B	8335.5	0.199335548
212	F	7.665129418	ILE212 F	95.84210526	0.956810631
320	B	17.10371834	ASP320 B	3372.5	0.887043189
290	A	13.51092129	GLU290 A	2854	0.787375415
218	E	6.719447001	GLY218 E	750.7142857	0.485049834
371	D	7.057225659	LEU371 D	2626.421053	0.215946844
111	F	2.781607808	MET111 F	30.52941176	0.953488372
91	C	2.728510399	GLY91 C	72.57142857	0.73089701
334	E	13.47982878	SER334 E	5147.636364	0.468438538
252	A	2.373830238	PHE252 A	300.05	0.34551495
459	C	14.65772155	ARG459 C	6107.75	0.428571429
242	D	14.31078181	PHE242 D	3877.3	0.737541528
232	A	19.66507671	TYR232 A	5816.47619	0.784053156
416	C	40.90409762	SER416 C	24417.09091	0.970099668
355	C	16.81837005	GLN355 C	5368.470588	0.707641196
274	A	4.072952492	GLY274 A	407.4285714	0.401993355
30	A	24.9714868	GLU30 A	12839	0.455149502
330	F	3.17825644	GLN330 F	3278.941176	0.03654485
179	F	9.568903803	ILE179 F	3217.631579	0.26910299
63	B	17.69563034	PHE63 B	7542.5	0.34551495
125	F	5.788245589	ALA125 F	65.8	0.970099668
475	D	18.22760953	LEU475 D	6918.263158	0.518272425
409	A	32.05793011	LEU409 A	21545.52632	0.252491694
306	C	15.93125852	LYS306 C	3156.636364	0.873754153
233	E	17.72278548	MET233 E	5670	0.697674419
445	E	14.68866178	GLU445 E	8044	0.126245847
454	F	13.02732947	ALA454 F	5766	0.342192691
451	B	15.62268098	SER451 B	6739.181818	0.362126246
240	C	21.77671004	PRO240 C	4661.071429	0.92358804
13	A	10.61471855	VAL13 A	7111.1875	0.016611296
252	C	2.122422437	PHE252 C	296.55	0.312292359
159	F	11.97937081	GLY159 F	4518.714286	0.401993355
484	C	15.93113634	ASN484 C	8204.428571	0.136212625
142	A	16.02492374	GLU142 A	6722.2	0.378737542
272	B	10.39095958	ALA272 B	1516.5	0.641196013
44	E	21.94510576	ARG44 E	12824.41667	0.235880399
459	D	14.65852571	ARG459 D	6035.25	0.451827243
122	D	5.205222858	PHE122 D	238.15	0.724252492
318	A	15.08298193	ASP318 A	3532.25	0.820598007
317	E	11.06685168	VAL317 E	3467	0.441860465
217	F	7.759599088	ARG217 F	649.0416667	0.598006645
456	B	10.41113073	THR456 B	5771.928571	0.119601329
257	D	5.667606638	LEU257 D	543.6315789	0.478405316
147	C	18.61359541	ARG147 C	6691.791667	0.57807309
298	C	9.75237043	HIS298 C	2929.411765	0.338870432
1	D	5.777345152	ALA1 D	8834.666667	0.009966777
430	A	37.90311065	ILE430 A	24070.21053	0.438538206
434	B	31.57145738	ALA434 B	21763.3	0.093023256
301	B	5.410416897	ILE301 B	2518.947368	0.136212625
110	C	6.255205592	LEU110 C	185.3157895	0.810631229
206	D	11.82825773	GLY206 D	503.2857143	0.897009967
222	C	9.715229591	GLY222 C	2433.571429	0.418604651
434	F	31.57181023	ALA434 F	21692.5	0.122923588
291	A	8.206507844	LEU291 A	2595.052632	0.272425249
394	F	17.1817947	TYR394 F	8830.285714	0.11627907
262	E	9.889858442	TYR262 E	1579.142857	0.568106312
148	D	11.62194588	PHE148 D	6112.5	0.166112957
412	B	34.85873747	SER412 B	22925.09091	0.292358804
348	E	1.885902702	ALA348 E	113.8	0.485049834
57	E	15.07916407	HIS57 E	7037.705882	0.26910299
418	C	41.85694745	GLU418 C	25023.26667	0.720930233
221	F	10.44386911	HIS221 F	1964	0.564784053
115	B	5.976811608	CYS115 B	148.4545455	0.897009967
157	B	12.26463461	PHE157 B	5771.3	0.249169435
253	A	2.033004673	GLY253 A	91.71428571	0.548172757
183	B	14.68997338	TYR183 B	5144.190476	0.627906977
257	B	5.668523088	LEU257 B	538.7894737	0.504983389
250	F	2.203774943	GLN250 F	882.3529412	0.169435216
53	C	16.2166113	LYS53 C	9269	0.073089701
233	A	17.61027794	MET233 A	5602.588235	0.707641196
37	A	23.15422339	THR37 A	14284.28571	0.222591362
463	E	16.97811892	GLN463 E	7010.352941	0.375415282
305	E	15.24325575	PRO305 E	3203.5	0.840531561
185	C	19.18326839	SER185 C	5682.545455	0.797342193
321	B	11.99879702	ILE321 B	3133.368421	0.611295681
24	E	21.09983635	VAL24 E	10813.5625	0.315614618
307	D	13.7961769	ALA307 D	3244	0.764119601
408	A	26.69196992	HIS408 A	20805.88235	0.006644518
299	E	6.020830757	GLY299 E	2935.428571	0.119601329
447	C	17.63062951	ASP447 C	7885.833333	0.26910299
313	B	7.389350716	SER313 B	3066.909091	0.169435216
468	D	19.59391778	ALA468 D	7542.8	0.541528239
184	E	16.37456262	ALA184 E	5493	0.634551495
62	C	20.27968799	SER62 C	7702	0.571428571
456	F	10.40988261	THR456 F	5420.214286	0.146179402
190	D	17.85647432	TYR190 D	5926.333333	0.641196013
255	E	2.145129367	VAL255 E	122.6875	0.49833887
23	D	22.57627649	ILE23 D	10058.84211	0.485049834
41	F	23.55864559	LYS41 F	13434.90909	0.315614618
143	A	18.41993442	LYS143 A	7240.454545	0.478405316
430	E	37.96918052	ILE430 E	24121.73684	0.408637874
48	D	22.19236657	ILE48 D	11470.78947	0.38538206
301	F	5.410782106	ILE301 F	2508.684211	0.136212625
37	C	23.50432728	THR37 C	14237.85714	0.259136213
438	C	26.72166518	ASP438 C	19255.08333	0.069767442
560	C	0	NDP560 C	1	0.970099668
108	C	7.505345628	ALA108 C	202.6	0.757475083
69	D	22.61443252	ASP69 D	8562	0.661129568
376	D	3.988015672	GLY376 D	135.4285714	0.774086379
321	D	11.99842881	ILE321 D	3128.526316	0.611295681
112	B	7.836120852	THR112 B	150.1428571	0.850498339
412	F	34.70145063	SER412 F	22803.63636	0.299003322
485	E	12.70017579	ALA485 E	8451.3	0.049833887
419	B	43.77884783	ARG419 B	25462.375	0.880398671
52	E	16.237274	ILE52 E	9917.526316	0.046511628
138	C	13.74986945	ASP138 C	7236.25	0.162790698
431	A	36.48589521	VAL431 A	23366.0625	0.398671096
365	B	16.88200495	ILE365 B	5233.789474	0.740863787
29	A	26.8090285	VAL29 A	12449.375	0.647840532
480	F	17.02475227	ALA480 F	7258.8	0.322259136
22	B	23.41694333	SER22 B	9990.818182	0.598006645
302	D	7.78594047	LEU302 D	2812.421053	0.239202658
113	C	8.886360672	TYR113 C	225.7142857	0.760797342
157	F	12.26425982	PHE157 F	5873.2	0.23255814
488	B	14.7305338	LYS488 B	9197.545455	0.059800664
478	A	10.70516754	ARG478 A	6349.916667	0.083056478
268	F	16.47864591	ALA268 F	2794.8	0.906976744
130	B	12.62806874	LYS130 B	4384.681818	0.478405316
174	D	10.04847197	ARG174 D	1226.791667	0.674418605
442	D	24.99738612	GLY442 D	14101.57143	0.415282392
137	E	15.58989496	THR137 E	7053.214286	0.282392027
85	D	13.01407699	GLN85 D	741.4705882	0.943521595
121	F	9.720491551	PRO121 F	366.4285714	0.76744186
250	A	2.204112974	GLN250 A	884.5882353	0.162790698
446	E	16.29517051	LYS446 E	8127.045455	0.149501661
408	D	26.79739459	HIS408 D	20808.70588	0.013289037
204	E	16.15077342	SER204 E	796.3636364	0.993355482
325	C	2.700856531	ALA325 C	1143	0.15282392
23	F	22.57500248	ILE23 F	10138.42105	0.471760797
373	D	5.08863577	LEU373 D	918.6315789	0.342192691
313	F	7.389292321	SER313 F	3063.454545	0.172757475
422	D	48.71358734	GLY422 D	25900.57143	0.375415282
201	B	7.933681743	LYS201 B	362.3636364	0.704318937
218	C	6.71983668	GLY218 C	722.8571429	0.49833887
36	A	18.78655745	GLN36 A	14454.82353	0.026578073
19	E	19.88864804	ARG19 E	8740.125	0.438538206
7	B	12.81399957	PRO7 B	6347.714286	0.225913621
315	C	6.222459401	LEU315 C	3229.578947	0.099667774
239	C	22.93114879	THR239 C	4856.214286	0.950166113
85	F	13.01269976	GLN85 F	767.1176471	0.940199336
100	B	11.22021118	SER100 B	1098.545455	0.764119601
196	B	9.881256499	ALA196 B	4037.9	0.225913621
45	A	25.49293759	VAL45 A	12434.6875	0.49833887
399	D	19.97701832	PHE399 D	12116	0.07641196
428	B	42.46449299	ILE428 B	25172.10526	0.870431894
481	D	12.54366015	ALA481 D	7235.2	0.122923588
222	B	9.716173578	GLY222 B	2495	0.408637874
316	A	9.959191784	GLU316 A	3686.266667	0.255813953
460	C	12.34299615	SER460 C	6332.727273	0.172757475
444	B	18.87831568	SER444 B	10172.09091	0.112956811
153	C	16.88422012	ALA153 C	6305.9	0.53820598
140	A	17.09243532	ASP140 A	7208.333333	0.348837209
157	C	12.26476486	PHE157 C	5853.65	0.239202658
81	C	11.05328268	GLN81 C	304.2352941	0.906976744
402	F	23.37690572	GLU402 F	14966.06667	0.146179402
199	A	2.42127611	THR199 A	32.42857143	0.873754153
96	F	6.57391299	SER96 F	847.8181818	0.428571429
470	C	24.74747935	LYS470 C	8069.863636	0.810631229
45	C	25.49282854	VAL45 C	12398.125	0.504983389
80	B	10.32207121	ALA80 B	157.4	0.973421927
243	D	20.9005936	GLY243 D	3877.571429	0.946843854
421	E	48.57750379	PHE421 E	25702.05	0.531561462
305	A	15.16203172	PRO305 A	3235.142857	0.833887043
491	B	19.53743612	ARG491 B	10019.95833	0.209302326
382	D	5.730537846	TYR382 D	615.6666667	0.428571429
333	A	14.15350886	LYS333 A	5399.363636	0.518272425
479	A	16.8815815	THR479 A	7237.428571	0.3089701
142	E	16.02465519	GLU142 E	6792.866667	0.368770764
280	E	9.182173708	ILE280 E	1603.947368	0.481727575
181	F	15.41507165	ASP181 F	5182.583333	0.647840532
251	B	2.370527578	GLY251 B	384.5714286	0.26910299
474	D	21.19354454	GLY474 D	7377.571429	0.677740864
8	D	14.0524437	ASN8 D	6319.142857	0.362126246
296	B	10.03751966	LEU296 B	2714.421053	0.415282392
98	B	5.882232994	ASP98 B	1121.833333	0.358803987
139	E	17.38624655	GLU139 E	7234.4	0.368770764
464	E	12.39170339	ILE464 E	6902.684211	0.139534884
282	D	15.30171967	ASN282 D	2512.428571	0.877076412
111	D	2.781463284	MET111 D	30.76470588	0.953488372
85	B	13.01508717	GLN85 B	717.3529412	0.950166113
86	F	12.17570733	ARG86 F	670.875	0.890365449
477	F	14.67251107	LEU477 F	6615.473684	0.342192691
228	F	18.35697347	GLU228 F	4932.133333	0.830564784
251	A	2.370482229	GLY251 A	386.5714286	0.252491694
45	E	25.49273801	VAL45 E	12412.8125	0.49833887
68	F	21.05656881	ASP68 F	8394.833333	0.551495017
213	F	7.760241942	SER213 F	141.5454545	0.880398671
102	D	11.76885508	ASP102 D	927.25	0.837209302
156	E	15.92898569	GLY156 E	6218	0.488372093
18	C	19.2256706	ASP18 C	8710.083333	0.348837209
341	E	15.37189038	ALA341 E	4400.8	0.754152824
390	A	15.5218352	ASN390 A	4806.285714	0.720930233
299	F	6.020576135	GLY299 F	2850.428571	0.129568106
208	F	8.786663132	ILE208 F	237.8421053	0.740863787
45	F	25.49281328	VAL45 F	12457.625	0.491694352
437	E	31.1328725	GLN437 E	20212	0.3089701
42	A	29.42061102	ARG42 A	12964.70833	0.77076412
31	F	22.61438014	ASP31 F	13187.75	0.272425249
406	A	28.58829741	ASN406 A	18828.42857	0.279069767
296	D	10.03735075	LEU296 D	2799.210526	0.398671096
402	B	23.49334597	GLU402 B	15401.4	0.106312292
454	D	13.02737859	ALA454 D	5833.7	0.318936877
380	A	6.519015953	VAL380 A	200.6875	0.794019934
315	A	6.223028282	LEU315 A	3298.736842	0.089700997
501	C	18.06323172	THR501 C	8253.533333	0.259136213
251	C	2.370101475	GLY251 C	382	0.279069767
207	D	10.16343864	GLY207 D	344	0.830564784
339	A	13.26395605	VAL339 A	4692.875	0.531561462
185	E	19.18316853	SER185 E	5704.545455	0.784053156
141	A	11.0918292	LEU141 A	6698.684211	0.079734219
111	E	2.781207472	MET111 E	30.76470588	0.950166113
278	D	5.25978184	GLY278 D	384.5714286	0.548172757
240	B	21.77686162	PRO240 B	4737.214286	0.913621262
212	E	7.663855035	ILE212 E	95.84210526	0.956810631
86	C	12.17554549	ARG86 C	673.7916667	0.887043189
128	B	9.46340034	GLY128 B	120.7142857	0.940199336
455	F	14.89901775	TYR455 F	6157.857143	0.438538206
469	B	22.8864352	MET469 B	7774.882353	0.744186047
497	D	20.29724109	GLY497 D	9491.428571	0.392026578
358	B	19.44818033	LYS358 B	5787.136364	0.780730897
266	F	16.86958153	PHE266 F	2761.85	0.930232558
70	E	26.43333952	GLY70 E	8638.428571	0.903654485
42	C	29.73745196	ARG42 C	12921.125	0.823920266
338	E	14.73275972	ARG338 E	4666.375	0.6910299
151	A	18.10872977	GLU151 A	6434.8	0.581395349
133	E	7.210889959	PRO133 E	5915.5	0.043189369
155	D	16.08600193	LYS155 D	6268.090909	0.485049834
334	B	13.48031309	SER334 B	5117.636364	0.471760797
245	C	18.36854066	LYS245 C	3603.5	0.910299003
251	E	2.370603931	GLY251 E	385.7142857	0.259136213
498	D	22.2628022	VAL498 D	9459.6875	0.531561462
109	D	9.265550173	SER109 D	230.9090909	0.787375415
242	F	14.31002041	PHE242 F	3833.6	0.744186047
277	D	3.806581012	ASP277 D	212.8333333	0.558139535
60	D	17.72235258	SER60 D	6982.636364	0.46179402
306	D	15.93756148	LYS306 D	3264.863636	0.863787375
173	C	9.060553184	GLU173 C	740.1333333	0.687707641
154	F	19.7169207	LYS154 F	6442.909091	0.697674419
435	B	28.72325817	GLU435 B	21355.13333	0.026578073
93	D	5.063383256	ILE93 D	188	0.777408638
259	D	6.081737334	SER259 D	724.9090909	0.415282392
256	A	3.732586905	GLY256 A	273	0.511627907
186	D	19.95807315	THR186 D	5816	0.813953488
113	F	8.887763554	TYR113 F	222.952381	0.764119601
39	D	28.74670545	GLU39 D	13656.93333	0.6910299
338	C	14.73342737	ARG338 C	4600.541667	0.707641196
172	D	7.151459152	GLY172 D	478.7142857	0.65448505
22	D	23.41671251	SER22 D	9875	0.624584718
375	D	4.375247422	ALA375 D	215.8	0.667774086
106	D	9.177305487	ALA106 D	372	0.720930233
274	B	4.072391312	GLY274 B	392.8571429	0.405315615
380	E	6.518137771	VAL380 E	198.875	0.797342193
149	B	14.2774511	THR149 B	6073.642857	0.411960133
275	C	2.081099229	GLU275 C	188.9333333	0.415282392
115	C	5.986013866	CYS115 C	106.4545455	0.940199336
404	D	22.55924587	ASP404 D	16511.25	0.03654485
498	F	22.05703672	VAL498 F	9432.3125	0.511627907
141	D	11.0907452	LEU141 D	6768.421053	0.069767442
377	D	2.27307325	GLY377 D	71.85714286	0.651162791
318	F	15.0829393	ASP318 F	3477.25	0.823920266
43	A	29.71761663	ASN43 A	13033.78571	0.780730897
54	F	16.05879591	PRO54 F	8838.142857	0.086378738
405	A	26.24109537	SER405 A	17724.72727	0.142857143
41	D	24.03208772	LYS41 D	13326.95455	0.388704319
489	E	14.28284516	VAL489 E	9443.875	0.03654485
154	D	19.71704879	LYS154 D	6403.454545	0.704318937
455	B	14.89876247	TYR455 B	6562.666667	0.368770764
37	F	23.14228645	THR37 F	14287.14286	0.215946844
314	A	5.009345366	ILE314 A	3091.157895	0.083056478
240	E	21.77819437	PRO240 E	4740.357143	0.913621262
42	D	29.8594686	ARG42 D	12877.125	0.833887043
354	C	14.1278894	PRO354 C	4924.642857	0.617940199
245	A	18.36904097	LYS245 A	3661.045455	0.900332226
499	D	22.34467404	THR499 D	9165.285714	0.57807309
338	A	14.7327136	ARG338 A	4679.25	0.687707641
41	B	23.93432483	LYS41 B	13481.59091	0.355481728
59	C	15.4595911	LEU59 C	6823.210526	0.328903654
325	F	2.700951129	ALA325 F	1240	0.139534884
285	D	16.88570878	GLY285 D	2710.857143	0.953488372
215	C	0.996365897	THR215 C	214.4285714	0.205980066
313	C	7.389166732	SER313 C	3042.818182	0.172757475
115	E	5.966787243	CYS115 E	130.2727273	0.920265781
79	B	6.197289811	ARG79 B	281.125	0.714285714
262	B	9.888325895	TYR262 B	1561.47619	0.57807309
237	E	24.82973439	GLY237 E	5443.714286	0.983388704
175	E	9.266871317	GLU175 E	1400.266667	0.50166113
418	A	41.83688203	GLU418 A	25062.2	0.700996678
297	C	11.58816111	GLN297 C	2882.647059	0.584717608
268	C	16.47826025	ALA268 C	2784.2	0.913621262
28	B	22.55329513	LEU28 B	11957.15789	0.362126246
154	B	19.71631616	LYS154 B	6280.090909	0.73089701
301	A	5.338528917	ILE301 A	2635.947368	0.122923588
305	B	15.24372819	PRO305 B	3155.5	0.843853821
302	F	7.785497158	LEU302 F	2670.421053	0.252491694
462	D	16.88209424	ARG462 D	6746.958333	0.445182724
252	B	2.123159203	PHE252 B	299.75	0.3089701
20	C	19.0260487	GLY20 C	9227.571429	0.249169435
239	F	22.93112668	THR239 F	4884.5	0.950166113
191	F	17.82667355	ASP191 F	5788.666667	0.674418605
414	F	38.52005849	GLN414 F	23948.64706	0.471760797
313	E	7.388216564	SER313 E	3118.636364	0.166112957
490	E	18.93654029	PHE490 E	10211.45	0.119601329
336	C	14.48841993	ALA336 C	5020.2	0.634551495
291	D	8.079312038	LEU291 D	2554.210526	0.272425249
156	F	15.9296424	GLY156 F	6083.714286	0.521594684
257	A	5.668191511	LEU257 A	547.5263158	0.475083056
187	B	18.04165652	ILE187 B	5868.947368	0.674418605
346	F	4.912702311	GLU346 F	1778.733333	0.186046512
126	E	2.031035204	LYS126 E	15	0.973421927
441	A	24.5864892	SER441 A	15891.90909	0.196013289
314	D	5.010842743	ILE314 D	3243.421053	0.079734219
134	F	2.848351453	LYS134 F	6403.727273	0
213	D	7.75971765	SER213 D	142.2727273	0.877076412
466	F	19.81633854	ARG466 F	7310.208333	0.594684385
59	D	15.45917883	LEU59 D	6747.736842	0.352159468
133	B	7.211351399	PRO133 B	4801.5	0.066445183
406	F	28.57625297	ASN406 F	18825	0.279069767
180	E	11.73924176	ALA180 E	4146.9	0.425249169
72	B	24.10955987	TRP72 B	8571.875	0.750830565
325	B	2.699974815	ALA325 B	1165.6	0.15282392
436	C	30.36971678	PHE436 C	20769.95	0.169435216
404	A	22.44353613	ASP404 A	16403.58333	0.03654485
366	A	14.80023844	MET366 A	4962.529412	0.651162791
481	F	12.54190277	ALA481 F	7216.8	0.126245847
317	B	11.06657128	VAL317 B	3449.8125	0.441860465
332	F	9.412133711	THR332 F	4720.785714	0.15282392
56	F	16.18399095	ASN56 F	7716.214286	0.186046512
190	C	17.83126614	TYR190 C	5974	0.631229236
27	B	24.90054871	LYS27 B	11540.18182	0.544850498
262	F	9.889804295	TYR262 F	1563.285714	0.574750831
209	A	12.38118064	HIS209 A	166.3529412	0.993355482
301	E	5.411341423	ILE301 E	2589	0.132890365
146	B	16.91082993	ARG146 B	6074.708333	0.561461794
403	E	24.29086386	ARG403 E	16177.29167	0.106312292
359	A	18.32414115	ILE359 A	5734.157895	0.744186047
249	D	6.833238251	VAL249 D	1325	0.372093023
501	E	18.06288618	THR501 E	8236.2	0.259136213
370	D	5.392305351	ASP370 D	1875.333333	0.205980066
96	D	6.572605419	SER96 D	822.3636364	0.435215947
227	D	15.80739507	ILE227 D	4597.473684	0.764119601
355	E	16.81739249	GLN355 E	5419.294118	0.681063123
419	A	43.55714814	ARG419 A	25424.83333	0.900332226
280	F	9.181160003	ILE280 F	1516.210526	0.491694352
415	B	36.53645967	GLU415 B	24207.06667	0.086378738
366	C	14.79943624	MET366 C	4896.235294	0.657807309
161	B	13.74583137	GLY161 B	675.7142857	0.976744186
218	B	6.717962563	GLY218 B	734.4285714	0.491694352
302	A	7.785248936	LEU302 A	2865.368421	0.23255814
394	E	17.18246085	TYR394 E	8899.095238	0.112956811
199	F	2.416912286	THR199 F	32.14285714	0.873754153
467	F	19.48171076	THR467 F	7482.714286	0.541528239
220	E	8.57431315	PHE220 E	1649.15	0.441860465
236	C	18.25812096	LEU236 C	5517.052632	0.777408638
134	B	2.481578933	LYS134 B	4223.227273	0.019933555
386	C	9.871536557	LEU386 C	1855.052632	0.495016611
269	E	16.99937043	LYS269 E	2770.545455	0.940199336
465	F	16.93173517	MET465 F	6745.411765	0.448504983
478	F	10.7060481	ARG478 F	6341.083333	0.089700997
68	A	21.05721646	ASP68 A	8309.666667	0.561461794
103	B	7.138952164	GLU103 B	628	0.558139535
18	F	19.22630971	ASP18 F	8738.666667	0.338870432
92	A	2.554499951	GLY92 A	101.8571429	0.607973422
440	F	28.31692423	ILE440 F	17729.31579	0.332225914
228	D	18.35836905	GLU228 D	4971.133333	0.830564784
254	A	1.82837879	ASN254 A	79	0.57807309
208	C	8.78811931	ILE208 C	231.1052632	0.754152824
124	C	7.448486088	GLY124 C	105.5714286	0.936877076
62	D	20.29933654	SER62 D	7566.636364	0.607973422
466	D	19.81717043	ARG466 D	7385.625	0.571428571
366	E	14.800258	MET366 E	4943.941176	0.651162791
484	F	15.93155473	ASN484 F	8169.642857	0.139534884
411	E	33.81176013	MET411 E	22677.47059	0.215946844
292	F	9.173000218	GLU292 F	2520.2	0.348837209
95	E	7.414520686	TYR95 E	536.3809524	0.631229236
159	C	11.9799144	GLY159 C	4468.857143	0.405315615
104	B	8.662717472	VAL104 B	375.75	0.707641196
226	D	13.4929151	PHE226 D	4617.9	0.588039867
407	B	27.96779487	TYR407 B	20146.66667	0.073089701
351	D	5.852981292	PRO351 D	1512.428571	0.325581395
403	A	24.19763693	ARG403 A	15948.5	0.122923588
390	C	15.52223338	ASN390 C	4933.285714	0.710963455
368	F	9.30055794	ILE368 F	3804.421053	0.209302326
4	D	15.44346286	GLU4 D	7458.2	0.199335548
193	C	14.46077045	ASN193 C	5254.857143	0.571428571
14	C	15.79077208	GLU14 C	7476.733333	0.212624585
208	A	8.786930124	ILE208 A	236.4736842	0.744186047
158	C	11.09681887	ILE158 C	5040.315789	0.215946844
55	A	13.83690178	CYS55 A	7983.454545	0.109634551
411	C	33.78520873	MET411 C	22617.47059	0.249169435
234	B	24.26082905	SER234 B	5763.545455	0.956810631
121	C	9.720198609	PRO121 C	364.4285714	0.77076412
368	E	9.30183326	ILE368 E	3923.947368	0.202657807
482	E	12.15005802	TYR482 E	7567.619048	0.07641196
162	D	11.79153497	VAL162 D	469.25	0.906976744
449	C	11.37437695	VAL449 C	6510.3125	0.11627907
260	B	9.755256532	MET260 B	1074.235294	0.681063123
340	C	15.22882668	LYS340 C	4427.772727	0.744186047
416	D	40.95938975	SER416 D	24424.81818	0.970099668
464	B	12.39230967	ILE464 B	6789.789474	0.146179402
491	A	19.53756999	ARG491 A	9979	0.215946844
341	B	15.37377446	ALA341 B	4384.2	0.757475083
331	D	9.203005433	LEU331 D	3943.210526	0.186046512
397	F	13.36282728	LEU397 F	9703.052632	0.019933555
20	B	19.02626747	GLY20 B	9326.857143	0.22923588
63	A	17.69501786	PHE63 A	7781.2	0.289036545
352	B	9.540143081	THR352 B	3169.785714	0.282392027
140	D	17.09230558	ASP140 D	7267.666667	0.335548173
179	E	9.56889236	ILE179 E	3350.894737	0.262458472
384	C	6.6988708	GLN384 C	689.7058824	0.511627907
10	E	13.09644696	PHE10 E	6508.15	0.235880399
304	E	11.57479611	PHE304 E	3087.9	0.518272425
13	B	10.62197788	VAL13 B	7167.0625	0.009966777
163	C	8.796247268	ASP163 C	302.1666667	0.727574751
130	F	12.62689641	LYS130 F	5026.954545	0.408637874
226	C	13.49343744	PHE226 C	4581.15	0.601328904
437	B	31.13301391	GLN437 B	20324.52941	0.305647841
255	A	2.144595533	VAL255 A	122.6875	0.49833887
79	C	6.196551541	ARG79 C	292.0416667	0.700996678
557	E	0	GLU557 E	1	0.970099668
219	B	3.988407452	VAL219 B	945.375	0.282392027
443	A	20.70264896	ALA443 A	11843	0.172757475
6	D	10.97017001	ASP6 D	6231.75	0.099667774
74	A	21.21829953	VAL74 A	8199.625	0.611295681
466	E	19.81681208	ARG466 E	7521.25	0.558139535
456	C	10.41052093	THR456 C	5575.285714	0.136212625
94	E	2.05628038	ARG94 E	259.2083333	0.328903654
318	D	15.08352393	ASP318 D	3555.583333	0.820598007
200	C	5.799363672	GLY200 C	151.5714286	0.867109635
108	F	7.505409383	ALA108 F	202.6	0.754152824
375	E	4.375205138	ALA375 E	220.8	0.664451827
364	A	21.78278745	ASN364 A	5617.357143	0.853820598
247	C	12.16812779	PHE247 C	2444.4	0.720930233
330	D	3.17970659	GLN330 D	3274.941176	0.03654485
396	B	11.42107188	ARG396 B	8852.041667	0.006644518
319	A	14.06878996	CYS319 A	3416.818182	0.77076412
181	C	15.41510023	ASP181 C	5220.416667	0.641196013
191	E	17.82697386	ASP191 E	5796.166667	0.667774086
212	B	7.664054149	ILE212 B	94.78947368	0.956810631
176	D	7.197859196	MET176 D	1345.588235	0.382059801
290	E	13.45994034	GLU290 E	2843.133333	0.787375415
499	F	22.13496576	THR499 F	9158	0.554817276
152	E	12.06351777	LEU152 E	6409.052632	0.162790698
54	A	16.05829091	PRO54 A	8803.642857	0.093023256
443	C	20.70195278	ALA443 C	11836.6	0.176079734
441	F	24.49973657	SER441 F	15963.27273	0.176079734
141	F	11.09110567	LEU141 F	6818.473684	0.066445183
29	D	27.29102215	VAL29 D	12368.6875	0.684385382
68	E	21.05688462	ASP68 E	8290.166667	0.564784053
225	E	13.62520389	ASN225 E	4115.214286	0.671096346
384	D	6.700259846	GLN384 D	665.5882353	0.531561462
151	B	18.10807248	GLU151 B	6317.533333	0.611295681
189	B	17.24279725	HIS189 B	6056.823529	0.588039867
30	E	24.99310645	GLU30 E	12825.73333	0.455149502
492	A	17.0326837	VAL492 A	9699.3125	0.056478405
330	B	3.178756675	GLN330 B	3248.470588	0.043189369
244	A	22.53439349	ASP244 A	3760.583333	0.970099668
104	C	8.662923352	VAL104 C	352.375	0.720930233
181	E	15.41495355	ASP181 E	5201.833333	0.644518272
238	F	19.48206349	MET238 F	5066.882353	0.850498339
64	A	23.36703753	PRO64 A	8211.428571	0.727574751
75	F	16.5350485	ILE75 F	7542.789474	0.222591362
457	E	7.220080747	MET457 E	5230.529412	0.056478405
203	E	12.84142383	ILE203 E	773.6842105	0.92358804
443	E	20.70291132	ALA443 E	11952.6	0.146179402
210	E	10.16504771	GLY210 E	72.14285714	0.983388704
379	D	5.888913652	THR379 D	157.2857143	0.860465116
182	B	16.4630249	THR182 B	4962.428571	0.754152824
374	B	0.979906628	ASN374 B	335.4285714	0.189368771
74	E	21.21848183	VAL74 E	8212.25	0.607973422
94	A	2.056825467	ARG94 A	268.5416667	0.325581395
225	C	13.62423179	ASN225 C	3963	0.700996678
65	E	19.04606201	ILE65 E	8189.105263	0.431893688
467	B	19.48308982	THR467 B	7644.285714	0.511627907
442	A	24.99742359	GLY442 A	14043	0.42192691
284	F	19.86651842	ASP284 F	2666.333333	0.990033223
145	B	12.80780817	THR145 B	6070.357143	0.259136213
75	D	16.53376427	ILE75 D	7464.842105	0.245847176
395	D	20.06224422	GLY395 D	9113.142857	0.428571429
89	D	7.500848552	CYS89 D	79.36363636	0.980066445
321	C	11.99710344	ILE321 C	3085.421053	0.624584718
446	F	16.29482946	LYS446 F	8066.681818	0.15282392
123	B	7.927439561	GLY123 B	144.5714286	0.877076412
559	B	0	NDP559 B	1	0.970099668
203	C	12.8412515	ILE203 C	782.7368421	0.920265781
124	E	7.447731064	GLY124 E	104.1428571	0.943521595
365	A	16.88404913	ILE365 A	5272.052632	0.724252492
343	E	12.69192125	ILE343 E	4081.157895	0.558139535
46	B	25.86825137	ARG46 B	12276.25	0.571428571
354	A	14.12755821	PRO354 A	5004.714286	0.598006645
3	B	12.0590738	ARG3 B	8120.458333	0.023255814
12	B	10.01636476	MET12 B	6736.294118	0.03986711
105	E	11.16451065	LYS105 E	598.5454545	0.840531561
186	C	19.94574626	THR186 C	5825.5	0.810631229
461	F	13.73629957	ALA461 F	6322.2	0.322259136
201	E	7.932845013	LYS201 E	540.3636364	0.677740864
65	C	19.04607138	ILE65 C	8364.421053	0.382059801
36	D	19.28569537	GLN36 D	14335.29412	0.033222591
405	F	26.24323781	SER405 F	17742.45455	0.139534884
201	F	7.93255936	LYS201 F	386.1818182	0.700996678
130	A	12.62748154	LYS130 A	4867.681818	0.438538206
57	A	15.07945709	HIS57 A	7084.764706	0.265780731
393	F	16.58109725	SER393 F	7885.818182	0.179401993
127	D	7.132619435	ALA127 D	68	1
563	F	0	NDP563 F	1	0.970099668
75	B	16.5340476	ILE75 B	7152.736842	0.299003322
84	A	13.83215045	HIS84 A	611.7777778	0.983388704
187	C	18.04204013	ILE187 C	5979.473684	0.647840532
499	E	22.08304956	THR499 E	9117.428571	0.554817276
229	D	19.80233736	ASN229 D	5258.285714	0.840531561
260	D	9.754706044	MET260 D	1098.235294	0.657807309
116	F	9.987175226	ALA116 F	248.8	0.870431894
26	D	28.76782753	ASP26 D	11792.91667	0.830564784
493	A	17.86881224	TYR493 A	9798.142857	0.093023256
182	F	16.46255694	THR182 F	5209.714286	0.720930233
194	F	14.07008582	ALA194 F	4917.9	0.611295681
247	A	12.16798578	PHE247 A	2489.7	0.714285714
309	B	11.61650128	ILE309 B	3110.315789	0.518272425
65	A	19.04660421	ILE65 A	8220.210526	0.428571429
85	E	13.01330569	GLN85 E	721.1176471	0.950166113
412	D	34.78496385	SER412 D	22828.63636	0.299003322
326	A	1.829719651	ALA326 A	1196.8	0.112956811
150	B	18.17917608	MET150 B	6213.235294	0.624584718
109	A	9.265314512	SER109 A	230.5454545	0.787375415
173	F	9.059899668	GLU173 F	748.9333333	0.684385382
102	A	11.77268559	ASP102 A	925.0833333	0.837209302
465	D	16.92270915	MET465 D	6820.823529	0.435215947
31	C	22.98316121	ASP31 C	13134.91667	0.299003322
214	F	6.180712742	ALA214 F	181	0.837209302
97	A	8.671259712	THR97 A	1057.285714	0.541528239
187	A	18.04247846	ILE187 A	5933.736842	0.661129568
144	A	14.93490793	ILE144 A	6702.210526	0.332225914
297	D	11.58824426	GLN297 D	2959.411765	0.568106312
137	D	15.59050586	THR137 D	7118.285714	0.272425249
164	D	5.613127916	VAL164 D	151.875	0.860465116
310	B	9.956357215	TYR310 B	2955.619048	0.368770764
327	E	2.04604912	SER327 E	1357	0.089700997
378	B	2.169383783	VAL378 B	27.875	0.823920266
26	B	28.76831161	ASP26 B	11923.5	0.787375415
46	F	25.86818355	ARG46 F	12234.33333	0.57807309
12	F	10.00994935	MET12 F	6680.647059	0.043189369
286	F	11.58036727	ILE286 F	2586.578947	0.637873754
163	E	8.796353961	ASP163 E	280.5	0.73089701
485	A	12.69985173	ALA485 A	8423.8	0.049833887
436	D	30.36761425	PHE436 D	20829.4	0.159468439
494	E	20.31414839	ASN494 E	9900.5	0.325581395
365	F	16.8840942	ILE365 F	5185.684211	0.747508306
392	B	14.03448574	VAL392 B	6731.6875	0.272425249
351	F	5.852615398	PRO351 F	1521.5	0.322259136
362	A	23.11554371	GLU362 A	5849.466667	0.877076412
73	D	18.46146617	GLU73 D	8434.533333	0.282392027
140	F	17.09287691	ASP140 F	7318.25	0.3089701
229	A	19.80122365	ASN229 A	5271.214286	0.837209302
23	B	22.57700392	ILE23 B	10192.21053	0.465116279
198	D	6.957455066	VAL198 D	172.125	0.840531561
493	D	17.86912547	TYR493 D	9824.571429	0.089700997
252	D	2.076431795	PHE252 D	302.25	0.242524917
137	A	15.59036578	THR137 A	7057.285714	0.279069767
56	A	16.18194583	ASN56 A	7637.642857	0.196013289
438	E	26.72064374	ASP438 E	19309	0.059800664
433	C	32.80965567	THR433 C	22086.85714	0.245847176
142	B	16.02471809	GLU142 B	6396.466667	0.458471761
139	F	17.38579613	GLU139 F	7325.4	0.355481728
375	F	4.37424382	ALA375 F	210.8	0.667774086
85	A	13.01410181	GLN85 A	721.7058824	0.950166113
107	D	4.039519773	LEU107 D	174.1052632	0.671096346
462	F	16.88095557	ARG462 F	6679.5	0.458471761
61	D	16.7653722	LEU61 D	7202.105263	0.299003322
184	C	16.37576642	ALA184 C	5479.5	0.637873754
52	C	16.23614908	ILE52 C	9990.684211	0.043189369
165	D	4.781118175	PRO165 D	104	0.92358804
344	B	10.6808186	ILE344 B	3634.473684	0.342192691
300	A	5.570968049	THR300 A	2907.714286	0.102990033
411	B	33.91423869	MET411 B	22779.88235	0.186046512
214	B	6.180571252	ALA214 B	180.6	0.837209302
306	A	15.93381028	LYS306 A	3231.727273	0.867109635
409	D	32.1884561	LEU409 D	21537.57895	0.26910299
66	A	23.09536791	ARG66 A	8412.541667	0.700996678
372	B	6.664272053	TYR372 B	2536.52381	0.182724252
46	C	25.86790585	ARG46 C	12174.58333	0.604651163
327	A	2.045628754	SER327 A	1393.545455	0.069767442
7	E	12.81365003	PRO7 E	6277	0.245847176
137	C	15.58949229	THR137 C	7273.214286	0.245847176
56	C	16.18206044	ASN56 C	7724	0.182724252
387	C	11.38907639	LYS387 C	3354.272727	0.475083056
249	C	6.83419154	VAL249 C	1293.375	0.375415282
126	F	2.048959248	LYS126 F	15	0.973421927
353	C	11.58680733	THR353 C	4255.142857	0.388704319
359	E	18.32360107	ILE359 E	5707.736842	0.757475083
168	E	1.906754573	ASN168 E	93.85714286	0.534883721
96	A	6.57350599	SER96 A	818.3636364	0.438538206
184	A	16.37494675	ALA184 A	5458.5	0.641196013
268	A	16.47890294	ALA268 A	2827.8	0.903654485
145	C	12.80833873	THR145 C	6506.785714	0.199335548
400	D	17.83957556	LYS400 D	13628.77273	0.023255814
114	F	2.088330912	LYS114 F	37.09090909	0.737541528
260	E	9.754194431	MET260 E	1099.705882	0.65448505
107	B	4.038977222	LEU107 B	172.9473684	0.674418605
7	D	12.81346932	PRO7 D	6288.928571	0.239202658
180	F	11.73909477	ALA180 F	4076.3	0.438538206
224	E	13.01102456	GLU224 E	3673.2	0.664451827
150	E	18.1787713	MET150 E	6515.058824	0.568106312
358	A	19.44691176	LYS358 A	5801.590909	0.777408638
489	A	14.28308503	VAL489 A	9389.5	0.03986711
32	F	21.64797048	LEU32 F	13477.47368	0.106312292
484	A	15.93156194	ASN484 A	8231.428571	0.132890365
108	B	7.50610325	ALA108 B	205.6	0.744186047
403	B	24.26494257	ARG403 B	16430.08333	0.093023256
391	D	13.90626787	HIS391 D	5621.944444	0.455149502
402	C	23.43650115	GLU402 C	14873.8	0.176079734
429	C	40.48851958	PRO429 C	24665.85714	0.651162791
363	A	17.44250707	ARG363 A	5758.083333	0.647840532
413	F	38.1599124	VAL413 F	23471.125	0.558139535
122	F	5.204346068	PHE122 F	249.25	0.687707641
228	A	18.35837365	GLU228 A	4978.8	0.827242525
231	B	23.86973056	SER231 B	5699.272727	0.930232558
415	E	36.37940838	GLU415 E	24130.86667	0.089700997
113	B	8.886225971	TYR113 B	251.2857143	0.740863787
136	A	12.14675895	TYR136 A	6866.809524	0.132890365
51	A	19.71764532	ILE51 A	10545.05263	0.182724252
139	A	17.38591194	GLU139 A	7218.8	0.372093023
1	B	5.767111755	ALA1 B	8881	0.006644518
423	B	47.59329124	LYS423 B	26170.90909	0.016611296
91	E	2.729317863	GLY91 E	62.57142857	0.764119601
66	E	23.09595623	ARG66 E	8409.208333	0.700996678
259	C	6.073468614	SER259 C	724.0909091	0.415282392
178	C	12.57156112	TRP178 C	3414.916667	0.651162791
358	C	19.44641234	LYS358 C	5716.227273	0.810631229
170	B	2.272749216	SER170 B	153.4545455	0.468438538
118	B	7.652793673	VAL118 B	546.25	0.644518272
377	F	2.27226715	GLY377 F	71.57142857	0.65448505
213	A	7.759601085	SER213 A	140.6363636	0.880398671
10	B	13.07967423	PHE10 B	6599.2	0.219269103
391	B	13.65759148	HIS391 B	5601.055556	0.441860465
341	A	15.3717097	ALA341 A	4424.8	0.750830565
429	E	40.55188311	PRO429 E	24715.5	0.624584718
50	E	21.83868352	ARG50 E	10963.91667	0.411960133
307	A	13.73185825	ALA307 A	3203.6	0.760797342
295	B	2.715144195	LYS295 B	2037.772727	0.063122924
494	B	20.61270417	ASN494 B	9806.285714	0.395348837
253	C	2.032592925	GLY253 C	91.14285714	0.568106312
158	D	11.09609026	ILE158 D	5048.894737	0.215946844
31	B	22.97231788	ASP31 B	13240.41667	0.295681063
324	A	5.485212393	PRO324 A	1609.357143	0.259136213
366	D	14.80043107	MET366 D	4922.470588	0.65448505
461	C	13.73675875	ALA461 C	6467.5	0.285714286
310	C	9.956430334	TYR310 C	2949.571429	0.372093023
360	C	14.19865113	PHE360 C	5473.5	0.508305648
131	E	10.31538337	ILE131 E	5472.263158	0.139534884
17	B	15.27552192	PHE17 B	8569.7	0.089700997
99	A	9.476540455	VAL99 A	1133.75	0.607973422
185	A	19.18268623	SER185 A	5668.727273	0.80730897
166	E	2.293155904	ALA166 E	18.4	0.996677741
433	B	32.80980038	THR433 B	22211.71429	0.189368771
241	D	20.28915947	GLY241 D	4344.428571	0.893687708
15	B	17.19367529	GLY15 B	7839.571429	0.222591362
440	A	28.39936579	ILE440 A	17659.21053	0.358803987
50	C	21.83884589	ARG50 C	11018.16667	0.401993355
215	B	0.995442615	THR215 B	211.1428571	0.212624585
447	A	17.63087729	ASP447 A	8029.583333	0.242524917
204	C	16.1500426	SER204 C	798.1818182	0.993355482
255	D	2.145597586	VAL255 D	122.6875	0.49833887
186	F	19.95559874	THR186 F	5863.571429	0.790697674
357	A	15.02782812	ASP357 A	5728.416667	0.541528239
488	A	14.73220601	LYS488 A	9161.363636	0.063122924
371	C	7.058286053	LEU371 C	2818.684211	0.176079734
483	A	17.71172366	VAL483 A	8122.875	0.23255814
332	E	9.411357075	THR332 E	4776.428571	0.142857143
144	E	14.93455714	ILE144 E	6769.052632	0.315614618
1	F	5.802833877	ALA1 F	8744.833333	0.016611296
300	E	5.571171241	THR300 E	2863.071429	0.106312292
28	C	22.55226221	LEU28 C	11822.05263	0.388704319
195	C	11.53154205	HIS195 C	4560.058824	0.299003322
396	A	11.48421116	ARG396 A	8419.875	0.013289037
131	C	10.31688451	ILE131 C	5703.789474	0.112956811
399	A	19.86542617	PHE399 A	11900.35	0.083056478
361	D	19.98883391	LEU361 D	5813.157895	0.813953488
6	C	10.97028409	ASP6 C	6233.25	0.099667774
69	F	22.61472111	ASP69 F	8636.25	0.65448505
238	D	19.39479915	MET238 D	5085.235294	0.84717608
135	A	10.48817072	ASN135 A	6597.785714	0.059800664
50	A	21.83891925	ARG50 A	11071.125	0.395348837
138	A	13.75030538	ASP138 A	7011.75	0.215946844
29	C	27.16802153	VAL29 C	12397.25	0.671096346
494	F	20.26595154	ASN494 F	9769	0.338870432
383	F	7.873139526	PHE383 F	770.15	0.571428571
42	F	29.40555158	ARG42 F	12985	0.764119601
276	D	1.77854716	SER276 D	48.54545455	0.694352159
371	E	7.058898498	LEU371 E	2719.526316	0.196013289
200	D	5.798975599	GLY200 D	108.7142857	0.933554817
216	C	5.465134765	GLY216 C	352.1428571	0.594684385
195	E	11.53163514	HIS195 E	4610.411765	0.299003322
134	E	2.822302075	LYS134 E	6067.909091	0.019933555
194	B	14.07149491	ALA194 B	4989.9	0.594684385
498	B	22.19912097	VAL498 B	9375.5	0.534883721
232	B	19.66418129	TYR232 B	5852.571429	0.774086379
335	A	9.422393433	ASN335 A	5072.857143	0.106312292
117	E	10.15329336	VAL117 E	426.875	0.803986711
250	C	2.203667398	GLN250 C	851.5294118	0.186046512
473	C	20.56362969	LEU473 C	7762.105263	0.604651163
325	A	2.700677508	ALA325 A	1186.8	0.139534884
231	E	23.87230659	SER231 E	5727.636364	0.92358804
192	D	14.36644027	ILE192 D	5417.894737	0.544850498
422	B	48.8279023	GLY422 B	25978.57143	0.272425249
105	F	11.16309966	LYS105 F	596	0.843853821
194	A	14.07087307	ALA194 A	4896.2	0.61461794
186	B	19.96058401	THR186 B	5696.357143	0.823920266
89	F	7.500098733	CYS89 F	92.63636364	0.96013289
98	A	5.882826022	ASP98 A	1122.833333	0.355481728
1	C	5.779701895	ALA1 C	8902.333333	0.006644518
91	B	2.729891939	GLY91 B	62.57142857	0.794019934
379	A	5.888853284	THR379 A	157	0.860465116
239	D	22.93138419	THR239 D	4891.642857	0.946843854
492	D	17.03298579	VAL492 D	9722.875	0.056478405
463	B	16.97735353	GLN463 B	6962.470588	0.388704319
43	E	29.71795138	ASN43 E	13014.64286	0.784053156
446	A	16.29444037	LYS446 A	8037.636364	0.156146179
250	E	2.204746924	GLN250 E	877.1764706	0.179401993
387	E	11.38880806	LYS387 E	3852.954545	0.418604651
205	F	13.48833014	GLN205 F	775.7058824	0.96345515
487	E	18.56192029	GLU487 E	9617.6	0.149501661
453	E	7.630291803	LEU453 E	4923.842105	0.069767442
335	C	9.421948949	ASN335 C	4981.785714	0.126245847
88	C	8.928551618	PRO88 C	202	0.780730897
429	B	40.61252522	PRO429 B	24745.85714	0.637873754
58	F	15.06589858	VAL58 F	6751.6875	0.328903654
192	F	14.21610305	ILE192 F	5489.578947	0.50166113
256	F	3.732071543	GLY256 F	274.7142857	0.438538206
395	A	19.91709479	GLY395 A	8983.285714	0.428571429
42	B	29.78401459	ARG42 B	13026.125	0.797342193
47	F	25.16232837	GLY47 F	11954.42857	0.521594684
398	A	19.33154482	THR398 A	11020.42857	0.099667774
132	C	7.504898134	ASN132 C	6094.071429	0.03654485
430	B	38.00238779	ILE430 B	24133	0.42192691
469	E	22.8867437	MET469 E	7804.411765	0.737541528
239	B	22.93099959	THR239 B	4938.785714	0.936877076
177	B	12.4272565	SER177 B	1996.272727	0.777408638
134	A	2.83536823	LYS134 A	6186.590909	0.013289037
232	F	19.66495164	TYR232 F	5780.47619	0.800664452
447	F	17.63042033	ASP447 F	8038.75	0.239202658
197	C	9.526977747	CYS197 C	3190.363636	0.272425249
112	E	7.835946592	THR112 E	145.7142857	0.877076412
88	A	8.928124887	PRO88 A	181	0.80730897
248	F	10.456815	ALA248 F	2004.2	0.554817276
198	A	6.957971687	VAL198 A	174	0.833887043
415	C	36.38129268	GLU415 C	24111.13333	0.089700997
471	A	23.51990625	TYR471 A	8214.52381	0.740863787
474	F	21.19195814	GLY474 F	7350.571429	0.681063123
40	B	27.04731685	GLN40 B	13711.52941	0.518272425
389	B	12.7923501	LEU389 B	4357.684211	0.511627907
98	E	5.883027197	ASP98 E	1109.666667	0.358803987
167	A	2.817394009	PRO167 A	54.14285714	0.843853821
334	A	13.47981773	SER334 A	5149	0.468438538
315	D	6.222382663	LEU315 D	3381.368421	0.089700997
177	D	12.42817851	SER177 D	2441.272727	0.724252492
344	C	10.68124997	ILE344 C	3589.421053	0.358803987
102	B	11.77052208	ASP102 B	937	0.833887043
344	F	10.68119797	ILE344 F	3580.842105	0.358803987
219	E	3.988676598	VAL219 E	992.75	0.242524917
197	A	9.526848902	CYS197 A	2656	0.362126246
418	F	41.82857495	GLU418 F	25034.66667	0.700996678
429	F	40.44793964	PRO429 F	24692.21429	0.61461794
488	E	14.7301202	LYS488 E	9206.727273	0.059800664
299	D	6.021171149	GLY299 D	2943.428571	0.119601329
337	E	16.79184007	PRO337 E	5004.785714	0.790697674
258	C	7.182454734	HIS258 C	741.1176471	0.531561462
378	A	2.169423195	VAL378 A	27.875	0.823920266
263	C	10.89524874	LEU263 C	2020.315789	0.624584718
256	B	3.732143754	GLY256 B	272.4285714	0.518272425
371	B	7.058772485	LEU371 B	2642	0.212624585
81	E	11.05234482	GLN81 E	300.2352941	0.910299003
445	A	14.6879502	GLU445 A	7925.466667	0.139534884
167	C	2.817551064	PRO167 C	68.42857143	0.760797342
116	D	9.988258907	ALA116 D	286.4	0.833887043
501	A	18.06298256	THR501 A	8162.2	0.275747508
186	A	19.95799652	THR186 A	5799.785714	0.813953488
355	A	16.81771129	GLN355 A	5448.941176	0.664451827
178	D	12.57169937	TRP178 D	3490.583333	0.641196013
34	C	16.3976183	THR34 C	14203.14286	0.003322259
344	E	10.68130189	ILE344 E	3613	0.34551495
398	F	19.31200575	THR398 F	11195.64286	0.089700997
435	C	28.72461612	GLU435 C	21213.66667	0.053156146
394	A	17.18269324	TYR394 A	8695.428571	0.136212625
385	D	7.413775152	ILE385 D	1055.842105	0.465116279
97	D	8.67018633	THR97 D	1070.714286	0.541528239
444	E	18.87731726	SER444 E	10002	0.142857143
38	F	25.41672672	GLN38 F	14113.35294	0.435215947
497	B	20.26863444	GLY497 B	9421.142857	0.405315615
323	E	6.84627731	ILE323 E	2030.052632	0.299003322
452	C	13.19458635	GLY452 C	5932.714286	0.328903654
343	D	12.6918308	ILE343 D	4068.842105	0.561461794
271	F	14.08239259	VAL271 F	2109.5625	0.853820598
478	B	10.70519687	ARG478 B	6423.333333	0.073089701
309	E	11.61556051	ILE309 E	3172.105263	0.508305648
103	F	7.139049026	GLU103 F	608.5333333	0.57807309
193	B	14.46048675	ASN193 B	5283.5	0.564784053
28	E	22.55241592	LEU28 E	11861.89474	0.382059801
167	E	2.817947657	PRO167 E	53.71428571	0.843853821
13	C	10.62127619	VAL13 C	7071.4375	0.019933555
254	E	1.828867682	ASN254 E	79	0.591362126
[truncated: 1,018 more rows]
