# Supplementary material for: Mapping allosteric communications within individual proteins
Source: Nat Commun. 2020 Jul 31;11:3862. doi: 10.1038/s41467-020-17618-2 (PMC7395124; doi:10.1038/s41467-020-17618-2)
Supplement: Supplementary file 7 — Supplementary Data 4 [file 41467_2020_17618_MOESM7_ESM.zip › comparison-to-Amors/6dhd/6dhd-qs-hotspots.txt]

1220 82 83 84 85 86 87 88 89 90 91 108 109 110 111 112 113 114 115 116 117 119 121 123 124 125 126 161 162 163 198 199 349 350 376 378 379 380 1187 1208 1209 1210 1212 1213 1214 1215 1216 1217 1218 1219 1221 1222 1223 1224 1386 1388 1389 1390 1459 1460 
1642 1593 1594 1595 1596 1603 1604 1605 1606 1607 1608 1609 1615 1616 1617 1619 1620 1621 1623 1624 1625 1626 1627 1628 1629 1630 1631 1632 1634 1638 1639 1640 1641 1643 1644 1676 1677 1678 1679 1680 1681 1682 1713 1714 1715 1864 1865 
1719 1192 1195 1196 1669 1692 1697 1700 1701 1716 1717 1718 1720 1721 1722 1723 1724 1725 1726 1727 1728 1729 1891 1893 1894 1895 2607 2608 2609 2610 2611 2612 2646 2686 2687 3016 3017 
1247 1235 1237 1238 1239 1240 1241 1242 1243 1244 1245 1246 1347 1348 1365 1368 1369 1371 1372 1374 1375 1479 1480 1481 1482 
632 583 584 585 586 593 594 595 596 597 598 599 605 606 607 609 610 611 613 614 615 616 617 618 619 620 621 622 624 628 629 630 631 633 634 668 669 670 671 672 703 704 705 706 854 855 
2186 2098 2099 2100 2101 2108 2109 2110 2111 2112 2113 2120 2121 2122 2124 2125 2126 2128 2129 2130 2131 2132 2133 2134 2135 2136 2137 2139 2143 2144 2145 2146 2147 2148 2149 2183 2184 2185 2187 2188 2218 2219 2220 2369 2370 
2691 2603 2604 2605 2606 2613 2614 2615 2616 2617 2618 2633 2634 2635 2636 2637 2638 2639 2640 2641 2642 2644 2648 2649 2650 2651 2652 2653 2654 2688 2689 2690 2692 2693 2723 2724 2725 2726 2874 2875 2901 2903 2904 2905 2906 
709 659 682 686 687 690 691 693 707 708 710 711 712 713 714 715 716 717 718 719 881 883 884 885 1092 1093 1094 1095 1096 1097 1131 1171 1172 1501 1502 2679 2707 2710 2711 
204 154 177 182 185 186 188 191 202 203 205 206 207 208 390 587 588 589 590 591 592 626 627 666 667 996 997 1400 2202 2205 2206 
210 209 211 212 213 214 
2729 569 1905 2102 2103 2104 2105 2106 2107 2141 2142 2181 2182 2511 2512 2515 2702 2727 2728 2730 2731 2732 2733 2734 2735 2736 2737 2738 2739 2915 
2224 1597 1598 1599 1600 1601 1602 1636 1637 2006 2007 2197 2222 2223 2225 2226 2227 2228 2229 2230 2231 2232 2233 2234 2396 2398 2399 2400 
2762 2551 2750 2752 2753 2754 2755 2756 2757 2758 2759 2760 2761 2763 2862 2863 2883 2884 2886 2887 2889 2890 2994 2995 2996 2997 
237 26 227 228 229 230 231 232 233 234 235 236 337 358 359 361 362 364 365 469 470 471 472 
127 78 79 80 81 93 94 99 100 101 102 104 105 106 128 129 164 165 166 167 200 201 
1752 1742 1743 1744 1745 1746 1747 1748 1749 1750 1751 1852 1873 1874 1876 1877 1879 1880 1984 1985 1986 1987 
1137 1088 1089 1090 1091 1098 1099 1100 1101 1102 1103 1104 1110 1111 1112 1114 1115 1116 1118 1119 1120 1121 1122 1123 1124 1125 1126 1127 1129 1133 1134 1135 1136 1138 1139 1173 1174 1175 1176 1177 1359 1360 2625 2626 2627 2629 2630 2631 
789 743 744 745 746 747 748 749 750 751 752 766 769 770 771 772 773 774 776 786 787 788 790 792 794 795 798 808 810 811 812 813 823 824 825 845 846 847 
1294 1248 1249 1250 1251 1252 1253 1254 1255 1256 1257 1271 1274 1275 1276 1277 1278 1279 1281 1291 1292 1293 1295 1297 1299 1300 1303 1313 1315 1316 1317 1318 1328 1329 1330 1350 1351 1352 
2809 2764 2765 2766 2767 2768 2769 2770 2771 2772 2786 2789 2790 2791 2792 2793 2794 2796 2806 2807 2808 2810 2812 2814 2815 2818 2828 2830 2831 2832 2833 2843 2844 2845 2865 2866 2867 
1427 416 417 418 419 420 426 428 430 918 921 922 923 924 933 1422 1423 1424 1425 1426 1428 1429 1430 1431 1436 1438 1440 
2304 2258 2259 2260 2261 2262 2263 2264 2265 2266 2267 2281 2284 2285 2286 2287 2288 2289 2291 2301 2302 2303 2305 2307 2309 2310 2313 2323 2325 2326 2327 2328 2338 2339 2340 2360 2361 2362 
284 238 239 240 241 242 243 244 245 246 247 261 264 265 266 267 268 269 271 281 282 283 285 287 288 289 290 293 305 306 307 308 318 319 320 340 341 342 
1799 1753 1754 1755 1756 1757 1758 1759 1760 1761 1762 1776 1779 1780 1781 1782 1783 1784 1786 1796 1797 1798 1800 1802 1804 1805 1808 1820 1821 1822 1823 1833 1834 1835 1855 1856 1857 
742 732 733 734 735 736 737 738 739 740 741 842 843 863 864 866 867 869 870 974 975 976 977 
2942 1931 1932 1933 1934 1935 1941 1943 2436 2437 2438 2439 2440 2446 2448 2450 2937 2938 2939 2940 2941 2943 2944 2945 2946 2951 2953 2955 
2257 2247 2248 2249 2250 2251 2252 2253 2254 2255 2256 2357 2358 2378 2379 2381 2382 2384 2385 2489 2490 2491 2492 
575 571 572 573 574 576 577 2049 2059 2062 2063 
2090 2084 2086 2087 2088 2089 2091 2092 
1585 39 42 43 1579 1581 1582 1583 1584 1586 1587 
70 64 66 67 68 69 71 72 
1080 1074 1076 1077 1078 1079 1081 1082 2554 2564 2565 2567 2568 
2595 2589 2591 2592 2593 2594 2596 2597 
1557 1537 1540 1541 1544 1553 1554 1555 1556 1558 1559 1560 1561 1562 
1036 1032 1033 1034 1035 1037 1038 1039 1040 1041 1049 1052 1053 1056 
2046 2042 2043 2044 2045 2047 2048 2066 
547 527 530 531 534 543 544 545 546 548 549 550 551 552 
2801 2800 2802 2803 2804 
1286 1285 1287 1288 1289 
781 780 782 783 784 
2296 2295 2297 2298 
1791 1790 1792 1793 
276 275 277 278 279 
2462 2415 2419 2422 2426 2457 2459 2460 2461 2463 2464 
