# Supplementary material for: Mapping allosteric communications within individual proteins
Source: Nat Commun. 2020 Jul 31;11:3862. doi: 10.1038/s41467-020-17618-2 (PMC7395124; doi:10.1038/s41467-020-17618-2)
Supplement: Supplementary file 7 — Supplementary Data 4 [file 41467_2020_17618_MOESM7_ESM.zip › comparison-to-Amors/7gpb/7gpb-qs.pdb]

MODEL        1
ATOM      1  N   ARG A  10      68.573 -30.251  51.017  1.00  0.45           N  
ATOM      2  CA  ARG A  10      68.574 -29.784  49.639  1.00  0.45           C  
ATOM      3  C   ARG A  10      67.295 -30.259  48.942  1.00  0.45           C  
ATOM      4  O   ARG A  10      66.435 -29.435  48.680  1.00  0.45           O  
ATOM      5  CB  ARG A  10      69.845 -30.301  48.994  1.00  0.45           C  
ATOM      6  CG  ARG A  10      70.673 -29.179  48.359  1.00  0.45           C  
ATOM      7  CD  ARG A  10      71.414 -28.077  49.194  1.00  0.45           C  
ATOM      8  NE  ARG A  10      71.224 -26.769  48.545  1.00  0.45           N  
ATOM      9  CZ  ARG A  10      71.605 -26.451  47.278  1.00  0.45           C  
ATOM     10  NH1 ARG A  10      72.376 -27.279  46.551  1.00  0.45           N  
ATOM     11  NH2 ARG A  10      71.230 -25.281  46.739  1.00  0.45           N  
ATOM     12  H01 ARG A  10      68.108 -31.146  51.069  1.00  0.45           H  
ATOM     13  H02 ARG A  10      69.525 -30.346  51.341  1.00  0.45           H  
ATOM     14  H03 ARG A  10      68.571 -28.697  49.564  1.00  0.45           H  
ATOM     15  H04 ARG A  10      69.559 -30.993  48.202  1.00  0.45           H  
ATOM     16  H05 ARG A  10      70.449 -30.796  49.755  1.00  0.45           H  
ATOM     17  H06 ARG A  10      69.897 -28.591  47.869  1.00  0.45           H  
ATOM     18  H07 ARG A  10      71.443 -29.674  47.766  1.00  0.45           H  
ATOM     19  H08 ARG A  10      72.478 -28.309  49.245  1.00  0.45           H  
ATOM     20  H09 ARG A  10      71.005 -28.047  50.204  1.00  0.45           H  
ATOM     21  H10 ARG A  10      70.772 -26.046  49.087  1.00  0.45           H  
ATOM     22  H11 ARG A  10      72.654 -27.019  45.616  1.00  0.45           H  
ATOM     23  H12 ARG A  10      72.677 -28.161  46.940  1.00  0.45           H  
ATOM     24  H13 ARG A  10      70.658 -24.640  47.271  1.00  0.45           H  
ATOM     25  H14 ARG A  10      71.520 -25.041  45.802  1.00  0.45           H  
ATOM     26  N   LYS A  11      67.020 -31.525  48.643  1.00  0.84           N  
ATOM     27  CA  LYS A  11      65.686 -31.970  48.187  1.00  0.84           C  
ATOM     28  C   LYS A  11      64.576 -31.808  49.247  1.00  0.84           C  
ATOM     29  O   LYS A  11      63.384 -31.939  49.019  1.00  0.84           O  
ATOM     30  CB  LYS A  11      65.803 -33.434  47.789  1.00  0.84           C  
ATOM     31  CG  LYS A  11      65.984 -33.661  46.307  1.00  0.84           C  
ATOM     32  CD  LYS A  11      64.619 -33.710  45.591  1.00  0.84           C  
ATOM     33  CE  LYS A  11      63.821 -34.997  45.915  1.00  0.84           C  
ATOM     34  NZ  LYS A  11      62.501 -34.983  45.321  1.00  0.84           N  
ATOM     35  H01 LYS A  11      65.390 -31.336  47.351  1.00  0.84           H  
ATOM     36  H02 LYS A  11      64.862 -33.909  48.065  1.00  0.84           H  
ATOM     37  H03 LYS A  11      66.660 -33.862  48.308  1.00  0.84           H  
ATOM     38  H04 LYS A  11      66.491 -34.614  46.159  1.00  0.84           H  
ATOM     39  H05 LYS A  11      66.578 -32.848  45.890  1.00  0.84           H  
ATOM     40  H06 LYS A  11      64.810 -33.702  44.518  1.00  0.84           H  
ATOM     41  H07 LYS A  11      64.031 -32.846  45.901  1.00  0.84           H  
ATOM     42  H08 LYS A  11      63.701 -35.054  46.997  1.00  0.84           H  
ATOM     43  H09 LYS A  11      64.370 -35.858  45.533  1.00  0.84           H  
ATOM     44  H10 LYS A  11      61.885 -34.415  45.885  1.00  0.84           H  
ATOM     45  H11 LYS A  11      62.555 -34.597  44.389  1.00  0.84           H  
ATOM     46  H12 LYS A  11      62.142 -35.926  45.276  1.00  0.84           H  
ATOM     47  H15 LYS A  11      67.754 -32.213  48.731  1.00  0.84           H  
ATOM     48  N   GLN A  12      65.078 -31.643  50.459  1.00  0.72           N  
ATOM     49  CA  GLN A  12      64.423 -31.430  51.734  1.00  0.72           C  
ATOM     50  C   GLN A  12      63.822 -30.024  51.821  1.00  0.72           C  
ATOM     51  O   GLN A  12      63.257 -29.692  52.871  1.00  0.72           O  
ATOM     52  CB  GLN A  12      65.514 -31.603  52.830  1.00  0.72           C  
ATOM     53  CG  GLN A  12      65.584 -32.627  54.006  1.00  0.72           C  
ATOM     54  CD  GLN A  12      64.709 -32.385  55.245  1.00  0.72           C  
ATOM     55  NE2 GLN A  12      63.465 -31.965  55.061  1.00  0.72           N  
ATOM     56  OE1 GLN A  12      65.067 -32.554  56.428  1.00  0.72           O  
ATOM     57  H01 GLN A  12      63.605 -32.139  51.862  1.00  0.72           H  
ATOM     58  H02 GLN A  12      65.277 -30.716  53.418  1.00  0.72           H  
ATOM     59  H03 GLN A  12      66.434 -31.772  52.270  1.00  0.72           H  
ATOM     60  H04 GLN A  12      66.604 -32.533  54.379  1.00  0.72           H  
ATOM     61  H05 GLN A  12      65.307 -33.601  53.602  1.00  0.72           H  
ATOM     62  H06 GLN A  12      62.865 -31.799  55.856  1.00  0.72           H  
ATOM     63  H07 GLN A  12      63.117 -31.811  54.125  1.00  0.72           H  
ATOM     64  H13 GLN A  12      66.087 -31.670  50.504  1.00  0.72           H  
ATOM     65  N   ILE A  13      64.035 -29.176  50.791  1.00  0.47           N  
ATOM     66  CA  ILE A  13      63.690 -27.747  50.801  1.00  0.47           C  
ATOM     67  C   ILE A  13      62.707 -27.552  49.653  1.00  0.47           C  
ATOM     68  O   ILE A  13      62.989 -27.042  48.550  1.00  0.47           O  
ATOM     69  CB  ILE A  13      64.985 -26.823  50.611  1.00  0.47           C  
ATOM     70  CG1 ILE A  13      65.957 -26.906  51.790  1.00  0.47           C  
ATOM     71  CG2 ILE A  13      64.570 -25.367  50.571  1.00  0.47           C  
ATOM     72  CD1 ILE A  13      67.347 -26.509  51.245  1.00  0.47           C  
ATOM     73  H01 ILE A  13      63.257 -27.456  51.758  1.00  0.47           H  
ATOM     74  H02 ILE A  13      65.460 -27.174  49.695  1.00  0.47           H  
ATOM     75  H03 ILE A  13      65.974 -27.909  52.215  1.00  0.47           H  
ATOM     76  H04 ILE A  13      65.651 -26.219  52.579  1.00  0.47           H  
ATOM     77  H05 ILE A  13      63.617 -25.247  51.086  1.00  0.47           H  
ATOM     78  H06 ILE A  13      65.328 -24.759  51.065  1.00  0.47           H  
ATOM     79  H07 ILE A  13      64.465 -25.047  49.534  1.00  0.47           H  
ATOM     80  H08 ILE A  13      64.461 -29.550  49.955  1.00  0.47           H  
ATOM     81  H09 ILE A  13      68.084 -27.248  51.559  1.00  0.47           H  
ATOM     82  H10 ILE A  13      67.313 -26.470  50.156  1.00  0.47           H  
ATOM     83  H11 ILE A  13      67.625 -25.530  51.636  1.00  0.47           H  
ATOM     84  N   SER A  14      61.479 -27.940  49.988  1.00  0.85           N  
ATOM     85  CA  SER A  14      60.455 -27.923  48.974  1.00  0.85           C  
ATOM     86  C   SER A  14      59.241 -27.005  49.087  1.00  0.85           C  
ATOM     87  O   SER A  14      58.752 -26.604  50.137  1.00  0.85           O  
ATOM     88  CB  SER A  14      59.999 -29.344  48.806  1.00  0.85           C  
ATOM     89  OG  SER A  14      59.047 -29.409  47.769  1.00  0.85           O  
ATOM     90  H01 SER A  14      60.954 -27.465  48.120  1.00  0.85           H  
ATOM     91  H02 SER A  14      59.550 -29.695  49.735  1.00  0.85           H  
ATOM     92  H03 SER A  14      60.853 -29.974  48.557  1.00  0.85           H  
ATOM     93  H04 SER A  14      58.764 -30.319  47.650  1.00  0.85           H  
ATOM     94  H12 SER A  14      61.270 -28.239  50.930  1.00  0.85           H  
ATOM     95  N   VAL A  15      58.695 -26.735  47.912  1.00  0.50           N  
ATOM     96  CA  VAL A  15      57.499 -25.932  47.748  1.00  0.50           C  
ATOM     97  C   VAL A  15      56.298 -26.625  48.398  1.00  0.50           C  
ATOM     98  O   VAL A  15      55.299 -25.990  48.734  1.00  0.50           O  
ATOM     99  CB  VAL A  15      57.193 -25.756  46.260  1.00  0.50           C  
ATOM    100  CG1 VAL A  15      56.427 -24.454  46.138  1.00  0.50           C  
ATOM    101  CG2 VAL A  15      58.438 -25.804  45.382  1.00  0.50           C  
ATOM    102  H01 VAL A  15      57.672 -24.965  48.220  1.00  0.50           H  
ATOM    103  H02 VAL A  15      56.595 -26.589  45.890  1.00  0.50           H  
ATOM    104  H03 VAL A  15      55.480 -24.539  46.672  1.00  0.50           H  
ATOM    105  H04 VAL A  15      57.015 -23.644  46.569  1.00  0.50           H  
ATOM    106  H05 VAL A  15      59.136 -27.109  47.084  1.00  0.50           H  
ATOM    107  H06 VAL A  15      56.233 -24.243  45.086  1.00  0.50           H  
ATOM    108  H07 VAL A  15      59.276 -26.190  45.962  1.00  0.50           H  
ATOM    109  H08 VAL A  15      58.256 -26.457  44.528  1.00  0.50           H  
ATOM    110  H09 VAL A  15      58.673 -24.800  45.029  1.00  0.50           H  
ATOM    111  N   ARG A  16      56.405 -27.958  48.560  1.00  0.81           N  
ATOM    112  CA  ARG A  16      55.360 -28.891  48.969  1.00  0.81           C  
ATOM    113  C   ARG A  16      54.523 -28.693  50.246  1.00  0.81           C  
ATOM    114  O   ARG A  16      53.332 -28.412  50.132  1.00  0.81           O  
ATOM    115  CB  ARG A  16      56.037 -30.255  48.950  1.00  0.81           C  
ATOM    116  CG  ARG A  16      56.306 -31.101  50.191  1.00  0.81           C  
ATOM    117  CD  ARG A  16      57.476 -32.104  50.219  1.00  0.81           C  
ATOM    118  NE  ARG A  16      57.543 -33.166  49.228  1.00  0.81           N  
ATOM    119  CZ  ARG A  16      58.166 -32.972  48.035  1.00  0.81           C  
ATOM    120  NH1 ARG A  16      58.594 -31.758  47.726  1.00  0.81           N  
ATOM    121  NH2 ARG A  16      58.339 -33.855  47.050  1.00  0.81           N  
ATOM    122  H01 ARG A  16      54.547 -28.723  48.262  1.00  0.81           H  
ATOM    123  H02 ARG A  16      57.053 -29.973  48.673  1.00  0.81           H  
ATOM    124  H03 ARG A  16      55.426 -30.878  48.296  1.00  0.81           H  
ATOM    125  H04 ARG A  16      55.430 -31.748  50.239  1.00  0.81           H  
ATOM    126  H05 ARG A  16      56.471 -30.405  51.014  1.00  0.81           H  
ATOM    127  H06 ARG A  16      57.324 -32.642  51.155  1.00  0.81           H  
ATOM    128  H07 ARG A  16      58.393 -31.523  50.122  1.00  0.81           H  
ATOM    129  H08 ARG A  16      57.120 -34.061  49.429  1.00  0.81           H  
ATOM    130  H09 ARG A  16      59.029 -31.589  46.830  1.00  0.81           H  
ATOM    131  H10 ARG A  16      57.314 -28.358  48.377  1.00  0.81           H  
ATOM    132  H11 ARG A  16      58.486 -31.001  48.386  1.00  0.81           H  
ATOM    133  H12 ARG A  16      58.021 -34.807  47.164  1.00  0.81           H  
ATOM    134  H13 ARG A  16      58.788 -33.572  46.191  1.00  0.81           H  
ATOM    135  N   GLY A  17      54.979 -28.671  51.512  1.00  0.88           N  
ATOM    136  CA  GLY A  17      54.046 -28.729  52.644  1.00  0.88           C  
ATOM    137  C   GLY A  17      53.182 -27.512  52.935  1.00  0.88           C  
ATOM    138  O   GLY A  17      52.244 -27.685  53.722  1.00  0.88           O  
ATOM    139  H01 GLY A  17      54.692 -28.812  53.518  1.00  0.88           H  
ATOM    140  H02 GLY A  17      53.373 -29.567  52.464  1.00  0.88           H  
ATOM    141  H14 GLY A  17      55.972 -28.614  51.685  1.00  0.88           H  
ATOM    142  N   LEU A  18      53.421 -26.383  52.245  1.00  0.60           N  
ATOM    143  CA  LEU A  18      52.963 -25.059  52.638  1.00  0.60           C  
ATOM    144  C   LEU A  18      51.607 -24.473  52.237  1.00  0.60           C  
ATOM    145  O   LEU A  18      51.462 -23.265  52.051  1.00  0.60           O  
ATOM    146  CB  LEU A  18      54.111 -24.154  52.217  1.00  0.60           C  
ATOM    147  CG  LEU A  18      55.600 -24.256  52.644  1.00  0.60           C  
ATOM    148  CD1 LEU A  18      55.808 -25.237  53.802  1.00  0.60           C  
ATOM    149  CD2 LEU A  18      56.404 -24.613  51.404  1.00  0.60           C  
ATOM    150  H01 LEU A  18      52.723 -25.148  53.697  1.00  0.60           H  
ATOM    151  H02 LEU A  18      53.835 -23.260  52.776  1.00  0.60           H  
ATOM    152  H03 LEU A  18      53.957 -26.459  51.392  1.00  0.60           H  
ATOM    153  H04 LEU A  18      54.128 -24.213  51.129  1.00  0.60           H  
ATOM    154  H05 LEU A  18      55.947 -23.301  53.039  1.00  0.60           H  
ATOM    155  H06 LEU A  18      56.573 -24.848  54.474  1.00  0.60           H  
ATOM    156  H07 LEU A  18      54.873 -25.358  54.349  1.00  0.60           H  
ATOM    157  H08 LEU A  18      56.127 -26.202  53.408  1.00  0.60           H  
ATOM    158  H09 LEU A  18      57.393 -24.962  51.701  1.00  0.60           H  
ATOM    159  H10 LEU A  18      55.892 -25.402  50.853  1.00  0.60           H  
ATOM    160  H11 LEU A  18      56.505 -23.732  50.770  1.00  0.60           H  
ATOM    161  N   ALA A  19      50.542 -25.265  52.177  1.00  0.54           N  
ATOM    162  CA  ALA A  19      49.202 -24.841  51.763  1.00  0.54           C  
ATOM    163  C   ALA A  19      48.067 -25.722  52.312  1.00  0.54           C  
ATOM    164  O   ALA A  19      48.260 -26.749  52.966  1.00  0.54           O  
ATOM    165  CB  ALA A  19      49.088 -24.854  50.220  1.00  0.54           C  
ATOM    166  H01 ALA A  19      49.083 -23.839  52.175  1.00  0.54           H  
ATOM    167  H02 ALA A  19      48.615 -23.932  49.883  1.00  0.54           H  
ATOM    168  H03 ALA A  19      50.083 -24.932  49.782  1.00  0.54           H  
ATOM    169  H04 ALA A  19      48.485 -25.706  49.907  1.00  0.54           H  
ATOM    170  H12 ALA A  19      50.665 -26.233  52.437  1.00  0.54           H  
ATOM    171  N   GLY A  20      46.862 -25.218  52.068  1.00  0.63           N  
ATOM    172  CA  GLY A  20      45.630 -25.963  52.261  1.00  0.63           C  
ATOM    173  C   GLY A  20      44.614 -25.648  51.156  1.00  0.63           C  
ATOM    174  O   GLY A  20      43.617 -26.333  50.987  1.00  0.63           O  
ATOM    175  H01 GLY A  20      45.198 -25.675  53.220  1.00  0.63           H  
ATOM    176  H02 GLY A  20      45.853 -27.030  52.247  1.00  0.63           H  
ATOM    177  H05 GLY A  20      46.799 -24.268  51.731  1.00  0.63           H  
ATOM    178  N   VAL A  21      44.929 -24.642  50.328  1.00  0.43           N  
ATOM    179  CA  VAL A  21      44.085 -23.940  49.343  1.00  0.43           C  
ATOM    180  C   VAL A  21      42.653 -23.839  49.740  1.00  0.43           C  
ATOM    181  O   VAL A  21      42.576 -23.531  50.944  1.00  0.43           O  
ATOM    182  CB  VAL A  21      44.285 -24.576  47.867  1.00  0.43           C  
ATOM    183  CG1 VAL A  21      43.815 -26.035  47.808  1.00  0.43           C  
ATOM    184  CG2 VAL A  21      43.686 -23.576  46.829  1.00  0.43           C  
ATOM    185  H01 VAL A  21      44.428 -22.906  49.313  1.00  0.43           H  
ATOM    186  H02 VAL A  21      45.336 -24.682  47.598  1.00  0.43           H  
ATOM    187  H03 VAL A  21      45.884 -24.317  50.387  1.00  0.43           H  
ATOM    188  H04 VAL A  21      42.859 -26.087  47.286  1.00  0.43           H  
ATOM    189  H05 VAL A  21      44.553 -26.634  47.274  1.00  0.43           H  
ATOM    190  H06 VAL A  21      43.697 -26.421  48.821  1.00  0.43           H  
ATOM    191  H07 VAL A  21      42.779 -23.130  47.237  1.00  0.43           H  
ATOM    192  H08 VAL A  21      44.413 -22.791  46.618  1.00  0.43           H  
ATOM    193  H09 VAL A  21      43.447 -24.107  45.908  1.00  0.43           H  
ATOM    194  N   GLU A  22      41.605 -24.194  48.954  1.00  0.39           N  
ATOM    195  CA  GLU A  22      40.232 -23.690  49.219  1.00  0.39           C  
ATOM    196  C   GLU A  22      39.839 -24.214  50.602  1.00  0.39           C  
ATOM    197  O   GLU A  22      39.436 -25.428  50.750  1.00  0.39           O  
ATOM    198  CB  GLU A  22      39.224 -24.156  48.147  1.00  0.39           C  
ATOM    199  CG  GLU A  22      39.150 -23.189  46.868  1.00  0.39           C  
ATOM    200  CD  GLU A  22      38.856 -21.652  47.225  1.00  0.39           C  
ATOM    201  OE1 GLU A  22      39.833 -20.982  47.632  1.00  0.39           O  
ATOM    202  OE2 GLU A  22      37.701 -21.129  47.147  1.00  0.39           O  
ATOM    203  H01 GLU A  22      40.217 -22.601  49.185  1.00  0.39           H  
ATOM    204  H02 GLU A  22      38.238 -24.146  48.611  1.00  0.39           H  
ATOM    205  H03 GLU A  22      39.514 -25.151  47.810  1.00  0.39           H  
ATOM    206  H04 GLU A  22      38.314 -23.536  46.260  1.00  0.39           H  
ATOM    207  H05 GLU A  22      40.103 -23.243  46.342  1.00  0.39           H  
ATOM    208  H10 GLU A  22      41.761 -24.814  48.172  1.00  0.39           H  
ATOM    209  N   ASN A  23      40.242 -23.325  51.529  1.00  0.54           N  
ATOM    210  CA  ASN A  23      40.093 -23.641  52.899  1.00  0.54           C  
ATOM    211  C   ASN A  23      40.201 -22.342  53.643  1.00  0.54           C  
ATOM    212  O   ASN A  23      41.215 -21.691  53.895  1.00  0.54           O  
ATOM    213  CB  ASN A  23      41.162 -24.620  53.350  1.00  0.54           C  
ATOM    214  CG  ASN A  23      40.850 -25.156  54.738  1.00  0.54           C  
ATOM    215  ND2 ASN A  23      41.086 -26.418  55.054  1.00  0.54           N  
ATOM    216  OD1 ASN A  23      40.374 -24.414  55.609  1.00  0.54           O  
ATOM    217  H01 ASN A  23      39.135 -24.124  53.091  1.00  0.54           H  
ATOM    218  H02 ASN A  23      42.120 -24.101  53.383  1.00  0.54           H  
ATOM    219  H03 ASN A  23      41.206 -25.451  52.646  1.00  0.54           H  
ATOM    220  H04 ASN A  23      40.875 -26.754  55.983  1.00  0.54           H  
ATOM    221  H05 ASN A  23      41.477 -27.046  54.366  1.00  0.54           H  
ATOM    222  H06 ASN A  23      40.646 -22.443  51.249  1.00  0.54           H  
ATOM    223  N   VAL A  24      38.987 -22.068  54.085  1.00  0.57           N  
ATOM    224  CA  VAL A  24      38.665 -21.005  54.969  1.00  0.57           C  
ATOM    225  C   VAL A  24      39.632 -21.000  56.115  1.00  0.57           C  
ATOM    226  O   VAL A  24      40.466 -20.129  56.274  1.00  0.57           O  
ATOM    227  CB  VAL A  24      37.247 -21.232  55.444  1.00  0.57           C  
ATOM    228  CG1 VAL A  24      36.922 -20.290  56.567  1.00  0.57           C  
ATOM    229  CG2 VAL A  24      36.282 -21.051  54.276  1.00  0.57           C  
ATOM    230  H01 VAL A  24      38.736 -20.036  54.476  1.00  0.57           H  
ATOM    231  H02 VAL A  24      37.146 -22.250  55.821  1.00  0.57           H  
ATOM    232  H03 VAL A  24      35.897 -20.458  56.896  1.00  0.57           H  
ATOM    233  H04 VAL A  24      37.604 -20.467  57.399  1.00  0.57           H  
ATOM    234  H05 VAL A  24      37.028 -19.262  56.222  1.00  0.57           H  
ATOM    235  H06 VAL A  24      38.231 -22.659  53.770  1.00  0.57           H  
ATOM    236  H07 VAL A  24      35.407 -20.495  54.612  1.00  0.57           H  
ATOM    237  H08 VAL A  24      36.777 -20.500  53.477  1.00  0.57           H  
ATOM    238  H09 VAL A  24      35.971 -22.028  53.906  1.00  0.57           H  
ATOM    239  N   THR A  25      39.574 -22.047  56.910  1.00  0.79           N  
ATOM    240  CA  THR A  25      40.308 -22.047  58.142  1.00  0.79           C  
ATOM    241  C   THR A  25      41.807 -21.877  57.950  1.00  0.79           C  
ATOM    242  O   THR A  25      42.392 -21.020  58.635  1.00  0.79           O  
ATOM    243  CB  THR A  25      39.768 -23.321  58.786  1.00  0.79           C  
ATOM    244  CG2 THR A  25      40.627 -24.126  59.705  1.00  0.79           C  
ATOM    245  OG1 THR A  25      38.655 -22.735  59.455  1.00  0.79           O  
ATOM    246  H01 THR A  25      40.166 -21.195  58.806  1.00  0.79           H  
ATOM    247  H02 THR A  25      39.604 -24.107  58.049  1.00  0.79           H  
ATOM    248  H03 THR A  25      41.530 -23.564  59.943  1.00  0.79           H  
ATOM    249  H04 THR A  25      40.079 -24.338  60.623  1.00  0.79           H  
ATOM    250  H05 THR A  25      40.901 -25.063  59.220  1.00  0.79           H  
ATOM    251  H06 THR A  25      38.450 -21.887  59.054  1.00  0.79           H  
ATOM    252  H10 THR A  25      39.015 -22.848  56.653  1.00  0.79           H  
ATOM    253  N   GLU A  26      42.350 -22.528  56.909  1.00  0.71           N  
ATOM    254  CA  GLU A  26      43.734 -22.292  56.499  1.00  0.71           C  
ATOM    255  C   GLU A  26      43.985 -20.829  56.140  1.00  0.71           C  
ATOM    256  O   GLU A  26      44.727 -20.163  56.865  1.00  0.71           O  
ATOM    257  CB  GLU A  26      44.095 -23.173  55.305  1.00  0.71           C  
ATOM    258  CG  GLU A  26      44.560 -24.518  55.833  1.00  0.71           C  
ATOM    259  CD  GLU A  26      45.878 -24.414  56.605  1.00  0.71           C  
ATOM    260  OE1 GLU A  26      46.905 -24.387  55.913  1.00  0.71           O  
ATOM    261  OE2 GLU A  26      45.858 -24.359  57.851  1.00  0.71           O  
ATOM    262  H01 GLU A  26      44.365 -22.546  57.351  1.00  0.71           H  
ATOM    263  H02 GLU A  26      44.885 -22.706  54.717  1.00  0.71           H  
ATOM    264  H03 GLU A  26      43.221 -23.308  54.667  1.00  0.71           H  
ATOM    265  H04 GLU A  26      44.725 -25.173  54.978  1.00  0.71           H  
ATOM    266  H05 GLU A  26      43.794 -24.918  56.497  1.00  0.71           H  
ATOM    267  H07 GLU A  26      41.790 -23.195  56.398  1.00  0.71           H  
ATOM    268  N   LEU A  27      43.348 -20.246  55.117  1.00  0.41           N  
ATOM    269  CA  LEU A  27      43.497 -18.827  54.829  1.00  0.41           C  
ATOM    270  C   LEU A  27      43.261 -17.923  56.090  1.00  0.41           C  
ATOM    271  O   LEU A  27      44.062 -16.994  56.278  1.00  0.41           O  
ATOM    272  CB  LEU A  27      42.521 -18.417  53.728  1.00  0.41           C  
ATOM    273  CG  LEU A  27      42.543 -19.017  52.374  1.00  0.41           C  
ATOM    274  CD1 LEU A  27      41.122 -19.136  51.950  1.00  0.41           C  
ATOM    275  CD2 LEU A  27      43.232 -18.145  51.352  1.00  0.41           C  
ATOM    276  H01 LEU A  27      44.527 -18.676  54.505  1.00  0.41           H  
ATOM    277  H02 LEU A  27      42.838 -17.395  53.521  1.00  0.41           H  
ATOM    278  H03 LEU A  27      41.523 -18.603  54.125  1.00  0.41           H  
ATOM    279  H04 LEU A  27      43.082 -19.963  52.424  1.00  0.41           H  
ATOM    280  H05 LEU A  27      40.540 -18.334  52.403  1.00  0.41           H  
ATOM    281  H06 LEU A  27      42.748 -20.806  54.529  1.00  0.41           H  
ATOM    282  H07 LEU A  27      41.059 -19.061  50.864  1.00  0.41           H  
ATOM    283  H08 LEU A  27      40.726 -20.099  52.272  1.00  0.41           H  
ATOM    284  H09 LEU A  27      44.230 -18.536  51.156  1.00  0.41           H  
ATOM    285  H10 LEU A  27      42.655 -18.143  50.427  1.00  0.41           H  
ATOM    286  H11 LEU A  27      43.310 -17.127  51.735  1.00  0.41           H  
ATOM    287  N   LYS A  28      42.309 -18.129  57.031  1.00  0.61           N  
ATOM    288  CA  LYS A  28      42.144 -17.266  58.198  1.00  0.61           C  
ATOM    289  C   LYS A  28      43.400 -17.433  59.048  1.00  0.61           C  
ATOM    290  O   LYS A  28      43.851 -16.455  59.663  1.00  0.61           O  
ATOM    291  CB  LYS A  28      40.947 -17.634  59.116  1.00  0.61           C  
ATOM    292  CG  LYS A  28      39.531 -17.534  58.558  1.00  0.61           C  
ATOM    293  CD  LYS A  28      38.360 -17.697  59.548  1.00  0.61           C  
ATOM    294  CE  LYS A  28      38.379 -18.895  60.542  1.00  0.61           C  
ATOM    295  NZ  LYS A  28      37.097 -19.174  61.196  1.00  0.61           N  
ATOM    296  H01 LYS A  28      41.966 -16.258  57.822  1.00  0.61           H  
ATOM    297  H02 LYS A  28      40.974 -16.875  59.898  1.00  0.61           H  
ATOM    298  H03 LYS A  28      41.093 -18.666  59.435  1.00  0.61           H  
ATOM    299  H04 LYS A  28      39.440 -18.383  57.881  1.00  0.61           H  
ATOM    300  H05 LYS A  28      39.432 -16.553  58.093  1.00  0.61           H  
ATOM    301  H06 LYS A  28      37.501 -17.900  58.908  1.00  0.61           H  
ATOM    302  H07 LYS A  28      38.315 -16.786  60.144  1.00  0.61           H  
ATOM    303  H08 LYS A  28      39.074 -18.622  61.336  1.00  0.61           H  
ATOM    304  H09 LYS A  28      38.681 -19.787  59.993  1.00  0.61           H  
ATOM    305  H10 LYS A  28      36.381 -19.296  60.494  1.00  0.61           H  
ATOM    306  H11 LYS A  28      37.176 -20.017  61.746  1.00  0.61           H  
ATOM    307  H12 LYS A  28      41.685 -18.915  56.921  1.00  0.61           H  
ATOM    308  H13 LYS A  28      36.850 -18.401  61.797  1.00  0.61           H  
ATOM    309  N   LYS A  29      44.012 -18.627  59.081  1.00  0.75           N  
ATOM    310  CA  LYS A  29      45.241 -18.842  59.820  1.00  0.75           C  
ATOM    311  C   LYS A  29      46.367 -18.062  59.136  1.00  0.75           C  
ATOM    312  O   LYS A  29      47.192 -17.415  59.801  1.00  0.75           O  
ATOM    313  CB  LYS A  29      45.574 -20.312  59.830  1.00  0.75           C  
ATOM    314  CG  LYS A  29      46.307 -20.856  61.041  1.00  0.75           C  
ATOM    315  CD  LYS A  29      46.247 -22.397  61.064  1.00  0.75           C  
ATOM    316  CE  LYS A  29      46.525 -22.880  62.492  1.00  0.75           C  
ATOM    317  NZ  LYS A  29      45.356 -23.376  63.211  1.00  0.75           N  
ATOM    318  H01 LYS A  29      45.123 -18.498  60.848  1.00  0.75           H  
ATOM    319  H02 LYS A  29      46.270 -20.444  59.002  1.00  0.75           H  
ATOM    320  H03 LYS A  29      44.636 -20.860  59.742  1.00  0.75           H  
ATOM    321  H04 LYS A  29      45.829 -20.472  61.943  1.00  0.75           H  
ATOM    322  H05 LYS A  29      47.349 -20.538  61.003  1.00  0.75           H  
ATOM    323  H06 LYS A  29      46.992 -22.807  60.383  1.00  0.75           H  
ATOM    324  H07 LYS A  29      45.258 -22.731  60.749  1.00  0.75           H  
ATOM    325  H08 LYS A  29      46.878 -22.010  63.046  1.00  0.75           H  
ATOM    326  H09 LYS A  29      47.259 -23.684  62.441  1.00  0.75           H  
ATOM    327  H10 LYS A  29      44.571 -23.433  62.578  1.00  0.75           H  
ATOM    328  H11 LYS A  29      45.554 -24.293  63.585  1.00  0.75           H  
ATOM    329  H12 LYS A  29      45.132 -22.745  63.967  1.00  0.75           H  
ATOM    330  H14 LYS A  29      43.604 -19.400  58.575  1.00  0.75           H  
ATOM    331  N   ASN A  30      46.392 -18.005  57.813  1.00  0.54           N  
ATOM    332  CA  ASN A  30      47.452 -17.308  57.128  1.00  0.54           C  
ATOM    333  C   ASN A  30      47.391 -15.831  57.271  1.00  0.54           C  
ATOM    334  O   ASN A  30      48.418 -15.145  57.291  1.00  0.54           O  
ATOM    335  CB  ASN A  30      47.448 -17.577  55.653  1.00  0.54           C  
ATOM    336  CG  ASN A  30      47.860 -18.996  55.367  1.00  0.54           C  
ATOM    337  ND2 ASN A  30      47.983 -19.421  54.121  1.00  0.54           N  
ATOM    338  OD1 ASN A  30      48.155 -19.780  56.271  1.00  0.54           O  
ATOM    339  H01 ASN A  30      48.354 -17.692  57.605  1.00  0.54           H  
ATOM    340  H02 ASN A  30      48.159 -16.904  55.174  1.00  0.54           H  
ATOM    341  H03 ASN A  30      46.445 -17.410  55.261  1.00  0.54           H  
ATOM    342  H04 ASN A  30      48.285 -20.367  53.938  1.00  0.54           H  
ATOM    343  H05 ASN A  30      47.775 -18.800  53.353  1.00  0.54           H  
ATOM    344  H13 ASN A  30      45.662 -18.454  57.279  1.00  0.54           H  
ATOM    345  N   PHE A  31      46.167 -15.349  57.317  1.00  0.35           N  
ATOM    346  CA  PHE A  31      45.900 -13.947  57.416  1.00  0.35           C  
ATOM    347  C   PHE A  31      46.447 -13.498  58.763  1.00  0.35           C  
ATOM    348  O   PHE A  31      47.171 -12.486  58.823  1.00  0.35           O  
ATOM    349  CB  PHE A  31      44.390 -13.756  57.277  1.00  0.35           C  
ATOM    350  CG  PHE A  31      43.828 -12.339  57.403  1.00  0.35           C  
ATOM    351  CD1 PHE A  31      43.668 -11.755  58.650  1.00  0.35           C  
ATOM    352  CD2 PHE A  31      43.485 -11.651  56.259  1.00  0.35           C  
ATOM    353  CE1 PHE A  31      43.169 -10.491  58.736  1.00  0.35           C  
ATOM    354  CE2 PHE A  31      42.982 -10.376  56.350  1.00  0.35           C  
ATOM    355  CZ  PHE A  31      42.829  -9.804  57.587  1.00  0.35           C  
ATOM    356  H01 PHE A  31      46.374 -13.347  56.639  1.00  0.35           H  
ATOM    357  H02 PHE A  31      43.970 -14.290  58.129  1.00  0.35           H  
ATOM    358  H03 PHE A  31      44.105 -14.132  56.294  1.00  0.35           H  
ATOM    359  H04 PHE A  31      43.939 -12.302  59.553  1.00  0.35           H  
ATOM    360  H05 PHE A  31      43.613 -12.118  55.283  1.00  0.35           H  
ATOM    361  H06 PHE A  31      45.389 -15.992  57.281  1.00  0.35           H  
ATOM    362  H07 PHE A  31      43.038 -10.022  59.711  1.00  0.35           H  
ATOM    363  H08 PHE A  31      42.708  -9.826  55.450  1.00  0.35           H  
ATOM    364  H09 PHE A  31      42.433  -8.791  57.665  1.00  0.35           H  
ATOM    365  N   ASN A  32      46.182 -14.222  59.843  1.00  0.66           N  
ATOM    366  CA  ASN A  32      46.729 -13.794  61.111  1.00  0.66           C  
ATOM    367  C   ASN A  32      48.267 -13.810  61.198  1.00  0.66           C  
ATOM    368  O   ASN A  32      48.875 -13.007  61.931  1.00  0.66           O  
ATOM    369  CB  ASN A  32      46.157 -14.652  62.200  1.00  0.66           C  
ATOM    370  CG  ASN A  32      44.753 -14.244  62.578  1.00  0.66           C  
ATOM    371  ND2 ASN A  32      43.811 -15.067  62.175  1.00  0.66           N  
ATOM    372  OD1 ASN A  32      44.480 -13.215  63.204  1.00  0.66           O  
ATOM    373  H01 ASN A  32      46.445 -12.748  61.223  1.00  0.66           H  
ATOM    374  H02 ASN A  32      46.786 -14.532  63.082  1.00  0.66           H  
ATOM    375  H03 ASN A  32      46.141 -15.687  61.859  1.00  0.66           H  
ATOM    376  H04 ASN A  32      42.843 -14.866  62.381  1.00  0.66           H  
ATOM    377  H05 ASN A  32      44.055 -15.900  61.659  1.00  0.66           H  
ATOM    378  H10 ASN A  32      45.611 -15.053  59.781  1.00  0.66           H  
ATOM    379  N   ARG A  33      48.977 -14.657  60.448  1.00  0.65           N  
ATOM    380  CA  ARG A  33      50.429 -14.611  60.494  1.00  0.65           C  
ATOM    381  C   ARG A  33      50.880 -13.319  59.856  1.00  0.65           C  
ATOM    382  O   ARG A  33      51.587 -12.537  60.477  1.00  0.65           O  
ATOM    383  CB  ARG A  33      51.185 -15.659  59.673  1.00  0.65           C  
ATOM    384  CG  ARG A  33      51.166 -17.180  59.866  1.00  0.65           C  
ATOM    385  CD  ARG A  33      52.122 -17.731  58.812  1.00  0.65           C  
ATOM    386  NE  ARG A  33      53.485 -17.251  59.040  1.00  0.65           N  
ATOM    387  CZ  ARG A  33      54.436 -18.016  59.622  1.00  0.65           C  
ATOM    388  NH1 ARG A  33      54.145 -19.238  60.086  1.00  0.65           N  
ATOM    389  NH2 ARG A  33      55.679 -17.544  59.795  1.00  0.65           N  
ATOM    390  H01 ARG A  33      50.649 -14.760  61.551  1.00  0.65           H  
ATOM    391  H02 ARG A  33      52.197 -15.454  60.022  1.00  0.65           H  
ATOM    392  H03 ARG A  33      50.854 -15.503  58.646  1.00  0.65           H  
ATOM    393  H04 ARG A  33      50.162 -17.591  59.759  1.00  0.65           H  
ATOM    394  H05 ARG A  33      51.507 -17.443  60.867  1.00  0.65           H  
ATOM    395  H06 ARG A  33      48.508 -15.325  59.853  1.00  0.65           H  
ATOM    396  H07 ARG A  33      51.793 -17.389  57.831  1.00  0.65           H  
ATOM    397  H08 ARG A  33      52.114 -18.820  58.857  1.00  0.65           H  
ATOM    398  H09 ARG A  33      53.725 -16.313  58.752  1.00  0.65           H  
ATOM    399  H10 ARG A  33      54.860 -19.790  60.537  1.00  0.65           H  
ATOM    400  H11 ARG A  33      53.210 -19.607  59.985  1.00  0.65           H  
ATOM    401  H12 ARG A  33      55.917 -16.617  59.471  1.00  0.65           H  
ATOM    402  H13 ARG A  33      56.377 -18.115  60.249  1.00  0.65           H  
ATOM    403  N   HIS A  34      50.445 -13.081  58.604  1.00  0.48           N  
ATOM    404  CA  HIS A  34      50.904 -11.951  57.794  1.00  0.48           C  
ATOM    405  C   HIS A  34      50.550 -10.650  58.439  1.00  0.48           C  
ATOM    406  O   HIS A  34      51.437  -9.806  58.504  1.00  0.48           O  
ATOM    407  CB  HIS A  34      50.310 -11.913  56.437  1.00  0.48           C  
ATOM    408  CG  HIS A  34      50.750 -13.031  55.483  1.00  0.48           C  
ATOM    409  CD2 HIS A  34      51.891 -13.049  54.706  1.00  0.48           C  
ATOM    410  ND1 HIS A  34      50.018 -14.093  55.121  1.00  0.48           N  
ATOM    411  CE1 HIS A  34      50.661 -14.721  54.160  1.00  0.48           C  
ATOM    412  NE2 HIS A  34      51.789 -14.096  53.934  1.00  0.48           N  
ATOM    413  H01 HIS A  34      51.982 -12.092  57.716  1.00  0.48           H  
ATOM    414  H02 HIS A  34      50.662 -10.985  55.987  1.00  0.48           H  
ATOM    415  H03 HIS A  34      49.227 -11.971  56.544  1.00  0.48           H  
ATOM    416  H04 HIS A  34      52.712 -12.333  54.732  1.00  0.48           H  
ATOM    417  H05 HIS A  34      50.313 -15.613  53.639  1.00  0.48           H  
ATOM    418  H06 HIS A  34      52.482 -14.384  53.258  1.00  0.48           H  
ATOM    419  H14 HIS A  34      49.768 -13.714  58.203  1.00  0.48           H  
ATOM    420  N   LEU A  35      49.351 -10.440  58.983  1.00  0.49           N  
ATOM    421  CA  LEU A  35      49.085  -9.233  59.745  1.00  0.49           C  
ATOM    422  C   LEU A  35      50.084  -9.091  60.892  1.00  0.49           C  
ATOM    423  O   LEU A  35      50.695  -8.028  61.033  1.00  0.49           O  
ATOM    424  CB  LEU A  35      47.735  -9.266  60.382  1.00  0.49           C  
ATOM    425  CG  LEU A  35      47.228  -7.990  61.040  1.00  0.49           C  
ATOM    426  CD1 LEU A  35      46.839  -7.024  59.929  1.00  0.49           C  
ATOM    427  CD2 LEU A  35      46.093  -8.302  62.006  1.00  0.49           C  
ATOM    428  H01 LEU A  35      49.158  -8.408  59.037  1.00  0.49           H  
ATOM    429  H02 LEU A  35      47.837  -9.975  61.203  1.00  0.49           H  
ATOM    430  H03 LEU A  35      47.017  -9.541  59.609  1.00  0.49           H  
ATOM    431  H04 LEU A  35      47.999  -7.518  61.649  1.00  0.49           H  
ATOM    432  H05 LEU A  35      45.973  -6.440  60.242  1.00  0.49           H  
ATOM    433  H06 LEU A  35      47.673  -6.353  59.721  1.00  0.49           H  
ATOM    434  H07 LEU A  35      48.621 -11.127  58.864  1.00  0.49           H  
ATOM    435  H08 LEU A  35      46.591  -7.586  59.029  1.00  0.49           H  
ATOM    436  H09 LEU A  35      45.200  -8.570  61.442  1.00  0.49           H  
ATOM    437  H10 LEU A  35      46.380  -9.135  62.648  1.00  0.49           H  
ATOM    438  H11 LEU A  35      45.886  -7.425  62.619  1.00  0.49           H  
ATOM    439  N   HIS A  36      50.350 -10.120  61.701  1.00  0.55           N  
ATOM    440  CA  HIS A  36      51.247  -9.880  62.821  1.00  0.55           C  
ATOM    441  C   HIS A  36      52.739 -10.171  62.602  1.00  0.55           C  
ATOM    442  O   HIS A  36      53.553  -9.722  63.407  1.00  0.55           O  
ATOM    443  CB  HIS A  36      50.851 -10.685  64.026  1.00  0.55           C  
ATOM    444  CG  HIS A  36      49.416 -10.615  64.478  1.00  0.55           C  
ATOM    445  CD2 HIS A  36      48.981  -9.960  65.594  1.00  0.55           C  
ATOM    446  ND1 HIS A  36      48.376 -11.211  63.944  1.00  0.55           N  
ATOM    447  CE1 HIS A  36      47.333 -10.958  64.680  1.00  0.55           C  
ATOM    448  NE2 HIS A  36      47.706 -10.198  65.675  1.00  0.55           N  
ATOM    449  H01 HIS A  36      51.137  -8.804  62.954  1.00  0.55           H  
ATOM    450  H02 HIS A  36      51.418 -10.246  64.847  1.00  0.55           H  
ATOM    451  H03 HIS A  36      51.073 -11.729  63.807  1.00  0.55           H  
ATOM    452  H04 HIS A  36      49.581  -9.360  66.278  1.00  0.55           H  
ATOM    453  H05 HIS A  36      46.321 -11.319  64.497  1.00  0.55           H  
ATOM    454  H06 HIS A  36      47.095  -9.848  66.399  1.00  0.55           H  
ATOM    455  H12 HIS A  36      49.944 -11.031  61.541  1.00  0.55           H  
ATOM    456  N   PHE A  37      53.168 -10.849  61.547  1.00  0.48           N  
ATOM    457  CA  PHE A  37      54.549 -11.286  61.350  1.00  0.48           C  
ATOM    458  C   PHE A  37      55.109 -10.670  60.077  1.00  0.48           C  
ATOM    459  O   PHE A  37      56.280 -10.300  59.981  1.00  0.48           O  
ATOM    460  CB  PHE A  37      54.685 -12.835  61.202  1.00  0.48           C  
ATOM    461  CG  PHE A  37      54.420 -13.707  62.433  1.00  0.48           C  
ATOM    462  CD1 PHE A  37      54.327 -13.164  63.721  1.00  0.48           C  
ATOM    463  CD2 PHE A  37      54.257 -15.069  62.236  1.00  0.48           C  
ATOM    464  CE1 PHE A  37      54.071 -13.966  64.814  1.00  0.48           C  
ATOM    465  CE2 PHE A  37      54.000 -15.872  63.329  1.00  0.48           C  
ATOM    466  CZ  PHE A  37      53.909 -15.314  64.603  1.00  0.48           C  
ATOM    467  H01 PHE A  37      55.094 -10.965  62.238  1.00  0.48           H  
ATOM    468  H02 PHE A  37      55.741 -12.993  60.983  1.00  0.48           H  
ATOM    469  H03 PHE A  37      53.986 -13.149  60.427  1.00  0.48           H  
ATOM    470  H04 PHE A  37      54.459 -12.091  63.862  1.00  0.48           H  
ATOM    471  H05 PHE A  37      54.330 -15.498  61.237  1.00  0.48           H  
ATOM    472  H06 PHE A  37      53.999 -13.543  65.816  1.00  0.48           H  
ATOM    473  H07 PHE A  37      52.495 -11.079  60.830  1.00  0.48           H  
ATOM    474  H08 PHE A  37      53.868 -16.946  63.195  1.00  0.48           H  
ATOM    475  H09 PHE A  37      53.704 -15.964  65.454  1.00  0.48           H  
ATOM    476  N   THR A  38      54.315 -10.594  59.028  1.00  0.45           N  
ATOM    477  CA  THR A  38      54.744  -9.875  57.856  1.00  0.45           C  
ATOM    478  C   THR A  38      54.583  -8.367  58.099  1.00  0.45           C  
ATOM    479  O   THR A  38      55.485  -7.575  57.825  1.00  0.45           O  
ATOM    480  CB  THR A  38      53.880 -10.348  56.700  1.00  0.45           C  
ATOM    481  CG2 THR A  38      54.229  -9.621  55.429  1.00  0.45           C  
ATOM    482  OG1 THR A  38      54.009 -11.767  56.629  1.00  0.45           O  
ATOM    483  H01 THR A  38      55.794 -10.060  57.628  1.00  0.45           H  
ATOM    484  H02 THR A  38      52.828 -10.112  56.857  1.00  0.45           H  
ATOM    485  H03 THR A  38      55.260  -9.845  55.154  1.00  0.45           H  
ATOM    486  H04 THR A  38      53.562  -9.944  54.630  1.00  0.45           H  
ATOM    487  H05 THR A  38      54.120  -8.547  55.582  1.00  0.45           H  
ATOM    488  H06 THR A  38      54.014 -12.043  55.709  1.00  0.45           H  
ATOM    489  H10 THR A  38      53.408 -11.039  59.046  1.00  0.45           H  
ATOM    490  N   LEU A  39      53.431  -7.955  58.638  1.00  0.37           N  
ATOM    491  CA  LEU A  39      53.099  -6.558  58.762  1.00  0.37           C  
ATOM    492  C   LEU A  39      53.549  -5.930  60.053  1.00  0.37           C  
ATOM    493  O   LEU A  39      53.787  -4.718  60.127  1.00  0.37           O  
ATOM    494  CB  LEU A  39      51.598  -6.400  58.571  1.00  0.37           C  
ATOM    495  CG  LEU A  39      51.110  -6.075  57.160  1.00  0.37           C  
ATOM    496  CD1 LEU A  39      51.668  -7.021  56.134  1.00  0.37           C  
ATOM    497  CD2 LEU A  39      49.628  -6.253  57.106  1.00  0.37           C  
ATOM    498  H01 LEU A  39      53.647  -6.021  57.987  1.00  0.37           H  
ATOM    499  H02 LEU A  39      51.326  -5.532  59.172  1.00  0.37           H  
ATOM    500  H03 LEU A  39      51.127  -7.334  58.876  1.00  0.37           H  
ATOM    501  H04 LEU A  39      51.430  -5.056  56.943  1.00  0.37           H  
ATOM    502  H05 LEU A  39      52.674  -7.322  56.427  1.00  0.37           H  
ATOM    503  H06 LEU A  39      51.031  -7.903  56.067  1.00  0.37           H  
ATOM    504  H07 LEU A  39      52.772  -8.645  58.969  1.00  0.37           H  
ATOM    505  H08 LEU A  39      51.705  -6.525  55.164  1.00  0.37           H  
ATOM    506  H09 LEU A  39      49.163  -5.325  56.774  1.00  0.37           H  
ATOM    507  H10 LEU A  39      49.383  -7.052  56.406  1.00  0.37           H  
ATOM    508  H11 LEU A  39      49.256  -6.511  58.098  1.00  0.37           H  
ATOM    509  N   VAL A  40      53.833  -6.753  61.039  1.00  0.40           N  
ATOM    510  CA  VAL A  40      54.236  -6.366  62.396  1.00  0.40           C  
ATOM    511  C   VAL A  40      53.381  -5.162  62.757  1.00  0.40           C  
ATOM    512  O   VAL A  40      53.764  -3.982  62.702  1.00  0.40           O  
ATOM    513  CB  VAL A  40      55.775  -6.004  62.527  1.00  0.40           C  
ATOM    514  CG1 VAL A  40      56.027  -6.245  63.998  1.00  0.40           C  
ATOM    515  CG2 VAL A  40      56.801  -6.834  61.723  1.00  0.40           C  
ATOM    516  H01 VAL A  40      54.088  -7.210  63.070  1.00  0.40           H  
ATOM    517  H02 VAL A  40      55.926  -5.002  62.126  1.00  0.40           H  
ATOM    518  H03 VAL A  40      56.785  -5.547  64.355  1.00  0.40           H  
ATOM    519  H04 VAL A  40      55.103  -6.093  64.555  1.00  0.40           H  
ATOM    520  H05 VAL A  40      56.377  -7.267  64.145  1.00  0.40           H  
ATOM    521  H06 VAL A  40      57.732  -6.904  62.286  1.00  0.40           H  
ATOM    522  H07 VAL A  40      56.405  -7.835  61.551  1.00  0.40           H  
ATOM    523  H08 VAL A  40      56.991  -6.349  60.766  1.00  0.40           H  
ATOM    524  H12 VAL A  40      53.768  -7.742  60.844  1.00  0.40           H  
ATOM    525  N   LYS A  41      52.122  -5.557  62.743  1.00  0.49           N  
ATOM    526  CA  LYS A  41      50.987  -4.727  63.045  1.00  0.49           C  
ATOM    527  C   LYS A  41      50.195  -5.639  63.927  1.00  0.49           C  
ATOM    528  O   LYS A  41      50.624  -6.757  64.233  1.00  0.49           O  
ATOM    529  CB  LYS A  41      50.145  -4.361  61.807  1.00  0.49           C  
ATOM    530  CG  LYS A  41      50.688  -3.207  60.966  1.00  0.49           C  
ATOM    531  CD  LYS A  41      50.897  -2.060  61.950  1.00  0.49           C  
ATOM    532  CE  LYS A  41      51.415  -0.806  61.338  1.00  0.49           C  
ATOM    533  NZ  LYS A  41      50.591  -0.405  60.232  1.00  0.49           N  
ATOM    534  H01 LYS A  41      51.277  -3.767  63.473  1.00  0.49           H  
ATOM    535  H02 LYS A  41      49.179  -4.028  62.187  1.00  0.49           H  
ATOM    536  H03 LYS A  41      50.082  -5.243  61.169  1.00  0.49           H  
ATOM    537  H04 LYS A  41      50.006  -2.934  60.160  1.00  0.49           H  
ATOM    538  H05 LYS A  41      51.631  -3.486  60.497  1.00  0.49           H  
ATOM    539  H06 LYS A  41      51.655  -2.395  62.658  1.00  0.49           H  
ATOM    540  H07 LYS A  41      49.940  -1.838  62.423  1.00  0.49           H  
ATOM    541  H08 LYS A  41      52.427  -0.985  60.975  1.00  0.49           H  
ATOM    542  H09 LYS A  41      51.941  -6.521  62.500  1.00  0.49           H  
ATOM    543  H10 LYS A  41      51.418  -0.015  62.088  1.00  0.49           H  
ATOM    544  H11 LYS A  41      49.765   0.061  60.580  1.00  0.49           H  
ATOM    545  H12 LYS A  41      51.109   0.226  59.637  1.00  0.49           H  
ATOM    546  H13 LYS A  41      50.318  -1.220  59.702  1.00  0.49           H  
ATOM    547  N   ASP A  42      48.982  -5.229  64.248  1.00  0.70           N  
ATOM    548  CA  ASP A  42      48.285  -5.857  65.348  1.00  0.70           C  
ATOM    549  C   ASP A  42      46.808  -5.523  65.210  1.00  0.70           C  
ATOM    550  O   ASP A  42      46.529  -4.518  64.527  1.00  0.70           O  
ATOM    551  CB  ASP A  42      48.919  -5.235  66.555  1.00  0.70           C  
ATOM    552  CG  ASP A  42      48.352  -5.710  67.837  1.00  0.70           C  
ATOM    553  OD1 ASP A  42      48.207  -6.914  67.995  1.00  0.70           O  
ATOM    554  OD2 ASP A  42      47.998  -4.875  68.638  1.00  0.70           O  
ATOM    555  H01 ASP A  42      48.352  -6.944  65.395  1.00  0.70           H  
ATOM    556  H02 ASP A  42      48.726  -4.164  66.499  1.00  0.70           H  
ATOM    557  H03 ASP A  42      49.984  -5.466  66.543  1.00  0.70           H  
ATOM    558  H14 ASP A  42      48.544  -4.482  63.729  1.00  0.70           H  
ATOM    559  N   ARG A  43      45.819  -6.207  65.826  1.00  0.67           N  
ATOM    560  CA  ARG A  43      44.444  -5.739  65.634  1.00  0.67           C  
ATOM    561  C   ARG A  43      44.263  -4.463  66.443  1.00  0.67           C  
ATOM    562  O   ARG A  43      43.544  -3.532  66.062  1.00  0.67           O  
ATOM    563  CB  ARG A  43      43.349  -6.703  66.097  1.00  0.67           C  
ATOM    564  CG  ARG A  43      43.171  -6.929  67.595  1.00  0.67           C  
ATOM    565  CD  ARG A  43      41.856  -7.608  67.992  1.00  0.67           C  
ATOM    566  NE  ARG A  43      41.828  -7.753  69.450  1.00  0.67           N  
ATOM    567  CZ  ARG A  43      42.473  -8.741  70.108  1.00  0.67           C  
ATOM    568  NH1 ARG A  43      43.062  -9.714  69.429  1.00  0.67           N  
ATOM    569  NH2 ARG A  43      42.530  -8.788  71.450  1.00  0.67           N  
ATOM    570  H01 ARG A  43      44.328  -5.616  64.557  1.00  0.67           H  
ATOM    571  H02 ARG A  43      43.666  -7.673  65.715  1.00  0.67           H  
ATOM    572  H03 ARG A  43      42.402  -6.325  65.712  1.00  0.67           H  
ATOM    573  H04 ARG A  43      46.021  -7.014  66.399  1.00  0.67           H  
ATOM    574  H05 ARG A  43      43.156  -5.940  68.054  1.00  0.67           H  
ATOM    575  H06 ARG A  43      43.994  -7.552  67.944  1.00  0.67           H  
ATOM    576  H07 ARG A  43      41.784  -8.587  67.519  1.00  0.67           H  
ATOM    577  H08 ARG A  43      41.014  -6.998  67.666  1.00  0.67           H  
ATOM    578  H09 ARG A  43      41.301  -7.081  69.989  1.00  0.67           H  
ATOM    579  H10 ARG A  43      43.539 -10.456  69.921  1.00  0.67           H  
ATOM    580  H11 ARG A  43      43.034  -9.714  68.419  1.00  0.67           H  
ATOM    581  H12 ARG A  43      42.087  -8.066  72.000  1.00  0.67           H  
ATOM    582  H13 ARG A  43      43.016  -9.545  71.909  1.00  0.67           H  
ATOM    583  N   ASN A  44      44.999  -4.336  67.535  1.00  0.88           N  
ATOM    584  CA  ASN A  44      44.909  -3.104  68.297  1.00  0.88           C  
ATOM    585  C   ASN A  44      45.425  -1.921  67.533  1.00  0.88           C  
ATOM    586  O   ASN A  44      45.309  -0.808  68.019  1.00  0.88           O  
ATOM    587  CB  ASN A  44      45.711  -3.147  69.567  1.00  0.88           C  
ATOM    588  CG  ASN A  44      44.970  -3.888  70.628  1.00  0.88           C  
ATOM    589  ND2 ASN A  44      44.862  -3.392  71.854  1.00  0.88           N  
ATOM    590  OD1 ASN A  44      44.342  -4.891  70.337  1.00  0.88           O  
ATOM    591  H01 ASN A  44      43.845  -3.004  68.511  1.00  0.88           H  
ATOM    592  H02 ASN A  44      45.887  -2.127  69.907  1.00  0.88           H  
ATOM    593  H03 ASN A  44      46.660  -3.647  69.376  1.00  0.88           H  
ATOM    594  H04 ASN A  44      44.309  -3.876  72.548  1.00  0.88           H  
ATOM    595  H05 ASN A  44      45.332  -2.531  72.094  1.00  0.88           H  
ATOM    596  H14 ASN A  44      45.612  -5.082  67.833  1.00  0.88           H  
ATOM    597  N   VAL A  45      46.019  -2.097  66.361  1.00  0.61           N  
ATOM    598  CA  VAL A  45      46.639  -0.997  65.649  1.00  0.61           C  
ATOM    599  C   VAL A  45      46.309  -1.021  64.134  1.00  0.61           C  
ATOM    600  O   VAL A  45      46.724  -0.095  63.391  1.00  0.61           O  
ATOM    601  CB  VAL A  45      48.161  -1.165  66.007  1.00  0.61           C  
ATOM    602  CG1 VAL A  45      49.101  -0.441  65.066  1.00  0.61           C  
ATOM    603  CG2 VAL A  45      48.391  -0.571  67.384  1.00  0.61           C  
ATOM    604  H01 VAL A  45      46.273  -0.012  65.938  1.00  0.61           H  
ATOM    605  H02 VAL A  45      48.375  -2.232  65.943  1.00  0.61           H  
ATOM    606  H03 VAL A  45      50.056  -0.966  65.032  1.00  0.61           H  
ATOM    607  H04 VAL A  45      48.666  -0.414  64.067  1.00  0.61           H  
ATOM    608  H05 VAL A  45      49.259   0.577  65.421  1.00  0.61           H  
ATOM    609  H06 VAL A  45      46.040  -3.021  65.954  1.00  0.61           H  
ATOM    610  H07 VAL A  45      49.135   0.223  67.317  1.00  0.61           H  
ATOM    611  H08 VAL A  45      47.455  -0.161  67.764  1.00  0.61           H  
ATOM    612  H09 VAL A  45      48.749  -1.347  68.060  1.00  0.61           H  
ATOM    613  N   ALA A  46      45.577  -2.017  63.600  1.00  0.54           N  
ATOM    614  CA  ALA A  46      45.568  -2.028  62.168  1.00  0.54           C  
ATOM    615  C   ALA A  46      44.414  -1.217  61.645  1.00  0.54           C  
ATOM    616  O   ALA A  46      43.330  -1.090  62.225  1.00  0.54           O  
ATOM    617  CB  ALA A  46      45.523  -3.472  61.675  1.00  0.54           C  
ATOM    618  H01 ALA A  46      46.480  -1.567  61.788  1.00  0.54           H  
ATOM    619  H02 ALA A  46      44.962  -3.519  60.742  1.00  0.54           H  
ATOM    620  H03 ALA A  46      46.538  -3.831  61.506  1.00  0.54           H  
ATOM    621  H04 ALA A  46      45.036  -4.097  62.423  1.00  0.54           H  
ATOM    622  H10 ALA A  46      45.079  -2.695  64.159  1.00  0.54           H  
ATOM    623  N   THR A  47      44.876  -0.514  60.629  1.00  0.34           N  
ATOM    624  CA  THR A  47      44.078   0.260  59.689  1.00  0.34           C  
ATOM    625  C   THR A  47      43.241  -0.707  58.774  1.00  0.34           C  
ATOM    626  O   THR A  47      43.507  -1.931  58.726  1.00  0.34           O  
ATOM    627  CB  THR A  47      45.111   1.126  58.886  1.00  0.34           C  
ATOM    628  CG2 THR A  47      44.534   1.987  57.805  1.00  0.34           C  
ATOM    629  OG1 THR A  47      45.715   1.997  59.813  1.00  0.34           O  
ATOM    630  H01 THR A  47      43.346   0.905  60.175  1.00  0.34           H  
ATOM    631  H02 THR A  47      45.784   0.423  58.395  1.00  0.34           H  
ATOM    632  H03 THR A  47      43.631   2.475  58.173  1.00  0.34           H  
ATOM    633  H04 THR A  47      45.263   2.744  57.515  1.00  0.34           H  
ATOM    634  H05 THR A  47      45.876  -0.513  60.490  1.00  0.34           H  
ATOM    635  H06 THR A  47      44.287   1.370  56.941  1.00  0.34           H  
ATOM    636  H07 THR A  47      45.932   1.513  60.613  1.00  0.34           H  
ATOM    637  N   PRO A  48      42.220  -0.230  57.985  1.00  0.26           N  
ATOM    638  CA  PRO A  48      41.823  -0.800  56.692  1.00  0.26           C  
ATOM    639  C   PRO A  48      42.990  -1.028  55.748  1.00  0.26           C  
ATOM    640  O   PRO A  48      43.206  -2.194  55.437  1.00  0.26           O  
ATOM    641  CB  PRO A  48      40.811   0.180  56.192  1.00  0.26           C  
ATOM    642  CG  PRO A  48      41.016   1.439  57.017  1.00  0.26           C  
ATOM    643  CD  PRO A  48      41.244   0.799  58.368  1.00  0.26           C  
ATOM    644  H01 PRO A  48      39.796  -0.205  56.290  1.00  0.26           H  
ATOM    645  H02 PRO A  48      40.972   0.387  55.134  1.00  0.26           H  
ATOM    646  H03 PRO A  48      40.205   2.166  56.973  1.00  0.26           H  
ATOM    647  H04 PRO A  48      41.881   2.011  56.683  1.00  0.26           H  
ATOM    648  H05 PRO A  48      41.570   1.479  59.155  1.00  0.26           H  
ATOM    649  H06 PRO A  48      40.330   0.364  58.772  1.00  0.26           H  
ATOM    650  H08 PRO A  48      41.415  -1.807  56.777  1.00  0.26           H  
ATOM    651  N   ARG A  49      43.772  -0.002  55.328  1.00  0.08           N  
ATOM    652  CA  ARG A  49      45.035  -0.188  54.595  1.00  0.08           C  
ATOM    653  C   ARG A  49      45.793  -1.394  55.108  1.00  0.08           C  
ATOM    654  O   ARG A  49      46.216  -2.178  54.275  1.00  0.08           O  
ATOM    655  CB  ARG A  49      45.974   1.020  54.748  1.00  0.08           C  
ATOM    656  CG  ARG A  49      47.317   1.118  54.017  1.00  0.08           C  
ATOM    657  CD  ARG A  49      47.349   2.249  52.980  1.00  0.08           C  
ATOM    658  NE  ARG A  49      46.455   1.791  51.918  1.00  0.08           N  
ATOM    659  CZ  ARG A  49      46.912   1.241  50.759  1.00  0.08           C  
ATOM    660  NH1 ARG A  49      47.956   1.682  49.991  1.00  0.08           N  
ATOM    661  NH2 ARG A  49      45.990   0.422  50.236  1.00  0.08           N  
ATOM    662  H01 ARG A  49      44.752  -0.317  53.550  1.00  0.08           H  
ATOM    663  H02 ARG A  49      46.292   0.924  55.786  1.00  0.08           H  
ATOM    664  H03 ARG A  49      45.398   1.893  54.441  1.00  0.08           H  
ATOM    665  H04 ARG A  49      47.469   0.180  53.483  1.00  0.08           H  
ATOM    666  H05 ARG A  49      48.102   1.296  54.752  1.00  0.08           H  
ATOM    667  H06 ARG A  49      48.356   2.452  52.617  1.00  0.08           H  
ATOM    668  H07 ARG A  49      43.471   0.941  55.529  1.00  0.08           H  
ATOM    669  H08 ARG A  49      46.989   3.182  53.414  1.00  0.08           H  
ATOM    670  H09 ARG A  49      45.458   1.886  52.049  1.00  0.08           H  
ATOM    671  H10 ARG A  49      48.109   1.289  49.073  1.00  0.08           H  
ATOM    672  H11 ARG A  49      48.573   2.400  50.342  1.00  0.08           H  
ATOM    673  H12 ARG A  49      45.153   0.205  50.758  1.00  0.08           H  
ATOM    674  H13 ARG A  49      46.132   0.022  49.320  1.00  0.08           H  
ATOM    675  N   ASP A  50      45.861  -1.611  56.424  1.00  0.36           N  
ATOM    676  CA  ASP A  50      46.609  -2.733  56.955  1.00  0.36           C  
ATOM    677  C   ASP A  50      45.941  -4.062  56.725  1.00  0.36           C  
ATOM    678  O   ASP A  50      46.597  -4.964  56.158  1.00  0.36           O  
ATOM    679  CB  ASP A  50      46.864  -2.579  58.444  1.00  0.36           C  
ATOM    680  CG  ASP A  50      48.023  -1.624  58.786  1.00  0.36           C  
ATOM    681  OD1 ASP A  50      49.144  -1.678  58.256  1.00  0.36           O  
ATOM    682  OD2 ASP A  50      47.839  -0.794  59.672  1.00  0.36           O  
ATOM    683  H01 ASP A  50      47.551  -2.724  56.406  1.00  0.36           H  
ATOM    684  H02 ASP A  50      47.146  -3.563  58.819  1.00  0.36           H  
ATOM    685  H03 ASP A  50      45.956  -2.197  58.910  1.00  0.36           H  
ATOM    686  H14 ASP A  50      45.385  -0.985  57.058  1.00  0.36           H  
ATOM    687  N   TYR A  51      44.649  -4.247  57.082  1.00  0.37           N  
ATOM    688  CA  TYR A  51      44.030  -5.529  56.772  1.00  0.37           C  
ATOM    689  C   TYR A  51      44.058  -5.872  55.263  1.00  0.37           C  
ATOM    690  O   TYR A  51      43.956  -7.054  54.928  1.00  0.37           O  
ATOM    691  CB  TYR A  51      42.633  -5.563  57.223  1.00  0.37           C  
ATOM    692  CG  TYR A  51      42.499  -5.573  58.716  1.00  0.37           C  
ATOM    693  CD1 TYR A  51      42.773  -6.689  59.435  1.00  0.37           C  
ATOM    694  CD2 TYR A  51      42.048  -4.456  59.373  1.00  0.37           C  
ATOM    695  CE1 TYR A  51      42.597  -6.668  60.795  1.00  0.37           C  
ATOM    696  CE2 TYR A  51      41.865  -4.440  60.740  1.00  0.37           C  
ATOM    697  CZ  TYR A  51      42.151  -5.555  61.457  1.00  0.37           C  
ATOM    698  OH  TYR A  51      41.972  -5.554  62.843  1.00  0.37           O  
ATOM    699  H01 TYR A  51      44.625  -6.272  57.304  1.00  0.37           H  
ATOM    700  H02 TYR A  51      42.193  -6.488  56.850  1.00  0.37           H  
ATOM    701  H03 TYR A  51      42.120  -4.684  56.834  1.00  0.37           H  
ATOM    702  H04 TYR A  51      44.129  -3.518  57.549  1.00  0.37           H  
ATOM    703  H05 TYR A  51      43.129  -7.592  58.939  1.00  0.37           H  
ATOM    704  H06 TYR A  51      41.828  -3.556  58.799  1.00  0.37           H  
ATOM    705  H07 TYR A  51      42.820  -7.568  61.369  1.00  0.37           H  
ATOM    706  H08 TYR A  51      41.495  -3.543  61.237  1.00  0.37           H  
ATOM    707  H09 TYR A  51      42.260  -4.712  63.203  1.00  0.37           H  
ATOM    708  N   TYR A  52      44.212  -4.998  54.267  1.00  0.11           N  
ATOM    709  CA  TYR A  52      44.412  -5.464  52.912  1.00  0.11           C  
ATOM    710  C   TYR A  52      45.893  -5.960  52.742  1.00  0.11           C  
ATOM    711  O   TYR A  52      46.201  -6.692  51.796  1.00  0.11           O  
ATOM    712  CB  TYR A  52      44.044  -4.302  52.012  1.00  0.11           C  
ATOM    713  CG  TYR A  52      44.698  -4.381  50.669  1.00  0.11           C  
ATOM    714  CD1 TYR A  52      44.233  -5.267  49.730  1.00  0.11           C  
ATOM    715  CD2 TYR A  52      45.783  -3.568  50.388  1.00  0.11           C  
ATOM    716  CE1 TYR A  52      44.868  -5.340  48.499  1.00  0.11           C  
ATOM    717  CE2 TYR A  52      46.419  -3.639  49.151  1.00  0.11           C  
ATOM    718  CZ  TYR A  52      45.955  -4.537  48.218  1.00  0.11           C  
ATOM    719  OH  TYR A  52      46.600  -4.671  47.011  1.00  0.11           O  
ATOM    720  H01 TYR A  52      43.790  -6.321  52.652  1.00  0.11           H  
ATOM    721  H02 TYR A  52      44.394  -3.389  52.494  1.00  0.11           H  
ATOM    722  H03 TYR A  52      42.963  -4.296  51.874  1.00  0.11           H  
ATOM    723  H04 TYR A  52      43.376  -5.905  49.948  1.00  0.11           H  
ATOM    724  H05 TYR A  52      46.142  -2.867  51.141  1.00  0.11           H  
ATOM    725  H06 TYR A  52      44.505  -6.039  47.746  1.00  0.11           H  
ATOM    726  H07 TYR A  52      47.269  -2.995  48.926  1.00  0.11           H  
ATOM    727  H08 TYR A  52      46.656  -3.815  46.581  1.00  0.11           H  
ATOM    728  H10 TYR A  52      44.189  -4.007  54.460  1.00  0.11           H  
ATOM    729  N   PHE A  53      46.919  -5.666  53.537  1.00  0.21           N  
ATOM    730  CA  PHE A  53      48.230  -6.233  53.294  1.00  0.21           C  
ATOM    731  C   PHE A  53      48.307  -7.572  54.060  1.00  0.21           C  
ATOM    732  O   PHE A  53      49.181  -8.447  53.905  1.00  0.21           O  
ATOM    733  CB  PHE A  53      49.285  -5.197  53.770  1.00  0.21           C  
ATOM    734  CG  PHE A  53      49.393  -3.934  52.927  1.00  0.21           C  
ATOM    735  CD1 PHE A  53      49.838  -3.982  51.624  1.00  0.21           C  
ATOM    736  CD2 PHE A  53      49.000  -2.729  53.442  1.00  0.21           C  
ATOM    737  CE1 PHE A  53      49.876  -2.834  50.859  1.00  0.21           C  
ATOM    738  CE2 PHE A  53      49.040  -1.595  52.679  1.00  0.21           C  
ATOM    739  CZ  PHE A  53      49.478  -1.639  51.381  1.00  0.21           C  
ATOM    740  H01 PHE A  53      48.421  -6.441  52.241  1.00  0.21           H  
ATOM    741  H02 PHE A  53      50.251  -5.695  53.686  1.00  0.21           H  
ATOM    742  H03 PHE A  53      49.030  -4.901  54.788  1.00  0.21           H  
ATOM    743  H04 PHE A  53      50.161  -4.931  51.196  1.00  0.21           H  
ATOM    744  H05 PHE A  53      48.651  -2.672  54.473  1.00  0.21           H  
ATOM    745  H06 PHE A  53      50.227  -2.883  49.828  1.00  0.21           H  
ATOM    746  H07 PHE A  53      48.720  -0.645  53.108  1.00  0.21           H  
ATOM    747  H08 PHE A  53      49.508  -0.733  50.776  1.00  0.21           H  
ATOM    748  H09 PHE A  53      46.782  -5.041  54.318  1.00  0.21           H  
ATOM    749  N   ALA A  54      47.453  -7.736  55.058  1.00  0.51           N  
ATOM    750  CA  ALA A  54      47.321  -9.030  55.690  1.00  0.51           C  
ATOM    751  C   ALA A  54      46.654  -9.846  54.583  1.00  0.51           C  
ATOM    752  O   ALA A  54      47.325 -10.691  53.993  1.00  0.51           O  
ATOM    753  CB  ALA A  54      46.422  -8.900  56.857  1.00  0.51           C  
ATOM    754  H01 ALA A  54      48.251  -9.468  56.053  1.00  0.51           H  
ATOM    755  H02 ALA A  54      45.456  -9.347  56.622  1.00  0.51           H  
ATOM    756  H03 ALA A  54      46.861  -9.412  57.713  1.00  0.51           H  
ATOM    757  H04 ALA A  54      46.285  -7.845  57.095  1.00  0.51           H  
ATOM    758  H09 ALA A  54      46.894  -6.958  55.378  1.00  0.51           H  
ATOM    759  N   LEU A  55      45.405  -9.574  54.163  1.00  0.25           N  
ATOM    760  CA  LEU A  55      44.723 -10.291  53.081  1.00  0.25           C  
ATOM    761  C   LEU A  55      45.615 -10.383  51.839  1.00  0.25           C  
ATOM    762  O   LEU A  55      46.007 -11.512  51.579  1.00  0.25           O  
ATOM    763  CB  LEU A  55      43.364  -9.581  52.731  1.00  0.25           C  
ATOM    764  CG  LEU A  55      42.376 -10.199  51.732  1.00  0.25           C  
ATOM    765  CD1 LEU A  55      41.873 -11.470  52.394  1.00  0.25           C  
ATOM    766  CD2 LEU A  55      41.263  -9.262  51.353  1.00  0.25           C  
ATOM    767  H01 LEU A  55      44.512 -11.305  53.421  1.00  0.25           H  
ATOM    768  H02 LEU A  55      43.694  -8.682  52.211  1.00  0.25           H  
ATOM    769  H03 LEU A  55      42.823  -9.468  53.671  1.00  0.25           H  
ATOM    770  H04 LEU A  55      42.863 -10.414  50.781  1.00  0.25           H  
ATOM    771  H05 LEU A  55      44.904  -8.827  54.623  1.00  0.25           H  
ATOM    772  H06 LEU A  55      40.881 -11.710  52.012  1.00  0.25           H  
ATOM    773  H07 LEU A  55      42.555 -12.291  52.172  1.00  0.25           H  
ATOM    774  H08 LEU A  55      41.821 -11.322  53.473  1.00  0.25           H  
ATOM    775  H09 LEU A  55      40.410  -9.427  52.012  1.00  0.25           H  
ATOM    776  H10 LEU A  55      41.605  -8.232  51.453  1.00  0.25           H  
ATOM    777  H11 LEU A  55      40.966  -9.449  50.321  1.00  0.25           H  
ATOM    778  N   ALA A  56      46.064  -9.351  51.117  1.00  0.20           N  
ATOM    779  CA  ALA A  56      46.880  -9.466  49.883  1.00  0.20           C  
ATOM    780  C   ALA A  56      48.108 -10.326  50.032  1.00  0.20           C  
ATOM    781  O   ALA A  56      48.504 -11.050  49.128  1.00  0.20           O  
ATOM    782  CB  ALA A  56      47.399  -8.136  49.371  1.00  0.20           C  
ATOM    783  H01 ALA A  56      46.169  -9.915  49.189  1.00  0.20           H  
ATOM    784  H02 ALA A  56      48.387  -8.277  48.932  1.00  0.20           H  
ATOM    785  H03 ALA A  56      46.718  -7.747  48.614  1.00  0.20           H  
ATOM    786  H04 ALA A  56      47.467  -7.429  50.198  1.00  0.20           H  
ATOM    787  H12 ALA A  56      45.830  -8.422  51.436  1.00  0.20           H  
ATOM    788  N   HIS A  57      48.697 -10.324  51.214  1.00  0.33           N  
ATOM    789  CA  HIS A  57      49.743 -11.273  51.495  1.00  0.33           C  
ATOM    790  C   HIS A  57      49.071 -12.619  51.642  1.00  0.33           C  
ATOM    791  O   HIS A  57      49.570 -13.445  50.898  1.00  0.33           O  
ATOM    792  CB  HIS A  57      50.473 -10.957  52.769  1.00  0.33           C  
ATOM    793  CG  HIS A  57      51.603  -9.970  52.604  1.00  0.33           C  
ATOM    794  CD2 HIS A  57      52.692 -10.149  51.791  1.00  0.33           C  
ATOM    795  ND1 HIS A  57      51.700  -8.787  53.159  1.00  0.33           N  
ATOM    796  CE1 HIS A  57      52.789  -8.234  52.708  1.00  0.33           C  
ATOM    797  NE2 HIS A  57      53.386  -9.055  51.886  1.00  0.33           N  
ATOM    798  H01 HIS A  57      50.478 -11.250  50.690  1.00  0.33           H  
ATOM    799  H02 HIS A  57      50.919 -11.890  53.115  1.00  0.33           H  
ATOM    800  H03 HIS A  57      49.758 -10.544  53.480  1.00  0.33           H  
ATOM    801  H04 HIS A  57      52.927 -11.027  51.190  1.00  0.33           H  
ATOM    802  H05 HIS A  57      48.414  -9.658  51.919  1.00  0.33           H  
ATOM    803  H06 HIS A  57      53.147  -7.240  52.975  1.00  0.33           H  
ATOM    804  H07 HIS A  57      54.252  -8.868  51.400  1.00  0.33           H  
ATOM    805  N   THR A  58      48.016 -12.939  52.401  1.00  0.50           N  
ATOM    806  CA  THR A  58      47.440 -14.280  52.379  1.00  0.50           C  
ATOM    807  C   THR A  58      47.093 -14.837  50.952  1.00  0.50           C  
ATOM    808  O   THR A  58      47.327 -16.013  50.554  1.00  0.50           O  
ATOM    809  CB  THR A  58      46.235 -14.190  53.348  1.00  0.50           C  
ATOM    810  CG2 THR A  58      45.560 -15.528  53.615  1.00  0.50           C  
ATOM    811  OG1 THR A  58      46.746 -13.726  54.616  1.00  0.50           O  
ATOM    812  H01 THR A  58      48.166 -15.027  52.701  1.00  0.50           H  
ATOM    813  H02 THR A  58      45.498 -13.531  52.890  1.00  0.50           H  
ATOM    814  H03 THR A  58      44.590 -15.551  53.117  1.00  0.50           H  
ATOM    815  H04 THR A  58      46.185 -16.334  53.230  1.00  0.50           H  
ATOM    816  H05 THR A  58      45.420 -15.657  54.688  1.00  0.50           H  
ATOM    817  H06 THR A  58      46.980 -14.480  55.162  1.00  0.50           H  
ATOM    818  H08 THR A  58      47.609 -12.237  53.002  1.00  0.50           H  
ATOM    819  N   VAL A  59      46.634 -13.957  50.066  1.00  0.21           N  
ATOM    820  CA  VAL A  59      46.327 -14.330  48.696  1.00  0.21           C  
ATOM    821  C   VAL A  59      47.585 -14.450  47.852  1.00  0.21           C  
ATOM    822  O   VAL A  59      47.555 -15.175  46.850  1.00  0.21           O  
ATOM    823  CB  VAL A  59      45.362 -13.283  48.142  1.00  0.21           C  
ATOM    824  CG1 VAL A  59      45.121 -13.407  46.651  1.00  0.21           C  
ATOM    825  CG2 VAL A  59      44.086 -13.464  48.899  1.00  0.21           C  
ATOM    826  H01 VAL A  59      45.862 -15.315  48.667  1.00  0.21           H  
ATOM    827  H02 VAL A  59      45.789 -12.288  48.271  1.00  0.21           H  
ATOM    828  H03 VAL A  59      44.378 -12.672  46.341  1.00  0.21           H  
ATOM    829  H04 VAL A  59      46.053 -13.228  46.116  1.00  0.21           H  
ATOM    830  H05 VAL A  59      44.757 -14.409  46.423  1.00  0.21           H  
ATOM    831  H06 VAL A  59      43.287 -13.726  48.206  1.00  0.21           H  
ATOM    832  H07 VAL A  59      46.495 -12.999  50.355  1.00  0.21           H  
ATOM    833  H08 VAL A  59      44.207 -14.263  49.631  1.00  0.21           H  
ATOM    834  H09 VAL A  59      43.832 -12.536  49.412  1.00  0.21           H  
ATOM    835  N   ARG A  60      48.706 -13.790  48.208  1.00  0.24           N  
ATOM    836  CA  ARG A  60      49.977 -13.906  47.460  1.00  0.24           C  
ATOM    837  C   ARG A  60      50.686 -15.254  47.654  1.00  0.24           C  
ATOM    838  O   ARG A  60      51.272 -15.754  46.690  1.00  0.24           O  
ATOM    839  CB  ARG A  60      50.998 -12.842  47.843  1.00  0.24           C  
ATOM    840  CG  ARG A  60      51.729 -12.556  46.567  1.00  0.24           C  
ATOM    841  CD  ARG A  60      52.991 -11.761  46.716  1.00  0.24           C  
ATOM    842  NE  ARG A  60      54.012 -12.546  47.404  1.00  0.24           N  
ATOM    843  CZ  ARG A  60      55.112 -11.988  47.928  1.00  0.24           C  
ATOM    844  NH1 ARG A  60      55.241 -10.653  47.897  1.00  0.24           N  
ATOM    845  NH2 ARG A  60      56.043 -12.769  48.501  1.00  0.24           N  
ATOM    846  H01 ARG A  60      49.657 -13.787  46.425  1.00  0.24           H  
ATOM    847  H02 ARG A  60      51.664 -13.172  48.640  1.00  0.24           H  
ATOM    848  H03 ARG A  60      50.502 -11.945  48.214  1.00  0.24           H  
ATOM    849  H04 ARG A  60      51.057 -11.944  45.966  1.00  0.24           H  
ATOM    850  H05 ARG A  60      51.983 -13.509  46.103  1.00  0.24           H  
ATOM    851  H06 ARG A  60      52.778 -10.868  47.304  1.00  0.24           H  
ATOM    852  H07 ARG A  60      53.358 -11.481  45.729  1.00  0.24           H  
ATOM    853  H08 ARG A  60      53.885 -13.544  47.488  1.00  0.24           H  
ATOM    854  H09 ARG A  60      56.058 -10.215  48.299  1.00  0.24           H  
ATOM    855  H10 ARG A  60      48.676 -13.191  49.020  1.00  0.24           H  
ATOM    856  H11 ARG A  60      54.521 -10.086  47.472  1.00  0.24           H  
ATOM    857  H12 ARG A  60      55.917 -13.771  48.524  1.00  0.24           H  
ATOM    858  H13 ARG A  60      56.869 -12.354  48.909  1.00  0.24           H  
ATOM    859  N   ASP A  61      50.656 -15.906  48.825  1.00  0.47           N  
ATOM    860  CA  ASP A  61      51.274 -17.214  49.001  1.00  0.47           C  
ATOM    861  C   ASP A  61      50.969 -18.174  47.837  1.00  0.47           C  
ATOM    862  O   ASP A  61      51.806 -18.618  47.048  1.00  0.47           O  
ATOM    863  CB  ASP A  61      50.792 -17.783  50.356  1.00  0.47           C  
ATOM    864  CG  ASP A  61      51.399 -17.081  51.585  1.00  0.47           C  
ATOM    865  OD1 ASP A  61      52.232 -16.163  51.464  1.00  0.47           O  
ATOM    866  OD2 ASP A  61      51.042 -17.457  52.719  1.00  0.47           O  
ATOM    867  H01 ASP A  61      52.359 -17.105  49.002  1.00  0.47           H  
ATOM    868  H02 ASP A  61      51.120 -18.822  50.394  1.00  0.47           H  
ATOM    869  H03 ASP A  61      49.708 -17.682  50.404  1.00  0.47           H  
ATOM    870  H14 ASP A  61      50.190 -15.476  49.611  1.00  0.47           H  
ATOM    871  N   HIS A  62      49.690 -18.244  47.537  1.00  0.45           N  
ATOM    872  CA  HIS A  62      49.157 -19.143  46.545  1.00  0.45           C  
ATOM    873  C   HIS A  62      49.560 -18.686  45.162  1.00  0.45           C  
ATOM    874  O   HIS A  62      50.002 -19.460  44.294  1.00  0.45           O  
ATOM    875  CB  HIS A  62      47.664 -19.159  46.700  1.00  0.45           C  
ATOM    876  CG  HIS A  62      47.228 -19.449  48.130  1.00  0.45           C  
ATOM    877  CD2 HIS A  62      46.958 -20.710  48.607  1.00  0.45           C  
ATOM    878  ND1 HIS A  62      47.070 -18.584  49.139  1.00  0.45           N  
ATOM    879  CE1 HIS A  62      46.721 -19.270  50.198  1.00  0.45           C  
ATOM    880  NE2 HIS A  62      46.659 -20.546  49.873  1.00  0.45           N  
ATOM    881  H01 HIS A  62      49.551 -20.150  46.681  1.00  0.45           H  
ATOM    882  H02 HIS A  62      47.275 -19.957  46.068  1.00  0.45           H  
ATOM    883  H03 HIS A  62      47.271 -18.186  46.405  1.00  0.45           H  
ATOM    884  H04 HIS A  62      49.049 -17.637  48.027  1.00  0.45           H  
ATOM    885  H05 HIS A  62      46.986 -21.647  48.051  1.00  0.45           H  
ATOM    886  H06 HIS A  62      46.516 -18.855  51.185  1.00  0.45           H  
ATOM    887  H07 HIS A  62      46.416 -21.292  50.509  1.00  0.45           H  
ATOM    888  N   LEU A  63      49.410 -17.387  44.988  1.00  0.18           N  
ATOM    889  CA  LEU A  63      49.789 -16.795  43.753  1.00  0.18           C  
ATOM    890  C   LEU A  63      51.259 -17.160  43.521  1.00  0.18           C  
ATOM    891  O   LEU A  63      51.515 -17.471  42.336  1.00  0.18           O  
ATOM    892  CB  LEU A  63      49.637 -15.317  43.842  1.00  0.18           C  
ATOM    893  CG  LEU A  63      49.328 -14.491  42.600  1.00  0.18           C  
ATOM    894  CD1 LEU A  63      49.939 -13.093  42.849  1.00  0.18           C  
ATOM    895  CD2 LEU A  63      49.861 -15.111  41.303  1.00  0.18           C  
ATOM    896  H01 LEU A  63      49.166 -17.152  42.933  1.00  0.18           H  
ATOM    897  H02 LEU A  63      50.640 -14.986  44.110  1.00  0.18           H  
ATOM    898  H03 LEU A  63      48.831 -15.128  44.551  1.00  0.18           H  
ATOM    899  H04 LEU A  63      48.249 -14.443  42.451  1.00  0.18           H  
ATOM    900  H05 LEU A  63      50.888 -13.012  42.319  1.00  0.18           H  
ATOM    901  H06 LEU A  63      49.254 -12.327  42.486  1.00  0.18           H  
ATOM    902  H07 LEU A  63      50.107 -12.954  43.917  1.00  0.18           H  
ATOM    903  H08 LEU A  63      49.028 -16.816  45.729  1.00  0.18           H  
ATOM    904  H09 LEU A  63      50.879 -15.466  41.462  1.00  0.18           H  
ATOM    905  H10 LEU A  63      49.226 -15.948  41.012  1.00  0.18           H  
ATOM    906  H11 LEU A  63      49.858 -14.360  40.513  1.00  0.18           H  
ATOM    907  N   VAL A  64      52.185 -17.243  44.539  1.00  0.37           N  
ATOM    908  CA  VAL A  64      53.577 -17.552  44.180  1.00  0.37           C  
ATOM    909  C   VAL A  64      53.939 -19.010  44.199  1.00  0.37           C  
ATOM    910  O   VAL A  64      54.630 -19.419  43.258  1.00  0.37           O  
ATOM    911  CB  VAL A  64      54.659 -16.810  45.004  1.00  0.37           C  
ATOM    912  CG1 VAL A  64      54.598 -15.367  44.655  1.00  0.37           C  
ATOM    913  CG2 VAL A  64      54.450 -16.930  46.462  1.00  0.37           C  
ATOM    914  H01 VAL A  64      53.587 -17.186  43.153  1.00  0.37           H  
ATOM    915  H02 VAL A  64      55.622 -17.260  44.764  1.00  0.37           H  
ATOM    916  H03 VAL A  64      53.879 -14.867  45.304  1.00  0.37           H  
ATOM    917  H04 VAL A  64      55.582 -14.918  44.790  1.00  0.37           H  
ATOM    918  H05 VAL A  64      54.287 -15.257  43.616  1.00  0.37           H  
ATOM    919  H06 VAL A  64      53.398 -17.133  46.662  1.00  0.37           H  
ATOM    920  H07 VAL A  64      55.058 -17.747  46.851  1.00  0.37           H  
ATOM    921  H08 VAL A  64      54.738 -15.998  46.949  1.00  0.37           H  
ATOM    922  H12 VAL A  64      51.916 -17.096  45.501  1.00  0.37           H  
ATOM    923  N   GLY A  65      53.473 -19.844  45.134  1.00  0.59           N  
ATOM    924  CA  GLY A  65      53.655 -21.298  45.015  1.00  0.59           C  
ATOM    925  C   GLY A  65      53.464 -21.814  43.555  1.00  0.59           C  
ATOM    926  O   GLY A  65      54.312 -22.512  42.981  1.00  0.59           O  
ATOM    927  H01 GLY A  65      52.895 -21.775  45.633  1.00  0.59           H  
ATOM    928  H02 GLY A  65      54.662 -21.552  45.346  1.00  0.59           H  
ATOM    929  H09 GLY A  65      52.987 -19.469  45.936  1.00  0.59           H  
ATOM    930  N   ARG A  66      52.459 -21.325  42.819  1.00  0.43           N  
ATOM    931  CA  ARG A  66      52.290 -21.825  41.469  1.00  0.43           C  
ATOM    932  C   ARG A  66      53.183 -21.142  40.455  1.00  0.43           C  
ATOM    933  O   ARG A  66      53.285 -21.569  39.302  1.00  0.43           O  
ATOM    934  CB  ARG A  66      50.859 -21.677  41.053  1.00  0.43           C  
ATOM    935  CG  ARG A  66      49.920 -22.390  41.978  1.00  0.43           C  
ATOM    936  CD  ARG A  66      48.599 -21.897  41.491  1.00  0.43           C  
ATOM    937  NE  ARG A  66      47.810 -21.774  42.681  1.00  0.43           N  
ATOM    938  CZ  ARG A  66      46.994 -22.730  43.063  1.00  0.43           C  
ATOM    939  NH1 ARG A  66      46.731 -23.753  42.230  1.00  0.43           N  
ATOM    940  NH2 ARG A  66      46.395 -22.587  44.255  1.00  0.43           N  
ATOM    941  H01 ARG A  66      52.582 -22.875  41.488  1.00  0.43           H  
ATOM    942  H02 ARG A  66      50.753 -22.121  40.063  1.00  0.43           H  
ATOM    943  H03 ARG A  66      51.834 -20.626  43.194  1.00  0.43           H  
ATOM    944  H04 ARG A  66      50.604 -20.617  41.043  1.00  0.43           H  
ATOM    945  H05 ARG A  66      50.105 -22.200  43.035  1.00  0.43           H  
ATOM    946  H06 ARG A  66      50.005 -23.472  41.878  1.00  0.43           H  
ATOM    947  H07 ARG A  66      48.148 -22.566  40.758  1.00  0.43           H  
ATOM    948  H08 ARG A  66      48.704 -20.932  40.995  1.00  0.43           H  
ATOM    949  H09 ARG A  66      47.883 -20.934  43.238  1.00  0.43           H  
ATOM    950  H10 ARG A  66      46.081 -24.475  42.506  1.00  0.43           H  
ATOM    951  H11 ARG A  66      47.184 -23.799  41.328  1.00  0.43           H  
ATOM    952  H12 ARG A  66      46.602 -21.784  44.831  1.00  0.43           H  
ATOM    953  H13 ARG A  66      45.737 -23.283  44.576  1.00  0.43           H  
ATOM    954  N   TRP A  67      53.823 -20.055  40.878  1.00  0.30           N  
ATOM    955  CA  TRP A  67      54.785 -19.376  40.024  1.00  0.30           C  
ATOM    956  C   TRP A  67      56.082 -20.167  40.143  1.00  0.30           C  
ATOM    957  O   TRP A  67      56.808 -20.325  39.145  1.00  0.30           O  
ATOM    958  CB  TRP A  67      54.992 -17.916  40.490  1.00  0.30           C  
ATOM    959  CG  TRP A  67      55.955 -17.105  39.638  1.00  0.30           C  
ATOM    960  CD1 TRP A  67      55.738 -17.025  38.299  1.00  0.30           C  
ATOM    961  CD2 TRP A  67      57.097 -16.454  40.025  1.00  0.30           C  
ATOM    962  CE2 TRP A  67      57.548 -15.972  38.819  1.00  0.30           C  
ATOM    963  CE3 TRP A  67      58.011 -16.657  41.022  1.00  0.30           C  
ATOM    964  NE1 TRP A  67      56.738 -16.331  37.834  1.00  0.30           N  
ATOM    965  CZ2 TRP A  67      58.874 -15.688  38.533  1.00  0.30           C  
ATOM    966  CZ3 TRP A  67      59.341 -16.367  40.766  1.00  0.30           C  
ATOM    967  CH2 TRP A  67      59.785 -15.904  39.532  1.00  0.30           C  
ATOM    968  H01 TRP A  67      54.439 -19.331  38.991  1.00  0.30           H  
ATOM    969  H02 TRP A  67      55.435 -17.972  41.484  1.00  0.30           H  
ATOM    970  H03 TRP A  67      54.024 -17.415  40.479  1.00  0.30           H  
ATOM    971  H04 TRP A  67      54.907 -17.450  37.736  1.00  0.30           H  
ATOM    972  H05 TRP A  67      57.700 -17.038  41.995  1.00  0.30           H  
ATOM    973  H06 TRP A  67      56.876 -16.100  36.861  1.00  0.30           H  
ATOM    974  H07 TRP A  67      59.178 -15.310  37.557  1.00  0.30           H  
ATOM    975  H08 TRP A  67      60.070 -16.507  41.564  1.00  0.30           H  
ATOM    976  H09 TRP A  67      60.845 -15.715  39.362  1.00  0.30           H  
ATOM    977  H14 TRP A  67      53.638 -19.697  41.804  1.00  0.30           H  
ATOM    978  N   ILE A  68      56.321 -20.724  41.352  1.00  0.53           N  
ATOM    979  CA  ILE A  68      57.550 -21.464  41.629  1.00  0.53           C  
ATOM    980  C   ILE A  68      57.585 -22.578  40.571  1.00  0.53           C  
ATOM    981  O   ILE A  68      58.309 -22.524  39.555  1.00  0.53           O  
ATOM    982  CB  ILE A  68      57.504 -22.062  43.071  1.00  0.53           C  
ATOM    983  CG1 ILE A  68      57.208 -21.072  44.176  1.00  0.53           C  
ATOM    984  CG2 ILE A  68      58.861 -22.676  43.295  1.00  0.53           C  
ATOM    985  CD1 ILE A  68      58.097 -19.840  44.289  1.00  0.53           C  
ATOM    986  H01 ILE A  68      58.438 -20.834  41.582  1.00  0.53           H  
ATOM    987  H02 ILE A  68      56.677 -22.771  43.121  1.00  0.53           H  
ATOM    988  H03 ILE A  68      57.394 -21.627  45.096  1.00  0.53           H  
ATOM    989  H04 ILE A  68      56.185 -20.723  44.034  1.00  0.53           H  
ATOM    990  H05 ILE A  68      59.565 -21.900  43.595  1.00  0.53           H  
ATOM    991  H06 ILE A  68      58.795 -23.429  44.080  1.00  0.53           H  
ATOM    992  H07 ILE A  68      59.206 -23.142  42.372  1.00  0.53           H  
ATOM    993  H08 ILE A  68      59.028 -20.013  43.748  1.00  0.53           H  
ATOM    994  H09 ILE A  68      57.583 -18.980  43.860  1.00  0.53           H  
ATOM    995  H10 ILE A  68      55.631 -20.626  42.083  1.00  0.53           H  
ATOM    996  H11 ILE A  68      58.318 -19.646  45.339  1.00  0.53           H  
ATOM    997  N   ARG A  69      56.535 -23.401  40.750  1.00  0.56           N  
ATOM    998  CA  ARG A  69      56.176 -24.505  39.884  1.00  0.56           C  
ATOM    999  C   ARG A  69      56.176 -24.152  38.378  1.00  0.56           C  
ATOM   1000  O   ARG A  69      56.987 -24.720  37.651  1.00  0.56           O  
ATOM   1001  CB  ARG A  69      54.839 -24.942  40.402  1.00  0.56           C  
ATOM   1002  CG  ARG A  69      54.811 -25.521  41.837  1.00  0.56           C  
ATOM   1003  CD  ARG A  69      55.464 -26.906  41.838  1.00  0.56           C  
ATOM   1004  NE  ARG A  69      55.469 -27.634  43.106  1.00  0.56           N  
ATOM   1005  CZ  ARG A  69      56.541 -28.372  43.470  1.00  0.56           C  
ATOM   1006  NH1 ARG A  69      57.706 -28.389  42.765  1.00  0.56           N  
ATOM   1007  NH2 ARG A  69      56.452 -29.083  44.606  1.00  0.56           N  
ATOM   1008  H01 ARG A  69      56.914 -25.306  39.919  1.00  0.56           H  
ATOM   1009  H02 ARG A  69      54.533 -25.763  39.754  1.00  0.56           H  
ATOM   1010  H03 ARG A  69      54.176 -24.077  40.380  1.00  0.56           H  
ATOM   1011  H04 ARG A  69      53.778 -25.605  42.176  1.00  0.56           H  
ATOM   1012  H05 ARG A  69      55.359 -24.859  42.508  1.00  0.56           H  
ATOM   1013  H06 ARG A  69      56.514 -26.725  41.611  1.00  0.56           H  
ATOM   1014  H07 ARG A  69      54.937 -27.520  41.107  1.00  0.56           H  
ATOM   1015  H08 ARG A  69      54.665 -27.585  43.715  1.00  0.56           H  
ATOM   1016  H09 ARG A  69      58.485 -28.945  43.089  1.00  0.56           H  
ATOM   1017  H10 ARG A  69      57.792 -27.846  41.918  1.00  0.56           H  
ATOM   1018  H11 ARG A  69      55.599 -29.066  45.147  1.00  0.56           H  
ATOM   1019  H12 ARG A  69      55.949 -23.235  41.555  1.00  0.56           H  
ATOM   1020  H13 ARG A  69      57.238 -29.635  44.919  1.00  0.56           H  
ATOM   1021  N   THR A  70      55.391 -23.221  37.817  1.00  0.31           N  
ATOM   1022  CA  THR A  70      55.441 -22.831  36.405  1.00  0.31           C  
ATOM   1023  C   THR A  70      56.827 -22.464  35.890  1.00  0.31           C  
ATOM   1024  O   THR A  70      57.175 -22.752  34.716  1.00  0.31           O  
ATOM   1025  CB  THR A  70      54.558 -21.577  36.059  1.00  0.31           C  
ATOM   1026  CG2 THR A  70      54.498 -21.298  34.536  1.00  0.31           C  
ATOM   1027  OG1 THR A  70      53.278 -21.777  36.669  1.00  0.31           O  
ATOM   1028  H01 THR A  70      55.072 -23.739  35.929  1.00  0.31           H  
ATOM   1029  H02 THR A  70      55.003 -20.668  36.463  1.00  0.31           H  
ATOM   1030  H03 THR A  70      54.341 -20.232  34.368  1.00  0.31           H  
ATOM   1031  H04 THR A  70      55.436 -21.604  34.073  1.00  0.31           H  
ATOM   1032  H05 THR A  70      53.674 -21.860  34.095  1.00  0.31           H  
ATOM   1033  H06 THR A  70      53.038 -20.996  37.173  1.00  0.31           H  
ATOM   1034  H14 THR A  70      54.718 -22.756  38.409  1.00  0.31           H  
ATOM   1035  N   GLN A  71      57.641 -21.803  36.719  1.00  0.29           N  
ATOM   1036  CA  GLN A  71      58.865 -21.356  36.099  1.00  0.29           C  
ATOM   1037  C   GLN A  71      59.816 -22.535  36.020  1.00  0.29           C  
ATOM   1038  O   GLN A  71      60.403 -22.721  34.946  1.00  0.29           O  
ATOM   1039  CB  GLN A  71      59.430 -20.147  36.862  1.00  0.29           C  
ATOM   1040  CG  GLN A  71      58.602 -18.868  36.661  1.00  0.29           C  
ATOM   1041  CD  GLN A  71      58.032 -18.549  35.277  1.00  0.29           C  
ATOM   1042  NE2 GLN A  71      56.717 -18.478  35.150  1.00  0.29           N  
ATOM   1043  OE1 GLN A  71      58.694 -18.326  34.267  1.00  0.29           O  
ATOM   1044  H01 GLN A  71      58.695 -21.006  35.081  1.00  0.29           H  
ATOM   1045  H02 GLN A  71      60.428 -19.953  36.470  1.00  0.29           H  
ATOM   1046  H03 GLN A  71      59.450 -20.385  37.925  1.00  0.29           H  
ATOM   1047  H04 GLN A  71      59.322 -18.068  36.831  1.00  0.29           H  
ATOM   1048  H05 GLN A  71      57.757 -18.926  37.347  1.00  0.29           H  
ATOM   1049  H06 GLN A  71      56.307 -18.260  34.253  1.00  0.29           H  
ATOM   1050  H07 GLN A  71      57.420 -21.632  37.690  1.00  0.29           H  
ATOM   1051  H08 GLN A  71      56.123 -18.642  35.950  1.00  0.29           H  
ATOM   1052  N   GLN A  72      59.844 -23.413  37.034  1.00  0.54           N  
ATOM   1053  CA  GLN A  72      60.640 -24.605  36.949  1.00  0.54           C  
ATOM   1054  C   GLN A  72      60.102 -25.287  35.721  1.00  0.54           C  
ATOM   1055  O   GLN A  72      60.842 -25.568  34.775  1.00  0.54           O  
ATOM   1056  CB  GLN A  72      60.411 -25.530  38.053  1.00  0.54           C  
ATOM   1057  CG  GLN A  72      60.739 -24.943  39.368  1.00  0.54           C  
ATOM   1058  CD  GLN A  72      60.524 -25.978  40.443  1.00  0.54           C  
ATOM   1059  NE2 GLN A  72      61.369 -25.990  41.462  1.00  0.54           N  
ATOM   1060  OE1 GLN A  72      59.580 -26.790  40.410  1.00  0.54           O  
ATOM   1061  H01 GLN A  72      61.700 -24.350  36.949  1.00  0.54           H  
ATOM   1062  H02 GLN A  72      61.067 -26.388  37.904  1.00  0.54           H  
ATOM   1063  H03 GLN A  72      59.360 -25.821  38.053  1.00  0.54           H  
ATOM   1064  H04 GLN A  72      60.095 -24.083  39.555  1.00  0.54           H  
ATOM   1065  H05 GLN A  72      61.780 -24.621  39.374  1.00  0.54           H  
ATOM   1066  H06 GLN A  72      61.253 -26.663  42.206  1.00  0.54           H  
ATOM   1067  H07 GLN A  72      62.130 -25.326  41.495  1.00  0.54           H  
ATOM   1068  H09 GLN A  72      59.300 -23.234  37.866  1.00  0.54           H  
ATOM   1069  N   HIS A  73      58.772 -25.335  35.632  1.00  0.46           N  
ATOM   1070  CA  HIS A  73      58.127 -25.980  34.521  1.00  0.46           C  
ATOM   1071  C   HIS A  73      58.532 -25.382  33.192  1.00  0.46           C  
ATOM   1072  O   HIS A  73      58.401 -26.119  32.213  1.00  0.46           O  
ATOM   1073  CB  HIS A  73      56.613 -25.906  34.643  1.00  0.46           C  
ATOM   1074  CG  HIS A  73      55.998 -26.711  33.522  1.00  0.46           C  
ATOM   1075  CD2 HIS A  73      55.520 -26.231  32.324  1.00  0.46           C  
ATOM   1076  ND1 HIS A  73      55.980 -28.024  33.465  1.00  0.46           N  
ATOM   1077  CE1 HIS A  73      55.530 -28.358  32.274  1.00  0.46           C  
ATOM   1078  NE2 HIS A  73      55.256 -27.277  31.591  1.00  0.46           N  
ATOM   1079  H01 HIS A  73      58.452 -27.020  34.551  1.00  0.46           H  
ATOM   1080  H02 HIS A  73      56.285 -24.868  34.579  1.00  0.46           H  
ATOM   1081  H03 HIS A  73      56.301 -26.315  35.604  1.00  0.46           H  
ATOM   1082  H04 HIS A  73      55.388 -25.186  32.044  1.00  0.46           H  
ATOM   1083  H05 HIS A  73      55.405 -29.379  31.913  1.00  0.46           H  
ATOM   1084  H06 HIS A  73      54.897 -27.256  30.647  1.00  0.46           H  
ATOM   1085  H08 HIS A  73      58.210 -24.912  36.356  1.00  0.46           H  
ATOM   1086  N   TYR A  74      58.966 -24.145  33.025  1.00  0.21           N  
ATOM   1087  CA  TYR A  74      59.422 -23.779  31.697  1.00  0.21           C  
ATOM   1088  C   TYR A  74      60.901 -24.071  31.463  1.00  0.21           C  
ATOM   1089  O   TYR A  74      61.359 -24.174  30.324  1.00  0.21           O  
ATOM   1090  CB  TYR A  74      59.174 -22.316  31.434  1.00  0.21           C  
ATOM   1091  CG  TYR A  74      57.720 -21.868  31.352  1.00  0.21           C  
ATOM   1092  CD1 TYR A  74      56.638 -22.723  31.438  1.00  0.21           C  
ATOM   1093  CD2 TYR A  74      57.509 -20.524  31.200  1.00  0.21           C  
ATOM   1094  CE1 TYR A  74      55.357 -22.219  31.366  1.00  0.21           C  
ATOM   1095  CE2 TYR A  74      56.236 -20.021  31.147  1.00  0.21           C  
ATOM   1096  CZ  TYR A  74      55.180 -20.867  31.217  1.00  0.21           C  
ATOM   1097  OH  TYR A  74      53.939 -20.327  31.082  1.00  0.21           O  
ATOM   1098  H01 TYR A  74      58.847 -24.397  31.008  1.00  0.21           H  
ATOM   1099  H02 TYR A  74      59.584 -22.132  30.441  1.00  0.21           H  
ATOM   1100  H03 TYR A  74      59.649 -21.751  32.236  1.00  0.21           H  
ATOM   1101  H04 TYR A  74      56.797 -23.794  31.563  1.00  0.21           H  
ATOM   1102  H05 TYR A  74      58.361 -19.849  31.121  1.00  0.21           H  
ATOM   1103  H06 TYR A  74      54.497 -22.886  31.427  1.00  0.21           H  
ATOM   1104  H07 TYR A  74      58.980 -23.484  33.788  1.00  0.21           H  
ATOM   1105  H08 TYR A  74      56.074 -18.948  31.049  1.00  0.21           H  
ATOM   1106  H09 TYR A  74      53.633 -20.449  30.180  1.00  0.21           H  
ATOM   1107  N   TYR A  75      61.708 -24.165  32.512  1.00  0.09           N  
ATOM   1108  CA  TYR A  75      63.116 -24.478  32.357  1.00  0.09           C  
ATOM   1109  C   TYR A  75      63.221 -25.933  31.901  1.00  0.09           C  
ATOM   1110  O   TYR A  75      63.865 -26.209  30.883  1.00  0.09           O  
ATOM   1111  CB  TYR A  75      63.832 -24.228  33.708  1.00  0.09           C  
ATOM   1112  CG  TYR A  75      64.478 -22.838  33.771  1.00  0.09           C  
ATOM   1113  CD1 TYR A  75      63.720 -21.677  33.873  1.00  0.09           C  
ATOM   1114  CD2 TYR A  75      65.862 -22.734  33.761  1.00  0.09           C  
ATOM   1115  CE1 TYR A  75      64.330 -20.428  33.943  1.00  0.09           C  
ATOM   1116  CE2 TYR A  75      66.482 -21.490  33.840  1.00  0.09           C  
ATOM   1117  CZ  TYR A  75      65.711 -20.344  33.924  1.00  0.09           C  
ATOM   1118  OH  TYR A  75      66.353 -19.133  34.041  1.00  0.09           O  
ATOM   1119  H01 TYR A  75      63.598 -23.847  31.610  1.00  0.09           H  
ATOM   1120  H02 TYR A  75      64.624 -24.970  33.810  1.00  0.09           H  
ATOM   1121  H03 TYR A  75      63.103 -24.314  34.514  1.00  0.09           H  
ATOM   1122  H04 TYR A  75      62.632 -21.746  33.899  1.00  0.09           H  
ATOM   1123  H05 TYR A  75      66.470 -23.636  33.691  1.00  0.09           H  
ATOM   1124  H06 TYR A  75      63.725 -19.524  34.012  1.00  0.09           H  
ATOM   1125  H07 TYR A  75      67.570 -21.419  33.836  1.00  0.09           H  
ATOM   1126  H08 TYR A  75      66.512 -18.943  34.968  1.00  0.09           H  
ATOM   1127  H10 TYR A  75      61.334 -24.015  33.438  1.00  0.09           H  
ATOM   1128  N   GLU A  76      62.555 -26.843  32.612  1.00  0.50           N  
ATOM   1129  CA  GLU A  76      62.538 -28.240  32.220  1.00  0.50           C  
ATOM   1130  C   GLU A  76      61.903 -28.386  30.837  1.00  0.50           C  
ATOM   1131  O   GLU A  76      62.571 -28.825  29.912  1.00  0.50           O  
ATOM   1132  CB  GLU A  76      61.745 -29.094  33.224  1.00  0.50           C  
ATOM   1133  CG  GLU A  76      61.924 -28.798  34.737  1.00  0.50           C  
ATOM   1134  CD  GLU A  76      63.321 -28.888  35.375  1.00  0.50           C  
ATOM   1135  OE1 GLU A  76      63.795 -29.997  35.670  1.00  0.50           O  
ATOM   1136  OE2 GLU A  76      63.950 -27.839  35.591  1.00  0.50           O  
ATOM   1137  H01 GLU A  76      63.570 -28.590  32.200  1.00  0.50           H  
ATOM   1138  H02 GLU A  76      62.142 -30.101  33.096  1.00  0.50           H  
ATOM   1139  H03 GLU A  76      60.687 -28.969  32.992  1.00  0.50           H  
ATOM   1140  H04 GLU A  76      61.375 -29.607  35.218  1.00  0.50           H  
ATOM   1141  H05 GLU A  76      61.565 -27.783  34.905  1.00  0.50           H  
ATOM   1142  H09 GLU A  76      62.053 -26.555  33.439  1.00  0.50           H  
ATOM   1143  N   LYS A  77      60.661 -27.984  30.587  1.00  0.47           N  
ATOM   1144  CA  LYS A  77      60.038 -28.088  29.271  1.00  0.47           C  
ATOM   1145  C   LYS A  77      60.730 -27.333  28.116  1.00  0.47           C  
ATOM   1146  O   LYS A  77      60.492 -27.620  26.939  1.00  0.47           O  
ATOM   1147  CB  LYS A  77      58.588 -27.597  29.408  1.00  0.47           C  
ATOM   1148  CG  LYS A  77      57.686 -27.582  28.169  1.00  0.47           C  
ATOM   1149  CD  LYS A  77      57.384 -29.033  27.847  1.00  0.47           C  
ATOM   1150  CE  LYS A  77      56.800 -29.179  26.460  1.00  0.47           C  
ATOM   1151  NZ  LYS A  77      57.785 -29.399  25.429  1.00  0.47           N  
ATOM   1152  H01 LYS A  77      60.119 -29.136  28.982  1.00  0.47           H  
ATOM   1153  H02 LYS A  77      58.694 -26.543  29.666  1.00  0.47           H  
ATOM   1154  H03 LYS A  77      58.104 -28.234  30.148  1.00  0.47           H  
ATOM   1155  H04 LYS A  77      58.172 -27.082  27.331  1.00  0.47           H  
ATOM   1156  H05 LYS A  77      56.763 -27.041  28.379  1.00  0.47           H  
ATOM   1157  H06 LYS A  77      60.122 -27.588  31.344  1.00  0.47           H  
ATOM   1158  H07 LYS A  77      56.653 -29.400  28.568  1.00  0.47           H  
ATOM   1159  H08 LYS A  77      58.307 -29.610  27.907  1.00  0.47           H  
ATOM   1160  H09 LYS A  77      56.304 -28.237  26.226  1.00  0.47           H  
ATOM   1161  H10 LYS A  77      56.112 -30.025  26.464  1.00  0.47           H  
ATOM   1162  H11 LYS A  77      58.648 -29.712  25.850  1.00  0.47           H  
ATOM   1163  H12 LYS A  77      57.450 -30.103  24.787  1.00  0.47           H  
ATOM   1164  H13 LYS A  77      57.948 -28.537  24.929  1.00  0.47           H  
ATOM   1165  N   ASP A  78      61.540 -26.342  28.467  1.00  0.72           N  
ATOM   1166  CA  ASP A  78      62.192 -25.374  27.593  1.00  0.72           C  
ATOM   1167  C   ASP A  78      61.473 -25.012  26.277  1.00  0.72           C  
ATOM   1168  O   ASP A  78      61.835 -25.320  25.111  1.00  0.72           O  
ATOM   1169  CB  ASP A  78      63.629 -25.882  27.365  1.00  0.72           C  
ATOM   1170  CG  ASP A  78      64.582 -24.749  27.016  1.00  0.72           C  
ATOM   1171  OD1 ASP A  78      64.548 -23.652  27.602  1.00  0.72           O  
ATOM   1172  OD2 ASP A  78      65.350 -24.949  26.072  1.00  0.72           O  
ATOM   1173  H01 ASP A  78      62.168 -24.411  28.103  1.00  0.72           H  
ATOM   1174  H02 ASP A  78      63.612 -26.579  26.527  1.00  0.72           H  
ATOM   1175  H03 ASP A  78      63.979 -26.371  28.274  1.00  0.72           H  
ATOM   1176  H14 ASP A  78      61.727 -26.247  29.455  1.00  0.72           H  
ATOM   1177  N   PRO A  79      60.345 -24.340  26.442  1.00  0.55           N  
ATOM   1178  CA  PRO A  79      59.476 -24.000  25.319  1.00  0.55           C  
ATOM   1179  C   PRO A  79      59.968 -22.795  24.586  1.00  0.55           C  
ATOM   1180  O   PRO A  79      60.751 -22.117  25.221  1.00  0.55           O  
ATOM   1181  CB  PRO A  79      58.135 -23.847  25.980  1.00  0.55           C  
ATOM   1182  CG  PRO A  79      58.470 -23.304  27.350  1.00  0.55           C  
ATOM   1183  CD  PRO A  79      59.743 -24.017  27.725  1.00  0.55           C  
ATOM   1184  H01 PRO A  79      57.576 -24.782  26.022  1.00  0.55           H  
ATOM   1185  H02 PRO A  79      57.506 -23.149  25.428  1.00  0.55           H  
ATOM   1186  H03 PRO A  79      57.670 -23.467  28.072  1.00  0.55           H  
ATOM   1187  H04 PRO A  79      59.440 -24.746  24.525  1.00  0.55           H  
ATOM   1188  H05 PRO A  79      58.626 -22.226  27.313  1.00  0.55           H  
ATOM   1189  H06 PRO A  79      60.394 -23.415  28.359  1.00  0.55           H  
ATOM   1190  H07 PRO A  79      59.530 -24.922  28.294  1.00  0.55           H  
ATOM   1191  N   LYS A  80      59.687 -22.476  23.323  1.00  0.54           N  
ATOM   1192  CA  LYS A  80      60.163 -21.210  22.718  1.00  0.54           C  
ATOM   1193  C   LYS A  80      59.623 -20.121  23.600  1.00  0.54           C  
ATOM   1194  O   LYS A  80      58.458 -20.315  23.951  1.00  0.54           O  
ATOM   1195  CB  LYS A  80      59.598 -20.887  21.349  1.00  0.54           C  
ATOM   1196  CG  LYS A  80      59.794 -19.443  20.917  1.00  0.54           C  
ATOM   1197  CD  LYS A  80      58.713 -19.045  19.949  1.00  0.54           C  
ATOM   1198  CE  LYS A  80      58.985 -19.470  18.530  1.00  0.54           C  
ATOM   1199  NZ  LYS A  80      59.998 -18.640  17.932  1.00  0.54           N  
ATOM   1200  H01 LYS A  80      61.245 -21.296  22.623  1.00  0.54           H  
ATOM   1201  H02 LYS A  80      58.522 -21.052  21.409  1.00  0.54           H  
ATOM   1202  H03 LYS A  80      60.084 -21.532  20.617  1.00  0.54           H  
ATOM   1203  H04 LYS A  80      60.764 -19.344  20.431  1.00  0.54           H  
ATOM   1204  H05 LYS A  80      59.753 -18.795  21.792  1.00  0.54           H  
ATOM   1205  H06 LYS A  80      58.668 -17.956  19.952  1.00  0.54           H  
ATOM   1206  H07 LYS A  80      57.776 -19.500  20.272  1.00  0.54           H  
ATOM   1207  H08 LYS A  80      59.136 -23.113  22.765  1.00  0.54           H  
ATOM   1208  H09 LYS A  80      58.066 -19.368  17.953  1.00  0.54           H  
ATOM   1209  H10 LYS A  80      59.323 -20.506  18.525  1.00  0.54           H  
ATOM   1210  H11 LYS A  80      60.841 -19.181  17.799  1.00  0.54           H  
ATOM   1211  H12 LYS A  80      59.672 -18.301  17.038  1.00  0.54           H  
ATOM   1212  H13 LYS A  80      60.193 -17.856  18.539  1.00  0.54           H  
ATOM   1213  N   ARG A  81      60.367 -19.074  24.006  1.00  0.53           N  
ATOM   1214  CA  ARG A  81      59.774 -18.057  24.881  1.00  0.53           C  
ATOM   1215  C   ARG A  81      59.474 -16.708  24.243  1.00  0.53           C  
ATOM   1216  O   ARG A  81      60.167 -16.194  23.338  1.00  0.53           O  
ATOM   1217  CB  ARG A  81      60.651 -17.817  26.076  1.00  0.53           C  
ATOM   1218  CG  ARG A  81      60.469 -18.789  27.254  1.00  0.53           C  
ATOM   1219  CD  ARG A  81      61.877 -19.153  27.772  1.00  0.53           C  
ATOM   1220  NE  ARG A  81      61.909 -19.824  29.047  1.00  0.53           N  
ATOM   1221  CZ  ARG A  81      62.860 -20.743  29.282  1.00  0.53           C  
ATOM   1222  NH1 ARG A  81      63.703 -21.172  28.268  1.00  0.53           N  
ATOM   1223  NH2 ARG A  81      62.938 -21.260  30.546  1.00  0.53           N  
ATOM   1224  H01 ARG A  81      58.809 -18.487  25.149  1.00  0.53           H  
ATOM   1225  H02 ARG A  81      60.364 -16.837  26.458  1.00  0.53           H  
ATOM   1226  H03 ARG A  81      61.688 -17.881  25.747  1.00  0.53           H  
ATOM   1227  H04 ARG A  81      59.932 -19.683  26.936  1.00  0.53           H  
ATOM   1228  H05 ARG A  81      59.891 -18.312  28.046  1.00  0.53           H  
ATOM   1229  H06 ARG A  81      62.399 -18.207  27.916  1.00  0.53           H  
ATOM   1230  H07 ARG A  81      62.350 -19.804  27.036  1.00  0.53           H  
ATOM   1231  H08 ARG A  81      61.224 -19.606  29.756  1.00  0.53           H  
ATOM   1232  H09 ARG A  81      64.405 -21.873  28.457  1.00  0.53           H  
ATOM   1233  H10 ARG A  81      63.615 -20.783  27.340  1.00  0.53           H  
ATOM   1234  H11 ARG A  81      62.303 -20.939  31.263  1.00  0.53           H  
ATOM   1235  H12 ARG A  81      63.631 -21.962  30.762  1.00  0.53           H  
ATOM   1236  H14 ARG A  81      61.329 -18.990  23.709  1.00  0.53           H  
ATOM   1237  N   ILE A  82      58.361 -16.166  24.757  1.00  0.28           N  
ATOM   1238  CA  ILE A  82      57.871 -14.901  24.255  1.00  0.28           C  
ATOM   1239  C   ILE A  82      57.918 -13.839  25.374  1.00  0.28           C  
ATOM   1240  O   ILE A  82      57.918 -14.109  26.589  1.00  0.28           O  
ATOM   1241  CB  ILE A  82      56.488 -15.310  23.554  1.00  0.28           C  
ATOM   1242  CG1 ILE A  82      55.744 -14.049  23.091  1.00  0.28           C  
ATOM   1243  CG2 ILE A  82      55.718 -16.254  24.420  1.00  0.28           C  
ATOM   1244  CD1 ILE A  82      54.904 -13.183  24.080  1.00  0.28           C  
ATOM   1245  H01 ILE A  82      58.457 -14.376  23.501  1.00  0.28           H  
ATOM   1246  H02 ILE A  82      56.663 -15.878  22.640  1.00  0.28           H  
ATOM   1247  H03 ILE A  82      54.977 -14.460  22.435  1.00  0.28           H  
ATOM   1248  H04 ILE A  82      56.498 -13.386  22.666  1.00  0.28           H  
ATOM   1249  H05 ILE A  82      54.738 -16.434  23.979  1.00  0.28           H  
ATOM   1250  H06 ILE A  82      56.258 -17.197  24.500  1.00  0.28           H  
ATOM   1251  H07 ILE A  82      55.595 -15.820  25.412  1.00  0.28           H  
ATOM   1252  H08 ILE A  82      53.924 -13.639  24.219  1.00  0.28           H  
ATOM   1253  H09 ILE A  82      55.417 -13.126  25.040  1.00  0.28           H  
ATOM   1254  H10 ILE A  82      54.782 -12.180  23.672  1.00  0.28           H  
ATOM   1255  H13 ILE A  82      57.864 -16.642  25.496  1.00  0.28           H  
ATOM   1256  N   TYR A  83      58.222 -12.623  24.872  1.00  0.28           N  
ATOM   1257  CA  TYR A  83      58.597 -11.430  25.656  1.00  0.28           C  
ATOM   1258  C   TYR A  83      57.906 -10.226  25.019  1.00  0.28           C  
ATOM   1259  O   TYR A  83      58.229  -9.832  23.888  1.00  0.28           O  
ATOM   1260  CB  TYR A  83      60.152 -11.196  25.619  1.00  0.28           C  
ATOM   1261  CG  TYR A  83      61.047 -12.323  26.157  1.00  0.28           C  
ATOM   1262  CD1 TYR A  83      60.979 -12.669  27.478  1.00  0.28           C  
ATOM   1263  CD2 TYR A  83      61.930 -13.028  25.371  1.00  0.28           C  
ATOM   1264  CE1 TYR A  83      61.763 -13.678  28.005  1.00  0.28           C  
ATOM   1265  CE2 TYR A  83      62.739 -14.045  25.898  1.00  0.28           C  
ATOM   1266  CZ  TYR A  83      62.653 -14.356  27.228  1.00  0.28           C  
ATOM   1267  OH  TYR A  83      63.513 -15.246  27.854  1.00  0.28           O  
ATOM   1268  H01 TYR A  83      58.296 -11.568  26.694  1.00  0.28           H  
ATOM   1269  H02 TYR A  83      60.324 -10.356  26.292  1.00  0.28           H  
ATOM   1270  H03 TYR A  83      60.433 -11.021  24.580  1.00  0.28           H  
ATOM   1271  H04 TYR A  83      60.289 -12.136  28.132  1.00  0.28           H  
ATOM   1272  H05 TYR A  83      62.002 -12.789  24.310  1.00  0.28           H  
ATOM   1273  H06 TYR A  83      61.668 -13.935  29.060  1.00  0.28           H  
ATOM   1274  H07 TYR A  83      63.432 -14.584  25.252  1.00  0.28           H  
ATOM   1275  H08 TYR A  83      63.752 -15.946  27.242  1.00  0.28           H  
ATOM   1276  H11 TYR A  83      58.190 -12.520  23.868  1.00  0.28           H  
ATOM   1277  N   TYR A  84      56.878  -9.673  25.681  1.00  0.12           N  
ATOM   1278  CA  TYR A  84      56.112  -8.531  25.180  1.00  0.12           C  
ATOM   1279  C   TYR A  84      56.815  -7.238  25.686  1.00  0.12           C  
ATOM   1280  O   TYR A  84      56.816  -6.846  26.875  1.00  0.12           O  
ATOM   1281  CB  TYR A  84      54.625  -8.647  25.699  1.00  0.12           C  
ATOM   1282  CG  TYR A  84      53.603  -7.922  24.810  1.00  0.12           C  
ATOM   1283  CD1 TYR A  84      53.527  -8.332  23.485  1.00  0.12           C  
ATOM   1284  CD2 TYR A  84      52.831  -6.849  25.267  1.00  0.12           C  
ATOM   1285  CE1 TYR A  84      52.696  -7.673  22.600  1.00  0.12           C  
ATOM   1286  CE2 TYR A  84      51.992  -6.177  24.381  1.00  0.12           C  
ATOM   1287  CZ  TYR A  84      51.938  -6.595  23.053  1.00  0.12           C  
ATOM   1288  OH  TYR A  84      51.169  -5.920  22.116  1.00  0.12           O  
ATOM   1289  H01 TYR A  84      56.075  -8.506  24.091  1.00  0.12           H  
ATOM   1290  H02 TYR A  84      54.591  -8.169  26.678  1.00  0.12           H  
ATOM   1291  H03 TYR A  84      54.356  -9.702  25.743  1.00  0.12           H  
ATOM   1292  H04 TYR A  84      54.125  -9.176  23.143  1.00  0.12           H  
ATOM   1293  H05 TYR A  84      52.886  -6.540  26.311  1.00  0.12           H  
ATOM   1294  H06 TYR A  84      52.634  -7.992  21.560  1.00  0.12           H  
ATOM   1295  H07 TYR A  84      51.387  -5.337  24.722  1.00  0.12           H  
ATOM   1296  H08 TYR A  84      50.923  -6.522  21.410  1.00  0.12           H  
ATOM   1297  H09 TYR A  84      56.619 -10.067  26.574  1.00  0.12           H  
ATOM   1298  N   LEU A  85      57.467  -6.540  24.772  1.00  0.26           N  
ATOM   1299  CA  LEU A  85      58.172  -5.372  25.190  1.00  0.26           C  
ATOM   1300  C   LEU A  85      57.275  -4.148  25.051  1.00  0.26           C  
ATOM   1301  O   LEU A  85      57.024  -3.656  23.938  1.00  0.26           O  
ATOM   1302  CB  LEU A  85      59.433  -5.349  24.351  1.00  0.26           C  
ATOM   1303  CG  LEU A  85      60.591  -6.009  25.107  1.00  0.26           C  
ATOM   1304  CD1 LEU A  85      61.762  -6.320  24.211  1.00  0.26           C  
ATOM   1305  CD2 LEU A  85      61.065  -5.025  26.176  1.00  0.26           C  
ATOM   1306  H01 LEU A  85      58.453  -5.372  26.243  1.00  0.26           H  
ATOM   1307  H02 LEU A  85      59.696  -4.313  24.137  1.00  0.26           H  
ATOM   1308  H03 LEU A  85      59.256  -5.889  23.421  1.00  0.26           H  
ATOM   1309  H04 LEU A  85      60.232  -6.948  25.527  1.00  0.26           H  
ATOM   1310  H05 LEU A  85      62.632  -6.561  24.822  1.00  0.26           H  
ATOM   1311  H06 LEU A  85      61.518  -7.171  23.576  1.00  0.26           H  
ATOM   1312  H07 LEU A  85      61.984  -5.453  23.589  1.00  0.26           H  
ATOM   1313  H08 LEU A  85      61.954  -4.504  25.821  1.00  0.26           H  
ATOM   1314  H09 LEU A  85      57.466  -6.826  23.803  1.00  0.26           H  
ATOM   1315  H10 LEU A  85      60.277  -4.300  26.378  1.00  0.26           H  
ATOM   1316  H11 LEU A  85      61.303  -5.568  27.091  1.00  0.26           H  
ATOM   1317  N   SER A  86      56.715  -3.670  26.169  1.00  0.25           N  
ATOM   1318  CA  SER A  86      55.891  -2.499  26.095  1.00  0.25           C  
ATOM   1319  C   SER A  86      56.243  -1.633  27.256  1.00  0.25           C  
ATOM   1320  O   SER A  86      56.305  -2.027  28.424  1.00  0.25           O  
ATOM   1321  CB  SER A  86      54.436  -2.803  26.219  1.00  0.25           C  
ATOM   1322  OG  SER A  86      53.634  -1.662  25.957  1.00  0.25           O  
ATOM   1323  H01 SER A  86      56.066  -2.033  25.125  1.00  0.25           H  
ATOM   1324  H02 SER A  86      54.244  -3.124  27.243  1.00  0.25           H  
ATOM   1325  H03 SER A  86      54.177  -3.588  25.508  1.00  0.25           H  
ATOM   1326  H04 SER A  86      53.434  -1.619  25.019  1.00  0.25           H  
ATOM   1327  H12 SER A  86      56.871  -4.129  27.055  1.00  0.25           H  
ATOM   1328  N   LEU A  87      56.359  -0.364  26.878  1.00  0.57           N  
ATOM   1329  CA  LEU A  87      56.713   0.720  27.792  1.00  0.57           C  
ATOM   1330  C   LEU A  87      55.540   1.212  28.657  1.00  0.57           C  
ATOM   1331  O   LEU A  87      55.554   2.382  29.030  1.00  0.57           O  
ATOM   1332  CB  LEU A  87      57.287   1.811  26.886  1.00  0.57           C  
ATOM   1333  CG  LEU A  87      58.604   2.460  27.176  1.00  0.57           C  
ATOM   1334  CD1 LEU A  87      59.474   2.320  25.978  1.00  0.57           C  
ATOM   1335  CD2 LEU A  87      58.405   3.930  27.460  1.00  0.57           C  
ATOM   1336  H01 LEU A  87      57.432   0.387  28.541  1.00  0.57           H  
ATOM   1337  H02 LEU A  87      56.585   2.631  27.037  1.00  0.57           H  
ATOM   1338  H03 LEU A  87      57.373   1.372  25.892  1.00  0.57           H  
ATOM   1339  H04 LEU A  87      59.060   1.984  28.044  1.00  0.57           H  
ATOM   1340  H05 LEU A  87      56.194  -0.137  25.908  1.00  0.57           H  
ATOM   1341  H06 LEU A  87      60.448   1.934  26.280  1.00  0.57           H  
ATOM   1342  H07 LEU A  87      59.013   1.629  25.272  1.00  0.57           H  
ATOM   1343  H08 LEU A  87      59.601   3.294  25.505  1.00  0.57           H  
ATOM   1344  H09 LEU A  87      57.438   4.079  27.941  1.00  0.57           H  
ATOM   1345  H10 LEU A  87      59.197   4.284  28.120  1.00  0.57           H  
ATOM   1346  H11 LEU A  87      58.435   4.489  26.525  1.00  0.57           H  
ATOM   1347  N   GLU A  88      54.559   0.395  29.058  1.00  0.34           N  
ATOM   1348  CA  GLU A  88      53.325   0.875  29.674  1.00  0.34           C  
ATOM   1349  C   GLU A  88      52.528  -0.412  29.916  1.00  0.34           C  
ATOM   1350  O   GLU A  88      52.177  -1.049  28.922  1.00  0.34           O  
ATOM   1351  CB  GLU A  88      52.580   1.752  28.659  1.00  0.34           C  
ATOM   1352  CG  GLU A  88      51.640   2.852  29.114  1.00  0.34           C  
ATOM   1353  CD  GLU A  88      50.594   3.246  28.082  1.00  0.34           C  
ATOM   1354  OE1 GLU A  88      50.897   3.696  26.992  1.00  0.34           O  
ATOM   1355  OE2 GLU A  88      49.415   3.091  28.360  1.00  0.34           O  
ATOM   1356  H01 GLU A  88      53.482   1.459  30.581  1.00  0.34           H  
ATOM   1357  H02 GLU A  88      51.903   1.042  28.183  1.00  0.34           H  
ATOM   1358  H03 GLU A  88      53.342   2.231  28.044  1.00  0.34           H  
ATOM   1359  H04 GLU A  88      52.254   3.735  29.290  1.00  0.34           H  
ATOM   1360  H05 GLU A  88      51.124   2.512  30.012  1.00  0.34           H  
ATOM   1361  H12 GLU A  88      54.678  -0.600  28.929  1.00  0.34           H  
ATOM   1362  N   PHE A  89      52.299  -0.917  31.135  1.00  0.75           N  
ATOM   1363  CA  PHE A  89      51.383  -2.033  31.383  1.00  0.75           C  
ATOM   1364  C   PHE A  89      50.409  -1.467  32.406  1.00  0.75           C  
ATOM   1365  O   PHE A  89      50.652  -1.265  33.618  1.00  0.75           O  
ATOM   1366  CB  PHE A  89      52.013  -3.325  32.027  1.00  0.75           C  
ATOM   1367  CG  PHE A  89      52.941  -3.998  31.038  1.00  0.75           C  
ATOM   1368  CD1 PHE A  89      52.425  -4.828  30.068  1.00  0.75           C  
ATOM   1369  CD2 PHE A  89      54.286  -3.715  31.032  1.00  0.75           C  
ATOM   1370  CE1 PHE A  89      53.225  -5.369  29.079  1.00  0.75           C  
ATOM   1371  CE2 PHE A  89      55.085  -4.260  30.045  1.00  0.75           C  
ATOM   1372  CZ  PHE A  89      54.563  -5.083  29.069  1.00  0.75           C  
ATOM   1373  H01 PHE A  89      50.979  -2.362  30.426  1.00  0.75           H  
ATOM   1374  H02 PHE A  89      51.214  -4.017  32.295  1.00  0.75           H  
ATOM   1375  H03 PHE A  89      52.575  -3.047  32.919  1.00  0.75           H  
ATOM   1376  H04 PHE A  89      51.361  -5.064  30.080  1.00  0.75           H  
ATOM   1377  H05 PHE A  89      54.717  -3.069  31.796  1.00  0.75           H  
ATOM   1378  H06 PHE A  89      52.782  -0.508  31.922  1.00  0.75           H  
ATOM   1379  H07 PHE A  89      52.794  -6.017  28.315  1.00  0.75           H  
ATOM   1380  H08 PHE A  89      56.151  -4.034  30.038  1.00  0.75           H  
ATOM   1381  H09 PHE A  89      55.210  -5.501  28.298  1.00  0.75           H  
ATOM   1382  N   TYR A  90      49.243  -1.163  31.859  1.00  0.55           N  
ATOM   1383  CA  TYR A  90      48.144  -0.611  32.640  1.00  0.55           C  
ATOM   1384  C   TYR A  90      47.466  -1.776  33.382  1.00  0.55           C  
ATOM   1385  O   TYR A  90      46.377  -2.246  32.992  1.00  0.55           O  
ATOM   1386  CB  TYR A  90      47.228   0.040  31.656  1.00  0.55           C  
ATOM   1387  CG  TYR A  90      46.452   1.268  32.010  1.00  0.55           C  
ATOM   1388  CD1 TYR A  90      46.504   1.867  33.247  1.00  0.55           C  
ATOM   1389  CD2 TYR A  90      45.690   1.799  30.987  1.00  0.55           C  
ATOM   1390  CE1 TYR A  90      45.780   3.031  33.446  1.00  0.55           C  
ATOM   1391  CE2 TYR A  90      44.964   2.949  31.178  1.00  0.55           C  
ATOM   1392  CZ  TYR A  90      45.027   3.562  32.406  1.00  0.55           C  
ATOM   1393  OH  TYR A  90      44.329   4.739  32.587  1.00  0.55           O  
ATOM   1394  H01 TYR A  90      48.457   0.121  33.385  1.00  0.55           H  
ATOM   1395  H02 TYR A  90      46.444  -0.707  31.534  1.00  0.55           H  
ATOM   1396  H03 TYR A  90      47.838   0.299  30.791  1.00  0.55           H  
ATOM   1397  H04 TYR A  90      47.100   1.436  34.051  1.00  0.55           H  
ATOM   1398  H05 TYR A  90      45.665   1.300  30.018  1.00  0.55           H  
ATOM   1399  H06 TYR A  90      45.801   3.529  34.415  1.00  0.55           H  
ATOM   1400  H07 TYR A  90      44.354   3.365  30.376  1.00  0.55           H  
ATOM   1401  H08 TYR A  90      44.181   5.158  31.736  1.00  0.55           H  
ATOM   1402  H10 TYR A  90      49.111  -1.318  30.870  1.00  0.55           H  
ATOM   1403  N   MET A  91      48.168  -2.286  34.408  1.00  0.57           N  
ATOM   1404  CA  MET A  91      47.697  -3.362  35.241  1.00  0.57           C  
ATOM   1405  C   MET A  91      46.455  -2.812  35.938  1.00  0.57           C  
ATOM   1406  O   MET A  91      45.400  -2.932  35.307  1.00  0.57           O  
ATOM   1407  CB  MET A  91      48.792  -3.704  36.216  1.00  0.57           C  
ATOM   1408  CG  MET A  91      48.936  -5.193  36.373  1.00  0.57           C  
ATOM   1409  SD  MET A  91      49.671  -5.843  34.866  1.00  0.57           S  
ATOM   1410  CE  MET A  91      48.458  -6.733  33.931  1.00  0.57           C  
ATOM   1411  H01 MET A  91      47.448  -4.273  34.697  1.00  0.57           H  
ATOM   1412  H02 MET A  91      48.535  -3.278  37.186  1.00  0.57           H  
ATOM   1413  H03 MET A  91      49.733  -3.291  35.853  1.00  0.57           H  
ATOM   1414  H04 MET A  91      47.962  -5.651  36.547  1.00  0.57           H  
ATOM   1415  H05 MET A  91      49.579  -5.415  37.225  1.00  0.57           H  
ATOM   1416  H06 MET A  91      47.588  -6.097  33.767  1.00  0.57           H  
ATOM   1417  H07 MET A  91      48.881  -7.024  32.969  1.00  0.57           H  
ATOM   1418  H08 MET A  91      48.157  -7.625  34.481  1.00  0.57           H  
ATOM   1419  H09 MET A  91      49.077  -1.893  34.606  1.00  0.57           H  
ATOM   1420  N   GLY A  92      46.553  -2.189  37.138  1.00  0.41           N  
ATOM   1421  CA  GLY A  92      45.441  -1.596  37.848  1.00  0.41           C  
ATOM   1422  C   GLY A  92      44.678  -2.538  38.722  1.00  0.41           C  
ATOM   1423  O   GLY A  92      43.834  -3.228  38.209  1.00  0.41           O  
ATOM   1424  H01 GLY A  92      44.741  -1.251  37.086  1.00  0.41           H  
ATOM   1425  H02 GLY A  92      45.828  -0.791  38.473  1.00  0.41           H  
ATOM   1426  H09 GLY A  92      47.466  -2.135  37.566  1.00  0.41           H  
ATOM   1427  N   ARG A  93      44.792  -2.675  40.032  1.00  0.43           N  
ATOM   1428  CA  ARG A  93      44.032  -3.646  40.874  1.00  0.43           C  
ATOM   1429  C   ARG A  93      44.150  -5.169  40.613  1.00  0.43           C  
ATOM   1430  O   ARG A  93      43.759  -5.758  39.561  1.00  0.43           O  
ATOM   1431  CB  ARG A  93      42.613  -3.237  40.838  1.00  0.43           C  
ATOM   1432  CG  ARG A  93      42.602  -1.904  41.496  1.00  0.43           C  
ATOM   1433  CD  ARG A  93      41.620  -2.049  42.603  1.00  0.43           C  
ATOM   1434  NE  ARG A  93      41.473  -0.740  43.150  1.00  0.43           N  
ATOM   1435  CZ  ARG A  93      40.304  -0.242  43.546  1.00  0.43           C  
ATOM   1436  NH1 ARG A  93      39.171  -0.968  43.479  1.00  0.43           N  
ATOM   1437  NH2 ARG A  93      40.306   0.995  44.065  1.00  0.43           N  
ATOM   1438  H01 ARG A  93      44.515  -3.574  41.848  1.00  0.43           H  
ATOM   1439  H02 ARG A  93      41.959  -3.954  41.335  1.00  0.43           H  
ATOM   1440  H03 ARG A  93      45.450  -2.071  40.504  1.00  0.43           H  
ATOM   1441  H04 ARG A  93      42.256  -3.165  39.811  1.00  0.43           H  
ATOM   1442  H05 ARG A  93      42.337  -1.102  40.807  1.00  0.43           H  
ATOM   1443  H06 ARG A  93      43.590  -1.656  41.885  1.00  0.43           H  
ATOM   1444  H07 ARG A  93      41.955  -2.767  43.352  1.00  0.43           H  
ATOM   1445  H08 ARG A  93      40.666  -2.414  42.223  1.00  0.43           H  
ATOM   1446  H09 ARG A  93      42.297  -0.163  43.241  1.00  0.43           H  
ATOM   1447  H10 ARG A  93      38.299  -0.575  43.805  1.00  0.43           H  
ATOM   1448  H11 ARG A  93      39.193  -1.905  43.103  1.00  0.43           H  
ATOM   1449  H12 ARG A  93      41.169   1.516  44.125  1.00  0.43           H  
ATOM   1450  H13 ARG A  93      39.444   1.405  44.396  1.00  0.43           H  
ATOM   1451  N   THR A  94      44.792  -5.769  41.641  1.00  0.63           N  
ATOM   1452  CA  THR A  94      45.191  -7.150  41.613  1.00  0.63           C  
ATOM   1453  C   THR A  94      44.400  -7.970  42.587  1.00  0.63           C  
ATOM   1454  O   THR A  94      44.124  -9.069  42.158  1.00  0.63           O  
ATOM   1455  CB  THR A  94      46.674  -7.310  41.967  1.00  0.63           C  
ATOM   1456  CG2 THR A  94      47.137  -8.744  41.906  1.00  0.63           C  
ATOM   1457  OG1 THR A  94      47.431  -6.590  41.022  1.00  0.63           O  
ATOM   1458  H01 THR A  94      45.008  -7.499  40.597  1.00  0.63           H  
ATOM   1459  H02 THR A  94      46.807  -6.947  42.986  1.00  0.63           H  
ATOM   1460  H03 THR A  94      48.099  -8.836  42.410  1.00  0.63           H  
ATOM   1461  H04 THR A  94      46.406  -9.384  42.400  1.00  0.63           H  
ATOM   1462  H05 THR A  94      47.242  -9.049  40.865  1.00  0.63           H  
ATOM   1463  H06 THR A  94      47.534  -5.683  41.318  1.00  0.63           H  
ATOM   1464  H14 THR A  94      45.000  -5.223  42.465  1.00  0.63           H  
ATOM   1465  N   LEU A  95      43.966  -7.625  43.814  1.00  0.60           N  
ATOM   1466  CA  LEU A  95      43.332  -8.629  44.689  1.00  0.60           C  
ATOM   1467  C   LEU A  95      42.284  -9.575  44.093  1.00  0.60           C  
ATOM   1468  O   LEU A  95      42.464 -10.789  44.057  1.00  0.60           O  
ATOM   1469  CB  LEU A  95      42.667  -7.976  45.852  1.00  0.60           C  
ATOM   1470  CG  LEU A  95      42.955  -8.443  47.222  1.00  0.60           C  
ATOM   1471  CD1 LEU A  95      41.799  -8.035  48.097  1.00  0.60           C  
ATOM   1472  CD2 LEU A  95      43.195  -9.921  47.237  1.00  0.60           C  
ATOM   1473  H01 LEU A  95      44.195  -9.247  44.938  1.00  0.60           H  
ATOM   1474  H02 LEU A  95      41.616  -8.230  45.716  1.00  0.60           H  
ATOM   1475  H03 LEU A  95      42.934  -6.920  45.816  1.00  0.60           H  
ATOM   1476  H04 LEU A  95      43.868  -7.988  47.606  1.00  0.60           H  
ATOM   1477  H05 LEU A  95      40.921  -8.627  47.837  1.00  0.60           H  
ATOM   1478  H06 LEU A  95      42.056  -8.206  49.142  1.00  0.60           H  
ATOM   1479  H07 LEU A  95      44.075  -6.674  44.137  1.00  0.60           H  
ATOM   1480  H08 LEU A  95      41.582  -6.978  47.944  1.00  0.60           H  
ATOM   1481  H09 LEU A  95      44.131 -10.131  47.755  1.00  0.60           H  
ATOM   1482  H10 LEU A  95      42.374 -10.418  47.754  1.00  0.60           H  
ATOM   1483  H11 LEU A  95      43.256 -10.290  46.213  1.00  0.60           H  
ATOM   1484  N   GLN A  96      41.203  -9.034  43.555  1.00  0.50           N  
ATOM   1485  CA  GLN A  96      40.171  -9.840  43.011  1.00  0.50           C  
ATOM   1486  C   GLN A  96      40.686 -10.497  41.751  1.00  0.50           C  
ATOM   1487  O   GLN A  96      40.616 -11.714  41.822  1.00  0.50           O  
ATOM   1488  CB  GLN A  96      38.974  -8.983  42.734  1.00  0.50           C  
ATOM   1489  CG  GLN A  96      37.625  -9.655  43.063  1.00  0.50           C  
ATOM   1490  CD  GLN A  96      36.404  -9.055  42.325  1.00  0.50           C  
ATOM   1491  NE2 GLN A  96      35.182  -9.254  42.796  1.00  0.50           N  
ATOM   1492  OE1 GLN A  96      36.505  -8.382  41.281  1.00  0.50           O  
ATOM   1493  H01 GLN A  96      39.873 -10.620  43.712  1.00  0.50           H  
ATOM   1494  H02 GLN A  96      38.972  -8.786  41.662  1.00  0.50           H  
ATOM   1495  H03 GLN A  96      39.058  -8.074  43.330  1.00  0.50           H  
ATOM   1496  H04 GLN A  96      37.452  -9.490  44.126  1.00  0.50           H  
ATOM   1497  H05 GLN A  96      37.697 -10.710  42.798  1.00  0.50           H  
ATOM   1498  H06 GLN A  96      34.385  -8.865  42.313  1.00  0.50           H  
ATOM   1499  H07 GLN A  96      35.047  -9.795  43.638  1.00  0.50           H  
ATOM   1500  H12 GLN A  96      41.111  -8.028  43.531  1.00  0.50           H  
ATOM   1501  N   ASN A  97      41.256  -9.989  40.637  1.00  0.33           N  
ATOM   1502  CA  ASN A  97      41.623 -10.845  39.469  1.00  0.33           C  
ATOM   1503  C   ASN A  97      42.374 -12.096  39.805  1.00  0.33           C  
ATOM   1504  O   ASN A  97      42.178 -13.114  39.182  1.00  0.33           O  
ATOM   1505  CB  ASN A  97      42.537 -10.237  38.475  1.00  0.33           C  
ATOM   1506  CG  ASN A  97      42.454 -10.813  37.048  1.00  0.33           C  
ATOM   1507  ND2 ASN A  97      41.492 -11.585  36.590  1.00  0.33           N  
ATOM   1508  OD1 ASN A  97      43.231 -10.435  36.171  1.00  0.33           O  
ATOM   1509  H01 ASN A  97      40.618 -11.015  39.083  1.00  0.33           H  
ATOM   1510  H02 ASN A  97      43.545 -10.459  38.825  1.00  0.33           H  
ATOM   1511  H03 ASN A  97      42.312  -9.172  38.420  1.00  0.33           H  
ATOM   1512  H04 ASN A  97      41.482 -11.856  35.617  1.00  0.33           H  
ATOM   1513  H05 ASN A  97      40.764 -11.907  37.211  1.00  0.33           H  
ATOM   1514  H08 ASN A  97      41.440  -8.997  40.592  1.00  0.33           H  
ATOM   1515  N   THR A  98      43.203 -12.022  40.827  1.00  0.54           N  
ATOM   1516  CA  THR A  98      44.000 -13.098  41.358  1.00  0.54           C  
ATOM   1517  C   THR A  98      43.069 -13.967  42.131  1.00  0.54           C  
ATOM   1518  O   THR A  98      43.118 -15.158  41.872  1.00  0.54           O  
ATOM   1519  CB  THR A  98      45.094 -12.447  42.207  1.00  0.54           C  
ATOM   1520  CG2 THR A  98      45.634 -13.266  43.329  1.00  0.54           C  
ATOM   1521  OG1 THR A  98      46.052 -12.056  41.223  1.00  0.54           O  
ATOM   1522  H01 THR A  98      44.491 -13.722  40.611  1.00  0.54           H  
ATOM   1523  H02 THR A  98      44.714 -11.610  42.793  1.00  0.54           H  
ATOM   1524  H03 THR A  98      46.535 -12.794  43.722  1.00  0.54           H  
ATOM   1525  H04 THR A  98      44.887 -13.337  44.120  1.00  0.54           H  
ATOM   1526  H05 THR A  98      45.876 -14.265  42.967  1.00  0.54           H  
ATOM   1527  H06 THR A  98      43.288 -11.124  41.282  1.00  0.54           H  
ATOM   1528  H07 THR A  98      46.203 -11.110  41.281  1.00  0.54           H  
ATOM   1529  N   MET A  99      42.198 -13.483  43.015  1.00  0.57           N  
ATOM   1530  CA  MET A  99      41.223 -14.319  43.721  1.00  0.57           C  
ATOM   1531  C   MET A  99      40.327 -15.109  42.785  1.00  0.57           C  
ATOM   1532  O   MET A  99      40.019 -16.295  43.038  1.00  0.57           O  
ATOM   1533  CB  MET A  99      40.303 -13.500  44.591  1.00  0.57           C  
ATOM   1534  CG  MET A  99      41.115 -12.911  45.709  1.00  0.57           C  
ATOM   1535  SD  MET A  99      40.083 -12.912  47.162  1.00  0.57           S  
ATOM   1536  CE  MET A  99      39.472 -11.308  46.725  1.00  0.57           C  
ATOM   1537  H01 MET A  99      41.835 -14.996  44.317  1.00  0.57           H  
ATOM   1538  H02 MET A  99      39.508 -14.128  44.994  1.00  0.57           H  
ATOM   1539  H03 MET A  99      39.851 -12.702  44.002  1.00  0.57           H  
ATOM   1540  H04 MET A  99      41.438 -11.899  45.463  1.00  0.57           H  
ATOM   1541  H05 MET A  99      42.007 -13.513  45.882  1.00  0.57           H  
ATOM   1542  H06 MET A  99      38.532 -11.123  47.246  1.00  0.57           H  
ATOM   1543  H07 MET A  99      40.201 -10.550  47.012  1.00  0.57           H  
ATOM   1544  H08 MET A  99      42.210 -12.492  43.208  1.00  0.57           H  
ATOM   1545  H09 MET A  99      39.305 -11.263  45.649  1.00  0.57           H  
ATOM   1546  N   VAL A 100      39.906 -14.448  41.701  1.00  0.48           N  
ATOM   1547  CA  VAL A 100      39.072 -15.139  40.733  1.00  0.48           C  
ATOM   1548  C   VAL A 100      39.900 -15.871  39.657  1.00  0.48           C  
ATOM   1549  O   VAL A 100      39.401 -16.815  39.044  1.00  0.48           O  
ATOM   1550  CB  VAL A 100      38.004 -14.140  40.114  1.00  0.48           C  
ATOM   1551  CG1 VAL A 100      37.609 -13.217  41.248  1.00  0.48           C  
ATOM   1552  CG2 VAL A 100      38.462 -13.408  38.876  1.00  0.48           C  
ATOM   1553  H01 VAL A 100      38.526 -15.924  41.257  1.00  0.48           H  
ATOM   1554  H02 VAL A 100      37.148 -14.697  39.733  1.00  0.48           H  
ATOM   1555  H03 VAL A 100      36.587 -13.439  41.557  1.00  0.48           H  
ATOM   1556  H04 VAL A 100      38.284 -13.367  42.091  1.00  0.48           H  
ATOM   1557  H05 VAL A 100      37.670 -12.182  40.913  1.00  0.48           H  
ATOM   1558  H06 VAL A 100      39.485 -13.701  38.639  1.00  0.48           H  
ATOM   1559  H07 VAL A 100      37.809 -13.662  38.041  1.00  0.48           H  
ATOM   1560  H08 VAL A 100      38.424 -12.333  39.054  1.00  0.48           H  
ATOM   1561  H10 VAL A 100      40.164 -13.482  41.558  1.00  0.48           H  
ATOM   1562  N   ASN A 101      41.171 -15.620  39.410  1.00  0.35           N  
ATOM   1563  CA  ASN A 101      41.904 -16.497  38.519  1.00  0.35           C  
ATOM   1564  C   ASN A 101      42.418 -17.736  39.204  1.00  0.35           C  
ATOM   1565  O   ASN A 101      42.839 -18.685  38.546  1.00  0.35           O  
ATOM   1566  CB  ASN A 101      43.045 -15.711  37.884  1.00  0.35           C  
ATOM   1567  CG  ASN A 101      42.391 -14.880  36.822  1.00  0.35           C  
ATOM   1568  ND2 ASN A 101      43.020 -14.461  35.727  1.00  0.35           N  
ATOM   1569  OD1 ASN A 101      41.207 -14.622  36.998  1.00  0.35           O  
ATOM   1570  H01 ASN A 101      41.216 -16.848  37.750  1.00  0.35           H  
ATOM   1571  H02 ASN A 101      43.819 -16.363  37.479  1.00  0.35           H  
ATOM   1572  H03 ASN A 101      43.533 -15.076  38.623  1.00  0.35           H  
ATOM   1573  H04 ASN A 101      42.524 -13.914  35.038  1.00  0.35           H  
ATOM   1574  H05 ASN A 101      43.993 -14.690  35.585  1.00  0.35           H  
ATOM   1575  H09 ASN A 101      41.628 -14.827  39.836  1.00  0.35           H  
ATOM   1576  N   LEU A 102      42.378 -17.774  40.526  1.00  0.52           N  
ATOM   1577  CA  LEU A 102      42.846 -18.911  41.325  1.00  0.52           C  
ATOM   1578  C   LEU A 102      41.714 -19.590  42.092  1.00  0.52           C  
ATOM   1579  O   LEU A 102      41.918 -20.492  42.909  1.00  0.52           O  
ATOM   1580  CB  LEU A 102      43.872 -18.462  42.365  1.00  0.52           C  
ATOM   1581  CG  LEU A 102      45.328 -18.424  42.060  1.00  0.52           C  
ATOM   1582  CD1 LEU A 102      45.596 -17.454  40.935  1.00  0.52           C  
ATOM   1583  CD2 LEU A 102      46.049 -18.132  43.375  1.00  0.52           C  
ATOM   1584  H01 LEU A 102      43.282 -19.610  40.611  1.00  0.52           H  
ATOM   1585  H02 LEU A 102      43.811 -19.256  43.109  1.00  0.52           H  
ATOM   1586  H03 LEU A 102      43.592 -17.449  42.655  1.00  0.52           H  
ATOM   1587  H04 LEU A 102      45.714 -19.372  41.684  1.00  0.52           H  
ATOM   1588  H05 LEU A 102      46.626 -17.566  40.597  1.00  0.52           H  
ATOM   1589  H06 LEU A 102      42.003 -16.973  41.013  1.00  0.52           H  
ATOM   1590  H07 LEU A 102      44.918 -17.660  40.107  1.00  0.52           H  
ATOM   1591  H08 LEU A 102      45.439 -16.435  41.288  1.00  0.52           H  
ATOM   1592  H09 LEU A 102      46.946 -17.547  43.174  1.00  0.52           H  
ATOM   1593  H10 LEU A 102      45.389 -17.569  44.035  1.00  0.52           H  
ATOM   1594  H11 LEU A 102      46.328 -19.071  43.854  1.00  0.52           H  
ATOM   1595  N   ALA A 103      40.523 -19.033  41.889  1.00  0.52           N  
ATOM   1596  CA  ALA A 103      39.298 -19.511  42.465  1.00  0.52           C  
ATOM   1597  C   ALA A 103      39.280 -19.564  43.962  1.00  0.52           C  
ATOM   1598  O   ALA A 103      38.817 -20.565  44.474  1.00  0.52           O  
ATOM   1599  CB  ALA A 103      38.985 -20.902  41.926  1.00  0.52           C  
ATOM   1600  H01 ALA A 103      38.543 -18.781  42.175  1.00  0.52           H  
ATOM   1601  H02 ALA A 103      38.085 -20.859  41.312  1.00  0.52           H  
ATOM   1602  H03 ALA A 103      39.820 -21.254  41.321  1.00  0.52           H  
ATOM   1603  H04 ALA A 103      38.824 -21.587  42.758  1.00  0.52           H  
ATOM   1604  H12 ALA A 103      40.478 -18.221  41.290  1.00  0.52           H  
ATOM   1605  N   LEU A 104      39.759 -18.505  44.618  1.00  0.49           N  
ATOM   1606  CA  LEU A 104      39.666 -18.459  46.062  1.00  0.49           C  
ATOM   1607  C   LEU A 104      38.739 -17.398  46.559  1.00  0.49           C  
ATOM   1608  O   LEU A 104      38.597 -17.253  47.782  1.00  0.49           O  
ATOM   1609  CB  LEU A 104      40.981 -18.197  46.794  1.00  0.49           C  
ATOM   1610  CG  LEU A 104      42.131 -19.167  46.726  1.00  0.49           C  
ATOM   1611  CD1 LEU A 104      43.203 -18.630  45.810  1.00  0.49           C  
ATOM   1612  CD2 LEU A 104      42.668 -19.368  48.126  1.00  0.49           C  
ATOM   1613  H01 LEU A 104      39.306 -19.464  46.281  1.00  0.49           H  
ATOM   1614  H02 LEU A 104      40.682 -18.265  47.840  1.00  0.49           H  
ATOM   1615  H03 LEU A 104      41.358 -17.246  46.417  1.00  0.49           H  
ATOM   1616  H04 LEU A 104      41.798 -20.124  46.325  1.00  0.49           H  
ATOM   1617  H05 LEU A 104      40.183 -17.741  44.111  1.00  0.49           H  
ATOM   1618  H06 LEU A 104      44.117 -19.209  45.943  1.00  0.49           H  
ATOM   1619  H07 LEU A 104      42.871 -18.710  44.775  1.00  0.49           H  
ATOM   1620  H08 LEU A 104      43.397 -17.585  46.051  1.00  0.49           H  
ATOM   1621  H09 LEU A 104      43.550 -18.744  48.269  1.00  0.49           H  
ATOM   1622  H10 LEU A 104      41.904 -19.089  48.852  1.00  0.49           H  
ATOM   1623  H11 LEU A 104      42.938 -20.415  48.265  1.00  0.49           H  
ATOM   1624  N   GLU A 105      38.104 -16.640  45.627  1.00  0.28           N  
ATOM   1625  CA  GLU A 105      37.127 -15.592  45.998  1.00  0.28           C  
ATOM   1626  C   GLU A 105      36.122 -16.039  47.069  1.00  0.28           C  
ATOM   1627  O   GLU A 105      36.203 -15.511  48.184  1.00  0.28           O  
ATOM   1628  CB  GLU A 105      36.344 -15.060  44.735  1.00  0.28           C  
ATOM   1629  CG  GLU A 105      35.410 -13.850  45.064  1.00  0.28           C  
ATOM   1630  CD  GLU A 105      35.171 -12.701  44.046  1.00  0.28           C  
ATOM   1631  OE1 GLU A 105      34.861 -12.933  42.874  1.00  0.28           O  
ATOM   1632  OE2 GLU A 105      35.254 -11.533  44.443  1.00  0.28           O  
ATOM   1633  H01 GLU A 105      37.723 -14.787  46.427  1.00  0.28           H  
ATOM   1634  H02 GLU A 105      35.712 -15.872  44.376  1.00  0.28           H  
ATOM   1635  H03 GLU A 105      37.068 -14.747  43.982  1.00  0.28           H  
ATOM   1636  H04 GLU A 105      35.958 -13.344  45.859  1.00  0.28           H  
ATOM   1637  H05 GLU A 105      34.430 -14.271  45.287  1.00  0.28           H  
ATOM   1638  H12 GLU A 105      38.305 -16.797  44.650  1.00  0.28           H  
ATOM   1639  N   ASN A 106      35.270 -17.048  46.845  1.00  0.51           N  
ATOM   1640  CA  ASN A 106      34.333 -17.525  47.886  1.00  0.51           C  
ATOM   1641  C   ASN A 106      35.003 -17.903  49.199  1.00  0.51           C  
ATOM   1642  O   ASN A 106      34.581 -17.331  50.189  1.00  0.51           O  
ATOM   1643  CB  ASN A 106      33.518 -18.782  47.508  1.00  0.51           C  
ATOM   1644  CG  ASN A 106      32.539 -18.724  46.323  1.00  0.51           C  
ATOM   1645  ND2 ASN A 106      31.968 -19.896  46.057  1.00  0.51           N  
ATOM   1646  OD1 ASN A 106      32.258 -17.743  45.608  1.00  0.51           O  
ATOM   1647  H01 ASN A 106      33.688 -16.652  47.987  1.00  0.51           H  
ATOM   1648  H02 ASN A 106      32.867 -18.932  48.369  1.00  0.51           H  
ATOM   1649  H03 ASN A 106      34.236 -19.572  47.288  1.00  0.51           H  
ATOM   1650  H04 ASN A 106      31.313 -19.977  45.293  1.00  0.51           H  
ATOM   1651  H05 ASN A 106      32.190 -20.705  46.619  1.00  0.51           H  
ATOM   1652  H06 ASN A 106      35.267 -17.496  45.940  1.00  0.51           H  
ATOM   1653  N   ALA A 107      36.034 -18.768  49.229  1.00  0.66           N  
ATOM   1654  CA  ALA A 107      36.812 -19.127  50.412  1.00  0.66           C  
ATOM   1655  C   ALA A 107      37.414 -17.964  51.162  1.00  0.66           C  
ATOM   1656  O   ALA A 107      37.450 -17.957  52.395  1.00  0.66           O  
ATOM   1657  CB  ALA A 107      38.003 -19.998  50.088  1.00  0.66           C  
ATOM   1658  H01 ALA A 107      36.060 -19.632  51.018  1.00  0.66           H  
ATOM   1659  H02 ALA A 107      38.847 -19.705  50.713  1.00  0.66           H  
ATOM   1660  H03 ALA A 107      37.754 -21.042  50.281  1.00  0.66           H  
ATOM   1661  H04 ALA A 107      38.269 -19.875  49.038  1.00  0.66           H  
ATOM   1662  H06 ALA A 107      36.292 -19.207  48.357  1.00  0.66           H  
ATOM   1663  N   CYS A 108      37.915 -16.957  50.447  1.00  0.38           N  
ATOM   1664  CA  CYS A 108      38.453 -15.759  51.081  1.00  0.38           C  
ATOM   1665  C   CYS A 108      37.313 -14.965  51.665  1.00  0.38           C  
ATOM   1666  O   CYS A 108      37.371 -14.649  52.861  1.00  0.38           O  
ATOM   1667  CB  CYS A 108      39.152 -14.780  50.138  1.00  0.38           C  
ATOM   1668  SG  CYS A 108      40.859 -15.125  49.688  1.00  0.38           S  
ATOM   1669  H01 CYS A 108      39.179 -16.135  51.802  1.00  0.38           H  
ATOM   1670  H02 CYS A 108      39.199 -13.846  50.697  1.00  0.38           H  
ATOM   1671  H03 CYS A 108      38.572 -14.746  49.216  1.00  0.38           H  
ATOM   1672  H04 CYS A 108      41.236 -14.303  48.699  1.00  0.38           H  
ATOM   1673  H05 CYS A 108      37.922 -17.025  49.439  1.00  0.38           H  
ATOM   1674  N   ASP A 109      36.280 -14.679  50.855  1.00  0.41           N  
ATOM   1675  CA  ASP A 109      35.159 -13.862  51.275  1.00  0.41           C  
ATOM   1676  C   ASP A 109      34.655 -14.404  52.595  1.00  0.41           C  
ATOM   1677  O   ASP A 109      34.643 -13.726  53.621  1.00  0.41           O  
ATOM   1678  CB  ASP A 109      34.086 -13.897  50.198  1.00  0.41           C  
ATOM   1679  CG  ASP A 109      32.843 -13.108  50.591  1.00  0.41           C  
ATOM   1680  OD1 ASP A 109      32.776 -11.892  50.374  1.00  0.41           O  
ATOM   1681  OD2 ASP A 109      31.928 -13.734  51.123  1.00  0.41           O  
ATOM   1682  H01 ASP A 109      35.451 -12.821  51.414  1.00  0.41           H  
ATOM   1683  H02 ASP A 109      33.789 -14.936  50.058  1.00  0.41           H  
ATOM   1684  H03 ASP A 109      34.495 -13.473  49.281  1.00  0.41           H  
ATOM   1685  H05 ASP A 109      36.285 -15.048  49.915  1.00  0.41           H  
ATOM   1686  N   GLU A 110      34.545 -15.708  52.622  1.00  0.63           N  
ATOM   1687  CA  GLU A 110      34.174 -16.353  53.850  1.00  0.63           C  
ATOM   1688  C   GLU A 110      35.206 -16.177  54.971  1.00  0.63           C  
ATOM   1689  O   GLU A 110      34.859 -15.817  56.088  1.00  0.63           O  
ATOM   1690  CB  GLU A 110      33.950 -17.816  53.549  1.00  0.63           C  
ATOM   1691  CG  GLU A 110      33.285 -18.531  54.708  1.00  0.63           C  
ATOM   1692  CD  GLU A 110      31.855 -18.110  54.962  1.00  0.63           C  
ATOM   1693  OE1 GLU A 110      31.172 -17.769  54.003  1.00  0.63           O  
ATOM   1694  OE2 GLU A 110      31.432 -18.139  56.118  1.00  0.63           O  
ATOM   1695  H01 GLU A 110      33.265 -15.883  54.226  1.00  0.63           H  
ATOM   1696  H02 GLU A 110      34.921 -18.280  53.376  1.00  0.63           H  
ATOM   1697  H03 GLU A 110      33.314 -17.903  52.668  1.00  0.63           H  
ATOM   1698  H04 GLU A 110      34.719 -16.253  51.790  1.00  0.63           H  
ATOM   1699  H05 GLU A 110      33.851 -18.268  55.602  1.00  0.63           H  
ATOM   1700  H06 GLU A 110      33.295 -19.601  54.500  1.00  0.63           H  
ATOM   1701  N   ALA A 111      36.502 -16.354  54.750  1.00  0.68           N  
ATOM   1702  CA  ALA A 111      37.472 -16.283  55.835  1.00  0.68           C  
ATOM   1703  C   ALA A 111      37.477 -14.924  56.494  1.00  0.68           C  
ATOM   1704  O   ALA A 111      37.206 -14.822  57.702  1.00  0.68           O  
ATOM   1705  CB  ALA A 111      38.891 -16.580  55.333  1.00  0.68           C  
ATOM   1706  H01 ALA A 111      37.171 -17.036  56.563  1.00  0.68           H  
ATOM   1707  H02 ALA A 111      39.585 -16.558  56.173  1.00  0.68           H  
ATOM   1708  H03 ALA A 111      38.914 -17.566  54.870  1.00  0.68           H  
ATOM   1709  H04 ALA A 111      39.183 -15.827  54.601  1.00  0.68           H  
ATOM   1710  H07 ALA A 111      36.823 -16.542  53.811  1.00  0.68           H  
ATOM   1711  N   THR A 112      37.648 -13.887  55.664  1.00  0.45           N  
ATOM   1712  CA  THR A 112      37.714 -12.517  56.135  1.00  0.45           C  
ATOM   1713  C   THR A 112      36.391 -12.213  56.745  1.00  0.45           C  
ATOM   1714  O   THR A 112      36.376 -11.630  57.827  1.00  0.45           O  
ATOM   1715  CB  THR A 112      38.005 -11.555  55.002  1.00  0.45           C  
ATOM   1716  CG2 THR A 112      39.476 -11.567  54.710  1.00  0.45           C  
ATOM   1717  OG1 THR A 112      37.232 -11.903  53.854  1.00  0.45           O  
ATOM   1718  H01 THR A 112      38.522 -12.402  56.857  1.00  0.45           H  
ATOM   1719  H02 THR A 112      37.723 -10.542  55.289  1.00  0.45           H  
ATOM   1720  H03 THR A 112      40.025 -11.804  55.621  1.00  0.45           H  
ATOM   1721  H04 THR A 112      39.690 -12.320  53.952  1.00  0.45           H  
ATOM   1722  H05 THR A 112      37.734 -14.066  54.674  1.00  0.45           H  
ATOM   1723  H06 THR A 112      39.783 -10.586  54.346  1.00  0.45           H  
ATOM   1724  H07 THR A 112      36.980 -12.828  53.905  1.00  0.45           H  
ATOM   1725  N   TYR A 113      35.314 -12.691  56.122  1.00  0.61           N  
ATOM   1726  CA  TYR A 113      33.991 -12.601  56.746  1.00  0.61           C  
ATOM   1727  C   TYR A 113      33.963 -13.284  58.147  1.00  0.61           C  
ATOM   1728  O   TYR A 113      33.415 -12.720  59.094  1.00  0.61           O  
ATOM   1729  CB  TYR A 113      32.865 -13.237  55.817  1.00  0.61           C  
ATOM   1730  CG  TYR A 113      31.615 -13.601  56.610  1.00  0.61           C  
ATOM   1731  CD1 TYR A 113      30.755 -12.618  57.050  1.00  0.61           C  
ATOM   1732  CD2 TYR A 113      31.434 -14.900  57.049  1.00  0.61           C  
ATOM   1733  CE1 TYR A 113      29.752 -12.932  57.949  1.00  0.61           C  
ATOM   1734  CE2 TYR A 113      30.434 -15.218  57.945  1.00  0.61           C  
ATOM   1735  CZ  TYR A 113      29.604 -14.227  58.402  1.00  0.61           C  
ATOM   1736  OH  TYR A 113      28.678 -14.508  59.391  1.00  0.61           O  
ATOM   1737  H01 TYR A 113      33.781 -11.539  56.876  1.00  0.61           H  
ATOM   1738  H02 TYR A 113      33.265 -14.151  55.378  1.00  0.61           H  
ATOM   1739  H03 TYR A 113      32.596 -12.517  55.044  1.00  0.61           H  
ATOM   1740  H04 TYR A 113      30.865 -11.595  56.690  1.00  0.61           H  
ATOM   1741  H05 TYR A 113      32.093 -15.686  56.681  1.00  0.61           H  
ATOM   1742  H06 TYR A 113      29.076 -12.153  58.301  1.00  0.61           H  
ATOM   1743  H07 TYR A 113      30.305 -16.245  58.286  1.00  0.61           H  
ATOM   1744  H08 TYR A 113      35.410 -13.119  55.212  1.00  0.61           H  
ATOM   1745  H09 TYR A 113      28.527 -13.722  59.921  1.00  0.61           H  
ATOM   1746  N   GLN A 114      34.539 -14.465  58.375  1.00  0.77           N  
ATOM   1747  CA  GLN A 114      34.428 -15.146  59.659  1.00  0.77           C  
ATOM   1748  C   GLN A 114      35.324 -14.441  60.664  1.00  0.77           C  
ATOM   1749  O   GLN A 114      35.263 -14.691  61.870  1.00  0.77           O  
ATOM   1750  CB  GLN A 114      34.871 -16.614  59.544  1.00  0.77           C  
ATOM   1751  CG  GLN A 114      34.321 -17.490  58.405  1.00  0.77           C  
ATOM   1752  CD  GLN A 114      34.618 -18.997  58.430  1.00  0.77           C  
ATOM   1753  NE2 GLN A 114      33.836 -19.692  57.623  1.00  0.77           N  
ATOM   1754  OE1 GLN A 114      35.494 -19.562  59.127  1.00  0.77           O  
ATOM   1755  H01 GLN A 114      33.387 -15.120  59.980  1.00  0.77           H  
ATOM   1756  H02 GLN A 114      34.456 -17.075  60.441  1.00  0.77           H  
ATOM   1757  H03 GLN A 114      35.956 -16.610  59.445  1.00  0.77           H  
ATOM   1758  H04 GLN A 114      34.842 -17.131  57.517  1.00  0.77           H  
ATOM   1759  H05 GLN A 114      33.237 -17.375  58.405  1.00  0.77           H  
ATOM   1760  H06 GLN A 114      33.940 -20.695  57.559  1.00  0.77           H  
ATOM   1761  H07 GLN A 114      33.134 -19.221  57.070  1.00  0.77           H  
ATOM   1762  H10 GLN A 114      35.069 -14.902  57.634  1.00  0.77           H  
ATOM   1763  N   LEU A 115      36.276 -13.669  60.148  1.00  0.72           N  
ATOM   1764  CA  LEU A 115      37.167 -12.888  60.970  1.00  0.72           C  
ATOM   1765  C   LEU A 115      36.481 -11.579  61.324  1.00  0.72           C  
ATOM   1766  O   LEU A 115      36.640 -11.053  62.441  1.00  0.72           O  
ATOM   1767  CB  LEU A 115      38.468 -12.652  60.211  1.00  0.72           C  
ATOM   1768  CG  LEU A 115      39.422 -13.816  60.215  1.00  0.72           C  
ATOM   1769  CD1 LEU A 115      40.388 -13.687  59.066  1.00  0.72           C  
ATOM   1770  CD2 LEU A 115      40.206 -13.808  61.490  1.00  0.72           C  
ATOM   1771  H01 LEU A 115      37.406 -13.414  61.895  1.00  0.72           H  
ATOM   1772  H02 LEU A 115      38.978 -11.836  60.724  1.00  0.72           H  
ATOM   1773  H03 LEU A 115      38.220 -12.420  59.175  1.00  0.72           H  
ATOM   1774  H04 LEU A 115      38.853 -14.741  60.122  1.00  0.72           H  
ATOM   1775  H05 LEU A 115      41.340 -14.141  59.340  1.00  0.72           H  
ATOM   1776  H06 LEU A 115      39.983 -14.195  58.191  1.00  0.72           H  
ATOM   1777  H07 LEU A 115      40.542 -12.633  58.836  1.00  0.72           H  
ATOM   1778  H08 LEU A 115      36.379 -13.628  59.144  1.00  0.72           H  
ATOM   1779  H09 LEU A 115      41.101 -13.199  61.362  1.00  0.72           H  
ATOM   1780  H10 LEU A 115      39.595 -13.390  62.290  1.00  0.72           H  
ATOM   1781  H11 LEU A 115      40.494 -14.827  61.746  1.00  0.72           H  
ATOM   1782  N   GLY A 116      35.695 -11.033  60.421  1.00  0.82           N  
ATOM   1783  CA  GLY A 116      34.876  -9.896  60.773  1.00  0.82           C  
ATOM   1784  C   GLY A 116      35.377  -8.592  60.225  1.00  0.82           C  
ATOM   1785  O   GLY A 116      35.550  -7.566  60.914  1.00  0.82           O  
ATOM   1786  H01 GLY A 116      34.902  -9.813  61.860  1.00  0.82           H  
ATOM   1787  H02 GLY A 116      33.870 -10.066  60.390  1.00  0.82           H  
ATOM   1788  H12 GLY A 116      35.664 -11.408  59.484  1.00  0.82           H  
ATOM   1789  N   LEU A 117      35.675  -8.718  58.955  1.00  0.65           N  
ATOM   1790  CA  LEU A 117      36.078  -7.564  58.163  1.00  0.65           C  
ATOM   1791  C   LEU A 117      35.217  -7.772  56.919  1.00  0.65           C  
ATOM   1792  O   LEU A 117      34.684  -8.888  56.788  1.00  0.65           O  
ATOM   1793  CB  LEU A 117      37.571  -7.619  57.779  1.00  0.65           C  
ATOM   1794  CG  LEU A 117      38.562  -8.345  58.667  1.00  0.65           C  
ATOM   1795  CD1 LEU A 117      39.416  -9.185  57.757  1.00  0.65           C  
ATOM   1796  CD2 LEU A 117      39.433  -7.408  59.450  1.00  0.65           C  
ATOM   1797  H01 LEU A 117      35.952  -6.611  58.677  1.00  0.65           H  
ATOM   1798  H02 LEU A 117      37.885  -6.578  57.857  1.00  0.65           H  
ATOM   1799  H03 LEU A 117      35.625  -9.628  58.519  1.00  0.65           H  
ATOM   1800  H04 LEU A 117      37.626  -8.090  56.797  1.00  0.65           H  
ATOM   1801  H05 LEU A 117      38.020  -8.943  59.400  1.00  0.65           H  
ATOM   1802  H06 LEU A 117      40.385  -9.358  58.226  1.00  0.65           H  
ATOM   1803  H07 LEU A 117      38.925 -10.141  57.577  1.00  0.65           H  
ATOM   1804  H08 LEU A 117      39.559  -8.665  56.810  1.00  0.65           H  
ATOM   1805  H09 LEU A 117      40.337  -7.192  58.881  1.00  0.65           H  
ATOM   1806  H10 LEU A 117      38.893  -6.480  59.638  1.00  0.65           H  
ATOM   1807  H11 LEU A 117      39.704  -7.870  60.399  1.00  0.65           H  
ATOM   1808  N   ASP A 118      34.963  -6.860  55.990  1.00  0.51           N  
ATOM   1809  CA  ASP A 118      34.230  -7.343  54.859  1.00  0.51           C  
ATOM   1810  C   ASP A 118      35.202  -7.168  53.735  1.00  0.51           C  
ATOM   1811  O   ASP A 118      35.896  -6.145  53.595  1.00  0.51           O  
ATOM   1812  CB  ASP A 118      32.944  -6.550  54.750  1.00  0.51           C  
ATOM   1813  CG  ASP A 118      32.842  -5.513  53.667  1.00  0.51           C  
ATOM   1814  OD1 ASP A 118      33.145  -5.808  52.523  1.00  0.51           O  
ATOM   1815  OD2 ASP A 118      32.392  -4.415  53.952  1.00  0.51           O  
ATOM   1816  H01 ASP A 118      33.898  -8.381  54.894  1.00  0.51           H  
ATOM   1817  H02 ASP A 118      32.898  -5.979  55.677  1.00  0.51           H  
ATOM   1818  H03 ASP A 118      32.135  -7.264  54.593  1.00  0.51           H  
ATOM   1819  H12 ASP A 118      35.263  -5.899  56.074  1.00  0.51           H  
ATOM   1820  N   MET A 119      35.198  -8.215  52.899  1.00  0.39           N  
ATOM   1821  CA  MET A 119      36.165  -8.274  51.796  1.00  0.39           C  
ATOM   1822  C   MET A 119      36.024  -7.134  50.811  1.00  0.39           C  
ATOM   1823  O   MET A 119      37.047  -6.592  50.440  1.00  0.39           O  
ATOM   1824  CB  MET A 119      36.084  -9.616  51.026  1.00  0.39           C  
ATOM   1825  CG  MET A 119      37.329  -9.813  50.153  1.00  0.39           C  
ATOM   1826  SD  MET A 119      37.352 -11.230  49.018  1.00  0.39           S  
ATOM   1827  CE  MET A 119      35.904 -10.807  48.059  1.00  0.39           C  
ATOM   1828  H01 MET A 119      37.139  -8.186  52.277  1.00  0.39           H  
ATOM   1829  H02 MET A 119      35.204  -9.600  50.384  1.00  0.39           H  
ATOM   1830  H03 MET A 119      36.013 -10.436  51.740  1.00  0.39           H  
ATOM   1831  H04 MET A 119      34.531  -8.962  53.027  1.00  0.39           H  
ATOM   1832  H05 MET A 119      38.131 -10.017  50.862  1.00  0.39           H  
ATOM   1833  H06 MET A 119      37.451  -8.912  49.552  1.00  0.39           H  
ATOM   1834  H07 MET A 119      35.120 -10.446  48.725  1.00  0.39           H  
ATOM   1835  H08 MET A 119      36.158 -10.027  47.341  1.00  0.39           H  
ATOM   1836  H09 MET A 119      35.549 -11.690  47.527  1.00  0.39           H  
ATOM   1837  N   GLU A 120      34.827  -6.650  50.518  1.00  0.42           N  
ATOM   1838  CA  GLU A 120      34.625  -5.596  49.552  1.00  0.42           C  
ATOM   1839  C   GLU A 120      35.314  -4.355  50.055  1.00  0.42           C  
ATOM   1840  O   GLU A 120      35.953  -3.679  49.252  1.00  0.42           O  
ATOM   1841  CB  GLU A 120      33.129  -5.259  49.332  1.00  0.42           C  
ATOM   1842  CG  GLU A 120      32.193  -6.225  48.564  1.00  0.42           C  
ATOM   1843  CD  GLU A 120      30.787  -5.667  48.289  1.00  0.42           C  
ATOM   1844  OE1 GLU A 120      30.642  -4.535  47.794  1.00  0.42           O  
ATOM   1845  OE2 GLU A 120      29.818  -6.378  48.569  1.00  0.42           O  
ATOM   1846  H01 GLU A 120      35.032  -5.940  48.601  1.00  0.42           H  
ATOM   1847  H02 GLU A 120      33.176  -4.396  48.668  1.00  0.42           H  
ATOM   1848  H03 GLU A 120      32.693  -5.127  50.322  1.00  0.42           H  
ATOM   1849  H04 GLU A 120      32.060  -7.099  49.201  1.00  0.42           H  
ATOM   1850  H05 GLU A 120      32.659  -6.463  47.608  1.00  0.42           H  
ATOM   1851  H10 GLU A 120      34.021  -7.034  50.990  1.00  0.42           H  
ATOM   1852  N   GLU A 121      35.264  -4.072  51.360  1.00  0.52           N  
ATOM   1853  CA  GLU A 121      35.891  -2.884  51.960  1.00  0.52           C  
ATOM   1854  C   GLU A 121      37.344  -2.768  51.594  1.00  0.52           C  
ATOM   1855  O   GLU A 121      37.878  -1.797  51.040  1.00  0.52           O  
ATOM   1856  CB  GLU A 121      35.933  -2.873  53.488  1.00  0.52           C  
ATOM   1857  CG  GLU A 121      34.741  -2.529  54.356  1.00  0.52           C  
ATOM   1858  CD  GLU A 121      34.702  -1.106  54.846  1.00  0.52           C  
ATOM   1859  OE1 GLU A 121      35.669  -0.675  55.483  1.00  0.52           O  
ATOM   1860  OE2 GLU A 121      33.697  -0.442  54.591  1.00  0.52           O  
ATOM   1861  H01 GLU A 121      35.261  -2.082  51.574  1.00  0.52           H  
ATOM   1862  H02 GLU A 121      36.584  -2.019  53.675  1.00  0.52           H  
ATOM   1863  H03 GLU A 121      36.238  -3.876  53.785  1.00  0.52           H  
ATOM   1864  H04 GLU A 121      34.820  -3.155  55.245  1.00  0.52           H  
ATOM   1865  H05 GLU A 121      33.836  -2.713  53.777  1.00  0.52           H  
ATOM   1866  H06 GLU A 121      34.769  -4.709  51.968  1.00  0.52           H  
ATOM   1867  N   LEU A 122      37.958  -3.900  51.896  1.00  0.52           N  
ATOM   1868  CA  LEU A 122      39.374  -4.014  51.700  1.00  0.52           C  
ATOM   1869  C   LEU A 122      39.653  -3.984  50.210  1.00  0.52           C  
ATOM   1870  O   LEU A 122      40.626  -3.368  49.816  1.00  0.52           O  
ATOM   1871  CB  LEU A 122      39.847  -5.303  52.391  1.00  0.52           C  
ATOM   1872  CG  LEU A 122      39.479  -5.431  53.891  1.00  0.52           C  
ATOM   1873  CD1 LEU A 122      40.262  -6.577  54.517  1.00  0.52           C  
ATOM   1874  CD2 LEU A 122      39.757  -4.089  54.607  1.00  0.52           C  
ATOM   1875  H01 LEU A 122      39.928  -3.187  52.144  1.00  0.52           H  
ATOM   1876  H02 LEU A 122      40.936  -5.280  52.352  1.00  0.52           H  
ATOM   1877  H03 LEU A 122      39.406  -6.149  51.863  1.00  0.52           H  
ATOM   1878  H04 LEU A 122      38.418  -5.656  53.998  1.00  0.52           H  
ATOM   1879  H05 LEU A 122      41.189  -6.193  54.944  1.00  0.52           H  
ATOM   1880  H06 LEU A 122      37.432  -4.680  52.263  1.00  0.52           H  
ATOM   1881  H07 LEU A 122      39.665  -7.039  55.303  1.00  0.52           H  
ATOM   1882  H08 LEU A 122      40.495  -7.319  53.753  1.00  0.52           H  
ATOM   1883  H09 LEU A 122      40.620  -3.606  54.149  1.00  0.52           H  
ATOM   1884  H10 LEU A 122      38.886  -3.440  54.514  1.00  0.52           H  
ATOM   1885  H11 LEU A 122      39.962  -4.275  55.661  1.00  0.52           H  
ATOM   1886  N   GLU A 123      38.811  -4.439  49.312  1.00  0.50           N  
ATOM   1887  CA  GLU A 123      39.157  -4.453  47.925  1.00  0.50           C  
ATOM   1888  C   GLU A 123      39.373  -3.079  47.372  1.00  0.50           C  
ATOM   1889  O   GLU A 123      40.229  -2.865  46.506  1.00  0.50           O  
ATOM   1890  CB  GLU A 123      38.059  -5.161  47.198  1.00  0.50           C  
ATOM   1891  CG  GLU A 123      38.069  -6.586  47.712  1.00  0.50           C  
ATOM   1892  CD  GLU A 123      37.114  -7.501  47.012  1.00  0.50           C  
ATOM   1893  OE1 GLU A 123      35.901  -7.265  47.073  1.00  0.50           O  
ATOM   1894  OE2 GLU A 123      37.619  -8.453  46.409  1.00  0.50           O  
ATOM   1895  H01 GLU A 123      40.107  -4.971  47.794  1.00  0.50           H  
ATOM   1896  H02 GLU A 123      38.207  -5.125  46.119  1.00  0.50           H  
ATOM   1897  H03 GLU A 123      37.099  -4.689  47.407  1.00  0.50           H  
ATOM   1898  H04 GLU A 123      37.752  -6.543  48.754  1.00  0.50           H  
ATOM   1899  H05 GLU A 123      39.076  -6.986  47.592  1.00  0.50           H  
ATOM   1900  H12 GLU A 123      37.908  -4.783  49.604  1.00  0.50           H  
ATOM   1901  N   GLU A 124      38.671  -2.107  47.941  1.00  0.57           N  
ATOM   1902  CA  GLU A 124      38.705  -0.763  47.387  1.00  0.57           C  
ATOM   1903  C   GLU A 124      39.826   0.097  47.884  1.00  0.57           C  
ATOM   1904  O   GLU A 124      40.038   1.204  47.374  1.00  0.57           O  
ATOM   1905  CB  GLU A 124      37.380  -0.067  47.657  1.00  0.57           C  
ATOM   1906  CG  GLU A 124      36.291  -0.460  46.645  1.00  0.57           C  
ATOM   1907  CD  GLU A 124      36.201   0.384  45.376  1.00  0.57           C  
ATOM   1908  OE1 GLU A 124      37.168   0.650  44.652  1.00  0.57           O  
ATOM   1909  OE2 GLU A 124      35.113   0.788  45.010  1.00  0.57           O  
ATOM   1910  H01 GLU A 124      38.880  -0.892  46.319  1.00  0.57           H  
ATOM   1911  H02 GLU A 124      37.545   1.006  47.565  1.00  0.57           H  
ATOM   1912  H03 GLU A 124      37.041  -0.335  48.658  1.00  0.57           H  
ATOM   1913  H04 GLU A 124      35.346  -0.300  47.164  1.00  0.57           H  
ATOM   1914  H05 GLU A 124      36.474  -1.492  46.345  1.00  0.57           H  
ATOM   1915  H06 GLU A 124      38.112  -2.301  48.760  1.00  0.57           H  
ATOM   1916  N   ILE A 125      40.589  -0.462  48.826  1.00  0.71           N  
ATOM   1917  CA  ILE A 125      41.729   0.269  49.337  1.00  0.71           C  
ATOM   1918  C   ILE A 125      42.839   0.074  48.333  1.00  0.71           C  
ATOM   1919  O   ILE A 125      43.794   0.853  48.395  1.00  0.71           O  
ATOM   1920  CB  ILE A 125      42.257  -0.224  50.726  1.00  0.71           C  
ATOM   1921  CG1 ILE A 125      41.176  -0.401  51.802  1.00  0.71           C  
ATOM   1922  CG2 ILE A 125      43.116   0.876  51.292  1.00  0.71           C  
ATOM   1923  CD1 ILE A 125      40.530   0.844  52.439  1.00  0.71           C  
ATOM   1924  H01 ILE A 125      41.418   1.304  49.480  1.00  0.71           H  
ATOM   1925  H02 ILE A 125      42.741  -1.181  50.531  1.00  0.71           H  
ATOM   1926  H03 ILE A 125      41.713  -0.863  52.630  1.00  0.71           H  
ATOM   1927  H04 ILE A 125      40.371  -0.981  51.351  1.00  0.71           H  
ATOM   1928  H05 ILE A 125      44.032   0.959  50.707  1.00  0.71           H  
ATOM   1929  H06 ILE A 125      40.373  -1.384  49.178  1.00  0.71           H  
ATOM   1930  H07 ILE A 125      42.572   1.820  51.251  1.00  0.71           H  
ATOM   1931  H08 ILE A 125      43.367   0.645  52.327  1.00  0.71           H  
ATOM   1932  H09 ILE A 125      39.542   0.585  52.819  1.00  0.71           H  
ATOM   1933  H10 ILE A 125      41.154   1.198  53.260  1.00  0.71           H  
ATOM   1934  H11 ILE A 125      40.436   1.629  51.689  1.00  0.71           H  
ATOM   1935  N   GLU A 126      42.844  -0.874  47.412  1.00  0.52           N  
ATOM   1936  CA  GLU A 126      44.036  -0.961  46.563  1.00  0.52           C  
ATOM   1937  C   GLU A 126      44.069   0.197  45.579  1.00  0.52           C  
ATOM   1938  O   GLU A 126      43.030   0.563  45.015  1.00  0.52           O  
ATOM   1939  CB  GLU A 126      44.093  -2.281  45.777  1.00  0.52           C  
ATOM   1940  CG  GLU A 126      45.454  -2.460  45.113  1.00  0.52           C  
ATOM   1941  CD  GLU A 126      45.719  -3.658  44.231  1.00  0.52           C  
ATOM   1942  OE1 GLU A 126      45.372  -4.823  44.521  1.00  0.52           O  
ATOM   1943  OE2 GLU A 126      46.319  -3.372  43.201  1.00  0.52           O  
ATOM   1944  H01 GLU A 126      44.900  -0.918  47.227  1.00  0.52           H  
ATOM   1945  H02 GLU A 126      43.328  -2.258  45.001  1.00  0.52           H  
ATOM   1946  H03 GLU A 126      43.916  -3.112  46.460  1.00  0.52           H  
ATOM   1947  H04 GLU A 126      46.122  -2.622  45.959  1.00  0.52           H  
ATOM   1948  H05 GLU A 126      45.623  -1.575  44.500  1.00  0.52           H  
ATOM   1949  H12 GLU A 126      42.065  -1.507  47.299  1.00  0.52           H  
ATOM   1950  N   GLU A 127      45.218   0.822  45.357  1.00  0.52           N  
ATOM   1951  CA  GLU A 127      45.295   2.020  44.507  1.00  0.52           C  
ATOM   1952  C   GLU A 127      45.736   1.426  43.214  1.00  0.52           C  
ATOM   1953  O   GLU A 127      46.538   0.505  43.253  1.00  0.52           O  
ATOM   1954  CB  GLU A 127      46.355   3.010  44.962  1.00  0.52           C  
ATOM   1955  CG  GLU A 127      46.652   2.952  46.473  1.00  0.52           C  
ATOM   1956  CD  GLU A 127      46.576   4.266  47.244  1.00  0.52           C  
ATOM   1957  OE1 GLU A 127      46.887   5.322  46.674  1.00  0.52           O  
ATOM   1958  OE2 GLU A 127      46.244   4.189  48.440  1.00  0.52           O  
ATOM   1959  H01 GLU A 127      44.359   2.579  44.498  1.00  0.52           H  
ATOM   1960  H02 GLU A 127      45.968   4.007  44.753  1.00  0.52           H  
ATOM   1961  H03 GLU A 127      47.278   2.799  44.421  1.00  0.52           H  
ATOM   1962  H04 GLU A 127      47.694   2.642  46.545  1.00  0.52           H  
ATOM   1963  H05 GLU A 127      45.937   2.264  46.923  1.00  0.52           H  
ATOM   1964  H06 GLU A 127      46.062   0.466  45.783  1.00  0.52           H  
ATOM   1965  N   ASP A 128      45.291   1.899  42.074  1.00  0.19           N  
ATOM   1966  CA  ASP A 128      45.593   1.183  40.848  1.00  0.19           C  
ATOM   1967  C   ASP A 128      47.076   1.225  40.526  1.00  0.19           C  
ATOM   1968  O   ASP A 128      47.707   2.275  40.635  1.00  0.19           O  
ATOM   1969  CB  ASP A 128      44.890   1.763  39.651  1.00  0.19           C  
ATOM   1970  CG  ASP A 128      43.385   1.658  39.511  1.00  0.19           C  
ATOM   1971  OD1 ASP A 128      42.615   1.496  40.476  1.00  0.19           O  
ATOM   1972  OD2 ASP A 128      42.999   1.801  38.356  1.00  0.19           O  
ATOM   1973  H01 ASP A 128      45.254   0.163  41.031  1.00  0.19           H  
ATOM   1974  H02 ASP A 128      45.253   1.142  38.832  1.00  0.19           H  
ATOM   1975  H03 ASP A 128      45.132   2.826  39.632  1.00  0.19           H  
ATOM   1976  H06 ASP A 128      44.746   2.749  42.050  1.00  0.19           H  
ATOM   1977  N   ALA A 129      47.627   0.050  40.166  1.00  0.39           N  
ATOM   1978  CA  ALA A 129      49.026  -0.156  39.836  1.00  0.39           C  
ATOM   1979  C   ALA A 129      49.323   0.674  38.615  1.00  0.39           C  
ATOM   1980  O   ALA A 129      49.073   0.239  37.481  1.00  0.39           O  
ATOM   1981  CB  ALA A 129      49.262  -1.638  39.551  1.00  0.39           C  
ATOM   1982  H01 ALA A 129      49.679   0.140  40.657  1.00  0.39           H  
ATOM   1983  H02 ALA A 129      50.226  -1.937  39.962  1.00  0.39           H  
ATOM   1984  H03 ALA A 129      48.471  -2.228  40.014  1.00  0.39           H  
ATOM   1985  H04 ALA A 129      47.017  -0.754  40.122  1.00  0.39           H  
ATOM   1986  H05 ALA A 129      49.259  -1.807  38.474  1.00  0.39           H  
ATOM   1987  N   GLY A 130      49.758   1.897  38.904  1.00  0.32           N  
ATOM   1988  CA  GLY A 130      49.986   2.931  37.908  1.00  0.32           C  
ATOM   1989  C   GLY A 130      51.178   2.754  36.976  1.00  0.32           C  
ATOM   1990  O   GLY A 130      52.150   3.520  37.022  1.00  0.32           O  
ATOM   1991  H01 GLY A 130      50.213   3.828  38.484  1.00  0.32           H  
ATOM   1992  H02 GLY A 130      49.091   2.992  37.288  1.00  0.32           H  
ATOM   1993  H06 GLY A 130      49.941   2.120  39.872  1.00  0.32           H  
ATOM   1994  N   LEU A 131      51.134   1.754  36.094  1.00  0.35           N  
ATOM   1995  CA  LEU A 131      52.226   1.532  35.170  1.00  0.35           C  
ATOM   1996  C   LEU A 131      51.786   1.742  33.748  1.00  0.35           C  
ATOM   1997  O   LEU A 131      52.437   1.286  32.806  1.00  0.35           O  
ATOM   1998  CB  LEU A 131      52.763   0.113  35.321  1.00  0.35           C  
ATOM   1999  CG  LEU A 131      53.450  -0.334  36.589  1.00  0.35           C  
ATOM   2000  CD1 LEU A 131      54.137   0.873  37.230  1.00  0.35           C  
ATOM   2001  CD2 LEU A 131      52.455  -0.901  37.568  1.00  0.35           C  
ATOM   2002  H01 LEU A 131      53.010   2.252  35.405  1.00  0.35           H  
ATOM   2003  H02 LEU A 131      53.573   0.088  34.592  1.00  0.35           H  
ATOM   2004  H03 LEU A 131      50.329   1.144  36.071  1.00  0.35           H  
ATOM   2005  H04 LEU A 131      51.914  -0.556  35.177  1.00  0.35           H  
ATOM   2006  H05 LEU A 131      54.177  -1.107  36.339  1.00  0.35           H  
ATOM   2007  H06 LEU A 131      55.066   1.085  36.701  1.00  0.35           H  
ATOM   2008  H07 LEU A 131      53.479   1.740  37.170  1.00  0.35           H  
ATOM   2009  H08 LEU A 131      54.357   0.654  38.275  1.00  0.35           H  
ATOM   2010  H09 LEU A 131      51.517  -1.107  37.053  1.00  0.35           H  
ATOM   2011  H10 LEU A 131      52.847  -1.826  37.991  1.00  0.35           H  
ATOM   2012  H11 LEU A 131      52.280  -0.181  38.367  1.00  0.35           H  
ATOM   2013  N   GLY A 132      50.716   2.475  33.530  1.00  0.28           N  
ATOM   2014  CA  GLY A 132      50.162   2.581  32.194  1.00  0.28           C  
ATOM   2015  C   GLY A 132      49.503   3.917  31.983  1.00  0.28           C  
ATOM   2016  O   GLY A 132      49.565   4.777  32.876  1.00  0.28           O  
ATOM   2017  H01 GLY A 132      49.410   1.802  32.070  1.00  0.28           H  
ATOM   2018  H02 GLY A 132      50.964   2.460  31.465  1.00  0.28           H  
ATOM   2019  H12 GLY A 132      50.278   2.966  34.296  1.00  0.28           H  
ATOM   2020  N   ASN A 133      48.852   4.033  30.842  1.00  0.14           N  
ATOM   2021  CA  ASN A 133      48.217   5.271  30.520  1.00  0.14           C  
ATOM   2022  C   ASN A 133      46.940   5.126  29.696  1.00  0.14           C  
ATOM   2023  O   ASN A 133      45.889   5.566  30.167  1.00  0.14           O  
ATOM   2024  CB  ASN A 133      49.244   6.125  29.803  1.00  0.14           C  
ATOM   2025  CG  ASN A 133      48.999   7.614  29.987  1.00  0.14           C  
ATOM   2026  ND2 ASN A 133      48.678   8.367  28.947  1.00  0.14           N  
ATOM   2027  OD1 ASN A 133      49.131   8.164  31.084  1.00  0.14           O  
ATOM   2028  H01 ASN A 133      47.881   5.739  31.445  1.00  0.14           H  
ATOM   2029  H02 ASN A 133      49.167   5.908  28.738  1.00  0.14           H  
ATOM   2030  H03 ASN A 133      48.803   3.253  30.202  1.00  0.14           H  
ATOM   2031  H04 ASN A 133      50.233   5.883  30.192  1.00  0.14           H  
ATOM   2032  H05 ASN A 133      48.532   9.359  29.068  1.00  0.14           H  
ATOM   2033  H06 ASN A 133      48.579   7.950  28.033  1.00  0.14           H  
ATOM   2034  N   GLY A 134      46.859   4.489  28.523  1.00  0.06           N  
ATOM   2035  CA  GLY A 134      45.615   4.411  27.770  1.00  0.06           C  
ATOM   2036  C   GLY A 134      45.413   3.059  27.086  1.00  0.06           C  
ATOM   2037  O   GLY A 134      45.485   1.972  27.695  1.00  0.06           O  
ATOM   2038  H01 GLY A 134      45.661   5.168  26.987  1.00  0.06           H  
ATOM   2039  H02 GLY A 134      44.783   4.583  28.453  1.00  0.06           H  
ATOM   2040  H07 GLY A 134      47.687   4.048  28.148  1.00  0.06           H  
ATOM   2041  N   GLY A 135      45.115   3.191  25.778  1.00  0.07           N  
ATOM   2042  CA  GLY A 135      44.911   2.078  24.872  1.00  0.07           C  
ATOM   2043  C   GLY A 135      46.077   1.119  24.911  1.00  0.07           C  
ATOM   2044  O   GLY A 135      45.992   0.053  25.533  1.00  0.07           O  
ATOM   2045  H01 GLY A 135      44.822   2.471  23.859  1.00  0.07           H  
ATOM   2046  H02 GLY A 135      44.004   1.547  25.159  1.00  0.07           H  
ATOM   2047  H03 GLY A 135      45.028   4.126  25.405  1.00  0.07           H  
ATOM   2048  N   LEU A 136      47.181   1.591  24.313  1.00  0.30           N  
ATOM   2049  CA  LEU A 136      48.459   0.871  24.168  1.00  0.30           C  
ATOM   2050  C   LEU A 136      48.759  -0.006  25.349  1.00  0.30           C  
ATOM   2051  O   LEU A 136      48.818  -1.218  25.159  1.00  0.30           O  
ATOM   2052  CB  LEU A 136      49.613   1.875  23.987  1.00  0.30           C  
ATOM   2053  CG  LEU A 136      50.970   1.490  23.427  1.00  0.30           C  
ATOM   2054  CD1 LEU A 136      51.774   0.706  24.420  1.00  0.30           C  
ATOM   2055  CD2 LEU A 136      50.745   0.717  22.161  1.00  0.30           C  
ATOM   2056  H01 LEU A 136      48.365   0.234  23.289  1.00  0.30           H  
ATOM   2057  H02 LEU A 136      49.864   2.103  25.023  1.00  0.30           H  
ATOM   2058  H03 LEU A 136      47.132   2.523  23.928  1.00  0.30           H  
ATOM   2059  H04 LEU A 136      49.230   2.658  23.332  1.00  0.30           H  
ATOM   2060  H05 LEU A 136      51.551   2.387  23.212  1.00  0.30           H  
ATOM   2061  H06 LEU A 136      52.681   1.257  24.668  1.00  0.30           H  
ATOM   2062  H07 LEU A 136      51.185   0.552  25.324  1.00  0.30           H  
ATOM   2063  H08 LEU A 136      52.041  -0.259  23.991  1.00  0.30           H  
ATOM   2064  H09 LEU A 136      49.980   1.213  21.564  1.00  0.30           H  
ATOM   2065  H10 LEU A 136      51.674   0.670  21.593  1.00  0.30           H  
ATOM   2066  H11 LEU A 136      50.416  -0.293  22.405  1.00  0.30           H  
ATOM   2067  N   GLY A 137      48.894   0.623  26.516  1.00  0.73           N  
ATOM   2068  CA  GLY A 137      49.124  -0.077  27.758  1.00  0.73           C  
ATOM   2069  C   GLY A 137      47.939  -0.799  28.399  1.00  0.73           C  
ATOM   2070  O   GLY A 137      48.188  -1.628  29.288  1.00  0.73           O  
ATOM   2071  H01 GLY A 137      49.386   0.706  28.470  1.00  0.73           H  
ATOM   2072  H02 GLY A 137      49.898  -0.822  27.574  1.00  0.73           H  
ATOM   2073  H12 GLY A 137      48.833   1.631  26.533  1.00  0.73           H  
ATOM   2074  N   ARG A 138      46.657  -0.573  28.123  1.00  0.50           N  
ATOM   2075  CA  ARG A 138      45.642  -1.447  28.690  1.00  0.50           C  
ATOM   2076  C   ARG A 138      45.785  -2.841  28.099  1.00  0.50           C  
ATOM   2077  O   ARG A 138      45.749  -3.873  28.779  1.00  0.50           O  
ATOM   2078  CB  ARG A 138      44.249  -0.976  28.371  1.00  0.50           C  
ATOM   2079  CG  ARG A 138      43.213  -2.041  28.730  1.00  0.50           C  
ATOM   2080  CD  ARG A 138      42.974  -1.996  30.196  1.00  0.50           C  
ATOM   2081  NE  ARG A 138      43.929  -2.644  31.059  1.00  0.50           N  
ATOM   2082  CZ  ARG A 138      43.712  -3.869  31.547  1.00  0.50           C  
ATOM   2083  NH1 ARG A 138      42.784  -4.725  31.075  1.00  0.50           N  
ATOM   2084  NH2 ARG A 138      44.528  -4.236  32.505  1.00  0.50           N  
ATOM   2085  H01 ARG A 138      45.788  -1.444  29.770  1.00  0.50           H  
ATOM   2086  H02 ARG A 138      44.187  -0.779  27.301  1.00  0.50           H  
ATOM   2087  H03 ARG A 138      46.392   0.197  27.526  1.00  0.50           H  
ATOM   2088  H04 ARG A 138      44.040  -0.069  28.939  1.00  0.50           H  
ATOM   2089  H05 ARG A 138      43.579  -3.027  28.443  1.00  0.50           H  
ATOM   2090  H06 ARG A 138      42.282  -1.842  28.199  1.00  0.50           H  
ATOM   2091  H07 ARG A 138      42.053  -2.561  30.338  1.00  0.50           H  
ATOM   2092  H08 ARG A 138      42.935  -0.946  30.486  1.00  0.50           H  
ATOM   2093  H09 ARG A 138      44.782  -2.161  31.301  1.00  0.50           H  
ATOM   2094  H10 ARG A 138      42.697  -5.647  31.477  1.00  0.50           H  
ATOM   2095  H11 ARG A 138      42.176  -4.444  30.319  1.00  0.50           H  
ATOM   2096  H12 ARG A 138      45.238  -3.598  32.836  1.00  0.50           H  
ATOM   2097  H13 ARG A 138      44.447  -5.157  32.912  1.00  0.50           H  
ATOM   2098  N   LEU A 139      45.865  -2.766  26.770  1.00  0.50           N  
ATOM   2099  CA  LEU A 139      46.028  -3.888  25.860  1.00  0.50           C  
ATOM   2100  C   LEU A 139      47.012  -4.981  26.314  1.00  0.50           C  
ATOM   2101  O   LEU A 139      46.695  -6.179  26.433  1.00  0.50           O  
ATOM   2102  CB  LEU A 139      46.474  -3.297  24.544  1.00  0.50           C  
ATOM   2103  CG  LEU A 139      46.461  -4.212  23.396  1.00  0.50           C  
ATOM   2104  CD1 LEU A 139      45.074  -4.815  23.225  1.00  0.50           C  
ATOM   2105  CD2 LEU A 139      46.883  -3.401  22.181  1.00  0.50           C  
ATOM   2106  H01 LEU A 139      45.075  -4.413  25.803  1.00  0.50           H  
ATOM   2107  H02 LEU A 139      47.517  -3.014  24.685  1.00  0.50           H  
ATOM   2108  H03 LEU A 139      45.816  -2.459  24.313  1.00  0.50           H  
ATOM   2109  H04 LEU A 139      47.147  -5.047  23.538  1.00  0.50           H  
ATOM   2110  H05 LEU A 139      44.384  -4.045  22.880  1.00  0.50           H  
ATOM   2111  H06 LEU A 139      45.115  -5.620  22.492  1.00  0.50           H  
ATOM   2112  H07 LEU A 139      44.729  -5.210  24.180  1.00  0.50           H  
ATOM   2113  H08 LEU A 139      47.907  -3.660  21.910  1.00  0.50           H  
ATOM   2114  H09 LEU A 139      46.219  -3.624  21.346  1.00  0.50           H  
ATOM   2115  H10 LEU A 139      46.827  -2.338  22.416  1.00  0.50           H  
ATOM   2116  H14 LEU A 139      45.807  -1.846  26.358  1.00  0.50           H  
ATOM   2117  N   ALA A 140      48.234  -4.491  26.600  1.00  0.74           N  
ATOM   2118  CA  ALA A 140      49.332  -5.304  27.035  1.00  0.74           C  
ATOM   2119  C   ALA A 140      48.909  -6.079  28.258  1.00  0.74           C  
ATOM   2120  O   ALA A 140      49.159  -7.279  28.381  1.00  0.74           O  
ATOM   2121  CB  ALA A 140      50.468  -4.405  27.350  1.00  0.74           C  
ATOM   2122  H01 ALA A 140      49.632  -6.012  26.262  1.00  0.74           H  
ATOM   2123  H02 ALA A 140      51.306  -4.635  26.692  1.00  0.74           H  
ATOM   2124  H03 ALA A 140      50.164  -3.369  27.202  1.00  0.74           H  
ATOM   2125  H04 ALA A 140      50.771  -4.551  28.387  1.00  0.74           H  
ATOM   2126  H11 ALA A 140      48.385  -3.497  26.503  1.00  0.74           H  
ATOM   2127  N   ALA A 141      48.115  -5.454  29.106  1.00  0.58           N  
ATOM   2128  CA  ALA A 141      47.719  -6.099  30.344  1.00  0.58           C  
ATOM   2129  C   ALA A 141      46.776  -7.259  30.187  1.00  0.58           C  
ATOM   2130  O   ALA A 141      46.714  -8.133  31.056  1.00  0.58           O  
ATOM   2131  CB  ALA A 141      47.059  -5.092  31.243  1.00  0.58           C  
ATOM   2132  H01 ALA A 141      48.643  -6.498  30.762  1.00  0.58           H  
ATOM   2133  H02 ALA A 141      46.062  -5.443  31.511  1.00  0.58           H  
ATOM   2134  H03 ALA A 141      47.654  -4.966  32.147  1.00  0.58           H  
ATOM   2135  H04 ALA A 141      46.980  -4.137  30.724  1.00  0.58           H  
ATOM   2136  H05 ALA A 141      47.782  -4.525  28.893  1.00  0.58           H  
ATOM   2137  N   CYS A 142      45.986  -7.140  29.107  1.00  0.45           N  
ATOM   2138  CA  CYS A 142      44.962  -8.119  28.712  1.00  0.45           C  
ATOM   2139  C   CYS A 142      45.772  -9.287  28.157  1.00  0.45           C  
ATOM   2140  O   CYS A 142      45.707 -10.398  28.699  1.00  0.45           O  
ATOM   2141  CB  CYS A 142      43.991  -7.621  27.575  1.00  0.45           C  
ATOM   2142  SG  CYS A 142      42.597  -6.547  28.004  1.00  0.45           S  
ATOM   2143  H01 CYS A 142      44.323  -8.345  29.566  1.00  0.45           H  
ATOM   2144  H02 CYS A 142      43.512  -8.536  27.227  1.00  0.45           H  
ATOM   2145  H03 CYS A 142      44.600  -7.079  26.852  1.00  0.45           H  
ATOM   2146  H04 CYS A 142      42.285  -5.777  26.953  1.00  0.45           H  
ATOM   2147  H05 CYS A 142      46.103  -6.322  28.526  1.00  0.45           H  
ATOM   2148  N   PHE A 143      46.612  -9.007  27.135  1.00  0.63           N  
ATOM   2149  CA  PHE A 143      47.460  -9.978  26.480  1.00  0.63           C  
ATOM   2150  C   PHE A 143      48.167 -10.754  27.574  1.00  0.63           C  
ATOM   2151  O   PHE A 143      48.073 -11.971  27.480  1.00  0.63           O  
ATOM   2152  CB  PHE A 143      48.403  -9.237  25.550  1.00  0.63           C  
ATOM   2153  CG  PHE A 143      47.721  -8.696  24.292  1.00  0.63           C  
ATOM   2154  CD1 PHE A 143      46.333  -8.643  24.140  1.00  0.63           C  
ATOM   2155  CD2 PHE A 143      48.474  -8.262  23.234  1.00  0.63           C  
ATOM   2156  CE1 PHE A 143      45.700  -8.184  22.993  1.00  0.63           C  
ATOM   2157  CE2 PHE A 143      47.850  -7.798  22.077  1.00  0.63           C  
ATOM   2158  CZ  PHE A 143      46.474  -7.760  21.946  1.00  0.63           C  
ATOM   2159  H01 PHE A 143      46.910 -10.689  25.864  1.00  0.63           H  
ATOM   2160  H02 PHE A 143      49.157  -9.953  25.222  1.00  0.63           H  
ATOM   2161  H03 PHE A 143      48.838  -8.399  26.095  1.00  0.63           H  
ATOM   2162  H04 PHE A 143      45.712  -8.981  24.969  1.00  0.63           H  
ATOM   2163  H05 PHE A 143      46.650  -8.053  26.806  1.00  0.63           H  
ATOM   2164  H06 PHE A 143      49.562  -8.279  23.296  1.00  0.63           H  
ATOM   2165  H07 PHE A 143      44.612  -8.162  22.927  1.00  0.63           H  
ATOM   2166  H08 PHE A 143      48.468  -7.454  21.248  1.00  0.63           H  
ATOM   2167  H09 PHE A 143      46.014  -7.399  21.026  1.00  0.63           H  
ATOM   2168  N   LEU A 144      48.699 -10.228  28.678  1.00  0.76           N  
ATOM   2169  CA  LEU A 144      49.231 -11.103  29.736  1.00  0.76           C  
ATOM   2170  C   LEU A 144      48.213 -12.088  30.320  1.00  0.76           C  
ATOM   2171  O   LEU A 144      48.541 -13.287  30.405  1.00  0.76           O  
ATOM   2172  CB  LEU A 144      49.830 -10.318  30.945  1.00  0.76           C  
ATOM   2173  CG  LEU A 144      50.791  -9.168  30.602  1.00  0.76           C  
ATOM   2174  CD1 LEU A 144      51.220  -8.549  31.878  1.00  0.76           C  
ATOM   2175  CD2 LEU A 144      51.966  -9.637  29.798  1.00  0.76           C  
ATOM   2176  H01 LEU A 144      50.009 -11.653  29.206  1.00  0.76           H  
ATOM   2177  H02 LEU A 144      50.430 -11.044  31.494  1.00  0.76           H  
ATOM   2178  H03 LEU A 144      49.000  -9.899  31.514  1.00  0.76           H  
ATOM   2179  H04 LEU A 144      50.280  -8.435  29.978  1.00  0.76           H  
ATOM   2180  H05 LEU A 144      52.085  -7.911  31.699  1.00  0.76           H  
ATOM   2181  H06 LEU A 144      50.405  -7.949  32.284  1.00  0.76           H  
ATOM   2182  H07 LEU A 144      51.487  -9.330  32.590  1.00  0.76           H  
ATOM   2183  H08 LEU A 144      52.828  -9.759  30.453  1.00  0.76           H  
ATOM   2184  H09 LEU A 144      51.728 -10.592  29.329  1.00  0.76           H  
ATOM   2185  H10 LEU A 144      48.737  -9.225  28.789  1.00  0.76           H  
ATOM   2186  H11 LEU A 144      52.197  -8.901  29.028  1.00  0.76           H  
ATOM   2187  N   ASP A 145      46.986 -11.686  30.694  1.00  0.73           N  
ATOM   2188  CA  ASP A 145      45.971 -12.621  31.191  1.00  0.73           C  
ATOM   2189  C   ASP A 145      45.600 -13.569  30.038  1.00  0.73           C  
ATOM   2190  O   ASP A 145      45.520 -14.780  30.267  1.00  0.73           O  
ATOM   2191  CB  ASP A 145      44.796 -11.804  31.675  1.00  0.73           C  
ATOM   2192  CG  ASP A 145      43.660 -12.578  32.308  1.00  0.73           C  
ATOM   2193  OD1 ASP A 145      42.909 -13.136  31.513  1.00  0.73           O  
ATOM   2194  OD2 ASP A 145      43.477 -12.631  33.538  1.00  0.73           O  
ATOM   2195  H01 ASP A 145      46.325 -13.230  32.023  1.00  0.73           H  
ATOM   2196  H02 ASP A 145      44.373 -11.344  30.782  1.00  0.73           H  
ATOM   2197  H03 ASP A 145      45.166 -11.092  32.413  1.00  0.73           H  
ATOM   2198  H12 ASP A 145      46.755 -10.705  30.630  1.00  0.73           H  
ATOM   2199  N   SER A 146      45.471 -13.191  28.761  1.00  0.72           N  
ATOM   2200  CA  SER A 146      45.182 -14.186  27.753  1.00  0.72           C  
ATOM   2201  C   SER A 146      46.342 -15.116  27.523  1.00  0.72           C  
ATOM   2202  O   SER A 146      46.103 -16.323  27.509  1.00  0.72           O  
ATOM   2203  CB  SER A 146      44.837 -13.548  26.469  1.00  0.72           C  
ATOM   2204  OG  SER A 146      43.502 -13.163  26.690  1.00  0.72           O  
ATOM   2205  H01 SER A 146      44.336 -14.763  28.127  1.00  0.72           H  
ATOM   2206  H02 SER A 146      44.972 -14.196  25.603  1.00  0.72           H  
ATOM   2207  H03 SER A 146      45.472 -12.685  26.270  1.00  0.72           H  
ATOM   2208  H04 SER A 146      45.575 -12.220  28.504  1.00  0.72           H  
ATOM   2209  H05 SER A 146      43.225 -12.555  26.000  1.00  0.72           H  
ATOM   2210  N   MET A 147      47.585 -14.629  27.472  1.00  0.75           N  
ATOM   2211  CA  MET A 147      48.792 -15.421  27.219  1.00  0.75           C  
ATOM   2212  C   MET A 147      49.067 -16.339  28.375  1.00  0.75           C  
ATOM   2213  O   MET A 147      49.634 -17.398  28.180  1.00  0.75           O  
ATOM   2214  CB  MET A 147      50.056 -14.596  27.076  1.00  0.75           C  
ATOM   2215  CG  MET A 147      50.129 -13.615  25.932  1.00  0.75           C  
ATOM   2216  SD  MET A 147      51.752 -12.831  25.860  1.00  0.75           S  
ATOM   2217  CE  MET A 147      51.435 -11.192  26.462  1.00  0.75           C  
ATOM   2218  H01 MET A 147      48.579 -15.942  26.285  1.00  0.75           H  
ATOM   2219  H02 MET A 147      50.837 -15.325  26.863  1.00  0.75           H  
ATOM   2220  H03 MET A 147      50.182 -14.030  27.999  1.00  0.75           H  
ATOM   2221  H04 MET A 147      49.376 -12.843  26.087  1.00  0.75           H  
ATOM   2222  H05 MET A 147      49.945 -14.143  24.996  1.00  0.75           H  
ATOM   2223  H06 MET A 147      47.702 -13.637  27.619  1.00  0.75           H  
ATOM   2224  H07 MET A 147      50.447 -11.159  26.921  1.00  0.75           H  
ATOM   2225  H08 MET A 147      52.188 -10.924  27.203  1.00  0.75           H  
ATOM   2226  H09 MET A 147      51.474 -10.486  25.633  1.00  0.75           H  
ATOM   2227  N   ALA A 148      48.733 -16.005  29.603  1.00  0.82           N  
ATOM   2228  CA  ALA A 148      48.912 -16.985  30.650  1.00  0.82           C  
ATOM   2229  C   ALA A 148      47.876 -18.088  30.471  1.00  0.82           C  
ATOM   2230  O   ALA A 148      48.158 -19.269  30.500  1.00  0.82           O  
ATOM   2231  CB  ALA A 148      48.700 -16.401  32.031  1.00  0.82           C  
ATOM   2232  H01 ALA A 148      49.935 -17.353  30.574  1.00  0.82           H  
ATOM   2233  H02 ALA A 148      47.651 -16.501  32.310  1.00  0.82           H  
ATOM   2234  H03 ALA A 148      49.319 -16.936  32.751  1.00  0.82           H  
ATOM   2235  H04 ALA A 148      48.976 -15.346  32.026  1.00  0.82           H  
ATOM   2236  H10 ALA A 148      48.362 -15.089  29.808  1.00  0.82           H  
ATOM   2237  N   THR A 149      46.637 -17.696  30.271  1.00  0.74           N  
ATOM   2238  CA  THR A 149      45.518 -18.591  30.097  1.00  0.74           C  
ATOM   2239  C   THR A 149      45.760 -19.588  28.933  1.00  0.74           C  
ATOM   2240  O   THR A 149      45.550 -20.816  29.020  1.00  0.74           O  
ATOM   2241  CB  THR A 149      44.401 -17.531  29.976  1.00  0.74           C  
ATOM   2242  CG2 THR A 149      43.222 -17.969  29.184  1.00  0.74           C  
ATOM   2243  OG1 THR A 149      44.123 -17.133  31.339  1.00  0.74           O  
ATOM   2244  H01 THR A 149      45.290 -19.320  30.875  1.00  0.74           H  
ATOM   2245  H02 THR A 149      44.720 -16.673  29.384  1.00  0.74           H  
ATOM   2246  H03 THR A 149      42.421 -17.237  29.291  1.00  0.74           H  
ATOM   2247  H04 THR A 149      43.500 -18.052  28.133  1.00  0.74           H  
ATOM   2248  H05 THR A 149      46.456 -16.703  30.237  1.00  0.74           H  
ATOM   2249  H06 THR A 149      42.879 -18.938  29.547  1.00  0.74           H  
ATOM   2250  H07 THR A 149      44.283 -16.192  31.437  1.00  0.74           H  
ATOM   2251  N   LEU A 150      46.292 -19.133  27.813  1.00  0.73           N  
ATOM   2252  CA  LEU A 150      46.616 -20.072  26.799  1.00  0.73           C  
ATOM   2253  C   LEU A 150      47.880 -20.866  27.194  1.00  0.73           C  
ATOM   2254  O   LEU A 150      48.552 -21.427  26.332  1.00  0.73           O  
ATOM   2255  CB  LEU A 150      46.708 -19.246  25.499  1.00  0.73           C  
ATOM   2256  CG  LEU A 150      45.433 -18.523  25.086  1.00  0.73           C  
ATOM   2257  CD1 LEU A 150      45.245 -18.514  23.579  1.00  0.73           C  
ATOM   2258  CD2 LEU A 150      44.245 -19.271  25.594  1.00  0.73           C  
ATOM   2259  H01 LEU A 150      45.871 -20.854  26.653  1.00  0.73           H  
ATOM   2260  H02 LEU A 150      46.914 -19.964  24.705  1.00  0.73           H  
ATOM   2261  H03 LEU A 150      47.490 -18.498  25.631  1.00  0.73           H  
ATOM   2262  H04 LEU A 150      45.519 -17.512  25.483  1.00  0.73           H  
ATOM   2263  H05 LEU A 150      44.574 -17.701  23.302  1.00  0.73           H  
ATOM   2264  H06 LEU A 150      46.210 -18.369  23.093  1.00  0.73           H  
ATOM   2265  H07 LEU A 150      44.815 -19.464  23.260  1.00  0.73           H  
ATOM   2266  H08 LEU A 150      46.463 -18.146  27.682  1.00  0.73           H  
ATOM   2267  H09 LEU A 150      43.401 -19.110  24.924  1.00  0.73           H  
ATOM   2268  H10 LEU A 150      44.476 -20.335  25.637  1.00  0.73           H  
ATOM   2269  H11 LEU A 150      43.989 -18.914  26.592  1.00  0.73           H  
ATOM   2270  N   GLY A 151      48.259 -21.025  28.465  1.00  0.81           N  
ATOM   2271  CA  GLY A 151      49.438 -21.747  28.985  1.00  0.81           C  
ATOM   2272  C   GLY A 151      50.780 -21.495  28.328  1.00  0.81           C  
ATOM   2273  O   GLY A 151      51.653 -22.349  28.472  1.00  0.81           O  
ATOM   2274  H01 GLY A 151      49.227 -22.795  28.773  1.00  0.81           H  
ATOM   2275  H02 GLY A 151      49.539 -21.485  30.038  1.00  0.81           H  
ATOM   2276  H12 GLY A 151      47.663 -20.597  29.159  1.00  0.81           H  
ATOM   2277  N   LEU A 152      50.881 -20.359  27.610  1.00  0.67           N  
ATOM   2278  CA  LEU A 152      52.041 -19.875  26.904  1.00  0.67           C  
ATOM   2279  C   LEU A 152      53.017 -19.349  27.900  1.00  0.67           C  
ATOM   2280  O   LEU A 152      52.663 -18.770  28.916  1.00  0.67           O  
ATOM   2281  CB  LEU A 152      51.752 -18.721  25.973  1.00  0.67           C  
ATOM   2282  CG  LEU A 152      50.813 -18.969  24.787  1.00  0.67           C  
ATOM   2283  CD1 LEU A 152      51.109 -18.105  23.554  1.00  0.67           C  
ATOM   2284  CD2 LEU A 152      51.079 -20.397  24.316  1.00  0.67           C  
ATOM   2285  H01 LEU A 152      52.409 -20.718  26.319  1.00  0.67           H  
ATOM   2286  H02 LEU A 152      52.715 -18.495  25.514  1.00  0.67           H  
ATOM   2287  H03 LEU A 152      50.053 -19.783  27.561  1.00  0.67           H  
ATOM   2288  H04 LEU A 152      51.314 -17.923  26.572  1.00  0.67           H  
ATOM   2289  H05 LEU A 152      49.803 -18.752  25.136  1.00  0.67           H  
ATOM   2290  H06 LEU A 152      52.141 -18.261  23.241  1.00  0.67           H  
ATOM   2291  H07 LEU A 152      50.438 -18.386  22.743  1.00  0.67           H  
ATOM   2292  H08 LEU A 152      50.960 -17.054  23.802  1.00  0.67           H  
ATOM   2293  H09 LEU A 152      52.060 -20.718  24.667  1.00  0.67           H  
ATOM   2294  H10 LEU A 152      50.314 -21.061  24.718  1.00  0.67           H  
ATOM   2295  H11 LEU A 152      51.055 -20.431  23.227  1.00  0.67           H  
ATOM   2296  N   ALA A 153      54.273 -19.570  27.538  1.00  0.71           N  
ATOM   2297  CA  ALA A 153      55.458 -19.114  28.262  1.00  0.71           C  
ATOM   2298  C   ALA A 153      55.926 -17.720  27.794  1.00  0.71           C  
ATOM   2299  O   ALA A 153      56.860 -17.547  26.975  1.00  0.71           O  
ATOM   2300  CB  ALA A 153      56.592 -20.085  28.045  1.00  0.71           C  
ATOM   2301  H01 ALA A 153      55.185 -19.056  29.316  1.00  0.71           H  
ATOM   2302  H02 ALA A 153      57.459 -19.766  28.624  1.00  0.71           H  
ATOM   2303  H03 ALA A 153      56.286 -21.080  28.369  1.00  0.71           H  
ATOM   2304  H04 ALA A 153      56.852 -20.111  26.987  1.00  0.71           H  
ATOM   2305  H12 ALA A 153      54.424 -20.098  26.690  1.00  0.71           H  
ATOM   2306  N   ALA A 154      55.141 -16.759  28.332  1.00  0.36           N  
ATOM   2307  CA  ALA A 154      55.276 -15.359  28.070  1.00  0.36           C  
ATOM   2308  C   ALA A 154      55.710 -14.593  29.312  1.00  0.36           C  
ATOM   2309  O   ALA A 154      55.672 -15.097  30.461  1.00  0.36           O  
ATOM   2310  CB  ALA A 154      53.967 -14.838  27.581  1.00  0.36           C  
ATOM   2311  H01 ALA A 154      56.049 -15.217  27.315  1.00  0.36           H  
ATOM   2312  H02 ALA A 154      53.245 -14.847  28.398  1.00  0.36           H  
ATOM   2313  H03 ALA A 154      54.094 -13.817  27.220  1.00  0.36           H  
ATOM   2314  H04 ALA A 154      53.604 -15.469  26.770  1.00  0.36           H  
ATOM   2315  H05 ALA A 154      54.408 -17.050  28.963  1.00  0.36           H  
ATOM   2316  N   TYR A 155      56.096 -13.346  28.976  1.00  0.24           N  
ATOM   2317  CA  TYR A 155      56.804 -12.427  29.839  1.00  0.24           C  
ATOM   2318  C   TYR A 155      56.400 -10.980  29.641  1.00  0.24           C  
ATOM   2319  O   TYR A 155      56.158 -10.601  28.471  1.00  0.24           O  
ATOM   2320  CB  TYR A 155      58.284 -12.655  29.524  1.00  0.24           C  
ATOM   2321  CG  TYR A 155      58.864 -13.841  30.299  1.00  0.24           C  
ATOM   2322  CD1 TYR A 155      58.962 -13.682  31.643  1.00  0.24           C  
ATOM   2323  CD2 TYR A 155      59.226 -15.040  29.716  1.00  0.24           C  
ATOM   2324  CE1 TYR A 155      59.405 -14.699  32.430  1.00  0.24           C  
ATOM   2325  CE2 TYR A 155      59.673 -16.066  30.519  1.00  0.24           C  
ATOM   2326  CZ  TYR A 155      59.758 -15.888  31.880  1.00  0.24           C  
ATOM   2327  OH  TYR A 155      60.253 -16.836  32.760  1.00  0.24           O  
ATOM   2328  H01 TYR A 155      56.567 -12.618  30.886  1.00  0.24           H  
ATOM   2329  H02 TYR A 155      58.831 -11.761  29.823  1.00  0.24           H  
ATOM   2330  H03 TYR A 155      58.391 -12.846  28.456  1.00  0.24           H  
ATOM   2331  H04 TYR A 155      58.683 -12.731  32.096  1.00  0.24           H  
ATOM   2332  H05 TYR A 155      55.872 -13.027  28.044  1.00  0.24           H  
ATOM   2333  H06 TYR A 155      59.159 -15.172  28.636  1.00  0.24           H  
ATOM   2334  H07 TYR A 155      59.477 -14.558  33.508  1.00  0.24           H  
ATOM   2335  H08 TYR A 155      59.960 -17.020  30.075  1.00  0.24           H  
ATOM   2336  H09 TYR A 155      60.450 -17.645  32.282  1.00  0.24           H  
ATOM   2337  N   GLY A 156      56.325 -10.111  30.657  1.00  0.15           N  
ATOM   2338  CA  GLY A 156      55.980  -8.703  30.337  1.00  0.15           C  
ATOM   2339  C   GLY A 156      57.069  -7.749  30.792  1.00  0.15           C  
ATOM   2340  O   GLY A 156      57.269  -7.613  31.987  1.00  0.15           O  
ATOM   2341  H01 GLY A 156      55.059  -8.448  30.862  1.00  0.15           H  
ATOM   2342  H02 GLY A 156      55.849  -8.605  29.259  1.00  0.15           H  
ATOM   2343  H10 GLY A 156      56.497 -10.403  31.608  1.00  0.15           H  
ATOM   2344  N   TYR A 157      57.778  -7.058  29.970  1.00  0.15           N  
ATOM   2345  CA  TYR A 157      58.907  -6.306  30.451  1.00  0.15           C  
ATOM   2346  C   TYR A 157      58.746  -4.827  30.135  1.00  0.15           C  
ATOM   2347  O   TYR A 157      58.721  -4.388  28.967  1.00  0.15           O  
ATOM   2348  CB  TYR A 157      60.221  -6.765  29.785  1.00  0.15           C  
ATOM   2349  CG  TYR A 157      60.912  -8.036  30.218  1.00  0.15           C  
ATOM   2350  CD1 TYR A 157      61.656  -8.014  31.377  1.00  0.15           C  
ATOM   2351  CD2 TYR A 157      60.837  -9.185  29.479  1.00  0.15           C  
ATOM   2352  CE1 TYR A 157      62.352  -9.111  31.838  1.00  0.15           C  
ATOM   2353  CE2 TYR A 157      61.534 -10.287  29.946  1.00  0.15           C  
ATOM   2354  CZ  TYR A 157      62.296 -10.247  31.127  1.00  0.15           C  
ATOM   2355  OH  TYR A 157      63.066 -11.319  31.558  1.00  0.15           O  
ATOM   2356  H01 TYR A 157      58.950  -6.475  31.527  1.00  0.15           H  
ATOM   2357  H02 TYR A 157      60.927  -5.993  30.093  1.00  0.15           H  
ATOM   2358  H03 TYR A 157      57.542  -7.043  28.988  1.00  0.15           H  
ATOM   2359  H04 TYR A 157      60.008  -6.875  28.722  1.00  0.15           H  
ATOM   2360  H05 TYR A 157      61.696  -7.090  31.954  1.00  0.15           H  
ATOM   2361  H06 TYR A 157      60.253  -9.231  28.560  1.00  0.15           H  
ATOM   2362  H07 TYR A 157      62.934  -9.057  32.758  1.00  0.15           H  
ATOM   2363  H08 TYR A 157      61.490 -11.217  29.379  1.00  0.15           H  
ATOM   2364  H09 TYR A 157      63.273 -11.886  30.811  1.00  0.15           H  
ATOM   2365  N   GLY A 158      58.750  -4.071  31.207  1.00  0.09           N  
ATOM   2366  CA  GLY A 158      58.676  -2.644  31.054  1.00  0.09           C  
ATOM   2367  C   GLY A 158      59.488  -1.980  32.163  1.00  0.09           C  
ATOM   2368  O   GLY A 158      60.257  -2.632  32.895  1.00  0.09           O  
ATOM   2369  H01 GLY A 158      57.637  -2.322  31.117  1.00  0.09           H  
ATOM   2370  H02 GLY A 158      59.081  -2.359  30.083  1.00  0.09           H  
ATOM   2371  H10 GLY A 158      58.804  -4.486  32.126  1.00  0.09           H  
ATOM   2372  N   ILE A 159      59.315  -0.649  32.248  1.00  0.06           N  
ATOM   2373  CA  ILE A 159      59.909   0.138  33.311  1.00  0.06           C  
ATOM   2374  C   ILE A 159      58.915   0.054  34.479  1.00  0.06           C  
ATOM   2375  O   ILE A 159      57.703   0.007  34.287  1.00  0.06           O  
ATOM   2376  CB  ILE A 159      60.106   1.655  32.897  1.00  0.06           C  
ATOM   2377  CG1 ILE A 159      60.946   1.821  31.650  1.00  0.06           C  
ATOM   2378  CG2 ILE A 159      60.860   2.372  34.003  1.00  0.06           C  
ATOM   2379  CD1 ILE A 159      61.186   3.317  31.297  1.00  0.06           C  
ATOM   2380  H01 ILE A 159      60.899  -0.244  33.559  1.00  0.06           H  
ATOM   2381  H02 ILE A 159      59.109   2.058  32.719  1.00  0.06           H  
ATOM   2382  H03 ILE A 159      58.754  -0.183  31.549  1.00  0.06           H  
ATOM   2383  H04 ILE A 159      60.406   1.365  30.820  1.00  0.06           H  
ATOM   2384  H05 ILE A 159      61.910   1.338  31.809  1.00  0.06           H  
ATOM   2385  H06 ILE A 159      61.765   2.821  33.593  1.00  0.06           H  
ATOM   2386  H07 ILE A 159      60.228   3.152  34.428  1.00  0.06           H  
ATOM   2387  H08 ILE A 159      61.130   1.658  34.781  1.00  0.06           H  
ATOM   2388  H09 ILE A 159      62.159   3.425  30.818  1.00  0.06           H  
ATOM   2389  H10 ILE A 159      60.407   3.660  30.616  1.00  0.06           H  
ATOM   2390  H11 ILE A 159      61.162   3.914  32.208  1.00  0.06           H  
ATOM   2391  N   ARG A 160      59.365   0.030  35.705  1.00  0.08           N  
ATOM   2392  CA  ARG A 160      58.483   0.202  36.825  1.00  0.08           C  
ATOM   2393  C   ARG A 160      58.425   1.710  36.937  1.00  0.08           C  
ATOM   2394  O   ARG A 160      59.459   2.301  37.231  1.00  0.08           O  
ATOM   2395  CB  ARG A 160      59.129  -0.369  38.048  1.00  0.08           C  
ATOM   2396  CG  ARG A 160      58.414  -0.108  39.320  1.00  0.08           C  
ATOM   2397  CD  ARG A 160      59.177  -1.025  40.173  1.00  0.08           C  
ATOM   2398  NE  ARG A 160      58.705  -1.059  41.536  1.00  0.08           N  
ATOM   2399  CZ  ARG A 160      59.019  -0.174  42.479  1.00  0.08           C  
ATOM   2400  NH1 ARG A 160      59.861   0.809  42.155  1.00  0.08           N  
ATOM   2401  NH2 ARG A 160      58.535  -0.334  43.722  1.00  0.08           N  
ATOM   2402  H01 ARG A 160      57.510  -0.276  36.717  1.00  0.08           H  
ATOM   2403  H02 ARG A 160      60.096   0.126  38.138  1.00  0.08           H  
ATOM   2404  H03 ARG A 160      59.204  -1.449  37.918  1.00  0.08           H  
ATOM   2405  H04 ARG A 160      57.334  -0.257  39.302  1.00  0.08           H  
ATOM   2406  H05 ARG A 160      58.506   0.929  39.641  1.00  0.08           H  
ATOM   2407  H06 ARG A 160      60.206  -0.665  40.196  1.00  0.08           H  
ATOM   2408  H07 ARG A 160      59.104  -2.029  39.755  1.00  0.08           H  
ATOM   2409  H08 ARG A 160      58.087  -1.815  41.795  1.00  0.08           H  
ATOM   2410  H09 ARG A 160      60.140   1.485  42.851  1.00  0.08           H  
ATOM   2411  H10 ARG A 160      60.220   0.877  41.213  1.00  0.08           H  
ATOM   2412  H11 ARG A 160      57.919  -1.108  43.929  1.00  0.08           H  
ATOM   2413  H12 ARG A 160      60.352  -0.112  35.868  1.00  0.08           H  
ATOM   2414  H13 ARG A 160      58.787   0.319  44.450  1.00  0.08           H  
ATOM   2415  N   TYR A 161      57.345   2.420  36.664  1.00  0.07           N  
ATOM   2416  CA  TYR A 161      57.306   3.842  36.931  1.00  0.07           C  
ATOM   2417  C   TYR A 161      56.970   3.931  38.403  1.00  0.07           C  
ATOM   2418  O   TYR A 161      56.090   3.229  38.928  1.00  0.07           O  
ATOM   2419  CB  TYR A 161      56.219   4.570  36.269  1.00  0.07           C  
ATOM   2420  CG  TYR A 161      56.342   4.463  34.796  1.00  0.07           C  
ATOM   2421  CD1 TYR A 161      55.812   3.435  34.060  1.00  0.07           C  
ATOM   2422  CD2 TYR A 161      57.051   5.441  34.247  1.00  0.07           C  
ATOM   2423  CE1 TYR A 161      56.015   3.406  32.730  1.00  0.07           C  
ATOM   2424  CE2 TYR A 161      57.267   5.413  32.917  1.00  0.07           C  
ATOM   2425  CZ  TYR A 161      56.747   4.417  32.165  1.00  0.07           C  
ATOM   2426  OH  TYR A 161      56.956   4.550  30.792  1.00  0.07           O  
ATOM   2427  H01 TYR A 161      58.248   4.272  36.592  1.00  0.07           H  
ATOM   2428  H02 TYR A 161      56.277   5.621  36.551  1.00  0.07           H  
ATOM   2429  H03 TYR A 161      55.263   4.150  36.581  1.00  0.07           H  
ATOM   2430  H04 TYR A 161      55.233   2.650  34.546  1.00  0.07           H  
ATOM   2431  H05 TYR A 161      57.450   6.250  34.859  1.00  0.07           H  
ATOM   2432  H06 TYR A 161      55.608   2.600  32.119  1.00  0.07           H  
ATOM   2433  H07 TYR A 161      57.862   6.195  32.446  1.00  0.07           H  
ATOM   2434  H08 TYR A 161      56.718   5.438  30.516  1.00  0.07           H  
ATOM   2435  H14 TYR A 161      56.537   1.965  36.264  1.00  0.07           H  
ATOM   2436  N   GLU A 162      57.697   4.832  39.051  1.00  0.13           N  
ATOM   2437  CA  GLU A 162      57.504   5.087  40.450  1.00  0.13           C  
ATOM   2438  C   GLU A 162      56.307   6.012  40.612  1.00  0.13           C  
ATOM   2439  O   GLU A 162      55.474   5.795  41.504  1.00  0.13           O  
ATOM   2440  CB  GLU A 162      58.733   5.701  40.915  1.00  0.13           C  
ATOM   2441  CG  GLU A 162      59.231   5.463  42.307  1.00  0.13           C  
ATOM   2442  CD  GLU A 162      60.538   6.244  42.386  1.00  0.13           C  
ATOM   2443  OE1 GLU A 162      61.413   6.012  41.541  1.00  0.13           O  
ATOM   2444  OE2 GLU A 162      60.676   7.103  43.262  1.00  0.13           O  
ATOM   2445  H01 GLU A 162      57.298   4.186  41.028  1.00  0.13           H  
ATOM   2446  H02 GLU A 162      58.483   6.762  40.926  1.00  0.13           H  
ATOM   2447  H03 GLU A 162      59.522   5.368  40.241  1.00  0.13           H  
ATOM   2448  H04 GLU A 162      59.369   4.403  42.521  1.00  0.13           H  
ATOM   2449  H05 GLU A 162      58.515   5.833  43.041  1.00  0.13           H  
ATOM   2450  H09 GLU A 162      58.403   5.351  38.548  1.00  0.13           H  
ATOM   2451  N   PHE A 163      56.142   7.019  39.750  1.00  0.09           N  
ATOM   2452  CA  PHE A 163      55.030   7.953  39.910  1.00  0.09           C  
ATOM   2453  C   PHE A 163      53.932   7.890  38.868  1.00  0.09           C  
ATOM   2454  O   PHE A 163      53.174   8.856  38.661  1.00  0.09           O  
ATOM   2455  CB  PHE A 163      55.599   9.370  39.962  1.00  0.09           C  
ATOM   2456  CG  PHE A 163      56.446   9.489  41.204  1.00  0.09           C  
ATOM   2457  CD1 PHE A 163      55.849   9.843  42.384  1.00  0.09           C  
ATOM   2458  CD2 PHE A 163      57.790   9.192  41.143  1.00  0.09           C  
ATOM   2459  CE1 PHE A 163      56.617   9.889  43.514  1.00  0.09           C  
ATOM   2460  CE2 PHE A 163      58.549   9.237  42.273  1.00  0.09           C  
ATOM   2461  CZ  PHE A 163      57.954   9.588  43.455  1.00  0.09           C  
ATOM   2462  H01 PHE A 163      54.535   7.654  40.834  1.00  0.09           H  
ATOM   2463  H02 PHE A 163      54.791  10.101  39.985  1.00  0.09           H  
ATOM   2464  H03 PHE A 163      56.209   9.557  39.078  1.00  0.09           H  
ATOM   2465  H04 PHE A 163      54.786  10.083  42.422  1.00  0.09           H  
ATOM   2466  H05 PHE A 163      58.246   8.921  40.191  1.00  0.09           H  
ATOM   2467  H06 PHE A 163      56.789   7.135  38.984  1.00  0.09           H  
ATOM   2468  H07 PHE A 163      56.165  10.166  44.466  1.00  0.09           H  
ATOM   2469  H08 PHE A 163      59.612   8.998  42.237  1.00  0.09           H  
ATOM   2470  H09 PHE A 163      58.553   9.629  44.365  1.00  0.09           H  
ATOM   2471  N   GLY A 164      53.940   6.712  38.227  1.00  0.08           N  
ATOM   2472  CA  GLY A 164      53.050   6.378  37.118  1.00  0.08           C  
ATOM   2473  C   GLY A 164      53.028   7.453  36.040  1.00  0.08           C  
ATOM   2474  O   GLY A 164      54.007   7.683  35.338  1.00  0.08           O  
ATOM   2475  H01 GLY A 164      52.040   6.293  37.520  1.00  0.08           H  
ATOM   2476  H02 GLY A 164      53.384   5.442  36.671  1.00  0.08           H  
ATOM   2477  H10 GLY A 164      54.603   6.012  38.530  1.00  0.08           H  
ATOM   2478  N   ILE A 165      51.879   8.112  36.017  1.00  0.04           N  
ATOM   2479  CA  ILE A 165      51.496   9.274  35.216  1.00  0.04           C  
ATOM   2480  C   ILE A 165      50.547  10.025  36.212  1.00  0.04           C  
ATOM   2481  O   ILE A 165      50.292   9.526  37.325  1.00  0.04           O  
ATOM   2482  CB  ILE A 165      50.799   8.755  33.862  1.00  0.04           C  
ATOM   2483  CG1 ILE A 165      50.971   9.834  32.801  1.00  0.04           C  
ATOM   2484  CG2 ILE A 165      49.320   8.356  34.060  1.00  0.04           C  
ATOM   2485  CD1 ILE A 165      49.775  10.731  32.500  1.00  0.04           C  
ATOM   2486  H01 ILE A 165      52.293   9.929  34.865  1.00  0.04           H  
ATOM   2487  H02 ILE A 165      51.288   7.837  33.537  1.00  0.04           H  
ATOM   2488  H03 ILE A 165      51.166   7.762  36.641  1.00  0.04           H  
ATOM   2489  H04 ILE A 165      51.142   9.284  31.875  1.00  0.04           H  
ATOM   2490  H05 ILE A 165      51.789  10.479  33.121  1.00  0.04           H  
ATOM   2491  H06 ILE A 165      48.706   8.855  33.310  1.00  0.04           H  
ATOM   2492  H07 ILE A 165      49.217   7.276  33.953  1.00  0.04           H  
ATOM   2493  H08 ILE A 165      48.992   8.656  35.055  1.00  0.04           H  
ATOM   2494  H09 ILE A 165      48.950  10.469  33.162  1.00  0.04           H  
ATOM   2495  H10 ILE A 165      50.052  11.773  32.660  1.00  0.04           H  
ATOM   2496  H11 ILE A 165      49.467  10.591  31.464  1.00  0.04           H  
ATOM   2497  N   PHE A 166      49.945  11.203  35.938  1.00  0.11           N  
ATOM   2498  CA  PHE A 166      49.147  11.919  36.944  1.00  0.11           C  
ATOM   2499  C   PHE A 166      47.776  11.343  37.285  1.00  0.11           C  
ATOM   2500  O   PHE A 166      47.107  10.671  36.464  1.00  0.11           O  
ATOM   2501  CB  PHE A 166      48.934  13.379  36.528  1.00  0.11           C  
ATOM   2502  CG  PHE A 166      48.142  13.594  35.247  1.00  0.11           C  
ATOM   2503  CD1 PHE A 166      48.783  13.496  34.033  1.00  0.11           C  
ATOM   2504  CD2 PHE A 166      46.791  13.872  35.303  1.00  0.11           C  
ATOM   2505  CE1 PHE A 166      48.076  13.668  32.868  1.00  0.11           C  
ATOM   2506  CE2 PHE A 166      46.087  14.045  34.136  1.00  0.11           C  
ATOM   2507  CZ  PHE A 166      46.729  13.941  32.916  1.00  0.11           C  
ATOM   2508  H01 PHE A 166      49.754  11.811  37.843  1.00  0.11           H  
ATOM   2509  H02 PHE A 166      49.929  13.778  36.331  1.00  0.11           H  
ATOM   2510  H03 PHE A 166      48.406  13.884  37.337  1.00  0.11           H  
ATOM   2511  H04 PHE A 166      49.851  13.282  33.996  1.00  0.11           H  
ATOM   2512  H05 PHE A 166      46.287  13.954  36.266  1.00  0.11           H  
ATOM   2513  H06 PHE A 166      48.582  13.588  31.906  1.00  0.11           H  
ATOM   2514  H07 PHE A 166      45.020  14.265  34.172  1.00  0.11           H  
ATOM   2515  H08 PHE A 166      46.167  14.075  31.992  1.00  0.11           H  
ATOM   2516  H12 PHE A 166      50.046  11.603  35.016  1.00  0.11           H  
ATOM   2517  N   ASN A 167      47.371  11.672  38.517  1.00  0.17           N  
ATOM   2518  CA  ASN A 167      46.037  11.381  39.016  1.00  0.17           C  
ATOM   2519  C   ASN A 167      45.263  12.653  38.698  1.00  0.17           C  
ATOM   2520  O   ASN A 167      45.832  13.748  38.806  1.00  0.17           O  
ATOM   2521  CB  ASN A 167      46.065  11.148  40.506  1.00  0.17           C  
ATOM   2522  CG  ASN A 167      45.816   9.699  40.901  1.00  0.17           C  
ATOM   2523  ND2 ASN A 167      46.404   8.706  40.249  1.00  0.17           N  
ATOM   2524  OD1 ASN A 167      45.015   9.438  41.803  1.00  0.17           O  
ATOM   2525  H01 ASN A 167      45.602  10.485  38.573  1.00  0.17           H  
ATOM   2526  H02 ASN A 167      45.258  11.740  40.937  1.00  0.17           H  
ATOM   2527  H03 ASN A 167      47.043  11.446  40.884  1.00  0.17           H  
ATOM   2528  H04 ASN A 167      46.212   7.749  40.507  1.00  0.17           H  
ATOM   2529  H05 ASN A 167      47.044   8.907  39.494  1.00  0.17           H  
ATOM   2530  H09 ASN A 167      48.022  12.144  39.128  1.00  0.17           H  
ATOM   2531  N   GLN A 168      44.010  12.580  38.246  1.00  0.21           N  
ATOM   2532  CA  GLN A 168      43.291  13.775  37.834  1.00  0.21           C  
ATOM   2533  C   GLN A 168      42.459  14.272  38.993  1.00  0.21           C  
ATOM   2534  O   GLN A 168      41.856  13.485  39.706  1.00  0.21           O  
ATOM   2535  CB  GLN A 168      42.434  13.421  36.602  1.00  0.21           C  
ATOM   2536  CG  GLN A 168      41.345  14.418  36.072  1.00  0.21           C  
ATOM   2537  CD  GLN A 168      40.635  14.061  34.753  1.00  0.21           C  
ATOM   2538  NE2 GLN A 168      39.418  13.529  34.748  1.00  0.21           N  
ATOM   2539  OE1 GLN A 168      41.151  14.250  33.664  1.00  0.21           O  
ATOM   2540  H01 GLN A 168      43.972  14.579  37.554  1.00  0.21           H  
ATOM   2541  H02 GLN A 168      41.840  12.577  36.953  1.00  0.21           H  
ATOM   2542  H03 GLN A 168      43.127  13.249  35.779  1.00  0.21           H  
ATOM   2543  H04 GLN A 168      41.892  15.335  35.853  1.00  0.21           H  
ATOM   2544  H05 GLN A 168      40.579  14.505  36.842  1.00  0.21           H  
ATOM   2545  H06 GLN A 168      43.554  11.681  38.189  1.00  0.21           H  
ATOM   2546  H07 GLN A 168      38.969  13.303  33.872  1.00  0.21           H  
ATOM   2547  H08 GLN A 168      38.941  13.351  35.620  1.00  0.21           H  
ATOM   2548  N   LYS A 169      42.540  15.543  39.290  1.00  0.49           N  
ATOM   2549  CA  LYS A 169      41.694  16.206  40.246  1.00  0.49           C  
ATOM   2550  C   LYS A 169      40.879  17.214  39.426  1.00  0.49           C  
ATOM   2551  O   LYS A 169      41.478  17.860  38.551  1.00  0.49           O  
ATOM   2552  CB  LYS A 169      42.546  16.939  41.253  1.00  0.49           C  
ATOM   2553  CG  LYS A 169      41.820  17.717  42.386  1.00  0.49           C  
ATOM   2554  CD  LYS A 169      41.798  17.092  43.808  1.00  0.49           C  
ATOM   2555  CE  LYS A 169      41.061  15.725  43.990  1.00  0.49           C  
ATOM   2556  NZ  LYS A 169      41.547  14.615  43.170  1.00  0.49           N  
ATOM   2557  H01 LYS A 169      41.058  15.508  40.790  1.00  0.49           H  
ATOM   2558  H02 LYS A 169      43.055  17.709  40.673  1.00  0.49           H  
ATOM   2559  H03 LYS A 169      43.196  16.203  41.727  1.00  0.49           H  
ATOM   2560  H04 LYS A 169      40.774  17.727  42.079  1.00  0.49           H  
ATOM   2561  H05 LYS A 169      42.300  18.692  42.468  1.00  0.49           H  
ATOM   2562  H06 LYS A 169      41.223  17.797  44.409  1.00  0.49           H  
ATOM   2563  H07 LYS A 169      42.833  16.948  44.117  1.00  0.49           H  
ATOM   2564  H08 LYS A 169      40.036  15.901  43.664  1.00  0.49           H  
ATOM   2565  H09 LYS A 169      43.242  16.095  38.818  1.00  0.49           H  
ATOM   2566  H10 LYS A 169      41.155  15.433  45.036  1.00  0.49           H  
ATOM   2567  H11 LYS A 169      42.474  14.354  43.473  1.00  0.49           H  
ATOM   2568  H12 LYS A 169      40.926  13.825  43.270  1.00  0.49           H  
ATOM   2569  H13 LYS A 169      41.578  14.900  42.201  1.00  0.49           H  
ATOM   2570  N   ILE A 170      39.562  17.421  39.561  1.00  0.38           N  
ATOM   2571  CA  ILE A 170      38.880  18.513  38.823  1.00  0.38           C  
ATOM   2572  C   ILE A 170      38.554  19.666  39.781  1.00  0.38           C  
ATOM   2573  O   ILE A 170      37.633  19.599  40.607  1.00  0.38           O  
ATOM   2574  CB  ILE A 170      37.608  17.911  38.134  1.00  0.38           C  
ATOM   2575  CG1 ILE A 170      38.111  17.212  36.881  1.00  0.38           C  
ATOM   2576  CG2 ILE A 170      36.527  18.923  37.829  1.00  0.38           C  
ATOM   2577  CD1 ILE A 170      38.656  18.156  35.819  1.00  0.38           C  
ATOM   2578  H01 ILE A 170      39.522  18.932  38.048  1.00  0.38           H  
ATOM   2579  H02 ILE A 170      37.111  17.221  38.815  1.00  0.38           H  
ATOM   2580  H03 ILE A 170      37.254  16.704  36.439  1.00  0.38           H  
ATOM   2581  H04 ILE A 170      38.906  16.523  37.168  1.00  0.38           H  
ATOM   2582  H05 ILE A 170      35.656  18.723  38.454  1.00  0.38           H  
ATOM   2583  H06 ILE A 170      36.899  19.926  38.035  1.00  0.38           H  
ATOM   2584  H07 ILE A 170      36.245  18.848  36.779  1.00  0.38           H  
ATOM   2585  H08 ILE A 170      39.667  17.852  35.548  1.00  0.38           H  
ATOM   2586  H09 ILE A 170      38.017  18.119  34.937  1.00  0.38           H  
ATOM   2587  H10 ILE A 170      38.676  19.173  36.211  1.00  0.38           H  
ATOM   2588  H14 ILE A 170      39.025  16.825  40.174  1.00  0.38           H  
ATOM   2589  N   CYS A 171      39.288  20.763  39.729  1.00  0.62           N  
ATOM   2590  CA  CYS A 171      39.053  21.788  40.705  1.00  0.62           C  
ATOM   2591  C   CYS A 171      38.701  23.041  39.977  1.00  0.62           C  
ATOM   2592  O   CYS A 171      39.371  23.459  39.047  1.00  0.62           O  
ATOM   2593  CB  CYS A 171      40.301  21.960  41.611  1.00  0.62           C  
ATOM   2594  SG  CYS A 171      40.048  21.201  43.267  1.00  0.62           S  
ATOM   2595  H01 CYS A 171      38.227  21.521  41.364  1.00  0.62           H  
ATOM   2596  H02 CYS A 171      40.476  23.027  41.749  1.00  0.62           H  
ATOM   2597  H03 CYS A 171      41.156  21.484  41.130  1.00  0.62           H  
ATOM   2598  H04 CYS A 171      40.375  22.085  44.219  1.00  0.62           H  
ATOM   2599  H11 CYS A 171      39.997  20.877  39.019  1.00  0.62           H  
ATOM   2600  N   GLY A 172      37.548  23.564  40.385  1.00  0.72           N  
ATOM   2601  CA  GLY A 172      36.925  24.692  39.707  1.00  0.72           C  
ATOM   2602  C   GLY A 172      36.461  24.327  38.285  1.00  0.72           C  
ATOM   2603  O   GLY A 172      36.327  25.155  37.373  1.00  0.72           O  
ATOM   2604  H01 GLY A 172      37.667  25.486  39.625  1.00  0.72           H  
ATOM   2605  H02 GLY A 172      36.061  25.018  40.287  1.00  0.72           H  
ATOM   2606  H05 GLY A 172      37.089  23.165  41.192  1.00  0.72           H  
ATOM   2607  N   GLY A 173      36.118  23.046  38.112  1.00  0.56           N  
ATOM   2608  CA  GLY A 173      35.810  22.498  36.806  1.00  0.56           C  
ATOM   2609  C   GLY A 173      37.010  22.664  35.886  1.00  0.56           C  
ATOM   2610  O   GLY A 173      36.832  22.864  34.700  1.00  0.56           O  
ATOM   2611  H01 GLY A 173      34.955  23.027  36.384  1.00  0.56           H  
ATOM   2612  H02 GLY A 173      35.571  21.439  36.904  1.00  0.56           H  
ATOM   2613  H03 GLY A 173      36.072  22.440  38.919  1.00  0.56           H  
ATOM   2614  N   TRP A 174      38.222  22.709  36.420  1.00  0.47           N  
ATOM   2615  CA  TRP A 174      39.450  22.773  35.651  1.00  0.47           C  
ATOM   2616  C   TRP A 174      40.258  21.553  36.046  1.00  0.47           C  
ATOM   2617  O   TRP A 174      40.037  20.990  37.129  1.00  0.47           O  
ATOM   2618  CB  TRP A 174      40.234  24.002  35.992  1.00  0.47           C  
ATOM   2619  CG  TRP A 174      39.623  25.298  35.503  1.00  0.47           C  
ATOM   2620  CD1 TRP A 174      38.934  26.132  36.337  1.00  0.47           C  
ATOM   2621  CD2 TRP A 174      39.721  25.764  34.237  1.00  0.47           C  
ATOM   2622  CE2 TRP A 174      39.067  26.971  34.333  1.00  0.47           C  
ATOM   2623  CE3 TRP A 174      40.187  25.293  33.049  1.00  0.47           C  
ATOM   2624  NE1 TRP A 174      38.611  27.153  35.584  1.00  0.47           N  
ATOM   2625  CZ2 TRP A 174      38.855  27.722  33.208  1.00  0.47           C  
ATOM   2626  CZ3 TRP A 174      39.984  26.048  31.915  1.00  0.47           C  
ATOM   2627  CH2 TRP A 174      39.313  27.242  31.996  1.00  0.47           C  
ATOM   2628  H01 TRP A 174      39.230  22.802  34.584  1.00  0.47           H  
ATOM   2629  H02 TRP A 174      41.194  23.904  35.486  1.00  0.47           H  
ATOM   2630  H03 TRP A 174      38.295  22.698  37.427  1.00  0.47           H  
ATOM   2631  H04 TRP A 174      40.326  24.057  37.077  1.00  0.47           H  
ATOM   2632  H05 TRP A 174      38.705  25.981  37.392  1.00  0.47           H  
ATOM   2633  H06 TRP A 174      40.710  24.338  32.996  1.00  0.47           H  
ATOM   2634  H07 TRP A 174      38.093  27.961  35.898  1.00  0.47           H  
ATOM   2635  H08 TRP A 174      38.336  28.679  33.267  1.00  0.47           H  
ATOM   2636  H09 TRP A 174      40.357  25.697  30.953  1.00  0.47           H  
ATOM   2637  H10 TRP A 174      39.138  27.821  31.089  1.00  0.47           H  
ATOM   2638  N   GLN A 175      41.150  21.096  35.161  1.00  0.22           N  
ATOM   2639  CA  GLN A 175      41.897  19.884  35.453  1.00  0.22           C  
ATOM   2640  C   GLN A 175      43.202  20.283  36.073  1.00  0.22           C  
ATOM   2641  O   GLN A 175      43.965  21.093  35.518  1.00  0.22           O  
ATOM   2642  CB  GLN A 175      42.233  19.043  34.218  1.00  0.22           C  
ATOM   2643  CG  GLN A 175      42.945  17.710  34.552  1.00  0.22           C  
ATOM   2644  CD  GLN A 175      43.591  17.036  33.338  1.00  0.22           C  
ATOM   2645  NE2 GLN A 175      44.865  17.117  33.022  1.00  0.22           N  
ATOM   2646  OE1 GLN A 175      42.955  16.394  32.522  1.00  0.22           O  
ATOM   2647  H01 GLN A 175      41.265  19.280  36.104  1.00  0.22           H  
ATOM   2648  H02 GLN A 175      42.921  19.629  33.610  1.00  0.22           H  
ATOM   2649  H03 GLN A 175      41.306  18.817  33.691  1.00  0.22           H  
ATOM   2650  H04 GLN A 175      42.183  17.027  34.927  1.00  0.22           H  
ATOM   2651  H05 GLN A 175      43.722  17.910  35.290  1.00  0.22           H  
ATOM   2652  H06 GLN A 175      45.209  16.658  32.191  1.00  0.22           H  
ATOM   2653  H07 GLN A 175      45.499  17.638  33.611  1.00  0.22           H  
ATOM   2654  H11 GLN A 175      41.304  21.591  34.294  1.00  0.22           H  
ATOM   2655  N   MET A 176      43.347  19.610  37.205  1.00  0.38           N  
ATOM   2656  CA  MET A 176      44.536  19.670  38.007  1.00  0.38           C  
ATOM   2657  C   MET A 176      45.121  18.276  37.941  1.00  0.38           C  
ATOM   2658  O   MET A 176      44.402  17.287  38.049  1.00  0.38           O  
ATOM   2659  CB  MET A 176      44.192  20.014  39.441  1.00  0.38           C  
ATOM   2660  CG  MET A 176      44.233  21.501  39.855  1.00  0.38           C  
ATOM   2661  SD  MET A 176      45.746  21.977  40.751  1.00  0.38           S  
ATOM   2662  CE  MET A 176      46.471  22.808  39.369  1.00  0.38           C  
ATOM   2663  H01 MET A 176      45.229  20.432  37.650  1.00  0.38           H  
ATOM   2664  H02 MET A 176      44.978  19.543  40.032  1.00  0.38           H  
ATOM   2665  H03 MET A 176      43.182  19.651  39.629  1.00  0.38           H  
ATOM   2666  H04 MET A 176      43.398  21.662  40.537  1.00  0.38           H  
ATOM   2667  H05 MET A 176      44.161  22.111  38.954  1.00  0.38           H  
ATOM   2668  H06 MET A 176      47.481  22.431  39.208  1.00  0.38           H  
ATOM   2669  H07 MET A 176      45.870  22.625  38.478  1.00  0.38           H  
ATOM   2670  H08 MET A 176      42.584  19.027  37.519  1.00  0.38           H  
ATOM   2671  H09 MET A 176      46.510  23.879  39.568  1.00  0.38           H  
ATOM   2672  N   GLU A 177      46.403  18.190  37.656  1.00  0.32           N  
ATOM   2673  CA  GLU A 177      47.136  16.944  37.662  1.00  0.32           C  
ATOM   2674  C   GLU A 177      47.906  16.783  38.992  1.00  0.32           C  
ATOM   2675  O   GLU A 177      48.806  17.577  39.307  1.00  0.32           O  
ATOM   2676  CB  GLU A 177      48.088  16.921  36.445  1.00  0.32           C  
ATOM   2677  CG  GLU A 177      48.637  18.205  35.817  1.00  0.32           C  
ATOM   2678  CD  GLU A 177      47.672  18.976  34.914  1.00  0.32           C  
ATOM   2679  OE1 GLU A 177      47.430  18.595  33.768  1.00  0.32           O  
ATOM   2680  OE2 GLU A 177      47.137  20.022  35.282  1.00  0.32           O  
ATOM   2681  H01 GLU A 177      46.448  16.102  37.584  1.00  0.32           H  
ATOM   2682  H02 GLU A 177      47.439  16.541  35.656  1.00  0.32           H  
ATOM   2683  H03 GLU A 177      48.955  16.334  36.747  1.00  0.32           H  
ATOM   2684  H04 GLU A 177      49.455  17.889  35.170  1.00  0.32           H  
ATOM   2685  H05 GLU A 177      48.940  18.869  36.626  1.00  0.32           H  
ATOM   2686  H10 GLU A 177      46.900  19.037  37.421  1.00  0.32           H  
ATOM   2687  N   GLU A 178      47.531  15.857  39.887  1.00  0.35           N  
ATOM   2688  CA  GLU A 178      48.302  15.582  41.098  1.00  0.35           C  
ATOM   2689  C   GLU A 178      49.259  14.446  40.731  1.00  0.35           C  
ATOM   2690  O   GLU A 178      49.209  13.898  39.618  1.00  0.35           O  
ATOM   2691  CB  GLU A 178      47.430  15.098  42.237  1.00  0.35           C  
ATOM   2692  CG  GLU A 178      46.397  16.073  42.791  1.00  0.35           C  
ATOM   2693  CD  GLU A 178      45.246  15.395  43.558  1.00  0.35           C  
ATOM   2694  OE1 GLU A 178      44.274  14.976  42.902  1.00  0.35           O  
ATOM   2695  OE2 GLU A 178      45.274  15.278  44.792  1.00  0.35           O  
ATOM   2696  H01 GLU A 178      48.801  16.494  41.428  1.00  0.35           H  
ATOM   2697  H02 GLU A 178      48.120  14.924  43.062  1.00  0.35           H  
ATOM   2698  H03 GLU A 178      46.894  14.216  41.887  1.00  0.35           H  
ATOM   2699  H04 GLU A 178      45.951  16.580  41.936  1.00  0.35           H  
ATOM   2700  H05 GLU A 178      46.903  16.761  43.468  1.00  0.35           H  
ATOM   2701  H06 GLU A 178      46.686  15.331  39.718  1.00  0.35           H  
ATOM   2702  N   ALA A 179      50.149  14.000  41.611  1.00  0.29           N  
ATOM   2703  CA  ALA A 179      51.071  12.922  41.246  1.00  0.29           C  
ATOM   2704  C   ALA A 179      50.588  11.557  41.684  1.00  0.29           C  
ATOM   2705  O   ALA A 179      50.018  11.478  42.780  1.00  0.29           O  
ATOM   2706  CB  ALA A 179      52.440  13.098  41.876  1.00  0.29           C  
ATOM   2707  H01 ALA A 179      51.124  12.979  40.159  1.00  0.29           H  
ATOM   2708  H02 ALA A 179      53.120  13.541  41.148  1.00  0.29           H  
ATOM   2709  H03 ALA A 179      52.360  13.754  42.743  1.00  0.29           H  
ATOM   2710  H04 ALA A 179      52.825  12.127  42.188  1.00  0.29           H  
ATOM   2711  H06 ALA A 179      50.190  14.406  42.535  1.00  0.29           H  
ATOM   2712  N   ASP A 180      50.772  10.503  40.878  1.00  0.06           N  
ATOM   2713  CA  ASP A 180      50.369   9.205  41.383  1.00  0.06           C  
ATOM   2714  C   ASP A 180      51.523   8.530  42.165  1.00  0.06           C  
ATOM   2715  O   ASP A 180      52.361   7.851  41.541  1.00  0.06           O  
ATOM   2716  CB  ASP A 180      49.894   8.290  40.203  1.00  0.06           C  
ATOM   2717  CG  ASP A 180      49.105   7.006  40.571  1.00  0.06           C  
ATOM   2718  OD1 ASP A 180      48.847   6.719  41.743  1.00  0.06           O  
ATOM   2719  OD2 ASP A 180      48.701   6.276  39.668  1.00  0.06           O  
ATOM   2720  H01 ASP A 180      49.537   9.349  42.072  1.00  0.06           H  
ATOM   2721  H02 ASP A 180      50.813   7.930  39.741  1.00  0.06           H  
ATOM   2722  H03 ASP A 180      49.256   8.893  39.557  1.00  0.06           H  
ATOM   2723  H05 ASP A 180      51.174  10.608  39.958  1.00  0.06           H  
ATOM   2724  N   ASP A 181      51.733   8.694  43.498  1.00  0.21           N  
ATOM   2725  CA  ASP A 181      52.720   7.804  44.116  1.00  0.21           C  
ATOM   2726  C   ASP A 181      51.953   6.680  44.755  1.00  0.21           C  
ATOM   2727  O   ASP A 181      51.791   6.488  45.951  1.00  0.21           O  
ATOM   2728  CB  ASP A 181      53.666   8.448  45.192  1.00  0.21           C  
ATOM   2729  CG  ASP A 181      53.236   9.103  46.501  1.00  0.21           C  
ATOM   2730  OD1 ASP A 181      52.127   8.908  47.006  1.00  0.21           O  
ATOM   2731  OD2 ASP A 181      54.060   9.839  47.042  1.00  0.21           O  
ATOM   2732  H01 ASP A 181      53.394   7.492  43.318  1.00  0.21           H  
ATOM   2733  H02 ASP A 181      53.987   9.334  44.644  1.00  0.21           H  
ATOM   2734  H03 ASP A 181      54.348   7.650  45.484  1.00  0.21           H  
ATOM   2735  H04 ASP A 181      51.236   9.391  44.033  1.00  0.21           H  
ATOM   2736  N   TRP A 182      51.470   5.860  43.821  1.00  0.10           N  
ATOM   2737  CA  TRP A 182      50.752   4.620  44.132  1.00  0.10           C  
ATOM   2738  C   TRP A 182      51.642   3.677  44.950  1.00  0.10           C  
ATOM   2739  O   TRP A 182      51.202   2.874  45.772  1.00  0.10           O  
ATOM   2740  CB  TRP A 182      50.318   3.971  42.817  1.00  0.10           C  
ATOM   2741  CG  TRP A 182      51.475   3.490  41.991  1.00  0.10           C  
ATOM   2742  CD1 TRP A 182      52.341   4.334  41.363  1.00  0.10           C  
ATOM   2743  CD2 TRP A 182      51.782   2.182  41.859  1.00  0.10           C  
ATOM   2744  CE2 TRP A 182      52.935   2.255  41.115  1.00  0.10           C  
ATOM   2745  CE3 TRP A 182      51.195   0.989  42.188  1.00  0.10           C  
ATOM   2746  NE1 TRP A 182      53.227   3.538  40.847  1.00  0.10           N  
ATOM   2747  CZ2 TRP A 182      53.540   1.103  40.668  1.00  0.10           C  
ATOM   2748  CZ3 TRP A 182      51.806  -0.162  41.738  1.00  0.10           C  
ATOM   2749  CH2 TRP A 182      52.961  -0.106  40.978  1.00  0.10           C  
ATOM   2750  H01 TRP A 182      49.871   4.837  44.735  1.00  0.10           H  
ATOM   2751  H02 TRP A 182      49.796   4.731  42.235  1.00  0.10           H  
ATOM   2752  H03 TRP A 182      49.675   3.121  43.044  1.00  0.10           H  
ATOM   2753  H04 TRP A 182      51.606   6.105  42.851  1.00  0.10           H  
ATOM   2754  H05 TRP A 182      52.299   5.422  41.307  1.00  0.10           H  
ATOM   2755  H06 TRP A 182      50.282   0.951  42.782  1.00  0.10           H  
ATOM   2756  H07 TRP A 182      54.029   3.843  40.315  1.00  0.10           H  
ATOM   2757  H08 TRP A 182      54.458   1.147  40.081  1.00  0.10           H  
ATOM   2758  H09 TRP A 182      51.373  -1.131  41.985  1.00  0.10           H  
ATOM   2759  H10 TRP A 182      53.417  -1.029  40.621  1.00  0.10           H  
ATOM   2760  N   LEU A 183      52.957   3.864  44.738  1.00  0.16           N  
ATOM   2761  CA  LEU A 183      54.010   3.192  45.465  1.00  0.16           C  
ATOM   2762  C   LEU A 183      54.203   3.649  46.902  1.00  0.16           C  
ATOM   2763  O   LEU A 183      55.147   3.223  47.570  1.00  0.16           O  
ATOM   2764  CB  LEU A 183      55.303   3.366  44.708  1.00  0.16           C  
ATOM   2765  CG  LEU A 183      55.550   2.139  43.891  1.00  0.16           C  
ATOM   2766  CD1 LEU A 183      56.644   2.372  42.872  1.00  0.16           C  
ATOM   2767  CD2 LEU A 183      55.822   1.015  44.872  1.00  0.16           C  
ATOM   2768  H01 LEU A 183      53.707   2.147  45.536  1.00  0.16           H  
ATOM   2769  H02 LEU A 183      56.125   3.517  45.408  1.00  0.16           H  
ATOM   2770  H03 LEU A 183      55.231   4.235  44.054  1.00  0.16           H  
ATOM   2771  H04 LEU A 183      54.688   1.866  43.283  1.00  0.16           H  
ATOM   2772  H05 LEU A 183      57.553   1.865  43.194  1.00  0.16           H  
ATOM   2773  H06 LEU A 183      56.331   1.977  41.905  1.00  0.16           H  
ATOM   2774  H07 LEU A 183      56.837   3.441  42.783  1.00  0.16           H  
ATOM   2775  H08 LEU A 183      56.660   1.288  45.513  1.00  0.16           H  
ATOM   2776  H09 LEU A 183      54.937   0.845  45.485  1.00  0.16           H  
ATOM   2777  H10 LEU A 183      56.066   0.105  44.324  1.00  0.16           H  
ATOM   2778  H11 LEU A 183      53.228   4.521  44.020  1.00  0.16           H  
ATOM   2779  N   ARG A 184      53.318   4.510  47.380  1.00  0.20           N  
ATOM   2780  CA  ARG A 184      53.269   4.998  48.731  1.00  0.20           C  
ATOM   2781  C   ARG A 184      53.418   3.991  49.889  1.00  0.20           C  
ATOM   2782  O   ARG A 184      54.227   4.242  50.778  1.00  0.20           O  
ATOM   2783  CB  ARG A 184      51.968   5.749  48.811  1.00  0.20           C  
ATOM   2784  CG  ARG A 184      52.185   7.016  49.544  1.00  0.20           C  
ATOM   2785  CD  ARG A 184      50.802   7.472  49.864  1.00  0.20           C  
ATOM   2786  NE  ARG A 184      50.797   8.084  51.191  1.00  0.20           N  
ATOM   2787  CZ  ARG A 184      50.685   9.403  51.346  1.00  0.20           C  
ATOM   2788  NH1 ARG A 184      50.776  10.211  50.255  1.00  0.20           N  
ATOM   2789  NH2 ARG A 184      50.570   9.867  52.609  1.00  0.20           N  
ATOM   2790  H01 ARG A 184      54.163   5.599  48.896  1.00  0.20           H  
ATOM   2791  H02 ARG A 184      51.227   5.145  49.334  1.00  0.20           H  
ATOM   2792  H03 ARG A 184      51.608   5.965  47.805  1.00  0.20           H  
ATOM   2793  H04 ARG A 184      52.752   7.748  48.969  1.00  0.20           H  
ATOM   2794  H05 ARG A 184      52.761   6.847  50.454  1.00  0.20           H  
ATOM   2795  H06 ARG A 184      50.122   6.621  49.849  1.00  0.20           H  
ATOM   2796  H07 ARG A 184      50.477   8.202  49.123  1.00  0.20           H  
ATOM   2797  H08 ARG A 184      50.880   7.495  52.007  1.00  0.20           H  
ATOM   2798  H09 ARG A 184      50.724  11.214  50.364  1.00  0.20           H  
ATOM   2799  H10 ARG A 184      50.895   9.808  49.337  1.00  0.20           H  
ATOM   2800  H11 ARG A 184      52.617   4.854  46.740  1.00  0.20           H  
ATOM   2801  H12 ARG A 184      50.541   9.220  53.384  1.00  0.20           H  
ATOM   2802  H13 ARG A 184      50.513  10.861  52.779  1.00  0.20           H  
ATOM   2803  N   TYR A 185      52.702   2.864  50.031  1.00  0.23           N  
ATOM   2804  CA  TYR A 185      52.947   1.981  51.170  1.00  0.23           C  
ATOM   2805  C   TYR A 185      53.224   0.574  50.661  1.00  0.23           C  
ATOM   2806  O   TYR A 185      52.816  -0.439  51.215  1.00  0.23           O  
ATOM   2807  CB  TYR A 185      51.779   1.850  52.125  1.00  0.23           C  
ATOM   2808  CG  TYR A 185      51.219   3.158  52.566  1.00  0.23           C  
ATOM   2809  CD1 TYR A 185      50.493   3.860  51.651  1.00  0.23           C  
ATOM   2810  CD2 TYR A 185      51.427   3.643  53.832  1.00  0.23           C  
ATOM   2811  CE1 TYR A 185      49.966   5.070  51.975  1.00  0.23           C  
ATOM   2812  CE2 TYR A 185      50.895   4.873  54.163  1.00  0.23           C  
ATOM   2813  CZ  TYR A 185      50.171   5.570  53.222  1.00  0.23           C  
ATOM   2814  OH  TYR A 185      49.641   6.825  53.469  1.00  0.23           O  
ATOM   2815  H01 TYR A 185      53.784   2.431  51.704  1.00  0.23           H  
ATOM   2816  H02 TYR A 185      52.151   1.345  53.017  1.00  0.23           H  
ATOM   2817  H03 TYR A 185      50.989   1.286  51.629  1.00  0.23           H  
ATOM   2818  H04 TYR A 185      50.334   3.449  50.654  1.00  0.23           H  
ATOM   2819  H05 TYR A 185      52.000   3.070  54.561  1.00  0.23           H  
ATOM   2820  H06 TYR A 185      49.386   5.633  51.244  1.00  0.23           H  
ATOM   2821  H07 TYR A 185      51.047   5.288  55.159  1.00  0.23           H  
ATOM   2822  H08 TYR A 185      49.542   7.300  52.641  1.00  0.23           H  
ATOM   2823  H14 TYR A 185      51.994   2.626  49.351  1.00  0.23           H  
ATOM   2824  N   GLY A 186      53.943   0.458  49.577  1.00  0.20           N  
ATOM   2825  CA  GLY A 186      54.312  -0.851  49.103  1.00  0.20           C  
ATOM   2826  C   GLY A 186      53.282  -1.258  48.123  1.00  0.20           C  
ATOM   2827  O   GLY A 186      52.207  -0.673  48.115  1.00  0.20           O  
ATOM   2828  H01 GLY A 186      54.370  -1.562  49.927  1.00  0.20           H  
ATOM   2829  H02 GLY A 186      55.291  -0.816  48.626  1.00  0.20           H  
ATOM   2830  H09 GLY A 186      54.239   1.282  49.074  1.00  0.20           H  
ATOM   2831  N   ASN A 187      53.678  -2.152  47.244  1.00  0.11           N  
ATOM   2832  CA  ASN A 187      52.799  -2.673  46.222  1.00  0.11           C  
ATOM   2833  C   ASN A 187      52.936  -4.125  46.556  1.00  0.11           C  
ATOM   2834  O   ASN A 187      53.996  -4.624  46.228  1.00  0.11           O  
ATOM   2835  CB  ASN A 187      53.375  -2.357  44.857  1.00  0.11           C  
ATOM   2836  CG  ASN A 187      53.030  -3.375  43.778  1.00  0.11           C  
ATOM   2837  ND2 ASN A 187      53.753  -3.445  42.680  1.00  0.11           N  
ATOM   2838  OD1 ASN A 187      52.111  -4.187  43.920  1.00  0.11           O  
ATOM   2839  H01 ASN A 187      51.778  -2.293  46.194  1.00  0.11           H  
ATOM   2840  H02 ASN A 187      54.459  -2.374  44.965  1.00  0.11           H  
ATOM   2841  H03 ASN A 187      54.630  -2.486  47.284  1.00  0.11           H  
ATOM   2842  H04 ASN A 187      52.996  -1.385  44.543  1.00  0.11           H  
ATOM   2843  H05 ASN A 187      53.536  -4.135  41.975  1.00  0.11           H  
ATOM   2844  H06 ASN A 187      54.525  -2.809  42.542  1.00  0.11           H  
ATOM   2845  N   PRO A 188      52.060  -4.895  47.209  1.00  0.17           N  
ATOM   2846  CA  PRO A 188      52.449  -6.227  47.676  1.00  0.17           C  
ATOM   2847  C   PRO A 188      52.615  -7.243  46.575  1.00  0.17           C  
ATOM   2848  O   PRO A 188      53.381  -8.192  46.699  1.00  0.17           O  
ATOM   2849  CB  PRO A 188      51.400  -6.602  48.747  1.00  0.17           C  
ATOM   2850  CG  PRO A 188      50.246  -5.721  48.419  1.00  0.17           C  
ATOM   2851  CD  PRO A 188      50.915  -4.431  47.975  1.00  0.17           C  
ATOM   2852  H01 PRO A 188      51.764  -6.467  49.766  1.00  0.17           H  
ATOM   2853  H02 PRO A 188      51.123  -7.654  48.672  1.00  0.17           H  
ATOM   2854  H03 PRO A 188      49.560  -5.583  49.255  1.00  0.17           H  
ATOM   2855  H04 PRO A 188      49.643  -6.147  47.617  1.00  0.17           H  
ATOM   2856  H05 PRO A 188      50.253  -3.783  47.402  1.00  0.17           H  
ATOM   2857  H06 PRO A 188      51.232  -3.839  48.834  1.00  0.17           H  
ATOM   2858  H07 PRO A 188      53.451  -6.219  48.104  1.00  0.17           H  
ATOM   2859  N   TRP A 189      52.027  -6.946  45.435  1.00  0.10           N  
ATOM   2860  CA  TRP A 189      52.089  -7.842  44.316  1.00  0.10           C  
ATOM   2861  C   TRP A 189      53.456  -7.946  43.688  1.00  0.10           C  
ATOM   2862  O   TRP A 189      53.594  -8.812  42.813  1.00  0.10           O  
ATOM   2863  CB  TRP A 189      51.063  -7.377  43.308  1.00  0.10           C  
ATOM   2864  CG  TRP A 189      49.693  -7.318  43.960  1.00  0.10           C  
ATOM   2865  CD1 TRP A 189      48.994  -6.146  44.195  1.00  0.10           C  
ATOM   2866  CD2 TRP A 189      49.058  -8.394  44.459  1.00  0.10           C  
ATOM   2867  CE2 TRP A 189      47.948  -7.822  45.025  1.00  0.10           C  
ATOM   2868  CE3 TRP A 189      49.423  -9.682  44.659  1.00  0.10           C  
ATOM   2869  NE1 TRP A 189      47.919  -6.494  44.858  1.00  0.10           N  
ATOM   2870  CZ2 TRP A 189      47.180  -8.574  45.842  1.00  0.10           C  
ATOM   2871  CZ3 TRP A 189      48.649 -10.445  45.483  1.00  0.10           C  
ATOM   2872  CH2 TRP A 189      47.542  -9.888  46.071  1.00  0.10           C  
ATOM   2873  H01 TRP A 189      51.873  -8.850  44.670  1.00  0.10           H  
ATOM   2874  H02 TRP A 189      51.035  -8.078  42.473  1.00  0.10           H  
ATOM   2875  H03 TRP A 189      51.335  -6.386  42.945  1.00  0.10           H  
ATOM   2876  H04 TRP A 189      49.280  -5.139  43.890  1.00  0.10           H  
ATOM   2877  H05 TRP A 189      50.308 -10.097  44.176  1.00  0.10           H  
ATOM   2878  H06 TRP A 189      47.195  -5.870  45.186  1.00  0.10           H  
ATOM   2879  H07 TRP A 189      51.525  -6.074  45.347  1.00  0.10           H  
ATOM   2880  H08 TRP A 189      46.291  -8.153  46.312  1.00  0.10           H  
ATOM   2881  H09 TRP A 189      48.908 -11.487  45.672  1.00  0.10           H  
ATOM   2882  H10 TRP A 189      46.931 -10.498  46.737  1.00  0.10           H  
ATOM   2883  N   GLU A 190      54.467  -7.156  44.092  1.00  0.15           N  
ATOM   2884  CA  GLU A 190      55.765  -7.140  43.424  1.00  0.15           C  
ATOM   2885  C   GLU A 190      56.905  -7.660  44.287  1.00  0.15           C  
ATOM   2886  O   GLU A 190      56.867  -7.688  45.549  1.00  0.15           O  
ATOM   2887  CB  GLU A 190      56.116  -5.748  43.011  1.00  0.15           C  
ATOM   2888  CG  GLU A 190      56.489  -4.771  44.112  1.00  0.15           C  
ATOM   2889  CD  GLU A 190      57.143  -3.498  43.583  1.00  0.15           C  
ATOM   2890  OE1 GLU A 190      56.745  -2.958  42.552  1.00  0.15           O  
ATOM   2891  OE2 GLU A 190      58.063  -2.977  44.198  1.00  0.15           O  
ATOM   2892  H01 GLU A 190      55.656  -7.804  42.566  1.00  0.15           H  
ATOM   2893  H02 GLU A 190      55.201  -5.345  42.576  1.00  0.15           H  
ATOM   2894  H03 GLU A 190      56.963  -5.812  42.327  1.00  0.15           H  
ATOM   2895  H04 GLU A 190      57.215  -5.267  44.756  1.00  0.15           H  
ATOM   2896  H05 GLU A 190      55.585  -4.498  44.656  1.00  0.15           H  
ATOM   2897  H11 GLU A 190      54.323  -6.551  44.888  1.00  0.15           H  
ATOM   2898  N   LYS A 191      57.945  -8.113  43.589  1.00  0.23           N  
ATOM   2899  CA  LYS A 191      59.082  -8.603  44.333  1.00  0.23           C  
ATOM   2900  C   LYS A 191      60.288  -7.935  43.759  1.00  0.23           C  
ATOM   2901  O   LYS A 191      60.485  -7.941  42.543  1.00  0.23           O  
ATOM   2902  CB  LYS A 191      59.218 -10.153  44.257  1.00  0.23           C  
ATOM   2903  CG  LYS A 191      59.749 -10.695  45.565  1.00  0.23           C  
ATOM   2904  CD  LYS A 191      61.249 -10.500  45.634  1.00  0.23           C  
ATOM   2905  CE  LYS A 191      61.805 -10.362  47.053  1.00  0.23           C  
ATOM   2906  NZ  LYS A 191      63.190  -9.918  47.006  1.00  0.23           N  
ATOM   2907  H01 LYS A 191      58.962  -8.370  45.391  1.00  0.23           H  
ATOM   2908  H02 LYS A 191      59.913 -10.410  43.457  1.00  0.23           H  
ATOM   2909  H03 LYS A 191      58.241 -10.591  44.055  1.00  0.23           H  
ATOM   2910  H04 LYS A 191      59.523 -11.759  45.630  1.00  0.23           H  
ATOM   2911  H05 LYS A 191      59.277 -10.167  46.394  1.00  0.23           H  
ATOM   2912  H06 LYS A 191      57.939  -8.114  42.579  1.00  0.23           H  
ATOM   2913  H07 LYS A 191      61.464  -9.561  45.124  1.00  0.23           H  
ATOM   2914  H08 LYS A 191      61.727 -11.358  45.162  1.00  0.23           H  
ATOM   2915  H09 LYS A 191      61.758 -11.331  47.550  1.00  0.23           H  
ATOM   2916  H10 LYS A 191      61.211  -9.634  47.605  1.00  0.23           H  
ATOM   2917  H11 LYS A 191      63.766 -10.654  46.624  1.00  0.23           H  
ATOM   2918  H12 LYS A 191      63.261  -9.097  46.422  1.00  0.23           H  
ATOM   2919  H13 LYS A 191      63.505  -9.696  47.940  1.00  0.23           H  
ATOM   2920  N   ALA A 192      61.022  -7.282  44.657  1.00  0.33           N  
ATOM   2921  CA  ALA A 192      62.276  -6.598  44.356  1.00  0.33           C  
ATOM   2922  C   ALA A 192      63.400  -7.574  44.189  1.00  0.33           C  
ATOM   2923  O   ALA A 192      63.570  -8.453  45.048  1.00  0.33           O  
ATOM   2924  CB  ALA A 192      62.594  -5.637  45.484  1.00  0.33           C  
ATOM   2925  H01 ALA A 192      62.163  -6.055  43.418  1.00  0.33           H  
ATOM   2926  H02 ALA A 192      63.431  -5.001  45.194  1.00  0.33           H  
ATOM   2927  H03 ALA A 192      61.722  -5.017  45.690  1.00  0.33           H  
ATOM   2928  H04 ALA A 192      62.860  -6.201  46.378  1.00  0.33           H  
ATOM   2929  H14 ALA A 192      60.689  -7.258  45.610  1.00  0.33           H  
ATOM   2930  N   ARG A 193      64.156  -7.538  43.126  1.00  0.40           N  
ATOM   2931  CA  ARG A 193      65.272  -8.448  43.046  1.00  0.40           C  
ATOM   2932  C   ARG A 193      66.455  -7.520  42.903  1.00  0.40           C  
ATOM   2933  O   ARG A 193      66.776  -7.172  41.753  1.00  0.40           O  
ATOM   2934  CB  ARG A 193      65.207  -9.341  41.799  1.00  0.40           C  
ATOM   2935  CG  ARG A 193      63.843  -9.915  41.624  1.00  0.40           C  
ATOM   2936  CD  ARG A 193      63.453 -10.868  42.761  1.00  0.40           C  
ATOM   2937  NE  ARG A 193      62.713 -11.897  42.055  1.00  0.40           N  
ATOM   2938  CZ  ARG A 193      62.210 -13.001  42.576  1.00  0.40           C  
ATOM   2939  NH1 ARG A 193      62.133 -13.219  43.893  1.00  0.40           N  
ATOM   2940  NH2 ARG A 193      61.669 -13.834  41.701  1.00  0.40           N  
ATOM   2941  H01 ARG A 193      65.305  -9.118  43.905  1.00  0.40           H  
ATOM   2942  H02 ARG A 193      65.915 -10.160  41.922  1.00  0.40           H  
ATOM   2943  H03 ARG A 193      65.460  -8.747  40.921  1.00  0.40           H  
ATOM   2944  H04 ARG A 193      63.844 -10.490  40.698  1.00  0.40           H  
ATOM   2945  H05 ARG A 193      63.964  -6.888  42.377  1.00  0.40           H  
ATOM   2946  H06 ARG A 193      63.122  -9.098  41.589  1.00  0.40           H  
ATOM   2947  H07 ARG A 193      62.885 -10.389  43.559  1.00  0.40           H  
ATOM   2948  H08 ARG A 193      64.334 -11.280  43.253  1.00  0.40           H  
ATOM   2949  H09 ARG A 193      62.568 -11.755  41.066  1.00  0.40           H  
ATOM   2950  H10 ARG A 193      61.695 -14.060  44.241  1.00  0.40           H  
ATOM   2951  H11 ARG A 193      62.513 -12.543  44.540  1.00  0.40           H  
ATOM   2952  H12 ARG A 193      61.701 -13.621  40.714  1.00  0.40           H  
ATOM   2953  H13 ARG A 193      61.224 -14.683  42.020  1.00  0.40           H  
ATOM   2954  N   PRO A 194      67.098  -6.993  43.957  1.00  0.32           N  
ATOM   2955  CA  PRO A 194      68.331  -6.204  43.878  1.00  0.32           C  
ATOM   2956  C   PRO A 194      69.460  -6.874  43.100  1.00  0.32           C  
ATOM   2957  O   PRO A 194      70.079  -6.264  42.188  1.00  0.32           O  
ATOM   2958  CB  PRO A 194      68.697  -5.913  45.295  1.00  0.32           C  
ATOM   2959  CG  PRO A 194      67.933  -6.957  46.051  1.00  0.32           C  
ATOM   2960  CD  PRO A 194      66.606  -6.964  45.323  1.00  0.32           C  
ATOM   2961  H01 PRO A 194      68.460  -4.895  45.603  1.00  0.32           H  
ATOM   2962  H02 PRO A 194      69.770  -6.017  45.454  1.00  0.32           H  
ATOM   2963  H03 PRO A 194      67.848  -6.753  47.118  1.00  0.32           H  
ATOM   2964  H04 PRO A 194      68.423  -7.929  45.992  1.00  0.32           H  
ATOM   2965  H05 PRO A 194      65.926  -7.772  45.594  1.00  0.32           H  
ATOM   2966  H06 PRO A 194      66.021  -6.068  45.529  1.00  0.32           H  
ATOM   2967  H14 PRO A 194      68.163  -5.293  43.303  1.00  0.32           H  
ATOM   2968  N   GLU A 195      69.569  -8.186  43.432  1.00  0.34           N  
ATOM   2969  CA  GLU A 195      70.546  -9.118  42.891  1.00  0.34           C  
ATOM   2970  C   GLU A 195      70.504  -9.413  41.400  1.00  0.34           C  
ATOM   2971  O   GLU A 195      71.248 -10.266  40.930  1.00  0.34           O  
ATOM   2972  CB  GLU A 195      70.480 -10.478  43.556  1.00  0.34           C  
ATOM   2973  CG  GLU A 195      69.550 -10.827  44.702  1.00  0.34           C  
ATOM   2974  CD  GLU A 195      68.068 -10.814  44.409  1.00  0.34           C  
ATOM   2975  OE1 GLU A 195      67.565 -11.635  43.647  1.00  0.34           O  
ATOM   2976  OE2 GLU A 195      67.399  -9.977  44.993  1.00  0.34           O  
ATOM   2977  H01 GLU A 195      71.461  -8.563  43.100  1.00  0.34           H  
ATOM   2978  H02 GLU A 195      71.445 -10.503  44.063  1.00  0.34           H  
ATOM   2979  H03 GLU A 195      70.243 -11.184  42.760  1.00  0.34           H  
ATOM   2980  H04 GLU A 195      69.700 -10.038  45.439  1.00  0.34           H  
ATOM   2981  H05 GLU A 195      69.810 -11.829  45.044  1.00  0.34           H  
ATOM   2982  H07 GLU A 195      68.916  -8.546  44.113  1.00  0.34           H  
ATOM   2983  N   PHE A 196      69.659  -8.841  40.576  1.00  0.39           N  
ATOM   2984  CA  PHE A 196      69.801  -9.104  39.165  1.00  0.39           C  
ATOM   2985  C   PHE A 196      69.978  -7.761  38.501  1.00  0.39           C  
ATOM   2986  O   PHE A 196      69.735  -7.653  37.297  1.00  0.39           O  
ATOM   2987  CB  PHE A 196      68.573  -9.789  38.614  1.00  0.39           C  
ATOM   2988  CG  PHE A 196      68.272 -11.190  39.141  1.00  0.39           C  
ATOM   2989  CD1 PHE A 196      68.032 -11.439  40.482  1.00  0.39           C  
ATOM   2990  CD2 PHE A 196      68.224 -12.240  38.224  1.00  0.39           C  
ATOM   2991  CE1 PHE A 196      67.743 -12.732  40.879  1.00  0.39           C  
ATOM   2992  CE2 PHE A 196      67.933 -13.530  38.624  1.00  0.39           C  
ATOM   2993  CZ  PHE A 196      67.695 -13.774  39.965  1.00  0.39           C  
ATOM   2994  H01 PHE A 196      70.648  -9.764  38.980  1.00  0.39           H  
ATOM   2995  H02 PHE A 196      68.773  -9.921  37.551  1.00  0.39           H  
ATOM   2996  H03 PHE A 196      67.713  -9.159  38.841  1.00  0.39           H  
ATOM   2997  H04 PHE A 196      68.070 -10.630  41.212  1.00  0.39           H  
ATOM   2998  H05 PHE A 196      68.420 -12.039  37.171  1.00  0.39           H  
ATOM   2999  H06 PHE A 196      68.929  -8.233  40.920  1.00  0.39           H  
ATOM   3000  H07 PHE A 196      67.549 -12.936  41.932  1.00  0.39           H  
ATOM   3001  H08 PHE A 196      67.892 -14.341  37.897  1.00  0.39           H  
ATOM   3002  H09 PHE A 196      67.470 -14.785  40.303  1.00  0.39           H  
ATOM   3003  N   THR A 197      70.352  -6.725  39.279  1.00  0.30           N  
ATOM   3004  CA  THR A 197      70.642  -5.377  38.771  1.00  0.30           C  
ATOM   3005  C   THR A 197      71.511  -5.414  37.495  1.00  0.30           C  
ATOM   3006  O   THR A 197      72.387  -6.265  37.443  1.00  0.30           O  
ATOM   3007  CB  THR A 197      71.262  -4.720  40.024  1.00  0.30           C  
ATOM   3008  CG2 THR A 197      72.548  -3.954  39.831  1.00  0.30           C  
ATOM   3009  OG1 THR A 197      70.163  -3.997  40.549  1.00  0.30           O  
ATOM   3010  H01 THR A 197      69.791  -4.804  38.404  1.00  0.30           H  
ATOM   3011  H02 THR A 197      71.663  -5.451  40.725  1.00  0.30           H  
ATOM   3012  H03 THR A 197      73.331  -4.637  39.502  1.00  0.30           H  
ATOM   3013  H04 THR A 197      72.401  -3.180  39.078  1.00  0.30           H  
ATOM   3014  H05 THR A 197      72.842  -3.493  40.774  1.00  0.30           H  
ATOM   3015  H06 THR A 197      69.951  -3.266  39.963  1.00  0.30           H  
ATOM   3016  H10 THR A 197      70.438  -6.886  40.272  1.00  0.30           H  
ATOM   3017  N   LEU A 198      71.366  -4.633  36.419  1.00  0.27           N  
ATOM   3018  CA  LEU A 198      72.214  -4.742  35.247  1.00  0.27           C  
ATOM   3019  C   LEU A 198      72.822  -3.409  34.838  1.00  0.27           C  
ATOM   3020  O   LEU A 198      72.232  -2.373  35.146  1.00  0.27           O  
ATOM   3021  CB  LEU A 198      71.417  -5.308  34.090  1.00  0.27           C  
ATOM   3022  CG  LEU A 198      70.867  -6.745  34.271  1.00  0.27           C  
ATOM   3023  CD1 LEU A 198      70.516  -7.317  32.902  1.00  0.27           C  
ATOM   3024  CD2 LEU A 198      71.908  -7.680  34.881  1.00  0.27           C  
ATOM   3025  H01 LEU A 198      73.036  -5.410  35.507  1.00  0.27           H  
ATOM   3026  H02 LEU A 198      72.118  -5.369  33.258  1.00  0.27           H  
ATOM   3027  H03 LEU A 198      70.568  -4.647  33.916  1.00  0.27           H  
ATOM   3028  H04 LEU A 198      70.002  -6.680  34.931  1.00  0.27           H  
ATOM   3029  H05 LEU A 198      69.682  -6.758  32.478  1.00  0.27           H  
ATOM   3030  H06 LEU A 198      71.380  -7.237  32.242  1.00  0.27           H  
ATOM   3031  H07 LEU A 198      70.634  -3.937  36.423  1.00  0.27           H  
ATOM   3032  H08 LEU A 198      70.234  -8.365  33.007  1.00  0.27           H  
ATOM   3033  H09 LEU A 198      72.786  -7.104  35.172  1.00  0.27           H  
ATOM   3034  H10 LEU A 198      71.487  -8.169  35.759  1.00  0.27           H  
ATOM   3035  H11 LEU A 198      72.195  -8.433  34.147  1.00  0.27           H  
ATOM   3036  N   PRO A 199      74.014  -3.292  34.224  1.00  0.27           N  
ATOM   3037  CA  PRO A 199      74.474  -2.035  33.637  1.00  0.27           C  
ATOM   3038  C   PRO A 199      73.766  -1.678  32.355  1.00  0.27           C  
ATOM   3039  O   PRO A 199      73.724  -2.500  31.418  1.00  0.27           O  
ATOM   3040  CB  PRO A 199      75.975  -2.226  33.443  1.00  0.27           C  
ATOM   3041  CG  PRO A 199      76.148  -3.729  33.291  1.00  0.27           C  
ATOM   3042  CD  PRO A 199      75.106  -4.285  34.261  1.00  0.27           C  
ATOM   3043  H01 PRO A 199      76.556  -1.823  34.273  1.00  0.27           H  
ATOM   3044  H02 PRO A 199      76.319  -1.705  32.549  1.00  0.27           H  
ATOM   3045  H03 PRO A 199      77.161  -4.072  33.501  1.00  0.27           H  
ATOM   3046  H04 PRO A 199      75.945  -4.048  32.269  1.00  0.27           H  
ATOM   3047  H05 PRO A 199      74.771  -5.285  33.987  1.00  0.27           H  
ATOM   3048  H06 PRO A 199      75.519  -4.370  35.266  1.00  0.27           H  
ATOM   3049  H12 PRO A 199      74.249  -1.190  34.287  1.00  0.27           H  
ATOM   3050  N   VAL A 200      73.219  -0.468  32.287  1.00  0.10           N  
ATOM   3051  CA  VAL A 200      72.687   0.040  31.020  1.00  0.10           C  
ATOM   3052  C   VAL A 200      73.617   1.215  30.703  1.00  0.10           C  
ATOM   3053  O   VAL A 200      73.974   2.045  31.542  1.00  0.10           O  
ATOM   3054  CB  VAL A 200      71.229   0.515  31.107  1.00  0.10           C  
ATOM   3055  CG1 VAL A 200      70.699   0.718  29.722  1.00  0.10           C  
ATOM   3056  CG2 VAL A 200      70.372  -0.504  31.732  1.00  0.10           C  
ATOM   3057  H01 VAL A 200      72.665  -0.739  30.258  1.00  0.10           H  
ATOM   3058  H02 VAL A 200      71.216   1.432  31.696  1.00  0.10           H  
ATOM   3059  H03 VAL A 200      69.818   1.359  29.761  1.00  0.10           H  
ATOM   3060  H04 VAL A 200      71.464   1.189  29.105  1.00  0.10           H  
ATOM   3061  H05 VAL A 200      70.427  -0.246  29.292  1.00  0.10           H  
ATOM   3062  H06 VAL A 200      69.416  -0.544  31.210  1.00  0.10           H  
ATOM   3063  H07 VAL A 200      73.170   0.106  33.116  1.00  0.10           H  
ATOM   3064  H08 VAL A 200      70.860  -1.477  31.671  1.00  0.10           H  
ATOM   3065  H09 VAL A 200      70.204  -0.246  32.778  1.00  0.10           H  
ATOM   3066  N   HIS A 201      74.060   1.229  29.465  1.00  0.09           N  
ATOM   3067  CA  HIS A 201      75.217   2.004  29.084  1.00  0.09           C  
ATOM   3068  C   HIS A 201      74.830   3.306  28.419  1.00  0.09           C  
ATOM   3069  O   HIS A 201      73.845   3.202  27.715  1.00  0.09           O  
ATOM   3070  CB  HIS A 201      76.063   1.087  28.160  1.00  0.09           C  
ATOM   3071  CG  HIS A 201      77.038   0.201  28.937  1.00  0.09           C  
ATOM   3072  CD2 HIS A 201      76.768  -0.415  30.151  1.00  0.09           C  
ATOM   3073  ND1 HIS A 201      78.313  -0.040  28.695  1.00  0.09           N  
ATOM   3074  CE1 HIS A 201      78.795  -0.738  29.704  1.00  0.09           C  
ATOM   3075  NE2 HIS A 201      77.861  -0.965  30.585  1.00  0.09           N  
ATOM   3076  H01 HIS A 201      75.797   2.306  29.956  1.00  0.09           H  
ATOM   3077  H02 HIS A 201      76.653   1.732  27.509  1.00  0.09           H  
ATOM   3078  H03 HIS A 201      75.388   0.448  27.590  1.00  0.09           H  
ATOM   3079  H04 HIS A 201      75.802  -0.434  30.655  1.00  0.09           H  
ATOM   3080  H05 HIS A 201      79.827  -1.077  29.790  1.00  0.09           H  
ATOM   3081  H06 HIS A 201      77.968  -1.476  31.449  1.00  0.09           H  
ATOM   3082  H10 HIS A 201      73.579   0.684  28.763  1.00  0.09           H  
ATOM   3083  N   PHE A 202      75.470   4.475  28.509  1.00  0.05           N  
ATOM   3084  CA  PHE A 202      75.012   5.676  27.822  1.00  0.05           C  
ATOM   3085  C   PHE A 202      76.207   6.537  27.380  1.00  0.05           C  
ATOM   3086  O   PHE A 202      77.264   6.538  28.017  1.00  0.05           O  
ATOM   3087  CB  PHE A 202      74.068   6.526  28.736  1.00  0.05           C  
ATOM   3088  CG  PHE A 202      72.617   6.094  28.682  1.00  0.05           C  
ATOM   3089  CD1 PHE A 202      71.958   6.007  27.465  1.00  0.05           C  
ATOM   3090  CD2 PHE A 202      71.958   5.749  29.848  1.00  0.05           C  
ATOM   3091  CE1 PHE A 202      70.648   5.564  27.420  1.00  0.05           C  
ATOM   3092  CE2 PHE A 202      70.651   5.309  29.815  1.00  0.05           C  
ATOM   3093  CZ  PHE A 202      70.005   5.218  28.598  1.00  0.05           C  
ATOM   3094  H01 PHE A 202      74.453   5.356  26.943  1.00  0.05           H  
ATOM   3095  H02 PHE A 202      74.109   7.552  28.369  1.00  0.05           H  
ATOM   3096  H03 PHE A 202      74.415   6.440  29.766  1.00  0.05           H  
ATOM   3097  H04 PHE A 202      72.471   6.287  26.545  1.00  0.05           H  
ATOM   3098  H05 PHE A 202      72.477   5.826  30.803  1.00  0.05           H  
ATOM   3099  H06 PHE A 202      70.126   5.488  26.466  1.00  0.05           H  
ATOM   3100  H07 PHE A 202      76.304   4.529  29.076  1.00  0.05           H  
ATOM   3101  H08 PHE A 202      70.136   5.037  30.736  1.00  0.05           H  
ATOM   3102  H09 PHE A 202      68.973   4.869  28.563  1.00  0.05           H  
ATOM   3103  N   TYR A 203      76.063   7.259  26.273  1.00  0.05           N  
ATOM   3104  CA  TYR A 203      77.036   8.203  25.721  1.00  0.05           C  
ATOM   3105  C   TYR A 203      78.270   7.461  25.309  1.00  0.05           C  
ATOM   3106  O   TYR A 203      78.103   6.365  24.770  1.00  0.05           O  
ATOM   3107  CB  TYR A 203      77.382   9.323  26.747  1.00  0.05           C  
ATOM   3108  CG  TYR A 203      76.174  10.151  27.209  1.00  0.05           C  
ATOM   3109  CD1 TYR A 203      75.463  10.941  26.308  1.00  0.05           C  
ATOM   3110  CD2 TYR A 203      75.755   9.960  28.511  1.00  0.05           C  
ATOM   3111  CE1 TYR A 203      74.300  11.520  26.717  1.00  0.05           C  
ATOM   3112  CE2 TYR A 203      74.590  10.549  28.911  1.00  0.05           C  
ATOM   3113  CZ  TYR A 203      73.880  11.315  28.013  1.00  0.05           C  
ATOM   3114  OH  TYR A 203      72.734  11.907  28.466  1.00  0.05           O  
ATOM   3115  H01 TYR A 203      76.598   8.687  24.848  1.00  0.05           H  
ATOM   3116  H02 TYR A 203      78.058  10.012  26.241  1.00  0.05           H  
ATOM   3117  H03 TYR A 203      77.833   8.857  27.623  1.00  0.05           H  
ATOM   3118  H04 TYR A 203      75.831  11.093  25.293  1.00  0.05           H  
ATOM   3119  H05 TYR A 203      76.340   9.354  29.202  1.00  0.05           H  
ATOM   3120  H06 TYR A 203      73.713  12.133  26.033  1.00  0.05           H  
ATOM   3121  H07 TYR A 203      74.226  10.415  29.930  1.00  0.05           H  
ATOM   3122  H08 TYR A 203      72.501  12.637  27.888  1.00  0.05           H  
ATOM   3123  H10 TYR A 203      75.198   7.145  25.763  1.00  0.05           H  
ATOM   3124  N   GLY A 204      79.494   7.907  25.510  1.00  0.05           N  
ATOM   3125  CA  GLY A 204      80.592   7.065  25.106  1.00  0.05           C  
ATOM   3126  C   GLY A 204      81.002   7.315  23.678  1.00  0.05           C  
ATOM   3127  O   GLY A 204      80.563   8.256  23.030  1.00  0.05           O  
ATOM   3128  H01 GLY A 204      80.266   6.028  25.185  1.00  0.05           H  
ATOM   3129  H02 GLY A 204      81.444   7.261  25.757  1.00  0.05           H  
ATOM   3130  H09 GLY A 204      79.657   8.809  25.933  1.00  0.05           H  
ATOM   3131  N   ARG A 205      81.790   6.397  23.175  1.00  0.03           N  
ATOM   3132  CA  ARG A 205      82.488   6.569  21.933  1.00  0.03           C  
ATOM   3133  C   ARG A 205      82.775   5.182  21.354  1.00  0.03           C  
ATOM   3134  O   ARG A 205      83.039   4.215  22.094  1.00  0.03           O  
ATOM   3135  CB  ARG A 205      83.709   7.373  22.349  1.00  0.03           C  
ATOM   3136  CG  ARG A 205      85.021   7.444  21.570  1.00  0.03           C  
ATOM   3137  CD  ARG A 205      86.020   8.231  22.433  1.00  0.03           C  
ATOM   3138  NE  ARG A 205      86.444   7.527  23.636  1.00  0.03           N  
ATOM   3139  CZ  ARG A 205      87.405   6.591  23.606  1.00  0.03           C  
ATOM   3140  NH1 ARG A 205      87.990   6.295  22.431  1.00  0.03           N  
ATOM   3141  NH2 ARG A 205      87.800   5.977  24.738  1.00  0.03           N  
ATOM   3142  H01 ARG A 205      81.959   7.090  21.135  1.00  0.03           H  
ATOM   3143  H02 ARG A 205      84.030   6.803  23.221  1.00  0.03           H  
ATOM   3144  H03 ARG A 205      81.911   5.532  23.683  1.00  0.03           H  
ATOM   3145  H04 ARG A 205      83.364   8.404  22.432  1.00  0.03           H  
ATOM   3146  H05 ARG A 205      84.873   7.933  20.607  1.00  0.03           H  
ATOM   3147  H06 ARG A 205      85.399   6.439  21.382  1.00  0.03           H  
ATOM   3148  H07 ARG A 205      85.510   9.137  22.760  1.00  0.03           H  
ATOM   3149  H08 ARG A 205      86.903   8.443  21.830  1.00  0.03           H  
ATOM   3150  H09 ARG A 205      86.002   7.750  24.517  1.00  0.03           H  
ATOM   3151  H10 ARG A 205      88.723   5.601  22.392  1.00  0.03           H  
ATOM   3152  H11 ARG A 205      87.697   6.767  21.588  1.00  0.03           H  
ATOM   3153  H12 ARG A 205      87.364   6.212  25.618  1.00  0.03           H  
ATOM   3154  H13 ARG A 205      88.532   5.282  24.706  1.00  0.03           H  
ATOM   3155  N   VAL A 206      82.748   5.035  20.034  1.00  0.00           N  
ATOM   3156  CA  VAL A 206      83.041   3.735  19.503  1.00  0.00           C  
ATOM   3157  C   VAL A 206      84.440   3.702  18.899  1.00  0.00           C  
ATOM   3158  O   VAL A 206      84.759   4.288  17.858  1.00  0.00           O  
ATOM   3159  CB  VAL A 206      81.926   3.379  18.505  1.00  0.00           C  
ATOM   3160  CG1 VAL A 206      82.117   2.052  17.807  1.00  0.00           C  
ATOM   3161  CG2 VAL A 206      80.689   3.204  19.339  1.00  0.00           C  
ATOM   3162  H01 VAL A 206      83.054   2.977  20.286  1.00  0.00           H  
ATOM   3163  H02 VAL A 206      81.898   4.160  17.745  1.00  0.00           H  
ATOM   3164  H03 VAL A 206      83.122   1.679  18.006  1.00  0.00           H  
ATOM   3165  H04 VAL A 206      81.384   1.336  18.179  1.00  0.00           H  
ATOM   3166  H05 VAL A 206      81.985   2.183  16.733  1.00  0.00           H  
ATOM   3167  H06 VAL A 206      79.858   2.910  18.698  1.00  0.00           H  
ATOM   3168  H07 VAL A 206      80.861   2.431  20.087  1.00  0.00           H  
ATOM   3169  H08 VAL A 206      80.449   4.144  19.836  1.00  0.00           H  
ATOM   3170  H14 VAL A 206      82.529   5.811  19.426  1.00  0.00           H  
ATOM   3171  N   GLU A 207      85.258   2.950  19.631  1.00  0.05           N  
ATOM   3172  CA  GLU A 207      86.652   2.657  19.342  1.00  0.05           C  
ATOM   3173  C   GLU A 207      86.655   1.370  18.528  1.00  0.05           C  
ATOM   3174  O   GLU A 207      86.345   0.302  19.056  1.00  0.05           O  
ATOM   3175  CB  GLU A 207      87.339   2.473  20.659  1.00  0.05           C  
ATOM   3176  CG  GLU A 207      88.838   2.511  20.857  1.00  0.05           C  
ATOM   3177  CD  GLU A 207      89.075   2.727  22.344  1.00  0.05           C  
ATOM   3178  OE1 GLU A 207      88.864   1.791  23.114  1.00  0.05           O  
ATOM   3179  OE2 GLU A 207      89.382   3.846  22.761  1.00  0.05           O  
ATOM   3180  H01 GLU A 207      87.162   3.442  18.784  1.00  0.05           H  
ATOM   3181  H02 GLU A 207      87.138   1.418  20.845  1.00  0.05           H  
ATOM   3182  H03 GLU A 207      86.937   3.249  21.310  1.00  0.05           H  
ATOM   3183  H04 GLU A 207      89.292   3.307  20.267  1.00  0.05           H  
ATOM   3184  H05 GLU A 207      89.284   1.569  20.537  1.00  0.05           H  
ATOM   3185  H09 GLU A 207      84.872   2.542  20.471  1.00  0.05           H  
ATOM   3186  N   HIS A 208      87.007   1.435  17.243  1.00  0.02           N  
ATOM   3187  CA  HIS A 208      86.997   0.265  16.373  1.00  0.02           C  
ATOM   3188  C   HIS A 208      88.354  -0.445  16.379  1.00  0.02           C  
ATOM   3189  O   HIS A 208      89.314   0.033  15.765  1.00  0.02           O  
ATOM   3190  CB  HIS A 208      86.651   0.684  14.951  1.00  0.02           C  
ATOM   3191  CG  HIS A 208      85.203   1.082  14.678  1.00  0.02           C  
ATOM   3192  CD2 HIS A 208      84.490   2.081  15.312  1.00  0.02           C  
ATOM   3193  ND1 HIS A 208      84.413   0.542  13.752  1.00  0.02           N  
ATOM   3194  CE1 HIS A 208      83.263   1.168  13.793  1.00  0.02           C  
ATOM   3195  NE2 HIS A 208      83.318   2.088  14.734  1.00  0.02           N  
ATOM   3196  H01 HIS A 208      86.245  -0.429  16.750  1.00  0.02           H  
ATOM   3197  H02 HIS A 208      86.818  -0.207  14.346  1.00  0.02           H  
ATOM   3198  H03 HIS A 208      87.280   1.537  14.697  1.00  0.02           H  
ATOM   3199  H04 HIS A 208      84.832   2.726  16.122  1.00  0.02           H  
ATOM   3200  H05 HIS A 208      82.404   0.962  13.155  1.00  0.02           H  
ATOM   3201  H06 HIS A 208      87.290   2.325  16.859  1.00  0.02           H  
ATOM   3202  H07 HIS A 208      82.561   2.711  14.975  1.00  0.02           H  
ATOM   3203  N   THR A 209      88.434  -1.594  17.062  1.00  0.14           N  
ATOM   3204  CA  THR A 209      89.691  -2.282  17.308  1.00  0.14           C  
ATOM   3205  C   THR A 209      89.900  -3.662  16.690  1.00  0.14           C  
ATOM   3206  O   THR A 209      89.220  -4.601  17.134  1.00  0.14           O  
ATOM   3207  CB  THR A 209      89.922  -2.396  18.874  1.00  0.14           C  
ATOM   3208  CG2 THR A 209      89.694  -1.049  19.555  1.00  0.14           C  
ATOM   3209  OG1 THR A 209      88.990  -3.304  19.473  1.00  0.14           O  
ATOM   3210  H01 THR A 209      90.418  -1.654  16.793  1.00  0.14           H  
ATOM   3211  H02 THR A 209      90.947  -2.743  19.007  1.00  0.14           H  
ATOM   3212  H03 THR A 209      88.690  -1.022  19.979  1.00  0.14           H  
ATOM   3213  H04 THR A 209      90.427  -0.914  20.350  1.00  0.14           H  
ATOM   3214  H05 THR A 209      89.800  -0.248  18.823  1.00  0.14           H  
ATOM   3215  H06 THR A 209      88.818  -3.035  20.378  1.00  0.14           H  
ATOM   3216  H08 THR A 209      87.583  -2.001  17.422  1.00  0.14           H  
ATOM   3217  N   SER A 210      90.832  -3.845  15.735  1.00  0.17           N  
ATOM   3218  CA  SER A 210      91.244  -5.144  15.182  1.00  0.17           C  
ATOM   3219  C   SER A 210      90.168  -6.022  14.540  1.00  0.17           C  
ATOM   3220  O   SER A 210      90.078  -6.157  13.321  1.00  0.17           O  
ATOM   3221  CB  SER A 210      91.956  -5.952  16.292  1.00  0.17           C  
ATOM   3222  OG  SER A 210      91.154  -6.326  17.434  1.00  0.17           O  
ATOM   3223  H01 SER A 210      91.892  -4.880  14.346  1.00  0.17           H  
ATOM   3224  H02 SER A 210      92.724  -5.286  16.685  1.00  0.17           H  
ATOM   3225  H03 SER A 210      92.339  -6.868  15.842  1.00  0.17           H  
ATOM   3226  H04 SER A 210      91.052  -5.569  18.016  1.00  0.17           H  
ATOM   3227  H07 SER A 210      91.286  -3.021  15.368  1.00  0.17           H  
ATOM   3228  N   GLN A 211      89.328  -6.636  15.375  1.00  0.12           N  
ATOM   3229  CA  GLN A 211      88.223  -7.478  14.932  1.00  0.12           C  
ATOM   3230  C   GLN A 211      86.843  -6.772  14.991  1.00  0.12           C  
ATOM   3231  O   GLN A 211      85.850  -7.430  14.655  1.00  0.12           O  
ATOM   3232  CB  GLN A 211      88.298  -8.768  15.805  1.00  0.12           C  
ATOM   3233  CG  GLN A 211      87.329  -9.951  15.580  1.00  0.12           C  
ATOM   3234  CD  GLN A 211      87.135 -10.418  14.136  1.00  0.12           C  
ATOM   3235  NE2 GLN A 211      88.117 -10.385  13.246  1.00  0.12           N  
ATOM   3236  OE1 GLN A 211      86.076 -10.915  13.775  1.00  0.12           O  
ATOM   3237  H01 GLN A 211      88.321  -7.719  13.874  1.00  0.12           H  
ATOM   3238  H02 GLN A 211      87.999  -8.404  16.788  1.00  0.12           H  
ATOM   3239  H03 GLN A 211      89.305  -9.166  15.681  1.00  0.12           H  
ATOM   3240  H04 GLN A 211      86.352  -9.583  15.894  1.00  0.12           H  
ATOM   3241  H05 GLN A 211      89.465  -6.511  16.368  1.00  0.12           H  
ATOM   3242  H06 GLN A 211      87.703 -10.799  16.154  1.00  0.12           H  
ATOM   3243  H07 GLN A 211      87.962 -10.732  12.310  1.00  0.12           H  
ATOM   3244  H08 GLN A 211      89.020 -10.013  13.504  1.00  0.12           H  
ATOM   3245  N   GLY A 212      86.665  -5.496  15.430  1.00  0.06           N  
ATOM   3246  CA  GLY A 212      85.357  -4.840  15.393  1.00  0.06           C  
ATOM   3247  C   GLY A 212      85.375  -3.398  15.854  1.00  0.06           C  
ATOM   3248  O   GLY A 212      86.070  -2.523  15.334  1.00  0.06           O  
ATOM   3249  H01 GLY A 212      84.714  -5.383  16.086  1.00  0.06           H  
ATOM   3250  H02 GLY A 212      84.988  -4.868  14.368  1.00  0.06           H  
ATOM   3251  H09 GLY A 212      87.459  -4.987  15.792  1.00  0.06           H  
ATOM   3252  N   ALA A 213      84.552  -3.142  16.842  1.00  0.00           N  
ATOM   3253  CA  ALA A 213      84.403  -1.840  17.442  1.00  0.00           C  
ATOM   3254  C   ALA A 213      84.031  -2.170  18.872  1.00  0.00           C  
ATOM   3255  O   ALA A 213      83.550  -3.269  19.149  1.00  0.00           O  
ATOM   3256  CB  ALA A 213      83.276  -1.097  16.784  1.00  0.00           C  
ATOM   3257  H01 ALA A 213      85.292  -1.216  17.352  1.00  0.00           H  
ATOM   3258  H02 ALA A 213      82.441  -1.015  17.479  1.00  0.00           H  
ATOM   3259  H03 ALA A 213      83.991  -3.900  17.203  1.00  0.00           H  
ATOM   3260  H04 ALA A 213      83.613  -0.099  16.503  1.00  0.00           H  
ATOM   3261  H05 ALA A 213      82.955  -1.637  15.893  1.00  0.00           H  
ATOM   3262  N   LYS A 214      84.313  -1.247  19.777  1.00  0.02           N  
ATOM   3263  CA  LYS A 214      84.082  -1.388  21.193  1.00  0.02           C  
ATOM   3264  C   LYS A 214      83.369  -0.120  21.577  1.00  0.02           C  
ATOM   3265  O   LYS A 214      83.700   0.953  21.066  1.00  0.02           O  
ATOM   3266  CB  LYS A 214      85.352  -1.422  21.983  1.00  0.02           C  
ATOM   3267  CG  LYS A 214      86.059  -2.739  22.179  1.00  0.02           C  
ATOM   3268  CD  LYS A 214      86.888  -2.601  23.463  1.00  0.02           C  
ATOM   3269  CE  LYS A 214      88.260  -1.913  23.273  1.00  0.02           C  
ATOM   3270  NZ  LYS A 214      88.242  -0.591  22.664  1.00  0.02           N  
ATOM   3271  H01 LYS A 214      83.542  -2.314  21.394  1.00  0.02           H  
ATOM   3272  H02 LYS A 214      85.040  -1.143  22.989  1.00  0.02           H  
ATOM   3273  H03 LYS A 214      86.055  -0.753  21.487  1.00  0.02           H  
ATOM   3274  H04 LYS A 214      86.692  -2.977  21.325  1.00  0.02           H  
ATOM   3275  H05 LYS A 214      85.333  -3.545  22.283  1.00  0.02           H  
ATOM   3276  H06 LYS A 214      84.719  -0.381  19.452  1.00  0.02           H  
ATOM   3277  H07 LYS A 214      87.096  -3.614  23.806  1.00  0.02           H  
ATOM   3278  H08 LYS A 214      86.311  -2.017  24.180  1.00  0.02           H  
ATOM   3279  H09 LYS A 214      88.807  -2.546  22.574  1.00  0.02           H  
ATOM   3280  H10 LYS A 214      88.724  -1.820  24.255  1.00  0.02           H  
ATOM   3281  H11 LYS A 214      88.247   0.113  23.388  1.00  0.02           H  
ATOM   3282  H12 LYS A 214      89.058  -0.478  22.080  1.00  0.02           H  
ATOM   3283  H13 LYS A 214      87.409  -0.490  22.102  1.00  0.02           H  
ATOM   3284  N   TRP A 215      82.419  -0.179  22.486  1.00  0.01           N  
ATOM   3285  CA  TRP A 215      81.727   1.035  22.836  1.00  0.01           C  
ATOM   3286  C   TRP A 215      82.307   1.356  24.210  1.00  0.01           C  
ATOM   3287  O   TRP A 215      82.022   0.699  25.224  1.00  0.01           O  
ATOM   3288  CB  TRP A 215      80.215   0.748  22.814  1.00  0.01           C  
ATOM   3289  CG  TRP A 215      79.300   1.864  23.281  1.00  0.01           C  
ATOM   3290  CD1 TRP A 215      79.627   3.202  23.211  1.00  0.01           C  
ATOM   3291  CD2 TRP A 215      78.074   1.666  23.850  1.00  0.01           C  
ATOM   3292  CE2 TRP A 215      77.668   2.965  24.136  1.00  0.01           C  
ATOM   3293  CE3 TRP A 215      77.207   0.618  24.049  1.00  0.01           C  
ATOM   3294  NE1 TRP A 215      78.617   3.835  23.748  1.00  0.01           N  
ATOM   3295  CZ2 TRP A 215      76.401   3.244  24.634  1.00  0.01           C  
ATOM   3296  CZ3 TRP A 215      75.940   0.893  24.537  1.00  0.01           C  
ATOM   3297  CH2 TRP A 215      75.533   2.189  24.835  1.00  0.01           C  
ATOM   3298  H01 TRP A 215      81.854   1.886  22.167  1.00  0.01           H  
ATOM   3299  H02 TRP A 215      80.068  -0.060  23.531  1.00  0.01           H  
ATOM   3300  H03 TRP A 215      79.940   0.503  21.788  1.00  0.01           H  
ATOM   3301  H04 TRP A 215      80.535   3.639  22.796  1.00  0.01           H  
ATOM   3302  H05 TRP A 215      77.509  -0.406  23.828  1.00  0.01           H  
ATOM   3303  H06 TRP A 215      78.558   4.837  23.856  1.00  0.01           H  
ATOM   3304  H07 TRP A 215      76.101   4.267  24.860  1.00  0.01           H  
ATOM   3305  H08 TRP A 215      75.242   0.070  24.692  1.00  0.01           H  
ATOM   3306  H09 TRP A 215      74.532   2.371  25.226  1.00  0.01           H  
ATOM   3307  H14 TRP A 215      82.181  -1.055  22.928  1.00  0.01           H  
ATOM   3308  N   VAL A 216      83.201   2.358  24.172  1.00  0.03           N  
ATOM   3309  CA  VAL A 216      83.939   2.788  25.360  1.00  0.03           C  
ATOM   3310  C   VAL A 216      83.451   4.097  25.944  1.00  0.03           C  
ATOM   3311  O   VAL A 216      82.752   4.845  25.263  1.00  0.03           O  
ATOM   3312  CB  VAL A 216      85.459   2.937  25.056  1.00  0.03           C  
ATOM   3313  CG1 VAL A 216      86.173   1.622  25.333  1.00  0.03           C  
ATOM   3314  CG2 VAL A 216      85.690   3.300  23.611  1.00  0.03           C  
ATOM   3315  H01 VAL A 216      83.763   2.001  26.094  1.00  0.03           H  
ATOM   3316  H02 VAL A 216      85.848   3.729  25.696  1.00  0.03           H  
ATOM   3317  H03 VAL A 216      87.119   1.822  25.837  1.00  0.03           H  
ATOM   3318  H04 VAL A 216      85.548   0.996  25.970  1.00  0.03           H  
ATOM   3319  H05 VAL A 216      86.365   1.107  24.392  1.00  0.03           H  
ATOM   3320  H06 VAL A 216      86.739   3.143  23.361  1.00  0.03           H  
ATOM   3321  H07 VAL A 216      85.067   2.672  22.974  1.00  0.03           H  
ATOM   3322  H08 VAL A 216      85.433   4.347  23.453  1.00  0.03           H  
ATOM   3323  H10 VAL A 216      83.369   2.830  23.295  1.00  0.03           H  
ATOM   3324  N   ASP A 217      83.807   4.332  27.204  1.00  0.02           N  
ATOM   3325  CA  ASP A 217      83.597   5.578  27.944  1.00  0.02           C  
ATOM   3326  C   ASP A 217      82.147   6.010  28.203  1.00  0.02           C  
ATOM   3327  O   ASP A 217      81.739   7.196  28.158  1.00  0.02           O  
ATOM   3328  CB  ASP A 217      84.340   6.746  27.219  1.00  0.02           C  
ATOM   3329  CG  ASP A 217      85.859   6.765  27.053  1.00  0.02           C  
ATOM   3330  OD1 ASP A 217      86.590   5.908  27.557  1.00  0.02           O  
ATOM   3331  OD2 ASP A 217      86.343   7.638  26.336  1.00  0.02           O  
ATOM   3332  H01 ASP A 217      83.999   5.358  28.933  1.00  0.02           H  
ATOM   3333  H02 ASP A 217      84.176   7.578  27.903  1.00  0.02           H  
ATOM   3334  H03 ASP A 217      83.923   6.795  26.213  1.00  0.02           H  
ATOM   3335  H09 ASP A 217      84.266   3.579  27.697  1.00  0.02           H  
ATOM   3336  N   THR A 218      81.305   5.038  28.527  1.00  0.05           N  
ATOM   3337  CA  THR A 218      79.882   5.323  28.618  1.00  0.05           C  
ATOM   3338  C   THR A 218      79.514   5.318  30.042  1.00  0.05           C  
ATOM   3339  O   THR A 218      79.982   4.467  30.802  1.00  0.05           O  
ATOM   3340  CB  THR A 218      79.030   4.282  27.998  1.00  0.05           C  
ATOM   3341  CG2 THR A 218      79.281   4.246  26.552  1.00  0.05           C  
ATOM   3342  OG1 THR A 218      79.360   3.013  28.569  1.00  0.05           O  
ATOM   3343  H01 THR A 218      79.721   6.272  28.106  1.00  0.05           H  
ATOM   3344  H02 THR A 218      77.979   4.507  28.178  1.00  0.05           H  
ATOM   3345  H03 THR A 218      80.328   4.002  26.372  1.00  0.05           H  
ATOM   3346  H04 THR A 218      81.650   4.106  28.709  1.00  0.05           H  
ATOM   3347  H05 THR A 218      78.647   3.488  26.091  1.00  0.05           H  
ATOM   3348  H06 THR A 218      79.056   5.221  26.119  1.00  0.05           H  
ATOM   3349  H07 THR A 218      79.511   2.375  27.867  1.00  0.05           H  
ATOM   3350  N   GLN A 219      78.615   6.230  30.311  1.00  0.06           N  
ATOM   3351  CA  GLN A 219      78.013   6.350  31.586  1.00  0.06           C  
ATOM   3352  C   GLN A 219      77.170   5.097  31.754  1.00  0.06           C  
ATOM   3353  O   GLN A 219      76.623   4.546  30.800  1.00  0.06           O  
ATOM   3354  CB  GLN A 219      77.240   7.575  31.492  1.00  0.06           C  
ATOM   3355  CG  GLN A 219      76.561   8.004  32.756  1.00  0.06           C  
ATOM   3356  CD  GLN A 219      75.868   9.328  32.526  1.00  0.06           C  
ATOM   3357  NE2 GLN A 219      74.788   9.602  33.251  1.00  0.06           N  
ATOM   3358  OE1 GLN A 219      76.266  10.098  31.634  1.00  0.06           O  
ATOM   3359  H01 GLN A 219      78.679   6.416  32.446  1.00  0.06           H  
ATOM   3360  H02 GLN A 219      76.443   7.373  30.777  1.00  0.06           H  
ATOM   3361  H03 GLN A 219      77.912   8.375  31.182  1.00  0.06           H  
ATOM   3362  H04 GLN A 219      77.301   8.112  33.549  1.00  0.06           H  
ATOM   3363  H05 GLN A 219      75.826   7.254  33.048  1.00  0.06           H  
ATOM   3364  H06 GLN A 219      74.286  10.466  33.103  1.00  0.06           H  
ATOM   3365  H07 GLN A 219      74.469   8.946  33.950  1.00  0.06           H  
ATOM   3366  H08 GLN A 219      78.341   6.872  29.581  1.00  0.06           H  
ATOM   3367  N   VAL A 220      77.067   4.631  32.969  1.00  0.09           N  
ATOM   3368  CA  VAL A 220      76.329   3.441  33.247  1.00  0.09           C  
ATOM   3369  C   VAL A 220      75.197   3.851  34.185  1.00  0.09           C  
ATOM   3370  O   VAL A 220      75.331   4.792  34.992  1.00  0.09           O  
ATOM   3371  CB  VAL A 220      77.328   2.434  33.867  1.00  0.09           C  
ATOM   3372  CG1 VAL A 220      76.601   1.453  34.774  1.00  0.09           C  
ATOM   3373  CG2 VAL A 220      77.987   1.605  32.780  1.00  0.09           C  
ATOM   3374  H01 VAL A 220      75.882   2.961  32.376  1.00  0.09           H  
ATOM   3375  H02 VAL A 220      78.065   3.012  34.424  1.00  0.09           H  
ATOM   3376  H03 VAL A 220      75.613   1.244  34.364  1.00  0.09           H  
ATOM   3377  H04 VAL A 220      77.171   0.526  34.838  1.00  0.09           H  
ATOM   3378  H05 VAL A 220      76.497   1.886  35.769  1.00  0.09           H  
ATOM   3379  H06 VAL A 220      78.988   1.317  33.100  1.00  0.09           H  
ATOM   3380  H07 VAL A 220      77.393   0.710  32.595  1.00  0.09           H  
ATOM   3381  H08 VAL A 220      77.518   5.122  33.727  1.00  0.09           H  
ATOM   3382  H09 VAL A 220      78.054   2.193  31.865  1.00  0.09           H  
ATOM   3383  N   VAL A 221      74.060   3.179  34.065  1.00  0.10           N  
ATOM   3384  CA  VAL A 221      72.952   3.410  34.981  1.00  0.10           C  
ATOM   3385  C   VAL A 221      72.561   1.993  35.352  1.00  0.10           C  
ATOM   3386  O   VAL A 221      72.751   1.071  34.534  1.00  0.10           O  
ATOM   3387  CB  VAL A 221      71.713   4.051  34.348  1.00  0.10           C  
ATOM   3388  CG1 VAL A 221      70.964   4.573  35.530  1.00  0.10           C  
ATOM   3389  CG2 VAL A 221      71.962   5.158  33.360  1.00  0.10           C  
ATOM   3390  H01 VAL A 221      73.258   4.086  35.780  1.00  0.10           H  
ATOM   3391  H02 VAL A 221      71.189   3.312  33.741  1.00  0.10           H  
ATOM   3392  H03 VAL A 221      69.968   4.130  35.553  1.00  0.10           H  
ATOM   3393  H04 VAL A 221      71.498   4.312  36.444  1.00  0.10           H  
ATOM   3394  H05 VAL A 221      70.877   5.657  35.456  1.00  0.10           H  
ATOM   3395  H06 VAL A 221      72.986   5.093  32.993  1.00  0.10           H  
ATOM   3396  H07 VAL A 221      71.270   5.062  32.524  1.00  0.10           H  
ATOM   3397  H08 VAL A 221      71.812   6.121  33.847  1.00  0.10           H  
ATOM   3398  H10 VAL A 221      73.961   2.497  33.327  1.00  0.10           H  
ATOM   3399  N   LEU A 222      72.042   1.764  36.555  1.00  0.15           N  
ATOM   3400  CA  LEU A 222      71.650   0.411  36.887  1.00  0.15           C  
ATOM   3401  C   LEU A 222      70.181   0.208  36.682  1.00  0.15           C  
ATOM   3402  O   LEU A 222      69.383   1.130  36.756  1.00  0.15           O  
ATOM   3403  CB  LEU A 222      72.067   0.100  38.315  1.00  0.15           C  
ATOM   3404  CG  LEU A 222      73.596   0.224  38.561  1.00  0.15           C  
ATOM   3405  CD1 LEU A 222      73.914  -0.206  39.997  1.00  0.15           C  
ATOM   3406  CD2 LEU A 222      74.371  -0.608  37.530  1.00  0.15           C  
ATOM   3407  H01 LEU A 222      72.159  -0.283  36.218  1.00  0.15           H  
ATOM   3408  H02 LEU A 222      71.797  -0.939  38.506  1.00  0.15           H  
ATOM   3409  H03 LEU A 222      71.553   0.792  38.983  1.00  0.15           H  
ATOM   3410  H04 LEU A 222      73.908   1.261  38.438  1.00  0.15           H  
ATOM   3411  H05 LEU A 222      74.724   0.409  40.389  1.00  0.15           H  
ATOM   3412  H06 LEU A 222      73.028  -0.079  40.619  1.00  0.15           H  
ATOM   3413  H07 LEU A 222      74.217  -1.253  40.005  1.00  0.15           H  
ATOM   3414  H08 LEU A 222      75.358  -0.848  37.925  1.00  0.15           H  
ATOM   3415  H09 LEU A 222      71.924   2.515  37.220  1.00  0.15           H  
ATOM   3416  H10 LEU A 222      73.828  -1.531  37.325  1.00  0.15           H  
ATOM   3417  H11 LEU A 222      74.479  -0.037  36.608  1.00  0.15           H  
ATOM   3418  N   ALA A 223      69.855  -0.993  36.303  1.00  0.20           N  
ATOM   3419  CA  ALA A 223      68.532  -1.400  35.985  1.00  0.20           C  
ATOM   3420  C   ALA A 223      68.260  -2.427  37.011  1.00  0.20           C  
ATOM   3421  O   ALA A 223      68.906  -3.453  36.971  1.00  0.20           O  
ATOM   3422  CB  ALA A 223      68.525  -2.036  34.681  1.00  0.20           C  
ATOM   3423  H01 ALA A 223      67.814  -0.580  35.966  1.00  0.20           H  
ATOM   3424  H02 ALA A 223      68.936  -1.350  33.941  1.00  0.20           H  
ATOM   3425  H03 ALA A 223      69.132  -2.941  34.714  1.00  0.20           H  
ATOM   3426  H04 ALA A 223      67.502  -2.294  34.407  1.00  0.20           H  
ATOM   3427  H12 ALA A 223      70.591  -1.681  36.230  1.00  0.20           H  
ATOM   3428  N   MET A 224      67.407  -2.158  37.985  1.00  0.21           N  
ATOM   3429  CA  MET A 224      67.012  -3.123  38.993  1.00  0.21           C  
ATOM   3430  C   MET A 224      65.693  -3.765  38.587  1.00  0.21           C  
ATOM   3431  O   MET A 224      64.775  -3.012  38.267  1.00  0.21           O  
ATOM   3432  CB  MET A 224      66.835  -2.428  40.315  1.00  0.21           C  
ATOM   3433  CG  MET A 224      66.278  -3.457  41.283  1.00  0.21           C  
ATOM   3434  SD  MET A 224      66.875  -3.022  42.900  1.00  0.21           S  
ATOM   3435  CE  MET A 224      65.373  -3.011  43.811  1.00  0.21           C  
ATOM   3436  H01 MET A 224      67.783  -3.888  39.083  1.00  0.21           H  
ATOM   3437  H02 MET A 224      66.161  -1.576  40.221  1.00  0.21           H  
ATOM   3438  H03 MET A 224      67.794  -2.055  40.674  1.00  0.21           H  
ATOM   3439  H04 MET A 224      66.595  -4.463  41.008  1.00  0.21           H  
ATOM   3440  H05 MET A 224      67.009  -1.231  38.029  1.00  0.21           H  
ATOM   3441  H06 MET A 224      65.188  -3.436  41.267  1.00  0.21           H  
ATOM   3442  H07 MET A 224      64.574  -3.429  43.198  1.00  0.21           H  
ATOM   3443  H08 MET A 224      65.490  -3.612  44.713  1.00  0.21           H  
ATOM   3444  H09 MET A 224      65.122  -1.987  44.086  1.00  0.21           H  
ATOM   3445  N   PRO A 225      65.463  -5.065  38.544  1.00  0.23           N  
ATOM   3446  CA  PRO A 225      64.153  -5.651  38.356  1.00  0.23           C  
ATOM   3447  C   PRO A 225      63.274  -5.889  39.552  1.00  0.23           C  
ATOM   3448  O   PRO A 225      63.724  -6.225  40.666  1.00  0.23           O  
ATOM   3449  CB  PRO A 225      64.440  -6.894  37.665  1.00  0.23           C  
ATOM   3450  CG  PRO A 225      65.680  -7.335  38.383  1.00  0.23           C  
ATOM   3451  CD  PRO A 225      66.494  -6.058  38.378  1.00  0.23           C  
ATOM   3452  H01 PRO A 225      64.555  -6.794  36.586  1.00  0.23           H  
ATOM   3453  H02 PRO A 225      63.631  -7.615  37.781  1.00  0.23           H  
ATOM   3454  H03 PRO A 225      66.182  -8.187  37.925  1.00  0.23           H  
ATOM   3455  H04 PRO A 225      65.459  -7.664  39.398  1.00  0.23           H  
ATOM   3456  H05 PRO A 225      67.274  -6.023  39.139  1.00  0.23           H  
ATOM   3457  H06 PRO A 225      67.027  -5.927  37.436  1.00  0.23           H  
ATOM   3458  H10 PRO A 225      63.538  -4.926  37.823  1.00  0.23           H  
ATOM   3459  N   TYR A 226      61.988  -5.748  39.204  1.00  0.17           N  
ATOM   3460  CA  TYR A 226      60.878  -6.093  40.090  1.00  0.17           C  
ATOM   3461  C   TYR A 226      59.932  -7.108  39.391  1.00  0.17           C  
ATOM   3462  O   TYR A 226      59.536  -6.885  38.232  1.00  0.17           O  
ATOM   3463  CB  TYR A 226      60.139  -4.860  40.439  1.00  0.17           C  
ATOM   3464  CG  TYR A 226      60.839  -3.969  41.426  1.00  0.17           C  
ATOM   3465  CD1 TYR A 226      61.843  -3.089  41.068  1.00  0.17           C  
ATOM   3466  CD2 TYR A 226      60.399  -3.997  42.710  1.00  0.17           C  
ATOM   3467  CE1 TYR A 226      62.368  -2.236  42.015  1.00  0.17           C  
ATOM   3468  CE2 TYR A 226      60.918  -3.163  43.661  1.00  0.17           C  
ATOM   3469  CZ  TYR A 226      61.886  -2.276  43.307  1.00  0.17           C  
ATOM   3470  OH  TYR A 226      62.291  -1.356  44.248  1.00  0.17           O  
ATOM   3471  H01 TYR A 226      61.265  -6.554  40.999  1.00  0.17           H  
ATOM   3472  H02 TYR A 226      59.212  -5.180  40.915  1.00  0.17           H  
ATOM   3473  H03 TYR A 226      59.974  -4.291  39.524  1.00  0.17           H  
ATOM   3474  H04 TYR A 226      62.217  -3.070  40.044  1.00  0.17           H  
ATOM   3475  H05 TYR A 226      59.614  -4.700  42.989  1.00  0.17           H  
ATOM   3476  H06 TYR A 226      63.158  -1.535  41.745  1.00  0.17           H  
ATOM   3477  H07 TYR A 226      61.775  -5.386  38.285  1.00  0.17           H  
ATOM   3478  H08 TYR A 226      60.560  -3.209  44.690  1.00  0.17           H  
ATOM   3479  H09 TYR A 226      62.498  -1.808  45.069  1.00  0.17           H  
ATOM   3480  N   ASP A 227      59.664  -8.254  40.050  1.00  0.22           N  
ATOM   3481  CA  ASP A 227      58.839  -9.357  39.589  1.00  0.22           C  
ATOM   3482  C   ASP A 227      57.424  -9.333  40.060  1.00  0.22           C  
ATOM   3483  O   ASP A 227      57.196  -9.292  41.270  1.00  0.22           O  
ATOM   3484  CB  ASP A 227      59.373 -10.698  40.044  1.00  0.22           C  
ATOM   3485  CG  ASP A 227      60.506 -11.210  39.166  1.00  0.22           C  
ATOM   3486  OD1 ASP A 227      60.676 -10.735  38.011  1.00  0.22           O  
ATOM   3487  OD2 ASP A 227      61.233 -12.084  39.680  1.00  0.22           O  
ATOM   3488  H01 ASP A 227      58.871  -9.229  38.507  1.00  0.22           H  
ATOM   3489  H02 ASP A 227      58.556 -11.416  39.977  1.00  0.22           H  
ATOM   3490  H03 ASP A 227      59.740 -10.599  41.065  1.00  0.22           H  
ATOM   3491  H10 ASP A 227      60.083  -8.356  40.963  1.00  0.22           H  
ATOM   3492  N   THR A 228      56.451  -9.303  39.164  1.00  0.12           N  
ATOM   3493  CA  THR A 228      55.043  -9.422  39.541  1.00  0.12           C  
ATOM   3494  C   THR A 228      54.554 -10.663  38.781  1.00  0.12           C  
ATOM   3495  O   THR A 228      54.579 -10.625  37.528  1.00  0.12           O  
ATOM   3496  CB  THR A 228      54.177  -8.218  39.090  1.00  0.12           C  
ATOM   3497  CG2 THR A 228      52.882  -8.251  39.874  1.00  0.12           C  
ATOM   3498  OG1 THR A 228      54.857  -6.975  39.319  1.00  0.12           O  
ATOM   3499  H01 THR A 228      54.954  -9.474  40.626  1.00  0.12           H  
ATOM   3500  H02 THR A 228      53.981  -8.293  38.020  1.00  0.12           H  
ATOM   3501  H03 THR A 228      52.083  -8.635  39.239  1.00  0.12           H  
ATOM   3502  H04 THR A 228      56.688  -9.194  38.188  1.00  0.12           H  
ATOM   3503  H05 THR A 228      52.999  -8.899  40.743  1.00  0.12           H  
ATOM   3504  H06 THR A 228      52.630  -7.243  40.203  1.00  0.12           H  
ATOM   3505  H07 THR A 228      55.027  -6.871  40.258  1.00  0.12           H  
ATOM   3506  N   PRO A 229      54.202 -11.757  39.480  1.00  0.26           N  
ATOM   3507  CA  PRO A 229      53.538 -12.949  38.963  1.00  0.26           C  
ATOM   3508  C   PRO A 229      52.262 -12.691  38.197  1.00  0.26           C  
ATOM   3509  O   PRO A 229      51.526 -11.845  38.693  1.00  0.26           O  
ATOM   3510  CB  PRO A 229      53.293 -13.802  40.178  1.00  0.26           C  
ATOM   3511  CG  PRO A 229      53.321 -12.856  41.331  1.00  0.26           C  
ATOM   3512  CD  PRO A 229      54.440 -11.915  40.906  1.00  0.26           C  
ATOM   3513  H01 PRO A 229      54.039 -14.590  40.280  1.00  0.26           H  
ATOM   3514  H02 PRO A 229      52.323 -14.295  40.111  1.00  0.26           H  
ATOM   3515  H03 PRO A 229      53.477 -13.332  42.299  1.00  0.26           H  
ATOM   3516  H04 PRO A 229      52.373 -12.329  41.441  1.00  0.26           H  
ATOM   3517  H05 PRO A 229      54.441 -10.971  41.451  1.00  0.26           H  
ATOM   3518  H06 PRO A 229      55.419 -12.356  41.095  1.00  0.26           H  
ATOM   3519  H08 PRO A 229      54.169 -13.430  38.215  1.00  0.26           H  
ATOM   3520  N   VAL A 230      51.899 -13.297  37.052  1.00  0.28           N  
ATOM   3521  CA  VAL A 230      50.612 -12.994  36.431  1.00  0.28           C  
ATOM   3522  C   VAL A 230      49.765 -14.272  36.343  1.00  0.28           C  
ATOM   3523  O   VAL A 230      50.181 -15.200  35.674  1.00  0.28           O  
ATOM   3524  CB  VAL A 230      50.767 -12.333  34.997  1.00  0.28           C  
ATOM   3525  CG1 VAL A 230      51.818 -11.252  35.094  1.00  0.28           C  
ATOM   3526  CG2 VAL A 230      51.125 -13.293  33.922  1.00  0.28           C  
ATOM   3527  H01 VAL A 230      50.109 -12.261  37.062  1.00  0.28           H  
ATOM   3528  H02 VAL A 230      49.795 -11.930  34.714  1.00  0.28           H  
ATOM   3529  H03 VAL A 230      52.707 -11.559  34.542  1.00  0.28           H  
ATOM   3530  H04 VAL A 230      51.429 -10.327  34.669  1.00  0.28           H  
ATOM   3531  H05 VAL A 230      52.078 -11.090  36.140  1.00  0.28           H  
ATOM   3532  H06 VAL A 230      52.142 -13.651  34.079  1.00  0.28           H  
ATOM   3533  H07 VAL A 230      52.520 -13.966  36.619  1.00  0.28           H  
ATOM   3534  H08 VAL A 230      50.436 -14.137  33.944  1.00  0.28           H  
ATOM   3535  H09 VAL A 230      51.061 -12.796  32.954  1.00  0.28           H  
ATOM   3536  N   PRO A 231      48.652 -14.495  37.050  1.00  0.34           N  
ATOM   3537  CA  PRO A 231      47.953 -15.778  37.111  1.00  0.34           C  
ATOM   3538  C   PRO A 231      47.021 -15.945  35.953  1.00  0.34           C  
ATOM   3539  O   PRO A 231      46.148 -15.113  35.738  1.00  0.34           O  
ATOM   3540  CB  PRO A 231      47.191 -15.795  38.398  1.00  0.34           C  
ATOM   3541  CG  PRO A 231      46.831 -14.346  38.552  1.00  0.34           C  
ATOM   3542  CD  PRO A 231      48.017 -13.547  37.961  1.00  0.34           C  
ATOM   3543  H01 PRO A 231      47.749 -16.206  39.239  1.00  0.34           H  
ATOM   3544  H02 PRO A 231      46.302 -16.422  38.327  1.00  0.34           H  
ATOM   3545  H03 PRO A 231      46.656 -14.087  39.596  1.00  0.34           H  
ATOM   3546  H04 PRO A 231      45.914 -14.123  38.007  1.00  0.34           H  
ATOM   3547  H05 PRO A 231      47.702 -12.629  37.464  1.00  0.34           H  
ATOM   3548  H06 PRO A 231      48.708 -13.238  38.745  1.00  0.34           H  
ATOM   3549  H10 PRO A 231      48.667 -16.600  37.062  1.00  0.34           H  
ATOM   3550  N   GLY A 232      47.209 -16.995  35.182  1.00  0.52           N  
ATOM   3551  CA  GLY A 232      46.229 -17.305  34.154  1.00  0.52           C  
ATOM   3552  C   GLY A 232      44.923 -17.790  34.805  1.00  0.52           C  
ATOM   3553  O   GLY A 232      44.854 -18.147  36.001  1.00  0.52           O  
ATOM   3554  H01 GLY A 232      46.622 -18.091  33.509  1.00  0.52           H  
ATOM   3555  H02 GLY A 232      46.029 -16.411  33.563  1.00  0.52           H  
ATOM   3556  H07 GLY A 232      48.024 -17.578  35.303  1.00  0.52           H  
ATOM   3557  N   TYR A 233      43.883 -17.871  33.989  1.00  0.60           N  
ATOM   3558  CA  TYR A 233      42.583 -18.246  34.516  1.00  0.60           C  
ATOM   3559  C   TYR A 233      42.438 -19.702  34.938  1.00  0.60           C  
ATOM   3560  O   TYR A 233      42.227 -20.616  34.122  1.00  0.60           O  
ATOM   3561  CB  TYR A 233      41.456 -17.949  33.491  1.00  0.60           C  
ATOM   3562  CG  TYR A 233      40.132 -18.113  34.223  1.00  0.60           C  
ATOM   3563  CD1 TYR A 233      39.878 -17.246  35.242  1.00  0.60           C  
ATOM   3564  CD2 TYR A 233      39.243 -19.103  33.906  1.00  0.60           C  
ATOM   3565  CE1 TYR A 233      38.739 -17.344  35.956  1.00  0.60           C  
ATOM   3566  CE2 TYR A 233      38.092 -19.207  34.636  1.00  0.60           C  
ATOM   3567  CZ  TYR A 233      37.876 -18.325  35.645  1.00  0.60           C  
ATOM   3568  OH  TYR A 233      36.733 -18.363  36.388  1.00  0.60           O  
ATOM   3569  H01 TYR A 233      42.494 -17.636  35.415  1.00  0.60           H  
ATOM   3570  H02 TYR A 233      41.516 -18.628  32.641  1.00  0.60           H  
ATOM   3571  H03 TYR A 233      43.994 -17.673  33.005  1.00  0.60           H  
ATOM   3572  H04 TYR A 233      41.552 -16.931  33.113  1.00  0.60           H  
ATOM   3573  H05 TYR A 233      40.601 -16.467  35.482  1.00  0.60           H  
ATOM   3574  H06 TYR A 233      39.448 -19.794  33.089  1.00  0.60           H  
ATOM   3575  H07 TYR A 233      38.524 -16.645  36.765  1.00  0.60           H  
ATOM   3576  H08 TYR A 233      37.361 -19.984  34.412  1.00  0.60           H  
ATOM   3577  H09 TYR A 233      36.518 -17.478  36.690  1.00  0.60           H  
ATOM   3578  N   ARG A 234      42.578 -19.995  36.202  1.00  0.66           N  
ATOM   3579  CA  ARG A 234      42.377 -21.361  36.677  1.00  0.66           C  
ATOM   3580  C   ARG A 234      43.180 -22.479  35.960  1.00  0.66           C  
ATOM   3581  O   ARG A 234      42.888 -23.672  36.147  1.00  0.66           O  
ATOM   3582  CB  ARG A 234      40.876 -21.628  36.604  1.00  0.66           C  
ATOM   3583  CG  ARG A 234      40.336 -21.740  37.998  1.00  0.66           C  
ATOM   3584  CD  ARG A 234      39.571 -20.471  38.329  1.00  0.66           C  
ATOM   3585  NE  ARG A 234      38.259 -20.405  37.704  1.00  0.66           N  
ATOM   3586  CZ  ARG A 234      37.113 -20.569  38.376  1.00  0.66           C  
ATOM   3587  NH1 ARG A 234      37.120 -20.951  39.658  1.00  0.66           N  
ATOM   3588  NH2 ARG A 234      35.971 -20.378  37.714  1.00  0.66           N  
ATOM   3589  H01 ARG A 234      42.775 -21.410  37.690  1.00  0.66           H  
ATOM   3590  H02 ARG A 234      40.691 -22.555  36.060  1.00  0.66           H  
ATOM   3591  H03 ARG A 234      40.382 -20.807  36.084  1.00  0.66           H  
ATOM   3592  H04 ARG A 234      41.156 -21.873  38.703  1.00  0.66           H  
ATOM   3593  H05 ARG A 234      39.669 -22.599  38.065  1.00  0.66           H  
ATOM   3594  H06 ARG A 234      40.153 -19.635  37.941  1.00  0.66           H  
ATOM   3595  H07 ARG A 234      39.442 -20.417  39.410  1.00  0.66           H  
ATOM   3596  H08 ARG A 234      38.210 -20.226  36.711  1.00  0.66           H  
ATOM   3597  H09 ARG A 234      36.248 -21.086  40.149  1.00  0.66           H  
ATOM   3598  H10 ARG A 234      42.828 -19.269  36.859  1.00  0.66           H  
ATOM   3599  H11 ARG A 234      37.997 -21.104  40.134  1.00  0.66           H  
ATOM   3600  H12 ARG A 234      35.990 -20.105  36.742  1.00  0.66           H  
ATOM   3601  H13 ARG A 234      35.087 -20.507  38.185  1.00  0.66           H  
ATOM   3602  N   ASN A 235      44.188 -22.157  35.103  1.00  0.58           N  
ATOM   3603  CA  ASN A 235      44.982 -23.167  34.424  1.00  0.58           C  
ATOM   3604  C   ASN A 235      46.295 -23.369  35.089  1.00  0.58           C  
ATOM   3605  O   ASN A 235      47.288 -23.716  34.460  1.00  0.58           O  
ATOM   3606  CB  ASN A 235      45.297 -22.829  32.983  1.00  0.58           C  
ATOM   3607  CG  ASN A 235      46.083 -21.571  32.697  1.00  0.58           C  
ATOM   3608  ND2 ASN A 235      46.761 -20.945  33.664  1.00  0.58           N  
ATOM   3609  OD1 ASN A 235      46.029 -21.048  31.585  1.00  0.58           O  
ATOM   3610  H01 ASN A 235      44.359 -24.060  34.467  1.00  0.58           H  
ATOM   3611  H02 ASN A 235      44.322 -22.645  32.531  1.00  0.58           H  
ATOM   3612  H03 ASN A 235      45.863 -23.664  32.571  1.00  0.58           H  
ATOM   3613  H04 ASN A 235      47.247 -20.083  33.463  1.00  0.58           H  
ATOM   3614  H05 ASN A 235      46.787 -21.334  34.596  1.00  0.58           H  
ATOM   3615  H14 ASN A 235      44.391 -21.182  34.933  1.00  0.58           H  
ATOM   3616  N   ASN A 236      46.339 -23.056  36.365  1.00  0.70           N  
ATOM   3617  CA  ASN A 236      47.563 -23.136  37.119  1.00  0.70           C  
ATOM   3618  C   ASN A 236      48.874 -22.521  36.623  1.00  0.70           C  
ATOM   3619  O   ASN A 236      49.846 -22.637  37.355  1.00  0.70           O  
ATOM   3620  CB  ASN A 236      47.762 -24.574  37.433  1.00  0.70           C  
ATOM   3621  CG  ASN A 236      47.101 -24.801  38.768  1.00  0.70           C  
ATOM   3622  ND2 ASN A 236      46.845 -26.008  39.204  1.00  0.70           N  
ATOM   3623  OD1 ASN A 236      46.789 -23.879  39.528  1.00  0.70           O  
ATOM   3624  H01 ASN A 236      47.378 -22.464  37.957  1.00  0.70           H  
ATOM   3625  H02 ASN A 236      48.820 -24.834  37.461  1.00  0.70           H  
ATOM   3626  H03 ASN A 236      47.298 -25.197  36.669  1.00  0.70           H  
ATOM   3627  H04 ASN A 236      46.410 -26.137  40.106  1.00  0.70           H  
ATOM   3628  H05 ASN A 236      47.082 -26.810  38.638  1.00  0.70           H  
ATOM   3629  H06 ASN A 236      45.494 -22.752  36.827  1.00  0.70           H  
ATOM   3630  N   VAL A 237      49.009 -21.894  35.441  1.00  0.47           N  
ATOM   3631  CA  VAL A 237      50.212 -21.187  35.057  1.00  0.47           C  
ATOM   3632  C   VAL A 237      50.312 -19.826  35.785  1.00  0.47           C  
ATOM   3633  O   VAL A 237      49.322 -19.247  36.250  1.00  0.47           O  
ATOM   3634  CB  VAL A 237      50.251 -20.910  33.541  1.00  0.47           C  
ATOM   3635  CG1 VAL A 237      49.583 -22.021  32.814  1.00  0.47           C  
ATOM   3636  CG2 VAL A 237      49.575 -19.613  33.178  1.00  0.47           C  
ATOM   3637  H01 VAL A 237      51.047 -21.830  35.336  1.00  0.47           H  
ATOM   3638  H02 VAL A 237      51.300 -20.834  33.253  1.00  0.47           H  
ATOM   3639  H03 VAL A 237      48.656 -21.658  32.370  1.00  0.47           H  
ATOM   3640  H04 VAL A 237      50.242 -22.390  32.028  1.00  0.47           H  
ATOM   3641  H05 VAL A 237      49.360 -22.829  33.510  1.00  0.47           H  
ATOM   3642  H06 VAL A 237      48.236 -21.918  34.792  1.00  0.47           H  
ATOM   3643  H07 VAL A 237      48.633 -19.531  33.720  1.00  0.47           H  
ATOM   3644  H08 VAL A 237      50.222 -18.778  33.446  1.00  0.47           H  
ATOM   3645  H09 VAL A 237      49.379 -19.592  32.106  1.00  0.47           H  
ATOM   3646  N   VAL A 238      51.447 -19.164  35.846  1.00  0.38           N  
ATOM   3647  CA  VAL A 238      51.560 -17.876  36.491  1.00  0.38           C  
ATOM   3648  C   VAL A 238      52.760 -17.384  35.743  1.00  0.38           C  
ATOM   3649  O   VAL A 238      53.804 -17.998  35.757  1.00  0.38           O  
ATOM   3650  CB  VAL A 238      51.899 -17.952  38.013  1.00  0.38           C  
ATOM   3651  CG1 VAL A 238      51.711 -16.565  38.547  1.00  0.38           C  
ATOM   3652  CG2 VAL A 238      50.941 -18.748  38.860  1.00  0.38           C  
ATOM   3653  H01 VAL A 238      50.646 -17.282  36.463  1.00  0.38           H  
ATOM   3654  H02 VAL A 238      52.889 -18.403  38.070  1.00  0.38           H  
ATOM   3655  H03 VAL A 238      50.716 -16.476  38.982  1.00  0.38           H  
ATOM   3656  H04 VAL A 238      52.461 -16.365  39.312  1.00  0.38           H  
ATOM   3657  H05 VAL A 238      51.818 -15.845  37.736  1.00  0.38           H  
ATOM   3658  H06 VAL A 238      49.997 -18.864  38.328  1.00  0.38           H  
ATOM   3659  H07 VAL A 238      51.366 -19.731  39.064  1.00  0.38           H  
ATOM   3660  H08 VAL A 238      50.766 -18.225  39.800  1.00  0.38           H  
ATOM   3661  H10 VAL A 238      52.270 -19.571  35.426  1.00  0.38           H  
ATOM   3662  N   ASN A 239      52.690 -16.345  34.975  1.00  0.34           N  
ATOM   3663  CA  ASN A 239      53.901 -15.892  34.317  1.00  0.34           C  
ATOM   3664  C   ASN A 239      54.432 -14.671  35.044  1.00  0.34           C  
ATOM   3665  O   ASN A 239      54.143 -14.520  36.237  1.00  0.34           O  
ATOM   3666  CB  ASN A 239      53.655 -15.550  32.855  1.00  0.34           C  
ATOM   3667  CG  ASN A 239      53.285 -16.794  32.118  1.00  0.34           C  
ATOM   3668  ND2 ASN A 239      53.303 -16.758  30.800  1.00  0.34           N  
ATOM   3669  OD1 ASN A 239      52.994 -17.819  32.730  1.00  0.34           O  
ATOM   3670  H01 ASN A 239      54.630 -16.701  34.349  1.00  0.34           H  
ATOM   3671  H02 ASN A 239      54.559 -15.122  32.421  1.00  0.34           H  
ATOM   3672  H03 ASN A 239      52.844 -14.826  32.780  1.00  0.34           H  
ATOM   3673  H04 ASN A 239      53.066 -17.584  30.269  1.00  0.34           H  
ATOM   3674  H05 ASN A 239      53.554 -15.905  30.321  1.00  0.34           H  
ATOM   3675  H09 ASN A 239      51.814 -15.861  34.837  1.00  0.34           H  
ATOM   3676  N   THR A 240      55.168 -13.785  34.354  1.00  0.30           N  
ATOM   3677  CA  THR A 240      55.942 -12.770  34.990  1.00  0.30           C  
ATOM   3678  C   THR A 240      55.838 -11.612  34.085  1.00  0.30           C  
ATOM   3679  O   THR A 240      55.832 -11.675  32.833  1.00  0.30           O  
ATOM   3680  CB  THR A 240      57.406 -13.232  35.102  1.00  0.30           C  
ATOM   3681  CG2 THR A 240      58.419 -12.161  35.440  1.00  0.30           C  
ATOM   3682  OG1 THR A 240      57.376 -14.240  36.103  1.00  0.30           O  
ATOM   3683  H01 THR A 240      55.597 -12.539  35.998  1.00  0.30           H  
ATOM   3684  H02 THR A 240      57.751 -13.573  34.126  1.00  0.30           H  
ATOM   3685  H03 THR A 240      59.311 -12.299  34.828  1.00  0.30           H  
ATOM   3686  H04 THR A 240      57.991 -11.179  35.240  1.00  0.30           H  
ATOM   3687  H05 THR A 240      58.687 -12.234  36.494  1.00  0.30           H  
ATOM   3688  H06 THR A 240      55.174 -13.839  33.345  1.00  0.30           H  
ATOM   3689  H07 THR A 240      58.138 -14.143  36.679  1.00  0.30           H  
ATOM   3690  N   MET A 241      55.695 -10.584  34.893  1.00  0.14           N  
ATOM   3691  CA  MET A 241      55.857  -9.261  34.361  1.00  0.14           C  
ATOM   3692  C   MET A 241      57.051  -8.848  35.218  1.00  0.14           C  
ATOM   3693  O   MET A 241      57.069  -9.037  36.448  1.00  0.14           O  
ATOM   3694  CB  MET A 241      54.645  -8.455  34.660  1.00  0.14           C  
ATOM   3695  CG  MET A 241      54.701  -7.074  34.013  1.00  0.14           C  
ATOM   3696  SD  MET A 241      53.576  -5.959  34.891  1.00  0.14           S  
ATOM   3697  CE  MET A 241      52.355  -7.153  35.424  1.00  0.14           C  
ATOM   3698  H01 MET A 241      55.996  -9.158  33.285  1.00  0.14           H  
ATOM   3699  H02 MET A 241      54.591  -8.318  35.740  1.00  0.14           H  
ATOM   3700  H03 MET A 241      53.769  -8.984  34.286  1.00  0.14           H  
ATOM   3701  H04 MET A 241      54.402  -7.147  32.968  1.00  0.14           H  
ATOM   3702  H05 MET A 241      55.718  -6.685  34.069  1.00  0.14           H  
ATOM   3703  H06 MET A 241      51.443  -7.023  34.842  1.00  0.14           H  
ATOM   3704  H07 MET A 241      52.742  -8.161  35.273  1.00  0.14           H  
ATOM   3705  H08 MET A 241      55.475 -10.723  35.869  1.00  0.14           H  
ATOM   3706  H09 MET A 241      52.135  -7.002  36.481  1.00  0.14           H  
ATOM   3707  N   ARG A 242      58.042  -8.317  34.543  1.00  0.15           N  
ATOM   3708  CA  ARG A 242      59.302  -7.965  35.139  1.00  0.15           C  
ATOM   3709  C   ARG A 242      59.461  -6.564  34.679  1.00  0.15           C  
ATOM   3710  O   ARG A 242      59.627  -6.356  33.456  1.00  0.15           O  
ATOM   3711  CB  ARG A 242      60.441  -8.795  34.552  1.00  0.15           C  
ATOM   3712  CG  ARG A 242      61.890  -8.362  34.807  1.00  0.15           C  
ATOM   3713  CD  ARG A 242      62.400  -8.971  36.073  1.00  0.15           C  
ATOM   3714  NE  ARG A 242      63.644  -9.595  35.762  1.00  0.15           N  
ATOM   3715  CZ  ARG A 242      63.975 -10.702  36.394  1.00  0.15           C  
ATOM   3716  NH1 ARG A 242      63.190 -11.242  37.336  1.00  0.15           N  
ATOM   3717  NH2 ARG A 242      65.122 -11.262  35.989  1.00  0.15           N  
ATOM   3718  H01 ARG A 242      59.325  -8.117  36.218  1.00  0.15           H  
ATOM   3719  H02 ARG A 242      60.320  -8.676  33.475  1.00  0.15           H  
ATOM   3720  H03 ARG A 242      60.336  -9.806  34.946  1.00  0.15           H  
ATOM   3721  H04 ARG A 242      61.924  -7.276  34.898  1.00  0.15           H  
ATOM   3722  H05 ARG A 242      62.514  -8.686  33.975  1.00  0.15           H  
ATOM   3723  H06 ARG A 242      61.689  -9.696  36.470  1.00  0.15           H  
ATOM   3724  H07 ARG A 242      62.546  -8.199  36.829  1.00  0.15           H  
ATOM   3725  H08 ARG A 242      64.260  -9.195  35.069  1.00  0.15           H  
ATOM   3726  H09 ARG A 242      63.464 -12.102  37.789  1.00  0.15           H  
ATOM   3727  H10 ARG A 242      57.914  -8.147  33.556  1.00  0.15           H  
ATOM   3728  H11 ARG A 242      62.325 -10.789  37.593  1.00  0.15           H  
ATOM   3729  H12 ARG A 242      65.669 -10.824  35.261  1.00  0.15           H  
ATOM   3730  H13 ARG A 242      65.441 -12.122  36.411  1.00  0.15           H  
ATOM   3731  N   LEU A 243      59.366  -5.654  35.638  1.00  0.06           N  
ATOM   3732  CA  LEU A 243      59.620  -4.266  35.288  1.00  0.06           C  
ATOM   3733  C   LEU A 243      60.971  -3.786  35.916  1.00  0.06           C  
ATOM   3734  O   LEU A 243      61.429  -4.230  36.999  1.00  0.06           O  
ATOM   3735  CB  LEU A 243      58.498  -3.318  35.777  1.00  0.06           C  
ATOM   3736  CG  LEU A 243      56.949  -3.333  35.815  1.00  0.06           C  
ATOM   3737  CD1 LEU A 243      56.304  -3.692  34.475  1.00  0.06           C  
ATOM   3738  CD2 LEU A 243      56.624  -4.171  37.027  1.00  0.06           C  
ATOM   3739  H01 LEU A 243      59.661  -4.225  34.200  1.00  0.06           H  
ATOM   3740  H02 LEU A 243      58.548  -2.677  34.897  1.00  0.06           H  
ATOM   3741  H03 LEU A 243      58.756  -3.173  36.826  1.00  0.06           H  
ATOM   3742  H04 LEU A 243      56.493  -2.351  35.937  1.00  0.06           H  
ATOM   3743  H05 LEU A 243      55.407  -3.089  34.331  1.00  0.06           H  
ATOM   3744  H06 LEU A 243      57.008  -3.493  33.667  1.00  0.06           H  
ATOM   3745  H07 LEU A 243      56.035  -4.748  34.472  1.00  0.06           H  
ATOM   3746  H08 LEU A 243      55.598  -4.532  36.954  1.00  0.06           H  
ATOM   3747  H09 LEU A 243      57.305  -5.021  37.075  1.00  0.06           H  
ATOM   3748  H10 LEU A 243      56.733  -3.566  37.927  1.00  0.06           H  
ATOM   3749  H14 LEU A 243      59.125  -5.917  36.583  1.00  0.06           H  
ATOM   3750  N   TRP A 244      61.646  -2.863  35.241  1.00  0.11           N  
ATOM   3751  CA  TRP A 244      62.911  -2.378  35.677  1.00  0.11           C  
ATOM   3752  C   TRP A 244      62.804  -0.954  36.235  1.00  0.11           C  
ATOM   3753  O   TRP A 244      62.259  -0.091  35.526  1.00  0.11           O  
ATOM   3754  CB  TRP A 244      63.818  -2.331  34.525  1.00  0.11           C  
ATOM   3755  CG  TRP A 244      64.058  -3.577  33.737  1.00  0.11           C  
ATOM   3756  CD1 TRP A 244      63.512  -3.683  32.506  1.00  0.11           C  
ATOM   3757  CD2 TRP A 244      64.829  -4.632  34.085  1.00  0.11           C  
ATOM   3758  CE2 TRP A 244      64.714  -5.414  32.967  1.00  0.11           C  
ATOM   3759  CE3 TRP A 244      65.604  -5.044  35.144  1.00  0.11           C  
ATOM   3760  NE1 TRP A 244      63.948  -4.821  32.059  1.00  0.11           N  
ATOM   3761  CZ2 TRP A 244      65.374  -6.610  32.878  1.00  0.11           C  
ATOM   3762  CZ3 TRP A 244      66.263  -6.250  35.055  1.00  0.11           C  
ATOM   3763  CH2 TRP A 244      66.160  -7.029  33.926  1.00  0.11           C  
ATOM   3764  H01 TRP A 244      63.277  -3.044  36.459  1.00  0.11           H  
ATOM   3765  H02 TRP A 244      64.790  -2.113  34.968  1.00  0.11           H  
ATOM   3766  H03 TRP A 244      63.419  -1.588  33.834  1.00  0.11           H  
ATOM   3767  H04 TRP A 244      62.855  -2.974  32.002  1.00  0.11           H  
ATOM   3768  H05 TRP A 244      65.695  -4.427  36.038  1.00  0.11           H  
ATOM   3769  H06 TRP A 244      63.735  -5.202  31.148  1.00  0.11           H  
ATOM   3770  H07 TRP A 244      65.277  -7.225  31.984  1.00  0.11           H  
ATOM   3771  H08 TRP A 244      66.874  -6.592  35.890  1.00  0.11           H  
ATOM   3772  H09 TRP A 244      66.699  -7.974  33.862  1.00  0.11           H  
ATOM   3773  H11 TRP A 244      61.248  -2.493  34.390  1.00  0.11           H  
ATOM   3774  N   SER A 245      63.394  -0.690  37.431  1.00  0.12           N  
ATOM   3775  CA  SER A 245      63.531   0.577  38.196  1.00  0.12           C  
ATOM   3776  C   SER A 245      64.928   1.148  37.905  1.00  0.12           C  
ATOM   3777  O   SER A 245      65.876   0.491  38.321  1.00  0.12           O  
ATOM   3778  CB  SER A 245      63.405   0.208  39.659  1.00  0.12           C  
ATOM   3779  OG  SER A 245      62.908   1.133  40.631  1.00  0.12           O  
ATOM   3780  H01 SER A 245      62.779   1.319  37.927  1.00  0.12           H  
ATOM   3781  H02 SER A 245      64.447   0.097  39.959  1.00  0.12           H  
ATOM   3782  H03 SER A 245      62.749  -0.662  39.700  1.00  0.12           H  
ATOM   3783  H04 SER A 245      62.894   2.016  40.255  1.00  0.12           H  
ATOM   3784  H10 SER A 245      63.812  -1.494  37.877  1.00  0.12           H  
ATOM   3785  N   ALA A 246      65.226   2.228  37.175  1.00  0.11           N  
ATOM   3786  CA  ALA A 246      66.602   2.745  36.977  1.00  0.11           C  
ATOM   3787  C   ALA A 246      67.141   3.180  38.280  1.00  0.11           C  
ATOM   3788  O   ALA A 246      66.345   3.554  39.133  1.00  0.11           O  
ATOM   3789  CB  ALA A 246      66.743   4.017  36.162  1.00  0.11           C  
ATOM   3790  H01 ALA A 246      67.098   1.917  36.471  1.00  0.11           H  
ATOM   3791  H02 ALA A 246      67.774   4.118  35.822  1.00  0.11           H  
ATOM   3792  H03 ALA A 246      66.079   3.971  35.299  1.00  0.11           H  
ATOM   3793  H04 ALA A 246      66.479   4.876  36.779  1.00  0.11           H  
ATOM   3794  H05 ALA A 246      64.466   2.723  36.730  1.00  0.11           H  
ATOM   3795  N   LYS A 247      68.452   3.159  38.433  1.00  0.13           N  
ATOM   3796  CA  LYS A 247      69.108   3.587  39.660  1.00  0.13           C  
ATOM   3797  C   LYS A 247      70.521   4.083  39.387  1.00  0.13           C  
ATOM   3798  O   LYS A 247      71.257   3.554  38.546  1.00  0.13           O  
ATOM   3799  CB  LYS A 247      69.175   2.438  40.698  1.00  0.13           C  
ATOM   3800  CG  LYS A 247      67.985   2.511  41.693  1.00  0.13           C  
ATOM   3801  CD  LYS A 247      68.088   1.671  42.973  1.00  0.13           C  
ATOM   3802  CE  LYS A 247      68.295   0.214  42.562  1.00  0.13           C  
ATOM   3803  NZ  LYS A 247      69.499  -0.337  43.165  1.00  0.13           N  
ATOM   3804  H01 LYS A 247      68.509   4.403  40.065  1.00  0.13           H  
ATOM   3805  H02 LYS A 247      70.103   2.536  41.262  1.00  0.13           H  
ATOM   3806  H03 LYS A 247      69.144   1.482  40.174  1.00  0.13           H  
ATOM   3807  H04 LYS A 247      67.139   2.091  41.149  1.00  0.13           H  
ATOM   3808  H05 LYS A 247      69.024   2.832  37.667  1.00  0.13           H  
ATOM   3809  H06 LYS A 247      67.870   3.553  41.992  1.00  0.13           H  
ATOM   3810  H07 LYS A 247      67.180   1.773  43.568  1.00  0.13           H  
ATOM   3811  H08 LYS A 247      68.932   2.011  43.573  1.00  0.13           H  
ATOM   3812  H09 LYS A 247      68.403   0.173  41.478  1.00  0.13           H  
ATOM   3813  H10 LYS A 247      67.435  -0.373  42.884  1.00  0.13           H  
ATOM   3814  H11 LYS A 247      70.219   0.371  43.185  1.00  0.13           H  
ATOM   3815  H12 LYS A 247      69.297  -0.637  44.108  1.00  0.13           H  
ATOM   3816  H13 LYS A 247      69.818  -1.126  42.621  1.00  0.13           H  
ATOM   3817  N   ALA A 248      70.887   5.148  40.097  1.00  0.10           N  
ATOM   3818  CA  ALA A 248      72.215   5.756  40.044  1.00  0.10           C  
ATOM   3819  C   ALA A 248      73.261   4.764  40.486  1.00  0.10           C  
ATOM   3820  O   ALA A 248      72.954   3.998  41.404  1.00  0.10           O  
ATOM   3821  CB  ALA A 248      72.278   6.910  40.993  1.00  0.10           C  
ATOM   3822  H01 ALA A 248      72.399   6.077  39.019  1.00  0.10           H  
ATOM   3823  H02 ALA A 248      72.677   7.783  40.476  1.00  0.10           H  
ATOM   3824  H03 ALA A 248      71.277   7.133  41.362  1.00  0.10           H  
ATOM   3825  H04 ALA A 248      72.927   6.657  41.831  1.00  0.10           H  
ATOM   3826  H14 ALA A 248      70.202   5.563  40.713  1.00  0.10           H  
ATOM   3827  N   PRO A 249      74.483   4.705  39.967  1.00  0.07           N  
ATOM   3828  CA  PRO A 249      75.607   4.063  40.669  1.00  0.07           C  
ATOM   3829  C   PRO A 249      75.815   4.794  41.997  1.00  0.07           C  
ATOM   3830  O   PRO A 249      75.467   5.974  42.029  1.00  0.07           O  
ATOM   3831  CB  PRO A 249      76.761   4.199  39.707  1.00  0.07           C  
ATOM   3832  CG  PRO A 249      76.092   4.317  38.352  1.00  0.07           C  
ATOM   3833  CD  PRO A 249      74.843   5.161  38.632  1.00  0.07           C  
ATOM   3834  H01 PRO A 249      77.456   3.361  39.762  1.00  0.07           H  
ATOM   3835  H02 PRO A 249      77.349   5.089  39.929  1.00  0.07           H  
ATOM   3836  H03 PRO A 249      75.855   3.348  37.913  1.00  0.07           H  
ATOM   3837  H04 PRO A 249      76.746   4.816  37.637  1.00  0.07           H  
ATOM   3838  H05 PRO A 249      75.463   3.014  40.927  1.00  0.07           H  
ATOM   3839  H06 PRO A 249      75.005   6.236  38.557  1.00  0.07           H  
ATOM   3840  H07 PRO A 249      74.051   4.954  37.912  1.00  0.07           H  
ATOM   3841  N   ASN A 250      76.310   4.318  43.146  1.00  0.03           N  
ATOM   3842  CA  ASN A 250      76.424   5.218  44.301  1.00  0.03           C  
ATOM   3843  C   ASN A 250      77.842   5.467  44.830  1.00  0.03           C  
ATOM   3844  O   ASN A 250      78.118   5.894  45.957  1.00  0.03           O  
ATOM   3845  CB  ASN A 250      75.462   4.706  45.400  1.00  0.03           C  
ATOM   3846  CG  ASN A 250      74.065   5.366  45.302  1.00  0.03           C  
ATOM   3847  ND2 ASN A 250      73.630   6.073  44.260  1.00  0.03           N  
ATOM   3848  OD1 ASN A 250      73.264   5.309  46.248  1.00  0.03           O  
ATOM   3849  H01 ASN A 250      76.137   6.212  43.959  1.00  0.03           H  
ATOM   3850  H02 ASN A 250      75.889   4.966  46.369  1.00  0.03           H  
ATOM   3851  H03 ASN A 250      75.350   3.627  45.296  1.00  0.03           H  
ATOM   3852  H04 ASN A 250      72.711   6.491  44.282  1.00  0.03           H  
ATOM   3853  H05 ASN A 250      74.219   6.191  43.448  1.00  0.03           H  
ATOM   3854  H08 ASN A 250      76.601   3.353  43.218  1.00  0.03           H  
ATOM   3855  N   ASP A 251      78.728   5.355  43.835  1.00  0.02           N  
ATOM   3856  CA  ASP A 251      80.167   5.637  43.895  1.00  0.02           C  
ATOM   3857  C   ASP A 251      80.496   7.123  44.018  1.00  0.02           C  
ATOM   3858  O   ASP A 251      81.572   7.611  44.360  1.00  0.02           O  
ATOM   3859  CB  ASP A 251      80.765   5.021  42.619  1.00  0.02           C  
ATOM   3860  CG  ASP A 251      80.623   3.474  42.516  1.00  0.02           C  
ATOM   3861  OD1 ASP A 251      79.849   2.879  43.352  1.00  0.02           O  
ATOM   3862  OD2 ASP A 251      81.288   2.864  41.586  1.00  0.02           O  
ATOM   3863  H01 ASP A 251      80.597   5.202  44.797  1.00  0.02           H  
ATOM   3864  H02 ASP A 251      81.834   5.231  42.648  1.00  0.02           H  
ATOM   3865  H03 ASP A 251      80.265   5.467  41.759  1.00  0.02           H  
ATOM   3866  H06 ASP A 251      78.368   5.042  42.945  1.00  0.02           H  
ATOM   3867  N   PHE A 252      79.439   7.850  43.711  1.00  0.03           N  
ATOM   3868  CA  PHE A 252      79.328   9.293  43.732  1.00  0.03           C  
ATOM   3869  C   PHE A 252      79.434   9.766  45.182  1.00  0.03           C  
ATOM   3870  O   PHE A 252      78.470   9.706  45.959  1.00  0.03           O  
ATOM   3871  CB  PHE A 252      77.958   9.696  43.146  1.00  0.03           C  
ATOM   3872  CG  PHE A 252      77.464   9.068  41.830  1.00  0.03           C  
ATOM   3873  CD1 PHE A 252      78.261   8.239  41.044  1.00  0.03           C  
ATOM   3874  CD2 PHE A 252      76.182   9.376  41.411  1.00  0.03           C  
ATOM   3875  CE1 PHE A 252      77.777   7.729  39.855  1.00  0.03           C  
ATOM   3876  CE2 PHE A 252      75.706   8.862  40.223  1.00  0.03           C  
ATOM   3877  CZ  PHE A 252      76.499   8.046  39.445  1.00  0.03           C  
ATOM   3878  H01 PHE A 252      80.121   9.749  43.139  1.00  0.03           H  
ATOM   3879  H02 PHE A 252      78.099  10.744  42.883  1.00  0.03           H  
ATOM   3880  H03 PHE A 252      77.211   9.464  43.905  1.00  0.03           H  
ATOM   3881  H04 PHE A 252      78.613   7.342  43.429  1.00  0.03           H  
ATOM   3882  H05 PHE A 252      79.272   7.991  41.369  1.00  0.03           H  
ATOM   3883  H06 PHE A 252      75.550  10.023  42.018  1.00  0.03           H  
ATOM   3884  H07 PHE A 252      78.403   7.079  39.243  1.00  0.03           H  
ATOM   3885  H08 PHE A 252      74.694   9.103  39.897  1.00  0.03           H  
ATOM   3886  H09 PHE A 252      76.115   7.651  38.504  1.00  0.03           H  
ATOM   3887  N   ASN A 253      80.671  10.119  45.537  1.00  0.00           N  
ATOM   3888  CA  ASN A 253      81.061  10.709  46.827  1.00  0.00           C  
ATOM   3889  C   ASN A 253      82.578  10.923  46.803  1.00  0.00           C  
ATOM   3890  O   ASN A 253      83.005  12.082  46.703  1.00  0.00           O  
ATOM   3891  CB  ASN A 253      80.657   9.815  48.081  1.00  0.00           C  
ATOM   3892  CG  ASN A 253      80.906   8.313  48.047  1.00  0.00           C  
ATOM   3893  ND2 ASN A 253      79.897   7.491  47.782  1.00  0.00           N  
ATOM   3894  OD1 ASN A 253      82.043   7.872  48.229  1.00  0.00           O  
ATOM   3895  H01 ASN A 253      80.523  11.649  46.947  1.00  0.00           H  
ATOM   3896  H02 ASN A 253      79.570   9.892  48.108  1.00  0.00           H  
ATOM   3897  H03 ASN A 253      81.203  10.207  48.939  1.00  0.00           H  
ATOM   3898  H04 ASN A 253      80.055   6.494  47.743  1.00  0.00           H  
ATOM   3899  H05 ASN A 253      78.972   7.863  47.620  1.00  0.00           H  
ATOM   3900  H10 ASN A 253      81.405   9.968  44.860  1.00  0.00           H  
ATOM   3901  N   LEU A 254      83.405   9.866  46.799  1.00  0.00           N  
ATOM   3902  CA  LEU A 254      84.855   9.948  46.661  1.00  0.00           C  
ATOM   3903  C   LEU A 254      85.297   8.877  45.662  1.00  0.00           C  
ATOM   3904  O   LEU A 254      86.196   9.110  44.836  1.00  0.00           O  
ATOM   3905  CB  LEU A 254      85.623   9.659  47.963  1.00  0.00           C  
ATOM   3906  CG  LEU A 254      85.421  10.432  49.280  1.00  0.00           C  
ATOM   3907  CD1 LEU A 254      84.311   9.769  50.114  1.00  0.00           C  
ATOM   3908  CD2 LEU A 254      86.729  10.426  50.088  1.00  0.00           C  
ATOM   3909  H01 LEU A 254      85.078  10.969  46.350  1.00  0.00           H  
ATOM   3910  H02 LEU A 254      86.625   9.988  47.686  1.00  0.00           H  
ATOM   3911  H03 LEU A 254      85.419   8.615  48.200  1.00  0.00           H  
ATOM   3912  H04 LEU A 254      85.136  11.458  49.047  1.00  0.00           H  
ATOM   3913  H05 LEU A 254      83.408   9.680  49.510  1.00  0.00           H  
ATOM   3914  H06 LEU A 254      82.994   8.949  46.899  1.00  0.00           H  
ATOM   3915  H07 LEU A 254      84.636   8.777  50.429  1.00  0.00           H  
ATOM   3916  H08 LEU A 254      84.102  10.380  50.992  1.00  0.00           H  
ATOM   3917  H09 LEU A 254      87.473  11.039  49.579  1.00  0.00           H  
ATOM   3918  H10 LEU A 254      86.544  10.832  51.083  1.00  0.00           H  
ATOM   3919  H11 LEU A 254      87.099   9.404  50.175  1.00  0.00           H  
ATOM   3920  N   LYS A 255      84.674   7.687  45.692  1.00  0.01           N  
ATOM   3921  CA  LYS A 255      85.092   6.601  44.824  1.00  0.01           C  
ATOM   3922  C   LYS A 255      84.794   6.927  43.378  1.00  0.01           C  
ATOM   3923  O   LYS A 255      83.661   6.730  42.904  1.00  0.01           O  
ATOM   3924  CB  LYS A 255      84.382   5.247  45.133  1.00  0.01           C  
ATOM   3925  CG  LYS A 255      84.997   3.989  44.446  1.00  0.01           C  
ATOM   3926  CD  LYS A 255      84.137   3.209  43.436  1.00  0.01           C  
ATOM   3927  CE  LYS A 255      84.447   3.531  41.966  1.00  0.01           C  
ATOM   3928  NZ  LYS A 255      83.544   4.496  41.359  1.00  0.01           N  
ATOM   3929  H01 LYS A 255      86.161   6.492  45.006  1.00  0.01           H  
ATOM   3930  H02 LYS A 255      83.373   5.342  44.731  1.00  0.01           H  
ATOM   3931  H03 LYS A 255      84.414   5.090  46.211  1.00  0.01           H  
ATOM   3932  H04 LYS A 255      85.149   3.286  45.265  1.00  0.01           H  
ATOM   3933  H05 LYS A 255      85.895   4.315  43.921  1.00  0.01           H  
ATOM   3934  H06 LYS A 255      83.103   3.505  43.610  1.00  0.01           H  
ATOM   3935  H07 LYS A 255      84.302   2.144  43.596  1.00  0.01           H  
ATOM   3936  H08 LYS A 255      84.326   2.600  41.412  1.00  0.01           H  
ATOM   3937  H09 LYS A 255      85.460   3.929  41.910  1.00  0.01           H  
ATOM   3938  H10 LYS A 255      82.711   4.579  41.924  1.00  0.01           H  
ATOM   3939  H11 LYS A 255      84.001   5.395  41.300  1.00  0.01           H  
ATOM   3940  H12 LYS A 255      83.903   7.546  46.329  1.00  0.01           H  
ATOM   3941  H13 LYS A 255      83.292   4.185  40.432  1.00  0.01           H  
ATOM   3942  N   ASP A 256      85.909   7.345  42.757  1.00  0.02           N  
ATOM   3943  CA  ASP A 256      86.082   7.580  41.323  1.00  0.02           C  
ATOM   3944  C   ASP A 256      87.043   8.725  41.042  1.00  0.02           C  
ATOM   3945  O   ASP A 256      87.694   8.746  40.002  1.00  0.02           O  
ATOM   3946  CB  ASP A 256      84.774   7.916  40.611  1.00  0.02           C  
ATOM   3947  CG  ASP A 256      84.549   7.164  39.317  1.00  0.02           C  
ATOM   3948  OD1 ASP A 256      84.597   5.928  39.313  1.00  0.02           O  
ATOM   3949  OD2 ASP A 256      84.284   7.829  38.323  1.00  0.02           O  
ATOM   3950  H01 ASP A 256      86.479   6.639  40.942  1.00  0.02           H  
ATOM   3951  H02 ASP A 256      84.829   8.972  40.348  1.00  0.02           H  
ATOM   3952  H03 ASP A 256      83.950   7.686  41.286  1.00  0.02           H  
ATOM   3953  H14 ASP A 256      86.714   7.515  43.342  1.00  0.02           H  
ATOM   3954  N   PHE A 257      87.204   9.683  41.970  1.00  0.01           N  
ATOM   3955  CA  PHE A 257      88.108  10.841  41.822  1.00  0.01           C  
ATOM   3956  C   PHE A 257      87.679  11.843  40.722  1.00  0.01           C  
ATOM   3957  O   PHE A 257      88.440  12.604  40.093  1.00  0.01           O  
ATOM   3958  CB  PHE A 257      89.572  10.379  41.536  1.00  0.01           C  
ATOM   3959  CG  PHE A 257      90.282   9.592  42.631  1.00  0.01           C  
ATOM   3960  CD1 PHE A 257      89.607   8.694  43.446  1.00  0.01           C  
ATOM   3961  CD2 PHE A 257      91.636   9.796  42.806  1.00  0.01           C  
ATOM   3962  CE1 PHE A 257      90.286   8.002  44.426  1.00  0.01           C  
ATOM   3963  CE2 PHE A 257      92.313   9.101  43.790  1.00  0.01           C  
ATOM   3964  CZ  PHE A 257      91.640   8.209  44.600  1.00  0.01           C  
ATOM   3965  H01 PHE A 257      88.050  11.363  42.777  1.00  0.01           H  
ATOM   3966  H02 PHE A 257      90.143  11.302  41.440  1.00  0.01           H  
ATOM   3967  H03 PHE A 257      89.550   9.754  40.644  1.00  0.01           H  
ATOM   3968  H04 PHE A 257      86.672   9.606  42.825  1.00  0.01           H  
ATOM   3969  H05 PHE A 257      88.537   8.535  43.311  1.00  0.01           H  
ATOM   3970  H06 PHE A 257      92.169  10.503  42.170  1.00  0.01           H  
ATOM   3971  H07 PHE A 257      89.755   7.293  45.062  1.00  0.01           H  
ATOM   3972  H08 PHE A 257      93.383   9.258  43.927  1.00  0.01           H  
ATOM   3973  H09 PHE A 257      92.178   7.667  45.378  1.00  0.01           H  
ATOM   3974  N   ASN A 258      86.365  11.829  40.523  1.00  0.01           N  
ATOM   3975  CA  ASN A 258      85.634  12.737  39.650  1.00  0.01           C  
ATOM   3976  C   ASN A 258      84.975  13.755  40.591  1.00  0.01           C  
ATOM   3977  O   ASN A 258      84.930  14.956  40.309  1.00  0.01           O  
ATOM   3978  CB  ASN A 258      84.578  11.935  38.854  1.00  0.01           C  
ATOM   3979  CG  ASN A 258      83.696  11.026  39.715  1.00  0.01           C  
ATOM   3980  ND2 ASN A 258      82.724  10.284  39.226  1.00  0.01           N  
ATOM   3981  OD1 ASN A 258      83.890  10.907  40.928  1.00  0.01           O  
ATOM   3982  H01 ASN A 258      86.271  13.237  38.921  1.00  0.01           H  
ATOM   3983  H02 ASN A 258      85.128  11.283  38.175  1.00  0.01           H  
ATOM   3984  H03 ASN A 258      83.933  12.642  38.332  1.00  0.01           H  
ATOM   3985  H04 ASN A 258      82.187   9.687  39.839  1.00  0.01           H  
ATOM   3986  H05 ASN A 258      82.515  10.312  38.238  1.00  0.01           H  
ATOM   3987  H10 ASN A 258      85.829  11.131  41.018  1.00  0.01           H  
ATOM   3988  N   VAL A 259      84.507  13.255  41.758  1.00  0.01           N  
ATOM   3989  CA  VAL A 259      83.821  14.004  42.814  1.00  0.01           C  
ATOM   3990  C   VAL A 259      84.782  14.450  43.940  1.00  0.01           C  
ATOM   3991  O   VAL A 259      85.957  14.718  43.652  1.00  0.01           O  
ATOM   3992  CB  VAL A 259      82.596  13.145  43.415  1.00  0.01           C  
ATOM   3993  CG1 VAL A 259      81.414  13.260  42.464  1.00  0.01           C  
ATOM   3994  CG2 VAL A 259      82.895  11.663  43.560  1.00  0.01           C  
ATOM   3995  H01 VAL A 259      83.425  14.911  42.357  1.00  0.01           H  
ATOM   3996  H02 VAL A 259      82.398  13.549  44.408  1.00  0.01           H  
ATOM   3997  H03 VAL A 259      80.607  13.807  42.952  1.00  0.01           H  
ATOM   3998  H04 VAL A 259      81.721  13.794  41.564  1.00  0.01           H  
ATOM   3999  H05 VAL A 259      81.065  12.263  42.195  1.00  0.01           H  
ATOM   4000  H06 VAL A 259      84.644  12.267  41.917  1.00  0.01           H  
ATOM   4001  H07 VAL A 259      83.827  11.533  44.110  1.00  0.01           H  
ATOM   4002  H08 VAL A 259      82.083  11.179  44.103  1.00  0.01           H  
ATOM   4003  H09 VAL A 259      82.991  11.213  42.572  1.00  0.01           H  
ATOM   4004  N   GLY A 260      84.387  14.562  45.225  1.00  0.00           N  
ATOM   4005  CA  GLY A 260      85.207  15.147  46.287  1.00  0.00           C  
ATOM   4006  C   GLY A 260      85.203  16.662  46.087  1.00  0.00           C  
ATOM   4007  O   GLY A 260      84.532  17.429  46.780  1.00  0.00           O  
ATOM   4008  H01 GLY A 260      86.224  14.757  46.246  1.00  0.00           H  
ATOM   4009  H02 GLY A 260      84.788  14.898  47.262  1.00  0.00           H  
ATOM   4010  H10 GLY A 260      83.468  14.221  45.469  1.00  0.00           H  
ATOM   4011  N   GLY A 261      85.952  17.000  45.029  1.00  0.00           N  
ATOM   4012  CA  GLY A 261      86.110  18.326  44.468  1.00  0.00           C  
ATOM   4013  C   GLY A 261      84.854  18.731  43.721  1.00  0.00           C  
ATOM   4014  O   GLY A 261      84.492  19.904  43.816  1.00  0.00           O  
ATOM   4015  H01 GLY A 261      86.950  18.321  43.774  1.00  0.00           H  
ATOM   4016  H02 GLY A 261      86.297  19.038  45.272  1.00  0.00           H  
ATOM   4017  H03 GLY A 261      86.459  16.253  44.576  1.00  0.00           H  
ATOM   4018  N   TYR A 262      84.192  17.890  42.909  1.00  0.01           N  
ATOM   4019  CA  TYR A 262      82.883  18.322  42.456  1.00  0.01           C  
ATOM   4020  C   TYR A 262      81.715  17.371  42.195  1.00  0.01           C  
ATOM   4021  O   TYR A 262      81.488  16.800  41.117  1.00  0.01           O  
ATOM   4022  CB  TYR A 262      83.061  19.199  41.220  1.00  0.01           C  
ATOM   4023  CG  TYR A 262      82.341  20.495  41.532  1.00  0.01           C  
ATOM   4024  CD1 TYR A 262      80.981  20.437  41.755  1.00  0.01           C  
ATOM   4025  CD2 TYR A 262      83.014  21.698  41.614  1.00  0.01           C  
ATOM   4026  CE1 TYR A 262      80.257  21.558  42.048  1.00  0.01           C  
ATOM   4027  CE2 TYR A 262      82.297  22.843  41.914  1.00  0.01           C  
ATOM   4028  CZ  TYR A 262      80.923  22.756  42.116  1.00  0.01           C  
ATOM   4029  OH  TYR A 262      80.162  23.882  42.350  1.00  0.01           O  
ATOM   4030  H01 TYR A 262      82.533  18.796  43.373  1.00  0.01           H  
ATOM   4031  H02 TYR A 262      82.661  18.721  40.326  1.00  0.01           H  
ATOM   4032  H03 TYR A 262      84.585  17.003  42.628  1.00  0.01           H  
ATOM   4033  H04 TYR A 262      84.119  19.386  41.034  1.00  0.01           H  
ATOM   4034  H05 TYR A 262      80.472  19.475  41.696  1.00  0.01           H  
ATOM   4035  H06 TYR A 262      84.090  21.745  41.446  1.00  0.01           H  
ATOM   4036  H07 TYR A 262      79.183  21.502  42.223  1.00  0.01           H  
ATOM   4037  H08 TYR A 262      82.804  23.805  41.991  1.00  0.01           H  
ATOM   4038  H09 TYR A 262      80.003  24.339  41.521  1.00  0.01           H  
ATOM   4039  N   ILE A 263      80.820  17.433  43.205  1.00  0.02           N  
ATOM   4040  CA  ILE A 263      79.602  16.635  43.182  1.00  0.02           C  
ATOM   4041  C   ILE A 263      78.508  17.280  42.328  1.00  0.02           C  
ATOM   4042  O   ILE A 263      77.316  17.039  42.521  1.00  0.02           O  
ATOM   4043  CB  ILE A 263      79.007  16.343  44.642  1.00  0.02           C  
ATOM   4044  CG1 ILE A 263      78.576  17.597  45.415  1.00  0.02           C  
ATOM   4045  CG2 ILE A 263      80.067  15.533  45.385  1.00  0.02           C  
ATOM   4046  CD1 ILE A 263      77.653  17.337  46.640  1.00  0.02           C  
ATOM   4047  H01 ILE A 263      79.903  15.686  42.738  1.00  0.02           H  
ATOM   4048  H02 ILE A 263      78.075  15.786  44.547  1.00  0.02           H  
ATOM   4049  H03 ILE A 263      77.990  18.195  44.717  1.00  0.02           H  
ATOM   4050  H04 ILE A 263      79.475  18.100  45.771  1.00  0.02           H  
ATOM   4051  H05 ILE A 263      80.935  16.163  45.580  1.00  0.02           H  
ATOM   4052  H06 ILE A 263      79.657  15.178  46.331  1.00  0.02           H  
ATOM   4053  H07 ILE A 263      80.367  14.681  44.776  1.00  0.02           H  
ATOM   4054  H08 ILE A 263      76.683  16.980  46.294  1.00  0.02           H  
ATOM   4055  H09 ILE A 263      78.107  16.585  47.285  1.00  0.02           H  
ATOM   4056  H10 ILE A 263      80.999  18.043  43.990  1.00  0.02           H  
ATOM   4057  H11 ILE A 263      77.520  18.263  47.199  1.00  0.02           H  
ATOM   4058  N   GLN A 264      78.847  18.052  41.284  1.00  0.01           N  
ATOM   4059  CA  GLN A 264      77.829  18.633  40.418  1.00  0.01           C  
ATOM   4060  C   GLN A 264      77.124  17.500  39.676  1.00  0.01           C  
ATOM   4061  O   GLN A 264      76.017  17.734  39.215  1.00  0.01           O  
ATOM   4062  CB  GLN A 264      78.473  19.641  39.448  1.00  0.01           C  
ATOM   4063  CG  GLN A 264      79.793  19.258  38.759  1.00  0.01           C  
ATOM   4064  CD  GLN A 264      80.498  20.380  37.991  1.00  0.01           C  
ATOM   4065  NE2 GLN A 264      81.135  21.334  38.637  1.00  0.01           N  
ATOM   4066  OE1 GLN A 264      80.532  20.443  36.763  1.00  0.01           O  
ATOM   4067  H01 GLN A 264      77.092  19.180  41.005  1.00  0.01           H  
ATOM   4068  H02 GLN A 264      78.740  20.487  40.082  1.00  0.01           H  
ATOM   4069  H03 GLN A 264      77.745  19.841  38.661  1.00  0.01           H  
ATOM   4070  H04 GLN A 264      79.528  18.511  38.011  1.00  0.01           H  
ATOM   4071  H05 GLN A 264      80.478  18.896  39.526  1.00  0.01           H  
ATOM   4072  H06 GLN A 264      81.606  22.065  38.123  1.00  0.01           H  
ATOM   4073  H07 GLN A 264      81.153  21.335  39.647  1.00  0.01           H  
ATOM   4074  H12 GLN A 264      79.823  18.233  41.096  1.00  0.01           H  
ATOM   4075  N   ALA A 265      77.688  16.257  39.647  1.00  0.02           N  
ATOM   4076  CA  ALA A 265      77.080  14.998  39.170  1.00  0.02           C  
ATOM   4077  C   ALA A 265      76.127  14.299  40.196  1.00  0.02           C  
ATOM   4078  O   ALA A 265      75.840  13.101  40.272  1.00  0.02           O  
ATOM   4079  CB  ALA A 265      78.186  14.045  38.794  1.00  0.02           C  
ATOM   4080  H01 ALA A 265      76.453  15.263  38.318  1.00  0.02           H  
ATOM   4081  H02 ALA A 265      79.069  14.258  39.397  1.00  0.02           H  
ATOM   4082  H03 ALA A 265      77.861  13.021  38.976  1.00  0.02           H  
ATOM   4083  H04 ALA A 265      78.429  14.168  37.739  1.00  0.02           H  
ATOM   4084  H08 ALA A 265      78.634  16.190  39.993  1.00  0.02           H  
ATOM   4085  N   VAL A 266      75.604  15.119  41.104  1.00  0.03           N  
ATOM   4086  CA  VAL A 266      74.405  14.830  41.873  1.00  0.03           C  
ATOM   4087  C   VAL A 266      73.289  14.764  40.826  1.00  0.03           C  
ATOM   4088  O   VAL A 266      72.229  14.157  40.997  1.00  0.03           O  
ATOM   4089  CB  VAL A 266      74.238  15.985  42.849  1.00  0.03           C  
ATOM   4090  CG1 VAL A 266      72.792  16.237  43.201  1.00  0.03           C  
ATOM   4091  CG2 VAL A 266      75.028  15.628  44.103  1.00  0.03           C  
ATOM   4092  H01 VAL A 266      74.419  13.905  42.450  1.00  0.03           H  
ATOM   4093  H02 VAL A 266      74.604  16.903  42.389  1.00  0.03           H  
ATOM   4094  H03 VAL A 266      72.169  15.467  42.747  1.00  0.03           H  
ATOM   4095  H04 VAL A 266      72.671  16.210  44.284  1.00  0.03           H  
ATOM   4096  H05 VAL A 266      76.070  15.999  41.270  1.00  0.03           H  
ATOM   4097  H06 VAL A 266      72.491  17.215  42.826  1.00  0.03           H  
ATOM   4098  H07 VAL A 266      75.927  16.243  44.153  1.00  0.03           H  
ATOM   4099  H08 VAL A 266      74.414  15.811  44.985  1.00  0.03           H  
ATOM   4100  H09 VAL A 266      75.310  14.576  44.068  1.00  0.03           H  
ATOM   4101  N   LEU A 267      73.550  15.509  39.749  1.00  0.05           N  
ATOM   4102  CA  LEU A 267      72.767  15.550  38.553  1.00  0.05           C  
ATOM   4103  C   LEU A 267      72.743  14.217  37.890  1.00  0.05           C  
ATOM   4104  O   LEU A 267      71.634  13.682  37.888  1.00  0.05           O  
ATOM   4105  CB  LEU A 267      73.337  16.575  37.656  1.00  0.05           C  
ATOM   4106  CG  LEU A 267      72.668  17.838  38.065  1.00  0.05           C  
ATOM   4107  CD1 LEU A 267      73.575  19.081  37.891  1.00  0.05           C  
ATOM   4108  CD2 LEU A 267      71.320  17.758  37.350  1.00  0.05           C  
ATOM   4109  H01 LEU A 267      71.736  15.808  38.796  1.00  0.05           H  
ATOM   4110  H02 LEU A 267      73.176  16.342  36.604  1.00  0.05           H  
ATOM   4111  H03 LEU A 267      74.416  16.649  37.790  1.00  0.05           H  
ATOM   4112  H04 LEU A 267      72.477  17.962  39.131  1.00  0.05           H  
ATOM   4113  H05 LEU A 267      74.516  18.782  37.429  1.00  0.05           H  
ATOM   4114  H06 LEU A 267      73.074  19.811  37.255  1.00  0.05           H  
ATOM   4115  H07 LEU A 267      73.775  19.525  38.866  1.00  0.05           H  
ATOM   4116  H08 LEU A 267      70.612  18.430  37.834  1.00  0.05           H  
ATOM   4117  H09 LEU A 267      71.443  18.051  36.307  1.00  0.05           H  
ATOM   4118  H10 LEU A 267      74.372  16.095  39.782  1.00  0.05           H  
ATOM   4119  H11 LEU A 267      70.942  16.737  37.399  1.00  0.05           H  
ATOM   4120  N   ASP A 268      73.849  13.661  37.369  1.00  0.06           N  
ATOM   4121  CA  ASP A 268      73.882  12.312  36.796  1.00  0.06           C  
ATOM   4122  C   ASP A 268      72.924  11.398  37.594  1.00  0.06           C  
ATOM   4123  O   ASP A 268      71.879  10.973  37.094  1.00  0.06           O  
ATOM   4124  CB  ASP A 268      75.346  11.875  36.864  1.00  0.06           C  
ATOM   4125  CG  ASP A 268      75.783  10.516  36.297  1.00  0.06           C  
ATOM   4126  OD1 ASP A 268      75.081   9.502  36.440  1.00  0.06           O  
ATOM   4127  OD2 ASP A 268      76.868  10.487  35.710  1.00  0.06           O  
ATOM   4128  H01 ASP A 268      73.540  12.265  35.762  1.00  0.06           H  
ATOM   4129  H02 ASP A 268      75.516  11.759  37.934  1.00  0.06           H  
ATOM   4130  H03 ASP A 268      75.924  12.634  36.336  1.00  0.06           H  
ATOM   4131  H12 ASP A 268      74.703  14.201  37.372  1.00  0.06           H  
ATOM   4132  N   ARG A 269      73.112  11.366  38.910  1.00  0.06           N  
ATOM   4133  CA  ARG A 269      72.257  10.649  39.827  1.00  0.06           C  
ATOM   4134  C   ARG A 269      70.772  10.900  39.666  1.00  0.06           C  
ATOM   4135  O   ARG A 269      70.041   9.946  39.478  1.00  0.06           O  
ATOM   4136  CB  ARG A 269      72.670  10.997  41.235  1.00  0.06           C  
ATOM   4137  CG  ARG A 269      72.118  10.053  42.269  1.00  0.06           C  
ATOM   4138  CD  ARG A 269      71.137  10.747  43.122  1.00  0.06           C  
ATOM   4139  NE  ARG A 269      71.594  10.654  44.494  1.00  0.06           N  
ATOM   4140  CZ  ARG A 269      70.788  10.125  45.426  1.00  0.06           C  
ATOM   4141  NH1 ARG A 269      69.619   9.562  45.083  1.00  0.06           N  
ATOM   4142  NH2 ARG A 269      71.176  10.074  46.709  1.00  0.06           N  
ATOM   4143  H01 ARG A 269      72.393   9.592  39.599  1.00  0.06           H  
ATOM   4144  H02 ARG A 269      72.267  11.986  41.454  1.00  0.06           H  
ATOM   4145  H03 ARG A 269      73.758  10.976  41.292  1.00  0.06           H  
ATOM   4146  H04 ARG A 269      73.899  11.873  39.290  1.00  0.06           H  
ATOM   4147  H05 ARG A 269      72.936   9.691  42.892  1.00  0.06           H  
ATOM   4148  H06 ARG A 269      71.632   9.215  41.769  1.00  0.06           H  
ATOM   4149  H07 ARG A 269      70.153  10.289  43.018  1.00  0.06           H  
ATOM   4150  H08 ARG A 269      71.063  11.793  42.826  1.00  0.06           H  
ATOM   4151  H09 ARG A 269      72.514  10.986  44.747  1.00  0.06           H  
ATOM   4152  H10 ARG A 269      69.036   9.138  45.790  1.00  0.06           H  
ATOM   4153  H11 ARG A 269      69.323   9.562  44.117  1.00  0.06           H  
ATOM   4154  H12 ARG A 269      72.066  10.464  46.983  1.00  0.06           H  
ATOM   4155  H13 ARG A 269      70.578   9.645  47.401  1.00  0.06           H  
ATOM   4156  N   ASN A 270      70.234  12.108  39.677  1.00  0.05           N  
ATOM   4157  CA  ASN A 270      68.788  12.292  39.509  1.00  0.05           C  
ATOM   4158  C   ASN A 270      68.385  12.205  38.059  1.00  0.05           C  
ATOM   4159  O   ASN A 270      67.222  11.948  37.773  1.00  0.05           O  
ATOM   4160  CB  ASN A 270      68.270  13.640  39.998  1.00  0.05           C  
ATOM   4161  CG  ASN A 270      67.467  13.426  41.270  1.00  0.05           C  
ATOM   4162  ND2 ASN A 270      68.202  13.222  42.367  1.00  0.05           N  
ATOM   4163  OD1 ASN A 270      66.226  13.487  41.317  1.00  0.05           O  
ATOM   4164  H01 ASN A 270      68.356  11.492  40.110  1.00  0.05           H  
ATOM   4165  H02 ASN A 270      67.638  14.092  39.234  1.00  0.05           H  
ATOM   4166  H03 ASN A 270      69.110  14.304  40.202  1.00  0.05           H  
ATOM   4167  H04 ASN A 270      67.750  13.090  43.261  1.00  0.05           H  
ATOM   4168  H05 ASN A 270      69.210  13.199  42.303  1.00  0.05           H  
ATOM   4169  H14 ASN A 270      70.827  12.916  39.803  1.00  0.05           H  
ATOM   4170  N   LEU A 271      69.271  12.355  37.077  1.00  0.05           N  
ATOM   4171  CA  LEU A 271      68.829  12.249  35.695  1.00  0.05           C  
ATOM   4172  C   LEU A 271      68.712  10.772  35.376  1.00  0.05           C  
ATOM   4173  O   LEU A 271      67.953  10.310  34.524  1.00  0.05           O  
ATOM   4174  CB  LEU A 271      69.823  12.946  34.744  1.00  0.05           C  
ATOM   4175  CG  LEU A 271      70.062  14.486  34.912  1.00  0.05           C  
ATOM   4176  CD1 LEU A 271      70.960  15.003  33.779  1.00  0.05           C  
ATOM   4177  CD2 LEU A 271      68.729  15.244  34.904  1.00  0.05           C  
ATOM   4178  H01 LEU A 271      67.868  12.745  35.560  1.00  0.05           H  
ATOM   4179  H02 LEU A 271      69.362  12.853  33.761  1.00  0.05           H  
ATOM   4180  H03 LEU A 271      70.788  12.454  34.869  1.00  0.05           H  
ATOM   4181  H04 LEU A 271      70.554  14.657  35.870  1.00  0.05           H  
ATOM   4182  H05 LEU A 271      71.932  14.512  33.834  1.00  0.05           H  
ATOM   4183  H06 LEU A 271      70.241  12.541  37.289  1.00  0.05           H  
ATOM   4184  H07 LEU A 271      70.496  14.783  32.818  1.00  0.05           H  
ATOM   4185  H08 LEU A 271      71.091  16.080  33.881  1.00  0.05           H  
ATOM   4186  H09 LEU A 271      67.974  14.655  35.425  1.00  0.05           H  
ATOM   4187  H10 LEU A 271      68.853  16.203  35.408  1.00  0.05           H  
ATOM   4188  H11 LEU A 271      68.412  15.412  33.875  1.00  0.05           H  
ATOM   4189  N   ALA A 272      69.453  10.015  36.159  1.00  0.07           N  
ATOM   4190  CA  ALA A 272      69.390   8.596  36.074  1.00  0.07           C  
ATOM   4191  C   ALA A 272      68.151   8.094  36.797  1.00  0.07           C  
ATOM   4192  O   ALA A 272      67.327   7.451  36.158  1.00  0.07           O  
ATOM   4193  CB  ALA A 272      70.664   8.031  36.704  1.00  0.07           C  
ATOM   4194  H01 ALA A 272      69.322   8.270  35.036  1.00  0.07           H  
ATOM   4195  H02 ALA A 272      71.436   8.801  36.714  1.00  0.07           H  
ATOM   4196  H03 ALA A 272      70.455   7.714  37.726  1.00  0.07           H  
ATOM   4197  H04 ALA A 272      71.010   7.177  36.121  1.00  0.07           H  
ATOM   4198  H12 ALA A 272      70.074  10.447  36.828  1.00  0.07           H  
ATOM   4199  N   GLU A 273      67.925   8.327  38.080  1.00  0.06           N  
ATOM   4200  CA  GLU A 273      66.715   7.905  38.727  1.00  0.06           C  
ATOM   4201  C   GLU A 273      65.513   8.352  37.906  1.00  0.06           C  
ATOM   4202  O   GLU A 273      64.622   7.538  37.688  1.00  0.06           O  
ATOM   4203  CB  GLU A 273      66.610   8.505  40.153  1.00  0.06           C  
ATOM   4204  CG  GLU A 273      67.747   8.186  41.142  1.00  0.06           C  
ATOM   4205  CD  GLU A 273      67.657   8.781  42.552  1.00  0.06           C  
ATOM   4206  OE1 GLU A 273      67.344   9.958  42.735  1.00  0.06           O  
ATOM   4207  OE2 GLU A 273      67.966   8.059  43.490  1.00  0.06           O  
ATOM   4208  H01 GLU A 273      66.731   6.818  38.805  1.00  0.06           H  
ATOM   4209  H02 GLU A 273      65.725   8.039  40.587  1.00  0.06           H  
ATOM   4210  H03 GLU A 273      66.560   9.589  40.049  1.00  0.06           H  
ATOM   4211  H04 GLU A 273      68.630   8.652  40.704  1.00  0.06           H  
ATOM   4212  H05 GLU A 273      68.625   8.816  38.620  1.00  0.06           H  
ATOM   4213  H06 GLU A 273      67.792   7.102  41.248  1.00  0.06           H  
ATOM   4214  N   ASN A 274      65.350   9.548  37.310  1.00  0.07           N  
ATOM   4215  CA  ASN A 274      64.075   9.836  36.614  1.00  0.07           C  
ATOM   4216  C   ASN A 274      63.802   9.371  35.173  1.00  0.07           C  
ATOM   4217  O   ASN A 274      63.038   9.945  34.379  1.00  0.07           O  
ATOM   4218  CB  ASN A 274      63.757  11.325  36.713  1.00  0.07           C  
ATOM   4219  CG  ASN A 274      64.701  12.325  36.097  1.00  0.07           C  
ATOM   4220  ND2 ASN A 274      65.714  12.161  35.245  1.00  0.07           N  
ATOM   4221  OD1 ASN A 274      64.541  13.482  36.457  1.00  0.07           O  
ATOM   4222  H01 ASN A 274      63.416   9.171  37.172  1.00  0.07           H  
ATOM   4223  H02 ASN A 274      63.825  11.532  37.781  1.00  0.07           H  
ATOM   4224  H03 ASN A 274      62.784  11.475  36.244  1.00  0.07           H  
ATOM   4225  H04 ASN A 274      66.258  12.958  34.948  1.00  0.07           H  
ATOM   4226  H05 ASN A 274      65.937  11.239  34.897  1.00  0.07           H  
ATOM   4227  H07 ASN A 274      66.086  10.239  37.337  1.00  0.07           H  
ATOM   4228  N   ILE A 275      64.355   8.167  34.961  1.00  0.05           N  
ATOM   4229  CA  ILE A 275      64.106   7.333  33.809  1.00  0.05           C  
ATOM   4230  C   ILE A 275      62.961   6.423  34.297  1.00  0.05           C  
ATOM   4231  O   ILE A 275      62.058   6.020  33.556  1.00  0.05           O  
ATOM   4232  CB  ILE A 275      65.370   6.539  33.540  1.00  0.05           C  
ATOM   4233  CG1 ILE A 275      66.517   7.400  33.110  1.00  0.05           C  
ATOM   4234  CG2 ILE A 275      65.066   5.562  32.448  1.00  0.05           C  
ATOM   4235  CD1 ILE A 275      67.795   6.510  33.089  1.00  0.05           C  
ATOM   4236  H01 ILE A 275      63.848   7.859  32.890  1.00  0.05           H  
ATOM   4237  H02 ILE A 275      65.668   6.047  34.466  1.00  0.05           H  
ATOM   4238  H03 ILE A 275      66.645   8.236  33.798  1.00  0.05           H  
ATOM   4239  H04 ILE A 275      66.327   7.802  32.115  1.00  0.05           H  
ATOM   4240  H05 ILE A 275      64.224   5.926  31.859  1.00  0.05           H  
ATOM   4241  H06 ILE A 275      64.994   7.817  35.661  1.00  0.05           H  
ATOM   4242  H07 ILE A 275      65.939   5.453  31.804  1.00  0.05           H  
ATOM   4243  H08 ILE A 275      64.813   4.596  32.884  1.00  0.05           H  
ATOM   4244  H09 ILE A 275      68.602   7.022  33.612  1.00  0.05           H  
ATOM   4245  H10 ILE A 275      67.586   5.561  33.584  1.00  0.05           H  
ATOM   4246  H11 ILE A 275      68.092   6.324  32.057  1.00  0.05           H  
ATOM   4247  N   SER A 276      63.007   6.060  35.573  1.00  0.06           N  
ATOM   4248  CA  SER A 276      61.955   5.265  36.173  1.00  0.06           C  
ATOM   4249  C   SER A 276      60.917   6.095  36.913  1.00  0.06           C  
ATOM   4250  O   SER A 276      59.829   5.633  37.268  1.00  0.06           O  
ATOM   4251  CB  SER A 276      62.627   4.270  37.059  1.00  0.06           C  
ATOM   4252  OG  SER A 276      61.852   3.627  38.057  1.00  0.06           O  
ATOM   4253  H01 SER A 276      61.378   4.766  35.395  1.00  0.06           H  
ATOM   4254  H02 SER A 276      63.353   4.858  37.620  1.00  0.06           H  
ATOM   4255  H03 SER A 276      63.038   3.491  36.417  1.00  0.06           H  
ATOM   4256  H04 SER A 276      61.744   4.216  38.808  1.00  0.06           H  
ATOM   4257  H12 SER A 276      63.794   6.345  36.139  1.00  0.06           H  
ATOM   4258  N   ARG A 277      61.246   7.360  37.159  1.00  0.07           N  
ATOM   4259  CA  ARG A 277      60.274   8.224  37.783  1.00  0.07           C  
ATOM   4260  C   ARG A 277      58.942   8.516  37.156  1.00  0.07           C  
ATOM   4261  O   ARG A 277      58.028   8.627  37.975  1.00  0.07           O  
ATOM   4262  CB  ARG A 277      60.860   9.582  38.074  1.00  0.07           C  
ATOM   4263  CG  ARG A 277      61.110   9.598  39.567  1.00  0.07           C  
ATOM   4264  CD  ARG A 277      62.140  10.675  39.948  1.00  0.07           C  
ATOM   4265  NE  ARG A 277      61.911  12.170  39.987  1.00  0.07           N  
ATOM   4266  CZ  ARG A 277      61.083  12.979  39.260  1.00  0.07           C  
ATOM   4267  NH1 ARG A 277      59.800  13.347  39.565  1.00  0.07           N  
ATOM   4268  NH2 ARG A 277      61.637  14.035  38.671  1.00  0.07           N  
ATOM   4269  H01 ARG A 277      60.047   7.581  38.634  1.00  0.07           H  
ATOM   4270  H02 ARG A 277      60.193  10.387  37.765  1.00  0.07           H  
ATOM   4271  H03 ARG A 277      61.793   9.721  37.528  1.00  0.07           H  
ATOM   4272  H04 ARG A 277      61.504   8.625  39.861  1.00  0.07           H  
ATOM   4273  H05 ARG A 277      62.161   7.710  36.913  1.00  0.07           H  
ATOM   4274  H06 ARG A 277      60.172   9.804  40.083  1.00  0.07           H  
ATOM   4275  H07 ARG A 277      62.790  10.617  39.075  1.00  0.07           H  
ATOM   4276  H08 ARG A 277      62.465  10.412  40.955  1.00  0.07           H  
ATOM   4277  H09 ARG A 277      62.470  12.657  40.673  1.00  0.07           H  
ATOM   4278  H10 ARG A 277      59.402  14.179  39.153  1.00  0.07           H  
ATOM   4279  H11 ARG A 277      59.252  12.787  40.202  1.00  0.07           H  
ATOM   4280  H12 ARG A 277      62.638  14.076  38.546  1.00  0.07           H  
ATOM   4281  H13 ARG A 277      61.056  14.796  38.348  1.00  0.07           H  
ATOM   4282  N   VAL A 278      58.726   8.618  35.837  1.00  0.04           N  
ATOM   4283  CA  VAL A 278      57.399   9.049  35.379  1.00  0.04           C  
ATOM   4284  C   VAL A 278      56.978   8.576  34.011  1.00  0.04           C  
ATOM   4285  O   VAL A 278      57.886   8.198  33.281  1.00  0.04           O  
ATOM   4286  CB  VAL A 278      57.389  10.594  35.459  1.00  0.04           C  
ATOM   4287  CG1 VAL A 278      58.425  11.169  34.464  1.00  0.04           C  
ATOM   4288  CG2 VAL A 278      55.963  11.098  35.277  1.00  0.04           C  
ATOM   4289  H01 VAL A 278      56.660   8.581  36.029  1.00  0.04           H  
ATOM   4290  H02 VAL A 278      57.702  10.951  36.440  1.00  0.04           H  
ATOM   4291  H03 VAL A 278      59.361  10.618  34.556  1.00  0.04           H  
ATOM   4292  H04 VAL A 278      58.045  11.072  33.447  1.00  0.04           H  
ATOM   4293  H05 VAL A 278      58.600  12.221  34.689  1.00  0.04           H  
ATOM   4294  H06 VAL A 278      55.321  10.654  36.038  1.00  0.04           H  
ATOM   4295  H07 VAL A 278      55.945  12.183  35.375  1.00  0.04           H  
ATOM   4296  H08 VAL A 278      55.601  10.816  34.288  1.00  0.04           H  
ATOM   4297  H14 VAL A 278      59.458   8.404  35.175  1.00  0.04           H  
ATOM   4298  N   LEU A 279      55.705   8.522  33.613  1.00  0.01           N  
ATOM   4299  CA  LEU A 279      55.372   8.125  32.272  1.00  0.01           C  
ATOM   4300  C   LEU A 279      55.359   9.375  31.474  1.00  0.01           C  
ATOM   4301  O   LEU A 279      55.289  10.486  31.998  1.00  0.01           O  
ATOM   4302  CB  LEU A 279      54.008   7.506  32.138  1.00  0.01           C  
ATOM   4303  CG  LEU A 279      53.861   6.353  31.050  1.00  0.01           C  
ATOM   4304  CD1 LEU A 279      52.851   5.323  31.554  1.00  0.01           C  
ATOM   4305  CD2 LEU A 279      53.371   6.860  29.687  1.00  0.01           C  
ATOM   4306  H01 LEU A 279      56.096   7.377  31.949  1.00  0.01           H  
ATOM   4307  H02 LEU A 279      53.356   8.311  31.799  1.00  0.01           H  
ATOM   4308  H03 LEU A 279      53.736   7.086  33.107  1.00  0.01           H  
ATOM   4309  H04 LEU A 279      54.855   5.927  30.910  1.00  0.01           H  
ATOM   4310  H05 LEU A 279      51.927   5.410  30.982  1.00  0.01           H  
ATOM   4311  H06 LEU A 279      53.261   4.321  31.430  1.00  0.01           H  
ATOM   4312  H07 LEU A 279      52.643   5.503  32.609  1.00  0.01           H  
ATOM   4313  H08 LEU A 279      52.497   7.496  29.829  1.00  0.01           H  
ATOM   4314  H09 LEU A 279      54.968   8.763  34.261  1.00  0.01           H  
ATOM   4315  H10 LEU A 279      54.163   7.434  29.206  1.00  0.01           H  
ATOM   4316  H11 LEU A 279      53.103   6.011  29.058  1.00  0.01           H  
ATOM   4317  N   TYR A 280      55.473   9.187  30.177  1.00  0.02           N  
ATOM   4318  CA  TYR A 280      55.374  10.285  29.268  1.00  0.02           C  
ATOM   4319  C   TYR A 280      54.227  10.295  28.252  1.00  0.02           C  
ATOM   4320  O   TYR A 280      54.100   9.379  27.434  1.00  0.02           O  
ATOM   4321  CB  TYR A 280      56.731  10.354  28.633  1.00  0.02           C  
ATOM   4322  CG  TYR A 280      57.670  11.144  29.525  1.00  0.02           C  
ATOM   4323  CD1 TYR A 280      57.118  12.063  30.391  1.00  0.02           C  
ATOM   4324  CD2 TYR A 280      59.035  10.999  29.461  1.00  0.02           C  
ATOM   4325  CE1 TYR A 280      57.879  12.851  31.200  1.00  0.02           C  
ATOM   4326  CE2 TYR A 280      59.821  11.790  30.272  1.00  0.02           C  
ATOM   4327  CZ  TYR A 280      59.234  12.713  31.134  1.00  0.02           C  
ATOM   4328  OH  TYR A 280      59.956  13.572  31.948  1.00  0.02           O  
ATOM   4329  H01 TYR A 280      55.093  11.177  29.829  1.00  0.02           H  
ATOM   4330  H02 TYR A 280      56.653  10.846  27.664  1.00  0.02           H  
ATOM   4331  H03 TYR A 280      57.121   9.345  28.498  1.00  0.02           H  
ATOM   4332  H04 TYR A 280      56.033  12.163  30.430  1.00  0.02           H  
ATOM   4333  H05 TYR A 280      59.487  10.274  28.784  1.00  0.02           H  
ATOM   4334  H06 TYR A 280      57.419  13.569  31.879  1.00  0.02           H  
ATOM   4335  H07 TYR A 280      60.906  11.693  30.238  1.00  0.02           H  
ATOM   4336  H08 TYR A 280      60.185  13.123  32.765  1.00  0.02           H  
ATOM   4337  H12 TYR A 280      55.632   8.256  29.820  1.00  0.02           H  
ATOM   4338  N   PRO A 281      53.361  11.348  28.307  1.00  0.00           N  
ATOM   4339  CA  PRO A 281      52.274  11.526  29.315  1.00  0.00           C  
ATOM   4340  C   PRO A 281      50.778  11.282  28.961  1.00  0.00           C  
ATOM   4341  O   PRO A 281      50.523  10.371  28.165  1.00  0.00           O  
ATOM   4342  CB  PRO A 281      52.553  12.955  29.828  1.00  0.00           C  
ATOM   4343  CG  PRO A 281      53.087  13.725  28.626  1.00  0.00           C  
ATOM   4344  CD  PRO A 281      53.707  12.652  27.708  1.00  0.00           C  
ATOM   4345  H01 PRO A 281      53.263  12.955  30.655  1.00  0.00           H  
ATOM   4346  H02 PRO A 281      51.636  13.413  30.197  1.00  0.00           H  
ATOM   4347  H03 PRO A 281      53.813  14.484  28.916  1.00  0.00           H  
ATOM   4348  H04 PRO A 281      52.278  14.247  28.114  1.00  0.00           H  
ATOM   4349  H05 PRO A 281      53.328  12.734  26.689  1.00  0.00           H  
ATOM   4350  H06 PRO A 281      54.789  12.772  27.662  1.00  0.00           H  
ATOM   4351  H09 PRO A 281      52.340  10.708  30.033  1.00  0.00           H  
ATOM   4352  N   ASN A 282      49.879  11.975  29.472  1.00  0.01           N  
ATOM   4353  H01 ASN A 282      48.912  11.802  29.236  1.00  0.01           H  
ATOM   4354  H07 ASN A 282      50.116  12.710  30.123  1.00  0.01           H  
ATOM   4355  N   GLU A 287      57.917  14.992  22.436  1.00  0.02           N  
ATOM   4356  CA  GLU A 287      58.730  15.638  21.431  1.00  0.02           C  
ATOM   4357  C   GLU A 287      59.981  14.767  21.482  1.00  0.02           C  
ATOM   4358  O   GLU A 287      60.025  13.749  22.208  1.00  0.02           O  
ATOM   4359  CB  GLU A 287      59.130  17.076  21.816  1.00  0.02           C  
ATOM   4360  CG  GLU A 287      58.216  17.856  22.764  1.00  0.02           C  
ATOM   4361  CD  GLU A 287      58.376  17.531  24.245  1.00  0.02           C  
ATOM   4362  OE1 GLU A 287      58.460  16.356  24.614  1.00  0.02           O  
ATOM   4363  OE2 GLU A 287      58.428  18.424  25.083  1.00  0.02           O  
ATOM   4364  H01 GLU A 287      57.796  15.614  23.223  1.00  0.02           H  
ATOM   4365  H02 GLU A 287      58.371  14.144  22.743  1.00  0.02           H  
ATOM   4366  H03 GLU A 287      58.222  15.722  20.470  1.00  0.02           H  
ATOM   4367  H04 GLU A 287      59.078  17.629  20.878  1.00  0.02           H  
ATOM   4368  H05 GLU A 287      60.113  17.023  22.285  1.00  0.02           H  
ATOM   4369  H06 GLU A 287      57.198  17.567  22.503  1.00  0.02           H  
ATOM   4370  H07 GLU A 287      58.419  18.918  22.629  1.00  0.02           H  
ATOM   4371  N   GLY A 288      60.974  15.160  20.677  1.00  0.06           N  
ATOM   4372  CA  GLY A 288      62.263  14.503  20.660  1.00  0.06           C  
ATOM   4373  C   GLY A 288      62.886  14.999  21.939  1.00  0.06           C  
ATOM   4374  O   GLY A 288      63.249  16.170  22.038  1.00  0.06           O  
ATOM   4375  H01 GLY A 288      62.855  14.720  19.771  1.00  0.06           H  
ATOM   4376  H02 GLY A 288      62.155  13.418  20.666  1.00  0.06           H  
ATOM   4377  H08 GLY A 288      60.819  15.943  20.059  1.00  0.06           H  
ATOM   4378  N   LYS A 289      62.803  14.161  22.961  1.00  0.03           N  
ATOM   4379  CA  LYS A 289      63.350  14.504  24.249  1.00  0.03           C  
ATOM   4380  C   LYS A 289      64.424  13.473  24.529  1.00  0.03           C  
ATOM   4381  O   LYS A 289      64.200  12.261  24.388  1.00  0.03           O  
ATOM   4382  CB  LYS A 289      62.263  14.441  25.296  1.00  0.03           C  
ATOM   4383  CG  LYS A 289      62.755  15.072  26.574  1.00  0.03           C  
ATOM   4384  CD  LYS A 289      61.537  15.458  27.376  1.00  0.03           C  
ATOM   4385  CE  LYS A 289      60.908  16.678  26.708  1.00  0.03           C  
ATOM   4386  NZ  LYS A 289      59.491  16.869  26.986  1.00  0.03           N  
ATOM   4387  H01 LYS A 289      63.760  15.514  24.266  1.00  0.03           H  
ATOM   4388  H02 LYS A 289      62.001  13.400  25.484  1.00  0.03           H  
ATOM   4389  H03 LYS A 289      62.349  13.267  22.836  1.00  0.03           H  
ATOM   4390  H04 LYS A 289      61.384  14.978  24.940  1.00  0.03           H  
ATOM   4391  H05 LYS A 289      63.373  15.945  26.363  1.00  0.03           H  
ATOM   4392  H06 LYS A 289      63.362  14.360  27.134  1.00  0.03           H  
ATOM   4393  H07 LYS A 289      61.815  15.688  28.405  1.00  0.03           H  
ATOM   4394  H08 LYS A 289      60.825  14.633  27.390  1.00  0.03           H  
ATOM   4395  H09 LYS A 289      60.988  16.512  25.634  1.00  0.03           H  
ATOM   4396  H10 LYS A 289      61.443  17.564  27.049  1.00  0.03           H  
ATOM   4397  H11 LYS A 289      58.954  16.170  26.493  1.00  0.03           H  
ATOM   4398  H12 LYS A 289      59.327  16.780  27.979  1.00  0.03           H  
ATOM   4399  H13 LYS A 289      59.208  17.788  26.678  1.00  0.03           H  
ATOM   4400  N   GLU A 290      65.594  13.936  24.938  1.00  0.10           N  
ATOM   4401  CA  GLU A 290      66.652  13.036  25.296  1.00  0.10           C  
ATOM   4402  C   GLU A 290      66.147  12.004  26.331  1.00  0.10           C  
ATOM   4403  O   GLU A 290      66.499  10.816  26.263  1.00  0.10           O  
ATOM   4404  CB  GLU A 290      67.766  13.915  25.812  1.00  0.10           C  
ATOM   4405  CG  GLU A 290      69.135  13.668  25.149  1.00  0.10           C  
ATOM   4406  CD  GLU A 290      70.253  13.228  26.097  1.00  0.10           C  
ATOM   4407  OE1 GLU A 290      70.211  13.627  27.277  1.00  0.10           O  
ATOM   4408  OE2 GLU A 290      71.118  12.422  25.713  1.00  0.10           O  
ATOM   4409  H01 GLU A 290      67.011  12.439  24.458  1.00  0.10           H  
ATOM   4410  H02 GLU A 290      67.886  13.675  26.868  1.00  0.10           H  
ATOM   4411  H03 GLU A 290      67.487  14.955  25.641  1.00  0.10           H  
ATOM   4412  H04 GLU A 290      69.448  14.629  24.740  1.00  0.10           H  
ATOM   4413  H05 GLU A 290      69.009  12.892  24.394  1.00  0.10           H  
ATOM   4414  H14 GLU A 290      65.744  14.933  24.999  1.00  0.10           H  
ATOM   4415  N   LEU A 291      65.234  12.343  27.265  1.00  0.05           N  
ATOM   4416  CA  LEU A 291      64.791  11.351  28.237  1.00  0.05           C  
ATOM   4417  C   LEU A 291      63.896  10.320  27.599  1.00  0.05           C  
ATOM   4418  O   LEU A 291      64.056   9.170  27.978  1.00  0.05           O  
ATOM   4419  CB  LEU A 291      64.015  11.942  29.382  1.00  0.05           C  
ATOM   4420  CG  LEU A 291      64.315  11.490  30.797  1.00  0.05           C  
ATOM   4421  CD1 LEU A 291      63.224  12.073  31.657  1.00  0.05           C  
ATOM   4422  CD2 LEU A 291      64.238  10.002  31.017  1.00  0.05           C  
ATOM   4423  H01 LEU A 291      65.712  10.906  28.613  1.00  0.05           H  
ATOM   4424  H02 LEU A 291      62.998  11.590  29.211  1.00  0.05           H  
ATOM   4425  H03 LEU A 291      64.175  13.020  29.352  1.00  0.05           H  
ATOM   4426  H04 LEU A 291      65.333  11.807  31.024  1.00  0.05           H  
ATOM   4427  H05 LEU A 291      62.319  11.475  31.550  1.00  0.05           H  
ATOM   4428  H06 LEU A 291      64.859  13.280  27.291  1.00  0.05           H  
ATOM   4429  H07 LEU A 291      63.541  12.068  32.700  1.00  0.05           H  
ATOM   4430  H08 LEU A 291      63.021  13.097  31.343  1.00  0.05           H  
ATOM   4431  H09 LEU A 291      63.269   9.635  30.679  1.00  0.05           H  
ATOM   4432  H10 LEU A 291      65.030   9.509  30.453  1.00  0.05           H  
ATOM   4433  H11 LEU A 291      64.358   9.784  32.078  1.00  0.05           H  
ATOM   4434  N   ARG A 292      63.002  10.601  26.645  1.00  0.00           N  
ATOM   4435  CA  ARG A 292      62.161   9.538  26.094  1.00  0.00           C  
ATOM   4436  C   ARG A 292      63.024   8.419  25.520  1.00  0.00           C  
ATOM   4437  O   ARG A 292      62.865   7.277  25.951  1.00  0.00           O  
ATOM   4438  CB  ARG A 292      61.264  10.073  25.002  1.00  0.00           C  
ATOM   4439  CG  ARG A 292      60.015  10.760  25.514  1.00  0.00           C  
ATOM   4440  CD  ARG A 292      58.768   9.920  25.137  1.00  0.00           C  
ATOM   4441  NE  ARG A 292      58.788   8.546  25.653  1.00  0.00           N  
ATOM   4442  CZ  ARG A 292      58.959   7.482  24.842  1.00  0.00           C  
ATOM   4443  NH1 ARG A 292      59.007   7.632  23.481  1.00  0.00           N  
ATOM   4444  NH2 ARG A 292      59.042   6.260  25.408  1.00  0.00           N  
ATOM   4445  H01 ARG A 292      61.547   9.148  26.906  1.00  0.00           H  
ATOM   4446  H02 ARG A 292      60.935   9.215  24.416  1.00  0.00           H  
ATOM   4447  H03 ARG A 292      61.833  10.790  24.411  1.00  0.00           H  
ATOM   4448  H04 ARG A 292      59.935  11.749  25.063  1.00  0.00           H  
ATOM   4449  H05 ARG A 292      60.073  10.859  26.598  1.00  0.00           H  
ATOM   4450  H06 ARG A 292      58.759   9.845  24.050  1.00  0.00           H  
ATOM   4451  H07 ARG A 292      57.885  10.422  25.533  1.00  0.00           H  
ATOM   4452  H08 ARG A 292      58.670   8.393  26.644  1.00  0.00           H  
ATOM   4453  H09 ARG A 292      59.121   6.823  22.887  1.00  0.00           H  
ATOM   4454  H10 ARG A 292      58.929   8.552  23.071  1.00  0.00           H  
ATOM   4455  H11 ARG A 292      58.990   6.164  26.412  1.00  0.00           H  
ATOM   4456  H12 ARG A 292      62.907  11.547  26.305  1.00  0.00           H  
ATOM   4457  H13 ARG A 292      59.156   5.441  24.828  1.00  0.00           H  
ATOM   4458  N   LEU A 293      64.020   8.786  24.697  1.00  0.07           N  
ATOM   4459  CA  LEU A 293      64.973   7.853  24.116  1.00  0.07           C  
ATOM   4460  C   LEU A 293      65.699   7.205  25.247  1.00  0.07           C  
ATOM   4461  O   LEU A 293      65.861   5.989  25.176  1.00  0.07           O  
ATOM   4462  CB  LEU A 293      66.030   8.516  23.261  1.00  0.07           C  
ATOM   4463  CG  LEU A 293      66.900   7.569  22.431  1.00  0.07           C  
ATOM   4464  CD1 LEU A 293      66.259   7.131  21.112  1.00  0.07           C  
ATOM   4465  CD2 LEU A 293      68.151   8.308  22.148  1.00  0.07           C  
ATOM   4466  H01 LEU A 293      64.408   7.166  23.486  1.00  0.07           H  
ATOM   4467  H02 LEU A 293      66.708   9.010  23.956  1.00  0.07           H  
ATOM   4468  H03 LEU A 293      65.528   9.199  22.575  1.00  0.07           H  
ATOM   4469  H04 LEU A 293      67.057   6.650  22.995  1.00  0.07           H  
ATOM   4470  H05 LEU A 293      65.361   7.722  20.931  1.00  0.07           H  
ATOM   4471  H06 LEU A 293      66.965   7.284  20.296  1.00  0.07           H  
ATOM   4472  H07 LEU A 293      65.993   6.076  21.169  1.00  0.07           H  
ATOM   4473  H08 LEU A 293      68.945   7.600  21.911  1.00  0.07           H  
ATOM   4474  H09 LEU A 293      67.996   8.975  21.300  1.00  0.07           H  
ATOM   4475  H10 LEU A 293      68.435   8.892  23.024  1.00  0.07           H  
ATOM   4476  H14 LEU A 293      64.113   9.765  24.469  1.00  0.07           H  
ATOM   4477  N   LYS A 294      66.105   7.931  26.310  1.00  0.09           N  
ATOM   4478  CA  LYS A 294      66.745   7.266  27.445  1.00  0.09           C  
ATOM   4479  C   LYS A 294      65.813   6.232  28.007  1.00  0.09           C  
ATOM   4480  O   LYS A 294      66.252   5.095  28.133  1.00  0.09           O  
ATOM   4481  CB  LYS A 294      67.092   8.200  28.554  1.00  0.09           C  
ATOM   4482  CG  LYS A 294      68.441   8.849  28.329  1.00  0.09           C  
ATOM   4483  CD  LYS A 294      68.766   9.716  29.523  1.00  0.09           C  
ATOM   4484  CE  LYS A 294      70.114  10.437  29.482  1.00  0.09           C  
ATOM   4485  NZ  LYS A 294      70.243  11.270  28.301  1.00  0.09           N  
ATOM   4486  H01 LYS A 294      67.667   6.828  27.063  1.00  0.09           H  
ATOM   4487  H02 LYS A 294      67.137   7.629  29.481  1.00  0.09           H  
ATOM   4488  H03 LYS A 294      66.330   8.977  28.616  1.00  0.09           H  
ATOM   4489  H04 LYS A 294      68.414   9.457  27.425  1.00  0.09           H  
ATOM   4490  H05 LYS A 294      69.205   8.080  28.215  1.00  0.09           H  
ATOM   4491  H06 LYS A 294      68.823   9.035  30.373  1.00  0.09           H  
ATOM   4492  H07 LYS A 294      67.985  10.472  29.609  1.00  0.09           H  
ATOM   4493  H08 LYS A 294      70.901   9.683  29.453  1.00  0.09           H  
ATOM   4494  H09 LYS A 294      70.207  11.064  30.369  1.00  0.09           H  
ATOM   4495  H10 LYS A 294      71.219  11.353  28.053  1.00  0.09           H  
ATOM   4496  H11 LYS A 294      65.967   8.931  26.322  1.00  0.09           H  
ATOM   4497  H12 LYS A 294      69.736  10.850  27.535  1.00  0.09           H  
ATOM   4498  H13 LYS A 294      69.866  12.187  28.492  1.00  0.09           H  
ATOM   4499  N   GLN A 295      64.503   6.511  28.148  1.00  0.00           N  
ATOM   4500  CA  GLN A 295      63.550   5.573  28.741  1.00  0.00           C  
ATOM   4501  C   GLN A 295      63.375   4.358  27.868  1.00  0.00           C  
ATOM   4502  O   GLN A 295      63.274   3.260  28.435  1.00  0.00           O  
ATOM   4503  CB  GLN A 295      62.172   6.216  28.972  1.00  0.00           C  
ATOM   4504  CG  GLN A 295      61.907   6.980  30.294  1.00  0.00           C  
ATOM   4505  CD  GLN A 295      60.417   7.171  30.599  1.00  0.00           C  
ATOM   4506  NE2 GLN A 295      60.021   6.931  31.825  1.00  0.00           N  
ATOM   4507  OE1 GLN A 295      59.549   7.468  29.770  1.00  0.00           O  
ATOM   4508  H01 GLN A 295      63.966   5.281  29.705  1.00  0.00           H  
ATOM   4509  H02 GLN A 295      61.494   5.364  29.025  1.00  0.00           H  
ATOM   4510  H03 GLN A 295      62.008   6.921  28.157  1.00  0.00           H  
ATOM   4511  H04 GLN A 295      62.342   7.973  30.184  1.00  0.00           H  
ATOM   4512  H05 GLN A 295      62.359   6.421  31.113  1.00  0.00           H  
ATOM   4513  H06 GLN A 295      59.044   7.018  32.066  1.00  0.00           H  
ATOM   4514  H07 GLN A 295      60.693   6.659  32.529  1.00  0.00           H  
ATOM   4515  H14 GLN A 295      64.164   7.408  27.830  1.00  0.00           H  
ATOM   4516  N   GLU A 296      63.428   4.536  26.533  1.00  0.02           N  
ATOM   4517  CA  GLU A 296      63.303   3.456  25.536  1.00  0.02           C  
ATOM   4518  C   GLU A 296      64.504   2.529  25.538  1.00  0.02           C  
ATOM   4519  O   GLU A 296      64.383   1.302  25.726  1.00  0.02           O  
ATOM   4520  CB  GLU A 296      63.205   3.951  24.105  1.00  0.02           C  
ATOM   4521  CG  GLU A 296      61.999   4.829  23.901  1.00  0.02           C  
ATOM   4522  CD  GLU A 296      61.856   5.418  22.507  1.00  0.02           C  
ATOM   4523  OE1 GLU A 296      62.803   5.632  21.756  1.00  0.02           O  
ATOM   4524  OE2 GLU A 296      60.724   5.726  22.207  1.00  0.02           O  
ATOM   4525  H01 GLU A 296      62.385   2.950  25.837  1.00  0.02           H  
ATOM   4526  H02 GLU A 296      63.108   3.084  23.452  1.00  0.02           H  
ATOM   4527  H03 GLU A 296      64.103   4.521  23.865  1.00  0.02           H  
ATOM   4528  H04 GLU A 296      62.124   5.676  24.576  1.00  0.02           H  
ATOM   4529  H05 GLU A 296      61.109   4.235  24.110  1.00  0.02           H  
ATOM   4530  H08 GLU A 296      63.563   5.477  26.191  1.00  0.02           H  
ATOM   4531  N   TYR A 297      65.703   3.112  25.382  1.00  0.09           N  
ATOM   4532  CA  TYR A 297      66.909   2.288  25.424  1.00  0.09           C  
ATOM   4533  C   TYR A 297      66.979   1.511  26.734  1.00  0.09           C  
ATOM   4534  O   TYR A 297      67.132   0.295  26.672  1.00  0.09           O  
ATOM   4535  CB  TYR A 297      68.181   3.143  25.245  1.00  0.09           C  
ATOM   4536  CG  TYR A 297      69.356   2.215  25.092  1.00  0.09           C  
ATOM   4537  CD1 TYR A 297      69.523   1.397  23.997  1.00  0.09           C  
ATOM   4538  CD2 TYR A 297      70.182   2.102  26.176  1.00  0.09           C  
ATOM   4539  CE1 TYR A 297      70.514   0.437  24.032  1.00  0.09           C  
ATOM   4540  CE2 TYR A 297      71.173   1.155  26.220  1.00  0.09           C  
ATOM   4541  CZ  TYR A 297      71.327   0.324  25.150  1.00  0.09           C  
ATOM   4542  OH  TYR A 297      72.315  -0.636  25.258  1.00  0.09           O  
ATOM   4543  H01 TYR A 297      66.857   1.582  24.595  1.00  0.09           H  
ATOM   4544  H02 TYR A 297      68.324   3.790  26.111  1.00  0.09           H  
ATOM   4545  H03 TYR A 297      68.085   3.767  24.356  1.00  0.09           H  
ATOM   4546  H04 TYR A 297      68.885   1.506  23.120  1.00  0.09           H  
ATOM   4547  H05 TYR A 297      70.050   2.778  27.021  1.00  0.09           H  
ATOM   4548  H06 TYR A 297      65.771   4.109  25.237  1.00  0.09           H  
ATOM   4549  H07 TYR A 297      70.657  -0.231  23.183  1.00  0.09           H  
ATOM   4550  H08 TYR A 297      71.823   1.069  27.091  1.00  0.09           H  
ATOM   4551  H09 TYR A 297      72.551  -0.953  24.383  1.00  0.09           H  
ATOM   4552  N   PHE A 298      66.725   2.191  27.864  1.00  0.08           N  
ATOM   4553  CA  PHE A 298      66.804   1.602  29.175  1.00  0.08           C  
ATOM   4554  C   PHE A 298      65.955   0.362  29.251  1.00  0.08           C  
ATOM   4555  O   PHE A 298      66.558  -0.704  29.470  1.00  0.08           O  
ATOM   4556  CB  PHE A 298      66.356   2.564  30.218  1.00  0.08           C  
ATOM   4557  CG  PHE A 298      66.105   1.951  31.595  1.00  0.08           C  
ATOM   4558  CD1 PHE A 298      64.840   1.491  31.965  1.00  0.08           C  
ATOM   4559  CD2 PHE A 298      67.131   1.930  32.522  1.00  0.08           C  
ATOM   4560  CE1 PHE A 298      64.627   1.040  33.258  1.00  0.08           C  
ATOM   4561  CE2 PHE A 298      66.898   1.475  33.807  1.00  0.08           C  
ATOM   4562  CZ  PHE A 298      65.649   1.032  34.193  1.00  0.08           C  
ATOM   4563  H01 PHE A 298      67.846   1.340  29.355  1.00  0.08           H  
ATOM   4564  H02 PHE A 298      65.397   2.956  29.879  1.00  0.08           H  
ATOM   4565  H03 PHE A 298      67.123   3.331  30.323  1.00  0.08           H  
ATOM   4566  H04 PHE A 298      64.025   1.487  31.241  1.00  0.08           H  
ATOM   4567  H05 PHE A 298      68.126   2.273  32.239  1.00  0.08           H  
ATOM   4568  H06 PHE A 298      63.637   0.685  33.544  1.00  0.08           H  
ATOM   4569  H07 PHE A 298      67.715   1.466  34.528  1.00  0.08           H  
ATOM   4570  H08 PHE A 298      65.471   0.684  35.210  1.00  0.08           H  
ATOM   4571  H10 PHE A 298      66.466   3.164  27.790  1.00  0.08           H  
ATOM   4572  N   VAL A 299      64.608   0.480  29.071  1.00  0.02           N  
ATOM   4573  CA  VAL A 299      63.737  -0.711  29.146  1.00  0.02           C  
ATOM   4574  C   VAL A 299      64.221  -1.868  28.252  1.00  0.02           C  
ATOM   4575  O   VAL A 299      64.310  -2.986  28.776  1.00  0.02           O  
ATOM   4576  CB  VAL A 299      62.253  -0.332  28.790  1.00  0.02           C  
ATOM   4577  CG1 VAL A 299      61.855  -0.362  27.316  1.00  0.02           C  
ATOM   4578  CG2 VAL A 299      61.440  -1.381  29.489  1.00  0.02           C  
ATOM   4579  H01 VAL A 299      63.785  -1.066  30.175  1.00  0.02           H  
ATOM   4580  H02 VAL A 299      62.100   0.706  29.085  1.00  0.02           H  
ATOM   4581  H03 VAL A 299      61.014   0.312  27.154  1.00  0.02           H  
ATOM   4582  H04 VAL A 299      62.699  -0.042  26.705  1.00  0.02           H  
ATOM   4583  H05 VAL A 299      61.567  -1.376  27.037  1.00  0.02           H  
ATOM   4584  H06 VAL A 299      60.471  -1.476  28.998  1.00  0.02           H  
ATOM   4585  H07 VAL A 299      61.964  -2.336  29.446  1.00  0.02           H  
ATOM   4586  H08 VAL A 299      61.293  -1.094  30.530  1.00  0.02           H  
ATOM   4587  H09 VAL A 299      64.204   1.387  28.885  1.00  0.02           H  
ATOM   4588  N   VAL A 300      64.615  -1.601  26.975  1.00  0.09           N  
ATOM   4589  CA  VAL A 300      65.192  -2.591  26.069  1.00  0.09           C  
ATOM   4590  C   VAL A 300      66.420  -3.338  26.633  1.00  0.09           C  
ATOM   4591  O   VAL A 300      66.474  -4.562  26.738  1.00  0.09           O  
ATOM   4592  CB  VAL A 300      65.670  -1.955  24.720  1.00  0.09           C  
ATOM   4593  CG1 VAL A 300      66.265  -3.010  23.796  1.00  0.09           C  
ATOM   4594  CG2 VAL A 300      64.541  -1.301  24.034  1.00  0.09           C  
ATOM   4595  H01 VAL A 300      64.369  -3.291  25.924  1.00  0.09           H  
ATOM   4596  H02 VAL A 300      66.437  -1.217  24.957  1.00  0.09           H  
ATOM   4597  H03 VAL A 300      67.265  -3.273  24.142  1.00  0.09           H  
ATOM   4598  H04 VAL A 300      65.633  -3.898  23.804  1.00  0.09           H  
ATOM   4599  H05 VAL A 300      66.324  -2.614  22.782  1.00  0.09           H  
ATOM   4600  H06 VAL A 300      63.718  -1.168  24.736  1.00  0.09           H  
ATOM   4601  H07 VAL A 300      64.858  -0.328  23.658  1.00  0.09           H  
ATOM   4602  H08 VAL A 300      64.211  -1.923  23.202  1.00  0.09           H  
ATOM   4603  H09 VAL A 300      64.501  -0.658  26.633  1.00  0.09           H  
ATOM   4604  N   ALA A 301      67.450  -2.616  26.990  1.00  0.18           N  
ATOM   4605  CA  ALA A 301      68.738  -3.195  27.262  1.00  0.18           C  
ATOM   4606  C   ALA A 301      68.836  -4.051  28.488  1.00  0.18           C  
ATOM   4607  O   ALA A 301      69.356  -5.163  28.414  1.00  0.18           O  
ATOM   4608  CB  ALA A 301      69.749  -2.089  27.370  1.00  0.18           C  
ATOM   4609  H01 ALA A 301      68.925  -3.871  26.427  1.00  0.18           H  
ATOM   4610  H02 ALA A 301      70.648  -2.364  26.818  1.00  0.18           H  
ATOM   4611  H03 ALA A 301      69.332  -1.173  26.951  1.00  0.18           H  
ATOM   4612  H04 ALA A 301      70.002  -1.928  28.418  1.00  0.18           H  
ATOM   4613  H09 ALA A 301      67.337  -1.616  27.078  1.00  0.18           H  
ATOM   4614  N   ALA A 302      68.345  -3.627  29.628  1.00  0.20           N  
ATOM   4615  CA  ALA A 302      68.449  -4.524  30.746  1.00  0.20           C  
ATOM   4616  C   ALA A 302      67.637  -5.773  30.362  1.00  0.20           C  
ATOM   4617  O   ALA A 302      68.029  -6.893  30.651  1.00  0.20           O  
ATOM   4618  CB  ALA A 302      67.840  -3.922  31.965  1.00  0.20           C  
ATOM   4619  H01 ALA A 302      69.493  -4.748  30.963  1.00  0.20           H  
ATOM   4620  H02 ALA A 302      66.828  -4.306  32.092  1.00  0.20           H  
ATOM   4621  H03 ALA A 302      68.439  -4.182  32.838  1.00  0.20           H  
ATOM   4622  H04 ALA A 302      67.806  -2.838  31.857  1.00  0.20           H  
ATOM   4623  H05 ALA A 302      67.916  -2.717  29.716  1.00  0.20           H  
ATOM   4624  N   THR A 303      66.571  -5.611  29.562  1.00  0.12           N  
ATOM   4625  CA  THR A 303      65.686  -6.678  29.126  1.00  0.12           C  
ATOM   4626  C   THR A 303      66.364  -7.681  28.219  1.00  0.12           C  
ATOM   4627  O   THR A 303      66.109  -8.885  28.427  1.00  0.12           O  
ATOM   4628  CB  THR A 303      64.444  -6.003  28.452  1.00  0.12           C  
ATOM   4629  CG2 THR A 303      63.775  -6.781  27.342  1.00  0.12           C  
ATOM   4630  OG1 THR A 303      63.557  -5.784  29.526  1.00  0.12           O  
ATOM   4631  H01 THR A 303      65.375  -7.270  29.987  1.00  0.12           H  
ATOM   4632  H02 THR A 303      64.762  -5.101  27.929  1.00  0.12           H  
ATOM   4633  H03 THR A 303      62.866  -6.265  27.034  1.00  0.12           H  
ATOM   4634  H04 THR A 303      64.453  -6.859  26.492  1.00  0.12           H  
ATOM   4635  H05 THR A 303      66.369  -4.676  29.238  1.00  0.12           H  
ATOM   4636  H06 THR A 303      63.522  -7.780  27.699  1.00  0.12           H  
ATOM   4637  H07 THR A 303      63.426  -4.841  29.647  1.00  0.12           H  
ATOM   4638  N   LEU A 304      67.201  -7.233  27.250  1.00  0.20           N  
ATOM   4639  CA  LEU A 304      67.872  -8.128  26.279  1.00  0.20           C  
ATOM   4640  C   LEU A 304      69.017  -8.925  26.847  1.00  0.20           C  
ATOM   4641  O   LEU A 304      69.555  -9.831  26.249  1.00  0.20           O  
ATOM   4642  CB  LEU A 304      68.437  -7.369  25.095  1.00  0.20           C  
ATOM   4643  CG  LEU A 304      68.100  -7.961  23.765  1.00  0.20           C  
ATOM   4644  CD1 LEU A 304      66.602  -8.140  23.664  1.00  0.20           C  
ATOM   4645  CD2 LEU A 304      68.506  -7.014  22.672  1.00  0.20           C  
ATOM   4646  H01 LEU A 304      67.072  -8.806  25.983  1.00  0.20           H  
ATOM   4647  H02 LEU A 304      69.522  -7.411  25.188  1.00  0.20           H  
ATOM   4648  H03 LEU A 304      68.048  -6.351  25.124  1.00  0.20           H  
ATOM   4649  H04 LEU A 304      68.619  -8.914  23.665  1.00  0.20           H  
ATOM   4650  H05 LEU A 304      66.132  -7.173  23.486  1.00  0.20           H  
ATOM   4651  H06 LEU A 304      66.371  -8.813  22.838  1.00  0.20           H  
ATOM   4652  H07 LEU A 304      66.222  -8.562  24.595  1.00  0.20           H  
ATOM   4653  H08 LEU A 304      67.375  -6.240  27.188  1.00  0.20           H  
ATOM   4654  H09 LEU A 304      69.525  -7.238  22.358  1.00  0.20           H  
ATOM   4655  H10 LEU A 304      67.832  -7.127  21.823  1.00  0.20           H  
ATOM   4656  H11 LEU A 304      68.457  -5.990  23.041  1.00  0.20           H  
ATOM   4657  N   GLN A 305      69.456  -8.533  28.009  1.00  0.27           N  
ATOM   4658  CA  GLN A 305      70.456  -9.276  28.676  1.00  0.27           C  
ATOM   4659  C   GLN A 305      69.573 -10.288  29.395  1.00  0.27           C  
ATOM   4660  O   GLN A 305      69.935 -11.434  29.145  1.00  0.27           O  
ATOM   4661  CB  GLN A 305      71.222  -8.300  29.531  1.00  0.27           C  
ATOM   4662  CG  GLN A 305      71.971  -7.131  28.801  1.00  0.27           C  
ATOM   4663  CD  GLN A 305      72.623  -6.183  29.817  1.00  0.27           C  
ATOM   4664  NE2 GLN A 305      72.876  -4.893  29.565  1.00  0.27           N  
ATOM   4665  OE1 GLN A 305      72.899  -6.596  30.947  1.00  0.27           O  
ATOM   4666  H01 GLN A 305      71.235  -9.785  28.109  1.00  0.27           H  
ATOM   4667  H02 GLN A 305      72.013  -8.894  29.989  1.00  0.27           H  
ATOM   4668  H03 GLN A 305      70.515  -7.851  30.228  1.00  0.27           H  
ATOM   4669  H04 GLN A 305      71.248  -6.567  28.212  1.00  0.27           H  
ATOM   4670  H05 GLN A 305      72.743  -7.549  28.155  1.00  0.27           H  
ATOM   4671  H06 GLN A 305      73.290  -4.311  30.279  1.00  0.27           H  
ATOM   4672  H07 GLN A 305      72.653  -4.502  28.661  1.00  0.27           H  
ATOM   4673  H12 GLN A 305      69.081  -7.697  28.434  1.00  0.27           H  
ATOM   4674  N   ASP A 306      68.449 -10.115  30.154  1.00  0.28           N  
ATOM   4675  CA  ASP A 306      67.662 -11.259  30.685  1.00  0.28           C  
ATOM   4676  C   ASP A 306      67.280 -12.255  29.530  1.00  0.28           C  
ATOM   4677  O   ASP A 306      67.525 -13.464  29.625  1.00  0.28           O  
ATOM   4678  CB  ASP A 306      66.373 -10.751  31.382  1.00  0.28           C  
ATOM   4679  CG  ASP A 306      66.288 -10.656  32.916  1.00  0.28           C  
ATOM   4680  OD1 ASP A 306      67.174 -11.021  33.691  1.00  0.28           O  
ATOM   4681  OD2 ASP A 306      65.252 -10.246  33.438  1.00  0.28           O  
ATOM   4682  H01 ASP A 306      68.280 -11.785  31.413  1.00  0.28           H  
ATOM   4683  H02 ASP A 306      65.650 -11.533  31.149  1.00  0.28           H  
ATOM   4684  H03 ASP A 306      66.186  -9.748  30.998  1.00  0.28           H  
ATOM   4685  H08 ASP A 306      68.142  -9.175  30.362  1.00  0.28           H  
ATOM   4686  N   ILE A 307      66.708 -11.781  28.400  1.00  0.14           N  
ATOM   4687  CA  ILE A 307      66.363 -12.547  27.192  1.00  0.14           C  
ATOM   4688  C   ILE A 307      67.539 -13.434  26.733  1.00  0.14           C  
ATOM   4689  O   ILE A 307      67.409 -14.656  26.790  1.00  0.14           O  
ATOM   4690  CB  ILE A 307      65.943 -11.527  26.068  1.00  0.14           C  
ATOM   4691  CG1 ILE A 307      64.596 -10.935  26.472  1.00  0.14           C  
ATOM   4692  CG2 ILE A 307      65.942 -12.143  24.680  1.00  0.14           C  
ATOM   4693  CD1 ILE A 307      63.930  -9.976  25.421  1.00  0.14           C  
ATOM   4694  H01 ILE A 307      65.534 -13.221  27.408  1.00  0.14           H  
ATOM   4695  H02 ILE A 307      66.682 -10.730  25.991  1.00  0.14           H  
ATOM   4696  H03 ILE A 307      64.794 -10.321  27.351  1.00  0.14           H  
ATOM   4697  H04 ILE A 307      66.494 -10.794  28.383  1.00  0.14           H  
ATOM   4698  H05 ILE A 307      63.908 -11.760  26.656  1.00  0.14           H  
ATOM   4699  H06 ILE A 307      66.442 -11.470  23.984  1.00  0.14           H  
ATOM   4700  H07 ILE A 307      66.470 -13.096  24.705  1.00  0.14           H  
ATOM   4701  H08 ILE A 307      64.914 -12.304  24.354  1.00  0.14           H  
ATOM   4702  H09 ILE A 307      63.020  -9.550  25.844  1.00  0.14           H  
ATOM   4703  H10 ILE A 307      64.623  -9.173  25.170  1.00  0.14           H  
ATOM   4704  H11 ILE A 307      63.683 -10.538  24.520  1.00  0.14           H  
ATOM   4705  N   ILE A 308      68.691 -12.921  26.264  1.00  0.21           N  
ATOM   4706  CA  ILE A 308      69.900 -13.696  25.947  1.00  0.21           C  
ATOM   4707  C   ILE A 308      70.455 -14.566  27.118  1.00  0.21           C  
ATOM   4708  O   ILE A 308      70.913 -15.687  26.895  1.00  0.21           O  
ATOM   4709  CB  ILE A 308      70.841 -12.628  25.439  1.00  0.21           C  
ATOM   4710  CG1 ILE A 308      70.670 -12.613  23.952  1.00  0.21           C  
ATOM   4711  CG2 ILE A 308      72.214 -12.798  26.011  1.00  0.21           C  
ATOM   4712  CD1 ILE A 308      71.395 -11.539  23.118  1.00  0.21           C  
ATOM   4713  H01 ILE A 308      69.718 -14.483  25.215  1.00  0.21           H  
ATOM   4714  H02 ILE A 308      70.616 -11.618  25.782  1.00  0.21           H  
ATOM   4715  H03 ILE A 308      69.615 -12.374  23.817  1.00  0.21           H  
ATOM   4716  H04 ILE A 308      71.006 -13.582  23.583  1.00  0.21           H  
ATOM   4717  H05 ILE A 308      72.873 -12.030  25.607  1.00  0.21           H  
ATOM   4718  H06 ILE A 308      72.170 -12.704  27.096  1.00  0.21           H  
ATOM   4719  H07 ILE A 308      72.599 -13.783  25.746  1.00  0.21           H  
ATOM   4720  H08 ILE A 308      72.384 -11.903  22.839  1.00  0.21           H  
ATOM   4721  H09 ILE A 308      70.819 -11.328  22.217  1.00  0.21           H  
ATOM   4722  H10 ILE A 308      71.496 -10.628  23.707  1.00  0.21           H  
ATOM   4723  H12 ILE A 308      68.729 -11.922  26.118  1.00  0.21           H  
ATOM   4724  N   ARG A 309      70.408 -14.083  28.366  1.00  0.15           N  
ATOM   4725  CA  ARG A 309      70.840 -14.818  29.535  1.00  0.15           C  
ATOM   4726  C   ARG A 309      70.109 -16.102  29.630  1.00  0.15           C  
ATOM   4727  O   ARG A 309      70.775 -17.106  29.749  1.00  0.15           O  
ATOM   4728  CB  ARG A 309      70.572 -14.113  30.856  1.00  0.15           C  
ATOM   4729  CG  ARG A 309      70.861 -15.048  32.047  1.00  0.15           C  
ATOM   4730  CD  ARG A 309      70.464 -14.527  33.424  1.00  0.15           C  
ATOM   4731  NE  ARG A 309      69.294 -15.227  33.947  1.00  0.15           N  
ATOM   4732  CZ  ARG A 309      68.198 -14.583  34.376  1.00  0.15           C  
ATOM   4733  NH1 ARG A 309      68.201 -13.242  34.370  1.00  0.15           N  
ATOM   4734  NH2 ARG A 309      67.171 -15.299  34.846  1.00  0.15           N  
ATOM   4735  H01 ARG A 309      71.915 -14.934  29.397  1.00  0.15           H  
ATOM   4736  H02 ARG A 309      69.522 -13.822  30.889  1.00  0.15           H  
ATOM   4737  H03 ARG A 309      71.212 -13.234  30.928  1.00  0.15           H  
ATOM   4738  H04 ARG A 309      71.945 -15.154  32.077  1.00  0.15           H  
ATOM   4739  H05 ARG A 309      70.324 -15.981  31.876  1.00  0.15           H  
ATOM   4740  H06 ARG A 309      70.214 -13.470  33.329  1.00  0.15           H  
ATOM   4741  H07 ARG A 309      71.298 -14.669  34.111  1.00  0.15           H  
ATOM   4742  H08 ARG A 309      69.311 -16.236  33.987  1.00  0.15           H  
ATOM   4743  H09 ARG A 309      67.396 -12.734  34.708  1.00  0.15           H  
ATOM   4744  H10 ARG A 309      69.008 -12.740  34.027  1.00  0.15           H  
ATOM   4745  H11 ARG A 309      70.049 -13.148  28.499  1.00  0.15           H  
ATOM   4746  H12 ARG A 309      67.220 -16.308  34.853  1.00  0.15           H  
ATOM   4747  H13 ARG A 309      66.346 -14.831  35.194  1.00  0.15           H  
ATOM   4748  N   ARG A 310      68.791 -16.085  29.648  1.00  0.08           N  
ATOM   4749  CA  ARG A 310      67.934 -17.279  29.720  1.00  0.08           C  
ATOM   4750  C   ARG A 310      68.151 -18.158  28.527  1.00  0.08           C  
ATOM   4751  O   ARG A 310      67.968 -19.356  28.691  1.00  0.08           O  
ATOM   4752  CB  ARG A 310      66.473 -17.061  29.633  1.00  0.08           C  
ATOM   4753  CG  ARG A 310      65.984 -16.706  30.964  1.00  0.08           C  
ATOM   4754  CD  ARG A 310      64.572 -16.271  30.698  1.00  0.08           C  
ATOM   4755  NE  ARG A 310      64.226 -15.984  32.054  1.00  0.08           N  
ATOM   4756  CZ  ARG A 310      63.811 -14.774  32.437  1.00  0.08           C  
ATOM   4757  NH1 ARG A 310      63.549 -13.807  31.520  1.00  0.08           N  
ATOM   4758  NH2 ARG A 310      63.636 -14.623  33.779  1.00  0.08           N  
ATOM   4759  H01 ARG A 310      68.214 -17.680  30.694  1.00  0.08           H  
ATOM   4760  H02 ARG A 310      65.978 -17.965  29.279  1.00  0.08           H  
ATOM   4761  H03 ARG A 310      66.261 -16.252  28.933  1.00  0.08           H  
ATOM   4762  H04 ARG A 310      66.585 -15.939  31.453  1.00  0.08           H  
ATOM   4763  H05 ARG A 310      66.011 -17.565  31.634  1.00  0.08           H  
ATOM   4764  H06 ARG A 310      63.933 -16.978  30.168  1.00  0.08           H  
ATOM   4765  H07 ARG A 310      64.519 -15.391  30.057  1.00  0.08           H  
ATOM   4766  H08 ARG A 310      64.297 -16.718  32.744  1.00  0.08           H  
ATOM   4767  H09 ARG A 310      63.219 -12.901  31.821  1.00  0.08           H  
ATOM   4768  H10 ARG A 310      63.684 -13.994  30.537  1.00  0.08           H  
ATOM   4769  H11 ARG A 310      63.834 -15.392  34.404  1.00  0.08           H  
ATOM   4770  H12 ARG A 310      63.309 -13.742  34.150  1.00  0.08           H  
ATOM   4771  H14 ARG A 310      68.335 -15.185  29.609  1.00  0.08           H  
ATOM   4772  N   PHE A 311      68.483 -17.644  27.338  1.00  0.15           N  
ATOM   4773  CA  PHE A 311      68.840 -18.493  26.207  1.00  0.15           C  
ATOM   4774  C   PHE A 311      70.096 -19.269  26.497  1.00  0.15           C  
ATOM   4775  O   PHE A 311      70.166 -20.358  25.964  1.00  0.15           O  
ATOM   4776  CB  PHE A 311      69.130 -17.694  25.032  1.00  0.15           C  
ATOM   4777  CG  PHE A 311      69.624 -18.439  23.832  1.00  0.15           C  
ATOM   4778  CD1 PHE A 311      68.792 -19.327  23.199  1.00  0.15           C  
ATOM   4779  CD2 PHE A 311      70.849 -18.108  23.321  1.00  0.15           C  
ATOM   4780  CE1 PHE A 311      69.177 -19.880  22.006  1.00  0.15           C  
ATOM   4781  CE2 PHE A 311      71.229 -18.666  22.134  1.00  0.15           C  
ATOM   4782  CZ  PHE A 311      70.394 -19.543  21.479  1.00  0.15           C  
ATOM   4783  H01 PHE A 311      67.992 -19.156  26.037  1.00  0.15           H  
ATOM   4784  H02 PHE A 311      69.948 -17.035  25.323  1.00  0.15           H  
ATOM   4785  H03 PHE A 311      68.215 -17.174  24.748  1.00  0.15           H  
ATOM   4786  H04 PHE A 311      67.832 -19.591  23.642  1.00  0.15           H  
ATOM   4787  H05 PHE A 311      71.506 -17.416  23.848  1.00  0.15           H  
ATOM   4788  H06 PHE A 311      68.523 -20.579  21.484  1.00  0.15           H  
ATOM   4789  H07 PHE A 311      72.198 -18.416  21.703  1.00  0.15           H  
ATOM   4790  H08 PHE A 311      70.706 -19.975  20.528  1.00  0.15           H  
ATOM   4791  H13 PHE A 311      68.487 -16.641  27.220  1.00  0.15           H  
ATOM   4792  N   LYS A 312      71.093 -18.685  27.190  1.00  0.16           N  
ATOM   4793  CA  LYS A 312      72.285 -19.383  27.619  1.00  0.16           C  
ATOM   4794  C   LYS A 312      71.900 -20.174  28.861  1.00  0.16           C  
ATOM   4795  O   LYS A 312      71.722 -21.383  28.755  1.00  0.16           O  
ATOM   4796  CB  LYS A 312      73.388 -18.382  27.930  1.00  0.16           C  
ATOM   4797  CG  LYS A 312      73.825 -17.681  26.642  1.00  0.16           C  
ATOM   4798  CD  LYS A 312      75.174 -16.893  26.664  1.00  0.16           C  
ATOM   4799  CE  LYS A 312      75.555 -16.493  25.217  1.00  0.16           C  
ATOM   4800  NZ  LYS A 312      76.930 -16.071  24.992  1.00  0.16           N  
ATOM   4801  H01 LYS A 312      72.663 -20.049  26.843  1.00  0.16           H  
ATOM   4802  H02 LYS A 312      74.240 -18.906  28.363  1.00  0.16           H  
ATOM   4803  H03 LYS A 312      73.017 -17.642  28.639  1.00  0.16           H  
ATOM   4804  H04 LYS A 312      73.065 -16.919  26.473  1.00  0.16           H  
ATOM   4805  H05 LYS A 312      73.906 -18.443  25.867  1.00  0.16           H  
ATOM   4806  H06 LYS A 312      75.957 -17.521  27.088  1.00  0.16           H  
ATOM   4807  H07 LYS A 312      75.063 -15.996  27.274  1.00  0.16           H  
ATOM   4808  H08 LYS A 312      74.948 -15.615  24.995  1.00  0.16           H  
ATOM   4809  H09 LYS A 312      71.003 -17.706  27.423  1.00  0.16           H  
ATOM   4810  H10 LYS A 312      75.365 -17.353  24.576  1.00  0.16           H  
ATOM   4811  H11 LYS A 312      77.531 -16.882  24.969  1.00  0.16           H  
ATOM   4812  H12 LYS A 312      76.993 -15.581  24.111  1.00  0.16           H  
ATOM   4813  H13 LYS A 312      77.221 -15.458  25.740  1.00  0.16           H  
ATOM   4814  N   SER A 313      71.698 -19.613  30.051  1.00  0.14           N  
ATOM   4815  CA  SER A 313      71.337 -20.364  31.260  1.00  0.14           C  
ATOM   4816  C   SER A 313      70.125 -21.336  31.336  1.00  0.14           C  
ATOM   4817  O   SER A 313      70.192 -22.319  32.091  1.00  0.14           O  
ATOM   4818  CB  SER A 313      71.221 -19.333  32.420  1.00  0.14           C  
ATOM   4819  OG  SER A 313      70.417 -18.168  32.198  1.00  0.14           O  
ATOM   4820  H01 SER A 313      72.145 -21.094  31.299  1.00  0.14           H  
ATOM   4821  H02 SER A 313      72.233 -18.949  32.548  1.00  0.14           H  
ATOM   4822  H03 SER A 313      70.806 -19.856  33.281  1.00  0.14           H  
ATOM   4823  H04 SER A 313      70.221 -18.087  31.262  1.00  0.14           H  
ATOM   4824  H14 SER A 313      71.799 -18.611  30.127  1.00  0.14           H  
ATOM   4825  N   SER A 314      69.002 -21.145  30.621  1.00  0.07           N  
ATOM   4826  CA  SER A 314      67.845 -22.027  30.716  1.00  0.07           C  
ATOM   4827  C   SER A 314      68.090 -23.304  29.971  1.00  0.07           C  
ATOM   4828  O   SER A 314      67.701 -23.467  28.809  1.00  0.07           O  
ATOM   4829  CB  SER A 314      66.558 -21.443  30.117  1.00  0.07           C  
ATOM   4830  OG  SER A 314      65.898 -20.493  30.949  1.00  0.07           O  
ATOM   4831  H01 SER A 314      67.712 -22.177  31.787  1.00  0.07           H  
ATOM   4832  H02 SER A 314      65.868 -22.277  29.991  1.00  0.07           H  
ATOM   4833  H03 SER A 314      66.811 -20.955  29.176  1.00  0.07           H  
ATOM   4834  H04 SER A 314      65.817 -19.659  30.481  1.00  0.07           H  
ATOM   4835  H05 SER A 314      68.958 -20.357  29.991  1.00  0.07           H  
ATOM   4836  N   LYS A 315      68.836 -24.134  30.709  1.00  0.15           N  
ATOM   4837  CA  LYS A 315      69.254 -25.432  30.282  1.00  0.15           C  
ATOM   4838  C   LYS A 315      70.196 -25.251  29.086  1.00  0.15           C  
ATOM   4839  O   LYS A 315      71.312 -25.714  29.305  1.00  0.15           O  
ATOM   4840  CB  LYS A 315      68.002 -26.276  29.962  1.00  0.15           C  
ATOM   4841  CG  LYS A 315      67.458 -27.127  31.113  1.00  0.15           C  
ATOM   4842  CD  LYS A 315      67.305 -26.532  32.530  1.00  0.15           C  
ATOM   4843  CE  LYS A 315      68.197 -27.291  33.646  1.00  0.15           C  
ATOM   4844  NZ  LYS A 315      67.618 -27.760  34.952  1.00  0.15           N  
ATOM   4845  H01 LYS A 315      69.803 -25.970  31.055  1.00  0.15           H  
ATOM   4846  H02 LYS A 315      68.312 -26.983  29.193  1.00  0.15           H  
ATOM   4847  H03 LYS A 315      67.211 -25.596  29.646  1.00  0.15           H  
ATOM   4848  H04 LYS A 315      68.236 -27.878  31.248  1.00  0.15           H  
ATOM   4849  H05 LYS A 315      69.122 -23.823  31.626  1.00  0.15           H  
ATOM   4850  H06 LYS A 315      66.468 -27.467  30.809  1.00  0.15           H  
ATOM   4851  H07 LYS A 315      66.260 -26.652  32.818  1.00  0.15           H  
ATOM   4852  H08 LYS A 315      67.606 -25.485  32.500  1.00  0.15           H  
ATOM   4853  H09 LYS A 315      68.874 -26.501  33.970  1.00  0.15           H  
ATOM   4854  H10 LYS A 315      68.606 -28.176  33.159  1.00  0.15           H  
ATOM   4855  H11 LYS A 315      66.677 -28.094  34.802  1.00  0.15           H  
ATOM   4856  H12 LYS A 315      68.185 -28.509  35.323  1.00  0.15           H  
ATOM   4857  H13 LYS A 315      67.601 -26.993  35.608  1.00  0.15           H  
ATOM   4858  N   PHE A 316      69.931 -24.534  27.961  1.00  0.10           N  
ATOM   4859  CA  PHE A 316      70.684 -24.365  26.722  1.00  0.10           C  
ATOM   4860  C   PHE A 316      72.222 -24.113  26.803  1.00  0.10           C  
ATOM   4861  O   PHE A 316      72.976 -24.225  25.830  1.00  0.10           O  
ATOM   4862  CB  PHE A 316      69.832 -23.276  26.047  1.00  0.10           C  
ATOM   4863  CG  PHE A 316      70.104 -23.071  24.587  1.00  0.10           C  
ATOM   4864  CD1 PHE A 316      71.278 -22.484  24.185  1.00  0.10           C  
ATOM   4865  CD2 PHE A 316      69.198 -23.534  23.684  1.00  0.10           C  
ATOM   4866  CE1 PHE A 316      71.580 -22.376  22.863  1.00  0.10           C  
ATOM   4867  CE2 PHE A 316      69.506 -23.420  22.353  1.00  0.10           C  
ATOM   4868  CZ  PHE A 316      70.688 -22.843  21.941  1.00  0.10           C  
ATOM   4869  H01 PHE A 316      70.787 -25.290  26.155  1.00  0.10           H  
ATOM   4870  H02 PHE A 316      70.092 -22.339  26.539  1.00  0.10           H  
ATOM   4871  H03 PHE A 316      68.783 -23.548  26.161  1.00  0.10           H  
ATOM   4872  H04 PHE A 316      71.974 -22.101  24.931  1.00  0.10           H  
ATOM   4873  H05 PHE A 316      68.258 -23.981  24.008  1.00  0.10           H  
ATOM   4874  H06 PHE A 316      72.519 -21.924  22.545  1.00  0.10           H  
ATOM   4875  H07 PHE A 316      68.804 -23.792  21.607  1.00  0.10           H  
ATOM   4876  H08 PHE A 316      70.911 -22.759  20.877  1.00  0.10           H  
ATOM   4877  H14 PHE A 316      69.057 -24.028  27.988  1.00  0.10           H  
ATOM   4878  N   GLY A 317      72.759 -23.789  27.977  1.00  0.19           N  
ATOM   4879  CA  GLY A 317      74.197 -23.831  28.254  1.00  0.19           C  
ATOM   4880  C   GLY A 317      74.733 -25.260  28.047  1.00  0.19           C  
ATOM   4881  O   GLY A 317      75.841 -25.411  27.569  1.00  0.19           O  
ATOM   4882  H01 GLY A 317      74.370 -23.531  29.287  1.00  0.19           H  
ATOM   4883  H02 GLY A 317      74.715 -23.149  27.579  1.00  0.19           H  
ATOM   4884  H09 GLY A 317      72.140 -23.497  28.720  1.00  0.19           H  
ATOM   4885  N   CYS A 318      73.993 -26.336  28.372  1.00  0.34           N  
ATOM   4886  CA  CYS A 318      74.375 -27.737  28.117  1.00  0.34           C  
ATOM   4887  C   CYS A 318      73.792 -28.198  26.769  1.00  0.34           C  
ATOM   4888  O   CYS A 318      74.106 -29.297  26.231  1.00  0.34           O  
ATOM   4889  CB  CYS A 318      73.841 -28.689  29.188  1.00  0.34           C  
ATOM   4890  SG  CYS A 318      74.455 -28.319  30.845  1.00  0.34           S  
ATOM   4891  H01 CYS A 318      75.465 -27.768  28.120  1.00  0.34           H  
ATOM   4892  H02 CYS A 318      74.189 -29.690  28.932  1.00  0.34           H  
ATOM   4893  H03 CYS A 318      73.106 -26.171  28.826  1.00  0.34           H  
ATOM   4894  H04 CYS A 318      72.753 -28.623  29.199  1.00  0.34           H  
ATOM   4895  H05 CYS A 318      74.788 -29.460  31.464  1.00  0.34           H  
ATOM   4896  N   ARG A 319      72.806 -27.437  26.235  1.00  0.09           N  
ATOM   4897  CA  ARG A 319      72.514 -27.699  24.825  1.00  0.09           C  
ATOM   4898  C   ARG A 319      73.196 -26.566  24.042  1.00  0.09           C  
ATOM   4899  O   ARG A 319      72.536 -25.682  23.499  1.00  0.09           O  
ATOM   4900  CB  ARG A 319      70.995 -27.721  24.522  1.00  0.09           C  
ATOM   4901  CG  ARG A 319      70.736 -28.462  23.192  1.00  0.09           C  
ATOM   4902  CD  ARG A 319      70.214 -27.632  21.989  1.00  0.09           C  
ATOM   4903  NE  ARG A 319      71.135 -26.617  21.472  1.00  0.09           N  
ATOM   4904  CZ  ARG A 319      71.327 -26.272  20.192  1.00  0.09           C  
ATOM   4905  NH1 ARG A 319      70.605 -26.802  19.197  1.00  0.09           N  
ATOM   4906  NH2 ARG A 319      72.271 -25.365  19.933  1.00  0.09           N  
ATOM   4907  H01 ARG A 319      72.883 -28.685  24.543  1.00  0.09           H  
ATOM   4908  H02 ARG A 319      70.631 -26.697  24.439  1.00  0.09           H  
ATOM   4909  H03 ARG A 319      70.472 -28.233  25.330  1.00  0.09           H  
ATOM   4910  H04 ARG A 319      69.926 -29.155  23.418  1.00  0.09           H  
ATOM   4911  H05 ARG A 319      71.676 -28.921  22.887  1.00  0.09           H  
ATOM   4912  H06 ARG A 319      72.309 -26.740  26.771  1.00  0.09           H  
ATOM   4913  H07 ARG A 319      69.346 -27.086  22.359  1.00  0.09           H  
ATOM   4914  H08 ARG A 319      69.986 -28.323  21.178  1.00  0.09           H  
ATOM   4915  H09 ARG A 319      71.687 -26.122  22.158  1.00  0.09           H  
ATOM   4916  H10 ARG A 319      70.775 -26.517  18.243  1.00  0.09           H  
ATOM   4917  H11 ARG A 319      69.891 -27.486  19.400  1.00  0.09           H  
ATOM   4918  H12 ARG A 319      72.810 -24.968  20.689  1.00  0.09           H  
ATOM   4919  H13 ARG A 319      72.446 -25.076  18.981  1.00  0.09           H  
ATOM   4920  N   ASP A 320      74.520 -26.501  23.912  1.00  0.30           N  
ATOM   4921  CA  ASP A 320      75.140 -25.451  23.099  1.00  0.30           C  
ATOM   4922  C   ASP A 320      75.063 -25.861  21.612  1.00  0.30           C  
ATOM   4923  O   ASP A 320      74.649 -25.044  20.766  1.00  0.30           O  
ATOM   4924  CB  ASP A 320      76.593 -25.255  23.654  1.00  0.30           C  
ATOM   4925  CG  ASP A 320      77.706 -24.495  22.908  1.00  0.30           C  
ATOM   4926  OD1 ASP A 320      77.679 -24.402  21.689  1.00  0.30           O  
ATOM   4927  OD2 ASP A 320      78.690 -24.055  23.511  1.00  0.30           O  
ATOM   4928  H01 ASP A 320      74.631 -24.489  23.160  1.00  0.30           H  
ATOM   4929  H02 ASP A 320      76.972 -26.276  23.605  1.00  0.30           H  
ATOM   4930  H03 ASP A 320      76.478 -24.746  24.611  1.00  0.30           H  
ATOM   4931  H14 ASP A 320      75.102 -27.182  24.378  1.00  0.30           H  
ATOM   4932  N   PRO A 321      75.225 -27.142  21.227  1.00  0.47           N  
ATOM   4933  CA  PRO A 321      75.980 -27.607  20.085  1.00  0.47           C  
ATOM   4934  C   PRO A 321      77.075 -26.815  19.424  1.00  0.47           C  
ATOM   4935  O   PRO A 321      78.145 -27.389  19.258  1.00  0.47           O  
ATOM   4936  CB  PRO A 321      74.888 -27.986  19.122  1.00  0.47           C  
ATOM   4937  CG  PRO A 321      74.006 -28.807  20.013  1.00  0.47           C  
ATOM   4938  CD  PRO A 321      74.202 -28.179  21.385  1.00  0.47           C
[truncated: 3,950,436 more chars]
