# Supplementary material for: Mapping allosteric communications within individual proteins
Source: Nat Commun. 2020 Jul 31;11:3862. doi: 10.1038/s41467-020-17618-2 (PMC7395124; doi:10.1038/s41467-020-17618-2)
Supplement: Supplementary file 7 — Supplementary Data 4 [file 41467_2020_17618_MOESM7_ESM.zip › comparison-to-Amors/7gpb/7gpb-qs.txt]

220	D	32.38975177	VAL220 D	12315.875	0.160606061
414	D	33.6809417	VAL414 D	10080.625	0.545454545
110	A	26.90264675	GLU110 A	6621.6	0.633333333
32	C	31.99952132	ASN32 C	8777.5	0.654545455
166	C	10.27084977	PHE166 C	3370.25	0.093939394
730	C	29.30488342	GLU730 C	6537.533333	0.790909091
242	B	20.36611021	ARG242 B	7385.041667	0.181818182
434	D	27.99574648	GLY434 D	9817	0.336363636
621	B	18.4104608	LYS621 B	3795.727273	0.46969697
424	B	31.02821432	ARG424 B	9063.583333	0.533333333
553	C	11.63711292	TYR553 C	2921.47619	0.203030303
820	D	13.7109046	TYR820 D	2072.238095	0.515151515
57	C	23.8459966	HIS57 C	6689.941176	0.403030303
704	B	19.72701024	GLY704 B	1215.285714	0.996969697
68	A	28.14027013	ILE68 A	8141.631579	0.527272727
668	A	11.88302108	THR668 A	1122.285714	0.66969697
521	A	20.60444945	LEU521 A	2665.052632	0.760606061
700	A	14.4386508	ALA700 A	1126.6	0.857575758
728	B	24.94264262	ALA728 B	5620.4	0.633333333
47	B	24.99758534	THR47 B	8205.214286	0.321212121
93	B	9.269466597	ARG93 B	944.7083333	0.463636364
68	B	28.30470987	ILE68 B	8003.894737	0.542424242
528	B	30.39589283	GLU528 B	3074.4	1
204	A	37.99669204	GLY204 A	14418.57143	0.045454545
144	C	12.27715965	LEU144 C	874.7894737	0.806060606
733	A	31.17858129	ASP733 A	6442.75	0.887878788
87	D	13.3536477	LEU87 D	2133.315789	0.46969697
783	C	18.93018272	CYS783 C	3491.090909	0.551515152
169	A	14.39543824	LYS169 A	2388.454545	0.493939394
378	D	12.11782707	THR378 D	3606.428571	0.160606061
166	A	10.31492443	PHE166 A	3159.05	0.106060606
808	B	14.06834187	SER808 B	1012.454545	0.86969697
782	B	23.44293811	LYS782 B	3230.590909	0.827272727
820	B	14.18147894	TYR820 B	2183.380952	0.53030303
267	D	31.89541669	LEU267 D	13569.89474	0.057575758
665	B	5.354988889	GLN665 B	829.8235294	0.166666667
468	B	18.21664036	PHE468 B	5225.9	0.251515152
465	B	21.16994759	LYS465 B	3353.545455	0.675757576
488	D	11.3818889	PRO488 D	332	0.954545455
581	A	18.09645396	LEU581 A	4037.631579	0.412121212
461	A	17.603952	GLU461 A	3394.266667	0.506060606
409	B	36.34270912	ARG409 B	11276.79167	0.548484848
18	B	32.61507521	LEU18 B	9814.368421	0.506060606
175	B	12.89055488	GLN175 B	3077.352941	0.236363636
417	C	37.00805876	ALA417 C	9857	0.845454545
649	C	2.571009724	ARG649 C	112	0.43030303
745	A	23.34134341	LEU745 A	6344.105263	0.393939394
301	D	25.99120532	ALA301 D	10138.2	0.254545455
35	C	29.23384077	LEU35 C	8660.105263	0.506060606
699	C	8.886640029	MET699 C	501.4705882	0.751515152
269	A	26.80374379	ARG269 A	12889.83333	0.057575758
108	A	22.64286457	CYS108 A	5898.909091	0.381818182
592	C	32.67165833	LYS592 C	6028.727273	0.93030303
472	D	24.78000151	TYR472 D	6810.619048	0.481818182
117	C	26.30849754	LEU117 C	6433.157895	0.624242424
486	D	4.359667533	ILE486 D	68.73684211	0.915151515
359	C	38.35077587	LEU359 C	12004.73684	0.584848485
348	C	27.82379969	GLU348 C	11001.26667	0.221212121
294	D	24.18220327	LYS294 D	10745.90909	0.13030303
711	A	13.87686452	PHE711 A	2340.25	0.466666667
365	D	30.16558988	TRP365 D	11276	0.236363636
302	B	25.75872408	ALA302 B	10186.9	0.227272727
113	A	27.48392456	TYR113 A	7071.238095	0.609090909
746	D	29.43193893	SER746 D	6517.909091	0.806060606
689	B	11.80989856	ILE689 B	1125.947368	0.642424242
77	B	33.26374985	LYS77 B	8438.181818	0.8
767	D	25.45824994	HIS767 D	4988.647059	0.742424242
814	B	14.50915638	ASP814 B	989	0.9
542	A	16.51083502	LYS542 A	1741.636364	0.803030303
349	C	28.07742682	LEU349 C	10880.52632	0.251515152
35	A	28.75937993	LEU35 A	8689.263158	0.487878788
403	D	29.87470986	ILE403 D	11511.47368	0.203030303
705	D	18.60779974	GLU705 D	1502.533333	0.954545455
732	A	28.50495469	TYR732 A	6363.380952	0.766666667
522	A	23.18350327	LEU522 A	2837.052632	0.863636364
311	C	32.28163978	PHE311 C	11308.8	0.327272727
156	B	17.31939863	GLY156 B	5500.714286	0.175757576
633	C	28.60359245	ASP633 C	5551.333333	0.848484848
565	C	8.978281573	VAL565 C	1008.75	0.421212121
58	D	24.94158205	THR58 D	6768.142857	0.503030303
254	B	20.5742907	LEU254 B	12206.05263	0.015151515
307	B	24.447931	ILE307 B	10262.52632	0.178787879
555	A	17.88806994	VAL555 A	2748.25	0.651515152
373	B	19.93416369	ALA373 B	5695.4	0.272727273
207	A	43.31825736	GLU207 A	15293.6	0.048484848
223	B	26.12754992	ALA223 B	10572.1	0.212121212
551	D	16.98091452	ARG551 D	2897.333333	0.563636364
201	D	31.58722986	HIS201 D	12325.64706	0.145454545
218	A	36.13153379	THR218 A	14207	0.048484848
278	A	16.03323077	VAL278 A	7329.25	0.039393939
77	D	32.10172452	LYS77 D	9528.636364	0.524242424
533	B	23.42470087	ASP533 B	2571.333333	0.918181818
196	D	28.99787899	PHE196 D	9355.15	0.421212121
542	C	16.4236414	LYS542 C	1869.181818	0.766666667
515	B	13.91860837	LEU515 B	1399.421053	0.733333333
496	A	11.84593816	ASN496 A	477.1428571	0.918181818
185	B	20.11255854	TYR185 B	4988.380952	0.336363636
519	A	19.81943796	ARG519 A	2115.25	0.848484848
92	B	6.919080647	GLY92 B	650.7142857	0.4
460	A	15.34603512	SER460 A	2860	0.475757576
829	C	22.17959353	PRO829 C	3070.785714	0.76969697
701	B	17.00145023	GLU701 B	983.3333333	0.984848485
746	A	28.80949312	SER746 A	6567.636364	0.757575758
70	B	24.92885254	THR70 B	7837.714286	0.357575758
595	C	35.71094843	ASN595 C	5711.857143	0.981818182
449	D	23.47081852	SER449 D	6318.272727	0.412121212
686	B	12.0466023	ALA686 B	382.6	0.960606061
578	D	13.73101628	LEU578 D	2703.578947	0.363636364
82	A	18.9801916	ILE82 A	5243.842105	0.275757576
463	D	16.04951255	LEU463 D	3555.789474	0.381818182
108	D	22.50661194	CYS108 D	6365.909091	0.321212121
710	A	14.97089222	ILE710 A	1965.578947	0.651515152
664	B	8.709797874	GLU664 B	1052.8	0.378787879
106	C	23.35554896	ASN106 C	5629.285714	0.506060606
473	B	28.3985981	GLU473 B	7290.133333	0.636363636
112	A	24.40729471	THR112 A	6777.214286	0.448484848
268	A	31.50182823	ASP268 A	13523.41667	0.063636364
119	A	19.71970672	MET119 A	4514.705882	0.393939394
759	A	26.92415564	LYS759 A	5896.727273	0.721212121
594	C	33.56789165	PRO594 C	5863.357143	0.948484848
231	D	16.07799011	PRO231 D	4038.785714	0.3
681	D	5.033122093	PHE681 D	68.85	0.918181818
76	D	34.12948258	GLU76 D	10394.86667	0.512121212
775	A	20.8680703	ALA775 A	4181.2	0.524242424
233	C	17.51122075	TYR233 C	2664.619048	0.648484848
640	D	21.67702064	LEU640 D	3880.526316	0.633333333
47	C	25.66063481	THR47 C	7387.428571	0.484848485
543	A	19.31090583	LEU543 A	2039.894737	0.839393939
762	A	24.16277906	VAL762 A	5630.3125	0.575757576
34	A	28.34737099	HIS34 A	8594.058824	0.475757576
368	D	29.0021434	THR368 D	10585.5	0.293939394
527	D	29.03554999	ASP527 D	3101.75	0.978787879
369	A	28.31601455	VAL369 A	11159.625	0.215151515
417	B	36.41820649	ALA417 B	10005.2	0.781818182
430	D	28.28086977	LEU430 D	10083.63158	0.315151515
490	B	6.097092258	ARG490 B	299.875	0.624242424
647	A	7.052957677	ASN647 A	292.5714286	0.8
536	D	21.63885796	LYS536 D	2075.681818	0.945454545
206	A	38.5739184	VAL206 A	15071.125	0
550	B	18.28328849	GLU550 B	2168.066667	0.772727273
685	A	13.72961114	GLY685 A	245.4285714	0.993939394
219	A	33.28822887	GLN219 A	13687.47059	0.057575758
279	A	10.54129636	LEU279 A	6235.842105	0.006060606
834	C	27.59628609	LEU834 C	4729.315789	0.872727273
294	A	24.30263157	LYS294 A	11400.27273	0.093939394
829	D	22.37369051	PRO829 D	3188.5	0.766666667
648	B	2.841091692	TYR648 B	85.57142857	0.706060606
756	C	29.01047325	ASP756 C	7446.833333	0.651515152
101	B	15.21858147	ASN101 B	3236.571429	0.381818182
362	D	38.42969088	ASP362 D	11680.75	0.657575758
324	C	38.65337495	THR324 C	12308.57143	0.542424242
654	D	5.045083646	GLU654 D	202.4	0.709090909
369	C	28.30521579	VAL369 C	9634.1875	0.363636364
714	B	18.21238029	ARG714 B	2708.541667	0.675757576
48	B	22.72828436	PRO48 B	7831.142857	0.251515152
738	A	23.36587484	LEU738 A	6181.789474	0.421212121
381	B	17.87028461	PRO381 B	5093.785714	0.245454545
118	C	22.40534454	ASP118 C	5439.75	0.436363636
463	A	15.80088782	LEU463 A	4184.105263	0.254545455
339	C	12.05323463	ASP339 C	5536.416667	0.048484848
308	B	30.56005553	ILE308 B	11189.84211	0.260606061
498	A	16.75171182	GLY498 A	918.7142857	0.993939394
24	A	30.58552893	VAL24 A	8627.3125	0.56969697
747	A	31.68192223	SER747 A	6621.272727	0.893939394
375	B	12.72044064	THR375 B	3636.571429	0.175757576
660	C	11.66430975	ALA660 C	646.8	0.845454545
540	C	19.08459855	GLU540 C	2202.866667	0.787878788
763	C	25.16324957	ASN763 C	6030.714286	0.6
101	D	14.67668028	ASN101 D	2811.285714	0.433333333
40	C	25.79511446	VAL40 C	8443.9375	0.357575758
19	D	30.52302734	ALA19 D	9247.4	0.484848485
605	C	10.93485592	ILE605 C	2035.947368	0.284848485
837	B	29.84365254	PRO837 B	5757.571429	0.881818182
733	B	30.99422974	ASP733 B	5933.166667	0.909090909
111	B	28.1674299	ALA111 B	7603.1	0.584848485
30	D	30.0386683	ASN30 D	8502.571429	0.560606061
492	B	11.09163568	LEU492 B	370	0.936363636
470	D	27.32077622	ASP470 D	7554.25	0.551515152
118	A	22.53209819	ASP118 A	5123.666667	0.506060606
191	D	22.36505035	LYS191 D	7323.909091	0.260606061
783	D	18.5245621	CYS783 D	3023.363636	0.633333333
308	D	31.28737402	ILE308 D	10862.15789	0.336363636
290	D	26.0736992	GLU290 D	11114.4	0.160606061
291	B	21.99786601	LEU291 B	10941.68421	0.06969697
774	A	20.73992548	PHE774 A	4650.65	0.427272727
457	D	13.47652426	ARG457 D	1625.166667	0.615151515
363	D	37.83312563	LYS363 D	11590.77273	0.648484848
156	C	17.14319054	GLY156 C	5080.142857	0.209090909
770	B	17.0997274	ARG770 B	3426.958333	0.481818182
604	C	12.17087581	MET604 C	1872.705882	0.427272727
540	A	18.72145042	GLU540 A	2076	0.812121212
763	A	25.43305613	ASN763 A	5566	0.666666667
589	C	27.26867679	ARG589 C	5599.416667	0.781818182
643	C	14.0692626	ILE643 C	2373.263158	0.472727273
780	D	13.95515966	TYR780 D	2751.571429	0.378787879
393	B	33.51263651	GLU393 B	12165.8	0.215151515
346	C	24.57792695	ILE346 C	10067.63158	0.190909091
489	D	11.08034192	ARG489 D	505.2916667	0.872727273
343	B	20.45548083	SER343 B	9263.272727	0.093939394
225	D	23.43269684	PRO225 D	8846.857143	0.215151515
16	D	36.16649867	ARG16 D	9794.916667	0.809090909
40	A	26.57937204	VAL40 A	8603.4375	0.396969697
480	C	18.64245764	GLN480 C	1940.823529	0.851515152
795	D	25.63414297	ARG795 D	3124.666667	0.936363636
281	A	10.89911616	PRO281 A	6832.714286	0
30	C	30.50420084	ASN30 C	8678.285714	0.566666667
454	B	13.32258661	GLY454 B	1805.142857	0.557575758
25	C	34.39147926	THR25 C	8860.071429	0.827272727
342	C	16.65196796	PRO342 C	8350.785714	0.027272727
275	A	20.5289763	ILE275 A	10382.21053	0.048484848
788	A	22.3168671	SER788 A	3329.727273	0.748484848
312	B	35.12674545	LYS312 B	12208.45455	0.324242424
370	C	28.27038794	LYS370 C	9421.045455	0.384848485
203	D	31.79613135	TYR203 D	13016.33333	0.075757576
669	D	13.05818031	ALA669 D	766.2	0.887878788
678	A	3.612139947	ASN678 A	99	0.848484848
599	B	24.04480039	VAL599 B	3161.5	0.857575758
393	D	34.19760818	GLU393 D	11935.13333	0.321212121
410	B	29.66437955	PHE410 B	10442.65	0.33030303
593	A	33.68408491	GLU593 A	5599.133333	0.960606061
12	A	35.10891727	GLN12 A	9816.764706	0.718181818
516	A	18.94705262	ASP516 A	1910.166667	0.86969697
19	A	32.08002556	ALA19 A	9467.9	0.536363636
225	B	24.1744542	PRO225 B	8934.928571	0.254545455
499	B	16.39126588	LEU499 B	1227.894737	0.939393939
60	A	21.68447864	ARG60 A	7179.25	0.242424242
281	C	11.11849041	PRO281 C	5886.142857	0.024242424
744	B	28.15190107	GLN744 B	5984.882353	0.790909091
315	B	37.76786531	LYS315 B	12604.45455	0.415151515
501	B	19.83660004	GLU501 B	1541.333333	0.978787879
25	A	33.8869034	THR25 A	8751.214286	0.793939394
21	B	28.62151657	VAL21 B	9438	0.403030303
731	D	24.13560445	TYR731 D	6108.857143	0.515151515
453	C	15.15082192	ASN453 C	2524.714286	0.527272727
175	C	12.91899319	GLN175 C	3792.411765	0.166666667
394	B	33.86688573	THR394 B	12271.42857	0.212121212
260	C	27.79523841	GLY260 C	14715.14286	0.021212121
754	D	29.28302233	GLN754 D	7546.647059	0.654545455
128	C	6.573999239	ASP128 C	784.5	0.293939394
124	D	12.84613097	GLU124 D	1455.666667	0.612121212
90	B	2.424911751	TYR90 B	124.0952381	0.239393939
599	D	23.25498402	VAL599 D	3673.75	0.760606061
815	D	12.71391222	ARG815 D	1160.208333	0.715151515
776	D	17.15256972	ASP776 D	3095.166667	0.542424242
288	C	22.87573756	GLY288 C	10866.85714	0.090909091
85	D	17.24165665	LEU85 D	4156.157895	0.339393939
687	D	12.43566958	LEU687 D	575.7894737	0.912121212
625	B	21.19642456	ALA625 B	4160.6	0.539393939
777	A	20.21434345	TYR777 A	4182.285714	0.478787879
428	B	28.75786552	MET428 B	9414.235294	0.406060606
541	A	14.49039271	ASN541 A	1815.571429	0.660606061
760	A	23.60182978	ASP760 A	5372.25	0.560606061
421	A	36.70548267	ASP421 A	10408.83333	0.745454545
700	B	14.41794666	ALA700 B	790	0.945454545
97	C	12.11086289	ASN97 C	2131.857143	0.348484848
724	B	27.61534012	ARG724 B	5101.458333	0.845454545
272	C	26.20766243	ALA272 C	11460.7	0.127272727
97	B	11.04218832	ASN97 B	2300.428571	0.248484848
524	B	27.02141967	TYR524 B	2941.428571	0.96969697
41	A	28.66816377	LYS41 A	8581.909091	0.493939394
230	B	15.21259876	VAL230 B	3926.75	0.254545455
834	B	27.21084616	LEU834 B	4831.894737	0.848484848
280	A	13.57810933	TYR280 A	7249.761905	0.024242424
325	D	38.98123524	ASN325 D	12163.5	0.639393939
521	D	20.53312689	LEU521 D	2541.473684	0.775757576
26	C	33.20296931	GLU26 C	8809.8	0.733333333
217	A	38.79022214	ASP217 A	14696.5	0.018181818
673	D	8.122192376	ALA673 D	153	0.927272727
638	D	26.43764918	ASP638 D	4677.5	0.833333333
276	A	18.85497669	SER276 A	8696.454545	0.060606061
789	A	24.73887148	ALA789 A	3377.8	0.872727273
587	C	24.69821528	TYR587 C	5656.714286	0.615151515
133	D	4.931476655	ASN133 D	1151.571429	0.090909091
604	D	12.17469782	MET604 D	1603.882353	0.503030303
135	D	3.910342312	GLY135 D	716	0.109090909
827	C	24.44895049	VAL827 C	2992.6875	0.903030303
721	B	22.67359559	LEU721 B	4210.052632	0.651515152
404	C	34.35713769	TYR404 C	11458.66667	0.387878788
421	C	36.45505163	ASP421 C	9439.833333	0.866666667
679	A	5.724253314	MET679 A	61.58823529	0.954545455
340	D	16.22449673	THR340 D	6679	0.072727273
598	D	25.61527898	VAL598 D	4260.5	0.83030303
757	A	25.65345341	LEU757 A	6503.421053	0.575757576
55	D	21.26307659	LEU55 D	6312.631579	0.275757576
461	B	16.83442797	GLU461 B	2422.6	0.675757576
15	A	32.3251527	VAL15 A	9778.125	0.496969697
418	D	34.05157293	PHE418 D	9938.65	0.609090909
18	A	33.33935529	LEU18 A	9634.052632	0.6
590	B	26.98057544	ILE590 B	4961.105263	0.833333333
405	B	36.4741723	GLU405 B	11549.66667	0.490909091
209	C	47.11086832	THR209 C	14847.57143	0.633333333
171	B	18.24851394	CYS171 B	3081.909091	0.6
804	D	15.04604942	ASN804 D	1390.714286	0.818181818
649	D	2.711509727	ARG649 D	113.3333333	0.5
650	D	1.713069759	VAL650 D	62.875	0.221212121
378	C	11.82418665	THR378 C	4121.285714	0.090909091
26	A	32.6537255	GLU26 A	8731.866667	0.709090909
120	A	18.09308147	GLU120 A	4016.866667	0.415151515
146	D	13.46615866	SER146 D	1254.818182	0.748484848
516	B	19.67161674	ASP516 B	1776.5	0.936363636
636	B	27.05504215	VAL636 B	4489.75	0.86969697
267	C	32.0517946	LEU267 C	13449.57895	0.066666667
79	C	28.7553185	PRO79 C	6863.857143	0.712121212
432	B	25.8583384	GLU432 B	9953.2	0.260606061
597	B	29.31264505	PHE597 B	4144.2	0.948484848
823	B	21.34194108	GLU823 B	2556.066667	0.815151515
768	C	21.26642781	HIS768 C	5417.470588	0.345454545
306	B	27.46318208	ASP306 B	10093.91667	0.293939394
224	B	24.9916972	MET224 B	9722.235294	0.233333333
620	C	12.60798065	ILE620 C	4160.368421	0.115151515
576	C	8.01912171	GLN576 C	2496.588235	0.078787879
776	A	17.05834936	ASP776 A	3692.333333	0.43030303
410	C	30.02700483	PHE410 C	10264.8	0.354545455
677	C	2.239832806	GLY677 C	11.28571429	0.975757576
539	C	20.35545701	GLN539 C	2172.941176	0.851515152
120	C	17.91437906	GLU120 C	4225.066667	0.354545455
546	A	17.47003403	ALA546 A	1981.4	0.784848485
420	A	42.07731433	GLY420 A	10668.57143	0.948484848
59	B	20.0338539	VAL59 B	7061.875	0.187878788
702	C	16.34624477	GLU702 C	1043.266667	0.966666667
27	B	27.22842511	LEU27 B	8990.894737	0.387878788
699	A	9.290962168	MET699 A	672.9411765	0.627272727
555	B	17.54651937	VAL555 B	2544.25	0.684848485
62	B	24.71564341	HIS62 B	7457	0.387878788
377	B	8.651525241	HIS377 B	3170.176471	0.057575758
608	D	6.579848782	LYS608 D	1903	0.06969697
214	A	41.65393807	LYS214 A	15363.18182	0.024242424
356	B	36.26452418	LEU356 B	12649.68421	0.278787879
277	A	18.09188851	ARG277 A	7988.5	0.066666667
224	D	24.32703792	MET224 D	9685.058824	0.203030303
686	C	12.03361334	ALA686 C	360.2	0.972727273
624	B	17.21836795	THR624 B	3814.857143	0.409090909
474	C	30.36013052	LEU474 C	7415.947368	0.745454545
818	D	18.01285435	ALA818 D	1658	0.906060606
539	A	20.44812813	GLN539 A	2064.058824	0.9
403	C	28.59843244	ILE403 C	11417.89474	0.187878788
519	B	20.49597936	ARG519 B	1853.791667	0.948484848
687	B	13.31871938	LEU687 B	685.0526316	0.93030303
496	C	12.088532	ASN496 C	504.8571429	0.924242424
739	B	29.1630256	ARG739 B	5945.25	0.845454545
784	A	15.84648141	GLN784 A	3352.705882	0.412121212
248	C	28.5844852	ALA248 C	11590.6	0.16969697
14	A	37.07912248	SER14 A	9832	0.851515152
96	B	13.79008687	GLN96 B	2175.647059	0.490909091
641	B	19.88599945	ARG641 B	2969.625	0.684848485
415	D	38.59166008	ALA415 D	10170.2	0.887878788
218	D	36.24058389	THR218 D	13323.92857	0.133333333
608	B	6.23924723	LYS608 B	1253.363636	0.139393939
27	A	26.53107928	LEU27 A	8454.947368	0.412121212
121	A	18.98552275	GLU121 A	3652.133333	0.521212121
576	B	8.442650591	GLN576 B	1899.294118	0.178787879
198	A	29.48793725	LEU198 A	10896.26316	0.272727273
226	C	20.74327308	TYR226 C	7427.904762	0.196969697
682	B	9.612001092	MET682 B	121.2941176	0.990909091
660	B	11.64700107	ALA660 B	524.6	0.893939394
119	B	20.03291025	MET119 B	4530.235294	0.403030303
477	B	26.09157582	HIS477 B	5580.470588	0.703030303
228	B	16.60920733	THR228 B	5976.928571	0.118181818
211	D	46.99481944	GLN211 D	14843.17647	0.563636364
607	B	6.656662452	GLY607 B	1285.857143	0.157575758
627	C	20.81318375	GLY627 C	5218.285714	0.339393939
69	B	29.76495592	ARG69 B	7998	0.615151515
717	D	21.43992922	ASP717 D	3570.166667	0.666666667
819	D	17.36521589	GLN819 D	1831.823529	0.824242424
692	A	14.60584986	MET692 A	1351.529412	0.8
321	A	43.20058413	PRO321 A	14264.28571	0.466666667
423	A	34.59982442	ASP423 A	9849.5	0.675757576
374	D	17.28059148	TYR374 D	5133.904762	0.212121212
66	D	24.01751598	ARG66 D	7239.958333	0.351515152
580	B	16.16235558	CYS580 B	3189.090909	0.466666667
413	B	31.54063964	ARG413 B	9370.416667	0.512121212
657	B	4.311479328	ILE657 B	80.84210526	0.896969697
383	B	13.71694383	ALA383 B	6262.6	0.048484848
557	C	18.15877135	ILE557 C	3152.052632	0.578787879
282	A	11.51703356	ASN282 A	6852	0.012121212
522	B	23.46563283	LEU522 B	2630.894737	0.915151515
180	B	10.75852225	ASP180 B	3518.5	0.103030303
778	A	23.16690642	GLU778 A	3825.733333	0.73030303
355	D	39.06393736	ASP355 D	12317	0.584848485
80	C	26.78019257	LYS80 C	5898.363636	0.706060606
681	C	5.9341274	PHE681 C	71.25	0.948484848
548	D	11.20853688	TYR548 D	1986.333333	0.318181818
557	A	18.40239566	ILE557 A	2783.526316	0.66969697
105	B	18.40625899	GLU105 B	5629.6	0.218181818
237	C	21.42051141	VAL237 C	4355.875	0.53030303
148	C	17.28581687	ALA148 C	1565.2	0.893939394
538	A	13.81893523	LYS538 A	1475.818182	0.696969697
787	C	17.33843205	VAL787 C	3177.0625	0.533333333
381	A	18.34621934	PRO381 A	5154.642857	0.263636364
17	A	37.59743514	GLY17 A	9791.857143	0.881818182
266	B	30.58940826	VAL266 B	13773.5625	0.042424242
166	D	10.30435859	PHE166 D	3367.35	0.093939394
730	B	28.92394352	GLU730 B	5726.733333	0.851515152
116	B	29.89731891	GLY116 B	7215	0.739393939
84	D	13.09033193	TYR84 D	3262.904762	0.224242424
561	D	20.71295718	SER561 D	2449.545455	0.803030303
193	A	26.00682314	ARG193 A	8195.25	0.403030303
693	C	10.63592079	ASP693 C	898.6666667	0.633333333
122	A	17.94843673	LEU122 A	3401.210526	0.524242424
57	D	23.37776236	HIS57 D	6701.176471	0.354545455
254	C	20.78582089	LEU254 C	14146.05263	0.003030303
261	A	29.67876822	GLY261 A	14927.42857	0.003030303
627	D	21.19021557	GLY627 D	5025.714286	0.387878788
477	C	26.49048943	HIS477 C	5180.588235	0.784848485
93	C	9.438543638	ARG93 C	966.9583333	0.46969697
564	D	12.9260511	ASP564 D	1461.666667	0.618181818
796	D	23.6550297	GLU796 D	2994.2	0.863636364
605	D	10.27232101	ILE605 D	1593.315789	0.33030303
150	A	18.24168249	LEU150 A	2340.947368	0.733333333
294	C	24.49406383	LYS294 C	10550.63636	0.157575758
697	D	11.7880123	VAL697 D	959.875	0.718181818
737	B	27.42208201	GLU737 B	5599.266667	0.790909091
304	C	25.70240125	LEU304 C	9669.894737	0.26969697
832	A	26.22831253	GLN832 A	4118.352941	0.866666667
672	D	4.255718506	GLU672 D	278.2666667	0.36969697
452	B	19.07938183	VAL452 B	3381.375	0.581818182
166	B	10.26249278	PHE166 B	2867.85	0.154545455
453	B	14.7382728	ASN453 B	2429.571429	0.515151515
250	D	23.41319792	ASN250 D	12961.28571	0.036363636
797	D	17.08851234	TRP797 D	2719.375	0.627272727
693	A	11.14080693	ASP693 A	1146.333333	0.572727273
779	B	20.97347289	GLU779 B	3130.6	0.7
422	A	37.43497526	VAL422 A	10204.125	0.833333333
656	D	7.214142499	VAL656 D	345.75	0.739393939
490	A	6.095841287	ARG490 A	300.5416667	0.615151515
158	A	16.66168668	GLY158 A	6515.857143	0.087878788
350	C	31.00423908	MET350 C	11241.05882	0.266666667
647	D	7.31765625	ASN647 D	305.2857143	0.806060606
805	D	15.65465892	ILE805 D	1396.263158	0.854545455
458	B	12.14874586	ILE458 B	1473.263158	0.551515152
37	B	28.6373724	PHE37 B	9111.15	0.436363636
619	D	14.02929656	ILE619 D	3582	0.23030303
474	B	29.67920771	LEU474 B	7394	0.7
461	D	17.32713231	GLU461 D	2918.266667	0.578787879
532	A	25.49836038	ARG532 A	3152.458333	0.921212121
561	C	20.96859819	SER561 C	2535.181818	0.793939394
328	C	34.86674545	ALA328 C	10611.3	0.542424242
61	C	26.32596327	ASP61 C	7093.083333	0.548484848
678	B	3.792279921	ASN678 B	58.14285714	0.909090909
780	C	14.39280723	TYR780 C	3379.52381	0.296969697
365	C	29.76066392	TRP365 C	10964.95833	0.26969697
382	A	18.08403511	GLU382 A	5485.533333	0.215151515
318	C	42.03471942	CYS318 C	12402	0.781818182
591	A	30.75955738	LYS591 A	5465.318182	0.924242424
16	A	36.50440994	ARG16 A	9959	0.809090909
689	C	11.45996963	ILE689 C	1136.473684	0.593939394
553	B	11.5523614	TYR553 B	2147.333333	0.309090909
304	D	26.83032316	LEU304 D	9997.263158	0.287878788
25	D	34.01235049	THR25 D	8841.571429	0.787878788
319	B	40.64147884	ARG319 B	13618.41667	0.387878788
349	B	28.67216828	LEU349 B	11469.57895	0.184848485
246	A	23.10017699	ALA246 A	10706.2	0.112121212
495	B	8.760336694	CYS495 B	531.5454545	0.693939394
743	D	29.89870855	GLU743 D	6379.266667	0.845454545
633	B	28.41525895	ASP633 B	4772.333333	0.896969697
614	D	19.40536395	HIS614 D	3835.176471	0.503030303
440	D	23.66362884	ASN440 D	9799.285714	0.178787879
20	D	33.22134275	GLY20 D	9146.714286	0.681818182
328	A	34.39234094	ALA328 A	12208.4	0.245454545
207	B	43.50812128	GLU207 B	14469.93333	0.327272727
153	A	23.52055818	ALA153 A	4113.8	0.709090909
227	A	21.14414106	ASP227 A	7157.666667	0.221212121
833	A	23.06609412	ARG833 A	4434.666667	0.645454545
398	B	35.29139178	ARG398 B	12619.95833	0.221212121
265	B	30.25323052	ALA265 B	13853	0.039393939
753	A	31.54687779	LYS753 A	7365.136364	0.839393939
346	B	24.55026299	ILE346 B	10494.05263	0.163636364
38	B	28.6336636	THR38 B	8990.642857	0.445454545
690	A	11.3127018	GLY690 A	1328.571429	0.515151515
188	D	18.41950559	PRO188 D	5788.071429	0.2
642	B	17.4285891	VAL642 B	2358.875	0.706060606
425	A	34.03678776	LEU425 A	10066.31579	0.578787879
720	B	24.26866807	ARG720 B	3962.666667	0.784848485
715	D	16.00083729	VAL715 D	3108.25	0.472727273
582	A	17.98689206	HIS582 A	4112.470588	0.387878788
520	B	24.21396756	LYS520 B	2314.181818	0.984848485
191	A	21.98675606	LYS191 A	7540.090909	0.23030303
677	B	2.127471739	GLY677 B	9.857142857	0.948484848
105	C	18.83062235	GLU105 C	4882.266667	0.309090909
311	A	32.29581937	PHE311 A	12448.6	0.148484848
167	B	10.46154147	ASN167 B	2683.285714	0.187878788
38	D	28.334924	THR38 D	8298.285714	0.515151515
578	C	14.26481647	LEU578 C	3238.631579	0.303030303
737	C	27.63069948	GLU737 C	6299.533333	0.715151515
504	B	22.69479379	ALA504 B	2153.3	0.966666667
664	A	7.99800175	GLU664 A	1204.466667	0.254545455
116	C	29.87960324	GLY116 C	6905.714286	0.781818182
304	B	25.41741423	LEU304 B	10145.84211	0.218181818
813	D	10.05671343	SER813 D	775.5454545	0.651515152
18	D	33.45904955	LEU18 D	9427.842105	0.660606061
590	A	26.16408183	ILE590 A	5308.631579	0.748484848
800	B	19.75277624	MET800 B	2287.235294	0.790909091
594	B	34.56647315	PRO594 B	5027.785714	0.987878788
616	C	13.19609825	ALA616 C	4282.6	0.127272727
679	D	5.77977811	MET679 D	61.11764706	0.966666667
609	A	11.07911192	ALA609 A	2471.4	0.227272727
241	A	13.95180078	MET241 A	4450.588235	0.139393939
309	D	29.03598571	ARG309 D	11441.04167	0.193939394
424	C	31.9047217	ARG424 C	9043.833333	0.593939394
167	D	10.69577758	ASN167 D	2847	0.175757576
629	C	25.31734743	VAL629 C	5426.4375	0.678787879
180	A	10.55009066	ASP180 A	4205.5	0.063636364
152	A	20.42385823	LEU152 A	3244.526316	0.66969697
664	C	7.614448371	GLU664 C	1027.733333	0.293939394
825	D	17.76786732	TRP825 D	2658	0.666666667
830	A	23.45273958	SER830 A	3608.909091	0.775757576
718	D	17.2102785	VAL718 D	3582.625	0.460606061
568	D	1.845137122	LYS568 D	337.5	0.145454545
659	C	11.47691352	ALA659 C	578.8	0.863636364
479	D	21.06289223	PHE479 D	3675.55	0.63030303
220	B	32.01969439	VAL220 B	12455.375	0.136363636
752	A	29.99747024	PRO752 A	7147.714286	0.754545455
129	B	8.955852835	ALA129 B	1081.6	0.396969697
337	B	16.7680783	LEU337 B	5857.421053	0.13030303
620	B	12.68098391	ILE620 B	3323.315789	0.2
609	C	10.20962497	ALA609 C	3000.4	0.127272727
749	A	28.85048263	PHE749 A	6540.95	0.763636364
691	A	11.78954092	THR691 A	1362.428571	0.557575758
57	B	23.78176131	HIS57 B	7489.647059	0.309090909
611	B	13.11249942	PRO611 B	2468.571429	0.363636364
424	A	31.56122802	ARG424 A	9612.833333	0.481818182
226	A	20.68508412	TYR226 A	7856.809524	0.172727273
28	D	31.30258547	LYS28 D	8537.136364	0.648484848
616	B	13.42758761	ALA616 B	3183.6	0.251515152
96	C	13.89903673	GLN96 C	2049.529412	0.542424242
593	C	34.00551161	GLU593 C	5981.266667	0.954545455
219	C	33.97497033	GLN219 C	12793.58824	0.139393939
541	B	15.19127786	ASN541 B	1525.357143	0.790909091
392	D	28.2140622	LEU392 D	11689.21053	0.151515152
152	C	19.32810234	LEU152 C	2571.157895	0.733333333
608	C	6.599177146	LYS608 C	2243.363636	0.036363636
559	D	21.88082158	PRO559 D	2920.214286	0.781818182
87	C	14.1224523	LEU87 C	1863.105263	0.6
68	C	28.20934905	ILE68 C	7222.894737	0.636363636
176	B	15.12088559	MET176 B	3144.764706	0.393939394
402	A	33.35180419	ILE402 A	12896.05263	0.118181818
663	A	7.752754994	SER663 A	1104.272727	0.26969697
380	B	13.78875865	ILE380 B	4172.947368	0.163636364
228	C	16.41178634	THR228 C	5588	0.13030303
379	C	11.50127541	VAL379 C	4001.75	0.090909091
731	A	25.62011032	TYR731 A	6191.714286	0.606060606
125	D	16.32663042	ILE125 D	1990.263158	0.73030303
735	D	25.80524912	ILE735 D	6108.105263	0.63030303
11	B	37.40454725	LYS11 B	10553.72727	0.766666667
920	A	28.35610821	AMP920 A	24613.14286	0
608	A	6.841705197	LYS608 A	2273.454545	0.048484848
799	A	22.90385603	ARG799 A	2929.708333	0.836363636
229	B	17.92566412	PRO229 B	5192.285714	0.236363636
51	C	24.3357681	TYR51 C	6817.238095	0.43030303
604	B	12.04565154	MET604 B	1274.705882	0.593939394
240	A	19.50179966	THR240 A	5181.142857	0.3
670	C	13.54656392	GLY670 C	755.4285714	0.915151515
427	C	29.32054247	ARG427 C	8735.208333	0.5
772	D	18.04011591	LYS772 D	3086.136364	0.584848485
142	C	5.778660571	CYS142 C	353.0909091	0.515151515
155	A	18.9398816	TYR155 A	5581.904762	0.242424242
356	D	36.45414337	LEU356 D	12347.15789	0.360606061
261	B	29.79332331	GLY261 B	13929.57143	0.039393939
745	D	23.29942272	LEU745 D	6298.210526	0.396969697
307	C	24.36513281	ILE307 C	9478.473684	0.221212121
831	A	21.38205441	ARG831 A	3130.208333	0.724242424
170	D	13.86583276	ILE170 D	2745.684211	0.372727273
494	D	10.32000174	LEU494 D	528.7368421	0.824242424
446	D	20.9670149	ILE446 D	7667.210526	0.190909091
248	D	28.32146334	ALA248 D	11875.4	0.133333333
603	B	16.02497569	VAL603 B	1682.625	0.793939394
545	B	11.68921178	PHE545 B	1370.25	0.542424242
69	A	29.37432501	ARG69 A	8250.708333	0.560606061
472	A	25.09979349	TYR472 A	7414.904762	0.424242424
639	D	24.47689737	ARG639 D	4528.541667	0.73030303
370	B	28.50744606	LYS370 B	10251.81818	0.306060606
770	C	15.27270379	ARG770 C	4423.458333	0.190909091
298	A	21.93415959	PHE298 A	10717.15	0.081818182
686	A	11.99841089	ALA686 A	368.2	0.966666667
767	C	25.29874965	HIS767 C	5735.823529	0.642424242
427	A	29.46335734	ARG427 A	9588.791667	0.415151515
512	D	15.2848824	ILE512 D	1343.947368	0.842424242
169	C	13.87770388	LYS169 C	2532.090909	0.427272727
99	C	17.83154747	MET99 C	2572.176471	0.690909091
651	C	5.330311623	SER651 C	171.5454545	0.842424242
834	A	27.01491464	LEU834 A	5146.368421	0.815151515
387	B	21.13422811	TRP387 B	10393.66667	0.066666667
172	C	21.2432719	GLY172 C	3843.571429	0.621212121
734	D	28.94451806	ARG734 D	6291.75	0.8
54	D	24.74883112	ALA54 D	6501.2	0.521212121
336	D	16.90466214	GLN336 D	5096.705882	0.2
58	C	25.59060816	THR58 C	6758.214286	0.542424242
184	B	15.79440087	ARG184 B	3542.708333	0.354545455
243	C	15.59335977	LEU243 C	6110.631579	0.081818182
115	D	29.90299233	LEU115 D	7418.947368	0.712121212
563	D	14.1184951	PHE563 D	1702.55	0.660606061
648	D	2.788023135	TYR648 D	89.57142857	0.63030303
78	D	32.87240359	ASP78 D	8625.166667	0.745454545
336	B	17.31023668	GLN336 B	5400	0.184848485
113	D	28.3521426	TYR113 D	7353.714286	0.627272727
73	A	29.7726636	HIS73 A	9161.117647	0.463636364
483	C	11.38117547	THR483 C	512.7142857	0.881818182
175	D	13.58601564	GLN175 D	3475.823529	0.221212121
640	B	21.97863367	LEU640 B	3370	0.721212121
53	A	20.07421964	PHE53 A	6728.15	0.209090909
482	B	12.8862434	LYS482 B	1174.636364	0.73030303
572	D	12.19257586	GLU572 D	1204	0.654545455
649	A	2.796044349	ARG649 A	110.5	0.536363636
154	C	19.7972093	ALA154 C	3639.4	0.563636364
401	A	35.30004977	GLN401 A	13145	0.13030303
662	A	12.23356064	LEU662 A	1116.315789	0.690909091
535	C	21.8872578	ALA535 C	2599.2	0.833333333
592	A	32.65899959	LYS592 A	5637.318182	0.942424242
450	A	25.15598891	HIS450 A	6136.529412	0.587878788
734	B	29.49203667	ARG734 B	5877.5	0.863636364
292	C	17.54578311	ARG292 C	10100.83333	0.009090909
408	C	36.30853482	GLN408 C	11096	0.578787879
348	A	27.57646404	GLU348 A	12004.33333	0.106060606
711	C	14.30186341	PHE711 C	2210.65	0.53030303
760	B	23.43381695	ASP760 B	4909.833333	0.618181818
243	A	15.00563044	LEU243 A	6550.210526	0.057575758
606	B	7.78163087	GLY606 B	1128	0.263636364
371	A	24.90473411	THR371 A	9730.071429	0.221212121
567	C	3.986942688	VAL567 C	662.625	0.121212121
724	C	28.26969943	ARG724 C	5902.875	0.806060606
367	A	30.74394682	VAL367 A	11846.1875	0.178787879
740	C	29.28079995	GLN740 C	6625.058824	0.778787879
414	A	32.88393153	VAL414 A	11399.1875	0.336363636
154	A	19.37644531	ALA154 A	4601.8	0.357575758
194	D	25.53571894	PRO194 D	8452.928571	0.345454545
832	B	27.21121172	GLN832 B	3797.882353	0.924242424
438	A	26.32817618	ARG438 A	11380.04167	0.139393939
17	D	36.78830178	GLY17 D	9610.285714	0.866666667
836	A	29.01282091	ALA836 A	5644	0.857575758
587	B	25.10340831	TYR587 B	4847.571429	0.733333333
299	B	19.23027306	VAL299 B	9609.625	0.036363636
573	B	5.96695584	TYR573 B	779.5238095	0.233333333
162	B	16.64508053	GLU162 B	5016.533333	0.187878788
473	A	28.94691935	GLU473 A	8010.466667	0.56969697
827	D	23.93309437	VAL827 D	3025.625	0.881818182
207	C	43.41793484	GLU207 C	14402.53333	0.357575758
299	A	18.87936358	VAL299 A	10284.625	0.021212121
648	C	2.322784966	TYR648 C	86.23809524	0.521212121
322	D	42.27313261	VAL322 D	12845.25	0.724242424
775	B	20.2359344	ALA775 B	3518.8	0.624242424
764	C	17.34847524	MET764 C	5647.647059	0.166666667
235	B	21.98731482	ASN235 B	3785.857143	0.666666667
712	B	17.27862521	GLY712 B	2249	0.721212121
572	C	12.07700298	GLU572 C	1837.866667	0.43030303
91	D	6.522047915	MET91 D	462	0.481818182
414	C	33.31876872	VAL414 C	9865	0.563636364
130	D	8.768142677	GLY130 D	1211.142857	0.327272727
114	B	30.95080123	GLN114 B	8004.470588	0.696969697
484	D	6.259894168	ASN484 D	337.4285714	0.590909091
312	D	35.44822572	LYS312 D	11800.63636	0.396969697
213	C	41.39216874	ALA213 C	14638.8	0.066666667
428	A	29.13454522	MET428 A	10214	0.336363636
292	D	17.64935092	ARG292 D	10411	0.006060606
683	A	10.22732673	LEU683 A	180.6315789	0.975757576
72	A	30.89563772	GLN72 A	8956.235294	0.539393939
648	A	2.832764198	TYR648 A	88.9047619	0.642424242
603	C	15.61059387	VAL603 C	2386.5	0.587878788
400	A	32.38558596	LEU400 A	13044.89474	0.078787879
661	A	15.02378012	ASP661 A	962.5	0.936363636
528	A	30.38999133	GLU528 A	3302.466667	0.987878788
89	A	9.574060267	PHE89 A	588.55	0.745454545
591	B	31.42296939	LYS591 B	5074.681818	0.942424242
588	C	27.12937487	ASN588 C	5805.785714	0.748484848
595	A	35.99117204	ASN595 A	5394.285714	0.996969697
224	A	24.36623873	MET224 A	9669.764706	0.209090909
451	A	21.8498094	ALA451 A	5003.4	0.454545455
707	D	16.85160553	ASN707 D	1556.714286	0.881818182
399	B	30.40592202	HIS399 B	12290.35294	0.121212121
407	C	33.04713939	ASN407 C	11047.57143	0.378787879
134	C	3.962170365	GLY134 C	714	0.115151515
169	B	13.91066591	LYS169 B	2501.818182	0.436363636
509	B	22.39692983	GLU509 B	2326.2	0.93030303
269	D	25.40628832	ARG269 D	12663.875	0.048484848
22	C	29.3978786	GLU22 C	8903.933333	0.484848485
242	A	19.52089089	ARG242 A	7374.541667	0.151515152
24	B	30.19442372	VAL24 B	9296.125	0.460606061
759	C	26.1124303	LYS759 C	6377.863636	0.621212121
637	B	27.82553433	GLY637 B	4196	0.915151515
643	B	14.00893936	ILE643 B	1658.105263	0.666666667
269	B	24.98016377	ARG269 B	12918.91667	0.042424242
415	A	37.99574672	ALA415 A	11437.6	0.672727273
674	A	5.868130707	SER674 A	247.1818182	0.73030303
157	A	18.04178165	TYR157 A	6346.380952	0.148484848
550	D	18.94956079	GLU550 D	2658.6	0.703030303
999	D	0	PLP999 D	1	0.384848485
801	D	17.06689327	VAL801 D	2070.25	0.745454545
426	B	31.232241	ARG426 B	8959.791667	0.566666667
591	D	30.34454244	LYS591 D	5534.863636	0.915151515
588	A	26.95081982	ASN588 A	5382.071429	0.787878788
837	A	29.75693407	PRO837 A	5794.714286	0.881818182
224	C	24.44235095	MET224 C	9150.470588	0.251515152
342	B	16.3783548	PRO342 B	8604.642857	0.018181818
470	A	27.30424665	ASP470 A	8100.333333	0.490909091
486	B	4.589358779	ILE486 B	120.5789474	0.866666667
624	A	17.94004721	THR624 A	4188	0.372727273
539	B	20.60410644	GLN539 B	1595	0.990909091
761	B	19.85116359	ILE761 B	4902.947368	0.336363636
646	B	8.959162349	GLU646 B	506.1333333	0.751515152
496	D	11.69739971	ASN496 D	608.2142857	0.863636364
529	C	28.57086868	ALA529 C	3240.2	0.96969697
739	C	29.04502734	ARG739 C	6664.25	0.760606061
279	C	10.4265103	LEU279 C	5719.210526	0.015151515
24	D	29.86786238	VAL24 D	8773.625	0.518181818
623	C	14.13212557	ILE623 C	4443.105263	0.142424242
571	C	8.792592223	HIS571 C	1816.705882	0.206060606
531	B	25.62021963	ILE531 B	2868.947368	0.957575758
199	B	31.6423035	PRO199 B	11298.07143	0.281818182
801	B	17.6775743	VAL801 B	2116.75	0.763636364
630	D	23.5291094	VAL630 D	5315.75	0.566666667
534	B	20.29914779	VAL534 B	2367.6875	0.8
738	C	23.7377635	LEU738 C	6353.157895	0.436363636
163	B	14.07853078	PHE163 B	4708.45	0.121212121
216	B	40.35658763	VAL216 B	14126.75	0.16969697
552	D	14.60383789	GLU552 D	2924.2	0.403030303
159	D	15.76757435	ILE159 D	6488.105263	0.072727273
71	A	24.49981731	GLN71 A	8349.529412	0.293939394
773	D	15.59875533	VAL773 D	3374.125	0.387878788
769	B	17.94593904	ASP769 B	3862.5	0.442424242
610	D	12.16561552	ALA610 D	2787.2	0.242424242
466	A	20.63271468	THR466 A	4979.857143	0.363636364
326	B	34.77657306	PHE326 B	12370.15	0.233333333
500	B	16.54835379	ALA500 B	1312	0.927272727
117	D	26.17111335	LEU117 D	6346.578947	0.63030303
660	A	11.02739847	ALA660 A	669	0.809090909
565	D	9.226068556	VAL565 D	860.125	0.509090909
529	A	28.0492719	ALA529 A	3220.7	0.96969697
590	D	26.12685213	ILE590 D	5365.210526	0.739393939
685	C	14.04439351	GLY685 C	241.7142857	0.996969697
171	D	18.48196326	CYS171 D	3133.090909	0.603030303
138	D	2.501773971	ARG138 D	117.4583333	0.348484848
165	C	8.238062394	ILE165 C	3849.684211	0.021212121
452	A	18.83519721	VAL452 A	4201	0.415151515
468	C	18.66242616	PHE468 C	5709.8	0.221212121
609	B	10.79264759	ALA609 B	1891.2	0.309090909
395	B	28.54543335	LEU395 B	12356.68421	0.096969697
271	D	26.32922853	LEU271 D	12635.57895	0.063636364
19	B	31.10306281	ALA19 B	9669.7	0.457575758
605	A	10.23208234	ILE605 A	1615.631579	0.33030303
641	D	19.85711646	ARG641 D	3330.625	0.63030303
601	D	16.46496572	ARG601 D	2400.791667	0.645454545
389	D	31.64226051	VAL389 D	11172.6875	0.318181818
517	C	21.14711295	GLN517 C	1965.117647	0.948484848
534	D	19.64136334	VAL534 D	2395.3125	0.766666667
383	A	14.36777119	ALA383 A	6277.4	0.054545455
580	C	15.55409258	CYS580 C	3865.818182	0.293939394
271	B	27.43705095	LEU271 B	13034.57895	0.054545455
35	B	29.06185983	LEU35 B	9023.842105	0.454545455
610	B	11.31433719	ALA610 B	2211.6	0.275757576
514	D	19.21219667	ASP514 D	1792.333333	0.924242424
141	C	8.126652263	ALA141 C	460.2	0.684848485
717	C	21.25001807	ASP717 C	4077.333333	0.572727273
416	A	39.66878796	ALA416 A	11357.8	0.8
675	A	2.871663978	GLY675 A	148	0.345454545
156	A	16.93192635	GLY156 A	5671.285714	0.148484848
589	A	26.52876092	ARG589 A	5205.833333	0.781818182
63	D	19.0091327	LEU63 D	6834.105263	0.163636364
727	B	27.47439364	ASN727 B	5516.214286	0.803030303
67	A	23.7685756	TRP67 A	7643.041667	0.3
333	B	26.82838066	VAL333 B	8725	0.4
34	D	28.16222252	HIS34 D	8255	0.512121212
237	B	21.78752726	VAL237 B	4433.75	0.539393939
639	B	25.44472696	ARG639 B	3887.208333	0.848484848
300	C	22.20866178	VAL300 C	9698.6875	0.133333333
100	A	14.90765746	VAL100 A	2682.625	0.478787879
196	C	29.15280258	PHE196 C	8959.8	0.466666667
421	B	36.41110866	ASP421 B	9726.583333	0.833333333
823	D	21.47999306	GLU823 D	2257.133333	0.887878788
303	A	22.39953852	THR303 A	10267.57143	0.115151515
122	B	18.11671234	LEU122 B	3457.421053	0.518181818
600	D	22.05587727	PRO600 D	3238.428571	0.745454545
444	C	25.0478107	LEU444 C	8900.421053	0.287878788
303	D	22.92797355	THR303 D	9743.428571	0.160606061
521	C	20.61824343	LEU521 C	2486.684211	0.787878788
271	C	26.99226934	LEU271 C	12184.31579	0.090909091
632	A	25.72402824	HIS632 A	5043.058824	0.757575758
93	D	9.337686544	ARG93 D	988.0416667	0.454545455
70	A	24.74764274	THR70 A	8149.5	0.312121212
136	D	6.839712055	LEU136 D	649.1578947	0.381818182
172	B	20.87140022	GLY172 B	3233.571429	0.681818182
584	B	21.75666565	ILE584 B	4350.789474	0.554545455
297	B	23.76698813	TYR297 B	10798.09524	0.121212121
769	C	18.18977367	ASP769 C	4894.833333	0.281818182
21	D	28.42193185	VAL21 D	8955.75	0.442424242
149	A	16.73655595	THR149 A	2042.285714	0.739393939
731	B	25.78624403	TYR731 B	5722.52381	0.672727273
421	D	36.62661008	ASP421 D	9587.166667	0.860606061
222	A	27.94092756	LEU222 A	11657.94737	0.151515152
453	A	15.49647263	ASN453 A	3110.571429	0.439393939
401	C	35.74185962	GLN401 C	11994.11765	0.381818182
234	C	20.89589326	ARG234 C	3096.75	0.703030303
15	B	32.60865686	VAL15 B	9992.5	0.481818182
260	A	26.61065783	GLY260 A	14955	0.003030303
559	C	21.16745778	PRO559 C	2956.928571	0.742424242
279	B	10.49791084	LEU279 B	6075.684211	0.009090909
759	B	26.07890097	LYS759 B	5440.363636	0.724242424
435	B	23.49400402	ALA435 B	9740	0.175757576
210	D	49.95648732	SER210 D	14861	0.951515152
600	B	23.21558978	PRO600 B	2681.928571	0.890909091
785	B	22.75549611	GLU785 B	3281.533333	0.775757576
314	C	33.52311045	SER314 C	11784.81818	0.303030303
466	D	20.94431207	THR466 D	4379	0.490909091
70	C	24.74400643	THR70 C	6990.357143	0.451515152
417	A	36.64868676	ALA417 A	11153.3	0.627272727
676	A	2.286426251	THR676 A	52.57142857	0.742424242
511	A	16.77713164	TYR511 A	1693.190476	0.827272727
745	C	22.5192501	LEU745 C	6651	0.303030303
831	D	22.47445884	ARG831 D	3189.208333	0.772727273
386	B	20.48430299	ARG386 B	9130.166667	0.106060606
308	A	30.09954172	ILE308 A	11526.10526	0.206060606
554	B	18.67036813	LYS554 B	2530	0.718181818
657	A	3.998075662	ILE657 A	239.3157895	0.4
699	B	9.148573331	MET699 B	472.4117647	0.790909091
476	A	26.50082863	PRO476 A	6629.428571	0.606060606
821	C	20.62347847	ALA821 C	2251.6	0.848484848
123	C	14.72339044	GLU123 C	2816.533333	0.436363636
61	B	25.95242334	ASP61 B	7840.666667	0.439393939
435	D	24.21543778	ALA435 D	9646.6	0.203030303
697	C	12.14004856	VAL697 C	924.25	0.772727273
101	A	14.73570836	ASN101 A	3166	0.345454545
276	C	18.51489363	SER276 C	8965.363636	0.039393939
789	C	24.34206713	ALA789 C	3375	0.851515152
190	B	19.51101379	GLU190 B	6782.266667	0.178787879
420	D	41.75967219	GLY420 D	9820.285714	0.975757576
664	D	6.932573981	GLU664 D	1152	0.209090909
755	C	29.72225811	PRO755 C	7584.357143	0.678787879
151	D	22.08968108	GLY151 D	2307.714286	0.918181818
797	B	16.84002212	TRP797 B	2486.291667	0.654545455
308	C	30.88502815	ILE308 C	10470.73684	0.36969697
522	C	23.26684588	LEU522 C	2692.157895	0.893939394
633	A	28.64620525	ASP633 A	5221.833333	0.881818182
341	C	13.78752636	HIS341 C	8164	0.009090909
540	D	18.95334393	GLU540 D	1858	0.887878788
763	B	25.12968705	ASN763 B	4980.571429	0.715151515
328	B	34.30093725	ALA328 B	11655.8	0.351515152
482	A	13.52304829	LYS482 A	1725.545455	0.584848485
649	B	2.456248766	ARG649 B	109.0833333	0.381818182
431	C	31.17567983	VAL431 C	10085.8125	0.427272727
510	C	22.06848862	GLU510 C	2106	0.960606061
101	C	15.26682616	ASN101 C	2804.785714	0.481818182
361	A	34.82251107	TRP361 A	12888.125	0.151515152
604	A	12.3823081	MET604 A	1571.882353	0.536363636
221	A	28.44379514	VAL221 A	12265.5	0.1
574	C	2.940627314	LYS574 C	916.7272727	0
454	A	13.72349216	GLY454 A	2355.142857	0.448484848
824	D	19.57666021	ILE824 D	2515.842105	0.748484848
485	D	8.485705687	GLY485 D	198.7142857	0.906060606
348	B	27.99042901	GLU348 B	11495.86667	0.16969697
267	A	32.21005483	LEU267 A	13893.52632	0.048484848
569	D	4.357008722	ARG569 D	812.0416667	0.115151515
690	B	11.41755425	GLY690 B	1078	0.621212121
339	B	12.65307058	ASP339 B	5963.5	0.042424242
213	D	43.15132236	ALA213 D	14606.8	0.26969697
764	B	17.29856711	MET764 B	4554.823529	0.290909091
742	A	24.57223578	ILE742 A	6375.473684	0.524242424
726	B	22.22572332	TYR726 B	5093.142857	0.466666667
564	B	13.58609028	ASP564 B	1181.833333	0.781818182
159	A	16.22151741	ILE159 A	6889.578947	0.063636364
540	B	19.21655016	GLU540 B	1691.533333	0.942424242
83	D	21.41906265	TYR83 D	5203.238095	0.375757576
410	A	29.49170136	PHE410 A	11738.6	0.166666667
677	A	1.870195979	GLY677 A	94.71428571	0.184848485
181	A	15.96131013	ASP181 A	4583.166667	0.206060606
510	A	21.15672987	GLU510 A	2151.6	0.915151515
746	C	28.43564772	SER746 C	6872.909091	0.693939394
388	C	26.76035018	PRO388 C	10855	0.206060606
836	B	29.9774793	ALA836 B	5494.4	0.906060606
420	C	41.79657693	GLY420 C	9635.285714	0.993939394
309	A	29.9869622	ARG309 A	11955.95833	0.154545455
583	B	18.22013864	VAL583 B	3890.375	0.448484848
654	A	5.023337038	GLU654 A	227.0666667	0.609090909
179	C	15.00087657	ALA179 C	3734.2	0.266666667
477	A	26.61381808	HIS477 A	6189.352941	0.663636364
437	A	29.92172697	LYS437 A	11345	0.224242424
490	C	6.518759238	ARG490 C	315.5416667	0.675757576
694	C	9.801922822	GLY694 C	783.4285714	0.609090909
106	A	23.46841497	ASN106 A	5671.428571	0.512121212
798	D	21.64999665	THR798 D	2747.214286	0.790909091
120	B	18.05202011	GLU120 B	4028.466667	0.409090909
355	C	38.03138989	ASP355 C	12077.83333	0.518181818
455	C	9.01889134	VAL455 C	1544.5	0.251515152
717	A	22.49627963	ASP717 A	4075.333333	0.657575758
266	C	30.24764878	VAL266 C	13719	0.045454545
543	C	19.2605178	LEU543 C	2181.578947	0.806060606
147	B	15.62302538	MET147 B	1639.647059	0.778787879
488	C	11.76538435	PRO488 C	349.3571429	0.966666667
549	D	13.35915345	LEU549 D	2284.842105	0.436363636
199	C	31.75250017	PRO199 C	10746.35714	0.36969697
92	C	6.71863245	GLY92 C	561.2857143	0.427272727
179	A	15.45644581	ALA179 A	3847	0.290909091
634	A	32.29770998	PRO634 A	5237.785714	0.951515152
629	D	25.94179315	VAL629 D	5411.5	0.718181818
481	A	15.32623744	ASN481 A	2122	0.642424242
548	A	11.33335043	TYR548 A	1935.238095	0.336363636
695	D	8.005067707	ALA695 D	699.2	0.466666667
595	B	36.26876441	ASN595 B	4866.142857	1
83	C	20.49739518	TYR83 C	4782.47619	0.384848485
479	C	20.7043899	PHE479 C	3444.45	0.648484848
220	A	32.49483357	VAL220 A	12991.5	0.087878788
322	B	43.27068598	VAL322 B	13586.25	0.675757576
455	A	8.817841062	VAL455 A	1724.375	0.212121212
251	B	22.70280628	ASP251 B	12395.33333	0.039393939
201	A	31.76251473	HIS201 A	12869.05882	0.090909091
407	D	33.12877917	ASN407 D	10948	0.4
266	A	30.02278843	VAL266 A	14136	0.03030303
789	B	24.43353851	ALA789 B	3033.6	0.896969697
495	D	8.191641411	CYS495 D	468.3636364	0.684848485
230	A	15.71386079	VAL230 A	3996.375	0.278787879
499	C	15.42753217	LEU499 C	1187.894737	0.896969697
646	C	9.312504765	GLU646 C	603.7333333	0.684848485
518	C	16.44224452	LEU518 C	1780.578947	0.790909091
132	B	7.559795368	GLY132 B	1120.571429	0.248484848
107	C	26.00399116	ALA107 C	6104.3	0.645454545
168	D	10.52289	GLN168 D	2321.176471	0.215151515
634	C	32.16393247	PRO634 C	5543.428571	0.933333333
463	C	15.91662065	LEU463 C	3692.947368	0.336363636
571	B	8.710796404	HIS571 B	948.7058824	0.424242424
329	B	29.45924118	PHE329 B	11079	0.257575758
647	B	6.621056487	ASN647 B	288.7142857	0.748484848
428	C	29.55939209	MET428 C	9233.705882	0.451515152
55	C	21.34918685	LEU55 C	6031.526316	0.293939394
411	A	33.51057196	LEU411 A	11830.36842	0.278787879
670	A	13.48001695	GLY670 A	708.8571429	0.93030303
507	A	22.05686616	ILE507 A	2462.105263	0.872727273
126	D	12.83698014	GLU126 D	1781.8	0.512121212
423	C	34.43706801	ASP423 C	8959.833333	0.815151515
655	A	7.681746481	LYS655 A	444.3636364	0.636363636
146	C	12.77896072	SER146 C	1012.636364	0.790909091
276	B	19.23305436	SER276 B	9768.272727	0.033333333
114	D	31.04158387	GLN114 D	7489.588235	0.781818182
740	A	29.27781266	GLN740 A	6414	0.812121212
535	B	22.18153976	ALA535 B	2208.9	0.936363636
667	C	7.081343517	SER667 C	1205.636364	0.209090909
381	D	17.9207886	PRO381 D	5076.5	0.254545455
765	B	19.47611863	LEU765 B	4744.736842	0.342424242
303	C	22.46692407	THR303 C	9456.142857	0.160606061
681	A	5.602524966	PHE681 A	67.65	0.948484848
30	B	30.19192172	ASN30 B	9160.785714	0.478787879
107	A	26.15773203	ALA107 A	5975.9	0.663636364
586	A	21.30574972	LEU586 A	4871.894737	0.436363636
329	D	30.24914731	PHE329 D	10324.15	0.360606061
835	A	30.40293389	PRO835 A	5358.285714	0.924242424
728	A	25.19463096	ALA728 A	6161.8	0.584848485
465	A	21.13412414	LYS465 A	4604.772727	0.457575758
999	C	0	PLP999 C	1	0.384848485
716	A	21.14704228	GLU716 A	4048.466667	0.572727273
487	A	8.191000977	THR487 A	322.1428571	0.833333333
35	D	28.83029103	LEU35 D	8307.736842	0.533333333
791	A	21.75828736	TYR791 A	3343.571429	0.706060606
381	C	18.23503181	PRO381 C	6004.928571	0.178787879
530	B	22.08396264	PHE530 B	2848.95	0.803030303
655	C	7.600223484	LYS655 C	429.5454545	0.660606061
345	B	23.37363444	ALA345 B	10107.3	0.154545455
635	A	32.97358928	VAL635 A	5187.75	0.960606061
176	C	15.7566314	MET176 C	3821.470588	0.312121212
554	D	18.86555128	LYS554 D	3213.909091	0.609090909
296	A	19.35420146	GLU296 A	10835.53333	0.018181818
480	A	19.10263346	GLN480 A	3016.352941	0.651515152
151	C	22.10903926	GLY151 C	2204.285714	0.936363636
549	A	13.04092075	LEU549 A	2131.578947	0.442424242
412	C	37.7286988	ASN412 C	10144.28571	0.851515152
671	C	10.34486491	THR671 C	595.7142857	0.803030303
122	C	18.20652172	LEU122 C	3801.736842	0.466666667
685	D	13.92278456	GLY685 D	226.8571429	0.996969697
366	B	33.26979184	GLU366 B	11314.2	0.351515152
597	C	28.83615541	PHE597 C	4987.8	0.903030303
487	C	8.203496206	THR487 C	243.4285714	0.884848485
200	A	27.67962619	VAL200 A	12121.375	0.1
118	B	22.54173021	ASP118 B	5335.5	0.460606061
204	B	37.76857746	GLY204 B	13585.85714	0.142424242
298	B	22.52213538	PHE298 B	10256.25	0.121212121
209	B	46.7005401	THR209 B	14878.71429	0.506060606
33	C	30.95575924	ARG33 C	8625	0.596969697
738	D	24.14108883	LEU738 D	6052.684211	0.524242424
256	C	26.94235784	ASP256 C	14514.08333	0.027272727
39	B	26.52278909	LEU39 B	8842.473684	0.360606061
296	C	18.77328456	GLU296 C	9864.466667	0.024242424
412	A	37.84273068	ASN412 A	11821.21429	0.572727273
671	A	10.40369617	THR671 A	536.2857143	0.827272727
313	D	35.74827897	SER313 D	11852.54545	0.409090909
718	B	17.5432739	VAL718 B	3348.75	0.512121212
656	B	7.380954207	VAL656 B	237.375	0.863636364
728	C	24.57004025	ALA728 C	6381.1	0.521212121
366	D	33.68482583	GLU366 D	11108.06667	0.403030303
652	A	4.948219276	LEU652 A	190.3157895	0.727272727
121	B	19.6146454	GLU121 B	3725.733333	0.533333333
189	D	15.99835885	TRP189 D	5482.916667	0.124242424
53	B	20.50567417	PHE53 B	7323.8	0.193939394
233	B	17.24006537	TYR233 B	2836.904762	0.593939394
128	A	6.061685739	ASP128 A	917.4166667	0.190909091
293	D	23.23631559	LEU293 D	10767.52632	0.106060606
95	D	14.24575119	LEU95 D	1986.473684	0.578787879
195	B	26.31282987	GLU195 B	9007	0.336363636
672	C	4.51206394	GLU672 C	399.4	0.287878788
104	A	22.12391236	LEU104 A	4929.842105	0.493939394
480	D	18.51509195	GLN480 D	2161.176471	0.781818182
570	B	8.435210726	ILE570 B	720.4736842	0.509090909
425	B	33.84910316	LEU425 B	9415.631579	0.687878788
390	D	30.03583961	HIS390 D	11475	0.215151515
777	C	20.09674138	TYR777 C	4283.904762	0.457575758
715	A	16.46281817	VAL715 A	3503.75	0.43030303
760	C	23.11474002	ASP760 C	5954.5	0.427272727
243	B	16.49320663	LEU243 B	6828.210526	0.072727273
622	B	18.87382137	LEU622 B	3850	0.478787879
790	A	22.11343311	LEU790 A	3262.157895	0.745454545
212	B	44.27434406	GLY212 B	14856.57143	0.239393939
382	C	17.59171709	GLU382 C	6620.533333	0.112121212
652	C	5.315261235	LEU652 C	223.4736842	0.7
357	B	37.6005056	GLU357 B	12598.93333	0.390909091
538	D	13.82123225	LYS538 D	1130.863636	0.818181818
636	A	27.15119445	VAL636 A	4969.125	0.842424242
483	B	11.34543776	THR483 B	578	0.854545455
689	A	11.51223771	ILE689 A	1299.315789	0.551515152
297	A	23.74937549	TYR297 A	11336.85714	0.087878788
293	B	22.86349164	LEU293 B	10959.15789	0.087878788
186	A	19.07632593	GLY186 A	6156.428571	0.203030303
36	C	30.09029054	HIS36 C	8786.823529	0.524242424
703	D	15.90667728	ALA703 D	1145.8	0.936363636
195	D	26.92755997	GLU195 D	8775	0.396969697
797	C	17.54279046	TRP797 C	2787.833333	0.636363636
202	D	26.80157962	PHE202 D	12472.25	0.075757576
217	C	39.41263068	ASP217 C	13789	0.224242424
761	A	19.90664866	ILE761 A	5394.947368	0.293939394
652	B	5.018427642	LEU652 B	171.3157895	0.809090909
217	D	38.38398141	ASP217 D	13815.16667	0.112121212
464	C	20.55815965	LYS464 C	3891.727273	0.554545455
367	D	31.73428534	VAL367 D	10928.1875	0.345454545
653	C	2.910725339	ALA653 C	67.4	0.833333333
203	A	31.9344524	TYR203 A	13859.71429	0.048484848
607	C	7.087434938	GLY607 C	2215.857143	0.060606061
439	A	25.79715918	ILE439 A	11269.36842	0.133333333
785	A	22.61945223	GLU785 A	3653.133333	0.715151515
684	B	9.670234382	ASN684 B	159.9285714	0.975757576
679	C	6.470040263	MET679 C	60.76470588	0.984848485
781	B	21.37192535	VAL781 B	3180.9375	0.712121212
55	B	21.96385736	LEU55 B	7088.578947	0.257575758
799	D	22.62258637	ARG799 D	2817.583333	0.839393939
43	B	33.49330812	ARG43 B	9241	0.687878788
405	D	36.70026391	GLU405 D	11421.4	0.557575758
666	B	9.682225519	ILE666 B	1099.210526	0.448484848
130	C	8.820366772	GLY130 C	1107.428571	0.366666667
413	A	32.22046395	ARG413 A	11665.83333	0.242424242
464	A	20.52544436	LYS464 A	4260.181818	0.481818182
100	B	14.61392541	VAL100 B	2566.875	0.478787879
750	B	25.83516065	PHE750 B	6016	0.645454545
476	B	26.08192382	PRO476 B	5955	0.660606061
373	C	19.58603671	ALA373 C	5724.6	0.257575758
129	A	9.160263915	ALA129 A	1138.4	0.387878788
493	C	13.50743232	VAL493 C	465.25	0.984848485
661	B	14.77880767	ASP661 B	848.3333333	0.948484848
127	A	11.49660924	GLU127 A	1377.6	0.518181818
105	A	18.16084959	GLU105 A	4870	0.284848485
190	A	18.58953407	GLU190 A	6713.066667	0.151515152
27	D	27.29956577	LEU27 D	8521.578947	0.442424242
294	B	24.40822087	LYS294 B	11126.68182	0.115151515
805	A	15.844832	ILE805 A	1746.368421	0.76969697
469	D	24.8250515	LYS469 D	6933.090909	0.460606061
326	C	34.7813705	PHE326 C	11635.9	0.384848485
358	D	41.84505726	ARG358 D	12475	0.757575758
613	A	12.59834596	TYR613 A	2799.52381	0.257575758
184	D	16.20659292	ARG184 D	4227.958333	0.275757576
270	C	27.47644653	ASN270 C	12281.21429	0.087878788
714	A	18.53450806	ARG714 A	3369.791667	0.557575758
109	C	23.5466549	ASP109 C	6529.583333	0.390909091
793	B	26.10992526	ASN793 B	3161.642857	0.942424242
116	A	29.91792428	GLY116 A	6623	0.824242424
78	B	33.45037874	ASP78 B	7314.083333	0.909090909
813	B	10.8514652	SER813 B	833.6363636	0.693939394
750	D	25.50304023	PHE750 D	6535.1	0.557575758
758	A	22.7633004	PHE758 A	6048.8	0.375757576
443	B	23.924508	HIS443 B	8934.176471	0.236363636
637	A	27.92774096	GLY637 A	4739.142857	0.884848485
594	D	34.06860468	PRO594 D	5384.571429	0.96969697
688	A	10.03342584	THR688 A	905.8571429	0.572727273
52	B	16.98254092	TYR52 B	6466.47619	0.103030303
551	A	16.47098916	ARG551 A	2507.166667	0.633333333
68	D	28.02853086	ILE68 D	7747.263158	0.554545455
778	D	22.54387123	GLU778 D	3380.466667	0.757575758
543	B	19.54465497	LEU543 B	1699.263158	0.948484848
214	C	41.90734611	LYS214 C	14505.54545	0.178787879
645	D	8.436992355	LEU645 D	749.7368421	0.481818182
650	C	2.141266214	VAL650 C	64.375	0.596969697
748	C	29.84843225	GLY748 C	6959.142857	0.76969697
267	B	32.507678	LEU267 B	13655.57895	0.054545455
202	A	27.25192182	PHE202 A	13176.75	0.045454545
236	A	24.12815024	ASN236 A	4548	0.7
818	B	18.82158763	ALA818 B	1824.3	0.890909091
694	B	8.749837541	GLY694 B	539.4285714	0.675757576
786	A	20.63993498	ARG786 A	3437.541667	0.645454545
920	B	29.15508002	AMP920 B	20681.74286	0
133	A	5.079966732	ASN133 A	892	0.136363636
768	B	21.94582496	HIS768 B	4385.352941	0.575757576
397	D	35.41734129	PRO397 D	12380	0.278787879
708	C	12.12625849	PHE708 C	1280.95	0.603030303
568	B	1.914708594	LYS568 B	83.63636364	0.2
149	D	16.59286217	THR149 D	1779.428571	0.796969697
443	D	24.11041219	HIS443 D	9132.176471	0.23030303
479	B	20.64099363	PHE479 B	3757.35	0.590909091
709	B	16.01268029	PHE709 B	1494.65	0.845454545
544	B	16.07882119	LYS544 B	1678.636364	0.793939394
525	D	24.90393909	VAL525 D	3057	0.915151515
337	D	17.21493994	LEU337 D	5366.684211	0.178787879
67	D	23.33476141	TRP67 D	7289.958333	0.303030303
258	B	28.55013168	ASN258 B	13246.78571	0.054545455
749	C	28.91181366	PHE749 C	6918	0.718181818
388	D	26.72459738	PRO388 D	10733.92857	0.221212121
103	A	20.974904	ALA103 A	4239.2	0.515151515
513	C	18.6082622	SER513 C	1720.090909	0.915151515
389	A	31.40656404	VAL389 A	12197.1875	0.151515152
85	C	16.73046042	LEU85 C	3467.315789	0.448484848
584	C	21.52119007	ILE584 C	5045	0.421212121
650	A	1.764559152	VAL650 A	60.375	0.463636364
506	C	25.91876147	ARG506 C	2537.041667	0.990909091
71	B	24.74360681	GLN71 B	7944.411765	0.333333333
619	C	13.58051652	ILE619 C	4214.578947	0.151515152
344	D	24.05233829	LEU344 D	9801.263158	0.187878788
64	B	24.67240584	VAL64 B	7545.5	0.36969697
331	A	30.64938541	ASP331 A	10790.41667	0.327272727
227	C	21.42711294	ASP227 C	6833.833333	0.254545455
804	A	14.96814471	ASN804 A	1750	0.709090909
791	B	21.19614519	TYR791 B	2881.52381	0.751515152
717	B	21.57925395	ASP717 B	3454.583333	0.684848485
99	D	17.18024336	MET99 D	2844.705882	0.590909091
713	A	17.97167939	MET713 A	3113.352941	0.575757576
434	A	26.9623865	GLY434 A	11030.14286	0.193939394
304	A	25.80698669	LEU304 A	10572.52632	0.2
111	A	28.05671567	ALA111 A	6788.8	0.684848485
449	A	23.63180592	SER449 A	7141.636364	0.327272727
76	B	34.55548736	GLU76 B	9331.466667	0.748484848
110	D	27.08147221	GLU110 D	7053.066667	0.596969697
530	A	22.3046104	PHE530 A	3056.1	0.781818182
351	A	32.1223508	ARG351 A	12561.33333	0.13030303
295	A	17.74974591	GLN295 A	10542	0.003030303
416	B	39.3133164	ALA416 B	10067.7	0.924242424
258	A	29.44743218	ASN258 A	14905.42857	0.006060606
440	C	23.3256959	ASN440 C	9826	0.166666667
690	C	11.60063162	GLY690 C	1147.142857	0.606060606
525	C	25.47910728	VAL525 C	3143.5625	0.921212121
264	A	33.57505226	GLN264 A	14581	0.009090909
63	C	19.27171336	LEU63 C	6269.894737	0.203030303
393	A	33.70118189	GLU393 A	12867.93333	0.118181818
153	B	24.42139122	ALA153 B	3690.8	0.824242424
804	C	15.38963086	ASN804 C	1536.857143	0.793939394
253	B	20.50569726	ASN253 B	12462.78571	0.012121212
237	A	21.35358342	VAL237 A	4613.25	0.472727273
345	D	24.63324021	ALA345 D	9787	0.209090909
265	C	31.14848834	ALA265 C	13983.5	0.033333333
765	C	19.43799586	LEU765 C	5761	0.251515152
787	A	18.01550613	VAL787 A	3055.125	0.593939394
132	A	7.686448204	GLY132 A	1055.142857	0.281818182
275	B	20.8287617	ILE275 B	10696.73684	0.045454545
788	D	21.65249182	SER788 D	2989	0.760606061
835	D	30.09935755	PRO835 D	5433.642857	0.912121212
255	C	23.89733437	LYS255 C	14246	0.015151515
69	C	29.71211004	ARG69 C	7133.708333	0.739393939
295	C	18.10451394	GLN295 C	9839.647059	0.015151515
368	B	28.45707162	THR368 B	10675.57143	0.272727273
14	D	36.63991193	SER14 D	9694.545455	0.845454545
599	A	24.38709138	VAL599 A	3677.25	0.821212121
393	C	33.50457827	GLU393 C	11926.93333	0.251515152
614	B	19.1268573	HIS614 B	3295.588235	0.6
74	C	23.92511478	TYR74 C	7901.761905	0.290909091
651	A	4.89020521	SER651 A	159.5454545	0.827272727
539	D	20.23064156	GLN539 D	1788.058824	0.951515152
596	A	30.80874196	LYS596 A	5150.272727	0.93030303
816	C	12.68787725	THR816 C	1262.857143	0.675757576
126	A	12.75595183	GLU126 A	1737.533333	0.524242424
143	B	10.46421645	PHE143 B	791.95	0.678787879
741	C	23.01898549	ILE741 C	6496.631579	0.348484848
332	C	29.81772067	LYS332 C	8009.363636	0.618181818
553	D	11.01471675	TYR553 D	2943.380952	0.181818182
192	A	24.7129003	ALA192 A	7938	0.33030303
575	B	10.61707949	ARG575 B	1580.625	0.372727273
825	C	17.02672916	TRP825 C	2627.75	0.639393939
504	D	21.37391883	ALA504 D	1976.8	0.960606061
712	A	17.84351526	GLY712 A	2669.142857	0.666666667
435	A	23.15051351	ALA435 A	10906.2	0.096969697
752	B	30.45825455	PRO752 B	6845.428571	0.833333333
662	C	11.37851405	LEU662 C	1106.105263	0.596969697
599	C	23.78192938	VAL599 C	3996.5	0.754545455
29	B	33.54139122	LYS29 B	9279.227273	0.681818182
448	A	26.7530092	GLY448 A	7848.142857	0.493939394
722	C	21.659813	ASP722 C	4986.833333	0.442424242
580	A	15.44412733	CYS580 A	3316	0.387878788
56	B	20.22674086	ALA56 B	7205.1	0.184848485
354	D	37.94623524	VAL354 D	12178.5	0.493939394
216	A	40.6969886	VAL216 A	14908.6875	0.033333333
350	A	31.13113336	MET350 A	12395.70588	0.124242424
127	C	11.96093817	GLU127 C	1714.2	0.454545455
500	D	15.68718997	ALA500 D	1334	0.875757576
292	A	17.53974404	ARG292 A	11089.45833	0
215	D	33.09859358	TRP215 D	13853.66667	0.054545455
192	C	24.70971214	ALA192 C	7560.2	0.372727273
526	C	30.07992716	ASP526 C	3276.583333	0.984848485
682	A	9.535064551	MET682 A	124.9411765	0.987878788
392	A	27.47430531	LEU392 A	12584.78947	0.072727273
357	C	37.69898477	GLU357 C	12100	0.484848485
362	B	38.2514931	ASP362 B	11949.75	0.593939394
273	D	23.90418346	GLU273 D	11256.8	0.096969697
719	B	21.46792249	ASP719 B	3762.833333	0.639393939
774	D	20.18164523	PHE774 D	3940.55	0.524242424
268	D	31.11536498	ASP268 D	13237.83333	0.06969697
659	B	12.21810971	ALA659 B	428.6	0.951515152
784	B	15.89041412	GLN784 B	2945.352941	0.493939394
280	B	12.32026185	TYR280 B	6703.904762	0.021212121
33	D	31.47623794	ARG33 D	8187.333333	0.703030303
780	A	14.5425746	TYR780 A	3043.190476	0.354545455
131	A	9.397966695	LEU131 A	1285.789474	0.354545455
448	C	26.88456096	GLY448 C	7211.142857	0.566666667
736	D	30.22420659	PRO736 D	6176.571429	0.875757576
182	D	12.75578288	TRP182 D	4139.833333	0.121212121
638	C	25.57987899	ASP638 C	4564.5	0.796969697
137	B	7.173403237	GLY137 B	318.8571429	0.766666667
56	D	19.66502779	ALA56 D	6416.4	0.209090909
771	D	14.29526806	PHE771 D	2563.4	0.457575758
570	C	8.432476149	ILE570 C	1720.894737	0.2
553	A	10.94225119	TYR553 A	2103.571429	0.266666667
359	D	38.30006343	LEU359 D	12204.52632	0.515151515
458	A	12.66865901	ILE458 A	2119.947368	0.412121212
319	D	40.16227794	ARG319 D	12943.375	0.539393939
226	B	21.27047837	TYR226 B	8008.47619	0.184848485
211	C	46.70400315	GLN211 C	14879.17647	0.418181818
145	D	11.97990125	ASP145 D	927.5	0.760606061
173	D	19.24876066	GLY173 D	3579.285714	0.542424242
317	C	40.22420566	GLY317 C	12226.14286	0.696969697
598	A	26.52366029	VAL598 A	4314.25	0.857575758
11	A	37.2191303	LYS11 A	10046.27273	0.836363636
743	B	29.76908534	GLU743 B	6016.6	0.866666667
333	D	28.21915126	VAL333 D	8314.5	0.509090909
316	B	37.25013683	PHE316 B	12882.75	0.309090909
287	B	18.89393392	GLU287 B	11604	0.009090909
332	A	30.1628951	LYS332 A	10141.45455	0.372727273
440	B	22.86786907	ASN440 B	9762.5	0.157575758
81	B	25.35146335	ARG81 B	5912.208333	0.627272727
230	C	14.90806232	VAL230 C	3974.75	0.224242424
293	C	23.12828541	LEU293 C	10513.52632	0.121212121
742	C	24.44762582	ILE742 C	6586.526316	0.475757576
722	D	21.46074803	ASP722 D	4851.416667	0.451515152
46	D	29.26332444	ALA46 D	7378.5	0.681818182
484	B	5.964699909	ASN484 B	395.8571429	0.481818182
191	B	22.89841898	LYS191 B	7673.590909	0.266666667
368	C	28.33989592	THR368 C	10148.28571	0.309090909
391	C	27.38881118	LEU391 C	11628	0.142424242
221	B	28.91285155	VAL221 B	11897.5625	0.148484848
574	B	3.053579211	LYS574 B	597.2727273	0.093939394
346	D	24.18818162	ILE346 D	10223.63158	0.16969697
683	C	10.3565234	LEU683 C	180.2631579	0.978787879
72	C	30.8815709	GLN72 C	7713.117647	0.736363636
623	D	13.67793939	ILE623 D	3841.736842	0.193939394
494	C	10.12321624	LEU494 C	544.8421053	0.812121212
432	A	26.23399024	GLU432 A	11119.4	0.163636364
158	B	16.91804489	GLY158 B	6134.142857	0.121212121
626	B	19.82349906	ILE626 B	4272.947368	0.448484848
353	B	33.44468312	LEU353 B	12255.05263	0.193939394
451	C	22.0935181	ALA451 C	4257.2	0.615151515
707	B	18.26707757	ASN707 B	1437.714286	0.957575758
293	A	23.13787304	LEU293 A	11465.84211	0.072727273
49	D	17.95525121	ARG49 D	4860.541667	0.275757576
169	D	14.16902117	LYS169 D	2272.090909	0.503030303
94	B	12.58093816	THR94 B	1362	0.624242424
368	A	28.11600978	THR368 A	11491.5	0.175757576
10	C	31.53995412	ARG10 C	9377.130435	0.509090909
391	A	27.50442339	LEU391 A	12547.57895	0.078787879
429	D	29.43484834	SER429 D	9877.636364	0.378787879
223	A	26.25847911	ALA223 A	10721.5	0.203030303
231	A	16.06729523	PRO231 A	3778.214286	0.336363636
711	B	13.75416144	PHE711 B	1960.25	0.554545455
751	B	27.56433135	SER751 B	6567.818182	0.684848485
102	C	20.1690294	LEU102 C	3726.157895	0.56969697
781	A	20.95231255	VAL781 A	3561.0625	0.642424242
680	B	0.492466242	LYS680 B	10.2	0.415151515
273	A	23.87280495	GLU273 A	12005.93333	0.060606061
31	A	25.63056427	PHE31 A	8438.95	0.348484848
762	D	24.33752399	VAL762 D	5453.1875	0.612121212
51	B	24.59057742	TYR51 B	7797.47619	0.339393939
86	D	12.82169965	SER86 D	2549.090909	0.324242424
577	C	13.60807194	LEU577 C	3334.894737	0.242424242
662	B	12.37189395	LEU662 B	1030.842105	0.742424242
793	C	26.36298119	ASN793 C	3410.285714	0.93030303
818	C	17.88552898	ALA818 C	1713	0.887878788
386	D	20.52118423	ARG386 D	9021.375	0.112121212
459	D	11.89979307	HIS459 D	1963.470588	0.381818182
642	C	17.44745555	VAL642 C	3335.375	0.509090909
406	B	30.94932679	ILE406 B	11320.21053	0.254545455
514	C	19.34992829	ASP514 C	1867.333333	0.909090909
103	C	21.25530978	ALA103 C	4142.5	0.545454545
10	A	31.44507448	ARG10 A	9943.173913	0.448484848
739	A	28.83968977	ARG739 A	6458.833333	0.772727273
782	D	22.5368752	LYS782 D	3279.727273	0.763636364
467	C	17.77854536	ILE467 C	5182.894737	0.23030303
754	B	28.28964081	GLN754 B	7220.176471	0.639393939
438	D	26.29181243	ARG438 D	10315.70833	0.251515152
124	B	12.68759713	GLU124 B	1471.4	0.590909091
62	C	24.93023117	HIS62 C	6785.235294	0.5
212	D	45.65117069	GLY212 D	14750.71429	0.36969697
462	A	14.35168704	ILE462 A	3756.157895	0.224242424
320	D	42.78573876	ASP320 D	12978	0.745454545
290	C	25.69977294	GLU290 C	10742.6	0.184848485
492	C	10.88672444	LEU492 C	323.8947368	0.936363636
343	C	20.39760072	SER343 C	9149.545455	0.1
828	B	26.33873306	GLU828 B	3192.466667	0.948484848
670	D	13.12664927	GLY670 D	582.4285714	0.942424242
488	B	12.15837181	PRO488 B	410.4285714	0.954545455
825	B	17.75639057	TRP825 B	2940.041667	0.606060606
200	B	28.21517044	VAL200 B	11784.6875	0.142424242
680	A	1.349161592	LYS680 A	10.10526316	0.772727273
816	D	12.70310891	THR816 D	1166.357143	0.715151515
830	C	23.72630633	SER830 C	3257.090909	0.839393939
300	D	23.59161412	VAL300 D	9937.5	0.16969697
198	B	29.08786417	LEU198 B	10711.84211	0.284848485
401	B	35.93166363	GLN401 B	12369.41176	0.33030303
809	A	15.57802558	GLY809 A	1200.571429	0.903030303
159	B	16.67202693	ILE159 B	6310.315789	0.1
714	D	17.38820166	ARG714 D	2826.541667	0.618181818
729	A	28.86280782	GLN729 A	6283.647059	0.793939394
232	C	17.67286273	GLY232 C	3417.285714	0.503030303
486	A	4.986003911	ILE486 A	128.1578947	0.86969697
433	A	30.21391787	GLU433 A	11087.2	0.266666667
817	B	14.53346421	ILE817 B	1614.894737	0.709090909
508	A	23.37224099	GLY508 A	2384.714286	0.957575758
447	B	26.31853653	ALA447 B	7763.6	0.481818182
807	D	15.50593641	THR807 D	1227.285714	0.893939394
698	D	12.81611212	GLU698 D	877.0666667	0.83030303
320	B	42.48034355	ASP320 B	13651	0.627272727
290	A	25.84157809	GLU290 A	11684.4	0.103030303
371	D	26.40711656	THR371 D	8709.428571	0.372727273
577	D	13.66373423	LEU577 D	2637.631579	0.375757576
669	C	13.41067001	ALA669 C	966	0.836363636
91	C	8.340480262	MET91 C	401.5294118	0.790909091
252	A	25.09352853	PHE252 A	14045.05	0.03030303
748	D	30.204986	GLY748 D	6638.571429	0.842424242
459	C	12.00981565	HIS459 C	2095.411765	0.348484848
242	D	19.42705809	ARG242 D	7203.208333	0.157575758
232	A	17.59230082	GLY232 A	3320.714286	0.524242424
416	C	40.23394026	ALA416 C	9940	0.939393939
675	C	2.594673968	GLY675 C	64.14285714	0.818181818
616	A	13.5700196	ALA616 A	3555.4	0.212121212
782	A	22.79890429	LYS782 A	3633.363636	0.733333333
274	A	22.48371077	ASN274 A	11147.85714	0.072727273
30	A	29.94873107	ASN30 A	8674.142857	0.539393939
63	B	19.43794768	LEU63 B	7027.157895	0.16969697
709	A	15.83161003	PHE709 A	1833.05	0.739393939
698	B	12.92400209	GLU698 B	746.6	0.884848485
551	B	16.17429009	ARG551 B	2310.75	0.654545455
528	D	30.45072444	GLU528 D	3095.533333	0.996969697
475	D	27.81602614	GLU475 D	6768	0.666666667
409	A	36.55365506	ARG409 A	12364.33333	0.36969697
645	C	8.110157952	LEU645 C	825.6315789	0.415151515
451	B	21.68569007	ALA451 B	4143.8	0.590909091
240	C	19.70309245	THR240 C	5001.714286	0.324242424
523	C	27.65240398	SER523 C	2906.454545	0.981818182
13	A	31.43954155	ILE13 A	9698.157895	0.46969697
252	C	24.81130905	PHE252 C	13627.85	0.033333333
484	C	6.72705136	ASN484 C	326.7857143	0.693939394
142	A	6.010285268	CYS142 A	431.8181818	0.448484848
272	B	26.29784641	ALA272 B	12458.2	0.06969697
683	B	10.59491864	LEU683 B	177.9473684	0.984848485
798	B	22.16568479	THR798 B	2646	0.842424242
122	D	18.23484516	LEU122 D	3516.894737	0.512121212
174	A	18.43982541	TRP174 A	3799.125	0.472727273
790	D	20.77875716	LEU790 D	2932.368421	0.727272727
225	A	23.6401857	PRO225 A	8839.428571	0.227272727
505	D	23.85379905	GLU505 D	2221.266667	0.990909091
257	D	24.40646269	PHE257 D	14574.25	0.012121212
713	B	17.58918912	MET713 B	2638.235294	0.663636364
324	B	38.52081144	THR324 B	13117.5	0.33030303
150	B	18.58156102	LEU150 B	2284	0.760606061
430	A	28.28920678	LEU430 A	11044.63158	0.23030303
434	B	27.47430074	GLY434 B	9894	0.306060606
301	B	26.03474611	ALA301 B	10242.8	0.242424242
110	C	27.25744473	GLU110 C	6919.2	0.621212121
311	D	32.72715492	PHE311 D	11246.4	0.342424242
721	C	22.87930169	LEU721 C	4956.052632	0.551515152
541	D	14.84888326	ASN541 D	1632.571429	0.733333333
206	D	39.9966958	VAL206 D	14133.875	0.115151515
509	A	20.89669203	GLU509 A	2322.066667	0.839393939
621	D	18.19279948	LYS621 D	4182	0.381818182
291	A	22.27121589	LEU291 A	11391.10526	0.054545455
529	D	27.98830861	ALA529 D	2994.9	0.978787879
148	D	17.51299672	ALA148 D	1738.1	0.863636364
412	B	37.52783167	ASN412 B	10283.14286	0.824242424
759	D	26.80455877	LYS759 D	5891.636364	0.706060606
693	B	10.70321498	ASP693 B	672.1666667	0.781818182
547	A	18.57206612	ALA547 A	2052.8	0.812121212
418	C	33.6179967	PHE418 C	9716.35	0.621212121
115	B	29.58476562	LEU115 B	7914.473684	0.615151515
766	A	24.92458074	MET766 A	5546.529412	0.636363636
563	B	15.25131634	PHE563 B	1345.25	0.839393939
157	B	17.51664842	TYR157 B	6536.190476	0.121212121
253	A	21.68264903	ASN253 A	14379	0.003030303
183	B	16.58755452	LEU183 B	4082.473684	0.321212121
257	B	23.44007692	PHE257 B	12695.85	0.039393939
53	C	20.50770872	PHE53 C	6389.15	0.245454545
233	A	17.08171871	TYR233 A	2786.809524	0.596969697
631	B	20.27216451	ASN631 B	4148.428571	0.490909091
783	A	18.88721425	CYS783 A	3281.545455	0.590909091
37	A	29.13436564	PHE37 A	8814.3	0.484848485
128	D	6.656004883	ASP128 D	729.9166667	0.321212121
185	C	19.80584777	TYR185 C	5152.190476	0.315151515
657	C	4.163134636	ILE657 C	222.4736842	0.490909091
602	D	16.87641147	THR602 D	2303.714286	0.693939394
614	A	19.14011102	HIS614 A	3720.294118	0.515151515
529	B	28.96358517	ALA529 B	2996.7	0.987878788
307	D	25.7035942	ILE307 D	10022.42105	0.248484848
408	A	36.45332461	GLN408 A	12312.41176	0.372727273
512	B	16.35623658	ILE512 B	1567.052632	0.839393939
558	B	21.64559283	ASN558 B	2516.928571	0.833333333
447	C	26.90864487	ALA447 C	7795.6	0.512121212
760	D	23.59586	ASP760 D	5392.333333	0.551515152
468	D	18.34304664	PHE468 D	5714.05	0.209090909
190	D	19.05019415	GLU190 D	6465.866667	0.181818182
23	D	32.04166875	ASN23 D	8938.5	0.636363636
143	A	10.27718848	PHE143 A	830.05	0.633333333
289	B	22.05675792	LYS289 B	11334.86364	0.051515152
48	D	23.02140078	PRO48 D	6194.5	0.381818182
723	C	26.43435237	GLN723 C	5436.764706	0.751515152
37	C	28.35252945	PHE37 C	8771.3	0.457575758
438	C	26.03399964	ARG438 C	10495.54167	0.215151515
526	B	29.72041744	ASP526 B	3067.583333	0.990909091
560	C	23.77543964	ASN560 C	2816.142857	0.896969697
108	C	23.14050823	CYS108 C	6223.636364	0.390909091
69	D	29.37231445	ARG69 D	7667.875	0.645454545
675	B	2.651194825	GLY675 B	19.14285714	0.966666667
321	D	44.16608031	PRO321 D	12968.71429	0.821212121
652	D	4.869149412	LEU652 D	190.2105263	0.715151515
727	C	27.90687295	ASN727 C	6238.428571	0.742424242
419	B	40.75706811	PRO419 B	9972.5	0.939393939
138	C	2.788161581	ARG138 C	111.5416667	0.518181818
431	A	30.74792834	VAL431 A	11209.4375	0.263636364
365	B	30.28638483	TRP365 B	11478	0.221212121
29	A	33.47546617	LYS29 A	8787.227273	0.751515152
22	B	29.54174853	GLU22 B	9528.533333	0.427272727
302	D	24.94342529	ALA302 D	10041	0.206060606
113	C	28.3324041	TYR113 C	7283.238095	0.636363636
628	D	23.79047402	ASP628 D	5257.666667	0.596969697
478	A	23.59212964	LYS478 A	5959.909091	0.478787879
712	D	17.73892683	GLY712 D	2365.428571	0.718181818
741	D	23.84250492	ILE741 D	6159.157895	0.472727273
130	B	9.71445562	GLY130 B	1188.285714	0.418181818
174	D	18.3979741	TRP174 D	3932.416667	0.448484848
442	D	20.00685343	ALA442 D	8936.9	0.093939394
802	B	20.43670446	ILE802 B	2078.947368	0.878787879
250	A	23.36448138	ASN250 A	13033.78571	0.033333333
408	D	36.46734941	GLN408 D	11054.29412	0.633333333
325	C	37.8253347	ASN325 C	12021.71429	0.512121212
373	D	20.78142947	ALA373 D	5830.2	0.284848485
780	B	14.92188869	TYR780 B	2710.619048	0.46969697
422	D	37.79837348	VAL422 D	9583.5625	0.909090909
201	B	31.91474034	HIS201 B	12519.05882	0.133333333
218	C	36.39422508	THR218 C	13296.28571	0.139393939
826	B	25.42536582	GLY826 B	3117.857143	0.927272727
36	A	30.68390722	HIS36 A	8807.470588	0.551515152
730	D	28.97564608	GLU730 D	6188.533333	0.815151515
654	C	5.465123146	GLU654 C	244.5333333	0.642424242
747	C	31.48754252	SER747 C	6936.727273	0.86969697
615	A	16.88026309	MET615 A	3644.588235	0.427272727
196	B	29.55281493	PHE196 B	9580.7	0.418181818
45	A	31.41980035	VAL45 A	8716.6875	0.609090909
399	D	31.10764266	HIS399 D	12046.47059	0.166666667
48	C	23.1108856	PRO48 C	6900.285714	0.315151515
481	D	14.86546797	ASN481 D	1284.857143	0.833333333
615	B	16.27717632	MET615 B	3305.058824	0.457575758
546	D	17.78915931	ALA546 D	1971.4	0.8
316	A	36.82166008	PHE316 A	13608.75	0.1
747	B	31.81232422	SER747 B	6171.090909	0.921212121
460	C	15.05174093	SER460 C	2427.818182	0.551515152
428	D	29.26629983	MET428 D	9502.882353	0.415151515
444	B	24.84449778	LEU444 B	8911.210526	0.278787879
140	A	8.350570998	ALA140 A	449.4	0.742424242
829	A	21.95135447	PRO829 A	3528.5	0.696969697
157	C	18.21574489	TYR157 C	5950.761905	0.178787879
632	B	25.13912437	HIS632 B	4611.588235	0.76969697
826	D	25.72346777	GLY826 D	2826.714286	0.966666667
81	C	25.64378172	ARG81 C	5569.125	0.684848485
837	C	29.67905704	PRO837 C	5620.142857	0.887878788
199	A	32.25477467	PRO199 A	11527.71429	0.266666667
95	B	15.06051716	LEU95 B	2130.789474	0.609090909
578	B	13.75505093	LEU578 B	2568.947368	0.406060606
615	C	16.17276643	MET615 C	4444.588235	0.233333333
470	C	27.32507027	ASP470 C	7285.333333	0.581818182
45	C	32.25297999	VAL45 C	8414.6875	0.724242424
778	B	23.36446852	GLU778 B	3399.066667	0.8
80	B	26.86836746	LYS80 B	5414.727273	0.775757576
243	D	14.45680328	LEU243 D	6352.842105	0.051515152
790	C	21.67849213	LEU790 C	3188.684211	0.73030303
491	B	2.337894993	TRP491 B	84.25	0.545454545
568	C	2.101105423	LYS568 C	604.8181818	0.045454545
471	B	24.93689662	PHE471 B	7236.75	0.43030303
479	A	20.88999488	PHE479 A	4679.05	0.439393939
623	A	13.65220517	ILE623 A	3801.473684	0.193939394
247	A	26.70840954	LYS247 A	11549.04545	0.13030303
703	B	16.66190973	ALA703 B	1026.4	0.981818182
749	B	28.88621391	PHE749 B	6153.4	0.815151515
789	D	23.84155553	ALA789 D	3034.6	0.86969697
474	D	30.3510711	LEU474 D	7618.631579	0.712121212
296	B	18.39166491	GLU296 B	10133.93333	0.012121212
98	B	15.36108749	THR98 B	2733.714286	0.493939394
527	B	29.6999152	ASP527 B	3081.583333	0.990909091
282	D	11.17993538	ASN282 D	5646	0.033333333
111	D	27.92944663	ALA111 D	7133.8	0.633333333
357	D	38.84795154	GLU357 D	12278.93333	0.56969697
584	D	21.71338877	ILE584 D	4731.368421	0.484848485
676	B	2.054110513	THR676 B	11.71428571	0.933333333
147	A	15.14404877	MET147 A	1621.705882	0.751515152
625	D	21.22468622	ALA625 D	4618.4	0.463636364
251	A	23.75465062	ASP251 A	13799.08333	0.021212121
822	A	22.82558775	ARG822 A	2956.375	0.83030303
699	D	8.66957052	MET699 D	561.7058824	0.654545455
102	D	19.09525729	LEU102 D	3894.368421	0.484848485
369	B	28.17904892	VAL369 B	10310.1875	0.296969697
755	B	30.25454196	PRO755 B	7115.285714	0.772727273
18	C	32.90317319	LEU18 C	9162.052632	0.663636364
692	D	13.61931059	MET692 D	1190.176471	0.781818182
708	B	11.57393874	PHE708 B	1193.75	0.581818182
666	D	9.163494093	ILE666 D	1227.736842	0.345454545
800	C	18.9659976	MET800 C	2334.529412	0.760606061
507	B	21.7024515	ILE507 B	2408.105263	0.863636364
390	A	29.80999658	HIS390 A	12538.64706	0.096969697
791	D	20.43478997	TYR791 D	2975.857143	0.7
42	A	32.78645685	ASP42 A	8909.416667	0.696969697
673	B	8.032572066	ALA673 B	146.2	0.933333333
761	C	19.68130732	ILE761 C	5907	0.248484848
667	A	7.586162996	SER667 A	1250.727273	0.23030303
296	D	19.65400399	GLU296 D	10186.86667	0.033333333
402	B	33.09056858	ILE402 B	12065.47368	0.215151515
454	D	13.85346574	GLY454 D	2030.428571	0.545454545
380	A	14.2127071	ILE380 A	4575.894737	0.133333333
315	A	37.08649497	LYS315 A	13414.27273	0.151515152
501	C	19.75246936	GLU501 C	1549.933333	0.975757576
763	D	25.27592432	ASN763 D	5285.571429	0.690909091
251	C	23.4072025	ASP251 C	13479.08333	0.024242424
326	A	34.53115249	PHE326 A	12955.15	0.136363636
207	D	44.40240302	GLU207 D	14390.46667	0.536363636
339	A	12.01043101	ASP339 A	6193.666667	0.03030303
447	D	26.55045133	ALA447 D	7739.9	0.496969697
141	A	7.468260909	ALA141 A	483	0.575757576
828	A	25.62929092	GLU828 A	3496.8	0.893939394
999	A	0	PLP999 A	1	0.384848485
278	D	15.93253031	VAL278 D	7115.375	0.051515152
821	B	20.66741808	ALA821 B	2376.6	0.818181818
240	B	19.7117278	THR240 B	5138.571429	0.312121212
669	B	13.73605511	ALA669 B	666.6	0.948484848
86	C	12.29689302	SER86 C	2079.454545	0.393939394
128	B	6.160995455	ASP128 B	823.3333333	0.236363636
834	D	26.9110411	LEU834 D	5154.578947	0.812121212
469	B	24.09472492	LYS469 B	6389.727273	0.466666667
497	D	14.02785447	PRO497 D	842.6428571	0.918181818
358	B	42.01068906	ARG358 B	12787.79167	0.724242424
510	B	21.96706573	GLU510 B	2150.866667	0.939393939
42	C	33.07122009	ASP42 C	8688.75	0.748484848
151	A	21.76724401	GLY151 A	2732.285714	0.806060606
155	D	19.64885383	TYR155 D	4794.952381	0.342424242
733	D	31.10733516	ASP733 D	6317.833333	0.890909091
334	B	22.96739889	ALA334 B	7224.8	0.287878788
245	C	21.84066961	SER245 C	8729.636364	0.172727273
498	D	17.54395226	GLY498 D	1061.142857	0.987878788
778	C	22.82946022	GLU778 C	3956.533333	0.690909091
622	A	18.67271341	LEU622 A	4184.526316	0.403030303
504	C	21.88979701	ALA504 C	2090.6	0.960606061
277	D	17.51306698	ARG277 D	8309.041667	0.036363636
60	D	20.94425329	ARG60 D	7108.166667	0.212121212
770	D	16.85586628	ARG770 D	3757.625	0.393939394
306	D	26.77124058	ASP306 D	9684.833333	0.3
666	C	9.51838148	ILE666 C	1228.105263	0.396969697
487	B	8.648946814	THR487 B	315.4285714	0.854545455
259	D	26.59961069	VAL259 D	14738.9375	0.009090909
256	A	25.99631712	ASP256 A	14670.58333	0.015151515
186	D	19.32809678	GLY186 D	5414.428571	0.272727273
39	D	26.12929591	LEU39 D	8160.947368	0.418181818
338	C	10.22016331	ASN338 C	4554.5	0.045454545
172	D	21.79932258	GLY172 D	3378.571429	0.706060606
22	D	27.14017402	GLU22 D	8959.2	0.384848485
274	B	21.96546585	ASN274 B	11317.21429	0.048484848
398	C	35.07027017	ARG398 C	12259.625	0.303030303
149	B	17.11734573	THR149 B	2042.357143	0.754545455
275	C	20.44997237	ILE275 C	9873.842105	0.06969697
115	C	29.96540455	LEU115 C	7472.684211	0.703030303
404	D	34.92618389	TYR404 D	11526.90476	0.415151515
807	C	17.18760382	THR807 C	1125	0.975757576
684	A	8.601029357	ASN684 A	136.4285714	0.957575758
141	D	7.412393541	ALA141 D	547.8	0.524242424
249	B	26.17089729	PRO249 B	11902.07143	0.096969697
377	D	9.398693579	HIS377 D	3504.411765	0.066666667
43	A	33.0042555	ARG43 A	9196.791667	0.666666667
559	A	21.27888883	PRO559 A	2728.214286	0.778787879
405	A	35.90300341	GLU405 A	12523.8	0.293939394
666	A	8.726992666	ILE666 A	1360.421053	0.278787879
41	D	28.76619332	LYS41 D	8017.545455	0.560606061
154	D	19.64269073	ALA154 D	3909.2	0.5
455	B	8.479218714	VAL455 B	1307.5	0.26969697
314	A	32.75212021	SER314 A	13236.54545	0.072727273
466	B	20.37647413	THR466 B	3858.714286	0.545454545
42	D	33.26051793	ASP42 D	8277.166667	0.827272727
517	B	21.44529191	GLN517 B	1905.705882	0.966666667
354	C	36.78811157	VAL354 C	11897.3125	0.457575758
499	D	14.92830888	LEU499 D	1235.157895	0.854545455
338	A	10.07533925	ASN338 A	5454.857143	0.018181818
41	B	28.93038211	LYS41 B	8775.5	0.478787879
59	C	21.02353864	VAL59 C	6361	0.26969697
676	C	2.299861952	THR676 C	20.92857143	0.896969697
215	C	32.90525613	TRP215 C	13972.29167	0.042424242
665	D	3.974918993	GLN665 D	959	0.027272727
794	B	25.88258895	PRO794 B	3117.571429	0.936363636
310	D	26.40377763	ARG310 D	10981.04167	0.184848485
79	B	29.51326788	PRO79 B	6585.785714	0.796969697
688	C	10.1688073	THR688 C	795.7142857	0.636363636
812	B	12.32188573	SER812 B	680.2727273	0.86969697
310	B	26.60505101	ARG310 B	11196.875	0.166666667
262	B	30.92485541	TYR262 B	14075.80952	0.03030303
257	C	26.13117475	PHE257 C	14622.4	0.018181818
187	D	16.29710477	ASN187 D	5658.285714	0.121212121
418	A	33.14239907	PHE418 A	10824.6	0.424242424
297	C	23.77288222	TYR297 C	10421.42857	0.142424242
268	C	31.37396803	ASP268 C	12867.33333	0.081818182
28	B	31.41499367	LYS28 B	9063.863636	0.557575758
154	B	20.33691761	ALA154 B	4197.8	0.484848485
301	A	25.6582766	ALA301 A	10749	0.181818182
776	B	16.4488595	ASP776 B	3102.166667	0.493939394
305	B	28.9787929	GLN305 B	10372.76471	0.312121212
621	A	18.55185104	LYS621 A	4060.045455	0.433333333
183	A	16.38577417	LEU183 A	5214.578947	0.157575758
20	C	32.80644097	GLY20 C	9003.285714	0.678787879
518	A	16.38326027	LEU518 A	1881.315789	0.760606061
665	C	5.038525677	GLN665 C	687.2941176	0.187878788
668	B	11.57278903	THR668 B	838.4285714	0.766666667
567	B	4.564453637	VAL567 B	274.5	0.433333333
336	C	15.88644438	GLN336 C	4962	0.160606061
291	D	21.72768025	LEU291 D	10696.31579	0.075757576
513	B	19.28023791	SER513 B	1732.818182	0.933333333
43	D	33.29219952	ARG43 D	8456.416667	0.8
257	A	24.80280535	PHE257 A	14703.7	0.009090909
187	B	17.00935745	ASN187 B	5751.857143	0.142424242
766	D	24.94196436	MET766 D	5205.588235	0.678787879
375	C	13.09430716	THR375 C	4041.428571	0.148484848
509	C	22.22374359	GLU509 C	2296.2	0.927272727
314	D	33.04193361	SER314 D	12106.36364	0.206060606
580	D	15.75855171	CYS580 D	3279.454545	0.421212121
635	B	32.3438983	VAL635 B	4704.75	0.96969697
191	C	23.00945341	LYS191 C	7248.818182	0.290909091
638	B	25.8463651	ASP638 B	3953.833333	0.857575758
59	D	20.25142812	VAL59 D	6407.25	0.233333333
687	A	13.20993634	LEU687 A	695.5789474	0.915151515
133	B	4.494943159	ASN133 B	990.7142857	0.093939394
574	A	4.285723393	LYS574 A	716.7272727	0.13030303
671	D	9.748752177	THR671 D	447.2857143	0.833333333
72	B	30.86671322	GLN72 B	8368.529412	0.639393939
672	A	4.761567074	GLU672 A	212.8666667	0.6
325	B	38.76493286	ASN325 B	12820.14286	0.448484848
436	C	25.33389654	VAL436 C	10367.875	0.2
558	A	22.11999595	ASN558 A	2827.428571	0.809090909
404	A	33.79221422	TYR404 A	12587.85714	0.166666667
665	A	5.45786231	GLN665 A	1053.588235	0.121212121
690	D	10.57852778	GLY690 D	1164	0.509090909
366	A	32.68594446	GLU366 A	12039	0.2
317	B	39.62876523	GLY317 B	13201.57143	0.436363636
653	D	3.06280525	ALA653 D	62	0.86969697
190	C	19.05187671	GLU190 C	6330	0.190909091
573	C	6.757636717	TYR573 C	1392	0.151515152
209	A	46.54606009	THR209 A	15704.85714	0.142424242
531	D	25.05181437	ILE531 D	2875.894737	0.939393939
644	B	10.69934554	PHE644 B	1208.15	0.5
720	C	24.42798645	ARG720 C	4840.458333	0.687878788
146	B	14.06843239	SER146 B	1225.454545	0.806060606
710	D	13.04710213	ILE710 D	1733.157895	0.551515152
560	D	23.28824427	ASN560 D	2771.714286	0.881818182
806	D	18.86935669	ALA806 D	1430.8	0.975757576
249	D	27.43399176	PRO249 D	12470.35714	0.081818182
657	D	4.482780945	ILE657 D	215.7368421	0.542424242
671	B	9.57414534	THR671 B	380.7142857	0.857575758
370	D	28.91032784	LYS370 D	9916.772727	0.354545455
96	D	13.32670135	GLN96 D	2035.647059	0.484848485
227	D	21.0779968	ASP227 D	7216.5	0.212121212
619	B	13.92427524	ILE619 B	3313.368421	0.263636364
419	A	40.68796986	PRO419 A	10841.78571	0.924242424
784	C	15.71272701	GLN784 C	3528.764706	0.348484848
415	B	37.85261087	ALA415 B	10062.2	0.872727273
366	C	33.218682	GLU366 C	10814.53333	0.433333333
161	B	14.00017575	TYR161 B	5050.857143	0.090909091
218	B	36.01238265	THR218 B	13405.71429	0.109090909
302	A	25.79323177	ALA302 A	10601.9	0.196969697
612	C	17.74775174	GLY612 C	3914.142857	0.421212121
727	D	27.3375139	ASN727 D	5880.714286	0.757575758
620	A	12.24480825	ILE620 A	3398.842105	0.181818182
748	A	29.86208158	GLY748 A	6619.428571	0.821212121
511	D	17.01838471	TYR511 D	1604.52381	0.872727273
737	D	27.5456023	GLU737 D	6001.333333	0.748484848
236	C	23.9699305	ASN236 C	4253.928571	0.727272727
134	B	3.204107832	GLY134 B	762.5714286	0.027272727
806	B	19.28283747	ALA806 B	1371.2	0.990909091
582	C	17.62649259	HIS582 C	4391.823529	0.324242424
103	B	20.89066234	ALA103 B	4647.8	0.442424242
92	A	6.731854276	GLY92 A	602.1428571	0.409090909
331	C	31.21127272	ASP331 C	8674.25	0.603030303
228	D	15.94983226	THR228 D	6071.142857	0.090909091
254	A	20.31787267	LEU254 A	14514.63158	0
208	C	42.58148469	HIS208 C	14726.64706	0.103030303
124	C	12.84333761	GLU124 C	1781.933333	0.512121212
62	D	24.57657319	HIS62 D	7186.705882	0.409090909
548	C	11.01424114	TYR548 C	2021.333333	0.303030303
312	C	35.24586627	LYS312 C	11715.18182	0.403030303
617	A	16.24990883	LYS617 A	3671.272727	0.372727273
771	B	14.06679228	PHE771 B	2495.45	0.445454545
822	B	23.19635924	ARG822 B	2663.125	0.896969697
189	C	16.28804777	TRP189 C	5475.083333	0.139393939
787	D	17.02013766	VAL787 D	2735.625	0.609090909
502	D	20.56969351	ILE502 D	1769.526316	0.963636364
413	D	32.17952612	ARG413 D	9508.625	0.533333333
159	C	15.64634408	ILE159 C	6150.947368	0.081818182
619	A	13.81906947	ILE619 A	3477	0.233333333
226	D	20.24023755	TYR226 D	7939.047619	0.151515152
407	B	32.62176968	ASN407 B	11063.64286	0.366666667
351	D	33.14259997	ARG351 D	11786.83333	0.254545455
403	A	28.62694507	ILE403 A	12554.15789	0.081818182
390	C	28.8212524	HIS390 C	11567.29412	0.181818182
596	D	30.78551417	LYS596 D	5050.909091	0.933333333
193	C	26.39269456	ARG193 C	7805.916667	0.478787879
14	C	36.5482977	SER14 C	9162.727273	0.896969697
521	B	20.58329369	LEU521 B	2415.052632	0.806060606
208	A	42.07198577	HIS208 A	15576.23529	0.015151515
158	C	16.43643529	GLY158 C	5887.285714	0.112121212
55	A	20.85324697	LEU55 A	6556.315789	0.248484848
411	C	33.79771106	LEU411 C	10331.05263	0.506060606
641	C	19.96838569	ARG641 C	3950.208333	0.506060606
121	C	18.9085785	GLU121 C	3985.733333	0.457575758
587	D	24.70828901	TYR587 D	5279.714286	0.651515152
527	C	30.23540491	ASP527 C	3316.5	0.984848485
162	D	16.56796532	GLU162 D	6258.266667	0.096969697
449	C	23.44370781	SER449 C	6448.181818	0.390909091
562	A	17.98127626	LEU562 A	2077.789474	0.781818182
340	C	16.18291633	THR340 C	7041.857143	0.060606061
416	D	40.18753279	ALA416 D	10165.4	0.93030303
464	B	19.66992438	LYS464 B	3382.772727	0.618181818
90	D	2.478451936	TYR90 D	117.2380952	0.339393939
491	A	2.274111915	TRP491 A	59.125	0.703030303
341	B	13.65124262	HIS341 B	8364.941176	0.006060606
331	D	31.42529406	ASP331 D	9511.666667	0.487878788
20	B	32.95546689	GLY20 B	9609.714286	0.575757576
63	A	19.16273921	LEU63 A	6652.315789	0.175757576
607	D	6.269046259	GLY607 D	1695.285714	0.06969697
503	D	17.38266081	ILE503 D	1675.894737	0.86969697
140	D	9.518068607	ALA140 D	517.2	0.790909091
627	A	20.71971095	GLY627 A	4748.428571	0.406060606
384	C	17.32870584	LEU384 C	7815.684211	0.051515152
292	B	14.76014681	ARG292 B	10612.70833	0
523	B	27.96581236	SER523 B	2801.363636	0.990909091
13	B	31.06802876	ILE13 B	9931.684211	0.439393939
163	C	14.32750177	PHE163 C	5478.05	0.084848485
95	A	14.66844089	LEU95 A	2025.421053	0.603030303
672	B	4.567356019	GLU672 B	198.2	0.603030303
437	B	29.34097752	LYS437 B	10447.72727	0.321212121
255	A	22.16792859	LYS255 A	14539	0.006060606
32	B	32.05407526	ASN32 B	9165.785714	0.584848485
219	B	33.33496952	GLN219 B	13009.82353	0.103030303
443	A	23.70845813	HIS443 A	9865.588235	0.175757576
798	A	22.05347413	THR798 A	2881.142857	0.790909091
688	B	9.906947158	THR688 B	847.8571429	0.578787879
685	B	13.87915077	GLY685 B	272	0.996969697
742	B	24.36029179	ILE742 B	5844.842105	0.554545455
503	B	18.19603135	ILE503 B	1918.315789	0.83030303
74	A	23.76912386	TYR74 A	9290.761905	0.206060606
456	C	10.39560397	ALA456 C	1558.6	0.357575758
772	C	18.29886663	LYS772 C	4206.818182	0.384848485
318	D	41.42429884	CYS318 D	12762.72727	0.687878788
200	C	27.5324419	VAL200 C	11345.6875	0.178787879
706	D	20.28615222	GLU706 D	1592.066667	0.981818182
126	C	13.19458457	GLU126 C	1943.333333	0.5
805	B	16.14487126	ILE805 B	1419.210526	0.878787879
364	A	34.04072041	ALA364 A	12405.2	0.190909091
330	D	31.01745048	PRO330 D	9816.857143	0.442424242
12	B	36.02387737	GLN12 B	10297.05882	0.706060606
396	B	28.26749329	LEU396 B	12394.78947	0.090909091
319	A	39.91484719	ARG319 A	14260.375	0.087878788
181	C	15.67092971	ASP181 C	3937.833333	0.287878788
17	C	37.05857403	GLY17 C	9253.428571	0.909090909
170	C	13.35129065	ILE170 C	3300.052632	0.233333333
592	D	32.38222125	LYS592 D	5604.136364	0.936363636
472	B	24.4559715	TYR472 B	6637.047619	0.466666667
999	B	0	PLP999 B	1	0.384848485
54	A	25.22078004	ALA54 A	6916.4	0.506060606
573	A	7.750665842	TYR573 A	1109.333333	0.263636364
443	C	24.06668521	HIS443 C	8976.705882	0.242424242
798	C	22.04519079	THR798 C	2856.571429	0.796969697
713	C	17.57798683	MET713 C	3103.470588	0.560606061
678	D	3.164912163	ASN678 D	90.14285714	0.739393939
520	C	24.27135606	LYS520 C	2432.272727	0.972727273
29	D	33.31548158	LYS29 D	8692.318182	0.757575758
347	D	27.74401552	PRO347 D	10791.21429	0.251515152
563	A	15.22335364	PHE563 A	1604.35	0.772727273
354	B	36.43597247	VAL354 B	12436.25	0.342424242
384	D	17.09472591	LEU384 D	6996.578947	0.081818182
151	B	21.90456758	GLY151 B	2563.428571	0.842424242
653	B	2.848185563	ALA653 B	46.4	0.893939394
706	B	21.95689992	GLU706 B	1483.2	0.996969697
189	B	17.3217954	TRP189 B	6111.916667	0.13030303
245	D	21.55015566	SER245 D	9188	0.139393939
492	A	10.210433	LEU492 A	289.3684211	0.927272727
330	B	30.08751226	PRO330 B	10726.85714	0.312121212
244	A	20.27467045	TRP244 A	8919.375	0.109090909
104	C	22.75401672	LEU104 C	4845.473684	0.56969697
236	B	23.98663891	ASN236 B	4355.785714	0.712121212
328	D	35.27394951	ALA328 D	10861.7	0.521212121
64	A	24.35398138	VAL64 A	7329.875	0.366666667
626	A	19.64189311	ILE626 A	4646.263158	0.366666667
486	C	4.218485629	ILE486 C	70.52631579	0.903030303
715	C	16.63766769	VAL715 C	3563.875	0.427272727
379	D	11.1260173	VAL379 D	3378.25	0.13030303
523	D	27.01502636	SER523 D	2904.636364	0.972727273
552	B	14.59303718	GLU552 B	2283.066667	0.545454545
182	B	12.90707628	TRP182 B	3700.458333	0.175757576
374	B	17.3346621	TYR374 B	4856	0.251515152
94	A	12.37851473	THR94 A	1302.428571	0.627272727
225	C	23.6841892	PRO225 C	8320	0.263636364
833	D	22.76988863	ARG833 D	4564.5	0.618181818
740	D	29.48923005	GLN740 D	6321.588235	0.833333333
822	C	22.9653135	ARG822 C	2486.958333	0.918181818
467	B	17.37750837	ILE467 B	4414.421053	0.312121212
442	A	20.41148601	ALA442 A	9931.9	0.060606061
797	A	17.67636131	TRP797 A	2701.333333	0.651515152
145	B	12.28852819	ASP145 B	1012	0.748484848
711	D	13.95225383	PHE711 D	2066.75	0.545454545
504	A	21.59916945	ALA504 A	2062.3	0.945454545
75	D	30.77834001	TYR75 D	12663.7619	0.1
395	D	28.38523285	LEU395 D	12179.63158	0.103030303
89	D	9.000615757	PHE89 D	624.45	0.627272727
579	A	12.18145123	ASN579 A	2536.857143	0.275757576
321	C	43.94101623	PRO321 C	12673.71429	0.875757576
123	B	14.5550462	GLU123 B	2430.133333	0.496969697
559	B	20.91900012	PRO559 B	2408.285714	0.821212121
203	C	32.29806603	TYR203 C	12926.66667	0.093939394
520	D	23.86555713	LYS520 D	2492.727273	0.957575758
696	C	9.642867831	ASN696 C	857.5714286	0.560606061
365	A	30.11557541	TRP365 A	12097.5	0.142424242
46	B	29.68834226	ALA46 B	8627.9	0.53030303
781	D	20.89776182	VAL781 D	3230.4375	0.684848485
318	A	41.94389898	CYS318 A	14048.36364	0.339393939
462	B	14.41725099	ILE462 B	2656.368421	0.442424242
628	C	22.88560637	ASP628 C	5347.75	0.506060606
632	C	25.82305545	HIS632 C	5364.941176	0.715151515
65	C	27.68638302	GLY65 C	6851.857143	0.651515152
36	D	30.84062091	HIS36 D	8423.529412	0.624242424
663	D	7.265235991	SER663 D	1063	0.248484848
808	A	13.19172726	SER808 A	1363.272727	0.690909091
777	B	20.40317941	TYR777 B	3683.809524	0.587878788
47	D	25.1814639	THR47 D	6739.785714	0.524242424
130	A	8.709814751	GLY130 A	1202.285714	0.324242424
57	A	23.54171744	HIS57 A	7097.705882	0.327272727
269	C	25.36295442	ARG269 C	12180.58333	0.078787879
668	C	11.4645245	THR668 C	1160.428571	0.587878788
75	B	30.68229548	TYR75 B	11327.09524	0.248484848
84	A	11.64931217	TYR84 A	3669.666667	0.118181818
735	B	26.4675053	ILE735 B	5754.105263	0.703030303
564	A	13.82453511	ASP564 A	1356.5	0.739393939
187	C	16.67741958	ASN187 C	5582	0.139393939
229	D	18.17262989	PRO229 D	5387.142857	0.227272727
260	D	27.68627084	GLY260 D	14767.42857	0.009090909
153	C	23.85426608	ALA153 C	3256	0.845454545
26	D	32.50010206	GLU26 D	8784.8	0.687878788
493	A	12.36359952	VAL493 A	428.375	0.957575758
305	A	28.84092899	GLN305 A	10758	0.272727273
306	A	26.81713765	ASP306 A	10031.08333	0.281818182
833	C	23.11037641	ARG833 C	4050.666667	0.696969697
772	B	18.21060323	LYS772 B	3367.272727	0.539393939
309	B	30.39939067	ARG309 B	11707.41667	0.187878788
658	A	8.321386603	PRO658 A	467.7857143	0.7
65	A	27.79895439	GLY65 A	7411.714286	0.590909091
611	C	12.96739249	PRO611 C	3749	0.172727273
625	A	21.41838955	ALA625 A	4516.8	0.5
412	D	38.30008144	ASN412 D	10356.78571	0.854545455
725	D	27.78778131	GLY725 D	5537.428571	0.818181818
693	D	9.857559789	ASP693 D	970.6666667	0.527272727
298	C	22.20404436	PHE298 C	9919.75	0.127272727
418	B	33.09903085	PHE418 B	9883.55	0.539393939
516	C	19.32586779	ASP516 C	1814.333333	0.921212121
109	A	23.2491971	ASP109 A	6209.083333	0.406060606
751	D	27.17153227	SER751 D	7075.818182	0.596969697
102	A	19.97052718	LEU102 A	3905.631579	0.518181818
465	D	21.69006256	LYS465 D	4033.727273	0.621212121
603	D	15.83034002	VAL603 D	2062.75	0.690909091
31	C	26.35565949	PHE31 C	8470.4	0.403030303
106	D	23.43768067	ASN106 D	5892.714286	0.46969697
564	C	13.50351321	ASP564 C	1573.333333	0.642424242
615	D	16.86362253	MET615 D	3670.823529	0.418181818
97	A	12.10509294	ASN97 A	2208.571429	0.333333333
187	A	16.59948897	ASN187 A	6222.428571	0.106060606
144	A	12.47066726	LEU144 A	1027.210526	0.757575758
696	D	7.877834347	ASN696 D	889.8571429	0.366666667
297	D	24.50566388	TYR297 D	10700.90476	0.145454545
164	D	11.61478411	GLY164 D	4877.571429	0.060606061
662	D	11.63885239	LEU662 D	1106.947368	0.636363636
252	B	24.07486417	PHE252 B	12567.15	0.045454545
378	B	11.14985264	THR378 B	3261	0.145454545
26	B	32.83127523	GLU26 B	9313.8	0.627272727
441	A	21.58361334	MET441 A	10477.23529	0.081818182
796	A	24.11586517	GLU796 A	3124.133333	0.872727273
537	B	17.96850982	VAL537 B	1655.5	0.9
505	A	24.58504865	GLU505 A	2329.333333	0.993939394
630	A	23.03542774	VAL630 A	4772.375	0.603030303
359	A	37.79210111	LEU359 A	13240.68421	0.236363636
578	A	14.16693192	LEU578 A	2729.789474	0.403030303
485	A	8.142511959	GLY485 A	312.8571429	0.839393939
436	D	26.36904272	VAL436 D	10040	0.26969697
392	B	27.65018391	LEU392 B	11907.52632	0.115151515
728	D	24.67598505	ALA728 D	6019.2	0.566666667
362	A	37.58184499	ASP362 A	12705.08333	0.36969697
73	D	28.48397079	HIS73 D	8828.470588	0.457575758
768	D	22.0936566	HIS768 D	4653.176471	0.533333333
729	D	28.62291074	GLN729 D	6208.352941	0.790909091
229	A	18.11724929	PRO229 A	5094.785714	0.260606061
23	B	31.86350146	ASN23 B	9463.714286	0.515151515
198	D	28.21930198	LEU198 D	10551.52632	0.278787879
767	B	25.51014663	HIS767 B	4720.764706	0.775757576
493	D	12.55981266	VAL493 D	426.25	0.96969697
252	D	24.15829441	PHE252 D	13828.5	0.024242424
815	A	13.04778702	ARG815 A	1504.791667	0.615151515
137	A	6.861950889	GLY137 A	315.7142857	0.733333333
56	A	19.79129839	ALA56 A	6757	0.196969697
433	C	29.985172	GLU433 C	9952.066667	0.390909091
142	B	6.760627042	CYS142 B	412.3636364	0.560606061
586	D	21.00846479	LEU586 D	4893.368421	0.396969697
505	C	24.91415664	GLU505 C	2372.933333	0.993939394
85	A	16.11086283	LEU85 A	4273	0.260606061
107	D	25.85279623	ALA107 D	6308.3	0.609090909
565	A	9.328869653	VAL565 A	779.875	0.566666667
61	D	25.51725647	ASP61 D	7436.333333	0.460606061
184	C	15.44126604	ARG184 C	3988.125	0.260606061
52	C	17.59470594	TYR52 C	5877.619048	0.154545455
165	D	8.177633276	ILE165 D	4031.526316	0.009090909
344	B	23.29149875	LEU344 B	10192.57895	0.142424242
411	B	33.55117126	LEU411 B	10492.57895	0.46969697
214	B	42.20775931	LYS214 B	14582.27273	0.16969697
82	C	19.19626542	ILE82 C	4405.421053	0.387878788
409	D	36.62960027	ARG409 D	11168.41667	0.609090909
659	A	11.54609289	ALA659 A	608.8	0.851515152
66	A	24.74325276	ARG66 A	7092.541667	0.433333333
620	D	12.61016994	ILE620 D	3529.526316	0.184848485
748	B	30.48467066	GLY748 B	6188	0.878787879
46	C	29.64760019	ALA46 C	7940	0.615151515
552	C	14.25816959	GLU552 C	2839.133333	0.387878788
137	C	6.23748483	GLY137 C	337.7142857	0.578787879
56	C	20.19429358	ALA56 C	6342.4	0.233333333
519	C	19.95972357	ARG519 C	1963.416667	0.909090909
387	C	21.12676005	TRP387 C	10414.29167	0.066666667
508	D	23.52436303	GLY508 D	2294.285714	0.966666667
249	C	27.5781639	PRO249 C	12204.78571	0.090909091
353	C	33.28970811	LEU353 C	11713.26316	0.303030303
803	A	19.22204542	ARG803 A	2169.958333	0.806060606
96	A	13.62259351	GLN96 A	2093.882353	0.496969697
184	A	18.04858291	ARG184 A	5624.708333	0.2
230	D	15.08225016	VAL230 D	4150.625	0.215151515
145	C	12.09366326	ASP145 C	860	0.8
817	D	13.9264601	ILE817 D	1487.526316	0.7
617	C	16.31266689	LYS617 C	4240	0.278787879
346	A	24.44441652	ILE346 A	11022	0.121212121
107	B	25.88573261	ALA107 B	6652.8	0.572727273
440	A	23.46822993	ASN440 A	10765.57143	0.115151515
795	A	26.62503119	ARG795 A	3290.958333	0.945454545
506	B	25.54424166	ARG506 B	2505.416667	0.987878788
502	A	20.609325	ILE502 A	1753.473684	0.972727273
631	A	20.70445068	ASN631 A	4593.571429	0.442424242
566	C	7.921335809	GLN566 C	1108.352941	0.284848485
358	A	40.74247872	ARG358 A	13499.20833	0.451515152
489	A	11.333696	ARG489 A	583.4583333	0.848484848
484	A	6.691135927	ASN484 A	490.4285714	0.46969697
108	B	23.02525817	CYS108 B	6769.272727	0.318181818
592	B	33.10080824	LYS592 B	5226.5	0.960606061
403	B	28.70749648	ILE403 B	11703.89474	0.157575758
391	D	27.66597	LEU391 D	11575.36842	0.157575758
402	C	33.39554042	ILE402 C	11733.47368	0.315151515
429	C	29.73021845	SER429 C	9624.545455	0.421212121
363	A	37.26088344	LYS363 A	12522.54545	0.381818182
132	C	7.615589143	GLY132 C	1038	0.281818182
228	A	16.1936469	THR228 A	5752.285714	0.118181818
803	C	20.02873803	ARG803 C	1961.375	0.912121212
231	B	15.8787286	PRO231 B	3840.5	0.315151515
775	C	20.4286897	ALA775 C	4191.4	0.493939394
113	B	28.27202232	TYR113 B	7816.142857	0.563636364
816	A	12.74559861	THR816 A	1590	0.563636364
136	A	5.477567891	LEU136 A	563.2631579	0.3
51	A	24.1410523	TYR51 A	7149.619048	0.366666667
377	C	9.109415075	HIS377 C	3674.588235	0.051515152
139	A	5.279998769	LEU139 A	315.4210526	0.496969697
572	B	11.97807434	GLU572 B	1083.2	0.681818182
423	B	34.05282316	ASP423 B	9338.916667	0.715151515
656	C	6.939082792	VAL656 C	354.25	0.66969697
502	C	20.580312	ILE502 C	1749.631579	0.96969697
259	C	26.44707025	VAL259 C	14694.5625	0.015151515
400	D	33.59395114	LEU400 D	12043.68421	0.236363636
566	A	7.897611664	GLN566 A	603.7647059	0.536363636
358	C	41.06578446	ARG358 C	12299.375	0.739393939
170	B	12.87956669	ILE170 B	2764.894737	0.287878788
188	C	18.71822273	PRO188 C	5788.642857	0.218181818
213	A	41.51079489	ALA213 A	15488.9	0.003030303
10	B	29.76694292	ARG10 B	10604	0.315151515
391	B	27.35995124	LEU391 B	11907.26316	0.112121212
341	A	12.80692976	HIS341 A	8160.941176	0.003030303
695	B	7.711308125	ALA695 B	428.3	0.672727273
307	A	23.85117039	ILE307 A	10502.26316	0.136363636
295	B	18.97233971	GLN295 B	10313.64706	0.021212121
494	B	9.633420628	LEU494 B	592.6315789	0.748484848
656	A	6.363911533	VAL656 A	344.375	0.590909091
503	C	18.19018271	ILE503 C	1853.421053	0.857575758
[truncated: 1,304 more rows]
