# Supplementary material for: Mapping allosteric communications within individual proteins
Source: Nat Commun. 2020 Jul 31;11:3862. doi: 10.1038/s41467-020-17618-2 (PMC7395124; doi:10.1038/s41467-020-17618-2)
Supplement: Supplementary file 7 — Supplementary Data 4 [file 41467_2020_17618_MOESM7_ESM.zip › comparison-to-Amors/7gpb/7gpb-qs-hotspots.txt]

1410 1365 1369 1371 1372 1402 1403 1404 1405 1406 1407 1408 1409 1411 1412 1413 1414 1415 1444 1447 1448 1449 1450 1451 1452 1453 1454 1455 1542 1544 1545 1547 1548 1549 1550 1551 1552 1554 1555 1582 1593 1596 1597 2366 2367 2368 2372 2373 
1343 1325 1326 1327 1328 1329 1330 1331 1332 1333 1334 1335 1336 1337 1338 1339 1340 1341 1342 1344 1345 1600 1603 1604 1605 1606 1607 1608 1609 1610 1611 1613 1614 1615 
1320 964 965 1303 1304 1307 1308 1309 1311 1312 1313 1314 1315 1316 1317 1318 1319 1321 1322 1323 1324 1629 1630 
1500 944 1272 1296 1297 1298 1300 1301 1302 1346 1347 1348 1349 1350 1351 1352 1353 1354 1355 1356 1357 1358 1359 1361 1362 1373 1374 1375 1376 1377 1378 1379 1416 1417 1418 1457 1461 1462 1463 1465 1466 1467 1468 1469 1470 1471 1472 1473 1474 1475 1476 1477 1488 1489 1490 1491 1492 1493 1494 1496 1497 1498 1499 1501 1502 1512 1513 1514 1524 1525 1527 1620 1621 1622 1623 1624 1625 1626 1627 
2328 2100 2119 2120 2123 2124 2125 2126 2128 2129 2130 2201 2202 2203 2204 2205 2206 2290 2294 2295 2296 2301 2302 2303 2304 2316 2317 2318 2319 2320 2321 2322 2323 2324 2325 2326 2327 2329 2330 2335 2340 2341 2342 2343 2344 2345 2352 2447 2448 2449 2450 2451 2452 2453 2454 
582 537 543 575 576 577 578 579 580 581 583 584 585 586 587 588 616 619 620 621 622 623 624 625 626 714 719 720 721 723 724 726 727 765 769 772 3191 3194 3195 3196 3198 3200 3201 
2977 2959 2960 2962 2963 2964 2965 2967 2968 2969 2970 2971 2972 2973 2974 2975 2976 2979 2980 2981 2982 2983 2984 2985 3006 3007 3008 3009 3010 3011 3012 3013 3014 3015 3017 3018 3021 3030 3031 3032 3033 
3156 2600 2948 2951 2952 2953 2954 2956 2957 2958 3117 3118 3122 3123 3124 3125 3126 3127 3129 3130 3131 3132 3149 3150 3151 3152 3153 3154 3155 3157 3158 3168 3169 3276 3277 3278 3279 3280 3281 
2999 2978 2987 2988 2989 2990 2991 2992 2993 2994 2995 2996 2997 2998 3000 3001 3002 3003 3004 3005 3180 3264 3265 3266 3267 3269 3270 3271 
1521 1507 1508 1515 1516 1517 1518 1519 1520 1522 1523 1616 1617 1618 1619 
2349 2346 2347 2348 2350 2445 2446 
672 116 163 472 473 522 523 524 525 526 527 529 530 533 534 545 546 547 548 549 550 551 589 633 634 638 639 645 646 647 648 663 665 666 667 668 669 670 671 673 674 696 
492 470 486 487 488 489 490 491 493 494 495 496 497 498 499 500 501 503 504 505 506 507 508 509 510 511 684 685 791 792 793 794 796 797 798 799 
2148 1881 2131 2132 2134 2135 2136 2137 2139 2140 2141 2142 2143 2144 2145 2146 2147 2149 2150 2151 2152 2153 2154 2155 2156 2157 2158 2455 2457 2458 
485 80 128 131 135 136 137 138 139 140 141 142 144 474 475 476 478 479 480 481 483 484 801 
2063 2055 2058 2059 2060 2061 2062 2064 2065 2066 2068 2117 
2171 2159 2160 2161 2162 2163 2164 2165 2166 2167 2168 2169 2170 2172 2173 2174 2175 2176 2177 2178 2179 2180 2182 2183 2185 2186 2187 2189 2190 2431 2432 2433 2435 2436 2437 2438 2439 2441 2442 2443 2444 
515 512 513 514 516 517 518 519 520 521 775 776 777 778 779 780 781 782 783 785 786 787 788 789 790 
1235 1227 1230 1231 1232 1233 1234 1236 1237 1238 1289 2386 2389 2390 2391 2392 
3146 3144 3145 3147 3148 3311 
2238 1535 1538 1539 1540 2199 2231 2232 2233 2234 2235 2236 2237 2239 2240 2241 2242 2243 2275 2276 2277 2278 2279 2280 2281 2282 2370 2375 2376 2377 2379 2380 2382 2383 2421 2425 2428 
3177 3163 3171 3172 3173 3174 3175 3176 3178 3183 3272 3273 3274 3275 
3066 3027 3029 3059 3060 3061 3062 3063 3064 3065 3067 3068 3069 3070 3071 3100 3103 3104 3105 3106 3107 3108 3109 3110 3215 3256 3259 3260 3261 3262 3263 
693 679 687 688 689 690 691 692 694 
2891 739 740 2883 2886 2887 2888 2889 2890 2892 2893 2894 2896 2945 
3297 1667 1672 1673 1676 1761 1762 1763 2486 2487 2489 2491 2492 2553 2555 2612 2615 2619 2620 2621 2622 2623 2624 2625 2626 2627 2628 3282 3283 3285 3286 3287 3288 3289 3290 3291 3292 3293 3294 3295 3296 3298 3299 3300 3301 3302 3303 3305 3306 3307 3308 
1485 1387 1483 1484 1486 
2471 1719 1723 1724 1725 1726 1727 1728 1736 1738 1787 1788 1790 1791 1792 1793 1794 1795 1796 1797 1798 1799 1800 2459 2460 2461 2462 2464 2465 2466 2467 2469 2470 2472 2473 2474 2475 2476 
2685 2683 2684 2686 2687 
1643 1265 1292 1295 1632 1633 1634 1636 1637 1638 1639 1641 1642 1644 
407 402 403 405 406 408 409 410 
3141 3139 3140 3142 3143 
2478 1713 1716 1883 2477 2479 2480 
657 655 656 658 659 660 661 
1650 16 17 20 830 831 833 835 836 908 956 959 960 962 963 966 967 968 969 970 971 972 1053 1054 1055 1645 1646 1647 1648 1649 1651 1652 
822 227 816 817 818 819 820 821 823 824 
1562 1558 1559 1560 1561 1563 1564 1565 1566 1567 1568 1570 1571 1574 1577 1578 
2519 2517 2518 2520 2521 
2313 2311 2312 2314 
1664 1658 1659 1661 1662 1663 1665 2495 2500 2501 2503 2504 2507 2508 2589 2590 2591 
897 891 892 893 894 895 896 898 899 900 1129 1130 1131 1147 
1691 1689 1690 1692 1693 2547 
3218 2647 3213 3214 3216 3217 3219 3220 3223 3224 3225 3226 3227 3230 3234 
815 69 461 462 464 467 468 805 806 808 809 810 811 813 814 
734 729 730 731 732 733 735 736 741 742 743 746 750 
3204 704 707 710 711 712 716 717 753 754 3202 3203 3205 3206 3207 3208 3210 3211 3237 3238 3249 3250 3252 3253 3254 
8 2 3 5 6 7 9 10 844 845 848 933 935 
1964 1856 1960 1961 1962 1963 1965 1966 1967 2001 2003 2005 
35 33 34 36 37 
863 63 67 861 862 864 865 
107 23 24 98 101 102 103 104 105 106 108 
2792 2788 2789 2790 2791 2793 2794 2795 2796 2798 
2831 2825 2826 2828 2829 2830 2832 2833 2834 2835 2836 
1173 1029 1030 1168 1169 1170 1171 1172 1174 1175 1177 
1136 1133 1134 1135 1137 1138 1139 
3083 3081 3082 3084 
347 341 345 346 348 349 350 351 352 
