# Supplementary material for: Mapping allosteric communications within individual proteins
Source: Nat Commun. 2020 Jul 31;11:3862. doi: 10.1038/s41467-020-17618-2 (PMC7395124; doi:10.1038/s41467-020-17618-2)
Supplement: Supplementary file 7 — Supplementary Data 4 [file 41467_2020_17618_MOESM7_ESM.zip › comparison-to-Amors/README.txt]

The PDB IDs of all 20 proteins are in the 'list.txt' file.

Each protein folder (such as 1F4V) has files:

1f4v-qs.txt             - The quantile scores of residues in the protein calculated by Amor's method
1f4v-qs.pdb             - The tertiary structure of the protein colored by quantile scores.
1f4v-qs-hotspots.txt    - The quantile score hotspots clustered from the quantile scores.
