# Supplementary material for: Mapping allosteric communications within individual proteins
Source: Nat Commun. 2020 Jul 31;11:3862. doi: 10.1038/s41467-020-17618-2 (PMC7395124; doi:10.1038/s41467-020-17618-2)
Supplement: Supplementary file 8 — Supplementary Data 5 [file 41467_2020_17618_MOESM8_ESM.zip]

Archive with 12 entries (12 files):
- CheY-correlation-comparison/CHESCA-correlation.txt
- CheY-correlation-comparison/CHESCA-index.txt
- CheY-correlation-comparison/compare.sh
- CheY-correlation-comparison/correlation.py
- CheY-correlation-comparison/hitting-time.txt
- CheY-correlation-comparison/hitting-time-reciprocal.txt
- CheY-correlation-comparison/minimum-distances.txt
- CheY-correlation-comparison/normalized-contacts.txt
- CheY-correlation-comparison/ohm-correlation.txt
- CheY-correlation-comparison/plot.py
- CheY-correlation-comparison/PRS.txt
- CheY-correlation-comparison/README.txt
