# Supplementary material for: Mapping allosteric communications within individual proteins
Source: Nat Commun. 2020 Jul 31;11:3862. doi: 10.1038/s41467-020-17618-2 (PMC7395124; doi:10.1038/s41467-020-17618-2)
Supplement: Supplementary file 8 — Supplementary Data 5 [file 41467_2020_17618_MOESM8_ESM.zip › CheY-correlation-comparison/CHESCA-correlation.txt]

1.0 0.25694663525713113 0.525774537294943 0.006386338940999709 0.06354034108675383 0.020236154573771467 0.05273585330754267 0.6171396633202038 0.19534972584932836 0.504389884263081 0.4691395960195128 0.3958473908078753 0.38483600931992207 0.5509571549361698 0.5007513633970966 0.1829112912472036 0.5474909725884947 0.8347662854130099 0.0893051978976101 0.10287006718104777 0.5431617731669884 0.14904145662454915 0.193328549481893 0.09951180608328172 0.4981783279345385 0.7250675492399503 0.5794620571795449 0.43944972192666637 0.7144397902364928 0.9836073947532753 0.7298931678696527 0.17336119638382744 0.7183363980931766 0.48013433281693346 0.4315654956542683 0.04359068679535859 0.23987190384016283 0.6483820197664638 0.713481213706272 0.48134734924287376 0.7023221540357969 0.039520190635878666 0.3065178177384326 0.04530764252152205 0.08475119346435646 0.12709583289935433 0.13487594126390992 0.5940145844375117 0.47594299152801295 0.46920440346390113 0.7945749831311364 0.8945022343590935 0.5562746373439452 0.332267373389388 0.302676001665614 0.4542554855302469 0.8017195459350782 0.7032611659956485 0.4497531840183557 0.6297850137752198 0.6571855289655562 0.6534881483775282 0.050371073244071 0.61429449398188 0.7298058239128592 0.08419048131149395 0.5097673977809671 0.21212589560390688 0.2596401248168511 0.05737798698516551 0.7502972926156017 0.12652066915751495 0.11565179015850814 0.07099838538252524 0.2038164286697099 0.17651870494008856 0.01947299533486915 0.43999756342508445 0.5133389349433803 0.5597314565647596 0.6703936337518882 0.3163840472385079 0.0026665142473797417 0.5036971289060678 0.03699546576975151 0.6301993161637298 0.39391751043843987 0.19885061700534912 0.1657499711226118 0.4015078955422858 0.10712276545136341 0.14982009102761326 0.14186501335700372 0.3504580172681613 0.009480101622414111 0.1915434465658878 0.8113116467382184 0.15999049416132868 0.32211960954476754 0.1847914979119005 0.26836291378947347 0.02822327015073315 0.7046071484907258 0.31514364141395096 0.46293062763180653 0.08110340803567123 0.20472865091709277 0.21398031251822533 0.3433199684634725 0.15254128225819752 0.5372987627394455 0.6955236130540071 0.29964748939385766
0.25694663525713113 0.9999999999999999 0.14349335554656745 0.4457136348865603 0.5567715734297302 0.5832099533936315 0.5899985180137093 0.20394755599258846 0.6842687511044592 0.33582176228535354 0.07077224483428564 0.5011057339050792 0.19400703612085968 0.3189879754215364 0.35008960601287187 0.017660237399170095 0.19751322226599152 0.04657774904585821 0.15863785316588333 0.5129053269498174 0.6191339344279787 0.7312836105263463 0.16378208672154834 0.8028892166193591 0.3750171790917663 0.2997266257461354 0.7316631283209879 0.39531710020591 0.25754174804474217 0.1532187892392915 0.29012237357135534 0.4687754293011221 0.438039505774087 0.5809310579864361 0.7720024293712093 0.37902454530117585 0.5015644352371079 0.004154912037216769 0.07399630566180225 0.2969831060536949 0.5482435569235573 0.5960779748927276 0.8061500940972091 0.4565561645885236 0.7581954477733315 0.4412415799595786 0.5563962588617858 0.1824082863344738 0.6636978260589838 0.15316415165265598 0.3480264790157433 0.13583458307866542 0.3847606791257232 0.2647130970251839 0.4210028157573843 0.10493877492358028 0.055882958242179426 0.03695204594319167 0.17333433841439755 0.046929447671568446 0.25510190280807016 0.5474065113568172 0.7500366785252474 0.004546337931157665 0.5863618314590515 0.7338163984716606 0.761952263686208 0.745162411649701 0.5747293539704655 0.5700271777661967 0.1966303268981673 0.46610687699426817 0.149967989152564 0.0007335860616977159 0.21742759580923415 0.12265774544386183 0.2135892575425605 0.40906003511275213 0.019480905487901518 0.45062841457424513 0.42298847650351273 0.24126401106918996 0.3716764216943514 0.13652832956035932 0.21338510294003948 0.30370401284316617 0.4953134725771089 0.8193872225696035 0.20828701899935934 0.16835761337658967 0.2122613794154803 0.24631786382237048 0.22636226441374405 0.5554462838670178 0.12807802516034286 0.029935664267135977 0.5463154558206581 0.1385103085349564 0.5244300587637895 0.0048734731798980415 0.11506833967916305 0.3541401920474152 0.13990475169568645 0.011650546855276592 0.34927772441093974 0.2793271702453999 0.3473986367339652 0.08622319549678342 0.5894091184844324 0.3056054047333456 0.08454588326193946 0.023603553323665493 0.5201716577707775
0.525774537294943 0.14349335554656742 1.0 0.41112894012919804 0.4082967679200915 0.44278853271690366 0.5514958829948015 0.20886894969483072 0.5856036901024467 0.034068168634570205 0.8391465811314937 0.11614089569800058 0.20168217898827417 0.3428197815789277 0.21237543422668428 0.44177054075608835 0.4014823301491412 0.5427556051396472 0.3124222642096967 0.42530198120506896 0.2968324635203054 0.5330470882680399 0.31237653271334526 0.5255893286456104 0.6820873541004885 0.4117951830154635 0.14751499217935088 0.29984112702404786 0.3258452776315224 0.5380922419164661 0.6611638150804255 0.6552383800191545 0.7229548485132775 0.7117649231264326 0.019453720071584673 0.0477545950205894 0.6245134125046239 0.8521939104463888 0.7005397988019993 0.7995349561973664 0.5825302906931199 0.13951925350677571 0.5263051385633711 0.4149049775614548 0.64893826422354 0.39315578739064583 0.5542549047626778 0.47629113192204603 0.4963888507719264 0.5323469206026366 0.5993673588339393 0.4737816995924669 0.30071083452970965 0.09368884014398943 0.07020106771189186 0.22213492598202605 0.1922389876924405 0.8647175044196612 0.9495519651687298 0.04629060081248089 0.13445471737250245 0.6262322652055003 0.5811204780590309 0.8425385990535218 0.5393055665208591 0.4014672390852829 0.3894354037386873 0.06617737444033708 0.059138807236838016 0.24383637069457317 0.7984306740965696 0.2534421276065604 0.5075222539173497 0.41091533799370916 0.3984401248842092 0.3558023604417231 0.4893092751514862 0.6976160523680734 0.1442819323252062 0.02446447117705929 0.5081468483218459 0.05872289288300667 0.25887830227224395 0.06778523019390752 0.4910629845249217 0.5477220824596136 0.7381228567773577 0.5524243227013952 0.6606414721550341 0.5967208862758554 0.09785037047175277 0.18205650088674347 0.4575602130828454 0.004185531222234609 0.5152976095760126 0.1759378808915782 0.20673787458385057 0.25462662511602785 0.18736899603795773 0.07432223582108091 0.41424323557688847 0.29258189716078326 0.4383551011497869 0.3119726606785552 0.2616723021757272 0.030990290644131058 0.4038983394355637 0.17693351628077222 0.0662782132941359 0.08637622193720323 0.7157891201177052 0.9246157356906576 0.050048559781467286
0.00638633894099971 0.4457136348865603 0.4111289401291981 0.9999999999999998 0.990449419795582 0.9854083145765805 0.9648592756702036 0.11082288859506828 0.5366535599972482 0.1994249230569123 0.3338120854726661 0.442445995141694 0.18358822158221508 0.6557701012732058 0.44388518374875935 0.006903784176516051 0.10920298433480356 0.4678128180666823 0.12635454587357434 0.34103254603439603 0.6301198029219608 0.5223881164591072 0.5987849150016403 0.8195029158118783 0.8431993427469602 0.520695236166706 0.5523894526608709 0.5507661102912051 0.12998559471712862 0.02734331968153695 0.12153900187758797 0.376480280702831 0.2191607844382454 0.32660221224195807 0.7931117253313488 0.6078855224659313 0.44406737660869094 0.49950745998213547 0.21205884674872166 0.7846739067074601 0.2899285727910649 0.358760029285541 0.3815396317831982 0.9972625419993721 0.8049183662621666 0.9761465144012613 0.9622630376036476 0.2286626978492689 0.26437526623610386 0.01673480225698334 0.15969694802241485 0.035851700121120336 0.15902997728563356 0.09320450374912245 0.1751997523424862 0.6702816868636814 0.25392013638939775 0.2977914431520473 0.31546545119253616 0.287765723724135 0.4390220756544027 0.008609834177121753 0.8521167520441536 0.3124123609734428 0.31602849743968414 0.2588233701656872 0.2884475268159117 0.19065212333175863 0.36620742064783934 0.17285902682515064 0.5945608110670774 0.6512560058101077 0.2204046333208211 0.1396915160617341 0.032447820769365525 0.15745489204975768 0.33228311969533286 0.23056289088735182 0.008563906507959788 0.07312224851752432 0.00013019029259739602 0.030638088521097142 0.296419823530576 0.2455828023242289 0.33606430446307267 0.026616857836145112 0.38983823490004665 0.6591757310557929 0.772820725705914 0.05871271049699514 0.06696102194616488 0.09021977624095086 0.11764153588708032 0.5410685018128452 0.26161001046611093 0.1499691773671269 0.024017373352047476 0.17308155196320554 0.19225984329267215 0.2140411407818657 0.12296323408605532 0.24945149732197686 0.4662309250758019 0.19728431036292823 0.6087305966746512 0.08035650697561408 0.781026997787622 0.378021102788553 0.9058866466554356 0.09769904128523874 0.7227519683158099 0.12434665265796065 0.005115566302008076
0.06354034108675381 0.5567715734297302 0.4082967679200915 0.9904494197955819 1.0 0.9974912759799904 0.9799855358986229 0.029333290765992857 0.5902869466322993 0.1711401696004977 0.30301925671937624 0.4915448919949995 0.16312902582084177 0.6609216862813996 0.34638949197937746 0.004574115972807572 0.14280894508967296 0.39795816112873766 0.15149918863876974 0.3952644675020987 0.6721575274756476 0.588977531647929 0.5246359991424882 0.8831443787184682 0.8208841259031836 0.5409340457590618 0.6389891710535583 0.5670780916044367 0.11854028016110295 0.031025305230608202 0.13131107418401844 0.44360916514701787 0.1328012122529719 0.3775570363709599 0.8512461522276888 0.513979894716242 0.5138976095254526 0.45789744792657183 0.19647109845673044 0.7630830394086578 0.3501946111552953 0.24820850786097726 0.4559573869891475 0.9923102881540162 0.8585119145303063 0.9607005636488424 0.968284906730619 0.1975419024017522 0.317971337665377 0.0008903923516840246 0.16796102023781873 0.015731646300292758 0.16931279303607877 0.08247932406138885 0.24341959869141985 0.6436190041804921 0.28339675673886755 0.2666033907124093 0.32858377699871677 0.21582684243061542 0.4726720444257733 0.06981841206846878 0.8981039125112839 0.28975597634321626 0.3829846764058404 0.3588015714207805 0.3718088016988506 0.06249721633795263 0.24641863589397414 0.07463928905278036 0.5610850690307976 0.6611919375789085 0.24413733722822606 0.15894266519453923 0.017138003494522346 0.16311446908082886 0.3630216439395249 0.16619586704045025 0.028351550644852105 0.16159472320930637 0.06687673983268504 0.033388269710130515 0.3013810859750746 0.26685107265689434 0.30378694682042134 0.07976600787446715 0.43371154280712615 0.7196727683760621 0.7566868509107808 0.06630384818446446 0.01427646676977146 0.025197705451595897 0.1554248636844605 0.5933184917850619 0.23207161996091522 0.13791998697876237 0.12947913378679476 0.13328769055209014 0.22570849616671257 0.1977700114875545 0.09047996493328452 0.16379460845961888 0.38380156564824375 0.1807657204729602 0.6138696273947458 0.11938714367099677 0.7655294678938083 0.35735339306293656 0.9287284512173336 0.04001286183850988 0.6508151446622361 0.11598806576559616 0.08498202100161686
0.020236154573771467 0.5832099533936315 0.44278853271690366 0.9854083145765805 0.9974912759799904 1.0 0.9899621798584171 0.039124191643775535 0.636723279027726 0.11360250721611961 0.32913703294309726 0.47516772339715796 0.17533911741712638 0.6163568277799024 0.32885218357818224 0.03310070813063717 0.10224953786998514 0.4282825480701508 0.1499486413397267 0.40589537928839103 0.6543430840636996 0.6211652579601386 0.48019955442009027 0.8975419808142588 0.8477782143080747 0.4906041551624086 0.6345509161198077 0.5356895029021768 0.05450738119370523 0.019249737505759597 0.19334403138741565 0.4666476275354868 0.15639438692470498 0.4350905059521916 0.8393316400228323 0.4695710883644398 0.5273223445963287 0.49188772676161363 0.23886351884817889 0.7929402327297013 0.32042778682948003 0.20148580377499925 0.513381943285659 0.9859957608269218 0.8845051259316364 0.9582458701068277 0.9813248893676602 0.1486602999180253 0.37877893297692766 0.017115713533116205 0.23265923413222228 0.07515271502085517 0.221136476262868 0.046370581244464935 0.2303026028337848 0.608865149568752 0.23254756304434415 0.30812612457786 0.36576361345277614 0.23302184835670858 0.4259807640368469 0.05526811643184289 0.923298440938491 0.3269997042351374 0.35240669799213636 0.3836472103423366 0.3689981894050489 0.027782449496929682 0.22306338392202513 0.0394320620600445 0.5994795477244805 0.6820187053574644 0.2514240148602913 0.14806970047277226 0.006560173039322567 0.13882480879996847 0.3551985335196933 0.1621315361623963 0.008713185651303643 0.16209292438899364 0.05523593647492224 0.025691870374389556 0.3099271559434369 0.22576486179047764 0.27777253873327035 0.036308264554460075 0.4755750862833067 0.7633821871135733 0.751793938136307 0.04457775384548694 0.009262586882135297 0.018815077654688452 0.1687285818822379 0.5854662097564981 0.2261293499442287 0.14018413231499716 0.10833737377659454 0.12362034700538968 0.2822338063968086 0.19731462200060426 0.07507930787929948 0.14514095833703644 0.41164796093218764 0.1697640779394613 0.5948996181710386 0.10922917791600409 0.7852839932177387 0.34912453162780194 0.9096249383125214 0.050868373127196914 0.6625818298626588 0.16592792049237676 0.11084999085094184
0.052735853307542664 0.5899985180137093 0.5514958829948015 0.9648592756702036 0.9799855358986229 0.9899621798584171 1.0 0.003492368396789547 0.713917215146012 0.056978418551737305 0.4091775928729631 0.44449376835732923 0.1453599656450447 0.5052098823845464 0.29749560414881987 0.11219288831081847 0.0026970789294457377 0.47528977681369405 0.1566274193957356 0.4173376422979739 0.5755985961903038 0.6584720097694543 0.3754277946068554 0.9139463263513647 0.8865768700095604 0.3758878973318849 0.6142429647597133 0.42792088130607564 0.02433076109686685 0.09922995264878076 0.2848254494552839 0.5546836359591001 0.24379061395204374 0.5315448421165739 0.781165171669203 0.4099658634890343 0.6017563736363722 0.5878787653027755 0.3409640474214903 0.8571770376421337 0.20968294234823937 0.13503873828086072 0.5850963762170805 0.9661961892562714 0.9260638199430887 0.9319926620627558 0.9938090423986972 0.044752561875005564 0.4576510715802632 0.10313400074864582 0.3225177943880022 0.14872006778329158 0.25480800837638223 0.05495533737095239 0.23280892491031352 0.5290467216069051 0.18369336659015997 0.4189728451790097 0.48703789235801614 0.19658582288262313 0.369224119355182 0.03394774601332598 0.9540341295360291 0.44069505784436713 0.2467266892029349 0.42823230010439356 0.29408130978951547 0.015123022274365823 0.194901319646653 0.006709495633437447 0.6663113470152249 0.6825706105390438 0.32167611195126816 0.20013807765655678 0.052108844339426426 0.17346851490496018 0.3964664048498818 0.22877153744258352 0.038203551941252564 0.1821111530754166 0.016227466549978368 0.052180957928151674 0.2419377308100976 0.16403033183801258 0.3038453854574535 0.06795815437718769 0.5593115140310256 0.8116290116194288 0.7821510725144796 0.060405697887358466 0.031786296389150745 0.03286728074031438 0.24138365243182883 0.5659751198715148 0.15489610137402754 0.1370288565552183 0.07383074426258024 0.10044944560347253 0.3349994092198411 0.20036152180839673 0.03357374856619486 0.0959591382531375 0.45376266280111127 0.13759065514485955 0.5306075018988194 0.0709832352877629 0.8103683616774805 0.3241003156450091 0.8470837812503738 0.0870591614795323 0.7076690462925981 0.29641679360926 0.15877943705105035
0.6171396633202038 0.20394755599258843 0.20886894969483072 0.1108228885950683 0.029333290765992854 0.039124191643775535 0.003492368396789547 0.9999999999999998 0.14172982318251892 0.40808739706707314 0.15442139346915884 0.10763328333082663 0.7577864044448949 0.09023147638638705 0.6413052881271434 0.3219462474562877 0.08843443247096192 0.6462858947017989 0.06236123226086122 0.05994368193935473 0.011589672664849377 0.05865792330257996 0.4118669216831507 0.20841092838495576 0.31319281652165226 0.11311867782133357 0.5211415130614723 0.13186256353647982 0.3926612130481671 0.5829285710737082 0.2251428944727354 0.7114466148051929 0.16471574371602138 0.001661631474589462 0.08466493015156992 0.21593280027247647 0.7095645588632167 0.10821608976282579 0.21352946343109894 0.12747326910177195 0.03729138828586973 0.2706696714456231 0.0060260110579271825 0.04357936762262992 0.14022772931289157 0.2707669123261909 0.08279653461637168 0.0785618285807191 0.15513170918695474 0.017992124437815466 0.37570032980394585 0.5615641774328941 0.41351258245719097 0.4284929926107704 0.28945574575915395 0.03855524840512713 0.5864154140339363 0.07113189557408711 0.29972476108505075 0.9385444083317909 0.3724755033404989 0.10230616542721593 0.0973504337560871 0.015992213311392348 0.10001922343429276 0.32431191682356103 0.018636612120115872 0.3898887743974435 0.39044403653038606 0.3921662817682081 0.3682299295465731 0.24064569752901452 0.26191895241222707 0.4092850942373645 0.11244614554410096 0.46258700989781204 0.3102952264595104 0.0932644783723242 0.3876517562393362 0.5806755727349359 0.2509741779269198 0.4093017445447013 0.43307961668588474 0.3670753296017255 0.28005554063613197 0.08800634159582074 0.0670262377717811 0.0036013963518809395 0.08003077998743686 0.18094981798654938 0.23104656800119464 0.3762552828630625 0.23394037076103952 0.0996010429545633 0.6561042192328672 0.05553805688474462 0.7056213207521943 0.08203783849366891 0.2178569389885652 0.117960376011534 0.10172356741825628 0.3994040048022783 0.560411132950654 0.0241210704116128 0.0032071255004021055 0.07742335590912812 0.19866622558097072 0.054871175429446986 0.024845958364439643 0.04555632450648954 0.24505278212031392 0.10074723672522379 0.41092207699948896
0.19534972584932836 0.6842687511044592 0.5856036901024468 0.5366535599972483 0.5902869466322992 0.636723279027726 0.7139172151460119 0.14172982318251895 1.0 0.5094094860819124 0.31478528030658415 0.39706870163392866 0.18881186703620267 0.07288563522500037 0.22543988776959845 0.5172193895263323 0.509877994606214 0.42979641895251086 0.20063668896053366 0.13194088494883882 0.3684515064539274 0.5279920603176628 0.18895171466431987 0.6977101786816947 0.696318510382191 0.1721092228934954 0.38678605390708704 0.13507306205086275 0.5246959445282349 0.3282749092145359 0.5159613861946977 0.7344379034696423 0.2923643654274154 0.7333828743596519 0.4270068370478675 0.14913166018195195 0.7063507559561959 0.6380693047488052 0.5449094735526235 0.7473796611539442 0.07962319339680926 0.33827855908398174 0.8452076068948204 0.5414380396084978 0.8060437905134701 0.47472204841093607 0.7329963234795854 0.43436696060079544 0.8492928114143162 0.22909085004680366 0.6359610721227881 0.41321082951458105 0.39453829196102796 0.08654946028037695 0.19854654925326123 0.0652240425075318 0.1281889245746453 0.5072128850486202 0.6327468913077217 0.0009626084030389813 0.044091560011777144 0.09865296981780305 0.8173690488089178 0.6199538715477219 0.029537362880274542 0.4303907819921647 0.16526203673515497 0.3533740805946633 0.08132823403748145 0.26307299974762793 0.5510175949473349 0.4337110432975802 0.4063623974135152 0.16732287896889783 0.06195464359176848 0.019384250654692622 0.25593557827210955 0.13582331297897335 0.34028406026180963 0.2710241971619668 0.11370047874204348 0.10318274729154588 0.03377096292267824 0.1533235776014861 0.09581722977319841 0.4040256019001832 0.5679941049026241 0.8507960467964625 0.522225830132689 0.2790993408465794 0.1640926355801663 0.17429508544390537 0.43084680690052596 0.39835274281031696 0.11602685955589412 0.40885985719525597 0.08093022026065991 0.2493825090615556 0.7824013931641768 0.43150595823953986 0.15976011854596425 0.021887361409678854 0.4879231970040325 0.2849096744941537 0.37546672228518924 0.3094907306966669 0.703377430660551 0.4164524654564477 0.3800117188240619 0.3416465971242179 0.46930210261610217 0.561045977871797 0.4374155902552491
0.5043898842630808 0.3358217622853535 0.034068168634570205 0.19942492305691234 0.1711401696004977 0.11360250721611963 0.0569784185517373 0.40808739706707314 0.5094094860819125 1.0 0.17305321045613167 0.06842505902946826 0.6035313990623647 0.4788909405991272 0.25013024597028255 0.24919040270990164 0.5801464238305165 0.403516124206611 0.3435816690767514 0.13093295801628127 0.037867516453020965 0.12109227260521428 0.4276387829200645 0.040711041566251334 0.18743163890771455 0.5942450341941786 0.3207317350076224 0.41766525908237523 0.907664396013604 0.6119395865101717 0.5406266756494696 0.044208801029743894 0.062315944677989205 0.4838195443426093 0.16342978468228217 0.5916274153315929 0.10990896543798574 0.20101998061458712 0.4566971945164478 0.13565329356302402 0.19514405040991478 0.5586120707134663 0.6110659216104654 0.23576785581679935 0.10314792541889865 0.13014312606562708 0.014903312719679474 0.6858410189565195 0.7997794696492884 0.15913063353573065 0.7505843632384297 0.7303901216291143 0.5609028955994011 0.4944245805100277 0.04436590100000949 0.460021551495478 0.700536937605268 0.20260524971171612 0.10869894293560858 0.36727977353188496 0.4956900499494363 0.0036558036658340424 0.10059560305649785 0.2644064971758515 0.20217547828557803 0.09178206017662874 0.07738424186062397 0.38351964920722037 0.24607069211215982 0.23090720574960358 0.2476099578014495 0.06898454225460544 0.04156677239841576 0.2420242557256628 0.21663050114666738 0.45817957889192906 0.21412238009837326 0.2382168990155918 0.5656259950028172 0.11107962696564341 0.17704836901710508 0.09526504366578772 0.1445948580410967 0.5430741892128121 0.4262721337849315 0.3523198637670537 0.20572184280296965 0.37647254580979644 0.1922243142378872 0.12763351124818664 0.10158938221904588 0.03422724240943113 0.19628294813833524 0.031033312931097724 0.3942672234509867 0.25259770668793985 0.27415079473338033 0.14489615676642828 0.8181986634813246 0.16832217938394298 0.1295526266147492 0.027925282140776546 0.3863413910757719 0.12108322791991544 0.0644514503366171 0.263010118085574 0.17368022311201695 0.1550333821365374 0.2737678313742054 0.20245997155342377 0.06885551007829786 0.3039866567470278 0.23118782736325053
0.46913959601951283 0.07077224483428564 0.8391465811314938 0.33381208547266616 0.30301925671937624 0.3291370329430973 0.4091775928729632 0.15442139346915884 0.3147852803065841 0.17305321045613167 0.9999999999999998 0.5377589295871774 0.48913455965690367 0.30439157396207484 0.202023003346321 0.46612963448249356 0.20413723688311036 0.3543691513488774 0.3013453149512493 0.3177629817719205 0.32571114508433635 0.4092934253554858 0.1553865841058254 0.34119293026286435 0.515118198016162 0.3021858814205123 0.2026037324789803 0.09062546046893218 0.20706937105133544 0.4694457921785292 0.6667864839344255 0.4594248466140325 0.7099345820081677 0.4906264554885945 0.059753050050649396 0.13659158688354067 0.34477055155897723 0.6466938673181347 0.331621229027079 0.6404681734887787 0.4912366747229747 0.047850151206920995 0.31431840896185115 0.3481974024873824 0.41848979549977416 0.3089517418094233 0.4030982814712896 0.06392395297269819 0.2194309429266886 0.13260331116414278 0.4460395651997901 0.4095491590178269 0.44518163308284814 0.16950665401309983 0.41726559410747593 0.06411468792538298 0.2816315820222473 0.7099167265299726 0.6891030630572944 0.09554844565931371 0.3926853713515693 0.47828529617800125 0.42941506895257575 0.5445841220428711 0.5041059014686595 0.1386680544815387 0.31350296207978445 0.12454851501904585 0.20236131665885626 0.29087247269278144 0.6810316519606702 0.28128583502558857 0.01384004889318429 0.009455596134962663 0.02737717049914412 0.025906412287559383 0.045178147575967685 0.5017851053763387 0.30018593330504556 0.21591797053034836 0.19433833585559943 0.3470621484908287 0.06098805599795642 0.0010721301473911205 0.2215812887227108 0.5873106483873867 0.5153189414802174 0.3915445676165073 0.3507595408003781 0.23381918452086703 0.33150440558005206 0.22756862645899364 0.08085618657501552 0.3329983556565405 0.6182451120770716 0.18158864066043567 0.2581518672204691 0.24038928499365825 0.11294126453179601 0.09470896048995119 0.3957462281639828 0.17736441964177102 0.3749321738586986 0.2846073976014299 0.24646560787070518 0.03702248464052354 0.2585268811592668 0.25096420759044413 0.009479222679237545 0.12339319110954566 0.6432609644000185 0.77208763543662 0.13954314245348945
0.3958473908078753 0.5011057339050792 0.11614089569800058 0.442445995141694 0.49154489199499957 0.4751677233971579 0.44449376835732923 0.10763328333082663 0.3970687016339286 0.06842505902946826 0.5377589295871774 1.0 0.4891600124626201 0.5368761548163172 0.011130223375711805 0.17111610917233086 0.007064754957183971 0.07657609514699941 0.1884385288629561 0.014369265622449492 0.644046712746178 0.09742693835713401 0.2808919268717588 0.4479424219273225 0.24935915563487793 0.441620393049337 0.25140934283879907 0.1607278809207527 0.20741260963911737 0.357867239762673 0.4444240051846367 0.26769291574492543 0.3057830302409035 0.018092534519580105 0.5879377301549924 0.2098929355581331 0.44822026806384224 0.05581966837994069 0.16094877214238515 0.1803477994483698 0.40591618576059413 0.0345198919942171 0.16780940091673305 0.43971233536772536 0.4182223581079856 0.39960023464228184 0.4395067966491946 0.11752251861772754 0.1999964018311027 0.23665994857497227 0.17123451045800733 0.3380882541922084 0.4314001837898464 0.5037266310576622 0.808293050904291 0.34535784765014094 0.555482570514728 0.17012819696513048 0.023620716803511313 0.2241034379680568 0.8273229145338687 0.17885983719824997 0.3766934149927271 0.10374008923677848 0.4918943801502043 0.27754392442165404 0.28347947877388385 0.14120173674069078 0.0344904875427489 0.2969828070871335 0.08165429766218206 0.10356319856573576 0.5834439487512039 0.5200402147480827 0.30714873013772614 0.4514014707179692 0.5795892686662906 0.033094388540108426 0.3538131872143859 0.4458304028214071 0.0967965288000383 0.594016164012175 0.24073821405138687 0.1909232913001068 0.37865062437294283 0.40194381200521206 0.04286521733673362 0.25235095043028 0.5372251552885525 0.14934696862508695 0.5397275885611686 0.4690677799331931 0.6082647521520101 0.8165483793697875 0.5254043053929391 0.3207383226374098 0.37134497629433455 0.3294218360388443 0.08054891011203044 0.3334059657869774 0.3841260243153782 0.1721971132458046 0.020757661898411557 0.3799278569403597 0.5761806693756487 0.04017591899973434 0.4088524736414083 0.5301557843419414 0.582667946116335 0.03466797023295821 0.06334502162059923 0.27418526301067353 0.3060521585952804
0.38483600931992207 0.19400703612085968 0.20168217898827417 0.1835882215822151 0.16312902582084177 0.17533911741712638 0.1453599656450447 0.757786404444895 0.18881186703620267 0.6035313990623647 0.48913455965690367 0.48916001246262003 1.0 0.17095216810610894 0.39250670428977896 0.2895051857021547 0.1981649337521153 0.5943171609848505 0.18803067534548562 0.014399715440011588 0.25390408991319263 0.024839868624223244 0.25314715530378 0.039349915784732716 0.3480748723406981 0.047862128379629144 0.3898659628169499 0.023096801735208207 0.4278492324552224 0.398546886024024 0.05439077925298032 0.42947217830618345 0.06642005869610906 0.12060758875955276 0.1608656968731432 0.04964474022175836 0.32565570382846826 0.11862663987126781 0.37834089238763524 0.15312062187123643 0.11554650117294038 0.0022888040281700273 0.22910633805959135 0.1218380286327851 0.10667792916142133 0.31305082537210005 0.22213884579099633 0.39531016773377564 0.43100992310412045 0.23107115953021082 0.3779585546692909 0.42477333412678886 0.182855670626213 0.15095758723899239 0.2995296524753731 0.04326734657550456 0.3316087954039443 0.017623687573260022 0.17320980704092032 0.6142048105055254 0.062218546677332814 0.011775600043311529 0.08439647972480804 0.10210270509542778 0.12402448664932156 0.033009805914505266 0.12961943006168808 0.05973382204657332 0.12619817012174395 0.33845794937894047 0.25782333741407976 0.1284836178998196 0.18413384454738477 0.022107347765772136 0.11241388721941595 0.16410113095800358 0.10015029083653565 0.06660455277631883 0.20238866224418445 0.253433414202811 0.34570170525452115 0.047055567044059506 0.15350697198893257 0.25151528303420767 0.047968038842170456 0.13510977486721024 0.022627614350863936 0.17677176844350892 0.18019279201587232 0.02150919471540445 0.1930657253368248 0.039479380696928135 0.28528422068807385 0.316631927402619 0.8049394998033905 0.10920131167502681 0.3437589866338536 0.18756308313376188 0.3406242201795722 0.05188272163093849 0.22913258506859333 0.29648658806814815 0.44248549934101394 0.12822256374390043 0.18225832211762638 0.02375847146486751 0.28574357083889196 0.27406886504747396 0.18568655185202973 0.0015338843935678746 0.12472212323888172 0.1329948999051851 0.1281436604518302
0.5509571549361697 0.31898797542153634 0.34281978157892773 0.6557701012732059 0.6609216862813996 0.6163568277799025 0.5052098823845464 0.09023147638638705 0.07288563522500037 0.47889094059912724 0.30439157396207484 0.5368761548163171 0.17095216810610894 0.9999999999999998 0.31200813692777707 0.5053102914937845 0.6476252266741053 0.1158219895520637 0.13763611837737963 0.20392078192833607 0.7839238409467896 0.18375362556561545 0.7970094662313456 0.4600754979739929 0.21433066324414723 0.9583139727009157 0.5479354289892936 0.8638375690395234 0.6163168207516055 0.5805674997496781 0.5025976350371485 0.09286936678956263 0.448854044432972 0.2663450124773016 0.8118652106704345 0.5819081147314171 0.033398841693878245 0.25750514382616657 0.3999893836842284 0.0725591280381769 0.788376606084889 0.4437870957065541 0.1287291680275235 0.6594170911722714 0.30466373370793604 0.64508140839167 0.4692250990851782 0.6566756750005688 0.29809369786522266 0.34711867927042567 0.47712745305365434 0.5152894788055921 0.23900692949571348 0.18014777196342546 0.2809298713599519 0.8227147723747009 0.6001982203693904 0.4143768473288631 0.3925890962952338 0.13756917618952194 0.6979832235658482 0.49428513987363815 0.3644039672716461 0.4043333654380522 0.7930163343676521 0.10142360979720211 0.5894206582255564 0.16837073549997275 0.18487502426175348 0.3036559551239045 0.0991418252993939 0.41669803094871544 0.08347555678547464 0.005144332169734303 0.09740967634520672 0.09174106577483374 0.13926050802894716 0.2630851599234448 0.3894152177368845 0.21526669448465308 0.42594269226005443 0.10458903792427278 0.38580771858182583 0.4310309473156204 0.07347339135208288 0.6357183868392097 0.12122490711317052 0.15264885549975946 0.29361987916710724 0.4691491815351438 0.018995142618300032 0.0705774664436538 0.16826504460708144 0.6013277729352096 0.45086833330580967 0.043930430317734186 0.3283077171656405 0.13833034716870762 0.23946387558542068 0.05042488204611081 0.2271379173199175 0.25026679845555055 0.12225352603452434 0.22437197705965586 0.6734148821263629 0.3373533760061216 0.3277614760103333 0.2981526457928731 0.8769894043808171 0.2072465783344971 0.08307997497730724 0.6427894211670436 0.01635195769900323
0.5007513633970966 0.35008960601287187 0.21237543422668428 0.44388518374875935 0.34638949197937746 0.32885218357818224 0.29749560414881987 0.6413052881271433 0.22543988776959847 0.25013024597028255 0.202023003346321 0.011130223375711804 0.3925067042897789 0.31200813692777707 1.0 0.45228336019808285 0.11538607808179861 0.6798281907760433 0.3884600905914564 0.2733933514386757 0.14024045965103532 0.1240231718216605 0.558461162838944 0.08368699280484575 0.5205018439696387 0.11392539930171214 0.2985138349085989 0.22145463695670742 0.14057594544776014 0.377538486223562 0.05758958294026008 0.37687840572136383 0.4167916862722667 0.026049177891724916 0.046912088311949235 0.6624340249023918 0.29374692905181565 0.39854188637790694 0.362215061841941 0.4091203469744841 0.19463785333911668 0.5739905864083468 0.18117511830898403 0.3946558779803031 0.11914579893580532 0.5589207418432857 0.337172707340777 0.05161068722686577 0.1674744081407729 0.36741970190449036 0.10616602704995437 0.23062345224850728 0.004670556315975171 0.1495948026244467 0.024363962540038732 0.2352404939490161 0.07976368583410472 0.36571176884915146 0.11043875583100107 0.6093149280583713 0.06708914139151684 0.4658913316135116 0.09331445599838924 0.2729377280799364 0.21320011731989183 0.09626927469264931 0.3119709833967138 0.5859065400510702 0.5378044900454804 0.5634150047597064 0.567922574136913 0.32363604780574096 0.1759945794644886 0.17653092863425282 0.45629549601731145 0.22278347477929825 0.28829814659044684 0.4542944888756619 0.13288335282589636 0.3850458210074085 0.5072945540753815 0.06329403684694554 0.039434961969060545 0.10183612249225803 0.3472775938372759 0.02288519275053183 0.2038840664213913 0.017129030181364246 0.45856270512476527 0.18302163354586212 0.007589194479390666 0.07426309816878758 0.07501128208265342 0.12236362436988768 0.2324811752309917 0.37958350100478305 0.639371717752844 0.18107611382948618 0.3438959205474379 0.3353706148748526 0.20458853006137495 0.19570885044521186 0.4774163328556266 0.3122771658828351 0.10474558929594001 0.3273395399882694 0.31396846723840954 0.14484353975496855 0.2680038265057084 0.11390223556444203 0.6227141449727672 0.09128182903948362 0.446503055616443
0.1829112912472036 0.017660237399170095 0.4417705407560884 0.006903784176516051 0.004574115972807572 0.03310070813063717 0.11219288831081847 0.3219462474562877 0.5172193895263323 0.24919040270990162 0.4661296344824935 0.1711161091723309 0.2895051857021547 0.5053102914937844 0.4522833601980829 0.9999999999999998 0.6762625319510923 0.09245507601655692 0.6138086577202745 0.4273384027712056 0.019475982966952184 0.2135760108754174 0.26528161599338523 0.00145350553390051 0.1302905155967697 0.429622806740632 0.01977149921633265 0.461444947226269 0.4132688795123377 0.3067707431152084 0.305765752913095 0.4888234719536044 0.5140290529901256 0.11055763492316344 0.19543465664319484 0.075676704955579 0.3838977356079681 0.3986969836953007 0.11634186731302233 0.29904504439743645 0.3851639375515167 0.027683413637004918 0.20501784497694753 0.03788630572332706 0.09688474157713203 0.10732839956201996 0.13674514453170575 0.18903030438394317 0.36617480802240254 0.08642489314244176 0.28986174675400284 0.2071529882067463 0.2121665036849298 0.1269474080352021 0.3673467665942084 0.17273288161723177 0.2445092502063453 0.25457535560728184 0.3846038826979111 0.2081835064362887 0.26293066536539345 0.24289834698981544 0.15003228877342153 0.3770124865867462 0.36038816592021417 0.3099371511480105 0.25971096493548246 0.10879676671284351 0.2630838152703888 0.21013238747498195 0.11996960709434573 0.30500409016447627 0.03786831296916481 0.13336975976684542 0.3076969180060619 0.16028517392668876 0.2273453184041188 0.35063072668089823 0.6861154548747628 0.2427051439915879 0.14761796802000626 0.4132865103746584 0.12591696443491177 0.13128853240008348 0.20719964872735733 0.6060386890400309 0.10195861627661708 0.14155126654516642 0.1655747758658132 0.08931946965801385 0.41118109134679004 0.3554996209680263 0.00433165478499797 0.4318792485410448 0.2468618316618528 0.6315920461043296 0.06986605552349513 0.5088785633232243 0.5028440284849895 0.6780611806012391 0.37059165423715223 0.29210738360729316 0.38658584113611777 0.4980742398562898 0.17242407989491404 0.7989283172200465 0.10600169045243246 0.43966074420411166 0.2182299247247037 0.6434569636558972 0.2819691111956046 0.525777017190476 0.12868234670502215
0.5474909725884947 0.19751322226599152 0.40148233014914114 0.10920298433480356 0.14280894508967296 0.10224953786998515 0.002697078929445738 0.08843443247096192 0.509877994606214 0.5801464238305165 0.2041372368831104 0.007064754957183971 0.1981649337521153 0.6476252266741053 0.11538607808179861 0.6762625319510924 1.0 0.5235507870124012 0.5802113690800942 0.5307651115131938 0.2908907936843431 0.2611466069067935 0.29202177103868904 0.19793250144140145 0.2619067810443857 0.7474130979333542 0.509490239909594 0.822019129652612 0.5846106635853261 0.6267049458402542 0.32333637782958785 0.3072662318831212 0.6993768265018879 0.280265211338641 0.4811634361843996 0.07772342850411754 0.2325066547683642 0.6575484597284083 0.6395050108037188 0.39926631940426666 0.7313356697011196 0.018688917179464467 0.22375895503770166 0.12283527002159582 0.012774808093580814 0.1641995811497835 0.07325807351197014 0.5812457183332111 0.46849877055736816 0.4993673411643296 0.4950150506658036 0.45477936731866864 0.079251442086156 0.10993918486855173 0.1340214138993165 0.28600615562502246 0.3630538925578869 0.5637620933737713 0.49965648382803335 0.008932451371335992 0.3269757071140644 0.6515693116760908 0.015078697677092794 0.7165958500358679 0.7063515712228171 0.2744186299971247 0.6177380040038858 0.18354342650760894 0.3301723215984732 0.2270952311538354 0.3046243696109506 0.1415759709422217 0.365129911817657 0.17942647446532628 0.13136912401169268 0.06167273988888328 0.01679833236962862 0.46019846586051183 0.5101809537619653 0.11975442593127747 0.6320425704697127 0.04585660685100984 0.4448344833447347 0.5003261987741008 0.1906889186448612 0.8281469901014282 0.08442228335266083 0.08757301997376502 0.20770772326828874 0.5775483860921135 0.10676837847993398 0.060759754960524236 0.38911871565858086 0.14046536481402488 0.11971599049516113 0.5468080653480544 0.48036032910342386 0.4995310076391416 0.5496276988334294 0.5609266932154707 0.3895357398432802 0.3697343560970815 0.6855665931974726 0.3812728657702184 0.007832680056754937 0.7743274435402591 0.35000883179369335 0.4364647569957714 0.40952955725595613 0.7672884926767055 0.415346602583433 0.6271470477013511 0.09070270463427438
0.8347662854130099 0.04657774904585821 0.542755605139647 0.4678128180666823 0.39795816112873766 0.42828254807015087 0.47528977681369405 0.6462858947017989 0.4297964189525109 0.403516124206611 0.3543691513488774 0.07657609514699941 0.5943171609848504 0.1158219895520637 0.6798281907760433 0.0924550760165569 0.5235507870124011 1.0 0.014539197331374485 0.10966455576833803 0.12140783486042488 0.25368922125565313 0.18979165824787037 0.23531233154731948 0.8165777299232503 0.3716702145263915 0.3637335255836932 0.20873490757473623 0.513836250830091 0.8279819701612089 0.5231811167384097 0.006216835991581898 0.7068172051657261 0.49797402018110787 0.01952013613246696 0.31724737526579233 0.005154466953823451 0.812978531238157 0.7978251251930109 0.765802479380292 0.48187006226336204 0.20802368499562077 0.37581463449656055 0.4138492938499632 0.4045181138585225 0.5540205779417992 0.5581050926365272 0.46377554118545516 0.5153708825116412 0.5510015132607385 0.6931524676111683 0.715462592122905 0.37470858865336626 0.06460896949792681 0.021239634581397493 0.02279229065427589 0.46864155063823126 0.7204654239990567 0.49715936276180983 0.6529497310380586 0.2180760843381565 0.6282994104363234 0.38806021539366775 0.7246540386310588 0.47948046353188883 0.004912457151904653 0.3747920201010398 0.33587985524197217 0.4656056362538588 0.3472602920888443 0.8596308481357333 0.38596384875319706 0.3597771899648025 0.1459588761303299 0.31569592238470146 0.04456017276942254 0.24173111316067136 0.5182367779519057 0.3611222017892245 0.3660693831613832 0.7017896444767667 0.12698052602067386 0.008209244476064113 0.41048810883809134 0.26082462879865975 0.5164777864791692 0.4538704528642782 0.40913780459185595 0.5651274337017808 0.429468653419872 0.0538052840387641 0.03607848494010928 0.3351587555384503 0.11617093802286836 0.3329237022319818 0.02012151638947128 0.7441160682407183 0.08802102779604352 0.36430866646925075 0.04910336922784629 0.008670202752701368 0.2729500597574582 0.8894733464417807 0.05447051896841598 0.01919848504028632 0.12039686659759655 0.6262933695758474 0.15032323406541592 0.13940953388880406 0.2836182267963081 0.8064763619376653 0.573300530799994 0.19577832914825044
0.0893051978976101 0.15863785316588333 0.3124222642096967 0.12635454587357434 0.1514991886387697 0.1499486413397267 0.15662741939573557 0.062361232260861224 0.2006366889605337 0.3435816690767515 0.3013453149512493 0.1884385288629561 0.1880306753454856 0.13763611837737966 0.3884600905914564 0.6138086577202745 0.5802113690800943 0.014539197331374485 1.0 0.8883941416049346 0.30879979013934333 0.682769944819478 0.18362917319569663 0.3720070364973767 0.16565266872901532 0.11901561939665488 0.2976920830388468 0.3096495048159464 0.1977355655774927 0.023448008160365637 0.2779274034759715 0.0332158742733098 0.11475306205669708 0.4087907743799119 0.16894619393209123 0.11104897470741557 0.07107164945337972 0.029631033527988553 0.172885363569459 0.11095807074196937 0.017901343603606918 0.2721171128310387 0.1866557227736785 0.11805974896425166 0.3173457255367955 0.2224021789936653 0.10156164704021163 0.07698177384530604 0.06894834873625437 0.2559790424515145 0.10662913827504276 0.0991449630615645 0.12687466163409566 0.014873902032928703 0.27547663885388796 0.14639306955446885 0.05362357282195819 0.27549473501630367 0.2819117885678578 0.025296935287440765 0.01751971871121479 0.04571140611760145 0.2114732045561193 0.05688305772403376 0.012266381600048353 0.6945668977175259 0.09055134788198618 0.3510353853164684 0.45905930083402585 0.32692170593759345 0.34817006374358744 0.38827206841593087 0.19487810399340244 0.28052971469606625 0.4394216445053968 0.29749180003975156 0.4478866490017308 0.03493296018918 0.5738507582328347 0.2150797470051574 0.020673803638077196 0.342852894203931 0.04768751863306761 0.018633806186596776 0.02288032043451048 0.28643345508967477 0.6472299923370303 0.2347538202999952 0.10576651450665038 0.1899035781733363 0.3180429845549887 0.39727387614867915 0.14226855025598484 0.18916055072795573 0.480343010152986 0.9387813024676354 0.0025002851509011467 0.9302073498253042 0.45002131357475433 0.9100443317852862 0.912950816532067 0.7806455426659326 0.3593692453422839 0.91301900835582 0.5544583981007394 0.9145695477328923 0.09505201697054022 0.8397505485922473 0.14378959036586225 0.7928568857440795 0.02556165898759001 0.16791905519661146 0.15009452424328454
0.10287006718104777 0.5129053269498174 0.4253019812050689 0.34103254603439603 0.3952644675020987 0.40589537928839114 0.41733764229797393 0.05994368193935473 0.13194088494883882 0.13093295801628127 0.3177629817719205 0.014369265622449492 0.014399715440011588 0.20392078192833607 0.27339335143867577 0.4273384027712056 0.5307651115131938 0.10966455576833803 0.8883941416049346 0.9999999999999998 0.02694977005104726 0.8638461981350425 0.20303894776322393 0.6583816482319559 0.37745309977011304 0.1733380095543402 0.4835718573256148 0.41789700625974785 0.033006614686331044 0.05124422138981332 0.4341939590288014 0.1689607841195159 0.17646790903513926 0.5811218867444201 0.45379600303193773 0.19556904006983847 0.22871355573624355 0.09818816321647342 0.21716473236771608 0.28255860542952216 0.1904010789682799 0.4317711691243695 0.49771024784550616 0.3338133127153921 0.6024680947545111 0.4434502273473197 0.36745567643896365 0.20710894835313942 0.2824084183631507 0.14632842016157135 0.32440937237518097 0.2488774451839718 0.35217824894827454 0.16931715588275476 0.3729591122873908 0.16751321800261376 0.05139007433925827 0.24844290257413626 0.35055393278856734 0.09764863761582405 0.0848672228345218 0.1312084611830827 0.5002991184652658 0.09775196090329455 0.20673907286078522 0.8199053641225487 0.3472934065158793 0.5176347705774916 0.5345744317973847 0.5342818289369156 0.47995903328153533 0.4209634858120209 0.20883696155606823 0.2014970408679182 0.289081032515471 0.16217230216516657 0.4718477750151191 0.0023035613295921994 0.34828365277434553 0.14725238794886744 0.08055887232976108 0.2521593557900785 0.22481783970042737 0.16627131721931954 0.05462178628584581 0.3609819605466166 0.7331559511872553 0.5402318256334823 0.2793235011055323 0.06750830489712013 0.22115600927026535 0.3044349969325965 0.21851984237522507 0.2580449234243766 0.37912594276770933 0.7903790874907226 0.19573289534039243 0.8412933477526376 0.15906774323222592 0.7604056564503283 0.8456723384634315 0.7731708248571818 0.26486283393500915 0.781469933479878 0.361569177828271 0.855408995224199 0.02062243061434619 0.6780039697751719 0.3605501403696218 0.8131088288503597 0.08387170195233887 0.23787045032234438 0.12532596530916196
0.5431617731669883 0.6191339344279786 0.2968324635203054 0.6301198029219608 0.6721575274756477 0.6543430840636996 0.5755985961903038 0.011589672664849377 0.3684515064539273 0.03786751645302097 0.32571114508433635 0.6440467127461781 0.25390408991319263 0.7839238409467897 0.14024045965103532 0.01947598296695218 0.2908907936843431 0.12140783486042486 0.3087997901393433 0.026949770051047265 0.9999999999999999 0.15626145886184464 0.5802047975373874 0.5380659684822865 0.2579816586600837 0.7682754322637035 0.6206220921821451 0.6817493915860336 0.20582883768804222 0.456976275052675 0.31240151886780626 0.14184610668783137 0.44968424417230796 0.1149619015090176 0.8679609657329154 0.293378825014824 0.2173620350770496 0.19672123161843433 0.371987968707152 0.14961700177834045 0.8164652746095635 0.17340216317661278 0.20512608377743188 0.6446852294805336 0.42774561789757914 0.5737543835176188 0.5589547000327647 0.4518410309301857 0.13740433848533223 0.506253570107091 0.21111946921401772 0.3297753740734129 0.0078061336017286615 0.06584473326767828 0.19496457939621845 0.7018509473759873 0.38985617164850106 0.4476132212601124 0.3326326957468131 0.08324999331438847 0.5654576213845041 0.6498508159040454 0.5256821956854847 0.33144122912726465 0.8361086799874874 0.06096724614975989 0.7528006200810526 0.047942579575934535 0.09827396827035174 0.05316144953824653 0.12690113891809038 0.3194525968037653 0.14909813814857342 0.20187870002914826 0.4437031230913718 0.1899368083672722 0.06834720140001688 0.3922404780534519 0.05139767510555404 0.2027809180030089 0.5267311379382764 0.06221017485314345 0.48304235267231665 0.43209397015461504 0.06675236953389803 0.4449973601243838 0.1742484279637018 0.39428958266000236 0.24854236033208454 0.5590134738340053 0.15904082026770427 0.20712546986455588 0.14773120544366936 0.5265754981339977 0.564357547369079 0.4974008109435428 0.5085572409298927 0.474830453192605 0.30443141087835696 0.48026408154165 0.5307090447700578 0.38675080967960124 0.02489873597345822 0.6030656253064283 0.9083356358057623 0.07757595016601908 0.42033506678441573 0.6431313210293002 0.835590041526213 0.08700301857791029 0.022018588132262165 0.5048947188969065 0.10570363574723658
0.14904145662454915 0.7312836105263463 0.5330470882680399 0.5223881164591071 0.588977531647929 0.6211652579601386 0.6584720097694544 0.058657923302579955 0.5279920603176628 0.1210922726052143 0.4092934253554857 0.09742693835713401 0.024839868624223244 0.18375362556561547 0.12402317182166049 0.2135760108754174 0.2611466069067935 0.25368922125565313 0.682769944819478 0.8638461981350425 0.15626145886184462 1.0 0.20440327342242712 0.8433356580828808 0.6176662341502014 0.10495834168178077 0.6288786588853066 0.35761189651084463 0.236095875115687 0.16369964394173125 0.6192861426485544 0.44571005868140456 0.047129943655733045 0.8410692340089316 0.5734823169378528 0.24032762730949994 0.4417642137160269 0.3320617078069917 0.37552312414738254 0.5624087107445893 0.1629973569082153 0.49921191472629445 0.8085608867343332 0.5175557503418705 0.843788477329238 0.5744009096836006 0.62435021608427 0.24380729198245327 0.5678136246862638 0.1583423440282242 0.5448017849321142 0.3952261332809313 0.52925435576824 0.24855514753898045 0.2700365391344231 0.014146873286826627 0.1075593189594366 0.44570917044539027 0.5092306138622908 0.15517894517792225 0.00680064113795188 0.11486207845841535 0.7971071008589116 0.3016371525098185 0.1738984359401348 0.884009773819232 0.42158150515859383 0.6002848044778792 0.4893596871978039 0.5409970558363099 0.6394158902308213 0.7283970860263475 0.24412056024941553 0.13210724515603786 0.10278849503125398 0.043314684831980435 0.37675487044622513 0.10436649898742419 0.16141688505117294 0.3429539883880193 0.15433819878581767 0.22931001430024917 0.3175642106254108 0.09383389263488656 0.12047108148151876 0.05746388171141726 0.8925037156908459 0.866468081258354 0.3281883866714376 0.12063778353820379 0.25099604729697705 0.315766403345265 0.23062718219914316 0.4369016029656077 0.20933838687556802 0.4775464721032358 0.11345750938075241 0.5925115843083595 0.2714004607751878 0.4640766066153494 0.6175761611659802 0.608912388103281 0.0034674780115561067 0.5205905024247393 0.09319536733082971 0.6125534146369037 0.41675015013281114 0.3896216286209322 0.49036275252848754 0.4830280829127288 0.2593325125017096 0.39054568781143834 0.43185508470761624
0.193328549481893 0.16378208672154831 0.31237653271334526 0.5987849150016403 0.5246359991424882 0.48019955442009027 0.3754277946068554 0.41186692168315064 0.18895171466431987 0.4276387829200645 0.1553865841058254 0.2808919268717588 0.25314715530378 0.7970094662313455 0.5584611628389439 0.26528161599338523 0.2920217710386891 0.1897916582478704 0.18362917319569663 0.20303894776322393 0.5802047975373874 0.20440327342242712 0.9999999999999998 0.10219885452870214 0.2734979217885631 0.7050941069026748 0.09891406311306135 0.6228903974188983 0.4938812956654707 0.23383496812842394 0.470615166323731 0.3221822091773738 0.002295908613589739 0.4678408659079001 0.4511895843578243 0.8743945197397661 0.24348397411358064 0.03682010163797006 0.3066275327332707 0.16260721048024418 0.4332254345857842 0.8492203647366704 0.39073359030646554 0.5861829484194303 0.023703085638099846 0.5923015722001722 0.3921327656036813 0.6973303684317561 0.40887718200338075 0.29952156125367174 0.4173231041437227 0.34255770333671337 0.2129032240530978 0.1477366466366082 0.11830826572614082 0.8424612479409928 0.3529167543056668 0.26052284138265724 0.42013461857522605 0.4179404810452438 0.4260825299928089 0.13117269498754916 0.13242880746905175 0.25184562095001023 0.409446806403677 0.4308743129642408 0.1796164948270782 0.7012663329405932 0.7175912151397726 0.6741246911907207 0.014184828689001594 0.27479556336020017 0.2257093807331965 0.1701929280026677 0.15082809656935117 0.041308915713907796 0.11713811056071169 0.00951671063172105 0.029615856909525 0.213345320952809 0.11749125934292277 0.2665998964440939 0.3410972002471272 0.28074734638785936 0.1590922673344941 0.24547885411607875 0.3761058679077745 0.10346115642173019 0.2955462204185252 0.4244267804284212 0.31845966484647287 0.4231302679688716 0.34305134168890494 0.2597003956597854 0.5887469589220871 0.28547788878769825 0.13655222891074148 0.4628089247786007 0.19547264482856563 0.3013700272539543 0.5000806038093738 0.7048928645156354 0.31776507242928365 0.44503839847974164 0.6788317656232477 0.05775267105087727 0.38901857025139497 0.5094075049727508 0.6465087242030514 0.22185820371492976 0.37221061344103246 0.5170942691244237 0.3883411530002185
0.09951180608328172 0.802889216619359 0.5255893286456105 0.8195029158118784 0.8831443787184682 0.8975419808142588 0.9139463263513647 0.20841092838495578 0.6977101786816946 0.040711041566251334 0.34119293026286435 0.4479424219273225 0.03934991578473272 0.46007549797399283 0.08368699280484573 0.00145350553390051 0.19793250144140148 0.2353123315473195 0.3720070364973767 0.6583816482319559 0.5380659684822865 0.8433356580828806 0.10219885452870216 0.9999999999999998 0.7281015859343755 0.38915357973970677 0.7869606785865813 0.47037085065552564 0.02866348886081993 0.050567062573737956 0.32996792465773095 0.6273724678436384 0.024882571785735892 0.6419757417504232 0.8398657070452182 0.09553842817378225 0.6816186401460317 0.3945148751694056 0.2673406707615244 0.6908839220189412 0.33601639093684843 0.20728143712932964 0.7134041691042667 0.8306324752524982 0.9728845889189944 0.7987096372187293 0.8767041665491192 0.05325721665013963 0.5159801066421026 0.0652521302478502 0.3234206782513018 0.1089379686913432 0.2883426505794748 0.006564083330650616 0.39943537574643484 0.33828777194223286 0.21366009599120026 0.3158741779079783 0.4894987726931975 0.008536095981945787 0.3877629292955562 0.16754928410765743 0.958672136008712 0.31582737843735287 0.3827822478774399 0.7216192490752923 0.48070449271605564 0.3856767437268476 0.20761256247494916 0.3293615823899875 0.5514908836246072 0.6487139376462775 0.3424598453116085 0.24313841319416268 0.06760518797891012 0.19142983415117593 0.4779193498108611 0.050837513091916774 0.13048720287556836 0.36705392066365317 0.15702285282317915 0.2264881865348276 0.24784268349724015 0.2256690017037175 0.1916671517521769 0.1365189037870673 0.6866717525839741 0.8781838040324509 0.6457438724390893 0.04076046245751696 0.17364636293795163 0.22228917392451997 0.305958987996716 0.6067754058336243 0.040969013779093524 0.08710558118728469 0.3343014447197291 0.18555314179818902 0.2856555554570081 0.03689650374389219 0.22507340909589055 0.27183272551941084 0.11728971284066436 0.09249617648077867 0.35589866701220707 0.3210019230174351 0.6077719128935527 0.0649601935268698 0.7992749539061683 0.22569320506684756 0.42774084446785016 0.2658468494771753 0.3397693429501168
0.49817832793453853 0.3750171790917663 0.6820873541004885 0.8431993427469602 0.8208841259031836 0.8477782143080748 0.8865768700095604 0.31319281652165226 0.6963185103821908 0.18743163890771455 0.515118198016162 0.24935915563487793 0.3480748723406981 0.21433066324414723 0.5205018439696387 0.13029051559676968 0.26190678104438564 0.8165777299232503 0.16565266872901532 0.37745309977011304 0.2579816586600837 0.6176662341502014 0.273497921788563 0.7281015859343755 1.0 0.005639258441060462 0.23561188233200223 0.15947266175380936 0.32230765551207796 0.5256810481410686 0.537060181336463 0.3822407562281508 0.5369625362012044 0.666849080641057 0.47396652238065473 0.3656901550035722 0.3994702942530009 0.8130441869993036 0.647010214268965 0.9627737305464962 0.14271719630996896 0.13099952918652863 0.6242257322052264 0.8173644164301308 0.8275690009348159 0.8697276314463265 0.9222631308125114 0.2307912946463951 0.592723302559341 0.34720151504862773 0.6204188851881828 0.5180474732785292 0.42711551243161344 0.053962922058906564 0.09556289618457318 0.28778462097417273 0.17476515760348943 0.6887812879218465 0.6121594270663442 0.4686360385611937 0.05011002879701029 0.35022271869549826 0.836264210534421 0.6742496581614769 0.12313331632169645 0.3240055380010417 0.001234512471571028 0.10846685023212303 0.3112377202387653 0.09625937342046643 0.9111872051257053 0.6768067683663322 0.36890231447554755 0.1766204648251977 0.17587317007479822 0.10303392720986758 0.35807529317944525 0.39381435111956387 0.22498470026430561 0.06044481861757406 0.34661936553550776 0.04948646139952958 0.18013176808073975 0.14264031974100586 0.27847220368903214 0.34932276943165924 0.658979582824342 0.7766103167160675 0.7591499434854522 0.2683649839889603 0.03715008402042103 0.00448690805653232 0.3035199857463766 0.3900915523297559 0.20202628037559597 0.04528890318439823 0.3479769003505488 0.04081055750108191 0.42809343027046887 0.09939497736869389 0.057890169219138025 0.13178236834295423 0.736355273816966 0.005432190732369687 0.2711321015733748 0.021174557880332744 0.835630186292313 0.21355271094395567 0.5868950565118872 0.17144970509458124 0.8672019373175032 0.5440750871780662 0.03477674703778704
0.7250675492399504 0.2997266257461354 0.4117951830154635 0.520695236166706 0.5409340457590617 0.4906041551624086 0.3758878973318849 0.11311867782133356 0.1721092228934954 0.5942450341941786 0.30218588142051234 0.441620393049337 0.04786212837962914 0.9583139727009157 0.11392539930171212 0.4296228067406321 0.7474130979333542 0.3716702145263915 0.11901561939665488 0.1733380095543402 0.7682754322637034 0.10495834168178077 0.7050941069026748 0.3891535797397068 0.005639258441060462 1.0 0.6341470502653771 0.8808068101520736 0.7119363426641542 0.7482297995606513 0.5825930703599911 0.0632660241399964 0.5657205414848747 0.3900539595245428 0.7757129872700818 0.4913490312564746 0.048116615378717614 0.4348110388296903 0.6085698339605784 0.10638249169513637 0.856724503148515 0.38748897601571264 0.2242071948693513 0.5419185196832712 0.19527864533317954 0.4839308346475177 0.3183878394904996 0.7613766136572304 0.41617018965167496 0.5099411783050066 0.6244486211251606 0.66600462238048 0.29424448316395213 0.16096655947870597 0.22408555741683758 0.7742148824422865 0.6714986730096634 0.5697065480323502 0.47507355112025645 0.045256584937698886 0.7000773132379193 0.6215518138786634 0.259315246009825 0.5642176364603326 0.8611889233582739 0.06987687355438987 0.6447188292282893 0.10175990330441399 0.08629174058656075 0.15933640013841976 0.29493486058957746 0.25941128603448466 0.20546851597241422 0.06965435448488787 0.20237196313824218 0.058965467584807744 0.04989125532303806 0.33498415741825416 0.4089398993894428 0.23671030916560173 0.5865273763010329 0.06255297899002753 0.3852274056367325 0.5869061412009635 0.04373985178719773 0.7187601162265833 0.24393695158190473 0.04099042290417236 0.1591427645733225 0.582120483387218 0.11299476008460804 0.12601358162731557 0.27981336679081853 0.4689733596207452 0.2777012640145353 0.0442625009726602 0.5271714368167357 0.11163678921292562 0.3273399337422611 0.05295673034975995 0.20601909370264002 0.16993159629783838 0.3351469031167953 0.2312747802615621 0.6387410864915195 0.3244265190047582 0.1253439286120362 0.24001250765198565 0.7953223040810712 0.2624031131733843 0.0966516259149097 0.717676931199189 0.033017949763621116
0.5794620571795449 0.7316631283209879 0.14751499217935088 0.552389452660871 0.6389891710535583 0.6345509161198077 0.6142429647597132 0.5211415130614723 0.38678605390708704 0.3207317350076225 0.20260373247898028 0.25140934283879907 0.3898659628169499 0.5479354289892937 0.2985138349085989 0.01977149921633265 0.5094902399095939 0.36373352558369326 0.2976920830388468 0.48357185732561475 0.6206220921821451 0.6288786588853066 0.09891406311306135 0.7869606785865811 0.23561188233200223 0.6341470502653772 0.9999999999999998 0.6509947273847487 0.29728773782728063 0.5248470536637554 0.03440044738992343 0.5712123259033595 0.38605885764490955 0.2800746655740328 0.8149746761087487 0.012067815077621129 0.5750490894099504 0.10139704043521626 0.3035730372554649 0.23777289047023697 0.6240448635070727 0.20717982471985133 0.42463774293320306 0.5968781604804083 0.6589685714335372 0.4699021016313343 0.5331680934020903 0.39065926461667144 0.1256512303387511 0.39208960527411224 0.1182288061110964 0.3120048293628795 0.13225992079866258 0.06152087457906523 0.18297277434578274 0.475645610383309 0.44564909157836746 0.12001993880628797 0.11047238216666683 0.27710346979806816 0.3962255547922255 0.5515803767903503 0.6999738990833729 0.17645660464122317 0.6436585628689846 0.5824193477661457 0.7013415632615518 0.4577010144679451 0.3537951323198748 0.48003079751037664 0.03575193735026234 0.4933482354994247 0.05355843381765698 0.016744442978891355 0.2813958217387715 0.02256528908932696 0.13619623276278006 0.32659718515143504 0.24452284481173975 0.5211569888997084 0.6696995638838975 0.1280282210202028 0.38056657688932677 0.415467073099483 0.08742226350911125 0.34281015563289524 0.3355205366289869 0.6006210040420142 0.2086008748438638 0.33037569323904 0.022738571567168353 0.07201172045857805 0.10630689056165242 0.44299920856871194 0.20555232038823684 0.024035634711573287 0.6776572101617221 0.15015961559212657 0.1075832414713349 0.00039391420269879816 0.13470339010503585 0.30037224153444814 0.3363440657174801 0.021565600541375112 0.43532150565997674 0.3187054574100534 0.2788961637112396 0.029057535173275525 0.7126217223818108 0.2750686951308191 0.009703996895779329 0.11327517052832885 0.41303928261721506
0.4394497219266664 0.39531710020591 0.29984112702404786 0.5507661102912051 0.5670780916044367 0.5356895029021768 0.42792088130607564 0.13186256353647982 0.13507306205086275 0.41766525908237523 0.09062546046893218 0.1607278809207527 0.023096801735208203 0.8638375690395235 0.2214546369567074 0.461444947226269 0.822019129652612 0.20873490757473623 0.30964950481594644 0.41789700625974785 0.6817493915860336 0.3576118965108446 0.6228903974188982 0.47037085065552564 0.1594726617538094 0.8808068101520736 0.6509947273847487 0.9999999999999999 0.4178225374848679 0.4593754129198561 0.19110168717293663 0.1986569069976537 0.5220152593337745 0.15637669998223994 0.792099065626238 0.3352018363911165 0.13975073505045432 0.39421729678705103 0.5553046558256699 0.007772626905318673 0.849351720802838 0.22259547979393474 0.012006952436281441 0.5573601346573386 0.29075783735254646 0.5861492205189232 0.382039929565854 0.6848079593310494 0.20338739599156908 0.6247946459004136 0.2932021023334306 0.2897446317814472 0.15723074899336165 0.262136994767766 0.011815120006172863 0.6311900806606461 0.279399865672094 0.45494459266974385 0.4538568845601822 0.29788758903025375 0.34952926059469097 0.6826368306019639 0.3658038946026859 0.5777500856887683 0.8188217838946595 0.16807243060005053 0.7758030680549454 0.003962012835697198 0.009925788468501156 0.09478207121858678 0.03140515135348391 0.435801724040829 0.435101927983845 0.36361461083806246 0.3831377524658065 0.26516137684920854 0.141802100245152 0.45526668825851196 0.17286526677748174 0.010105484254813876 0.6628523172050637 0.2094676040784913 0.7267528572305559 0.501780755221972 0.20414882075773078 0.6561541292184441 0.053026330170821624 0.24748077120883097 0.04384006036895964 0.7282140983835813 0.32822499328850974 0.3301463889307673 0.4815679971640983 0.2792493067640202 0.22491043800071725 0.1704125105570537 0.3763543627661129 0.1264716606390285 0.15589277894992895 0.18291721308284825 0.0504860442511854 0.021481019663897823 0.24376981139457515 0.007313446357179648 0.464422969350554 0.5193599573040693 0.11020588960691123 0.0020230266913531816 0.7769177786188944 0.4410269610572015 0.05120374081414844 0.5720826627187585 0.13864821002687283
0.7144397902364928 0.2575417480447422 0.3258452776315224 0.12998559471712862 0.11854028016110295 0.05450738119370523 0.02433076109686685 0.39266121304816703 0.5246959445282349 0.9076643960136042 0.20706937105133544 0.2074126096391174 0.4278492324552224 0.6163168207516055 0.14057594544776014 0.41326887951233776 0.5846106635853261 0.513836250830091 0.1977355655774927 0.03300661468633104 0.20582883768804222 0.23609587511568703 0.4938812956654707 0.02866348886081993 0.32230765551207796 0.7119363426641541 0.29728773782728063 0.41782253748486786 1.0 0.8115475681349412 0.7976430391002965 0.009976083594511338 0.29889883857743843 0.5966508517041937 0.22060516562163401 0.5527409820218508 0.08889804247829783 0.36638073183324643 0.5128546325975156 0.29541937539930047 0.36130775210793864 0.5389582162256829 0.6668980328313876 0.16286461710294936 0.18579281517187546 0.044606922250004295 0.09383765507897657 0.708663636371972 0.8463375945606757 0.14147136056925275 0.9094198903009665 0.9081606444783893 0.7667957870059422 0.6365613631239078 0.2367120592741919 0.5760271256305145 0.8798837884929649 0.3947980141713004 0.29960574902610654 0.4492293843796991 0.6823929931208095 0.14673712603818903 0.17782165921175028 0.38537830902296727 0.3763741658048158 0.09181499910839319 0.02992772157518931 0.3103976357569703 0.175470923714444 0.39328807121823917 0.48064173692158596 0.05890911632309978 0.03790617573693409 0.3145111565387998 0.2265038926677563 0.5074113344099701 0.2397572200996793 0.03281901895024052 0.7259952893672184 0.3440031697313411 0.25357157021224824 0.3202485193819443 0.21632954747291358 0.43143692538634565 0.32201723098926327 0.4900787810902239 0.33216609419855175 0.4462928649630205 0.09742697582185818 0.1341860960571492 0.1278003042072334 0.14875940733896154 0.10413390358962762 0.28937439674002735 0.11226314485262984 0.10440494394549564 0.3471121725965991 0.013045111843189997 0.7859263794817494 0.054478662462795605 0.08840967319111305 0.07470366969857092 0.47490269014059194 0.055053548771994996 0.24093999134229274 0.2231683530197057 0.12452264907838217 0.026388072521881738 0.32050817642159496 0.14567409724153468 0.11999549251993948 0.5657501844872787 0.016422731076865177
0.9836073947532752 0.1532187892392915 0.538092241916466 0.02734331968153695 0.031025305230608202 0.019249737505759597 0.09922995264878076 0.5829285710737083 0.3282749092145359 0.6119395865101717 0.4694457921785292 0.357867239762673 0.39854688602402405 0.5805674997496783 0.377538486223562 0.30677074311520847 0.6267049458402543 0.8279819701612089 0.023448008160365637 0.05124422138981331 0.4569762750526751 0.16369964394173128 0.23383496812842394 0.050567062573737956 0.5256810481410685 0.7482297995606512 0.5248470536637553 0.4593754129198561 0.8115475681349412 0.9999999999999999 0.7808661491276901 0.09377248146037566 0.7083218689274786 0.5304931352633847 0.38435743556935786 0.11095883959335616 0.17528715816816864 0.6653108754544427 0.7112311113131393 0.5169872602932565 0.670685408725962 0.10818010377262131 0.4103029184609772 0.02041868814082004 0.14214509172306006 0.13252835211359762 0.18461042864049884 0.6253447870136702 0.5943986752182195 0.41142298288872314 0.8613478117471518 0.9341388077132338 0.6288037562874933 0.4010403866981884 0.32716123232416544 0.453714859860463 0.8414391656499745 0.6934587858014221 0.4653442192452441 0.6170403856549364 0.6807075809008406 0.5937598269007006 0.12251381862234492 0.6283061092938039 0.6949524292947138 0.07980317920442566 0.4402453274526787 0.14731827527960065 0.2350799435387697 0.01367629597275745 0.7484923701788878 0.13333100662441222 0.09190199204763563 0.12994707765861194 0.09582786702897841 0.25607242093480415 0.07714360322805233 0.38809256420783544 0.6239611183828254 0.5417714472099581 0.6168543300667451 0.3599564833426214 0.04960446720559428 0.5006042203340091 0.01211541561821074 0.67596770248473 0.3912749521984447 0.2880231696962335 0.16005445736708582 0.3629790153722935 0.1465501779650759 0.18766725116966596 0.13611599079506126 0.3472383861732662 0.04653578560738334 0.06414831902228936 0.7513715828833868 0.06627894706186076 0.4772543399940422 0.06390804437150323 0.1820728085543319 0.06733421757844321 0.743498082854596 0.2051162323302001 0.3736015184966674 0.18398656058304586 0.25434940918705834 0.11132576934537944 0.3215732911317355 0.23219033996640667 0.5288257487176923 0.7237562453627929 0.24780644550787007
0.7298931678696526 0.29012237357135534 0.6611638150804257 0.12153900187758797 0.13131107418401844 0.19334403138741565 0.2848254494552839 0.2251428944727354 0.5159613861946977 0.5406266756494696 0.6667864839344255 0.4444240051846367 0.054390779252980324 0.5025976350371485 0.05758958294026008 0.30576575291309493 0.3233363778295878 0.5231811167384097 0.2779274034759715 0.4341939590288014 0.31240151886780626 0.6192861426485544 0.47061516632373107 0.329967924657731 0.537060181336463 0.5825930703599911 0.03440044738992343 0.19110168717293663 0.7976430391002964 0.7808661491276901 0.9999999999999999 0.2345121435190919 0.44470969758629625 0.8257650439149523 0.07218602021686736 0.4191086979832484 0.10472427398397274 0.5391979569045338 0.5466042506366467 0.547291604606503 0.4038060275311486 0.4978220742662062 0.7600375659868 0.10135035069539179 0.4597889838993318 0.19928668570269018 0.31619296756064036 0.5300329508707857 0.7445621555970023 0.17309213414517546 0.928230893449837 0.8998620865816797 0.8712105778587137 0.6143284440276793 0.31717638809855553 0.43090640673293706 0.7725641646787246 0.6699980773217441 0.5729450307327085 0.42470258308938597 0.7033291251768551 0.24942526353691158 0.44636240904121777 0.5026207930497171 0.43143444422867716 0.37503795284146546 0.03230742901589104 0.3372316105103928 0.21594918156655482 0.5523428039849189 0.761808265400974 0.3912911378740911 0.024011446968107992 0.23038502759983945 0.12182812563779664 0.3594467794136423 0.0929690335283034 0.08573382634772124 0.5179702356265179 0.22436155737624247 0.16085706134270736 0.30638658565264654 0.3015453435003452 0.3798009150855324 0.25697320058834444 0.5399025804048249 0.6930762691259558 0.6527593679937314 0.058381363268365474 0.19364575805497633 0.15648371163120917 0.10704258391547375 0.020265928017588617 0.2531213043056531 0.27498526392103556 0.25123582332892674 0.36152846962788004 0.37664995888232916 0.5868749991037598 0.25567084123665174 0.4852770354352348 0.35728009608308403 0.4119539595990309 0.4059148768778052 0.3846079847043205 0.10607780283171596 0.24206682068344043 0.3521427473133485 0.13337049148641553 0.06257316785653239 0.3569963252147133 0.7721875776069094 0.08211075644308936
0.17336119638382744 0.4687754293011221 0.6552383800191545 0.37648028070283107 0.44360916514701787 0.46664762753548683 0.5546836359591001 0.711446614805193 0.7344379034696424 0.044208801029743894 0.4594248466140325 0.26769291574492543 0.4294721783061835 0.09286936678956262 0.3768784057213638 0.4888234719536044 0.30726623188312113 0.006216835991581899 0.033215874273309805 0.1689607841195159 0.14184610668783137 0.4457100586814045 0.3221822091773738 0.6273724678436384 0.3822407562281508 0.06326602413999638 0.5712123259033594 0.1986569069976537 0.009976083594511338 0.09377248146037566 0.2345121435190919 1.0 0.2681733164036159 0.5529160680436846 0.2928274380103972 0.08917330000508446 0.9709952512309388 0.5247673195108777 0.35287283975896966 0.5611382010007528 0.17404614863336265 0.2698167472522364 0.5236422444685411 0.41938045107866856 0.6774265601961001 0.2274599827161512 0.5127063261747187 0.20563334703268732 0.38705723326804314 0.29539724379097376 0.1872580256803098 0.07339001194574898 0.05006750751965194 0.33966713144352206 0.2907829371466685 0.10781654066494491 0.34244383727061184 0.49028504367577447 0.7527747851115082 0.5715913238635536 0.2593285948721709 0.20130212587851587 0.6550636740639305 0.5762518443644347 0.1058763788372016 0.517223636022459 0.039986224419990044 0.36452787167896405 0.18889948255276579 0.29624028354105986 0.27629416272077084 0.2782027500009368 0.5360784129815986 0.4902552915674013 0.1784258752606146 0.44826533106987115 0.466903642750437 0.29083356133295607 0.1234517422342317 0.5992497886715189 0.03068553271019339 0.38662143926726006 0.33766985125207405 0.01442586684297297 0.32257365751842787 0.34497337984602755 0.5464057344470874 0.5768465073401472 0.5030781930403382 0.4545813460604643 0.3271543951281812 0.42615200193745706 0.47471235063046613 0.3841481255851301 0.4028647793739808 0.22090099966636179 0.32990632772025047 0.05649115480424899 0.2891643242583845 0.29534975519824214 0.031586235518918857 0.2360628228994545 0.0702407318298134 0.11478574792365774 0.19423992235222115 0.21143749789787195 0.4742891527796921 0.18606775826112099 0.25953757486914253 0.24733686969458582 0.3438338000490406 0.5485715750272246 0.5863548725544353
0.7183363980931766 0.43803950577408696 0.7229548485132775 0.21916078443824538 0.13280121225297187 0.156394386924705 0.24379061395204377 0.16471574371602135 0.2923643654274154 0.06231594467798921 0.7099345820081677 0.3057830302409035 0.06642005869610906 0.448854044432972 0.4167916862722667 0.5140290529901256 0.6993768265018879 0.7068172051657261 0.11475306205669707 0.1764679090351393 0.44968424417230796 0.047129943655733045 0.002295908613589739 0.02488257178573589 0.5369625362012044 0.5657205414848747 0.38605885764490955 0.5220152593337745 0.29889883857743843 0.7083218689274786 0.44470969758629625 0.2681733164036159 0.9999999999999999 0.3015348528451733 0.3990842674099312 0.36373103705016013 0.19535831517092317 0.8700778501245812 0.6475272038360593 0.6713013183394225 0.8314537380512975 0.3517837368386357 0.07179250892489164 0.20442150561087657 0.15471972252050537 0.19517659280744185 0.30080826740856337 0.2936981403293043 0.19096610670014155 0.5224188670361125 0.4429471444727812 0.46246829089723696 0.14215496374309264 0.14914432350142176 0.3217303918105134 0.0826202069950922 0.31121488662249247 0.8224517137305036 0.6740950803855256 0.205944175279813 0.34014126844812 0.8899652929141768 0.1567637433238961 0.8101135033021694 0.8290579134641624 0.2550356584056791 0.7708679937255043 0.521333046464572 0.6102199311984206 0.3105640173318596 0.6642003975304347 0.0870879061333206 0.29785367505865423 0.21247257549032172 0.3034718962671273 0.20673594987416002 0.13370425534067176 0.7841632002155453 0.378530112886095 0.34067993298130356 0.7171476844660547 0.23020117038792404 0.3267086096573345 0.3200473318360964 0.43695297599699245 0.8477085947636622 0.2822707131061454 0.10303652097456245 0.4729481819015232 0.5702202747676627 0.11830497678729576 0.12413642513513594 0.20475873100810918 0.2609414713403079 0.18931679261670684 0.14748315152427033 0.6864847145881395 0.18597292926124936 0.15815885908049995 0.22764064836883577 0.02790920437344375 0.28771650498224277 0.7813777087576588 0.02708999014921455 0.16635596250907847 0.45330622499833634 0.4211730772904137 0.12500159412365217 0.2059549133528931 0.5734482470237862 0.8244794805675026 0.7815054531367637 0.235145029752078
0.48013433281693346 0.5809310579864361 0.7117649231264326 0.32660221224195807 0.3775570363709599 0.4350905059521917 0.5315448421165739 0.0016616314745894615 0.7333828743596519 0.4838195443426094 0.4906264554885945 0.018092534519580105 0.12060758875955274 0.2663450124773016 0.02604917789172492 0.11055763492316344 0.280265211338641 0.49797402018110787 0.40879077437991196 0.5811218867444201 0.1149619015090176 0.8410692340089315 0.4678408659079001 0.6419757417504232 0.6668490806410569 0.3900539595245428 0.2800746655740328 0.15637669998223996 0.5966508517041937 0.5304931352633846 0.8257650439149523 0.5529160680436846 0.3015348528451733 1.0 0.20365960958198473 0.39496182308198147 0.4949979575015762 0.632870789655258 0.7256333777775411 0.6875274215820956 0.28334441363493995 0.5945708496366554 0.915663288467869 0.3118458805990251 0.7624460085360447 0.36254664076239856 0.5391199741476097 0.6157006695721449 0.8101600735215685 0.44987037126790436 0.8337885307214732 0.6814924060994859 0.5907512429482681 0.22901673727680374 0.1745968251625733 0.25213935259771586 0.3720387721954571 0.7447943221071757 0.7560519318154946 0.1531764933763106 0.2781616256489375 0.24373388633913232 0.7061898788600771 0.661648796008665 0.2660303284698869 0.7475161598862475 0.05501751416020817 0.5608554327698404 0.3962551147204326 0.4654201917372479 0.7632173589704768 0.6102158292286062 0.4169743834551474 0.208378182860741 0.1837782912355392 0.0461358340971003 0.34923871794672967 0.09555856239612645 0.09959058853383955 0.28001435340036135 0.189531538816353 0.22208307041295805 0.05554459499219457 0.4435619647701693 0.09764866121269944 0.4014292370089071 0.9413699979907069 0.8569286610796961 0.3228036002598897 0.45796340702720645 0.34211657065891216 0.38566346940734464 0.4299541588872869 0.29913824532543154 0.18857527054497558 0.2578267075958574 0.18120420127086684 0.40369157208514844 0.5511305892922744 0.2490125215089426 0.47989971238230067 0.48886751247864774 0.31152942447266724 0.4007015655216472 0.22170796250964497 0.2365454023360356 0.5103256351925713 0.25821811056054683 0.14140918318517753 0.12014954331649627 0.3887867781654435 0.7360377174532107 0.5082452676286436
0.4315654956542683 0.7720024293712094 0.019453720071584676 0.7931117253313488 0.851246152227689 0.8393316400228323 0.781165171669203 0.08466493015156994 0.4270068370478675 0.16342978468228217 0.05975305005064939 0.5879377301549924 0.1608656968731432 0.8118652106704345 0.04691208831194924 0.19543465664319484 0.48116343618439955 0.01952013613246696 0.1689461939320912 0.4537960030319378 0.8679609657329154 0.5734823169378528 0.4511895843578243 0.8398657070452182 0.4739665223806547 0.7757129872700818 0.8149746761087486 0.792099065626238 0.22060516562163401 0.38435743556935786 0.07218602021686736 0.2928274380103972 0.39908426740993114 0.20365960958198473 1.0 0.24659356201449073 0.38662982761284953 0.036655622957076306 0.1780255339026056 0.35511715870311517 0.764225601125939 0.010261961359762468 0.41697493638755395 0.805502940910757 0.7229816005314127 0.7748346854265813 0.740033645796532 0.32651948189807917 0.23451406145636397 0.3205173104500723 0.04628619745666021 0.2025583963134369 0.13168068681928716 0.05602915078051096 0.35779522341433245 0.6082759140137014 0.38625243043275553 0.19394546382564604 0.04214343460187744 0.08474797563515278 0.581364046315834 0.558009437630432 0.7628261597136848 0.1640291511182044 0.7933996922454505 0.45860979603329427 0.7721791718226704 0.24061441554133015 0.10777271628669993 0.1574718586870239 0.17055687696266306 0.5383924775372073 0.0322467282074931 0.009631299178856944 0.19949745730711535 0.006287968320349657 0.2259233784308164 0.26611550244156595 0.15969541812043708 0.2972762792954248 0.464781656883594 0.09923462736834628 0.4808245839964583 0.4493551659928647 0.038367390251146244 0.5037388214106407 0.24480288019203655 0.6345069668212805 0.4387219959837788 0.39373689228977937 0.006835827500537294 0.005204403472485726 0.010016464567525496 0.6349020635111666 0.2840519358068255 0.0784800490847691 0.5159554818289477 0.038241752423306075 0.17173755141902877 0.09199592732845664 0.07366233851540267 0.005398289749717936 0.05582065994787719 0.17289928802914425 0.6592513046544776 0.3150937343044427 0.4656997128471797 0.27342970490262475 0.954280152853981 0.2542796377965505 0.15822786084006685 0.2767887225940709 0.18364906829492617
0.04359068679535859 0.37902454530117585 0.0477545950205894 0.6078855224659313 0.513979894716242 0.4695710883644398 0.40996586348903435 0.21593280027247647 0.14913166018195195 0.5916274153315929 0.13659158688354067 0.20989293555813307 0.049644740221758354 0.5819081147314172 0.6624340249023918 0.075676704955579 0.07772342850411754 0.31724737526579233 0.11104897470741555 0.19556904006983847 0.293378825014824 0.24032762730949997 0.8743945197397661 0.09553842817378225 0.36569015500357227 0.4913490312564746 0.012067815077621127 0.3352018363911165 0.5527409820218508 0.11095883959335616 0.4191086979832484 0.08917330000508444 0.3637310370501602 0.39496182308198147 0.24659356201449073 1.0 0.004917640787436893 0.27852068454649936 0.055247708096767434 0.35073101538650037 0.04779982765721947 0.947496478189684 0.4634342621800243 0.6027194445424378 0.06763531975873584 0.5680541995844292 0.42423976327506313 0.5403495564022008 0.45814044584055597 0.026721722948511703 0.3951554473240617 0.3447447723327539 0.38124441643552687 0.43926632261679666 0.05451766361167951 0.7177330681041798 0.4302095595779297 0.060113983796975246 0.04901549107196767 0.2111797535450771 0.45820377378443505 0.28700087424362847 0.12969510788562025 0.10007671319699943 0.05174967393648675 0.43124080767081857 0.22888287244572914 0.8437002161816687 0.8523493869559914 0.7558449274338876 0.1749340481750519 0.15429951984062829 0.06946345859308112 0.16065872125054068 0.18434827039494223 0.3084231598616628 0.15663962361956538 0.46408575025972815 0.10631649128079212 0.2224151243851599 0.23225059501243564 0.1484887400808369 0.03504031112884464 0.28354259650963004 0.5405652501861815 0.0018554718042596383 0.2403834259696564 0.17036168006273095 0.5604751654731636 0.04839694688441456 0.21033240519796406 0.27835545462427397 0.09172595093999979 0.18354737038295957 0.28451355129331285 0.22522317853031495 0.2485880275556075 0.41220763346844164 0.36369733684162686 0.3023805245458856 0.3844663619552404 0.6416723191687025 0.4262783254371407 0.3391049221927149 0.484844380892408 0.16799434009519743 0.4142941182124545 0.43787935334265154 0.5034267944493371 0.33556626067690204 0.6306573285723756 0.17712885034388332 0.4429336000895758
0.23987190384016283 0.5015644352371079 0.6245134125046239 0.44406737660869094 0.5138976095254526 0.5273223445963287 0.6017563736363722 0.7095645588632167 0.706350755956196 0.10990896543798574 0.34477055155897723 0.4482202680638422 0.3256557038284683 0.03339884169387824 0.2937469290518157 0.383897735607968 0.2325066547683642 0.00515446695382345 0.07107164945337972 0.22871355573624352 0.21736203507704957 0.4417642137160269 0.24348397411358064 0.6816186401460317 0.3994702942530009 0.048116615378717614 0.5750490894099504 0.13975073505045432 0.08889804247829783 0.17528715816816864 0.10472427398397274 0.9709952512309387 0.19535831517092314 0.4949979575015762 0.38662982761284953 0.004917640787436893 1.0 0.4984597127401915 0.36391505330345325 0.5493252919348572 0.0953656107726993 0.22210894123928426 0.47329135525937177 0.483832181251078 0.7124060855212395 0.30505456796994845 0.5560159936127756 0.22253356554867082 0.3509027044184739 0.3584780278571261 0.10468106081366933 0.16635193026328504 0.17987744270021438 0.46845922750521474 0.4860510874870979 0.13558576738212424 0.4644792988710644 0.42519185201845333 0.7297895765714935 0.6067560587133256 0.45596974358706427 0.18415304659658457 0.6644901183775034 0.5615701489090227 0.008180517691740817 0.5574952007321309 0.016378743205067818 0.3473126154651689 0.18496099105039038 0.21648405983640168 0.25073018780954115 0.2303432123776355 0.6570508788535511 0.6255342900124772 0.3136445220473772 0.5844492390611029 0.6290532746234906 0.35496155653006733 0.2475967053596191 0.6162701637127723 0.09652179600786286 0.5085966255019451 0.40997005533888453 0.12619181754629677 0.47041854338502687 0.1840284218993494 0.5284683843410193 0.5472912551699403 0.6292734706782824 0.4812944499105782 0.42618782542939115 0.513833319478891 0.6030358792462776 0.5052743151287046 0.3392420711516616 0.18279584556915066 0.4028995404838995 0.04476003189264748 0.17628226367707406 0.2677783520819199 0.029806847055450142 0.2414817694339662 0.02611278157669634 0.10452128136229075 0.2326412609247834 0.13902857222405363 0.46620384063568393 0.20760858347819505 0.358480486800911 0.15775333573270095 0.3442048023210015 0.4656251535450386 0.5422779337413808
0.6483820197664638 0.004154912037216769 0.8521939104463888 0.49950745998213547 0.4578974479265718 0.49188772676161363 0.5878787653027755 0.10821608976282579 0.6380693047488052 0.2010199806145871 0.6466938673181346 0.05581966837994069 0.11862663987126783 0.2575051438261666 0.3985418863779069 0.3986969836953007 0.6575484597284084 0.812978531238157 0.02963103352798855 0.0981881632164734 0.19672123161843433 0.3320617078069916 0.03682010163797006 0.3945148751694056 0.8130441869993036 0.4348110388296903 0.10139704043521626 0.39421729678705103 0.36638073183324643 0.6653108754544428 0.5391979569045339 0.5247673195108776 0.8700778501245813 0.632870789655258 0.03665562295707631 0.27852068454649936 0.4984597127401916 1.0 0.8529420917470696 0.9107271198882945 0.6582410791780675 0.1291305174114803 0.4474352121537136 0.48152569904505954 0.574891184899403 0.47723592021032646 0.6342662343849023 0.46046503016683354 0.49798638231845427 0.6673685750562576 0.6116414231098914 0.5189278854482711 0.2054357398205963 0.20612580341528589 0.032923412668861486 0.003723659338531946 0.19777659756002944 0.9293009874745792 0.8612980744702573 0.17749299825831583 0.11189982235447951 0.7838990548161108 0.5485017525231168 0.9591982444659495 0.6253520836859802 0.15788278494806243 0.5270942769763363 0.21457349399616796 0.38519344518469184 0.19799966544998818 0.844086602750149 0.38243533707773003 0.5779407129432211 0.41696504552066793 0.4180915928715925 0.34212162308877175 0.4297724520407023 0.7127059665307564 0.2247142208304556 0.03679308256860409 0.6852840289758226 0.06379417398776972 0.302491816573178 0.35900459810729063 0.45928452589325863 0.7316573387835673 0.6181886819406988 0.5034652696480376 0.7141541930483908 0.6805839352785599 0.179296090051254 0.16985683828648343 0.49689472481737906 0.16734606410246478 0.07003666429531963 0.1136809992724243 0.5353885463753394 0.10123326161747244 0.34082087064326627 0.192945811049735 0.044060918475194284 0.12357795989434306 0.7904662453029075 0.014354165339488896 0.017273280364142773 0.28023601607231363 0.7073052407835821 0.1734917255864105 0.11384089056029248 0.44357448243645353 0.8985748281214049 0.839233485557702 0.08065575365342824
0.713481213706272 0.07399630566180224 0.7005397988019995 0.2120588467487217 0.19647109845673044 0.23886351884817889 0.3409640474214903 0.21352946343109896 0.5449094735526235 0.4566971945164478 0.331621229027079 0.16094877214238515 0.37834089238763524 0.3999893836842284 0.36221506184194097 0.11634186731302233 0.6395050108037188 0.7978251251930109 0.172885363569459 0.21716473236771608 0.371987968707152 0.3755231241473825 0.3066275327332707 0.2673406707615244 0.647010214268965 0.6085698339605784 0.3035730372554649 0.5553046558256699 0.5128546325975156 0.7112311113131393 0.5466042506366467 0.3528728397589696 0.6475272038360593 0.7256333777775412 0.17802553390260556 0.05524770809676743 0.3639150533034532 0.8529420917470696 0.9999999999999999 0.6916851606252913 0.6839333569870109 0.19541196207336692 0.5163200395150886 0.17462335791209294 0.46330973658578967 0.2542460402294897 0.393870083225879 0.7904464751256903 0.6031389250520569 0.8811573690559947 0.7086936665247465 0.6303924969031687 0.17414683835918135 0.2076044845627384 0.3082724294481125 0.31980590870916964 0.3060658019450491 0.874315706920051 0.8022045185390826 0.16636188994781273 0.14824337449852948 0.7487877753104042 0.3664352701666852 0.9253255522921002 0.6426534283604869 0.3583362654852695 0.5174292977059213 0.07342504115655903 0.04366702889855496 0.12893130970760805 0.754028312628695 0.29818681601256875 0.741858505173698 0.548374295021737 0.6217706213771349 0.39424420981388664 0.5685718966108602 0.5703802686099907 0.0457044204888032 0.0756475226882205 0.790049196300201 0.3554976340354647 0.43575265817716163 0.5754614124475403 0.3297944750377053 0.576426938866465 0.7104001284894353 0.442538085232673 0.5407745306173943 0.839617338796784 0.5237766412274402 0.49199195324125616 0.7341637492625765 0.27220882367329907 0.008368449606319982 0.12306190064891107 0.5640875075704213 0.14161852323235496 0.3132666608764581 0.08470842553083154 0.23628672942623266 0.14165390618589377 0.6075126297501622 0.2640707972167615 0.29557386124863255 0.054570535450448265 0.5242420163623818 0.06027501706134496 0.09701994189971169 0.1814052209577103 0.6108960094894031 0.7825343667586538 0.24576568094397241
0.48134734924287376 0.29698310605369493 0.7995349561973664 0.7846739067074601 0.7630830394086577 0.7929402327297012 0.8571770376421337 0.12747326910177195 0.747379661153944 0.13565329356302402 0.6404681734887787 0.18034779944836982 0.15312062187123643 0.0725591280381769 0.409120346974484 0.29904504439743645 0.39926631940426666 0.7658024793802921 0.11095807074196935 0.2825586054295222 0.14961700177834045 0.5624087107445893 0.16260721048024415 0.6908839220189412 0.9627737305464963 0.10638249169513637 0.23777289047023697 0.007772626905318674 0.29541937539930047 0.5169872602932565 0.547291604606503 0.5611382010007528 0.6713013183394225 0.6875274215820957 0.35511715870311517 0.3507310153865004 0.5493252919348572 0.9107271198882945 0.6916851606252913 1.0 0.30447217574745117 0.1310789032378319 0.6013414543641995 0.7712945376937088 0.8127257475655444 0.7657375883214678 0.886758286775644 0.2518330733276138 0.5629139204629879 0.42247927999832263 0.5956922112519109 0.4664953567808074 0.3470860724466194 0.059437446063539484 0.052518602956313956 0.25902809665206583 0.1141956940897029 0.7995955615748478 0.7571569428003189 0.28887056169180486 0.02306883187662861 0.48571154274000833 0.8211394887317213 0.796669037985031 0.2773674364366537 0.30228261528129524 0.15524684337526845 0.12169459700691898 0.33445225184648736 0.08609171698673285 0.8925535604677043 0.6235133660727507 0.4429305348525451 0.2702226781273102 0.21901101755014393 0.20784372714238133 0.3860878826572757 0.5068947010234995 0.218788299187348 0.02451169589968203 0.3984001212055649 0.00881950303728228 0.016525923040503168 0.18326965154971683 0.3527802426785531 0.5198606501510415 0.6780386035594111 0.7444911752838125 0.7780321103394044 0.4062003257418509 0.06785304799699403 0.06104182765942375 0.3537776070547504 0.3387933519994492 0.041774053256323974 0.11931240513986593 0.34466352814897505 0.09042344119011379 0.4252690926545555 0.19161275993605403 0.03420650178171655 0.12380161529616758 0.7442236024928166 0.036129234556258466 0.23453806608942473 0.12050623973178676 0.8470492343302559 0.23845550793007225 0.47924095535179206 0.3127718122939758 0.9128990331161336 0.6807113260011093 0.11591558372876033
0.7023221540357969 0.5482435569235573 0.5825302906931199 0.2899285727910649 0.3501946111552953 0.3204277868294801 0.20968294234823937 0.03729138828586974 0.07962319339680926 0.1951440504099148 0.49123667472297466 0.40591618576059413 0.11554650117294037 0.788376606084889 0.19463785333911668 0.3851639375515167 0.7313356697011196 0.48187006226336204 0.017901343603606918 0.1904010789682799 0.8164652746095635 0.1629973569082153 0.4332254345857842 0.3360163909368485 0.14271719630996899 0.856724503148515 0.6240448635070727 0.849351720802838 0.36130775210793864 0.670685408725962 0.4038060275311485 0.17404614863336265 0.8314537380512975 0.28334441363494 0.764225601125939 0.04779982765721947 0.0953656107726993 0.6582410791780675 0.6839333569870109 0.30447217574745117 1.0 0.014940182169390791 0.013846862709627466 0.3060294926832996 0.14263352947192326 0.2926514178323713 0.16079360593675865 0.5674824530749029 0.13211033209583023 0.6996561024524279 0.4088506492935471 0.4506501766934984 0.0029666080941441264 0.2153851916753512 0.1800556121105804 0.5043922062590062 0.370770369583669 0.7529859728754996 0.638263438525102 0.0381599356990469 0.47018020912707853 0.9216044547434057 0.20888991759389858 0.7473003194789648 0.9927613130762273 0.15558007450105205 0.9177704461840586 0.24783576967836726 0.24458640613237922 0.173072457059748 0.4068000321156636 0.18168377669446942 0.39860587998228486 0.3464507265598529 0.481997676258586 0.2986641553780938 0.18626129870016858 0.6859257029158978 0.1851253148043777 0.1963365124103402 0.7859442833053328 0.03599404662994771 0.6058469244343443 0.519052815961536 0.31387498338336517 0.8028558059235338 0.26834713401273796 0.14573213506066637 0.15146621894689893 0.7730798146231257 0.17100297924550203 0.18448773368242732 0.3643280758771714 0.3589988997187994 0.3665763179319291 0.0705987501580808 0.65915391648032 0.05986114598890231 0.02294344751948956 0.020558733748266802 0.18135714128654054 0.03142001091973846 0.4606474309173572 0.22567519308120085 0.574151064790208 0.3441241354422974 0.05214398316035937 0.18117030409897675 0.6504917140182002 0.38806484103821276 0.4280698228589074 0.7763810681085813 0.0576967286100308
0.039520190635878666 0.5960779748927276 0.13951925350677571 0.358760029285541 0.24820850786097726 0.20148580377499925 0.13503873828086072 0.27066967144562304 0.33827855908398174 0.5586120707134662 0.04785015120692099 0.0345198919942171 0.0022888040281700273 0.44378709570655406 0.5739905864083468 0.02768341363700492 0.018688917179464467 0.20802368499562077 0.2721171128310387 0.4317711691243695 0.17340216317661278 0.49921191472629445 0.8492203647366704 0.20728143712932967 0.13099952918652866 0.38748897601571264 0.20717982471985133 0.22259547979393476 0.5389582162256829 0.10818010377262131 0.4978220742662062 0.2698167472522364 0.3517837368386357 0.5945708496366554 0.010261961359762468 0.9474964781896841 0.2221089412392842 0.1291305174114803 0.19541196207336695 0.1310789032378319 0.01494018216939079 0.9999999999999998 0.6576833253736444 0.35362817521717604 0.2312358473900002 0.3165505707226819 0.1599941167298377 0.608929429305405 0.6014852039238269 0.08150168023918364 0.4883693749652071 0.37393837088609355 0.41430081148672404 0.37027551459636404 0.25512159315922367 0.6483663753448491 0.3408152619692811 0.06702074095208385 0.23451834056112045 0.22286204365882673 0.29446485252052895 0.277678522206745 0.14532964932343323 0.03986298684894318 0.032752965064824814 0.6763035148042625 0.31922327445360577 0.9479929952524461 0.9147479721422344 0.8149007947646848 0.015236973742743538 0.020131393708706032 0.11940283205684 0.0036257918865633797 0.0551210475960943 0.16301900420810236 0.08191451595070737 0.3783018757359462 0.003524114768124413 0.3359657029976876 0.195346532718909 0.2874126201067602 0.03525071223413088 0.21619157065791822 0.4049147629890593 0.061399944924015175 0.4775063017827129 0.412722378251722 0.30797556374195956 0.1353578563550674 0.33441219061963984 0.4142785216390381 0.26907626148159036 0.03272846594024357 0.3060272481186076 0.30771446824717286 0.32694450152143495 0.5108101043043897 0.38617460109480045 0.362443453422841 0.49528954072153897 0.7549568742128078 0.3920185806083151 0.42121452155052075 0.4261786997299421 0.30486056152260144 0.23817573826906088 0.4539530395477509 0.2698047015048554 0.44243282778460696 0.47835640164826104 0.27686783003012266 0.5314975510802061
0.3065178177384326 0.8061500940972092 0.526305138563371 0.3815396317831982 0.45595738698914756 0.513381943285659 0.5850963762170805 0.0060260110579271825 0.8452076068948204 0.6110659216104654 0.31431840896185115 0.16780940091673305 0.22910633805959135 0.1287291680275235 0.18117511830898403 0.20501784497694753 0.22375895503770168 0.3758146344965606 0.1866557227736785 0.4977102478455062 0.2051260837774319 0.8085608867343331 0.39073359030646554 0.7134041691042667 0.6242257322052264 0.2242071948693513 0.4246377429332031 0.012006952436281441 0.6668980328313875 0.4103029184609773 0.7600375659868 0.5236422444685412 0.07179250892489164 0.915663288467869 0.41697493638755395 0.46343426218002426 0.47329135525937177 0.4474352121537137 0.5163200395150885 0.6013414543641994 0.013846862709627466 0.6576833253736444 0.9999999999999998 0.3729096496670302 0.7961462848720242 0.4079545514789269 0.5927561184885018 0.5244169270533292 0.9237061746457781 0.15983837994336483 0.8093719137615695 0.6331635291990724 0.6854200622012862 0.40817970724649294 0.16196686266450888 0.16585137311645604 0.38134517932908324 0.4767677414974669 0.5449748530583236 0.18628590889913757 0.2072026254650918 0.08080584185228429 0.7776079734762782 0.44720543902912846 0.03295046180417319 0.6957588896095667 0.3658197947799511 0.6541025564742383 0.44451533323161707 0.5747748561979046 0.6170565761795919 0.5652744469156616 0.23822474267101781 0.007754819863928555 0.11096554302293453 0.18596831511346062 0.17410018424848386 0.13650603259967858 0.27072328018374964 0.24631212544557243 0.050894908462277524 0.0878034880625024 0.2815982043689759 0.26476160704061935 0.2286326706013779 0.2354831628629781 0.7717617922244664 0.9393002337333146 0.251763325784118 0.1643426841901733 0.1823819330416039 0.21415672808488437 0.3033713723327919 0.319456511300258 0.0010273915735134094 0.03132524388014839 0.055624819466478424 0.21207929182036586 0.7494496808527068 0.04757283177110427 0.2669028823821863 0.3666017917080578 0.2644657475265535 0.15313823291903386 0.043689405412404035 0.13599475570938527 0.49774128179188903 0.041843020860540515 0.2901415783235837 0.09638343873468438 0.24003559156627485 0.5382622777427417 0.48659583702365916
0.04530764252152205 0.45655616458852366 0.4149049775614548 0.9972625419993723 0.9923102881540162 0.9859957608269218 0.9661961892562713 0.043579367622629914 0.5414380396084978 0.23576785581679935 0.34819740248738235 0.43971233536772536 0.12183802863278512 0.6594170911722713 0.39465587798030316 0.03788630572332706 0.12283527002159582 0.4138492938499632 0.11805974896425166 0.33381331271539205 0.6446852294805336 0.5175557503418706 0.5861829484194303 0.8306324752524982 0.8173644164301308 0.5419185196832711 0.5968781604804083 0.5573601346573386 0.16286461710294936 0.02041868814082004 0.10135035069539179 0.41938045107866856 0.20442150561087657 0.3118458805990252 0.8055029409107569 0.6027194445424376 0.4838321812510781 0.48152569904505954 0.17462335791209294 0.7712945376937088 0.30602949268329965 0.35362817521717604 0.3729096496670302 1.0 0.8082762638881072 0.9605356409726723 0.9574440668327558 0.2586914037102876 0.24424340503659756 0.01162744736229924 0.12415909738375848 0.010064009595806861 0.13711984301823776 0.1093665850813239 0.17279515417450686 0.6838260473660126 0.2940867343788695 0.27877386865460324 0.31965383119792573 0.23005714137128452 0.46017755696295976 0.012869733030898734 0.8580385924246204 0.29647459328196846 0.3344185516518395 0.26390115628523575 0.30132127329572717 0.1756785210551703 0.35196806390590235 0.14555432025800427 0.5610260605206862 0.6350261246874501 0.21261068500063957 0.1440726813094342 0.014251528141311219 0.16984434680666136 0.329713762065462 0.22592625757314322 0.003797210936186226 0.10251698333833413 0.036735411973488945 0.02647563547598963 0.28680732301297046 0.283013096970846 0.3451831461152305 0.033939631120216515 0.3770241047921452 0.6552766610540467 0.7691058254233286 0.07156686616188425 0.07764837258706225 0.0907835468482397 0.10649736688432786 0.535898179860434 0.22036507489943682 0.16750449865488562 0.07792521199286521 0.18153918426917381 0.1810374813403541 0.23529291855761583 0.13013474559492913 0.23820667862703968 0.4287685856476522 0.21511440026076653 0.6248851743896192 0.06550837655330581 0.7661241138834972 0.38575331968894533 0.9114697382120208 0.1035923583060803 0.7045868741084722 0.11878758948611617 0.011583284137110553
0.08475119346435646 0.7581954477733314 0.6489382642235398 0.8049183662621666 0.8585119145303063 0.8845051259316364 0.9260638199430887 0.1402277293128916 0.8060437905134701 0.10314792541889863 0.41848979549977416 0.41822235810798564 0.10667792916142133 0.30466373370793604 0.1191457989358053 0.09688474157713203 0.012774808093580814 0.40451811385852254 0.31734572553679546 0.6024680947545111 0.4277456178975792 0.843788477329238 0.023703085638099846 0.9728845889189943 0.8275690009348158 0.19527864533317954 0.6589685714335372 0.29075783735254646 0.18579281517187546 0.14214509172306006 0.45978898389933176 0.6774265601961 0.15471972252050537 0.7624460085360447 0.7229816005314126 0.06763531975873584 0.7124060855212395 0.574891184899403 0.46330973658578967 0.8127257475655444 0.14263352947192326 0.23123584739000022 0.7961462848720242 0.8082762638881074 1.0 0.7867349196151552 0.9076226963609436 0.21544477108860172 0.6415568945251051 0.22093567896776894 0.48660997235962006 0.2701898779168109 0.34869322268331626 0.0036511898750178277 0.36902579045252604 0.252742475388994 0.09033866210232208 0.498418601523515 0.6331745759628928 0.06266493320692411 0.2749050312142345 0.01148237166823137 0.9796259907669571 0.5082563862503431 0.19081786631577755 0.7054630044703326 0.3287782206197362 0.3585323941947058 0.1519185269368398 0.2856816944442557 0.6846923885500383 0.672603660343025 0.4392847825197195 0.2913014579017037 0.13324834469328997 0.2070440784172776 0.5030395731965995 0.1596198423902923 0.03367888864318713 0.33590554168645853 0.01187683663363446 0.22770554642424293 0.16249646124630093 0.060146219941049704 0.21486946755272998 0.0645483975185034 0.7744612514890432 0.9288545912826335 0.6960329561063369 0.20186026439739663 0.22348849254079242 0.26060579210572876 0.4040887442046882 0.5849240935160628 0.02384604240096241 0.039619329007000145 0.1672133717119387 0.14434873733240045 0.4035243798197869 0.012422379811419101 0.20929256310232364 0.2343090537042184 0.2896820448465675 0.08552261354406722 0.29781738613180053 0.21323348518260773 0.7045204100861734 0.0964222770823145 0.7038516175562058 0.09742518594530528 0.5485350823283307 0.4430831213682074 0.3700109860577858
0.12709583289935433 0.44124157995957863 0.39315578739064583 0.9761465144012613 0.9607005636488424 0.9582458701068277 0.9319926620627558 0.2707669123261909 0.4747220484109361 0.13014312606562708 0.3089517418094233 0.39960023464228184 0.31305082537210005 0.64508140839167 0.5589207418432856 0.10732839956201996 0.1641995811497835 0.5540205779417992 0.2224021789936653 0.44345022734731965 0.5737543835176188 0.5744009096836007 0.5923015722001723 0.7987096372187295 0.8697276314463264 0.4839308346475177 0.4699021016313342 0.5861492205189232 0.044606922250004295 0.13252835211359762 0.19928668570269018 0.22745998271615123 0.19517659280744185 0.3625466407623985 0.7748346854265814 0.5680541995844292 0.3050545679699485 0.47723592021032646 0.2542460402294897 0.7657375883214678 0.29265141783237136 0.3165505707226819 0.4079545514789269 0.9605356409726723 0.7867349196151551 1.0 0.9380937392881912 0.1573839326542623 0.3074445955726455 0.034699757730726484 0.2510558073144655 0.1620566443861124 0.2597033423093061 0.012798026496464611 0.1764687895017374 0.5793975159332889 0.12028608122739765 0.30008433600767526 0.27427273197123253 0.4395509796312384 0.361576323832394 0.0006847382148414969 0.8193046360649939 0.28602161566793893 0.310248895288979 0.2850037440417279 0.3109211844238068 0.1747591055524061 0.3293603387423766 0.15027006583827346 0.6656441639450812 0.6641171654520127 0.18639745108751363 0.0870412126237937 0.056966203425603636 0.08815912985926522 0.3230925829990803 0.20663675995641378 0.03221462509526202 0.038167906330776984 0.04355598405251313 0.06885680337054506 0.3736559304886366 0.21389530026094586 0.28714580212586766 0.08297370450435991 0.42944716682952655 0.6641436013359544 0.7400324688664335 0.0840100766528446 0.07873260998240916 0.1139979078783431 0.10538725008285683 0.5016388688396258 0.3025467353465998 0.014734878025252609 0.05904672244804687 0.05534432718321302 0.1789701375702089 0.06787645870959795 0.012310292008797226 0.19014673971562981 0.4793000554273133 0.06725757650014161 0.5025674384139246 0.20711082454532204 0.7282191677696362 0.2604902584528611 0.8805401350054401 0.030812866725371913 0.7062374169731076 0.12037231911420702 0.08885134502423783
0.13487594126390992 0.5563962588617858 0.5542549047626778 0.9622630376036476 0.9682849067306188 0.9813248893676603 0.9938090423986972 0.08279653461637168 0.7329963234795855 0.014903312719679474 0.40309828147128957 0.4395067966491946 0.2221388457909963 0.4692250990851781 0.337172707340777 0.13674514453170572 0.07325807351197013 0.5581050926365272 0.10156164704021163 0.3674556764389636 0.5589547000327647 0.6243502160842699 0.3921327656036813 0.8767041665491191 0.9222631308125115 0.3183878394904996 0.5331680934020904 0.38203992956585403 0.09383765507897655 0.1846104286404988 0.31619296756064036 0.5127063261747187 0.30080826740856337 0.5391199741476097 0.7400336457965321 0.42423976327506313 0.5560159936127756 0.6342662343849022 0.39387008322587896 0.8867582867756441 0.16079360593675868 0.1599941167298377 0.5927561184885017 0.957444066832756 0.9076226963609437 0.9380937392881911 0.9999999999999999 0.0017916597860423542 0.4979145753693108 0.13220464315940433 0.37957376376920055 0.21909425265126414 0.2883082913414376 0.028548224492368025 0.19993103829192618 0.5121265035100467 0.113404607555427 0.45250518436361137 0.48824968871761054 0.27057792554557736 0.3207954341059794 0.08211548606813895 0.9396829418453306 0.4811205122754124 0.19484649290407421 0.37323332045200125 0.25126559347252997 0.03388100712976253 0.2531554559682728 0.043486193881954995 0.7072562584511358 0.680313449321088 0.3211650599695839 0.17601661656774584 0.04782696996646711 0.13779417066247168 0.36816959964095425 0.2525466185508171 0.10854501532256812 0.12063798080453365 0.07875829549602077 0.011566049471798161 0.24575998285366743 0.10903621682449031 0.2974374528278307 0.12633508078561598 0.5464609457870307 0.8091339817264319 0.7877978502195476 0.07878459538073768 0.014540021459566102 0.00016666146447301866 0.24638170993597636 0.5432012327240613 0.2200191368185368 0.17763694224265605 0.010400780622656102 0.14975390997977628 0.38816913342984005 0.23678695802107028 0.07738549694883046 0.16085243115880654 0.5435788570561471 0.17053528594400094 0.5350758986234164 0.017006377342491365 0.8431673244287982 0.3654498960130495 0.8190688679271874 0.1461649157162495 0.7503645142305424 0.3235158002620269 0.12345316352835557
0.5940145844375117 0.18240828633447384 0.476291131922046 0.22866269784926893 0.19754190240175223 0.1486602999180253 0.044752561875005564 0.0785618285807191 0.4343669606007955 0.6858410189565194 0.06392395297269819 0.11752251861772754 0.3953101677337757 0.6566756750005688 0.05161068722686577 0.18903030438394317 0.5812457183332111 0.4637755411854552 0.07698177384530604 0.20710894835313942 0.4518410309301856 0.24380729198245327 0.6973303684317562 0.05325721665013963 0.23079129464639514 0.7613766136572305 0.39065926461667144 0.6848079593310494 0.708663636371972 0.6253447870136702 0.5300329508707858 0.20563334703268735 0.2936981403293043 0.6157006695721448 0.3265194818980792 0.5403495564022008 0.22253356554867085 0.4604650301668335 0.7904464751256903 0.25183307332761373 0.5674824530749029 0.6089294293054051 0.5244169270533292 0.2586914037102876 0.21544477108860172 0.1573839326542623 0.0017916597860423542 1.0 0.6964594691682674 0.6921227102074283 0.7085588500048189 0.641066893122509 0.23316786120139454 0.013847406932007884 0.38016442081408264 0.7673570684065993 0.4784617415948371 0.5265092326459286 0.5850499096401024 0.01272020740807109 0.25832841194051553 0.446477254208693 0.07807700710625227 0.6337675451254627 0.5162536177966175 0.37795450613962267 0.34640946339994616 0.4210050018884396 0.35934475645399566 0.24591020673881 0.40842739075886897 0.1348271145170007 0.5915883312741093 0.3979976196654918 0.4682267093867093 0.19427183848139662 0.42375583420855006 0.33510067942144584 0.14625678637421125 0.008714757563573037 0.6403978427941569 0.3371858184342257 0.4277215904635168 0.41167035550341025 0.16433529204457692 0.33083425833487057 0.5122293511242154 0.27804083908494875 0.19665133643759958 0.6755939673226411 0.48391652111423106 0.48472781989432084 0.7197275144983037 0.018742067240232526 0.10733810632275032 0.17336806257747545 0.2398226675420287 0.26127182828857753 0.34873934830828174 0.17327232325088449 0.32489021390439593 0.39098204325447844 0.23297241867425098 0.33227848670281496 0.5130800781663077 0.03008195660291067 0.024544264658207783 0.22617915168163155 0.41153995456734477 0.06501899613537954 0.09281882080175667 0.6554347253193078 0.20075834852070834
0.475942991528013 0.6636978260589836 0.4963888507719264 0.26437526623610386 0.317971337665377 0.3787789329769276 0.4576510715802632 0.1551317091869547 0.8492928114143161 0.7997794696492884 0.2194309429266886 0.1999964018311027 0.4310099231041204 0.29809369786522266 0.16747440814077294 0.3661748080224025 0.46849877055736816 0.5153708825116412 0.06894834873625437 0.2824084183631507 0.13740433848533223 0.5678136246862638 0.4088771820033807 0.5159801066421026 0.592723302559341 0.41617018965167496 0.1256512303387511 0.20338739599156905 0.8463375945606757 0.5943986752182195 0.7445621555970023 0.3870572332680432 0.19096610670014152 0.8101600735215685 0.23451406145636397 0.4581404458405559 0.3509027044184738 0.49798638231845427 0.6031389250520569 0.5629139204629879 0.13211033209583026 0.6014852039238269 0.9237061746457781 0.24424340503659753 0.6415568945251052 0.3074445955726455 0.49791457536931083 0.6964594691682675 1.0 0.22562272896411945 0.8879961546665259 0.7494562947255862 0.6732369195538989 0.4237777373049008 0.13682975883837326 0.3296534559652168 0.5459357522971142 0.45859166296654463 0.5084215710061281 0.2663362871348775 0.27501501779640636 0.039080989028801805 0.6154542190196252 0.513334039896483 0.10449443704268495 0.4603910390244198 0.2022536928187111 0.5089387078567875 0.29405598495568525 0.45341007438692693 0.5984586883693565 0.3166638454597806 0.2605295735293419 0.031104652238959262 0.09372898064575733 0.2395491175163298 0.12090142715224883 0.00017404523100565992 0.48742783857327543 0.005072400641210413 0.17407860953332385 0.018369634948493984 0.18164350939410115 0.2717179541601698 0.12811233644099182 0.3254520144131768 0.5975028910321752 0.7992031337800615 0.26844695402798996 0.21364637068941375 0.11409097304730108 0.11172729061376781 0.3753614919043331 0.16380461323963394 0.13402137250205143 0.13477212703950636 0.06050883147588993 0.023730620553498175 0.8309863241766271 0.11524712703841469 0.09699119511516405 0.1807366713348399 0.43206051490878467 0.007813015227637072 0.027872896465535413 0.10034140814401518 0.4268805124251842 0.10382744673174268 0.11816555280493823 0.06292716331959827 0.2620511212242027 0.5814724303004517 0.2842816577928859
0.4692044034639012 0.153164151652656 0.5323469206026366 0.01673480225698334 0.0008903923516840246 0.017115713533116205 0.1031340007486458 0.017992124437815466 0.22909085004680363 0.15913063353573065 0.13260331116414278 0.23665994857497227 0.23107115953021082 0.3471186792704257 0.36741970190449036 0.08642489314244176 0.4993673411643296 0.5510015132607385 0.2559790424515145 0.14632842016157138 0.5062535701070909 0.1583423440282242 0.29952156125367174 0.0652521302478502 0.34720151504862773 0.5099411783050066 0.39208960527411224 0.6247946459004136 0.14147136056925277 0.4114229828887231 0.17309213414517544 0.2953972437909738 0.5224188670361124 0.4498703712679044 0.3205173104500723 0.026721722948511703 0.3584780278571261 0.6673685750562576 0.8811573690559947 0.42247927999832263 0.6996561024524279 0.08150168023918364 0.15983837994336483 0.01162744736229924 0.22093567896776894 0.03469975773072648 0.13220464315940433 0.6921227102074284 0.22562272896411945 0.9999999999999999 0.3245969090272186 0.2626142164965187 0.2677129315007228 0.5772377340853699 0.5126267732830908 0.31512879958559525 0.028172732580354753 0.7230676526541273 0.7031080776424127 0.13866547794714212 0.09631224841293679 0.8050500431728745 0.08358635195245975 0.8128026943665353 0.6417846287498125 0.3159171488647677 0.6803607308913038 0.0036344763564309904 0.013295525596456005 0.3117791317375625 0.4561519967972385 0.08548281569963101 0.8864365415368153 0.817263415313975 0.8881727629734305 0.7176556874478448 0.7524650325132525 0.6454124019120004 0.33883433518576933 0.24461791506120406 0.8448270745496976 0.6409536676379809 0.7548808421138087 0.506007255427365 0.502681804795842 0.3950458952034098 0.5481159922443529 0.09276056908749973 0.4954677770011009 0.9666615047363982 0.7502666767001399 0.7257489918633828 0.849216730524571 0.340893469937962 0.0988728097765664 0.24094398046661905 0.46742857184864706 0.2079125392451593 0.09722689461337806 0.1879056646314925 0.2634044511700148 0.21187632126447647 0.3260755576975789 0.3385481308056329 0.40638413458575917 0.028188544419453582 0.309409978011743 0.15591274964922403 0.2149764382521972 0.08828836843866594 0.4300075698247431 0.5881261988355233 0.27595913217008905
0.7945749831311364 0.3480264790157433 0.5993673588339394 0.15969694802241483 0.16796102023781873 0.23265923413222228 0.3225177943880022 0.37570032980394585 0.6359610721227881 0.7505843632384298 0.4460395651997901 0.17123451045800733 0.3779585546692909 0.47712745305365434 0.10616602704995437 0.28986174675400284 0.49501505066580365 0.6931524676111683 0.10662913827504276 0.32440937237518097 0.2111194692140177 0.5448017849321142 0.41732310414372265 0.3234206782513017 0.6204188851881827 0.6244486211251606 0.11822880611109642 0.2932021023334306 0.9094198903009665 0.8613478117471518 0.9282308934498369 0.1872580256803098 0.4429471444727812 0.8337885307214732 0.04628619745666021 0.3951554473240617 0.10468106081366933 0.6116414231098916 0.7086936665247465 0.5956922112519107 0.40885064929354703 0.4883693749652071 0.8093719137615695 0.1241590973837585 0.48660997235962006 0.2510558073144654 0.37957376376920055 0.7085588500048189 0.8879961546665259 0.3245969090272186 1.0 0.958519333877633 0.8010994256450158 0.5258628874454222 0.12645841491052187 0.4447653161146415 0.7847665344826739 0.6652913695840412 0.5613670631773334 0.4928724844690754 0.5864489459044373 0.29601763462756026 0.4582993399325322 0.5994168692084547 0.41656944462685286 0.34149899285830954 0.057751549569801 0.3131078212455166 0.15602602274489477 0.3791992101689409 0.7803787529910965 0.3558147347866944 0.1538619142834388 0.12002835013431579 0.019460527843703675 0.30313735407706194 0.017091622120364927 0.12907941463542602 0.5511181737914949 0.22643275215099815 0.3394028419568758 0.18992539052861773 0.2031495209677912 0.46137982090331375 0.1778480599325237 0.5277311400701737 0.6600769051502317 0.6749643027605577 0.17480043569378528 0.2960705601825161 0.0009434140783060219 0.004988756483057277 0.23310453237657433 0.08886802721625985 0.006005902577644388 0.0993255124691243 0.4268830519583088 0.20618829543326095 0.7081078540783379 0.1151880740186971 0.30411513532954887 0.20943634015179344 0.5632689488387825 0.257344358358104 0.2691395006556287 0.00852842861799118 0.36121548071182086 0.15045367222869074 0.09633264615136757 0.04034966870019997 0.3964731515979634 0.7399529688059464 0.10219515637314655
0.8945022343590935 0.13583458307866542 0.47378169959246696 0.035851700121120336 0.015731646300292758 0.07515271502085517 0.1487200677832916 0.5615641774328941 0.413210829514581 0.7303901216291143 0.40954915901782685 0.3380882541922084 0.4247733341267889 0.515289478805592 0.23062345224850728 0.2071529882067463 0.45477936731866864 0.7154625921229049 0.0991449630615645 0.24887744518397184 0.3297753740734129 0.3952261332809313 0.34255770333671337 0.10893796869134321 0.5180474732785292 0.66600462238048 0.3120048293628795 0.2897446317814472 0.9081606444783892 0.9341388077132337 0.8998620865816797 0.07339001194574898 0.46246829089723696 0.6814924060994858 0.2025583963134369 0.3447447723327539 0.16635193026328507 0.5189278854482711 0.6303924969031687 0.4664953567808074 0.4506501766934984 0.3739383708860936 0.6331635291990724 0.010064009595806861 0.2701898779168109 0.16205664438611242 0.21909425265126414 0.6410668931225091 0.7494562947255862 0.26261421649651867 0.958519333877633 1.0 0.8230615454639686 0.6150356747420999 0.2863562869245605 0.487257771264233 0.9067968572383288 0.5949834621918559 0.39972172562070024 0.6495540629417068 0.7230842243630179 0.3216310646599163 0.25236845540805236 0.48656296867142423 0.48231179497020327 0.15277392649609334 0.13386038048282503 0.1541953082008165 0.050020483465839 0.28374792111690184 0.7356085745970558 0.27070818873746394 0.00964599623152731 0.26186138580345725 0.06225427580222641 0.42163962623527185 0.13812964116245258 0.10906490396678431 0.614979895246667 0.4271346265397478 0.36814830296653317 0.34241834918176633 0.2693708093627581 0.4940162620631725 0.25022318361956664 0.5225817202884109 0.5134467676704587 0.48603982956916814 0.03142187263119014 0.2064323078094928 0.13207700951703943 0.1562074358933339 0.07144512927666127 0.26733057513613706 0.05093895576218714 0.16447095606173232 0.5814201578743655 0.22263721428264507 0.6110290716192602 0.19351849303496982 0.31079001381874166 0.131048341229766 0.5829529572448707 0.30383615745823894 0.3682088774110764 0.010771635249216777 0.22818476129128668 0.22391165698631119 0.22528941775714323 0.02264769235343128 0.35277625374317545 0.6547935190931921 0.08868650800191212
0.5562746373439452 0.38476067912572315 0.30071083452970965 0.15902997728563356 0.16931279303607877 0.221136476262868 0.25480800837638223 0.41351258245719097 0.39453829196102796 0.560902895599401 0.44518163308284814 0.4314001837898464 0.182855670626213 0.23900692949571353 0.004670556315975171 0.21216650368492979 0.079251442086156 0.37470858865336626 0.1268746616340957 0.35217824894827454 0.007806133601728662 0.52925435576824 0.2129032240530978 0.2883426505794748 0.42711551243161344 0.29424448316395213 0.13225992079866258 0.15723074899336165 0.7667957870059423 0.6288037562874932 0.8712105778587136 0.05006750751965194 0.14215496374309264 0.5907512429482681 0.13168068681928713 0.38124441643552687 0.17987744270021436 0.2054357398205963 0.17414683835918135 0.3470860724466194 0.0029666080941441264 0.4143008114867241 0.6854200622012863 0.13711984301823774 0.34869322268331626 0.2597033423093061 0.2883082913414376 0.23316786120139454 0.6732369195538987 0.2677129315007228 0.8010994256450158 0.8230615454639686 1.0 0.9006933207200576 0.4872430871229876 0.23838332710838203 0.8191131507145754 0.28024771781334135 0.14146958918798244 0.6438120085306236 0.7028105721184521 0.1611974356430868 0.39987487058594334 0.09064255260090472 0.05995036259977823 0.2002170073763553 0.33836036765720867 0.29314500304962554 0.17686155543043955 0.573816986446364 0.5681152448359467 0.39826988205070024 0.4225342230446747 0.6289181952364935 0.5166759578259338 0.7320956127369593 0.43583289879180376 0.2696280525808196 0.6768092838346061 0.38190922816332723 0.18898596151744976 0.5859670500036058 0.7094019773714418 0.19831940172093418 0.5243687124829025 0.27774848334753716 0.4049863107303343 0.6127038252785542 0.15687898639359957 0.28974735774137944 0.4591037176716855 0.4407891396611511 0.34652605352900967 0.31289563907614476 0.0058268717925667075 0.12420315235007202 0.22363650621574357 0.2323053253222943 0.6650086233364527 0.17067277697043934 0.29256832812603706 0.16680639793356136 0.33461990245249823 0.21234167544837776 0.12742870911425816 0.1292034833819626 0.15866273959836505 0.2128804609683485 0.03616633843565435 0.11979001088470881 0.16121011527919862 0.39249203325685944 0.07851870247738728
0.332267373389388 0.264713097025184 0.09368884014398943 0.09320450374912245 0.08247932406138885 0.046370581244464935 0.05495533737095239 0.42849299261077045 0.08654946028037695 0.49442458051002774 0.1695066540130998 0.5037266310576624 0.15095758723899239 0.18014777196342546 0.14959480262444672 0.1269474080352021 0.10993918486855173 0.06460896949792681 0.014873902032928703 0.16931715588275476 0.06584473326767828 0.24855514753898048 0.14773664663660818 0.0065640833306506155 0.053962922058906564 0.16096655947870597 0.061520874579065236 0.26213699476776603 0.6365613631239078 0.4010403866981885 0.6143284440276793 0.339667131443522 0.1491443235014218 0.22901673727680372 0.05602915078051097 0.4392663226167966 0.46845922750521474 0.20612580341528589 0.2076044845627384 0.05943744606353949 0.2153851916753512 0.37027551459636404 0.408179707246493 0.10936658508132391 0.0036511898750178273 0.012798026496464611 0.028548224492368025 0.013847406932007884 0.4237777373049008 0.5772377340853699 0.5258628874454222 0.6150356747421 0.9006933207200577 1.0 0.6021079858343191 0.2381141800767619 0.7853016604686307 0.12926763577305908 0.27055800969814814 0.613330572488864 0.7089134898247769 0.44034823033730985 0.08165096164740628 0.3172769108679456 0.13883167743913666 0.030654504827558875 0.47945002571120654 0.253799871485646 0.21094412445843394 0.5709867369935279 0.1841230593686942 0.15350696805854266 0.7266473936419308 0.8672445157313394 0.7402540654442055 0.9293436882345505 0.7090792921629577 0.5264432392184915 0.6878707660094986 0.47961059583094706 0.4280723179339596 0.7181211224919745 0.8277777425095226 0.050862840941442486 0.7034416578631699 0.041245459297204995 0.025207120082628705 0.3067863777859639 0.4839256523709641 0.6006319894971104 0.6296927945275486 0.6209785377817939 0.6158015011474304 0.48545785061937086 0.0714049934745654 0.0716421027484481 0.07141354802057256 0.15694489552887117 0.5370477482802053 0.152086067161093 0.164766956786192 0.08405607782007268 0.08452919937890718 0.10775441226316756 0.09327558203665193 0.11596749235741947 0.15822234567699534 0.2016767784879034 0.08015047149224058 0.18762648642001498 0.18949758911881578 0.031391033309657826 0.21685402635221834
0.302676001665614 0.4210028157573843 0.07020106771189186 0.1751997523424862 0.24341959869141985 0.2303026028337848 0.23280892491031352 0.28945574575915395 0.19854654925326123 0.04436590100000949 0.41726559410747593 0.8082930509042912 0.2995296524753731 0.2809298713599519 0.024363962540038732 0.36734676659420834 0.1340214138993165 0.021239634581397496 0.2754766388538879 0.37295911228739076 0.19496457939621845 0.2700365391344231 0.11830826572614082 0.3994353757464348 0.09556289618457318 0.22408555741683756 0.18297277434578274 0.011815120006172861 0.2367120592741919 0.32716123232416544 0.31717638809855553 0.2907829371466685 0.3217303918105133 0.1745968251625733 0.3577952234143325 0.054517663611679514 0.4860510874870979 0.03292341266886148 0.3082724294481125 0.052518602956313956 0.1800556121105804 0.25512159315922367 0.16196686266450888 0.17279515417450683 0.369025790452526 0.1764687895017374 0.19993103829192616 0.3801644208140826 0.13682975883837326 0.5126267732830907 0.12645841491052187 0.2863562869245605 0.4872430871229876 0.6021079858343191 1.0 0.06446147738658624 0.524369873969034 0.01846827619110928 0.23761676567812923 0.4316560536138455 0.7464877471206491 0.01530242768373564 0.22547203453615244 0.1897836793805923 0.2783379577972532 0.5858090654098658 0.09795915680639013 0.39285370540022024 0.39027154106466344 0.056506184769128213 0.0452122531351114 0.019632566508661218 0.7847429682218663 0.7886349445590581 0.6738170480072619 0.7099107938195806 0.8595617049831493 0.1721933194399653 0.6618419773512905 0.532682921862066 0.25178819048286155 0.8648836753693718 0.49801023598609007 0.14709081391493448 0.4751705084852166 0.4771085662298346 0.30729412297810355 0.15970631646054595 0.4809978944139585 0.43605045898199374 0.8020644259680466 0.7967388440820135 0.824591779659058 0.7243897242928949 0.07824866236573524 0.20543219060643808 0.38813375859694815 0.2121662021602572 0.23938861384002058 0.173507635443671 0.16057491416469244 0.36278999992335453 0.2890948090294845 0.17501801784914128 0.021318017134811962 0.3354805159310247 0.09360395760175072 0.027082339770411627 0.30162379219413543 0.37607525026098243 0.08699752571288424 0.07499824573397106 0.37015688292979404
0.45425548553024697 0.10493877492358028 0.22213492598202605 0.6702816868636814 0.6436190041804921 0.608865149568752 0.5290467216069051 0.038555248405127134 0.0652240425075318 0.460021551495478 0.06411468792538298 0.3453578476501409 0.043267346575504566 0.8227147723747009 0.2352404939490161 0.17273288161723177 0.28600615562502246 0.022792290654275887 0.14639306955446885 0.16751321800261376 0.7018509473759873 0.014146873286826627 0.8424612479409926 0.33828777194223286 0.2877846209741727 0.7742148824422865 0.475645610383309 0.6311900806606461 0.5760271256305146 0.453714859860463 0.430906406732937 0.10781654066494491 0.0826202069950922 0.25213935259771586 0.6082759140137014 0.7177330681041798 0.13558576738212424 0.003723659338531946 0.31980590870916964 0.25902809665206583 0.5043922062590062 0.6483663753448491 0.16585137311645604 0.6838260473660127 0.252742475388994 0.5793975159332889 0.5121265035100468 0.7673570684065993 0.32965345596521684 0.31512879958559525 0.44476531611464154 0.487257771264233 0.23838332710838203 0.2381141800767619 0.06446147738658625 1.0 0.5783214140230409 0.17109555147964128 0.24373239087484333 0.11382450219914682 0.4972468727276215 0.23178701173501098 0.3828214708751761 0.18161182894177363 0.4887234506655797 0.1501705559675103 0.3206586882578909 0.40954404692074137 0.491189072144245 0.4856009659281909 0.03380012427281969 0.5237814137299601 0.1338206020021545 0.07385824840617443 0.23301216121684099 0.048291546168144815 0.06448422897930113 0.15887447448388511 0.18453108370937746 0.25843895163026964 0.3730198249201302 0.053138893844494176 0.3030838402068214 0.1691368563138712 0.021085750427338894 0.14213231553030226 0.16714843827016804 0.14501277076082109 0.2711548906298781 0.3472949520391756 0.137054296010794 0.19560569488508914 0.29487371311890165 0.5007173636753061 0.4421370416761062 0.3853303157458918 0.07672363495674359 0.4674936199711889 0.03977053815833014 0.4004875009473704 0.5088531248916153 0.5564452624849221 0.18300902628062649 0.5128625738055789 0.8170998207014364 0.0819219532489727 0.5835559124118606 0.5637958843931296 0.7620438324722534 0.3083701785592603 0.3266573972834112 0.44563884296220885 0.09116883163124742
0.8017195459350782 0.055882958242179426 0.19223898769244047 0.25392013638939775 0.28339675673886755 0.23254756304434415 0.18369336659015995 0.5864154140339362 0.1281889245746453 0.700536937605268 0.2816315820222473 0.555482570514728 0.3316087954039442 0.6001982203693904 0.07976368583410472 0.24450925020634534 0.3630538925578869 0.46864155063823126 0.053623572821958204 0.05139007433925827 0.389856171648501 0.1075593189594366 0.35291675430566677 0.21366009599120023 0.17476515760348943 0.6714986730096634 0.4456490915783674 0.279399865672094 0.8798837884929648 0.8414391656499743 0.7725641646787247 0.34244383727061184 0.31121488662249247 0.3720387721954571 0.3862524304327555 0.43020955957792967 0.4644792988710644 0.19777659756002944 0.3060658019450491 0.11419569408970288 0.370770369583669 0.3408152619692811 0.3813451793290833 0.2940867343788695 0.09033866210232208 0.12028608122739765 0.11340460755542699 0.4784617415948371 0.5459357522971142 0.028172732580354756 0.784766534482674 0.9067968572383288 0.8191131507145754 0.7853016604686307 0.524369873969034 0.5783214140230409 0.9999999999999998 0.29169847231439444 0.07510452682398049 0.6537954600414176 0.8747907698516488 0.14484389360278774 0.07930188647664232 0.16218348683131867 0.4282122357497106 0.12557668460273022 0.09392873551568402 0.07822135092917872 0.04230223511482584 0.33178216051237136 0.4359705476831392 0.005733834632152926 0.34866430514690155 0.5474040926099104 0.307368848247027 0.6680867512260367 0.4676109349978837 0.06484745477902855 0.7470051054642861 0.6279715853603799 0.19457835280874805 0.5818946358749256 0.38389437819568545 0.3807109835014898 0.42267907950517875 0.4271845278534914 0.1648650611948238 0.18510813660514816 0.30397745942986276 0.06433290528138762 0.3922214544239978 0.4129693100421177 0.23219514227062224 0.5848928502386535 0.029547562714934937 0.11754614040267883 0.5141381691496545 0.16305838169568115 0.5279343068501875 0.17316889657875428 0.22750103735772045 0.05509408620353521 0.41165236213229583 0.23309162728385155 0.42437375722611465 0.06637361878423385 0.1076016619220928 0.256789739511608 0.4441040589546567 0.009576589361006966 0.0708318831863072 0.4363056586241414 0.2922957519504398
0.7032611659956485 0.03695204594319167 0.8647175044196613 0.29779144315204736 0.2666033907124093 0.30812612457786 0.4189728451790097 0.0711318955740871 0.5072128850486202 0.20260524971171615 0.7099167265299726 0.17012819696513048 0.017623687573260022 0.41437684732886315 0.36571176884915146 0.2545753556072818 0.5637620933737713 0.7204654239990567 0.27549473501630367 0.2484429025741363 0.44761322126011244 0.4457091704453902 0.26052284138265724 0.3158741779079783 0.6887812879218465 0.5697065480323501 0.12001993880628797 0.4549445926697438 0.39479801417130034 0.6934587858014221 0.6699980773217442 0.49028504367577447 0.8224517137305037 0.7447943221071757 0.19394546382564606 0.060113983796975246 0.42519185201845333 0.9293009874745793 0.874315706920051 0.7995955615748478 0.7529859728754995 0.06702074095208385 0.4767677414974669 0.27877386865460324 0.498418601523515 0.30008433600767526 0.45250518436361137 0.5265092326459286 0.4585916629665446 0.7230676526541273 0.6652913695840412 0.5949834621918558 0.2802477178133413 0.12926763577305908 0.018468276191109276 0.17109555147964126 0.2916984723143944 1.0 0.8972250321733666 0.14569115494433335 0.3056728336844287 0.8033633483767075 0.44797844698357886 0.9325273697030474 0.738786167570861 0.31081696778873336 0.5634455263464683 0.03969170495021229 0.15702651748380492 0.034559087865027226 0.8408801546492014 0.43452437786888143 0.5406474982087436 0.40588543438434893 0.46678351632914966 0.32524922363385256 0.40716546886717125 0.6093500215592231 0.10376826601645064 0.05353124556834466 0.6324006062977295 0.13716363304218737 0.3118253412626916 0.5307816615187065 0.28124622635233126 0.7586010480536202 0.7621513545769477 0.4778839385340357 0.5057127358125996 0.752291187664858 0.2733367695948165 0.293312098086101 0.4569907652631491 0.09106272469576439 0.2707281021270904 0.16028446521712156 0.5965260835943866 0.19317067216028203 0.2599964172981487 0.09670317882377169 0.3254774464680982 0.1523474773394108 0.6215489071586736 0.3083775089070393 0.3097553138879552 0.06713512804036194 0.5630639850160327 0.14885264512446833 0.07541491377800515 0.2572364885264576 0.7551365907534284 0.9051113284179505 0.2113154304451937
0.4497531840183557 0.17333433841439755 0.9495519651687298 0.3154654511925361 0.3285837769987168 0.36576361345277614 0.4870378923580161 0.2997247610850507 0.6327468913077218 0.10869894293560858 0.6891030630572944 0.023620716803511313 0.17320980704092032 0.39258909629523386 0.11043875583100107 0.3846038826979111 0.4996564838280333 0.49715936276180983 0.2819117885678578 0.35055393278856734 0.3326326957468131 0.5092306138622908 0.42013461857522605 0.4894987726931976 0.6121594270663442 0.47507355112025645 0.11047238216666684 0.4538568845601822 0.2996057490261065 0.4653442192452441 0.5729450307327085 0.7527747851115083 0.6740950803855256 0.7560519318154947 0.04214343460187744 0.04901549107196766 0.7297895765714933 0.8612980744702573 0.8022045185390827 0.7571569428003189 0.638263438525102 0.23451834056112048 0.5449748530583236 0.31965383119792573 0.6331745759628927 0.2742727319712326 0.4882496887176105 0.5850499096401024 0.508421571006128 0.7031080776424127 0.5613670631773334 0.3997217256207002 0.14146958918798241 0.27055800969814814 0.23761676567812917 0.24373239087484333 0.07510452682398049 0.8972250321733666 0.9999999999999999 0.20548598047457922 0.05430249573805821 0.6778944468697263 0.5459158667169399 0.9183280111807941 0.5815045130447763 0.4918902402940196 0.45296922619421254 0.1778375124031099 0.04759918135505308 0.17581695684006549 0.7089910170410492 0.2685544686876035 0.6956276768748554 0.5926982252881992 0.5302419132418339 0.5082496148812414 0.611368234566074 0.6633375152098709 0.016554053368098766 0.22018544771158927 0.560283141497783 0.31559409041375613 0.4561780711594076 0.24418062623992604 0.47588255107627103 0.5831434979765925 0.7852398389319933 0.5359370461276232 0.634783746525988 0.7806683657187775 0.36969081480998484 0.44233438630246785 0.6433848953279738 0.17373889297260006 0.4657957440507989 0.13349200668491498 0.20378579299118482 0.22644585684540602 0.2049726377183785 0.04275986286175421 0.3648779290152206 0.3332539994439935 0.38594222197926953 0.285505533810643 0.2685281177969598 0.06510960007761228 0.4563215275683657 0.13636437411605598 0.0006501520269549712 0.14507893632645832 0.6359422295812869 0.9163890270074283 0.29914495985345907
0.6297850137752199 0.046929447671568446 0.046290600812480896 0.287765723724135 0.21582684243061542 0.23302184835670858 0.19658582288262313 0.9385444083317908 0.0009626084030389812 0.36727977353188496 0.09554844565931372 0.22410343796805676 0.6142048105055254 0.13756917618952194 0.6093149280583713 0.2081835064362887 0.008932451371335992 0.6529497310380585 0.025296935287440765 0.09764863761582405 0.08324999331438848 0.15517894517792222 0.4179404810452438 0.008536095981945787 0.46863603856119374 0.04525658493769889 0.27710346979806816 0.2978875890302538 0.4492293843796991 0.6170403856549364 0.42470258308938597 0.5715913238635536 0.20594417527981296 0.1531764933763106 0.0847479756351528 0.21117975354507712 0.6067560587133256 0.17749299825831583 0.16636188994781273 0.2888705616918048 0.0381599356990469 0.22286204365882673 0.18628590889913757 0.23005714137128452 0.06266493320692411 0.4395509796312384 0.27057792554557736 0.01272020740807109 0.2663362871348775 0.13866547794714212 0.49287248446907533 0.6495540629417068 0.6438120085306236 0.6133305724888641 0.43165605361384546 0.11382450219914682 0.6537954600414176 0.14569115494433335 0.20548598047457922 1.0 0.45539731644194353 0.014713110100206596 0.1323457466110091 0.0057257085201193455 0.034384462462471295 0.22029762305767786 0.13253509383358333 0.3213639281512138 0.3648676399398704 0.18400772802014645 0.5230857794729715 0.4045683182563697 0.39018710033301063 0.5524316611642874 0.2848191433752264 0.594179519222147 0.3904148471055967 0.1313290557041981 0.5099025422366016 0.6090011285273113 0.09038748317383019 0.5768620175251368 0.6497979907030146 0.2675939450910398 0.3427801225589201 0.13155912189473673 0.06986464063429564 0.22809797878175128 0.030662751353141064 0.3112649482594842 0.41675687920976506 0.5254419667366079 0.3769377882739408 0.15088860149013256 0.5278982899870843 0.07799635974521049 0.6284710605245372 0.01706067694096871 0.33374031063626225 0.1291527240736379 0.008605599411918734 0.33239794864193073 0.5916549501238741 0.05701331485640657 0.06062459246219849 0.12848225475189706 0.28610478608877155 0.015439859359895043 0.17392789110731455 0.007720221536766851 0.3505675007576271 0.008817343671507875 0.41581334273209214
0.657185528965556 0.25510190280807016 0.13445471737250245 0.4390220756544027 0.4726720444257733 0.42598076403684687 0.369224119355182 0.3724755033404989 0.044091560011777144 0.4956900499494363 0.39268537135156933 0.8273229145338689 0.06221854667733281 0.6979832235658481 0.06708914139151684 0.26293066536539345 0.3269757071140644 0.21807608433815648 0.017519718711214785 0.0848672228345218 0.5654576213845041 0.0068006411379518805 0.42608252999280893 0.3877629292955563 0.0501100287970103 0.7000773132379193 0.39622555479222554 0.3495292605946909 0.6823929931208094 0.6807075809008406 0.7033291251768551 0.2593285948721709 0.34014126844812 0.2781616256489375 0.581364046315834 0.45820377378443505 0.45596974358706427 0.11189982235447951 0.14824337449852948 0.023068831876628615 0.47018020912707853 0.29446485252052895 0.2072026254650918 0.4601775569629597 0.2749050312142345 0.36157632383239396 0.3207954341059794 0.2583284119405155 0.27501501779640636 0.0963122484129368 0.5864489459044373 0.7230842243630179 0.7028105721184521 0.7089134898247769 0.7464877471206491 0.4972468727276215 0.8747907698516488 0.3056728336844287 0.05430249573805821 0.45539731644194353 1.0 0.1881354921732651 0.2324029759206997 0.08980643731748802 0.5530920175357974 0.1930225417661183 0.21278517449758105 0.05008567766000985 0.056898217613716884 0.334690132173848 0.2629845764630588 0.02401200602658027 0.4772668344330224 0.5884010690700999 0.3818401538281535 0.647645801434914 0.6218728282396971 0.15415047787697495 0.6228844732446298 0.44454332877948866 0.02916840332250507 0.5762828691949194 0.31202369482645864 0.5151736439469861 0.5750476051181423 0.5806479787658472 0.10705143419530326 0.02239824950894061 0.5448929821122013 0.047346840850788406 0.40849959081391723 0.39413489517125233 0.4278682068397169 0.6893760993511721 0.19337997806922858 0.13157786137662708 0.5382690029928722 0.18915147874962826 0.40312326151145184 0.18952296388221684 0.24648011147724525 0.09424507255838435 0.2599234081796679 0.25408622022642646 0.5055810845548981 0.10870937744108555 0.1828522341046376 0.3513896671601401 0.6169317511639698 0.11455561236612484 0.028937854698805932 0.4172074619166874 0.12631414124126897
0.6534881483775282 0.5474065113568173 0.6262322652055003 0.008609834177121753 0.06981841206846878 0.05526811643184289 0.03394774601332597 0.10230616542721592 0.09865296981780305 0.0036558036658340424 0.47828529617800136 0.17885983719824994 0.011775600043311529 0.4942851398736382 0.46589133161351154 0.24289834698981547 0.6515693116760909 0.6282994104363234 0.04571140611760146 0.1312084611830827 0.6498508159040454 0.11486207845841537 0.13117269498754916 0.16754928410765743 0.35022271869549826 0.6215518138786633 0.5515803767903503 0.6826368306019638 0.14673712603818903 0.5937598269007006 0.24942526353691158 0.20130212587851587 0.8899652929141768 0.24373388633913234 0.558009437630432 0.2870008742436284 0.18415304659658457 0.7838990548161108 0.7487877753104042 0.4857115427400083 0.9216044547434056 0.277678522206745 0.08080584185228429 0.012869733030898734 0.01148237166823137 0.0006847382148414969 0.08211548606813895 0.44647725420869305 0.039080989028801805 0.8050500431728745 0.29601763462756026 0.32163106465991625 0.1611974356430868 0.44034823033730985 0.01530242768373564 0.23178701173501098 0.14484389360278774 0.8033633483767076 0.6778944468697262 0.014713110100206598 0.18813549217326514 1.0 0.05580166397220232 0.8281921827640849 0.8995122095360732 0.13941688322151582 0.9308889353952668 0.4380487732653732 0.4489441425299554 0.431711634668922 0.5189541260828952 0.032804978602437154 0.563607383261425 0.5295892574387865 0.6580043765335241 0.5116086933814314 0.40173497462993296 0.8390509080608067 0.018818109916629074 0.14946228093487718 0.886751341241886 0.14797135830575164 0.6499796556373342 0.43550506349171436 0.5410268025707824 0.7143367523535341 0.3091565557673985 0.10006747810213633 0.4436310414445614 0.8265548577988314 0.26015160368004436 0.24525614655537717 0.4748700402091765 0.11066940796639022 0.22339847153690712 0.06253011202514049 0.7002717624730953 0.009492222573257098 0.11018545871782667 0.01553166785685834 0.1089432948411442 0.10476347991677791 0.5792863610591952 0.1714019091980845 0.3879887190462801 0.28473898614869386 0.2751242628895004 0.052157033248597835 0.3639583635722681 0.40815265228145436 0.6595372034450852 0.7082410964255552 0.10240381514690373
0.050371073244071 0.7500366785252474 0.5811204780590309 0.8521167520441537 0.8981039125112839 0.9232984409384909 0.9540341295360291 0.0973504337560871 0.8173690488089178 0.10059560305649785 0.42941506895257575 0.3766934149927271 0.08439647972480806 0.3644039672716461 0.09331445599838925 0.15003228877342153 0.015078697677092792 0.38806021539366775 0.2114732045561193 0.5002991184652658 0.5256821956854847 0.7971071008589116 0.13242880746905175 0.9586721360087119 0.836264210534421 0.259315246009825 0.6999738990833729 0.3658038946026859 0.17782165921175028 0.12251381862234492 0.44636240904121777 0.6550636740639306 0.15676374332389606 0.7061898788600771 0.7628261597136848 0.12969510788562025 0.6644901183775033 0.5485017525231167 0.3664352701666852 0.8211394887317213 0.2088899175938986 0.14532964932343323 0.7776079734762781 0.8580385924246203 0.9796259907669572 0.819304636064994 0.9396829418453306 0.07807700710625227 0.6154542190196252 0.08358635195245974 0.45829933993253225 0.25236845540805236 0.39987487058594334 0.08165096164740628 0.22547203453615244 0.3828214708751761 0.07930188647664232 0.4479784469835788 0.5459158667169399 0.1323457466110091 0.23240297592069972 0.05580166397220232 1.0 0.4404133997338508 0.24236843116979218 0.6009813230768164 0.3916904597744677 0.2829634332933602 0.056590887955197525 0.2504321040201861 0.6592778291182008 0.730595337442254 0.3000442988321413 0.14711511294370708 0.03084194245918524 0.07980826336415729 0.3486406941626678 0.0744427714412075 0.06526161085434644 0.3051695382296195 0.09681203390097738 0.09585569311448987 0.28652687097143725 0.05829634447433824 0.11941706589596267 0.10704570999019364 0.6898586305951647 0.9389730292756246 0.640252120506073 0.073705210992325 0.09199587025091209 0.11912565941587921 0.2503080993695534 0.555072902971036 0.05611796400982303 0.08446579027127077 0.15087475082217713 0.018856138783121056 0.4828420457309751 0.12743800913127634 0.08210610662947877 0.09730082305505712 0.3500944934406241 0.04763097212641793 0.43117042890386714 0.12439428657218249 0.7663938328226123 0.21034835584175302 0.757949689108971 0.013092924060133921 0.5689736570177012 0.37830478963742464 0.3522051778143875
0.6142944939818799 0.004546337931157666 0.8425385990535218 0.3124123609734428 0.28975597634321626 0.3269997042351374 0.44069505784436713 0.01599221331139235 0.6199538715477219 0.2644064971758515 0.544584122042871 0.10374008923677848 0.10210270509542778 0.40433336543805226 0.2729377280799364 0.37701248658674613 0.7165958500358678 0.7246540386310588 0.056883057724033764 0.09775196090329455 0.33144122912726465 0.3016371525098185 0.25184562095001023 0.31582737843735287 0.6742496581614768 0.5642176364603326 0.17645660464122317 0.5777500856887683 0.38537830902296727 0.6283061092938038 0.5026207930497171 0.5762518443644347 0.8101135033021694 0.661648796008665 0.16402915111820437 0.10007671319699943 0.5615701489090227 0.9591982444659495 0.9253255522921001 0.796669037985031 0.7473003194789648 0.03986298684894318 0.44720543902912846 0.29647459328196846 0.5082563862503431 0.28602161566793893 0.4811205122754124 0.6337675451254629 0.513334039896483 0.8128026943665352 0.5994168692084547 0.48656296867142423 0.09064255260090473 0.3172769108679456 0.18978367938059226 0.18161182894177366 0.16218348683131864 0.9325273697030475 0.9183280111807941 0.0057257085201193455 0.08980643731748802 0.8281921827640849 0.4404133997338508 1.0 0.6980680526513224 0.2522413005757073 0.6088816900989892 0.0625937717120791 0.2089054157761835 0.14334038337751887 0.7422294861463735 0.25760864331815003 0.7282299844661364 0.5753879830167786 0.5622529222499283 0.47194018389173903 0.5490442973543979 0.7248864108856454 0.10194815450937066 0.09278190209357683 0.7607360032864424 0.26570264528813275 0.5056220952802456 0.43146900939865307 0.4846148135388295 0.7167008825911209 0.6514402208487889 0.43270727763307776 0.6568119266877098 0.8441033870563285 0.38406782300138265 0.3862090014404518 0.6737669747694239 0.19718316621125834 0.1554035023529729 0.051973448637896075 0.4786363413185816 0.0173343877029702 0.29348293649467444 0.1270008687738614 0.11728768264147894 0.02886681404851853 0.6558351565661612 0.09864912149933937 0.16733404088418236 0.2617461924491063 0.5898555648685769 0.08253101781740924 0.05089040295993553 0.3847955732933874 0.7535053211837902 0.8753167636950964 0.21200663701602615
0.7298058239128592 0.5863618314590515 0.5393055665208591 0.31602849743968414 0.3829846764058404 0.3524066979921364 0.24672668920293486 0.10001922343429276 0.029537362880274542 0.20217547828557803 0.5041059014686596 0.49189438015020437 0.12402448664932157 0.7930163343676521 0.21320011731989186 0.36038816592021417 0.7063515712228171 0.4794804635318889 0.012266381600048353 0.20673907286078522 0.8361086799874873 0.1738984359401348 0.409446806403677 0.38278224787743986 0.12313331632169647 0.8611889233582739 0.6436585628689846 0.8188217838946594 0.37637416580481575 0.6949524292947138 0.4314344442286771 0.10587637883720162 0.8290579134641624 0.2660303284698869 0.7933996922454504 0.05174967393648675 0.008180517691740817 0.6253520836859802 0.6426534283604868 0.2773674364366537 0.9927613130762274 0.032752965064824814 0.03295046180417318 0.3344185516518395 0.19081786631577755 0.310248895288979 0.19484649290407421 0.5162536177966176 0.10449443704268496 0.6417846287498123 0.4165694446268528 0.4823117949702032 0.059950362599778234 0.13883167743913666 0.2783379577972532 0.4887234506655797 0.4282122357497107 0.738786167570861 0.5815045130447763 0.034384462462471295 0.5530920175357973 0.8995122095360732 0.2423684311697922 0.6980680526513224 0.9999999999999999 0.1982140718995008 0.9027401871078288 0.2739645061026232 0.2625288956109946 0.17247211792484493 0.40537477363256924 0.14921873252186255 0.3027552378845362 0.2517220766617244 0.4119478948675824 0.21134295381612575 0.08977325613633515 0.6254676662086119 0.22465379280239708 0.2374570218265279 0.7383203389141635 0.039818788918726845 0.5286540608780961 0.5606058172031784 0.22366048452032586 0.8236417980350976 0.24438346263537614 0.16417543962999168 0.07111209387721018 0.7124027761227348 0.10622851709433616 0.11553407352147013 0.26353619529738576 0.4129380776924176 0.35087789634153205 0.08576986360988802 0.7132958419461882 0.06902687618417415 0.035098501596399455 0.04551051758827789 0.18612303295552332 0.010514683295131735 0.4708733587045556 0.23741063336033696 0.5876007592394524 0.3300760038920794 0.03852902536437211 0.20715403539056465 0.6745512106207463 0.3907971382826713 0.4123444602065056 0.7503450262089902 0.07973989554840383
0.08419048131149394 0.7338163984716605 0.4014672390852829 0.2588233701656871 0.3588015714207805 0.3836472103423367 0.42823230010439356 0.32431191682356103 0.4303907819921647 0.09178206017662874 0.1386680544815387 0.27754392442165404 0.033009805914505266 0.1014236097972021 0.09626927469264934 0.3099371511480105 0.27441862999712474 0.004912457151904652 0.6945668977175258 0.8199053641225486 0.06096724614975989 0.884009773819232 0.4308743129642407 0.7216192490752923 0.32400553800104176 0.06987687355438987 0.5824193477661457 0.1680724306000505 0.09181499910839319 0.07980317920442566 0.3750379528414655 0.517223636022459 0.2550356584056791 0.7475161598862474 0.4586097960332943 0.43124080767081857 0.5574952007321309 0.15788278494806243 0.3583362654852695 0.30228261528129524 0.15558007450105207 0.6763035148042625 0.6957588896095668 0.2639011562852357 0.7054630044703327 0.2850037440417279 0.3732333204520012 0.37795450613962267 0.46039103902441975 0.3159171488647677 0.3414989928583096 0.15277392649609334 0.20021700737635534 0.030654504827558875 0.5858090654098659 0.1501705559675103 0.12557668460273022 0.31081696778873336 0.49189024029401957 0.22029762305767786 0.19302254176611833 0.13941688322151582 0.6009813230768164 0.2522413005757073 0.19821407189950077 1.0 0.35971534396279126 0.8010155648077767 0.7425665651094295 0.5542853572067645 0.3433191659624959 0.5004154636428627 0.47276219840164796 0.41450897037684276 0.3244829252066837 0.30931877890949566 0.5872639934324871 0.12717907116208724 0.464362126921281 0.6175581827306847 0.11970919963696386 0.603222920698758 0.0168229017132934 0.09680625199306733 0.038304950801582686 0.2145711005474467 0.8352906751912831 0.6803152452577985 0.24770634965066735 0.3043691755174027 0.5894258355604108 0.6687598706186021 0.488361128624574 0.5649239478729235 0.2976904075008409 0.5271420942147287 0.32022132112219087 0.6605453503426412 0.09512397419350901 0.517604756113162 0.6470927169753498 0.7946281652471586 0.30448391932348917 0.5706950296050204 0.214324917666622 0.6477936549261455 0.21216049935081654 0.4586647729307642 0.3223357295521206 0.5854983208181059 0.030179204881028376 0.28667889617589476 0.6422438250281755
0.509767397780967 0.761952263686208 0.3894354037386873 0.2884475268159117 0.3718088016988506 0.3689981894050489 0.2940813097895154 0.018636612120115876 0.16526203673515497 0.07738424186062397 0.31350296207978445 0.28347947877388385 0.1296194300616881 0.5894206582255566 0.31197098339671386 0.25971096493548246 0.6177380040038858 0.3747920201010398 0.09055134788198618 0.3472934065158793 0.7528006200810526 0.4215815051585938 0.1796164948270782 0.48070449271605564 0.001234512471571028 0.6447188292282894 0.7013415632615517 0.7758030680549454 0.02992772157518931 0.4402453274526787 0.032307429015891044 0.039986224419990044 0.7708679937255042 0.05501751416020818 0.7721791718226705 0.22888287244572914 0.016378743205067818 0.5270942769763363 0.5174292977059213 0.15524684337526845 0.9177704461840585 0.31922327445360577 0.36581979477995114 0.30132127329572717 0.3287782206197362 0.3109211844238068 0.25126559347252997 0.3464094633999462 0.2022536928187111 0.6803607308913039 0.057751549569801 0.133860380482825 0.33836036765720867 0.4794500257112066 0.09795915680639013 0.32065868825789096 0.09392873551568401 0.5634455263464683 0.45296922619421254 0.13253509383358333 0.21278517449758108 0.9308889353952668 0.39169045977446765 0.6088816900989892 0.9027401871078289 0.35971534396279126 1.0 0.5045505565174737 0.44432871645379424 0.4680493051197879 0.19515929978760124 0.3297578205572556 0.41857774551287064 0.45484083029720507 0.59095565703556 0.47297970136508344 0.24642543119886753 0.7677935935246056 0.0018321667432701764 0.20645696777210182 0.819256075255173 0.1044228070733059 0.738535800931259 0.36280332424954465 0.4973135779877089 0.6369572603857959 0.005821314592805803 0.4326941642226259 0.2007723635842293 0.7320553224029533 0.18727756212589888 0.17678023123804223 0.34884696467115883 0.3062816273766939 0.2753506184089596 0.013434139410434873 0.620994869437344 0.07524776815345421 0.2701314629601649 0.05180824371260913 0.01862072615536292 0.15125250487343628 0.38451826623725405 0.1042125805875476 0.4590319009825741 0.38066363676501924 0.019826748584818654 0.06504454957845236 0.5964499341042161 0.42837785466721484 0.4024488260523167 0.5249646346147072 0.1988539458783041
0.21212589560390685 0.745162411649701 0.06617737444033708 0.1906521233317586 0.062497216337952625 0.027782449496929686 0.015123022274365825 0.3898887743974435 0.35337408059466335 0.3835196492072203 0.12454851501904585 0.14120173674069078 0.05973382204657332 0.16837073549997275 0.5859065400510702 0.10879676671284351 0.18354342650760894 0.33587985524197217 0.35103538531646844 0.5176347705774915 0.047942579575934535 0.6002848044778791 0.7012663329405932 0.3856767437268476 0.10846685023212303 0.10175990330441399 0.45770101446794503 0.003962012835697198 0.3103976357569703 0.14731827527960065 0.33723161051039285 0.36452787167896405 0.521333046464572 0.5608554327698404 0.24061441554133012 0.8437002161816687 0.3473126154651689 0.21457349399616796 0.07342504115655903 0.12169459700691898 0.2478357696783673 0.947992995252446 0.6541025564742383 0.1756785210551703 0.3585323941947058 0.1747591055524061 0.03388100712976253 0.42100500188843953 0.5089387078567875 0.0036344763564309904 0.31310782124551656 0.1541953082008165 0.2931450030496256 0.253799871485646 0.3928537054002203 0.4095440469207414 0.07822135092917872 0.0396917049502123 0.17783751240310994 0.32136392815121384 0.05008567766000985 0.4380487732653732 0.2829634332933602 0.0625937717120791 0.2739645061026232 0.8010155648077768 0.5045505565174737 0.9999999999999999 0.9589671052457613 0.7918305614528257 0.05823047101332876 0.16095753169573276 0.15207252252310927 0.07475548847940645 0.057715073078533415 0.06368728453581557 0.17719604086083815 0.4791050726311528 0.19965071158150297 0.5442397419954285 0.3708461103093954 0.4211102620337991 0.08338203284901222 0.1017033827024204 0.3885209321754911 0.24530381610448704 0.4975916264485998 0.48712864358191044 0.23299992314447301 0.05111424837875057 0.4150179850378527 0.49965671222687624 0.2688324962515346 0.26655981641195325 0.2622802546355657 0.3067346233000342 0.5090057257881656 0.5085360513827534 0.3051090941707512 0.35626600530186553 0.4641648895864864 0.7708617219507604 0.5178372401749035 0.3764077021868516 0.24131053226144247 0.4202887668194472 0.14268449876782974 0.39494664860864753 0.018393721612904663 0.5175189696890412 0.5017337626318551 0.10988311042563398 0.6599059387302038
0.25964012481685117 0.5747293539704655 0.059138807236838016 0.3662074206478393 0.24641863589397414 0.22306338392202513 0.194901319646653 0.39044403653038606 0.08132823403748145 0.24607069211215982 0.20236131665885623 0.0344904875427489 0.12619817012174395 0.18487502426175348 0.5378044900454804 0.2630838152703889 0.3301723215984732 0.46560563625385887 0.45905930083402585 0.5345744317973847 0.09827396827035173 0.489359687197804 0.7175912151397726 0.20761256247494916 0.3112377202387653 0.08629174058656074 0.3537951323198748 0.009925788468501156 0.175470923714444 0.2350799435387697 0.2159491815665548 0.18889948255276576 0.6102199311984206 0.3962551147204326 0.10777271628669993 0.8523493869559914 0.18496099105039038 0.38519344518469184 0.04366702889855496 0.3344522518464874 0.24458640613237928 0.9147479721422344 0.44451533323161707 0.35196806390590235 0.15191852693683977 0.3293603387423766 0.2531554559682728 0.35934475645399566 0.2940559849556853 0.013295525596456005 0.15602602274489477 0.050020483465839004 0.17686155543043955 0.21094412445843394 0.39027154106466344 0.49118907214424506 0.04230223511482584 0.15702651748380492 0.04759918135505308 0.3648676399398705 0.056898217613716884 0.4489441425299554 0.05659088795519752 0.20890541577618346 0.2625288956109946 0.7425665651094295 0.4443287164537943 0.9589671052457613 1.0 0.7649673686737967 0.20245857675663928 0.021072982299882234 0.0894554425266695 0.08066751486527303 0.014053907822309815 0.0247511287438682 0.16334432810128766 0.4943756067967909 0.3326228024515664 0.4949892216554707 0.376762188822227 0.44603740751089443 0.02953405764316731 0.057904423054050386 0.390428774805833 0.3708594897552503 0.38785961055702456 0.2606179138784955 0.3670765824880012 0.02304575120453864 0.4210287935938645 0.5124838225453902 0.20656618832109713 0.16188028642838814 0.3508831143303551 0.47706353113753497 0.5098539325830518 0.6432211980629295 0.0652737661674706 0.5295720194343169 0.5756581995736463 0.8558639294413563 0.6939295107249737 0.5195495102482498 0.4088225952147921 0.5479145438143518 0.37009401961959204 0.5710255288625354 0.15143800407463115 0.6658576011794948 0.6521871348882381 0.008516721173877527 0.5630888472731285
0.05737798698516551 0.5700271777661966 0.2438363706945732 0.17285902682515064 0.07463928905278036 0.03943206206004451 0.006709495633437446 0.3921662817682081 0.2630729997476279 0.23090720574960355 0.2908724726927814 0.2969828070871334 0.3384579493789404 0.3036559551239045 0.5634150047597064 0.21013238747498195 0.22709523115383543 0.3472602920888443 0.32692170593759345 0.5342818289369157 0.05316144953824653 0.5409970558363099 0.6741246911907207 0.3293615823899875 0.09625937342046643 0.15933640013841976 0.48003079751037664 0.09478207121858678 0.3932880712182391 0.01367629597275745 0.5523428039849189 0.2962402835410599 0.3105640173318596 0.46542019173724797 0.1574718586870239 0.7558449274338876 0.21648405983640165 0.19799966544998818 0.12893130970760805 0.08609171698673283 0.173072457059748 0.8149007947646848 0.5747748561979046 0.14555432025800427 0.2856816944442557 0.15027006583827346 0.043486193881955 0.24591020673880998 0.4534100743869269 0.3117791317375625 0.3791992101689409 0.28374792111690184 0.5738169864463639 0.5709867369935279 0.05650618476912822 0.48560096592819085 0.33178216051237136 0.034559087865027226 0.17581695684006549 0.18400772802014645 0.334690132173848 0.431711634668922 0.2504321040201861 0.14334038337751884 0.17247211792484493 0.5542853572067645 0.4680493051197879 0.7918305614528257 0.7649673686737968 1.0 0.04672648819557247 0.0012103751265707164 0.228273134727278 0.27249274887658664 0.34015898556797414 0.34466372282148927 0.12945257013649186 0.3445953923454692 0.17660737067492221 0.08921706775805989 0.4511238691861883 0.11160966828487195 0.33336691906566124 0.19620535780554474 0.3553549935229756 0.12941302394533305 0.37116932618229714 0.4324151251375585 0.2736702215348838 0.2158054921251642 0.15092529502496643 0.011419258269150795 0.11217909078285188 0.2494506221709152 0.5587613751147784 0.3229907512174486 0.5072493417154313 0.5309715876167237 0.28469613081685147 0.3424641521684478 0.5538614969877315 0.7214305588488481 0.44609235925682983 0.4025940534572349 0.3315872410908352 0.3247467933120013 0.3363669878741143 0.4952893805972613 0.10109263073139241 0.5018791638340805 0.3815385134280296 0.26091359399860575 0.216668075999408
0.7502972926156017 0.19663032689816734 0.7984306740965696 0.5945608110670774 0.5610850690307976 0.5994795477244805 0.6663113470152249 0.3682299295465731 0.5510175949473349 0.2476099578014495 0.6810316519606703 0.08165429766218206 0.25782333741407976 0.0991418252993939 0.567922574136913 0.11996960709434575 0.3046243696109506 0.8596308481357333 0.3481700637435874 0.4799590332815353 0.12690113891809038 0.6394158902308215 0.014184828689001592 0.5514908836246071 0.9111872051257053 0.29493486058957746 0.03575193735026234 0.0314051513534839 0.48064173692158596 0.7484923701788878 0.761808265400974 0.27629416272077084 0.6642003975304347 0.7632173589704768 0.17055687696266308 0.1749340481750519 0.2507301878095411 0.844086602750149 0.754028312628695 0.8925535604677043 0.4068000321156636 0.015236973742743536 0.6170565761795919 0.561026060520686 0.6846923885500383 0.6656441639450812 0.7072562584511358 0.40842739075886897 0.5984586883693565 0.4561519967972385 0.7803787529910964 0.7356085745970559 0.5681152448359466 0.18412305936869416 0.0452122531351114 0.03380012427281969 0.4359705476831392 0.8408801546492015 0.7089910170410492 0.5230857794729715 0.26298457646305884 0.5189541260828952 0.6592778291182008 0.7422294861463735 0.4053747736325693 0.3433191659624959 0.19515929978760121 0.05823047101332876 0.20245857675663922 0.04672648819557247 1.0 0.586354539078406 0.3224680892632162 0.13740498240751697 0.2572641481081966 0.05203817347518298 0.30725712124979093 0.46489612106966555 0.2728855983901325 0.20466229192711324 0.4731517466614223 0.1163454864620018 0.1286356704964241 0.2898246159816534 0.2062620261590048 0.4865091422111199 0.7629884905562411 0.6840564047441315 0.5984148491368964 0.38970472193566214 0.01387818614615829 0.008663775486402812 0.27387102564111937 0.11982977867642114 0.042984092752355194 0.22108862894884604 0.5303436150129455 0.23067848178912695 0.3558035963502535 0.16990177414406657 0.3504713840333722 0.0884259362409391 0.6996775926572717 0.31401309139270633 0.1270699076941145 0.13410967960411369 0.6264675560318625 0.12236609506236333 0.26812269339961436 0.042106482181883995 0.8192475948586635 0.7447248808488943 0.04163958951054327
0.12652066915751495 0.46610687699426817 0.2534421276065603 0.6512560058101077 0.6611919375789085 0.6820187053574644 0.6825706105390439 0.24064569752901446 0.43371104329758015 0.06898454225460544 0.2812858350255885 0.10356319856573576 0.12848361789981963 0.4166980309487154 0.32363604780574096 0.30500409016447627 0.14157597094222168 0.38596384875319706 0.3882720684159308 0.4209634858120209 0.3194525968037653 0.7283970860263475 0.27479556336020017 0.6487139376462776 0.6768067683663322 0.2594112860344846 0.4933482354994247 0.43580172404082895 0.05890911632309978 0.13333100662441222 0.3912911378740911 0.2782027500009368 0.0870879061333206 0.6102158292286062 0.5383924775372073 0.15429951984062829 0.2303432123776355 0.38243533707773003 0.29818681601256875 0.6235133660727507 0.18168377669446945 0.020131393708706032 0.5652744469156616 0.6350261246874502 0.672603660343025 0.6641171654520127 0.680313449321088 0.1348271145170007 0.3166638454597806 0.08548281569963101 0.35581473478669445 0.27070818873746394 0.39826988205070024 0.15350696805854266 0.019632566508661218 0.5237814137299602 0.005733834632152925 0.4345243778688814 0.2685544686876035 0.4045683182563697 0.02401200602658027 0.032804978602437154 0.730595337442254 0.25760864331815003 0.14921873252186252 0.5004154636428626 0.3297578205572556 0.16095753169573276 0.021072982299882238 0.0012103751265707164 0.586354539078406 0.9999999999999998 0.07931283129452764 0.033659279300515405 0.06679369593702644 0.06892434673543006 0.10012869793110449 0.22928240382443313 0.11618054871144244 0.3839754689316262 0.20709529299221968 0.09711919284254011 0.42188126549654326 0.4056826026581794 0.3087764146942863 0.16627104477097962 0.6508940909967597 0.7351224908002272 0.2386928295697064 0.02501056599096883 0.17025755887212862 0.14292495248582415 0.03669365129179537 0.5744063955813984 0.23595725468709497 0.12877686374208827 0.2528186913227283 0.15386528821975468 0.35048412783645244 0.14384630703111909 0.14885227729555056 0.053032544677771444 0.3280131926191885 0.12849648423557905 0.2853828640986467 0.34369950638637287 0.7717774944696822 0.009706033374826012 0.608900078832632 0.018799827580412463 0.4488303172086532 0.1507266116013813 0.4825059634568248
0.11565179015850814 0.149967989152564 0.5075222539173498 0.2204046333208211 0.2441373372282261 0.25142401486029137 0.32167611195126816 0.26191895241222707 0.4063623974135152 0.04156677239841576 0.01384004889318429 0.5834439487512038 0.18413384454738474 0.08347555678547464 0.17599457946448857 0.03786831296916481 0.365129911817657 0.35977718996480246 0.19487810399340244 0.2088369615560682 0.14909813814857342 0.24412056024941553 0.22570938073319644 0.34245984531160845 0.36890231447554755 0.2054685159724142 0.05355843381765698 0.435101927983845 0.03790617573693409 0.09190199204763563 0.02401144696810799 0.5360784129815985 0.29785367505865423 0.4169743834551475 0.0322467282074931 0.06946345859308112 0.6570508788535511 0.5779407129432211 0.7418585051736981 0.442930534852545 0.3986058799822849 0.11940283205683999 0.23822474267101784 0.21261068500063957 0.4392847825197195 0.18639745108751363 0.3211650599695839 0.5915883312741093 0.260529573529342 0.8864365415368153 0.1538619142834388 0.00964599623152731 0.4225342230446747 0.7266473936419308 0.7847429682218664 0.13382060200215454 0.34866430514690155 0.5406474982087436 0.6956276768748554 0.3901871003330107 0.4772668344330225 0.5636073832614251 0.30004429883214123 0.7282299844661364 0.30275523788453623 0.4727621984016479 0.41857774551287064 0.15207252252310927 0.0894554425266695 0.22827313472727798 0.3224680892632162 0.07931283129452764 1.0 0.9492807382379607 0.861024817668174 0.8561383237460436 0.9240028175216712 0.5941942780395885 0.4737838271757917 0.46699445982786736 0.6660066516979133 0.8059401791357867 0.7663739306465895 0.20158062080776507 0.6504934913036432 0.1437726020410206 0.5266980520039319 0.2294836227051735 0.6817899784350601 0.8704160039583095 0.8270317151709032 0.823343494485822 0.9718768820821231 0.5973105715541286 0.07336532889305994 0.09252810289208992 0.05985184831174888 0.09917433119735 0.09217592214659866 0.02160742804628792 0.13945129168462048 0.2276412722799826 0.1621850727466584 0.15816447095968642 0.11563832708367636 0.02065739583251254 0.3783666102709661 0.03726725875970858 0.08838673881076506 0.04022102155288978 0.36915493242053504 0.44358522127041444 0.398495171442097
0.07099838538252524 0.0007335860616977158 0.41091533799370916 0.1396915160617341 0.15894266519453923 0.14806970047277226 0.20013807765655678 0.40928509423736453 0.16732287896889783 0.2420242557256628 0.009455596134962663 0.5200402147480828 0.022107347765772136 0.005144332169734303 0.17653092863425282 0.13336975976684545 0.17942647446532628 0.1459588761303299 0.28052971469606625 0.20149704086791823 0.20187870002914826 0.13210724515603786 0.1701929280026677 0.24313841319416266 0.1766204648251977 0.06965435448488787 0.016744442978891355 0.3636146108380624 0.3145111565387998 0.12994707765861194 0.23038502759983945 0.4902552915674013 0.21247257549032172 0.20837818286074103 0.009631299178856946 0.16065872125054068 0.6255342900124772 0.41696504552066793 0.5483742950217371 0.2702226781273102 0.3464507265598528 0.0036257918865633793 0.007754819863928554 0.14407268130943424 0.2913014579017037 0.0870412126237937 0.1760166165677458 0.39799761966549185 0.031104652238959262 0.8172634153139751 0.12002835013431577 0.26186138580345725 0.6289181952364935 0.8672445157313395 0.7886349445590581 0.07385824840617443 0.5474040926099104 0.40588543438434893 0.5926982252881992 0.5524316611642874 0.5884010690701 0.5295892574387865 0.14711511294370708 0.5753879830167786 0.2517220766617244 0.4145089703768428 0.45484083029720507 0.07475548847940647 0.08066751486527303 0.27249274887658664 0.13740498240751697 0.033659279300515405 0.9492807382379608 1.0 0.9127977300035292 0.971479002349719 0.9407447548388146 0.607898042123788 0.6645570470425726 0.5076168311994995 0.5861902495293192 0.8509670686972894 0.8429913564762015 0.05739000020204636 0.7222236131619014 0.008921692204560343 0.39554630809680585 0.018012922653446402 0.6207579016610706 0.8195636265897287 0.8121072973639462 0.8313499726066517 0.8900853104481272 0.5481967034517385 0.2168273181562979 0.1878864513040342 0.0462730155289122 0.1651826848952491 0.37514838061365496 0.10269078248224552 0.1876710247667252 0.2728633917482372 0.04599044871701297 0.21454224379901327 0.16478820831234903 0.10078974266967472 0.2081079957757008 0.05723854299084716 0.059556750038930524 0.04883347588604497 0.26327892155844973 0.30064512247870684 0.3393099584379437
0.2038164286697099 0.21742759580923413 0.3984401248842092 0.032447820769365525 0.017138003494522346 0.006560173039322568 0.052108844339426426 0.11244614554410096 0.06195464359176848 0.21663050114666738 0.02737717049914412 0.30714873013772614 0.11241388721941598 0.09740967634520672 0.45629549601731145 0.3076969180060619 0.13136912401169268 0.31569592238470146 0.4394216445053968 0.289081032515471 0.4437031230913718 0.10278849503125398 0.15082809656935117 0.06760518797891012 0.17587317007479822 0.20237196313824218 0.2813958217387715 0.3831377524658065 0.2265038926677563 0.09582786702897841 0.12182812563779663 0.1784258752606146 0.3034718962671273 0.18377829123553918 0.19949745730711538 0.18434827039494223 0.3136445220473772 0.4180915928715925 0.6217706213771348 0.2190110175501439 0.481997676258586 0.05512104759609429 0.11096554302293453 0.014251528141311219 0.13324834469329 0.056966203425603636 0.04782696996646711 0.46822670938670935 0.09372898064575733 0.8881727629734304 0.019460527843703675 0.0622542758022264 0.5166759578259338 0.7402540654442055 0.6738170480072618 0.23301216121684099 0.307368848247027 0.4667835163291497 0.5302419132418339 0.2848191433752264 0.38184015382815345 0.6580043765335241 0.030841942459185243 0.5622529222499283 0.4119478948675824 0.32448292520668376 0.59095565703556 0.057715073078533415 0.014053907822309815 0.34015898556797414 0.2572641481081966 0.06679369593702643 0.861024817668174 0.9127977300035292 1.0 0.8864176494368019 0.8826487429255239 0.6705489149819219 0.6198803766530099 0.23770656247283478 0.7452688677754755 0.7259295019538631 0.7836837046386722 0.15593861992250768 0.6835334623144824 0.017995942850684878 0.40086814090845546 0.11430423661679813 0.536911592775954 0.8286279398053735 0.7385851282453937 0.7370866324091173 0.8105320001117949 0.36187819394555976 0.21295476567259455 0.4373420398518453 0.22764674176539007 0.3538747421115574 0.5023636775944107 0.36089830235565495 0.3766385266825172 0.31299736833943187 0.023521151435553608 0.4566659304621529 0.42624745015282567 0.2630230758844719 0.07686594608765421 0.2916165112780443 0.09705246836245375 0.19180232496746488 0.2935571997900235 0.3313428103989218 0.10521005561770969
0.1765187049400886 0.12265774544386183 0.35580236044172314 0.15745489204975768 0.16311446908082886 0.13882480879996847 0.17346851490496018 0.46258700989781204 0.019384250654692622 0.45817957889192906 0.025906412287559383 0.4514014707179692 0.16410113095800358 0.09174106577483375 0.22278347477929825 0.16028517392668876 0.06167273988888328 0.04456017276942254 0.29749180003975156 0.16217230216516657 0.18993680836727223 0.043314684831980435 0.041308915713907796 0.1914298341511759 0.10303392720986758 0.05896546758480774 0.02256528908932696 0.26516137684920854 0.50741133440997 0.25607242093480415 0.3594467794136423 0.44826533106987115 0.20673594987416002 0.0461358340971003 0.006287968320349656 0.3084231598616628 0.5844492390611028 0.34212162308877175 0.39424420981388664 0.20784372714238133 0.2986641553780938 0.16301900420810236 0.18596831511346062 0.16984434680666133 0.20704407841727762 0.08815912985926522 0.1377941706624717 0.19427183848139662 0.2395491175163298 0.7176556874478448 0.3031373540770619 0.4216396262352719 0.7320956127369593 0.9293436882345505 0.7099107938195806 0.048291546168144815 0.6680867512260366 0.3252492236338526 0.5082496148812414 0.5941795192221471 0.6476458014349139 0.5116086933814314 0.07980826336415729 0.4719401838917391 0.21134295381612575 0.3093187789094956 0.4729797013650834 0.06368728453581557 0.0247511287438682 0.34466372282148927 0.05203817347518298 0.06892434673543008 0.8561383237460436 0.971479002349719 0.886417649436802 0.9999999999999998 0.8941176952356935 0.6299569476105508 0.7273017305102648 0.477310162357543 0.5162435935552865 0.7894579644708326 0.8289241525773412 0.059564309874093904 0.7701053892144853 0.04477853363986865 0.2791579969541352 0.10782642353251994 0.6065320747540317 0.7307102771783827 0.7107675716348794 0.7394659978761562 0.7617674601279677 0.4915782674787267 0.27717687952556547 0.19720651919944193 0.07959514475696437 0.14478443768330668 0.5385928567416598 0.09913189873389427 0.16337748534333443 0.21344280417426473 0.10958151840969799 0.1917062111131573 0.1268755769985894 0.10911937210008504 0.1514166661078147 0.058979724203983126 0.09354994767386582 0.04533378619953738 0.2666669750156446 0.20129011806642755 0.24257631823524411
0.01947299533486915 0.2135892575425605 0.48930927515148626 0.33228311969533286 0.3630216439395249 0.3551985335196933 0.3964664048498818 0.31029522645951046 0.2559355782721096 0.21412238009837328 0.045178147575967685 0.5795892686662906 0.10015029083653564 0.13926050802894716 0.28829814659044684 0.22734531840411884 0.01679833236962862 0.24173111316067133 0.44788664900173086 0.4718477750151191 0.06834720140001689 0.37675487044622513 0.11713811056071168 0.47791934981086115 0.3580752931794452 0.049891255323038064 0.13619623276278006 0.141802100245152 0.23975722009967929 0.07714360322805233 0.0929690335283034 0.46690364275043694 0.13370425534067176 0.3492387179467297 0.22592337843081636 0.15663962361956535 0.6290532746234906 0.4297724520407023 0.5685718966108602 0.3860878826572758 0.18626129870016858 0.08191451595070737 0.17410018424848386 0.329713762065462 0.5030395731965995 0.3230925829990803 0.36816959964095425 0.42375583420855006 0.12090142715224882 0.7524650325132525 0.017091622120364927 0.13812964116245258 0.43583289879180376 0.7090792921629577 0.8595617049831494 0.06448422897930114 0.46761093499788364 0.40716546886717125 0.611368234566074 0.3904148471055967 0.621872828239697 0.40173497462993296 0.3486406941626678 0.5490442973543979 0.08977325613633516 0.5872639934324871 0.24642543119886753 0.17719604086083815 0.16334432810128766 0.12945257013649186 0.30725712124979093 0.10012869793110449 0.9240028175216712 0.9407447548388145 0.8826487429255239 0.8941176952356935 1.0 0.5666500685252838 0.6347923303476574 0.43277179846147107 0.5259795100288811 0.7991075800379919 0.6368501091264873 0.06786925122411883 0.7167395909922507 0.1452382804719031 0.5453794502968784 0.2280361083591759 0.733302464471401 0.7053949705203887 0.7554310078175557 0.7801199121156321 0.8862878962990041 0.6136720750727003 0.19066167343331308 0.32931660446174293 0.11522589244141108 0.3146173697299074 0.3276400989916969 0.24222300710093714 0.3383618901771869 0.38447230703431845 0.03957492949730229 0.34005659825861484 0.14615319095769547 0.3090204485842617 0.257223332574849 0.146214107729266 0.2652454933360601 0.2623367843378576 0.3202705506819334 0.31035111257305836 0.27122062083664655
0.43999756342508445 0.40906003511275213 0.6976160523680734 0.2305628908873518 0.16619586704045025 0.1621315361623963 0.22877153744258352 0.0932644783723242 0.13582331297897335 0.2382168990155918 0.5017851053763387 0.033094388540108426 0.06660455277631881 0.2630851599234448 0.4542944888756619 0.35063072668089823 0.4601984658605119 0.5182367779519057 0.03493296018918 0.0023035613295921994 0.3922404780534519 0.10436649898742417 0.00951671063172105 0.050837513091916774 0.39381435111956387 0.33498415741825416 0.32659718515143504 0.45526668825851196 0.03281901895024052 0.38809256420783544 0.08573382634772124 0.29083356133295607 0.7841632002155454 0.09555856239612646 0.26611550244156595 0.46408575025972815 0.35496155653006733 0.7127059665307564 0.5703802686099907 0.5068947010234995 0.6859257029158977 0.3783018757359462 0.13650603259967858 0.22592625757314322 0.1596198423902923 0.20663675995641378 0.2525466185508171 0.3351006794214459 0.00017404523100565992 0.6454124019120004 0.12907941463542602 0.10906490396678431 0.2696280525808196 0.5264432392184916 0.17219331943996527 0.15887447448388511 0.06484745477902855 0.6093500215592231 0.6633375152098708 0.1313290557041981 0.15415047787697492 0.8390509080608066 0.07444277144120749 0.7248864108856454 0.6254676662086119 0.12717907116208724 0.7677935935246056 0.4791050726311528 0.4943756067967908 0.34459539234546915 0.46489612106966555 0.2292824038244331 0.5941942780395885 0.6078980421237878 0.670548914981922 0.6299569476105508 0.5666500685252838 1.0 0.0007771037872844991 0.2668498908257089 0.8378400176722871 0.10629959132999706 0.6303487275715909 0.10447077760691492 0.8831030714439531 0.4089965245854695 0.19950930299293818 0.08486425687312377 0.7254553459419706 0.6610080857457055 0.11004853264267149 0.12933872173856834 0.5280640199674218 0.10434873178805644 0.3172808081705174 0.026014115493146105 0.3279524874653768 0.047901679704244325 0.26769853782467584 0.09870555727720953 0.08746652223052395 0.10365551937599732 0.4568756002867469 0.08823022655311395 0.21978164933267272 0.2623227009935942 0.17710407275654552 0.03866693097475023 0.10249883139964412 0.26385715023970097 0.692643236084486 0.6184311234260567 0.3584390862312373
0.5133389349433803 0.019480905487901518 0.14428193232520622 0.008563906507959788 0.02835155064485211 0.008713185651303641 0.038203551941252564 0.3876517562393362 0.34028406026180963 0.5656259950028172 0.30018593330504556 0.3538131872143859 0.20238866224418448 0.3894152177368844 0.13288335282589633 0.6861154548747628 0.5101809537619652 0.3611222017892245 0.5738507582328347 0.3482836527743456 0.05139767510555404 0.16141688505117294 0.029615856909524996 0.1304872028755684 0.22498470026430564 0.40893989938944275 0.24452284481173972 0.1728652667774817 0.7259952893672185 0.6239611183828255 0.517970235626518 0.1234517422342317 0.378530112886095 0.09959058853383955 0.15969541812043708 0.10631649128079212 0.2475967053596191 0.22471422083045564 0.04570442048880321 0.218788299187348 0.1851253148043777 0.003524114768124413 0.27072328018374964 0.0037972109361862263 0.03367888864318713 0.03221462509526202 0.1085450153225681 0.14625678637421125 0.48742783857327543 0.33883433518576933 0.5511181737914949 0.6149798952466671 0.6768092838346061 0.6878707660094986 0.6618419773512905 0.18453108370937743 0.7470051054642861 0.10376826601645064 0.016554053368098766 0.5099025422366016 0.6228844732446298 0.018818109916629074 0.06526161085434644 0.10194815450937067 0.22465379280239708 0.4643621269212809 0.0018321667432701764 0.19965071158150297 0.33262280245156645 0.17660737067492221 0.27288559839013254 0.11618054871144243 0.4737838271757916 0.6645570470425725 0.6198803766530099 0.7273017305102648 0.6347923303476574 0.0007771037872844991 1.0 0.673557300444053 0.037250018100037766 0.8202469868077655 0.4414842155005374 0.038588367733049384 0.2418848661451039 0.4858117469589565 0.1846460004499065 0.18369410335543612 0.11683313365900418 0.3062856350472719 0.710736646114568 0.7376828043587628 0.38515498393531883 0.5863245302140951 0.18384846848138742 0.4885095452464557 0.2669023089803977 0.43066387881380036 0.6919026750304554 0.46136120029176003 0.33576695709937354 0.4352580141772157 0.5786592093678835 0.39645128101764665 0.1484363140329076 0.5762999262822448 0.08292564268128616 0.3406414764624691 0.181319216020824 0.46667957640474217 0.2236509723042018 0.3062541540169149 0.4168873420307815
0.5597314565647596 0.45062841457424513 0.024464471177059285 0.07312224851752432 0.16159472320930637 0.16209292438899364 0.1821111530754166 0.5806755727349359 0.2710241971619668 0.11107962696564341 0.2159179705303484 0.4458304028214071 0.253433414202811 0.2152666944846531 0.3850458210074085 0.24270514399158793 0.11975442593127746 0.3660693831613832 0.2150797470051574 0.14725238794886744 0.20278091800300893 0.3429539883880193 0.213345320952809 0.36705392066365317 0.06044481861757405 0.23671030916560176 0.5211569888997084 0.010105484254813876 0.3440031697313411 0.5417714472099582 0.22436155737624247 0.599249788671519 0.34067993298130356 0.2800143534003614 0.2972762792954248 0.2224151243851599 0.6162701637127724 0.03679308256860409 0.0756475226882205 0.02451169589968203 0.1963365124103402 0.3359657029976876 0.24631212544557246 0.10251698333833413 0.3359055416864586 0.038167906330776984 0.12063798080453365 0.008714757563573037 0.005072400641210413 0.2446179150612041 0.22643275215099815 0.4271346265397478 0.38190922816332723 0.47961059583094706 0.532682921862066 0.25843895163026964 0.62797158536038 0.053531245568344654 0.22018544771158924 0.6090011285273113 0.4445433287794887 0.14946228093487718 0.3051695382296195 0.09278190209357683 0.23745702182652792 0.6175581827306846 0.20645696777210182 0.5442397419954285 0.4949892216554707 0.08921706775805988 0.20466229192711327 0.3839754689316262 0.4669944598278674 0.5076168311994995 0.23770656247283475 0.477310162357543 0.43277179846147107 0.26684989082570887 0.6735573004440529 0.9999999999999998 0.27164473821615864 0.7898605826824247 0.31677476759974565 0.2413934539318763 0.08799483628920199 0.10942964097928116 0.3667512477262002 0.28014746352694064 0.043626657240679684 0.3202147914410277 0.7308666346357565 0.7676973265422018 0.4001554184815333 0.7372763248532861 0.07648131240178047 0.008223669295989439 0.377775886313417 0.10791504908620081 0.0002787325720774114 0.01554618786283811 0.0401166186199414 0.34654103529295316 0.38718057358876906 0.014951573123774192 0.1741515978781531 0.18803927563376513 0.292066639510112 0.025239758946544774 0.2414653605277874 0.05980033515774734 0.20135051790247604 0.085471165769145 0.9233190643344927
0.6703936337518882 0.42298847650351273 0.5081468483218459 0.00013019029259739602 0.06687673983268504 0.05523593647492224 0.016227466549978368 0.2509741779269198 0.11370047874204346 0.17704836901710508 0.19433833585559943 0.09679652880003829 0.3457017052545211 0.4259426922600545 0.5072945540753815 0.14761796802000626 0.6320425704697127 0.7017896444767667 0.020673803638077196 0.0805588723297611 0.5267311379382763 0.15433819878581767 0.11749125934292279 0.15702285282317915 0.34661936553550776 0.5865273763010329 0.6696995638838975 0.6628523172050635 0.25357157021224824 0.6168543300667452 0.16085706134270736 0.030685532710193388 0.7171476844660547 0.189531538816353 0.46478165688359396 0.23225059501243564 0.09652179600786286 0.6852840289758226 0.7900491963002011 0.3984001212055649 0.7859442833053328 0.19534653271890903 0.05089490846227753 0.036735411973488945 0.01187683663363446 0.04355598405251313 0.07875829549602077 0.6403978427941569 0.17407860953332385 0.8448270745496976 0.33940284195687576 0.3681483029665332 0.18898596151744979 0.4280723179339596 0.2517881904828615 0.3730198249201302 0.19457835280874802 0.6324006062977295 0.560283141497783 0.09038748317383018 0.02916840332250507 0.8867513412418859 0.0968120339009774 0.7607360032864424 0.7383203389141635 0.11970919963696386 0.819256075255173 0.3708461103093954 0.376762188822227 0.4511238691861883 0.47315174666142235 0.20709529299221968 0.6660066516979133 0.5861902495293192 0.7452688677754755 0.5162435935552865 0.5259795100288811 0.8378400176722871 0.037250018100037766 0.27164473821615864 1.0 0.22558312390910112 0.6618711974768767 0.298830239834186 0.6439594252946721 0.46002516999218585 0.22909678371125541 0.11852858305468414 0.5278776273845134 0.7896664569525694 0.3434860934158858 0.2929036139705243 0.659361636057191 0.030705505109827676 0.008568891622982992 0.06448986617963647 0.6016744326112126 0.025912034379769827 0.09627123336139817 0.001501961926441553 0.06898552948061862 0.10923441138200966 0.5560847001224494 0.15189081449294836 0.3638459940821995 0.2311656210833629 0.17893747154040382 0.003008931046939181 0.3157514540919993 0.2566421477912995 0.5521483881395458 0.5836387167606202 0.2351535387424602
0.3163840472385079 0.24126401106918996 0.058722892883006673 0.03063808852109714 0.033388269710130515 0.025691870374389556 0.052180957928151674 0.4093017445447013 0.10318274729154589 0.09526504366578771 0.3470621484908287 0.594016164012175 0.047055567044059506 0.10458903792427279 0.06329403684694554 0.41328651037465847 0.04585660685100984 0.12698052602067383 0.342852894203931 0.2521593557900785 0.062210174853143445 0.22931001430024917 0.2665998964440939 0.22648818653482763 0.04948646139952958 0.06255297899002751 0.1280282210202028 0.2094676040784913 0.3202485193819443 0.3599564833426214 0.30638658565264654 0.38662143926726 0.23020117038792404 0.22208307041295802 0.09923462736834628 0.1484887400808369 0.5085966255019451 0.06379417398776971 0.3554976340354647 0.00881950303728228 0.03599404662994771 0.2874126201067602 0.0878034880625024 0.02647563547598963 0.22770554642424293 0.06885680337054506 0.011566049471798161 0.3371858184342257 0.018369634948493984 0.6409536676379809 0.18992539052861776 0.3424183491817664 0.5859670500036058 0.7181211224919745 0.8648836753693718 0.05313889384449417 0.5818946358749257 0.13716363304218737 0.31559409041375613 0.5768620175251368 0.5762828691949194 0.14797135830575162 0.09585569311448987 0.26570264528813275 0.03981878891872684 0.6032229206987582 0.1044228070733059 0.4211102620337991 0.44603740751089443 0.11160966828487197 0.11634548646200178 0.09711919284254011 0.8059401791357867 0.8509670686972894 0.7259295019538631 0.7894579644708326 0.7991075800379919 0.10629959132999706 0.8202469868077655 0.7898605826824247 0.2255831239091011 1.0 0.6582666428873264 0.2027441493124182 0.2977842733829899 0.22713236997994618 0.38228554630734146 0.06282950772328087 0.26627810385080936 0.6285295062565146 0.9669525701732943 0.9745877330502293 0.7829881945750227 0.7267903250645406 0.06422247513119674 0.2530015242180834 0.21702266312102228 0.2717824211838787 0.2845593010204227 0.23366481132776482 0.2111054575167809 0.43417222792904164 0.34515937623946047 0.25477693223642134 0.1287378253916799 0.3098162123005481 0.1212809390879187 0.1405963460409246 0.07663101227685107 0.24522001083015157 0.13847365699762634 0.00012056903293288415 0.6614497643234043
0.0026665142473797417 0.37167642169435144 0.25887830227224395 0.296419823530576 0.3013810859750746 0.3099271559434369 0.2419377308100976 0.4330796166858848 0.033770962922678234 0.14459485804109667 0.06098805599795641 0.24073821405138687 0.15350697198893257 0.3858077185818258 0.039434961969060545 0.1259169644349118 0.44483448334473463 0.008209244476064111 0.04768751863306762 0.22481783970042735 0.48304235267231665 0.3175642106254108 0.3410972002471272 0.24784268349724017 0.18013176808073975 0.3852274056367325 0.38056657688932677 0.7267528572305559 0.21632954747291358 0.04960446720559428 0.3015453435003451 0.33766985125207405 0.32670860965733445 0.055544594992194565 0.4808245839964582 0.03504031112884465 0.40997005533888453 0.302491816573178 0.43575265817716163 0.016525923040503168 0.6058469244343442 0.03525071223413087 0.28159820436897587 0.28680732301297046 0.16249646124630093 0.3736559304886366 0.24575998285366743 0.4277215904635168 0.18164350939410115 0.7548808421138087 0.2031495209677912 0.2693708093627581 0.7094019773714418 0.8277777425095226 0.4980102359860902 0.30308384020682144 0.3838943781956855 0.31182534126269157 0.4561780711594076 0.6497979907030147 0.3120236948264587 0.6499796556373342 0.28652687097143725 0.5056220952802455 0.528654060878096 0.0168229017132934 0.738535800931259 0.08338203284901223 0.02953405764316731 0.33336691906566124 0.1286356704964241 0.4218812654965433 0.7663739306465895 0.8429913564762015 0.7836837046386722 0.8289241525773411 0.6368501091264873 0.6303487275715909 0.44148421550053746 0.31677476759974565 0.6618711974768767 0.6582666428873264 1.0 0.1590355262146172 0.6374044713296487 0.23627815653849407 0.05054832075713773 0.3647475178781555 0.30285285089778136 0.8265184434315475 0.6447991280854697 0.6618475235228897 0.7358192799276897 0.14426140761398246 0.2905569077657224 0.008488265018189549 0.07176823379595994 0.03344572630824778 0.37054342280548297 0.07649527321892458 0.001421212095743563 0.10808637969888125 0.04757254540414794 0.05583907558191373 0.31309434275782955 0.2515331094857493 0.0784894547661661 0.0003398097285556036 0.4120980724442688 0.2153853195226519 0.08096737856149168 0.30820963518355526 0.19930195104070775
0.5036971289060677 0.13652832956035932 0.06778523019390752 0.24558280232422894 0.26685107265689434 0.22576486179047764 0.16403033183801255 0.36707532960172545 0.15332357760148613 0.5430741892128123 0.0010721301473911203 0.1909232913001068 0.25151528303420767 0.4310309473156204 0.10183612249225803 0.13128853240008348 0.5003261987741008 0.41048810883809134 0.018633806186596776 0.1662713172193195 0.43209397015461504 0.09383389263488656 0.28074734638785936 0.2256690017037175 0.14264031974100586 0.5869061412009635 0.415467073099483 0.501780755221972 0.43143692538634565 0.5006042203340091 0.3798009150855324 0.014425866842972968 0.32004733183609635 0.44356196477016924 0.4493551659928647 0.28354259650963004 0.1261918175462968 0.3590045981072906 0.5754614124475402 0.18326965154971683 0.519052815961536 0.2161915706579182 0.2647616070406194 0.283013096970846 0.060146219941049704 0.21389530026094583 0.10903621682449031 0.41167035550341025 0.2717179541601698 0.5060072554273649 0.46137982090331375 0.49401626206317256 0.19831940172093418 0.050862840941442486 0.14709081391493448 0.1691368563138712 0.3807109835014898 0.5307816615187065 0.24418062623992604 0.2675939450910398 0.5151736439469861 0.43550506349171436 0.05829634447433824 0.431469009398653 0.5606058172031785 0.09680625199306735 0.3628033242495447 0.1017033827024204 0.05790442305405038 0.19620535780554474 0.2898246159816534 0.4056826026581794 0.20158062080776507 0.05739000020204637 0.15593861992250768 0.05956430987409391 0.06786925122411883 0.10447077760691491 0.038588367733049384 0.24139345393187633 0.298830239834186 0.2027441493124182 0.15903552621461722 1.0 0.42757278252895087 0.6172174775868289 0.3683107180299313 0.1373478937785596 0.24838365735340173 0.49689300126942293 0.41925221599470375 0.3474509990495947 0.169895932643065 0.13932682654172449 0.21944700895703081 0.03235746995515267 0.7097985978232484 0.04393431744847307 0.37849323155196846 0.09658143660629377 0.039579971469731745 0.002452744858183053 0.3821783758114278 0.14257851404990843 0.2731623033935944 0.07878367608966651 0.35174242821892304 0.08492272612424785 0.3820170011457134 0.3030523735180411 0.12538439848457053 0.33598140211528393 0.5038813078226815
0.03699546576975151 0.21338510294003948 0.49106298452492164 0.33606430446307267 0.30378694682042134 0.27777253873327035 0.3038453854574535 0.280055540636132 0.09581722977319841 0.4262721337849315 0.2215812887227108 0.37865062437294283 0.047968038842170456 0.07347339135208288 0.3472775938372759 0.2071996487273573 0.1906889186448612 0.2608246287986597 0.02288032043451048 0.05462178628584581 0.06675236953389801 0.12047108148151876 0.15909226733449414 0.19166715175217688 0.27847220368903214 0.04373985178719773 0.08742226350911125 0.20414882075773075 0.32201723098926327 0.01211541561821074 0.25697320058834444 0.32257365751842787 0.4369529759969924 0.09764866121269943 0.03836739025114624 0.5405652501861815 0.47041854338502687 0.4592845258932587 0.3297944750377053 0.3527802426785531 0.31387498338336517 0.4049147629890593 0.2286326706013779 0.3451831461152305 0.21486946755272998 0.28714580212586766 0.2974374528278307 0.16433529204457692 0.12811233644099182 0.502681804795842 0.1778480599325237 0.25022318361956664 0.5243687124829025 0.7034416578631699 0.4751705084852166 0.021085750427338894 0.42267907950517875 0.2812462263523312 0.4758825510762711 0.3427801225589201 0.5750476051181423 0.5410268025707824 0.11941706589596267 0.4846148135388295 0.2236604845203259 0.03830495080158269 0.497313577987709 0.38852093217549105 0.390428774805833 0.3553549935229756 0.20626202615900482 0.30877641469428635 0.6504934913036432 0.7222236131619014 0.6835334623144824 0.7701053892144853 0.7167395909922507 0.883103071443953 0.24188486614510393 0.08799483628920199 0.6439594252946722 0.2977842733829899 0.6374044713296488 0.42757278252895087 1.0 0.004034997826235158 0.05551277273449288 0.12113410500224132 0.8101509058488822 0.49805286687911626 0.20744137916240096 0.22904158468596392 0.5980952424665931 0.1403565349040935 0.22403662256227924 0.023968332800302795 0.06027249023613282 0.10277852677518778 0.4272476145444183 0.15366181498223497 0.016496912016766344 0.09153823531718495 0.1867852152584087 0.03146267117451535 0.016326404281803274 0.16100680580569363 0.11292393224748742 0.15861938121943067 0.1604587565694871 0.10438589982683859 0.508304741173703 0.29471064621499676 0.3168472045868764
0.6301993161637297 0.30370401284316617 0.5477220824596136 0.026616857836145112 0.07976600787446715 0.036308264554460075 0.06795815437718769 0.08800634159582074 0.4040256019001833 0.3523198637670537 0.5873106483873866 0.40194381200521206 0.13510977486721024 0.6357183868392098 0.022885192750531833 0.6060386890400309 0.8281469901014282 0.5164777864791692 0.28643345508967477 0.3609819605466166 0.44499736012438385 0.05746388171141727 0.24547885411607875 0.1365189037870673 0.34932276943165924 0.7187601162265833 0.34281015563289524 0.6561541292184441 0.4900787810902239 0.6759677024847299 0.5399025804048249 0.3449733798460275 0.8477085947636622 0.4014292370089071 0.5037388214106407 0.0018554718042596385 0.1840284218993494 0.7316573387835673 0.5764269388664649 0.5198606501510415 0.8028558059235338 0.06139994492401518 0.2354831628629781 0.033939631120216515 0.0645483975185034 0.08297370450435991 0.12633508078561598 0.33083425833487057 0.3254520144131768 0.39504589520340977 0.5277311400701736 0.5225817202884109 0.27774848334753716 0.041245459297204995 0.4771085662298346 0.14213231553030226 0.4271845278534914 0.7586010480536202 0.5831434979765925 0.13155912189473673 0.5806479787658471 0.7143367523535341 0.10704570999019364 0.7167008825911207 0.8236417980350976 0.21457110054744669 0.6369572603857959 0.24530381610448704 0.3708594897552503 0.12941302394533305 0.4865091422111199 0.16627104477097962 0.1437726020410206 0.008921692204560343 0.017995942850684878 0.04477853363986865 0.14523828047190307 0.40899652458546953 0.48581174695895657 0.10942964097928118 0.4600251699921859 0.22713236997994618 0.2362781565384941 0.6172174775868289 0.004034997826235157 0.9999999999999999 0.2689148986121782 0.17424059724831326 0.09983997056125707 0.5078303942385894 0.07166185049894591 0.07641235073399852 0.07831011655364517 0.26821711906639856 0.13298720858151586 0.31891036957848706 0.6498432180770742 0.27272770608494457 0.4726056591986884 0.3415367504502645 0.14311184391918766 0.2551226702690215 0.694864353111004 0.1519071305217022 0.13466602945944436 0.5874573924257266 0.42134891967196697 0.18110621458784304 0.3848462460205371 0.7141922820039923 0.5575050150331499 0.7463237297029419 0.12204182581352499
0.3939175104384399 0.4953134725771089 0.7381228567773577 0.38983823490004665 0.4337115428071261 0.47557508628330675 0.5593115140310256 0.0670262377717811 0.5679941049026241 0.20572184280296968 0.5153189414802174 0.04286521733673362 0.022627614350863936 0.12122490711317051 0.20388406642139129 0.10195861627661708 0.08442228335266083 0.4538704528642782 0.6472299923370302 0.7331559511872553 0.1742484279637018 0.8925037156908457 0.3761058679077745 0.6866717525839742 0.658979582824342 0.24393695158190476 0.3355205366289869 0.05302633017082162 0.33216609419855175 0.39127495219844466 0.6930762691259558 0.5464057344470874 0.2822707131061454 0.9413699979907069 0.24480288019203658 0.2403834259696564 0.5284683843410193 0.6181886819406988 0.7104001284894355 0.678038603559411 0.26834713401273796 0.47750630178271286 0.7717617922244664 0.3770241047921452 0.7744612514890431 0.42944716682952655 0.5464609457870307 0.5122293511242155 0.5975028910321752 0.5481159922443529 0.6600769051502317 0.5134467676704587 0.4049863107303343 0.025207120082628705 0.30729412297810355 0.16714843827016804 0.16486506119482378 0.7621513545769477 0.7852398389319935 0.06986464063429565 0.10705143419530326 0.3091565557673985 0.6898586305951647 0.6514402208487888 0.24438346263537614 0.835290675191283 0.005821314592805803 0.49759162644859983 0.38785961055702456 0.3711693261822971 0.7629884905562411 0.6508940909967598 0.5266980520039319 0.3955463080968058 0.40086814090845546 0.2791579969541352 0.5453794502968784 0.1995093029929382 0.1846460004499065 0.3667512477262002 0.22909678371125541 0.3822855463073414 0.05054832075713773 0.3683107180299313 0.05551277273449288 0.26891489861217827 0.9999999999999999 0.7736182360958127 0.4248815185735887 0.5359841427904347 0.46256328591068313 0.5189550977655847 0.4923199150639839 0.4026048779915065 0.2993079211146701 0.47122169622107735 0.16698519265248388 0.5725271687850565 0.25411302466172675 0.43762759041393523 0.6360937204314999 0.5975420184043878 0.18998030683957962 0.5759658411492364 0.3013902569694817 0.4454113402114481 0.48225728823438135 0.40929093691223084 0.22185197348358526 0.28125796982912554 0.4279741618364713 0.6809508378022767 0.4951129209984209
0.19885061700534912 0.8193872225696035 0.5524243227013952 0.6591757310557929 0.7196727683760621 0.7633821871135732 0.8116290116194288 0.0036013963518809395 0.8507960467964626 0.3764725458097965 0.3915445676165073 0.25235095043028 0.17677176844350892 0.15264885549975946 0.017129030181364246 0.14155126654516642 0.08757301997376502 0.409137804591856 0.23475382029999523 0.5402318256334822 0.39428958266000236 0.8664680812583541 0.1034611564217302 0.8781838040324508 0.7766103167160674 0.040990422904172354 0.6006210040420142 0.247480771208831 0.44629286496302056 0.2880231696962335 0.6527593679937312 0.5768465073401472 0.10303652097456245 0.8569286610796961 0.6345069668212805 0.17036168006273092 0.5472912551699403 0.5034652696480376 0.442538085232673 0.7444911752838124 0.14573213506066637 0.4127223782517219 0.9393002337333146 0.6552766610540467 0.9288545912826336 0.6641436013359544 0.8091339817264319 0.27804083908494875 0.7992031337800615 0.09276056908749973 0.6749643027605577 0.4860398295691682 0.6127038252785542 0.3067863777859639 0.15970631646054595 0.14501277076082109 0.18510813660514816 0.47788393853403577 0.5359370461276232 0.22809797878175128 0.02239824950894061 0.10006747810213633 0.9389730292756246 0.43270727763307776 0.16417543962999168 0.6803152452577985 0.4326941642226259 0.48712864358191044 0.2606179138784955 0.4324151251375584 0.6840564047441317 0.7351224908002272 0.22948362270517347 0.018012922653446402 0.11430423661679812 0.10782642353251994 0.2280361083591759 0.08486425687312377 0.18369410335543615 0.28014746352694064 0.11852858305468414 0.06282950772328086 0.36474751787815557 0.1373478937785596 0.12113410500224134 0.17424059724831326 0.7736182360958127 1.0 0.4304802614100269 0.08112060178269413 0.11765665720570616 0.1438083410979818 0.23235520451015784 0.45864814981696045 0.05740021901294271 0.004774478344881024 0.07690529911127106 0.13950017760579816 0.6571695375556829 0.011648312109512284 0.19539463786978392 0.2379690741521363 0.32916174958792105 0.07243776295515564 0.2544264324839265 0.17386921990411125 0.677666031031242 0.06941799649531125 0.5690554318943503 0.06079307104352314 0.4219172201558561 0.45431428066826446 0.44142702625546304
0.16574997112261183 0.2082870189993593 0.6606414721550341 0.7728207257059141 0.7566868509107808 0.7517939381363071 0.7821510725144795 0.08003077998743686 0.522225830132689 0.19222431423788722 0.3507595408003781 0.5372251552885525 0.18019279201587232 0.2936198791671073 0.4585627051247653 0.1655747758658132 0.2077077232682887 0.5651274337017808 0.10576651450665037 0.2793235011055323 0.24854236033208457 0.32818838667143757 0.2955462204185252 0.6457438724390893 0.7591499434854521 0.1591427645733225 0.2086008748438638 0.04384006036895964 0.09742697582185818 0.16005445736708582 0.05838136326836548 0.5030781930403382 0.47294818190152327 0.32280360025988963 0.4387219959837788 0.5604751654731636 0.6292734706782824 0.7141541930483908 0.5407745306173943 0.7780321103394043 0.15146621894689893 0.30797556374195956 0.251763325784118 0.7691058254233286 0.6960329561063368 0.7400324688664335 0.7877978502195475 0.1966513364375996 0.26844695402798996 0.4954677770011009 0.17480043569378528 0.03142187263119014 0.1568789863935996 0.48392565237096413 0.4809978944139585 0.2711548906298781 0.30397745942986276 0.5057127358125996 0.6347837465259881 0.030662751353141067 0.5448929821122013 0.4436310414445614 0.640252120506073 0.6568119266877097 0.07111209387721018 0.24770634965066737 0.2007723635842293 0.23299992314447301 0.3670765824880012 0.2736702215348838 0.5984148491368964 0.2386928295697064 0.6817899784350601 0.6207579016610706 0.536911592775954 0.6065320747540317 0.7333024644714011 0.7254553459419706 0.11683313365900419 0.043626657240679684 0.5278776273845133 0.26627810385080936 0.30285285089778136 0.2483836573534017 0.8101509058488822 0.09983997056125708 0.42488151857358875 0.4304802614100269 0.9999999999999998 0.44574294491117983 0.23337917873652722 0.2283661663205379 0.6098789100558626 0.4642916442658701 0.024086406923563827 0.0841646444835697 0.029062725967357476 0.11973120968273224 0.018824364011020216 0.19724668726116995 0.02449650070291061 0.12267626442385501 0.47351347933902765 0.07523421961464603 0.28264561199890337 0.06316791307634136 0.6056841493735026 0.2925894500315229 0.5654441179589915 0.13877559087722638 0.7825880199820587 0.4175854586958121 0.07990224200885332
0.4015078955422858 0.16835761337658967 0.5967208862758554 0.05871271049699514 0.06630384818446444 0.044577753845486935 0.060405697887358466 0.18094981798654936 0.2790993408465794 0.12763351124818662 0.233819184520867 0.14934696862508695 0.02150919471540445 0.46914918153514384 0.18302163354586215 0.08931946965801384 0.5775483860921136 0.42946865341987206 0.1899035781733363 0.06750830489712013 0.5590134738340053 0.1206377835382038 0.4244267804284212 0.04076046245751696 0.2683649839889603 0.582120483387218 0.33037569323904 0.7282140983835814 0.1341860960571492 0.3629790153722935 0.19364575805497633 0.45458134606046435 0.5702202747676628 0.45796340702720645 0.39373689228977937 0.04839694688441456 0.48129444991057824 0.6805839352785598 0.8396173387967841 0.4062003257418509 0.7730798146231257 0.13535785635506742 0.1643426841901733 0.07156686616188425 0.20186026439739665 0.0840100766528446 0.07878459538073768 0.675593967322641 0.21364637068941375 0.9666615047363982 0.2960705601825161 0.2064323078094928 0.2897473577413795 0.6006319894971105 0.43605045898199374 0.3472949520391756 0.06433290528138762 0.752291187664858 0.7806683657187775 0.31126494825948414 0.0473468408507884 0.8265548577988314 0.073705210992325 0.8441033870563285 0.7124027761227348 0.3043691755174027 0.7320553224029532 0.05111424837875057 0.02304575120453864 0.2158054921251642 0.38970472193566214 0.02501056599096883 0.8704160039583094 0.8195636265897287 0.8286279398053734 0.7307102771783827 0.7053949705203886 0.6610080857457055 0.30628563504727196 0.3202147914410277 0.7896664569525694 0.6285295062565146 0.8265184434315475 0.49689300126942293 0.4980528668791162 0.5078303942385894 0.5359841427904346 0.08112060178269413 0.4457429449111798 1.0 0.7182593071578071 0.7262207146598574 0.8246621645150576 0.259663354033851 0.2587131919470556 0.15927222473509475 0.386993501060961 0.16648066616670737 0.0630536936193746 0.09758337118506814 0.2400186327643034 0.24226376331038302 0.27393613357778185 0.2841281855863334 0.41840961932609017 0.09323081453413616 0.27348452723387656 0.13868618779870923 0.3060224062970383 0.18627001105199126 0.3980941354790689 0.6714225638033117 0.3556375936161883
0.10712276545136343 0.21226137941548026 0.09785037047175277 0.06696102194616488 0.01427646676977146 0.009262586882135297 0.031786296389150745 0.23104656800119464 0.1640926355801663 0.10158938221904588 0.33150440558005206 0.5397275885611686 0.19306572533682478 0.018995142618300032 0.007589194479390666 0.41118109134679004 0.10676837847993399 0.053805284038764105 0.3180429845549887 0.22115600927026538 0.15904082026770427 0.25099604729697705 0.31845966484647287 0.17364636293795163 0.03715008402042103 0.11299476008460803 0.022738571567168353 0.32822499328850974 0.12780030420723337 0.1465501779650759 0.15648371163120917 0.3271543951281812 0.11830497678729576 0.3421165706589122 0.006835827500537294 0.2103324051979641 0.42618782542939115 0.179296090051254 0.5237766412274402 0.06785304799699403 0.17100297924550203 0.33441219061963984 0.1823819330416039 0.07764837258706225 0.22348849254079242 0.07873260998240916 0.014540021459566102 0.483916521114231 0.11409097304730108 0.75026667670014 0.0009434140783060219 0.13207700951703943 0.4591037176716855 0.6296927945275486 0.8020644259680466 0.13705429601079397 0.3922214544239978 0.2733367695948165 0.36969081480998484 0.41675687920976506 0.4084995908139172 0.26015160368004436 0.09199587025091209 0.3840678230013827 0.10622851709433616 0.5894258355604108 0.18727756212589886 0.4150179850378527 0.4210287935938645 0.15092529502496643 0.013878186146158291 0.1702575588721286 0.8270317151709032 0.812107297363946 0.7385851282453937 0.7107675716348794 0.7554310078175557 0.1100485326426715 0.710736646114568 0.7308666346357565 0.3434860934158858 0.9669525701732943 0.6447991280854697 0.4192522159947038 0.20744137916240096 0.07166185049894591 0.4625632859106832 0.11765665720570617 0.2333791787365272 0.7182593071578071 1.0 0.982156965152061 0.8144825844664022 0.7060758606089347 0.029977476749538646 0.2513885595200947 0.00765661310625989 0.2679743676217738 0.14445550970556728 0.2482989277903799 0.21569991914455366 0.40076725391116896 0.18152303530973776 0.28337394490602563 0.19866475422068783 0.2731972168600718 0.20360841879115257 0.1476680728577993 0.014653454994928256 0.17394905104414174 0.06970524717768835 0.10967992089064066 0.6871883815399319
0.14982009102761326 0.24631786382237048 0.1820565008867435 0.09021977624095086 0.025197705451595897 0.018815077654688452 0.03286728074031438 0.3762552828630625 0.17429508544390535 0.034227242409431126 0.22756862645899367 0.4690677799331931 0.03947938069692813 0.0705774664436538 0.07426309816878758 0.3554996209680263 0.060759754960524236 0.03607848494010928 0.39727387614867915 0.3044349969325965 0.20712546986455588 0.315766403345265 0.4231302679688716 0.22228917392451997 0.00448690805653232 0.12601358162731555 0.07201172045857805 0.33014638893076725 0.14875940733896154 0.18766725116966596 0.10704258391547375 0.42615200193745706 0.12413642513513595 0.38566346940734464 0.005204403472485726 0.27835545462427397 0.513833319478891 0.16985683828648343 0.49199195324125616 0.06104182765942375 0.18448773368242732 0.41427852163903817 0.21415672808488437 0.0907835468482397 0.2606057921057288 0.1139979078783431 0.00016666146447301866 0.48472781989432084 0.1117272906137678 0.7257489918633828 0.004988756483057277 0.15620743589333394 0.44078913966115113 0.6209785377817939 0.7967388440820135 0.19560569488508914 0.4129693100421177 0.293312098086101 0.4423343863024678 0.5254419667366079 0.39413489517125233 0.24525614655537717 0.11912565941587921 0.3862090014404518 0.11553407352147012 0.668759870618602 0.17678023123804223 0.4996567122268762 0.5124838225453902 0.011419258269150795 0.008663775486402812 0.14292495248582412 0.823343494485822 0.8313499726066517 0.7370866324091173 0.7394659978761563 0.7801199121156321 0.12933872173856834 0.7376828043587627 0.7676973265422019 0.2929036139705243 0.9745877330502293 0.6618475235228897 0.34745099904959464 0.22904158468596392 0.07641235073399852 0.5189550977655847 0.1438083410979818 0.2283661663205379 0.7262207146598574 0.982156965152061 1.0 0.8100001076133562 0.6526449339148179 0.14588223716606608 0.3192571143575771 0.10606286678231401 0.36396076129655164 0.18226168348238064 0.3044103645180779 0.32341807909443565 0.5289668185457931 0.27891538841200625 0.3622372061941228 0.2713247915525033 0.31674740397091594 0.13489877769125874 0.2446848515806531 0.039761189709247045 0.24228188875617904 0.1004444652371198 0.17601937019014177 0.7115465823054533
0.1418650133570037 0.22636226441374405 0.4575602130828454 0.11764153588708032 0.1554248636844605 0.1687285818822379 0.24138365243182885 0.23394037076103955 0.4308468069005259 0.19628294813833524 0.08085618657501552 0.6082647521520101 0.2852842206880738 0.16826504460708144 0.07501128208265342 0.004331654784997971 0.38911871565858086 0.33515875553845026 0.14226855025598484 0.21851984237522507 0.14773120544366936 0.23062718219914316 0.34305134168890494 0.305958987996716 0.3035199857463766 0.2798133667908185 0.10630689056165242 0.4815679971640983 0.10413390358962761 0.13611599079506126 0.020265928017588617 0.47471235063046613 0.20475873100810918 0.42995415888728694 0.010016464567525496 0.09172595093999979 0.6030358792462776 0.49689472481737906 0.7341637492625765 0.3537776070547504 0.3643280758771714 0.2690762614815903 0.30337137233279193 0.10649736688432786 0.4040887442046882 0.10538725008285683 0.24638170993597633 0.7197275144983037 0.37536149190433304 0.849216730524571 0.23310453237657433 0.07144512927666127 0.34652605352900967 0.6158015011474304 0.824591779659058 0.29487371311890165 0.23219514227062224 0.4569907652631491 0.6433848953279737 0.37693778827394087 0.42786820683971694 0.4748700402091765 0.2503080993695534 0.673766974769424 0.2635361952973857 0.488361128624574 0.3488469646711588 0.2688324962515346 0.20656618832109716 0.11217909078285189 0.27387102564111937 0.03669365129179537 0.9718768820821229 0.8900853104481272 0.8105320001117949 0.7617674601279677 0.8862878962990041 0.5280640199674218 0.38515498393531883 0.4001554184815333 0.659361636057191 0.7829881945750227 0.7358192799276897 0.16989593264306502 0.5980952424665931 0.07831011655364517 0.492319915063984 0.23235520451015784 0.6098789100558626 0.8246621645150576 0.8144825844664022 0.8100001076133562 1.0 0.5345007283156895 0.04643634578195212 0.08945995449352491 0.009488739632976967 0.118943387849552 0.011724560329986405 0.034001860786010515 0.15341124402565537 0.2842031310897196 0.11169791053751657 0.16678199933707683 0.1671155068775641 0.017547657427520673 0.2641299016524935 0.014504074815521358 0.011808723389751535 0.029441837811677744 0.24235589681079925 0.43122050119404015 0.36765995391795575
0.35045801726816134 0.5554462838670178 0.004185531222234609 0.5410685018128452 0.5933184917850619 0.5854662097564981 0.5659751198715148 0.0996010429545633 0.39835274281031696 0.031033312931097727 0.33299835565654046 0.8165483793697875 0.316631927402619 0.6013277729352096 0.1223636243698877 0.43187924854104487 0.14046536481402486 0.11617093802286835 0.18916055072795573 0.2580449234243766 0.5265754981339977 0.4369016029656077 0.2597003956597854 0.6067754058336243 0.3900915523297559 0.4689733596207452 0.44299920856871194 0.27924930676402016 0.2893743967400274 0.3472383861732662 0.25312130430565316 0.38414812558513006 0.2609414713403079 0.29913824532543154 0.6349020635111666 0.18354737038295957 0.5052743151287045 0.16734606410246475 0.2722088236732991 0.33879335199944927 0.3589988997187994 0.03272846594024357 0.31945651130025804 0.535898179860434 0.5849240935160628 0.5016388688396257 0.5432012327240614 0.018742067240232526 0.16380461323963394 0.340893469937962 0.08886802721625985 0.26733057513613706 0.3128956390761448 0.48545785061937086 0.724389724292895 0.500717363675306 0.5848928502386533 0.09106272469576439 0.17373889297260006 0.15088860149013256 0.6893760993511722 0.11066940796639022 0.555072902971036 0.19718316621125834 0.4129380776924175 0.5649239478729235 0.3062816273766939 0.2665598164119532 0.16188028642838814 0.24945062217091518 0.11982977867642115 0.5744063955813984 0.5973105715541285 0.5481967034517385 0.36187819394555976 0.4915782674787266 0.6136720750727003 0.10434873178805643 0.5863245302140951 0.7372763248532861 0.030705505109827676 0.7267903250645406 0.14426140761398248 0.13932682654172449 0.1403565349040935 0.26821711906639856 0.40260487799150646 0.4586481498169604 0.46429164426587005 0.259663354033851 0.7060758606089347 0.6526449339148179 0.5345007283156894 1.0 0.40799696264985086 0.04507804323509085 0.18494293831983766 0.04328050059225002 0.06126019789493519 0.04820024909569643 0.1109445530599587 0.04307118469322526 0.002679052397125421 0.09596550637753067 0.45883724756578004 0.2564627668578875 0.6254405807987796 0.2731199545095789 0.6665636983750836 0.06918757461572338 0.16285256733722311 0.1724635525437288 0.6368420235603963
0.009480101622414111 0.12807802516034286 0.5152976095760126 0.26161001046611093 0.23207161996091522 0.2261293499442287 0.15489610137402754 0.6561042192328673 0.11602685955589412 0.3942672234509867 0.6182451120770716 0.5254043053929391 0.8049394998033905 0.4508683333058096 0.2324811752309917 0.2468618316618528 0.11971599049516114 0.3329237022319818 0.48034301015298597 0.37912594276770933 0.564357547369079 0.209338386875568 0.5887469589220871 0.040969013779093524 0.20202628037559597 0.2777012640145354 0.20555232038823684 0.22491043800071728 0.11226314485262984 0.04653578560738334 0.2749852639210356 0.4028647793739808 0.18931679261670684 0.18857527054497555 0.2840519358068255 0.28451355129331285 0.3392420711516616 0.07003666429531963 0.008368449606319982 0.041774053256323974 0.3665763179319291 0.3060272481186076 0.0010273915735134094 0.22036507489943682 0.02384604240096241 0.3025467353465998 0.22001913681853677 0.10733810632275032 0.13402137250205143 0.0988728097765664 0.006005902577644387 0.05093895576218714 0.0058268717925667075 0.0714049934745654 0.07824866236573524 0.4421370416761062 0.029547562714934937 0.27072810212709036 0.4657957440507989 0.5278982899870843 0.19337997806922855 0.22339847153690712 0.05611796400982303 0.1554035023529729 0.35087789634153205 0.2976904075008409 0.2753506184089596 0.26228025463556565 0.35088311433035513 0.5587613751147784 0.042984092752355194 0.235957254687095 0.07336532889305994 0.21682731815629794 0.21295476567259458 0.2771768795255655 0.19066167343331308 0.3172808081705174 0.18384846848138742 0.07648131240178048 0.008568891622982992 0.06422247513119675 0.2905569077657224 0.21944700895703084 0.22403662256227921 0.1329872085815159 0.2993079211146701 0.057400219012942705 0.02408640692356383 0.25871319194705555 0.029977476749538646 0.14588223716606608 0.046436345781952125 0.40799696264985086 0.9999999999999999 0.4822877284305138 0.2419452712973887 0.5772147150184651 0.3612919088821583 0.4079285054067534 0.6560813295403745 0.6650884638849948 0.4155618173791473 0.5563081027964718 0.6201066648229616 0.2172945892546082 0.42579726364781423 0.6390221599776185 0.36040898648220404 0.31504648392477747 0.0652970557625097 0.47432627565305585 0.01603846369091217
0.19154344656588776 0.029935664267135974 0.1759378808915782 0.1499691773671269 0.13791998697876237 0.14018413231499716 0.1370288565552183 0.05553805688474461 0.4088598571952559 0.25259770668793985 0.18158864066043565 0.3207383226374098 0.10920131167502681 0.04393043031773419 0.37958350100478305 0.6315920461043296 0.5468080653480545 0.02012151638947128 0.9387813024676352 0.7903790874907226 0.49740081094354277 0.47754647210323586 0.2854778887876983 0.08710558118728469 0.04528890318439823 0.0442625009726602 0.024035634711573287 0.1704125105570537 0.10440494394549564 0.06414831902228936 0.25123582332892674 0.2209009996663618 0.14748315152427033 0.2578267075958574 0.07848004908476909 0.22522317853031495 0.18279584556915068 0.11368099927242431 0.12306190064891108 0.11931240513986593 0.0705987501580808 0.30771446824717286 0.03132524388014839 0.16750449865488562 0.039619329007000145 0.014734878025252609 0.17763694224265603 0.17336806257747545 0.13477212703950636 0.24094398046661902 0.09932551246912429 0.16447095606173232 0.12420315235007202 0.0716421027484481 0.20543219060643808 0.3853303157458918 0.11754614040267884 0.16028446521712156 0.133492006684915 0.07799635974521049 0.13157786137662708 0.06253011202514049 0.08446579027127077 0.05197344863789607 0.08576986360988802 0.5271420942147287 0.013434139410434875 0.30673462330003415 0.4770635311375349 0.32299075121744864 0.22108862894884604 0.1287768637420883 0.09252810289208992 0.1878864513040342 0.4373420398518453 0.19720651919944196 0.32931660446174293 0.026014115493146105 0.4885095452464557 0.008223669295989439 0.06448986617963648 0.2530015242180834 0.008488265018189549 0.03235746995515267 0.023968332800302795 0.3189103695784871 0.47122169622107735 0.004774478344881024 0.0841646444835697 0.15927222473509473 0.2513885595200947 0.31925711435757714 0.08945995449352491 0.04507804323509085 0.4822877284305139 1.0 0.07717446976402807 0.9677739396966156 0.5252710678958282 0.9893276791620726 0.9406108035045383 0.7868832273241394 0.4201091011299945 0.976997501061986 0.7504146558898739 0.8942333167455062 0.36436567022837085 0.945612841272082 0.12434372981424326 0.8491026770567706 0.1455397842749583 0.11418219975492876 0.030805293253212487
0.8113116467382184 0.5463154558206581 0.20673787458385057 0.024017373352047476 0.1294791337867948 0.10833737377659454 0.07383074426258024 0.7056213207521944 0.08093022026065991 0.2741507947333804 0.2581518672204691 0.3713449762943345 0.3437589866338536 0.3283077171656405 0.639371717752844 0.06986605552349513 0.4803603291034238 0.7441160682407183 0.0025002851509011467 0.19573289534039243 0.5085572409298927 0.1134575093807524 0.1365522289107415 0.3343014447197291 0.3479769003505488 0.5271714368167356 0.677657210161722 0.3763543627661129 0.34711217259659904 0.7513715828833869 0.36152846962788 0.3299063277202505 0.6864847145881394 0.18120420127086684 0.5159554818289477 0.2485880275556075 0.4028995404838995 0.5353885463753393 0.5640875075704211 0.344663528148975 0.65915391648032 0.32694450152143495 0.055624819466478424 0.0779252119928652 0.1672133717119387 0.05904672244804687 0.010400780622656102 0.2398226675420287 0.06050883147588993 0.4674285718486471 0.4268830519583088 0.5814201578743654 0.22363650621574357 0.07141354802057255 0.38813375859694815 0.0767236349567436 0.5141381691496546 0.5965260835943866 0.20378579299118482 0.6284710605245372 0.5382690029928721 0.7002717624730953 0.15087475082217713 0.4786363413185817 0.7132958419461882 0.3202213211221908 0.6209948694373439 0.5090057257881656 0.5098539325830517 0.5072493417154312 0.5303436150129454 0.25281869132272833 0.05985184831174889 0.0462730155289122 0.2276467417653901 0.07959514475696437 0.11522589244141108 0.3279524874653768 0.2669023089803977 0.37777588631341696 0.6016744326112126 0.21702266312102228 0.07176823379595994 0.7097985978232484 0.06027249023613282 0.6498432180770742 0.16698519265248388 0.07690529911127107 0.029062725967357473 0.3869935010609609 0.007656613106259891 0.106062866782314 0.009488739632976969 0.18494293831983763 0.24194527129738866 0.07717446976402806 0.9999999999999998 0.04337452737891375 0.1209716177780794 0.08821995214939023 0.010183116099378432 0.31862554157503337 0.7128874304873897 0.139572716521888 0.28322743579494425 0.14285579947476784 0.3230678534678404 0.04988041058348019 0.31338651130787915 0.3645818413909288 0.52522101558408 0.3855257997608034 0.1909792953978171
0.15999049416132868 0.1385103085349564 0.25462662511602785 0.17308155196320554 0.1332876905520901 0.12362034700538968 0.10044944560347253 0.0820378384936689 0.2493825090615556 0.14489615676642828 0.24038928499365825 0.3294218360388443 0.18756308313376185 0.1383303471687076 0.1810761138294862 0.5088785633232243 0.49953100763914166 0.08802102779604351 0.9302073498253043 0.8412933477526376 0.47483045319260503 0.5925115843083595 0.4628089247786007 0.18555314179818902 0.04081055750108191 0.11163678921292562 0.15015961559212657 0.12647166063902848 0.013045111843189997 0.06627894706186077 0.3766499588823292 0.05649115480424899 0.18597292926124934 0.40369157208514844 0.038241752423306075 0.41220763346844164 0.04476003189264748 0.10123326161747245 0.141618523232355 0.09042344119011379 0.05986114598890231 0.5108101043043897 0.21207929182036586 0.1815391842691738 0.14434873733240045 0.05534432718321301 0.14975390997977625 0.26127182828857753 0.023730620553498172 0.2079125392451593 0.20618829543326095 0.2226372142826451 0.23230532532229434 0.15694489552887117 0.21216620216025722 0.4674936199711889 0.16305838169568115 0.19317067216028203 0.22644585684540602 0.01706067694096871 0.18915147874962826 0.009492222573257096 0.018856138783121056 0.0173343877029702 0.06902687618417415 0.6605453503426412 0.07524776815345421 0.5085360513827534 0.6432211980629297 0.5309715876167237 0.23067848178912692 0.1538652882197547 0.09917433119735002 0.1651826848952491 0.35387474211155745 0.14478443768330668 0.31461736972990734 0.04790167970424432 0.43066387881380036 0.1079150490862008 0.025912034379769827 0.2717824211838787 0.03344572630824777 0.04393431744847307 0.10277852677518778 0.2727277060849445 0.5725271687850565 0.13950017760579816 0.11973120968273224 0.16648066616670737 0.2679743676217738 0.3639607612965517 0.11894338784955198 0.04328050059225002 0.5772147150184651 0.9677739396966156 0.043374527378913744 1.0 0.37418977085284105 0.9620016540142698 0.983025088921149 0.9061675478287126 0.4738128189894812 0.9784455714407689 0.7585776727468085 0.8706979758794936 0.35843028300420415 0.9620598973506642 0.14131633842540534 0.8572926139336471 0.2056275529781091 0.21117184887104107 0.11248686135898618
0.32211960954476754 0.5244300587637893 0.18736899603795776 0.19225984329267218 0.22570849616671257 0.2822338063968087 0.3349994092198411 0.21785693898856523 0.7824013931641768 0.8181986634813246 0.112941264531796 0.08054891011203044 0.3406242201795722 0.23946387558542068 0.3438959205474379 0.5028440284849895 0.5496276988334293 0.36430866646925075 0.45002131357475433 0.15906774323222592 0.30443141087835696 0.2714004607751878 0.19547264482856563 0.2856555554570081 0.42809343027046887 0.3273399337422611 0.1075832414713349 0.15589277894992895 0.7859263794817494 0.4772543399940422 0.5868749991037598 0.2891643242583845 0.15815885908049998 0.5511305892922744 0.17173755141902874 0.3636973368416269 0.17628226367707406 0.34082087064326627 0.31326666087645816 0.42526909265455554 0.02294344751948956 0.3861746010948005 0.7494496808527068 0.1810374813403541 0.40352437981978695 0.17897013757020888 0.3881691334298401 0.34873934830828174 0.8309863241766272 0.09722689461337806 0.7081078540783379 0.6110290716192602 0.6650086233364528 0.5370477482802053 0.23938861384002058 0.03977053815833015 0.5279343068501875 0.2599964172981487 0.2049726377183785 0.33374031063626225 0.4031232615114518 0.11018545871782667 0.48284204573097517 0.29348293649467444 0.03509850159639946 0.095123974193509 0.27013146296016494 0.3051090941707512 0.0652737661674706 0.2846961308168515 0.3558035963502535 0.35048412783645244 0.09217592214659866 0.37514838061365496 0.5023636775944107 0.5385928567416598 0.3276400989916969 0.26769853782467584 0.6919026750304554 0.00027873257207741134 0.09627123336139817 0.28455930102042265 0.37054342280548297 0.3784932315519684 0.4272476145444183 0.47260565919868835 0.25411302466172675 0.6571695375556827 0.018824364011020212 0.06305369361937459 0.14445550970556728 0.18226168348238064 0.011724560329986405 0.06126019789493518 0.3612919088821583 0.5252710678958282 0.1209716177780794 0.37418977085284105 1.0 0.4680893497990483 0.3236208755906753 0.21358103170365 0.5195590998706875 0.4009202925364586 0.3377846867183608 0.42832591981666834 0.4990022742904306 0.43139103830563363 0.09194754162133287 0.4364588549570135 0.18054526236932 0.3432605792614556 0.31295704129905544
0.1847914979119005 0.004873473179898042 0.0743222358210809 0.2140411407818657 0.1977700114875545 0.19731462200060426 0.20036152180839673 0.11796037601153399 0.43150595823953986 0.16832217938394298 0.0947089604899512 0.3334059657869774 0.051882721630938496 0.05042488204611081 0.3353706148748526 0.6780611806012391 0.5609266932154707 0.04910336922784629 0.9100443317852862 0.7604056564503283 0.48026408154165 0.46407660661534933 0.3013700272539543 0.036896503743892195 0.09939497736869389 0.05295673034975995 0.00039391420269879816 0.18291721308284828 0.054478662462795605 0.06390804437150323 0.25567084123665174 0.29534975519824214 0.22764064836883577 0.2490125215089426 0.09199592732845666 0.3023805245458856 0.2677783520819199 0.192945811049735 0.08470842553083154 0.19161275993605403 0.020558733748266805 0.36244345342284107 0.04757283177110427 0.23529291855761586 0.0124223798114191 0.06787645870959795 0.23678695802107025 0.17327232325088449 0.11524712703841468 0.18790566463149247 0.11518807401869709 0.19351849303496982 0.17067277697043934 0.152086067161093 0.173507635443671 0.40048750094737035 0.17316889657875428 0.09670317882377169 0.04275986286175421 0.1291527240736379 0.18952296388221687 0.015531667856858342 0.12743800913127634 0.1270008687738614 0.04551051758827789 0.517604756113162 0.05180824371260913 0.3562660053018656 0.5295720194343168 0.3424641521684478 0.16990177414406657 0.14384630703111909 0.02160742804628792 0.10269078248224552 0.360898302355655 0.09913189873389427 0.24222300710093714 0.09870555727720953 0.4613612002917601 0.015546187862838113 0.0015019619264415533 0.23366481132776482 0.07649527321892458 0.09658143660629379 0.15366181498223497 0.34153675045026455 0.43762759041393523 0.011648312109512284 0.19724668726116995 0.09758337118506816 0.24829892779037993 0.30441036451807785 0.034001860786010515 0.04820024909569643 0.4079285054067534 0.9893276791620725 0.08821995214939023 0.9620016540142697 0.4680893497990484 1.0 0.9172399169297782 0.7812687223556215 0.4449392530100643 0.964391940174419 0.7460894450516365 0.9070834976714259 0.3896769821455749 0.9469844460305623 0.15550590115904686 0.8619095543497814 0.2355961192296758 0.04672684400791356 0.006804590433032978
0.26836291378947347 0.11506833967916305 0.41424323557688847 0.12296323408605532 0.09047996493328453 0.07507930787929948 0.03357374856619486 0.10172356741825626 0.15976011854596422 0.1295526266147492 0.3957462281639828 0.3841260243153782 0.22913258506859335 0.2271379173199175 0.20458853006137495 0.37059165423715223 0.3895357398432802 0.008670202752701368 0.912950816532067 0.8456723384634315 0.5307090447700578 0.6175761611659802 0.5000806038093739 0.22507340909589055 0.057890169219138025 0.20601909370264002 0.13470339010503585 0.0504860442511854 0.08840967319111304 0.1820728085543319 0.48527703543523487 0.031586235518918857 0.027909204373443748 0.47989971238230067 0.07366233851540267 0.3844663619552405 0.029806847055450142 0.044060918475194284 0.23628672942623266 0.03420650178171655 0.18135714128654054 0.4952895407215389 0.2669028823821863 0.13013474559492913 0.20929256310232364 0.012310292008797226 0.07738549694883046 0.32489021390439593 0.09699119511516406 0.2634044511700149 0.30411513532954887 0.3107900138187417 0.2925683281260371 0.164766956786192 0.16057491416469244 0.5088531248916153 0.22750103735772045 0.3254774464680982 0.3648779290152206 0.008605599411918734 0.24648011147724522 0.10894329484114419 0.08210610662947877 0.11728768264147893 0.18612303295552335 0.6470927169753498 0.01862072615536292 0.4641648895864864 0.5756581995736463 0.5538614969877315 0.3504713840333722 0.14885227729555053 0.13945129168462048 0.1876710247667252 0.37663852668251724 0.16337748534333443 0.3383618901771869 0.08746652223052397 0.3357669570993736 0.0401166186199414 0.06898552948061862 0.2111054575167809 0.001421212095743563 0.039579971469731745 0.016496912016766344 0.14311184391918763 0.6360937204314999 0.19539463786978395 0.02449650070291061 0.24001863276430338 0.21569991914455366 0.32341807909443565 0.1534112440256554 0.1109445530599587 0.6560813295403743 0.9406108035045383 0.010183116099378433 0.983025088921149 0.3236208755906753 0.9172399169297784 1.0 0.8933634210689151 0.36371596244043464 0.9770413149162498 0.785917383635192 0.7930941926780417 0.30701102034361594 0.9494218234205649 0.16301731948288006 0.7836746059646832 0.0744525021440835 0.3703664090115027 0.06345499267174753
0.02822327015073315 0.35414019204741526 0.29258189716078326 0.2494514973219768 0.1637946084596189 0.14514095833703647 0.09595913825313751 0.3994040048022783 0.021887361409678854 0.027925282140776542 0.17736441964177102 0.17219711324580464 0.29648658806814815 0.25026679845555055 0.19570885044521188 0.2921073836072931 0.3697343560970815 0.2729500597574581 0.7806455426659324 0.7731708248571817 0.3867508096796012 0.6089123881032811 0.7048928645156354 0.2718327255194109 0.13178236834295426 0.16993159629783838 0.3003722415344481 0.021481019663897823 0.07470366969857092 0.06733421757844321 0.35728009608308403 0.23606282289945446 0.28771650498224277 0.48886751247864774 0.005398289749717936 0.6416723191687025 0.2414817694339662 0.12357795989434305 0.14165390618589377 0.12380161529616758 0.03142001091973846 0.7549568742128078 0.3666017917080578 0.23820667862703965 0.23430905370421842 0.19014673971562981 0.16085243115880657 0.3909820432544785 0.18073667133483987 0.21187632126447647 0.20943634015179344 0.131048341229766 0.16680639793356136 0.08405607782007268 0.36278999992335453 0.5564452624849221 0.05509408620353521 0.1523474773394108 0.3332539994439934 0.33239794864193073 0.09424507255838437 0.10476347991677791 0.09730082305505712 0.02886681404851853 0.010514683295131735 0.7946281652471586 0.1512525048734363 0.7708617219507603 0.8558639294413563 0.7214305588488481 0.0884259362409391 0.053032544677771444 0.2276412722799826 0.2728633917482372 0.31299736833943187 0.21344280417426473 0.38447230703431845 0.10365551937599732 0.4352580141772157 0.34654103529295316 0.10923441138200966 0.43417222792904164 0.10808637969888125 0.002452744858183053 0.09153823531718497 0.2551226702690215 0.5975420184043878 0.2379690741521363 0.12267626442385501 0.24226376331038302 0.400767253911169 0.5289668185457931 0.28420313108971956 0.04307118469322526 0.6650884638849948 0.7868832273241394 0.3186255415750334 0.9061675478287126 0.21358103170365 0.7812687223556215 0.8933634210689151 1.0 0.6031428984469166 0.8375491503221982 0.6801443982165852 0.7137483775051688 0.36987006071038936 0.8439321457246988 0.17706452282615065 0.7798763503573856 0.3491326783774662 0.2699667264756369 0.36094488202832714
0.7046071484907258 0.13990475169568642 0.4383551011497868 0.4662309250758018 0.38380156564824375 0.41164796093218764 0.45376266280111127 0.560411132950654 0.4879231970040325 0.386341391075772 0.3749321738586986 0.02075766189841156 0.442485499341014 0.12225352603452434 0.47741633285562657 0.3865858411361177 0.6855665931974726 0.8894733464417807 0.35936924534228387 0.2648628339350091 0.024898735973458222 0.0034674780115561067 0.31776507242928365 0.11728971284066436 0.736355273816966 0.3351469031167953 0.3363440657174801 0.24376981139457515 0.47490269014059194 0.743498082854596 0.4119539595990309 0.07024073182981341 0.7813777087576587 0.31152942447266724 0.05582065994787719 0.42627832543714067 0.02611278157669634 0.7904662453029077 0.6075126297501621 0.7442236024928166 0.46064743091735716 0.3920185806083151 0.2644657475265535 0.4287685856476522 0.2896820448465675 0.4793000554273134 0.5435788570561471 0.23297241867425095 0.43206051490878467 0.3260755576975789 0.5632689488387824 0.5829529572448707 0.33461990245249823 0.08452919937890718 0.2890948090294845 0.18300902628062646 0.41165236213229583 0.6215489071586737 0.38594222197926953 0.591654950123874 0.2599234081796679 0.5792863610591951 0.3500944934406241 0.6558351565661611 0.47087335870455566 0.30448391932348917 0.38451826623725405 0.5178372401749035 0.6939295107249737 0.4460923592568299 0.6996775926572717 0.3280131926191885 0.1621850727466584 0.045990448717012966 0.023521151435553608 0.10958151840969799 0.0395749294973023 0.45687560028674684 0.5786592093678834 0.387180573588769 0.5560847001224494 0.34515937623946047 0.047572545404147945 0.3821783758114278 0.1867852152584087 0.694864353111004 0.18998030683957962 0.3291617495879211 0.47351347933902765 0.27393613357778185 0.1815230353097378 0.27891538841200625 0.11169791053751657 0.0026790523971254214 0.4155618173791473 0.4201091011299945 0.7128874304873897 0.47381281898948124 0.5195590998706874 0.4449392530100643 0.36371596244043464 0.6031428984469166 1.0 0.34119833566879215 0.26264637206953734 0.5021496027782267 0.7039301175566702 0.48617737585350185 0.1302000827112942 0.6602792247041782 0.8285032701456562 0.4994710361302963 0.2098816394835515
0.31514364141395096 0.011650546855276592 0.3119726606785552 0.19728431036292823 0.1807657204729602 0.16976407793946127 0.13759065514485955 0.0241210704116128 0.2849096744941537 0.12108322791991544 0.2846073976014299 0.3799278569403597 0.12822256374390043 0.22437197705965586 0.3122771658828351 0.49807423985628974 0.3812728657702184 0.05447051896841599 0.9130190083558201 0.781469933479878 0.6030656253064282 0.5205905024247394 0.4450383984797417 0.09249617648077867 0.0054321907323696865 0.2312747802615621 0.021565600541375112 0.007313446357179647 0.05505354877199499 0.20511623233020007 0.40591487687780514 0.11478574792365773 0.027089990149214555 0.4007015655216472 0.17289928802914425 0.3391049221927149 0.10452128136229073 0.014354165339488896 0.2640707972167616 0.036129234556258466 0.22567519308120082 0.42121452155052075 0.15313823291903383 0.21511440026076653 0.08552261354406722 0.06725757650014162 0.17053528594400097 0.3322784867028149 0.007813015227637072 0.33854813080563295 0.257344358358104 0.30383615745823894 0.21234167544837773 0.10775441226316758 0.17501801784914128 0.5128625738055788 0.23309162728385152 0.3083775089070393 0.285505533810643 0.05701331485640657 0.25408622022642646 0.17140190919808454 0.04763097212641793 0.09864912149933937 0.23741063336033694 0.5706950296050203 0.1042125805875476 0.3764077021868516 0.5195495102482497 0.4025940534572349 0.31401309139270633 0.12849648423557905 0.15816447095968642 0.2145422437990133 0.4566659304621529 0.19170621111315733 0.3400565982586148 0.08823022655311395 0.39645128101764665 0.014951573123774192 0.15189081449294836 0.25477693223642134 0.05583907558191373 0.14257851404990843 0.03146267117451535 0.1519071305217022 0.5759658411492363 0.07243776295515564 0.07523421961464602 0.28412818558633346 0.28337394490602563 0.3622372061941228 0.16678199933707683 0.09596550637753067 0.5563081027964718 0.976997501061986 0.139572716521888 0.9784455714407689 0.40092029253645856 0.964391940174419 0.9770413149162499 0.8375491503221983 0.3411983356687922 0.9999999999999998 0.8337697387732061 0.814481312170484 0.32933893554934784 0.9642726490787156 0.2312935731418943 0.7772457318862713 0.09602896284220895 0.2985641910572376 0.03581660754246825
0.46293062763180653 0.3492777244109397 0.2616723021757272 0.6087305966746512 0.6138696273947458 0.5948996181710386 0.5306075018988194 0.0032071255004021055 0.37546672228518924 0.0644514503366171 0.24646560787070515 0.5761806693756487 0.18225832211762638 0.6734148821263629 0.10474558929594002 0.17242407989491404 0.007832680056754937 0.01919848504028632 0.5544583981007395 0.361569177828271 0.9083356358057622 0.09319536733082973 0.6788317656232478 0.35589866701220707 0.2711321015733748 0.6387410864915195 0.43532150565997674 0.46442296935055394 0.24093999134229274 0.3736015184966674 0.38460798470432045 0.19423992235222112 0.16635596250907847 0.22170796250964497 0.6592513046544776 0.484844380892408 0.23264126092478338 0.017273280364142773 0.29557386124863255 0.2345380660894247 0.574151064790208 0.42617869972994205 0.043689405412404035 0.6248851743896192 0.29781738613180053 0.5025674384139246 0.5350758986234164 0.5130800781663077 0.027872896465535413 0.40638413458575917 0.2691395006556287 0.3682088774110764 0.12742870911425816 0.09327558203665194 0.021318017134811962 0.8170998207014365 0.42437375722611465 0.3097553138879552 0.2685281177969598 0.06062459246219849 0.5055810845548981 0.3879887190462801 0.43117042890386714 0.16733404088418236 0.5876007592394525 0.214324917666622 0.4590319009825741 0.24131053226144245 0.4088225952147921 0.3315872410908352 0.1270699076941145 0.2853828640986467 0.11563832708367636 0.16478820831234903 0.4262474501528256 0.12687557699858942 0.1461531909576955 0.2197816493326727 0.14843631403290758 0.1741515978781531 0.3638459940821995 0.1287378253916799 0.3130943427578295 0.2731623033935943 0.016326404281803274 0.1346660294594444 0.30139025696948174 0.2544264324839265 0.2826456119989034 0.41840961932609017 0.19866475422068786 0.2713247915525033 0.1671155068775641 0.45883724756578004 0.6201066648229615 0.7504146558898739 0.2832274357949443 0.7585776727468085 0.3377846867183608 0.7460894450516367 0.7859173836351921 0.6801443982165851 0.26264637206953734 0.8337697387732061 1.0 0.40795147623884753 0.5608695813997374 0.8700890571134343 0.7183000811137483 0.4735577587959823 0.20680997013769345 0.41701869655613355 0.08615166116546942
0.08110340803567122 0.2793271702453999 0.030990290644131058 0.08035650697561407 0.11938714367099677 0.10922917791600409 0.0709832352877629 0.07742335590912812 0.3094907306966669 0.26301011808557395 0.03702248464052354 0.04017591899973434 0.02375847146486751 0.33735337600612164 0.32733953998826937 0.7989283172200465 0.7743274435402591 0.12039686659759653 0.9145695477328923 0.855408995224199 0.07757595016601908 0.6125534146369037 0.05775267105087728 0.321001923017435 0.021174557880332744 0.3244265190047582 0.3187054574100534 0.5193599573040694 0.2231683530197057 0.18398656058304586 0.10607780283171596 0.21143749789787192 0.45330622499833634 0.23654540233603558 0.31509373430444265 0.1679943400951974 0.13902857222405363 0.28023601607231363 0.054570535450448265 0.12050623973178676 0.3441241354422974 0.30486056152260144 0.13599475570938527 0.06550837655330581 0.21323348518260773 0.20711082454532204 0.017006377342491365 0.03008195660291067 0.10034140814401517 0.028188544419453582 0.00852842861799118 0.010771635249216777 0.12920348338196258 0.11596749235741946 0.3354805159310247 0.0819219532489727 0.06637361878423385 0.06713512804036195 0.06510960007761228 0.12848225475189706 0.10870937744108555 0.28473898614869386 0.12439428657218249 0.2617461924491063 0.3300760038920794 0.6477936549261455 0.38066363676501924 0.42028876681944716 0.5479145438143518 0.3247467933120013 0.1341096796041137 0.3436995063863728 0.02065739583251254 0.1007897426696747 0.2630230758844719 0.10911937210008503 0.3090204485842617 0.2623227009935942 0.5762999262822448 0.18803927563376513 0.2311656210833629 0.3098162123005481 0.2515331094857493 0.0787836760896665 0.1610068058056936 0.5874573924257266 0.44541134021144807 0.17386921990411125 0.06316791307634136 0.09323081453413616 0.27319721686007187 0.3167474039709159 0.017547657427520673 0.2564627668578875 0.2172945892546082 0.8942333167455062 0.14285579947476784 0.8706979758794936 0.4283259198166683 0.9070834976714258 0.7930941926780417 0.7137483775051688 0.5021496027782267 0.8144813121704839 0.40795147623884753 1.0 0.2040832792331568 0.7655876792664815 0.24134473422342184 0.922791501568397 0.22817603670269349 0.17555930955140198 0.11153736836786221
0.20472865091709275 0.34739863673396515 0.40389833943556375 0.7810269977876221 0.7655294678938083 0.7852839932177387 0.8103683616774806 0.19866622558097072 0.7033774306605511 0.17368022311201695 0.2585268811592668 0.40885247364140825 0.285743570838892 0.3277614760103333 0.31396846723840954 0.10600169045243248 0.35000883179369335 0.6262933695758472 0.09505201697054022 0.020622430614346186 0.42033506678441573 0.4167501501328111 0.38901857025139497 0.6077719128935527 0.8356301862923131 0.1253439286120362 0.2788961637112396 0.11020588960691123 0.12452264907838217 0.2543494091870584 0.24206682068344046 0.4742891527796921 0.4211730772904137 0.5103256351925713 0.4656997128471797 0.4142941182124545 0.46620384063568393 0.7073052407835821 0.5242420163623818 0.847049234330256 0.05214398316035936 0.23817573826906088 0.49774128179188903 0.7661241138834972 0.7045204100861735 0.7282191677696362 0.843167324428798 0.02454426465820778 0.4268805124251842 0.309409978011743 0.36121548071182086 0.22818476129128673 0.15866273959836505 0.15822234567699534 0.09360395760175072 0.5835559124118607 0.1076016619220928 0.5630639850160327 0.4563215275683657 0.28610478608877155 0.1828522341046376 0.2751242628895004 0.7663938328226123 0.5898555648685769 0.03852902536437211 0.21216049935081657 0.01982674858481865 0.14268449876782974 0.37009401961959204 0.3363669878741143 0.6264675560318625 0.7717774944696824 0.3783666102709661 0.20810799577570077 0.07686594608765421 0.1514166661078147 0.257223332574849 0.17710407275654552 0.08292564268128616 0.292066639510112 0.17893747154040382 0.12128093908791869 0.0784894547661661 0.3517424282189231 0.11292393224748742 0.42134891967196697 0.48225728823438135 0.677666031031242 0.6056841493735026 0.27348452723387656 0.20360841879115257 0.13489877769125874 0.2641299016524935 0.6254405807987796 0.42579726364781423 0.36436567022837085 0.32306785346784034 0.35843028300420415 0.49900227429043054 0.3896769821455749 0.30701102034361594 0.3698700607103893 0.7039301175566702 0.32933893554934784 0.5608695813997374 0.20408327923315683 1.0 0.5212499314744443 0.6118978990089567 0.4787013183395484 0.7500534358915234 0.311048645696451 0.36789837578532203
0.21398031251822533 0.08622319549678341 0.1769335162807722 0.378021102788553 0.35735339306293656 0.3491245316278019 0.3241003156450091 0.054871175429446986 0.4164524654564477 0.1550333821365374 0.25096420759044413 0.5301557843419414 0.27406886504747396 0.2981526457928731 0.14484353975496855 0.43966074420411166 0.4364647569957715 0.15032323406541592 0.8397505485922475 0.6780039697751719 0.6431313210293002 0.38962162862093214 0.5094075049727508 0.0649601935268698 0.21355271094395564 0.24001250765198562 0.029057535173275528 0.0020230266913531816 0.026388072521881738 0.11132576934537944 0.3521427473133485 0.18606775826112099 0.12500159412365217 0.2582181105605468 0.2734297049026247 0.43787935334265154 0.20760858347819502 0.1734917255864105 0.06027501706134496 0.23845550793007225 0.18117030409897678 0.4539530395477509 0.041843020860540515 0.38575331968894533 0.09642227708231449 0.26049025845286106 0.3654498960130495 0.22617915168163152 0.10382744673174267 0.15591274964922403 0.15045367222869074 0.22391165698631119 0.2128804609683485 0.2016767784879034 0.027082339770411627 0.5637958843931296 0.256789739511608 0.14885264512446833 0.13636437411605598 0.015439859359895043 0.3513896671601401 0.052157033248597835 0.21034835584175302 0.08253101781740922 0.20715403539056465 0.45866477293076424 0.06504454957845235 0.3949466486086475 0.5710255288625354 0.49528938059726124 0.12236609506236334 0.00970603337482601 0.03726725875970858 0.05723854299084716 0.2916165112780443 0.058979724203983126 0.146214107729266 0.03866693097475023 0.3406414764624691 0.025239758946544774 0.003008931046939181 0.1405963460409246 0.0003398097285556036 0.08492272612424785 0.15861938121943064 0.18110621458784304 0.40929093691223084 0.06941799649531125 0.29258945003152287 0.13868618779870923 0.1476680728577993 0.24468485158065306 0.014504074815521358 0.2731199545095789 0.6390221599776184 0.945612841272082 0.04988041058348018 0.9620598973506642 0.4313910383056336 0.9469844460305623 0.949421823420565 0.8439321457246987 0.48617737585350185 0.9642726490787156 0.8700890571134343 0.7655876792664814 0.5212499314744444 1.0 0.36563487661172356 0.7788268976739148 0.28258866347982775 0.2000544415626854 0.004001826266938501
0.34331996846347257 0.5894091184844324 0.06627821329413591 0.9058866466554356 0.9287284512173336 0.9096249383125214 0.8470837812503736 0.024845958364439646 0.3800117188240619 0.2737678313742054 0.009479222679237545 0.582667946116335 0.18568655185202973 0.8769894043808172 0.2680038265057084 0.21822992472470368 0.40952955725595613 0.13940953388880406 0.14378959036586225 0.36055014036962185 0.835590041526213 0.49036275252848754 0.6465087242030514 0.7992749539061684 0.5868950565118872 0.7953223040810712 0.7126217223818108 0.7769177786188944 0.32050817642159496 0.3215732911317355 0.13337049148641553 0.25953757486914253 0.20595491335289307 0.14140918318517753 0.9542801528539809 0.5034267944493371 0.358480486800911 0.1138408905602925 0.09701994189971169 0.479240955351792 0.6504917140182002 0.2698047015048554 0.2901415783235837 0.9114697382120208 0.7038516175562058 0.8805401350054401 0.8190688679271872 0.4115399545673447 0.11816555280493823 0.2149764382521972 0.09633264615136757 0.2252894177571432 0.036166338435654345 0.08015047149224057 0.3016237921941354 0.7620438324722534 0.4441040589546567 0.07541491377800515 0.0006501520269549712 0.17392789110731455 0.6169317511639698 0.3639583635722681 0.757949689108971 0.050890402959935535 0.6745512106207463 0.3223357295521206 0.5964499341042161 0.018393721612904663 0.15143800407463115 0.10109263073139242 0.26812269339961436 0.6089000788326321 0.08838673881076506 0.05955675003893052 0.09705246836245376 0.09354994767386582 0.26524549333606007 0.10249883139964411 0.181319216020824 0.2414653605277874 0.3157514540919993 0.07663101227685107 0.4120980724442688 0.3820170011457134 0.1604587565694871 0.38484624602053713 0.22185197348358526 0.5690554318943504 0.5654441179589914 0.30602240629703836 0.014653454994928256 0.03976118970924704 0.011808723389751535 0.6665636983750836 0.36040898648220404 0.12434372981424326 0.31338651130787915 0.14131633842540534 0.09194754162133288 0.1555059011590469 0.1630173194828801 0.17706452282615065 0.1302000827112942 0.2312935731418943 0.7183000811137483 0.24134473422342184 0.6118978990089566 0.36563487661172356 1.0 0.10261517325205259 0.3725081204260372 0.24961282662646864 0.10015413637754059
0.15254128225819752 0.3056054047333456 0.08637622193720323 0.09769904128523874 0.04001286183850988 0.050868373127196914 0.0870591614795323 0.04555632450648955 0.3416465971242179 0.20245997155342377 0.12339319110954566 0.034667970232958215 0.0015338843935678746 0.20724657833449708 0.11390223556444204 0.6434569636558973 0.7672884926767054 0.2836182267963081 0.7928568857440796 0.8131088288503597 0.08700301857791029 0.4830280829127288 0.22185820371492973 0.22569320506684756 0.17144970509458124 0.2624031131733843 0.2750686951308191 0.44102696105720157 0.14567409724153468 0.23219033996640667 0.06257316785653239 0.2473368696945858 0.5734482470237862 0.12014954331649627 0.2542796377965505 0.33556626067690204 0.15775333573270095 0.44357448243645353 0.18140522095771033 0.3127718122939758 0.38806484103821276 0.44243282778460696 0.09638343873468437 0.1035923583060803 0.09742518594530528 0.030812866725371913 0.1461649157162495 0.06501899613537952 0.06292716331959827 0.08828836843866594 0.04034966870019997 0.02264769235343128 0.11979001088470881 0.18762648642001498 0.37607525026098243 0.30837017855926036 0.009576589361006966 0.2572364885264576 0.14507893632645832 0.00772022153676685 0.11455561236612481 0.4081526522814544 0.01309292406013392 0.3847955732933874 0.3907971382826713 0.5854983208181059 0.4283778546672148 0.5175189696890412 0.6658576011794948 0.5018791638340805 0.042106482181883995 0.01879982758041246 0.04022102155288978 0.04883347588604497 0.1918023249674649 0.04533378619953739 0.2623367843378577 0.26385715023970097 0.4666795764047422 0.05980033515774734 0.2566421477912995 0.2452200108301516 0.21538531952265194 0.3030523735180411 0.10438589982683859 0.7141922820039923 0.2812579698291256 0.06079307104352314 0.1387755908772264 0.18627001105199123 0.1739490510441417 0.24228188875617904 0.029441837811677744 0.06918757461572336 0.3150464839247775 0.8491026770567706 0.3645818413909288 0.8572926139336471 0.4364588549570135 0.8619095543497814 0.7836746059646832 0.7798763503573856 0.6602792247041782 0.7772457318862713 0.4735577587959822 0.922791501568397 0.47870131833954843 0.7788268976739148 0.10261517325205258 1.0 0.43209141391470646 0.21073119226839027 0.027764840775537803
0.5372987627394455 0.08454588326193946 0.7157891201177052 0.7227519683158099 0.6508151446622361 0.6625818298626589 0.7076690462925981 0.24505278212031392 0.46930210261610217 0.06885551007829786 0.6432609644000183 0.06334502162059923 0.12472212323888172 0.08307997497730724 0.6227141449727672 0.2819691111956046 0.415346602583433 0.8064763619376653 0.02556165898759001 0.08387170195233887 0.022018588132262165 0.2593325125017096 0.37221061344103246 0.42774084446785016 0.8672019373175032 0.0966516259149097 0.009703996895779327 0.05120374081414844 0.11999549251993946 0.5288257487176923 0.3569963252147133 0.3438338000490406 0.8244794805675025 0.3887867781654435 0.15822786084006685 0.6306573285723756 0.3442048023210014 0.8985748281214049 0.6108960094894033 0.9128990331161336 0.4280698228589073 0.478356401648261 0.24003559156627483 0.7045868741084722 0.5485350823283307 0.7062374169731076 0.7503645142305423 0.09281882080175667 0.2620511212242027 0.43000756982474314 0.3964731515979634 0.35277625374317545 0.16121011527919862 0.1894975891188158 0.08699752571288424 0.3266573972834112 0.0708318831863072 0.7551365907534284 0.635942229581287 0.35056750075762716 0.028937854698805932 0.6595372034450852 0.5689736570177012 0.7535053211837902 0.41234446020650556 0.030179204881028373 0.40244882605231663 0.5017337626318551 0.652187134888238 0.3815385134280296 0.8192475948586635 0.4488303172086532 0.36915493242053504 0.26327892155844973 0.2935571997900235 0.26666697501564457 0.32027055068193344 0.692643236084486 0.2236509723042018 0.20135051790247607 0.5521483881395458 0.13847365699762634 0.08096737856149168 0.12538439848457053 0.5083047411737028 0.5575050150331498 0.4279741618364713 0.4219172201558561 0.7825880199820587 0.3980941354790689 0.06970524717768835 0.10044446523711979 0.24235589681079925 0.16285256733722311 0.0652970557625097 0.1455397842749583 0.52522101558408 0.20562755297810908 0.18054526236932003 0.23559611922967583 0.0744525021440835 0.3491326783774662 0.8285032701456562 0.09602896284220894 0.20680997013769345 0.22817603670269349 0.7500534358915234 0.2825886634798277 0.37250812042603726 0.43209141391470646 1.0 0.5953150465901416 0.1762203060139661
0.6955236130540071 0.023603553323665493 0.9246157356906576 0.12434665265796065 0.11598806576559614 0.16592792049237676 0.29641679360926 0.10074723672522377 0.561045977871797 0.3039866567470278 0.77208763543662 0.2741852630106736 0.1329948999051851 0.6427894211670435 0.09128182903948362 0.525777017190476 0.6271470477013511 0.573300530799994 0.16791905519661146 0.23787045032234436 0.5048947188969064 0.39054568781143834 0.5170942691244237 0.2658468494771753 0.5440750871780663 0.717676931199189 0.11327517052832886 0.5720826627187585 0.5657501844872785 0.7237562453627928 0.7721875776069094 0.5485715750272246 0.7815054531367637 0.7360377174532107 0.2767887225940709 0.17712885034388332 0.4656251535450386 0.8392334855577022 0.782534366758654 0.6807113260011094 0.7763810681085813 0.27686783003012266 0.5382622777427416 0.11878758948611616 0.44308312136820743 0.12037231911420702 0.3235158002620269 0.6554347253193078 0.5814724303004518 0.5881261988355233 0.7399529688059464 0.6547935190931921 0.3924920332568594 0.031391033309657826 0.07499824573397107 0.4456388429622089 0.43630565862414133 0.9051113284179505 0.9163890270074282 0.008817343671507875 0.4172074619166874 0.7082410964255553 0.37830478963742464 0.8753167636950965 0.7503450262089904 0.2866788961758948 0.5249646346147072 0.10988311042563396 0.008516721173877525 0.26091359399860575 0.7447248808488943 0.15072661160138132 0.44358522127041444 0.30064512247870684 0.3313428103989218 0.20129011806642755 0.31035111257305836 0.6184311234260568 0.30625415401691486 0.085471165769145 0.5836387167606201 0.00012056903293288415 0.30820963518355526 0.33598140211528393 0.2947106462149968 0.7463237297029419 0.6809508378022767 0.45431428066826446 0.4175854586958121 0.6714225638033116 0.10967992089064066 0.17601937019014174 0.43122050119404015 0.1724635525437288 0.4743262756530559 0.11418219975492876 0.3855257997608034 0.21117184887104107 0.3432605792614556 0.04672684400791356 0.3703664090115027 0.2699667264756369 0.49947103613029625 0.2985641910572376 0.41701869655613355 0.17555930955140198 0.311048645696451 0.2000544415626854 0.2496128266264686 0.21073119226839027 0.5953150465901416 1.0 0.10118193519573074
0.29964748939385766 0.5201716577707775 0.050048559781467286 0.005115566302008076 0.08498202100161686 0.11084999085094183 0.15877943705105035 0.4109220769994889 0.4374155902552491 0.23118782736325055 0.13954314245348945 0.3060521585952804 0.1281436604518302 0.016351957699003227 0.44650305561644293 0.12868234670502218 0.09070270463427439 0.19577832914825047 0.15009452424328454 0.12532596530916196 0.1057036357472366 0.43185508470761624 0.3883411530002185 0.33976934295011674 0.03477674703778704 0.03301794976362111 0.41303928261721506 0.13864821002687283 0.016422731076865173 0.2478064455078701 0.08211075644308935 0.5863548725544354 0.23514502975207796 0.5082452676286436 0.18364906829492617 0.4429336000895758 0.5422779337413807 0.08065575365342824 0.24576568094397241 0.11591558372876033 0.05769672861003079 0.5314975510802062 0.4865958370236592 0.011583284137110553 0.3700109860577858 0.08885134502423783 0.12345316352835556 0.20075834852070837 0.2842816577928859 0.27595913217008905 0.10219515637314655 0.08868650800191212 0.07851870247738728 0.21685402635221834 0.3701568829297941 0.09116883163124742 0.29229575195043983 0.2113154304451937 0.299144959853459 0.4158133427320921 0.12631414124126897 0.10240381514690372 0.35220517781438754 0.21200663701602612 0.07973989554840383 0.6422438250281755 0.1988539458783041 0.6599059387302038 0.5630888472731285 0.21666807599940802 0.041639589510543265 0.4825059634568248 0.398495171442097 0.3393099584379437 0.1052100556177097 0.24257631823524411 0.27122062083664655 0.3584390862312373 0.4168873420307815 0.9233190643344927 0.2351535387424602 0.6614497643234043 0.19930195104070772 0.5038813078226814 0.3168472045868764 0.122041825813525 0.49511292099842097 0.441427026255463 0.07990224200885333 0.3556375936161883 0.6871883815399319 0.7115465823054533 0.3676599539179558 0.6368420235603963 0.016038463690912167 0.030805293253212487 0.19097929539781708 0.1124868613589862 0.31295704129905544 0.0068045904330329785 0.06345499267174753 0.36094488202832714 0.20988163948355154 0.03581660754246825 0.08615166116546943 0.1115373683678622 0.36789837578532203 0.004001826266938501 0.10015413637754057 0.027764840775537803 0.1762203060139661 0.10118193519573075 1.0
