# Supplementary material for: Mapping allosteric communications within individual proteins
Source: Nat Commun. 2020 Jul 31;11:3862. doi: 10.1038/s41467-020-17618-2 (PMC7395124; doi:10.1038/s41467-020-17618-2)
Supplement: Supplementary file 8 — Supplementary Data 5 [file 41467_2020_17618_MOESM8_ESM.zip › CheY-correlation-comparison/CHESCA-index.txt]

3
4
5
6
7
8
9
10
11
12
17
20
21
22
23
24
25
26
27
28
29
30
31
32
33
34
35
36
37
38
39
40
41
42
43
44
45
46
47
48
49
50
51
52
53
54
55
56
57
58
62
63
64
66
67
68
69
70
71
72
73
74
75
76
77
78
79
80
81
83
84
85
86
87
88
89
91
93
94
95
96
97
98
99
100
101
102
103
104
105
106
107
108
109
111
112
113
114
115
116
117
118
119
120
121
122
123
124
125
126
127
128
129
