# Supplementary material for: Mapping allosteric communications within individual proteins
Source: Nat Commun. 2020 Jul 31;11:3862. doi: 10.1038/s41467-020-17618-2 (PMC7395124; doi:10.1038/s41467-020-17618-2)
Supplement: Supplementary file 8 — Supplementary Data 5 [file 41467_2020_17618_MOESM8_ESM.zip › CheY-correlation-comparison/compare.sh]

python plot.py CHESCA-correlation.txt CHESCA-index.txt 0.5 ohm-correlation.txt 'Ohm' normalized-contacts.txt 'Contacts' minimum-distances.txt 'Optimal Distance' PRS.txt 'PRS' hitting-time-reciprocal.txt 'Hitting Time'
