# Supplementary material for: Mapping allosteric communications within individual proteins
Source: Nat Commun. 2020 Jul 31;11:3862. doi: 10.1038/s41467-020-17618-2 (PMC7395124; doi:10.1038/s41467-020-17618-2)
Supplement: Supplementary file 8 — Supplementary Data 5 [file 41467_2020_17618_MOESM8_ESM.zip › CheY-correlation-comparison/correlation.py]

import numpy as np
import sys

matfile = sys.argv[1]
mat = np.genfromtxt(matfile)
corr = np.abs(np.corrcoef(mat))

print('\n'.join(' '.join(str(col) for col in row) for row in corr))
