# Supplementary material for: Mapping allosteric communications within individual proteins
Source: Nat Commun. 2020 Jul 31;11:3862. doi: 10.1038/s41467-020-17618-2 (PMC7395124; doi:10.1038/s41467-020-17618-2)
Supplement: Supplementary file 8 — Supplementary Data 5 [file 41467_2020_17618_MOESM8_ESM.zip › CheY-correlation-comparison/hitting-time.txt]

0.000000	167.178680	222.578348	257.237142	313.645452	369.543446	386.250998	416.905388	425.646608	437.105698	442.213337	445.521565	439.207069	431.298247	428.372299	429.279444	427.554929	419.172546	413.520544	408.492121	403.915078	398.960750	391.890426	379.038123	374.051990	370.685397	356.194664	340.392192	341.435472	356.297719	362.682703	390.333212	406.912152	423.389816	437.825596	445.146240	449.939672	450.991236	449.869425	447.627294	446.958303	448.370389	444.443064	438.792757	438.487516	438.045428	433.503061	424.261824	410.792938	407.059858
108.241977	0.000000	138.867574	148.215573	221.106800	290.908193	313.149167	349.279424	359.660257	373.170702	379.437625	382.714778	376.017949	367.625869	364.740069	366.370339	363.310101	354.646690	348.948624	343.305381	337.620448	333.370846	327.686245	311.646600	305.835503	303.028162	288.350083	268.517387	267.991179	282.333305	284.825148	318.562772	337.458510	356.940952	372.697518	380.703482	385.505250	386.416410	384.960093	382.465460	381.748562	383.263713	378.490302	372.125023	371.879947	370.972556	365.663291	355.108128	339.918147	336.149151
129.492120	104.718049	0.000000	131.101556	205.369089	262.230100	279.964189	314.409774	323.247801	337.370984	342.772498	345.950300	337.902606	327.857067	324.368584	326.658375	323.472004	312.496157	305.618600	299.285664	293.341599	286.855036	280.223163	260.689855	252.109906	247.315965	227.497708	200.154223	206.616871	230.300814	247.289013	279.211029	300.241444	318.905292	336.349393	344.893421	350.449068	351.680558	350.299052	347.727351	347.148552	348.964000	344.366860	338.162546	338.238620	337.463850	332.498586	322.619892	308.412415	304.407987
181.501186	131.416320	148.451828	0.000000	179.904959	252.522666	284.257080	324.650202	336.920994	351.773335	359.431973	362.745981	356.507563	348.669712	346.164803	347.980070	343.919916	336.388835	331.362173	325.661495	319.066779	316.846271	312.831531	296.747064	291.532263	290.110248	277.916628	259.157679	257.790546	261.914405	247.387741	291.188525	311.862022	334.615938	350.598884	358.882333	363.289521	363.917932	362.154967	359.499645	358.674988	360.108985	354.564858	347.544166	347.188245	345.820115	339.704208	327.720355	310.674941	307.054310
152.145030	118.543081	136.954895	94.140492	0.000000	147.034046	181.289799	230.360266	246.587623	261.599137	271.133612	274.535122	269.874519	263.936762	262.222952	263.650460	259.016793	254.203870	250.551203	245.372826	239.058731	239.349457	237.048905	223.241473	220.980801	221.174002	213.565036	200.449044	196.435193	193.177982	170.283385	207.365002	222.530002	246.607994	260.632254	268.453307	271.749773	271.818583	269.742093	267.050339	265.982379	267.039220	260.722301	253.026587	252.195548	250.394746	243.328831	229.587698	209.888530	206.479096
149.011851	129.313301	134.784732	107.727026	88.002873	0.000000	112.236737	161.057723	180.103932	195.952856	207.409747	210.715783	207.440949	203.112604	202.193840	203.610107	197.731833	195.431547	193.115035	188.250103	181.422674	184.584811	184.570442	172.097246	171.488147	173.510381	170.013612	160.276591	153.584360	140.331070	102.435950	142.187678	154.543641	180.899559	193.271618	200.637979	202.266311	201.316340	198.425024	195.459498	194.092825	194.486703	185.967969	176.517589	175.247330	171.629005	161.796936	143.061311	117.862762	116.781441
161.561299	147.396171	148.360717	135.303336	118.100522	108.078633	0.000000	127.876437	160.911660	181.794437	196.787717	201.096711	196.963010	191.959009	190.982925	192.617295	185.984551	183.827325	181.433314	175.854326	169.432085	173.046075	173.404244	157.262639	162.394323	164.776013	163.581286	156.601787	149.036857	144.223685	127.236520	131.705607	134.754854	167.506918	183.301468	193.222349	197.635381	198.316783	196.321842	193.375120	192.121398	194.393238	188.599354	181.293511	180.353944	180.079074	174.553190	163.652794	148.617501	139.595382
200.082375	191.393114	190.672988	183.563144	175.037675	164.766305	135.743123	0.000000	118.203176	156.298614	188.615268	195.710800	194.208226	193.191186	194.173616	195.278338	185.951157	190.948531	191.656956	187.056853	183.814269	190.853532	194.633438	188.519261	191.023974	193.421022	194.585657	191.137672	187.001013	181.093984	169.032031	156.619148	138.384171	161.139227	170.349992	183.605010	189.473542	191.297999	189.574262	186.271256	183.629579	189.263819	185.182930	180.024734	176.287541	180.667035	179.126764	175.033437	169.850903	159.953413
193.579146	186.529499	184.266567	180.589488	176.020584	168.568066	153.533898	102.958728	0.000000	110.073375	157.478149	167.628593	165.328385	164.434643	166.213613	167.608916	154.948102	163.976914	165.841758	159.651956	160.752187	169.193571	175.158155	172.915307	175.160977	177.788939	180.753872	178.959451	176.231962	170.756934	162.640984	142.593471	123.086591	131.750281	132.785924	154.860130	167.646466	173.229836	172.524407	168.673726	168.869707	175.876061	173.833605	171.006308	172.780295	174.717423	174.540513	173.512576	171.775961	165.842836
187.797531	182.799238	181.149044	178.201123	173.791392	167.176284	157.175968	123.813459	92.832669	0.000000	114.044932	134.393306	138.889321	148.217901	151.879071	151.677044	144.791626	155.357699	159.140886	158.158022	159.739050	165.636603	170.907246	170.789352	172.852315	174.906810	177.535475	176.828580	175.087641	171.707854	166.117306	154.094786	141.959847	137.650022	122.930071	133.396317	142.942083	151.012605	151.878107	149.558784	149.571093	157.226933	157.647796	157.852824	160.223616	161.888422	163.178672	164.534489	165.715991	162.549047
173.371616	169.532606	167.017004	166.326207	163.792312	159.099620	152.635695	136.596559	120.703889	94.511378	0.000000	66.027448	73.273381	97.954844	105.361158	103.705801	100.985643	117.736999	125.647464	131.205234	135.942467	139.749232	146.808134	150.327578	152.382299	154.349614	158.335332	159.169327	158.810342	157.359446	156.063782	146.376644	139.408264	124.803864	114.070535	106.650418	129.106321	137.490997	139.392604	137.627169	140.077163	145.491024	146.897110	147.917112	151.089369	152.283663	153.932018	155.935994	157.831744	155.836623
231.464994	227.594910	224.979956	224.425366	221.978973	217.190806	211.729839	198.477242	185.639483	169.644902	120.812598	0.000000	82.049811	138.290302	153.132382	159.722310	156.441750	170.863198	180.418490	187.666061	192.692555	196.026911	203.655708	207.581810	209.605096	211.606054	215.833321	216.777496	216.570132	215.313823	214.426439	205.334056	199.236549	183.762203	174.837839	159.047345	178.927091	187.594818	190.855140	190.427780	193.440028	197.897965	200.317363	202.382284	205.781641	206.828843	208.964030	211.744730	214.661229	213.267218
272.024416	267.772000	263.806181	265.060866	264.192289	260.789891	254.470057	243.848587	230.213194	221.014836	174.932450	128.923730	0.000000	120.639762	150.430925	169.814618	169.924121	183.275740	197.991200	211.308850	219.628702	221.534102	232.154018	238.701515	240.877757	243.197089	249.291617	251.158368	251.843685	251.564125	253.892024	243.642821	239.675609	221.093623	224.557949	219.460498	238.115897	245.586925	247.541193	246.029440	248.384026	253.119747	254.093516	254.250950	257.716069	258.701538	259.911052	261.248577	262.257046	259.970124
290.659015	285.923340	280.304063	283.766435	284.797952	283.004967	276.009476	269.374967	255.862872	256.886837	226.157334	211.707642	147.183183	0.000000	105.047686	160.260663	162.584490	160.858821	187.136868	209.838689	221.576714	220.913408	235.795391	245.749052	248.004062	250.727505	259.189631	262.203450	264.027442	265.001453	271.352502	260.059858	259.140871	237.606601	254.947430	259.196507	275.757521	281.970780	282.853578	280.522120	282.293065	287.054526	286.695066	285.027135	288.591068	289.459631	289.753053	289.653654	288.760043	285.638380
297.495542	292.800015	286.578054	291.024002	292.846617	291.848678	284.795867	280.119872	267.404317	270.310481	243.326123	236.312196	186.736820	114.810161	0.000000	146.467578	181.500204	160.757320	174.773101	209.055060	224.278943	220.736940	236.124269	248.362619	250.706635	253.354779	262.727482	266.378993	268.777106	270.501654	278.747027	267.877490	268.933864	249.585866	268.456617	274.111387	289.713328	295.485561	296.148215	293.737394	295.284624	299.869720	299.237461	297.189955	300.542518	301.390094	301.394058	300.770220	299.171204	295.846617
227.179424	223.207022	217.644582	221.616005	223.050862	222.041682	215.206974	210.001331	197.576357	198.885191	170.447503	171.678861	134.897250	98.799874	75.244315	0.000000	116.630255	117.335576	121.661218	143.329356	161.294969	159.727805	171.879191	182.710179	185.385833	187.708531	195.922709	199.417117	201.515334	203.086481	210.304148	200.057407	200.368471	181.882422	198.841915	204.190911	219.308260	224.908974	225.615419	223.317215	224.759996	229.153706	228.710764	226.815470	229.933878	230.870324	230.931645	230.349941	228.788106	225.545969
193.265654	187.957529	182.268957	185.366597	186.227940	183.974153	176.384975	168.484895	152.726288	159.810519	135.538089	136.209046	102.817499	68.934447	78.087687	84.441001	0.000000	77.239455	99.836730	110.329566	120.166742	125.100088	139.680397	147.787892	150.261337	153.320751	161.682405	164.236942	165.689218	165.991447	171.375944	157.935572	154.451829	123.216710	151.594293	162.366325	179.291955	185.343750	185.653369	182.631066	184.378782	189.666963	188.606890	185.988266	190.252728	191.060396	191.162791	190.963467	189.967793	186.499852
276.674241	271.085088	263.084079	269.626485	273.205988	273.464837	266.018720	265.273240	253.546070	262.167562	244.080416	242.421464	207.960088	158.999748	149.135773	176.937291	169.030425	0.000000	139.431429	174.538765	181.604862	171.766779	200.531761	215.239720	216.452393	220.207454	232.531834	237.114403	240.703516	243.534786	255.891868	244.194625	249.702632	231.975793	257.456574	266.743606	281.286900	286.465997	286.619316	283.849938	285.128083	289.691909	288.269119	285.248201	288.610214	289.306094	288.712208	287.112635	284.229492	280.401981
239.315536	233.680319	224.499820	232.893120	237.846617	239.441622	231.918005	234.274961	223.704212	234.244046	220.284177	220.270053	190.968845	153.571092	131.444850	149.556231	159.920997	107.724726	0.000000	116.406490	146.116810	129.417704	145.228700	169.229644	171.956508	174.252639	188.317206	194.480684	199.273394	203.875074	219.967668	210.120351	218.511016	205.896739	230.705350	240.199931	253.592144	258.317235	258.319305	255.585089	256.617922	260.898059	259.226829	255.916797	258.886063	259.535516	258.586365	256.296728	252.483093	248.458735
206.340891	200.090854	190.220662	199.246220	204.722018	206.630469	198.392795	201.728636	189.568187	205.314959	197.895726	199.571403	176.340273	148.326691	137.780587	143.278146	142.467612	114.885840	88.460268	0.000000	102.645317	105.577143	116.869511	126.537311	135.845047	139.208527	152.656006	158.221433	162.626071	168.089530	185.418713	174.908663	185.351659	175.920016	202.138140	213.206259	225.815410	230.216883	229.978786	227.108464	227.941253	232.200358	230.158582	226.429741	229.232905	229.852932	228.600022	225.777301	221.267252	216.923760
204.519035	197.161109	187.031784	195.406693	201.163110	202.558227	194.725742	201.241240	193.423606	209.651176	205.388146	207.353084	187.415312	162.819903	155.759658	163.998947	155.059974	124.707124	120.925775	105.400504	0.000000	93.024502	123.285265	128.089740	127.748662	136.285328	150.710672	154.682005	158.454018	160.454632	175.090965	154.546649	174.049797	162.650434	200.573530	214.560622	227.154736	231.312815	230.700096	227.459818	228.293522	232.674805	229.967518	225.319721	228.703132	229.117618	227.506303	224.239310	219.174942	214.400048
241.841514	235.188314	222.822029	235.462992	243.730644	247.997171	240.616539	250.557310	244.141796	257.825535	251.471718	252.964247	231.597520	204.433405	194.494462	204.708590	202.270128	157.145849	146.503477	150.609137	135.301309	0.000000	128.854013	153.951874	144.055967	151.535200	173.889136	181.809081	189.878509	196.622714	222.215138	214.844123	230.566793	224.828228	253.061415	264.153214	275.847204	279.774943	279.352393	276.484730	277.151253	281.062097	278.633977	274.432965	277.032251	277.465250	275.727508	272.027134	266.330721	261.844441
196.267401	190.999924	177.686366	192.944462	202.926303	209.479013	202.470919	215.833426	211.602592	224.592389	220.026831	222.089255	203.713646	180.811599	171.378002	178.356187	178.346647	147.407042	123.810684	123.397716	127.058283	90.350224	0.000000	103.565202	105.478513	96.168074	118.296012	133.188548	143.820812	154.710763	184.238434	182.323566	198.250659	197.094777	221.726542	231.834597	242.308719	245.794995	245.361096	242.687622	243.124163	246.595269	244.160946	239.950398	241.991178	242.416137	240.419938	236.140040	229.626454	225.170418
173.090302	164.635483	147.828261	166.535199	178.794074	186.681021	176.004517	199.394453	199.034947	214.149699	213.221479	215.690560	199.936346	180.440463	173.291556	178.862379	176.129346	151.790204	137.486831	122.740720	121.537962	105.123289	93.240406	0.000000	71.346572	77.214306	88.255443	93.631829	98.393895	118.489194	157.074477	159.540092	180.224402	186.289962	211.098589	221.697010	231.284233	234.317312	233.570136	230.781339	230.983390	234.283300	231.181100	226.331532	228.042863	228.234261	225.558412	220.048335	211.927225	207.005739
239.286119	230.006336	210.430263	232.502347	247.715353	257.253871	252.318152	273.081117	272.462567	287.394612	286.458150	288.895797	273.294539	253.877423	246.817522	252.719982	249.784741	224.184827	211.395645	203.230406	192.378834	166.409332	166.335666	142.528522	0.000000	97.982497	138.714443	141.912586	160.807632	164.543825	220.702424	229.659044	252.311018	258.911498	284.037060	294.651386	304.155469	307.137136	306.363559	303.570214	303.769785	307.016967	303.847736	298.928958	300.649606	300.764763	297.989863	292.304681	283.940483	279.186401
318.251797	309.531265	287.968592	313.412603	330.240824	341.608376	337.032112	357.810435	357.422800	371.781378	370.757736	373.229025	357.946141	338.933137	331.797936	337.374951	335.176426	310.272159	296.024046	288.926157	283.247770	256.220835	239.357498	230.728527	180.314768	0.000000	182.187638	211.913319	244.398946	260.129214	308.640718	317.166901	338.440069	344.928393	368.956505	379.194473	388.477815	391.393494	390.655868	387.932405	388.098546	391.240440	388.149405	383.307551	384.908430	385.046363	382.277736	376.571586	368.154116	363.485686
237.164245	228.256367	201.553516	234.622165	256.035039	271.514788	269.240566	292.378251	293.790914	307.813224	308.146634	310.859473	297.443851	280.798443	274.573820	278.992310	276.941261	255.999720	243.491795	235.776817	231.076295	211.977952	194.888618	175.172845	154.449895	115.590819	0.000000	119.657955	162.004596	188.755004	238.779996	251.998970	273.928381	283.435456	305.737456	315.496297	323.952937	326.533474	325.728898	323.091926	323.099476	325.943203	322.713401	317.733032	318.985071	319.043046	315.978747	309.678784	300.431127	295.821548
224.069225	211.131124	176.917484	218.570668	245.626500	264.485220	264.968519	291.637719	294.703946	309.813781	311.688083	314.511101	302.018054	286.519716	280.932784	285.194171	282.203250	263.289741	252.362726	244.049696	237.755081	222.605350	212.488606	183.256683	160.355490	148.023953	122.365408	0.000000	128.653361	160.501643	225.264234	245.983200	271.458565	285.109820	307.469153	317.441126	325.484715	327.830321	326.835013	324.117202	324.017322	326.770800	323.099725	317.720896	318.828249	318.671557	315.145031	308.016061	297.678656	292.973309
194.690076	180.182486	152.957703	186.781106	211.190219	227.370560	226.981161	257.078631	261.554028	277.650413	280.906668	283.881308	272.280941	257.921278	252.908467	256.869959	253.233097	236.456425	226.733006	218.031905	211.104664	200.252349	192.698441	157.596320	148.828107	150.087150	134.289619	98.230931	0.000000	98.272787	178.931415	205.123279	234.829863	252.830800	275.246129	285.426583	293.166024	295.351551	294.231454	291.460039	291.274446	293.982107	290.038230	284.404682	285.398374	285.144214	281.349844	273.739642	262.796804	257.859809
285.948855	270.921145	253.038178	267.301497	284.329540	290.513801	298.564520	327.568134	332.475531	350.667158	355.852303	359.021531	348.397913	335.291821	331.029547	334.837637	329.931858	315.684227	307.731218	299.891895	289.501810	283.393085	279.984923	254.088151	228.960832	242.213950	237.436559	206.475745	174.669318	0.000000	200.273885	254.331259	297.044523	323.801209	347.489472	358.349579	365.874405	367.889971	366.545264	363.622725	363.368268	366.088466	361.631963	355.525210	356.522593	356.012202	351.746676	343.327116	331.406095	326.284911
222.429919	203.509068	200.122457	182.870913	191.531024	182.714762	211.673436	245.602261	254.455662	275.172691	284.652720	288.230227	280.821893	271.738950	269.371001	272.151385	265.412435	258.137389	253.919892	247.317159	234.234224	239.081590	239.608675	222.769515	215.215511	220.821534	217.557632	201.334417	185.424027	130.369965	0.000000	152.457695	208.291638	248.487868	271.488833	282.603139	288.656171	289.889522	288.001413	284.906019	284.320544	286.627573	280.879436	273.624197	274.130969	272.874428	267.126759	256.021675	240.664215	235.675491
213.420483	200.586747	195.384528	190.011752	191.952696	185.806545	179.482578	196.529433	197.748203	226.490225	238.305637	242.477898	233.912745	223.786361	221.841519	225.244698	215.312118	209.780202	207.412631	200.147164	177.029963	195.050630	201.033862	188.575184	187.512186	192.687772	194.116661	185.393437	174.955946	147.767395	115.797750	0.000000	117.353353	186.526423	220.267953	235.613878	244.561023	247.077545	245.460959	241.944002	241.820416	245.574509	240.782517	234.157814	236.050699	235.925833	232.166680	224.934901	214.865370	206.825067
199.853819	189.336880	186.269339	180.539645	176.972091	168.016903	152.386221	148.148852	148.095719	184.209682	201.191653	206.234787	199.799929	192.721770	192.752289	195.410158	181.682771	185.142604	185.657691	180.444556	166.387507	180.627696	186.815351	179.113890	180.018556	183.815336	185.900468	180.723198	174.516926	160.335055	141.486089	87.207749	0.000000	128.010200	173.793866	193.517307	203.885675	206.889173	205.075252	201.021103	201.066326	205.768932	200.836217	193.759551	196.666411	197.048793	194.006753	188.361870	180.633224	169.163182
206.780402	199.268241	195.382105	193.742479	191.499003	184.821740	175.587203	161.352826	147.208328	170.348776	177.036172	181.209361	171.666862	161.636419	163.853209	167.373028	140.896571	157.864684	163.492333	161.461831	145.437062	165.338049	176.108388	175.628369	177.067955	180.752579	185.856461	184.823372	182.966782	177.540659	172.131237	146.829737	118.459119	0.000000	122.898510	158.835387	178.101104	183.892068	182.142265	176.324514	178.648894	186.103887	182.062057	174.347511	184.333536	184.690036	184.618318	185.756350	186.657502	182.190330
215.714320	209.522946	207.324344	204.223563	200.021401	191.691937	185.879892	165.061730	142.742109	150.126962	160.800980	166.783134	169.629326	173.475386	177.222099	178.830660	163.772292	177.843603	182.799082	182.178094	177.858297	188.069374	195.238290	194.935134	196.691655	199.278829	202.656599	201.680843	199.880248	195.727060	189.630340	175.069405	158.740923	117.396648	0.000000	90.724799	132.702607	145.519130	143.766010	133.479390	140.095224	155.363514	155.076260	157.460263	165.467488	165.932694	169.374123	175.540267	183.108281	182.636592
292.692467	287.186413	285.525877	282.164517	277.499957	268.715802	265.458276	247.974251	234.473819	230.250712	223.038367	220.650145	234.189378	247.381967	252.534372	253.837159	244.201827	256.788138	261.951167	262.903716	261.502892	268.818677	275.003850	275.191059	276.963484	279.174301	282.072944	281.310320	279.718207	276.244671	270.402150	260.072834	248.121867	222.991029	160.382303	0.000000	161.181093	192.265763	193.672848	186.502149	201.615886	213.844851	215.436996	222.723560	231.116647	230.893649	235.973969	244.661404	255.443360	256.990094
221.305706	215.807988	214.901329	210.391511	204.616229	194.163940	193.691114	177.662589	171.079961	163.616284	169.314077	164.349696	176.664583	187.762786	191.956119	192.774314	184.947264	195.151239	199.163186	199.332674	197.916812	204.332473	209.297778	208.598089	210.287374	212.277450	214.349390	213.173716	211.277454	207.589303	200.274989	192.839786	182.310041	166.076552	126.179917	85.000899	0.000000	68.409931	77.636588	86.278809	99.047716	110.778756	116.080653	129.527012	138.683729	137.714582	145.246820	157.794485	173.666635	177.787231
238.211412	232.573289	231.986962	226.874063	220.539181	209.068111	210.226658	195.341189	192.517473	187.540948	193.552894	188.871566	199.989754	209.830188	213.582494	214.229170	206.853201	216.184478	219.742419	219.588288	217.929034	224.114355	228.638196	227.485309	229.123183	231.047270	232.784069	231.373463	229.317123	225.459011	217.362482	211.210449	201.167682	187.721658	154.850583	131.939711	84.264073	0.000000	70.225694	96.444459	98.339903	102.231105	116.015124	133.838118	142.517186	140.877483	150.279114	165.214408	184.290332	189.998915
266.593247	260.620619	260.109102	254.614745	247.966338	235.680441	237.735364	223.121097	221.315690	217.910096	224.958148	221.635533	231.447667	240.216632	243.748794	244.439262	236.666466	245.841443	249.248135	248.853838	246.819961	253.195451	257.707943	256.241779	257.853252	259.813290	261.483139	259.881802	257.700672	253.617950	244.978019	239.097509	228.857406	215.475501	182.601108	162.850442	122.994376	99.729340	0.000000	103.008312	122.623760	125.282029	124.586383	151.483843	163.289311	159.148882	169.378043	186.493915	207.984364	214.784830
241.805818	235.580687	234.992102	229.414125	222.729285	210.169617	212.243343	197.272793	194.919711	193.045475	200.647415	198.662875	207.390617	215.339875	218.792675	219.595760	211.098865	220.526767	223.968621	223.438218	221.034384	227.782489	232.489171	230.907683	232.514609	234.544529	236.300869	234.618692	232.383959	228.150113	219.337326	213.035254	202.257960	187.112452	149.769190	133.134445	109.091298	103.402807	80.463014	0.000000	94.456094	111.770122	104.187593	119.043616	137.617567	134.524771	143.285082	160.469889	182.117634	188.677690
208.142821	201.869784	201.419298	195.595462	188.667320	175.808939	177.995616	161.637111	162.121687	160.063779	170.103403	168.681118	176.751197	184.116816	187.345899	188.044536	179.852576	188.810907	192.007449	191.277002	188.874083	195.455007	199.931707	198.115730	199.720175	201.716665	203.314414	201.524807	199.204360	194.901650	185.757846	179.917663	169.309177	156.442827	123.391018	115.254177	88.866201	72.304246	67.084456	61.462089	0.000000	68.355653	76.675507	87.126821	94.889022	97.967234	107.760870	124.500177	146.794062	153.654717
233.787316	227.617343	227.467155	221.261868	213.956570	200.435225	204.499864	191.503759	193.360449	191.952028	199.749673	197.371464	205.719327	213.110685	216.163404	216.670653	209.373165	217.607141	220.519994	219.768515	217.487774	223.598260	227.635221	225.648049	227.199765	229.090967	230.390549	228.510694	226.144430	221.854258	212.297284	207.904165	198.244193	188.130229	162.891718	151.715550	124.829649	100.427856	93.975134	103.008526	92.588061	0.000000	79.343778	108.048603	112.098201	106.197909	121.747826	141.612978	167.366039	176.436668
278.627742	271.611684	271.637767	264.485492	256.407402	240.684243	247.473732	236.190622	240.085745	241.140643	249.923511	248.558613	255.460847	261.518977	264.298897	264.995463	257.080844	264.952103	267.616516	266.494491	263.548239	269.937891	273.968650	271.313600	272.798286	274.767684	275.928499	273.607370	270.968305	266.165506	255.316898	251.879924	242.079228	232.856150	211.372215	202.075447	178.899297	162.979627	142.047239	144.193748	149.675667	128.111530	0.000000	123.502625	144.767909	119.178986	135.580229	165.130495	198.811102	211.969432
239.663744	231.932714	232.119761	224.151109	215.397997	197.920171	206.854198	197.718735	203.944757	208.031979	217.629821	217.309843	222.304590	226.537354	228.937699	229.786478	221.148529	228.617493	230.992793	229.451958	225.586751	232.423188	236.444410	233.150341	234.565816	236.612138	237.634438	234.914850	232.021066	226.745062	214.747968	211.941530	201.688872	191.827912	180.442526	176.048320	159.031965	147.488929	135.631008	125.736080	126.813289	123.502664	90.188934	0.000000	99.831632	94.699242	94.517083	120.611896	153.012430	162.487672
244.032557	236.361692	236.869889	228.469242	219.241012	201.323967	210.588685	198.655596	210.392797	215.076825	225.476132	225.383253	230.443763	234.775341	236.964316	237.578939	230.087044	236.653560	238.636112	236.929176	233.644215	239.696528	243.159244	239.535725	240.960518	242.887071	243.560532	240.696257	237.688811	232.416498	219.928794	218.508469	209.269785	206.487991	193.123806	189.115461	172.862736	160.842051	152.110530	148.984084	139.249544	132.226315	116.128272	104.505686	0.000000	79.282617	96.885894	115.074045	152.572933	166.425576
323.157304	315.021136	315.661954	306.667947	297.007045	277.272476	289.880650	282.601925	291.896761	296.308466	306.237261	305.997291	310.996067	315.210739	317.378728	318.082221	310.461548	316.916275	318.852400	317.116038	313.625537	319.696362	323.151038	319.293959	320.642510	322.591839	323.185341	320.106400	317.001487	311.472943	298.239088	297.950438	289.219003	286.411327	273.155847	268.459297	251.460424	238.769184	227.536936	225.458124	221.894592	205.892858	170.106184	178.940131	158.849453	0.000000	112.275453	158.018697	214.301159	242.463325
328.048348	319.145282	320.130101	309.985450	299.374540	276.873819	293.788176	290.495065	301.153262	307.032127	317.319027	317.565889	321.638992	324.937572	326.816102	327.576953	319.997353	325.755800	327.336660	325.296539	321.447633	327.392030	330.588249	326.051520	327.301021	329.256623	329.554453	326.013285	322.640527	316.640827	301.924829	303.624695	295.610373	295.773019	286.030686	282.973028	268.426073	257.604225	247.199507	243.651845	241.121638	230.876186	195.940837	188.191383	185.886140	121.708863	0.000000	121.206015	197.158983	239.260257
285.789515	275.572522	277.233810	264.984002	252.615811	225.120597	249.870184	253.384141	267.107728	275.370347	286.305407	287.328992	289.958920	291.820577	293.174667	293.977652	286.780432	291.138631	292.029427	289.456221	285.163043	290.674060	293.290755	287.523847	288.598242	290.532877	290.236894	285.866718	282.012728	275.203671	257.802150	263.375320	256.947894	263.893455	259.179233	258.642867	247.956142	239.521923	231.297784	227.819056	224.843349	217.723741	192.473507	181.268599	171.056694	134.434511	88.188418	0.000000	113.835083	183.313393
295.280240	283.342152	285.985944	270.898199	255.876255	222.881659	257.794502	271.161219	288.330724	299.511461	311.160768	313.205103	313.927001	313.886577	314.535264	315.375428	308.744371	311.215099	311.175403	307.905784	303.058287	307.937258	309.736781	302.362348	303.193656	305.075018	303.948848	298.488925	294.029501	286.242261	265.404300	276.265400	272.178859	287.754218	289.706859	292.384435	286.787903	281.557458	275.747844	272.426413	270.096845	266.436413	249.113725	236.628745	231.515193	213.676585	187.100998	136.794694	0.000000	178.001293
178.801832	166.827828	169.236189	154.532240	139.721493	109.055011	136.027056	148.518400	169.652271	183.599189	196.420319	199.065764	198.894750	198.019586	198.465348	199.387964	192.531101	194.642260	194.405717	190.816964	185.538065	190.705650	192.535417	184.695534	185.694246	187.661260	186.593941	181.038250	176.347178	168.375749	147.670249	155.479770	147.963488	170.541718	176.489842	181.185841	178.163171	174.520713	169.802982	166.241140	164.212173	162.761715	149.526727	133.358658	132.622508	129.093423	116.456944	93.527677	65.255965	0.000000
205.575838	194.627877	199.121644	183.433390	161.828002	154.451401	177.908799	198.011961	214.499888	223.901102	234.878780	237.835628	237.757511	237.047349	237.086239	237.237203	232.835038	233.668688	232.808907	229.362337	225.647381	228.798537	229.047223	221.819451	222.587241	223.842662	221.579469	216.341752	212.428985	206.779936	188.832763	201.645017	201.370398	218.447294	223.960600	228.395807	227.762071	226.023716	223.486714	221.201963	219.539530	218.643879	211.247229	202.302737	199.839188	197.475756	188.576063	171.293769	140.751107	139.398450
174.146247	170.510371	173.344501	164.981577	153.645122	146.156268	140.243834	158.346271	174.403911	180.286804	192.186574	196.149926	196.493358	196.568822	196.580517	195.885961	193.218189	194.271147	193.430337	190.188911	188.497406	190.756503	190.194324	185.030023	186.769727	187.590450	185.640690	183.042603	179.985451	176.998265	165.827040	171.396900	170.347501	183.621207	188.261413	192.910777	194.535512	194.552880	193.589269	191.980914	190.654471	190.908144	187.688510	182.503977	180.254618	180.861340	176.668374	167.685279	152.938865	148.392151
201.549179	199.220706	200.778503	195.207736	187.177289	181.466089	174.653218	170.998055	183.500012	183.917942	197.846559	202.699579	204.737391	207.022354	207.598358	206.152788	204.452353	207.266751	207.280768	204.384403	204.864963	207.471105	207.854676	205.231807	207.058916	207.958004	207.178895	205.837784	203.605245	201.261218	193.246658	193.694618	189.942938	197.873691	199.142562	202.993848	205.230288	206.082422	206.030011	204.938731	203.770816	204.385059	203.436273	200.366793	198.149872	200.065932	198.146072	193.108809	184.603002	180.637516
207.058666	204.357110	204.514227	200.709136	194.769261	189.605929	179.714740	166.014614	166.885231	159.483146	181.584616	189.060986	191.874737	195.768890	196.866164	195.301504	193.460914	197.708392	198.237300	194.315398	197.784956	201.052866	202.883685	201.842714	203.966883	205.174132	205.788929	205.151547	203.396050	201.248925	195.340416	191.333922	185.537308	189.446091	188.232991	192.869284	197.409692	200.021983	200.564323	199.400378	198.757631	200.943302	200.910136	199.104457	198.360549	200.290130	199.624035	197.006710	192.297157	188.527969
193.462298	192.102755	191.894185	189.603571	185.344038	181.233583	174.906220	162.574592	157.059612	137.932418	145.955087	153.966268	160.904725	169.612890	171.764110	168.878473	169.636303	176.106928	178.314573	178.081916	180.858472	183.568540	185.535427	186.609662	188.486010	189.514590	190.460764	190.783789	189.726053	188.292077	184.384317	179.604577	174.082998	171.999779	166.736590	167.096997	171.619599	174.829084	176.583053	176.345021	176.240236	178.004035	179.986773	180.083532	180.145480	182.094219	182.767425	182.477482	181.065454	178.571488
184.394422	182.601995	181.802219	180.062772	176.425196	172.166529	166.709665	153.848092	145.155667	123.242872	110.592828	121.706844	132.557965	146.439346	150.050367	147.254404	148.126958	156.982487	160.735100	162.489466	165.511848	168.393677	171.520756	173.523145	175.386908	176.604222	178.309045	178.885720	178.092389	176.731013	173.667592	167.687491	161.838537	155.724819	148.024225	145.027265	151.357662	155.518284	158.044171	158.180486	158.757413	160.833619	163.631081	164.766142	165.693871	167.483914	168.889291	169.960230	170.476999	168.572230
241.957088	240.745662	240.431696	238.386958	234.460654	230.006069	226.532321	216.600298	211.233820	196.660346	187.690214	181.904338	196.889693	210.745920	214.191213	211.702098	212.928268	220.527836	223.798017	225.407165	227.634609	230.307104	232.713917	234.426679	236.165931	237.216113	238.394841	238.892069	238.034291	236.717570	233.210137	228.593926	223.278068	217.447856	208.636199	202.921155	201.961565	203.810387	207.619993	209.579565	209.707107	209.154036	214.314089	216.922685	217.129090	219.238170	221.457323	223.632780	225.656828	224.680104
334.730227	332.234928	331.259256	329.237154	325.401568	320.115204	316.197765	304.010764	296.006836	279.152334	263.833049	236.604291	265.265516	288.289347	294.438999	294.425229	293.275151	302.992322	307.854557	310.527450	313.081548	316.417876	320.473666	322.356834	324.178661	325.600274	327.663249	328.024798	327.168831	325.527693	322.131135	315.924213	309.664875	300.737709	289.121014	279.254596	277.909568	282.473373	287.832837	290.345243	291.831284	293.072696	298.047813	301.628482	303.425728	304.950735	307.693008	311.026346	314.628266	313.996024
220.217651	217.015621	215.899116	213.541812	209.448219	203.311745	199.720217	186.403928	177.776569	160.267354	146.957250	116.728650	147.233766	171.448804	178.139427	178.983050	176.297770	186.633737	191.822300	194.460864	196.640830	200.503355	205.110593	206.672969	208.500216	210.090159	212.371209	212.484320	211.487291	209.500696	205.608316	198.890986	191.899093	181.689741	166.913671	154.138453	146.760869	152.363217	159.724596	163.662355	165.914982	167.521765	173.322399	178.332181	181.025129	182.210042	185.683827	190.338746	195.728504	195.728805
317.038430	313.315712	312.317851	309.364013	304.782169	297.521699	294.999874	281.564572	274.184169	260.440038	250.982726	223.954730	251.129855	272.554542	278.712236	279.671948	275.790902	285.937736	290.810016	292.860330	294.124569	298.543692	303.164970	304.125862	305.906521	307.575234	309.742358	309.518691	308.290709	305.894246	301.089105	294.467308	286.770039	275.388967	255.268007	236.702278	213.155694	226.600750	235.253160	241.547292	245.511657	247.395983	254.570166	262.065327	266.013404	266.679931	271.350610	278.117309	286.320481	287.497864
381.222448	377.238585	376.449643	372.964639	367.930185	359.848026	358.204047	344.798133	338.683669	327.416947	323.081851	304.810335	325.950404	343.121829	348.301439	348.890697	344.327274	353.993299	358.308486	359.621814	360.078448	364.872849	369.242641	369.628055	371.361270	373.041725	374.967378	374.462592	373.024722	370.315466	364.683797	358.368424	350.192017	338.570813	314.812189	293.123703	257.875686	274.446328	284.400716	292.754262	297.549091	298.935868	307.536529	316.899598	321.505285	321.862553	327.426513	335.693987	345.896232	347.952149
280.183976	276.689663	276.306369	272.584492	267.268743	259.291030	258.352044	246.566822	242.763273	233.187418	231.046406	218.832216	235.589776	249.584741	253.787694	253.645544	249.946058	258.518302	262.122099	262.939923	263.225004	267.648432	271.257644	271.371302	273.054795	274.568306	276.018970	275.465926	273.966520	271.343017	265.395543	260.243440	252.710704	243.471805	223.562745	208.561029	184.400704	174.879859	187.358696	198.841446	200.183535	194.565900	207.433274	217.341683	220.271275	220.928473	226.743905	234.849856	244.855809	247.081705
247.797460	245.599734	245.564120	242.332873	237.324495	231.018568	229.456783	219.839045	216.860392	206.544451	203.238905	193.970731	208.957049	221.810439	225.366749	224.243884	222.657704	230.170068	233.251288	234.068143	234.993014	238.478764	241.156986	241.644044	243.314382	244.536759	245.540978	245.342964	244.045698	242.014419	236.818368	232.720842	226.563087	220.276285	206.866490	197.634445	185.688254	181.986081	188.472762	194.118132	193.555240	188.829654	198.656774	204.473422	204.466874	206.666483	210.654766	215.479103	221.136540	221.786430
233.036771	231.369456	231.494585	228.432893	223.531951	217.840647	216.077615	207.311118	204.805916	194.496634	191.340409	184.581537	197.962174	209.736515	212.875785	211.256369	210.520421	217.519920	220.304063	221.028564	222.136362	225.267019	227.508525	228.109667	229.770369	230.867529	231.656712	231.591642	230.362705	228.553358	223.605127	219.958806	214.314243	209.195471	198.037705	190.904554	182.745531	180.458288	185.095306	189.000267	187.825925	183.350608	192.154782	196.632519	195.691173	198.350408	201.708219	205.402739	209.548007	209.665860
253.017866	251.479869	251.775883	248.556908	243.480135	237.773144	236.391004	228.332806	226.678063	217.401000	215.238062	209.563378	221.792499	232.589685	235.457815	233.748612	233.041761	239.693270	242.248923	242.774011	243.707025	246.781011	248.803337	249.216768	250.852118	251.906348	252.520426	252.384877	251.104601	249.282120	244.119179	240.905300	235.423817	230.931139	220.219467	213.622930	205.448854	202.623037	206.735803	210.441871	208.828080	203.438168	212.606671	216.935622	215.225948	218.275924	221.634122	225.197282	229.196182	229.346354
279.293735	277.581540	277.939848	274.493295	269.199220	263.169704	262.148616	254.233060	253.102551	244.579429	243.395395	237.862257	249.693644	260.083418	262.896365	261.336434	260.246572	266.829140	269.313757	269.681480	270.397537	273.588798	275.623575	275.816265	277.438855	278.516610	279.084313	278.823582	277.463610	275.517483	270.040949	266.978835	261.391511	256.987331	245.784030	238.999951	229.623401	225.885976	229.943976	233.931675	231.866302	225.283856	235.540383	240.312501	238.283163	241.486976	245.142257	249.093074	253.644960	254.057924
234.892795	233.078717	233.492170	229.882033	224.439210	218.160767	217.393813	209.523593	208.870813	200.935156	200.831181	196.290111	207.282044	217.014222	219.684718	218.140019	216.844645	223.311226	225.688018	225.891964	226.443140	229.710129	231.707187	231.735457	233.348377	234.434535	234.947950	234.600907	233.181467	231.148221	225.436505	222.502665	216.838249	212.584706	201.144927	194.747542	185.147977	180.703149	183.936227	187.582296	184.118490	176.525353	188.269520	193.425920	191.186008	194.462606	198.415854	202.749579	207.846671	208.510531
229.033431	228.027588	228.694267	225.326404	220.047329	214.659756	213.749186	207.237248	207.175419	199.660452	199.427855	195.960760	205.881521	214.728376	217.012495	215.038884	214.633176	220.474608	222.520197	222.654819	223.366100	226.186472	227.636812	227.781937	229.370053	230.289879	230.498127	230.316256	228.985697	227.261432	221.885945	219.579693	214.599241	211.613287	202.456177	197.348080	190.198499	187.144040	190.081664	192.997683	190.725250	184.631975	193.473924	196.983350	193.908649	197.640592	200.660091	203.474707	206.487523	206.427275
262.742782	261.403978	262.036570	258.470006	252.993020	247.252721	246.568050	239.950268	240.002812	232.624352	232.515062	228.728706	238.891359	247.912831	250.293140	248.486164	247.753032	253.721387	255.832478	255.942585	256.551858	259.511501	261.113326	261.127935	262.717819	263.692362	263.963182	263.672805	262.281748	260.419989	254.799872	252.464137	247.323124	244.227538	234.645091	229.257621	221.482232	218.043546	220.996550	224.103293	221.791632	214.793122	224.250662	228.018640	224.560808	228.531530	231.769600	234.867250	238.307457	238.416179
258.153631	256.510091	257.205396	253.312837	247.518508	241.295330	241.114618	234.681603	235.422876	228.917965	229.816699	226.426056	236.063077	244.604002	246.921367	245.283635	244.096910	250.002110	252.039653	251.967927	252.316984	255.431039	257.075715	256.807407	258.383330	259.397392	259.630098	259.166981	257.668576	255.627434	249.574209	247.436752	242.158176	239.237251	229.259279	223.873571	215.183810	210.699678	213.099775	216.332166	213.554171	203.374193	215.018310	219.403021	215.142600	219.464312	223.162311	226.781596	230.998416	231.475267
253.638426	252.189632	253.099608	249.044914	243.018372	236.983542	237.075829	231.740615	233.490185	227.785518	229.391163	226.967840	235.611723	243.312488	245.357014	243.604515	242.631215	248.078017	249.848038	249.576744	249.860750	252.797407	254.141384	253.690666	255.244497	256.190365	256.203365	255.683404	254.143694	252.139939	245.908637	244.385663	239.478524	237.773902	229.342080	225.061465	217.862593	214.203380	216.108675	218.485371	215.751551	208.604093	216.632018	219.167646	212.215439	218.493094	221.627724	224.217861	227.262596	227.374445
241.882028	241.049136	242.200486	238.264804	232.266074	226.983859	226.992344	222.971968	225.266001	220.011575	221.874098	220.459784	228.096762	234.960718	236.674274	234.624571	234.260195	239.164789	240.636259	240.249080	240.617814	243.210983	244.106374	243.671581	245.202543	246.017142	245.758547	245.330057	243.837880	242.059925	236.014319	235.082525	230.745697	230.174537	223.443230	220.223071	214.780019	212.052981	213.770013	215.612774	213.338749	207.674323	214.060651	215.642390	209.909001	215.140425	217.309383	218.473625	219.294164	218.619233
337.572076	336.274580	337.286242	333.202998	327.098830	321.295395	321.427572	316.709290	318.745881	313.291975	315.055867	312.961721	321.245197	328.635239	330.565404	328.741907	327.925828	333.167869	334.824358	334.489292	334.776058	337.604438	338.798746	338.300995	339.845112	340.751308	340.661539	340.139171	338.597068	336.645009	330.401716	329.152807	324.458845	323.257190	315.458585	311.557922	304.939464	301.568512	303.416825	305.647026	303.136236	296.194238	303.877190	306.147631	299.998060	305.580815	308.300833	310.280251	312.321600	312.083182
325.160898	323.744353	324.876737	320.532393	314.120358	308.181709	308.665427	304.614667	307.397758	302.619030	305.027917	303.380992	311.136206	318.056059	319.869368	318.098668	317.156414	322.186133	323.708642	323.212701	323.365847	326.188491	327.294998	326.570144	328.100179	329.002329	328.810219	328.165346	326.548090	324.515278	317.962994	317.100140	312.524783	312.015704	304.815814	301.397012	295.144665	291.851658	293.352667	295.255006	292.692439	286.216211	292.827734	294.405841	286.906283	293.375931	295.907318	297.469030	299.028755	298.672012
433.799987	432.366907	433.536731	429.126777	422.634411	416.679018	417.253328	413.411015	416.403103	411.809999	414.388142	412.880057	420.475281	427.254020	429.029003	427.264425	426.305793	431.266660	432.747057	432.206840	432.327860	435.140026	436.212601	435.429031	436.954834	437.852695	437.627285	436.952631	435.316953	433.268618	426.640114	425.893490	421.364063	421.066602	414.071724	410.807215	404.702672	401.462392	402.869475	404.668844	402.109088	395.824651	402.079529	403.438385	395.589844	402.286519	404.742211	406.154834	407.530527	407.121875
443.557522	442.086932	443.296914	438.801495	432.208825	426.207470	426.901509	423.278590	426.521325	422.154188	424.942223	423.585836	431.002612	437.622847	439.357886	437.608696	436.611885	441.501157	442.936573	442.343586	442.420519	445.229807	446.272019	445.414258	446.935253	447.831383	447.571586	446.857053	445.196845	443.122328	436.392381	435.774430	431.284973	431.218740	424.430695	421.331048	415.358252	412.151162	413.437851	415.120218	412.546225	406.447353	412.299283	413.406113	405.035470	412.083441	414.481018	415.757867	416.987698	416.544672
324.424827	322.875326	324.152684	319.501530	312.729618	306.625524	307.542597	304.282017	307.970551	304.007430	307.169239	306.072052	313.181295	319.527672	321.195910	319.478725	318.402428	323.172861	324.532665	323.847017	323.841709	326.652857	327.648609	326.657450	328.170045	329.065528	328.748957	327.961136	326.255889	324.129496	317.212887	316.814563	312.384292	312.710409	306.263593	303.443449	297.675456	294.508814	295.572364	297.046572	294.435639	288.653478	293.775857	294.428365	284.994950	292.770853	295.094957	296.167876	297.209694	296.731722
308.418297	307.073466	308.429140	303.825097	297.050940	291.284812	292.073609	289.326605	293.087651	289.151309	292.338653	291.470383	298.357575	304.519848	306.102087	304.301695	303.426591	308.031941	309.304769	308.588794	308.638446	311.327272	312.183534	311.203715	312.712032	313.564534	313.163967	312.409552	310.723814	308.683111	301.851671	301.642184	297.424554	298.130778	292.216434	289.687713	284.491328	281.676174	282.841103	284.254019	281.847626	276.463624	281.508737	282.110166	274.502909	280.863277	282.688529	283.107877	282.969639	282.062557
327.941714	326.527676	328.175116	323.112443	315.733332	310.053927	311.317573	310.335593	315.487420	312.754467	317.113090	317.147105	322.977520	328.199538	329.518036	327.773143	326.807743	330.894856	331.857402	330.819572	330.679964	333.255849	333.847483	332.443917	333.925106	334.737835	334.082383	333.119570	331.307382	329.187869	321.850111	322.522626	318.721321	321.053540	316.674892	315.225924	311.159046	308.807162	309.548139	310.408958	308.164904	303.794863	307.186896	306.675558	299.195467	305.174929	306.090610	305.037398	302.654084	301.046156
231.491078	229.777372	231.719828	226.026159	217.844280	212.046489	214.157027	215.104136	221.797130	220.429588	226.033903	226.971455	231.710224	235.952126	237.007385	235.352789	234.219037	237.784879	238.435278	237.052628	236.663801	239.168497	239.531146	237.622834	239.069960	239.863390	238.960564	237.721052	235.745684	233.462270	225.430120	227.096119	223.686923	227.810493	225.020764	224.684612	221.706662	219.775595	220.029150	220.298735	218.199366	214.849251	216.414489	214.647337	207.139150	212.796089	212.710962	210.015034	205.144807	202.623811
209.729877	209.177430	211.470038	206.139013	198.243337	193.774416	194.515910	196.956078	204.434463	203.563350	210.056231	212.078960	215.733267	219.059784	219.777444	217.960988	217.246377	220.161838	220.432676	218.798091	218.538744	220.635675	220.451253	218.486082	219.934874	220.558583	219.291080	218.177898	216.256993	214.356376	206.742690	208.953222	206.260482	211.603837	210.567090	211.411790	210.231471	209.255737	209.479576	209.339901	207.662966	205.597866	206.323872	204.096157	199.196591	202.832621	201.800793	197.820674	190.727198	188.102597
194.895897	196.014667	197.731213	194.442327	188.942252	185.838919	184.214181	182.462052	186.409430	182.161215	186.522002	188.871919	193.204694	197.435392	198.190498	195.446268	196.449127	199.812574	200.366698	199.410034	200.148527	201.808951	201.392610	201.069655	202.590355	203.019846	202.008157	201.970332	200.649194	199.591446	194.352739	194.581562	191.632159	194.093631	191.954200	192.081786	191.664490	191.415311	192.376783	192.605817	191.266373	189.581163	191.737738	190.838261	187.524461	190.721849	190.672207	188.566051	184.416933	182.100999
183.235723	185.103004	186.332832	184.314334	180.197764	178.122668	174.168378	169.900470	171.505770	164.559115	169.330589	173.785286	177.451785	181.558679	182.105655	178.603542	180.955616	184.303953	184.821142	184.028822	185.680037	186.906221	186.108150	186.941230	188.559768	188.822002	187.947414	188.715213	187.818976	187.326377	183.682054	182.664482	179.725139	181.244163	179.755197	180.721867	182.808204	184.016846	185.128181	184.955998	184.179535	184.175029	185.734689	184.804668	183.238195	185.556417	185.402188	183.419121	179.513037	176.859676
211.896366	213.224972	213.879621	212.313187	208.700431	206.436138	202.536607	196.640499	195.499683	185.801625	186.580889	191.202669	195.743189	200.962582	201.613841	196.918024	201.224056	205.417243	206.532939	206.758810	208.940131	210.204656	209.924564	211.743529	213.389938	213.765334	213.533825	214.560839	213.884757	213.428195	210.480385	208.306165	204.977014	204.152158	201.394456	201.213569	203.467194	204.975598	206.585027	206.740829	206.192356	206.228548	208.589745	208.441030	207.416726	209.682665	210.114365	209.190802	206.834631	204.547128
228.104759	228.959523	229.055958	227.975432	224.855378	222.616226	218.062519	210.709816	207.457223	195.591132	193.413626	199.799563	203.925731	209.280398	209.698990	203.471414	210.240130	214.894872	216.363851	217.379547	220.280453	221.431471	221.454406	224.250200	225.957815	226.398288	226.723428	228.067178	227.622656	227.275045	225.098243	221.905134	218.397439	216.102191	213.360253	213.150790	217.046566	219.402491	221.087338	221.028446	220.810208	221.625374	223.784927	223.711589	223.338723	225.394447	225.928706	225.310275	223.426806	221.091089
244.990007	246.471457	246.363165	246.062730	243.707776	242.207685	238.249040	232.204595	228.546645	218.435652	210.762616	216.559277	219.130448	222.811055	222.151969	212.950702	224.749814	228.909324	230.341104	232.581526	236.007794	236.483289	236.093344	240.128249	241.798294	242.069027	242.520592	244.434894	244.375083	244.526669	243.513419	240.359734	237.574050	234.057012	232.240654	231.587322	235.646407	237.937682	239.732119	239.771079	239.639856	240.253039	242.658266	242.733090	242.484747	244.528742	245.193365	244.808989	243.282769	241.099954
363.558549	365.096838	365.053617	364.696642	362.288821	360.760215	357.037072	351.269816	347.864388	338.223117	330.412063	335.669322	338.340116	341.985372	341.314966	332.118680	343.919129	348.041795	349.465125	351.713901	355.055459	355.547499	355.170925	359.109997	360.767130	361.039075	361.450083	363.317391	363.233160	363.370463	362.271344	359.247931	356.492229	352.993723	351.070570	350.240300	353.855091	355.918574	357.745596	357.891097	357.682911	358.015203	360.628990	360.798527	360.394240	362.523614	363.257483	362.954956	361.545729	359.443294
365.047995	366.655583	366.799970	366.208308	363.581410	361.913770	358.444105	352.841221	349.926593	340.519651	333.887021	338.146651	341.686812	345.945654	345.647060	337.543947	347.590295	351.762442	353.154274	355.035622	358.038812	358.687499	358.301233	361.806632	363.442209	363.723275	363.967829	365.663622	365.462031	365.492382	364.013015	361.236003	358.378996	355.248949	352.848961	351.775619	354.584976	356.328240	358.216601	358.529542	358.198980	358.162972	361.044343	361.346673	360.703292	362.945008	363.757287	363.532518	362.226158	360.219883
451.698412	453.137371	453.410365	452.494489	449.561020	447.555200	444.375252	438.744786	436.192686	426.895400	421.012584	424.093021	428.711163	433.778721	433.896619	426.769879	435.218978	439.610826	441.087523	442.702503	445.398035	446.310899	446.145144	449.156303	450.781013	451.131788	451.319612	452.768295	452.417147	452.255992	450.295337	447.639128	444.557963	441.570379	438.444141	436.923198	438.761802	440.126936	442.138861	442.695228	442.230961	441.714888	445.033371	445.590078	444.684791	447.078200	448.060947	448.060282	447.066547	445.223516
449.308420	450.590991	451.038557	449.737302	446.440439	444.056540	441.228234	435.599903	433.525805	424.381052	419.539533	421.163740	427.109372	433.165948	433.804005	427.944972	434.330580	438.962659	440.520549	441.775509	444.076561	445.297077	445.354462	447.759298	449.367959	449.792128	449.883123	451.039714	450.508409	450.126407	447.585603	445.107303	441.771016	439.012174	435.025009	432.984644	433.643920	434.553286	436.709233	437.554506	436.928066	435.841351	439.667493	440.516844	439.293924	441.865547	443.041109	443.289044	442.640546	440.986704
457.101946	458.351883	458.921145	457.409597	453.912508	451.354795	448.751608	443.231911	441.522985	432.605868	428.479764	429.431237	435.932307	442.376010	443.250097	438.052053	443.352766	448.053295	449.616993	450.651577	452.721779	454.088584	454.221068	456.284450	457.880446	458.332895	458.340538	459.340198	458.710266	458.220275	455.359617	453.039359	449.601065	447.052794	442.676586	440.420417	440.421324	441.035973	443.235458	444.224098	443.482121	442.042261	446.137073	447.116160	445.667943	448.357727	449.622016	449.969814	449.460254	447.901974
461.180488	462.348095	462.947066	461.327464	457.729455	455.042433	452.516703	446.927537	445.283396	436.318950	432.379074	432.858642	439.825728	446.633613	447.678684	442.840474	447.559420	452.367382	453.979253	454.932769	456.905537	458.372190	458.599567	460.502826	462.097105	462.578355	462.581257	463.497681	462.817909	462.257509	459.237415	456.925495	453.391630	450.847935	446.181110	443.737305	443.419032	443.933489	446.194672	447.273156	446.501913	444.926069	449.170932	450.251820	448.746272	451.473998	452.803953	453.245889	452.867213	451.367471
335.321270	336.314576	336.850733	335.193716	331.565950	328.744553	326.154720	320.247189	318.338605	308.963066	304.676789	304.664186	312.250196	319.598245	320.831247	316.194871	320.610611	325.627677	327.362334	328.355617	330.338897	331.899328	332.289231	334.166722	335.771228	336.295101	336.381172	337.261846	336.565774	335.946527	332.880594	330.403685	326.734876	323.955986	318.969146	316.275740	315.890057	316.496228	318.874234	320.022367	319.315130	317.806780	322.125964	323.323661	321.940094	324.624158	326.021969	326.594470	326.396545	324.937986
356.222263	357.524321	358.227125	356.551521	352.897549	350.249760	347.856541	342.539693	341.236547	332.638081	329.278328	329.761333	336.587934	343.225518	344.259736	339.617711	344.005490	348.694202	350.218700	351.034839	352.893339	354.353027	354.484013	356.254965	357.835656	358.294646	358.191695	359.070370	358.360916	357.801938	354.682890	352.561456	349.083287	346.810184	342.201641	339.840256	339.299632	339.643673	341.846512	342.934531	342.078969	340.331202	344.617956	345.665626	343.995273	346.792254	348.104290	348.486550	348.023797	346.529935
356.803000	358.096122	358.868171	357.080908	353.317359	350.585668	348.336841	343.149005	342.100589	333.742072	330.798535	331.111271	338.015175	344.676584	345.765946	341.354948	345.343828	350.022220	351.525966	352.236215	353.981267	355.500783	355.652049	357.254385	358.827279	359.296881	359.145597	359.944377	359.185387	358.575395	355.291476	353.282992	349.777032	347.650707	342.913361	340.498019	339.614488	339.758496	341.950210	343.100174	342.156908	340.176113	344.610758	345.706587	343.867287	346.751833	348.104339	348.521026	348.108483	346.662353
331.741765	333.025709	333.842355	331.980400	328.144431	325.353049	323.195390	318.075410	317.184048	308.961043	306.295450	306.448306	313.454030	320.172269	321.314894	317.088395	320.765562	325.447169	326.941823	327.577589	329.243625	330.807228	330.974837	332.462542	334.030446	334.507870	334.324922	335.070225	334.277696	333.631960	330.236649	328.296459	324.765011	322.727341	317.881022	315.412849	314.288638	314.303421	316.497116	317.694831	316.696841	314.564313	319.104627	320.241848	318.301787	321.238659	322.622313	323.070245	322.702260	321.290793
283.208577	284.597847	285.499414	283.588031	279.703594	276.939383	274.887947	269.976259	269.349447	261.401977	259.174457	259.309607	266.233289	272.843070	273.986531	269.924182	273.324428	277.923932	279.357121	279.885684	281.460046	283.026427	283.133977	284.503906	286.061239	286.524779	286.261025	286.968389	286.148479	285.499742	282.017501	280.225150	276.731430	274.901885	270.087389	267.673288	266.370643	266.254307	268.405698	269.613125	268.549881	266.284631	270.860400	271.975192	269.911280	272.899059	274.269661	274.672970	274.241086	272.835616
331.002695	332.403581	333.331823	331.389192	327.472124	324.696550	322.697202	317.866270	317.346516	309.516199	307.436366	307.589775	314.458041	321.008772	322.144141	318.117861	321.449679	326.021979	327.435587	327.931207	329.473322	331.046114	331.143048	332.466669	334.020716	334.483174	334.197442	334.884282	334.051345	333.393212	329.865873	328.127233	324.642392	322.887999	318.086151	315.693386	314.319419	314.144045	316.272866	317.482537	316.390707	314.060031	318.649917	319.752559	317.610965	320.638751	322.008203	322.397353	321.947470	320.546698
386.054439	387.387284	388.328180	386.315191	382.328682	379.461359	377.535158	372.709641	372.282169	364.538491	362.624607	362.653657	369.603553	376.204527	377.378858	373.460972	376.599188	381.195748	382.616924	383.073946	384.563553	386.182683	386.316580	387.564254	389.116895	389.593516	389.306387	389.948766	389.089319	388.389276	384.766790	383.050472	379.523227	377.788137	372.854535	370.387434	368.781488	368.479585	370.620502	371.885625	370.742380	368.254110	372.976771	374.142447	371.912201	374.993288	376.411610	376.863375	376.504576	375.147598
303.556814	304.760477	305.755561	303.563082	299.400429	296.323284	294.598602	289.837322	289.699537	282.235645	280.845185	280.559679	287.692029	294.390348	295.661300	292.055012	294.642870	299.276295	300.699082	301.032847	302.370423	304.101746	304.307092	305.340367	306.886654	307.393011	307.079391	307.605720	306.675579	305.875391	302.003223	300.378904	296.759163	295.122542	289.871856	287.234167	285.010001	284.364338	286.528489	287.935113	286.650019	283.743637	288.806281	290.125649	287.661783	290.876350	292.411244	293.006789	292.856177	291.608430
275.017698	276.706256	277.948853	275.748701	271.568648	268.807256	267.275128	263.275297	263.816350	257.073523	256.584536	256.731125	263.251386	269.371074	270.499532	267.045456	269.390885	273.674893	274.873466	274.978258	276.169891	277.783553	277.711955	278.548425	280.064298	280.493671	279.928541	280.430522	279.473834	278.763597	274.830039	273.665769	270.304020	269.370164	264.718763	262.554460	260.550171	259.881193	261.802757	263.014980	261.673669	258.822654	263.470539	264.425583	261.639645	264.974512	266.287182	266.478170	265.756732	264.371503
247.895787	250.446605	251.947190	250.002436	246.087111	244.005447	242.408773	239.097085	240.024881	233.747435	233.874031	234.588571	240.416776	245.912953	246.841953	243.388117	245.799573	249.667036	250.611823	250.549672	251.708581	253.076348	252.599917	253.417316	254.901602	255.200372	254.341267	254.954498	254.048257	253.582433	249.899736	249.131096	246.144579	245.808707	241.952831	240.345378	238.931580	238.490308	240.252214	241.234985	239.961224	237.529040	241.632081	242.218349	239.655051	242.760523	243.758808	243.465228	242.026268	240.427040
217.154387	221.784687	223.997967	222.533366	219.116539	218.583573	217.203340	215.887679	218.021519	213.204882	214.791020	216.625046	220.871190	224.882815	225.365019	222.052084	224.384365	227.235228	227.561607	227.057862	228.008154	228.829252	227.405172	228.013024	229.403270	229.398374	227.782406	228.568708	227.733354	227.804064	224.540209	224.913425	222.845018	224.086612	222.092949	221.752990	221.494568	221.422510	222.716381	223.154788	221.975239	220.275468	223.064896	222.699237	220.122927	223.023165	223.310467	221.858580	218.739732	216.679296
244.494557	248.420931	250.110793	248.912724	245.741040	245.006422	242.688655	240.044364	240.993443	234.823489	235.545023	238.387024	242.322279	246.329492	246.652738	242.455943	246.208852	249.288863	249.778127	249.643550	251.123291	251.867591	250.553551	251.873899	253.340507	253.372879	252.147912	253.221785	252.555902	252.648105	249.877476	249.431272	247.164873	247.630702	245.766931	245.603057	246.482834	247.064193	248.445804	248.726120	247.813148	246.837217	249.377277	249.024915	247.120255	249.719759	250.007540	248.679401	245.751029	243.570768
266.658130	269.373420	270.064735	269.474724	266.861469	265.815912	262.697755	258.385828	256.893217	248.824508	245.157473	248.934982	252.355920	256.229332	256.055266	249.418983	257.191969	260.687976	261.573130	262.661832	265.114291	265.559084	264.374508	267.410702	268.971145	269.042613	268.618862	270.323789	270.067670	270.286602	268.642667	266.809603	264.370712	262.677437	260.795434	260.244813	262.526096	263.924334	265.594324	265.833316	265.320828	265.073420	267.687626	267.659125	266.646524	268.949717	269.496380	268.762197	266.715702	264.587245
269.053521	272.514758	272.883901	273.344908	271.743884	271.770199	268.303379	264.479227	262.103527	254.245747	248.426294	253.884730	255.063488	257.036041	255.880961	247.194954	258.501521	261.197122	261.710803	263.440124	266.490277	266.016249	263.689385	268.359836	269.905823	269.648255	269.167637	271.784291	272.044908	272.925209	272.804777	270.843525	269.168980	266.949188	266.645252	266.811181	270.727784	272.737380	274.239931	274.104910	273.834535	274.334174	276.326870	275.938700	275.460290	277.476817	277.789330	276.777429	274.369260	272.014036
311.121312	313.996307	313.810428	314.680291	313.440565	313.442086	309.669507	305.512892	301.997914	294.018823	284.347559	291.188693	290.589986	291.189865	289.106182	277.437467	293.541391	296.240843	296.948335	299.806917	303.678908	302.894353	300.731449	306.613458	308.211884	308.007463	308.161936	311.074739	311.584969	312.599455	313.255175	310.611454	309.079043	305.564223	306.022085	306.270605	311.420750	313.883072	315.373504	315.063860	315.000989	315.927924	317.749583	317.324975	317.236202	319.129446	319.468458	318.585096	316.381993	313.983222
246.998905	248.672552	247.774383	248.828185	247.742137	247.269807	242.961129	237.714836	232.442130	223.710035	207.920124	217.438046	214.508231	213.617230	210.346328	194.025230	217.344970	220.727524	222.163733	226.773591	231.919131	231.301285	230.746329	237.194145	238.917564	239.053217	240.230190	243.114298	243.737627	244.632973	245.788796	241.927233	240.160714	234.593957	235.667512	235.866775	242.903254	246.065276	247.558982	247.006975	247.253706	248.817233	250.439998	250.024294	250.482313	252.227595	252.654163	252.037779	250.234483	247.794334
375.912519	379.715445	379.019183	381.372653	381.513315	382.971198	379.112337	376.447774	372.283648	365.908535	353.299923	361.169183	357.233837	354.589893	350.903967	336.288142	357.634348	358.705701	358.593414	362.383202	366.977033	364.531071	359.855231	368.946534	370.483603	369.715565	369.940841	374.208873	375.520870	377.524743	380.448743	377.897186	377.707265	373.579190	376.486945	377.610671	384.306711	387.223895	388.486076	387.792150	387.930760	389.439731	390.644801	389.782151	390.142866	391.783868	391.853169	390.618957	387.965257	385.344993
334.498881	341.927454	341.387467	346.241407	348.735922	353.673288	350.491882	352.338378	349.707057	347.526084	338.979431	344.588789	338.032924	331.626960	326.788902	313.920247	333.818421	330.759777	327.965351	330.762590	334.718560	328.888762	316.971327	331.208581	332.434564	330.074546	328.831480	335.691709	338.333553	342.383648	348.787799	348.316835	351.016883	348.949859	355.498085	358.343974	364.991292	367.667563	368.495602	367.458975	367.491390	369.097321	369.454972	367.755043	368.104228	369.502858	368.928088	366.616289	362.489487	359.517717
317.484205	330.981155	331.634569	339.217728	344.429253	354.120461	352.248417	359.519619	359.312260	360.932762	356.787101	361.266927	354.568813	347.116297	342.712999	336.034721	347.315347	340.492734	334.998807	335.343342	337.447851	328.683892	310.011797	326.336261	327.014417	322.656276	317.616221	327.643676	331.614842	338.081939	347.670241	350.512045	356.281871	357.731512	366.889606	371.130774	377.253945	379.505930	379.887271	378.577277	378.414289	379.937357	379.437441	376.876161	377.008362	378.161366	376.838420	373.221417	367.286173	363.988221
325.469641	340.014176	340.505313	349.136608	355.285747	366.208797	364.530999	373.540290	373.878535	376.955301	374.030973	378.113081	370.976644	362.704709	358.252402	353.769442	362.253884	353.559676	346.700490	346.325230	347.956665	337.430480	314.487220	334.254884	334.798160	329.677704	324.355077	335.554073	340.162007	347.475725	358.664802	362.286343	369.271461	371.626760	382.046025	386.879645	393.004795	395.179966	395.407727	393.974093	393.776745	395.343501	394.535751	391.675603	391.812235	392.870884	391.314095	387.306669	380.842254	377.412827
300.809300	317.261142	318.716323	327.281792	333.533435	345.288552	344.080871	353.471450	354.346492	357.291217	354.943392	359.014274	352.498304	344.939447	340.817450	336.363348	344.382178	336.538166	330.334500	329.690028	330.996726	321.641018	301.798337	317.010449	317.410570	312.314828	305.020750	316.315746	320.711155	328.096383	338.584763	342.912383	349.737869	352.694159	362.598986	367.288331	373.107027	375.159172	375.373709	373.979598	373.724162	375.172648	374.359355	371.477710	371.481470	372.547291	370.929415	366.787250	360.117557	356.710500
301.505885	318.552714	320.343098	328.835940	335.081470	347.067413	345.992030	355.509101	356.574840	359.502003	357.413648	361.460732	355.159238	347.829239	343.825360	339.502169	347.208803	339.572217	333.514565	332.764960	333.966905	324.905462	305.748518	319.902397	320.336434	315.323818	307.800933	318.836218	323.078437	330.446497	340.663217	345.189469	351.961265	355.121291	364.875279	369.529586	375.236504	377.243089	377.451036	376.069440	375.792247	377.198948	376.381907	373.489618	373.445544	374.515461	372.875643	368.685512	361.942277	358.539833
263.757071	281.131061	282.896042	291.678407	298.175316	310.521603	309.509002	319.619163	320.975411	324.377789	322.932845	326.825555	320.510696	313.038802	309.096187	305.670731	312.142590	303.952552	297.482082	296.402230	297.385110	287.848777	267.516563	282.334033	282.771936	277.517424	269.744721	281.180238	285.610665	293.239644	303.892729	308.727739	315.865830	319.440017	329.537009	334.382811	340.024413	341.980267	342.132729	340.716069	340.413796	341.814084	340.893032	337.895411	337.823906	338.868952	337.142010	332.800399	325.846405	322.397558
272.195543	291.281885	293.283242	302.977236	310.299519	324.014707	323.543657	334.765546	336.665747	340.503078	339.594228	343.419095	337.288785	329.989702	326.210988	323.095060	328.879374	320.873062	314.693684	313.139554	313.608945	304.681860	286.963366	296.765633	296.361429	290.029770	277.070910	291.898038	297.311408	305.765780	317.182118	323.138974	330.799163	335.217595	345.436588	350.381254	355.875110	357.740228	357.826513	356.383507	356.041275	357.396840	356.341011	353.211531	353.077202	354.070899	352.203514	347.608260	340.303010	336.823987
283.105990	303.977297	307.423270	316.220533	323.060123	337.041331	336.825768	347.724416	349.812630	353.213066	352.423913	356.281252	350.645546	343.949390	340.376896	336.989109	342.910262	335.681102	329.960009	328.560989	329.116002	320.957943	304.217259	313.731302	313.984049	308.878117	299.130044	310.022387	313.970097	321.756680	331.469397	337.402121	344.470877	348.890141	358.469059	363.173085	368.444682	370.238606	370.356819	368.975661	368.600287	369.854382	368.886184	365.824703	365.591647	366.624962	364.786090	360.215870	352.924338	349.500118
256.056000	278.298440	282.800555	290.992050	297.475044	311.706161	311.780669	322.616793	325.128461	328.162996	327.913624	331.740502	326.890042	321.072264	317.887418	314.671637	319.944342	313.589594	308.442122	306.889416	307.264893	300.136399	285.491670	292.386076	292.962147	288.482259	279.292563	288.361359	291.490130	298.903004	307.325144	313.540017	320.146796	324.914534	333.770443	338.232907	343.141229	344.806265	344.945448	343.637781	343.202158	344.307850	343.417203	340.403022	340.021363	341.096498	339.257007	334.651361	327.285633	323.908362
200.270358	224.990903	230.381265	239.063993	246.162218	261.862478	262.377809	274.996913	278.504645	282.516503	283.444275	287.113829	282.263888	276.336883	273.286539	270.923758	274.787801	268.162997	262.929586	260.672632	260.498897	253.650729	240.247135	242.959481	244.159866	239.571520	228.748879	237.998882	241.053347	249.071798	257.727266	265.128596	272.373128	278.366663	287.713838	292.507638	297.262680	298.799453	298.788937	297.391404	296.892547	297.978800	296.776282	293.469813	292.999280	293.976432	291.860601	286.768364	278.702431	275.218229
234.050181	263.202560	270.575556	279.497041	287.316815	305.240415	306.693486	319.673034	323.302949	327.302007	328.251352	331.889510	327.213088	321.487019	318.511359	316.056383	319.945358	313.608511	308.547097	306.427624	306.157513	299.592694	286.442159	289.991788	290.270119	285.915593	275.635166	283.036892	285.383402	293.504529	301.468125	309.651983	316.984358	323.233787	332.418972	337.136223	341.768433	343.247407	343.231760	341.853091	341.333403	342.356142	341.154478	337.839801	337.318799	338.287084	336.137933	330.974994	322.829529	319.397446
267.163471	296.916995	304.983078	313.288499	320.633873	338.562246	340.217941	352.939523	356.808368	360.486298	361.747716	365.325607	361.196654	356.080777	353.353421	350.915585	354.523950	348.825711	344.152862	342.054668	341.734667	335.822318	323.744112	326.611409	326.875229	322.987798	313.522440	319.467558	321.229612	328.896177	335.752653	343.987266	350.870483	357.224251	365.822995	370.322793	374.661822	376.033672	376.045661	374.736702	374.168355	375.054243	373.955910	370.708606	370.056828	371.083908	368.968064	363.833161	355.708743	352.328694
189.555585	218.778489	227.426949	234.437994	240.627934	257.488288	259.177944	271.181262	275.534755	278.546853	280.534355	283.953163	280.962045	277.094750	274.885503	272.582316	275.485732	271.031007	267.113416	264.997976	264.581293	259.933237	250.025487	251.245901	251.572387	248.433941	240.029501	244.015190	244.884135	251.636867	256.534890	264.579143	270.475722	276.969872	284.358003	288.413777	292.132779	293.279835	293.355880	292.197646	291.525555	292.121429	291.263713	288.173703	287.247917	288.413884	286.391030	281.355605	273.323526	270.037496
158.769804	203.484530	217.465197	227.776439	238.628264	264.250276	268.595131	284.933298	290.134892	295.314288	297.730488	301.219673	296.951531	291.602306	288.988287	287.319789	289.548193	283.652394	278.984295	276.233081	275.018827	269.689066	259.258749	258.232593	257.754286	254.297070	244.245936	245.899579	245.769545	255.118892	261.630780	273.399713	281.841641	290.377343	299.846046	304.835786	309.082551	310.312356	310.085753	308.611833	307.984067	308.900329	307.236873	303.495113	302.807492	303.573525	300.950307	294.936925	285.625980	282.164815
307.194159	345.840562	357.720319	366.795957	375.668256	398.635062	402.114551	417.006514	421.806824	426.322848	428.428488	431.918661	427.894221	422.842212	420.272047	418.328985	420.966301	415.362673	410.820355	408.326115	407.434811	402.100880	391.369363	391.671234	391.480425	387.965144	378.310108	381.375705	382.053831	390.363815	396.432754	406.870934	414.534168	422.277076	431.203911	435.928982	440.088883	441.322509	441.190701	439.803992	439.176170	440.020543	438.602944	435.065535	434.320430	435.218082	432.795498	427.115609	418.248176	414.840741
367.785006	406.696626	418.952400	427.668005	436.147968	459.441874	463.130397	478.021670	482.982487	487.424398	489.717598	493.169406	489.373189	484.569381	482.108735	480.209028	482.666342	477.321627	472.937490	470.430310	469.490160	464.442194	454.183002	454.123849	453.913751	450.567966	441.153976	443.683383	444.238520	452.262786	457.749624	468.299818	475.796401	483.648780	492.347608	496.993581	501.009408	502.182354	502.050452	500.688589	500.033294	500.809675	499.415476	495.886233	495.061408	495.988276	493.562744	487.862069	478.957701	475.572220
324.006368	365.524378	379.098674	387.760680	396.291887	421.470174	425.899580	441.470893	446.794127	451.489554	454.110925	457.517337	453.825484	449.119122	446.741589	445.001746	447.107199	441.883626	437.591732	434.969810	433.838549	429.065833	419.337109	418.489541	418.127720	414.948296	405.589361	407.096163	407.407825	415.377047	420.265173	431.550374	439.209301	447.531229	456.246300	460.931077	464.824549	465.920800	465.737179	464.358833	463.669842	464.397202	462.903855	459.278037	458.364219	459.277620	456.751960	450.864008	441.700116	438.318577
358.655873	403.878299	418.898620	428.123345	437.381253	465.260340	470.427967	487.089443	492.596352	497.752896	500.450033	503.881048	499.922767	494.910850	492.450427	490.835837	492.805748	487.292082	482.853233	480.101589	478.788447	473.897182	464.095553	462.759842	462.203243	458.964697	449.272052	450.186719	450.447646	458.800203	463.800249	476.032854	484.275671	493.081640	502.255603	507.145375	511.169061	512.294392	512.048638	510.600418	509.927387	510.737688	509.064164	505.296338	504.474879	505.267788	502.598551	496.479864	487.020426	483.607415
381.697778	433.915455	452.085154	461.771925	471.654020	505.127920	512.010850	530.712824	536.781868	542.726483	545.808046	549.230893	545.055039	539.775340	537.294860	535.967841	537.459583	531.726311	527.206418	524.202427	522.489114	517.729501	508.342434	505.733892	504.788624	501.636283	491.617202	490.841309	490.977595	499.562141	503.927915	518.075058	527.181814	537.031162	546.772930	551.944719	556.015765	557.107974	556.739817	555.191348	554.508523	555.377533	553.389833	549.358737	548.582010	549.200825	546.256371	539.671298	529.599378	526.158339
[truncated: 78 more columns]
