# Supplementary material for: Mapping allosteric communications within individual proteins
Source: Nat Commun. 2020 Jul 31;11:3862. doi: 10.1038/s41467-020-17618-2 (PMC7395124; doi:10.1038/s41467-020-17618-2)
Supplement: Supplementary file 8 — Supplementary Data 5 [file 41467_2020_17618_MOESM8_ESM.zip › CheY-correlation-comparison/hitting-time-reciprocal.txt]

0.000000000000000000e+00 5.981623972626174193e-03 4.492799991488839392e-03 3.887463498564293438e-03 3.188313408096222091e-03 2.706041768090239590e-03 2.588990074272895774e-03 2.398625752469286682e-03 2.349366777991568171e-03 2.287776170787871738e-03 2.261351968224332293e-03 2.244560260511744166e-03 2.276830384986358417e-03 2.318581183567852439e-03 2.334417987191090681e-03 2.329484940350416613e-03 2.338880766358794345e-03 2.385652422952337041e-03 2.418259538757039709e-03 2.448027632826729576e-03 2.475767938526919620e-03 2.506512232093006508e-03 2.551733682822861227e-03 2.638257049410304596e-03 2.673425156754278935e-03 2.697705407585829131e-03 2.807453623168257133e-03 2.937787715177673457e-03 2.928811099041285070e-03 2.806641599633704146e-03 2.757231022401418572e-03 2.561913691320737499e-03 2.457532897665833278e-03 2.361889592545135617e-03 2.284014477764794750e-03 2.246452761231904679e-03 2.222520178216247713e-03 2.217337988359489951e-03 2.222867224195109424e-03 2.234001396706609185e-03 2.237345169086164300e-03 2.230298932608593999e-03 2.250006988521706473e-03 2.278980188362589743e-03 2.280566637614376158e-03 2.282868250824432801e-03 2.306788786434889587e-03 2.357035074642964065e-03 2.434316434134999822e-03 2.456641155709340246e-03 2.494726254723380904e-03 2.435347982988909053e-03 2.341208143002866063e-03 2.307030424212878645e-03 2.249830269429728934e-03 2.228344807559841639e-03 2.180747824791819719e-03 2.196347453100557911e-03 2.200820417433569948e-03 2.194041374604746401e-03 2.189941065028738407e-03 2.179530822077048197e-03 2.162010760638885011e-03 2.161502784638099327e-03 2.152748400535924207e-03 2.151470812896305769e-03 2.157489376042270954e-03 2.155340423508141697e-03 2.149499241371859160e-03 2.152716702215051563e-03 2.158527230308837468e-03 2.165396449800905711e-03 2.150423231892665491e-03 2.150802659550079318e-03 2.148187217308631779e-03 2.151391348135375022e-03 2.165397331322320169e-03 2.173226167001751728e-03 2.205239574250273098e-03 2.248181539814023480e-03 2.290539691075324426e-03 2.257922623172856948e-03 2.278966866469920877e-03 2.243937080596659656e-03 2.235508505016697931e-03 2.211411843538551875e-03 2.190305038788856705e-03 2.176899811540776355e-03 2.151868748022405659e-03 2.132579089585181619e-03 2.124134216700145419e-03 2.122653945482702500e-03 2.130026568758603724e-03 2.127330281845394005e-03 2.122658577311055655e-03 2.125168298453059337e-03 2.134362239361848376e-03 2.130159670357109191e-03 2.129141189460779290e-03 2.138526894738678082e-03 2.159628122230796473e-03 2.190387576990809101e-03 2.258993424427062444e-03 2.251992071087228521e-03 2.220298304137709698e-03 2.250664332529695062e-03 2.246709781147191148e-03 2.249583769638230629e-03 2.284859205227856606e-03 2.371317402171703448e-03 2.488697208323815881e-03 2.529346675242467000e-03 2.550012080044725994e-03 2.559603568599295390e-03 2.586142124838661151e-03 2.630078183229520201e-03 2.635187434346940132e-03 2.657498191605699080e-03 2.741775342964290763e-03 2.807103202860121525e-03 2.806357590961689949e-03 2.792386364227841897e-03 3.212797234506388142e-03 3.016956262638991176e-03 3.017869517631100156e-03 3.095155064018794214e-03 3.207501334617249029e-03 3.469823935338915179e-03
9.238560008932578463e-03 0.000000000000000000e+00 7.201105133441735272e-03 6.746929352693592681e-03 4.522701246637371615e-03 3.437510610091342855e-03 3.193366310311788418e-03 2.863037245503474021e-03 2.780401727845064654e-03 2.679738775419727211e-03 2.635479283320940960e-03 2.612911905899802968e-03 2.659447514831266707e-03 2.720156779826612189e-03 2.741678485562824320e-03 2.729478600067567276e-03 2.752469576946884808e-03 2.819707692746265589e-03 2.865751377773021347e-03 2.912858508326148042e-03 2.961905909206067992e-03 2.999662423990129192e-03 3.051699652513641808e-03 3.208762746007818006e-03 3.269731572007844849e-03 3.300023315984736659e-03 3.468006631369688342e-03 3.724153624361017760e-03 3.731466101725683989e-03 3.541912988267537175e-03 3.510925938323395355e-03 3.139098751940795108e-03 2.963327254660135836e-03 2.801583831714552116e-03 2.683141023761795047e-03 2.626716190633633305e-03 2.593998395611992521e-03 2.587881813818414343e-03 2.597671857898268231e-03 2.614615186427553337e-03 2.619525257046023941e-03 2.609169525005358356e-03 2.642075621794927852e-03 2.687268896722379112e-03 2.689039858339013853e-03 2.695617192771532222e-03 2.734756330790667073e-03 2.816043681207995239e-03 2.941884712027451835e-03 2.974869926118004545e-03 3.021504783771766182e-03 2.873180474424042070e-03 2.733250664527034097e-03 2.689477770008533945e-03 2.602934827759429467e-03 2.577090757910331046e-03 2.509976132310660826e-03 2.538912863814851619e-03 2.549477220008024032e-03 2.543749327830138567e-03 2.539922972822771137e-03 2.522810457471160242e-03 2.491293185673622203e-03 2.487332828505920638e-03 2.474954898092531462e-03 2.474332432099808719e-03 2.482924173169242469e-03 2.475117121614025910e-03 2.469445989274979009e-03 2.475559635222821832e-03 2.482046445904702390e-03 2.487317145004450895e-03 2.470413469816792971e-03 2.471641289987751375e-03 2.468288716254417661e-03 2.472749160603660793e-03 2.491759713251880375e-03 2.500851202219443563e-03 2.543786651148347185e-03 2.603125904391017341e-03 2.651892563038595659e-03 2.596950397512470202e-03 2.619680770940614398e-03 2.577072534046452590e-03 2.569085417255105065e-03 2.533283873161222468e-03 2.505267337102594794e-03 2.487316235553036110e-03 2.455707544916352174e-03 2.431542043138167162e-03 2.420760765804569597e-03 2.419320178045997628e-03 2.429931025314377522e-03 2.424606220976569665e-03 2.418591761306121760e-03 2.421904426327991036e-03 2.433228576273407419e-03 2.427699698140548153e-03 2.426777562570874187e-03 2.439746989746843960e-03 2.464301281452930745e-03 2.499035853225057158e-03 2.574873225794869006e-03 2.570423386799776302e-03 2.536985976482743904e-03 2.571766487584021838e-03 2.570472015801966367e-03 2.582220335686474799e-03 2.614174386569798232e-03 2.701254355823297631e-03 2.806017955591045155e-03 2.849272003737401797e-03 2.859838099303096525e-03 2.867008429744471228e-03 2.897596306807198249e-03 2.938009702265828062e-03 2.928993134123762405e-03 2.944645071947131487e-03 3.025617668803581503e-03 3.063211154144292528e-03 3.056696240722433979e-03 3.045040722897783460e-03 3.366626225518015887e-03 3.213681624777783245e-03 3.211979346780081870e-03 3.271535157436429673e-03 3.355086787824911824e-03 3.552649835360436811e-03
7.722477630299048358e-03 9.549452167505528485e-03 0.000000000000000000e+00 7.627674533473882343e-03 4.869281958980691341e-03 3.813444757104543156e-03 3.571885402814858196e-03 3.180562700954709700e-03 3.093601864904875227e-03 2.964096046860982808e-03 2.917386913579047159e-03 2.890588619232299910e-03 2.959432636041877708e-03 3.050109638173515835e-03 3.082912616469664097e-03 3.061302193767418463e-03 3.091457645898777317e-03 3.200039352803945355e-03 3.272052159129058141e-03 3.341289344216634687e-03 3.408994849039464429e-03 3.486081380840739402e-03 3.568584371449693565e-03 3.835975895571386730e-03 3.966524028611553149e-03 4.043410622520871543e-03 4.395648680557256646e-03 4.996147395800887119e-03 4.839875829888063211e-03 4.342147049467223914e-03 4.043851313361827154e-03 3.581520413364473656e-03 3.330652779567633455e-03 3.135727205179148023e-03 2.973098869246361062e-03 2.899446435077113193e-03 2.853481693379763921e-03 2.843489573853553477e-03 2.854703700425657679e-03 2.875816346123431788e-03 2.880611179965400157e-03 2.865625107460941737e-03 2.903879891346107002e-03 2.957157768737641006e-03 2.956492667809488932e-03 2.963280363215200965e-03 3.007531586916282421e-03 3.099622883761922812e-03 3.242411626004095947e-03 3.285064921768954867e-03 3.318894361719877759e-03 3.157253684730532747e-03 3.000543134313828769e-03 2.960095056230098529e-03 2.858583313609346869e-03 2.832178009094468967e-03 2.747655278751084604e-03 2.787501753094696368e-03 2.801346062470554902e-03 2.793505906648949440e-03 2.787267952870231026e-03 2.763572195298872290e-03 2.723216464165884639e-03 2.717297720023631458e-03 2.701284469949828595e-03 2.700088754077417490e-03 2.709918035250022915e-03 2.698775335424781745e-03 2.692281419783006894e-03 2.699092877529529668e-03 2.705233931600957431e-03 2.709722862281343462e-03 2.690684237961240600e-03 2.691266181611330025e-03 2.687021456089349822e-03 2.692017264025162952e-03 2.714067751381840123e-03 2.724275986538317144e-03 2.773058602054682270e-03 2.841341273446368245e-03 2.896600623950367978e-03 2.835800927251321598e-03 2.866921483999751441e-03 2.820537741048584606e-03 2.815390701522979110e-03 2.774027192839853984e-03 2.739979359132692360e-03 2.717135731151635626e-03 2.678537351358286148e-03 2.648587794838641509e-03 2.634955747169830369e-03 2.633043050956905638e-03 2.646056021218490435e-03 2.638582390791904906e-03 2.630981672986836949e-03 2.634592567675786857e-03 2.647403179826139652e-03 2.640673440596115213e-03 2.639494283664386726e-03 2.654462326631026273e-03 2.681773202386638841e-03 2.721048571087056767e-03 2.805581165056296022e-03 2.804409502062930621e-03 2.772307798866674097e-03 2.816445937573869990e-03 2.819298177218850735e-03 2.839167447194019308e-03 2.876173552511371821e-03 2.980547095752823696e-03 3.097118231831911140e-03 3.151507566504940620e-03 3.154814973256633414e-03 3.160191847030534382e-03 3.197655795977844169e-03 3.244453634900107755e-03 3.218427935637788433e-03 3.226305040630907985e-03 3.313981185547871036e-03 3.336911882127886059e-03 3.321518073529083296e-03 3.301400329557005724e-03 3.611876258000698472e-03 3.461407439279021257e-03 3.454938472641836105e-03 3.507643711609124450e-03 3.585184411847629291e-03 3.766475377802810335e-03
5.509605871115355082e-03 7.609404981055624927e-03 6.736191891150036457e-03 0.000000000000000000e+00 5.558490469403903900e-03 3.960040561269854986e-03 3.517942279573124664e-03 3.080238342189603809e-03 2.968054878764841628e-03 2.842739629483286620e-03 2.782167628698963436e-03 2.756750046529116583e-03 2.804989581665620971e-03 2.868043783510510186e-03 2.888797449462243705e-03 2.873727797112058616e-03 2.907653652718384611e-03 2.972750269788234853e-03 3.017845974833102164e-03 3.070673123330100798e-03 3.134140141866665653e-03 3.156104683965177318e-03 3.196608720365850826e-03 3.369873273624031211e-03 3.430152085774465336e-03 3.446965444667780213e-03 3.598201400169549931e-03 3.858654714993029616e-03 3.879118204745956710e-03 3.818041241374257704e-03 4.042237485001327901e-03 3.434201261880082297e-03 3.206546259101725107e-03 2.988500804764415968e-03 2.852262359169403360e-03 2.786428609178707994e-03 2.752625501686298271e-03 2.747872286766017344e-03 2.761248888241811701e-03 2.781643915114297150e-03 2.788039404632251719e-03 2.776937098639735424e-03 2.820358468802342238e-03 2.877332143161338493e-03 2.880281848252091558e-03 2.891676789824675423e-03 2.943737452907854539e-03 3.051382023554807896e-03 3.218798390308538239e-03 3.256752852614249513e-03 3.300687553021419956e-03 3.070137487388182023e-03 2.898109691144914579e-03 2.845985220872743800e-03 2.740602336871600028e-03 2.712261761402403031e-03 2.636767780233379137e-03 2.673279726251023489e-03 2.688430659922487215e-03 2.685504261633426312e-03 2.683558565790265284e-03 2.663265484887350487e-03 2.622387850607158823e-03 2.615738208863582943e-03 2.601960725718590207e-03 2.602391652578944781e-03 2.612637422311724338e-03 2.600639217875023654e-03 2.595946824137216388e-03 2.604488443074782014e-03 2.611311207329630735e-03 2.614679721867105115e-03 2.597944427391537126e-03 2.600251108329732375e-03 2.596730765823059700e-03 2.601974665634286359e-03 2.623640653078939886e-03 2.632852180825951630e-03 2.681682342905626973e-03 2.750251866690825442e-03 2.799148389333348114e-03 2.727058675479000511e-03 2.746211774554896488e-03 2.700322332076135045e-03 2.692078190571116705e-03 2.648750020034483250e-03 2.618078282420424532e-03 2.598798368130303404e-03 2.565599301842960787e-03 2.540594166166235037e-03 2.529393193008332413e-03 2.528321172921768525e-03 2.540558730803725747e-03 2.533787710726730959e-03 2.527491046205000529e-03 2.531301773980833975e-03 2.543445036123519621e-03 2.537434009048880439e-03 2.536797934671034937e-03 2.551789076035427140e-03 2.577068987595613429e-03 2.611573599467725739e-03 2.685875612142275132e-03 2.682881947925111477e-03 2.649213162894297098e-03 2.681909287373818434e-03 2.681552220471517152e-03 2.698181403878516585e-03 2.721918653893203293e-03 2.795536532314616372e-03 2.875098033295802723e-03 2.912988831350303304e-03 2.916374072931708639e-03 2.921588081790442611e-03 2.951056172675503748e-03 2.982736766691630910e-03 2.968607847749365775e-03 2.980680481007908725e-03 3.050781502833516817e-03 3.067954887834127304e-03 3.060698090325479452e-03 3.055645582513530530e-03 3.283792647317020953e-03 3.171323774128362739e-03 3.169505492897231255e-03 3.214359732954464883e-03 3.273315168463603909e-03 3.418368053110828857e-03
6.572676084128413823e-03 8.435751724725291945e-03 7.301674029248827504e-03 1.062242164614988528e-02 0.000000000000000000e+00 6.801145906030498650e-03 5.516030165602423159e-03 4.341026416422005818e-03 4.055353581148717947e-03 3.822642580047961279e-03 3.688218486168361697e-03 3.642521192607188572e-03 3.705425779749142896e-03 3.788786345723223203e-03 3.813548708733932157e-03 3.792900645802021325e-03 3.860753538092026420e-03 3.933850416990110864e-03 3.991200154006046066e-03 4.075430911815801360e-03 4.183072485229581694e-03 4.177991513053652337e-03 4.218538786331875456e-03 4.479454406753533534e-03 4.525280003849745623e-03 4.521327059045574318e-03 4.682414400454576811e-03 4.988799048600102599e-03 5.090737483074125533e-03 5.176573384020545683e-03 5.872563550460310061e-03 4.822414536470334863e-03 4.493776079685650980e-03 4.055018589543370362e-03 3.836823664963585120e-03 3.725042582544904265e-03 3.679855879769216784e-03 3.678924336089265876e-03 3.707244905228788360e-03 3.744612359394907958e-03 3.759647551689881354e-03 3.744768277858211147e-03 3.835498521470934261e-03 3.952153850140657440e-03 3.965177053799538026e-03 3.993694021039882400e-03 4.109665081159247918e-03 4.355634072344765316e-03 4.764433768724760272e-03 4.843105279771275050e-03 5.112544356115299692e-03 4.374120446392988984e-03 3.979979303152428316e-03 3.851073918945399806e-03 3.638225203746159840e-03 3.580457282684843846e-03 3.453498552203615891e-03 3.515280910298302849e-03 3.544764913051967961e-03 3.545807138904707827e-03 3.548104750043684554e-03 3.516190635577723465e-03 3.441641788959757392e-03 3.428933766941667186e-03 3.407337129438543083e-03 3.410601953032095599e-03 3.429970511583120552e-03 3.407418482274679125e-03 3.401656152765465940e-03 3.420045591054553420e-03 3.434556962484416887e-03 3.440057398871325563e-03 3.412374505235555352e-03 3.419952288929607211e-03 3.414801668182519592e-03 3.425052119018094903e-03 3.464842840844186908e-03 3.480953493034142331e-03 3.574535008311347916e-03 3.708418655857179981e-03 3.793750881952236750e-03 3.630674633262378700e-03 3.646215830869345507e-03 3.559365665085253462e-03 3.538874527841148841e-03 3.455220259062049323e-03 3.403823546304740860e-03 3.373798003068530140e-03 3.321436578581803221e-03 3.283561308039745132e-03 3.267011006141901878e-03 3.266299120043338836e-03 3.287073579860126660e-03 3.276028861761855725e-03 3.266679354449279152e-03 3.273823826327364964e-03 3.294690729440409409e-03 3.284963515749809732e-03 3.284646550352514870e-03 3.311753944630123868e-03 3.354655400052032957e-03 3.410279352692147624e-03 3.531862029307334533e-03 3.523640990074477890e-03 3.459096296979301439e-03 3.502587736337720546e-03 3.497553410674708249e-03 3.523987046838523637e-03 3.549068149213699397e-03 3.643742081579122091e-03 3.741656769547984686e-03 3.792552030827228606e-03 3.796813999971000112e-03 3.805744683306173590e-03 3.852166589270861457e-03 3.893771860511323953e-03 3.876970407693562486e-03 3.903011917999109522e-03 4.014151940837245441e-03 4.032171226505965218e-03 4.027325305542297194e-03 4.037328183575891218e-03 4.355148682467791139e-03 4.194040346676523000e-03 4.197762854339039465e-03 4.275867201775483510e-03 4.366924394101686507e-03 4.615635684662926924e-03
6.710875633643393658e-03 7.733156545126011749e-03 7.419237959385488988e-03 9.282721682115312872e-03 1.136326537884734846e-02 0.000000000000000000e+00 8.909738707033152891e-03 6.208954040657832171e-03 5.552349628879840390e-03 5.103268308577242965e-03 4.821374185466799703e-03 4.745728989840310684e-03 4.820648983822379760e-03 4.923377379377204613e-03 4.945749089091932768e-03 4.911347549166603620e-03 5.057354624331025263e-03 5.116881155323403652e-03 5.178260719057943898e-03 5.312082086882045917e-03 5.511990193684390173e-03 5.417563853615236028e-03 5.417985616570176154e-03 5.810668231146475828e-03 5.831306813292466001e-03 5.763343923497004327e-03 5.881881975426767398e-03 6.239214309218743364e-03 6.511079643786645867e-03 7.126005666457184938e-03 9.762197744053723383e-03 7.032958228630753830e-03 6.470664166634975886e-03 5.527929451724091295e-03 5.174065444001198916e-03 4.984101240373837484e-03 4.943977052115218832e-03 4.967306677639777950e-03 5.039686929809820970e-03 5.116149433679605639e-03 5.152173966245274239e-03 5.141739690039374804e-03 5.377270103971506718e-03 5.665157821751123403e-03 5.706221030585744043e-03 5.826520989269849161e-03 6.180586757217701802e-03 6.990010038423317106e-03 8.484443967128480965e-03 8.563004458901993590e-03 7.740564095621015571e-03 6.169131819868038484e-03 5.361492894828981566e-03 5.115787590105070823e-03 4.723271482549852747e-03 4.629541882664501423e-03 4.423297563113810435e-03 4.542259478843858542e-03 4.609601168640838770e-03 4.635389702218486660e-03 4.657070186756012697e-03 4.600031811059985751e-03 4.440065513699462292e-03 4.406968194104068579e-03 4.371658257978731747e-03 4.383221842067826571e-03 4.420122377276186273e-03 4.365695809989830582e-03 4.362945038336521475e-03 4.402582498540587655e-03 4.422971116251537410e-03 4.417362380995428980e-03 4.381804869018628319e-03 4.396920224715336958e-03 4.388732701206607759e-03 4.406570829890938366e-03 4.474711132002443838e-03 4.494779805434376274e-03 4.650165946519492499e-03 4.882150906571728309e-03 4.997719090984066061e-03 4.688311685937088941e-03 4.691516994138306140e-03 4.552625551510750511e-03 4.518642767806062450e-03 4.368989357430278289e-03 4.287659357881078159e-03 4.242626546285701780e-03 4.166014841569517201e-03 4.112986858418830709e-03 4.089957837360847295e-03 4.091005212795661289e-03 4.125933372257663961e-03 4.105618615439735747e-03 4.092349681704202970e-03 4.104573752391103662e-03 4.136962568692350260e-03 4.121830816511149430e-03 4.122890774431599292e-03 4.169333615658368797e-03 4.231897039468512749e-03 4.308148544599933218e-03 4.472819434439802982e-03 4.463656697378083106e-03 4.366504912839823914e-03 4.415043395020024942e-03 4.407529057494780078e-03 4.458990961112537996e-03 4.460486077098975259e-03 4.538248487593520182e-03 4.588812124537369405e-03 4.638938174514367803e-03 4.627430272006551916e-03 4.635736912547481700e-03 4.696835981607509584e-03 4.728033959652367529e-03 4.697407257608829899e-03 4.730093061601028416e-03 4.859376708450552015e-03 4.833304919944810506e-03 4.826232558502288432e-03 4.865760030573321876e-03 5.096732803145703240e-03 4.941463448694087199e-03 4.938640820164822559e-03 4.999555014605925121e-03 5.054537652544936061e-03 5.232927876313344003e-03
6.189601137089149364e-03 6.784436754466301525e-03 6.740328708441063049e-03 7.390800770795481582e-03 8.467363082442599942e-03 9.252522651725249292e-03 0.000000000000000000e+00 7.820048974307909975e-03 6.214590042760107826e-03 5.500718374567204437e-03 5.081617975170676059e-03 4.972731751938001647e-03 5.077095440407820674e-03 5.209445522819926289e-03 5.236070187950048541e-03 5.191641799351402221e-03 5.376790677629993132e-03 5.439887677199241149e-03 5.511666947780053359e-03 5.686524879689340561e-03 5.902069847042252550e-03 5.778807753946456002e-03 5.766871542082902674e-03 6.358789387986805985e-03 6.157850727331151339e-03 6.068844498622502984e-03 6.113168715399388588e-03 6.385623172997381171e-03 6.709749656086749260e-03 6.933673896905352511e-03 7.859378738117012153e-03 7.592691175251180258e-03 7.420882961292066086e-03 5.969902687840032349e-03 5.455493678861317482e-03 5.175384758416325288e-03 5.059822765236554956e-03 5.042437583308317754e-03 5.093676739239233302e-03 5.171296079867978256e-03 5.205042282692529977e-03 5.144211857821927303e-03 5.302245096767404554e-03 5.515917224417370493e-03 5.544652796725088421e-03 5.553116071665272976e-03 5.728912774381264908e-03 6.110497569629028299e-03 6.728682646870774546e-03 7.163560754466791365e-03 6.734512616082373275e-03 6.577786518925195745e-03 5.696569708012065927e-03 5.511948965570057091e-03 4.969383726250247400e-03 4.845216506222329092e-03 4.577835951289371645e-03 4.715219441574015728e-03 4.780368891219776047e-03 4.783506576474862507e-03 4.786402183675379091e-03 4.710477318272128511e-03 4.555766875814482725e-03 4.525045909645159653e-03 4.480168170459754469e-03 4.485039171861197708e-03 4.518486941992957105e-03 4.464487273927683977e-03 4.457118429077555968e-03 4.488318354805112195e-03 4.503965895105480587e-03 4.499846231254585847e-03 4.460491608176054244e-03 4.469123300841555853e-03 4.458863099775943993e-03 4.474878270557637767e-03 4.540561450685045956e-03 4.563896796017572616e-03 4.713609767157529024e-03 4.931448258305432333e-03 5.084538925391951861e-03 4.818962261824657860e-03 4.877138111743213253e-03 4.725990921673903222e-03 4.703810927422224196e-03 4.529618648642903291e-03 4.437615723033421118e-03 4.384517310045840666e-03 4.297387851273370973e-03 4.234670158428877063e-03 4.206275639589764602e-03 4.206012741686587439e-03 4.244095538953511840e-03 4.219100754281972752e-03 4.202537689776358540e-03 4.213810533105435789e-03 4.246037473633009797e-03 4.229166970197504281e-03 4.228974276794545545e-03 4.274167390482666758e-03 4.336317631936247377e-03 4.417673461074955558e-03 4.586434504531975570e-03 4.596524122248328049e-03 4.509789144492864013e-03 4.568850883197254215e-03 4.567173281276326775e-03 4.633937389314929552e-03 4.625906460248605662e-03 4.694619309494078505e-03 4.719403766762855952e-03 4.768019860900649456e-03 4.745253959514641844e-03 4.751001304406411892e-03 4.813742302332649561e-03 4.833831039884331320e-03 4.795939328048710523e-03 4.823258097822281931e-03 4.946945591553181774e-03 4.897333884087502233e-03 4.885232526833715311e-03 4.924912518286445919e-03 5.091886270174212324e-03 4.958089664711368139e-03 4.950120604738414420e-03 4.992782857487758179e-03 5.028876942903464341e-03 5.159361480312439456e-03
4.997941472855866978e-03 5.224848371504107677e-03 5.244581366711470981e-03 5.447716672362073152e-03 5.713055774992440751e-03 6.069202073809933963e-03 7.366855704358592563e-03 0.000000000000000000e+00 8.460009568609223179e-03 6.398009389897725725e-03 5.301797731454062704e-03 5.109580053834535639e-03 5.149112478891599946e-03 5.176219581777400693e-03 5.150030269817913557e-03 5.120895692997960540e-03 5.377756267469742564e-03 5.237013318526132118e-03 5.217655653468689612e-03 5.345968265594631778e-03 5.440274062727959263e-03 5.239620087303387998e-03 5.137863310003288990e-03 5.304497772246200178e-03 5.234945012713430532e-03 5.170068845980970926e-03 5.139124925327872608e-03 5.231831012360556310e-03 5.347564614529654557e-03 5.521994590389042896e-03 5.916038481487571367e-03 6.384915336150340757e-03 7.226260003393017613e-03 6.205813560220194147e-03 5.870267372833220219e-03 5.446474472564773531e-03 5.277781739046182377e-03 5.227446210767735038e-03 5.274977676030726328e-03 5.368514828718393833e-03 5.445745753193715830e-03 5.283630042359020035e-03 5.400065762000849472e-03 5.554792265378378363e-03 5.672550620012335038e-03 5.535044066007946753e-03 5.582638672577147632e-03 5.713194102450264850e-03 5.887516535605348024e-03 6.251820334712082650e-03 5.667048661637768929e-03 5.618105450457251335e-03 5.563103976811024226e-03 5.695066005530251101e-03 5.082146442923881659e-03 4.965385330610177367e-03 4.621531465535229193e-03 4.813271722685159154e-03 4.908233868096701855e-03 4.914414319734459156e-03 4.916760087566710881e-03 4.799059192435914910e-03 4.592402256228859080e-03 4.543545822506990864e-03 4.484015482498338208e-03 4.486022455718494291e-03 4.518559095848615620e-03 4.437647250843136486e-03 4.432445165290046542e-03 4.459621706523658573e-03 4.453192097080300310e-03 4.423288817325187611e-03 4.398718514297280356e-03 4.394185546892731727e-03 4.380263096911100364e-03 4.391482521155209637e-03 4.447544145511511150e-03 4.459692947286375553e-03 4.565452555780516453e-03 4.726032353443928441e-03 4.831349171504059625e-03 4.681031801455534311e-03 4.793012439712591131e-03 4.682384187993155270e-03 4.692466073505482255e-03 4.492536993054600455e-03 4.396654471299771619e-03 4.341425711787273538e-03 4.256483451117962571e-03 4.194907905327439207e-03 4.165156866721760921e-03 4.166104468227447601e-03 4.209097544274013197e-03 4.174194652798211315e-03 4.155752362290677897e-03 4.165597513994731375e-03 4.193422466736399998e-03 4.175558169826129942e-03 4.175275963925398695e-03 4.218179389737597082e-03 4.264805746542560394e-03 4.330532332029379469e-03 4.452650858081923929e-03 4.488771763866006813e-03 4.438632479348729627e-03 4.485995730677863266e-03 4.491074109221386557e-03 4.578343785600628296e-03 4.517202115478026123e-03 4.489882070957566806e-03 4.404722442119425076e-03 4.412933218150480279e-03 4.386077603695624251e-03 4.388549864390956651e-03 4.430357306234479833e-03 4.425487171900078891e-03 4.399954819503931920e-03 4.424161218629191379e-03 4.491742977112691930e-03 4.443674819715335428e-03 4.438786175746681217e-03 4.485928416380465834e-03 4.533179334582674094e-03 4.455350488990087419e-03 4.448928192915349925e-03 4.469731163817604672e-03 4.476682186861218396e-03 4.537388430042458946e-03
5.165845705301334335e-03 5.361082324034978190e-03 5.426920446181644590e-03 5.537420871363232799e-03 5.681153745064270247e-03 5.932321724566739889e-03 6.513219640916040505e-03 9.712629705370874958e-03 0.000000000000000000e+00 9.084849083622628663e-03 6.350087338148735494e-03 5.965569370375852810e-03 6.048568127003720735e-03 6.081443555662415998e-03 6.016354388494039689e-03 5.966269718014284920e-03 6.453773793240784144e-03 6.098419439702347337e-03 6.029844425551735693e-03 6.263625107104857197e-03 6.220755180145698393e-03 5.910390058496963091e-03 5.709126132323099657e-03 5.783178004015572526e-03 5.709034153194977521e-03 5.624646874123029675e-03 5.532384943875503364e-03 5.587858000301979162e-03 5.674339595674478091e-03 5.856277555323170271e-03 6.148511742895013468e-03 7.012943811431590971e-03 8.124361816146162887e-03 7.590116638916314870e-03 7.530918713944408961e-03 6.457440013772428565e-03 5.964933373543346816e-03 5.772677635046655382e-03 5.796281334269417183e-03 5.928605620533929782e-03 5.921725203206516797e-03 5.685822131301883527e-03 5.752627634915585125e-03 5.847737499835386175e-03 5.787697028761295062e-03 5.723527641544942125e-03 5.729328869338203532e-03 5.763271015007004686e-03 5.821536344075525435e-03 6.029805230778856155e-03 5.627393231862129822e-03 5.592555279892291557e-03 5.649293912831575629e-03 6.202829074364408710e-03 5.681565513560939834e-03 5.635156365586741975e-03 5.108098526005556972e-03 5.419745319121785539e-03 5.559649094296746467e-03 5.529193711519714630e-03 5.493688896891607033e-03 5.281889755361775414e-03 5.011831455576335782e-03 4.942108829071492626e-03 4.851655678927984001e-03 4.841684986553624129e-03 4.868258593717823476e-03 4.761035124831817893e-03 4.752463111333805196e-03 4.768010289900223228e-03 4.737918665116811270e-03 4.692066436357523844e-03 4.670036646057764383e-03 4.648738938215288795e-03 4.628677536375272634e-03 4.635814557422887616e-03 4.688512286431642875e-03 4.700412576833766683e-03 4.785977888830013349e-03 4.925076582970834387e-03 5.019690791263797802e-03 4.942395271076665923e-03 5.128260145231917574e-03 5.071478714225364538e-03 5.138468335943666317e-03 4.909445787933376659e-03 4.789368597901326984e-03 4.712979479032244380e-03 4.605341357802924217e-03 4.523541891684603605e-03 4.481619538269315459e-03 4.481415163508151341e-03 4.536637261000535902e-03 4.483911333792112153e-03 4.457570503721068438e-03 4.465765198372192817e-03 4.492414667897414587e-03 4.469778393482798200e-03 4.467612330338400876e-03 4.510867082524404846e-03 4.550131398011992082e-03 4.616765951757381345e-03 4.728697841593909601e-03 4.796560574437245227e-03 4.794839440893527809e-03 4.871020183495908783e-03 4.904257683783734036e-03 5.052994747785880848e-03 4.951294193290018721e-03 4.881686708675533719e-03 4.726405986911995198e-03 4.723655657519546837e-03 4.681105843473107840e-03 4.679741996838609336e-03 4.720828406814499452e-03 4.703235770241420179e-03 4.670303955430803698e-03 4.688259681203498300e-03 4.741718363646269148e-03 4.685499086899309017e-03 4.674836751077653986e-03 4.716350631635607762e-03 4.749400855957919970e-03 4.672785922817463550e-03 4.662230557399454564e-03 4.677139667921586391e-03 4.680723672457598634e-03 4.734496760160194703e-03
5.324883637580943643e-03 5.470482322251255664e-03 5.520316187812727114e-03 5.611636914319558141e-03 5.754024917413631118e-03 5.981709702316388190e-03 6.362295793209302511e-03 8.076666366295445071e-03 1.077206990569236009e-02 0.000000000000000000e+00 8.768473815215217099e-03 7.440846793366330189e-03 7.199977599429693148e-03 6.746823381340421796e-03 6.584185651227744684e-03 6.592955490350932771e-03 6.906476759919803234e-03 6.436758567079446658e-03 6.283740307943239817e-03 6.322790253408708087e-03 6.260210011265247843e-03 6.037312899975375013e-03 5.851126990835719792e-03 5.855165959058149586e-03 5.785285548533150579e-03 5.717330274332943149e-03 5.632677074821243815e-03 5.655194426149891089e-03 5.711425399808773770e-03 5.823845425265171405e-03 6.019842387764221849e-03 6.489512240861933061e-03 7.044245405533580001e-03 7.264800873043085819e-03 8.134706112713463791e-03 7.496458841513592430e-03 6.995840406215432516e-03 6.621963775805337314e-03 6.584227442339665552e-03 6.686334117292636048e-03 6.685783863329794637e-03 6.360233459492592271e-03 6.343253920276817510e-03 6.335014950381882490e-03 6.241277190997861560e-03 6.177093998729569352e-03 6.128251858796840423e-03 6.077753096495166867e-03 6.034420661310832892e-03 6.151989313108676208e-03 5.887108374170879448e-03 5.971884629925236325e-03 6.242567599016610701e-03 7.322039638784160788e-03 7.161275636883394045e-03 7.230455976269758826e-03 6.099294662926872147e-03 6.648259497630386664e-03 6.890965527290307535e-03 6.672299911553994205e-03 6.513825186845004743e-03 6.153481981315604872e-03 5.814926744832152328e-03 5.721060005091858393e-03 5.568008282345503906e-03 5.531712736586582788e-03 5.548284313196499666e-03 5.397158430628088734e-03 5.382188187488762786e-03 5.376763993945031864e-03 5.315818971443462930e-03 5.245748140154093790e-03 5.223665089643917889e-03 5.178860599500966638e-03 5.149049033204513084e-03 5.151877954566588119e-03 5.206070699085646285e-03 5.220017663182567429e-03 5.291843698241799517e-03 5.421985573516949035e-03 5.521700201728139447e-03 5.529685138677563686e-03 5.854439455980663294e-03 5.873977858099203517e-03 6.042160151285539196e-03 5.670950578346224333e-03 5.497108707721434090e-03 5.389895471331672058e-03 5.246557290427659136e-03 5.136627880845643333e-03 5.076765826835233537e-03 5.077723572232357117e-03 5.159656781901117081e-03 5.071497901340631803e-03 5.031744597379345964e-03 5.038745991564191722e-03 5.065618451073485885e-03 5.033885246162575662e-03 5.028946009758649034e-03 5.076599025892025718e-03 5.107504308473565825e-03 5.179101406018306840e-03 5.279347012350213940e-03 5.403300717551311541e-03 5.457081280840933753e-03 5.549472224103493313e-03 5.596451343928747144e-03 5.816332774267426661e-03 5.606903044092511647e-03 5.393000018643600776e-03 5.103159085115845268e-03 5.062355487785464951e-03 5.016837661063189985e-03 5.015712949664496642e-03 5.050788175242207530e-03 5.019672044545854181e-03 4.993045785690605233e-03 5.022788567528476723e-03 5.059060432712972864e-03 4.995434497572461517e-03 4.991304249562497630e-03 5.055618578896759960e-03 5.037997458481421886e-03 4.968193278855239335e-03 4.958084059872792243e-03 4.968682197362734969e-03 4.961350681284736747e-03 5.002010858385179219e-03
5.767956849407229747e-03 5.898570331656437238e-03 5.987414311419453523e-03 6.012281636411031041e-03 6.105292658668863386e-03 6.285370134762107049e-03 6.551547460769252193e-03 7.320828630829565378e-03 8.284737205111924324e-03 1.058073663892616229e-02 0.000000000000000000e+00 1.514521657720286144e-02 1.364752091895418337e-02 1.020878559104233807e-02 9.491163717088227716e-03 9.642662130346981234e-03 9.902397710137865461e-03 8.493506786256713875e-03 7.958775833310890307e-03 7.621647166911040168e-03 7.356053057356978092e-03 7.155674386818812113e-03 6.811611678137670552e-03 6.652139369929847661e-03 6.562442006469531436e-03 6.478798191228389049e-03 6.315709749482825708e-03 6.282617504564808227e-03 6.296819132849673477e-03 6.354877482219910799e-03 6.407636590531940596e-03 6.831690990264813364e-03 7.173175902972294543e-03 8.012572431251006183e-03 8.766505741381856037e-03 9.376428323046984148e-03 7.745554146802773043e-03 7.273203495644154845e-03 7.173981770223619540e-03 7.266007193681357952e-03 7.138922423778670812e-03 6.873276251048998642e-03 6.807485865446910589e-03 6.760543026286235276e-03 6.618599353605083765e-03 6.566692580805598770e-03 6.496374263085409433e-03 6.412887585145993219e-03 6.335861054668445042e-03 6.416976836054770136e-03 6.199366557404277674e-03 6.257135402570513857e-03 6.468909557069299661e-03 7.186908580309290737e-03 7.804631894497673222e-03 9.423270763380861212e-03 7.382814595738815613e-03 8.653328443510497486e-03 8.906790587912931378e-03 8.272496497900651974e-03 7.713015656072005032e-03 7.100505115022822007e-03 6.705463944613082247e-03 6.574492111937513435e-03 6.333084447336609704e-03 6.247725476491999483e-03 6.226713376232524341e-03 6.041692487349934262e-03 6.018469732691412132e-03 5.975477060427400802e-03 5.875790719846646359e-03 5.781698735706686590e-03 5.758152703537914446e-03 5.682851459827079239e-03 5.641583179886031779e-03 5.638298907628075916e-03 5.691140625859628793e-03 5.706979997217733781e-03 5.753901324907703674e-03 5.864929271298959489e-03 5.950150850009394872e-03 6.036119280646450903e-03 6.408265493619142751e-03 6.601178792300477910e-03 6.954457752827068739e-03 6.705527882959571098e-03 6.469594033750732630e-03 6.274857455631894197e-03 6.053825445897994401e-03 5.871812071386343576e-03 5.769803089314128573e-03 5.764844520759712133e-03 5.882646727474800941e-03 5.737659430621300759e-03 5.673400402911281046e-03 5.673342626987179678e-03 5.693198497441943548e-03 5.648430597397168483e-03 5.636934570719388110e-03 5.679938122299700576e-03 5.689324243060015635e-03 5.757823712147138590e-03 5.831925686290370843e-03 6.014674361921240608e-03 6.248143051884980093e-03 6.458099793644982330e-03 6.689865290932441033e-03 7.320313248502029017e-03 6.839505016540967444e-03 6.355447035026342249e-03 5.804577240014653985e-03 5.711719618172457318e-03 5.635473584010619597e-03 5.625830238929797888e-03 5.649385477078429536e-03 5.593660878648446834e-03 5.556918575066709630e-03 5.576944127742180894e-03 5.584739542826519000e-03 5.506651018453178649e-03 5.492203024183833944e-03 5.547736914177081417e-03 5.513463022113231950e-03 5.439142820680397880e-03 5.421509986166583861e-03 5.424510649198599835e-03 5.413552099015773306e-03 5.450553459281779617e-03
4.320307717891889825e-03 4.393771372127786359e-03 4.444840410583066059e-03 4.455824302855319538e-03 4.504931194541566229e-03 4.604246461519185922e-03 4.722999860213373050e-03 5.038361022771568366e-03 5.386785094634204824e-03 5.894665788424340892e-03 8.277282473471848923e-03 0.000000000000000000e+00 1.218771850674951578e-02 7.231165060294683644e-03 6.530297425922623571e-03 6.260866124463138928e-03 6.392155546713073309e-03 5.852635393140657311e-03 5.542669157689991341e-03 5.328614000162767116e-03 5.189614097960349413e-03 5.101340397084560760e-03 4.910247838474529787e-03 4.817377784691250636e-03 4.770876372204232996e-03 4.725762713764323358e-03 4.633204897959198459e-03 4.613024960856637602e-03 4.617441891756338818e-03 4.644383653900381083e-03 4.663604006407064996e-03 4.870112729862989716e-03 5.019159411358806860e-03 5.441815474970117077e-03 5.719585678475470371e-03 6.287435983291641758e-03 5.588868596762689919e-03 5.330637651195673822e-03 5.239575942256519993e-03 5.251334652958722544e-03 5.169560872892346205e-03 5.053109060520152331e-03 4.992078494963015506e-03 4.941143959023607327e-03 4.859519999648559754e-03 4.834915602172565677e-03 4.785512607121905279e-03 4.722667714091396962e-03 4.658503096523313250e-03 4.688953179855330326e-03 4.565192737278699932e-03 4.575276091032347107e-03 4.668016959036317033e-03 4.965159377345975886e-03 5.237648561449444358e-03 5.813296687241144983e-03 5.421553664175477599e-03 6.987199262297091526e-03 7.308315420286822829e-03 6.727680132340464747e-03 6.018128685874378318e-03 5.452384000653064632e-03 5.137450220162346690e-03 4.996770012912103882e-03 4.830651651816213026e-03 4.777596641571241719e-03 4.742877961652200089e-03 4.611810341753178749e-03 4.605027101781801122e-03 4.571529677991232991e-03 4.493338214955881586e-03 4.418319725026402175e-03 4.417784372371404665e-03 4.364787556514451022e-03 4.337787447226531916e-03 4.332995543111115185e-03 4.359204292470105629e-03 4.364126974029917776e-03 4.374179759279264203e-03 4.420324364993219457e-03 4.446997099837477103e-03 4.488241220919383066e-03 4.644933955867200023e-03 4.741695520120991179e-03 4.878911491037261731e-03 4.768432950976060451e-03 4.659580072865953694e-03 4.578525002622235718e-03 4.483291749009044383e-03 4.410833209260270858e-03 4.365806299547645222e-03 4.371968209460507480e-03 4.449109939317388331e-03 4.356249729177399423e-03 4.322286578812186385e-03 4.325241967660183387e-03 4.337106099524293615e-03 4.310737141827640159e-03 4.306343158206443408e-03 4.337305274131551293e-03 4.334642385219504394e-03 4.363450636136777423e-03 4.384251093145054637e-03 4.466535093262503399e-03 4.574351744255899035e-03 4.649262085859076285e-03 4.736953984636874115e-03 4.977371673801696261e-03 4.787808584676766371e-03 4.592636537660546928e-03 4.318855747155975894e-03 4.274492886987366763e-03 4.231847575519721676e-03 4.226832528025928348e-03 4.242892655201926412e-03 4.212587113405351358e-03 4.191144030517094006e-03 4.203063515485363534e-03 4.210276641952735537e-03 4.166286718677451699e-03 4.159053155947553711e-03 4.193616981142789246e-03 4.172777264305944228e-03 4.130049936475082596e-03 4.120526793198044796e-03 4.123031456569545283e-03 4.116280579580867613e-03 4.137777993769789150e-03
3.676140600555503381e-03 3.734520412888576914e-03 3.790661751022429866e-03 3.772718376314367246e-03 3.785121828442161458e-03 3.834504459377223191e-03 3.929735434452313707e-03 4.100905452447833714e-03 4.343799686824205766e-03 4.524583137034294059e-03 5.716492280305913130e-03 7.756523954123883610e-03 0.000000000000000000e+00 8.289141021349163627e-03 6.647569307973078337e-03 5.888774545899222793e-03 5.884979684549904860e-03 5.456259513670493923e-03 5.050729527372933847e-03 4.732409456584520981e-03 4.553138960863139031e-03 4.513977717074006690e-03 4.307485214406239077e-03 4.189332438882928736e-03 4.151483360084592435e-03 4.111891322843917729e-03 4.011366334873586910e-03 3.981551592181073983e-03 3.970716994551600799e-03 3.975129601647293606e-03 3.938682217130224164e-03 4.104368829320031650e-03 4.172306077252942516e-03 4.522970795950998109e-03 4.453193505076055020e-03 4.556628683126381918e-03 4.199635608537299718e-03 4.071878012235382108e-03 4.039731682152796453e-03 4.064554225705671771e-03 4.026023799131108610e-03 3.950699271203048958e-03 3.935558906587761918e-03 3.933121980468509693e-03 3.880239225595203279e-03 3.865458271840656324e-03 3.847470095269361814e-03 3.827772045625343032e-03 3.813052938909408923e-03 3.846595849606164897e-03 3.761596003656331611e-03 3.762462286253812158e-03 3.800323985220387460e-03 3.982618673254788993e-03 4.086006381001756720e-03 4.352661837484116635e-03 4.059953413252569143e-03 4.573435551752184566e-03 4.668327623400670388e-03 4.490573814054050171e-03 4.270245072823627974e-03 4.047968589706768539e-03 3.898493748716543028e-03 3.840484139418821885e-03 3.757781675357282219e-03 3.731126558033101472e-03 3.721507685923760699e-03 3.654579803010766202e-03 3.647098585914477185e-03 3.632980327654935365e-03 3.596223401540553366e-03 3.560730090815958284e-03 3.552205973725604607e-03 3.524410940704823889e-03 3.508754496854850444e-03 3.507812930693656166e-03 3.528795354733317308e-03 3.534792792249262430e-03 3.554688224267725776e-03 3.599188210297543395e-03 3.631094311135131189e-03 3.649486952569566591e-03 3.761820613739453277e-03 3.812290966367877509e-03 3.906801866285502210e-03 3.858656025244500305e-03 3.785637145786166242e-03 3.719891708000553059e-03 3.642423874716033214e-03 3.577381269980009840e-03 3.540728520401463606e-03 3.538934354247002916e-03 3.581354217900176769e-03 3.530378203662442194e-03 3.507087973846382319e-03 3.507780151141828059e-03 3.516593697933533599e-03 3.499916882223922440e-03 3.496021876706495793e-03 3.514145872666069818e-03 3.519965196836911253e-03 3.547627236218447826e-03 3.581544028558258062e-03 3.640383069355929927e-03 3.718784504277174423e-03 3.800250156786920495e-03 3.885285590850746408e-03 4.084077231664771761e-03 3.971368103945159198e-03 3.875099257761163013e-03 3.680277849200725392e-03 3.653857495560353108e-03 3.614527212828379243e-03 3.608073701371018391e-03 3.619944581327218941e-03 3.595474281601227125e-03 3.573514597812492508e-03 3.572128262051900947e-03 3.577330374423215182e-03 3.543342720923804701e-03 3.531269125022524959e-03 3.541823493445797177e-03 3.542904118931436679e-03 3.509051398065379714e-03 3.499377415265918136e-03 3.499904841087275644e-03 3.498296654870666506e-03 3.516499962883342691e-03
3.440457540943638037e-03 3.497440957425860912e-03 3.567554423925706729e-03 3.524024960880239258e-03 3.511261204574954095e-03 3.533506887177707660e-03 3.623064013932622909e-03 3.712297438536669471e-03 3.908343528638262392e-03 3.892764657303168438e-03 4.421700514032412752e-03 4.723495054562083448e-03 6.794254476749561275e-03 0.000000000000000000e+00 9.519486226474327753e-03 6.239834412765408317e-03 6.150648195286032884e-03 6.216631414947396128e-03 5.343682464537132491e-03 4.765565419635270361e-03 4.513109622160025279e-03 4.526660509442686012e-03 4.240964998336206083e-03 4.069191689089405109e-03 4.032192021112944273e-03 3.988393694580895203e-03 3.858179033404310343e-03 3.813832350413391085e-03 3.787485090280880585e-03 3.773564215136586148e-03 3.685243337096630063e-03 3.845268576590547653e-03 3.858904989170928567e-03 4.208637284449853744e-03 3.922377252439846265e-03 3.858076683109004906e-03 3.626374346467961009e-03 3.546466765102398392e-03 3.535398092082822630e-03 3.564781272863616190e-03 3.542417876967682462e-03 3.483658710888954627e-03 3.488026543156483739e-03 3.508437889606546081e-03 3.465110708138756379e-03 3.454713172076143580e-03 3.451214714206997120e-03 3.452399050349973849e-03 3.463083013878066278e-03 3.500930092097567607e-03 3.428439831336942568e-03 3.419945973061495718e-03 3.425081634423199264e-03 3.552036393653396507e-03 3.571564622529514212e-03 3.701383142105999641e-03 3.487870492634118080e-03 3.728265294529826881e-03 3.774041621663264384e-03 3.694715992317325857e-03 3.598501602644867212e-03 3.477343141258483136e-03 3.379450040804324751e-03 3.347822710022309908e-03 3.295380925521243943e-03 3.279239415308726844e-03 3.278861626983336445e-03 3.236041277699898498e-03 3.228353184885992145e-03 3.222267705246941588e-03 3.201909116537753584e-03 3.182193392794675085e-03 3.170087872521662378e-03 3.152598726064489293e-03 3.141457556198908388e-03 3.142267032290803081e-03 3.161829153957470152e-03 3.168490412254156962e-03 3.194030352161361750e-03 3.240170304258439739e-03 3.275799280365207424e-03 3.280998821084627620e-03 3.372919649775181841e-03 3.400524547233928999e-03 3.473887698069135204e-03 3.455644499659807356e-03 3.397373783860791786e-03 3.337479662316744818e-03 3.266336044865869159e-03 3.203751392967077623e-03 3.170427510210393433e-03 3.165335834978432340e-03 3.193710128425311830e-03 3.160188940870766253e-03 3.141278941879036089e-03 3.141273366676065361e-03 3.149414943736441978e-03 3.136613084501300389e-03 3.132991134465332433e-03 3.146574596887058081e-03 3.156995896909258782e-03 3.185543828811270364e-03 3.228261659155911775e-03 3.276035472912100597e-03 3.340884835553680193e-03 3.428690413925050348e-03 3.514634129908406068e-03 3.696778801809740521e-03 3.627106324570427125e-03 3.594596231981753934e-03 3.438676973160988311e-03 3.425187183140001538e-03 3.382424489402729040e-03 3.374164969666948542e-03 3.386170574617908789e-03 3.362794088575209346e-03 3.336850195474019495e-03 3.325896650595247007e-03 3.331617794487810435e-03 3.299929957336690447e-03 3.282866364907122483e-03 3.278510463849725661e-03 3.295451915833710107e-03 3.262975819655692267e-03 3.251982487384885104e-03 3.251407478210538004e-03 3.253250177482690068e-03 3.271850978233710808e-03
3.361394907894115543e-03 3.415300371483929575e-03 3.489450730934197560e-03 3.436142700010014900e-03 3.414756879366648203e-03 3.426433201112529837e-03 3.511286910634837249e-03 3.569900246134626552e-03 3.739655407283495707e-03 3.699449596998793770e-03 4.109710818020143736e-03 4.231690183269254564e-03 5.355130284429176872e-03 8.710030464986457874e-03 0.000000000000000000e+00 6.827449553374877363e-03 5.509635680629869012e-03 6.220556550706369744e-03 5.721704279882292021e-03 4.783428824922965165e-03 4.458733337262071883e-03 4.530279345178926144e-03 4.235058108321767233e-03 4.026370812267848071e-03 3.988725707239459094e-03 3.947034289019667012e-03 3.806225341892478190e-03 3.754049779743705555e-03 3.720554979113436644e-03 3.696835066302404417e-03 3.587482208375266171e-03 3.733049760918694376e-03 3.718386316719116819e-03 4.006637138659125373e-03 3.724996653742380925e-03 3.648151982828791093e-03 3.451687938913186940e-03 3.384260119566383750e-03 3.376687581925827148e-03 3.404401415776160938e-03 3.386563060594716297e-03 3.334781517787124578e-03 3.341827579535571781e-03 3.364851278368409353e-03 3.327316236832753363e-03 3.317959083286924765e-03 3.317915444769651504e-03 3.324797248876567787e-03 3.342567689101522219e-03 3.380129913738374840e-03 3.316978121348308078e-03 3.309324733942701526e-03 3.307946804325240936e-03 3.420108368459328415e-03 3.425795226762772764e-03 3.526804792095386380e-03 3.334270707971701084e-03 3.519473809946506958e-03 3.553394737794789322e-03 3.489463966585981333e-03 3.414886199924778779e-03 3.316295280451182163e-03 3.233892016206197338e-03 3.209208178459086337e-03 3.163699359218004152e-03 3.149366411725035807e-03 3.150431176359439183e-03 3.114623068721124235e-03 3.106571864241504562e-03 3.101541808378825878e-03 3.085270632612375011e-03 3.070077390019635127e-03 3.056783033954244781e-03 3.041599216415910231e-03 3.031579665246485460e-03 3.032700839817032909e-03 3.051540494540464724e-03 3.058548989736494493e-03 3.084848432219101065e-03 3.130444165230390156e-03 3.167071145463092995e-03 3.171554283956809495e-03 3.259574635419184609e-03 3.284223118926067088e-03 3.355220645483252689e-03 3.350252027901689383e-03 3.295576234981519199e-03 3.235291344812064700e-03 3.164218430706628674e-03 3.100442432204942970e-03 3.067000744425487681e-03 3.060633078669175444e-03 3.085363377993063320e-03 3.055922140580070133e-03 3.037726940377852985e-03 3.037230308375460288e-03 3.044833093774492339e-03 3.032940153384942796e-03 3.029195996856906201e-03 3.040998720420722261e-03 3.052058109758046690e-03 3.080623464956133272e-03 3.124912971173752618e-03 3.171253525482544376e-03 3.237185587095443937e-03 3.330403233467184830e-03 3.422273334863135466e-03 3.610142918915496858e-03 3.548887810500179693e-03 3.532073963649145013e-03 3.376454061922688418e-03 3.364001646813366032e-03 3.319101050157597776e-03 3.309853026340449107e-03 3.320728853891712767e-03 3.296462162307366769e-03 3.269322216574177282e-03 3.254695273849832725e-03 3.258744920203243516e-03 3.227643605529663395e-03 3.208758936433747308e-03 3.199285479259347115e-03 3.219606382900562242e-03 3.188155131407576903e-03 3.176553891305676329e-03 3.175167104440714330e-03 3.177761183226411341e-03 3.195711243022827941e-03
4.401807093233935965e-03 4.480145790395429276e-03 4.594646881676107963e-03 4.512309478731014838e-03 4.483282382472926486e-03 4.503658912113627476e-03 4.646689563136555470e-03 4.761874580690157559e-03 5.061334337691022513e-03 5.028026445669350926e-03 5.866909062316976245e-03 5.824828952004754319e-03 7.413049561796106711e-03 1.012147039782662107e-02 1.329004058313242725e-02 0.000000000000000000e+00 8.574104549458456959e-03 8.522564375530913491e-03 8.219546182744940158e-03 6.976937787957409286e-03 6.199821396785164945e-03 6.260650736419999182e-03 5.818039951095650697e-03 5.473148816738885453e-03 5.394155442287761407e-03 5.327408374422791006e-03 5.104053558181455806e-03 5.014614668208246251e-03 4.962401521265870710e-03 4.924010673068878775e-03 4.755017956184106991e-03 4.998565236827247002e-03 4.990805165149959748e-03 5.498057420854006797e-03 5.029120746498544174e-03 4.897377631073892429e-03 4.559791774372748754e-03 4.446243216600151774e-03 4.432321179254153538e-03 4.477935120227967934e-03 4.449190326556154949e-03 4.363883165825823383e-03 4.372334657585246094e-03 4.408870347335655526e-03 4.349076389691474732e-03 4.331435858339246700e-03 4.330285699909165904e-03 4.341220994712562120e-03 4.370856586399644340e-03 4.433685977336176108e-03 4.340147271960502658e-03 4.342942523618147782e-03 4.354765519414287647e-03 4.553724253590291440e-03 4.591491995635933569e-03 4.772733321082044990e-03 4.420802347156041479e-03 4.697121392640127291e-03 4.738407046488909112e-03 4.622921791512560677e-03 4.500419218550626675e-03 4.344503674993936172e-03 4.221568303168313566e-03 4.188294566073961535e-03 4.112633635043402500e-03 4.085952255075866145e-03 4.087490159929469888e-03 4.034384836031949632e-03 4.018194432609187294e-03 4.007063796314439680e-03 3.981764918255640412e-03 3.961153412136360873e-03 3.935542922392809041e-03 3.909602927394948031e-03 3.892971454541552245e-03 3.894587050547907575e-03 3.925218495717476899e-03 3.938112297453876323e-03 3.980941164555865455e-03 4.055715340826012913e-03 4.120153141972133365e-03 4.143612246931627566e-03 4.309172416930477992e-03 4.375086088022068186e-03 4.533252842104736405e-03 4.585883738180194721e-03 4.483952610683209113e-03 4.352276800904897498e-03 4.207270242917896669e-03 4.074111062475731238e-03 4.005926672369530643e-03 3.989335453149172803e-03 4.028176401079207672e-03 3.978228270579036926e-03 3.943851387792005059e-03 3.940147939237418490e-03 3.950389195306313987e-03 3.929836324989353057e-03 3.921884669835609336e-03 3.936856212054980209e-03 3.953031346510789759e-03 4.001080003523191028e-03 4.073772533431149756e-03 4.168183503378408185e-03 4.328053225255958092e-03 4.538138447440210471e-03 4.777569502289530888e-03 5.278354471726634176e-03 5.103620569164850351e-03 5.024422183786621081e-03 4.581541368420732029e-03 4.513474689824089302e-03 4.432446658429880539e-03 4.413417842399709225e-03 4.415206164298916998e-03 4.366500832641493669e-03 4.324085971356208223e-03 4.295359540106506724e-03 4.286683737613049099e-03 4.234680738589808452e-03 4.201930122145780891e-03 4.183341780755391037e-03 4.206891349105126680e-03 4.158095826295513456e-03 4.137641285450948531e-03 4.132556749880986202e-03 4.134809612525998379e-03 4.160268468447876795e-03
5.174225110893215795e-03 5.320350854367743819e-03 5.486397774251815934e-03 5.394715208587445507e-03 5.369763527427732185e-03 5.435546155225403145e-03 5.669417137145610353e-03 5.935250159962410926e-03 6.547661264444532871e-03 6.257410377348189730e-03 7.377999847703326473e-03 7.341656294986457360e-03 9.725970868052333587e-03 1.450653546259680383e-02 1.280611628309595053e-02 1.184258817585547019e-02 0.000000000000000000e+00 1.294675111314547676e-02 1.001635370068711117e-02 9.063753590764601215e-03 8.321770095090037442e-03 7.993599492911626983e-03 7.159200728789452510e-03 6.766454182863640768e-03 6.655071889850148678e-03 6.522274339759788660e-03 6.184964900788060722e-03 6.088764122264282881e-03 6.035395737096181656e-03 6.024406787658162163e-03 5.835124677708558236e-03 6.331695813277580728e-03 6.474510573778961137e-03 8.115782348027308565e-03 6.596554396675078334e-03 6.158912570078801767e-03 5.577495097312090699e-03 5.395380205698870231e-03 5.386382188410488922e-03 5.475519701560522222e-03 5.423617561374279895e-03 5.272399495319593163e-03 5.302033239612826375e-03 5.376683279578508071e-03 5.256166418806882887e-03 5.233947070851879130e-03 5.231143544038337548e-03 5.236603711221895011e-03 5.264050206657925300e-03 5.361934549953422703e-03 5.159545850170049568e-03 5.117665257241184491e-03 5.108718667506805845e-03 5.388783832751807903e-03 5.365880503644119420e-03 5.611456763130825802e-03 5.121896055442435279e-03 5.569261570160404830e-03 5.676436726286773760e-03 5.548062127088738277e-03 5.392322639660131894e-03 5.147020815051437347e-03 4.923601509335951559e-03 4.858249328979816727e-03 4.756082230150547943e-03 4.728984901826651863e-03 4.735649464347374549e-03 4.645236311788094111e-03 4.630795689710942055e-03 4.625703970275485064e-03 4.587527216308028011e-03 4.547561079100045402e-03 4.523060973372220253e-03 4.491375465456397958e-03 4.469767045485681552e-03 4.472660651552335352e-03 4.514726985249159323e-03 4.527664753808296853e-03 4.586267657956011497e-03 4.689494038811312451e-03 4.766317941079911864e-03 4.758530102994386855e-03 4.944964033793092933e-03 4.982965508176849349e-03 5.123695907951040032e-03 5.058928037937508899e-03 4.935134638393826392e-03 4.816447799331526058e-03 4.674127999004074052e-03 4.552725019674714636e-03 4.489507345662331443e-03 4.480326724062877984e-03 4.535604490716519874e-03 4.472937973804901046e-03 4.437366824637517006e-03 4.438812282140318366e-03 4.457309110188006733e-03 4.432504518373211848e-03 4.426180783202332027e-03 4.456161415855810007e-03 4.481760679402650022e-03 4.542260118439705313e-03 4.637880311345171473e-03 4.728661908409639500e-03 4.839463056927949779e-03 5.013235367495193565e-03 5.175283782416599532e-03 5.537605438291807493e-03 5.402593662038009288e-03 5.355131402848804616e-03 5.066920670724300683e-03 5.054232444827404594e-03 4.964291651578529863e-03 4.948066479687811270e-03 4.980759450760697399e-03 4.935556683165739054e-03 4.878176207968749553e-03 4.856895649480405183e-03 4.879111403350368074e-03 4.811276917175854977e-03 4.775435617624757510e-03 4.767409917155620777e-03 4.813608394405468824e-03 4.740622549646276301e-03 4.718057182937981930e-03 4.719270712974724634e-03 4.725233328595972171e-03 4.769363342122967531e-03
3.614358880630307632e-03 3.688878674137915231e-03 3.801066198308412740e-03 3.708834464092056714e-03 3.660241883131785858e-03 3.656777269686047743e-03 3.759133943656296339e-03 3.769697991399358680e-03 3.944056399690991713e-03 3.814354424213625867e-03 4.097010388576197149e-03 4.125047277166843905e-03 4.808615006933445596e-03 6.289318144076554845e-03 6.705299338207741829e-03 5.651719851413346436e-03 5.916094691236798916e-03 0.000000000000000000e+00 7.171984158607453731e-03 5.729386248378690386e-03 5.506460504344867432e-03 5.821847541310650603e-03 4.986741227490642039e-03 4.645982628113435285e-03 4.619953543317952688e-03 4.541172343784510845e-03 4.300486444363570311e-03 4.217373501347364620e-03 4.154488545152784477e-03 4.106189577369042006e-03 3.907900660602470037e-03 4.095094230677681461e-03 4.004763554114239461e-03 4.310794618126383149e-03 3.884150186819467290e-03 3.748918352704581642e-03 3.555089127861980110e-03 3.490815700545429803e-03 3.488948386158314489e-03 3.522988262903900807e-03 3.507195746832135041e-03 3.451943146952025920e-03 3.468980664557413419e-03 3.505718866917586878e-03 3.464880837516027927e-03 3.456546615295286954e-03 3.463656791402461646e-03 3.482953649880298451e-03 3.518283739535375300e-03 3.566308613204840442e-03 3.491130963326479191e-03 3.469264529657999866e-03 3.444129035699526869e-03 3.551021913796556344e-03 3.513403483212104456e-03 3.586114452951401268e-03 3.394079009482299861e-03 3.557893847668255373e-03 3.593324868681673206e-03 3.543825725509101160e-03 3.485464093325754860e-03 3.393852925971609872e-03 3.306805128505555490e-03 3.282714628781881541e-03 3.239395538251597321e-03 3.227520046118937443e-03 3.231834041030117507e-03 3.195840774302620424e-03 3.187708857688196975e-03 3.185936186806884087e-03 3.172386230536736532e-03 3.158622988958439265e-03 3.143445877937494325e-03 3.130187963749280888e-03 3.120347347580876719e-03 3.122455111265268809e-03 3.144073334202585578e-03 3.151981672310857473e-03 3.185521849067503124e-03 3.240446653704642625e-03 3.283942940965969403e-03 3.275430866962823762e-03 3.362867753002757656e-03 3.370772889841733028e-03 3.429151531277671670e-03 3.405753096898120249e-03 3.349608489218278747e-03 3.293970289554053708e-03 3.224490994507734406e-03 3.163838890742898258e-03 3.132507367156126335e-03 3.126984257175868462e-03 3.151732452962008151e-03 3.124547067609921222e-03 3.107247537427091592e-03 3.107925175632270543e-03 3.117779602420183826e-03 3.105885632464085513e-03 3.102545876857230010e-03 3.116888463358808304e-03 3.132816641852827037e-03 3.166429243580077234e-03 3.223128416594685415e-03 3.264269049516046409e-03 3.312119516958369862e-03 3.401840122678791330e-03 3.475643051486417608e-03 3.626381289993250902e-03 3.597657990844867291e-03 3.630171132039136314e-03 3.541993542492396715e-03 3.559342810204583173e-03 3.504031442487069020e-03 3.493406725802869310e-03 3.516501731189626209e-03 3.491668280661231957e-03 3.453557959880396849e-03 3.432544699094790784e-03 3.446831544566784054e-03 3.409488184203899978e-03 3.384120968706928918e-03 3.365940896992753503e-03 3.405535997770436918e-03 3.365529095283415623e-03 3.351229973786947619e-03 3.350481724221152438e-03 3.356751553900715924e-03 3.381470950616595993e-03
4.178583708832008317e-03 4.279350542995450160e-03 4.454346555823518808e-03 4.293815120000109981e-03 4.204390260467736479e-03 4.176383335725983130e-03 4.311868757235990009e-03 4.268488598745300705e-03 4.470188518399465655e-03 4.269051944227431755e-03 4.539590694251271520e-03 4.539881778663756688e-03 5.236456239759946715e-03 6.511642178073462003e-03 7.607753365765185585e-03 6.686448256375222485e-03 6.253087579237640546e-03 9.282919874866981530e-03 0.000000000000000000e+00 8.590586315247542362e-03 6.843839528114527802e-03 7.726918103878586443e-03 6.885691326852061249e-03 5.909130199434798822e-03 5.815423979184317083e-03 5.738794004720927829e-03 5.310189234646992690e-03 5.141898822198712540e-03 5.018231385169261670e-03 4.904964498014112093e-03 4.546122660172039094e-03 4.759177277407079798e-03 4.576428311513594006e-03 4.856803487305353002e-03 4.334533204366521758e-03 4.163198531476680272e-03 3.943339822072722094e-03 3.871208980693835715e-03 3.871177959386349395e-03 3.912591317093619576e-03 3.896843962441562739e-03 3.832914678755812606e-03 3.857625400340024095e-03 3.907519989787931226e-03 3.862703107351128737e-03 3.853037208210070407e-03 3.867179926520874448e-03 3.901727532003452376e-03 3.960661239206223275e-03 4.024813214959015346e-03 3.938967370712967951e-03 3.910863306297261525e-03 3.866131620340106621e-03 3.993111371765448864e-03 3.919643544480350128e-03 3.985663536374353319e-03 3.756655657436641389e-03 3.933590141699324846e-03 3.971789948822334812e-03 3.916247200039901614e-03 3.853351862972126136e-03 3.751677135677944277e-03 3.652551625630377340e-03 3.627086590827356943e-03 3.577196583732905263e-03 3.563622646928830181e-03 3.570256532714378202e-03 3.530505112296735467e-03 3.519771859088199981e-03 3.518521047944205178e-03 3.505285732525217912e-03 3.492127079817474063e-03 3.471354239022706855e-03 3.456793412958472644e-03 3.445295847485517655e-03 3.448400456344763963e-03 3.475699840939115281e-03 3.486423915824924356e-03 3.531370844613856107e-03 3.603043632195425568e-03 3.661982533258811932e-03 3.647627962491266883e-03 3.756916487950462489e-03 3.758312555846880006e-03 3.825853250782744984e-03 3.797287257475047244e-03 3.727741006097913101e-03 3.659382656949449353e-03 3.572749710472402328e-03 3.497446253930259607e-03 3.459129381480719866e-03 3.451821608934162091e-03 3.480515408226050184e-03 3.449891577152502074e-03 3.429057990346180175e-03 3.429990252859498913e-03 3.442725168151820805e-03 3.428458638159590822e-03 3.424300844060024045e-03 3.441761829344872504e-03 3.463881940207010155e-03 3.508141252192289831e-03 3.585807017245042517e-03 3.634647316250204808e-03 3.688676813087844557e-03 3.805674177996831026e-03 3.895334997446413088e-03 4.073543792212963414e-03 4.062734866702644686e-03 4.149929017331626703e-03 4.079530379475386492e-03 4.125670361611541610e-03 4.040808986607251525e-03 4.024320222693647010e-03 4.061798575619847938e-03 4.023983472662889804e-03 3.966229003740506971e-03 3.929660970582483925e-03 3.949737145980369325e-03 3.898163776969552994e-03 3.859243211668375584e-03 3.824538510626413704e-03 3.887046608032719563e-03 3.833164137468305418e-03 3.812325847236809010e-03 3.810018066838971075e-03 3.820271331562296365e-03 3.853524556679648657e-03
4.846349141721986373e-03 4.997729681337658401e-03 5.257052464679152701e-03 5.018915791727441948e-03 4.884672443977179299e-03 4.839557325884983469e-03 5.040505629249287904e-03 4.957154422042491307e-03 5.275146720688951747e-03 4.870565714600464183e-03 5.053166231594107168e-03 5.010737936236285030e-03 5.670854326056306433e-03 6.741874933352352134e-03 7.257916530722866369e-03 6.979431461934188299e-03 7.019139199160578414e-03 8.704292887617830557e-03 1.130451017851313855e-02 0.000000000000000000e+00 9.742285661215308035e-03 9.471747118597440007e-03 8.556551588549043616e-03 7.902807417805803383e-03 7.361328381740705334e-03 7.183468006956211793e-03 6.550675772298143566e-03 6.320256244929851365e-03 6.149075568578423433e-03 5.949210518941899783e-03 5.393198905441653167e-03 5.717269704359926805e-03 5.395149983524021031e-03 5.684401483910733917e-03 4.947111910696319267e-03 4.690293824816841456e-03 4.428395741459804913e-03 4.343730081689968665e-03 4.348227144741949844e-03 4.403182437093141471e-03 4.387095301261681110e-03 4.306625573764188628e-03 4.344830383079089330e-03 4.416380973557709408e-03 4.362375462632644800e-03 4.350607979192538076e-03 4.374452772362375473e-03 4.429143211345236419e-03 4.519421608761155229e-03 4.609914561687480060e-03 4.494768835207445419e-03 4.454137221126412693e-03 4.389547880738354363e-03 4.575336546772153755e-03 4.406327537457187943e-03 4.450231802784097683e-03 4.169148334841529628e-03 4.367816214453696180e-03 4.415635016467868088e-03 4.358236796681310907e-03 4.294030657575402012e-03 4.176776920671131446e-03 4.054297717346866912e-03 4.024442030128011667e-03 3.966249060831884485e-03 3.952025165105138398e-03 3.962755770424274820e-03 3.914905764890569059e-03 3.902085621061097964e-03 3.903316809890680552e-03 3.890052595961830846e-03 3.875593119802156570e-03 3.849252138810006080e-03 3.833719677711761465e-03 3.820229212377459875e-03 3.824818537604193162e-03 3.859812088136338731e-03 3.873496920507972507e-03 3.934032599235244392e-03 4.028777460711200839e-03 4.106855147005331920e-03 4.077507214333513791e-03 4.211640121702753779e-03 4.195396250728761212e-03 4.265318580312938042e-03 4.208044154435017919e-03 4.122665220281794725e-03 4.045221302407217209e-03 3.943758548367786408e-03 3.857553718576473174e-03 3.814196090757956872e-03 3.806487291231396095e-03 3.840823521725598641e-03 3.806129481502893656e-03 3.782301211666244493e-03 3.784501951330835300e-03 3.801559983064354241e-03 3.784643777595257143e-03 3.780129293727900203e-03 3.803200933640190403e-03 3.833591270771600362e-03 3.890401734281958950e-03 3.993175152537893624e-03 4.047779011990573945e-03 4.094293160061973809e-03 4.227460525865397827e-03 4.317235824486766183e-03 4.501460260204028993e-03 4.504845777010260330e-03 4.633512470176744114e-03 4.597181889804658438e-03 4.671513860591842981e-03 4.568619460464955553e-03 4.549728270663844047e-03 4.604681635074560006e-03 4.566009558228712600e-03 4.488664432326218076e-03 4.444919517442468514e-03 4.484742768317529285e-03 4.415686705827154800e-03 4.365406451819288207e-03 4.321375641830696793e-03 4.413699691299222821e-03 4.339512731477257468e-03 4.313065367930224957e-03 4.312244389827185956e-03 4.327811895048986300e-03 4.375362698425487411e-03
4.889520430213256143e-03 5.071994193337591404e-03 5.346684818020022364e-03 5.117531977269581048e-03 4.971090375367531386e-03 4.936852058840345177e-03 5.135427857298907779e-03 4.969160396745716385e-03 5.169999777586609460e-03 4.769827763808966517e-03 4.868830161210958851e-03 4.822691713618303816e-03 5.335743324963757722e-03 6.141755286514326631e-03 6.420147635403770578e-03 6.097600126664228480e-03 6.449117552412332761e-03 8.018788084632598456e-03 8.269535589083469238e-03 9.487620666405922193e-03 0.000000000000000000e+00 1.074985598955423630e-02 8.111269420558897547e-03 7.807026542484979577e-03 7.827870635545287198e-03 7.337547002858591655e-03 6.635230184628199655e-03 6.464876117942742854e-03 6.310979125818065583e-03 6.232291256010608592e-03 5.711316971723811795e-03 6.470538225646031011e-03 5.745482139229383771e-03 6.148154513992874597e-03 4.985702749510366807e-03 4.660687458297916273e-03 4.402285497582581614e-03 4.323150016569553451e-03 4.334631919702365728e-03 4.396380902757954408e-03 4.380325780772701717e-03 4.297843937163716398e-03 4.348440200150353180e-03 4.438137929347072373e-03 4.372480565766803835e-03 4.364570515044373378e-03 4.395482616584912502e-03 4.459521392569393804e-03 4.562565368444354216e-03 4.664178060258643288e-03 4.514242987362773914e-03 4.433133963181776216e-03 4.328074223979970318e-03 4.448637967853634988e-03 4.301480348009547282e-03 4.338677777360975922e-03 4.084303771056867725e-03 4.268822305819138484e-03 4.321462422987110488e-03 4.283205275846664953e-03 4.235614511488090123e-03 4.124403083390546648e-03 3.994696640739753626e-03 3.962834383370843899e-03 3.909065993415006268e-03 3.898543219659479815e-03 3.911506009804072842e-03 3.862488353969958238e-03 3.851521252103060327e-03 3.856587130650504167e-03 3.844599371119658202e-03 3.829232423889228961e-03 3.804701940448972780e-03 3.791446079069971456e-03 3.778709620165809652e-03 3.783830748281968252e-03 3.819274234774988185e-03 3.831865482975318864e-03 3.893964572196318731e-03 3.990731653438302565e-03 4.065186765777979369e-03 4.020236907736688715e-03 4.134903834314105318e-03 4.110270062170629825e-03 4.164841615717152466e-03 4.101360229244381365e-03 4.021583371450906073e-03 3.953137281100409239e-03 3.860766267360866803e-03 3.783752720196586431e-03 3.745264571743940271e-03 3.739193385241264267e-03 3.772171451665524804e-03 3.740446161764736290e-03 3.718999162135521765e-03 3.722221272021847271e-03 3.740003107269381736e-03 3.724076304506130156e-03 3.720431715473466669e-03 3.744909161124094794e-03 3.776451688516316123e-03 3.832049545641549870e-03 3.934951133927391646e-03 3.979561164876132227e-03 4.008818615225046185e-03 4.126196058904270728e-03 4.197150765042580688e-03 4.346864825048993297e-03 4.360486665195729451e-03 4.493773050584174387e-03 4.496721044974657210e-03 4.577706715696712794e-03 4.485383275193496368e-03 4.469264195270233712e-03 4.526764215025338642e-03 4.499757584559647278e-03 4.422946604357492519e-03 4.383914932129807408e-03 4.433416449103774054e-03 4.367757894341306631e-03 4.319487805502794132e-03 4.278142639410454674e-03 4.383883932569570055e-03 4.304694896979202254e-03 4.279563330476011257e-03 4.282256748792742998e-03 4.300969973672730089e-03 4.355507782410416619e-03
4.134939380176060574e-03 4.251911938107605198e-03 4.487886608374794077e-03 4.246951894673962197e-03 4.102889909895777835e-03 4.032304062049159657e-03 4.155990291257576248e-03 3.991102873829544158e-03 4.095980353974294254e-03 3.878591777187623962e-03 3.976590321779246810e-03 3.953127810982711397e-03 4.317835527772490543e-03 4.891568479231660216e-03 5.141534569760655010e-03 4.884992857407693782e-03 4.943883755291833895e-03 6.363515208091815624e-03 6.825776565016269427e-03 6.639703406573532925e-03 7.390911495172599981e-03 0.000000000000000000e+00 7.760720653690466805e-03 6.495536390807428624e-03 6.941746467190768217e-03 6.599126803541355279e-03 5.750790549675282269e-03 5.500275313530681234e-03 5.266525449702156789e-03 5.085882397086636045e-03 4.500143460073363806e-03 4.654537373591550314e-03 4.337138002348846742e-03 4.447840063926492352e-03 3.951609928364622180e-03 3.785681744534821324e-03 3.625195345463788112e-03 3.574301505621252113e-03 3.579708014171190285e-03 3.616836271572755612e-03 3.608138116553995939e-03 3.557932608750158116e-03 3.588937755426718518e-03 3.643877112212084036e-03 3.609688028705365561e-03 3.604054922192958914e-03 3.626769078114614343e-03 3.676103869844101705e-03 3.754730195019447599e-03 3.819061409823857906e-03 3.746033241115235158e-03 3.702195977535933848e-03 3.624073533234789014e-03 3.699146629067553635e-03 3.604058429283579865e-03 3.627873067773944218e-03 3.450785737528481913e-03 3.573090288111204719e-03 3.603052070465408065e-03 3.569313179729962857e-03 3.531516644184501917e-03 3.458298213018118610e-03 3.377300631543735457e-03 3.358498551786877600e-03 3.320423769216363213e-03 3.311541864555301792e-03 3.320055314379175612e-03 3.289499264395595677e-03 3.280042289454036201e-03 3.282051497488508527e-03 3.275267330676679290e-03 3.267771809664578916e-03 3.247408369217602044e-03 3.237806598429676663e-03 3.228622873079302867e-03 3.232390852633852760e-03 3.258201328528333510e-03 3.268666802889444965e-03 3.314986320543198989e-03 3.385674506940835639e-03 3.443942479878835203e-03 3.416714947411410123e-03 3.504510138083481892e-03 3.486332803188784552e-03 3.526926393617527567e-03 3.489501932885718648e-03 3.431389568039044154e-03 3.379644214984927220e-03 3.309005426169968952e-03 3.249019036678331938e-03 3.219083281953008437e-03 3.213565689643504888e-03 3.236910778454869537e-03 3.214562937045346933e-03 3.198097812356861906e-03 3.200028713217638321e-03 3.213133800080646661e-03 3.201305507752327806e-03 3.198137936635856316e-03 3.215048453529060959e-03 3.239503259494234174e-03 3.282977557164895675e-03 3.364390379797552004e-03 3.397834481934469946e-03 3.422645557842453421e-03 3.519184393824887486e-03 3.574631415643906868e-03 3.680396935814867713e-03 3.715220267329045600e-03 3.861344360014819666e-03 3.907820577513981299e-03 3.996792733702912541e-03 3.908273019821884887e-03 3.891567813904230760e-03 3.942458711221286105e-03 3.912609273894997880e-03 3.843014915913008697e-03 3.798599341705012969e-03 3.831589091803035488e-03 3.778398342761237448e-03 3.733106925873502790e-03 3.684937164893656997e-03 3.772797971188454787e-03 3.714056608989732642e-03 3.691432547924087745e-03 3.689685359129251784e-03 3.705196294000419506e-03 3.743754276022539639e-03
5.095089632332778715e-03 5.235604177517893219e-03 5.627893813754961984e-03 5.182838572479991739e-03 4.927897395341598527e-03 4.773747907624521607e-03 4.938980891374331050e-03 4.633202643968594922e-03 4.725840031297915897e-03 4.452510632495208787e-03 4.544900253551350210e-03 4.502694198330305965e-03 4.908851319660735915e-03 5.530618641340591911e-03 5.835054606366574248e-03 5.606758121600794419e-03 5.607058034570171212e-03 6.783936414652429539e-03 8.076847390650067696e-03 8.103877708725176418e-03 7.870403852380091630e-03 1.106804118161345239e-02 0.000000000000000000e+00 9.655752904339433285e-03 9.480603883750238561e-03 1.039846134383433721e-02 8.453370346922600004e-03 7.508153028291892316e-03 6.953096607464572323e-03 6.463674411585703002e-03 5.427749130781256426e-03 5.484754505075882698e-03 5.044119424591673138e-03 5.073701166621985212e-03 4.510059963863054765e-03 4.313420054384721654e-03 4.126966640436905039e-03 4.068431092341811238e-03 4.075625746308208196e-03 4.120523295580357133e-03 4.113124699991255184e-03 4.055227839752270115e-03 4.095659098568531567e-03 4.167527990514106363e-03 4.132382049067921150e-03 4.125137923470829394e-03 4.159388810756618933e-03 4.234775263017656784e-03 4.354898935120079737e-03 4.441080710699750814e-03 4.372656234395083143e-03 4.328180101114078096e-03 4.204995692991111110e-03 4.279729084589487670e-03 4.150616268146213768e-03 4.162038272006281930e-03 3.941786156855386393e-03 4.074617940494711620e-03 4.104316489951763403e-03 4.060362436152983173e-03 4.015573002470677888e-03 3.932904863275197942e-03 3.842180292850213424e-03 3.824240682289204753e-03 3.778077053533923733e-03 3.766405624876711152e-03 3.777960625195209751e-03 3.746101413528434097e-03 3.731731021574727098e-03 3.733734447927242878e-03 3.729133938699556814e-03 3.725636373247827662e-03 3.695103924114271580e-03 3.683868419027861319e-03 3.672442189186270970e-03 3.677728709480472535e-03 3.711817902608490621e-03 3.727343315700439898e-03 3.791494854287449662e-03 3.887707760074625429e-03 3.973351762798369574e-03 3.940752193675864899e-03 4.064301740524214196e-03 4.031437666950904788e-03 4.080764183162145786e-03 4.037465809326413677e-03 3.959662710070055783e-03 3.891064512760123491e-03 3.794547057534610867e-03 3.712795873260059821e-03 3.672741918019390740e-03 3.664286753948560373e-03 3.692453345390424215e-03 3.666879016852825617e-03 3.645200291143605234e-03 3.647491589395043289e-03 3.665334359167565174e-03 3.650091884128008057e-03 3.645483230237609503e-03 3.666510875397400830e-03 3.702141742679194991e-03 3.764758138967560976e-03 3.886471518718302102e-03 3.929469696923853367e-03 3.960658227335722877e-03 4.109711257152988406e-03 4.182657873961360094e-03 4.298282254252008827e-03 4.425103457923198168e-03 4.794876685768959847e-03 5.032175022589936708e-03 5.297913153068588635e-03 5.062752385484123145e-03 5.017432844634204213e-03 5.133132461540595125e-03 5.016010277163008256e-03 4.878812897783946743e-03 4.759493036126345895e-03 4.782836801616208687e-03 4.694657526212279997e-03 4.602115096201716236e-03 4.485038850011999374e-03 4.627034013498233268e-03 4.545205158311518487e-03 4.501775860541466605e-03 4.488465176379827053e-03 4.512924238796945514e-03 4.561613168515984973e-03
5.777331187509279938e-03 6.074024759292017198e-03 6.764606396878334281e-03 6.004736572236599353e-03 5.593026533977854195e-03 5.356730934099615885e-03 5.681672362988275313e-03 5.015184650096560573e-03 5.024243305372900863e-03 4.669630658691703746e-03 4.689959026126068811e-03 4.636271517863368476e-03 5.001591856640213302e-03 5.541994203373330936e-03 5.770621622209913017e-03 5.590890636649755753e-03 5.677645563959568542e-03 6.588040424532271185e-03 7.273423881593430416e-03 8.147255450350951791e-03 8.227881918902014632e-03 9.512639963157926495e-03 1.072496402471692471e-02 0.000000000000000000e+00 1.401609035960410359e-02 1.295096792037475630e-02 1.133074591218130242e-02 1.068012886942537425e-02 1.016323218020792792e-02 8.439588170377798279e-03 6.366406682353619589e-03 6.268016944605999709e-03 5.548638191625127926e-03 5.367975758135588686e-03 4.737123088965791533e-03 4.510660743687972853e-03 4.323684269476337459e-03 4.267717103207465876e-03 4.281369258611040715e-03 4.333105979595689577e-03 4.329315627413728856e-03 4.268336667615659982e-03 4.325613123218117854e-03 4.418297314401600957e-03 4.385140525095056023e-03 4.381463131865202289e-03 4.433441391669311338e-03 4.544456107791044856e-03 4.718600925388420284e-03 4.830783942661609313e-03 4.736163151348237593e-03 4.639189538783466786e-03 4.447118506684999417e-03 4.498549357287304901e-03 4.316344621029172268e-03 4.311376491663511563e-03 4.080299261225503807e-03 4.219762638857935469e-03 4.257429620207433228e-03 4.220842427894578100e-03 4.182506515926900925e-03 4.097456410920660534e-03 3.993113444608520531e-03 3.971939644534121239e-03 3.925054244936549211e-03 3.915840443912203296e-03 3.930871010574734509e-03 3.894619145894754383e-03 3.881053970219826548e-03 3.887491894919554991e-03 3.885256517242925700e-03 3.881220192908131639e-03 3.849028241228576609e-03 3.840184913812828751e-03 3.828630542845789120e-03 3.835467731492742203e-03 3.874560154119463702e-03 3.891308197345018371e-03 3.967941366904931787e-03 4.081834712209753309e-03 4.177341200692679703e-03 4.113348923748424285e-03 4.227382304096509273e-03 4.174587319918113271e-03 4.210116152978746716e-03 4.142669837366736579e-03 4.062381293410124647e-03 3.997127136818700091e-03 3.902858979631787083e-03 3.825278960476464520e-03 3.787667496290841526e-03 3.780963234261358608e-03 3.811333735688213556e-03 3.785618400867415793e-03 3.764905916676525299e-03 3.768977877773283924e-03 3.789722861281083054e-03 3.774090049811232740e-03 3.770242436353585247e-03 3.795825016854696525e-03 3.836921799098252928e-03 3.904512552921957959e-03 4.039002971470252203e-03 4.073604874755856926e-03 4.078391879641173924e-03 4.207483623074750358e-03 4.261854457917449435e-03 4.371124236149864090e-03 4.449389733495037053e-03 4.706582360167026365e-03 4.884699238932107765e-03 5.045499481819634702e-03 4.940508057047236432e-03 4.922854173771269021e-03 5.017423202768542430e-03 5.029191868764364831e-03 4.898187763103400809e-03 4.838490673284251246e-03 4.963555441618794188e-03 4.848886512611239215e-03 4.765674319516750856e-03 4.675975320894300465e-03 4.883522733030289630e-03 4.762150897075413669e-03 4.722536572621916298e-03 4.725430245934733597e-03 4.763599037979742053e-03 4.847606896930773540e-03
4.179097409323605065e-03 4.347706317099021313e-03 4.752168180296386518e-03 4.301031851519331040e-03 4.036891488110549292e-03 3.887210700125869056e-03 3.963250333253867837e-03 3.661915591183113276e-03 3.670228945615124170e-03 3.479536352616102637e-03 3.490911325092339087e-03 3.461455688813638073e-03 3.659055916957052856e-03 3.938908738647469224e-03 4.051576208596730476e-03 3.956948683226798116e-03 4.003447112087603343e-03 4.460605177352167106e-03 4.730466419968112381e-03 4.920523555909247886e-03 5.198077040013663122e-03 6.009278373883502992e-03 6.011939736364177965e-03 7.016139548545938937e-03 0.000000000000000000e+00 1.020590442801228188e-02 7.209054647611568868e-03 7.046591343208980819e-03 6.218610320684281496e-03 6.077408252786149941e-03 4.530987842707156002e-03 4.354280948761591295e-03 3.963362392679974262e-03 3.862323642343608830e-03 3.520667338269168212e-03 3.393841154373528155e-03 3.287792270472046120e-03 3.255874600588839259e-03 3.264095779746441738e-03 3.294130826682488238e-03 3.291966645069719331e-03 3.257148977046600384e-03 3.291122103341918414e-03 3.345276438557685285e-03 3.326131084302834644e-03 3.324857573159259710e-03 3.355818852133235063e-03 3.421087875086064548e-03 3.521864826862325555e-03 3.581836351692502512e-03 3.532431598921781900e-03 3.466486318787247427e-03 3.357126790413627986e-03 3.382949909452300907e-03 3.281530922120197858e-03 3.278793897500928509e-03 3.144641578705669859e-03 3.225973661112215354e-03 3.247884691674928631e-03 3.227033369700063343e-03 3.205064062756385248e-03 3.155377499566601202e-03 3.093260824000140709e-03 3.080631066657878777e-03 3.052588321842897561e-03 3.047130949477471797e-03 3.056314909729523129e-03 3.034582877253228471e-03 3.026324779649282575e-03 3.030366061917118183e-03 3.029210265648259962e-03 3.026965626420063341e-03 3.007230256640969386e-03 3.001956266828666869e-03 2.994928827777578687e-03 2.999154187533494345e-03 3.023081008863924297e-03 3.033306426489787433e-03 3.079927266408829991e-03 3.148446599896174460e-03 3.204948851259797893e-03 3.166425152865507200e-03 3.232547919872222775e-03 3.201301059971589473e-03 3.221517645171885665e-03 3.182258587602450946e-03 3.134795039357383354e-03 3.096001984339127704e-03 3.039244967909949646e-03 2.992135584530771376e-03 2.969185734037628911e-03 2.965079388310526767e-03 2.983633576380124042e-03 2.968061212700838416e-03 2.955382027147424387e-03 2.957934229374039031e-03 2.970789810198081089e-03 2.961203543039766725e-03 2.958846659325275151e-03 2.974636087185584393e-03 3.000089294657766123e-03 3.041546123983949849e-03 3.123457304915493952e-03 3.143355467082253538e-03 3.145276467049336940e-03 3.221652712416216060e-03 3.252878617855258555e-03 3.314776474329955269e-03 3.361695487524206383e-03 3.510295176228190976e-03 3.615577340397288942e-03 3.704778652090309418e-03 3.649762858118198866e-03 3.639670071478534261e-03 3.691053710755632863e-03 3.708967002618716088e-03 3.628554512042947520e-03 3.591514875151347302e-03 3.651623145392640310e-03 3.601096513722288044e-03 3.555180583549046990e-03 3.504252513800946468e-03 3.630108510586480160e-03 3.558968533618161404e-03 3.537037676192845027e-03 3.540561563725269818e-03 3.564418632984146188e-03 3.616322163039743538e-03
3.142166075499017251e-03 3.230691413353671982e-03 3.472600928645718215e-03 3.190682156454314588e-03 3.028093219631743712e-03 2.927328690558804892e-03 2.967076324169371816e-03 2.794775954479918924e-03 2.797806966986996890e-03 2.689752793374174632e-03 2.697179054950319104e-03 2.679320023409219233e-03 2.793716387628271403e-03 2.950434439226873231e-03 3.013882521559748361e-03 2.964061193742863372e-03 2.983503380395851733e-03 3.222976896228707359e-03 3.378103953082243691e-03 3.461091963369727215e-03 3.530477927504954531e-03 3.902883229617138457e-03 4.177851157184137888e-03 4.334097794504621244e-03 5.545857453006844233e-03 0.000000000000000000e+00 5.488846614280163544e-03 4.718910565503435517e-03 4.091670673571562618e-03 3.844243345924230025e-03 3.240013198776967463e-03 3.152914118235811917e-03 2.954732880638905827e-03 2.899152462638817773e-03 2.710346575946669025e-03 2.637169239542159517e-03 2.574149568875638405e-03 2.554973486605784192e-03 2.559797719459828893e-03 2.577768670807482291e-03 2.576665154524954149e-03 2.555972997065436396e-03 2.576327535527202662e-03 2.608871120308298066e-03 2.598020521400375496e-03 2.597089847073818548e-03 2.615899137793365782e-03 2.655537584824575401e-03 2.716253754989934790e-03 2.751139971987782897e-03 2.727182430262461380e-03 2.690851755218381935e-03 2.623947919881686186e-03 2.637551467497897730e-03 2.576677636287656118e-03 2.573739025776258967e-03 2.491381582377443556e-03 2.539761135211257310e-03 2.552225442708196037e-03 2.538824194655388018e-03 2.525131561248189754e-03 2.495227422176084058e-03 2.457980292292545436e-03 2.450750658309613222e-03 2.433224118068793781e-03 2.429616529857187100e-03 2.435401919968099762e-03 2.422558795798737674e-03 2.416973252674263235e-03 2.419318925481079522e-03 2.418981166593967957e-03 2.418317031607352709e-03 2.405173798219435461e-03 2.401822312546433250e-03 2.397346337064085262e-03 2.400062939250519056e-03 2.415364942162842241e-03 2.422140147518895680e-03 2.452014138480259568e-03 2.495367045397756372e-03 2.531815816607354414e-03 2.508936071332926350e-03 2.551358847216062160e-03 2.531128693917192914e-03 2.543329127845364926e-03 2.519874108500669025e-03 2.490012944033488315e-03 2.465419131385208212e-03 2.428881540879923671e-03 2.398277693182928900e-03 2.383350530955204508e-03 2.380540785450576541e-03 2.392241802902126107e-03 2.382588793991568393e-03 2.374351660722699014e-03 2.375954543598817002e-03 2.384320904110071200e-03 2.378148113994418139e-03 2.376547755244175913e-03 2.386553941259709523e-03 2.403354766010521414e-03 2.430658230610313435e-03 2.484562018612226832e-03 2.496903727017830022e-03 2.497871732103416550e-03 2.547936936481705328e-03 2.567078624427633279e-03 2.603167490990456606e-03 2.638291489920374308e-03 2.740863072565610271e-03 2.820435843586762120e-03 2.880736301449280962e-03 2.847162065444451811e-03 2.840345597005466526e-03 2.873537596013906858e-03 2.893372334565006299e-03 2.834321106048462435e-03 2.806730567969296063e-03 2.844183570365411712e-03 2.811587579205690295e-03 2.779905154250779300e-03 2.743022260884693964e-03 2.822077225274069890e-03 2.779342879796169261e-03 2.764653759034608332e-03 2.765533233428076488e-03 2.780524441610632974e-03 2.811326540002649643e-03
4.216487185916241269e-03 4.381038799237525413e-03 4.961461451260418265e-03 4.262171905199152976e-03 3.905715420458525777e-03 3.683040645285220929e-03 3.714150563774999605e-03 3.420227040074879255e-03 3.403781234704896397e-03 3.248723323205893274e-03 3.245208253678344684e-03 3.216887651353639299e-03 3.361979064747921183e-03 3.561273308057480783e-03 3.642007821430316618e-03 3.584328184529530885e-03 3.610874004072654134e-03 3.906254272465610466e-03 4.106914567696213526e-03 4.241299092607565303e-03 4.327575011534610244e-03 4.717471749137382327e-03 5.131135980450125811e-03 5.708647364835571329e-03 6.474591646695519211e-03 8.651206113523601804e-03 0.000000000000000000e+00 8.357154357184192264e-03 6.172664385398054197e-03 5.297872791759205419e-03 4.187955510310001003e-03 3.968270187771005646e-03 3.650589239236222069e-03 3.528140106790309590e-03 3.270780142816390700e-03 3.169609309233825493e-03 3.086868139738458208e-03 3.062473160102415718e-03 3.070037709702993275e-03 3.095094366424990667e-03 3.095022042066078709e-03 3.068019184925295084e-03 3.098724741213954546e-03 3.147296312584837302e-03 3.134942951609167704e-03 3.134373284537911655e-03 3.164769812825417653e-03 3.229152436868261509e-03 3.328549907546697172e-03 3.380416358310720307e-03 3.357746444444515040e-03 3.299426654341020438e-03 3.187462338737952899e-03 3.193281346265956951e-03 3.101294278337520666e-03 3.089778580812604231e-03 2.976494973397978208e-03 3.037630430041197462e-03 3.053443048793998658e-03 3.035330392844873965e-03 3.017976844657162695e-03 2.979569831577759398e-03 2.930441685225861938e-03 2.922006304462362435e-03 2.898596018351115577e-03 2.893866268131121185e-03 2.902534861772974178e-03 2.886851795391446023e-03 2.878405092778249606e-03 2.882049064026322681e-03 2.883395231563222125e-03 2.884709978138831274e-03 2.864641818278455647e-03 2.860726088211907898e-03 2.854649907690755793e-03 2.858783611072689568e-03 2.880991523886695157e-03 2.891337967801135139e-03 2.936204603968231748e-03 3.000813184363204569e-03 3.057083844419157797e-03 3.021450975509136754e-03 3.081886393321794232e-03 3.046436830514660972e-03 3.058910629912656512e-03 3.023889004356090232e-03 2.981349932949141877e-03 2.947606752744231281e-03 2.896006108997462979e-03 2.853392113971785736e-03 2.832955752741174362e-03 2.829024767746897602e-03 2.844891980091616372e-03 2.832766777617170759e-03 2.821515173906866906e-03 2.824031443489043950e-03 2.836508795474838081e-03 2.827952681089462936e-03 2.825701135288726743e-03 2.840071866768956958e-03 2.865960960464452624e-03 2.907354793276912923e-03 2.991570012978447997e-03 3.005943664431454804e-03 3.000117808626109276e-03 3.073169517130759816e-03 3.094964137118535671e-03 3.137475937755790367e-03 3.198345743938290318e-03 3.366904797181106274e-03 3.534589851513188392e-03 3.633535714974529037e-03 3.605734092197092171e-03 3.597767713214480943e-03 3.654522199691118568e-03 3.758525529232154168e-03 3.616986021756033592e-03 3.565063532462452427e-03 3.647301748415062925e-03 3.586881690419863739e-03 3.525318339242554128e-03 3.453514140408467381e-03 3.600995833791859838e-03 3.526771805894295467e-03 3.500197808428846466e-03 3.500932727249525360e-03 3.529142873082482916e-03 3.583098390169072670e-03
4.462906496864975370e-03 4.736393105168141757e-03 5.652352596196766679e-03 4.575179319120715495e-03 4.071221956914257770e-03 3.780929611113996794e-03 3.774033246568434495e-03 3.428911745123064576e-03 3.393235867971717157e-03 3.227745379086284245e-03 3.208335687315963351e-03 3.179538009375382831e-03 3.311060338134620348e-03 3.490161214595088966e-03 3.559570320564650961e-03 3.506383024918135766e-03 3.543545299354276985e-03 3.798097093346299719e-03 3.962550317355503435e-03 4.097526103863697797e-03 4.206008955913754198e-03 4.492255015434265530e-03 4.706134690346643404e-03 5.456826914192264115e-03 6.236144456295197695e-03 6.755663389154321040e-03 8.172244234252869222e-03 0.000000000000000000e+00 7.772824528074319742e-03 6.230465815231561212e-03 4.439231129785121965e-03 4.065318281898926134e-03 3.683803456339643841e-03 3.507420403828952291e-03 3.252358782150741208e-03 3.150190438777614697e-03 3.072340893181420111e-03 3.050358481026530649e-03 3.059647712835466410e-03 3.085303692088517749e-03 3.086254752762878587e-03 3.060248957373180086e-03 3.095019656856718392e-03 3.147416530010037697e-03 3.136484935498924133e-03 3.138027156907511554e-03 3.173142209562555133e-03 3.246583950049280066e-03 3.359327179977593218e-03 3.413280217960060463e-03 3.386518264017908484e-03 3.298236512753954276e-03 3.173640614442339164e-03 3.172311355888065253e-03 3.072418457691529145e-03 3.058740848407965306e-03 2.948371294341012912e-03 3.009573697707878647e-03 3.027370040816698259e-03 3.012617931451994514e-03 2.998047033187969945e-03 2.960565334871943181e-03 2.909049213424073910e-03 2.899618179148054972e-03 2.877147143344042403e-03 2.873520355045508252e-03 2.882784417355598646e-03 2.865956163652860593e-03 2.858517461019512585e-03 2.863526951395398146e-03 2.865322485054306190e-03 2.865869322784160133e-03 2.846822175106113358e-03 2.843945455128307938e-03 2.838180148444314609e-03 2.842588455020854821e-03 2.865146003986741765e-03 2.875102579706777847e-03 2.921240200491609287e-03 2.987652525076525591e-03 3.042256433808779390e-03 2.997274509351333105e-03 3.049228147964137652e-03 3.012167944592471572e-03 3.021467791526493557e-03 2.982210609719430222e-03 2.941234534018212499e-03 2.909839832027517198e-03 2.861563768768192028e-03 2.822274757236180494e-03 2.803513014874626803e-03 2.800315824099147265e-03 2.816145237756750852e-03 2.804279048278055832e-03 2.793875670308746360e-03 2.796761088882236245e-03 2.809297502683974837e-03 2.801065541017770232e-03 2.799204913836274029e-03 2.814225539751362155e-03 2.839839794413773731e-03 2.879554412682165665e-03 2.960626103497514001e-03 2.972160739279569152e-03 2.960922137509943916e-03 3.023696153417940007e-03 3.042049248976447760e-03 3.083382953958263041e-03 3.128547802538214021e-03 3.261829922401360098e-03 3.382341602871053506e-03 3.458765749956775864e-03 3.432433595006968100e-03 3.428263468643544514e-03 3.474918288252054621e-03 3.526138309467671383e-03 3.447407139245097212e-03 3.421421736356613716e-03 3.494881407175694666e-03 3.461370896573358596e-03 3.420968301109305384e-03 3.375490156191389337e-03 3.545319106851723984e-03 3.456398744759023832e-03 3.437193886734816496e-03 3.450031583141626237e-03 3.484599325437324341e-03 3.558470325485380611e-03
5.136368635451146226e-03 5.549928975893916872e-03 6.537755081220067259e-03 5.353860577311283196e-03 4.735067773190764807e-03 4.398106773365909224e-03 4.405651973909852949e-03 3.889860452851097092e-03 3.823301853336397074e-03 3.601651404710858127e-03 3.559901255174191537e-03 3.522598958857833893e-03 3.672677185290027738e-03 3.877152004496504326e-03 3.953999689539852008e-03 3.893020436850694582e-03 3.948930893500070607e-03 4.229109020826987697e-03 4.410473876926414988e-03 4.586484716537242781e-03 4.736986767852746118e-03 4.993699224971388621e-03 5.189455580494291460e-03 6.345325829943238016e-03 6.719160917635001035e-03 6.662795582433272620e-03 7.446591981171680162e-03 1.018009286708277186e-02 0.000000000000000000e+00 1.017575699771290816e-02 5.588733537931279624e-03 4.875117075327174178e-03 4.258402177750280314e-03 3.955214317242994326e-03 3.633111948324621154e-03 3.503527910713207742e-03 3.411036471265851966e-03 3.385795661523376045e-03 3.398684900629285032e-03 3.431002079842582035e-03 3.433188231006024851e-03 3.401567565470915190e-03 3.447821344103499819e-03 3.516116517378571529e-03 3.503874202170472341e-03 3.506997339949532045e-03 3.554293778104955937e-03 3.653106260729309818e-03 3.805221314639731928e-03 3.878076245685887699e-03 3.832102792754508731e-03 3.707648298192212262e-03 3.540567844060079749e-03 3.532949152905488256e-03 3.401402980769161616e-03 3.381621158854991246e-03 3.247912160865191761e-03 3.322318993142524268e-03 3.345597692265594308e-03 3.330149699120474750e-03 3.314658865700997274e-03 3.269560650923882417e-03 3.204766333596369664e-03 3.192627574189273783e-03 3.165921434088453477e-03 3.162327421119774835e-03 3.174149936222281365e-03 3.152876333451505326e-03 3.144474071853842288e-03 3.151602906656547024e-03 3.154188903540727090e-03 3.154378541121122086e-03 3.131808414476453840e-03 3.129062912181679312e-03 3.122264652237713520e-03 3.127840421210004596e-03 3.155622595565474395e-03 3.167508859759843916e-03 3.224914481879015589e-03 3.307828355873653099e-03 3.374273916146607478e-03 3.312433270617709275e-03 3.371167053433358866e-03 3.323492593625004994e-03 3.332244589058749960e-03 3.280414958583301871e-03 3.231157373300147864e-03 3.194505389395735969e-03 3.137887913627049677e-03 3.092429192470965219e-03 3.070847824971304190e-03 3.067481115213556951e-03 3.086640571733988581e-03 3.072517465034213698e-03 3.060497022145579338e-03 3.064274665671316757e-03 3.079590125155066103e-03 3.069823453716419206e-03 3.067838282696775960e-03 3.086562878150251026e-03 3.117659645732477960e-03 3.165084990349751291e-03 3.262551101786508295e-03 3.274745451907438466e-03 3.256755345129355283e-03 3.327131017684968606e-03 3.346568151419706053e-03 3.395355096506941402e-03 3.442024623115169830e-03 3.586854724072932685e-03 3.714684020749169525e-03 3.797862837001033092e-03 3.769154868599440458e-03 3.766298808746804290e-03 3.819935148273399198e-03 3.867165898706170779e-03 3.793650323900536574e-03 3.773834135363030029e-03 3.864513585384484352e-03 3.833959569094382795e-03 3.792842210383177287e-03 3.749534317211637713e-03 3.975991484348670446e-03 3.852463470093834934e-03 3.830423974384637546e-03 3.849979378162957881e-03 3.893845394977620000e-03 3.988298603102801571e-03
3.497128883415182975e-03 3.691110931928181377e-03 3.951972812576923060e-03 3.741093900420617863e-03 3.517045749098036099e-03 3.442177261657872276e-03 3.349359796669744600e-03 3.052800001602109549e-03 3.007740139529245429e-03 2.851707030973228522e-03 2.810154638791251703e-03 2.785348269265778502e-03 2.870281257970681409e-03 2.982476569268893273e-03 3.020878374944578702e-03 2.986522091601070614e-03 3.030928889564826756e-03 3.167722408886776420e-03 3.249589061841623178e-03 3.334534932996438897e-03 3.454209837237287497e-03 3.528667610220623686e-03 3.571620890457733767e-03 3.935642004809582900e-03 4.367559251357017690e-03 4.128581363707581504e-03 4.211651332093302794e-03 4.843183880992898462e-03 5.725103936113152756e-03 0.000000000000000000e+00 4.993162238801129686e-03 3.931880036814507616e-03 3.366498698243966439e-03 3.088314596132345300e-03 2.877785028261230487e-03 2.790571159007835915e-03 2.733178342989037082e-03 2.718204025192086370e-03 2.728176021393090549e-03 2.750103146056121894e-03 2.752028969133870490e-03 2.731580185866877390e-03 2.765242296903938288e-03 2.812740058574186505e-03 2.804871331113649967e-03 2.808892488465886995e-03 2.842955081684979401e-03 2.912674104075135308e-03 3.017446012874325754e-03 3.064806144222832242e-03 3.014764959110727977e-03 2.914414507925110545e-03 2.805103577397681947e-03 2.798775983311458607e-03 2.710329063246935503e-03 2.697225810738809997e-03 2.611171194595493603e-03 2.661344191191818403e-03 2.678737479202650696e-03 2.671747475405696071e-03 2.663985297976625369e-03 2.634181803204339173e-03 2.587988476743212449e-03 2.578590201242230307e-03 2.561227041666640745e-03 2.559684188212605661e-03 2.567998909833103111e-03 2.552042729137242796e-03 2.547426859668352767e-03 2.553272459607140200e-03 2.554725457412288479e-03 2.553376862348821687e-03 2.539690234540824959e-03 2.538404679368291839e-03 2.534028570087563763e-03 2.537868674183727056e-03 2.556467144018392465e-03 2.563699346784019482e-03 2.601708858054540066e-03 2.656562766681543671e-03 2.696464621282662882e-03 2.650890981159381102e-03 2.684296323207659499e-03 2.653728790546995651e-03 2.658535518061106665e-03 2.622004484094384632e-03 2.590536256574233701e-03 2.567628840213093729e-03 2.532151525547608750e-03 2.503850245638225211e-03 2.490352939268567368e-03 2.488574277356167454e-03 2.501537782828927407e-03 2.491879196198414949e-03 2.484281614844858696e-03 2.486991177117768830e-03 2.497088825177665086e-03 2.490721874214410925e-03 2.489674622232706646e-03 2.502619491822090196e-03 2.522451597546540233e-03 2.551814660476338457e-03 2.611130701844515799e-03 2.618788371469264568e-03 2.606409679033706069e-03 2.646650360530285271e-03 2.657986780476167404e-03 2.689532122053054416e-03 2.710562689828836542e-03 2.783635645164820455e-03 2.840380312153819708e-03 2.881709587814640372e-03 2.864564345896797749e-03 2.863055082248014156e-03 2.891760870114651934e-03 2.911731949497395507e-03 2.875368801272031039e-03 2.867039015713395041e-03 2.913924760597769691e-03 2.895658314496424735e-03 2.875896843397794059e-03 2.858375633719743153e-03 2.965111267342164774e-03 2.904606753947310948e-03 2.894452314395966341e-03 2.906069391601527954e-03 2.927703634838042194e-03 2.978720970576909013e-03
4.495798067525259324e-03 4.913785954736915769e-03 4.996940448317601854e-03 5.468338204228246832e-03 5.221086271642342083e-03 5.473011534776812091e-03 4.724258361828641978e-03 4.071623754310632962e-03 3.929957746430495953e-03 3.634081552082506824e-03 3.513052676960192345e-03 3.469448747302967314e-03 3.560975924337922253e-03 3.680002443521622566e-03 3.712352095391292881e-03 3.674425540770259128e-03 3.767720981121325252e-03 3.873906077201393159e-03 3.938249942229811104e-03 4.043391101706776160e-03 4.269230955763321511e-03 4.182672534510080420e-03 4.173471599056253166e-03 4.488944548808664232e-03 4.646505241901454156e-03 4.528543851162631154e-03 4.596483197610828908e-03 4.966860683337613082e-03 5.393044343708488370e-03 7.670478395848306929e-03 0.000000000000000000e+00 6.559196634843521279e-03 4.800960852782769697e-03 4.024341341284315768e-03 3.683392753027156866e-03 3.538531113060283499e-03 3.464329193225527959e-03 3.449590013122309437e-03 3.472205186715524895e-03 3.509929356739914692e-03 3.517157029637647293e-03 3.488847878567495880e-03 3.560246396963001516e-03 3.654647545662784072e-03 3.647891384355045515e-03 3.664689312697340298e-03 3.743541095409314533e-03 3.905919293747296770e-03 4.155166982345089889e-03 4.243122590969801086e-03 4.100886314306895382e-03 3.816110110285353494e-03 3.589702786788580204e-03 3.552566713286170637e-03 3.388139780783087571e-03 3.358139146026826918e-03 3.230406571411926359e-03 3.306337167508493526e-03 3.338743310573198154e-03 3.338030955423670811e-03 3.335091382287621361e-03 3.291930438902617145e-03 3.212330074123584660e-03 3.195330625013699782e-03 3.170868626197735022e-03 3.171655639227038276e-03 3.186818005211971162e-03 3.158923262305217590e-03 3.154286157111441981e-03 3.167593220415435267e-03 3.171620129944385108e-03 3.167677455120369162e-03 3.148598807095408150e-03 3.149685512563206013e-03 3.143703888721156858e-03 3.150622893584113446e-03 3.181225304088316358e-03 3.191564261603841487e-03 3.256044772230616297e-03 3.350193797823074107e-03 3.409032455805993417e-03 3.310282391550986407e-03 3.344606105237294975e-03 3.289727674994275420e-03 3.288757308486149177e-03 3.220918634854091304e-03 3.174427593485836929e-03 3.143852277197366554e-03 3.095433780454607490e-03 3.058663467753283682e-03 3.041501914084067393e-03 3.040322320378859543e-03 3.060122973550993049e-03 3.046174559765938913e-03 3.036347985093900120e-03 3.041426651975521599e-03 3.057354400123509820e-03 3.048234286970280364e-03 3.047549324334391900e-03 3.069318410855604879e-03 3.099792487491717218e-03 3.141775382017658255e-03 3.227804816811812114e-03 3.234346880183930437e-03 3.203878651378799704e-03 3.248739091262051355e-03 3.257579463072396431e-03 3.299635410744852174e-03 3.311837630404020419e-03 3.381318183224502321e-03 3.427593150396562871e-03 3.468592376431457562e-03 3.452112659116675537e-03 3.453157328620776959e-03 3.489680012918795152e-03 3.509379914502731759e-03 3.477169074759246109e-03 3.480559540042107210e-03 3.546963278207600385e-03 3.528528096734174450e-03 3.512837268603920780e-03 3.510703999577254736e-03 3.651454900296293403e-03 3.565752619144248615e-03 3.557814568568981248e-03 3.583052865092914603e-03 3.614535090924154374e-03 3.701285324997742598e-03
4.685585872280122188e-03 4.985374233124185636e-03 5.118112525266074742e-03 5.262832374704908001e-03 5.209616852685413843e-03 5.381941739458101850e-03 5.571571409008845878e-03 5.088296367292730049e-03 5.056935966189285946e-03 4.415201583202983844e-03 4.196291840129657245e-03 4.124087218868912816e-03 4.275098391923877646e-03 4.468547571583238870e-03 4.507722470111647124e-03 4.439616154694127695e-03 4.644420431552301505e-03 4.766894065627794684e-03 4.821307145947153171e-03 4.996323605164847484e-03 5.648761277773074047e-03 5.126873981386268798e-03 4.974286371715825293e-03 5.302924694481538775e-03 5.332986731859655841e-03 5.189742917365820253e-03 5.151541319783983081e-03 5.393934198436593080e-03 5.715724574459446310e-03 6.767392766178222108e-03 8.635746376764660837e-03 0.000000000000000000e+00 8.521273354669295017e-03 5.361170733435444494e-03 4.539925061182186264e-03 4.244232167003337934e-03 4.088959016171600167e-03 4.047312352889049537e-03 4.073967624317804438e-03 4.133187810954701800e-03 4.135300139422471571e-03 4.072083882289264864e-03 4.153125453041093922e-03 4.270624084319474788e-03 4.236378050293339650e-03 4.238620193830151817e-03 4.307250291040901763e-03 4.445730722774763818e-03 4.654077108842620200e-03 4.835003873104027489e-03 4.545412521049691651e-03 4.329812916880611956e-03 4.126048963880819126e-03 4.152475891742329374e-03 3.941546487206268150e-03 3.919356542618326715e-03 3.727415561159319081e-03 3.852337944990201057e-03 3.904166517137088940e-03 3.901737594748186204e-03 3.893072239408557674e-03 3.817360989787956568e-03 3.696269520027057297e-03 3.667700549884406105e-03 3.629801311972083791e-03 3.628833042446681732e-03 3.646988387740978093e-03 3.602339682159229253e-03 3.596691979957031271e-03 3.611415974809651167e-03 3.608631604297435607e-03 3.595868042689339805e-03 3.575351996711276497e-03 3.571821267663941989e-03 3.562654922939987624e-03 3.569902973392891695e-03 3.606384522447808778e-03 3.617204972117354228e-03 3.688217914844315465e-03 3.795120438317890581e-03 3.862660032419305486e-03 3.764239506363653651e-03 3.826852482754547653e-03 3.771558738912051279e-03 3.784822772872891306e-03 3.694715951364547796e-03 3.631951594395152038e-03 3.588806791544104074e-03 3.524348983489292240e-03 3.474611741672067790e-03 3.450599329076508171e-03 3.448981963821289541e-03 3.476478506242290135e-03 3.454240776063999003e-03 3.440273240812322109e-03 3.445983296912334248e-03 3.464668835138216569e-03 3.452321184892419900e-03 3.451176718908520631e-03 3.478007210938438565e-03 3.511506900857255288e-03 3.560457428771232873e-03 3.656021772955074262e-03 3.675453311942341716e-03 3.654587736464389412e-03 3.714840893011642133e-03 3.735905423521871088e-03 3.808910350050364116e-03 3.806106766615741013e-03 3.866800463634015826e-03 3.876994276908988721e-03 3.917528426614615145e-03 3.885828755568003588e-03 3.884153475705994559e-03 3.925659164300181712e-03 3.933174778405031623e-03 3.893125134607234965e-03 3.893094776528067697e-03 3.957689230954256066e-03 3.922673082977798029e-03 3.902517577309907223e-03 3.902782301698723769e-03 4.016509008780683350e-03 3.933539885610615010e-03 3.922158166275903010e-03 3.941401326142808699e-03 3.964581805821261289e-03 4.037734861106685377e-03
5.003657198064351275e-03 5.281591203995755594e-03 5.368570079050959815e-03 5.538949630702995515e-03 5.650608490578325031e-03 5.951782125159156556e-03 6.562273107356602318e-03 6.749967930902360351e-03 6.752389648751426846e-03 5.428596310154860070e-03 4.970385128253805053e-03 4.848842499107582429e-03 5.005006783560968925e-03 5.188827396095417772e-03 5.188005834784146196e-03 5.117441233530961413e-03 5.504099230190627121e-03 5.401241952932670475e-03 5.386256796654871268e-03 5.541868495051742796e-03 6.010066609147524629e-03 5.536249546138262249e-03 5.352879164624966928e-03 5.583039930627378689e-03 5.554982898540748726e-03 5.440242483358406766e-03 5.379222606368048998e-03 5.533323951029242051e-03 5.730103222194046428e-03 6.236939264467149073e-03 7.067832654558711507e-03 1.146687090845562203e-02 0.000000000000000000e+00 7.811877491012434761e-03 5.753943007401653154e-03 5.167496465832898886e-03 4.904709465243206092e-03 4.833505714675557542e-03 4.876258789139510316e-03 4.974602094388070120e-03 4.973483227619129171e-03 4.859820140389317297e-03 4.979181618422936183e-03 5.161035906818343087e-03 5.084752372889948628e-03 5.074885183387041129e-03 5.154459752233470082e-03 5.308930092911054617e-03 5.536080117797155357e-03 5.911451819344471469e-03 5.274767630529703620e-03 5.005960647402468711e-03 4.796960791470132775e-03 4.880954400737797828e-03 4.586307265039545403e-03 4.563097887886181578e-03 4.295146304280018403e-03 4.480734751601485148e-03 4.566228414827550215e-03 4.577639638448133437e-03 4.575726512120893014e-03 4.458657912668508028e-03 4.269131460530537110e-03 4.221899187827764938e-03 4.168923339611426380e-03 4.169485342995665408e-03 4.194827522619097235e-03 4.124199288254760606e-03 4.119521421684412335e-03 4.141206528926824788e-03 4.131196745026780026e-03 4.104845369325580730e-03 4.084080200651186987e-03 4.077500996194655808e-03 4.064800761067279868e-03 4.073575337193152159e-03 4.120140970458498718e-03 4.130638668239465343e-03 4.216087201668878952e-03 4.348933192988620015e-03 4.423788184845654087e-03 4.299911943823266948e-03 4.381613950410339318e-03 4.316529204563940812e-03 4.337268327252012841e-03 4.206532094012139025e-03 4.124855090231431889e-03 4.070972785897029704e-03 3.991799630052784119e-03 3.932053347473206915e-03 3.902883305779627967e-03 3.902269075813127354e-03 3.939598299489728041e-03 3.908151498898815822e-03 3.890702055475792585e-03 3.898394111513119389e-03 3.921744721478670655e-03 3.905796225815046357e-03 3.904977907685111983e-03 3.940799357416409007e-03 3.979772060306346199e-03 4.036641939045842488e-03 4.144092826087972595e-03 4.172520730637253698e-03 4.148617088156275091e-03 4.212825471942615967e-03 4.237383045791440900e-03 4.335946460843103506e-03 4.302923360520150356e-03 4.325892214728551365e-03 4.281628498902922443e-03 4.308441350769089649e-03 4.273043350909315301e-03 4.271997244322545302e-03 4.315427042771151356e-03 4.314768916380563521e-03 4.277412402636148782e-03 4.285844777442487583e-03 4.352147542397554608e-03 4.308209793945520782e-03 4.292168677284438454e-03 4.310745503948479676e-03 4.400076962626168174e-03 4.315151608881838755e-03 4.304543879532415733e-03 4.324694798719838987e-03 4.341585039585660506e-03 4.412580436266885613e-03
4.836048244069086899e-03 5.018361154701014848e-03 5.118175996721910717e-03 5.161490681658924967e-03 5.221959301793336825e-03 5.410618902300129429e-03 5.695175860851317551e-03 6.197598299269949443e-03 6.793093934196440739e-03 5.870309276539797776e-03 5.648563164820351486e-03 5.518478705964864964e-03 5.825236090119710435e-03 6.186724540092663517e-03 6.103023591072910189e-03 5.974678309578052189e-03 7.097404804833753328e-03 6.334539015705373775e-03 6.116494771653910138e-03 6.193414219364328302e-03 6.875826465746399593e-03 6.048214588524628878e-03 5.678321239304059270e-03 5.693840953450977384e-03 5.647549269996368984e-03 5.532424519375737058e-03 5.380496296009854885e-03 5.410571126253448104e-03 5.465472962190481669e-03 5.632512606591147213e-03 5.809520790232862095e-03 6.810609488458050503e-03 8.441730855688703641e-03 0.000000000000000000e+00 8.136795149103108818e-03 6.295826256903318090e-03 5.614788328319402812e-03 5.437972452406158660e-03 5.490213927009197567e-03 5.671361158551102566e-03 5.597571737555788983e-03 5.373342900677834967e-03 5.492632657665731666e-03 5.735671213568400290e-03 5.424948827542699047e-03 5.414477259617839384e-03 5.416580601714723019e-03 5.383396045411098854e-03 5.357405886638299218e-03 5.488765512417700769e-03 5.073370449265978376e-03 4.914379638471007804e-03 4.834537962409233766e-03 5.019181655959129192e-03 4.844819463616471811e-03 4.914377658079373268e-03 4.598977318055420295e-03 4.885211310499165856e-03 5.019105576715156801e-03 5.062751770329116351e-03 5.066568503590765903e-03 4.866351566834055918e-03 4.578716842077308960e-03 4.500645018942179588e-03 4.428181661919338569e-03 4.427080588312791616e-03 4.452672984119096511e-03 4.349068899576058814e-03 4.345936983731206633e-03 4.366745219464187276e-03 4.332663535323638335e-03 4.282796587710941717e-03 4.271670777480561683e-03 4.251915915437454348e-03 4.234310213399707437e-03 4.239672358459312465e-03 4.282927097483991107e-03 4.287273824440664474e-03 4.348433298401063914e-03 4.454066475169423354e-03 4.507694815357608277e-03 4.435115071477666558e-03 4.541442635030759449e-03 4.518922901531164694e-03 4.572190721657026086e-03 4.451222310765441496e-03 4.359517725910241025e-03 4.292574936532347722e-03 4.202123643193630617e-03 4.132058507337002355e-03 4.096321258549810891e-03 4.095567881285410577e-03 4.140735054591347490e-03 4.097499861699135763e-03 4.075882896558461442e-03 4.082847008414298463e-03 4.104956766082220113e-03 4.086231448039309710e-03 4.085013660469506529e-03 4.122556667334424142e-03 4.153069948267491991e-03 4.204441577127407230e-03 4.291885133634367085e-03 4.336926692498761088e-03 4.351613428563809276e-03 4.432633721444546523e-03 4.485736888573483606e-03 4.640106043869901380e-03 4.572034985248283126e-03 4.554810976050489846e-03 4.435483722522117270e-03 4.446287855628108451e-03 4.396948605606680605e-03 4.391907606315357745e-03 4.429681144065089268e-03 4.412488749863527175e-03 4.373412738181251501e-03 4.375546410031534890e-03 4.420591424295769283e-03 4.370374922358650181e-03 4.351891453661126986e-03 4.368309565324585662e-03 4.419823610762258284e-03 4.349085525397474589e-03 4.336251162050267470e-03 4.347806465116909463e-03 4.355675506600124522e-03 4.406780552829826954e-03
4.635760852594301637e-03 4.772746942952968766e-03 4.823360251413601370e-03 4.896594620670681290e-03 4.999465032244224463e-03 5.216703506939888123e-03 5.379818060148216022e-03 6.058339507286152580e-03 7.005641201504175276e-03 6.661028683175511216e-03 6.218867571578232112e-03 5.995810103916143774e-03 5.895207058713420809e-03 5.764506556567051097e-03 5.642637152153355713e-03 5.591882286851706726e-03 6.106038987352024189e-03 5.622918019716458687e-03 5.470486990738827014e-03 5.489134165603907003e-03 5.622453474858134063e-03 5.317186837661297752e-03 5.121946110058636301e-03 5.129911573559643376e-03 5.084099780440608750e-03 5.018094521219812823e-03 4.934455650269745086e-03 4.958329135901122856e-03 5.002995593641649391e-03 5.109155576137504665e-03 5.273417745282743367e-03 5.712020327024017186e-03 6.299572795100857360e-03 8.518130773205722164e-03 0.000000000000000000e+00 1.102234461825591857e-02 7.535646982428913405e-03 6.871948725916655031e-03 6.955747050363295103e-03 7.491793302321804807e-03 7.138002077786748459e-03 6.436517649826071531e-03 6.448440270612665684e-03 6.350808648147627904e-03 6.043483297455993532e-03 6.026539893337717196e-03 5.904089611138532527e-03 5.696698638381358232e-03 5.461249455998114753e-03 5.475354029821142936e-03 5.073075882511011991e-03 4.935278096776332148e-03 4.935541653264408600e-03 5.194246509745536165e-03 5.111403290281858053e-03 5.255354826869194050e-03 4.923049584246493721e-03 5.331033767039763081e-03 5.587817315521591624e-03 5.817395932415099502e-03 5.948423905007286551e-03 5.553030931742782353e-03 5.012779002318926494e-03 4.865452101263720644e-03 4.770701185208671771e-03 4.780632776984006585e-03 4.815968364096454707e-03 4.645214733667937107e-03 4.650823864612508435e-03 4.683321306564217426e-03 4.611031333608661339e-03 4.519587589801832631e-03 4.528986102086037142e-03 4.494657923765944807e-03 4.470887558586231735e-03 4.472724467434486921e-03 4.513928855967300896e-03 4.507910820000247780e-03 4.543650055487963822e-03 4.624868862421514272e-03 4.644589702542408112e-03 4.590693745638841326e-03 4.690354080457958749e-03 4.694128079509967723e-03 4.751276924678614517e-03 4.601103342741147580e-03 4.505353682496110977e-03 4.443288063914850074e-03 4.360208871620194389e-03 4.300684988591078721e-03 4.269063571684374343e-03 4.273546333235921091e-03 4.328736116017192943e-03 4.274584702188936013e-03 4.253393212489554875e-03 4.262957116412010618e-03 4.286481559789943538e-03 4.265837469766623792e-03 4.266907725334148985e-03 4.313777757957407318e-03 4.335902900680451214e-03 4.376636227336771524e-03 4.434544117756161925e-03 4.480037967784172327e-03 4.496080247550941940e-03 4.549720694466454982e-03 4.589581009485043522e-03 4.737450291651415513e-03 4.626911768804101155e-03 4.533205741120116018e-03 4.364700683994427073e-03 4.351153413972186357e-03 4.313442046307259040e-03 4.311392588903254115e-03 4.341313889618760025e-03 4.322518605027804786e-03 4.296798041997256477e-03 4.312260567930840428e-03 4.346703730255945496e-03 4.301137353191214138e-03 4.294019686577356214e-03 4.332609697973171733e-03 4.343667233321223294e-03 4.285254514635618468e-03 4.276960313323953378e-03 4.287902702616619953e-03 4.287105500444671202e-03 4.325952996522102779e-03
3.416555302053605591e-03 3.482058881385868051e-03 3.502309529724341106e-03 3.544031725293085144e-03 3.603604161999924161e-03 3.721403775130425855e-03 3.767070347431925644e-03 4.032676763685435865e-03 4.264868479836548751e-03 4.343091890200104915e-03 4.483533543805044014e-03 4.532061377072740642e-03 4.270048490414454084e-03 4.042331832538141427e-03 3.959856997209076912e-03 3.939533533780213877e-03 4.094973458163357095e-03 3.894260878981878685e-03 3.817505420771803801e-03 3.803673889493445082e-03 3.824049486993819340e-03 3.719979620314848960e-03 3.636312727985444547e-03 3.633838990386675360e-03 3.610584274712546563e-03 3.581991595995793164e-03 3.545182270299557497e-03 3.554793155117807590e-03 3.575026490856921327e-03 3.619979333465586039e-03 3.698195447040639357e-03 3.845076721854001709e-03 4.030277589358941502e-03 4.484485337748722079e-03 6.235101886521731730e-03 0.000000000000000000e+00 6.204201630522507803e-03 5.201134015732172128e-03 5.163346387099135813e-03 5.361868511230934858e-03 4.959926620068023755e-03 4.676287482834926880e-03 4.641728294429058738e-03 4.489870761764045044e-03 4.326819435036196280e-03 4.330998294370582563e-03 4.237755563623206434e-03 4.087281376019570416e-03 3.914762160973766884e-03 3.891200568999363726e-03 3.687155490396307883e-03 3.611024812633401547e-03 3.621603337614587911e-03 3.747922231558171394e-03 3.764225478611858862e-03 3.891919026772094285e-03 3.744356487180739226e-03 4.042495276293738872e-03 4.240108184833896697e-03 4.484506152325382425e-03 4.627898966819705105e-03 4.260075514183765330e-03 3.847402757482033895e-03 3.730576302150477152e-03 3.667386256748724187e-03 3.675784689515013744e-03 3.691362549025816678e-03 3.573665839401144254e-03 3.580562830175111188e-03 3.599770658611339911e-03 3.542982082172376618e-03 3.475885527980633778e-03 3.489709398358326487e-03 3.463502805804403485e-03 3.447536068380912654e-03 3.446668621065642011e-03 3.467720687305014642e-03 3.460674228694358544e-03 3.468658320325517744e-03 3.502090935650448416e-03 3.498871057763373264e-03 3.476844856472193282e-03 3.523264364752228765e-03 3.539713697478595600e-03 3.572477655009662512e-03 3.492310952782925679e-03 3.438962310180156134e-03 3.405499059574840053e-03 3.361532422054164596e-03 3.331798062997891156e-03 3.315158056641484378e-03 3.319927510312392464e-03 3.355947835281086235e-03 3.319645626634284800e-03 3.307440823376279950e-03 3.313800907106605100e-03 3.327399814162724200e-03 3.314712417025746007e-03 3.316175859485298669e-03 3.346326136130929607e-03 3.354290133055029023e-03 3.372271525038001826e-03 3.391901661118714145e-03 3.416397060553833919e-03 3.430262948075481731e-03 3.452834246215519438e-03 3.474745804623187960e-03 3.559469060482697410e-03 3.485436516539864877e-03 3.411830034801075894e-03 3.300227028887748725e-03 3.286066087724695377e-03 3.266049832656751310e-03 3.265248238260618809e-03 3.280319886823190260e-03 3.268521034402056217e-03 3.256342848693857123e-03 3.267793380038814827e-03 3.283956939022686199e-03 3.258694043363747836e-03 3.256911787254248691e-03 3.283845216717561945e-03 3.280113954570100347e-03 3.249486381308340586e-03 3.245547852388368324e-03 3.251434816728828326e-03 3.248811273762378105e-03 3.268056839221048209e-03
4.518636315685416530e-03 4.633748774859993043e-03 4.653298351635601002e-03 4.753043481873182180e-03 4.887197877153722295e-03 5.150286917333877709e-03 5.162859458797888247e-03 5.628647007952810796e-03 5.845219943673005646e-03 6.111861090794605891e-03 5.906183453369916875e-03 6.084586855578972588e-03 5.660444119690928762e-03 5.325868993017604872e-03 5.209523953753201174e-03 5.187413090729504732e-03 5.406946706710946855e-03 5.124230853589405339e-03 5.021008249988529425e-03 5.016739001855762166e-03 5.052627868722946516e-03 4.893984716761099786e-03 4.777881588403676792e-03 4.793907771609547119e-03 4.755397249860564279e-03 4.710815962788323166e-03 4.665280363055850088e-03 4.691009842883256571e-03 4.733112696445120580e-03 4.817203899952398130e-03 4.993134714390122346e-03 5.185651886172493348e-03 5.485161401505032897e-03 6.021319614101815210e-03 7.925191454992002241e-03 1.176458145460320369e-02 0.000000000000000000e+00 1.461776068740662862e-02 1.288052483707810558e-02 1.159033152624997474e-02 1.009614396358215864e-02 9.027001530871135021e-03 8.614699987947173690e-03 7.720397348469676228e-03 7.210651222105514749e-03 7.261395165836541030e-03 6.884832315089582482e-03 6.337357100915155632e-03 5.758158439587430892e-03 5.624700910044546504e-03 5.144089813750512413e-03 4.941340457982013219e-03 4.946159985137382580e-03 5.123614474735549776e-03 5.154604421533075936e-03 5.344939520298947096e-03 5.265130822389635368e-03 5.887660736597109985e-03 6.566623673449264835e-03 8.112720343107062207e-03 9.555427432137690233e-03 7.440636463114290444e-03 5.821087129118237766e-03 5.443187541074973393e-03 5.310124830945538339e-03 5.362102485961331606e-03 5.401816292665524016e-03 5.089189729441065749e-03 5.119538170147738647e-03 5.183347412082406867e-03 5.028434666642061027e-03 4.852644005547057313e-03 4.907778908093790929e-03 4.847485902093107146e-03 4.812840797858502009e-03 4.808102799468812194e-03 4.844358676258257723e-03 4.817316425824450660e-03 4.806563781976650775e-03 4.845300340908063365e-03 4.797406437645455185e-03 4.738896292097984943e-03 4.767947863367416432e-03 4.794273964643457064e-03 4.816181800614138461e-03 4.668049470513184473e-03 4.582531642335165023e-03 4.539844082323680335e-03 4.481455651366986030e-03 4.452016433995383514e-03 4.435269232551527011e-03 4.450122226834576228e-03 4.516456146064431673e-03 4.454022453511096054e-03 4.438824990646840669e-03 4.455059862082484320e-03 4.483256896044883824e-03 4.461673723011871061e-03 4.468953735969798460e-03 4.536570517547707133e-03 4.546669952999708372e-03 4.567418951778721113e-03 4.579147643227416201e-03 4.599697354633097007e-03 4.595082881762667555e-03 4.600798914929180722e-03 4.613380534490399247e-03 4.721500833290599719e-03 4.599309215950928356e-03 4.472972866588753420e-03 4.292721835222378449e-03 4.268757561036829601e-03 4.240544604323200593e-03 4.241203089526445098e-03 4.267855256388907587e-03 4.250572344879453325e-03 4.233980356380393113e-03 4.259941112533633181e-03 4.290270411925723240e-03 4.249470864386908388e-03 4.251733905981799726e-03 4.309232971182522069e-03 4.293061019435678687e-03 4.242309700062340226e-03 4.238185625274612685e-03 4.250439192568719604e-03 4.243610701966921313e-03 4.275640595500618257e-03
4.197951691751862502e-03 4.299719904636168516e-03 4.310587075147783234e-03 4.407731702675946744e-03 4.534341677817330801e-03 4.783130221136403480e-03 4.756770666068430020e-03 5.119248045531247029e-03 5.194333711205528260e-03 5.332168844534155260e-03 5.166546360190304825e-03 5.294603212004924189e-03 5.000256163123236938e-03 4.765758490384615007e-03 4.682031665010897604e-03 4.667898400577287672e-03 4.834346266655065866e-03 4.625678999951142976e-03 4.550782705272758341e-03 4.553976940700954143e-03 4.588649716127314766e-03 4.462007799545014003e-03 4.373722402883199918e-03 4.395888263712009400e-03 4.364464507286457823e-03 4.328118657277361600e-03 4.295826618616242418e-03 4.322016825239807618e-03 4.360773355768989001e-03 4.435396019722626614e-03 4.600609961750436530e-03 4.734614242498959118e-03 4.970977395862223765e-03 5.327035839412839514e-03 6.457838134196756605e-03 7.579219269322183365e-03 1.186745387918763418e-02 0.000000000000000000e+00 1.423980231508997253e-02 1.036866202961437243e-02 1.016881214536076959e-02 9.781758692718816109e-03 8.619565842122445601e-03 7.471712954003133580e-03 7.016697621296002184e-03 7.098366457895900067e-03 6.654284639979977760e-03 6.052740872333604687e-03 5.426220622360157161e-03 5.263187950310136906e-03 4.795849372691871754e-03 4.581990798574374357e-03 4.568644173382622672e-03 4.680746239015716459e-03 4.693404831285801458e-03 4.828407568973077692e-03 4.816218681911912936e-03 5.255835934372079209e-03 5.755668907954836558e-03 6.554694395436087319e-03 7.295151294470977703e-03 7.105785195623793953e-03 5.436520374705643491e-03 5.068866096326977641e-03 4.966530180623017661e-03 5.034974747184855007e-03 5.088223874197776025e-03 4.777953749283480461e-03 4.813580265187356912e-03 4.894869677790455315e-03 4.737899988559867055e-03 4.562036969214753809e-03 4.624462435144804061e-03 4.569263774358642803e-03 4.537383056608549313e-03 4.532489667793209408e-03 4.563851555543620500e-03 4.532609891325102211e-03 4.513631494351223739e-03 4.539086825604607585e-03 4.477791653459047352e-03 4.412584369385345005e-03 4.409236767244428985e-03 4.425861687166269751e-03 4.427846396556169885e-03 4.303524964795659574e-03 4.234818787636343736e-03 4.203989563394116939e-03 4.160407697321719112e-03 4.142831095102548697e-03 4.133354464694699061e-03 4.147974356011322437e-03 4.203926646575176403e-03 4.154301751006199937e-03 4.144510888552257501e-03 4.160896889646357316e-03 4.187781162654270056e-03 4.169969577945244546e-03 4.178536129342842048e-03 4.243774150973886675e-03 4.253032392957533173e-03 4.267032516345241333e-03 4.270523356950622733e-03 4.276408045943709546e-03 4.257560074917730517e-03 4.251388098408223452e-03 4.253920749422407388e-03 4.332507358135534448e-03 4.233784858020871351e-03 4.130603520456378568e-03 3.983134421043963737e-03 3.963700242917747238e-03 3.941274179180090723e-03 3.942551038688726570e-03 3.966369580693217441e-03 3.952855166062509140e-03 3.939606773665335800e-03 3.964097863333016815e-03 3.992391205024076357e-03 3.957942413133187266e-03 3.961586037291764742e-03 4.015079707884320996e-03 3.999712404679253534e-03 3.955564485989545437e-03 3.952926777027954836e-03 3.964789528870324084e-03 3.958391682500728148e-03 3.986772955787848578e-03
3.751032748402662823e-03 3.836994953956425394e-03 3.844540588202868814e-03 3.927502313347956339e-03 4.032805452811098930e-03 4.243033472599451114e-03 4.206357788654446414e-03 4.481871115934859921e-03 4.518432470829339236e-03 4.589048503746241854e-03 4.445271304420589202e-03 4.511911905389285639e-03 4.320631151576913472e-03 4.162909086161860860e-03 4.102584400889384454e-03 4.090995823739640783e-03 4.225355695301588957e-03 4.067662424191026589e-03 4.012066128398513939e-03 4.018423055223283545e-03 4.051536172149382969e-03 3.949518034587437901e-03 3.880361576592926322e-03 3.902564226265381724e-03 3.878174862033541628e-03 3.848917813249661066e-03 3.824338363935580500e-03 3.847903132517143266e-03 3.880471060626492896e-03 3.942938581437157967e-03 4.081998883336549616e-03 4.182394054134624603e-03 4.369533053258499271e-03 4.640898827751187977e-03 5.476418029183042525e-03 6.140603536096021428e-03 8.130453054211193853e-03 1.002713945565066392e-02 0.000000000000000000e+00 9.707954441579432284e-03 8.155026399451460739e-03 7.981990776985262159e-03 8.026559371259699149e-03 6.601364080788470722e-03 6.124099574405087766e-03 6.283424598609496300e-03 5.903952969866348328e-03 5.362105246168488194e-03 4.808053743886247372e-03 4.655822294339874955e-03 4.246640082784681330e-03 4.052097312689178533e-03 4.026825827762874239e-03 4.103622475202158351e-03 4.092950060921719639e-03 4.181700682111487953e-03 4.150324418408814046e-03 4.441921413339794400e-03 4.748185287503830024e-03 5.243330653816592052e-03 5.664586766356143575e-03 5.473067788695185412e-03 4.546870006755239328e-03 4.321083371652340716e-03 4.255967015778959125e-03 4.307144656237180645e-03 4.361689489432274414e-03 4.136746150562246004e-03 4.163158771739104182e-03 4.233713267044165486e-03 4.124171971949939196e-03 3.993275212730056783e-03 4.038881357654135716e-03 4.002268597904813131e-03 3.979274600842546382e-03 3.977414174064291923e-03 4.005120642864797888e-03 3.979434014412005886e-03 3.971473430582617842e-03 3.998946981285099803e-03 3.951759215517309728e-03 3.889693262328953755e-03 3.884828780949818594e-03 3.890176035756257727e-03 3.890567381244194357e-03 3.792680882158003426e-03 3.738761083225416310e-03 3.713864644801119930e-03 3.678138881146713387e-03 3.662461390652485289e-03 3.654471502793013669e-03 3.665066343546598965e-03 3.707074409164904955e-03 3.670791334219002371e-03 3.663294109893804225e-03 3.676063234478123363e-03 3.697609850941434208e-03 3.684023228635886511e-03 3.690543158457253083e-03 3.741015427708199031e-03 3.751619344284242916e-03 3.764770271440350848e-03 3.774142424827782623e-03 3.777485480148530007e-03 3.758692723964346914e-03 3.756242546440961838e-03 3.758390668240695759e-03 3.819555373350880679e-03 3.745863985551033462e-03 3.670707334805194035e-03 3.559433940088205500e-03 3.545836257628818145e-03 3.528043265777561222e-03 3.529148440408956013e-03 3.548920430826164353e-03 3.538925725193209360e-03 3.527905569003206548e-03 3.547268681864329011e-03 3.571816547244528132e-03 3.544282783011955349e-03 3.546856607553382744e-03 3.588850530975280437e-03 3.580443373392204736e-03 3.543834051947277256e-03 3.541717909421952457e-03 3.551890333084340746e-03 3.547536571448089374e-03 3.571876050957555320e-03
4.135549790617527692e-03 4.244830137540094549e-03 4.255462168681737635e-03 4.358929512295722439e-03 4.489755354802131039e-03 4.758061675489469108e-03 4.711572979700004091e-03 5.069122735034222414e-03 5.130317477230406792e-03 5.180126599704033136e-03 4.983866849219063984e-03 5.033653117121152966e-03 4.821818915751622386e-03 4.643821772442283981e-03 4.570536924967894855e-03 4.553821986362577984e-03 4.737116895441384652e-03 4.534596927183900082e-03 4.464911180571138997e-03 4.475510093801410468e-03 4.524182988652118362e-03 4.390153099082168622e-03 4.301275606509861668e-03 4.330735066966134514e-03 4.300805030276613240e-03 4.263582716099082077e-03 4.231893027866943588e-03 4.262234997030841729e-03 4.303223012049640049e-03 4.383079135270907985e-03 4.559187522875153900e-03 4.694058758931984182e-03 4.944181183277039128e-03 5.344379752984050776e-03 6.676940697883188870e-03 7.511204181607547201e-03 9.166633987616501153e-03 9.670917347533902059e-03 1.242807036783384785e-02 0.000000000000000000e+00 1.058692941505711728e-02 8.946934852589674345e-03 9.598071816478186830e-03 8.400282464538040214e-03 7.266514165302748011e-03 7.433575188914464359e-03 6.979093608642385205e-03 6.231698708285390333e-03 5.490956466082795584e-03 5.300043688260121580e-03 4.747205785180431091e-03 4.491714690882351278e-03 4.450418349783362253e-03 4.545911368220584801e-03 4.513873435141642181e-03 4.614074856997131373e-03 4.538043219543079314e-03 4.875791455534332457e-03 5.208354003988287240e-03 5.731732978461109677e-03 6.159773523853239764e-03 5.825796927073885814e-03 4.925342059095593091e-03 4.699621174816188615e-03 4.626952059599102711e-03 4.681324126573173545e-03 4.753535641782072503e-03 4.502342406669863906e-03 4.529730820293031458e-03 4.610709349011319139e-03 4.498338275605116149e-03 4.353154556327815117e-03 4.399893818242463575e-03 4.362709870012448574e-03 4.337338101698746257e-03 4.337327886534322711e-03 4.374275619957334986e-03 4.344810505108769212e-03 4.345724286852412077e-03 4.390006086172737465e-03 4.340901744722142769e-03 4.259426033141673618e-03 4.260865163558421979e-03 4.261334339690050696e-03 4.265706980422951343e-03 4.146634981454734928e-03 4.080492047276058735e-03 4.048108744442356632e-03 4.001797639514050736e-03 3.978668052940713754e-03 3.966983289983396117e-03 3.978048444459141887e-03 4.026456492724309576e-03 3.984642486559721378e-03 3.974831035994276854e-03 3.989108807482330023e-03 4.014337575971639940e-03 3.998292824922785975e-03 4.005084069738462302e-03 4.062259323829623195e-03 4.077995946211037531e-03 4.097387861971950491e-03 4.117700974062342249e-03 4.124368126696695454e-03 4.102671133890217064e-03 4.106048221348190808e-03 4.111565047993394166e-03 4.189126090194407112e-03 4.103037378457160059e-03 4.018563626076624741e-03 3.889714822290443481e-03 3.875338318488455967e-03 3.853507717248424221e-03 3.854640281499754385e-03 3.878767237164026677e-03 3.867225435366631811e-03 3.853151124135840468e-03 3.875156846488966855e-03 3.905841793760968586e-03 3.872658274701383345e-03 3.874684474272213283e-03 3.922534386181833997e-03 3.917331748965895838e-03 3.872243098926103459e-03 3.869344689137718500e-03 3.881737751047458721e-03 3.877588712153135029e-03 3.908217008673759915e-03
4.804393421764952508e-03 4.953688363782069934e-03 4.964767576540754512e-03 5.112593051877655295e-03 5.300335002373490062e-03 5.687992918266800493e-03 5.618115897865708780e-03 6.186698053518167352e-03 6.168206231409373297e-03 6.247509625522461134e-03 5.878777157679791060e-03 5.928345815208552368e-03 5.657670312693837029e-03 5.431334419774019699e-03 5.337720256155700609e-03 5.317889162171667711e-03 5.560109408719283823e-03 5.296304201324555927e-03 5.208131274115307234e-03 5.228020041844863401e-03 5.294532654329286298e-03 5.116266988238372601e-03 5.001707908190870799e-03 5.047554780228707266e-03 5.007005426467306050e-03 4.957448607431616874e-03 4.918490432262220130e-03 4.962168255543844206e-03 5.019970446429987930e-03 5.130792889644597912e-03 5.383352690254601843e-03 5.558097983965031540e-03 5.906354385031355701e-03 6.392111541170245569e-03 8.104317609244458473e-03 8.676475126797356802e-03 1.125287216902633169e-02 1.383044641665995625e-02 1.490658283045479156e-02 1.627019218302196146e-02 0.000000000000000000e+00 1.462936796171049672e-02 1.304197440781187239e-02 1.147752194470632627e-02 1.053862690248825659e-02 1.020749447718407449e-02 9.279806297035278137e-03 8.032117094901801771e-03 6.812264654138394659e-03 6.508098283764369996e-03 5.682018537540022528e-03 5.310345061973851567e-03 5.248350474935830831e-03 5.366501489507370486e-03 5.306716794762585121e-03 5.425609436462999063e-03 5.333537287799218658e-03 5.760801951561529514e-03 6.201248112805168335e-03 6.875798005116473023e-03 7.454650287259357959e-03 7.142937756011817629e-03 5.900586203767410262e-03 5.598641424714052676e-03 5.509119766561407054e-03 5.600502826584977806e-03 5.750037244428741513e-03 5.352168141102463077e-03 5.392056335255589021e-03 5.521373133253421744e-03 5.359732143741498603e-03 5.142698597867398184e-03 5.214487079898498696e-03 5.163721949229439431e-03 5.128142170398174333e-03 5.128502318339472899e-03 5.181230612838910038e-03 5.134544658336281757e-03 5.131542499237414651e-03 5.189501281869090578e-03 5.109968019214051679e-03 4.989024943368580191e-03 4.977014851392408054e-03 4.972012491962617825e-03 4.969796410202741849e-03 4.806902635273811036e-03 4.719957978402916296e-03 4.679361493637214375e-03 4.620443823662147287e-03 4.593056334097741535e-03 4.579913439452797629e-03 4.595286352856552646e-03 4.658614602275600210e-03 4.605875721184565785e-03 4.594622245527983824e-03 4.614875658497761581e-03 4.650084555045010462e-03 4.629181542001480597e-03 4.639393878406997650e-03 4.719444793565372859e-03 4.741962056602600818e-03 4.766667707071337717e-03 4.792016676563059553e-03 4.794911885007118596e-03 4.756533344699545238e-03 4.755591374669789970e-03 4.758290477750492901e-03 4.855170317966754287e-03 4.742337246115655748e-03 4.632127053797703911e-03 4.465656052678986312e-03 4.447396843897714024e-03 4.419803822057177464e-03 4.421719146628898429e-03 4.453993926195378913e-03 4.439569106965357559e-03 4.421678421020758254e-03 4.451875277223838606e-03 4.493697506114270775e-03 4.450242220008671958e-03 4.453883113538655535e-03 4.519342605578170052e-03 4.511535407281047107e-03 4.451836055385488544e-03 4.448549071244158569e-03 4.465609767581802531e-03 4.459802159697550013e-03 4.500564989677391554e-03
4.277392020703124631e-03 4.393338340655351254e-03 4.396239096585175324e-03 4.519531580561364850e-03 4.673845724859022020e-03 4.989143001186542754e-03 4.889978802137491531e-03 5.221829614321042701e-03 5.171688445965493507e-03 5.209634982340483576e-03 5.006266017767147664e-03 5.066588552031007185e-03 4.860991986426243909e-03 4.692397286414804261e-03 4.626129962313139422e-03 4.615299700970579115e-03 4.776161262117807615e-03 4.595437426384825844e-03 4.534736201743230777e-03 4.550242331118267702e-03 4.597959607605344931e-03 4.472306716519170930e-03 4.392993296937998914e-03 4.431680240231104448e-03 4.401413003222076105e-03 4.365078261684582524e-03 4.340455823124931937e-03 4.376162806629960156e-03 4.421952820151263570e-03 4.507463634076385763e-03 4.710375852005718733e-03 4.809908449886032833e-03 5.044283945305777332e-03 5.315466872684240437e-03 6.139047535860601458e-03 6.591282172460238321e-03 8.010917342241345718e-03 9.957396680857150476e-03 1.064111278628238066e-02 9.707934273324132085e-03 1.080052859082986962e-02 0.000000000000000000e+00 1.260338271263059841e-02 9.255094209778907954e-03 8.920749762968988722e-03 9.416381258504816221e-03 8.213699027364972788e-03 7.061499688255973642e-03 5.974927804797961449e-03 5.667756092514737547e-03 5.016792433388698146e-03 4.699297564507739014e-03 4.642898280594086498e-03 4.700148857004405288e-03 4.663382196842686886e-03 4.747893817684846474e-03 4.735472526853065633e-03 5.023591690826625933e-03 5.344819678638334549e-03 5.829054875060679479e-03 6.259246432672374919e-03 6.304645753492613136e-03 5.291522964336564487e-03 5.041037777879898464e-03 4.991023718707260186e-03 5.096700748117690208e-03 5.247933694330995241e-03 4.878541322779305148e-03 4.933596188102294319e-03 5.123822368207435994e-03 4.910109664893411337e-03 4.694429689721528985e-03 4.783228233930683464e-03 4.730034644381947255e-03 4.695929964712668853e-03 4.692142941423799000e-03 4.729147779337151622e-03 4.681480428113707695e-03 4.656890831400168664e-03 4.682107448588224315e-03 4.590035262945907357e-03 4.484563026376145629e-03 4.441452780550416216e-03 4.436667400299199211e-03 4.419634384861585719e-03 4.294061413546102803e-03 4.229563912420044453e-03 4.203433221338460056e-03 4.164137612388929544e-03 4.151692135886344941e-03 4.147015240106833277e-03 4.161969537213127020e-03 4.212652153097047082e-03 4.173646777879161732e-03 4.168449321387496763e-03 4.187772271155037855e-03 4.219106432748379910e-03 4.203046821424616039e-03 4.214260825162299655e-03 4.287882294132114303e-03 4.305435054202090550e-03 4.317968498761702231e-03 4.325015466471559059e-03 4.313861312542431603e-03 4.269451086536236138e-03 4.255122906289113272e-03 4.249553228533259688e-03 4.314772416422793522e-03 4.226402141453723497e-03 4.136985810258643308e-03 4.005018448316478505e-03 3.989630169222676756e-03 3.969273378464500783e-03 3.971476995193691170e-03 3.997596788724103352e-03 3.986683552025650432e-03 3.973852574607621840e-03 4.000599401807173987e-03 4.034656830689749805e-03 4.000607804342497763e-03 4.005744622339918633e-03 4.063398723482478103e-03 4.051819530337391097e-03 4.004754380324250518e-03 4.003183587792761948e-03 4.017785095360843634e-03 4.011747954569185384e-03 4.043741246108950062e-03
3.589018066980566302e-03 3.681726740444641113e-03 3.681373216412871067e-03 3.780925722761382946e-03 3.900043416063316351e-03 4.154821219434792767e-03 4.040832907469952759e-03 4.233868354011108628e-03 4.165178569848034494e-03 4.146957508112806765e-03 4.001224198550892147e-03 4.023195929243457598e-03 3.914494184699857104e-03 3.823814284804272646e-03 3.783595056017202869e-03 3.773649513388084228e-03 3.889826968204601002e-03 3.774267079510593408e-03 3.736690152561436117e-03 3.752422784604579706e-03 3.794371777228987275e-03 3.704555875040159256e-03 3.650052661134768010e-03 3.685771741630349593e-03 3.665712181197501671e-03 3.639438180801495351e-03 3.624127277987331062e-03 3.654872308446954592e-03 3.690468521770470713e-03 3.757060841685473922e-03 3.916701196957202147e-03 3.970145711176251146e-03 4.130879002968400326e-03 4.294496838498789576e-03 4.730990778518359176e-03 4.948646729951313925e-03 5.589736889798958136e-03 6.135736216895379402e-03 7.039911560688624260e-03 6.935113441950340601e-03 6.681112702173560083e-03 7.805698675209016106e-03 0.000000000000000000e+00 8.096993889805986083e-03 6.907608232429467143e-03 8.390740965022139286e-03 7.375706674754177981e-03 6.055816643679291615e-03 5.029900191388708176e-03 4.717661365436880139e-03 4.154520700362618682e-03 3.870779761886582876e-03 3.799367932591491987e-03 3.824182388658049943e-03 3.770922093926067781e-03 3.814101894189795856e-03 3.772161846927694212e-03 3.955639355863212539e-03 4.137952106647141935e-03 4.395675267414861018e-03 4.605492287195882620e-03 4.540329772051517401e-03 4.039157499280363398e-03 3.907108068085171464e-03 3.871527959524507199e-03 3.918040270856004530e-03 3.983062314288972339e-03 3.808232593807441523e-03 3.832633582591724649e-03 3.912689645230404273e-03 3.839403657680843292e-03 3.728943110389979897e-03 3.766272212047031172e-03 3.748207180967494390e-03 3.731719309999874824e-03 3.734939988982449808e-03 3.768682503909188443e-03 3.739428989492459259e-03 3.746787148753879561e-03 3.789141447502124976e-03 3.740317155779649978e-03 3.650814316141163217e-03 3.630041200205313349e-03 3.616331108267485661e-03 3.607629002544875986e-03 3.520472981459453390e-03 3.474483869937950234e-03 3.453636227038771409e-03 3.421938780447573124e-03 3.407624801753759893e-03 3.401362291175870963e-03 3.409670467828678202e-03 3.442730857292381798e-03 3.417014608735220553e-03 3.411807638464118587e-03 3.423502582822153528e-03 3.443994240925278560e-03 3.433119480086737826e-03 3.439026659162710501e-03 3.483765182200762502e-03 3.500417575313811806e-03 3.515418167076435341e-03 3.536440231640371884e-03 3.532087487193313197e-03 3.501350222184830725e-03 3.499301898019600322e-03 3.497625353720972517e-03 3.544183295236316526e-03 3.489418634591186230e-03 3.438230478926423712e-03 3.356216295722259154e-03 3.348851901883823177e-03 3.334558917117730337e-03 3.336155698813491818e-03 3.355738593198542407e-03 3.349556564432316051e-03 3.339516771455637925e-03 3.357511354566199407e-03 3.385036527946098418e-03 3.361027019615508375e-03 3.363482525589921515e-03 3.401251345539283918e-03 3.402436883137129834e-03 3.366398594062677135e-03 3.365023588798532472e-03 3.376464778372211765e-03 3.374250279548200206e-03 3.400483878654480489e-03
4.172512635035860451e-03 4.311595301730484012e-03 4.308120927282877571e-03 4.461276165267600950e-03 4.642568705037679842e-03 5.052542118104778705e-03 4.834322965976257588e-03 5.057689651918923987e-03 4.903288590056766906e-03 4.806953261738667292e-03 4.594958519034944046e-03 4.601724368279075383e-03 4.498332670504014141e-03 4.414283041374271813e-03 4.368000571194698665e-03 4.351866170297453464e-03 4.521847848239587790e-03 4.374118475702119813e-03 4.329139394405261999e-03 4.358210793738356674e-03 4.432884447189897742e-03 4.302496702695601631e-03 4.229323924384594154e-03 4.289078007396095009e-03 4.263195793201171417e-03 4.226325870061662000e-03 4.208144275788848823e-03 4.256861581973212481e-03 4.309953476379597276e-03 4.410239372710132548e-03 4.656621477321732164e-03 4.718282443275746696e-03 4.958131750570750687e-03 5.213005706906719515e-03 5.541930841735169012e-03 5.680258692613482721e-03 6.288044041963512971e-03 6.780169920414839783e-03 7.372945278118112414e-03 7.953166664651864157e-03 7.885608897029711475e-03 8.096991332915701514e-03 1.108783478913277776e-02 0.000000000000000000e+00 1.001686519559251594e-02 1.055974661338894387e-02 1.058009799138638282e-02 8.291056132638856269e-03 6.535416763200218790e-03 6.154313048438529894e-03 5.039218473653983045e-03 4.548604350589957601e-03 4.408811431127481265e-03 4.417459968116364301e-03 4.310898629408409580e-03 4.347707186616505369e-03 4.266304847609788189e-03 4.482885486348919292e-03 4.686880592113498029e-03 4.958403875512269569e-03 5.176480989917095141e-03 5.080189882866874805e-03 4.543815921510995642e-03 4.403194845458076843e-03 4.360885764277413167e-03 4.411348274605229880e-03 4.486199678163623958e-03 4.295814272841202985e-03 4.322053867659056761e-03 4.412095236699335038e-03 4.353901653834332461e-03 4.229392987917651552e-03 4.264914662469535683e-03 4.254257702587762278e-03 4.236962104949890291e-03 4.245652484759413099e-03 4.297682668876065364e-03 4.260608740012520809e-03 4.290550925703095521e-03 4.370033781628441388e-03 4.313773515182871970e-03 4.171910688870732187e-03 4.145331096590053159e-03 4.114194487312636261e-03 4.101666615840181274e-03 3.987020271454361567e-03 3.926675199253341388e-03 3.898049919058747727e-03 3.853935653734549306e-03 3.831488132710733109e-03 3.821676814588043265e-03 3.830673930732780494e-03 3.870701672399749858e-03 3.840435983497999736e-03 3.833152133204551382e-03 3.847307461296116220e-03 3.873542278065772882e-03 3.859972115793033724e-03 3.866498558526805865e-03 3.920777875743640221e-03 3.947551971831026775e-03 3.972450941492126214e-03 4.014599089589291486e-03 4.008776944523201324e-03 3.964133880312982992e-03 3.967161046870960536e-03 3.965579310900173120e-03 4.025391282624714122e-03 3.961896868900622801e-03 3.908789720852414405e-03 3.815634581010737391e-03 3.810453400477383130e-03 3.792268597343981251e-03 3.794487232347305925e-03 3.821378409558967310e-03 3.815282196775392123e-03 3.801279030800353877e-03 3.823919592148383988e-03 3.864023080335366248e-03 3.832890041713188714e-03 3.835092568914091633e-03 3.881901123964487214e-03 3.893299547383682457e-03 3.843164219144971742e-03 3.841251788361992395e-03 3.857604313690414510e-03 3.856825191939822900e-03 3.895127478699914308e-03
4.097813883087738848e-03 4.230804034014107838e-03 4.221726975183410016e-03 4.376956789658364294e-03 4.561190403554604353e-03 4.967118495136746241e-03 4.748593211453881920e-03 5.033837556733111208e-03 4.753014429481633267e-03 4.649501404904968389e-03 4.435059228353269330e-03 4.436886887953472164e-03 4.339453526455389759e-03 4.259391108711029286e-03 4.220044675418555338e-03 4.209127308208073653e-03 4.346181265208483822e-03 4.225586126826066068e-03 4.190480609238219668e-03 4.220670568659724495e-03 4.280011811976599037e-03 4.171941948195427748e-03 4.112531292456231106e-03 4.174742619289878443e-03 4.150057479541108610e-03 4.117139689168551782e-03 4.105755525283546689e-03 4.154613837638530295e-03 4.207181632962941550e-03 4.302620548047325459e-03 4.546926220129229694e-03 4.576481655729325304e-03 4.778520702355573517e-03 4.842896650585360070e-03 5.178025540776677073e-03 5.287774964099841053e-03 5.784936783599213365e-03 6.217279584429074614e-03 6.574166824611023772e-03 6.712126377204158216e-03 7.181352062452715096e-03 7.562791113100293151e-03 8.611167485554250753e-03 9.568857334709999357e-03 0.000000000000000000e+00 1.261310534186831957e-02 1.032141995820361723e-02 8.690056910748205840e-03 6.554242488082732271e-03 6.008691837124841700e-03 4.983703936010756667e-03 4.498985161667590389e-03 4.361562448622157036e-03 4.342076064410339310e-03 4.224646471760939645e-03 4.244336756000448470e-03 4.179285741343604157e-03 4.356502914870752884e-03 4.530451974334499810e-03 4.755113260069369734e-03 4.939218666579683371e-03 4.891250791288210935e-03 4.449450689505566117e-03 4.331994886981090608e-03 4.305230677467095611e-03 4.360475637194124662e-03 4.437739375267564859e-03 4.266501194684332691e-03 4.299453459495463335e-03 4.404057902474585798e-03 4.397519993973286398e-03 4.248427404236261584e-03 4.291923540257682780e-03 4.306017873556782123e-03 4.294726960435811189e-03 4.313348033338453361e-03 4.387424038662963467e-03 4.314528395166896367e-03 4.342836262500393042e-03 4.424836518883763781e-03 4.317974073579634170e-03 4.148369281428350083e-03 4.092610269940551680e-03 4.053330561936117384e-03 4.030559330028819776e-03 3.917887595366085531e-03 3.861926190372322841e-03 3.837752062212232591e-03 3.798760250280255272e-03 3.781485627796439628e-03 3.775136529511401422e-03 3.784736653633345715e-03 3.822022507447191911e-03 3.796639778648611390e-03 3.791948654770380556e-03 3.807260759224675994e-03 3.834770845119261830e-03 3.822605289066003959e-03 3.830306072633894894e-03 3.887093658437200915e-03 3.918346809043925238e-03 3.939419403562210986e-03 3.981072088301899209e-03 3.964760636536927667e-03 3.907419692190200640e-03 3.902209582080885027e-03 3.894759743702530790e-03 3.943915502272942082e-03 3.884413556761797011e-03 3.833519406615051601e-03 3.746920139369392701e-03 3.741861726706715175e-03 3.726168136570441776e-03 3.728975106107986371e-03 3.755329385085166838e-03 3.750325331346681095e-03 3.738173177047888519e-03 3.762168229949771660e-03 3.802264786320494472e-03 3.772833357255611555e-03 3.776831912190168911e-03 3.826227954685447203e-03 3.833797560851347468e-03 3.785997204631679370e-03 3.785283130339513018e-03 3.802447881339351791e-03 3.800356509924053029e-03 3.836881372997611415e-03
3.094468197444796148e-03 3.174390178060941016e-03 3.167945922301425039e-03 3.260855951143794805e-03 3.366923501764074265e-03 3.606560645420860394e-03 3.449695590236878488e-03 3.538546313865342623e-03 3.425868778310972411e-03 3.374861385162042284e-03 3.265441954171605446e-03 3.268002787645593599e-03 3.215474747466822662e-03 3.172480744699500942e-03 3.150809779538847610e-03 3.143841227139821792e-03 3.221010802922363858e-03 3.155407528376382841e-03 3.136247367120335427e-03 3.153419821674235349e-03 3.188515863744858028e-03 3.127968031115724648e-03 3.094528200153885689e-03 3.131910178106439221e-03 3.118738061275780262e-03 3.099892430942743221e-03 3.094199745897509724e-03 3.123961282873444472e-03 3.154559334921984166e-03 3.210551742852348067e-03 3.353014545162504197e-03 3.356262896314318820e-03 3.457587467030996155e-03 3.491482025080662552e-03 3.660913764002276822e-03 3.724959467505422304e-03 3.976768924878612381e-03 4.188145150255236093e-03 4.394890858510989116e-03 4.435413469509752286e-03 4.506644307942394428e-03 4.856895036155163894e-03 5.878681047833039797e-03 5.588461316148248502e-03 6.295268766207208488e-03 0.000000000000000000e+00 8.906666357427211675e-03 6.328365054168241799e-03 4.666330339352014155e-03 4.124335092740314367e-03 3.598968676656842669e-03 3.306376380574977975e-03 3.217932585792576509e-03 3.207173847513944669e-03 3.142462556403785405e-03 3.154922955503682794e-03 3.115737962598756280e-03 3.219225181881635225e-03 3.316966568927492542e-03 3.441946289006406895e-03 3.541261136934282898e-03 3.512830592662716852e-03 3.262501298149266676e-03 3.194208506451315811e-03 3.175687929110464734e-03 3.204066046964194024e-03 3.244821198037891805e-03 3.147793279341103059e-03 3.163303062726790463e-03 3.215931818849416222e-03 3.192385379374251472e-03 3.123248316421584157e-03 3.143217360955081162e-03 3.141990194150235272e-03 3.133743310315894540e-03 3.140178109771922001e-03 3.171915474682241842e-03 3.147601301967507294e-03 3.166455211843105001e-03 3.213152600611326667e-03 3.176691168326813142e-03 3.088108672125283380e-03 3.065341809996608921e-03 3.043737256442807879e-03 3.032811238720148524e-03 2.968676764135795825e-03 2.935699198443149447e-03 2.920750494082916243e-03 2.896837627227877472e-03 2.885296841791585958e-03 2.880618233215324810e-03 2.885888466563481507e-03 2.907885652875157392e-03 2.892224549306094631e-03 2.888770494876978078e-03 2.897209283148750956e-03 2.912680271716602733e-03 2.905318769977516691e-03 2.909313802729625569e-03 2.940804372340887710e-03 2.957605333198892392e-03 2.971619656421275839e-03 2.997101574997257985e-03 2.990534584224107881e-03 2.960389450363259609e-03 2.959907189860532580e-03 2.956696291166888320e-03 2.986258031895594554e-03 2.952927776952844665e-03 2.925496078344714916e-03 2.876822807432805312e-03 2.874619467576722699e-03 2.865289505570886401e-03 2.866915327803112607e-03 2.882674225053859229e-03 2.880150594549343076e-03 2.872651102137408711e-03 2.886451548034417273e-03 2.910825676515547272e-03 2.893619753346173690e-03 2.895478244549139126e-03 2.923234627987275711e-03 2.931082804185443282e-03 2.901951542679181376e-03 2.901286057132345612e-03 2.911473286159721278e-03 2.911267885345140884e-03 2.934151895204652454e-03
3.048331156357477357e-03 3.133369209575217855e-03 3.123729998760722566e-03 3.225957863506173900e-03 3.340297408056142579e-03 3.611753554784462826e-03 3.403812956720218656e-03 3.442399271051299961e-03 3.320568382221275767e-03 3.256988152252874962e-03 3.151402578831177196e-03 3.148952814639358142e-03 3.109075780215105403e-03 3.077514224793924738e-03 3.059824757349318292e-03 3.052717814369559565e-03 3.125025849823201852e-03 3.069784175753739134e-03 3.054958769359961135e-03 3.074118166378646787e-03 3.110926624866452387e-03 3.054442101110403131e-03 3.024910906618462174e-03 3.066999963686720641e-03 3.055291416277005831e-03 3.037144677268952160e-03 3.034399902343300898e-03 3.067359662965881816e-03 3.099424642335771741e-03 3.158152438756736680e-03 3.312082690622307219e-03 3.293539743201718325e-03 3.382831224261538365e-03 3.380971000603675940e-03 3.496128383931505768e-03 3.533905712031324906e-03 3.725420518296671327e-03 3.881923908662600689e-03 4.045315511086354510e-03 4.104216818058570478e-03 4.147284367734761258e-03 4.331325882176518920e-03 5.103581342770318469e-03 5.313739577544844030e-03 5.379637233846482590e-03 8.216328501893901612e-03 0.000000000000000000e+00 8.250415625000128567e-03 5.072048885543297553e-03 4.179549134230011072e-03 3.592068920164274547e-03 3.250062918780560490e-03 3.141965829990490868e-03 3.119459917173597694e-03 3.045731153774007289e-03 3.050605847575783066e-03 3.006580065835985551e-03 3.097802878352044070e-03 3.180788313407131342e-03 3.282591202652294319e-03 3.362671001319962605e-03 3.334227373061146148e-03 3.125635070440656218e-03 3.068823055385108863e-03 3.051720457608778515e-03 3.075105273384562236e-03 3.109742340743486787e-03 3.029056729501156987e-03 3.041392685341101545e-03 3.085626680364792016e-03 3.069241200613618929e-03 3.014028727388971297e-03 3.027561875780698190e-03 3.028152042145311213e-03 3.021181944685572343e-03 3.027694973852553765e-03 3.057875541945753294e-03 3.039874877777270709e-03 3.065983149056146322e-03 3.119452171292811955e-03 3.094111705235908383e-03 3.001141304026508101e-03 2.980563086428395132e-03 2.955007819246190798e-03 2.943819397009701452e-03 2.882272584773170818e-03 2.850613868151520396e-03 2.835886309261144173e-03 2.811988903441868699e-03 2.799600962796209257e-03 2.794502869690366955e-03 2.798947900115088348e-03 2.819095546249364079e-03 2.805048561183019415e-03 2.801481823639945072e-03 2.809171809995720300e-03 2.823818554838451733e-03 2.816907970656032986e-03 2.820274639641734762e-03 2.848910929013472558e-03 2.866500318111306084e-03 2.882272019863604210e-03 2.912256012465387883e-03 2.906051141553992259e-03 2.875435002636357248e-03 2.876916702959210568e-03 2.873664382937802728e-03 2.900844291891492826e-03 2.872327902793392167e-03 2.851594395863050503e-03 2.811230143624370709e-03 2.810972615864580377e-03 2.802530293621911632e-03 2.804258185291729887e-03 2.820026665269737953e-03 2.818726895388915920e-03 2.811318091125699151e-03 2.824539121363836558e-03 2.850117610388204492e-03 2.833887426338480790e-03 2.835402151906347198e-03 2.861251909184642488e-03 2.873719803088810570e-03 2.844088345370207518e-03 2.843472958385918035e-03 2.854072934749300131e-03 2.855045410268112517e-03 2.879330641775360109e-03
3.499078683834849508e-03 3.628808825866898600e-03 3.607063655042651393e-03 3.773812730022849116e-03 3.958580407304751296e-03 4.442063557605082334e-03 4.002078135100744886e-03 3.946576909089192196e-03 3.743807816747256236e-03 3.631473072153263044e-03 3.492773714888311540e-03 3.480331006764537851e-03 3.448764397384291702e-03 3.426763151112541088e-03 3.410935911457861364e-03 3.401619113550849536e-03 3.486988261458508383e-03 3.434789799502767100e-03 3.424312440951370138e-03 3.454753871052576066e-03 3.506765776798082251e-03 3.440279466286052384e-03 3.409585822096574542e-03 3.477972385365308422e-03 3.465024572117802060e-03 3.441951252904159372e-03 3.445461347860206709e-03 3.498133700195207862e-03 3.545939245692485576e-03 3.633672459260182085e-03 3.878943600741886939e-03 3.796862971063499816e-03 3.891839642787653635e-03 3.789408115483576447e-03 3.858333819515547252e-03 3.866335119150994884e-03 4.032971282477850784e-03 4.174983180975881149e-03 4.323430958594916620e-03 4.389448440169114486e-03 4.447540941048694525e-03 4.592976381018549527e-03 5.195520233337878879e-03 5.516675284724851733e-03 5.846015005995615008e-03 7.438566128306146712e-03 1.133935751064272385e-02 0.000000000000000000e+00 8.784638036412729598e-03 5.455138785195034860e-03 4.384211131683047116e-03 3.763846343833536241e-03 3.568660043202698338e-03 3.509592189248161159e-03 3.389590962059738782e-03 3.380010363855377818e-03 3.313873440025145393e-03 3.411511787636338847e-03 3.496200390599004185e-03 3.592128365080707840e-03 3.667940966822949567e-03 3.636259004663622545e-03 3.427689360702102991e-03 3.372286081536340560e-03 3.353121511684820089e-03 3.376948423258880911e-03 3.414295638082313466e-03 3.334080189522987698e-03 3.345860301218300283e-03 3.393454453256239140e-03 3.385401141428619805e-03 3.334128111678834588e-03 3.341569154025930861e-03 3.346960762993257069e-03 3.340110283494131249e-03 3.349595462991703052e-03 3.388914352814790219e-03 3.374244245209568564e-03 3.423615840503543145e-03 3.510550805983146411e-03 3.494098896737574556e-03 3.354772363967654415e-03 3.327716026664069918e-03 3.284423666742405500e-03 3.267346824591740775e-03 3.189319850623995208e-03 3.149789731061818348e-03 3.131055853402462189e-03 3.099795581500541537e-03 3.082385063255164981e-03 3.075261470569984161e-03 3.079752251054825203e-03 3.102905345534217978e-03 3.087708862006341513e-03 3.083060359169132250e-03 3.092077692199614834e-03 3.110264016191735623e-03 3.102018636766664793e-03 3.105497803751581815e-03 3.138837644225509534e-03 3.164248097365306069e-03 3.188395871486475550e-03 3.237221091592181951e-03 3.228265859095731747e-03 3.184493412491645054e-03 3.189132904613519413e-03 3.183833360199580294e-03 3.214470331649087187e-03 3.185749677845842696e-03 3.171063522763514341e-03 3.133994927810981011e-03 3.137513482287622793e-03 3.128317522076208470e-03 3.130940784022263369e-03 3.152114409346336906e-03 3.153010139998631972e-03 3.143495354144913538e-03 3.160388279868196846e-03 3.197412592339956769e-03 3.177713975001044723e-03 3.179335266935097437e-03 3.210846578808614158e-03 3.236769075235007044e-03 3.195816977261886627e-03 3.195252192660338192e-03 3.210572574732995649e-03 3.214185181460777873e-03 3.249915879177383594e-03
3.386613340601457318e-03 3.529301916221769773e-03 3.496675347093281937e-03 3.691423581594206488e-03 3.908139112009436159e-03 4.486685914339860574e-03 3.879058677519817491e-03 3.687842987606571813e-03 3.468239479050453516e-03 3.338770398505718461e-03 3.213772759424478320e-03 3.192795999878711953e-03 3.185453932967046483e-03 3.185864172841006755e-03 3.179293753211722730e-03 3.170824075742514729e-03 3.238925447486134222e-03 3.213211708600294866e-03 3.213621611345675311e-03 3.247746719821281713e-03 3.299695282709758006e-03 3.247414770446517465e-03 3.228547790712656823e-03 3.307290099493472545e-03 3.298222044593175899e-03 3.277882294511575041e-03 3.290027274589308378e-03 3.350208052107795861e-03 3.401019273912926546e-03 3.493544232450008797e-03 3.767836466854531264e-03 3.619707715841361233e-03 3.674054640665534027e-03 3.475187981432126347e-03 3.451765013268118677e-03 3.420154701463503071e-03 3.486897423284970529e-03 3.551672923542306074e-03 3.626501609202065386e-03 3.670716025615328084e-03 3.702375716384247867e-03 3.753240740408856756e-03 4.014230849785574949e-03 4.226029259462961603e-03 4.319370953767168002e-03 4.679969964888760006e-03 5.344706926683522735e-03 7.310225058875456650e-03 0.000000000000000000e+00 5.617936719145067738e-03 4.534979690592303575e-03 3.650982742144118828e-03 3.393614964348802294e-03 3.298333093698439713e-03 3.158874666315433701e-03 3.131522756395390631e-03 3.060487458833957130e-03 3.128062480695748861e-03 3.180922971774486924e-03 3.230503489055220820e-03 3.270171283069361889e-03 3.247032860560261896e-03 3.121500310417598453e-03 3.089856493654457355e-03 3.075143411004301140e-03 3.089883111514023575e-03 3.115819228905095974e-03 3.068376703687398978e-03 3.074306492100329843e-03 3.106927439993230431e-03 3.111481429950739650e-03 3.089197761846565124e-03 3.083930107732410584e-03 3.093122846241163314e-03 3.089026195210880805e-03 3.098536974022147918e-03 3.133998699434415586e-03 3.132988798346313282e-03 3.198309828863782171e-03 3.300929560249371390e-03 3.310568134311153189e-03 3.155636198189226607e-03 3.129303398475437488e-03 3.076252359254840960e-03 3.056843219344149241e-03 2.985254036177642598e-03 2.949575012401561835e-03 2.932256099072160036e-03 2.902186491340550453e-03 2.884045114610136063e-03 2.876657658873473054e-03 2.879501130345289272e-03 2.898212272248589828e-03 2.887156173659891686e-03 2.882674225053859229e-03 2.890183726522839013e-03 2.906606312420515186e-03 2.899555450016892081e-03 2.901827872403772973e-03 2.929130232973176616e-03 2.956226987361875152e-03 2.983667484747514441e-03 3.041846515208160382e-03 3.032186017820096609e-03 2.985655671108889634e-03 2.992969822163629116e-03 2.986471591297994166e-03 3.009785794809093605e-03 2.992186482492960493e-03 2.992359700739253506e-03 2.975252474718312681e-03 2.983125123430530653e-03 2.976628430366320532e-03 2.979656153281664936e-03 3.000723300345761561e-03 3.004702933989954541e-03 2.995937825877519316e-03 3.011951120852430618e-03 3.052069287869432421e-03 3.034848138429766060e-03 3.036132856206674117e-03 3.063989505835942612e-03 3.099826252878630332e-03 3.058092650305199982e-03 3.057920836936787231e-03 3.074400743955789470e-03 3.080515289498432421e-03 3.119268704421070213e-03
5.592783859172091587e-03 5.994203796743070856e-03 5.908901671143162136e-03 6.471141555962691382e-03 7.157095007566230231e-03 9.169684096405254434e-03 7.351478664656243937e-03 6.733172455399464608e-03 5.894409748278582953e-03 5.446647152673424891e-03 5.091122981019087154e-03 5.023465511628609666e-03 5.027784795727388914e-03 5.050005508041007472e-03 5.038662971029078501e-03 5.015347867236358975e-03 5.193966038764822463e-03 5.137630440583663971e-03 5.143881648295353486e-03 5.240624203621644002e-03 5.389729595379795166e-03 5.243683131569515550e-03 5.193849607420540464e-03 5.414316081947059996e-03 5.385196480455296288e-03 5.328750323854800769e-03 5.359230823041569343e-03 5.523694578355678453e-03 5.670632279695453533e-03 5.939097559708553763e-03 6.771844747143345410e-03 6.431704909262471632e-03 6.758424078242869504e-03 5.863667914967292394e-03 5.666048474336556930e-03 5.519195067786780706e-03 5.612832295177323447e-03 5.729978882220129570e-03 5.889178082867826437e-03 6.015358171870092106e-03 6.089682523109903392e-03 6.143950989948711132e-03 6.687767598898891261e-03 7.498575758013402426e-03 7.540198229398586624e-03 7.746328021683955220e-03 8.586864515352558846e-03 1.069202221284721969e-02 1.532426958976087356e-02 0.000000000000000000e+00 9.397598081063099004e-03 6.385418156930143703e-03 5.619233616215480939e-03 5.357077845176721163e-03 4.966990942796322903e-03 4.885594903550637136e-03 4.694322545014950609e-03 4.847094995403499786e-03 4.959600630738201892e-03 5.050981424379387928e-03 5.125446113704290423e-03 5.064469532318420508e-03 4.801613372823594628e-03 4.739063581224760985e-03 4.703825287134430835e-03 4.732507462194103683e-03 4.787863784164556047e-03 4.692640274162815373e-03 4.702783915459445539e-03 4.771153574950466776e-03 4.790262270547815046e-03 4.755374545710748004e-03 4.733104542001659830e-03 4.757469214773521297e-03 4.748955130143311075e-03 4.772253666681170077e-03 4.857720287413822176e-03 4.865431340460927602e-03 5.042562072943211800e-03 5.328256740814900708e-03 5.356386420600559028e-03 4.954614517142418711e-03 4.898089156968274752e-03 4.761042582436345733e-03 4.715783901315393281e-03 4.544386118965375830e-03 4.460619045603272763e-03 4.419250239903418746e-03 4.348214855175138588e-03 4.304110471985139220e-03 4.285921614110995391e-03 4.291158392543738612e-03 4.332072373923069770e-03 4.308071966807477081e-03 4.297218861438970722e-03 4.313282879713280400e-03 4.349848880160114839e-03 4.333988321765088088e-03 4.338242870731225803e-03 4.397436860700079143e-03 4.461527892522078667e-03 4.528709949193082326e-03 4.674165751741567523e-03 4.653988064503213062e-03 4.544194151240414821e-03 4.565881760848372953e-03 4.551677930552318861e-03 4.606934484015345194e-03 4.569586594573030180e-03 4.577343545539362159e-03 4.544160492477937983e-03 4.565289233077609449e-03 4.549628229631510860e-03 4.556609477557246879e-03 4.607046315171023886e-03 4.617076887715086675e-03 4.595255628326534378e-03 4.632029256674966185e-03 4.729987951916587822e-03 4.687609082128218856e-03 4.689530258851659639e-03 4.754195788156211425e-03 4.845143567006225498e-03 4.742742996144795435e-03 4.741836047263131917e-03 4.781491252830750820e-03 4.797021770952312678e-03 4.892329705683902755e-03
4.864384889434331116e-03 5.138010111470310559e-03 5.022055764063498330e-03 5.451570185776972999e-03 6.179400274619963745e-03 6.474528515283587728e-03 5.620857459669547154e-03 5.050199972515801404e-03 4.662007096246129252e-03 4.466257606896458822e-03 4.257515302148622872e-03 4.204584520869177576e-03 4.205965968410562555e-03 4.218566477197768262e-03 4.217874492496377810e-03 4.215190481739071980e-03 4.294886236151451188e-03 4.279563550251969974e-03 4.295368303928337288e-03 4.359913720272216853e-03 4.431693359649496386e-03 4.370657317620872326e-03 4.365911915028980635e-03 4.508170926813807704e-03 4.492620491216744484e-03 4.467423640628433862e-03 4.513053508581158467e-03 4.622316269307090962e-03 4.707455529197204433e-03 4.836059142604628817e-03 5.295691193164398479e-03 4.959210075595371463e-03 4.965973201284530972e-03 4.577763275016809991e-03 4.465071088396798706e-03 4.378364091421345361e-03 4.390546659544556501e-03 4.424314482113902991e-03 4.474538920465759295e-03 4.520755541396348325e-03 4.554988343101581266e-03 4.573647360144026709e-03 4.733789904529351125e-03 4.943086855023617193e-03 5.004023535163683138e-03 5.063912756966481091e-03 5.302899976228689707e-03 5.837923970252531167e-03 7.104739858280475877e-03 7.173680912520906915e-03 0.000000000000000000e+00 6.793428602383314030e-03 5.334916935850126003e-03 4.760255265451636061e-03 4.352763180206084374e-03 4.222491808619240235e-03 4.087282628960133349e-03 4.137658028952451335e-03 4.176821145394291925e-03 4.193055451497895714e-03 4.216017221114950857e-03 4.209437657729470615e-03 4.130348256302235344e-03 4.121648816149114762e-03 4.111886149109450841e-03 4.130936987802541135e-03 4.167072226971156243e-03 4.148635762201094250e-03 4.152574438146192960e-03 4.201943982321649021e-03 4.263289286620051445e-03 4.300856563324093572e-03 4.250295263761678585e-03 4.299519212713317357e-03 4.302073164756023069e-03 4.330751027756510503e-03 4.416611820444978423e-03 4.459034285719738408e-03 4.719086334297074338e-03 5.111556030035176341e-03 5.261950747846331350e-03 4.602007972969609367e-03 4.448021721433690484e-03 4.266648571525631997e-03 4.185922030094493644e-03 4.033088035003848555e-03 3.969448740821394234e-03 3.943846115005336835e-03 3.890685146891981281e-03 3.860341939052071986e-03 3.850469259576516992e-03 3.854718675230022103e-03 3.881992806876956650e-03 3.874530460183019456e-03 3.869484531068101245e-03 3.884618034074292271e-03 3.919286250315297260e-03 3.908579620328939824e-03 3.912441009975050309e-03 3.962618684194079213e-03 4.035529414364536112e-03 4.105617300664027303e-03 4.272796869984872049e-03 4.222670324490087994e-03 4.073736222532436599e-03 4.071179625192059004e-03 4.037868079789129309e-03 4.051583316421011882e-03 4.032729536129720134e-03 4.048622777358221181e-03 4.047426169452287940e-03 4.065831619934289452e-03 4.065252456669663124e-03 4.075264345587632613e-03 4.118940197675683736e-03 4.132337035689681061e-03 4.124679763987803595e-03 4.168072383812043875e-03 4.267046536217507062e-03 4.228707353724202658e-03 4.240597940254223902e-03 4.318145874524397139e-03 4.370842430094504932e-03 4.291252877065127730e-03 4.296717436350479431e-03 4.335641727263473723e-03 4.339361709139883880e-03 4.409831558942794300e-03
5.742300033603366279e-03 5.864745904517444652e-03 5.768859088296086034e-03 6.061282830385358866e-03 6.508504708662342375e-03 6.841991887751266120e-03 7.130438262262567793e-03 6.315273442719721714e-03 5.733816370666137627e-03 5.546717662153465359e-03 5.203277103009286940e-03 5.098141102536027022e-03 5.089230547935365626e-03 5.087276760502741461e-03 5.086974107408620376e-03 5.105011073253993593e-03 5.175496184782065433e-03 5.147444772125630945e-03 5.169819871636784428e-03 5.257930100877437549e-03 5.305112792904958553e-03 5.242285239418547661e-03 5.257780458264359712e-03 5.404528323492668873e-03 5.354186762825862735e-03 5.330761773853625977e-03 5.386750070795362673e-03 5.463209021344609360e-03 5.556004635063530213e-03 5.649772894666510101e-03 6.030379605159688627e-03 5.834411240810073555e-03 5.870353214045682250e-03 5.445994045774897770e-03 5.311762958031128641e-03 5.183743570738922474e-03 5.140449626492873264e-03 5.139990731568713257e-03 5.165575577435545067e-03 5.208851125690546098e-03 5.245090737997956144e-03 5.238121219176485217e-03 5.327976656642433896e-03 5.479332650378353556e-03 5.547708075917367164e-03 5.529097594875720043e-03 5.660322656278027331e-03 5.963552709954938157e-03 6.538560358742037497e-03 6.738900900493044639e-03 9.434128607418559853e-03 0.000000000000000000e+00 1.042401787952564399e-02 7.012058215790201512e-03 5.708445126809141672e-03 5.314115112363456545e-03 5.037812028663880316e-03 5.056109339132987789e-03 5.063255401630228220e-03 5.026610473719030948e-03 5.021526354499363139e-03 5.024460682429485875e-03 5.000974865035315124e-03 5.025599676037783431e-03 5.004581018303819531e-03 5.014871224500915860e-03 5.058167228643377367e-03 5.074507445091507724e-03 5.056925916176921963e-03 5.101722791586389694e-03 5.198941229379906888e-03 5.287701876195599268e-03 5.184898752174786282e-03 5.243982719923261961e-03 5.244696040205713838e-03 5.282323331454833425e-03 5.399991723972683705e-03 5.482258039677963442e-03 5.873402739137722171e-03 6.398066985291682440e-03 7.115247087236635341e-03 6.129451840792686512e-03 6.065625420783808674e-03 5.561132506394412395e-03 5.379616020546001791e-03 5.063687978544465819e-03 4.953149054658812639e-03 4.912037443871989685e-03 4.818515922248600182e-03 4.760597479167470551e-03 4.740340950919031023e-03 4.742786409211652114e-03 4.780032877257331045e-03 4.774702123165360315e-03 4.763593569243954051e-03 4.784351595415479129e-03 4.838456399834747436e-03 4.821249731474470078e-03 4.823147294799415633e-03 4.890513458773731656e-03 5.014933544332316265e-03 5.159701320988796351e-03 5.490363558203818946e-03 5.447227866518688198e-03 5.155061651160782257e-03 5.146825683679233723e-03 5.064291253426620246e-03 5.051409584478877383e-03 5.030380100299239494e-03 5.060065891672034695e-03 5.085329024093322367e-03 5.111660047739940115e-03 5.130481351764861267e-03 5.154945309922245172e-03 5.231908750153922878e-03 5.252817447128094869e-03 5.260634562150231022e-03 5.362039088235441391e-03 5.589388934130024023e-03 5.461587546086104673e-03 5.497079547309122703e-03 5.693742528564296398e-03 5.634034431263351857e-03 5.525646031734647405e-03 5.530760021500719624e-03 5.559327528398420697e-03 5.533043323662827952e-03 5.568039192225177070e-03
4.961568213582253847e-03 5.019558559339710319e-03 4.980612889617968414e-03 5.122747799298281619e-03 5.342528494469219076e-03 5.510671473169843557e-03 5.725631691481344529e-03 5.848019733323867216e-03 5.449590924277433052e-03 5.437207425907364389e-03 5.054421997806896050e-03 4.933409358487123378e-03 4.884305671356337954e-03 4.830396238272896894e-03 4.816993783736960195e-03 4.850771166868721347e-03 4.891115144074668561e-03 4.824700513590816919e-03 4.824374251643065957e-03 4.892741252863605853e-03 4.881264152523728632e-03 4.819948300752531500e-03 4.811053661357129682e-03 4.872539079675890401e-03 4.829543297715322391e-03 4.808663195286294427e-03 4.826746469518528905e-03 4.858194547994161908e-03 4.911464829896695569e-03 4.968667137848683385e-03 5.174733733299543420e-03 5.162766060954776005e-03 5.264739034414641326e-03 5.053728946714800691e-03 5.021528245679595520e-03 4.926257666685543435e-03 4.872575143489541946e-03 4.852427442841291717e-03 4.853661828907051938e-03 4.879507134256628326e-03 4.907474090892387578e-03 4.892725548984478215e-03 4.915544240234877120e-03 4.990846961352522933e-03 5.046685066745841899e-03 4.998352243199506717e-03 5.046781850916530129e-03 5.178427670795690899e-03 5.417030000411369485e-03 5.535948578920892732e-03 6.364020698417288159e-03 9.361168843779662033e-03 0.000000000000000000e+00 8.798510433300066672e-03 6.021907277140727856e-03 5.352581902986958129e-03 4.993001185413376009e-03 4.968685826472394457e-03 4.939575213721341708e-03 4.866308917046844457e-03 4.840149114345884511e-03 4.854190222433752387e-03 4.889791483546013229e-03 4.939963145898946910e-03 4.911472139021065553e-03 4.909665252444136464e-03 4.946959247117918915e-03 4.985820973308636994e-03 4.952516313613499442e-03 4.977052626961290215e-03 5.071643172575515321e-03 5.169047014539877513e-03 5.056394780004556250e-03 5.100086546428657733e-03 5.097698409558878464e-03 5.128968792204681437e-03 5.231439730717289682e-03 5.315539797744135708e-03 5.658835432605660576e-03 6.098668292961947901e-03 6.824698893772953787e-03 6.388562000368133882e-03 6.567492839971537065e-03 5.754487815712205218e-03 5.504935835568888249e-03 5.060665819555067689e-03 4.936367580925218185e-03 4.896203089490440245e-03 4.797724757716339064e-03 4.735080284067504780e-03 4.712250832433245891e-03 4.713039719222355747e-03 4.749083480315488201e-03 4.744800704325808152e-03 4.731332625302022386e-03 4.750403582412352985e-03 4.803775498530417180e-03 4.785823052089257200e-03 4.785498248155907290e-03 4.846678053904443506e-03 4.971709530972999447e-03 5.131088405189736593e-03 5.461699227915627758e-03 5.493169326340235220e-03 5.160635754200467058e-03 5.113030074474759872e-03 5.001324000502653175e-03 4.968454635619350308e-03 4.894484004138599346e-03 4.817793529864203630e-03 4.713531382944121696e-03 4.699742410408305239e-03 4.701381261583409583e-03 4.717271155246403717e-03 4.771169600794425945e-03 4.759598645701897633e-03 4.762960279264173528e-03 4.836285614062676638e-03 4.937509229130531904e-03 4.861952563163777011e-03 4.892628503162983929e-03 5.042938503321612101e-03 4.940851998443454227e-03 4.886624998056955660e-03 4.894595976921099420e-03 4.918040026885154084e-03 4.883355105609293693e-03 4.895771281472245835e-03
4.829549128844479178e-03 4.893394704984817614e-03 4.889635379743043249e-03 4.982334237142050509e-03 5.134280403723460659e-03 5.274096676586521870e-03 5.564373851582791325e-03 6.023566094006640309e-03 5.992141988885762646e-03 6.270255039990244375e-03 5.507074453928409441e-03 5.289298554700227160e-03 5.211733528004783636e-03 5.108063901266436842e-03 5.079593057951797309e-03 5.120288269771849574e-03 5.169002768176728622e-03 5.057954242023272005e-03 5.044459342414368830e-03 5.146272556331331176e-03 5.055996271020734602e-03 4.973816190215364121e-03 4.928932555616780467e-03 4.954352724369332286e-03 4.902756689182724212e-03 4.873908763508258066e-03 4.859347900100107268e-03 4.874445328945045501e-03 4.916516323694585140e-03 4.968970641706533034e-03 5.119268303390937976e-03 5.226464756207736297e-03 5.389751585702645155e-03 5.278546496902910591e-03 5.312565000892962783e-03 5.184858777201662057e-03 5.065607417086694791e-03 4.999450485399897261e-03 4.985931620550480663e-03 5.015035628468066803e-03 5.031253366065728365e-03 4.976528155190761311e-03 4.977349674383775222e-03 5.022489275566543315e-03 5.041325026782417576e-03 4.992757256685589028e-03 5.009416826986790722e-03 5.075969239829445853e-03 5.200284890327317409e-03 5.304252760501546038e-03 5.588355382943924546e-03 6.549424072791975443e-03 8.862315020665057289e-03 0.000000000000000000e+00 7.952757186719779797e-03 6.101478645758265894e-03 5.284278655908636324e-03 5.309895595770816601e-03 5.251707155376949578e-03 5.113301689324942396e-03 5.042030085480914310e-03 4.997098984155737972e-03 4.999715141229828241e-03 5.041129491679774248e-03 4.960626613654632415e-03 4.931657703995246528e-03 4.963146700124363743e-03 4.939341673675180615e-03 4.902098691884277867e-03 4.894144427817132860e-03 4.919730585910444057e-03 4.949283994013583751e-03 4.873429055017543775e-03 4.866092861538121039e-03 4.850147843661614493e-03 4.863038100089601620e-03 4.928263773608928221e-03 4.976323597823041449e-03 5.141108308201710816e-03 5.361992396265822559e-03 5.672629971652449685e-03 5.722746418799716170e-03 6.511607621047512881e-03 6.021302102364725281e-03 6.063685016109210402e-03 5.348420013883963854e-03 5.163643638177521124e-03 5.082726197453442570e-03 4.941382699485867905e-03 4.833143291722531362e-03 4.781270204004321039e-03 4.774560553146973280e-03 4.824965452041122052e-03 4.785991517691513646e-03 4.754377834675953089e-03 4.762506674712636140e-03 4.798754327834569948e-03 4.773763723013263287e-03 4.767135512696391020e-03 4.807934738555470940e-03 4.883591919362677627e-03 5.008633607137135020e-03 5.220438715019915660e-03 5.400837289644678380e-03 5.269570157315481285e-03 5.297821148143375472e-03 5.210478503616017103e-03 5.228435961588270842e-03 5.093354957002024959e-03 4.931400228388924806e-03 4.722434452361872967e-03 4.684949754921141976e-03 4.668635626393012952e-03 4.677293611835172706e-03 4.718063081862206888e-03 4.690762689305814047e-03 4.684824979576739795e-03 4.738968919595553872e-03 4.790386621469560485e-03 4.724621558285643438e-03 4.740079022900208112e-03 4.845846029813369663e-03 4.763848638999409156e-03 4.714475944063553983e-03 4.713009821059412074e-03 4.722636600787854036e-03 4.700357475347000970e-03 4.716324828779368955e-03
5.168965789913236575e-03 5.205547416537571401e-03 5.211205331730088715e-03 5.274162267756022857e-03 5.395371821995158940e-03 5.517741157277677479e-03 5.717349560238623764e-03 6.151022664107316795e-03 6.367009234684726376e-03 7.249927279604420974e-03 6.851422725677249435e-03 6.494929136036471998e-03 6.214857891836301704e-03 5.895778322036727102e-03 5.821938005558903624e-03 5.921417823336192626e-03 5.894964593752081289e-03 5.678368314959192885e-03 5.608066593637301735e-03 5.615393311469088142e-03 5.529185273665255217e-03 5.447556536648382082e-03 5.389806228219691867e-03 5.358779332658563169e-03 5.305433543847631016e-03 5.276638595477002938e-03 5.250425226688683854e-03 5.241535484967226391e-03 5.270757411476851770e-03 5.310897919512566102e-03 5.423454750763861965e-03 5.567786838750773612e-03 5.744386364485749505e-03 5.813960958635883310e-03 5.997483815639985741e-03 5.984548004773539327e-03 5.826840324921165291e-03 5.719872100914284718e-03 5.663057598171665832e-03 5.670701641187816597e-03 5.674073200855223043e-03 5.617850179632163932e-03 5.555963826297391321e-03 5.552978603285058275e-03 5.551069058185639955e-03 5.491662533229569459e-03 5.471434529429957186e-03 5.480128227547550156e-03 5.522864676328594416e-03 5.599998136320620719e-03 5.747351277127261612e-03 6.225252093918012819e-03 7.111091389684322944e-03 9.888666666376598816e-03 0.000000000000000000e+00 1.063149122973204574e-02 7.036533067508125155e-03 6.955277046942382434e-03 6.635114397533403881e-03 6.235929015921137103e-03 6.032775841903579607e-03 5.962956504197668151e-03 6.080125770076809204e-03 6.193560751841542013e-03 5.999969064159504928e-03 5.904897597059200788e-03 5.955597577722676964e-03 5.848662956754476991e-03 5.782738166885532244e-03 5.712943988583252426e-03 5.686065478887769413e-03 5.673528157864922254e-03 5.594498017077730555e-03 5.532999147193308140e-03 5.498006939496391000e-03 5.497866291836803546e-03 5.551730598231061423e-03 5.596919527132836192e-03 5.684978706969103304e-03 5.827982696416319358e-03 6.041716688304772480e-03 6.441413154062621167e-03 7.811351914347152044e-03 8.275418027155735656e-03 9.052171966826505489e-03 7.031680250935354315e-03 6.616666896926674639e-03 6.430938225140535314e-03 6.156815292228866483e-03 5.933085850874165665e-03 5.815438284722520765e-03 5.796997540194815009e-03 5.896399413228067300e-03 5.780535740746116195e-03 5.708429974198581287e-03 5.704079421274596724e-03 5.730179398279133807e-03 5.684392953444594894e-03 5.665487318053086772e-03 5.693201738694701926e-03 5.736358270313366738e-03 5.868238412513346845e-03 6.028048860976960126e-03 6.433595225479723720e-03 6.560061684522422096e-03 6.703263895607979375e-03 6.562575814157093484e-03 6.617998304217350032e-03 6.276450098320904628e-03 5.830859319160411509e-03 5.355388451012692459e-03 5.250989996711777526e-03 5.220235851717446723e-03 5.225715423695937410e-03 5.252573102935657358e-03 5.199817116192243134e-03 5.196427532978204963e-03 5.261325125974801627e-03 5.262381194969207449e-03 5.190517261309106692e-03 5.207160637364793496e-03 5.324322223231654772e-03 5.188249107617263003e-03 5.144983870449841221e-03 5.139131448755587285e-03 5.138113202211287353e-03 5.108353933834811934e-03 5.114164125033642330e-03
5.423157539982418653e-03 5.476391427158285030e-03 5.500482917647995899e-03 5.553618823551155839e-03 5.668124636800743292e-03 5.808329910629725368e-03 5.998452459250037776e-03 6.499918114031598762e-03 6.889155764066724925e-03 8.114059529544231236e-03 9.042177671774519893e-03 8.216464802916096169e-03 7.543869581884423380e-03 6.828765815438700600e-03 6.664428884735749958e-03 6.790968370630191993e-03 6.750965614240184154e-03 6.370137326210152315e-03 6.221416479661256473e-03 6.154245100417771348e-03 6.041863540790144184e-03 5.938465254844455844e-03 5.830198183128344064e-03 5.762919983959488568e-03 5.701679854005978210e-03 5.662378785032670843e-03 5.608240456898863809e-03 5.590161137512821184e-03 5.615063089529334465e-03 5.658316460846631729e-03 5.758126709098378669e-03 5.963474043511093024e-03 6.178998021960616267e-03 6.421583960871388337e-03 6.755650975372443599e-03 6.895255178396972849e-03 6.606867381447792398e-03 6.430112101802769320e-03 6.327345030649690963e-03 6.321892322419593591e-03 6.298918463731831285e-03 6.217605536812549454e-03 6.111308401122156515e-03 6.069208077955724756e-03 6.035226251669864074e-03 5.970722656983046446e-03 5.921038534053648522e-03 5.883729387751475762e-03 5.865893967314616923e-03 5.932175186862035862e-03 5.962049089258546382e-03 6.239018819956597232e-03 6.755054893703908540e-03 7.941264627968271095e-03 1.239054548348075650e-02 0.000000000000000000e+00 1.010340266840563730e-02 9.724784608420024637e-03 8.327079973842309996e-03 7.494840270901001293e-03 7.068162767716119205e-03 6.883984511915997549e-03 7.067404073011401833e-03 7.216459149926802465e-03 6.867068038553037976e-03 6.637407558169973465e-03 6.579461908313843400e-03 6.442758765336255126e-03 6.386393038591459646e-03 6.252989124207281209e-03 6.153528063780088105e-03 6.084809885469760933e-03 6.030740445024500469e-03 5.926628200637036256e-03 5.877450110587162900e-03 5.867162271339745362e-03 5.911252218744186479e-03 5.944777758555668846e-03 5.971691340520852292e-03 6.058359877784706173e-03 6.176851332984901501e-03 6.497163172881058671e-03 7.271269211384027813e-03 7.886838878632843747e-03 8.915581982846294481e-03 7.751806083609662570e-03 7.308036676434418420e-03 7.082699275338581388e-03 6.811278927552690508e-03 6.597732110079492646e-03 6.459154403547568563e-03 6.467709279080859422e-03 6.674621569648328014e-03 6.397988063081731097e-03 6.292894136309561993e-03 6.279818816928228568e-03 6.279355831528500055e-03 6.213012075212636862e-03 6.185780426111071872e-03 6.198418811873817116e-03 6.170463078012961705e-03 6.236617855194938158e-03 6.262338411394664968e-03 6.597027694658710861e-03 6.974188924319860323e-03 7.115742453756907469e-03 7.162964864332191720e-03 7.503700055738234641e-03 6.947174201462966506e-03 6.283650677381313367e-03 5.667531301463663886e-03 5.536732234698380460e-03 5.489292868030202187e-03 5.488730565845858708e-03 5.504132191465884068e-03 5.446177847878558125e-03 5.436364265696932291e-03 5.492928088535454362e-03 5.476985490627456384e-03 5.405024891653033119e-03 5.414901444894973902e-03 5.520177230368543929e-03 5.395582383110575711e-03 5.345845319943629860e-03 5.336287530570457682e-03 5.334523031547131963e-03 5.306986987485493197e-03 5.318426648568131722e-03
4.132964271747228274e-03 4.153761242019804109e-03 4.159185401245932452e-03 4.194860358090563186e-03 4.265107952825209978e-03 4.347711364085788191e-03 4.414381116061579825e-03 4.616798818993314221e-03 4.734090402758421925e-03 5.084909186522024692e-03 5.327928285062320975e-03 5.497395009898004697e-03 5.078986028994417722e-03 4.745050343086120066e-03 4.668725602669797185e-03 4.723618752233622355e-03 4.696417292982442600e-03 4.534574945903880813e-03 4.468314837660067318e-03 4.436416207089069301e-03 4.393005107584497040e-03 4.342028459530279660e-03 4.297121602744540143e-03 4.265726086577372941e-03 4.234311002292706107e-03 4.215565238605861742e-03 4.194721646681942584e-03 4.185990787329152071e-03 4.201075382033927358e-03 4.224443500328260194e-03 4.287978270858783768e-03 4.374569427535882592e-03 4.478720229700304187e-03 4.598803678248269446e-03 4.793032104654091838e-03 4.928022413434420164e-03 4.951437170730974870e-03 4.906521275581504291e-03 4.816491829859564748e-03 4.771457560759800355e-03 4.768555602648221099e-03 4.781165207827976597e-03 4.666048810258107034e-03 4.609937406961379242e-03 4.605555156151577671e-03 4.561249530590407407e-03 4.515542707973580795e-03 4.471616370372894118e-03 4.431507829224649343e-03 4.450772374575721543e-03 4.477681397825026242e-03 4.579376149389068409e-03 4.778747320299519402e-03 5.024156824272272073e-03 5.664762354835366220e-03 6.814564941376240366e-03 0.000000000000000000e+00 9.205036480480075639e-03 6.431799640693944276e-03 5.801720796189870771e-03 5.537933635363742613e-03 5.627417995998792999e-03 6.283200707428081462e-03 6.469540165981616658e-03 6.316092898787067922e-03 5.812357421782625953e-03 5.605857789523271094e-03 5.538720982377683989e-03 5.521969159824329822e-03 5.294472414083314232e-03 5.153972665637961137e-03 5.070464164436207059e-03 5.055869378985541895e-03 4.931087825736381845e-03 4.884180261261444889e-03 4.861446773754810394e-03 4.864250751892775990e-03 4.878764959384988831e-03 4.806351843891999188e-03 4.771821766406354921e-03 4.752619862688827086e-03 4.937164948557950031e-03 5.055090604891181345e-03 5.302172873391116335e-03 5.482697541359400802e-03 5.647318966945429237e-03 5.572122869878421564e-03 5.621339973649856422e-03 5.718978904453986094e-03 5.914582580197496643e-03 5.914993580664491650e-03 6.078741931898589898e-03 6.603528743503134062e-03 5.894221233004240737e-03 5.758864127168066699e-03 5.737712960237018218e-03 5.661790242221577743e-03 5.570268677564852930e-03 5.527483493635329363e-03 5.467469279492961735e-03 5.293969101399936990e-03 5.201622671160056714e-03 4.978523099416196952e-03 5.085960643544706720e-03 5.436252169472334528e-03 5.204435373876905441e-03 5.175830733772346891e-03 5.196986147163181607e-03 4.948950413481589816e-03 4.606950996226202508e-03 4.276462068390849379e-03 4.201777083632998386e-03 4.179510214482642580e-03 4.180945955913547250e-03 4.189077778967383037e-03 4.159535593507953516e-03 4.159060075048326074e-03 4.201487527415809220e-03 4.187833951227991520e-03 4.151936202510854608e-03 4.167065506923998616e-03 4.249744930309282478e-03 4.150148453300262982e-03 4.125900636661125782e-03 4.123870326035786009e-03 4.123687295283152109e-03 4.102482339039166710e-03 4.104748856195312642e-03
2.987480422555325189e-03 3.009918331043146336e-03 3.018783571741162370e-03 3.037324274768819343e-03 3.073125941421400806e-03 3.123875365819862599e-03 3.162577698801887632e-03 3.289357214996505973e-03 3.378300357901193804e-03 3.582273469366729478e-03 3.790275720916222186e-03 4.226466036492973477e-03 3.769807757447070796e-03 3.468737261387601616e-03 3.396289225939121831e-03 3.396448067295211332e-03 3.409767232546749398e-03 3.300413665267729231e-03 3.248287144893554496e-03 3.220327220669219701e-03 3.194056009969645574e-03 3.160377702554327452e-03 3.120381192256839117e-03 3.102152318570047893e-03 3.084718768703903231e-03 3.071250486724098720e-03 3.051913826319899506e-03 3.048550006271172515e-03 3.056525882809417189e-03 3.071935265427633028e-03 3.104325820600980189e-03 3.165316106999370785e-03 3.229297478443430170e-03 3.325156673318941953e-03 3.458759313842196207e-03 3.580961654074262760e-03 3.598292808688040908e-03 3.540156685848050259e-03 3.474238764495101925e-03 3.444175594776319616e-03 3.426637426575555433e-03 3.412122704190771738e-03 3.355166373926722623e-03 3.315336779104301797e-03 3.295699433899026542e-03 3.279218198965809950e-03 3.249992603016835409e-03 3.215161714950025632e-03 3.178353975354522055e-03 3.184753702486373128e-03 3.160743904593880851e-03 3.187941105249171049e-03 3.265092454798737553e-03 3.399562834577112783e-03 3.646703579256702771e-03 4.054688667623627257e-03 4.886003575655592512e-03 0.000000000000000000e+00 5.418876997241591810e-03 4.470068626102772710e-03 4.067655441842665635e-03 3.862685023819730293e-03 3.849042893337551938e-03 3.787714510109314783e-03 3.675821859733255197e-03 3.588549579923130690e-03 3.531410775862671436e-03 3.461020317511373512e-03 3.458633060780135719e-03 3.404795600807967136e-03 3.343902394485241941e-03 3.292695294112483496e-03 3.297870344161461537e-03 3.253295349071401357e-03 3.234443427632463768e-03 3.227032953150341978e-03 3.233062434493103477e-03 3.235187692341816301e-03 3.215751677854615086e-03 3.214124064507495760e-03 3.209523678666943974e-03 3.260845296730709945e-03 3.325126964320417218e-03 3.405684152921498783e-03 3.471035067967951498e-03 3.433697601607206638e-03 3.387237319957539603e-03 3.374211910630623215e-03 3.362295926289327747e-03 3.370907752119367898e-03 3.359692506427940442e-03 3.384282384765853469e-03 3.472469322174613106e-03 3.357753682664199688e-03 3.330829227023220963e-03 3.331047368766043917e-03 3.326718862575126553e-03 3.305339039780829692e-03 3.299817537579205137e-03 3.307722607449152530e-03 3.278383688651114163e-03 3.270321209412137015e-03 3.231157425502038678e-03 3.272027449116799575e-03 3.350430344852994412e-03 3.323564932853685563e-03 3.328559768103501841e-03 3.377219763808867597e-03 3.281304940324186650e-03 3.156676698248501306e-03 3.015448110515690783e-03 2.986030370508797882e-03 2.972060735880038655e-03 2.971991273651110235e-03 2.978712364006514714e-03 2.964546707260481279e-03 2.960463726327580529e-03 2.976540281684830151e-03 2.976201814102148908e-03 2.956487222270657873e-03 2.960214541904150100e-03 2.993449951338328016e-03 2.959885742964131830e-03 2.943421903272762895e-03 2.941306856991024888e-03 2.942557161681395861e-03 2.934630768028879781e-03 2.940264089345640420e-03
4.540962068476518676e-03 4.607963221228208138e-03 4.631792934251754978e-03 4.682923642138992447e-03 4.774449765075347747e-03 4.918555000351799988e-03 5.007004373523187002e-03 5.364693816967204196e-03 5.625038246744429316e-03 6.239573905987116920e-03 6.804700006294348187e-03 8.566877112002923081e-03 6.791920271875678122e-03 5.832644945134759194e-03 5.613580423159214225e-03 5.587121238575384723e-03 5.672221492081266220e-03 5.358088071718780654e-03 5.213158219873288701e-03 5.142422899036384193e-03 5.085413848181987752e-03 4.987447716273875169e-03 4.875418599174933913e-03 4.838562124686949378e-03 4.796158100862590867e-03 4.759861217488059459e-03 4.708736201619495229e-03 4.706229617319527235e-03 4.728416517472910918e-03 4.773253832054094765e-03 4.863616508585188146e-03 5.027879946253572749e-03 5.211072050246741416e-03 5.503888081385949378e-03 5.991121002904549291e-03 6.487673779884114977e-03 6.813805388410447937e-03 6.563263888028828159e-03 6.260776518101194774e-03 6.110140600139843219e-03 6.027183247381480945e-03 5.969373591544955421e-03 5.769594730799913057e-03 5.607512869480355162e-03 5.524094944851551392e-03 5.488171722171053882e-03 5.385498651963910657e-03 5.253791048933358077e-03 5.109117883003898124e-03 5.109110025987233239e-03 4.986836994411401880e-03 5.004611123573983467e-03 5.158124365679655869e-03 5.474805130196806584e-03 5.967633263919613559e-03 6.653319353999683286e-03 7.250562908327233200e-03 1.409386377976229281e-02 0.000000000000000000e+00 1.552576392619492776e-02 1.006055882963587632e-02 8.072067092115725248e-03 7.329987589817911139e-03 6.776780402863059362e-03 6.295951949697660942e-03 6.173896919406949776e-03 6.005475576433471838e-03 5.711327409868185816e-03 5.720699042878996457e-03 5.614341705634314991e-03 5.421362144562486864e-03 5.241167912716775991e-03 5.286960626259519340e-03 5.174063757431695068e-03 5.125312585767300907e-03 5.106437615432936512e-03 5.121560415721771072e-03 5.115648100971925683e-03 5.061961137785508935e-03 5.054446625410082862e-03 5.022297771643141097e-03 5.096936286645009639e-03 5.211367978049051206e-03 5.366720632620441446e-03 5.459919096993589953e-03 5.297822832158445225e-03 5.185264362251528446e-03 5.138872927692321457e-03 5.084133047125113936e-03 5.070116722908964840e-03 5.046452825347703258e-03 5.081209516479418854e-03 5.216530213973461817e-03 5.057520546708260505e-03 5.020645320311975524e-03 5.033136788502885935e-03 5.048490218456803957e-03 5.011236997393475612e-03 5.012720404616765463e-03 5.073553332076445078e-03 5.036280229611066021e-03 5.036359138620215802e-03 4.978143015059510040e-03 5.046070497490324699e-03 5.142148684056789543e-03 5.119370093045370711e-03 5.136249522206808027e-03 5.273676130754871919e-03 5.066762987857771107e-03 4.820443144591598020e-03 4.530401852850998029e-03 4.476114486260584537e-03 4.443877840144542200e-03 4.443676794340802906e-03 4.463014074061326039e-03 4.434115989095905631e-03 4.421785544860263803e-03 4.454175848653233946e-03 4.463207690228249841e-03 4.418553898419629034e-03 4.424778428224630973e-03 4.495364699093188678e-03 4.435333520315167324e-03 4.394109027186840662e-03 4.389384146272223147e-03 4.394917764562172174e-03 4.379689336109477901e-03 4.397409053621461131e-03
3.154191748930878884e-03 3.191668855725945768e-03 3.201866293579229330e-03 3.232438027625404373e-03 3.281031837528526791e-03 3.361099386569448098e-03 3.389831956335005378e-03 3.551583187106366508e-03 3.647183583381869310e-03 3.839655406593052173e-03 3.984337950014934029e-03 4.465188120831384104e-03 3.982003653050331278e-03 3.668990407065019291e-03 3.587930025433113540e-03 3.575617816342452956e-03 3.625935419726064503e-03 3.497264873077123547e-03 3.438671108219326211e-03 3.414596985532318725e-03 3.399919984243138758e-03 3.349593465870315517e-03 3.298534128134922912e-03 3.288112340804479408e-03 3.268972484571520693e-03 3.251237061563935511e-03 3.228489659783631994e-03 3.230822658137954238e-03 3.243691654684280681e-03 3.269103662708320278e-03 3.321275939227358916e-03 3.395962719229939260e-03 3.487114635430934792e-03 3.631227535705887962e-03 3.917451355351397359e-03 4.224716417811576891e-03 4.691406460856729042e-03 4.413048059196626911e-03 4.250739926298970593e-03 4.139976034175534871e-03 4.073126352611436407e-03 4.042102817813334956e-03 3.928190077072896483e-03 3.815842452137897280e-03 3.759209066021350180e-03 3.749813479590257976e-03 3.685269032562705268e-03 3.595605047365103141e-03 3.492589829785875798e-03 3.478286711723187034e-03 3.389625648692574326e-03 3.370721170311154636e-03 3.420747210164287472e-03 3.530751090747872700e-03 3.667904709214786767e-03 3.860216958012617234e-03 3.996445209943098008e-03 4.865236240181436585e-03 6.256806623505545978e-03 0.000000000000000000e+00 1.023539546732881236e-02 5.497763735120866219e-03 4.361095554477560816e-03 4.046412398770850641e-03 3.905617473045186038e-03 3.901504825236812562e-03 3.843828226589076583e-03 3.687239251806354121e-03 3.700450719708246652e-03 3.679492818121231270e-03 3.581337351660693596e-03 3.486490186971787520e-03 3.517772552048478718e-03 3.467531074080337176e-03 3.445023581617044205e-03 3.436324574037758883e-03 3.443120892705390547e-03 3.435537705677354451e-03 3.407421152691935805e-03 3.401015456829616524e-03 3.375289315877088876e-03 3.390610072945110520e-03 3.416901460474231628e-03 3.468398264962902454e-03 3.489639509804615299e-03 3.421856721082993692e-03 3.377468002416983504e-03 3.359178167118246749e-03 3.336472898723149769e-03 3.331220107233907272e-03 3.324104168635713934e-03 3.337808288401482651e-03 3.387547140936635927e-03 3.333379533973674334e-03 3.322005273205002295e-03 3.330089504247543946e-03 3.341049621075191291e-03 3.326680471392618344e-03 3.330104386417826953e-03 3.364911932616373395e-03 3.353371775247218373e-03 3.353745300430247944e-03 3.330246172929386770e-03 3.348881789616708557e-03 3.371260724448126977e-03 3.360665592994501252e-03 3.365491773937117487e-03 3.420354716299926073e-03 3.339548288357104162e-03 3.242907390224682163e-03 3.120218343394207290e-03 3.098041414809711916e-03 3.083096289475117067e-03 3.083265762536392066e-03 3.093965514808882326e-03 3.081514524082376496e-03 3.075129718043139934e-03 3.090722630422545504e-03 3.098309122273161693e-03 3.077062463118714151e-03 3.080184556403725311e-03 3.114524355726844274e-03 3.089372229893150475e-03 3.068021876971788794e-03 3.066059245990172127e-03 3.069939861106096846e-03 3.063092122700817287e-03 3.073484745895652993e-03
2.623140387577596253e-03 2.650842304479537979e-03 2.656397790766400289e-03 2.681219331358649597e-03 2.717906931174999922e-03 2.778950911905238470e-03 2.791704918956429502e-03 2.900247722629055013e-03 2.952607673563380306e-03 3.054209652745922422e-03 3.095190883996761910e-03 3.280728653770876961e-03 3.067951405269618830e-03 2.914416733305533885e-03 2.871076280566270920e-03 2.866227184039819680e-03 2.904213739397245794e-03 2.824912230895082737e-03 2.790891198708589718e-03 2.780698948368021117e-03 2.777172601010544344e-03 2.740680767946096583e-03 2.708246255881373039e-03 2.705422346796700593e-03 2.692795616516498874e-03 2.680665279467062383e-03 2.666898665515377194e-03 2.670493719169684220e-03 2.680787468022025662e-03 2.700400312203001234e-03 2.742101536252239923e-03 2.790424415293910054e-03 2.855576230911054461e-03 2.953591867944033254e-03 3.176497082836903917e-03 3.411528954381420724e-03 3.877837478636896908e-03 3.643699689069988378e-03 3.516165550019220189e-03 3.415834130537781944e-03 3.360789967931712089e-03 3.345199111402717002e-03 3.251646245900109266e-03 3.155573583277312792e-03 3.110368776675008669e-03 3.106916261861627799e-03 3.054120421824240046e-03 2.978903521438410439e-03 2.891040455161708773e-03 2.873958395928745760e-03 2.800731468157831392e-03 2.776200887961746602e-03 2.802886345088900256e-03 2.862696857106668269e-03 2.929407112255970336e-03 3.026288200476583059e-03 3.107876310513354914e-03 3.436400597726145534e-03 3.873783292605860549e-03 6.209991200194069430e-03 0.000000000000000000e+00 4.765607252953052431e-03 3.511775421961765408e-03 3.241435608492664652e-03 3.162972352914131084e-03 3.180834287602174720e-03 3.142774629758206175e-03 3.018035201921962299e-03 3.032072970741350824e-03 3.027454434207154342e-03 2.950772582638060571e-03 2.876156486704442745e-03 2.904491765728085904e-03 2.868649658417980319e-03 2.852509338773273791e-03 2.845941127159970756e-03 2.849653877193043632e-03 2.841751048461918071e-03 2.818036894742246765e-03 2.809497251480076990e-03 2.784343755347332312e-03 2.787300683472885860e-03 2.791055604581997932e-03 2.819874946723750168e-03 2.823618064070587338e-03 2.778449035628957793e-03 2.751161240399121414e-03 2.741177695023937731e-03 2.728281372896287135e-03 2.727424163780206405e-03 2.725195538639067945e-03 2.734508383123558563e-03 2.764748088346729270e-03 2.734280053193231027e-03 2.729183073548719241e-03 2.736174472931395506e-03 2.745610321649759236e-03 2.736821914431505735e-03 2.740747800704056852e-03 2.768873971278868786e-03 2.762243747614319140e-03 2.761372906229723860e-03 2.743624236363293584e-03 2.749550102114991720e-03 2.754345823366182149e-03 2.743732139418413474e-03 2.743589362019776840e-03 2.774823007498242958e-03 2.724836824713533154e-03 2.664853116867101513e-03 2.586793880223051557e-03 2.573023156215218949e-03 2.563381064351756555e-03 2.563778620813137073e-03 2.571850203490189200e-03 2.564036582894497433e-03 2.559778605772298175e-03 2.571138484565577489e-03 2.577863496894776309e-03 2.563452360843623129e-03 2.566134139601731080e-03 2.591083207931815530e-03 2.574138900663786728e-03 2.558969016358846483e-03 2.557960880352216221e-03 2.561285045474181662e-03 2.556513991514746016e-03 2.564287639919201126e-03
3.569083479634824283e-03 3.614157425172764837e-03 3.619171007961817857e-03 3.668587279719493291e-03 3.741552374495210435e-03 3.856670244242541099e-03 3.870687394290560097e-03 4.055695701021769933e-03 4.119239239289708941e-03 4.288396040304369959e-03 4.328134842313886149e-03 4.569711070329791208e-03 4.244666372958391838e-03 4.006655198524336318e-03 3.940301376472572954e-03 3.942509630683675714e-03 4.000863258263509005e-03 3.868198082161316154e-03 3.815015993748776136e-03 3.803150121101997721e-03 3.799031189301453875e-03 3.736244567276224369e-03 3.686532055848719056e-03 3.684988031637921602e-03 3.662268593378848868e-03 3.642080961813560450e-03 3.622939394346699760e-03 3.630213052194338885e-03 3.650081039099229829e-03 3.685372157559521980e-03 3.767960790509583460e-03 3.842556031383538139e-03 3.957093958315276161e-03 4.107251761656755158e-03 4.473017183609907799e-03 4.794759619257536742e-03 5.422972788650524956e-03 5.718211380762835278e-03 5.337355678436190264e-03 5.029132608500543750e-03 4.995415831776574278e-03 5.139646772635903492e-03 4.820827347111148603e-03 4.601050227443025976e-03 4.539856592740020361e-03 4.526351838769102423e-03 4.410261876719464777e-03 4.258039655770536752e-03 4.084036250085453304e-03 4.047244210169263258e-03 3.933897895412619486e-03 3.893040124085203873e-03 3.953226389941451313e-03 4.034133106810842799e-03 4.165150655956665129e-03 4.328938701544013910e-03 4.636665597946157749e-03 4.979384104959442073e-03 5.573763275150434363e-03 7.042091850567373801e-03 9.379338588926906459e-03 0.000000000000000000e+00 7.064536661766233558e-03 5.498058116112708969e-03 5.281194117704592940e-03 5.425169356019865149e-03 5.230721420365996160e-03 4.789980089729259718e-03 4.851864451425037111e-03 4.838101122332054242e-03 4.572875376936401046e-03 4.341352432088799347e-03 4.445316694607778785e-03 4.336299354864895338e-03 4.291515194240436322e-03 4.267873853564792784e-03 4.260809936849598717e-03 4.235488968078132341e-03 4.141529463766236915e-03 4.081238138927166699e-03 3.992099347959235899e-03 4.001973180880779787e-03 3.956619559840001375e-03 4.021403550428026726e-03 3.991269162567191026e-03 3.907235325383344622e-03 3.863777202706058199e-03 3.857446431564256172e-03 3.849224505784496798e-03 3.868195762904464482e-03 3.876876000912461533e-03 3.900638413588513806e-03 3.959004038104938818e-03 3.907075903955244296e-03 3.905858330901513555e-03 3.926329679422877438e-03 3.951105308869063901e-03 3.935148857020470507e-03 3.950102775749070490e-03 4.027923012374061938e-03 4.004840586739742692e-03 3.988571434588473498e-03 3.918742706827947966e-03 3.907283812350569735e-03 3.891789417921012999e-03 3.844481807083602494e-03 3.828282290660518349e-03 3.865608905670201139e-03 3.771446751526003668e-03 3.654704151169030791e-03 3.510985390526465653e-03 3.484504884157321389e-03 3.469525256636359946e-03 3.471250344443494069e-03 3.486251211829636404e-03 3.472569684168710837e-03 3.467215538906156299e-03 3.491853239266019815e-03 3.503896644915947736e-03 3.478667129487094181e-03 3.487190782816338916e-03 3.541500614556601732e-03 3.499092531346550180e-03 3.473646055266750750e-03 3.473390282368881126e-03 3.480113149197229180e-03 3.468773658987539532e-03 3.480477261697482311e-03
4.035553875330279497e-03 4.071665647650904614e-03 4.072256158595155898e-03 4.126555294047952287e-03 4.213640062733515698e-03 4.328656387481373546e-03 4.358119149609100858e-03 4.548782496758025685e-03 4.611261608343860709e-03 4.841572819596106844e-03 4.920317790533264291e-03 5.155416978863682290e-03 4.785672485257962648e-03 4.508354090584528601e-03 4.437211808916850971e-03 4.459430429772612801e-03 4.491198741544554993e-03 4.344613566347819110e-03 4.287221770882568631e-03 4.272260151181700785e-03 4.255445653375891646e-03 4.193245483274979889e-03 4.146676472395454532e-03 4.138318426751705359e-03 4.109909129826941863e-03 4.089364740456055691e-03 4.072639964804571598e-03 4.075926954237008536e-03 4.097593230264604328e-03 4.131985210352280211e-03 4.222645432638063093e-03 4.296993734665157522e-03 4.413781667796572682e-03 4.539753337496135743e-03 4.834035710665367247e-03 5.059846728640849702e-03 5.385370256106775978e-03 5.494925735556665386e-03 5.305806469796415896e-03 5.151502282125813674e-03 5.166483738699091839e-03 5.295778384469210058e-03 5.033807706954910796e-03 4.890611162168548125e-03 4.890767782755851313e-03 4.838713977631293323e-03 4.747103609324462327e-03 4.640821249381198686e-03 4.522093001907328061e-03 4.508842132496564820e-03 4.491451940530014585e-03 4.510624833177359107e-03 4.643528160869238135e-03 4.724213278652391636e-03 4.981294516801704556e-03 5.232071103678872376e-03 6.210376671206928670e-03 6.037150450498203653e-03 6.416454458476588546e-03 6.522870423048589272e-03 6.876057894399662494e-03 9.483388791874875282e-03 0.000000000000000000e+00 1.092776435229075339e-02 9.408789757252752559e-03 9.422365731971440311e-03 7.870175598098716474e-03 6.972589106690570832e-03 7.132252909231696393e-03 6.658807099079433120e-03 6.144123013010586130e-03 5.677267497090045939e-03 5.891830296787105986e-03 5.636049806764086706e-03 5.545695955145168478e-03 5.487084333539642665e-03 5.441617724167346903e-03 5.403333475278903654e-03 5.171815574546094474e-03 4.998577954557707759e-03 4.821307587602243275e-03 4.894388397715260415e-03 4.765639684499593624e-03 4.922467106647278497e-03 4.807464114936505634e-03 4.705032059547375328e-03 4.660335588342342551e-03 4.677628727009442745e-03 4.702610730058824455e-03 4.776432349129387453e-03 4.814025343186089344e-03 4.864695097524220947e-03 4.963556303909836577e-03 4.879314593701084002e-03 4.889780867502087347e-03 4.931426881837182308e-03 4.973995949177698397e-03 4.949554266653127636e-03 4.984999016335069089e-03 5.142585194136216516e-03 5.060305686994183948e-03 5.001475860504297176e-03 4.806911253943993087e-03 4.763937806391766935e-03 4.726742122109067572e-03 4.604479832880220384e-03 4.552610939446062946e-03 4.564154092231969412e-03 4.425210689038006941e-03 4.239903653107771585e-03 4.030851297413331168e-03 3.987726956794166930e-03 3.971747182944974572e-03 3.975268740092636165e-03 3.992871414862646240e-03 3.973377843959595077e-03 3.971389853327676397e-03 4.010484995931423192e-03 4.019498345303165222e-03 3.988173311335632860e-03 4.005731288166633139e-03 4.092038891686979561e-03 4.008072932241787782e-03 3.981840196616260978e-03 3.983725699706461634e-03 3.991214697855668091e-03 3.970570433708704022e-03 3.977728712847680877e-03
4.291168280906192123e-03 4.322091676612663594e-03 4.319755470738116665e-03 4.377653265547881874e-03 4.473633391228263624e-03 4.590511521938327871e-03 4.627966668365901537e-03 4.823667971343437340e-03 4.882671455642912176e-03 5.141477152761420033e-03 5.226287563752411540e-03 5.417659947213463931e-03 5.051470085391161768e-03 4.767886984295510375e-03 4.697575161026416868e-03 4.733585097261612182e-03 4.750133004911671029e-03 4.597280101978705458e-03 4.539180922868407859e-03 4.524302116897434452e-03 4.501739341531126558e-03 4.439176247100779481e-03 4.395439687369957077e-03 4.383856296629462523e-03 4.352171275835832638e-03 4.331488296909870479e-03 4.316732251643111938e-03 4.317945118243947736e-03 4.340980455147893692e-03 4.375345909378412952e-03 4.472169370248831391e-03 4.546305820554417433e-03 4.666045457370745185e-03 4.780218210364601747e-03 5.049543469512535708e-03 5.238219723139763903e-03 5.472090039783243307e-03 5.541446785752505814e-03 5.402622149694061120e-03 5.290997816421073516e-03 5.324078664859496768e-03 5.454031545943933100e-03 5.204137984970886276e-03 5.085628791644580642e-03 5.110092523181922371e-03 5.041582773048796165e-03 4.957656187525010666e-03 4.868484251322471694e-03 4.772176143865687094e-03 4.769493707750036178e-03 4.801072874630572807e-03 4.857915634930399032e-03 5.040143127162045183e-03 5.123924286537737301e-03 5.468384344518712782e-03 5.769110161545064688e-03 7.063774204649223010e-03 6.452517296375895675e-03 6.573898441420714112e-03 6.399194500112459667e-03 6.480385438291374513e-03 7.638926404505231270e-03 1.304790808239357329e-02 0.000000000000000000e+00 1.258432567872428028e-02 1.044077779409439272e-02 9.472156411521283001e-03 8.644824888395527887e-03 8.458439360928026937e-03 7.600829545415591949e-03 7.021904930738107065e-03 6.426288806197261345e-03 6.675916282193972671e-03 6.336405843854206812e-03 6.220211330187091874e-03 6.142950902716770578e-03 6.079271783000442936e-03 6.039776336210673190e-03 5.734877792506982985e-03 5.504900137313127953e-03 5.289025796144358922e-03 5.425952166433486296e-03 5.273787935998090065e-03 5.576704401474177723e-03 5.321325358241733167e-03 5.175765663565842604e-03 5.124074703557162346e-03 5.153378324215676133e-03 5.191704654845532944e-03 5.292296163244050375e-03 5.345478545681309895e-03 5.410357081186801392e-03 5.530268709120254346e-03 5.433046100863088250e-03 5.450650845592987584e-03 5.505965435498107012e-03 5.563200196198493999e-03 5.532024107543168784e-03 5.579887678758188065e-03 5.789579895577283766e-03 5.671675711051603168e-03 5.599205969882363118e-03 5.327958233325559220e-03 5.280715662864580127e-03 5.227910168735924214e-03 5.065403861483999161e-03 4.979518295143598415e-03 4.967008903348558470e-03 4.800171039694486191e-03 4.571278758868926699e-03 4.320521163383795119e-03 4.266767430646308847e-03 4.250313581760592312e-03 4.255028213645374938e-03 4.274324231369325093e-03 4.250906780054334103e-03 4.251080803285589051e-03 4.299420962583601347e-03 4.306086683238756138e-03 4.270671996687393397e-03 4.293607438949679188e-03 4.399285543709701568e-03 4.289682149781073352e-03 4.262919807973196591e-03 4.265906966652240756e-03 4.273483819222745859e-03 4.247382417854297237e-03 4.251789132671029287e-03
3.952290072670203852e-03 3.976461431988418706e-03 3.971786288998934746e-03 4.023223526742615921e-03 4.107111243387474332e-03 4.205689436482364443e-03 4.230279422985148627e-03 4.379572158369568306e-03 4.411542902587798839e-03 4.599794849149727895e-03 4.646018416575410474e-03 4.771826115534365774e-03 4.508718755182068022e-03 4.299416803457986255e-03 4.247045272207252906e-03 4.278100269532295746e-03 4.291076396388885696e-03 4.171998654780753601e-03 4.127985328545713019e-03 4.119057043548207328e-03 4.103287543721811231e-03 4.052175635182887065e-03 4.019238696947220052e-03 4.012571096339713483e-03 3.986412424869380938e-03 3.969729258271808420e-03 3.960075689085048971e-03 3.962202537198772183e-03 3.982404129663876143e-03 4.011519157491118953e-03 4.096359835783324431e-03 4.151008715873000937e-03 4.247658596071440980e-03 4.330295188125322242e-03 4.540924622254216905e-03 4.681145418237639237e-03 4.867391472526782885e-03 4.935272981817956026e-03 4.837091522071772058e-03 4.751906050103498792e-03 4.788628042742144528e-03 4.915498452581425377e-03 4.703521273798600549e-03 4.609662492405235124e-03 4.646279917884250932e-03 4.581357309934008457e-03 4.511940629791652731e-03 4.440550929917528970e-03 4.363074425035579421e-03 4.360217559857088206e-03 4.406013471703423140e-03 4.448695123204720638e-03 4.593876889483385594e-03 4.619325454316201493e-03 4.850163887037742955e-03 5.038110433708054871e-03 6.119114811299043721e-03 5.521367767799850723e-03 5.510067711954796769e-03 5.456181932152530563e-03 5.553563800751547611e-03 6.390720428534103943e-03 9.131259128862173613e-03 1.024971934474733226e-02 0.000000000000000000e+00 1.109851281925954176e-02 8.500423248824193895e-03 8.272008659271017084e-03 9.471980829317007064e-03 7.500867550340872304e-03 6.752740792303668985e-03 6.188891082850777638e-03 6.517566768381769481e-03 6.108199708982155023e-03 5.987390149203248267e-03 5.896591475297704478e-03 5.806716665168243363e-03 5.761146650696614621e-03 5.414441904072527650e-03 5.145891954691244989e-03 4.898646153814500623e-03 4.987482192755922882e-03 4.750387492670567549e-03 4.882979255648994127e-03 4.740319446430046359e-03 4.664202643037592029e-03 4.644763430075673528e-03 4.688292936844774654e-03 4.752595694298482505e-03 4.875731951584703731e-03 4.948554260820766867e-03 5.012756437518414883e-03 5.101729012184505301e-03 5.048688236695752368e-03 5.088836842527369279e-03 5.153527368139490875e-03 5.210952868484168728e-03 5.194593120481382637e-03 5.263222299957091843e-03 5.525162374024363693e-03 5.350230502643187579e-03 5.231713889956056580e-03 4.931437582207680824e-03 4.830839460770106064e-03 4.743896704116094473e-03 4.572341137562170588e-03 4.502565784861220326e-03 4.484313318200240650e-03 4.352241549545271017e-03 4.168583919995170334e-03 3.967507289679680742e-03 3.924076050493110861e-03 3.911857632635688982e-03 3.916476777595597619e-03 3.933590930829184394e-03 3.915415114992551286e-03 3.916739932224654053e-03 3.959566098868188243e-03 3.967324653940486334e-03 3.938886800556755385e-03 3.961242741512879979e-03 4.057849728304845777e-03 3.958194954013116718e-03 3.936641611360001090e-03 3.940724380487784125e-03 3.948503631432866839e-03 3.924455241266167939e-03 3.927130753641721976e-03
3.580459833801857231e-03 3.602545039558466278e-03 3.597900794707206088e-03 3.643076236160887153e-03 3.714721015907846476e-03 3.799829481892033883e-03 3.814630095167086295e-03 3.933398748376784430e-03 3.950967685031353364e-03 4.088651298633950472e-03 4.108541166113681246e-03 4.204113811969756830e-03 4.004907710025650512e-03 3.844920247856785812e-03 3.803780246257874430e-03 3.826485211778775635e-03 3.842509787218253720e-03 3.747716609962464980e-03 3.713141174589161368e-03 3.708078137215799555e-03 3.698258538501406501e-03 3.655120411764812335e-03 3.628136671545603101e-03 3.625601992688865134e-03 3.604397805058703799e-03 3.590450135092481277e-03 3.583146574060577880e-03 3.586497213854745233e-03 3.604076224626356906e-03 3.629533738154830120e-03 3.703142074204456794e-03 3.745615265719471482e-03 3.825678944868259480e-03 3.891242405253043848e-03 4.068612594561167757e-03 4.184101276238336858e-03 4.354956836476783777e-03 4.427012325900214068e-03 4.348885399807125157e-03 4.274752446414107655e-03 4.312830244733018709e-03 4.438844477164844045e-03 4.245556482770939700e-03 4.161248357196365572e-03 4.196687619091240239e-03 4.141010072526644069e-03 4.079264065844021188e-03 4.014563648606303721e-03 3.942518708039773404e-03 3.936110254919661378e-03 3.970759344073281939e-03 3.994008523909147249e-03 4.102462782252516531e-03 4.103978598769393756e-03 4.257818633421005770e-03 4.356808386207850631e-03 4.922619861609403222e-03 4.678785403965606167e-03 4.747751105434319836e-03 4.772170131625662684e-03 4.895021395624542943e-03 5.635332007895731653e-03 7.387662538549191922e-03 7.149084710548501108e-03 8.613102106223872664e-03 0.000000000000000000e+00 8.091720034999277944e-03 6.957648999270908512e-03 7.712643262830647800e-03 7.191740895441212783e-03 6.151895075590703074e-03 5.522338383382930337e-03 5.899487029573650954e-03 5.550217294892247424e-03 5.436460879624372203e-03 5.351313232067008742e-03 5.259451559223057675e-03 5.197526214529079452e-03 4.875389933077424291e-03 4.621106960571472015e-03 4.384351413271782988e-03 4.423902730447364443e-03 4.198753047601918448e-03 4.273345155314793586e-03 4.160248374149974095e-03 4.088590800454821803e-03 4.072325842689033040e-03 4.102928341605678250e-03 4.145906746890680797e-03 4.231624053006440185e-03 4.285636250400503069e-03 4.329204446948418071e-03 4.383720562713660195e-03 4.363261732397379078e-03 4.396339192973510411e-03 4.445245596240769877e-03 4.497672054419025144e-03 4.486187542225959432e-03 4.532853398441788993e-03 4.714297651560839242e-03 4.644904764518958604e-03 4.566311526201817343e-03 4.351465103706269807e-03 4.256552263070288028e-03 4.160372854612209848e-03 4.031860341002490959e-03 3.977179374285721297e-03 3.963882183717916050e-03 3.865453654839967439e-03 3.729105277747135974e-03 3.575668970030376499e-03 3.542990078274358551e-03 3.533519522721864214e-03 3.537531740149785220e-03 3.552606077780004479e-03 3.538741556903248972e-03 3.539641328144219317e-03 3.574573608953071288e-03 3.583613201877656768e-03 3.560600873188228023e-03 3.579181282611352145e-03 3.658680871246358570e-03 3.579266154442420876e-03 3.561152497064639603e-03 3.565050200060100160e-03 3.572732682656539274e-03 3.552810499419069030e-03 3.555696291595085868e-03
4.257261275297950266e-03 4.290396021014651097e-03 4.282798862163129938e-03 4.350057231310460425e-03 4.455549455908350623e-03 4.583775597011904325e-03 4.599946917532560936e-03 4.772732204912122009e-03 4.787648334571283255e-03 4.976729905840867642e-03 4.979306475322674633e-03 5.094500150341246467e-03 4.824344553452974797e-03 4.607992926841449066e-03 4.551977985104999763e-03 4.584211574676721503e-03 4.611596472672866917e-03 4.478055214295406823e-03 4.430895396493756029e-03 4.426894973563556823e-03 4.416119649285909360e-03 4.353312604687101413e-03 4.315791896433492786e-03 4.315265401962203526e-03 4.285437991282879146e-03 4.265583140299699684e-03 4.256261865660032270e-03 4.262558115344370832e-03 4.288505484014302344e-03 4.326228407355988022e-03 4.435838818562237197e-03 4.494328191529750952e-03 4.611732499278760160e-03 4.704007258170303345e-03 4.971539749545859053e-03 5.134852998555432431e-03 5.401085208724694560e-03 5.533937872881230027e-03 5.436666916082822168e-03 5.330993496315878169e-03 5.431285038238147130e-03 5.664908654792493413e-03 5.311534230288577837e-03 5.169937927657265557e-03 5.230508291171600752e-03 5.142376833106926913e-03 5.039919844308409121e-03 4.932192732197978637e-03 4.811238954123061608e-03 4.795920835288650270e-03 4.839393148035840524e-03 4.864668592579233022e-03 5.022193298183370673e-03 5.018186938192331116e-03 5.254418138083270795e-03 5.326278074378969392e-03 6.010441531362411584e-03 5.709875047892291368e-03 5.811785658532009173e-03 5.872339324530763231e-03 6.060895918361768747e-03 7.082169225374143097e-03 8.834859677558190572e-03 9.383680784445685638e-03 9.946597216872472835e-03 1.242563475050431285e-02 0.000000000000000000e+00 1.063415439852127484e-02 1.009450628198791354e-02 9.892928733389240448e-03 9.155109127207100572e-03 7.365709525613981824e-03 7.935418013141782440e-03 7.436410841888414953e-03 7.236470712447185503e-03 7.104093807228582282e-03 6.970160950077547435e-03 6.844013536226853205e-03 6.284535407424418803e-03 5.858707713788418453e-03 5.468056146394210774e-03 5.517988720480608913e-03 5.147925007334763249e-03 5.235193146168896396e-03 5.067393161932982545e-03 4.945632342196136164e-03 4.920620864061319572e-03 4.963520580674728698e-03 5.022113672248465152e-03 5.142857339755110141e-03 5.222939883178503648e-03 5.284143425370200695e-03 5.355065273506450993e-03 5.341678202732969179e-03 5.394758281300575213e-03 5.469978292172348287e-03 5.558781007352955536e-03 5.540555210283545744e-03 5.609189944234667553e-03 5.884028123983368191e-03 5.812541682826259139e-03 5.709767689308518392e-03 5.383859316827232372e-03 5.227958353811899481e-03 5.060009409289896974e-03 4.873672531616573579e-03 4.792416985441470476e-03 4.771963902746288039e-03 4.634277767320272440e-03 4.446690556778484099e-03 4.236694495705153191e-03 4.192842002774210992e-03 4.180115858515601364e-03 4.185980659337748197e-03 4.208009146730666214e-03 4.189318486276902460e-03 4.190539243325140488e-03 4.239784937756989162e-03 4.254606438991160450e-03 4.222349873241889630e-03 4.248847647723010684e-03 4.362237059508827265e-03 4.250919230464423292e-03 4.224975268684766881e-03 4.230843753827459412e-03 4.242494359285562538e-03 4.214384864613286187e-03 4.219029890442932071e-03
4.366174822748911111e-03 4.385434274733458759e-03 4.372650058604223532e-03 4.438006297743960979e-03 4.544476883879831723e-03 4.658535063274738854e-03 4.678380389247423568e-03 4.825387374377795684e-03 4.826827452922877702e-03 5.008503136114306545e-03 5.014344661130713116e-03 5.103062470261903426e-03 4.857162484242575663e-03 4.657046351433310159e-03 4.608029597558425949e-03 4.650321752971895567e-03 4.659111972512581384e-03 4.535669703968812916e-03 4.493974090810282443e-03 4.491256935247379435e-03 4.476955097483459149e-03 4.421130897695773297e-03 4.392962593413933699e-03 4.390163738049167666e-03 4.359767052937812623e-03 4.342353230382304564e-03 4.338430047199472520e-03 4.341855921798242271e-03 4.367084988718749478e-03 4.400218687348586045e-03 4.506819933998072909e-03 4.554155196856022637e-03 4.659848727051182568e-03 4.725601185902848951e-03 4.939340527011927551e-03 5.067188897910737330e-03 5.257665046031725214e-03 5.343477676339573011e-03 5.260896705954762678e-03 5.181409354017996009e-03 5.243144261181988293e-03 5.416179943912748443e-03 5.168655182700486114e-03 5.076571192438345849e-03 5.157067542665413028e-03 5.059689357740843052e-03 4.983552010848036479e-03 4.914615751234378306e-03 4.842907626917486268e-03 4.844321081116823718e-03 4.965676277264672624e-03 5.035100922127879082e-03 5.229603273823690487e-03 5.156640190877368260e-03 5.345749013609074271e-03 5.415599261078306650e-03 6.164547694837357178e-03 5.728266678401212030e-03 5.736622351564954481e-03 5.713740264315110735e-03 5.819981839095870156e-03 6.558705950525674407e-03 8.115349895420731485e-03 9.062070287954533676e-03 1.026021727056612536e-02 1.060435434937858842e-02 1.140054121105258701e-02 0.000000000000000000e+00 1.260567939809191865e-02 1.021870522546571534e-02 9.640198858022043168e-03 8.470719509522300905e-03 8.743955838895867139e-03 8.057270303821613758e-03 7.838236543509497986e-03 7.678965961501335417e-03 7.514476451020980947e-03 7.466631456023821618e-03 6.791845218900595046e-03 6.285489405270198483e-03 5.856274022838660505e-03 6.073179271634257352e-03 5.443898357322180491e-03 5.493307017902418488e-03 5.272047065546443465e-03 5.185135818851348277e-03 5.198425216096846588e-03 5.286554767113491385e-03 5.414795450984857123e-03 5.632035690345338699e-03 5.787079000057795443e-03 5.877630610723731143e-03 5.928301216178545087e-03 5.993462067864042259e-03 6.114356329511051735e-03 6.248763408776174429e-03 6.424875885853856446e-03 6.387919901770145251e-03 6.508844416312640352e-03 6.992630564544854120e-03 6.796657776162529432e-03 6.740186827194550277e-03 6.014872976408766440e-03 5.712658520632697343e-03 5.411923994722941077e-03 5.123626655425839518e-03 5.011893599403404419e-03 4.954702180333540699e-03 4.808864121528844647e-03 4.602015724305387467e-03 4.378205234797586352e-03 4.329271375704902072e-03 4.319481405826884265e-03 4.327143994266845380e-03 4.350505374064000431e-03 4.331292789112169313e-03 4.336749839312576023e-03 4.395503289368293473e-03 4.408987970645081300e-03 4.377634523384668977e-03 4.413678223622687948e-03 4.554708512364880751e-03 4.406624753966022039e-03 4.384497105723308800e-03 4.393382271130583626e-03 4.404732608570701390e-03 4.369796206338700043e-03 4.368502990342956749e-03
3.806003698324241825e-03 3.825496488810128069e-03 3.816261218806214946e-03 3.868920868133534762e-03 3.952678220134294741e-03 4.044444873874613634e-03 4.055675502158531676e-03 4.167530248392971141e-03 4.166617847794216838e-03 4.298776079986673347e-03 4.300796651186407707e-03 4.371991681708722877e-03 4.186003228354526033e-03 4.033675852783916854e-03 3.995315253146770190e-03 4.024368938304347804e-03 4.036277545939377480e-03 3.941331126335045898e-03 3.908807856678775047e-03 3.907126279903752435e-03 3.897847428569392939e-03 3.853393765388455402e-03 3.829754747944193877e-03 3.829540489415657941e-03 3.806365338317611261e-03 3.792297935425220819e-03 3.788407127172758147e-03 3.792579215744301246e-03 3.812693821149918706e-03 3.839951010826592095e-03 3.924648753355732163e-03 3.960958621223893174e-03 4.043293582204629880e-03 4.094542360739025083e-03 4.261755469668018770e-03 4.361905159959764307e-03 4.515034867447064067e-03 4.586239851373541745e-03 4.524957516305118908e-03 4.462228049455748032e-03 4.508736380099317639e-03 4.655642558237967771e-03 4.459295643015760702e-03 4.385606369724861196e-03 4.453136809162175531e-03 4.375763816922767675e-03 4.314629701220522133e-03 4.257724310222050362e-03 4.196259792239736414e-03 4.194346223458266486e-03 4.280778688540555141e-03 4.315191364086922408e-03 4.444120003932513358e-03 4.387670003181104450e-03 4.515441595603173798e-03 4.577282973895169596e-03 5.122578986569360955e-03 4.825769081853421329e-03 4.843076617113695193e-03 4.842685694211536565e-03 4.932514349831053704e-03 5.486822495937117468e-03 6.559044637893116786e-03 6.880059367757082600e-03 8.726210071622376302e-03 8.874692693797418819e-03 7.987804858566330268e-03 8.946314766476717514e-03 0.000000000000000000e+00 9.738970370146806874e-03 7.878984657623488985e-03 7.219645915642711187e-03 8.206391130847590087e-03 7.142625262629866308e-03 6.940883915597491176e-03 6.746437032882180579e-03 6.519333170528199620e-03 6.433012035689475785e-03 5.811503871914454680e-03 5.338562448133197039e-03 4.928890648174257330e-03 4.943227966023533426e-03 4.550923245116097679e-03 4.587799770507244856e-03 4.442942966678665138e-03 4.372809162483469458e-03 4.371968572628551729e-03 4.423930403894803416e-03 4.498224355174253175e-03 4.628635415885391964e-03 4.718647148385395410e-03 4.775418445683146662e-03 4.818305598700537221e-03 4.839441322891871108e-03 4.906843309885442969e-03 4.984340796207371166e-03 5.064439369448532971e-03 5.063871240945956934e-03 5.147164828632121332e-03 5.451210869566200899e-03 5.348301188875475773e-03 5.182453939826381709e-03 4.860279692765779105e-03 4.681189244892811421e-03 4.505501133532271475e-03 4.324110353319900180e-03 4.250554422128688913e-03 4.218512555088553898e-03 4.112922220873366230e-03 3.964239326456076191e-03 3.799501462853657145e-03 3.763920450459676097e-03 3.755807675830530323e-03 3.761336829059600591e-03 3.779337513729105064e-03 3.765083673506447026e-03 3.768141945485054423e-03 3.810932213927380966e-03 3.822936900396479033e-03 3.798500575324695663e-03 3.823629316451163281e-03 3.923890077760004355e-03 3.822262120523140828e-03 3.804092145611060773e-03 3.810675039857850440e-03 3.821067348600838774e-03 3.795268448692712838e-03 3.796069209812359332e-03
3.873662346434321273e-03 3.898482106889120374e-03 3.887943315155021045e-03 3.947687814968492935e-03 4.040101922398465703e-03 4.144299021452258966e-03 4.147405115022930258e-03 4.261092421462622792e-03 4.247675574229243384e-03 4.368377117103937335e-03 4.351293897925145697e-03 4.416452848518459019e-03 4.236155915225997548e-03 4.088240551354511455e-03 4.049872281810265595e-03 4.076912836031641729e-03 4.096733547343962660e-03 3.999966240284932341e-03 3.967629649133028007e-03 3.968759087342096752e-03 3.963268679527336136e-03 3.914950993876667971e-03 3.889904575389394568e-03 3.893968681362839235e-03 3.870218717283348091e-03 3.855088874602100382e-03 3.851633565227095303e-03 3.858516220474860359e-03 3.880954424182481936e-03 3.911943191512065945e-03 4.006824278866090785e-03 4.041436819377583825e-03 4.129532260764963436e-03 4.179951056200691996e-03 4.361873614720737473e-03 4.466806847870399139e-03 4.647189767668859391e-03 4.746091733467195858e-03 4.692637521555337483e-03 4.622521091015193741e-03 4.682652627749425180e-03 4.917044710780978968e-03 4.650766718425049240e-03 4.557822382947042568e-03 4.648079924663921225e-03 4.556549494935650639e-03 4.481043396256996492e-03 4.409528893164681336e-03 4.329034013808995447e-03 4.320115980252870434e-03 4.407632796444577693e-03 4.422641196811642229e-03 4.542828542766178847e-03 4.457338673379584656e-03 4.552052973842779862e-03 4.588903135546575779e-03 5.022557309387922810e-03 4.810031393583795965e-03 4.856774827398236197e-03 4.898541458301083028e-03 5.016411868643870509e-03 5.588235838148841554e-03 6.307703621771772531e-03 6.460231018119617225e-03 7.222989139145158909e-03 8.461862681061648600e-03 8.109278561925191420e-03 7.910486266371433151e-03 1.012284733222734538e-02 0.000000000000000000e+00 1.029155025336716059e-02 7.807472963345726304e-03 1.025456548637301672e-02 8.887806156592212986e-03 8.416928797184428448e-03 8.063879147610879608e-03 7.613813144264688394e-03 7.283864858318048717e-03 6.365143982707635074e-03 5.685623414507055308e-03 5.129062733797104881e-03 5.047478959407296004e-03 4.602920586253006138e-03 4.611250274801696053e-03 4.464503159506563214e-03 4.378288831011900063e-03 4.368886360643478399e-03 4.411802031025124568e-03 4.469045287419005745e-03 4.577802965866985090e-03 4.654336766947719112e-03 4.703455126622868056e-03 4.743852820637961022e-03 4.763551430900111149e-03 4.820288160971710617e-03 4.887672560073980273e-03 4.966721944791895223e-03 4.966888880970564760e-03 5.031326067518212403e-03 5.273528371545724291e-03 5.290984379019412522e-03 5.134192992681921135e-03 4.889539317140140576e-03 4.702217964269811423e-03 4.507951788032644840e-03 4.340008862992499744e-03 4.268011197178592404e-03 4.240164943773165780e-03 4.138975472116790573e-03 3.999270724984757205e-03 3.841456114696353147e-03 3.808376885994874724e-03 3.800375733267771523e-03 3.806213882432059412e-03 3.826003799826281290e-03 3.812543474671525445e-03 3.815082144403041629e-03 3.858392191305628442e-03 3.874490843956279826e-03 3.849215719602679976e-03 3.874502718230997400e-03 3.976051099127239814e-03 3.877714459741678742e-03 3.857861655028668214e-03 3.865258809535538319e-03 3.878383195592360021e-03 3.851690740478455090e-03 3.854034278983336104e-03
3.942620271582981777e-03 3.965270071055101812e-03 3.951013626224185969e-03 4.015339980000555246e-03 4.114915229536637332e-03 4.219702311648291897e-03 4.218059699371545616e-03 4.315169354323151324e-03 4.282835272069358823e-03 4.390094720595890017e-03 4.359365840086873792e-03 4.405910546621935944e-03 4.244270986465304048e-03 4.109941122298663152e-03 4.075693552416642836e-03 4.105014227671436970e-03 4.121481236451789328e-03 4.030989976834585889e-03 4.002432870815659377e-03 4.006783580765040965e-03 4.002229241687619947e-03 3.955736776999457457e-03 3.934817636784412702e-03 3.941808406936028047e-03 3.917812183037975952e-03 3.903347419017885647e-03 3.903149359494165627e-03 3.911086853333664397e-03 3.934781871864976958e-03 3.966051566308977094e-03 4.066550944284237981e-03 4.091893066574858566e-03 4.175739783664275326e-03 4.205676029154789032e-03 4.360298816510253805e-03 4.443230652568621805e-03 4.590049104942031319e-03 4.668460413649868843e-03 4.627301518553107902e-03 4.576965475642760968e-03 4.634960886098102480e-03 4.793769794344351388e-03 4.616122811541182626e-03 4.562717254352405445e-03 4.712192499811476525e-03 4.576803695223428253e-03 4.512070881529243668e-03 4.459947996738761536e-03 4.400196150183904691e-03 4.398031625761637115e-03 4.541532333627923065e-03 4.562478230135125386e-03 4.692301001086464536e-03 4.545005540225403005e-03 4.603123480739094997e-03 4.603264390211872503e-03 4.975474022739160077e-03 4.762301302859913398e-03 4.785297369073653571e-03 4.800160417521025062e-03 4.886039862932118998e-03 5.328481175746848861e-03 5.957641088454116059e-03 6.158568468349919292e-03 6.668791699370977231e-03 7.224614231789249115e-03 7.800487432178370394e-03 7.750599233704454603e-03 8.349939832838547057e-03 1.064936074549784929e-02 0.000000000000000000e+00 9.399218054612069190e-03 1.055286446372595902e-02 1.073990675913669146e-02 1.017932312977662748e-02 9.974777179936182916e-03 9.774787240270340141e-03 9.038098168677049377e-03 7.434483907940629341e-03 6.359725132679765712e-03 5.512631116484039903e-03 5.342837628829639855e-03 4.733185774058006924e-03 4.700279995209286424e-03 4.529941123766321846e-03 4.434688484553505824e-03 4.427324061008507984e-03 4.474339675384687333e-03 4.533961262787102389e-03 4.647167890646265731e-03 4.729764010931449339e-03 4.778877263096466439e-03 4.811616898388924347e-03 4.848659047580812509e-03 4.912457284771577261e-03 4.984126429544027265e-03 5.072985473206791801e-03 5.080128356555108082e-03 5.146382361840785326e-03 5.394361310803473530e-03 5.494338671892852639e-03 5.301591840591439800e-03 5.082001499129458304e-03 4.843193873452738933e-03 4.593391281261042722e-03 4.409890444077422915e-03 4.328329222069821416e-03 4.290393701671155191e-03 4.192251207204849769e-03 4.055942528300248047e-03 3.902330307371456274e-03 3.869998649331771005e-03 3.863737074577578822e-03 3.870581188240788950e-03 3.892262485774753387e-03 3.879512250029350413e-03 3.883443612711360259e-03 3.930427641807755605e-03 3.949858739424465769e-03 3.924448418480448730e-03 3.953212918652314160e-03 4.064618789240134929e-03 3.957077704762923184e-03 3.938037639850398494e-03 3.947705347315326810e-03 3.964053518718268360e-03 3.933427649585972442e-03 3.934285069939746741e-03
4.134246799022208048e-03 4.148531774866017277e-03 4.128810872823764772e-03 4.197010986146321870e-03 4.305407082396372521e-03 4.405599606974696693e-03 4.405434925153246285e-03 4.484868698831236296e-03 4.439196308190333784e-03 4.545215405144025118e-03 4.507060576309362444e-03 4.535974688245181241e-03 4.384104321480898105e-03 4.256030576140816535e-03 4.225216298751591562e-03 4.262128197988265983e-03 4.268757652148287389e-03 4.181217495189059989e-03 4.155649710295737133e-03 4.162346844366688475e-03 4.155968269248759908e-03 4.111656421371398702e-03 4.096574717053476020e-03 4.103884400044172619e-03 4.078261129616424924e-03 4.064757406213588380e-03 4.069034473905805242e-03 4.076141391839320678e-03 4.101085524529658397e-03 4.131208418741764282e-03 4.237031059119764249e-03 4.253825332189196430e-03 4.333775290292845098e-03 4.344529212629631536e-03 4.475409704737977681e-03 4.540850309003274278e-03 4.655926583189286261e-03 4.715802604067141635e-03 4.677924588047810070e-03 4.637944132196917223e-03 4.687381006438731505e-03 4.815231780001999300e-03 4.671573198196056834e-03 4.637307163957883963e-03 4.763969125840392636e-03 4.648126915246170339e-03 4.601734109198589093e-03 4.577211551279931727e-03 4.560084873029270243e-03 4.574162969458409923e-03 4.811060142312313659e-03 4.862309295549455991e-03 5.022278652321947139e-03 4.795674416772257968e-03 4.822864133970754252e-03 4.789600948697333993e-03 5.157440250177937509e-03 4.893648011604131293e-03 4.877374132580958657e-03 4.862968430722567487e-03 4.921988887901318846e-03 5.289713313513341730e-03 5.849703611897154841e-03 6.050047664090511118e-03 6.529236425518329667e-03 6.818486449560512419e-03 6.923003230370230326e-03 7.515578629584441193e-03 8.259982622648558495e-03 8.731266478410083798e-03 1.040527765671815305e-02 0.000000000000000000e+00 1.356649378838410518e-02 1.140671290757967402e-02 1.113012111063204496e-02 1.077336237027417230e-02 1.031662878899212467e-02 1.218320722028516830e-02 9.154392388693963212e-03 7.507806185172486400e-03 6.198446782048150014e-03 5.931242005872024853e-03 5.085428356487856939e-03 5.004582621237527174e-03 4.794441232781441672e-03 4.707674991270323003e-03 4.722121027168610374e-03 4.797854054221460489e-03 4.899446623672029828e-03 5.072378092709447540e-03 5.204308478369648085e-03 5.270025125793391559e-03 5.283967856587870604e-03 5.383764302589003417e-03 5.496750041041484347e-03 5.602650125223151978e-03 5.729948873327888638e-03 5.783396442526434443e-03 5.890629691702467530e-03 6.256260561740877371e-03 6.715169395083640282e-03 6.078353378932329840e-03 5.741232632541636884e-03 5.328363263424710020e-03 4.950917568653297185e-03 4.694927595530860517e-03 4.589054210841571162e-03 4.525397490098701653e-03 4.420276025374081201e-03 4.270060560902516275e-03 4.105210468598690862e-03 4.069326378930512682e-03 4.065470598711772715e-03 4.074195931765431378e-03 4.098625403422062954e-03 4.085739504999748306e-03 4.093101490023195663e-03 4.149698101578684108e-03 4.171411891025067833e-03 4.145651254948332608e-03 4.183551165403899541e-03 4.322596014918333659e-03 4.182801317326427168e-03 4.165755980337414698e-03 4.179147778572953748e-03 4.198174297122032536e-03 4.159654131081674637e-03 4.156095481954734210e-03
2.962330332085880494e-03 2.973760312182978458e-03 2.964840765725629441e-03 3.001173476836484135e-03 3.057179996638936022e-03 3.112400661702605445e-03 3.111120784622670860e-03 3.157469741414910790e-03 3.137295443199782010e-03 3.191910676933234787e-03 3.174040240932888592e-03 3.195278952341906471e-03 3.112887007614933803e-03 3.042887314954072567e-03 3.025119954779055022e-03 3.041899979000851559e-03 3.049470077117560473e-03 3.001489918585156270e-03 2.986640535871646143e-03 2.989632325808504621e-03 2.987071435078550441e-03 2.962046369781430166e-03 2.951604785455729137e-03 2.955947557884067069e-03 2.942516942836005938e-03 2.934691596253535383e-03 2.935464927844408118e-03 2.939973061791228189e-03 2.953362844831249404e-03 2.970488120321427162e-03 3.026618663203310862e-03 3.038102603815862317e-03 3.082054982967100381e-03 3.093512011287359153e-03 3.169988225237236300e-03 3.209676048616089735e-03 3.279339403574212282e-03 3.315996067918390838e-03 3.295796137870732768e-03 3.271747849429426733e-03 3.298846793096685357e-03 3.376162908341248832e-03 3.290803103714365786e-03 3.266397968632329604e-03 3.333354889028282159e-03 3.272456747652826778e-03 3.243585138156276134e-03 3.222892842122910238e-03 3.201827859488424848e-03 3.204273916945642783e-03 3.299297178766033740e-03 3.312488670253594964e-03 3.379549495034980377e-03 3.287952411360461121e-03 3.307862122392281161e-03 3.303234088149629467e-03 3.485067807030108652e-03 3.374451371994393288e-03 3.380087983487405166e-03 3.383412106892639409e-03 3.421698725736811286e-03 3.621435998166046884e-03 3.890917172131825967e-03 3.969138739680804981e-03 4.210820044866035033e-03 4.394480625497364928e-03 4.401920871492998565e-03 4.507703532359547995e-03 5.079095871159794093e-03 5.667631231379883366e-03 5.651353628892685776e-03 6.017371356814103095e-03 0.000000000000000000e+00 8.460952560098948874e-03 8.195029508088600215e-03 7.202001315171864711e-03 6.207869401922625797e-03 5.781264504650648027e-03 4.937452621747595409e-03 4.308008902603788909e-03 3.845721513099590889e-03 3.705151814260561598e-03 3.391458949104283853e-03 3.367257317160427931e-03 3.276936545384350353e-03 3.229009222531461706e-03 3.227670285436988473e-03 3.255028257795438730e-03 3.289903276317291802e-03 3.353200161279538960e-03 3.399418169863602755e-03 3.425239930607241936e-03 3.439120425416995839e-03 3.463949516953971838e-03 3.499889382496176610e-03 3.537669588672079195e-03 3.582969841938611361e-03 3.591687794291224898e-03 3.627208193567329521e-03 3.753193141661062375e-03 3.829039204349240014e-03 3.699917756008168877e-03 3.592368035662443781e-03 3.458697119240447537e-03 3.319968732800072323e-03 3.218269275351543814e-03 3.172957155232718294e-03 3.149844735018460760e-03 3.097666989938161180e-03 3.023705543039463886e-03 2.939302526907213147e-03 2.921214053639478812e-03 2.918208938874941594e-03 2.922321617134230731e-03 2.934845904389670520e-03 2.927957748913820411e-03 2.930649929443576805e-03 2.957994426298430398e-03 2.969499028290833228e-03 2.955490196466122304e-03 2.972608111839695338e-03 3.037005923248798766e-03 2.974663960095287780e-03 2.964535141590674862e-03 2.970641900639026892e-03 2.980686522450322340e-03 2.962384389542455781e-03 2.962228795401336719e-03
3.075400536014019897e-03 3.088856966101274568e-03 3.078090506677306354e-03 3.119809485214806132e-03 3.183493124632182959e-03 3.244838907684816521e-03 3.239753832229483842e-03 3.282836016559898765e-03 3.253114162270500081e-03 3.304484850143099041e-03 3.278388449933256586e-03 3.296185411642401242e-03 3.214026464023926524e-03 3.144099826754125689e-03 3.126276224111587676e-03 3.143678677711407837e-03 3.153018371559718810e-03 3.103795904214164385e-03 3.089197723673994551e-03 3.093937821459559825e-03 3.092472533130562889e-03 3.065712088535950224e-03 3.055347640846011164e-03 3.062129280256556049e-03 3.047849602057059199e-03 3.039492161163394237e-03 3.041268008765871025e-03 3.047244360774156811e-03 3.062336086547007546e-03 3.081519015570046566e-03 3.145020077399321868e-03 3.153577920211577366e-03 3.199746242204413917e-03 3.204966888461485437e-03 3.280669683364918852e-03 3.317882925793570574e-03 3.388168984860356892e-03 3.426398214945210272e-03 3.408866229942951378e-03 3.386902777865178748e-03 3.416555628893440735e-03 3.493862197763494305e-03 3.414977080005679629e-03 3.396671739267564244e-03 3.485458699417886760e-03 3.408595915116159007e-03 3.379436530190848675e-03 3.361694493036804666e-03 3.344159995583033743e-03 3.348154362719463727e-03 3.471353347300716770e-03 3.479644981565536369e-03 3.547684162067563964e-03 3.423240558847170933e-03 3.425036657653591533e-03 3.409276548073129562e-03 3.576353593507573380e-03 3.470174156762861721e-03 3.476468390371078264e-03 3.480084881915134279e-03 3.518337957414543766e-03 3.711126685555237500e-03 3.962242067798407014e-03 4.038108665229590485e-03 4.247417921377635505e-03 4.426817878738107878e-03 4.478268748592311929e-03 4.560793135426198519e-03 4.933287303789474221e-03 5.583236684714702573e-03 6.136125325990861995e-03 5.959012375456418202e-03 9.446361950960912787e-03 0.000000000000000000e+00 2.292514696509339103e-02 1.688344389569124832e-02 1.039637608112824532e-02 7.851371588686019420e-03 6.043001405789460295e-03 4.851721705495261848e-03 4.166848428067472868e-03 3.899956779898973956e-03 3.530048909463049181e-03 3.489905366714003525e-03 3.389701699809983572e-03 3.331772830892528164e-03 3.326909658536738451e-03 3.352795180582235791e-03 3.383496511249679036e-03 3.443110614380429004e-03 3.487463004687293196e-03 3.512571694310524361e-03 3.527194055966933334e-03 3.552050322834664989e-03 3.586497522565866135e-03 3.624010688570148808e-03 3.671186765198431422e-03 3.678756651472531343e-03 3.712425263125193609e-03 3.835427821473123659e-03 3.920037722052595146e-03 3.808778609292972923e-03 3.728746211845539171e-03 3.584363528098913690e-03 3.428510440268568195e-03 3.324999189614572231e-03 3.276361427119082927e-03 3.251960321518325338e-03 3.199001594161663374e-03 3.124960498546197792e-03 3.039856100507856446e-03 3.021971838558721625e-03 3.019255592388997433e-03 3.023873267777978449e-03 3.037987989162585414e-03 3.031251490523193676e-03 3.034160201862435343e-03 3.063638931132895652e-03 3.078067085542552945e-03 3.062978457527298221e-03 3.081444076858980575e-03 3.150550184201799872e-03 3.085848518714176189e-03 3.074896077045432240e-03 3.082261040916417158e-03 3.095163159127182085e-03 3.074508150101435723e-03 3.074554355106398022e-03
2.305209843171341678e-03 2.312850460592720623e-03 2.306609633037067907e-03 2.330313682569382181e-03 2.366111168359170958e-03 2.399928858428863974e-03 2.396625581857552041e-03 2.418900231770554007e-03 2.401519087623129635e-03 2.428304320993429806e-03 2.413196466418192094e-03 2.422010903762299855e-03 2.378261089740492818e-03 2.340528007202834389e-03 2.330844751770779627e-03 2.340471009258493496e-03 2.345734016333200344e-03 2.318751001990276839e-03 2.310818719213150046e-03 2.313707020462702629e-03 2.313059352686639130e-03 2.298110815482646598e-03 2.292460139178785321e-03 2.296585502586758094e-03 2.288566053488265157e-03 2.283873118561026514e-03 2.285049479947302755e-03 2.288577591835120380e-03 2.297176788334269124e-03 2.308036997039097839e-03 2.343895867232025261e-03 2.348004896717251992e-03 2.373244630499018060e-03 2.374921200708291023e-03 2.415040540174629227e-03 2.434231833050936201e-03 2.470949833511353749e-03 2.490893343753105508e-03 2.482193519377460904e-03 2.471156390779617393e-03 2.486887339387862991e-03 2.526371203697467226e-03 2.487070163674012790e-03 2.478693245810013965e-03 2.527870761009728962e-03 2.485790482081752430e-03 2.470708448049664923e-03 2.462115223772026046e-03 2.453803908535175972e-03 2.456266934809140604e-03 2.525207709192474077e-03 2.528875190050660412e-03 2.563846876255371481e-03 2.494577511916571625e-03 2.492578466014917695e-03 2.482608193809118357e-03 2.566504114390977427e-03 2.512344675640813818e-03 2.515345981198900769e-03 2.516948654015898918e-03 2.536329200068706321e-03 2.631997906024577914e-03 2.752196410298662823e-03 2.788142146323144104e-03 2.883394159061740836e-03 2.960866353758757463e-03 2.984281511739487677e-03 3.022962453022785649e-03 3.176146529741507955e-03 3.407444443552072599e-03 3.620958249739438840e-03 3.596285751760039482e-03 4.592020535001526196e-03 6.592251616434928636e-03 0.000000000000000000e+00 9.223083762773948147e-03 5.331383781346217196e-03 4.374460598933734359e-03 3.737966723506313139e-03 3.217374708849306351e-03 2.886610282123144248e-03 2.742290805586782270e-03 2.550497959476657941e-03 2.527387005695481709e-03 2.473874524391437863e-03 2.442115661943447882e-03 2.439182145836490696e-03 2.452777382233358849e-03 2.468527356189304488e-03 2.499372057764207185e-03 2.522269317586516707e-03 2.535143284346371220e-03 2.542621732916367037e-03 2.555626475042113363e-03 2.573154188177302973e-03 2.592215432927740242e-03 2.616260336887105045e-03 2.620112384061271463e-03 2.636826231569243482e-03 2.697439909953845173e-03 2.740616292197032601e-03 2.687356379780955068e-03 2.651386598433338841e-03 2.576931912132362883e-03 2.494034381989827798e-03 2.439195318343149489e-03 2.412792562468484090e-03 2.399425944061275937e-03 2.370866719572241321e-03 2.330639663912810813e-03 2.283727995672719339e-03 2.273830225084726153e-03 2.272388036180580419e-03 2.275042505927287600e-03 2.283127051358262941e-03 2.279424340591657688e-03 2.281094540056737615e-03 2.297771213852192566e-03 2.306181049510708930e-03 2.297713486488130435e-03 2.308140703084724746e-03 2.346769575579001413e-03 2.310896299640094638e-03 2.304771548716272236e-03 2.309042022682943496e-03 2.316587379533112563e-03 2.304830529049485977e-03 2.304854970942255259e-03
2.254499023015102931e-03 2.261998551904719282e-03 2.255824411175575816e-03 2.278934806272709009e-03 2.313696394329754682e-03 2.346275160311010223e-03 2.342460682189811787e-03 2.362510232327130148e-03 2.344548657678487743e-03 2.368802746545297950e-03 2.353261092626231926e-03 2.360796596607635332e-03 2.320171553855919673e-03 2.285072652982398159e-03 2.276048824579422671e-03 2.285146545625317983e-03 2.290363671616497780e-03 2.264999726829708144e-03 2.257659585947083356e-03 2.260686108377301089e-03 2.260292995135697921e-03 2.246031115342643752e-03 2.240785793025486337e-03 2.245101008868018513e-03 2.237460556730797891e-03 2.232983301217190530e-03 2.234279456694554175e-03 2.237852112406962454e-03 2.246197409597545675e-03 2.256713184626525908e-03 2.291515717365377215e-03 2.294765206852545335e-03 2.318652544381601035e-03 2.319008677591330708e-03 2.356097265773861825e-03 2.373430595126708922e-03 2.407560209012050718e-03 2.426294263365439546e-03 2.418743222424499066e-03 2.408940727623148405e-03 2.423970792606331814e-03 2.460343246472071303e-03 2.425422602541853212e-03 2.418928914096632899e-03 2.468919573883245587e-03 2.426692995897401263e-03 2.412655722631910568e-03 2.405246128511622557e-03 2.398152283140017257e-03 2.400702895078681964e-03 2.469632046063972332e-03 2.472032835735289442e-03 2.504421989034433509e-03 2.434429831446675938e-03 2.429269014685378307e-03 2.418079399329732537e-03 2.493496145432723583e-03 2.443820465394228991e-03 2.446593075104241781e-03 2.448027578891177371e-03 2.465905758181415226e-03 2.553097307231675262e-03 2.661534355446098024e-03 2.694440434144086335e-03 2.779042659044041793e-03 2.848056442281315156e-03 2.872615106822013278e-03 2.907836331036346353e-03 3.035359341091478907e-03 3.234911004282488029e-03 3.464579360153723000e-03 3.430640642018872085e-03 4.080883103103511399e-03 5.625769250106730547e-03 8.412237527568689616e-03 0.000000000000000000e+00 5.801015571033786740e-03 4.294944212862245383e-03 3.699328535247500393e-03 3.163514313758659328e-03 2.826632852449309855e-03 2.673013519864485352e-03 2.486819693978633162e-03 2.462611038516073977e-03 2.411270717219044218e-03 2.380096486921891210e-03 2.376815143717965918e-03 2.389261972411354292e-03 2.403284143538337355e-03 2.431448382557377819e-03 2.452500046542319730e-03 2.464365193055633591e-03 2.471388537193824290e-03 2.483574859042908534e-03 2.499682202903133997e-03 2.517372405853085006e-03 2.539988092993017768e-03 2.543467852888525640e-03 2.558744651216173383e-03 2.614601739666578238e-03 2.656184611375329505e-03 2.609064505832485621e-03 2.580132503943203311e-03 2.509324341862127859e-03 2.429455794905108386e-03 2.378090139970509380e-03 2.352926699051016268e-03 2.340221154924320736e-03 2.313490850056932040e-03 2.275983030243214703e-03 2.232089486288890267e-03 2.222886544215330658e-03 2.221598535586227254e-03 2.224173984319551076e-03 2.232021152203781094e-03 2.228597486861426304e-03 2.230201650796600002e-03 2.246172959841700317e-03 2.254565715958614918e-03 2.246470918865598170e-03 2.256458326146983800e-03 2.293357819300723393e-03 2.259464723181758491e-03 2.253601540342061501e-03 2.257821499517744142e-03 2.265387910164791841e-03 2.253985734808286717e-03 2.254044689911714316e-03
3.082378155972631713e-03 3.097170701733956751e-03 3.084965972393429075e-03 3.129875465698082806e-03 3.197650438085464404e-03 3.261307105014519397e-03 3.251582088968313008e-03 3.286424908902848413e-03 3.247063710322095099e-03 3.289393288841657454e-03 3.255534321260599752e-03 3.267204546986864338e-03 3.193038715801976759e-03 3.129619396469674082e-03 3.113364675160402821e-03 3.130098882171261816e-03 3.140679567933445885e-03 3.094319234931054534e-03 3.081353921646069142e-03 3.087877755563825637e-03 3.087928368115176996e-03 3.061353906970420372e-03 3.052050191978687450e-03 3.061310862495253415e-03 3.047200727903120934e-03 3.038908408540441381e-03 3.041834745653656646e-03 3.049141773920431651e-03 3.065078773183462727e-03 3.085186668725761142e-03 3.152457043777038854e-03 3.156420558861746436e-03 3.201185288791665549e-03 3.197846861567054094e-03 3.265161197269699639e-03 3.295506966110182869e-03 3.359363292618925377e-03 3.395484116139220465e-03 3.383266237976159403e-03 3.366475476444817910e-03 3.396327983243903597e-03 3.464361513773272193e-03 3.403955689932682341e-03 3.396411891225222315e-03 3.508834103902542557e-03 3.415640559000591645e-03 3.388739713366229790e-03 3.376463421711543410e-03 3.364627803829305444e-03 3.370047507087900896e-03 3.517368279165697387e-03 3.517733200867226816e-03 3.579757824085159305e-03 3.425525377023342678e-03 3.404191499974160151e-03 3.376623093337854844e-03 3.511254090782189603e-03 3.418906009360834792e-03 3.424338918273730787e-03 3.427104780476340502e-03 3.460848611915743646e-03 3.623932296682132268e-03 3.829662347938565282e-03 3.895392825026873333e-03 4.059516094558454809e-03 4.197196267856436076e-03 4.260877617905577987e-03 4.336086848211945406e-03 4.576918991142700163e-03 4.991720557572990220e-03 5.728681005799648313e-03 5.571841522095163229e-03 6.615754422825343047e-03 1.014353260938805762e-02 1.221103083959335783e-02 1.777544469141054823e-02 0.000000000000000000e+00 9.027408575574139352e-03 7.115394059701884641e-03 5.282337087639967996e-03 4.335266349118522232e-03 3.927685990680119740e-03 3.526549239794652367e-03 3.470532627153981656e-03 3.367901734946625227e-03 3.304014292452161963e-03 3.295937407775551258e-03 3.318262779268728747e-03 3.342123988374996659e-03 3.393061323957734937e-03 3.431973008026495756e-03 3.454181500001459251e-03 3.467939220952700758e-03 3.491444101012812495e-03 3.521710769332368155e-03 3.555844384942130100e-03 3.600866879894399405e-03 3.607222434144536066e-03 3.636319683175901971e-03 3.745856141960636054e-03 3.834707377372260743e-03 3.748574108009360313e-03 3.707128609985621548e-03 3.562304034983307562e-03 3.399800509905480383e-03 3.302649921126279368e-03 3.254223475225536105e-03 3.230145558240409432e-03 3.180901996737113286e-03 3.113105088126510555e-03 3.034353027263564720e-03 3.018201414540456953e-03 3.016093782926789878e-03 3.020957104463367539e-03 3.035841739566460650e-03 3.029882317371071065e-03 3.032845841780314449e-03 3.062529358554879396e-03 3.079324495236820773e-03 3.064223661239533648e-03 3.082859782692358268e-03 3.152032907879181479e-03 3.089750628235133235e-03 3.078724016796939404e-03 3.087026325175739726e-03 3.102323777632157165e-03 3.080517007112365448e-03 3.080796510238844026e-03
3.242349788346052773e-03 3.256549688340704823e-03 3.242235801714455235e-03 3.291367335595715617e-03 3.366425973942381317e-03 3.433066053577829482e-03 3.423794444913371305e-03 3.456301573095913772e-03 3.411948598271033993e-03 3.458396932244217886e-03 3.420690318361697783e-03 3.430880316920569949e-03 3.351682959616493832e-03 3.283858200270742007e-03 3.266883966067177150e-03 3.286212388662508154e-03 3.295690060334890287e-03 3.246416578597607124e-03 3.233057166344564110e-03 3.240558372317304311e-03 3.240037049694062098e-03 3.212053970010054355e-03 3.203243896905850086e-03 3.213329249620301004e-03 3.197830264490750078e-03 3.189136179539998721e-03 3.193215393136209466e-03 3.200926455667398984e-03 3.218292113265576807e-03 3.239568231512348750e-03 3.312885420468651004e-03 3.315186180988531801e-03 3.362197191022769580e-03 3.354232685093653642e-03 3.422121015959013381e-03 3.451993146840853701e-03 3.515045632603605846e-03 3.550176025892768771e-03 3.535554024479957338e-03 3.517980162665703368e-03 3.548016402309523126e-03 3.617112390887273089e-03 3.552287615144250534e-03 3.544714514116446488e-03 3.642948643578855592e-03 3.560451229798903498e-03 3.537462250546430723e-03 3.532222453845747668e-03 3.533948036029406319e-03 3.545312822219079396e-03 3.734039887365076145e-03 3.743184750771403474e-03 3.817066653136946906e-03 3.628138198497827920e-03 3.597662016166849712e-03 3.560531627962115059e-03 3.705844583845141309e-03 3.597832472874519516e-03 3.598288251099493028e-03 3.595962707665992068e-03 3.628717440489088834e-03 3.802230436282026758e-03 4.030977660221032183e-03 4.107682569956812302e-03 4.285333497101638175e-03 4.421321796065064320e-03 4.484407269724643812e-03 4.605482593990726549e-03 4.849591401798594714e-03 5.210006613790795632e-03 5.932743852739994807e-03 6.654233364709374529e-03 6.725035084339909923e-03 8.663935164723458177e-03 9.209688282627796763e-03 9.769177775198714664e-03 1.037012511307065961e-02 0.000000000000000000e+00 1.014040269749719517e-02 5.963548940177463599e-03 4.772991739860494784e-03 4.240153437245190553e-03 3.753780540303329818e-03 3.682829263755437073e-03 3.563112394354163263e-03 3.491947506195657459e-03 3.484649267977811202e-03 3.511540785894837115e-03 3.540522127241855013e-03 3.600483327441682084e-03 3.646714510612899737e-03 3.672071190444169391e-03 3.685390194501222180e-03 3.716576382602093317e-03 3.753224808287528805e-03 3.793069157622721774e-03 3.845763013091942333e-03 3.855856441529185562e-03 3.890114050052510385e-03 4.017297034804937980e-03 4.140766191392697415e-03 4.023569442115077464e-03 3.979582481467223466e-03 3.801742099654868007e-03 3.606719055030374772e-03 3.493082608340254257e-03 3.436720411120016382e-03 3.406791781458231617e-03 3.352822204730251075e-03 3.278059459605997192e-03 3.192032706792854741e-03 3.174205502076400242e-03 3.172474766318125923e-03 3.178086993565521195e-03 3.194717848397910648e-03 3.188326775577507606e-03 3.192154379148845131e-03 3.225826680667958409e-03 3.244751814303788173e-03 3.228329860027042038e-03 3.249959342196138794e-03 3.329023169358757018e-03 3.256968485191872199e-03 3.245620651598591332e-03 3.255535063156028957e-03 3.273328165315537129e-03 3.247881970098426274e-03 3.247230326037284232e-03
3.049322356106244029e-03 3.062527539013262627e-03 3.047153642203633515e-03 3.094897834064533684e-03 3.167229743104855132e-03 3.225245394166544738e-03 3.212154040530182560e-03 3.222318105161724004e-03 3.169698493841687902e-03 3.197396378034786119e-03 3.153449137025532423e-03 3.153110919930989225e-03 3.096190719403628649e-03 3.046926897258459520e-03 3.034735251942324852e-03 3.050890597220163192e-03 3.059903020718820425e-03 3.022108025759094856e-03 3.013342459662840360e-03 3.022795761310035408e-03 3.024071939236088781e-03 3.000697521140881837e-03 2.995379779454560194e-03 3.008026162800867421e-03 2.994683484505654067e-03 2.987412522399805759e-03 2.993273668070070039e-03 3.001925104550297145e-03 3.018345060599947338e-03 3.037779013661041482e-03 3.107036368242855565e-03 3.100557664441191616e-03 3.137537196640823554e-03 3.114745285163340784e-03 3.157812713487875844e-03 3.172327920593231380e-03 3.213790544916377001e-03 3.238266863771766847e-03 3.230515302823384199e-03 3.221556511909685633e-03 3.245015856834885127e-03 3.291694896104941509e-03 3.255347194237087800e-03 3.260775024007618855e-03 3.342296626439196765e-03 3.276809150990250569e-03 3.267006459296480439e-03 3.278286552916373758e-03 3.304102118113165683e-03 3.321749771819042848e-03 3.550488109566216858e-03 3.556086736924106342e-03 3.613085250710359412e-03 3.385402849109673228e-03 3.317915279641215839e-03 3.264750182132250978e-03 3.342967118261185640e-03 3.267795836089583406e-03 3.265983378091131834e-03 3.260570347638325640e-03 3.281442289441808928e-03 3.394856034696596206e-03 3.538985327890600222e-03 3.591280761043532960e-03 3.694507281445289035e-03 3.772266491404147222e-03 3.813796671084098821e-03 3.896477801101617521e-03 4.015570841745083781e-03 4.202430082090521067e-03 4.574042519110006234e-03 4.910612272128807299e-03 4.890872528969188865e-03 5.563631166193285134e-03 5.756715967623561928e-03 6.022154530930258140e-03 6.561646163742428442e-03 8.011616972796425928e-03 0.000000000000000000e+00 6.368131424986898069e-03 4.836883434064574369e-03 3.973872614127614902e-03 3.487460438423159708e-03 3.396883567216353594e-03 3.286078332963523942e-03 3.211948716459362384e-03 3.199137911671424885e-03 3.215976425452043552e-03 3.228398887161864315e-03 3.264564456043775841e-03 3.294401350050944581e-03 3.311347059526957223e-03 3.322414086541351872e-03 3.345102899479664767e-03 3.368509998315374378e-03 3.396705636425059651e-03 3.437913788377917109e-03 3.442723011024274339e-03 3.463903345624208888e-03 3.549823168576206941e-03 3.647272854940539818e-03 3.606740662149326895e-03 3.643209943240938598e-03 3.490746011379356958e-03 3.309875528324400171e-03 3.222413042781238548e-03 3.172868542189663087e-03 3.146607230696369176e-03 3.105731372889267670e-03 3.050716139292367762e-03 2.986202484344878307e-03 2.973403512158062818e-03 2.973202619929063255e-03 2.978680697579257856e-03 2.994736451213347514e-03 2.990476883184559499e-03 2.994207899442043012e-03 3.024532350891024051e-03 3.045547972899105907e-03 3.031130455435413710e-03 3.050771143879654149e-03 3.120787424599825652e-03 3.061115589047044318e-03 3.051713463563496785e-03 3.062712186614483835e-03 3.083814453360351690e-03 3.058181860974122819e-03 3.057273556460902639e-03
4.319820913357187882e-03 4.352038633290662012e-03 4.315556457257512142e-03 4.424266661984022769e-03 4.590434965747092547e-03 4.715946982739242788e-03 4.669470873818209848e-03 4.648911074401656206e-03 4.508624615656658605e-03 4.536596058057324084e-03 4.424115085071994753e-03 4.405840373187016289e-03 4.315735329831625784e-03 4.238147869030007946e-03 4.219277808579677616e-03 4.248940512874057988e-03 4.269507777030097026e-03 4.205481880115682219e-03 4.194010250446244224e-03 4.218472532605713025e-03 4.225403275763326208e-03 4.181152670788410540e-03 4.174822425806788175e-03 4.208349775005208564e-03 4.182876008345004677e-03 4.169039718816614989e-03 4.184790926422487199e-03 4.206611032497029230e-03 4.241859206211384507e-03 4.283347369148771296e-03 4.435964457633257384e-03 4.403421795156261392e-03 4.470534024020706397e-03 4.389613431897537374e-03 4.444034329205281443e-03 4.450683075706137089e-03 4.510464372062938238e-03 4.550095746527270217e-03 4.544852352517837236e-03 4.539290704506314909e-03 4.582964736936953436e-03 4.654426279568458363e-03 4.620762706881422800e-03 4.658804595372175936e-03 4.827672605589044923e-03 4.699334488238644282e-03 4.701215163513764068e-03 4.761563879279232664e-03 4.874605478070912455e-03 4.935254129634350159e-03 5.630883322860828939e-03 5.572364313890189672e-03 5.674142421179040503e-03 5.010422430218218308e-03 4.778087096271230010e-03 4.627113079925105135e-03 4.698101964457308821e-03 4.579068236542209805e-03 4.572659897285712496e-03 4.556670998238117679e-03 4.586450028696041799e-03 4.754180576804761284e-03 4.963297211250356812e-03 5.051837000498858761e-03 5.194224709838012044e-03 5.302505724532155518e-03 5.376859975500659743e-03 5.533601207958582617e-03 5.666193042811335130e-03 5.919085182182278956e-03 6.511813187748813000e-03 7.152614637565501109e-03 6.836877523923071479e-03 7.542539261462462806e-03 7.739438311657629785e-03 8.061314551953710147e-03 8.819783416282955466e-03 9.425104533127493661e-03 1.444192787432599552e-02 0.000000000000000000e+00 1.017021574821092532e-02 6.542053843131166377e-03 5.210708765191664898e-03 4.951417165160080548e-03 4.704822694028428474e-03 4.528211548117688258e-03 4.489680288025920188e-03 4.511089435226128819e-03 4.512442643187645694e-03 4.556840598781249779e-03 4.599279981798993187e-03 4.625141657682406079e-03 4.647407210123249630e-03 4.686298455043150929e-03 4.720169406124758577e-03 4.768110525870046176e-03 4.847266110648727408e-03 4.850725942667039221e-03 4.881184620162393878e-03 5.025000280897515270e-03 5.225634838730559666e-03 5.240204722431622379e-03 5.463066537140272294e-03 5.130945474088945656e-03 4.724039783406555094e-03 4.566795012482603722e-03 4.466243065247644042e-03 4.414504899436055667e-03 4.344544633505510733e-03 4.255812623992303451e-03 4.150557608944780916e-03 4.131477188432931304e-03 4.133171838185644743e-03 4.144662841604303087e-03 4.178643389884669802e-03 4.172889279159749942e-03 4.180296750654917577e-03 4.240442863371765223e-03 4.290733291296732962e-03 4.261452194667056555e-03 4.300497078545469955e-03 4.440336324216591531e-03 4.330181932290773014e-03 4.310364168487497080e-03 4.334898514910585747e-03 4.384450296233849756e-03 4.330255116633776290e-03 4.329896156403573865e-03
4.768037889041436099e-03 4.780630491540124698e-03 4.728802290185431072e-03 4.851095314015110502e-03 5.044305726149071224e-03 5.160639988717602433e-03 5.140967646296902040e-03 5.077274132154479744e-03 4.891543164128838925e-03 4.912475649472264512e-03 4.760630023872036362e-03 4.715224933204123850e-03 4.635353712044790360e-03 4.564963873058507440e-03 4.550057466315787780e-03 4.587977000728222197e-03 4.603068708482995451e-03 4.542113243077122199e-03 4.536532505734313173e-03 4.570423788569526191e-03 4.575847658390495842e-03 4.532358604291894522e-03 4.536150220928887242e-03 4.576950581227411455e-03 4.546800522412830156e-03 4.533942802851612455e-03 4.560149003780728655e-03 4.583415685854668603e-03 4.624127923576556824e-03 4.665128318832932434e-03 4.836930389171195839e-03 4.785760135347422520e-03 4.848238452191728880e-03 4.725812226174329507e-03 4.749080210017624093e-03 4.730105165847184150e-03 4.756661765449950521e-03 4.778841499576185793e-03 4.773735077638308413e-03 4.776920191626535424e-03 4.815495122996557749e-03 4.863863713449243648e-03 4.846748901649150856e-03 4.899651295247072977e-03 5.020166233668125165e-03 4.930173435958312353e-03 4.955381914678601112e-03 5.055083373136217383e-03 5.243090710114663849e-03 5.316247707095718422e-03 6.310546698058186986e-03 6.659230969366272505e-03 6.884260944468969731e-03 5.687130219949533723e-03 5.271951231920568234e-03 5.014655707404066555e-03 4.995927993949611685e-03 4.871029792884105404e-03 4.844446001557043205e-03 4.803906229095502266e-03 4.814324850276302525e-03 4.943723665463795741e-03 5.120351716549781732e-03 5.213041470015972179e-03 5.296773449266285044e-03 5.355038346197938705e-03 5.415921162861964989e-03 5.591622108381394222e-03 5.601650698909274757e-03 5.730835877084229125e-03 6.090373517857358178e-03 6.476287391055731042e-03 6.225354056740142750e-03 6.539243918754916902e-03 6.609934873567578986e-03 6.748215840900877692e-03 7.082049552505825796e-03 7.440983550396248515e-03 9.485866329516211976e-03 1.179374165806539206e-02 0.000000000000000000e+00 8.434592798819636611e-03 6.010952930012857486e-03 5.556021057519825238e-03 5.198351902036933356e-03 4.944110880665004287e-03 4.883350336182533911e-03 4.898304128248104003e-03 4.872263905901615816e-03 4.893558161142561209e-03 4.925418500373294865e-03 4.946034167421653992e-03 4.969056221039998278e-03 5.013939126817988645e-03 5.039212658498166963e-03 5.085450907886988718e-03 5.177256125389042771e-03 5.173647797303929444e-03 5.191940403460600789e-03 5.317306998399128938e-03 5.562290593317245277e-03 5.754841595711915683e-03 6.354242742175996404e-03 5.824546645538161878e-03 5.210515508083359004e-03 5.025797797026974184e-03 4.889799158687561584e-03 4.813172150466114504e-03 4.744855974712916362e-03 4.661617497828792790e-03 4.564061102299075794e-03 4.546993123918776324e-03 4.555858614814058474e-03 4.572493215071649249e-03 4.617777206527951851e-03 4.615086232309364468e-03 4.629162812850048589e-03 4.709559266539644837e-03 4.782726635611561812e-03 4.751792878775970737e-03 4.809352181607755988e-03 4.998237821273731306e-03 4.852230064315582285e-03 4.843976626960234434e-03 4.893705630667357677e-03 4.995779116182528547e-03 4.893779560355470369e-03 4.878070410565869472e-03
5.130944342045333159e-03 5.101659050850516214e-03 5.057370482018941522e-03 5.142913147711917175e-03 5.292622425184177228e-03 5.381004180292288039e-03 5.428463729402027184e-03 5.480591657491607968e-03 5.364535474412427014e-03 5.489642787022473540e-03 5.361297805499643659e-03 5.294593316436838754e-03 5.175857683871801056e-03 5.064948031202025011e-03 5.045650574024997288e-03 5.116495752172663981e-03 5.090376400603704478e-03 5.004690045182041275e-03 4.990849327666216535e-03 5.014792786204529985e-03 4.996289580487394376e-03 4.955181596479335017e-03 4.965425494013906912e-03 4.973400884385065397e-03 4.936069143074457190e-03 4.925626827635363678e-03 4.950295150705225598e-03 4.951222241888477045e-03 4.983822661156565859e-03 5.010234757255077782e-03 5.145283802766473583e-03 5.139233079031403813e-03 5.218330812627331068e-03 5.152152571147479258e-03 5.209576034283178343e-03 5.206115690740193216e-03 5.217450556438492718e-03 5.224242484970284886e-03 5.198132458634575036e-03 5.191951185981054546e-03 5.228310571874545017e-03 5.274785660007792927e-03 5.215457376471188157e-03 5.240039365062124782e-03 5.332637644536410669e-03 5.243237758249711701e-03 5.244602848699391265e-03 5.303181536108003170e-03 5.422495557932307392e-03 5.491458067179521771e-03 6.076178754373632793e-03 6.594986201310371748e-03 7.455932104731419902e-03 6.529495546583680837e-03 6.318235522034984855e-03 5.872217769645722042e-03 5.842571251573236597e-03 5.578768999320696080e-03 5.483491059099284554e-03 5.385476638324734368e-03 5.370805284257979331e-03 5.539612918882539684e-03 5.845851683973280789e-03 6.027193818538950296e-03 6.096910539348802255e-03 6.113954837181623074e-03 6.178740432127760064e-03 6.596317947195247562e-03 6.377968394985338192e-03 6.389559684388211418e-03 6.719626190957987515e-03 7.115571619448670532e-03 6.695319957958746973e-03 6.747373075603653632e-03 6.739528200271873576e-03 6.785251420095447100e-03 6.944543500641321004e-03 7.164425184304300427e-03 7.741233538779736245e-03 8.461598616995706992e-03 1.026496439340475984e-02 0.000000000000000000e+00 8.843789805897917314e-03 7.528777377523713198e-03 6.485954483958262726e-03 5.999110163987596278e-03 5.907040897397653270e-03 5.949353121183248438e-03 5.902988887517165301e-03 5.930980773432868725e-03 5.981383756526004007e-03 6.006384101572183852e-03 6.023326633426497739e-03 6.126337878855491782e-03 6.163135079329778998e-03 6.232147196386631297e-03 6.394069863384878837e-03 6.383966377334458417e-03 6.393420444070489067e-03 6.550178467472560044e-03 7.015345717990819664e-03 7.700748838528779713e-03 9.454002698531622714e-03 8.181809962818174103e-03 6.613005477803731401e-03 6.192244433053053880e-03 5.896210631605973938e-03 5.699294095692036474e-03 5.574660847389701322e-03 5.384648661744114925e-03 5.173504760379711229e-03 5.123313624816782513e-03 5.132967917005124177e-03 5.154850152114472811e-03 5.209161644296876614e-03 5.182511899669222689e-03 5.205296422423713078e-03 5.315530699661512488e-03 5.363512718090081288e-03 5.318181055506307833e-03 5.401107875247370717e-03 5.691480763933313806e-03 5.371053598227251355e-03 5.360933879828362961e-03 5.391040293734927595e-03 5.420089188760020965e-03 5.339618562746084943e-03 5.311667029356144203e-03
5.457451110665795420e-03 5.402397467304204635e-03 5.366740736275612579e-03 5.425514002616855722e-03 5.549458427242193181e-03 5.614108587234949502e-03 5.741570378521869758e-03 5.885798903322633085e-03 5.830707619924390545e-03 6.076843570773943909e-03 5.905607521391188254e-03 5.754227086866260492e-03 5.635333563987535675e-03 5.507861180241347202e-03 5.491317663913292298e-03 5.598993103955351297e-03 5.526216992348001976e-03 5.425819597043585706e-03 5.410636408685322481e-03 5.433931430588628472e-03 5.385608577835429740e-03 5.350276703737967370e-03 5.373219818691443890e-03 5.349274742655753950e-03 5.303358243419137481e-03 5.295992995562032353e-03 5.320637186314252677e-03 5.298989859391992942e-03 5.324275647206169575e-03 5.338276520449653298e-03 5.444189991472983027e-03 5.474518029180954794e-03 5.564051893708647431e-03 5.517419063034874165e-03 5.563121493505414350e-03 5.533364703453401250e-03 5.470214017309639118e-03 5.434285076269593576e-03 5.401662753873219709e-03 5.406691379643713963e-03 5.429484877350787553e-03 5.429617714353665060e-03 5.384023875044687685e-03 5.411118727801832173e-03 5.457377486173120226e-03 5.389196537460625228e-03 5.393679604255803561e-03 5.451994287989201000e-03 5.570626048736504812e-03 5.654200112862357332e-03 6.077948732174234987e-03 6.859813778556100861e-03 8.177535673293188229e-03 8.037855276116926198e-03 8.098812706768255404e-03 6.833535498925379266e-03 6.294771681612437719e-03 6.033111962769328526e-03 5.865551379778287042e-03 5.686836039145085411e-03 5.613605664613131700e-03 5.687901295300642861e-03 5.916783469889145934e-03 6.110163299185606897e-03 6.007660512102834700e-03 5.948453379814548116e-03 5.977202959865478803e-03 6.132610527502933839e-03 6.000316084650707781e-03 5.949921439022295457e-03 6.047594166952703285e-03 6.210877642909328269e-03 5.996950574620607197e-03 5.969992465690408465e-03 5.944261162398129829e-03 5.958822723498517077e-03 6.046391470640941936e-03 6.151363198677367930e-03 6.381386323123117849e-03 6.681556202858781809e-03 7.264705400104704350e-03 9.478387915404212077e-03 0.000000000000000000e+00 1.164125177681881070e-02 8.653737083475297742e-03 7.105325342580241961e-03 6.796018780743532349e-03 6.730522861274225617e-03 6.461776527303399534e-03 6.271598758966003516e-03 6.196141665063620990e-03 6.171189855699375608e-03 6.208304946376324955e-03 6.241613611910696614e-03 6.187947073374850532e-03 6.204709383108372375e-03 6.300293748675914879e-03 6.259085688785841900e-03 6.236576237392230625e-03 6.291258110005781487e-03 6.530689653562260846e-03 6.984116310623517641e-03 7.726239971311542679e-03 9.240058844760349124e-03 7.767799288704172259e-03 7.452983838972202305e-03 6.927400345605232157e-03 6.603965317955339843e-03 6.421604373122852955e-03 6.129597729273358366e-03 5.800296958963467586e-03 5.716291642684441336e-03 5.724943170349753967e-03 5.758053335754019161e-03 5.859222969185262295e-03 5.758758102162338591e-03 5.775591205687469719e-03 5.900035938888915053e-03 5.951536011396381561e-03 5.833101355753333300e-03 5.891699672164620212e-03 6.152177077669869661e-03 5.803949773547291413e-03 5.784013517609766855e-03 5.788049744768422253e-03 5.772561303980497729e-03 5.708829508638303685e-03 5.674670418546893039e-03
4.719288107092879138e-03 4.689882196349872377e-03 4.675527267742820604e-03 4.710023028385890674e-03 4.791556947000267033e-03 4.844113098066192037e-03 4.937379048716857358e-03 5.085422408331053030e-03 5.115097808112558514e-03 5.382084252492409446e-03 5.359605720390794685e-03 5.230052515637216744e-03 5.108734587950337046e-03 4.976050715749661020e-03 4.959976929361709606e-03 5.078255304857212660e-03 4.969584749847205142e-03 4.868140499772942616e-03 4.841842685442054525e-03 4.836553276738243812e-03 4.786059983852503433e-03 4.757268554508135849e-03 4.763615943487203852e-03 4.722694500855324599e-03 4.686256575040572206e-03 4.678026980745157021e-03 4.683098801794047944e-03 4.660682744627038174e-03 4.675414994627223597e-03 4.685416563636309040e-03 4.751036539580635529e-03 4.800626040040630212e-03 4.878595801966360834e-03 4.898307271383337859e-03 4.965379980469770277e-03 4.969843758399812399e-03 4.914797222789635094e-03 4.878629503986128650e-03 4.840621871400195737e-03 4.836973929324817241e-03 4.849840311248007629e-03 4.848989190381149811e-03 4.794099537347821204e-03 4.797519950846529206e-03 4.821211959540812851e-03 4.769111457067755529e-03 4.759312862783085345e-03 4.780324901665610089e-03 4.834780303304237088e-03 4.888848891586490726e-03 5.104728325567279949e-03 5.478153777375204501e-03 6.038311698917943685e-03 6.300121522414034447e-03 7.240785403648262834e-03 6.352685442765403610e-03 5.832461380356970468e-03 5.541732872825676053e-03 5.354954182181998965e-03 5.173035877424791117e-03 5.094566022271822432e-03 5.166601268688907761e-03 5.430763695985522596e-03 5.708649971929141004e-03 5.477990827005756701e-03 5.383163889008828196e-03 5.379962515756767441e-03 5.457884320240074562e-03 5.356119436621504040e-03 5.277388121825802962e-03 5.300968503378570250e-03 5.376485551184341516e-03 5.244351787237067596e-03 5.192819865124085645e-03 5.164611080873461081e-03 5.165767169709590059e-03 5.214431366389856229e-03 5.276807134023730160e-03 5.371656564792000321e-03 5.508843257940479986e-03 5.777526619708354787e-03 6.799768092549249819e-03 9.284009138175923145e-03 0.000000000000000000e+00 9.632616625557227641e-03 7.104870193133462457e-03 6.657611250148664714e-03 6.519868523460892532e-03 6.148116525424652916e-03 5.852396520090118702e-03 5.718071600480350257e-03 5.667680796126879292e-03 5.701354195911050027e-03 5.700127672029610924e-03 5.615106883559528410e-03 5.605042475572384608e-03 5.652630726709158629e-03 5.607006506359135493e-03 5.578085349313342996e-03 5.587410718833965562e-03 5.688980155301194379e-03 5.937805231022336670e-03 6.254965582614828261e-03 7.284545507444499524e-03 7.499026963756316722e-03 7.903876218975309023e-03 6.934820069990642148e-03 6.409614421632448683e-03 6.144598853980699771e-03 5.674870560316800164e-03 5.148186136232300522e-03 5.016911934878797406e-03 5.002221361451086347e-03 5.013221594907220705e-03 5.032117287301509853e-03 4.969988673694011871e-03 4.985642272598736317e-03 5.080295931505458135e-03 5.032916684332203877e-03 4.969074122456292909e-03 5.000879454660896346e-03 5.142338330873701471e-03 4.928739641526654405e-03 4.912833679970595585e-03 4.910107181649444978e-03 4.897457020419178526e-03 4.856934501591216730e-03 4.837450184845018715e-03
4.383950621565067818e-03 4.367584221425898326e-03 4.365745421911269679e-03 4.386437570167648313e-03 4.447303012694674845e-03 4.492035544614793492e-03 4.585840815679103136e-03 4.745863382083727842e-03 4.820270827591286063e-03 5.112706234554642917e-03 5.170266545749987487e-03 5.005015951911766237e-03 4.903746060373322287e-03 4.778278374642617662e-03 4.768740183250286084e-03 4.914695289825822370e-03 4.756465856447102125e-03 4.653438170455738258e-03 4.621844154548718393e-03 4.600248798935991507e-03 4.539667439307472178e-03 4.516069895051187839e-03 4.515602186754414521e-03 4.459304830051433709e-03 4.425604841328457072e-03 4.416994531336738972e-03 4.410660198733410212e-03 4.384673010686351499e-03 4.393235794595068237e-03 4.399955129257592142e-03 4.442504688941530458e-03 4.506430211749855134e-03 4.578808270732515583e-03 4.627440357603778212e-03 4.686908578047102418e-03 4.691514396920602216e-03 4.607306249664415258e-03 4.557833393058422465e-03 4.523099373515456455e-03 4.524304532277262023e-03 4.528776133393253890e-03 4.512118725178101454e-03 4.468576205760274415e-03 4.470041111728011510e-03 4.477503885432353170e-03 4.436666534202592452e-03 4.426175043024413100e-03 4.438323995654437464e-03 4.475738690011976315e-03 4.523022635254196275e-03 4.652353382025267020e-03 4.922742382592742126e-03 5.318721118613002445e-03 5.810762703977527879e-03 7.029104047483227848e-03 6.356811194151265783e-03 5.562588676355046009e-03 5.278468704405082576e-03 5.048197743680758395e-03 4.852407240412710994e-03 4.754080134603602507e-03 4.762891859902507706e-03 4.913424405587304630e-03 5.042694833062242796e-03 4.920289078201603612e-03 4.839004364980336800e-03 4.837267687921585277e-03 4.868803208198550087e-03 4.799912457276639226e-03 4.736104090626146873e-03 4.735452075614940762e-03 4.778257985803422564e-03 4.686146113810893410e-03 4.638815881014001462e-03 4.614413856294822744e-03 4.613476289954382588e-03 4.649341935397003321e-03 4.691315146070923307e-03 4.747952406354152312e-03 4.839335020973992672e-03 5.000091001656229751e-03 5.466045148909800394e-03 6.583458250064656847e-03 8.450076705993802423e-03 0.000000000000000000e+00 8.987526957300699670e-03 7.558967334096521919e-03 6.973681799100557230e-03 6.308855430603135112e-03 5.726472334590402939e-03 5.460319245755181766e-03 5.359199804157689477e-03 5.386597474313861537e-03 5.307215098424055040e-03 5.203942479762167089e-03 5.164644956069323022e-03 5.156808463824351027e-03 5.115444533766926732e-03 5.080932445405837890e-03 5.048402467368338052e-03 5.063137373681177687e-03 5.174647376112511896e-03 5.290362246074713400e-03 5.818155143527254519e-03 6.526289273503855203e-03 7.193614516138603296e-03 6.974753088683964888e-03 6.907169663522963465e-03 6.382727176052165399e-03 5.662775522555404430e-03 4.927155674089562717e-03 4.751307942426044942e-03 4.718983116143786807e-03 4.717565286822379168e-03 4.702176484674020288e-03 4.641133538574159639e-03 4.649203551448486023e-03 4.705997622200580946e-03 4.637753449225938233e-03 4.584919405965737389e-03 4.594756871472685002e-03 4.669876680745239581e-03 4.529536416215840244e-03 4.512006243317183071e-03 4.502637694690564928e-03 4.488945838448917328e-03 4.461338741130217549e-03 4.449566033379807883e-03
4.081799140484942794e-03 4.057264935144194382e-03 4.059048356518719057e-03 4.064004329302531825e-03 4.103274899197307396e-03 4.128688154548027303e-03 4.197288685822196316e-03 4.306546991458114898e-03 4.375474424487832761e-03 4.578007256800734580e-03 4.744674454031259578e-03 4.617673340311346034e-03 4.563491788233828284e-03 4.488107647980034073e-03 4.501423077641053365e-03 4.695922533281904690e-03 4.449391891376604062e-03 4.368542017100186282e-03 4.341387544968960087e-03 4.299567627740133111e-03 4.237148201978448332e-03 4.228628603013043913e-03 4.235612843028729868e-03 4.164441310693103686e-03 4.135678475878742065e-03 4.131053081813725915e-03 4.123361203076727176e-03 4.091068928972145524e-03 4.092070221414513195e-03 4.089533481519760059e-03 4.106549873541055599e-03 4.160430631862823032e-03 4.209213927194489432e-03 4.272463326157474942e-03 4.305878332567906336e-03 4.318025664634612612e-03 4.243646286531328402e-03 4.202781129892658313e-03 4.171322575261598650e-03 4.170644784060883320e-03 4.172928563268707945e-03 4.162278255302319374e-03 4.121021782954635039e-03 4.119751452099093894e-03 4.123970733713819975e-03 4.089498812372739829e-03 4.078413785789024477e-03 4.084817326703636502e-03 4.110443185559105490e-03 4.147657365376353211e-03 4.237128112191254278e-03 4.410193587388003440e-03 4.630200216061810918e-03 4.850594439620986055e-03 5.375783414932977164e-03 5.371678263609728186e-03 5.362891158220117402e-03 4.887762744007991857e-03 4.635953692886435676e-03 4.468860390906591665e-03 4.383771565240893002e-03 4.398388198329235450e-03 4.544142197187997848e-03 4.638161914985738238e-03 4.572604927611000243e-03 4.486763035038191481e-03 4.472317417361916687e-03 4.533511154565923046e-03 4.465122865022153054e-03 4.394337010863160961e-03 4.387396512065402238e-03 4.441750611533561155e-03 4.349047885778867771e-03 4.297147417324806949e-03 4.273869451905219427e-03 4.269869501472880503e-03 4.294858954620077787e-03 4.331058413140736509e-03 4.354425218374969458e-03 4.406435472101662663e-03 4.506544690364935705e-03 4.819958453114924109e-03 5.288506205998570742e-03 5.977727334659245148e-03 8.111860939990278574e-03 0.000000000000000000e+00 1.906540470973455345e-02 1.257927664555272794e-02 9.147873983315577343e-03 6.927519264080206525e-03 6.134070815492081996e-03 5.830782244626678788e-03 5.791754300253045169e-03 5.614685240689259657e-03 5.427715074702456517e-03 5.313847242939584263e-03 5.219610764543165284e-03 5.172706372078004697e-03 5.110255186520635054e-03 4.988359662727026404e-03 4.913781149828425586e-03 4.939143406433462412e-03 4.909049258931887615e-03 5.372804390053993566e-03 7.003920619664872650e-03 7.694241787947281308e-03 8.552770336392430742e-03 8.737769285598061958e-03 7.305140686672851290e-03 5.700600104453235235e-03 4.768910450319963079e-03 4.551746756031535730e-03 4.511486008781084682e-03 4.503247530466338543e-03 4.460292358783241214e-03 4.399821668188073388e-03 4.409943729867697032e-03 4.457929840716784615e-03 4.353598655915228571e-03 4.312214525738614947e-03 4.314925977056520597e-03 4.360820706980352360e-03 4.237912850636274022e-03 4.226729282279600118e-03 4.214452872732070247e-03 4.196793506230901694e-03 4.173426765952879293e-03 4.159525869954852802e-03
2.750588599141977342e-03 2.738999344606758701e-03 2.739323632013212270e-03 2.742004956546871802e-03 2.760228696098795780e-03 2.771924282171746735e-03 2.800829601246561558e-03 2.846814484054616297e-03 2.874683452794253753e-03 2.956628183401195480e-03 3.026523883300229548e-03 2.979122411430854510e-03 2.955605772742596945e-03 2.924101677658891372e-03 2.929845156570133960e-03 3.010971861022692254e-03 2.907660306385574742e-03 2.873218143240526944e-03 2.861515866568945746e-03 2.843220006820259237e-03 2.816461413708330318e-03 2.812563730057344568e-03 2.815545782639724756e-03 2.784662104519468415e-03 2.771871151343527091e-03 2.769783298386746355e-03 2.766633753961539148e-03 2.752414348367925988e-03 2.753052612267007683e-03 2.752012345043025696e-03 2.760361857381686719e-03 2.783592927637487321e-03 2.805110234254222772e-03 2.832911564265974246e-03 2.848430160352091300e-03 2.855182570366688287e-03 2.826015579354770185e-03 2.809631396196816608e-03 2.795282488956202412e-03 2.794146063935197370e-03 2.795772370573219867e-03 2.793177472968934403e-03 2.772932924776790823e-03 2.771629940717579635e-03 2.774739130125941731e-03 2.758440999101371537e-03 2.752868273328866380e-03 2.755162819708129301e-03 2.765901848061936511e-03 2.782080001748481711e-03 2.823303292407556599e-03 2.895482428068521605e-03 2.983649911766758991e-03 3.057525897435446442e-03 3.234672501118776317e-03 3.244583642129821640e-03 3.299598709074239803e-03 3.097911436436973000e-03 2.993889226589614271e-03 2.925495727445137292e-03 2.891051930899036625e-03 2.903216083487297067e-03 2.973421583534437748e-03 3.014203166456597225e-03 2.995788308095509271e-03 2.958005520998984936e-03 2.951276502640070264e-03 2.991347652551596195e-03 2.956717455828600325e-03 2.921686279518147071e-03 2.919608924457355471e-03 2.952486639311503736e-03 2.904656497820572343e-03 2.878839535637655548e-03 2.867931137313913057e-03 2.865410195948411235e-03 2.875305422130202630e-03 2.892671834476966998e-03 2.897634358270553476e-03 2.915052413881298599e-03 2.953101459074865438e-03 3.083757509061320779e-03 3.228871702846136237e-03 3.436968378323661776e-03 3.868246009104481589e-03 6.000169552791223028e-03 0.000000000000000000e+00 8.256178383122245168e-03 6.634731668495154680e-03 4.744299704927330483e-03 4.132380153568255068e-03 3.892247427024000082e-03 3.824243329382877050e-03 3.704902418020123659e-03 3.602923189936245614e-03 3.520079202345265286e-03 3.437063768940528622e-03 3.420762270075858747e-03 3.384393451713098647e-03 3.296664501120722540e-03 3.232339374430169034e-03 3.214291025901634766e-03 3.157546020783302820e-03 3.324587098250910387e-03 3.911447794629902865e-03 3.944051344133683856e-03 4.173793575714458172e-03 4.294819241150964716e-03 3.899633935902949329e-03 3.380791772575462550e-03 3.036772340037736332e-03 2.949249729449101524e-03 2.932921349390890144e-03 2.929659084595675773e-03 2.912136084259000016e-03 2.887283306572740321e-03 2.891847188154896952e-03 2.912355823060485804e-03 2.869741926117403558e-03 2.852767364067489674e-03 2.855525397812452067e-03 2.879695405632296673e-03 2.822079909185017110e-03 2.817485056432577142e-03 2.812687701197879621e-03 2.805064636206791584e-03 2.794104740760307640e-03 2.787590102682526057e-03
2.739365819554768350e-03 2.727355170260696918e-03 2.726281575213869695e-03 2.730686273780550278e-03 2.750415649689020008e-03 2.763089119267277301e-03 2.789835251998355834e-03 2.834135980954447225e-03 2.857742223666893087e-03 2.936688079713790055e-03 2.995025074664402816e-03 2.957296773582418058e-03 2.926656706902694503e-03 2.890627439418562514e-03 2.893124564693245245e-03 2.962577195911026209e-03 2.876950289995869846e-03 2.842827660378818930e-03 2.831623665978908865e-03 2.816618778608080253e-03 2.792993291464725310e-03 2.787942157973004754e-03 2.790947694003609141e-03 2.763907323843638447e-03 2.751469078815774096e-03 2.749342889865928879e-03 2.747495576044442153e-03 2.734753855279593599e-03 2.736262361547484381e-03 2.736035138483406109e-03 2.747154521384352274e-03 2.768273349542072284e-03 2.790342099178156482e-03 2.814927398982959572e-03 2.834073812109085596e-03 2.842721172214041515e-03 2.820198450822123878e-03 2.806401199074202036e-03 2.791607081325636099e-03 2.789170438847686593e-03 2.791744409769117592e-03 2.792025078460650799e-03 2.769742884463363176e-03 2.767425507747790867e-03 2.772361722720290828e-03 2.755238336271593168e-03 2.749085821062877914e-03 2.750785556960822029e-03 2.760706199467792034e-03 2.776082185335671752e-03 2.820807129786348597e-03 2.892402667063674344e-03 2.980628205784860429e-03 3.041150454565776356e-03 3.203145632512051106e-03 3.212981493952728716e-03 3.331402652240254229e-03 3.099662487050772533e-03 2.990138350292710460e-03 2.923015278033793199e-03 2.891036727447263924e-03 2.910798427904548197e-03 2.992241787307671833e-03 3.036459580922848487e-03 3.025892718311116829e-03 2.985858383495804211e-03 2.978336136910633269e-03 3.032429038734550403e-03 2.992181540345793291e-03 2.952294856433665144e-03 2.951452621306525134e-03 2.993717838788629605e-03 2.938162382632973288e-03 2.909348759910747578e-03 2.897803167015456597e-03 2.894553966470835883e-03 2.903382778309809755e-03 2.922425688837214895e-03 2.922690974539418705e-03 2.935409866538977661e-03 2.970180510403778919e-03 3.107967309629061214e-03 3.227726480327757809e-03 3.415237758794892158e-03 3.727224366875405825e-03 5.197917140543446488e-03 8.347286866741951417e-03 0.000000000000000000e+00 9.622393696485358888e-03 5.766487019260014418e-03 4.714810095464531947e-03 4.345990076209804188e-03 4.249056473640217511e-03 4.045260739586768739e-03 3.901245646668254335e-03 3.779580061291031110e-03 3.649544823477775778e-03 3.632365564234395130e-03 3.582630009621546891e-03 3.454598348842936872e-03 3.357443031015766664e-03 3.315433660645764231e-03 3.218842009291181076e-03 3.393998695530177790e-03 4.111911223244574948e-03 3.906006408623774635e-03 4.052313027046870915e-03 3.962126162797852298e-03 3.694592441915345044e-03 3.290578301038227065e-03 2.991940138123394891e-03 2.914972845176939335e-03 2.901573853409650846e-03 2.899771049156768272e-03 2.886236275481104431e-03 2.864040653567776276e-03 2.869485720410344404e-03 2.893690105298981317e-03 2.854653419925324512e-03 2.838808130948314214e-03 2.844586260091393377e-03 2.875844895550305584e-03 2.812599391109920754e-03 2.808516349505502281e-03 2.804953232131200333e-03 2.797921092027706724e-03 2.786154017039388017e-03 2.779274432500092578e-03
2.213866538897639284e-03 2.206836301744796898e-03 2.205507586929557687e-03 2.209971666638353271e-03 2.224392141471696286e-03 2.234361258678259181e-03 2.250350341292183236e-03 2.279229365018596749e-03 2.292564804720269994e-03 2.342494203498093463e-03 2.375225914862440484e-03 2.357973252287968915e-03 2.332572804967991773e-03 2.305322856074353173e-03 2.304696455816356623e-03 2.343183174836947855e-03 2.297693920874930087e-03 2.274739248573464344e-03 2.267123751763887481e-03 2.258853277818490338e-03 2.245182783529792777e-03 2.240590588848693967e-03 2.241423028914554111e-03 2.226396453352231034e-03 2.218372050199905136e-03 2.216647167412641017e-03 2.215724673626635888e-03 2.208635213735537541e-03 2.210349467589918949e-03 2.211137094232241973e-03 2.220764724463491439e-03 2.233942337587611123e-03 2.249425459059879728e-03 2.264644658150858584e-03 2.280792252621297814e-03 2.288731760129614212e-03 2.279140972258109337e-03 2.272071800667978172e-03 2.261732881245197713e-03 2.258890398520401518e-03 2.261261847742949277e-03 2.263903769528366212e-03 2.247022504746054410e-03 2.244215141612735786e-03 2.248783903203021781e-03 2.236745160018985528e-03 2.231839232353361163e-03 2.231842544794006289e-03 2.236803461834508452e-03 2.246062851720527498e-03 2.276452697914922892e-03 2.320231249652675992e-03 2.375303073232674748e-03 2.405247968209471912e-03 2.497356772618293183e-03 2.511486787118242820e-03 2.642401333157004106e-03 2.469300331035637064e-03 2.393290471431577544e-03 2.350478720943379243e-03 2.331393564928048532e-03 2.350678938370393250e-03 2.413308993664146484e-03 2.443760911484110961e-03 2.445573815867220502e-03 2.417255010219682837e-03 2.411298515356270333e-03 2.459445961887077575e-03 2.428493901679039044e-03 2.397373424251099047e-03 2.397022947357459362e-03 2.432984008976601595e-03 2.390062959516491958e-03 2.367872108840586316e-03 2.359633279670317156e-03 2.356593658208983120e-03 2.360822657929356229e-03 2.374409396233208205e-03 2.368204236055228371e-03 2.370182845717275482e-03 2.386191155687951426e-03 2.472916403172271960e-03 2.516977922197272642e-03 2.608334431876851468e-03 2.741873177014208119e-03 3.294774944582132443e-03 4.334503857431025453e-03 5.398659386545691385e-03 0.000000000000000000e+00 6.616769388151635609e-03 4.541703284338634468e-03 3.895156578847985916e-03 3.633206221617142975e-03 3.470959660645662331e-03 3.345683970318885474e-03 3.196751425397894707e-03 3.041501627311343769e-03 3.040385510667057301e-03 2.994838399014137804e-03 2.860841606560647014e-03 2.752530179415256951e-03 2.685399577292863892e-03 2.568969285387810112e-03 2.635767292575999683e-03 2.936600676687941940e-03 2.816981109178198685e-03 2.863054377298928938e-03 2.831613875921709916e-03 2.705936596782886495e-03 2.508006786586108438e-03 2.349668177157903434e-03 2.307731926123943959e-03 2.300627934078515457e-03 2.300189840418004079e-03 2.294297064868138468e-03 2.281910802005299253e-03 2.285390616941676990e-03 2.301369569195008558e-03 2.281306233699625062e-03 2.271938729265818562e-03 2.277552993419784764e-03 2.302714052469089813e-03 2.259192318052094788e-03 2.256496671669665829e-03 2.255151823868132080e-03 2.251412363884054777e-03 2.243291585691878798e-03 2.238996024152067974e-03
2.225642688823859395e-03 2.219307575991904570e-03 2.217105354919801045e-03 2.223520254052664853e-03 2.239940454856509822e-03 2.251965481692939312e-03 2.266400748960231085e-03 2.295684625072104412e-03 2.306667765716968223e-03 2.356372875950173314e-03 2.383565603101341253e-03 2.374373444399558320e-03 2.341320667625153545e-03 2.308584053333758226e-03 2.305188491747557720e-03 2.336749034172552319e-03 2.302393720469786062e-03 2.278098101278359499e-03 2.270041663822588030e-03 2.263593113759504363e-03 2.251863952801597818e-03 2.245691812614345785e-03 2.245402449790656618e-03 2.233342790348934442e-03 2.225347802334077998e-03 2.223249225028678042e-03 2.222799542538073624e-03 2.217099667635918925e-03 2.219714393832768716e-03 2.221598165423785323e-03 2.234209485956142535e-03 2.246649275938750450e-03 2.263616135468697436e-03 2.277841160732822952e-03 2.298718416899107626e-03 2.309550728547315416e-03 2.306039480502805258e-03 2.301213757246792484e-03 2.289853120646066168e-03 2.285429555146667631e-03 2.288706260403056917e-03 2.294412858499055279e-03 2.274446066450493825e-03 2.270060756178485673e-03 2.276380221457376465e-03 2.263131866219024284e-03 2.257126888872969077e-03 2.255864460300083425e-03 2.259169452587834071e-03 2.267642064782071035e-03 2.300401156145734892e-03 2.342342813765211328e-03 2.397144429505227315e-03 2.417232099556314642e-03 2.500283369615695535e-03 2.523156094746499632e-03 2.731736797443666889e-03 2.514965471800115985e-03 2.428451085984019691e-03 2.384788295892121233e-03 2.367145228630106353e-03 2.394971758708568706e-03 2.472256064317422414e-03 2.506574425128873639e-03 2.518925651911876028e-03 2.486244238405572061e-03 2.478646589758179072e-03 2.545314702162532455e-03 2.506762725680620682e-03 2.467833572393605610e-03 2.467808213050818895e-03 2.515938514518398054e-03 2.462642483107041914e-03 2.435404031470904396e-03 2.425995510350816963e-03 2.421729191847705760e-03 2.424266378932752805e-03 2.439856232447445636e-03 2.425795127187434317e-03 2.420394530892008497e-03 2.429594157554929371e-03 2.518968538405383113e-03 2.529076738356659994e-03 2.597323436381292119e-03 2.672075146277676921e-03 3.012463331995076776e-03 3.519010880925922853e-03 4.030156646586935051e-03 6.918608486565809047e-03 0.000000000000000000e+00 6.826313011954703372e-03 5.307118601639631769e-03 4.623758334203023276e-03 4.271181426166185437e-03 4.023032974134018412e-03 3.742256359417378032e-03 3.446011511670243627e-03 3.455904103029404113e-03 3.381021869162845108e-03 3.153690989580958635e-03 2.969813843930972381e-03 2.844715433300938363e-03 2.652478910637521333e-03 2.679554243611261596e-03 2.897641092106671527e-03 2.738611652552131424e-03 2.745782682360703528e-03 2.705387975753263414e-03 2.612653374477363552e-03 2.461616657631917910e-03 2.332000323858876654e-03 2.297731505519476011e-03 2.292386860593272849e-03 2.292866472579952776e-03 2.290228947294272160e-03 2.279904354638064273e-03 2.283551128620711287e-03 2.300810918507417181e-03 2.285969039329100849e-03 2.277476961282194536e-03 2.285536698206813884e-03 2.317278178071361782e-03 2.269476886666972355e-03 2.266764738696439626e-03 2.266569744517879601e-03 2.263704742418877740e-03 2.254858116615687802e-03 2.250630338540175485e-03
2.187695783732235711e-03 2.181729882846363162e-03 2.179023588028396359e-03 2.186224352437449951e-03 2.203067733044271944e-03 2.215551958410012876e-03 2.228404271255558615e-03 2.256155243298806588e-03 2.264887749841607793e-03 2.311572898035677958e-03 2.333832502764354548e-03 2.328661526781294466e-03 2.293934135971252997e-03 2.260520411131697500e-03 2.256062676056221940e-03 2.282833725242237530e-03 2.255540230462890847e-03 2.231877348430168564e-03 2.224115226000810980e-03 2.219009210301731844e-03 2.208862145330984898e-03 2.202213478240624359e-03 2.201571152133348277e-03 2.191615339948578024e-03 2.183976207623419558e-03 2.181820268431747430e-03 2.181783885762249645e-03 2.177035679337605174e-03 2.180025332155962822e-03 2.182356509650298405e-03 2.196066499238996054e-03 2.207313735846955661e-03 2.224194019647173295e-03 2.236872274194980081e-03 2.258985524931287053e-03 2.270557770258866109e-03 2.270553094291138073e-03 2.267388742006312252e-03 2.256137188374491426e-03 2.251116057193277079e-03 2.254882333802133224e-03 2.262227140314079701e-03 2.241463578168048990e-03 2.236555261165241656e-03 2.243823042933110450e-03 2.230361918129716934e-03 2.224090379061865411e-03 2.222371298888951678e-03 2.224890835397427651e-03 2.232631374828457447e-03 2.266030878527504691e-03 2.305476131518578459e-03 2.357848636185570432e-03 2.370396587307795587e-03 2.443233527414765023e-03 2.466029889579393446e-03 2.688280455869351739e-03 2.471947535978763922e-03 2.388691445493027962e-03 2.347989289158475788e-03 2.332748395895479533e-03 2.364670448211389150e-03 2.446284497241004406e-03 2.481388291289943291e-03 2.500589345148337972e-03 2.468135994095823661e-03 2.460667097677115243e-03 2.537742254461699924e-03 2.495452636478650600e-03 2.453680872430378124e-03 2.454654197288446988e-03 2.510055527172266095e-03 2.451325554416117040e-03 2.422215989537518897e-03 2.412550723848811904e-03 2.407741091786538574e-03 2.409152845782407560e-03 2.425604108406738488e-03 2.407370723981477455e-03 2.397735973293709747e-03 2.402697987648171659e-03 2.490682537202807984e-03 2.479714325007130200e-03 2.531934248584352329e-03 2.572796399369380906e-03 2.804611883588166866e-03 3.112239293705426884e-03 3.415995948956740240e-03 4.555444241250878289e-03 6.560765759982834996e-03 0.000000000000000000e+00 6.678050650570018475e-03 4.690103278466144394e-03 4.747224084452736879e-03 4.651313017291125798e-03 4.054277877586665892e-03 3.637830647793378284e-03 3.680435621660006588e-03 3.590581012667217777e-03 3.280459434904777014e-03 3.044753819444234993e-03 2.880705057402383525e-03 2.644298125733387898e-03 2.645027618135225612e-03 2.806617637283126410e-03 2.633970495537350971e-03 2.621938452270675644e-03 2.579015968616965322e-03 2.505892581346109722e-03 2.384155186911758421e-03 2.274651322736243909e-03 2.245735083518225327e-03 2.241615544158405155e-03 2.242588825882259503e-03 2.241766922668080031e-03 2.232984577688812509e-03 2.236664664180793016e-03 2.254042032699613354e-03 2.242539591049762509e-03 2.234943440822729534e-03 2.244166293646955839e-03 2.278600469008891603e-03 2.229819942218051482e-03 2.227312938978044578e-03 2.227800729311114804e-03 2.225492400319561276e-03 2.216518533888514782e-03 2.212383154532361791e-03
2.168348457968585861e-03 2.162872543034918393e-03 2.160074171417256366e-03 2.167657635921714510e-03 2.184696634827662520e-03 2.197597251331503704e-03 2.209863179348763116e-03 2.237499185466390508e-03 2.245760809819192030e-03 2.291901371691511605e-03 2.312785377767842543e-03 2.310223021953666019e-03 2.273627794688717896e-03 2.238971655722651281e-03 2.233744950876419451e-03 2.258149511419771643e-03 2.234340191074516910e-03 2.210592628449060092e-03 2.202743833317863126e-03 2.198126994013042783e-03 2.188636203811204772e-03 2.181633226919809428e-03 2.180551557302277434e-03 2.171539333832448338e-03 2.164047316418483101e-03 2.161795918877354190e-03 2.161782356867087643e-03 2.157508097651086258e-03 2.160676975877353148e-03 2.163296388983050513e-03 2.177522926785048756e-03 2.188540606603708773e-03 2.205598722676022777e-03 2.218042764241561892e-03 2.241242351116119746e-03 2.253585598353061766e-03 2.255203155104988644e-03 2.252589689173010480e-03 2.241174228992138043e-03 2.235770214656030135e-03 2.239632061777974744e-03 2.247564415021948304e-03 2.226323942084480409e-03 2.220979362171151238e-03 2.228430769002578190e-03 2.214966984654562383e-03 2.208461285230873313e-03 2.206307931896101752e-03 2.208152790252890154e-03 2.215489737850426331e-03 2.248382472054528437e-03 2.286282098897686639e-03 2.337376181499541909e-03 2.347889154321671033e-03 2.417848144938893572e-03 2.444655780047317976e-03 2.694102936813054083e-03 2.462284601959198113e-03 2.375104917884642702e-03 2.334204821930761613e-03 2.319220103610276484e-03 2.352549308180767150e-03 2.436826521308665082e-03 2.472144261642176578e-03 2.493344142478859642e-03 2.459625045804982209e-03 2.451422152848936609e-03 2.530754218763486569e-03 2.487811446720496460e-03 2.444644239785619469e-03 2.445186702059472857e-03 2.501552682480606953e-03 2.442150640887487314e-03 2.412279628395753214e-03 2.402483518326406064e-03 2.397425502567752942e-03 2.398308683936383693e-03 2.414729245682241919e-03 2.394705998544075995e-03 2.383252849812131455e-03 2.386049556593371982e-03 2.471877865740705182e-03 2.452934075991176389e-03 2.498375574938991543e-03 2.525967469727043776e-03 2.711603298684936523e-03 2.941245909943880112e-03 3.179749584163478384e-03 3.848889933186811548e-03 5.047811176446557156e-03 6.514890054845732734e-03 0.000000000000000000e+00 5.262369730234667253e-03 4.628344535485317927e-03 4.559116767779518124e-03 4.254602185101564842e-03 3.694577044764496901e-03 3.706761892094663589e-03 3.622126440320468273e-03 3.311423783544995784e-03 3.054386189741896754e-03 2.879058124196031809e-03 2.629318605194649015e-03 2.618682837151899666e-03 2.750746822948623403e-03 2.580184683220766977e-03 2.561814712482936296e-03 2.519943284745265310e-03 2.454964498684735451e-03 2.346133794740897470e-03 2.245731114427626605e-03 2.219323411028354190e-03 2.215659713876262822e-03 2.216813438817858556e-03 2.216822132181114381e-03 2.208720436898154761e-03 2.212293023423114735e-03 2.229483431765546912e-03 2.219639710878875977e-03 2.212377251613209181e-03 2.221916274226444932e-03 2.257046901050905729e-03 2.208603404302416154e-03 2.206070477223232365e-03 2.206814663985080978e-03 2.204812911680737418e-03 2.195894626553182051e-03 2.191943311576293862e-03
2.982214638516667883e-03 2.973406659603121307e-03 2.968673961591171504e-03 2.983349484988555116e-03 3.015991237942255727e-03 3.041875495348511649e-03 3.066029521203924267e-03 3.122587908179890251e-03 3.141309235805691928e-03 3.236632821348296371e-03 3.282166663506487156e-03 3.282302436427496969e-03 3.202560039385851914e-03 3.128928320617029458e-03 3.116903385660561941e-03 3.162606644558760196e-03 3.119048358633395249e-03 3.070992027498940010e-03 3.054719178535671500e-03 3.045478585493483457e-03 3.027194221091075547e-03 3.012961809913637223e-03 3.009426447527576137e-03 2.992518207722671096e-03 2.978218252815872328e-03 2.973578850915226460e-03 2.972817991132987742e-03 2.965055228927377783e-03 2.971187438684719326e-03 2.976664199895122116e-03 3.004080195795373089e-03 3.026600626442771304e-03 3.060585427066561583e-03 3.086839086838173013e-03 3.135099468210006488e-03 3.161797993105636400e-03 3.165658360687180223e-03 3.159595317515127323e-03 3.136032621563271307e-03 3.124781587531974113e-03 3.131702528470855715e-03 3.146565973199187075e-03 3.104375653494357949e-03 3.092876026787287711e-03 3.106167944400239824e-03 3.080485464054711318e-03 3.067277960032196299e-03 3.061901201205274349e-03 3.063757920599312779e-03 3.077510303766085083e-03 3.137619554875012602e-03 3.210068531464172099e-03 3.311354504791834928e-03 3.338921385553409848e-03 3.490958767633186351e-03 3.570995651973548918e-03 4.275716170914193974e-03 3.644391847285520687e-03 3.428177027578676456e-03 3.335736297690100605e-03 3.300863738004582593e-03 3.366292671214265488e-03 3.545509164667864921e-03 3.619635471289605385e-03 3.658177843032841756e-03 3.578267368803355036e-03 3.556294594667286976e-03 3.711176294623903024e-03 3.624931932387522732e-03 3.533339736922716783e-03 3.529648612432832126e-03 3.636066827534019906e-03 3.520280876733837636e-03 3.458569997513979716e-03 3.438231708355461453e-03 3.427799535125940125e-03 3.429550175157587179e-03 3.461257511266272510e-03 3.420519221409374679e-03 3.397545147242437939e-03 3.402084088815718766e-03 3.573293741429254319e-03 3.540102232063486315e-03 3.636503661590081895e-03 3.693986262397548799e-03 4.069795180354011423e-03 4.538604203200445088e-03 5.114807087762084786e-03 6.489440479792888544e-03 9.830405645200882697e-03 1.078323185018174521e-02 1.519759656697235693e-02 0.000000000000000000e+00 1.019328299346549359e-02 8.568057921922252532e-03 8.043413455437067525e-03 6.606339861251536369e-03 6.500101057071134593e-03 6.212009794078273729e-03 5.438521533135317991e-03 4.822279913085734254e-03 4.428995341002502084e-03 3.888477183405505619e-03 3.871414468197499539e-03 4.161752330789392738e-03 3.794062693296823552e-03 3.753635001367148540e-03 3.669483083000463566e-03 3.535415365840044542e-03 3.318826840777102001e-03 3.123955212703831419e-03 3.074148038759030345e-03 3.066837305903279045e-03 3.068984134334100562e-03 3.069443240412702157e-03 3.053978732043246061e-03 3.060313175373820336e-03 3.092667657650164260e-03 3.074736277179111917e-03 3.060448260184131086e-03 3.078091454141714499e-03 3.144485086809375475e-03 3.053843788738104005e-03 3.048402049137076755e-03 3.049678004322430545e-03 3.046148281356437972e-03 3.029522918971022747e-03 3.022640426153852273e-03
2.807236110338224514e-03 2.797012514289902094e-03 2.791525069465356640e-03 2.804643764231761968e-03 2.833683608270115735e-03 2.855105453890960550e-03 2.874748300334533605e-03 2.919369697689312790e-03 2.930518459384129273e-03 3.006270349425205907e-03 3.036944478168025763e-03 3.032496232661699345e-03 2.970991824086005248e-03 2.913536283161789579e-03 2.904783497539195364e-03 2.944487191364410401e-03 2.906930351605725715e-03 2.867842350874534943e-03 2.855358665885059880e-03 2.848720095272367150e-03 2.833717413974764544e-03 2.822044469229269704e-03 2.821001690702480084e-03 2.806978423444568375e-03 2.794578972867924928e-03 2.790999003652429658e-03 2.791801189025334886e-03 2.784969419782534240e-03 2.790482877323597830e-03 2.794842324191100253e-03 2.819419904918447125e-03 2.836384928022307392e-03 2.864645880339725462e-03 2.883421670224078654e-03 2.922253666223652291e-03 2.942558988656128818e-03 2.947247523097814691e-03 2.944262117904960976e-03 2.925289464413198190e-03 2.916008478597916388e-03 2.923301607588743752e-03 2.938314189599341899e-03 2.901764062462259142e-03 2.892969172468424967e-03 2.907016690313648805e-03 2.883570750112544358e-03 2.872702315734172729e-03 2.869551206495630623e-03 2.873366731298549522e-03 2.885753578547261330e-03 2.945377566565930780e-03 3.011509849102306149e-03 3.100897893203147758e-03 3.110500982887205636e-03 3.224147243038785401e-03 3.259263251494601710e-03 3.670958589927832486e-03 3.283653785927215327e-03 3.144325664223468226e-03 3.077994787354267851e-03 3.055419131091352374e-03 3.117928518632687857e-03 3.269776967237851724e-03 3.335416434313219405e-03 3.381515819584836498e-03 3.324021320286044568e-03 3.311636572312819712e-03 3.473085862906798420e-03 3.386767653575502041e-03 3.306303268141254879e-03 3.310901775152568210e-03 3.426766098534205461e-03 3.308081840436247114e-03 3.252467684635711176e-03 3.234657026258754876e-03 3.225256389337728419e-03 3.226346271381948759e-03 3.257950494692904604e-03 3.219391212284715247e-03 3.196415922754134581e-03 3.200594521954593010e-03 3.362833928484318911e-03 3.312090808362098352e-03 3.386007132522444747e-03 3.403756985951677475e-03 3.683734031441207851e-03 4.015080401081638252e-03 4.392259791133289008e-03 5.339934432119893860e-03 7.148773467779076518e-03 9.051655517018433739e-03 8.917635541015291739e-03 8.445248856274727156e-03 0.000000000000000000e+00 9.709100871334518448e-03 7.598078716384228277e-03 6.570152398167055860e-03 6.898032803139725853e-03 6.302455256317641800e-03 5.320647575803624796e-03 4.686856780169418313e-03 4.256960723564809368e-03 3.694822172273152724e-03 3.666639787752595976e-03 3.957854939985759601e-03 3.537282138395152209e-03 3.472549847654376499e-03 3.376275722827629111e-03 3.271995652119825786e-03 3.095399813664360261e-03 2.931200663642589792e-03 2.888596078323531473e-03 2.883419417099175857e-03 2.885873725455311879e-03 2.886940604303414766e-03 2.874008689737713937e-03 2.880635999260264257e-03 2.911402965348350736e-03 2.895533578648729241e-03 2.883807106168463294e-03 2.901584158462382126e-03 2.965592824318743440e-03 2.878740484251360657e-03 2.874960746723444985e-03 2.876790456484708269e-03 2.873444796134292777e-03 2.857766821950761659e-03 2.850569175855383487e-03
2.802667017934266057e-03 2.792546298504735170e-03 2.786538569897300654e-03 2.800485765539724621e-03 2.830316638928573065e-03 2.852369880676354323e-03 2.870784488741459552e-03 2.914185923400827282e-03 2.923116861397745143e-03 2.996325857292573940e-03 3.022987994792660990e-03 3.020132769808370719e-03 2.958447057887267796e-03 2.901270484913474890e-03 2.892129810840307885e-03 2.929501991575057026e-03 2.895664896608489761e-03 2.856961480902555067e-03 2.844740066797797010e-03 2.839003933766435367e-03 2.825008251072224155e-03 2.812933326225613463e-03 2.811736928865550024e-03 2.799125894563897314e-03 2.786856124168865176e-03 2.783213695640180101e-03 2.784386077271051776e-03 2.778207033916243497e-03 2.784077627300578488e-03 2.788813772344864942e-03 2.814590463183529786e-03 2.830591969171275708e-03 2.858964164347989508e-03 2.876450356247945220e-03 2.916188500453325595e-03 2.936874648894800214e-03 2.944515135055133289e-03 2.943267090515964794e-03 2.924402356705673237e-03 2.914600678692748532e-03 2.922635716593510909e-03 2.939653790447067580e-03 2.901824672577401221e-03 2.892626399392268528e-03 2.908098670054648505e-03 2.883906889109365008e-03 2.872701911365718643e-03 2.869267348019341642e-03 2.872667713759793646e-03 2.884651279107887639e-03 2.946395255853428811e-03 3.011196377921008561e-03 3.099493675701669136e-03 3.101475992735090552e-03 3.206249693722997875e-03 3.236515852881867699e-03 3.623946861110453627e-03 3.262724101142919827e-03 3.134485550787992694e-03 3.072572626068860793e-03 3.053280977421680281e-03 3.121569054187831992e-03 3.279347103504209708e-03 3.347119874641524533e-03 3.404732398945610212e-03 3.348264046299152114e-03 3.337007345050159793e-03 3.518951082322024828e-03 3.424956150543276463e-03 3.338587925741030773e-03 3.345598229530828346e-03 3.477673838221325385e-03 3.345917832187867130e-03 3.286219472947642366e-03 3.267626206409229156e-03 3.257281372381761603e-03 3.256981394988842354e-03 3.290985870566828873e-03 3.245840670218060140e-03 3.216826948983205706e-03 3.215559883334728059e-03 3.379065184792947978e-03 3.301858248511264048e-03 3.360942297981446818e-03 3.366114384128121584e-03 3.608218703863398831e-03 3.902485534403208559e-03 4.231104018502042201e-03 5.060673195343316083e-03 6.498919840528984658e-03 8.743793906469262203e-03 8.698354714904030227e-03 7.322537408884843141e-03 9.752071620384227674e-03 0.000000000000000000e+00 9.822133151626489395e-03 7.187120978191313507e-03 7.833406259734476337e-03 7.636625880873341467e-03 5.859977925345955831e-03 4.968728610865512201e-03 4.406088659360064656e-03 3.744960897646155192e-03 3.663811446193942795e-03 3.821153143392344749e-03 3.468199351821286448e-03 3.410578072281042743e-03 3.326720478366436765e-03 3.229421121839603625e-03 3.066427365945883880e-03 2.914072994783462392e-03 2.874624433910990141e-03 2.870219363345965970e-03 2.872988926067057171e-03 2.875284456204179120e-03 2.863372418357299203e-03 2.870039387329936797e-03 2.900696214082658635e-03 2.887745167254503371e-03 2.876696759532565515e-03 2.895682681038001718e-03 2.963026446353284743e-03 2.873952985876785521e-03 2.870324963955607229e-03 2.872785477763745328e-03 2.869906182709489224e-03 2.853837314458266411e-03 2.846580757504630233e-03
3.014392836548633169e-03 3.002771176443918069e-03 2.995425790115816868e-03 3.012226022982080007e-03 3.047438583530311280e-03 3.073584228190220490e-03 3.094103539038722470e-03 3.143908546718528468e-03 3.152743671396740239e-03 3.236654014014316884e-03 3.264821596272487764e-03 3.263193107681919974e-03 3.190260466582611840e-03 3.123318590717799256e-03 3.112211785613648064e-03 3.153694729193731727e-03 3.117541651806125282e-03 3.072695341221419896e-03 3.058648143648480446e-03 3.052711887442336684e-03 3.037264578775063489e-03 3.022908556278582591e-03 3.021377724857071505e-03 3.007857649118257908e-03 2.993739079700537438e-03 2.989466286697529517e-03 2.991102170959303828e-03 2.984449006174750511e-03 2.991524747137182597e-03 2.997314765647751417e-03 3.028131502145905030e-03 3.046027371254710764e-03 3.079149434604579096e-03 3.098590893791052913e-03 3.145831083933032374e-03 3.170447884956011965e-03 3.181788582506759472e-03 3.181638929727080567e-03 3.159586452598196586e-03 3.147674757100470035e-03 3.157593858032830755e-03 3.179000155685174356e-03 3.133768411324227166e-03 3.122639986764003377e-03 3.141672591363742564e-03 3.112950362552721530e-03 3.099599623786715181e-03 3.095302075868980232e-03 3.098831721847872950e-03 3.112445242089461033e-03 3.185868922921976376e-03 3.260746656334186783e-03 3.363832665901839072e-03 3.360630107391119736e-03 3.478023759075902620e-03 3.511233242727129517e-03 3.967034388539091884e-03 3.546504044986467045e-03 3.400985614473636936e-03 3.330840598845969183e-03 3.310431623907106498e-03 3.395447949071513007e-03 3.588000121604499951e-03 3.670852227439176056e-03 3.749007656418384005e-03 3.681142092887273922e-03 3.668166143290887016e-03 3.903918933405623772e-03 3.783565150982826520e-03 3.674271010210060882e-03 3.683672981489027453e-03 3.852006955907936406e-03 3.685747017253939665e-03 3.611281943806596284e-03 3.588473937977771418e-03 3.575408115585049749e-03 3.573954131643941254e-03 3.615895877472272840e-03 3.557231950913670830e-03 3.518273279885672077e-03 3.512732677660468286e-03 3.708673133400891032e-03 3.598179765773537857e-03 3.658306758935748072e-03 3.649159473771936522e-03 3.897295916959349436e-03 4.196845888171926893e-03 4.543568427589917899e-03 5.346955693932748527e-03 6.755997711284167546e-03 8.228966449055487992e-03 9.419898089702128871e-03 8.356134019888902462e-03 9.376156929863673981e-03 1.293560688525099978e-02 0.000000000000000000e+00 9.877032135161100193e-03 9.366044919570166993e-03 9.321663480677450098e-03 7.515512882874233157e-03 5.875683107652555741e-03 5.072417175391220716e-03 4.174679110889700784e-03 4.044431166307297168e-03 4.170075877449643843e-03 3.759533387167846626e-03 3.687115072560655325e-03 3.590335186763689203e-03 3.482538504922051085e-03 3.302914950927585049e-03 3.134086824428427773e-03 3.090676100572219490e-03 3.086174868920663408e-03 3.089670572866109240e-03 3.093334281295934997e-03 3.080250382341469337e-03 3.088063422498344302e-03 3.123911092453170602e-03 3.110822871941912836e-03 3.098417955847630658e-03 3.121412901556776774e-03 3.202421450774479809e-03 3.096939943372577046e-03 3.092815954214397662e-03 3.096134755029700172e-03 3.093125611224819410e-03 3.074164491969401738e-03 3.065701571549136681e-03
3.530966507416193230e-03 3.513730024809358626e-03 3.502634159522303049e-03 3.526241909694700916e-03 3.575213266655415025e-03 3.610898490374696550e-03 3.637845932910256219e-03 3.704029397636774811e-03 3.712649166864634247e-03 3.825525772515484934e-03 3.858404919895327186e-03 3.856393951497523627e-03 3.756104293929974670e-03 3.665110497400575224e-03 3.649814450185509020e-03 3.704744023267985895e-03 3.658655786156076676e-03 3.598106837377358647e-03 3.579647429141425124e-03 3.572887279222183854e-03 3.552902140860163521e-03 3.533238964996014263e-03 3.531896844722383702e-03 3.514890231419178206e-03 3.495754977136206806e-03 3.490099542141170044e-03 3.493315235631535860e-03 3.484704372787205979e-03 3.494689202943482807e-03 3.502630135476619572e-03 3.545879232509049385e-03 3.568559067592612724e-03 3.613611941368568246e-03 3.637661487843198930e-03 3.702505339855020460e-03 3.735897621581126590e-03 3.754167459061920949e-03 3.755807788679264587e-03 3.725703319457845941e-03 3.709018246051633619e-03 3.723703009199992413e-03 3.755380084252778368e-03 3.691938725631358029e-03 3.676805934564796648e-03 3.704921113337686801e-03 3.664358549510424948e-03 3.646046727712986234e-03 3.640693148656018018e-03 3.646426633535137032e-03 3.665210629978748764e-03 3.772121749454239795e-03 3.878453592757198816e-03 4.025199957543800465e-03 4.008482767266019660e-03 4.162940349377599290e-03 4.196290554682889987e-03 4.809812047359409912e-03 4.239943957438357253e-03 4.049863113411807623e-03 3.956742172333436655e-03 3.932160217110608653e-03 4.058299122683389076e-03 4.339052221517501751e-03 4.463458420237985044e-03 4.585207649679828162e-03 4.493849526549359950e-03 4.480507331071062818e-03 4.871870369546032163e-03 4.659362792440362687e-03 4.496397520029933245e-03 4.515742050644616645e-03 4.781638241381354522e-03 4.520074593706202050e-03 4.408047062708419193e-03 4.374103169425729368e-03 4.354544657109567403e-03 4.351995771949067164e-03 4.416218683235329824e-03 4.327461036503687554e-03 4.268045862355102950e-03 4.261021483601607797e-03 4.564781498334384569e-03 4.367443446619007769e-03 4.437694159381640538e-03 4.389359022648113215e-03 4.684290331584002251e-03 5.034500880740618370e-03 5.464116868586093440e-03 6.390451908219614216e-03 8.033259622820787191e-03 9.685066151955763064e-03 1.049544955615635926e-02 9.978970517111648841e-03 1.238566375769123429e-02 1.467854550468736426e-02 1.826859800823322014e-02 0.000000000000000000e+00 1.825732216752024017e-02 1.446470990481859252e-02 1.123018980480694831e-02 8.628925667172569758e-03 7.204086786221512544e-03 5.372010750661306532e-03 5.107688877839936144e-03 5.221659088916672659e-03 4.560028125888677779e-03 4.433246752763126200e-03 4.284096445652686887e-03 4.142699304238208965e-03 3.907093596450977521e-03 3.684785713608239657e-03 3.628184218281750757e-03 3.623329899455276972e-03 3.628780646023254709e-03 3.635382836513493393e-03 3.618535559046791045e-03 3.629964787236184508e-03 3.681058201752343204e-03 3.665215990060403332e-03 3.649044730263981823e-03 3.683329801449775412e-03 3.802848412560254788e-03 3.649364637223120617e-03 3.644330726424516772e-03 3.649828384156920177e-03 3.645771941951742208e-03 3.618679164445822924e-03 3.606297631393092385e-03
3.021123438284996094e-03 3.008391176146805925e-03 3.000013593061590447e-03 3.017599922208688470e-03 3.053695037566006663e-03 3.079798661242319924e-03 3.098880293359345534e-03 3.145977080235660452e-03 3.151129599922880380e-03 3.230848670379284776e-03 3.252705634700352871e-03 3.251083362572764444e-03 3.180074507937292669e-03 3.115179668672730072e-03 3.104200488935789960e-03 3.143489010194243632e-03 3.110906824081787272e-03 3.067277865950258746e-03 3.054035785059612453e-03 3.049420057176809463e-03 3.035147106690477391e-03 3.020727196936678297e-03 3.019842953188012907e-03 3.007820311755822571e-03 2.993826287109689534e-03 2.989687008889720544e-03 2.992243130334911166e-03 2.986106108139169150e-03 2.993551784681483530e-03 2.999461188789890546e-03 3.031535183998860985e-03 3.047598307696697869e-03 3.080312444223242806e-03 3.097049141179137113e-03 3.143802384530724331e-03 3.167630505885859950e-03 3.181476992994823876e-03 3.183253083788362137e-03 3.161826724648581985e-03 3.149779542047694177e-03 3.160649089481632357e-03 3.184104633804866764e-03 3.138240265099456749e-03 3.127418285962802781e-03 3.148505908793167683e-03 3.118774623719763710e-03 3.105510948738160210e-03 3.101762439097941262e-03 3.106096780322578719e-03 3.119670257841807536e-03 3.198245018056156130e-03 3.273942831746040703e-03 3.377402662723319633e-03 3.362117259723137932e-03 3.466321375764374550e-03 3.485826568171848140e-03 3.880781221129413205e-03 3.512885284300124120e-03 3.386797269878335809e-03 3.323410073973790801e-03 3.307398117428330536e-03 3.397839307868015524e-03 3.592887851192616295e-03 3.677494121378546872e-03 3.765531244273332811e-03 3.704179594747343107e-03 3.694801257970461994e-03 3.952097417620504920e-03 3.823893696122341278e-03 3.713837418032080086e-03 3.730784292375893905e-03 3.930968034488269841e-03 3.739329612613117790e-03 3.660763034657460967e-03 3.637340798049011614e-03 3.623499869242383879e-03 3.621087820624287537e-03 3.668013053651495055e-03 3.603008659233213149e-03 3.558441707988537449e-03 3.550001863218477712e-03 3.756774092949248609e-03 3.611651273688549699e-03 3.654282496961436862e-03 3.619758710648897197e-03 3.815534024183335655e-03 4.050457619891804049e-03 4.325673448094142018e-03 4.914634711764193781e-03 5.864360943815879502e-03 6.805527465740941057e-03 7.079173805482511656e-03 6.686524664229143156e-03 8.307464304861211443e-03 9.660246614890191652e-03 9.334264046578574434e-03 9.838422117796117791e-03 0.000000000000000000e+00 1.267247941469771232e-02 7.909676180546458893e-03 6.593579649512471171e-03 5.409566151279988737e-03 4.302267672372214573e-03 4.105423886104177418e-03 4.128009287294367308e-03 3.723586996292886381e-03 3.642924065714110010e-03 3.545912162181568978e-03 3.448888253802941551e-03 3.285859368610030435e-03 3.129688723600707826e-03 3.089486879327685981e-03 3.086213614972711187e-03 3.090270239342511518e-03 3.095397178754101530e-03 3.083476099304556690e-03 3.091834691211992059e-03 3.128840974958487127e-03 3.118301975059814980e-03 3.106841019104997041e-03 3.132146481595648058e-03 3.219499037579055117e-03 3.107814407887264738e-03 3.104267104452764544e-03 3.108496071521520999e-03 3.105717271133816813e-03 3.085838320192064305e-03 3.076746471675602650e-03
2.590308254427298607e-03 2.581396037769788723e-03 2.575141469259326250e-03 2.588559868462433737e-03 2.615550564422472208e-03 2.635314443176281409e-03 2.648759933505318714e-03 2.683053750144338487e-03 2.686134559401903450e-03 2.743194545126923217e-03 2.757672757712219865e-03 2.757451857158578230e-03 2.705601696420921552e-03 2.658128566326369534e-03 2.649856977414458310e-03 2.677655966685589788e-03 2.655342953102702869e-03 2.623324119554450336e-03 2.613580156219122170e-03 2.610462054237434448e-03 2.600350428944575576e-03 2.589448061812756139e-03 2.588550561303892480e-03 2.580217317977937051e-03 2.569921822592668645e-03 2.566777831076634282e-03 2.568670932182780080e-03 2.564439452540798626e-03 2.570103961142146138e-03 2.574736383813028013e-03 2.598976902346483795e-03 2.610622027898192813e-03 2.634884847245462253e-03 2.646986239274104046e-03 2.682011095828564905e-03 2.699875611870784960e-03 2.711632857232790239e-03 2.713854554520300257e-03 2.698177771072146625e-03 2.688998801714909039e-03 2.697290771020027095e-03 2.715516196139670761e-03 2.681132118010641757e-03 2.672778798605548230e-03 2.688806651976443501e-03 2.666714397298759146e-03 2.656666195816861226e-03 2.653481517008650370e-03 2.656010215397754202e-03 2.665617493837718448e-03 2.722969299558598844e-03 2.776330322540064132e-03 2.849596490582861474e-03 2.836476556392201510e-03 2.907784009268759434e-03 2.920460535949658942e-03 3.185759816730119112e-03 2.941179065746234340e-03 2.856878930504745933e-03 2.813621162088846342e-03 2.803820047801206406e-03 2.872161504536539095e-03 3.014606304143497249e-03 3.075022296832922997e-03 3.145803819991732468e-03 3.100797634919937994e-03 3.093396412223160113e-03 3.279236823738689282e-03 3.193408131169468960e-03 3.110304433612069794e-03 3.121749770715283746e-03 3.267228479672660158e-03 3.129613343469524796e-03 3.071922969344334335e-03 3.054982782773857375e-03 3.044546878291821187e-03 3.041649239157145045e-03 3.075310062601503778e-03 3.024831614051812830e-03 2.988976713659558058e-03 2.977642307228047219e-03 3.117387971792314697e-03 3.009460355998033829e-03 3.035791271754620466e-03 3.008274023055039232e-03 3.132083990966568702e-03 3.280255701705198004e-03 3.450335069629348415e-03 3.797901810406242775e-03 4.314856177106033558e-03 4.794644052721599471e-03 4.940948647515115005e-03 4.727764896194357191e-03 5.293797531122117032e-03 6.186828345154517066e-03 6.155069857488528959e-03 5.853747810522706534e-03 7.477287421671956029e-03 0.000000000000000000e+00 6.497682858067143664e-03 4.978505055497636257e-03 4.153239709923949897e-03 3.478371874998097916e-03 3.338211094001777932e-03 3.329744612284254481e-03 3.071877654927861277e-03 3.017700054109776018e-03 2.953405061618839030e-03 2.887037011828927011e-03 2.774794126438993955e-03 2.665155793400928938e-03 2.636774990041560168e-03 2.634508812350307497e-03 2.637531808073129928e-03 2.641644907481591458e-03 2.633192117083328621e-03 2.639199545768421834e-03 2.666016194262149121e-03 2.659259169061128133e-03 2.650959294554494552e-03 2.669479458019216080e-03 2.733046222819158350e-03 2.652417132083206147e-03 2.649717174885644379e-03 2.652941986117271413e-03 2.651208403690107768e-03 2.636653262897039728e-03 2.630162113645196677e-03
3.294276240493155400e-03 3.281265372215571522e-03 3.270586466945731019e-03 3.294208219957392436e-03 3.340008574269611678e-03 3.374692621184638332e-03 3.394449237746212811e-03 3.450211287834077222e-03 3.451852254772502186e-03 3.543138571316886958e-03 3.560680593473589377e-03 3.564304049549472074e-03 3.475939196076927203e-03 3.396850497286004779e-03 3.382248539122299780e-03 3.424012459680028132e-03 3.393939245840226545e-03 3.341393945016593852e-03 3.325583814053679511e-03 3.321896630104289021e-03 3.307201776147265446e-03 3.288373096022934646e-03 3.286154106457696289e-03 3.275033726542943106e-03 3.258532057246125557e-03 3.253164399368858959e-03 3.256486854241547133e-03 3.250914839945108839e-03 3.260774800721905151e-03 3.269305179245361737e-03 3.311222940160476330e-03 3.329128599523753767e-03 3.369735882426653020e-03 3.388422969059408547e-03 3.449800245526423673e-03 3.481479973098047017e-03 3.508648807029056058e-03 3.516615364054546337e-03 3.490054351977545013e-03 3.473004697415976554e-03 3.488574685913417139e-03 3.524308106334733855e-03 3.462528572915628440e-03 3.446782466309967433e-03 3.476304671309083782e-03 3.437886923429835442e-03 3.419841133058481187e-03 3.412890204397277336e-03 3.414645408008586992e-03 3.429256143246613240e-03 3.526424791635195989e-03 3.611472005508621890e-03 3.733393627142625806e-03 3.699131741277339892e-03 3.807943041701888735e-03 3.821960337423144661e-03 4.247251413545793594e-03 3.863403049214036988e-03 3.742457740709847873e-03 3.678211071736801636e-03 3.669540337524907544e-03 3.804560010947697409e-03 4.079387125279635047e-03 4.196855558014167195e-03 4.377517743009634761e-03 4.281363374649731213e-03 4.264288380927993768e-03 4.675446734844498388e-03 4.507092204798789775e-03 4.311325170896833543e-03 4.329671904433853545e-03 4.635804929574960723e-03 4.350897063605677420e-03 4.229150282762256415e-03 4.195055375486066336e-03 4.172393450527242184e-03 4.161619714378300521e-03 4.226616126876151826e-03 4.112296351682530847e-03 4.027985963113396746e-03 3.986306447379895507e-03 4.226509122524762727e-03 3.992724856039809797e-03 4.021427581697794261e-03 3.948691804328263548e-03 4.104724610680518873e-03 4.305130942882398788e-03 4.550929520528173081e-03 5.037614811901357063e-03 5.792355277308313365e-03 6.474224445370186688e-03 6.763246914728495741e-03 6.494554394075219977e-03 7.259910547447784648e-03 8.271391843731042831e-03 9.275359909935512737e-03 9.065661224399139059e-03 9.918832605773737418e-03 1.361197518417138486e-02 0.000000000000000000e+00 9.099827997781133326e-03 6.398765171416231738e-03 4.912053247836099291e-03 4.583144702555237877e-03 4.448097439524323002e-03 4.030865124306378354e-03 3.935861608556569420e-03 3.834381263341969312e-03 3.731236469976874012e-03 3.561430491293994180e-03 3.395723723686931792e-03 3.353822640763189263e-03 3.350961996012844640e-03 3.356281235021546516e-03 3.364815783570203681e-03 3.352320890028859853e-03 3.361901336479498816e-03 3.405553846686474803e-03 3.398579581336594411e-03 3.385449083223266396e-03 3.416780229336953845e-03 3.524699415748644774e-03 3.391321103311516986e-03 3.386636347872495293e-03 3.392684043270563325e-03 3.390977819956568235e-03 3.366803716676572064e-03 3.356632581618040206e-03
3.636129628283049815e-03 3.613940698182118404e-03 3.597784229748197601e-03 3.626490338389663087e-03 3.682310190681510349e-03 3.720137673664582981e-03 3.741462991648067133e-03 3.798305467299500828e-03 3.790515637108920685e-03 3.889937743608080055e-03 3.897351007934476280e-03 3.895125688402603734e-03 3.798650465604765884e-03 3.712351089337825351e-03 3.696864067032840876e-03 3.744680830667270442e-03 3.712078083117028617e-03 3.653970552570929425e-03 3.638037583445758935e-03 3.636651156616171714e-03 3.620959534651081637e-03 3.599925154676094328e-03 3.600853265391473768e-03 3.590040044204162971e-03 3.570608632164889301e-03 3.565142829907203166e-03 3.572340270940790007e-03 3.565945649810543967e-03 3.578152507830124548e-03 3.587268964677622300e-03 3.638612444398772391e-03 3.654092375725660931e-03 3.699538023888805042e-03 3.712363630591248697e-03 3.777593959216256434e-03 3.808733624254564184e-03 3.838032407201913149e-03 3.847912149610610566e-03 3.819669477353899827e-03 3.802064810148836869e-03 3.821553784228859038e-03 3.863649431552463719e-03 3.795490774017811972e-03 3.781782339872915861e-03 3.822050744641547221e-03 3.773947888240662164e-03 3.755344108151627280e-03 3.752652609405115764e-03 3.762839768815339110e-03 3.782555943633606962e-03 3.920896339801313059e-03 4.034663521146153106e-03 4.189467933173545919e-03 4.112834478783098345e-03 4.213767457006509232e-03 4.194515329772774415e-03 4.598326754422943190e-03 4.209205653146713515e-03 4.086759952139136336e-03 4.017293306774364497e-03 4.009456013326597422e-03 4.161409228942846046e-03 4.457788805515162239e-03 4.589386089158637057e-03 4.753135182225601274e-03 4.699927091910994018e-03 4.703100308649893826e-03 5.153668080738704055e-03 4.964451351077420541e-03 4.822729950657685810e-03 4.911085798392688696e-03 5.530399672361426162e-03 4.985298380003860830e-03 4.834271364068850815e-03 4.794662903457218642e-03 4.768425492939203959e-03 4.758838959219267861e-03 4.873215810308553948e-03 4.724196004435641909e-03 4.615693142516394225e-03 4.574449883175639789e-03 4.938058451511483093e-03 4.531904152039945531e-03 4.514624319622977458e-03 4.372506567198788767e-03 4.490465146134397893e-03 4.665325133763153012e-03 4.898560702934839396e-03 5.310926491976273624e-03 5.941635681086103980e-03 6.489844746104974499e-03 6.697883223089189444e-03 6.514562532565890476e-03 7.184521414170157508e-03 7.840796331347850770e-03 8.266020647395398366e-03 8.835502739354851934e-03 9.795913505375175578e-03 1.036731124560393534e-02 1.163846333364974492e-02 0.000000000000000000e+00 9.821593311117806854e-03 6.328778699057390281e-03 5.510637006272824795e-03 4.966184307475381317e-03 4.462645074622588817e-03 4.331984772033849705e-03 4.204132423377458273e-03 4.096233652837783304e-03 3.918132287148129445e-03 3.742987578274385111e-03 3.698514646559973064e-03 3.698702920366371549e-03 3.706739262314925117e-03 3.720237652352660542e-03 3.708064937413055231e-03 3.722083545247058603e-03 3.779373851027831473e-03 3.776220850312795706e-03 3.763720010876549140e-03 3.810090402624597642e-03 3.965183515810616170e-03 3.776296642904382675e-03 3.773442938769435567e-03 3.783591104918061863e-03 3.780977744435267372e-03 3.748270683781315584e-03 3.732704230330067836e-03
4.033953186949481781e-03 3.992867062422347443e-03 3.969085743722722097e-03 3.999961024379778372e-03 4.063601689403392031e-03 4.098269166917408585e-03 4.125263238719499570e-03 4.182401470933867944e-03 4.166234749638309323e-03 4.278121811261800973e-03 4.275806064162805328e-03 4.262782264870013625e-03 4.159443515705409447e-03 4.066479572550210815e-03 4.051175206833661918e-03 4.108664023231668044e-03 4.068355318094876889e-03 4.005334528824221543e-03 3.990234730466008482e-03 3.991224542493115347e-03 3.972848267735457246e-03 3.951376760028163168e-03 3.958829487659728218e-03 3.946060260538786224e-03 3.923082444966352438e-03 3.918489585900760894e-03 3.931725322418874215e-03 3.922268513968324086e-03 3.936260031101098712e-03 3.943490833215564269e-03 4.001604867641796702e-03 4.013950952152516190e-03 4.062652949996514544e-03 4.068204142174671085e-03 4.133036988519469060e-03 4.160679137337103088e-03 4.185298569573767113e-03 4.193042511396312573e-03 4.162292548113625396e-03 4.145335719029310910e-03 4.167339969894469365e-03 4.210011542167643728e-03 4.138523311397545625e-03 4.128506383304594331e-03 4.172663984453222133e-03 4.119285902181055864e-03 4.102415860189142886e-03 4.107362715467524454e-03 4.131782918703683950e-03 4.159265946126525747e-03 4.344160805159274878e-03 4.511862966853007542e-03 4.720839639096530149e-03 4.599608263323194668e-03 4.699686617846791752e-03 4.628171369967142360e-03 4.994893096425886622e-03 4.593327857810927672e-03 4.462889626777108779e-03 4.380754677076589831e-03 4.368622114785572497e-03 4.530990860597237935e-03 4.853626963268445685e-03 5.011108424711563890e-03 5.154582527989950806e-03 5.105810571731921044e-03 5.125498812263034644e-03 5.725743122585199955e-03 5.353427559297321142e-03 5.194701759522887645e-03 5.273744520513520655e-03 5.688250073630130368e-03 5.288640261448374069e-03 5.162922685511582739e-03 5.123547298219016319e-03 5.104836078710773759e-03 5.114883767539908123e-03 5.218710685169222242e-03 5.150975795961360536e-03 5.115071801004556634e-03 5.209126504236204561e-03 5.910090176392314605e-03 5.260466335606231274e-03 5.167507280578520490e-03 4.906140118252989672e-03 4.974391039028515545e-03 5.116004402199004521e-03 5.339138956419801213e-03 5.657593843668891516e-03 6.154150831651942349e-03 6.571557997324534162e-03 6.728603144611333860e-03 6.609522454005175955e-03 7.136971792003976925e-03 7.540422299993634718e-03 7.854876444757243406e-03 8.659423330379402081e-03 8.721515638942160462e-03 8.639310945146491325e-03 8.953310945579313548e-03 1.231572033841579761e-02 0.000000000000000000e+00 9.319237526824957971e-03 7.338444780276139230e-03 5.713895700090642661e-03 5.031413403169083393e-03 4.837029402628125786e-03 4.658795631447336556e-03 4.545697037729248997e-03 4.354920953764444130e-03 4.166593438786979527e-03 4.117741921908605295e-03 4.123360897038812548e-03 4.135586134327567422e-03 4.155630679477073999e-03 4.144035742142514016e-03 4.165862898135995473e-03 4.244497396435908260e-03 4.244247442511986726e-03 4.234677044493713460e-03 4.306317659544257360e-03 4.540980915542309516e-03 4.254264453416783075e-03 4.256445404390171716e-03 4.272561936232781646e-03 4.264904221723772072e-03 4.219786285885305556e-03 4.193951431240866383e-03
4.605018640493779326e-03 4.508877567367850295e-03 4.464326232032275570e-03 4.493708148017677879e-03 4.563781467906446489e-03 4.574909204178852044e-03 4.603980767514901165e-03 4.632038310995969209e-03 4.586703205200583222e-03 4.690324117437423557e-03 4.655688119549876783e-03 4.616271379810809455e-03 4.527525749284005627e-03 4.446760416086040744e-03 4.437245870886466492e-03 4.503447938817813252e-03 4.456638500637065403e-03 4.400726105725121136e-03 4.394414388188073832e-03 4.404163728098523314e-03 4.385808061934486773e-03 4.370070658623662757e-03 4.397437363473861820e-03 4.385714387964084228e-03 4.359135769947830412e-03 4.359228806042016700e-03 4.390154698778622917e-03 4.375052074057311433e-03 4.391100304086330980e-03 4.389737313904988267e-03 4.453545333611049969e-03 4.446155226172025798e-03 4.487423631790592865e-03 4.462560217564447325e-03 4.502619306477847680e-03 4.509522058755554424e-03 4.514783405433220494e-03 4.516252661032521369e-03 4.490015487455320878e-03 4.481194461308174795e-03 4.505006975124825272e-03 4.539770175406005956e-03 4.483000319333079083e-03 4.490361141201395200e-03 4.542916149756630849e-03 4.483839156349520884e-03 4.478070434557821812e-03 4.507375824725823321e-03 4.571643161746216481e-03 4.615115603846156600e-03 4.907064251406370592e-03 5.178949806343529673e-03 5.459907917997774106e-03 5.196610618813379823e-03 5.225037615307044983e-03 5.036939199530025141e-03 5.209870896481658131e-03 4.889088246351222175e-03 4.772909135751873810e-03 4.683864026134574796e-03 4.664797146584635963e-03 4.800915561482701696e-03 5.069757968487144904e-03 5.214503149755446432e-03 5.297604115628113883e-03 5.268937586494220823e-03 5.295807299299111134e-03 5.692676347400561256e-03 5.473133839100888416e-03 5.394520982477566187e-03 5.528141104563390369e-03 5.931720733757413037e-03 5.546313979075066444e-03 5.481019295950355537e-03 5.454071049529073990e-03 5.455111794333556731e-03 5.506180776019974250e-03 5.634149340892138057e-03 5.731108088486498026e-03 5.853444329076308919e-03 6.301079265869572246e-03 7.797652295323167365e-03 6.270850145613216485e-03 5.948795422168730307e-03 5.472762330048701850e-03 5.393901030880747169e-03 5.429475532426858257e-03 5.571932331422635790e-03 5.657565580421053050e-03 5.844790193657771124e-03 6.012157797522465347e-03 6.070396432763101868e-03 6.031149378753920126e-03 6.290144527958903276e-03 6.418108019158335134e-03 6.543306965485710947e-03 6.851903774056006258e-03 6.879443591703014553e-03 6.868666171106139508e-03 7.036555051258946633e-03 8.297880431741705420e-03 1.105843780589712416e-02 0.000000000000000000e+00 1.031082795102958825e-02 6.409230810072359154e-03 5.617034497421792040e-03 5.341701457657916687e-03 5.108455916224633082e-03 5.026130045927972544e-03 4.883146141913885692e-03 4.747266700669439121e-03 4.708554330115576579e-03 4.734525833189786106e-03 4.757990997110239130e-03 4.795052480195102600e-03 4.796667950478855462e-03 4.840975644422205668e-03 4.969856577393960695e-03 4.988274735995185810e-03 5.001957441015179688e-03 5.153055434138117952e-03 5.641666569065835295e-03 5.051711822815693580e-03 5.076020075598486336e-03 5.113259594846274007e-03 5.089792257227839824e-03 5.011188756752583094e-03 4.953571830677621669e-03
4.090070602267027386e-03 4.025425699737032216e-03 3.998228097257682315e-03 4.017472405307813584e-03 4.069324358682620095e-03 4.081525667110881203e-03 4.120505756645278551e-03 4.165896600680030551e-03 4.149490490494382559e-03 4.258517766934295443e-03 4.245472849579165833e-03 4.194859196698558917e-03 4.126735701425125746e-03 4.059603224448658614e-03 4.054282989552704733e-03 4.124460665416644460e-03 4.061592391487207389e-03 4.011410650142040006e-03 4.003553121366788120e-03 4.005711343233181801e-03 3.982107736872562455e-03 3.970340114143546331e-03 3.991162751471041999e-03 3.970240679841145932e-03 3.947256646170680880e-03 3.946752327821162996e-03 3.965926158452583346e-03 3.949107301332703025e-03 3.959519425525046508e-03 3.958074413421782713e-03 4.001961345247460021e-03 4.009120396098529542e-03 4.045882361285214196e-03 4.038271474108246981e-03 4.068895664404907284e-03 4.071610558169884257e-03 4.057077662454985044e-03 4.047531080313204049e-03 4.025022696700484258e-03 4.020486469213607403e-03 4.035298401519841344e-03 4.051252935654350851e-03 4.009988448145578727e-03 4.015662448875848521e-03 4.046612852515873646e-03 4.004488887881715690e-03 3.999879363638392422e-03 4.021241791554741075e-03 4.069158953552133758e-03 4.105582981944697410e-03 4.300520788336894412e-03 4.535238570125085626e-03 4.806115254911642702e-03 4.717009478632432605e-03 4.833415769655992345e-03 4.621160967060744008e-03 4.680242245968876599e-03 4.412375125537036126e-03 4.295982469367153056e-03 4.205357975104995726e-03 4.174494365413612511e-03 4.255212442693937468e-03 4.442695602002358531e-03 4.557555912927693971e-03 4.567227306911308092e-03 4.527350145536423488e-03 4.538617159963217150e-03 4.752320734050304030e-03 4.617955523583705015e-03 4.556129619281562571e-03 4.617679289410084841e-03 4.806644921276866100e-03 4.607824890268336429e-03 4.561739457674137722e-03 4.541111199647642621e-03 4.541019476219105254e-03 4.575724209022010401e-03 4.646674772852763501e-03 4.707239499930365549e-03 4.792669753475084678e-03 5.025658524726282078e-03 5.859786524109467272e-03 6.089122380210658728e-03 5.831954119923627756e-03 5.220846860308259868e-03 5.160608536275081322e-03 5.148499324426790077e-03 5.279779725055576411e-03 5.185286597868180199e-03 5.174723852284671653e-03 5.203204816186279488e-03 5.201763587200255307e-03 5.183946456219729569e-03 5.346935309386670505e-03 5.328008365484622998e-03 5.361757137462525719e-03 5.508367877318159217e-03 5.480378463975964579e-03 5.445928886058554706e-03 5.473787749238251225e-03 5.884586661042570319e-03 6.879645020223645879e-03 8.133431679535830378e-03 0.000000000000000000e+00 7.279813310643611091e-03 5.621790681326512343e-03 5.200811794713037194e-03 4.845374810891683176e-03 4.747341387941747710e-03 4.541421536059448046e-03 4.322960530756493266e-03 4.262388819583630764e-03 4.272870190524077211e-03 4.288359590959108306e-03 4.310420148462421747e-03 4.292187929104781217e-03 4.321440311855876369e-03 4.417833769992023617e-03 4.402689280604665800e-03 4.391683153411198200e-03 4.475925899095237019e-03 4.749423954242149720e-03 4.395484664534214832e-03 4.405276038759575047e-03 4.420931865681214552e-03 4.400595638222016236e-03 4.351459688231924805e-03 4.314850275213231827e-03
3.750120050718123293e-03 3.712318758101671324e-03 3.702815919301718876e-03 3.710923181055007011e-03 3.747262591888077948e-03 3.762002027929764805e-03 3.806656056120464888e-03 3.870181301119966950e-03 3.892667979629839750e-03 4.018896723790568379e-03 4.079010881304034192e-03 4.017113191427631666e-03 3.962657186722625714e-03 3.902753803377983187e-03 3.905406889776677840e-03 4.009317927497122597e-03 3.888146289668944090e-03 3.836003544712779812e-03 3.823022647624394789e-03 3.807176674226501242e-03 3.771958109945872453e-03 3.765640342395517540e-03 3.782512949395257316e-03 3.739566115046509803e-03 3.717870926266087124e-03 3.716883317662395339e-03 3.722746766755344414e-03 3.699267473644356381e-03 3.702775678406822635e-03 3.699776432129624724e-03 3.722416886220087859e-03 3.747991034640533927e-03 3.782567261081476884e-03 3.806950499520824795e-03 3.834422960027743590e-03 3.842535758820291546e-03 3.809145129709314796e-03 3.788964756845801442e-03 3.765140703835222463e-03 3.761755731174040891e-03 3.769021857567849635e-03 3.772539698623875431e-03 3.735697517822508026e-03 3.736095304055110991e-03 3.750283277647376966e-03 3.718167139770591021e-03 3.710624981307726958e-03 3.720761368831941498e-03 3.749310567399590042e-03 3.779471682393457672e-03 3.890856101410588089e-03 4.053095716003474007e-03 4.244058920168131133e-03 4.302259768827192132e-03 4.551216675388466797e-03 4.463823230314602035e-03 4.612127800364085491e-03 4.249740920919367788e-03 4.083336120890792079e-03 3.974015912849894645e-03 3.925545574581143851e-03 3.970620978319317276e-03 4.122600601101551916e-03 4.216677551738655036e-03 4.191642375645005317e-03 4.129913073135345683e-03 4.123622950135691009e-03 4.237723220481492102e-03 4.154532903248331875e-03 4.090412665413067396e-03 4.104876423659911330e-03 4.198538260431062923e-03 4.082823871085522471e-03 4.036785482208033252e-03 4.017132765944663245e-03 4.013791838301088329e-03 4.035719556508159112e-03 4.077379048026506282e-03 4.099736402938263143e-03 4.144832243054554118e-03 4.254662916969836201e-03 4.640921485776720173e-03 4.985929979823088172e-03 5.453521352643881347e-03 5.298984973599423810e-03 6.014850545700323875e-03 6.063293312202028100e-03 6.502585496270464789e-03 5.888867726261236800e-03 5.525354337105890627e-03 5.369212328712327266e-03 5.270544979621438059e-03 5.243617361453482492e-03 5.471034037031591822e-03 5.200921262067203718e-03 5.131331503760506660e-03 5.178833779042757261e-03 5.077136967330334212e-03 4.994754708395431411e-03 4.874762215801910561e-03 4.862511940019631496e-03 5.001886561554421545e-03 5.055258704304941599e-03 6.527794411867232117e-03 0.000000000000000000e+00 8.146570953907980930e-03 6.573564008722093850e-03 5.400774926949928820e-03 5.208787257439538750e-03 4.710675803631635301e-03 4.208048050118458686e-03 4.078579594849156623e-03 4.065211091817890095e-03 4.068733273946102506e-03 4.052072798534984109e-03 4.014055633261651330e-03 4.034699789991858486e-03 4.117584527247211690e-03 4.022133381697609936e-03 3.993608230027840579e-03 4.018415223592478741e-03 4.107969769450466394e-03 3.942966674641053965e-03 3.941460498491723523e-03 3.937383692638757142e-03 3.920074141459858538e-03 3.892743851498672945e-03 3.872537323785803839e-03
3.716732627334767402e-03 3.669526037191718233e-03 3.664562095218655124e-03 3.658381666286610132e-03 3.679935626444494432e-03 3.679579305161417065e-03 3.727124137337084909e-03 3.781015285559648394e-03 3.815286316234882662e-03 3.933202469656257687e-03 4.025338799281850607e-03 3.938795373790302673e-03 3.920592507540710502e-03 3.890504989531798439e-03 3.908067235998851849e-03 4.045390020380431988e-03 3.868449191832801313e-03 3.828526104510447236e-03 3.821011546091966377e-03 3.795928975496534307e-03 3.752482121514699905e-03 3.759168861899108739e-03 3.792340749704429560e-03 3.726340032492791304e-03 3.704996020037700562e-03 3.708535032055000798e-03 3.715156885669728369e-03 3.679388519184134936e-03 3.675863692328326746e-03 3.664007453411897812e-03 3.665624960812178222e-03 3.692168753157381092e-03 3.715138349151526041e-03 3.746031248463658862e-03 3.750301167935290829e-03 3.747968867916371544e-03 3.693747221748027321e-03 3.666530785035773676e-03 3.646441990973225186e-03 3.648238187342211017e-03 3.651840334894208666e-03 3.645189315713907342e-03 3.618902497610891091e-03 3.623993299961187232e-03 3.630287327440191118e-03 3.603904682242337065e-03 3.599850289426163082e-03 3.613011377455926931e-03 3.644723173434225201e-03 3.676280881329227132e-03 3.764506592031257280e-03 3.913779929125203033e-03 4.066698276299028462e-03 4.168471319481283424e-03 4.445689296723384643e-03 4.354587113573994001e-03 4.282925428229369426e-03 4.061851535556977241e-03 3.933366351059381857e-03 3.830803316314172150e-03 3.779029931632738124e-03 3.795301059770644653e-03 3.896281151595766892e-03 3.972002072352361600e-03 3.922319159376716317e-03 3.871927435371597549e-03 3.867974443782277137e-03 3.923955084605082293e-03 3.868718010030185173e-03 3.823649960201922025e-03 3.829309523605749829e-03 3.881034419089581401e-03 3.803453584538967185e-03 3.769686907146052243e-03 3.753467453233296728e-03 3.752292739981080705e-03 3.774843994191119136e-03 3.805936167356208967e-03 3.837438874875202105e-03 3.890671053994849016e-03 3.991026496205402237e-03 4.269459744954770368e-03 4.662563060990553530e-03 5.405131029267590606e-03 5.465281343911807671e-03 6.175989184410108496e-03 5.838205052730609766e-03 5.711769271937906442e-03 5.188224477829331618e-03 4.773357364578228491e-03 4.585613367173019955e-03 4.499695060165467830e-03 4.495060524079556169e-03 4.518881958470426057e-03 4.397950349313143811e-03 4.356540645683412011e-03 4.360098646185446049e-03 4.315102711915190341e-03 4.275467297673194063e-03 4.221533266116955264e-03 4.222124286765516557e-03 4.307819683955689018e-03 4.380378047476096715e-03 4.946178920731790149e-03 7.620609655326150526e-03 0.000000000000000000e+00 1.022919964113103500e-02 6.168842971750530639e-03 6.079850667194301034e-03 5.369896774313210643e-03 4.496015217680691088e-03 4.281926126840243305e-03 4.257463769313276671e-03 4.257304012764044979e-03 4.203015341556592087e-03 4.146748950274346639e-03 4.179111660694012631e-03 4.312759154775800026e-03 4.089082560924038948e-03 4.049072753431503732e-03 4.049847154921018370e-03 4.057203584438747943e-03 3.938633521742200203e-03 3.939269060983552860e-03 3.922307020974674131e-03 3.896011418960124411e-03 3.874555905666885250e-03 3.852032373497002882e-03
3.214180325904513955e-03 3.184750832117270569e-03 3.186637252220311887e-03 3.177828509126426077e-03 3.190397516033063700e-03 3.190382034402361455e-03 3.229249174992228182e-03 3.273184294952764199e-03 3.311281150107547172e-03 3.401142790099530300e-03 3.516822875205339802e-03 3.434199280533190186e-03 3.441274813922872051e-03 3.434185458343476209e-03 3.458936758398338182e-03 3.604415837605668121e-03 3.406674597382418433e-03 3.375631765941201120e-03 3.367589180117814152e-03 3.335480081668696153e-03 3.292951777869275194e-03 3.301481160330512529e-03 3.325225889494516900e-03 3.261435445537423389e-03 3.244521226832382515e-03 3.246674578141634567e-03 3.245047110555535682e-03 3.214661541514625843e-03 3.209397434059150719e-03 3.198981904814901436e-03 3.192285650189178540e-03 3.219456292168800752e-03 3.235418326308199099e-03 3.272634440583706197e-03 3.267738013091440758e-03 3.265086442102401506e-03 3.211089819801666960e-03 3.185899748043755260e-03 3.170843419997641712e-03 3.173959717245894256e-03 3.174593207388310811e-03 3.165278926088217499e-03 3.147132375622976267e-03 3.151343508338730511e-03 3.152225356676032712e-03 3.133524695179648600e-03 3.130199476531733086e-03 3.138878787976948775e-03 3.160736142148266609e-03 3.184883554064554118e-03 3.236757309972818509e-03 3.333781360210332119e-03 3.429899042533735790e-03 3.516842911549371634e-03 3.711665032742230644e-03 3.703674197765927881e-03 3.625383312683996134e-03 3.483988243281672947e-03 3.391222093586762631e-03 3.312345429400537222e-03 3.268797742793172392e-03 3.269361518542576207e-03 3.328727484071206805e-03 3.373216547943893012e-03 3.337491981842387930e-03 3.300710813024651177e-03 3.297088635785461706e-03 3.327988783027118445e-03 3.291950476278900951e-03 3.260484980381939384e-03 3.260489179538458415e-03 3.290956855677387282e-03 3.239999005968305194e-03 3.215181490259320235e-03 3.203154004809759953e-03 3.202187037388044485e-03 3.218506142539893401e-03 3.239095425723851132e-03 3.260281658471111694e-03 3.297710518963804360e-03 3.362680228311191837e-03 3.525900059505205231e-03 3.760248213382925801e-03 4.098784443171853663e-03 4.374051262813531682e-03 5.258813201659452360e-03 5.034865182673720248e-03 4.828130363826515711e-03 4.379870034977685796e-03 4.002749985305904465e-03 3.829931141668004111e-03 3.755133003957099314e-03 3.751066235888718663e-03 3.733442453393776526e-03 3.655829318921995346e-03 3.622532792987164570e-03 3.611284708576456386e-03 3.584532084501472309e-03 3.558431502036853416e-03 3.519208989929164047e-03 3.510101445406772942e-03 3.553548195663693704e-03 3.587406405508574217e-03 3.878067191942853337e-03 4.953381841207298887e-03 7.191911527520870352e-03 0.000000000000000000e+00 6.449474465540596703e-03 6.404305742837024425e-03 4.904061838258155955e-03 3.935153580072080041e-03 3.713506866697536320e-03 3.674896124926770730e-03 3.661886130472256310e-03 3.599959704931030881e-03 3.547463542105240304e-03 3.557992688830259598e-03 3.586788750864913691e-03 3.466463679797480817e-03 3.439658308196080587e-03 3.429956594002201656e-03 3.425026487014208761e-03 3.355542742378309854e-03 3.353156209249930682e-03 3.339043208521345028e-03 3.320616192401761816e-03 3.307269513989799341e-03 3.293633673552078065e-03
4.048600944202566249e-03 4.021352545575677256e-03 4.035929735318925272e-03 4.018837335489145075e-03 4.036455050034544641e-03 4.044165408354931206e-03 4.115884726564635054e-03 4.206721031076074944e-03 4.302146086856113195e-03 4.470072162833464008e-03 4.809539263260539932e-03 4.599011159252231265e-03 4.661825773948973135e-03 4.681270326368336399e-03 4.754064449368471806e-03 5.153968893633060003e-03 4.600980643812460982e-03 4.530472602048488118e-03 4.501184718569704694e-03 4.409684547439211670e-03 4.311847822506716978e-03 4.323365518699993568e-03 4.333763420348931902e-03 4.215955667877046599e-03 4.185544098381984227e-03 4.183168971953220294e-03 4.162674141830384131e-03 4.113291600809097608e-03 4.102772363497245514e-03 4.087756395782346681e-03 4.068533701593135196e-03 4.133474299687460440e-03 4.163878360221730246e-03 4.262684396427142940e-03 4.243266250462219419e-03 4.239681489688405629e-03 4.116865392013233441e-03 4.063962279667611074e-03 4.039441396636539970e-03 4.048468671785482656e-03 4.044428761767478175e-03 4.019014229613268076e-03 3.992972400518866351e-03 3.999611333769029914e-03 3.992297851385618809e-03 3.964673254724567115e-03 3.957979508930553440e-03 3.967659150019727660e-03 3.996251787568382181e-03 4.035604785055335771e-03 4.088991820262182116e-03 4.221021784262884817e-03 4.360665897055649061e-03 4.542708230545095503e-03 4.887800705869783935e-03 4.997277158580989975e-03 4.728296771471208852e-03 4.563190505409671534e-03 4.419857562576288632e-03 4.281169176342265910e-03 4.196982555888341578e-03 4.170245258379013005e-03 4.231804631291220288e-03 4.284399244451334542e-03 4.219829289253604170e-03 4.162248890379824894e-03 4.155611666101822164e-03 4.180058459287970020e-03 4.132155284511328762e-03 4.086840689301917198e-03 4.078445007030587037e-03 4.108894547859339580e-03 4.042023234083096279e-03 4.003829951624485357e-03 3.984899351424555335e-03 3.983425365397119319e-03 4.008980420825160838e-03 4.036642818947853983e-03 4.068371488989302488e-03 4.126926871441861759e-03 4.217916585157186100e-03 4.426313693055037267e-03 4.774272378092428437e-03 5.201918203175886525e-03 6.007085260951928150e-03 8.056219003093169698e-03 7.793639392669738514e-03 6.703183869560224752e-03 5.929732621003249750e-03 5.216148237257733737e-03 4.904482457627526958e-03 4.779328418138166674e-03 4.781334785915592085e-03 4.705726078546182065e-03 4.600389680608285743e-03 4.549446540038311337e-03 4.520609092945707640e-03 4.485656825219324489e-03 4.450715898764995640e-03 4.398982640246418448e-03 4.379081016129841332e-03 4.429396347957395910e-03 4.469338780634948827e-03 4.798203191900072238e-03 5.835577662461446588e-03 7.151187458968273798e-03 1.092924567013068768e-02 0.000000000000000000e+00 1.661616129055198954e-02 7.054896442056989708e-03 5.178348242686873354e-03 4.801520437938228310e-03 4.722585571396938943e-03 4.693491337028258756e-03 4.593408730401670782e-03 4.506204663046721459e-03 4.507085541855953420e-03 4.500555003942531031e-03 4.364168779531702944e-03 4.321553036168883540e-03 4.298829301535844576e-03 4.287348708789049875e-03 4.204133678283622499e-03 4.192510172811496003e-03 4.170418757669451873e-03 4.146268820784893873e-03 4.129343151248598444e-03 4.116116485750793280e-03
2.660193394623284937e-03 2.633551026611519446e-03 2.638388885978892439e-03 2.622107254239857722e-03 2.621140496760905950e-03 2.611162419582268440e-03 2.637740591385713367e-03 2.656410979335476104e-03 2.686123887987688051e-03 2.732923406665001970e-03 2.830456320252297629e-03 2.768785508480107582e-03 2.799286899577768835e-03 2.820159343910008144e-03 2.849782544635638161e-03 2.973640384857816239e-03 2.796152007189197687e-03 2.787800687895952874e-03 2.788673636934112850e-03 2.759509807521376423e-03 2.724966169749374820e-03 2.743250382626506029e-03 2.778895271915611098e-03 2.710419824678445260e-03 2.699174786420979483e-03 2.704781985578562191e-03 2.703134904750892527e-03 2.672304352334264541e-03 2.662967839843361981e-03 2.648833006423634805e-03 2.628474974354166795e-03 2.646222403995355556e-03 2.647552993189050598e-03 2.676808630587801299e-03 2.656134597177068311e-03 2.648230245590702404e-03 2.602088309615805881e-03 2.582485257011321329e-03 2.574094830621419597e-03 2.578700987113844399e-03 2.577779601700055760e-03 2.567791420336616899e-03 2.559870238744071068e-03 2.565535639419261327e-03 2.563163618119317262e-03 2.552427707411373311e-03 2.551976299061141373e-03 2.560039604017477158e-03 2.577550391322798017e-03 2.595077185808925425e-03 2.621303836423385155e-03 2.677278577917433910e-03 2.716349495739595922e-03 2.770221038014288560e-03 2.868698005494107594e-03 2.885491841664244387e-03 2.801802910861407939e-03 2.750451030649422781e-03 2.704370509923501205e-03 2.656522484077089748e-03 2.627057035572937307e-03 2.617599628996086954e-03 2.638789369879792051e-03 2.658308830283079988e-03 2.634906897185255569e-03 2.614685238974635059e-03 2.613415353039537283e-03 2.623786956055674646e-03 2.605070470086920040e-03 2.589129816537808632e-03 2.587827420853291028e-03 2.601415006394616324e-03 2.573836622822226004e-03 2.559979520163838639e-03 2.552685801218231368e-03 2.552622491342602506e-03 2.564042013264250693e-03 2.575778906719349264e-03 2.592299497610283440e-03 2.619615789387333329e-03 2.660623149869176945e-03 2.735072836740088959e-03 2.860962544584489363e-03 2.987372924325494040e-03 3.183269854157537090e-03 3.541722512989967098e-03 3.476060625959473058e-03 3.297766797504135799e-03 3.117007359986873841e-03 2.935919404667181216e-03 2.849114118679028224e-03 2.812824643035183488e-03 2.814860206624982507e-03 2.795457821604045972e-03 2.760858836039804809e-03 2.745707502294848518e-03 2.740080728970858276e-03 2.727448920472989868e-03 2.715596833532624241e-03 2.700431019845724121e-03 2.699780569664661511e-03 2.725675914816903540e-03 2.756873987532858835e-03 2.869854311042340563e-03 3.185079974443809879e-03 3.597300213239683180e-03 4.378902127263647158e-03 5.103109969937783506e-03 0.000000000000000000e+00 5.240116028954764325e-03 3.581146383043406784e-03 3.265937469485938414e-03 3.205507502967931428e-03 3.175871990915278466e-03 3.078744613805570185e-03 3.017821521677473313e-03 3.016237819783192890e-03 2.969589688140194476e-03 2.883053035997846202e-03 2.865934389287050181e-03 2.841213221798250758e-03 2.804560850896133713e-03 2.775324776137446433e-03 2.775114153835073118e-03 2.759206250308513658e-03 2.741838677949658565e-03 2.735239350593127432e-03 2.724180324446880044e-03
2.989546622728463023e-03 2.924596981908331780e-03 2.929222940688680586e-03 2.888158318973097546e-03 2.867499264959575897e-03 2.827468270660010979e-03 2.853133129057750916e-03 2.838180744534164832e-03 2.859536231778130738e-03 2.877481852556425506e-03 2.950031502058896721e-03 2.902009676234707652e-03 2.958291719536763550e-03 3.015436380685092635e-03 3.060079439295034648e-03 3.185522468068139462e-03 2.995640555138806820e-03 3.023342224589781711e-03 3.049102586449749588e-03 3.023316512305699449e-03 2.987584554618064742e-03 3.040541713614404451e-03 3.154859493016540662e-03 3.019245446421570979e-03 3.008110793196582238e-03 3.029618648630967061e-03 3.041071371877169475e-03 2.978923736242767781e-03 2.955663105633510920e-03 2.920700231571806901e-03 2.867072767072336662e-03 2.870949375731437093e-03 2.848865819368579834e-03 2.865741235333182837e-03 2.812954674565968510e-03 2.790614807436388005e-03 2.739791392064224937e-03 2.719848310360737514e-03 2.713736594337969911e-03 2.721392231608984157e-03 2.721152188082556159e-03 2.709312539280121172e-03 2.706689788437872252e-03 2.719201324453353590e-03 2.716621880257240589e-03 2.706339012944793121e-03 2.710555342698656254e-03 2.727647488679915255e-03 2.758700695780454300e-03 2.781504089268568413e-03 2.816427899485203154e-03 2.882750411411724896e-03 2.890699885387218449e-03 2.924203045816556497e-03 2.982320662941014694e-03 2.973494136486627692e-03 2.886362127714631361e-03 2.855899626917267516e-03 2.821666201171690869e-03 2.778556391024240499e-03 2.751346395432886088e-03 2.739405622012577174e-03 2.751927167715733594e-03 2.768903051237297033e-03 2.745845237544924933e-03 2.728827315386781870e-03 2.730094985300923066e-03 2.739584537238050690e-03 2.720870602843872277e-03 2.708459049281416921e-03 2.710140206393437702e-03 2.725476987294695765e-03 2.695671647913840379e-03 2.684000197606830392e-03 2.676889471993937862e-03 2.677943235690791873e-03 2.692520304066748672e-03 2.705788859659544708e-03 2.731434365503229711e-03 2.769484893756023625e-03 2.823593428274911738e-03 2.886048038286913569e-03 3.016638508005345994e-03 3.098308402309372152e-03 3.240388482009329447e-03 3.384984942689954045e-03 3.315870555270742422e-03 3.215318435524052148e-03 3.081385729360073492e-03 2.953016102271169112e-03 2.890956742706769431e-03 2.865712327720431815e-03 2.871417089903256087e-03 2.859570231929933239e-03 2.831184190379832603e-03 2.821953611620326308e-03 2.824439519280958714e-03 2.812366479385933031e-03 2.802706583837755779e-03 2.796160912450386740e-03 2.808665341497164868e-03 2.848499054208586401e-03 2.914610447857176028e-03 3.007116557846536108e-03 3.238258789285244302e-03 3.645970157858220966e-03 3.989165920017806108e-03 3.967220224012740250e-03 6.046715326277977975e-03 0.000000000000000000e+00 6.313744950148406608e-03 4.819251908971946413e-03 4.591701895619384327e-03 4.468114130111573018e-03 4.103915557734989783e-03 3.926727963021060114e-03 3.913966047706596112e-03 3.694193126638942518e-03 3.497816510778953367e-03 3.476868719236578861e-03 3.399232936573845249e-03 3.264536416714965660e-03 3.246617616140042451e-03 3.257410595260222270e-03 3.219566257136229070e-03 3.179617380742488352e-03 3.173515001495788752e-03 3.146922979934910474e-03
3.149762993721215518e-03 3.021320050683852163e-03 3.015367194726916583e-03 2.947959134965964616e-03 2.903353856532040617e-03 2.823897826112906073e-03 2.838905589744637314e-03 2.781489374019391250e-03 2.783094570722413185e-03 2.770599140013784312e-03 2.802791909228803582e-03 2.768036388783521196e-03 2.820327009414671810e-03 2.880878854270561753e-03 2.917893406196710778e-03 2.975882959427874393e-03 2.879227792948637135e-03 2.936920233957180434e-03 2.985085257333468505e-03 2.982018351806131878e-03 2.963420857583117397e-03 3.042436895568949654e-03 3.225683698740019426e-03 3.064323887684672603e-03 3.057969153696364455e-03 3.099273358005284751e-03 3.148453806457196004e-03 3.052096143616701233e-03 3.015546571947464241e-03 2.957862827449058395e-03 2.876288741664260237e-03 2.852969004246344933e-03 2.806766443639788569e-03 2.795392540090233663e-03 2.725615508442612907e-03 2.694468015201563742e-03 2.650734374692887470e-03 2.635004939185008228e-03 2.632359850772678350e-03 2.641468626760712889e-03 2.642606341960834250e-03 2.632012834684218424e-03 2.635480561339754568e-03 2.653391494295124532e-03 2.652461061327865150e-03 2.644373777727469007e-03 2.653657235904980250e-03 2.679374640496582412e-03 2.722672601127295710e-03 2.747341650926665366e-03 2.793234552399679726e-03 2.867101167820766770e-03 2.829627358591671471e-03 2.826282093482428669e-03 2.829566396198506667e-03 2.805203543731725046e-03 2.731442609638843038e-03 2.718393298207995128e-03 2.698641065558424895e-03 2.667382058534765836e-03 2.647903158852084760e-03 2.637699548696992649e-03 2.642084536004709640e-03 2.654453201871927789e-03 2.636994696043799997e-03 2.625774141563734249e-03 2.629437194658084884e-03 2.638508232405578201e-03 2.622319248267503469e-03 2.615328281615787644e-03 2.620784748810701947e-03 2.637217130211596140e-03 2.608670883410977616e-03 2.601373651714864940e-03 2.595670900617752259e-03 2.597833007724840645e-03 2.613618764478010687e-03 2.626915239571976906e-03 2.659116364570129291e-03 2.703346486402585010e-03 2.765340535813930797e-03 2.801519213442103980e-03 2.910088932026753863e-03 2.909855784259194732e-03 2.959935900101737412e-03 3.006896220260488455e-03 2.958900274530022398e-03 2.905121334397064818e-03 2.822677959260288822e-03 2.746563706855542023e-03 2.710222015912895112e-03 2.696255794779472970e-03 2.703206741170468413e-03 2.697779888748575144e-03 2.680001130210076660e-03 2.677025298269206186e-03 2.685506749752665165e-03 2.676417240076347202e-03 2.670236730451492572e-03 2.672293654843681514e-03 2.696444102898453311e-03 2.744868451959850322e-03 2.842235534779761087e-03 2.885609493733723094e-03 2.967013767519482113e-03 3.191355694824403195e-03 3.292059282731983616e-03 3.264697540186541330e-03 3.896221096458488391e-03 6.201174086893393791e-03 0.000000000000000000e+00 1.076729823797794271e-02 8.969266351414295277e-03 8.049080070638727630e-03 5.945573483084731076e-03 5.521011354318716008e-03 5.505400712765511247e-03 4.684968828466200448e-03 4.217345061342591545e-03 4.207916043591771599e-03 4.009921443874549588e-03 3.667641335016164680e-03 3.674377057871615424e-03 3.714255283922780759e-03 3.634963025628648679e-03 3.552228345877091881e-03 3.547578391948344890e-03 3.489262520360195824e-03
3.072483187456491287e-03 2.941053845943176082e-03 2.936811737795116343e-03 2.864208384587387576e-03 2.814635848592034542e-03 2.730682627484778881e-03 2.743250924457044364e-03 2.677087389957318909e-03 2.674665449836535758e-03 2.652834427177878755e-03 2.673575377940692714e-03 2.644711463976037388e-03 2.695587488251686200e-03 2.757063735833658897e-03 2.791328109504203486e-03 2.826699769054671300e-03 2.760494901967703706e-03 2.828376842386290564e-03 2.884333967915649749e-03 2.887459282132000694e-03 2.873921095892789136e-03 2.963573415181699078e-03 3.179779451769137490e-03 2.991728910683620884e-03 2.986874240885911518e-03 3.033265482824400953e-03 3.083040997073710054e-03 2.980145617246016902e-03 2.939775693409522883e-03 2.877898880562087917e-03 2.788118584326543335e-03 2.760247575769092954e-03 2.708034889270796112e-03 2.690871884468169339e-03 2.617485681208173761e-03 2.584783182377041640e-03 2.544498216618451113e-03 2.530492651542968086e-03 2.529035048422308488e-03 2.538237964799375853e-03 2.539510046485858163e-03 2.529445905827600819e-03 2.534624549145104034e-03 2.553133236639199086e-03 2.552242912986114366e-03 2.545365515047941316e-03 2.555491899672052581e-03 2.581933336138862202e-03 2.625759062963638289e-03 2.649618477328540694e-03 2.693004117673313946e-03 2.760795183333406531e-03 2.713932728951551094e-03 2.703001640073275213e-03 2.691307676903475533e-03 2.666014459998544434e-03 2.599385063995287865e-03 2.593532191843565728e-03 2.579466681179778259e-03 2.553386857139248838e-03 2.536980570004075935e-03 2.527002193493498115e-03 2.527710116946151834e-03 2.537527416841851759e-03 2.522371601076205984e-03 2.513430010575508008e-03 2.517488672830346576e-03 2.525081757034002092e-03 2.510841115176924189e-03 2.505855174937120320e-03 2.511622085387209269e-03 2.526664401074075941e-03 2.500708219323024076e-03 2.494996272500518870e-03 2.490002707604044210e-03 2.492310592513670691e-03 2.507409627384311109e-03 2.519671160941964420e-03 2.551350267813579011e-03 2.594251309799221108e-03 2.653331764152928093e-03 2.678911915884051725e-03 2.773088031438299388e-03 2.753414950426415989e-03 2.779323768903886518e-03 2.800992528341226650e-03 2.761067353316874751e-03 2.721178252767907611e-03 2.656391955095712722e-03 2.597875916899197116e-03 2.570183856354439373e-03 2.559991683508617503e-03 2.566995699897153121e-03 2.563116388641800865e-03 2.549157422790935320e-03 2.547941857414044893e-03 2.557243603992354671e-03 2.549494236687263778e-03 2.544656818675134803e-03 2.548857449032453874e-03 2.573906991618614849e-03 2.620499764000411638e-03 2.717312347225736818e-03 2.745159231506289019e-03 2.785314932829846459e-03 2.950634756334678636e-03 2.999653219090300717e-03 2.977025398911951112e-03 3.355112070355545980e-03 4.448015706833063909e-03 9.318197375335891125e-03 0.000000000000000000e+00 9.972584069955763020e-03 7.515388396549948710e-03 6.117504600134051999e-03 5.732412782743951350e-03 5.565924161066201047e-03 4.635221423414942997e-03 4.178344879458196874e-03 4.175231806782296953e-03 3.954440839633294354e-03 3.589258134298022474e-03 3.608450513343402534e-03 3.650441784130643592e-03 3.567027012967156387e-03 3.481356079683074062e-03 3.478500069378683609e-03 3.418655791311794780e-03
3.324365303865272486e-03 3.151977559231000734e-03 3.137586398422399173e-03 3.055470925800846376e-03 2.998200165449679908e-03 2.896128453166903725e-03 2.906293503308412639e-03 2.829082801453978828e-03 2.822096514504227049e-03 2.798837341697095298e-03 2.817350660806216319e-03 2.785404571407096557e-03 2.836893081902601074e-03 2.899059555806616714e-03 2.934122064465889169e-03 2.972975521696852915e-03 2.903750727774304010e-03 2.971431180854536714e-03 3.027234515317050057e-03 3.033152097642456083e-03 3.021177919445644077e-03 3.109056196308892552e-03 3.313470875752373614e-03 3.154470154389138123e-03 3.150493696539469202e-03 3.201897285517292524e-03 3.278465481446753930e-03 3.161398105044065619e-03 3.118070526733003698e-03 3.047884864978837524e-03 2.953470177274338578e-03 2.916196817540998680e-03 2.859284305869662628e-03 2.835317723535081200e-03 2.757867613010920021e-03 2.722656604083618145e-03 2.680196103623639324e-03 2.665535257125474251e-03 2.664011826145234671e-03 2.673942657160672132e-03 2.675770265022361753e-03 2.665439512530775115e-03 2.671230160656730673e-03 2.691951557470298809e-03 2.691924310518099134e-03 2.684222980969146622e-03 2.695930706924388846e-03 2.726376121307379479e-03 2.776870998266824531e-03 2.803393788520382613e-03 2.857867751215284469e-03 2.940826425748676014e-03 2.882355537500608331e-03 2.863289718425406170e-03 2.847119394353246190e-03 2.815344784492986203e-03 2.743348863842753893e-03 2.734539273174118115e-03 2.718563381922859887e-03 2.690015694439266535e-03 2.672546904140240577e-03 2.663055329291278816e-03 2.665475483442952820e-03 2.677122651062468356e-03 2.661047095794270671e-03 2.651374767247077682e-03 2.656105834045625717e-03 2.665998617178508973e-03 2.649775492604326734e-03 2.644370400251559814e-03 2.651735655388241190e-03 2.669831663108893430e-03 2.640034700616104932e-03 2.634049630468123741e-03 2.628612986492125624e-03 2.631311779204270878e-03 2.648353086145448839e-03 2.662458420386848955e-03 2.698940904281445230e-03 2.747916391709007665e-03 2.816898678836209872e-03 2.845254295370867707e-03 2.950826393242935320e-03 2.921291002159628718e-03 2.943036512944364504e-03 2.962782588758959296e-03 2.918769463722957046e-03 2.876739924584478976e-03 2.806370168419815726e-03 2.743573005332230336e-03 2.714151868212749241e-03 2.703323721918150357e-03 2.710911996311771675e-03 2.707713876091330605e-03 2.692775501981554531e-03 2.691868245851890967e-03 2.703002443757479036e-03 2.694534490847148682e-03 2.689255024805110427e-03 2.694467427128903296e-03 2.724466551492567799e-03 2.779172567290062908e-03 2.895283342836473418e-03 2.921876966194926484e-03 2.955294241477364383e-03 3.136805622826966105e-03 3.177176859325915852e-03 3.145341701288465082e-03 3.541470425674510519e-03 4.680637702437463743e-03 9.571339061633000675e-03 1.268736413894703749e-02 0.000000000000000000e+00 1.116567291619428859e-02 7.407963114388588927e-03 7.374915713932033400e-03 7.640766957570530905e-03 5.587197999586446945e-03 4.851481076152815326e-03 4.894019853257121529e-03 4.572966279682901328e-03 4.040053869755095249e-03 4.062240495191016612e-03 4.129870211394840764e-03 4.014259951969620377e-03 3.895014344247225372e-03 3.890493380232141422e-03 3.805518157354408505e-03
3.316684846798264186e-03 3.139197866008450102e-03 3.121653022160633412e-03 3.041030125843300312e-03 2.984348851042106093e-03 2.881284622362399912e-03 2.890239986163843037e-03 2.812867510809519394e-03 2.804460348352115755e-03 2.781625670107879585e-03 2.797878608149848793e-03 2.766552246123376701e-03 2.815638432020737408e-03 2.874973946626724342e-03 2.908453291519857813e-03 2.945489281984528529e-03 2.880111308698587395e-03 2.944881677407665873e-03 2.998369801330865239e-03 3.005124097200619158e-03 2.994308672591375602e-03 3.077818371671449654e-03 3.270661805791647610e-03 3.125953445106570850e-03 3.121717962309588767e-03 3.171343054079092411e-03 3.248853050097804708e-03 3.136406542120005140e-03 3.095223591167738705e-03 3.026208506002107685e-03 2.935450468666243005e-03 2.896959756324432068e-03 2.841221746375982397e-03 2.815939301144295640e-03 2.740662515533150503e-03 2.706143263992940619e-03 2.664985920452984155e-03 2.650810655407394561e-03 2.649350259035982737e-03 2.659083386302274477e-03 2.661044787334316663e-03 2.651120861556591993e-03 2.656875852430387944e-03 2.677450595159515043e-03 2.677766587569726207e-03 2.670116735180660429e-03 2.681859270705970640e-03 2.712338747935394943e-03 2.762871495114122954e-03 2.789090382601924246e-03 2.845168882609854042e-03 2.930132001596933745e-03 2.870362335482024973e-03 2.848854935805270570e-03 2.831277775648971366e-03 2.798133930078298623e-03 2.727754466069873002e-03 2.718379169247450624e-03 2.702574052873532064e-03 2.674559799016887340e-03 2.657591819770797198e-03 2.648786404870683616e-03 2.651741723760941798e-03 2.663535989081675798e-03 2.647908774988298394e-03 2.638467179747919916e-03 2.643251413447635177e-03 2.653575010224821455e-03 2.637373117298013464e-03 2.632103054499267732e-03 2.639776592961569964e-03 2.658197578296943916e-03 2.628350703283962100e-03 2.622580191480297120e-03 2.617243348190315989e-03 2.619972084931027415e-03 2.636953558353651549e-03 2.651098187997187865e-03 2.687715124214595450e-03 2.736671512107778908e-03 2.806088813137461429e-03 2.834454900210025153e-03 2.940745841605994781e-03 2.906623192342334006e-03 2.923849283955011914e-03 2.940379567188300576e-03 2.897241574540468639e-03 2.857174963626091333e-03 2.788769744712894186e-03 2.728043669933810991e-03 2.699698733329161226e-03 2.689283910093161634e-03 2.696744013572799185e-03 2.694064352824237195e-03 2.679569537121860145e-03 2.678891778582661535e-03 2.690265677186950456e-03 2.681954795963020603e-03 2.676794006281327156e-03 2.682230844008889545e-03 2.712789455109598184e-03 2.768024344131924785e-03 2.885888158414481267e-03 2.910644469280844211e-03 2.938333840009826024e-03 3.115550554639967985e-03 3.145863939836836872e-03 3.111298938153807866e-03 3.478917362447530096e-03 4.507832808033322355e-03 8.375865980783752524e-03 8.789657407017488489e-03 1.090199890112211918e-02 0.000000000000000000e+00 8.353709841607478981e-03 7.050083830784310661e-03 7.337527889851790282e-03 5.904961580194173325e-03 4.935453521908786390e-03 4.913396642743878516e-03 4.613026535577122687e-03 4.069825806001937073e-03 4.083750902988790218e-03 4.152758766102083131e-03 4.036069839539020536e-03 3.912943885332587947e-03 3.907470244955988346e-03 3.818713248369560217e-03
3.791367549725330275e-03 3.557059815599671569e-03 3.534867412531702939e-03 3.428433425310088191e-03 3.353731668385319734e-03 3.220387858167793674e-03 3.230923797169557056e-03 3.128723542774561328e-03 3.115503448954225294e-03 3.082825131408734997e-03 3.096619050936116543e-03 3.059736255936289923e-03 3.120020680994683646e-03 3.194492163945861392e-03 3.235238874040203150e-03 3.271494122870403313e-03 3.203664069039729827e-03 3.289987181946740086e-03 3.361546998988665207e-03 3.373793780161505641e-03 3.362643139732180916e-03 3.474046374009781210e-03 3.738086303089950980e-03 3.541903855423622020e-03 3.536418833303175101e-03 3.603377350461425561e-03 3.707208787229611391e-03 3.556437703847452076e-03 3.501269814276718531e-03 3.410180105115664505e-03 3.290634834504382444e-03 3.239099937177980677e-03 3.165901167593848133e-03 3.130478170491707464e-03 3.034560527919338835e-03 2.990584345557164170e-03 2.940965300629752241e-03 2.924145327952504085e-03 2.922842263360311572e-03 2.934995120526587113e-03 2.937601271600637567e-03 2.925566987462108279e-03 2.933471517833781926e-03 2.959495652931492214e-03 2.960122070224360975e-03 2.950993279549553056e-03 2.966109147892901244e-03 3.004804089793173139e-03 3.068930590165633472e-03 3.101760466808498387e-03 3.173279826250490106e-03 3.282043278578359712e-03 3.202524552666887077e-03 3.170264501571300447e-03 3.139921712583133503e-03 3.094714696457198915e-03 3.008442121809463184e-03 2.999693503316605298e-03 2.982377987397329296e-03 2.949573933602855219e-03 2.929830272002512549e-03 2.919263542556260835e-03 2.921738479623888027e-03 2.935649256071691006e-03 2.917102124379038295e-03 2.906395481987297282e-03 2.912635232415970808e-03 2.925092984464591241e-03 2.905631943392524789e-03 2.900015745345487731e-03 2.910012648719179085e-03 2.932618993486392663e-03 2.896311120582048624e-03 2.889941630403919642e-03 2.883628723320501210e-03 2.887143536838312954e-03 2.908136287445704359e-03 2.925477831678309232e-03 2.971559115586389771e-03 3.033007949510802773e-03 3.120284625873380110e-03 3.154183431651018388e-03 3.296941538771105702e-03 3.230462934674576802e-03 3.236571141060341078e-03 3.241584960518759627e-03 3.190096613032955032e-03 3.145904802850660233e-03 3.067879769730466784e-03 3.000069097591455923e-03 2.968808022569543320e-03 2.957663128593697455e-03 2.967102435704477379e-03 2.964555812212962913e-03 2.948315556562962347e-03 2.948411464748201469e-03 2.963223138344469633e-03 2.953453089043462255e-03 2.947667972380409868e-03 2.955706340454737537e-03 2.994857198275691947e-03 3.064077492995572437e-03 3.213887459682063154e-03 3.240089959672090743e-03 3.250977459201492750e-03 3.445129152379715950e-03 3.462176968199396059e-03 3.421005236252193122e-03 3.793056252192481687e-03 4.808661299181220261e-03 7.715720154842158757e-03 9.055064535626046809e-03 9.669655650701637628e-03 1.163228517952297723e-02 0.000000000000000000e+00 9.968498050884497252e-03 8.499557334554458388e-03 7.311851688272188662e-03 6.361545971196675732e-03 6.037751487972155794e-03 5.543714612321440013e-03 4.808117317524038085e-03 4.853314443456989077e-03 4.930905878612182325e-03 4.766033440501884350e-03 4.597317363258093814e-03 4.591785093510807741e-03 4.469796514435692668e-03
3.673829442534259655e-03 3.433100551378263920e-03 3.409673165028638542e-03 3.300578001180260075e-03 3.222692717096993422e-03 3.086279660756263438e-03 3.090773001925981294e-03 2.987165232350404501e-03 2.970305143635535664e-03 2.936831014490858590e-03 2.944690803166419030e-03 2.911893993547446605e-03 2.964818412210177591e-03 3.030397597074104780e-03 3.065500663024876404e-03 3.095064344221171333e-03 3.040628507155940154e-03 3.116497202248782149e-03 3.177693264412640318e-03 3.193464342738381971e-03 3.188684557451000080e-03 3.282112036469778810e-03 3.484765368970476913e-03 3.369662416402508659e-03 3.374258260848108076e-03 3.447921915050306853e-03 3.609184378107394443e-03 3.425853790767857416e-03 3.363476722023394858e-03 3.270477160655453283e-03 3.152762855313299712e-03 3.094643730594997481e-03 3.022982255852926532e-03 2.983136968093813828e-03 2.894887324442887554e-03 2.854033966097969163e-03 2.809974544159606936e-03 2.795324433012884302e-03 2.794650378520163216e-03 2.805965989890772325e-03 2.808663124802033163e-03 2.798010189457746880e-03 2.806300619717330257e-03 2.831164648472362776e-03 2.832241771305302278e-03 2.824293108595744665e-03 2.839267526444952221e-03 2.876801604196632407e-03 2.938557610759893243e-03 2.968909693477383201e-03 3.037277097119255465e-03 3.136512726789316384e-03 3.051933106790169752e-03 3.016021292096939324e-03 2.982325190114284204e-03 2.941497621568265556e-03 2.865400392554695932e-03 2.858208168491417102e-03 2.843646399474598820e-03 2.815030420288433012e-03 2.797988652426857716e-03 2.788775950961583632e-03 2.790266779359961563e-03 2.802478888982578697e-03 2.786415107327471549e-03 2.777240705712638331e-03 2.783267564303298826e-03 2.794958551030209473e-03 2.777323307392457787e-03 2.772798471007939611e-03 2.782542975374539210e-03 2.803793759503143707e-03 2.770341304441909132e-03 2.765048890571414775e-03 2.759421850680051323e-03 2.762817367317519594e-03 2.782347667891136179e-03 2.798377426890724488e-03 2.841738256849847283e-03 2.899108025635536729e-03 2.980556281486596709e-03 3.003684839461560549e-03 3.113452409334094024e-03 3.058708804801306587e-03 3.061248804857854330e-03 3.063064416330441367e-03 3.018194491306105693e-03 2.981011250473585873e-03 2.913567182334454980e-03 2.855503259805399971e-03 2.828950874458985038e-03 2.819622566620258453e-03 2.828239413950781826e-03 2.826653290641785530e-03 2.812768848841523759e-03 2.813439332661193341e-03 2.827662032506559828e-03 2.819016075492732001e-03 2.814012804489903798e-03 2.822193609757244447e-03 2.859707336464497717e-03 2.924542797962561072e-03 3.067697208824710867e-03 3.081504002847506619e-03 3.078484967583968931e-03 3.242634511353916123e-03 3.248395764321909424e-03 3.211069476134533699e-03 3.507605472547818595e-03 4.276221702749660736e-03 6.351730950534821736e-03 7.335966343701481526e-03 8.409072164504594049e-03 8.130040981097574546e-03 8.679500529115371024e-03 0.000000000000000000e+00 9.436516711419975709e-03 6.717306198998852264e-03 6.055819504168029853e-03 6.399702930909709729e-03 5.533762675844301759e-03 4.692026456572986198e-03 4.778235108500077447e-03 4.889226530181104736e-03 4.696642168088756460e-03 4.515024858169185314e-03 4.513229634540959385e-03 4.383000619756287700e-03
3.532245997338311159e-03 3.289719363482595561e-03 3.252844197513090046e-03 3.162349991991190643e-03 3.095399056726044849e-03 2.966995166536414916e-03 2.968893995069878718e-03 2.875840619716505276e-03 2.858673227436070354e-03 2.831152344743668049e-03 2.837491904245441690e-03 2.806771320091802028e-03 2.851882795625186422e-03 2.907404487619530409e-03 2.937919734716659681e-03 2.967454951192502813e-03 2.916214855068992046e-03 2.979017865593160553e-03 3.030670301624340153e-03 3.043574963185906312e-03 3.038442354437691575e-03 3.115673008908833967e-03 3.287124482309532365e-03 3.187440952257928912e-03 3.184875165425998626e-03 3.237522974150998639e-03 3.343027623129691227e-03 3.225573513179872537e-03 3.185016692847663072e-03 3.107938582658174940e-03 3.016869759472848040e-03 2.963822506616666658e-03 2.903003030935471553e-03 2.866231751730697122e-03 2.789641044026619845e-03 2.753508013954283039e-03 2.714111639695209518e-03 2.700960904114899346e-03 2.700098793104711414e-03 2.710205863687035772e-03 2.712965874603347986e-03 2.703766803011678228e-03 2.710863250980416125e-03 2.733549680487268579e-03 2.735292253545387655e-03 2.727582962558889029e-03 2.741332598509992405e-03 2.776113112395631188e-03 2.833468515282729257e-03 2.861229363018412495e-03 2.929637567417515444e-03 3.028557773410139615e-03 2.948456339369093498e-03 2.911373620806984031e-03 2.881164201469106016e-03 2.841377514594238280e-03 2.772644626744473050e-03 2.762565236527713894e-03 2.747723136317352897e-03 2.720663760119903119e-03 2.704925332537840097e-03 2.697798673439515474e-03 2.701517787795378045e-03 2.713962308844269922e-03 2.699453749606989857e-03 2.690736792562850848e-03 2.696376980444064805e-03 2.708968671706487707e-03 2.691855405727093357e-03 2.687308254005762835e-03 2.697088552513219033e-03 2.718373567953328955e-03 2.686004156059602389e-03 2.681046843909994266e-03 2.675791701475149081e-03 2.678995432221701993e-03 2.697352867796572531e-03 2.712809818242528908e-03 2.753848031716310280e-03 2.807753131832421353e-03 2.886031371507332115e-03 2.909281876469121779e-03 3.009071849110067729e-03 2.959006810311001160e-03 2.959125262450367812e-03 2.962116885837298794e-03 2.920348007475612271e-03 2.886488415846549024e-03 2.823245766573322883e-03 2.768946821828035306e-03 2.744246666282288988e-03 2.735425099777092500e-03 2.743132562144406667e-03 2.742563318100981265e-03 2.729570983856855967e-03 2.730277837359266265e-03 2.744037082565897213e-03 2.735943813694789728e-03 2.731138989697884118e-03 2.738736608149697129e-03 2.775325839072864068e-03 2.838352404663084874e-03 2.978700004348603866e-03 2.988755605033806967e-03 2.983221850183630838e-03 3.142960230156714631e-03 3.138163655083980787e-03 3.095716600890170180e-03 3.367951428320583532e-03 4.059606471085787892e-03 5.896274426621362329e-03 6.528250563657313731e-03 7.946032959731523862e-03 7.746435013142601023e-03 6.934870133842370443e-03 8.502032142969764145e-03 0.000000000000000000e+00 7.353678058268957145e-03 5.775694015190051961e-03 6.215321226757728260e-03 5.707198124304224164e-03 4.646821319571605054e-03 4.669824539001459288e-03 4.824838158764947066e-03 4.634181060521862065e-03 4.435612587794800915e-03 4.427615314772478244e-03 4.286020001398100146e-03
3.905395694691786608e-03 3.593264841872631163e-03 3.536060952921397330e-03 3.436520001147797768e-03 3.361626530257778162e-03 3.208149613699807536e-03 3.207382943937425561e-03 3.099652658192532644e-03 3.075707358636929623e-03 3.047266182321177984e-03 3.049583569604902983e-03 3.014404312922876021e-03 3.059132648647645142e-03 3.114563642283345746e-03 3.145767788771054382e-03 3.177915904762652725e-03 3.125543629710444971e-03 3.188881324933250626e-03 3.242099339467000539e-03 3.258502730507982156e-03 3.254520847586711216e-03 3.331818477638228727e-03 3.502729168945630054e-03 3.420135506042360288e-03 3.413410265593117346e-03 3.466417669725749100e-03 3.580474858544658266e-03 3.467871019431560068e-03 3.430647891920045409e-03 3.345566911733011475e-03 3.253882799775080839e-03 3.189385551382425705e-03 3.123567102636254367e-03 3.077732435324053405e-03 2.996071164995277748e-03 2.956542605122688440e-03 2.914251962418657436e-03 2.900179322437775389e-03 2.899009121001648939e-03 2.910040907288945385e-03 2.913734592542975912e-03 2.904377579541099659e-03 2.911910036143413975e-03 2.937694248789600709e-03 2.940991681160927580e-03 2.931721685398247686e-03 2.947617821789013173e-03 2.988184470583999785e-03 3.055435067019883141e-03 3.087292942440306512e-03 3.175096695506049102e-03 3.303261104886666237e-03 3.203965648246563224e-03 3.152807863884708652e-03 3.116778551796139333e-03 3.065757493799658832e-03 2.990659741961511006e-03 2.973589567665322741e-03 2.954829363952473156e-03 2.923526513328928919e-03 2.906082574679892585e-03 2.900455104609554226e-03 2.908299301747874557e-03 2.924352738094278693e-03 2.908500646335738897e-03 2.898378871773330239e-03 2.905016170728939081e-03 2.922285886363265930e-03 2.901518885945807234e-03 2.895921530071492427e-03 2.908431864776020274e-03 2.935385197331504860e-03 2.896185129019037980e-03 2.890563887156316798e-03 2.884543049151228923e-03 2.888321195134627758e-03 2.909735071531472251e-03 2.928365877576214870e-03 2.976938104071535397e-03 3.040442278787407627e-03 3.135338917250711684e-03 3.165766354900624493e-03 3.280707224418477185e-03 3.222167585000539070e-03 3.210501803101285714e-03 3.212424145470361200e-03 3.163298309652955772e-03 3.128298272403848453e-03 3.055300517739615446e-03 2.994021200143158479e-03 2.966586303129235477e-03 2.956616172422593582e-03 2.965035219488896655e-03 2.966569089188443153e-03 2.951494731232152773e-03 2.952613671485311564e-03 2.969661630903541391e-03 2.960199373453673097e-03 2.954452136160334516e-03 2.963357884180488171e-03 3.008592724344885325e-03 3.086364408095027684e-03 3.262686012458860651e-03 3.271456417785188666e-03 3.264188400389239891e-03 3.485631069758126678e-03 3.418369174894251520e-03 3.339067335585142390e-03 3.593757317226812468e-03 4.207603581470092426e-03 5.632429424349772763e-03 6.046277153278972055e-03 6.662734320870489051e-03 7.231130549225624725e-03 7.171246262776723168e-03 7.317819677580523520e-03 8.918835166235716122e-03 0.000000000000000000e+00 7.458778501204704585e-03 7.012013324816729169e-03 7.008236233402691424e-03 5.681364770172944029e-03 5.480036992441713641e-03 5.679554879198821238e-03 5.465231492504550245e-03 5.186091886916747822e-03 5.157760205082448368e-03 4.952993368783888128e-03
4.993250174346820260e-03 4.444624145537120000e-03 4.340630736618274893e-03 4.182980412278146723e-03 4.062361836534963272e-03 3.818798354149844851e-03 3.811297928781774095e-03 3.636404456656573431e-03 3.590604386508526851e-03 3.539616232613498111e-03 3.528030333299199579e-03 3.482939165566977663e-03 3.542784048946423948e-03 3.618771367555738243e-03 3.659163029614129724e-03 3.691075331975868928e-03 3.639171740378678577e-03 3.729075268352553384e-03 3.803299640839962695e-03 3.836229343784735950e-03 3.838787847151613804e-03 3.942429039894460030e-03 4.162380542019783469e-03 4.115912644709674752e-03 4.095677215025994231e-03 4.174118860205086080e-03 4.371606122712408914e-03 4.201700409668310612e-03 4.148459303491853351e-03 4.014906577259300634e-03 3.880070648015953617e-03 3.771754594136650460e-03 3.671434136483537475e-03 3.592384192930458617e-03 3.475675716369262640e-03 3.418714146534526047e-03 3.364028071064958415e-03 3.346726340894606334e-03 3.346844130309951926e-03 3.362571972658631118e-03 3.368221971567376700e-03 3.355943442956344901e-03 3.369541505341724398e-03 3.407505493588875844e-03 3.412977670115776435e-03 3.401633230244797447e-03 3.426293225511449318e-03 3.487135003497108133e-03 3.588056252010230884e-03 3.633480251775037580e-03 3.771207579095431275e-03 3.985233943075986579e-03 3.792833003588224564e-03 3.694213938527046454e-03 3.615500332532027745e-03 3.539891638890287334e-03 3.437237529319850642e-03 3.423332341194565073e-03 3.404189993467257418e-03 3.366534636564675990e-03 3.345912245809289955e-03 3.338117021931612163e-03 3.343750598844833898e-03 3.362735885329737849e-03 3.343287358507272822e-03 3.332270094806616140e-03 3.342341523077223871e-03 3.363798210952484956e-03 3.337738881637985090e-03 3.333141344391896046e-03 3.351687149821173592e-03 3.387564503420256029e-03 3.336080306338643636e-03 3.331066131999018635e-03 3.323702782651498724e-03 3.329498516826608166e-03 3.359380796244131745e-03 3.384550071130212022e-03 3.455245127234512440e-03 3.547150505184465657e-03 3.683548106105031042e-03 3.704016130605031643e-03 3.859117169909631519e-03 3.731565423114777645e-03 3.698422192438581384e-03 3.670425114692984873e-03 3.610037588216773868e-03 3.569270857963161275e-03 3.485504924777959018e-03 3.417614159180929530e-03 3.388173404546414129e-03 3.378439966425874665e-03 3.390626305708998797e-03 3.392669379205353816e-03 3.376799040340727059e-03 3.380539971012749053e-03 3.404906232900135020e-03 3.393555286260353018e-03 3.387462098321730904e-03 3.403229553901368585e-03 3.467608641166996294e-03 3.573973431974999861e-03 3.823595544223404134e-03 3.813390718457149945e-03 3.732746545576368698e-03 3.916093100006867202e-03 3.876034974982984962e-03 3.813742069766713413e-03 4.095860988706191350e-03 4.792865555055121976e-03 6.369766296650551142e-03 6.907901692462854563e-03 7.518146927145396771e-03 7.853089798966712831e-03 8.646259701114192633e-03 9.200065187981896001e-03 9.518714926272127744e-03 1.112951822129731351e-02 0.000000000000000000e+00 1.196570781301848838e-02 9.710283213227487858e-03 7.913493988656733480e-03 8.533189302199980369e-03 8.370056958237601097e-03 7.845331055593138259e-03 7.358276846969246006e-03 7.365124391942695116e-03 6.972483706630349526e-03
4.272588022480529497e-03 3.799355143050280308e-03 3.695825353861603019e-03 3.577855409209859585e-03 3.480478509411291752e-03 3.276106147346182981e-03 3.260584412934026347e-03 3.128196293216274366e-03 3.093074168030555092e-03 3.055282212186373816e-03 3.046445944265295785e-03 3.013050939754016548e-03 3.056112474327432518e-03 3.110545499194790255e-03 3.139605454385066205e-03 3.163992419668993153e-03 3.125533704414614530e-03 3.188688970242902366e-03 3.240996300801365047e-03 3.263413353360074438e-03 3.266292537462571043e-03 3.337865108285984969e-03 3.491106209683330925e-03 3.448373510494028363e-03 3.445066972256968611e-03 3.497535722019890023e-03 3.627984101273927942e-03 3.533108327093981323e-03 3.504058025070427938e-03 3.407102450538335766e-03 3.317100273868091309e-03 3.229431926486323046e-03 3.154729799001627661e-03 3.093735989919890218e-03 3.008251887620902541e-03 2.966160061655552429e-03 2.925957763922567862e-03 2.913350485995076962e-03 2.913483297699490191e-03 2.925233166898584536e-03 2.929686902046326012e-03 2.920934890077129219e-03 2.931223432453377090e-03 2.959982799658350278e-03 2.964554608176462637e-03 2.956069111997193608e-03 2.974969207060603089e-03 3.021376291648184432e-03 3.097610070236171253e-03 3.130895417366612050e-03 3.230394841922599059e-03 3.362693141660899956e-03 3.235508216935494095e-03 3.165887386124811419e-03 3.110557748417548327e-03 3.056297899752426130e-03 2.982726357567171832e-03 2.970696138317227997e-03 2.956062855355706155e-03 2.927933444840360045e-03 2.912727535211686539e-03 2.907755735328652284e-03 2.913011581164013687e-03 2.927652824172739376e-03 2.913799685671527705e-03 2.905565340482674317e-03 2.913286847277535632e-03 2.931044341680010944e-03 2.910744813346000191e-03 2.907146516472003828e-03 2.921718265199744775e-03 2.950245464405470020e-03 2.910216381834428417e-03 2.906364540462307109e-03 2.900777925112478593e-03 2.905189292692446530e-03 2.927896136515148288e-03 2.947280522599285500e-03 3.000797669035585105e-03 3.069502427302664167e-03 3.173531316919560741e-03 3.186394432257512715e-03 3.280774882282516333e-03 3.196882778425400376e-03 3.173211464496969534e-03 3.155367881706596257e-03 3.111903408634290099e-03 3.082685963886216875e-03 3.021351470876832129e-03 2.971761172297494695e-03 2.950481203568553531e-03 2.943415258204937039e-03 2.952316995353776365e-03 2.954861197581841112e-03 2.943459357064940815e-03 2.946674540613218075e-03 2.965855616869347584e-03 2.957467917469361416e-03 2.952888241988505923e-03 2.965180197321593079e-03 3.016312686537259927e-03 3.099804498430088276e-03 3.297571869886413778e-03 3.277926315369795833e-03 3.205714090477138501e-03 3.332878817539389540e-03 3.305658285038960264e-03 3.260120587948403537e-03 3.466341441571610393e-03 3.958298501955807500e-03 5.005234649579743192e-03 5.341649726425807057e-03 5.764095303943714277e-03 5.864557115097680795e-03 6.011244561942634575e-03 7.037812958522311930e-03 7.403160735056868447e-03 7.109280518772730442e-03 7.946596708643609286e-03 0.000000000000000000e+00 9.708697898175643742e-03 6.543581206196122380e-03 7.275861078695735479e-03 8.038005232034061212e-03 7.086159967113414386e-03 6.500188729729673015e-03 6.529583417083402799e-03 6.114223053631556021e-03
3.743026680470100398e-03 3.367944633819293810e-03 3.278870442772566143e-03 3.191946091835308648e-03 3.118822071553244927e-03 2.953666605815227168e-03 2.939292375530542459e-03 2.833346607089962978e-03 2.802624853237747037e-03 2.774030540267580485e-03 2.764357467290823062e-03 2.737284167435873310e-03 2.768574927053449406e-03 2.808351544346354613e-03 2.830027786825926612e-03 2.849688194954350367e-03 2.820683905840493805e-03 2.866761160274679168e-03 2.905685555507598553e-03 2.923509291210725589e-03 2.926246870938616334e-03 2.977765164493921361e-03 3.088859265492989361e-03 3.061742402268623903e-03 3.059271279317406136e-03 3.096092193550915687e-03 3.189564357817577418e-03 3.130208294890462952e-03 3.113038034613073088e-03 3.040473164271532275e-03 2.978383018167841609e-03 2.907084357012215681e-03 2.850054502874783350e-03 2.799362017557985131e-03 2.733562443224762158e-03 2.700346883590284443e-03 2.669073658644622021e-03 2.659336316030761881e-03 2.659251531690987741e-03 2.668540323546958384e-03 2.672593731236303730e-03 2.666280994453381226e-03 2.674112036362789272e-03 2.697536512006414207e-03 2.702287660531965761e-03 2.694808312733410274e-03 2.710261666440594384e-03 2.748512524948213635e-03 2.811288785218303901e-03 2.838258753912334224e-03 2.924701446695673977e-03 3.037508728167423889e-03 2.934276355763390520e-03 2.871948729304992301e-03 2.825747909773077601e-03 2.778747081947380120e-03 2.721770336975417280e-03 2.708454955938868324e-03 2.695504460034242079e-03 2.672174531433460856e-03 2.660057084505826775e-03 2.657992128611478318e-03 2.665195975991168503e-03 2.678535105722155540e-03 2.668229715634085238e-03 2.661501409262334670e-03 2.668114307225080521e-03 2.685800365769483184e-03 2.667782326121364341e-03 2.664513675668398699e-03 2.677885837195777188e-03 2.704250381740096621e-03 2.668892323587245072e-03 2.665709371334350035e-03 2.661077460204764027e-03 2.664818859950626121e-03 2.683929551240188307e-03 2.700856309734028533e-03 2.746200831622111309e-03 2.803682149784520773e-03 2.893465245603710125e-03 2.907264343620969034e-03 2.975131462208299195e-03 2.902391547706416938e-03 2.876126731635013974e-03 2.858832214611299171e-03 2.824644850058925447e-03 2.803511372201377642e-03 2.755493793305340607e-03 2.717605064663591863e-03 2.701917182353004085e-03 2.696729657875805188e-03 2.703705455905113398e-03 2.707682592027287755e-03 2.699232190447112701e-03 2.702654215625180118e-03 2.720062427826373374e-03 2.713371039621628907e-03 2.709637448531350933e-03 2.720661369272355835e-03 2.767663175878604283e-03 2.843404525728129330e-03 3.026543064141021949e-03 2.995770915135666495e-03 2.911921779910557184e-03 3.002891814846615250e-03 2.973070725127817133e-03 2.932732443827762263e-03 3.081253660433059312e-03 3.422063492924983311e-03 4.089250459324035407e-03 4.280834434117801457e-03 4.527922368300091142e-03 4.612828427156694805e-03 4.669985220430774089e-03 5.011027869252421274e-03 5.481834625328663516e-03 5.755173293620182567e-03 5.609464724177093929e-03 7.351910449437209366e-03 0.000000000000000000e+00 6.408666567973200952e-03 5.826857776336472061e-03 7.072913505369034064e-03 6.610756982775679164e-03 5.823682864780484365e-03 5.748118218420422351e-03 5.341972513735146824e-03
5.275497422035863374e-03 4.570833286996510599e-03 4.397016292031425203e-03 4.265520204033139418e-03 4.155793483228758731e-03 3.883671788598011543e-03 3.858353008618664939e-03 3.687570419227564379e-03 3.629306219464037767e-03 3.590060304863685030e-03 3.564625801356842514e-03 3.521707557101591210e-03 3.559199606480655063e-03 3.608873859934192286e-03 3.637878276905712107e-03 3.668616565720279627e-03 3.629952058642369264e-03 3.689614745813935698e-03 3.743728094885357804e-03 3.773613727525224840e-03 3.779556705091769147e-03 3.847141718163575586e-03 3.999592249569340618e-03 3.980164436593136221e-03 3.974999052658350664e-03 4.025214896059632792e-03 4.166154559476420091e-03 4.098105531872831692e-03 4.083563845407952100e-03 3.973980489909692028e-03 3.898105244085901464e-03 3.779587418196452778e-03 3.697189502279986297e-03 3.610501000628689276e-03 3.516693708107100722e-03 3.467240748350242791e-03 3.423100972862753999e-03 3.409712774831586985e-03 3.408828894106366667e-03 3.422341054725676866e-03 3.430231013538418815e-03 3.423233973020172165e-03 3.433314743192881179e-03 3.470129264362473934e-03 3.481313321412179626e-03 3.467239462022570374e-03 3.491729472113704307e-03 3.554221000857615397e-03 3.658667860153391651e-03 3.703189426700950141e-03 3.871623574986513081e-03 4.106050278224324633e-03 3.916703329294572190e-03 3.785007687502013173e-03 3.699976840364965769e-03 3.610607310034837699e-03 3.529224117935546388e-03 3.495613655047055505e-03 3.471635491715542240e-03 3.433396751833629659e-03 3.415431494651499471e-03 3.419557486760524834e-03 3.441738505271414728e-03 3.467972667256654165e-03 3.455669899372136415e-03 3.445114874134295752e-03 3.456762344743883122e-03 3.497452798132214685e-03 3.462964275811197031e-03 3.456375078523657440e-03 3.483047449036424329e-03 3.537211282291935661e-03 3.470254756468244689e-03 3.464695688138057228e-03 3.457032680819912673e-03 3.463338206550346104e-03 3.495541513701187503e-03 3.526659368879901581e-03 3.604972063989984876e-03 3.704252783721889795e-03 3.870599330799695970e-03 3.919582260016158358e-03 4.007331204056599136e-03 3.851309534977404199e-03 3.776461714438844076e-03 3.731853168908529344e-03 3.680573819125155643e-03 3.656524743156286481e-03 3.587790703746546270e-03 3.538732139864070574e-03 3.521338400440693784e-03 3.515882326878147501e-03 3.525937840670604999e-03 3.539946424539239678e-03 3.530624077172098575e-03 3.539674342527171589e-03 3.575065050989901638e-03 3.565164501003925419e-03 3.559357962298888983e-03 3.581586423807553172e-03 3.681084475757287131e-03 3.841719452820363621e-03 4.269632556105362915e-03 4.139971732190213076e-03 3.866975964934632991e-03 3.949854636264719769e-03 3.885283100104062418e-03 3.813720965627436128e-03 4.003968333014851048e-03 4.445060944763743610e-03 5.307117475019556760e-03 5.557487430811296203e-03 5.871779937901230352e-03 6.012168713646783187e-03 6.159917140736969818e-03 6.553605051959176218e-03 6.992347707523492370e-03 7.831419915136384260e-03 8.179142055764539176e-03 9.394133177826610032e-03 1.304666181652664771e-02 0.000000000000000000e+00 1.044300490406643162e-02 1.173436950006434554e-02 1.274681547265057828e-02 1.124498503185664827e-02 1.034032811722374913e-02 9.183875036702208311e-03
6.298426872152591664e-03 4.914378503368290255e-03 4.598436962766046590e-03 4.390269706516923554e-03 4.190618425653048519e-03 3.784291222462148052e-03 3.723075680027870989e-03 3.509593322434361850e-03 3.446672660108733317e-03 3.386222884007563261e-03 3.358742353587920292e-03 3.319836284398330027e-03 3.367552935768497631e-03 3.429328161760147528e-03 3.460347858319946270e-03 3.480442483549227393e-03 3.453656504083242422e-03 3.525441777163354322e-03 3.584431159467238361e-03 3.620131218099833289e-03 3.636114701340065203e-03 3.707973833837223052e-03 3.857150448565961013e-03 3.872477863396585167e-03 3.879663905957319789e-03 3.932408658896463516e-03 4.094233936404166087e-03 4.066700740467717873e-03 4.068852387711423269e-03 3.919741075074910722e-03 3.822180249586841320e-03 3.657648316551085580e-03 3.548091745605469471e-03 3.443794855578660025e-03 3.335044811629765682e-03 3.280454742934938751e-03 3.235381605220412262e-03 3.222559400760696604e-03 3.224914367478211655e-03 3.240316452804322712e-03 3.246921211674239170e-03 3.237290174592206450e-03 3.254817659858164330e-03 3.294945971667095821e-03 3.302428197516327994e-03 3.294094898426995575e-03 3.322807708582932017e-03 3.390555455204532446e-03 3.501082079438291861e-03 3.544027982369099203e-03 3.682249174355043276e-03 3.824385020053679661e-03 3.629902146549893703e-03 3.523262366197285264e-03 3.433199593500928584e-03 3.364505238855966963e-03 3.277925498765128700e-03 3.268651342950245915e-03 3.255896151994062179e-03 3.226364279589217891e-03 3.211254022119746764e-03 3.205813478584381825e-03 3.207740230985909376e-03 3.223348617098669051e-03 3.208629220686627127e-03 3.200962736917376417e-03 3.211647221068768092e-03 3.232312679965068832e-03 3.209020325084348691e-03 3.207450522670100054e-03 3.227193978458789848e-03 3.262472900431976144e-03 3.213990939663121521e-03 3.211754125948623317e-03 3.205581579161358077e-03 3.211765720460251460e-03 3.240971542928090549e-03 3.265032883174652078e-03 3.336485199685302293e-03 3.427420680891186781e-03 3.565649443217777746e-03 3.550041574181870760e-03 3.631469537880794175e-03 3.519204704782539789e-03 3.478158520970130608e-03 3.440095989961634588e-03 3.391417047858551626e-03 3.362718810347561840e-03 3.298538502032335572e-03 3.249368587570116568e-03 3.229355012742744085e-03 3.223547524688626532e-03 3.234914593661149078e-03 3.238979842357944151e-03 3.228184029977975659e-03 3.233910600281299057e-03 3.258917983436823360e-03 3.249604299746424851e-03 3.245197427459306679e-03 3.263284889075089134e-03 3.329457334479208296e-03 3.433862673451571618e-03 3.690201556890132257e-03 3.641959115862271768e-03 3.510465587820318836e-03 3.614421404054162564e-03 3.577779871812583612e-03 3.534774699929264363e-03 3.709419562045450369e-03 4.119718050781110731e-03 4.901913014690817069e-03 5.140563940220875885e-03 5.404533902403370338e-03 5.507606031467486563e-03 5.666409604328557538e-03 6.067293320990031942e-03 6.327951583475597760e-03 6.656334216564538733e-03 7.742283536978616064e-03 9.333209214095064890e-03 9.233273919677867023e-03 8.941865907385410095e-03 0.000000000000000000e+00 1.549814670062124762e-02 1.342104775408764494e-02 1.325473188957933431e-02 1.466731830628438017e-02 1.344538230916024306e-02
3.255270227973312315e-03 2.891505826317735534e-03 2.795480007385322749e-03 2.726311402609053226e-03 2.661923077152412130e-03 2.508560072420323167e-03 2.486853553329881721e-03 2.398044074678411675e-03 2.370753489753878260e-03 2.345640175494417574e-03 2.334111824982095917e-03 2.315250741157488714e-03 2.337026187600696556e-03 2.364948369913455733e-03 2.379411162693863269e-03 2.390463094494874822e-03 2.375487058285931548e-03 2.407534583638429489e-03 2.434153974673431038e-03 2.449022884563726438e-03 2.454380364666484005e-03 2.486938103691789699e-03 2.555131020820349767e-03 2.553161716236735258e-03 2.554406136654214371e-03 2.577551142068576929e-03 2.643334076603631212e-03 2.622086270545209534e-03 2.617432201589414264e-03 2.561712847283245144e-03 2.522495908599923630e-03 2.457781857673814810e-03 2.412346381058750201e-03 2.368113394817576885e-03 2.319088427748513658e-03 2.293951632699658093e-03 2.272268259046207259e-03 2.265916602046690476e-03 2.266593556331551046e-03 2.273740161958329783e-03 2.276990575331079656e-03 2.272621167144007678e-03 2.279966456403904277e-03 2.298504293152064948e-03 2.302447527048175069e-03 2.297698651224698227e-03 2.310560078885109080e-03 2.341286478247157736e-03 2.390924951696621250e-03 2.410563623981184546e-03 2.475025820026235338e-03 2.543356140684534424e-03 2.463325972135275641e-03 2.414025047136916964e-03 2.374653826527149680e-03 2.341018057531745692e-03 2.300401119102817114e-03 2.293335845361684812e-03 2.285870785571748887e-03 2.270566766524376428e-03 2.262814642905266495e-03 2.261181970511686335e-03 2.264444757239747041e-03 2.273142710222499866e-03 2.266224747704088157e-03 2.262203850030254475e-03 2.267414560661979231e-03 2.279249053808502477e-03 2.267106240429835832e-03 2.265924873559919169e-03 2.276305904974708621e-03 2.295083967322355742e-03 2.270106625523435600e-03 2.268961240546752984e-03 2.265901055256632456e-03 2.268981442204992451e-03 2.283478627044226682e-03 2.295848343972447386e-03 2.331313248848996753e-03 2.375036927371026400e-03 2.444840259736113033e-03 2.437490513134579588e-03 2.474119503856403966e-03 2.421121613156529927e-03 2.400465162139119469e-03 2.383599208967325349e-03 2.360385604960847043e-03 2.346784208639254073e-03 2.315280770429310048e-03 2.290955909050663205e-03 2.281105925135914776e-03 2.278128482368555613e-03 2.283462515049274055e-03 2.286155354319981993e-03 2.280859584267084898e-03 2.283765067434067111e-03 2.296482679340881156e-03 2.291910679711996190e-03 2.289631329424792437e-03 2.298495000178064386e-03 2.332256960207505087e-03 2.384833373611976691e-03 2.510924688065629094e-03 2.485759475472137502e-03 2.420257793952543344e-03 2.470061593752308996e-03 2.451372377414889545e-03 2.428465717458747671e-03 2.513630077401733665e-03 2.703183350620145826e-03 3.036747403991689725e-03 3.129272591448641581e-03 3.233960915357372932e-03 3.270991934191828931e-03 3.317233274325724623e-03 3.468766848667776109e-03 3.579498256216998540e-03 3.675900701997416968e-03 3.851121897085136529e-03 4.497774233691602917e-03 4.847567653429782179e-03 4.357012544810729901e-03 5.188240924579813097e-03 0.000000000000000000e+00 8.424634041058195327e-03 6.306625137456048011e-03 6.549526979407540271e-03 5.505988384544880168e-03
2.718979794407388236e-03 2.458835249840504115e-03 2.386906006505751070e-03 2.338262363115052155e-03 2.292799860069507679e-03 2.176553894171170175e-03 2.159219102174370943e-03 2.091955370977219807e-03 2.070468447440828100e-03 2.051600215547683646e-03 2.041993189715840887e-03 2.027700801861987302e-03 2.043430295074869646e-03 2.063687965459790486e-03 2.074220870526230845e-03 2.082426488658185165e-03 2.071824598036711620e-03 2.095023446318722976e-03 2.114444342316782605e-03 2.125713370807250785e-03 2.129970093515910854e-03 2.153120480694309998e-03 2.201755670283759170e-03 2.202042465292325911e-03 2.203061700151049199e-03 2.219420987421018808e-03 2.266782244755286956e-03 2.253859482494975381e-03 2.251042975741950752e-03 2.211103878000698474e-03 2.184600374461476233e-03 2.135384131197761576e-03 2.101739310970534083e-03 2.067616091164336482e-03 2.031085322140937371e-03 2.012098421850643751e-03 1.995970502813392174e-03 1.991308519773277597e-03 1.991831689457377371e-03 1.997249432021707457e-03 1.999866832867333143e-03 1.996766536109750422e-03 2.002340832545605829e-03 2.016591575753626502e-03 2.019951431964577687e-03 2.016176688821571996e-03 2.026084853762787075e-03 2.049759683202589510e-03 2.087867045277971238e-03 2.102730054333282802e-03 2.153172515605494570e-03 2.204074922369450660e-03 2.144481917240604382e-03 2.105249666568452787e-03 2.074574720895430192e-03 2.048379537394702434e-03 2.018093116971740771e-03 2.012147386085631068e-03 2.006395707340461170e-03 1.994740014203825670e-03 1.988970533853037358e-03 1.988233898213713751e-03 1.991311331181767723e-03 1.998215697289536675e-03 1.993260892558348582e-03 1.990323235519289406e-03 1.994440302202461074e-03 2.004124950096036056e-03 1.994702198621402418e-03 1.993954398059532857e-03 2.002492911435417838e-03 2.017610409820557241e-03 1.997979395485839811e-03 1.997425813488015386e-03 1.995154806455618716e-03 1.997650028431354179e-03 2.009057078432652157e-03 2.018890031259867272e-03 2.047262428932253211e-03 2.081493878165188369e-03 2.138497662622054936e-03 2.128078624844105104e-03 2.151672315333654460e-03 2.110435332834054937e-03 2.093196567135023264e-03 2.079374127018959739e-03 2.062042278551851331e-03 2.052298846432371385e-03 2.028938798722837531e-03 2.011149329205275289e-03 2.004101606372211009e-03 2.002021661493993358e-03 2.006077085546174518e-03 2.008493864314357148e-03 2.004715274760040904e-03 2.007153579658352803e-03 2.017241943825068794e-03 2.013814461103371253e-03 2.012137470777324889e-03 2.019255250564931398e-03 2.046037584789715900e-03 2.087153480786872566e-03 2.185715746958936077e-03 2.163664737266958894e-03 2.109112955073415979e-03 2.142992687144604485e-03 2.128173908821551132e-03 2.110874684937440963e-03 2.171082621943013109e-03 2.302906352794471118e-03 2.526121134556279842e-03 2.586249507241881410e-03 2.653343042552328262e-03 2.678302526997718060e-03 2.708832130909838952e-03 2.798261181768434309e-03 2.868724858369834426e-03 2.944310862696331802e-03 3.045562303401529950e-03 3.336285701518225053e-03 3.611877327744324184e-03 3.528115510163103673e-03 3.796208978920270066e-03 5.574425947427622506e-03 0.000000000000000000e+00 6.142563342297462266e-03 5.464169506231634360e-03 4.627233151304767887e-03
[truncated: 9,601 more chars]
